# Supplementary material for: Structural and mechanistic profiling of Nurr1 modulation by vidofludimus enables structure-guided ligand design
Source: Commun Chem. 2025 May 21;8:159. doi: 10.1038/s42004-025-01553-8 (PMC12095788; doi:10.1038/s42004-025-01553-8)
Supplement: Supplementary file 3 — Supplementary Data 1 [file 42004_2025_1553_MOESM3_ESM.zip]

Archive with 20 entries (18 files):
- Supplementary Data 1/
- Supplementary Data 1/gro_files/
- Supplementary Data 1/gro_files/cpd_1-Nurr1_WT_md1_end_200.gro
- Supplementary Data 1/gro_files/cpd_1-Nurr1_WT_md2_end_200.gro
- Supplementary Data 1/gro_files/cpd_1-Nurr1_WT_md3_end_200.gro
- Supplementary Data 1/gro_files/cpd_1-Nurr1_WT_md4_end_200.gro
- Supplementary Data 1/gro_files/cpd_1-Nurr1_WT_md_start.gro
- Supplementary Data 1/gro_files/vido-Nurr1_I500W_md1_end_200.gro
- Supplementary Data 1/gro_files/vido-Nurr1_I500W_md2_end_200.gro
- Supplementary Data 1/gro_files/vido-Nurr1_I500W_md3_end_200.gro
- Supplementary Data 1/gro_files/vido-Nurr1_I500W_md4_end_200.gro
- Supplementary Data 1/gro_files/vido-Nurr1_I500W_md_start.gro
- Supplementary Data 1/gro_files/vido-Nurr1_WT_md1_end_200.gro
- Supplementary Data 1/gro_files/vido-Nurr1_WT_md2_end_200.gro
- Supplementary Data 1/gro_files/vido-Nurr1_WT_md3_end_200.gro
- Supplementary Data 1/gro_files/vido-Nurr1_WT_md4_end_200.gro
- Supplementary Data 1/gro_files/vido-Nurr1_WT_md_start.gro
- Supplementary Data 1/MD_Nurr1-I500W__Vidofludimus_start_end.xlsx
- Supplementary Data 1/MD_Nurr1-wt_Compound_1_start_end.xlsx
- Supplementary Data 1/MD_Nurr1-wt_Vidofludimus_start_end.xlsx
