# Supplementary material for: Structural and mechanistic profiling of Nurr1 modulation by vidofludimus enables structure-guided ligand design
Source: Commun Chem. 2025 May 21;8:159. doi: 10.1038/s42004-025-01553-8 (PMC12095788; doi:10.1038/s42004-025-01553-8)
Supplement: Supplementary file 3 — Supplementary Data 1 [file 42004_2025_1553_MOESM3_ESM.zip › Supplementary Data 1/gro_files/cpd_1-Nurr1_WT_md1_end_200.gro]

1OVL - prepared in water
66297
  363SER      N    1   4.978  12.510   5.067 -0.3036 -0.3659  0.1342
  363SER     H1    2   5.055  12.558   5.024 -0.0435 -0.4277  0.5201
  363SER     H2    3   4.898  12.502   5.007 -0.5792 -0.2651  0.4829
  363SER     H3    4   4.953  12.561   5.150  0.1252 -0.3673  0.2695
  363SER     CA    5   5.030  12.369   5.099  0.7593  0.0028  0.0989
  363SER     HA    6   4.960  12.313   5.161  0.8936 -1.6618 -1.1601
  363SER     CB    7   5.029  12.285   4.968 -0.2358  0.0679  0.0587
  363SER    HB1    8   4.931  12.290   4.919 -1.0368 -0.2392  1.5688
  363SER    HB2    9   5.105  12.309   4.893 -0.3821  0.7936  0.1349
  363SER     OG   10   5.045  12.145   5.001 -0.0086 -0.3073 -0.0472
  363SER     HG   11   5.042  12.100   4.918 -0.2341 -0.9773  0.3153
  363SER      C   12   5.166  12.384   5.174 -0.1204 -0.3974 -0.5663
  363SER      O   13   5.239  12.485   5.155 -0.1529  0.6910  0.1966
  364LEU      N   14   5.204  12.279   5.246  1.1158 -0.2319 -0.6948
  364LEU      H   15   5.135  12.205   5.251  1.7434 -0.7364  1.7497
  364LEU     CA   16   5.330  12.256   5.318  0.0609  0.2508  0.0580
  364LEU     HA   17   5.367  12.351   5.358  0.5092  0.2236 -0.2807
  364LEU     CB   18   5.303  12.155   5.427  0.0001 -0.0727 -0.0272
  364LEU    HB1   19   5.222  12.199   5.485  0.6347 -0.7969  1.4461
  364LEU    HB2   20   5.262  12.062   5.388 -1.4302 -0.3992  2.1183
  364LEU     CG   21   5.427  12.137   5.513 -0.7129  0.1398 -0.2275
  364LEU     HG   22   5.499  12.094   5.444  0.8383 -0.0923  1.4662
  364LEU    CD1   23   5.498  12.258   5.583  0.4562 -0.3263 -0.2103
  364LEU   HD11   24   5.536  12.335   5.516  1.0745 -0.0189  0.4962
  364LEU   HD12   25   5.419  12.304   5.642  1.5225  1.0483  0.1804
  364LEU   HD13   26   5.578  12.222   5.647 -0.2031 -1.0629  0.2332
  364LEU    CD2   27   5.421  12.020   5.615 -0.1074 -0.2369 -0.1318
  364LEU   HD21   28   5.344  12.042   5.689 -0.0481  1.0440 -0.4132
  364LEU   HD22   29   5.384  11.932   5.564 -0.1485 -1.3868  1.7830
  364LEU   HD23   30   5.512  11.999   5.672 -1.2087  2.5472  2.9843
  364LEU      C   31   5.416  12.182   5.212 -0.2307  0.3028 -0.1605
  364LEU      O   32   5.537  12.192   5.212 -0.4394 -0.0406  0.1453
  365ILE      N   33   5.357  12.105   5.122  0.0591 -0.0047 -0.1621
  365ILE      H   34   5.258  12.087   5.126  0.2010 -1.1462 -1.0934
  365ILE     CA   35   5.430  12.029   5.016  0.6476  0.2523 -0.5404
  365ILE     HA   36   5.511  11.980   5.070  2.1986  4.4787  1.3645
  365ILE     CB   37   5.339  11.921   4.959  0.7176  0.9654  0.4721
  365ILE     HB   38   5.263  11.974   4.903 -0.3123  0.6588  1.5420
  365ILE    CG1   39   5.269  11.842   5.068 -0.5743 -0.3400 -0.2646
  365ILE   HG11   40   5.194  11.905   5.114 -1.6303 -0.0364 -2.2868
  365ILE   HG12   41   5.215  11.761   5.018 -1.1473  0.0815 -0.3361
  365ILE    CG2   42   5.401  11.831   4.861 -0.2171  0.0113  0.4429
  365ILE   HG21   43   5.423  11.875   4.764 -0.1352 -2.0703 -0.5352
  365ILE   HG22   44   5.495  11.802   4.907 -0.7128 -0.9044  0.9236
  365ILE   HG23   45   5.344  11.739   4.848 -2.0561  1.0807  0.4898
  365ILE     CD   46   5.358  11.787   5.184  0.0239  0.2013  0.0393
  365ILE    HD1   47   5.403  11.864   5.246  1.0026 -2.0182  2.2783
  365ILE    HD2   48   5.298  11.729   5.254 -0.5068  0.1024 -0.4873
  365ILE    HD3   49   5.425  11.718   5.132 -2.5933 -0.9906 -1.9797
  365ILE      C   50   5.495  12.123   4.914  0.1764 -0.4268  0.4847
  365ILE      O   51   5.610  12.104   4.872  0.3887  0.4709  0.5586
  366SER      N   52   5.434  12.238   4.876  0.4478 -0.0085  0.2644
  366SER      H   53   5.337  12.249   4.900  0.5900 -0.4771  1.1112
  366SER     CA   54   5.501  12.354   4.810 -0.0984  1.0244  0.4878
  366SER     HA   55   5.551  12.305   4.726  0.7092  0.9319  1.0080
  366SER     CB   56   5.395  12.449   4.753 -0.8603  0.2342  0.2447
  366SER    HB1   57   5.439  12.543   4.718  1.7408 -0.0503  2.3945
  366SER    HB2   58   5.360  12.397   4.664  1.1568  0.4257 -0.7259
  366SER     OG   59   5.292  12.476   4.846  0.0021 -0.1186 -0.3655
  366SER     HG   60   5.316  12.554   4.893 -2.9708  0.0690  1.0626
  366SER      C   61   5.609  12.427   4.901  0.4250 -0.1764 -0.0476
  366SER      O   62   5.699  12.486   4.839  0.1383  0.4542  0.7416
  367ALA      N   63   5.620  12.403   5.038  0.8634  0.1078  0.4607
  367ALA      H   64   5.554  12.346   5.088 -0.3088 -1.5183 -2.6779
  367ALA     CA   65   5.736  12.453   5.115 -0.5452 -0.4149  1.0596
  367ALA     HA   66   5.778  12.553   5.104 -0.7573 -0.3833  0.5013
  367ALA     CB   67   5.688  12.460   5.265  0.1365 -0.2194 -0.8135
  367ALA    HB1   68   5.714  12.373   5.324 -0.8234 -0.1790 -0.3082
  367ALA    HB2   69   5.744  12.527   5.330 -1.6365  1.1760 -0.6560
  367ALA    HB3   70   5.584  12.484   5.288  0.9853  2.2587  0.8005
  367ALA      C   71   5.854  12.359   5.096 -0.1460 -0.3074  0.3746
  367ALA      O   72   5.967  12.404   5.102 -0.8845  0.3511  0.2121
  368LEU      N   73   5.825  12.228   5.082 -0.8650  0.4435  0.0110
  368LEU      H   74   5.730  12.194   5.090 -0.6664 -0.7243 -1.8262
  368LEU     CA   75   5.924  12.127   5.073 -0.7079  0.0793  0.0497
  368LEU     HA   76   5.989  12.135   5.160 -1.6661 -0.6057  0.8496
  368LEU     CB   77   5.861  11.987   5.073 -0.7915  0.2712  0.3725
  368LEU    HB1   78   5.802  11.981   4.981  0.7897  0.6347 -0.7273
  368LEU    HB2   79   5.934  11.909   5.048  0.8077  1.8573 -0.0977
  368LEU     CG   80   5.784  11.938   5.199  0.9167 -0.2170  0.4190
  368LEU     HG   81   5.697  12.001   5.215  1.7001  0.9617  0.1242
  368LEU    CD1   82   5.719  11.798   5.168  0.4407  0.2770  0.0902
  368LEU   HD11   83   5.654  11.810   5.081 -2.2414  0.8879  2.0199
  368LEU   HD12   84   5.800  11.733   5.135 -0.2002 -0.2604 -0.4734
  368LEU   HD13   85   5.677  11.743   5.253 -0.7778 -1.7924 -1.7469
  368LEU    CD2   86   5.867  11.923   5.323 -0.9434 -0.2708 -0.0108
  368LEU   HD21   87   5.885  12.024   5.361  0.6756  0.0441 -1.4471
  368LEU   HD22   88   5.822  11.871   5.407 -4.0280  0.1152 -1.3052
  368LEU   HD23   89   5.960  11.870   5.299 -1.5132 -2.5911  2.4321
  368LEU      C   90   6.018  12.139   4.950  0.5569  0.4544  1.2191
  368LEU      O   91   6.138  12.129   4.961  0.5792 -0.4272  0.3060
  369VAL      N   92   5.959  12.172   4.832 -0.2132 -0.0494 -0.3036
  369VAL      H   93   5.859  12.160   4.824 -0.0472 -0.9635 -1.2648
  369VAL     CA   94   6.034  12.186   4.707 -0.3341  0.3240 -0.3644
  369VAL     HA   95   6.106  12.105   4.695  0.9731  1.2598  0.7837
  369VAL     CB   96   5.936  12.167   4.590  0.8166  0.7059  0.4875
  369VAL     HB   97   5.916  12.061   4.602  0.3689  0.8319  0.8921
  369VAL    CG1   98   5.800  12.247   4.601 -0.2733 -0.4544 -0.0301
  369VAL   HG11   99   5.813  12.353   4.623 -2.3741  0.1122 -1.2235
  369VAL   HG12  100   5.737  12.241   4.512 -0.7720 -3.4566  0.4117
  369VAL   HG13  101   5.732  12.211   4.679 -0.2216  0.3531  0.4012
  369VAL    CG2  102   6.002  12.167   4.457  0.3534 -0.5553  0.0041
  369VAL   HG21  103   6.016  12.268   4.418  0.0758  0.0265  1.3550
  369VAL   HG22  104   6.104  12.126   4.458  0.3851 -0.4776  0.4433
  369VAL   HG23  105   5.950  12.120   4.374  0.3876 -0.1363 -0.2575
  369VAL      C  106   6.108  12.320   4.701  0.3726 -0.1929 -0.1478
  369VAL      O  107   6.225  12.321   4.655  0.0264  0.6731  0.6352
  370ARG      N  108   6.050  12.423   4.765  0.1715  0.2859 -0.4024
  370ARG      H  109   5.959  12.409   4.807  0.2378  0.9213 -0.0224
  370ARG     CA  110   6.109  12.554   4.786  0.0628  0.4966  0.1872
  370ARG     HA  111   6.138  12.590   4.688 -0.4865  0.3796 -0.0220
  370ARG     CB  112   6.004  12.647   4.851  0.2958  0.0900  0.2245
  370ARG    HB1  113   5.914  12.651   4.790 -1.5033 -0.3484  2.7227
  370ARG    HB2  114   5.981  12.620   4.954 -2.3917  0.6039 -0.1740
  370ARG     CG  115   6.064  12.787   4.855 -1.1055 -0.6106  0.3999
  370ARG    HG1  116   6.158  12.791   4.911 -0.8115  0.7303 -0.1326
  370ARG    HG2  117   6.090  12.807   4.751  0.6652  0.0146  0.9233
  370ARG     CD  118   5.971  12.889   4.922 -0.8306  0.2514 -0.1784
  370ARG    HD1  119   6.015  12.987   4.905  0.2775 -0.3122 -0.6322
  370ARG    HD2  120   5.875  12.896   4.870 -0.6417 -0.0614 -0.5745
  370ARG     NE  121   5.952  12.854   5.066 -0.2935  0.2668 -0.0202
  370ARG     HE  122   6.041  12.839   5.111 -0.2239  1.8964  0.4457
  370ARG     CZ  123   5.838  12.846   5.131  0.7077 -1.1785 -0.2164
  370ARG    NH1  124   5.725  12.890   5.080 -0.5341 -0.1020  0.3276
  370ARG   HH11  125   5.717  12.909   4.982 -1.4903  2.0067  0.7610
  370ARG   HH12  126   5.638  12.899   5.130 -0.3323  1.1233  0.4816
  370ARG    NH2  127   5.845  12.806   5.261 -0.1058  0.0662 -0.4708
  370ARG   HH21  128   5.928  12.764   5.300 -1.7311 -0.4265  2.7983
  370ARG   HH22  129   5.769  12.817   5.327 -1.1133  1.4024 -1.7888
  370ARG      C  130   6.236  12.535   4.879 -0.9839 -0.5817  0.5101
  370ARG      O  131   6.343  12.574   4.839 -0.5810 -0.5100 -0.5974
  371ALA      N  132   6.220  12.478   4.997 -0.4856  0.5283  0.2346
  371ALA      H  133   6.130  12.457   5.040 -0.6720 -1.1494 -0.8701
  371ALA     CA  134   6.336  12.445   5.076 -0.4016  0.0627  0.1931
  371ALA     HA  135   6.381  12.541   5.102 -0.1113  0.2898 -1.0870
  371ALA     CB  136   6.288  12.384   5.207 -0.0802  0.5477 -0.3285
  371ALA    HB1  137   6.255  12.281   5.195 -1.2466  0.6528  1.5948
  371ALA    HB2  138   6.361  12.369   5.286  1.2997 -1.0105 -1.8140
  371ALA    HB3  139   6.203  12.438   5.249  0.3112 -0.1141  1.3600
  371ALA      C  140   6.439  12.354   5.006  0.3065  0.1859 -0.1681
  371ALA      O  141   6.555  12.373   5.040  0.1517 -0.1203  0.1459
  372HIS      N  142   6.406  12.260   4.919  0.8539  0.0300  0.5596
  372HIS      H  143   6.320  12.268   4.866  1.4744 -0.9128 -0.6619
  372HIS     CA  144   6.503  12.173   4.844  0.5550 -0.8492  0.0795
  372HIS     HA  145   6.557  12.137   4.931 -2.7544 -0.1554  2.6240
  372HIS     CB  146   6.429  12.062   4.775 -0.2469 -0.3597  0.4779
  372HIS    HB1  147   6.370  12.008   4.850 -0.5103  0.4475  0.8678
  372HIS    HB2  148   6.352  12.094   4.705 -1.3308 -2.1530  0.7698
  372HIS     CG  149   6.517  11.960   4.708 -0.1354 -0.2257 -0.9074
  372HIS    ND1  150   6.627  11.913   4.779 -0.0177 -0.4789  0.3829
  372HIS    CD2  151   6.500  11.886   4.595 -0.2525 -0.1571  0.4313
  372HIS    HD2  152   6.422  11.882   4.520  1.2815 -0.9356 -1.1828
  372HIS    CE1  153   6.695  11.826   4.702  0.5227  0.1805 -0.3082
  372HIS    HE1  154   6.784  11.768   4.721 -0.8677 -1.8617  0.3803
  372HIS    NE2  155   6.626  11.816   4.589  0.0179 -0.7810  0.1540
  372HIS    HE2  156   6.647  11.748   4.516  0.7809  2.3122 -2.7513
  372HIS      C  157   6.583  12.257   4.746  0.2026  0.3381  0.6525
  372HIS      O  158   6.704  12.269   4.762  0.5164 -0.2723 -0.9988
  373VAL      N  159   6.517  12.333   4.653  0.4541 -0.7687  0.2895
  373VAL      H  160   6.416  12.330   4.650  0.4683 -0.4064 -0.8371
  373VAL     CA  161   6.585  12.431   4.563  0.6866  0.0714  0.3869
  373VAL     HA  162   6.670  12.374   4.525  0.7028 -0.0726  0.6352
  373VAL     CB  163   6.494  12.484   4.443  0.1611 -0.4231  0.1601
  373VAL     HB  164   6.558  12.552   4.387 -1.1095 -0.6543 -1.6384
  373VAL    CG1  165   6.459  12.369   4.352 -0.1043  0.4681  0.0400
  373VAL   HG11  166   6.550  12.328   4.308  0.2098 -1.6098  2.4124
  373VAL   HG12  167   6.419  12.278   4.397  3.1275 -0.7138  0.8285
  373VAL   HG13  168   6.390  12.399   4.273  0.5638 -0.0589 -0.7654
  373VAL    CG2  169   6.375  12.576   4.490 -0.1704  0.4770 -0.1129
  373VAL   HG21  170   6.346  12.650   4.415  0.6858  0.9512  0.0095
  373VAL   HG22  171   6.292  12.510   4.513  0.2694 -0.2350 -0.5394
  373VAL   HG23  172   6.399  12.628   4.583  0.1296  1.2276 -0.5957
  373VAL      C  173   6.659  12.548   4.639  0.9937  0.2167 -0.1687
  373VAL      O  174   6.741  12.614   4.577 -0.5502  0.0691 -0.2962
  374ASP      N  175   6.636  12.573   4.765 -1.2668  0.0299 -0.0649
  374ASP      H  176   6.551  12.536   4.805  0.1271 -0.3810  2.7333
  374ASP     CA  177   6.728  12.654   4.849  0.9281  0.2012 -0.5281
  374ASP     HA  178   6.757  12.742   4.793  2.3552 -1.3887 -2.4655
  374ASP     CB  179   6.661  12.699   4.985  0.3349 -0.9689  1.0043
  374ASP    HB1  180   6.559  12.733   4.968 -0.2518 -2.7180  0.7932
  374ASP    HB2  181   6.647  12.616   5.054 -0.3673 -2.0471 -0.3852
  374ASP     CG  182   6.739  12.811   5.055 -0.1598  0.2367  0.6049
  374ASP    OD1  183   6.823  12.882   4.991  0.2972 -0.1688 -0.1452
  374ASP    OD2  184   6.734  12.821   5.175  0.5972 -0.7813 -0.6518
  374ASP      C  185   6.850  12.567   4.894  0.3631 -0.4640  0.6872
  374ASP      O  186   6.960  12.623   4.910 -0.1260  0.4493 -0.0189
  375SER      N  187   6.837  12.439   4.921  0.1026 -0.6587  0.8585
  375SER      H  188   6.749  12.388   4.916 -1.6157  2.0413  1.6148
  375SER     CA  189   6.948  12.365   4.980  0.3900  0.2428 -0.0642
  375SER     HA  190   7.003  12.434   5.045 -0.8460  0.6907  0.5311
  375SER     CB  191   6.890  12.244   5.059 -0.1447 -0.0855  0.1282
  375SER    HB1  192   6.834  12.180   4.991 -2.1895 -0.6859  2.2433
  375SER    HB2  193   6.966  12.175   5.093 -0.6257 -0.9694 -0.5403
  375SER     OG  194   6.808  12.287   5.171  0.1911  1.1798 -0.0710
  375SER     HG  195   6.728  12.313   5.127 -1.5921 -1.1235  1.5112
  375SER      C  196   7.046  12.312   4.877  0.4558  0.1094  0.6916
  375SER      O  197   7.161  12.300   4.904 -0.3509 -0.6590 -1.0028
  376ASN      N  198   6.989  12.267   4.763  0.1178 -0.6326  0.3046
  376ASN      H  199   6.888  12.266   4.761  0.1136 -0.4692  0.3648
  376ASN     CA  200   7.056  12.221   4.642  1.1838 -0.1485  0.3480
  376ASN     HA  201   7.147  12.161   4.653  1.3580  0.1091  0.3108
  376ASN     CB  202   6.943  12.134   4.577  0.1289 -0.0014 -0.4252
  376ASN    HB1  203   6.907  12.062   4.651 -1.7321  0.6419 -0.6510
  376ASN    HB2  204   6.848  12.180   4.551  0.4695  0.6747 -0.4983
  376ASN     CG  205   6.994  12.061   4.450 -0.3155  0.4094 -0.1024
  376ASN    OD1  206   7.067  11.969   4.461 -0.1464  0.1462  0.1799
  376ASN    ND2  207   6.962  12.103   4.328  0.3742 -0.4639  0.0654
  376ASN   HD21  208   6.905  12.186   4.331  1.2618  0.1857 -0.4302
  376ASN   HD22  209   6.996  12.063   4.242  1.4293 -0.5144  0.4809
  376ASN      C  210   7.091  12.340   4.556  0.3937  0.5031  0.5514
  376ASN      O  211   7.005  12.409   4.499  0.8393  0.6995 -0.2604
  377PRO      N  212   7.221  12.370   4.533  0.2931 -0.3939  0.3191
  377PRO     CA  213   7.266  12.482   4.453  0.2849  0.2012 -0.2238
  377PRO     HA  214   7.210  12.568   4.488  0.3385  0.0556  0.2387
  377PRO     CB  215   7.419  12.504   4.487 -0.4055 -0.4901  0.1191
  377PRO    HB1  216   7.463  12.556   4.402 -1.8206  1.5417  0.5523
  377PRO    HB2  217   7.431  12.573   4.571 -0.1064  1.4437 -1.4296
  377PRO     CG  218   7.468  12.370   4.523  0.4097  0.4577  0.2141
  377PRO    HG1  219   7.495  12.311   4.435  0.2943  0.4255  0.1993
  377PRO    HG2  220   7.544  12.383   4.600 -1.3585 -0.5376  2.2357
  377PRO     CD  221   7.340  12.302   4.589  0.5383 -0.1394 -0.3001
  377PRO    HD1  222   7.337  12.194   4.579 -0.9080 -0.2355  0.8677
  377PRO    HD2  223   7.342  12.328   4.694  0.2289 -1.1482 -0.0346
  377PRO      C  224   7.243  12.441   4.303 -0.4691  0.0458  0.6567
  377PRO      O  225   7.226  12.327   4.266  0.6927  0.1303  0.2614
  378ALA      N  226   7.246  12.540   4.213  0.5227 -0.7439 -0.3648
  378ALA      H  227   7.260  12.629   4.258 -1.2081 -1.2075  1.2076
  378ALA     CA  228   7.211  12.530   4.071  0.5914  0.5377 -0.2147
  378ALA     HA  229   7.113  12.484   4.069  0.8730 -0.0682 -0.4389
  378ALA     CB  230   7.208  12.669   4.008  0.2830 -1.1005  0.2091
  378ALA    HB1  231   7.298  12.728   4.020 -0.8336  0.5328  0.8310
  378ALA    HB2  232   7.188  12.647   3.903 -2.3281 -1.7818  0.7777
  378ALA    HB3  233   7.121  12.722   4.046  0.4145 -0.6883 -0.0626
  378ALA      C  234   7.310  12.443   4.002  0.5876 -0.4933 -0.1968
  378ALA      O  235   7.428  12.467   4.007  0.0708 -0.8750  0.2970
  379MET      N  236   7.255  12.333   3.950 -0.2457  0.3200 -0.4997
  379MET      H  237   7.157  12.311   3.960 -0.1897 -0.4585 -1.5214
  379MET     CA  238   7.333  12.223   3.889  0.4506  0.1229 -0.4332
  379MET     HA  239   7.434  12.233   3.929 -0.3877 -0.7916  2.1599
  379MET     CB  240   7.271  12.088   3.926 -0.4280  0.3028  0.0801
  379MET    HB1  241   7.218  12.094   4.021 -0.0735  0.3678  0.2753
  379MET    HB2  242   7.185  12.074   3.861  0.7210 -1.2605 -1.1747
  379MET     CG  243   7.378  11.971   3.913  0.5093  0.4402 -0.4026
  379MET    HG1  244   7.427  11.979   3.817  0.0809  0.5239 -0.6188
  379MET    HG2  245   7.436  11.978   4.005 -2.6913 -2.2542  2.1288
  379MET     SD  246   7.295  11.807   3.926  0.1640  0.2955 -0.4831
  379MET     CE  247   7.225  11.804   3.756 -0.4017 -0.3418 -0.0087
  379MET    HE1  248   7.188  11.702   3.746  0.8085 -0.6856 -1.2262
  379MET    HE2  249   7.146  11.879   3.762 -2.7798 -2.7721  1.1357
  379MET    HE3  250   7.302  11.832   3.684  1.0199 -2.2770  0.6802
  379MET      C  251   7.343  12.243   3.733 -0.3912 -0.7250 -0.9001
  379MET      O  252   7.292  12.162   3.660  0.1270 -0.2407  0.0760
  380THR      N  253   7.400  12.360   3.691  0.3955  0.9506  0.2708
  380THR      H  254   7.438  12.408   3.771 -0.8627  0.2564  1.3209
  380THR     CA  255   7.387  12.424   3.559 -0.3669  0.6734  0.2953
  380THR     HA  256   7.281  12.411   3.533 -0.0849  1.1773 -1.2399
  380THR     CB  257   7.411  12.570   3.581 -0.2704  0.1150  0.4277
  380THR     HB  258   7.346  12.601   3.663 -1.7477 -2.4463  0.3452
  380THR    OG1  259   7.373  12.648   3.468 -0.7035 -0.2900  0.5324
  380THR    HG1  260   7.405  12.594   3.397 -0.8606 -1.1249  1.0767
  380THR    CG2  261   7.557  12.595   3.617  0.9091  0.4021  0.4104
  380THR   HG21  262   7.612  12.578   3.524 -0.8328  0.2456 -0.6527
  380THR   HG22  263   7.584  12.697   3.642  2.0948 -0.0989  1.2319
  380THR   HG23  264   7.598  12.524   3.688  1.0032 -0.6939 -0.6921
  380THR      C  265   7.468  12.355   3.444 -0.2233 -0.7620  1.2620
  380THR      O  266   7.449  12.390   3.328  0.4197  0.0864 -0.7811
  381SER      N  267   7.542  12.244   3.466  0.7672 -0.6379 -0.1886
  381SER      H  268   7.554  12.215   3.562  0.5285  2.2606  0.8316
  381SER     CA  269   7.627  12.183   3.372 -1.0723 -0.2889 -0.4275
  381SER     HA  270   7.576  12.189   3.276 -0.2681 -1.0932 -0.9140
  381SER     CB  271   7.759  12.254   3.371  0.4382  0.4692 -0.2159
  381SER    HB1  272   7.826  12.190   3.312  1.6515  1.4063  0.1104
  381SER    HB2  273   7.754  12.347   3.314  0.1475 -0.9046 -2.5795
  381SER     OG  274   7.813  12.255   3.506  0.6554  0.0473  0.2754
  381SER     HG  275   7.860  12.178   3.532 -0.5253 -0.0778  2.1871
  381SER      C  276   7.641  12.028   3.394 -0.3399  0.1351  0.2501
  381SER      O  277   7.637  11.988   3.508  1.0246 -0.0515 -0.4367
  382LEU      N  278   7.654  11.948   3.283 -0.0383 -0.2590  0.2157
  382LEU      H  279   7.656  11.987   3.190 -0.9969 -0.2326  0.1924
  382LEU     CA  280   7.667  11.803   3.284 -0.2581  0.2658  0.8565
  382LEU     HA  281   7.652  11.750   3.379 -0.4627 -1.1704  0.0489
  382LEU     CB  282   7.570  11.741   3.178 -0.4481 -0.1555  0.2404
  382LEU    HB1  283   7.586  11.774   3.075 -1.6543 -1.6440 -0.4574
  382LEU    HB2  284   7.581  11.633   3.171 -2.5687 -0.4066  0.1510
  382LEU     CG  285   7.421  11.750   3.226  0.2666 -0.2893 -0.7368
  382LEU     HG  286   7.391  11.855   3.235 -1.0049 -0.7908  1.6422
  382LEU    CD1  287   7.332  11.667   3.130  0.1830 -0.0633 -0.1567
  382LEU   HD11  288   7.341  11.679   3.022 -0.2720  0.0837 -0.1814
  382LEU   HD12  289   7.360  11.563   3.144 -0.1391 -0.2585 -0.8833
  382LEU   HD13  290   7.225  11.680   3.150  0.2694  1.4858 -0.5547
  382LEU    CD2  291   7.386  11.699   3.365  0.3628 -0.1457 -0.3734
  382LEU   HD21  292   7.408  11.594   3.385 -2.0389 -0.9298 -1.4831
  382LEU   HD22  293   7.443  11.759   3.436  1.8672 -1.2307 -0.6142
  382LEU   HD23  294   7.281  11.724   3.376  0.4819  0.3364 -0.3098
  382LEU      C  295   7.811  11.770   3.237  0.1312 -0.6098 -0.1942
  382LEU      O  296   7.866  11.829   3.139  0.1473 -0.1888  0.2369
  383ASP      N  297   7.876  11.687   3.318  0.2990 -0.2501 -0.6196
  383ASP      H  298   7.821  11.644   3.391  0.2276 -1.0229 -1.1134
  383ASP     CA  299   8.023  11.666   3.310 -0.4949 -0.2577 -0.4990
  383ASP     HA  300   8.072  11.742   3.249  1.9419 -1.0971  0.2703
  383ASP     CB  301   8.084  11.683   3.456 -0.0237 -0.2583  0.1110
  383ASP    HB1  302   8.057  11.778   3.502  0.4573  0.2657 -0.6714
  383ASP    HB2  303   8.052  11.605   3.526 -1.8881  1.1180  0.8887
  383ASP     CG  304   8.240  11.668   3.470 -0.0804  0.2771  0.4733
  383ASP    OD1  305   8.299  11.684   3.583  0.2414  0.0458  0.0820
  383ASP    OD2  306   8.314  11.636   3.373  0.1374 -0.0487  0.2775
  383ASP      C  307   8.055  11.528   3.264 -0.8849 -0.0144  0.4871
  383ASP      O  308   8.000  11.433   3.315  0.4655 -0.1348  0.2410
  384TYR      N  309   8.155  11.512   3.176  0.4596  0.1360 -0.3430
  384TYR      H  310   8.200  11.594   3.136  0.7965 -0.0353 -0.3233
  384TYR     CA  311   8.180  11.384   3.102 -0.2948 -0.2120  0.0283
  384TYR     HA  312   8.114  11.301   3.129 -0.0879 -0.2060  0.5771
  384TYR     CB  313   8.164  11.406   2.957 -0.2886 -0.0529  0.2376
  384TYR    HB1  314   8.211  11.492   2.910  0.6741 -1.2470 -1.0776
  384TYR    HB2  315   8.209  11.320   2.906 -1.0553 -0.4404  0.1965
  384TYR     CG  316   8.015  11.406   2.918 -0.0123 -0.1680  0.3510
  384TYR    CD1  317   7.935  11.522   2.943  0.5514  0.2415  0.0674
  384TYR    HD1  318   7.977  11.610   2.988  1.2662  0.1215 -0.3451
  384TYR    CD2  319   7.958  11.286   2.862 -0.8959 -0.1574 -0.0171
  384TYR    HD2  320   8.023  11.201   2.847  0.0595  0.5369  0.0897
  384TYR    CE1  321   7.799  11.516   2.918  0.1559  0.5772 -0.4119
  384TYR    HE1  322   7.739  11.604   2.939  0.8745  0.8973  0.3794
  384TYR    CE2  323   7.826  11.280   2.827  0.0053 -0.6862 -0.4614
  384TYR    HE2  324   7.778  11.194   2.784  0.3118 -0.9264 -0.3177
  384TYR     CZ  325   7.746  11.395   2.864  0.4556 -0.0755 -0.7970
  384TYR     OH  326   7.613  11.378   2.853  0.2681 -0.0643 -0.0363
  384TYR     HH  327   7.552  11.448   2.871  1.3765  0.5640  1.5689
  384TYR      C  328   8.320  11.327   3.146  0.3637 -0.1771 -0.5998
  384TYR      O  329   8.371  11.237   3.090  0.1147  0.4193 -0.0523
  385SER      N  330   8.388  11.378   3.249 -0.1065 -0.3292 -0.6961
  385SER      H  331   8.348  11.457   3.299 -0.1230 -1.0316  0.4343
  385SER     CA  332   8.520  11.340   3.301  0.0889 -0.5289  0.2991
  385SER     HA  333   8.574  11.309   3.212 -0.6541 -1.4091  0.1399
  385SER     CB  334   8.596  11.461   3.352  0.3844  0.5613 -1.2445
  385SER    HB1  335   8.700  11.427   3.359 -0.4324 -1.7397  2.3945
  385SER    HB2  336   8.601  11.550   3.288 -1.7813  2.5149  1.1069
  385SER     OG  337   8.554  11.504   3.490 -0.3253  0.0902  0.1216
  385SER     HG  338   8.469  11.543   3.481 -0.5032 -0.3897 -0.3446
  385SER      C  339   8.533  11.218   3.389  0.0100 -0.1743 -0.3322
  385SER      O  340   8.640  11.175   3.419  0.2521 -0.3264 -0.7241
  386ARG      N  341   8.417  11.159   3.423  0.4333 -0.0327  0.2841
  386ARG      H  342   8.335  11.216   3.405 -0.3102 -1.2043 -0.1690
  386ARG     CA  343   8.413  11.020   3.477  0.7813  0.4969  0.1545
  386ARG     HA  344   8.512  10.974   3.468  0.9134  0.8557 -0.2674
  386ARG     CB  345   8.373  11.025   3.625 -0.0183  0.4744 -0.3332
  386ARG    HB1  346   8.266  11.046   3.628  0.3112  2.3076  0.2729
  386ARG    HB2  347   8.395  10.927   3.666 -1.6785 -0.3924 -1.4144
  386ARG     CG  348   8.453  11.142   3.694  0.5436 -0.1470 -0.2727
  386ARG    HG1  349   8.556  11.146   3.658  0.1909 -0.0833 -1.2975
  386ARG    HG2  350   8.415  11.241   3.668  1.5547  0.4304  0.3849
  386ARG     CD  351   8.459  11.127   3.844  0.2313  0.5825 -0.1392
  386ARG    HD1  352   8.392  11.050   3.882  0.7123  0.7996  1.2061
  386ARG    HD2  353   8.558  11.091   3.872  0.6022  0.7559 -1.2080
  386ARG     NE  354   8.433  11.252   3.916 -0.2557 -0.0384  0.4888
  386ARG     HE  355   8.404  11.335   3.865 -1.7384 -1.4925 -1.1863
  386ARG     CZ  356   8.457  11.265   4.044  0.1941 -0.0178  0.7770
  386ARG    NH1  357   8.495  11.164   4.119  0.1191  0.3402 -0.1426
  386ARG   HH11  358   8.494  11.071   4.081  1.0144  0.6907 -1.0805
  386ARG   HH12  359   8.516  11.175   4.217 -1.2877 -1.2983  0.3885
  386ARG    NH2  360   8.434  11.380   4.105  0.5330  0.0367  0.5605
  386ARG   HH21  361   8.404  11.462   4.055 -0.1611  2.1288  4.0399
  386ARG   HH22  362   8.456  11.392   4.203  0.9539  0.1425  0.4520
  386ARG      C  363   8.318  10.937   3.386 -0.1999  0.4592  0.2782
  386ARG      O  364   8.284  10.827   3.431 -0.4120  0.3324  0.3672
  387PHE      N  365   8.282  10.978   3.263 -0.3809 -0.0417  0.7045
  387PHE      H  366   8.333  11.052   3.217  1.5408 -1.2005  0.8709
  387PHE     CA  367   8.187  10.909   3.174  0.0471  0.0693  0.2531
  387PHE     HA  368   8.105  10.867   3.232  1.3419 -1.1012  1.3406
  387PHE     CB  369   8.124  11.008   3.072  0.4687 -0.2406 -0.2076
  387PHE    HB1  370   8.061  11.072   3.134 -0.1476 -0.9508 -0.0917
  387PHE    HB2  371   8.198  11.059   3.010 -0.0306  0.9832  0.1635
  387PHE     CG  372   8.023  10.954   2.977 -0.7190 -0.5657 -0.1734
  387PHE    CD1  373   8.069  10.906   2.854  0.0226 -0.0387 -0.2199
  387PHE    HD1  374   8.174  10.916   2.832  0.4379 -3.3325 -0.3426
  387PHE    CD2  375   7.888  10.945   3.017  0.4188  0.5584  0.5282
  387PHE    HD2  376   7.852  10.979   3.113  0.4109  2.6453 -0.1428
  387PHE    CE1  377   7.977  10.862   2.759  0.8751 -0.4980 -0.0415
  387PHE    HE1  378   8.007  10.827   2.661 -0.4222  2.0801 -1.4618
  387PHE    CE2  379   7.793  10.890   2.926  1.0669 -0.1911  0.2863
  387PHE    HE2  380   7.689  10.869   2.941  0.4404 -0.0407 -3.0294
  387PHE     CZ  381   7.840  10.849   2.802  0.3687 -0.3814  0.6965
  387PHE     HZ  382   7.778  10.803   2.726  0.4229  1.7633 -0.7318
  387PHE      C  383   8.259  10.793   3.094 -0.1441  0.7924  0.9327
  387PHE      O  384   8.304  10.805   2.984 -0.2484  0.2114  0.0219
  388GLN      N  385   8.283  10.685   3.166  0.8026  0.4284  0.2094
  388GLN      H  386   8.241  10.688   3.258 -1.7476  1.2110 -0.8844
  388GLN     CA  387   8.369  10.574   3.143  0.1386  0.6969 -0.4059
  388GLN     HA  388   8.336  10.544   3.043 -2.1988  1.6536  0.0205
  388GLN     CB  389   8.525  10.601   3.138 -0.0783 -0.6096  0.1953
  388GLN    HB1  390   8.576  10.506   3.122  0.4457 -0.3834  0.4918
  388GLN    HB2  391   8.548  10.671   3.058 -0.8072  0.7268  1.1262
  388GLN     CG  392   8.575  10.660   3.277  0.0218 -0.6364  0.1914
  388GLN    HG1  393   8.494  10.723   3.313 -1.0827 -2.0140  0.1635
  388GLN    HG2  394   8.601  10.574   3.338  0.7796 -0.2719  0.3984
  388GLN     CD  395   8.702  10.740   3.264 -0.4889 -0.2108 -0.0991
  388GLN    OE1  396   8.740  10.814   3.355  0.1977  0.1469 -0.1570
  388GLN    NE2  397   8.768  10.722   3.154 -0.3807 -0.3138  0.5634
  388GLN   HE21  398   8.723  10.678   3.075 -1.4466  1.0703  0.3455
  388GLN   HE22  399   8.854  10.770   3.129 -0.7796 -0.9667 -2.5616
  388GLN      C  400   8.342  10.457   3.238  0.0052  0.0818 -0.6300
  388GLN      O  401   8.281  10.480   3.344 -0.6102  0.4382 -0.5759
  389ALA      N  402   8.375  10.330   3.207 -0.3821  0.4287 -0.5671
  389ALA      H  403   8.416  10.307   3.117  1.9707  2.7125 -0.2098
  389ALA     CA  404   8.371  10.218   3.300  0.4377  0.6917  0.6359
  389ALA     HA  405   8.296  10.236   3.377 -0.1266  3.5122 -0.4501
  389ALA     CB  406   8.345  10.091   3.227 -0.0833  0.5945 -0.1970
  389ALA    HB1  407   8.313  10.011   3.294  0.5447  0.9604  0.5598
  389ALA    HB2  408   8.253  10.101   3.170  0.9831 -1.8007 -2.6208
  389ALA    HB3  409   8.418  10.059   3.152 -0.2355 -1.0811  0.3177
  389ALA      C  410   8.507  10.212   3.360  0.5317 -0.4571  0.1847
  389ALA      O  411   8.607  10.180   3.292 -0.3904 -0.5596  0.4763
  390ASN      N  412   8.521  10.240   3.493  0.3415 -0.3267  0.5845
  390ASN      H  413   8.447  10.288   3.542 -2.1570 -1.1455 -2.0863
  390ASN     CA  414   8.651  10.234   3.555 -0.1735  0.2202 -0.0400
  390ASN     HA  415   8.730  10.277   3.494  1.3107 -0.5190  1.2924
  390ASN     CB  416   8.643  10.311   3.686  0.2597 -0.1815 -0.0791
  390ASN    HB1  417   8.591  10.406   3.675 -2.2959 -1.6310 -1.5366
  390ASN    HB2  418   8.580  10.253   3.754  1.6977 -1.3182  0.3380
  390ASN     CG  419   8.774  10.329   3.752  0.2706  0.2208  0.2503
  390ASN    OD1  420   8.847  10.235   3.789 -0.5750 -0.0864 -0.0515
  390ASN    ND2  421   8.826  10.451   3.754  0.6938 -0.8234  0.5255
  390ASN   HD21  422   8.778  10.536   3.728  1.3845  0.4217  3.0024
  390ASN   HD22  423   8.922  10.472   3.776  0.4777  1.0903 -0.1432
  390ASN      C  424   8.677  10.081   3.579 -0.5428  0.5524 -0.3439
  390ASN      O  425   8.588  10.000   3.619  0.5564 -0.2074 -0.1635
  399ASP      N  426   8.809  10.041   3.575  0.1417  0.3795  0.2600
  399ASP      H  427   8.872  10.101   3.525 -1.7220  0.4756 -2.1365
  399ASP     CA  428   8.860   9.905   3.601 -0.0478 -0.4848  0.0360
  399ASP     HA  429   8.785   9.851   3.657 -0.6556 -0.2572 -0.5447
  399ASP     CB  430   8.877   9.833   3.463 -0.0854  0.3731 -0.1462
  399ASP    HB1  431   8.873   9.727   3.489 -0.4884  0.2693 -0.6235
  399ASP    HB2  432   8.788   9.868   3.409  0.3912  1.3393 -0.3345
  399ASP     CG  433   9.000   9.844   3.376 -0.0418  0.0152  0.7422
  399ASP    OD1  434   9.073   9.945   3.380  0.1709 -0.2722  0.3642
  399ASP    OD2  435   9.021   9.752   3.293 -0.2671 -0.1979  0.4737
  399ASP      C  436   8.992   9.895   3.692  0.0907 -0.0839  0.4726
  399ASP      O  437   9.036   9.779   3.715 -0.1301 -0.1486 -0.5793
  400THR      N  438   9.039  10.006   3.755  0.2586 -0.3867  0.1694
  400THR      H  439   9.000  10.098   3.739  2.6713  0.7430  0.4035
  400THR     CA  440   9.152  10.008   3.849 -0.5597 -0.4041  0.1030
  400THR     HA  441   9.165   9.916   3.906 -1.8150 -0.0402  1.0325
  400THR     CB  442   9.279  10.033   3.766 -0.3258  0.0476 -1.0585
  400THR     HB  443   9.292   9.949   3.698  0.3139 -2.2666  1.7205
  400THR    OG1  444   9.392  10.018   3.854 -0.0754 -0.4157 -0.3005
  400THR    HG1  445   9.390   9.932   3.892 -0.5050  0.3302  1.4438
  400THR    CG2  446   9.272  10.168   3.683  0.3410  0.2749 -0.2766
  400THR   HG21  447   9.260  10.250   3.754 -0.4630  0.2706 -0.4013
  400THR   HG22  448   9.358  10.179   3.618  1.2727  1.8783  1.1471
  400THR   HG23  449   9.181  10.175   3.623  0.1528 -1.7800 -0.2849
  400THR      C  450   9.130  10.103   3.971 -0.3386  0.4044  0.2001
  400THR      O  451   9.217  10.101   4.055 -1.1559 -0.8170  0.1883
  401GLN      N  452   9.027  10.185   3.983 -0.3237 -0.2514  0.3954
  401GLN      H  453   8.966  10.197   3.904  0.6082  2.4048 -0.0582
  401GLN     CA  454   8.985  10.264   4.098  0.6005  0.1269  0.1268
  401GLN     HA  455   9.010  10.197   4.180  0.3711 -0.9235 -0.6409
  401GLN     CB  456   9.080  10.386   4.100  0.5151  0.3026 -0.3171
  401GLN    HB1  457   9.024  10.444   4.173  0.0649 -0.6028  0.0741
  401GLN    HB2  458   9.168  10.362   4.161  0.2468  1.2452  0.4719
  401GLN     CG  459   9.112  10.468   3.973 -0.3570  0.0915 -0.0938
  401GLN    HG1  460   9.208  10.448   3.925 -0.3116 -0.1685  0.1047
  401GLN    HG2  461   9.058  10.429   3.887  2.2230  1.5813 -2.5957
  401GLN     CD  462   9.074  10.617   3.975 -0.4963 -0.2489  0.0305
  401GLN    OE1  463   9.014  10.660   3.875 -0.7089 -0.0248  0.2714
  401GLN    NE2  464   9.111  10.692   4.078  0.7992 -0.4627 -0.1355
  401GLN   HE21  465   9.161  10.654   4.157 -0.8743 -0.1777  1.1128
  401GLN   HE22  466   9.094  10.791   4.089  2.3962 -0.1265 -0.4242
  401GLN      C  467   8.835  10.286   4.099  0.7295 -0.4093  0.2674
  401GLN      O  468   8.785  10.399   4.134 -0.7191 -0.4213  0.0497
  402HIS      N  469   8.760  10.186   4.061  0.1231 -0.4587 -0.2045
  402HIS      H  470   8.803  10.096   4.046 -0.0099 -0.3714 -1.1250
  402HIS     CA  471   8.614  10.189   4.050 -0.6420 -0.4518 -0.2571
  402HIS     HA  472   8.578  10.279   4.000  2.0147  0.9194  0.1567
  402HIS     CB  473   8.563  10.066   3.990  0.4553  0.5640 -0.6669
  402HIS    HB1  474   8.455  10.072   3.979  0.1381  1.5184  2.1708
  402HIS    HB2  475   8.600  10.064   3.888  0.8800 -0.2708 -0.5078
  402HIS     CG  476   8.622   9.935   4.047  0.9365 -0.4448  0.4415
  402HIS    ND1  477   8.756   9.909   4.047 -0.2005 -0.4968  0.4148
  402HIS    CD2  478   8.556   9.831   4.114 -0.1093 -0.6101 -0.0456
  402HIS    HD2  479   8.454   9.811   4.141 -0.7610  0.8538 -1.2912
  402HIS    CE1  480   8.771   9.795   4.107 -0.0021  0.0622  0.2016
  402HIS    HE1  481   8.870   9.754   4.122  0.5116  0.7203 -1.1618
  402HIS    NE2  482   8.655   9.742   4.149  0.1976  0.1560  0.1837
  402HIS    HE2  483   8.643   9.656   4.201 -1.2120 -1.1716 -2.1654
  402HIS      C  484   8.547  10.202   4.187 -0.1042  0.0165 -0.4710
  402HIS      O  485   8.447  10.270   4.204  0.3208  0.0914  0.0005
  403ILE      N  486   8.613  10.158   4.290 -0.7215  0.1494 -0.1611
  403ILE      H  487   8.699  10.110   4.268  0.2491  0.8303  1.9059
  403ILE     CA  488   8.579  10.152   4.427 -0.3256  0.0029 -0.1138
  403ILE     HA  489   8.475  10.129   4.449 -0.4979  1.2500  0.4740
  403ILE     CB  490   8.662  10.043   4.499  0.7648  0.2427 -0.0294
  403ILE     HB  491   8.767  10.067   4.487  0.4873  1.3215 -0.3638
  403ILE    CG1  492   8.647   9.903   4.428  0.2405 -0.0665  0.6270
  403ILE   HG11  493   8.544   9.870   4.415  0.2514  0.2748 -0.4226
  403ILE   HG12  494   8.668   9.925   4.323 -1.1749 -2.7383 -0.2939
  403ILE    CG2  495   8.628  10.035   4.648  0.6096  0.3760  0.2543
  403ILE   HG21  496   8.522  10.010   4.660  0.8947 -0.0239  2.2251
  403ILE   HG22  497   8.670   9.947   4.696 -0.3747 -1.2836 -1.7352
  403ILE   HG23  498   8.655  10.125   4.704 -0.2634  1.2559 -0.6906
  403ILE     CD  499   8.726   9.789   4.480  0.8525 -0.0400 -0.0461
  403ILE    HD1  500   8.725   9.700   4.417 -0.3651 -0.4379  0.5184
  403ILE    HD2  501   8.826   9.832   4.493  0.3421  1.0432  0.3843
  403ILE    HD3  502   8.686   9.753   4.575 -0.1486  0.2608 -0.3428
  403ILE      C  503   8.583  10.289   4.485  0.6506 -0.1414 -0.6136
  403ILE      O  504   8.475  10.337   4.533  0.0275  0.1644  0.5473
  404GLN      N  505   8.695  10.363   4.467  0.1797  0.0993 -0.3942
  404GLN      H  506   8.779  10.315   4.436  0.4723  0.9954 -1.0182
  404GLN     CA  507   8.705  10.504   4.481  0.3600  0.4361 -1.2802
  404GLN     HA  508   8.697  10.517   4.589 -0.9484  3.3240 -1.6087
  404GLN     CB  509   8.848  10.556   4.440  0.5694 -0.1348 -0.0681
  404GLN    HB1  510   8.862  10.542   4.333  0.1208 -0.4327 -0.0909
  404GLN    HB2  511   8.839  10.663   4.460 -0.6206 -0.1849 -0.2763
  404GLN     CG  512   8.956  10.499   4.533 -0.5788  0.5046  0.5092
  404GLN    HG1  513   9.023  10.585   4.540  1.5756 -1.1434  1.3195
  404GLN    HG2  514   8.911  10.492   4.632 -1.1112 -0.7795  0.1913
  404GLN     CD  515   9.022  10.373   4.475 -0.2159 -0.1834  0.3263
  404GLN    OE1  516   8.961  10.291   4.409  0.3689  0.4491 -0.5287
  404GLN    NE2  517   9.155  10.377   4.475 -0.3543  0.2241 -0.1355
  404GLN   HE21  518   9.191  10.454   4.530 -0.9178 -2.2845  4.2651
  404GLN   HE22  519   9.209  10.301   4.438 -0.8386 -1.6249  2.6720
  404GLN      C  520   8.589  10.593   4.419  0.1936 -0.5094 -0.3325
  404GLN      O  521   8.526  10.674   4.490 -0.4819 -0.1064 -0.1112
  405GLN      N  522   8.583  10.572   4.282 -0.3790 -0.3387 -0.8182
  405GLN      H  523   8.655  10.516   4.239  0.1482 -0.6228  0.4056
  405GLN     CA  524   8.488  10.633   4.189  0.4368  0.2571  0.3447
  405GLN     HA  525   8.503  10.741   4.194 -2.1040  0.7986 -1.5917
  405GLN     CB  526   8.505  10.589   4.044 -0.7154  0.3763 -1.5120
  405GLN    HB1  527   8.510  10.481   4.043  1.2388  0.3983 -0.1545
  405GLN    HB2  528   8.414  10.619   3.991 -0.4384  0.4272 -1.9633
  405GLN     CG  529   8.622  10.651   3.959 -0.2028  0.3819 -0.2096
  405GLN    HG1  530   8.711  10.590   3.971  0.1153  0.9485  0.3585
  405GLN    HG2  531   8.593  10.640   3.854 -1.1755  0.1216  0.0733
  405GLN     CD  532   8.663  10.800   3.990  0.2956  0.1388 -0.0400
  405GLN    OE1  533   8.578  10.889   4.004  0.2805 -0.0804 -0.8620
  405GLN    NE2  534   8.789  10.833   4.008  0.3562  0.1590  0.6387
  405GLN   HE21  535   8.858  10.760   3.996 -1.2419 -1.1561 -1.0473
  405GLN   HE22  536   8.811  10.932   4.010 -3.1985  1.1865 -1.7010
  405GLN      C  537   8.341  10.627   4.240 -0.2386  0.4201 -0.3177
  405GLN      O  538   8.270  10.726   4.237  0.2498  0.0830 -0.0037
  406PHE      N  539   8.300  10.513   4.298 -0.2554  0.1702  0.1014
  406PHE      H  540   8.355  10.430   4.286 -0.3959  0.1533 -0.4704
  406PHE     CA  541   8.170  10.495   4.371 -0.5819 -0.2834  0.3548
  406PHE     HA  542   8.090  10.523   4.302 -1.7911 -1.3028  1.3004
  406PHE     CB  543   8.150  10.346   4.407 -0.7587 -0.1247  0.0791
  406PHE    HB1  544   8.167  10.283   4.320  1.3319 -2.3143  1.9430
  406PHE    HB2  545   8.224  10.321   4.483 -2.2837 -0.6334  1.4642
  406PHE     CG  546   8.022  10.298   4.475  0.0353  0.2598  0.0360
  406PHE    CD1  547   8.027  10.209   4.578  0.5115 -0.2618 -0.1713
  406PHE    HD1  548   8.126  10.180   4.608  1.1803 -0.1375 -2.1578
  406PHE    CD2  549   7.899  10.335   4.427 -0.1013 -0.0906  0.1639
  406PHE    HD2  550   7.905  10.409   4.349  0.0508  1.2837  1.4476
  406PHE    CE1  551   7.908  10.170   4.651  0.1987  0.4071  0.8246
  406PHE    HE1  552   7.911  10.099   4.733 -4.1031 -0.2766  0.6412
  406PHE    CE2  553   7.777  10.296   4.488  0.2828  0.5837 -0.0231
  406PHE    HE2  554   7.680  10.323   4.448  0.6884 -0.0630 -1.5240
  406PHE     CZ  555   7.782  10.215   4.602  0.3660  0.2453  0.2956
  406PHE     HZ  556   7.693  10.190   4.657 -1.0478  0.7094 -1.6874
  406PHE      C  557   8.164  10.584   4.498  0.3170  0.5797  0.4412
  406PHE      O  558   8.075  10.662   4.509  0.4488 -0.0149  0.1333
  407TYR      N  559   8.268  10.584   4.582  0.8885 -0.2108  0.0015
  407TYR      H  560   8.355  10.535   4.568  1.6500  0.9989  0.3539
  407TYR     CA  561   8.261  10.634   4.717  0.5094 -1.1358 -0.2808
  407TYR     HA  562   8.159  10.614   4.750  0.4656  0.1058  0.3713
  407TYR     CB  563   8.374  10.569   4.796 -0.0857  0.6981  0.8246
  407TYR    HB1  564   8.464  10.592   4.738 -0.6814 -1.3562 -1.0798
  407TYR    HB2  565   8.389  10.610   4.896  0.4533  0.0953  1.0008
  407TYR     CG  566   8.386  10.419   4.821  0.1676 -0.2655  0.0087
  407TYR    CD1  567   8.277  10.334   4.790  0.0102  1.0927  0.3507
  407TYR    HD1  568   8.188  10.373   4.742  0.7267  0.2178 -1.8336
  407TYR    CD2  569   8.501  10.356   4.882  1.2648  0.1395 -0.2331
  407TYR    HD2  570   8.598  10.402   4.892  0.4980  1.7102  0.3399
  407TYR    CE1  571   8.281  10.197   4.822 -0.1204 -0.0742 -1.0295
  407TYR    HE1  572   8.204  10.126   4.796 -1.1938  0.8660 -0.4873
  407TYR    CE2  573   8.497  10.222   4.927  0.7666 -0.2074  0.1783
  407TYR    HE2  574   8.588  10.185   4.972  0.8962 -1.3497 -0.9572
  407TYR     CZ  575   8.388  10.141   4.888 -0.5787  0.1312 -0.1490
  407TYR     OH  576   8.398  10.008   4.903  0.6802  0.5919  0.3257
  407TYR     HH  577   8.480   9.982   4.942 -0.2723 -0.7350  1.5573
  407TYR      C  578   8.283  10.788   4.732 -0.7906 -0.2458  0.0167
  407TYR      O  579   8.228  10.851   4.823 -0.4797 -0.0105 -0.8557
  408ASP      N  580   8.356  10.844   4.634  0.4849 -1.0526 -0.0137
  408ASP      H  581   8.400  10.786   4.565  0.5256  1.6182 -2.4424
  408ASP     CA  582   8.396  10.986   4.605  0.4171  0.6976 -0.6394
  408ASP     HA  583   8.444  11.032   4.691 -1.1004  1.1797 -0.0188
  408ASP     CB  584   8.487  10.990   4.485  0.1057 -0.4035  0.8102
  408ASP    HB1  585   8.567  10.921   4.513  0.3943 -1.3353 -1.9751
  408ASP    HB2  586   8.435  10.957   4.395 -1.0078  1.9288  0.5275
  408ASP     CG  587   8.566  11.120   4.454  0.1159  0.2273 -0.3211
  408ASP    OD1  588   8.681  11.140   4.503 -0.0126 -0.4289  0.7504
  408ASP    OD2  589   8.518  11.201   4.376 -0.0007 -0.1737  0.0368
  408ASP      C  590   8.268  11.067   4.587 -0.2774 -0.3666  0.5163
  408ASP      O  591   8.255  11.172   4.648  0.1261  0.3970 -0.2499
  409LEU      N  592   8.177  11.007   4.508 -0.4509 -0.1116 -0.0258
  409LEU      H  593   8.200  10.915   4.473  0.8816  0.2691 -0.2017
  409LEU     CA  594   8.057  11.070   4.455  0.3487 -0.5140  0.0366
  409LEU     HA  595   8.063  11.178   4.441  0.4150 -0.3875  0.9472
  409LEU     CB  596   8.020  11.006   4.317 -0.0878  0.0460 -0.1996
  409LEU    HB1  597   8.011  10.897   4.321  0.7222 -0.0906 -1.6346
  409LEU    HB2  598   7.920  11.032   4.284 -0.9613 -2.6637  0.0665
  409LEU     CG  599   8.130  11.025   4.208  0.4483  0.6858 -1.0199
  409LEU     HG  600   8.226  10.989   4.246 -1.8297 -2.7300  2.1571
  409LEU    CD1  601   8.087  10.942   4.087 -0.0637 -0.6519  0.5804
  409LEU   HD11  602   8.145  10.969   3.999 -1.0011  0.3966  0.2529
  409LEU   HD12  603   8.101  10.835   4.099  0.0404 -0.8978 -1.3678
  409LEU   HD13  604   7.989  10.978   4.055  1.1238  2.9073  0.4483
  409LEU    CD2  605   8.158  11.173   4.168  0.2301 -0.0538  0.2408
  409LEU   HD21  606   8.238  11.162   4.096  1.5134 -0.0702  1.6241
  409LEU   HD22  607   8.083  11.217   4.101  0.7451  1.7764  0.8225
  409LEU   HD23  608   8.180  11.247   4.244 -2.9082  1.8157 -0.4857
  409LEU      C  609   7.937  11.051   4.546  0.5522  0.6434  0.5061
  409LEU      O  610   7.839  11.122   4.527 -0.2827 -0.3449 -0.5277
  410LEU      N  611   7.944  10.963   4.649 -0.4062  0.3795  0.4374
  410LEU      H  612   8.025  10.903   4.642  1.3552  2.7433 -1.1675
  410LEU     CA  613   7.839  10.927   4.745  0.5241 -0.0770 -0.0540
  410LEU     HA  614   7.739  10.942   4.704  0.5496 -1.2527 -0.5974
  410LEU     CB  615   7.851  10.771   4.762 -0.1147 -0.0901 -0.7463
  410LEU    HB1  616   7.927  10.733   4.694  1.2008 -0.3704  0.8018
  410LEU    HB2  617   7.901  10.762   4.859  0.5072 -0.9043 -1.1275
  410LEU     CG  618   7.717  10.690   4.767  0.0046  0.5060  0.5479
  410LEU     HG  619   7.671  10.700   4.669  1.9065 -0.1443 -0.4626
  410LEU    CD1  620   7.746  10.536   4.778  0.4971 -0.4992  0.3262
  410LEU   HD11  621   7.649  10.486   4.786  0.1652  0.1460  0.3869
  410LEU   HD12  622   7.793  10.495   4.689 -0.3933  0.3047 -0.5272
  410LEU   HD13  623   7.812  10.515   4.863  1.7107  0.4272 -0.3709
  410LEU    CD2  624   7.620  10.724   4.878  0.3057  0.4387 -0.7045
  410LEU   HD21  625   7.590  10.828   4.868 -0.7081  0.2424  0.1045
  410LEU   HD22  626   7.547  10.644   4.889  0.0140  0.6347 -1.1994
  410LEU   HD23  627   7.678  10.715   4.970 -0.1938 -0.4133 -0.4640
  410LEU      C  628   7.864  10.997   4.881  0.8320 -0.0139  0.1606
  410LEU      O  629   7.776  11.020   4.962  0.0524 -0.5760  0.1022
  411THR      N  630   7.987  11.031   4.915  0.3089 -0.3303  0.6202
  411THR      H  631   8.054  10.995   4.850 -0.0870 -0.4510  0.2741
  411THR     CA  632   8.025  11.118   5.023  0.5247 -0.7393  0.3960
  411THR     HA  633   7.949  11.107   5.100 -0.9689 -2.7529 -1.2289
  411THR     CB  634   8.169  11.085   5.072  0.1893  0.2180 -0.4259
  411THR     HB  635   8.194  11.167   5.139 -0.0748  0.3571 -0.4962
  411THR    OG1  636   8.272  11.083   4.963 -0.2934 -0.0239 -0.0932
  411THR    HG1  637   8.252  11.001   4.921 -1.5500  0.2310 -0.0389
  411THR    CG2  638   8.181  10.953   5.147  0.3014 -0.0870 -0.3627
  411THR   HG21  639   8.111  10.930   5.227  0.0609 -2.2185 -1.1104
  411THR   HG22  640   8.163  10.868   5.081  0.9828 -0.8214  0.3774
  411THR   HG23  641   8.284  10.936   5.179 -0.1945 -2.4694  0.1768
  411THR      C  642   8.028  11.266   4.965  0.2904 -0.4751 -0.4514
  411THR      O  643   8.043  11.360   5.048  0.1106  0.4197 -0.1690
  412GLY      N  644   8.004  11.293   4.841 -0.9952 -0.2889  0.1199
  412GLY      H  645   8.016  11.226   4.766 -0.8031  0.6887 -0.7556
  412GLY     CA  646   8.013  11.431   4.780 -0.1483 -0.5529 -0.2217
  412GLY    HA1  647   8.060  11.508   4.841 -0.8613  0.4127 -0.8532
  412GLY    HA2  648   8.080  11.406   4.697  0.0842 -1.5881  0.2565
  412GLY      C  649   7.872  11.469   4.746  0.1395  0.4968  0.0036
  412GLY      O  650   7.798  11.394   4.682 -0.2285  0.1148  0.3108
  413SER      N  651   7.834  11.590   4.772  0.4274 -0.3495  1.1722
  413SER      H  652   7.891  11.644   4.836  1.0600  0.7273 -0.2391
  413SER     CA  653   7.708  11.657   4.731 -0.6776  0.1455 -0.0944
  413SER     HA  654   7.748  11.756   4.754  1.8119 -1.5044  3.6650
  413SER     CB  655   7.686  11.651   4.582 -0.1690  0.2492  0.1854
  413SER    HB1  656   7.777  11.666   4.525 -0.4919 -1.4367 -0.8409
  413SER    HB2  657   7.654  11.549   4.559  1.0185  0.0726 -0.7641
  413SER     OG  658   7.608  11.758   4.526  0.3619 -0.4112  0.1846
  413SER     HG  659   7.659  11.837   4.529  0.5568 -0.5507  0.9763
  413SER      C  660   7.594  11.642   4.828 -0.1470 -0.5133 -0.6937
  413SER      O  661   7.479  11.664   4.791 -0.3811  0.2682 -0.1573
  414MET      N  662   7.620  11.594   4.951  0.3232  0.0908 -0.0691
  414MET      H  663   7.719  11.586   4.970  0.0100  0.3905  1.8266
  414MET     CA  664   7.517  11.539   5.038 -0.0117 -0.6538  0.5706
  414MET     HA  665   7.419  11.546   4.991  0.3269 -1.0680 -0.2224
  414MET     CB  666   7.544  11.394   5.075 -0.3960  0.4781 -0.3414
  414MET    HB1  667   7.629  11.386   5.143 -1.6686  0.7054  1.3399
  414MET    HB2  668   7.471  11.352   5.144  3.1060 -1.4626  2.5400
  414MET     CG  669   7.576  11.293   4.961  0.1880 -0.3168 -0.0935
  414MET    HG1  670   7.650  11.339   4.894 -1.8739  1.1272 -1.4973
  414MET    HG2  671   7.623  11.205   5.004  0.1225 -0.7973 -0.9831
  414MET     SD  672   7.433  11.231   4.867 -0.9446  0.0140 -0.2556
  414MET     CE  673   7.325  11.152   4.982 -0.0096  0.0239 -0.1880
  414MET    HE1  674   7.227  11.131   4.939 -0.3359  3.0363 -1.1338
  414MET    HE2  675   7.364  11.053   5.005 -0.7263  0.0146  1.0742
  414MET    HE3  676   7.318  11.211   5.073 -1.5747 -0.5407  0.0883
  414MET      C  677   7.483  11.615   5.162 -0.1470 -0.0388 -0.3173
  414MET      O  678   7.368  11.630   5.201  0.2982  0.5254 -0.1907
  415GLU      N  679   7.593  11.675   5.220  0.5532  0.1255  0.0615
  415GLU      H  680   7.679  11.658   5.172  1.0821 -1.5605  1.5015
  415GLU     CA  681   7.591  11.742   5.345  0.4096  0.2495 -0.3712
  415GLU     HA  682   7.538  11.679   5.417 -1.0949  0.9536 -0.8121
  415GLU     CB  683   7.735  11.776   5.382  0.4186 -0.0220 -0.5330
  415GLU    HB1  684   7.807  11.702   5.347 -0.6582 -0.6978 -1.4252
  415GLU    HB2  685   7.764  11.870   5.335  1.7540  0.8481  1.8579
  415GLU     CG  686   7.761  11.820   5.524  0.2005  0.3994 -0.9309
  415GLU    HG1  687   7.852  11.879   5.525  0.9367 -0.6890  0.7835
  415GLU    HG2  688   7.692  11.896   5.563  0.9159  1.7250 -2.1469
  415GLU     CD  689   7.760  11.716   5.635  0.1835  0.0285 -0.1856
  415GLU    OE1  690   7.758  11.756   5.753 -0.4414 -0.6443  0.3326
  415GLU    OE2  691   7.765  11.597   5.596  0.6107 -0.5142  0.6431
  415GLU      C  692   7.511  11.878   5.332 -0.4572 -0.0997 -0.6567
  415GLU      O  693   7.473  11.933   5.432 -0.6698 -0.9775  0.1423
  416ILE      N  694   7.474  11.929   5.214 -0.7520  0.0346  0.2403
  416ILE      H  695   7.478  11.864   5.137 -0.6532  1.1157 -0.6936
  416ILE     CA  696   7.413  12.053   5.176  0.5108  1.0683 -0.0614
  416ILE     HA  697   7.456  12.128   5.242  0.0539 -0.4608  2.0961
  416ILE     CB  698   7.451  12.096   5.031 -0.1449  0.3218 -0.0667
  416ILE     HB  699   7.397  12.181   4.990  1.3488  0.5414 -1.7276
  416ILE    CG1  700   7.436  11.976   4.931 -0.4680  0.1743 -0.1524
  416ILE   HG11  701   7.518  11.905   4.944 -1.7333 -1.6023 -1.4551
  416ILE   HG12  702   7.346  11.924   4.965  0.4760 -0.9725  0.7176
  416ILE    CG2  703   7.592  12.152   5.031  0.3325  0.2063  0.0760
  416ILE   HG21  704   7.674  12.086   5.056  0.4445 -0.5519 -2.1298
  416ILE   HG22  705   7.615  12.181   4.929  0.5272 -1.3667 -0.3425
  416ILE   HG23  706   7.595  12.232   5.106 -1.1646 -1.3394  1.8921
  416ILE     CD  707   7.429  12.015   4.780  0.5470 -0.1295  0.3395
  416ILE    HD1  708   7.335  12.067   4.759  0.9907 -0.0338 -1.6125
  416ILE    HD2  709   7.501  12.089   4.744  1.4901 -1.8357 -1.4143
  416ILE    HD3  710   7.423  11.927   4.717 -2.6905  1.1405 -1.4105
  416ILE      C  711   7.265  12.038   5.189 -0.4034 -0.3171  0.1762
  416ILE      O  712   7.190  12.135   5.217 -1.0319 -0.2036 -0.0746
  417ILE      N  713   7.212  11.918   5.186  0.3037 -1.0739 -0.1874
  417ILE      H  714   7.268  11.834   5.186  1.0365 -0.6102 -1.7629
  417ILE     CA  715   7.076  11.888   5.208  0.5405  0.5507  0.0926
  417ILE     HA  716   7.017  11.978   5.192  1.9082  1.6252  0.8681
  417ILE     CB  717   7.017  11.789   5.099 -1.4541 -0.1744 -0.3075
  417ILE     HB  718   7.047  11.689   5.131 -1.8283 -0.3855 -0.6136
  417ILE    CG1  719   7.066  11.799   4.955  0.1324  0.7280 -0.0056
  417ILE   HG11  720   7.166  11.759   4.937 -0.7917 -0.4516 -3.0526
  417ILE   HG12  721   7.003  11.728   4.901  1.6058 -0.8473  0.2463
  417ILE    CG2  722   6.860  11.804   5.092  0.2278  0.1243 -0.2349
  417ILE   HG21  723   6.838  11.898   5.042 -2.6310 -0.0692  0.4954
  417ILE   HG22  724   6.808  11.725   5.038  0.3568  0.2909 -0.6111
  417ILE   HG23  725   6.812  11.808   5.190 -0.3904 -2.0195 -0.3933
  417ILE     CD  726   7.069  11.936   4.891 -0.1230 -0.6375  0.6647
  417ILE    HD1  727   6.970  11.966   4.858 -0.7076 -2.7708  0.3331
  417ILE    HD2  728   7.119  12.010   4.953  1.3527 -0.2673 -0.8603
  417ILE    HD3  729   7.131  11.940   4.801  2.0449  1.5951  2.1424
  417ILE      C  730   7.055  11.827   5.348 -0.3720 -0.0351  0.2173
  417ILE      O  731   6.948  11.774   5.378 -0.5089 -0.3138  0.5387
  418ARG      N  732   7.154  11.837   5.439 -0.3587  0.5711 -0.0816
  418ARG      H  733   7.238  11.890   5.422  0.2997 -1.0810 -2.4220
  418ARG     CA  734   7.142  11.784   5.580 -0.5439  0.4737  0.4063
  418ARG     HA  735   7.074  11.700   5.593  0.7842 -0.5007  1.1666
  418ARG     CB  736   7.288  11.733   5.621  0.7829 -0.5354  0.0200
  418ARG    HB1  737   7.331  11.673   5.541  1.6189 -0.9766  0.7828
  418ARG    HB2  738   7.348  11.824   5.628 -1.5785  1.1673 -0.7513
  418ARG     CG  739   7.300  11.655   5.752  0.1009 -0.0538 -0.4179
  418ARG    HG1  740   7.304  11.736   5.824 -1.5757  1.5191 -1.9985
  418ARG    HG2  741   7.218  11.586   5.774 -0.1929  0.6399  0.6954
  418ARG     CD  742   7.439  11.582   5.765 -0.5473  0.7687  0.0814
  418ARG    HD1  743   7.453  11.532   5.670  1.1956  0.0656  0.6661
  418ARG    HD2  744   7.525  11.646   5.785  0.2260 -0.2961  0.2512
  418ARG     NE  745   7.433  11.485   5.873 -0.0115 -0.1754  0.1347
  418ARG     HE  746   7.404  11.519   5.964  0.0463  0.8267 -0.2162
  418ARG     CZ  747   7.453  11.356   5.856  0.0422  0.5778  0.5635
  418ARG    NH1  748   7.487  11.301   5.741  0.1302  0.1535  0.0736
  418ARG   HH11  749   7.499  11.371   5.669 -1.8255 -1.3620 -1.8744
  418ARG   HH12  750   7.523  11.208   5.728  0.4093  0.0642  1.4075
  418ARG    NH2  751   7.448  11.273   5.960  0.2457  0.1578  0.3604
  418ARG   HH21  752   7.422  11.302   6.053 -0.2848  0.3280  0.1640
  418ARG   HH22  753   7.475  11.177   5.945 -2.4285 -0.6352  0.2049
  418ARG      C  754   7.086  11.891   5.675  0.2911 -0.4384  0.4904
  418ARG      O  755   7.072  11.867   5.796  0.1756 -0.2729  0.3722
  419GLY      N  756   7.048  12.009   5.618 -0.8161  0.8607 -0.0021
  419GLY      H  757   7.063  12.039   5.523 -2.0128  1.9017  0.0981
  419GLY     CA  758   6.981  12.118   5.697 -0.0427  0.0078 -0.2063
  419GLY    HA1  759   6.963  12.107   5.804 -0.9425  0.6086 -0.2788
  419GLY    HA2  760   7.037  12.211   5.686 -2.0824  1.2474 -0.5883
  419GLY      C  761   6.841  12.160   5.637 -0.5235 -0.2488  0.2137
  419GLY      O  762   6.792  12.266   5.679  0.1400  0.6719 -0.1521
  420TRP      N  763   6.802  12.095   5.533  0.4633 -0.1583 -1.0246
  420TRP      H  764   6.870  12.023   5.516  1.3596 -0.2813  2.3664
  420TRP     CA  765   6.670  12.094   5.464  0.1682  0.1006  0.0837
  420TRP     HA  766   6.676  12.188   5.408 -0.4818 -0.1531 -0.4308
  420TRP     CB  767   6.665  11.979   5.361 -0.0451 -0.2466 -0.5130
  420TRP    HB1  768   6.759  11.976   5.307 -0.4583 -1.2422 -1.1921
  420TRP    HB2  769   6.667  11.885   5.417 -0.2429  0.5588  0.9024
  420TRP     CG  770   6.543  11.963   5.275 -0.0835  0.7122 -0.1584
  420TRP    CD1  771   6.469  12.064   5.227  0.0962 -0.3099 -1.2998
  420TRP    HD1  772   6.499  12.168   5.228 -0.2974 -0.1828 -2.0727
  420TRP    CD2  773   6.462  11.844   5.253  0.5995 -0.2185  1.0635
  420TRP    NE1  774   6.364  12.012   5.160  0.5149 -0.1729  0.3232
  420TRP    HE1  775   6.319  12.059   5.083 -0.0255 -1.3712 -0.1114
  420TRP    CE2  776   6.340  11.877   5.184  0.3783  0.1393  0.1498
  420TRP    CE3  777   6.478  11.707   5.280  0.8923  0.1453  0.1242
  420TRP    HE3  778   6.567  11.677   5.334 -0.2787  0.5092  2.3781
  420TRP    CZ2  779   6.240  11.783   5.154  0.4022 -1.0312  0.3693
  420TRP    HZ2  780   6.152  11.811   5.098 -0.2162 -0.4602  1.5952
  420TRP    CZ3  781   6.382  11.611   5.238 -0.5984 -0.1930 -0.0242
  420TRP    HZ3  782   6.411  11.509   5.257  3.2106  0.9891  1.2688
  420TRP    CH2  783   6.261  11.649   5.174 -0.1924  0.2649 -0.3491
  420TRP    HH2  784   6.199  11.570   5.135 -0.5603  0.5809 -0.4090
  420TRP      C  785   6.551  12.094   5.567 -0.1681 -0.6882 -0.6326
  420TRP      O  786   6.465  12.183   5.569 -0.0322  0.0207 -0.4481
  421ALA      N  787   6.561  11.999   5.659  0.1514 -0.0481  0.7377
  421ALA      H  788   6.632  11.930   5.638  0.4656  0.6785 -0.7211
  421ALA     CA  789   6.487  11.976   5.786  0.3807 -0.5441  0.1351
  421ALA     HA  790   6.382  11.972   5.757  0.8007  1.4791 -1.9480
  421ALA     CB  791   6.532  11.842   5.842 -0.3644 -0.0895  0.2670
  421ALA    HB1  792   6.634  11.838   5.881 -1.1511 -1.6405  2.3640
  421ALA    HB2  793   6.469  11.813   5.926 -0.4021  1.2676  0.7331
  421ALA    HB3  794   6.526  11.770   5.761  0.3724  1.4727 -1.2388
  421ALA      C  795   6.488  12.097   5.884 -0.3650  0.2098 -0.6905
  421ALA      O  796   6.400  12.096   5.970  0.2639 -0.4137  0.0518
  422GLU      N  797   6.566  12.204   5.866 -0.4086 -0.3144 -0.7185
  422GLU      H  798   6.639  12.200   5.796 -0.5571  0.3226 -0.9201
  422GLU     CA  799   6.574  12.331   5.946  0.6805 -0.2685  0.1846
  422GLU     HA  800   6.528  12.311   6.043 -1.6690 -1.6823 -1.1260
  422GLU     CB  801   6.725  12.379   5.956 -0.0579 -0.4343  0.3087
  422GLU    HB1  802   6.790  12.292   5.969  0.9842  0.2021 -0.5178
  422GLU    HB2  803   6.763  12.420   5.863 -2.6157  1.0414 -0.1745
  422GLU     CG  804   6.761  12.487   6.065  0.2197 -0.7317 -0.3745
  422GLU    HG1  805   6.865  12.515   6.046 -0.2115  1.8462  0.7315
  422GLU    HG2  806   6.693  12.572   6.059 -0.9544 -1.6210 -0.0296
  422GLU     CD  807   6.768  12.443   6.206  0.3928 -0.2787  0.1860
  422GLU    OE1  808   6.770  12.325   6.236  0.6511  0.1536 -0.0247
  422GLU    OE2  809   6.785  12.541   6.287  0.3294  0.2314 -0.5876
  422GLU      C  810   6.489  12.442   5.877 -0.2513 -0.2000 -0.4595
  422GLU      O  811   6.433  12.532   5.948  0.4327 -0.0821  0.0538
  423LYS      N  812   6.481  12.431   5.749  0.2111  0.4348 -0.2373
  423LYS      H  813   6.518  12.345   5.713  1.5660  0.9326 -0.0947
  423LYS     CA  814   6.426  12.536   5.663 -0.0061  0.5850 -0.6630
  423LYS     HA  815   6.451  12.635   5.703  1.4554 -0.4930  1.2661
  423LYS     CB  816   6.481  12.513   5.519 -0.3177 -0.2334 -0.4811
  423LYS    HB1  817   6.463  12.414   5.476 -0.3784 -0.2262 -0.4729
  423LYS    HB2  818   6.429  12.578   5.448  2.2126  2.0642 -0.3996
  423LYS     CG  819   6.632  12.558   5.517  0.7827  0.6153  0.2344
  423LYS    HG1  820   6.633  12.664   5.541 -0.3987  0.7279 -0.1637
  423LYS    HG2  821   6.694  12.512   5.595 -0.4168  2.7345  2.5869
  423LYS     CD  822   6.701  12.530   5.379  0.0284 -0.0254 -0.0559
  423LYS    HD1  823   6.689  12.428   5.341  1.1010  0.3691 -1.5430
  423LYS    HD2  824   6.658  12.600   5.308 -0.1110 -1.1424 -1.0981
  423LYS     CE  825   6.853  12.565   5.385  1.0249  0.4701 -0.1047
  423LYS    HE1  826   6.909  12.522   5.469 -0.6857  0.3832  1.0436
  423LYS    HE2  827   6.905  12.514   5.304 -1.1766  1.7490 -2.4349
  423LYS     NZ  828   6.865  12.713   5.374 -0.2872  0.0955  0.1224
  423LYS    HZ1  829   6.966  12.722   5.380 -0.1566 -0.8608 -0.3684
  423LYS    HZ2  830   6.823  12.751   5.291 -1.1955  0.3223  0.6752
  423LYS    HZ3  831   6.820  12.768   5.446 -1.2124  1.0068 -1.1119
  423LYS      C  832   6.274  12.522   5.650 -0.5342 -0.7043  0.1545
  423LYS      O  833   6.206  12.619   5.614  0.4237  0.7797 -0.4650
  424ILE      N  834   6.220  12.404   5.674 -0.2450  0.2351  0.2515
  424ILE      H  835   6.279  12.327   5.703 -2.8414 -1.9670  0.1016
  424ILE     CA  836   6.074  12.377   5.670 -0.1558 -0.5942  0.7814
  424ILE     HA  837   6.029  12.439   5.593  0.5280 -2.4129 -1.1643
  424ILE     CB  838   6.049  12.233   5.626 -0.7843 -0.0083  0.2231
  424ILE     HB  839   6.076  12.174   5.713  0.0631  2.9574  2.1268
  424ILE    CG1  840   6.128  12.182   5.504 -0.7416 -0.1022  0.0732
  424ILE   HG11  841   6.061  12.171   5.419 -0.0206 -0.3133 -0.4804
  424ILE   HG12  842   6.203  12.253   5.468  0.0072 -0.6515  0.5120
  424ILE    CG2  843   5.902  12.195   5.606  0.0314  0.3351 -0.1141
  424ILE   HG21  844   5.827  12.217   5.682 -2.1702 -2.3996 -1.3258
  424ILE   HG22  845   5.861  12.237   5.514  0.8137 -0.5204 -0.8841
  424ILE   HG23  846   5.892  12.087   5.589 -2.0190  0.1188  1.9094
  424ILE     CD  847   6.189  12.039   5.527  0.3415  0.0972  0.5879
  424ILE    HD1  848   6.255  12.034   5.614  0.7295  1.6153  0.4107
  424ILE    HD2  849   6.114  11.964   5.548  1.3278 -0.1913  3.6063
  424ILE    HD3  850   6.240  12.012   5.434 -1.5560  0.4238 -0.6072
  424ILE      C  851   6.026  12.409   5.816 -0.4393 -0.1414  0.5439
  424ILE      O  852   6.085  12.368   5.915  0.3217 -0.5127 -0.2539
  425PRO      N  853   5.911  12.474   5.827  0.4337 -0.3703  0.0615
  425PRO     CA  854   5.839  12.492   5.953 -0.3847 -0.8882 -0.7531
  425PRO     HA  855   5.914  12.522   6.027 -0.0471 -3.2960 -0.0248
  425PRO     CB  856   5.732  12.600   5.927 -0.4978  0.2105  0.4243
  425PRO    HB1  857   5.649  12.605   5.997  0.7017  2.3141  1.8300
  425PRO    HB2  858   5.779  12.696   5.950  2.0822 -1.3184  2.1406
  425PRO     CG  859   5.695  12.589   5.779 -0.1886  0.2655  0.0484
  425PRO    HG1  860   5.621  12.509   5.769  0.6041 -0.4219 -0.3580
  425PRO    HG2  861   5.644  12.681   5.749 -0.7853 -0.2236 -0.4778
  425PRO     CD  862   5.829  12.533   5.720 -0.2802 -0.3298  0.0194
  425PRO    HD1  863   5.805  12.456   5.646  0.5134 -0.5224 -0.0495
  425PRO    HD2  864   5.892  12.605   5.666  0.1640 -0.6801  0.0654
  425PRO      C  865   5.786  12.358   6.001  0.1817 -0.6117  0.1861
  425PRO      O  866   5.734  12.289   5.912  0.1613  0.0700 -0.4727
  426GLY      N  867   5.793  12.321   6.132  0.5668 -0.0906 -0.4009
  426GLY      H  868   5.831  12.382   6.203 -0.6114 -0.4041  0.5395
  426GLY     CA  869   5.707  12.211   6.190 -0.7063 -0.1286  0.1323
  426GLY    HA1  870   5.648  12.256   6.270  1.2392  0.2205  1.4384
  426GLY    HA2  871   5.635  12.179   6.115 -0.5022  0.5037 -0.3481
  426GLY      C  872   5.794  12.097   6.240  0.7301  0.1603 -0.0707
  426GLY      O  873   5.760  12.022   6.335 -0.3376  0.9083 -0.0880
  427PHE      N  874   5.910  12.082   6.175 -0.6917  0.8703 -0.4551
  427PHE      H  875   5.917  12.155   6.105  0.4470  2.3546  1.1162
  427PHE     CA  876   6.019  11.979   6.199 -0.1136  0.0924 -0.1431
  427PHE     HA  877   5.969  11.882   6.196  0.3584 -0.1401 -0.4767
  427PHE     CB  878   6.117  11.988   6.079 -0.2797  0.6226 -0.1497
  427PHE    HB1  879   6.141  12.088   6.045  1.9429 -0.1906 -1.1150
  427PHE    HB2  880   6.219  11.958   6.102  0.6583  3.1578 -0.6703
  427PHE     CG  881   6.080  11.901   5.967  0.5324  0.1898 -0.0743
  427PHE    CD1  882   5.985  11.959   5.880  0.9498  0.4785  0.6632
  427PHE    HD1  883   5.939  12.054   5.900  0.2139 -0.3158  3.1019
  427PHE    CD2  884   6.149  11.783   5.935  0.9284 -0.2473 -0.4756
  427PHE    HD2  885   6.236  11.756   5.993  0.5199  2.4122  1.5388
  427PHE    CE1  886   5.947  11.881   5.768 -0.1800 -0.1324 -0.6481
  427PHE    HE1  887   5.859  11.920   5.720 -1.4490  0.1870  1.7870
  427PHE    CE2  888   6.109  11.712   5.822 -0.2343 -0.2666  0.6168
  427PHE    HE2  889   6.159  11.619   5.801 -0.4185 -0.1466 -0.3864
  427PHE     CZ  890   6.014  11.766   5.733  0.0955  0.6964 -0.0038
  427PHE     HZ  891   5.976  11.702   5.654 -3.8198  2.2930  0.3408
  427PHE      C  892   6.087  12.017   6.334  0.0494 -0.5704 -0.5657
  427PHE      O  893   6.145  11.926   6.388 -0.0416  0.2686  0.1084
  428ALA      N  894   6.086  12.139   6.384 -0.2205 -0.3090 -0.2144
  428ALA      H  895   6.038  12.208   6.329 -3.6430 -2.2588  0.0098
  428ALA     CA  896   6.145  12.179   6.512  0.1349 -0.1344  0.6427
  428ALA     HA  897   6.252  12.165   6.504 -0.0827 -1.2006 -0.6874
  428ALA     CB  898   6.114  12.332   6.523 -0.0271  0.0509  0.0906
  428ALA    HB1  899   6.019  12.367   6.482  0.9621  3.3739  0.3203
  428ALA    HB2  900   6.107  12.366   6.626 -2.1197  0.2075 -0.0684
  428ALA    HB3  901   6.189  12.389   6.468  0.7112 -1.1313 -0.1835
  428ALA      C  902   6.095  12.109   6.637  0.6105 -0.0651  0.2305
  428ALA      O  903   6.165  12.108   6.733  0.7686 -0.2993 -0.0927
  429ASP      N  904   5.978  12.047   6.632 -0.0095  0.1047 -0.2658
  429ASP      H  905   5.912  12.060   6.556 -2.9281 -3.5936  1.3247
  429ASP     CA  906   5.923  11.957   6.735  0.4104 -0.3815 -0.1328
  429ASP     HA  907   5.909  12.015   6.826 -0.2292  1.7902 -1.5437
  429ASP     CB  908   5.780  11.915   6.694 -0.4176 -0.2211  0.0878
  429ASP    HB1  909   5.714  11.997   6.664 -0.6169 -0.5037 -0.2526
  429ASP    HB2  910   5.796  11.857   6.604  1.0327  0.3486 -0.0436
  429ASP     CG  911   5.713  11.845   6.807  0.0322 -0.1237 -0.0385
  429ASP    OD1  912   5.679  11.726   6.803  0.0360 -0.3799 -0.2442
  429ASP    OD2  913   5.686  11.913   6.909  0.2144 -0.1324  0.3194
  429ASP      C  914   6.012  11.834   6.772  0.4567  0.1042  0.5431
  429ASP      O  915   6.025  11.787   6.884 -0.3874 -0.3442  0.2691
  430LEU      N  916   6.085  11.779   6.673 -0.0629  0.1494  0.3586
  430LEU      H  917   6.094  11.823   6.583  2.0941  0.9157  0.8914
  430LEU     CA  918   6.195  11.682   6.692  0.0250  0.1742 -0.2471
  430LEU     HA  919   6.165  11.613   6.771 -0.1157 -2.5040 -2.5321
  430LEU     CB  920   6.213  11.602   6.558 -0.2180 -0.4132 -0.2272
  430LEU    HB1  921   6.208  11.660   6.466  1.5860 -1.9747 -1.3780
  430LEU    HB2  922   6.317  11.570   6.553  0.1018  0.5279  0.0134
  430LEU     CG  923   6.126  11.479   6.530  0.2892  0.1006  0.6658
  430LEU     HG  924   6.121  11.403   6.607 -0.6983  0.0377  0.5552
  430LEU    CD1  925   5.974  11.519   6.520 -0.2945 -0.4179  0.7244
  430LEU   HD11  926   5.908  11.446   6.475  1.0800 -1.2076 -0.0887
  430LEU   HD12  927   5.938  11.544   6.620  2.8788  0.1090  1.8652
  430LEU   HD13  928   5.957  11.612   6.465 -1.7393 -1.6990 -1.1286
  430LEU    CD2  929   6.175  11.403   6.405 -0.7049  0.0113 -0.2579
  430LEU   HD21  930   6.283  11.389   6.404 -0.4508  1.5519  0.8296
  430LEU   HD22  931   6.125  11.309   6.385 -2.2448  0.4127  1.4335
  430LEU   HD23  932   6.144  11.467   6.322 -0.4323 -0.4714 -0.7331
  430LEU      C  933   6.323  11.756   6.734  0.9922 -1.2169 -0.4974
  430LEU      O  934   6.347  11.860   6.677  0.2529 -0.4236  0.0927
  431PRO      N  935   6.416  11.708   6.817  0.2055  0.5413  0.2619
  431PRO     CA  936   6.551  11.766   6.825 -0.4887 -0.8357  0.0246
  431PRO     HA  937   6.544  11.874   6.840 -1.2697 -0.6352 -1.5453
  431PRO     CB  938   6.614  11.702   6.950 -0.2507  0.5226 -0.8871
  431PRO    HB1  939   6.722  11.695   6.957 -0.2308 -0.4721 -1.8861
  431PRO    HB2  940   6.594  11.770   7.033 -0.0895  0.3475 -0.7016
  431PRO     CG  941   6.542  11.568   6.959  0.0237  0.1683  0.9886
  431PRO    HG1  942   6.594  11.488   6.907 -2.0883  0.6073 -2.0594
  431PRO    HG2  943   6.530  11.548   7.065  0.0815  0.2167  1.0044
  431PRO     CD  944   6.404  11.585   6.899 -0.2390 -0.3078 -0.3802
  431PRO    HD1  945   6.360  11.521   6.823 -0.8539  0.1551 -0.4211
  431PRO    HD2  946   6.326  11.608   6.971 -0.9392  0.0350 -1.2383
  431PRO      C  947   6.634  11.742   6.701 -0.0862  0.5403 -0.0428
  431PRO      O  948   6.623  11.635   6.640  0.7636  0.5258 -0.1502
  432LYS      N  949   6.716  11.842   6.664 -0.1800  0.1784 -0.2774
  432LYS      H  950   6.675  11.932   6.683  1.6726  0.9444  0.2665
  432LYS     CA  951   6.815  11.839   6.552  0.8502 -0.4998 -0.2838
  432LYS     HA  952   6.762  11.864   6.459  4.4211 -0.5738 -2.5444
  432LYS     CB  953   6.905  11.963   6.579  0.3905  0.1236 -0.7623
  432LYS    HB1  954   6.838  12.048   6.574 -0.4677 -0.5610 -1.1689
  432LYS    HB2  955   6.941  11.964   6.682 -3.4493  0.2982  0.7310
  432LYS     CG  956   7.021  11.991   6.488  0.2565 -0.2284 -0.3449
  432LYS    HG1  957   7.066  12.088   6.509 -2.0644  1.1709 -1.4557
  432LYS    HG2  958   7.099  11.917   6.501  0.4252 -0.1107 -0.6956
  432LYS     CD  959   6.974  11.990   6.339 -0.0902  0.1062 -0.4440
  432LYS    HD1  960   6.984  11.889   6.299  2.0579  0.7261 -1.6042
  432LYS    HD2  961   6.869  12.016   6.334  0.4907  2.8824  0.2571
  432LYS     CE  962   7.043  12.096   6.254 -0.1074 -0.2300  0.4172
  432LYS    HE1  963   7.092  12.169   6.318 -0.1205 -0.1750  0.3639
  432LYS    HE2  964   7.119  12.038   6.201  1.0185  0.0533  1.6869
  432LYS     NZ  965   6.957  12.155   6.152  0.1593  0.0590 -0.2880
  432LYS    HZ1  966   6.903  12.083   6.107 -0.3807 -0.5082  1.2353
  432LYS    HZ2  967   6.889  12.216   6.195  1.2732  0.4427  1.0043
  432LYS    HZ3  968   7.011  12.201   6.079  0.3526 -1.5981 -1.2351
  432LYS      C  969   6.892  11.706   6.532 -0.3140 -0.9108  0.3819
  432LYS      O  970   6.902  11.653   6.421 -0.2099 -0.4440  0.0912
  433ALA      N  971   6.931  11.644   6.649  0.4796  0.1413  0.2916
  433ALA      H  972   6.902  11.689   6.734 -0.9301  0.7115 -0.4558
  433ALA     CA  973   6.996  11.509   6.651 -0.1026  0.0192 -0.1178
  433ALA     HA  974   7.081  11.518   6.584 -0.5446  1.1845 -0.5497
  433ALA     CB  975   7.023  11.474   6.794 -0.7124 -0.7449  0.2576
  433ALA    HB1  976   7.092  11.542   6.844 -0.2405 -0.9998 -0.0422
  433ALA    HB2  977   6.934  11.475   6.857 -0.5105 -0.9565  0.5502
  433ALA    HB3  978   7.069  11.375   6.788 -0.5379 -0.5631 -2.2666
  433ALA      C  979   6.914  11.395   6.585 -0.2584 -0.5002 -0.0598
  433ALA      O  980   6.968  11.320   6.510  0.2962  0.1951 -0.5004
  434ASP      N  981   6.783  11.392   6.613 -0.1699  0.0170 -0.7498
  434ASP      H  982   6.743  11.468   6.666  1.9327  0.5207  0.2207
  434ASP     CA  983   6.692  11.292   6.562 -0.1213  0.0962  0.6293
  434ASP     HA  984   6.716  11.186   6.567 -1.5751 -0.2145  1.8507
  434ASP     CB  985   6.558  11.298   6.644 -0.4975 -0.3670  0.8063
  434ASP    HB1  986   6.513  11.398   6.644 -2.7157 -1.1673 -2.7063
  434ASP    HB2  987   6.482  11.238   6.594  1.6631 -1.2867 -1.5792
  434ASP     CG  988   6.568  11.232   6.782  0.5728 -0.2852  0.2953
  434ASP    OD1  989   6.682  11.227   6.838  0.1759  0.4543  0.6826
  434ASP    OD2  990   6.460  11.194   6.831 -0.6340  0.0043  0.0978
  434ASP      C  991   6.671  11.320   6.412 -0.1688 -0.0760  0.0737
  434ASP      O  992   6.676  11.229   6.334  0.0909 -0.0988  0.0186
  435GLN      N  993   6.661  11.447   6.367 -0.5668  0.1003 -0.7109
  435GLN      H  994   6.652  11.524   6.432 -1.4980 -1.2039  0.7864
  435GLN     CA  995   6.640  11.481   6.219 -0.5653 -0.9547 -0.3053
  435GLN     HA  996   6.552  11.433   6.177  0.2212 -1.5201 -1.3644
  435GLN     CB  997   6.631  11.636   6.207 -0.0504  0.1516  0.0842
  435GLN    HB1  998   6.722  11.678   6.249  0.2796 -1.5878  1.1966
  435GLN    HB2  999   6.632  11.653   6.099  0.3445 -0.8924 -0.0841
  435GLN     CG 1000   6.503  11.703   6.267 -0.2334  0.4885  0.4918
  435GLN    HG1 1001   6.411  11.654   6.238  0.8418 -1.3470  0.0201
  435GLN    HG2 1002   6.519  11.687   6.374 -2.2679 -1.2804  0.5921
  435GLN     CD 1003   6.511  11.853   6.261  0.2305 -0.2549  0.3266
  435GLN    OE1 1004   6.607  11.912   6.211  0.0308 -0.3102  0.0061
  435GLN    NE2 1005   6.418  11.928   6.327 -0.1247  0.2226  0.8363
  435GLN   HE21 1006   6.340  11.889   6.378  1.0176  0.0594  2.5239
  435GLN   HE22 1007   6.426  12.028   6.313  3.1160  0.0551  0.7404
  435GLN      C 1008   6.758  11.429   6.139 -0.5627 -0.7182  0.0796
  435GLN      O 1009   6.746  11.386   6.022 -0.1825  0.3030  0.3819
  436ASP      N 1010   6.881  11.448   6.194  0.2731  0.6142  0.4923
  436ASP      H 1011   6.875  11.476   6.291 -0.9446  2.1348  0.0130
  436ASP     CA 1012   7.013  11.413   6.140 -0.5067 -0.1481 -0.2572
  436ASP     HA 1013   7.017  11.453   6.039  1.3102  0.4317  0.0106
  436ASP     CB 1014   7.115  11.486   6.230 -0.7098  0.0858 -0.2169
  436ASP    HB1 1015   7.093  11.592   6.227 -2.5868 -0.1566  2.1016
  436ASP    HB2 1016   7.108  11.467   6.337  0.0474  0.1148 -0.1561
  436ASP     CG 1017   7.260  11.464   6.191 -0.3043  0.4129 -0.2218
  436ASP    OD1 1018   7.311  11.355   6.227  0.0726 -0.3902 -0.5275
  436ASP    OD2 1019   7.325  11.548   6.123  0.3295  0.6020 -0.1185
  436ASP      C 1020   7.023  11.260   6.131  0.2891  0.1591  0.0106
  436ASP      O 1021   7.062  11.205   6.027  0.1706  0.3218 -0.6726
  437LEU      N 1022   6.971  11.185   6.235 -0.1723  0.2525  0.1197
  437LEU      H 1023   6.922  11.234   6.309  0.6410  1.8827 -0.3892
  437LEU     CA 1024   6.971  11.037   6.245  0.3987 -0.5092  0.1630
  437LEU     HA 1025   7.070  11.004   6.216  1.1118  0.1607  1.7423
  437LEU     CB 1026   6.954  10.994   6.393 -0.0139 -0.4005 -0.1352
  437LEU    HB1 1027   7.042  11.033   6.444 -1.0872  0.5695  1.0306
  437LEU    HB2 1028   6.867  11.043   6.437 -0.4750  0.4363 -1.8893
  437LEU     CG 1029   6.948  10.836   6.424  0.3090  0.5476  0.0371
  437LEU     HG 1030   6.991  10.788   6.336 -1.2579 -0.8476 -0.0060
  437LEU    CD1 1031   7.030  10.794   6.546  0.3024 -1.2637 -0.1498
  437LEU   HD11 1032   7.138  10.807   6.531  0.3775 -0.0870  1.1757
  437LEU   HD12 1033   7.007  10.857   6.632 -0.1975 -0.2849 -0.9834
  437LEU   HD13 1034   7.017  10.690   6.577 -0.2387 -1.2410 -0.2933
  437LEU    CD2 1035   6.807  10.784   6.417  0.1135 -0.7790 -0.0310
  437LEU   HD21 1036   6.819  10.676   6.417 -0.1000 -0.8032 -0.6337
  437LEU   HD22 1037   6.759  10.811   6.511  3.0349  2.8812  0.6900
  437LEU   HD23 1038   6.745  10.827   6.339 -0.7388 -1.3526  0.3154
  437LEU      C 1039   6.864  10.981   6.142  0.0989 -0.6482 -0.0783
  437LEU      O 1040   6.905  10.890   6.065  0.3294 -0.6107  0.0225
  438LEU      N 1041   6.740  11.047   6.120 -0.3382 -0.2270  0.5459
  438LEU      H 1042   6.729  11.130   6.176 -1.4375  2.4022 -3.1926
  438LEU     CA 1043   6.647  11.021   6.011 -0.1211 -0.2490 -0.6518
  438LEU     HA 1044   6.626  10.914   6.016  0.6783 -0.3665  1.1142
  438LEU     CB 1045   6.527  11.116   6.029  0.9267  0.1313 -0.0357
  438LEU    HB1 1046   6.557  11.220   6.034  1.5809 -0.0471 -0.1231
  438LEU    HB2 1047   6.464  11.097   5.943  0.4278  0.6010  0.2209
  438LEU     CG 1048   6.442  11.062   6.151  0.2076 -0.5012 -0.6432
  438LEU     HG 1049   6.510  11.071   6.235 -0.1561 -0.7071 -0.3232
  438LEU    CD1 1050   6.325  11.160   6.180  0.4954 -0.0295 -0.3058
  438LEU   HD11 1051   6.279  11.182   6.084  2.6122 -0.1842 -1.4214
  438LEU   HD12 1052   6.248  11.111   6.240 -0.4694  0.3017 -1.2251
  438LEU   HD13 1053   6.350  11.257   6.222  3.3200 -0.4292 -0.8718
  438LEU    CD2 1054   6.391  10.916   6.150 -0.1727 -0.4975  0.0705
  438LEU   HD21 1055   6.315  10.892   6.224 -0.2332 -1.6224 -0.3410
  438LEU   HD22 1056   6.375  10.887   6.046  3.0971  0.1182 -0.7160
  438LEU   HD23 1057   6.476  10.856   6.180  1.1723  1.0804 -0.4093
  438LEU      C 1058   6.697  11.042   5.870 -0.1425 -0.0353  0.6140
  438LEU      O 1059   6.669  10.961   5.777  0.0997 -0.3841 -0.4904
  439PHE      N 1060   6.792  11.139   5.852 -0.8059 -0.0312 -0.2638
  439PHE      H 1061   6.801  11.205   5.928  1.0442  0.4830 -0.8786
  439PHE     CA 1062   6.871  11.163   5.729  0.2547  0.2281 -0.9870
  439PHE     HA 1063   6.816  11.147   5.637  0.3162  0.5116 -1.0735
  439PHE     CB 1064   6.924  11.305   5.735  0.0550  0.2718 -0.2731
  439PHE    HB1 1065   6.844  11.375   5.758  1.5417  1.5034  1.4519
  439PHE    HB2 1066   6.979  11.321   5.828 -2.0392  1.0778  0.8793
  439PHE     CG 1067   7.001  11.364   5.620 -0.3833 -0.3264  0.1754
  439PHE    CD1 1068   6.934  11.424   5.508 -0.1566  0.4938  0.0359
  439PHE    HD1 1069   6.826  11.424   5.499 -0.1420  1.8317 -0.3873
  439PHE    CD2 1070   7.142  11.354   5.609  0.2095 -0.2703 -0.9623
  439PHE    HD2 1071   7.201  11.305   5.685 -0.9227 -0.3344 -0.1029
  439PHE    CE1 1072   6.999  11.471   5.395 -0.3166 -0.1682  0.1353
  439PHE    HE1 1073   6.938  11.516   5.318 -0.4410  1.5583  1.1986
  439PHE    CE2 1074   7.210  11.420   5.504 -0.0076 -0.0359  0.8744
  439PHE    HE2 1075   7.318  11.413   5.506  0.0064  0.1128  0.7327
  439PHE     CZ 1076   7.142  11.468   5.392  0.9459  0.1762  0.6162
  439PHE     HZ 1077   7.201  11.505   5.309  0.2260 -0.5358 -0.2411
  439PHE      C 1078   6.984  11.058   5.725 -0.1813 -0.1148  0.8607
  439PHE      O 1079   7.014  11.010   5.620  0.3788 -0.3302  0.2151
  440GLU      N 1080   7.044  11.015   5.839 -0.1358  0.4900  0.4089
  440GLU      H 1081   7.022  11.062   5.926 -0.2009  0.4566  0.4108
  440GLU     CA 1082   7.156  10.918   5.838 -0.5093 -0.4966  0.1870
  440GLU     HA 1083   7.227  10.953   5.763  0.9034  0.7230  2.0081
  440GLU     CB 1084   7.226  10.920   5.974 -0.3503  0.1180  0.1775
  440GLU    HB1 1085   7.235  11.021   6.013  0.0777 -0.8374  2.7343
  440GLU    HB2 1086   7.158  10.872   6.044 -0.7848  1.0578  0.4090
  440GLU     CG 1087   7.351  10.838   5.995  0.1724  0.2911 -0.6028
  440GLU    HG1 1088   7.362  10.821   6.103  0.3802 -0.1248 -0.6876
  440GLU    HG2 1089   7.329  10.741   5.951 -0.3171 -1.4632  3.1229
  440GLU     CD 1090   7.480  10.905   5.952  0.0990  0.4918 -0.3325
  440GLU    OE1 1091   7.513  11.014   6.000  0.6690 -0.0313 -0.4890
  440GLU    OE2 1092   7.542  10.846   5.860  0.4678 -0.3305 -0.5790
  440GLU      C 1093   7.099  10.778   5.795 -0.1297  1.3235  0.8341
  440GLU      O 1094   7.150  10.706   5.706 -0.3770  0.5247 -0.7873
  441SER      N 1095   6.989  10.734   5.856 -0.1713  0.6619  0.0037
  441SER      H 1096   6.950  10.789   5.931 -0.6142 -0.8791  0.9543
  441SER     CA 1097   6.940  10.602   5.831 -0.3908 -0.1785 -0.0203
  441SER     HA 1098   7.020  10.529   5.844 -0.0479 -0.3112 -2.3266
  441SER     CB 1099   6.850  10.565   5.955  0.6714  0.1051 -0.7660
  441SER    HB1 1100   6.813  10.463   5.942  0.7372  0.1363 -1.2108
  441SER    HB2 1101   6.904  10.563   6.050 -1.0453 -2.6332  0.2653
  441SER     OG 1102   6.742  10.657   5.963 -0.1511  0.0795  0.2359
  441SER     HG 1103   6.773  10.745   5.979 -1.5599  1.1827 -2.4122
  441SER      C 1104   6.869  10.585   5.697  0.5698  0.4752 -0.0997
  441SER      O 1105   6.875  10.476   5.635 -0.0023  0.0055  0.6754
  442ALA      N 1106   6.808  10.691   5.646 -0.7131 -0.1461 -0.3725
  442ALA      H 1107   6.795  10.782   5.688  0.2732  0.9715 -2.3456
  442ALA     CA 1108   6.745  10.680   5.517 -0.1895  0.2230  0.6878
  442ALA     HA 1109   6.697  10.590   5.480 -0.0523  1.3366 -2.5434
  442ALA     CB 1110   6.651  10.794   5.515  0.4780  0.6950  0.3633
  442ALA    HB1 1111   6.565  10.783   5.581  1.0175  0.9921  1.1278
  442ALA    HB2 1112   6.702  10.885   5.545  0.2265  1.2552 -0.8398
  442ALA    HB3 1113   6.624  10.828   5.415 -0.9335  1.4307  0.9794
  442ALA      C 1114   6.846  10.708   5.402  0.0023  0.1556  0.4943
  442ALA      O 1115   6.812  10.670   5.286 -0.0678 -0.2966 -0.2329
  443PHE      N 1116   6.965  10.764   5.430  0.3842  0.0937  0.5109
  443PHE      H 1117   6.981  10.782   5.528 -1.2863  1.3573  0.5913
  443PHE     CA 1118   7.077  10.807   5.338  0.6233  0.5295  0.2069
  443PHE     HA 1119   7.048  10.907   5.307  1.6666  0.7079 -0.2158
  443PHE     CB 1120   7.195  10.827   5.417  0.0090 -0.4287 -0.3729
  443PHE    HB1 1121   7.185  10.888   5.508 -0.5797  1.0563 -1.3964
  443PHE    HB2 1122   7.238  10.740   5.467 -0.9459  0.3973  2.0674
  443PHE     CG 1123   7.313  10.893   5.359  0.4661  0.0035  0.6569
  443PHE    CD1 1124   7.337  11.027   5.377  0.8418 -0.2700  0.6100
  443PHE    HD1 1125   7.265  11.089   5.428 -0.2175  0.5169 -1.7024
  443PHE    CD2 1126   7.412  10.814   5.292  0.5092  0.4407 -0.4990
  443PHE    HD2 1127   7.398  10.708   5.276 -1.3464  0.5219  0.3693
  443PHE    CE1 1128   7.446  11.091   5.309  0.4512  0.0712  0.3360
  443PHE    HE1 1129   7.461  11.196   5.326 -1.4106  0.2530  1.1323
  443PHE    CE2 1130   7.522  10.879   5.237 -0.2063  0.4223 -0.1415
  443PHE    HE2 1131   7.603  10.815   5.207 -0.9909 -0.7205  0.1325
  443PHE     CZ 1132   7.544  11.015   5.245  0.5413 -1.0701  0.4149
  443PHE     HZ 1133   7.637  11.056   5.207  0.6472 -3.1818 -1.9140
  443PHE      C 1134   7.083  10.734   5.203 -0.7150  0.4766 -0.5691
  443PHE      O 1135   7.087  10.803   5.102 -0.3459 -0.1071 -0.1010
  444LEU      N 1136   7.105  10.599   5.200 -0.7336  0.2659  0.5402
  444LEU      H 1137   7.085  10.542   5.281  0.7912 -0.9535  0.1207
  444LEU     CA 1138   7.123  10.527   5.078 -0.1839 -0.0679  0.5261
  444LEU     HA 1139   7.198  10.578   5.018  1.1662 -2.2660  0.2484
  444LEU     CB 1140   7.181  10.385   5.102 -0.0492 -0.9668 -0.0277
  444LEU    HB1 1141   7.106  10.328   5.158  0.1575 -1.3404 -0.1267
  444LEU    HB2 1142   7.182  10.330   5.008 -1.2094 -1.0548 -0.0024
  444LEU     CG 1143   7.326  10.386   5.170 -0.0854 -0.2925  0.5704
  444LEU     HG 1144   7.326  10.449   5.259 -0.8442 -2.0069  1.8465
  444LEU    CD1 1145   7.362  10.248   5.228  0.4535 -0.7928  0.0547
  444LEU   HD11 1146   7.428  10.258   5.314 -1.1542 -1.3594  1.4070
  444LEU   HD12 1147   7.267  10.214   5.270 -0.2025  2.3929  1.4083
  444LEU   HD13 1148   7.404  10.170   5.164  0.3590 -0.8297  0.0371
  444LEU    CD2 1149   7.437  10.434   5.070  0.2599  0.7397 -0.7098
  444LEU   HD21 1150   7.431  10.542   5.050 -0.9215  0.4748 -1.9929
  444LEU   HD22 1151   7.539  10.432   5.106 -0.4025 -0.2537  1.2193
  444LEU   HD23 1152   7.421  10.402   4.967 -0.1650  0.1728 -0.4687
  444LEU      C 1153   6.995  10.515   5.001 -0.4152 -0.2445  0.4583
  444LEU      O 1154   7.003  10.516   4.875  0.8093 -0.3600 -0.0179
  445GLU      N 1155   6.877  10.513   5.065 -0.0690  0.4894 -0.6375
  445GLU      H 1156   6.869  10.530   5.164  0.3848 -0.5850 -0.3941
  445GLU     CA 1157   6.750  10.529   4.996 -0.7015 -0.4813  0.2873
  445GLU     HA 1158   6.749  10.456   4.915  2.2915  1.4723 -1.7416
  445GLU     CB 1159   6.638  10.493   5.085  0.0755 -0.6288 -0.5937
  445GLU    HB1 1160   6.630  10.539   5.184 -1.5461 -1.9972 -0.0355
  445GLU    HB2 1161   6.546  10.523   5.036  0.1129  2.0850  0.8162
  445GLU     CG 1162   6.629  10.345   5.123 -0.1370  0.4140 -0.4349
  445GLU    HG1 1163   6.591  10.279   5.045  1.4684  0.2494 -1.1178
  445GLU    HG2 1164   6.726  10.299   5.140  0.4340  1.8818  0.4860
  445GLU     CD 1165   6.562  10.312   5.248 -0.0772 -0.3347 -0.3302
  445GLU    OE1 1166   6.633  10.280   5.348 -0.0957  0.0687 -0.0799
  445GLU    OE2 1167   6.438  10.315   5.252  0.2218  0.2850 -0.1819
  445GLU      C 1168   6.720  10.671   4.938  0.2252  0.0530  0.6970
  445GLU      O 1169   6.681  10.686   4.820 -0.0138 -0.0044 -0.0465
  446LEU      N 1170   6.758  10.775   5.008 -0.1991  0.7555 -0.7233
  446LEU      H 1171   6.788  10.744   5.099 -0.6040  1.5985 -0.2935
  446LEU     CA 1172   6.759  10.916   4.951  0.3512  0.4940  1.0119
  446LEU     HA 1173   6.666  10.931   4.896  0.1323 -0.1327  1.1972
  446LEU     CB 1174   6.784  11.009   5.065  0.3906  0.2949  0.2784
  446LEU    HB1 1175   6.867  10.959   5.116  0.5328  0.0701 -0.1741
  446LEU    HB2 1176   6.815  11.107   5.030 -2.4210  1.1090 -0.2116
  446LEU     CG 1177   6.656  11.012   5.155 -0.2726  0.2336  0.9178
  446LEU     HG 1178   6.624  10.913   5.188 -0.1061 -0.2318 -0.2695
  446LEU    CD1 1179   6.692  11.089   5.280  0.0312 -0.7130  0.0456
  446LEU   HD11 1180   6.613  11.087   5.355  0.2144  0.3964  0.2835
  446LEU   HD12 1181   6.774  11.033   5.325  0.9029  0.5042  0.0165
  446LEU   HD13 1182   6.712  11.196   5.272 -0.0836 -0.3959  2.8509
  446LEU    CD2 1183   6.539  11.069   5.073  0.0641 -0.1473 -0.0211
  446LEU   HD21 1184   6.559  11.151   5.005 -0.2222 -1.2069 -1.4283
  446LEU   HD22 1185   6.484  10.993   5.018  1.8505 -2.3642  1.0780
  446LEU   HD23 1186   6.470  11.100   5.151  1.8615  1.8285  0.8824
  446LEU      C 1187   6.859  10.935   4.842  0.2383 -0.3966  1.1368
  446LEU      O 1188   6.826  11.003   4.736  0.2380  0.0134 -0.0429
  447PHE      N 1189   6.975  10.870   4.854 -0.3219  0.2800 -0.2194
  447PHE      H 1190   7.000  10.835   4.945  2.9976 -0.0301 -1.1057
  447PHE     CA 1191   7.074  10.864   4.744  0.6930  0.7797 -0.5360
  447PHE     HA 1192   7.113  10.965   4.735  1.2551  0.5054 -1.3044
  447PHE     CB 1193   7.206  10.793   4.778 -0.2208  0.5127 -0.0030
  447PHE    HB1 1194   7.252  10.841   4.865 -0.5456 -0.1743  0.5593
  447PHE    HB2 1195   7.189  10.690   4.809  2.4974  0.1089  0.4020
  447PHE     CG 1196   7.307  10.795   4.661 -0.6777 -0.5372 -0.1853
  447PHE    CD1 1197   7.324  10.681   4.579 -0.3592  0.3968  0.4592
  447PHE    HD1 1198   7.263  10.593   4.592 -0.3098  0.2872 -0.0159
  447PHE    CD2 1199   7.404  10.900   4.645 -0.3379  0.1486 -0.3596
  447PHE    HD2 1200   7.397  10.991   4.703 -2.8192 -0.7551  0.8732
  447PHE    CE1 1201   7.415  10.685   4.468 -0.1959  0.0926 -0.2028
  447PHE    HE1 1202   7.418  10.597   4.404 -0.1373 -0.4256  0.5068
  447PHE    CE2 1203   7.499  10.895   4.544 -0.0963 -0.1979 -0.0244
  447PHE    HE2 1204   7.561  10.982   4.529  1.5560 -1.4675 -0.8980
  447PHE     CZ 1205   7.513  10.784   4.457 -0.1721  0.4042  0.4390
  447PHE     HZ 1206   7.592  10.774   4.384  0.2367  0.4848  0.8644
  447PHE      C 1207   7.011  10.802   4.612 -0.1020 -0.0468 -0.7112
  447PHE      O 1208   7.019  10.862   4.506  0.3104  0.0779  0.0033
  448VAL      N 1209   6.951  10.682   4.624 -0.1668  0.5798 -0.6017
  448VAL      H 1210   6.947  10.652   4.720  1.7186  1.0071 -0.3303
  448VAL     CA 1211   6.884  10.605   4.521 -0.6761 -0.6564 -0.1524
  448VAL     HA 1212   6.950  10.589   4.436 -0.6410  1.3200 -0.5450
  448VAL     CB 1213   6.842  10.464   4.565 -0.3595  0.6811 -0.3445
  448VAL     HB 1214   6.807  10.482   4.667  3.0040 -1.2694  1.3818
  448VAL    CG1 1215   6.732  10.398   4.480  0.4112  0.2591  0.0987
  448VAL   HG11 1216   6.630  10.410   4.516  0.4531 -0.5752  0.5027
  448VAL   HG12 1217   6.735  10.415   4.372 -1.2605 -3.0825 -0.6007
  448VAL   HG13 1218   6.744  10.290   4.477  0.5842  0.2361 -3.4927
  448VAL    CG2 1219   6.958  10.366   4.593  0.8640  0.3833  0.4939
  448VAL   HG21 1220   7.009  10.341   4.500 -0.5114 -0.2673 -0.1133
  448VAL   HG22 1221   7.036  10.403   4.660  1.5848  0.7577 -0.5373
  448VAL   HG23 1222   6.922  10.270   4.631 -1.5613  0.4188 -1.4401
  448VAL      C 1223   6.767  10.692   4.462 -0.1429  0.5840 -0.1622
  448VAL      O 1224   6.754  10.687   4.342 -0.0605 -0.5081  0.9060
  449LEU      N 1225   6.689  10.769   4.546  0.5447 -0.2218 -0.0462
  449LEU      H 1226   6.717  10.789   4.641 -0.6771  1.7594 -0.0486
  449LEU     CA 1227   6.580  10.855   4.497  0.1794  0.1604 -0.3767
  449LEU     HA 1228   6.514  10.786   4.444 -0.5053  0.4681  0.0633
  449LEU     CB 1229   6.489  10.907   4.611  0.3754 -0.1422  0.2237
  449LEU    HB1 1230   6.459  10.827   4.678 -2.2787 -0.9720 -1.7680
  449LEU    HB2 1231   6.543  10.976   4.676 -0.0604 -0.2466  0.7123
  449LEU     CG 1232   6.363  10.982   4.569  0.4725  0.2545 -0.1105
  449LEU     HG 1233   6.400  11.069   4.516  1.3110  0.4259  0.7432
  449LEU    CD1 1234   6.268  10.909   4.469 -0.0621 -0.3032  0.5603
  449LEU   HD11 1235   6.238  10.810   4.504  0.1295 -1.0085 -1.1493
  449LEU   HD12 1236   6.176  10.964   4.452 -0.3170 -1.2644 -1.4254
  449LEU   HD13 1237   6.319  10.882   4.377 -1.7768 -0.3332 -0.4194
  449LEU    CD2 1238   6.287  11.035   4.696  0.7832 -0.0560 -0.0391
  449LEU   HD21 1239   6.341  11.118   4.742  1.1069 -0.9403  1.2018
  449LEU   HD22 1240   6.185  11.069   4.678  0.9229  0.7875  0.6753
  449LEU   HD23 1241   6.277  10.956   4.770 -1.0192 -0.9783 -1.1969
  449LEU      C 1242   6.633  10.972   4.416 -0.0407  0.0133 -0.2926
  449LEU      O 1243   6.583  10.998   4.310  0.5217 -0.4817 -0.2060
  450ARG      N 1244   6.741  11.032   4.470  0.0048  0.8674  0.0704
  450ARG      H 1245   6.780  11.000   4.557  2.2923 -0.2295 -1.2559
  450ARG     CA 1246   6.801  11.142   4.403 -0.2815 -0.1451 -0.3497
  450ARG     HA 1247   6.726  11.218   4.380  0.3644  0.7043  0.3006
  450ARG     CB 1248   6.903  11.209   4.490  0.0429  0.1159 -0.5688
  450ARG    HB1 1249   6.844  11.284   4.543  1.9149  0.6566  0.8899
  450ARG    HB2 1250   6.934  11.141   4.570 -1.9410 -0.4362 -0.2300
  450ARG     CG 1251   7.011  11.288   4.414 -0.5256  0.0368  0.2614
  450ARG    HG1 1252   7.077  11.219   4.361 -0.7454  0.6820 -0.9009
  450ARG    HG2 1253   6.970  11.346   4.331  1.7836 -0.5299 -1.3973
  450ARG     CD 1254   7.094  11.395   4.498 -0.3341  0.2433 -0.4632
  450ARG    HD1 1255   7.024  11.472   4.528 -2.7912 -1.9457 -0.2854
  450ARG    HD2 1256   7.134  11.341   4.584  2.9741  0.6113 -1.5908
  450ARG     NE 1257   7.213  11.461   4.439  0.2800 -0.0820 -0.2873
  450ARG     HE 1258   7.247  11.427   4.350  2.8965  2.0035 -0.2178
  450ARG     CZ 1259   7.298  11.531   4.514 -0.0323  0.7819 -0.0466
  450ARG    NH1 1260   7.282  11.551   4.644  0.0608 -0.2623 -0.0561
  450ARG   HH11 1261   7.217  11.496   4.699 -1.6166  2.3431  0.7567
  450ARG   HH12 1262   7.332  11.619   4.701 -0.5188  1.8154 -1.9143
  450ARG    NH2 1263   7.405  11.583   4.454  0.3461 -0.2017 -0.3907
  450ARG   HH21 1264   7.432  11.582   4.357  1.7402 -1.1499 -0.0101
  450ARG   HH22 1265   7.460  11.646   4.511  1.7084  0.0637 -1.9410
  450ARG      C 1266   6.853  11.102   4.261  0.5154  0.9620 -0.3636
  450ARG      O 1267   6.822  11.170   4.159 -0.1338 -0.0501 -0.7040
  451LEU      N 1268   6.925  10.993   4.262 -0.0463 -0.3025  0.3420
  451LEU      H 1269   6.958  10.948   4.346  2.0204  1.3442  0.5178
  451LEU     CA 1270   6.977  10.927   4.136  0.0376  0.1226 -0.1027
  451LEU     HA 1271   7.035  11.002   4.081  1.6071 -0.3705  0.8457
  451LEU     CB 1272   7.088  10.822   4.179  0.5743  0.1821  0.1685
  451LEU    HB1 1273   7.148  10.863   4.261  0.7200 -0.8704  0.6025
  451LEU    HB2 1274   7.029  10.745   4.228 -0.7610  0.3628 -1.0744
  451LEU     CG 1275   7.184  10.779   4.063  0.7848 -0.5953  0.0974
  451LEU     HG 1276   7.116  10.730   3.993 -0.3160  0.8467  0.1207
  451LEU    CD1 1277   7.247  10.901   3.990 -1.0414  0.1520  0.0624
  451LEU   HD11 1278   7.262  10.980   4.064 -1.3481  0.2413  0.0332
  451LEU   HD12 1279   7.335  10.867   3.936 -0.4138  0.7354  0.6920
  451LEU   HD13 1280   7.179  10.947   3.918  0.9640  1.1510 -1.2822
  451LEU    CD2 1281   7.289  10.687   4.118 -0.9215  0.4686 -0.3141
  451LEU   HD21 1282   7.355  10.662   4.035 -1.7939 -4.1774  0.1224
  451LEU   HD22 1283   7.344  10.729   4.203 -0.8817 -1.6100  0.7491
  451LEU   HD23 1284   7.252  10.589   4.149  0.4111  0.5390  1.7217
  451LEU      C 1285   6.865  10.876   4.045 -0.7213 -0.7919  0.5421
  451LEU      O 1286   6.883  10.864   3.919 -0.0882 -0.3681 -0.0128
  452ALA      N 1287   6.749  10.843   4.099  0.6623  0.3467  0.1883
  452ALA      H 1288   6.733  10.822   4.196 -0.9040 -1.0469 -0.3057
  452ALA     CA 1289   6.634  10.814   4.019 -0.2829 -0.0434 -0.5213
  452ALA     HA 1290   6.667  10.751   3.937 -2.2092 -0.5214 -0.9764
  452ALA     CB 1291   6.535  10.730   4.110 -0.6362 -0.5338  0.3224
  452ALA    HB1 1292   6.593  10.649   4.155 -1.7036 -1.8066 -0.5307
  452ALA    HB2 1293   6.485  10.797   4.179 -1.9435  1.7130 -2.5687
  452ALA    HB3 1294   6.457  10.683   4.050 -1.7920  3.5440 -1.7327
  452ALA      C 1295   6.551  10.937   3.964  1.0892 -0.2294 -0.3876
  452ALA      O 1296   6.485  10.918   3.858  0.0510  0.0488 -0.3852
  453TYR      N 1297   6.564  11.053   4.023 -0.3787  0.1725  0.1085
  453TYR      H 1298   6.623  11.060   4.106 -1.4464  0.9093  0.8338
  453TYR     CA 1299   6.523  11.187   3.968  0.6805 -0.1182 -0.3230
  453TYR     HA 1300   6.425  11.164   3.924  1.2892 -2.2438 -0.6851
  453TYR     CB 1301   6.518  11.295   4.078 -0.3643  1.0529 -0.3178
  453TYR    HB1 1302   6.459  11.248   4.157  0.3862 -1.5275 -1.1634
  453TYR    HB2 1303   6.619  11.315   4.113  0.4635 -2.2767 -0.4273
  453TYR     CG 1304   6.443  11.416   4.036  0.0597 -0.0109  0.0631
  453TYR    CD1 1305   6.307  11.414   4.007 -0.0321 -0.1449 -0.3772
  453TYR    HD1 1306   6.246  11.330   4.036  0.8028  0.0578  2.2141
  453TYR    CD2 1307   6.517  11.541   4.003 -0.2091  0.4167  0.3928
  453TYR    HD2 1308   6.621  11.564   4.022 -0.1919 -0.6984  1.7747
  453TYR    CE1 1309   6.239  11.530   3.959 -0.7674  0.1338  0.6136
  453TYR    HE1 1310   6.133  11.521   3.938 -0.1220  0.4138 -3.7154
  453TYR    CE2 1311   6.448  11.647   3.953  0.5826 -0.0758 -0.3552
  453TYR    HE2 1312   6.511  11.734   3.942  0.2634  0.2696  0.4269
  453TYR     CZ 1313   6.311  11.650   3.936  0.2541 -0.0982  0.1926
  453TYR     OH 1314   6.252  11.763   3.893  0.0298  0.0525  0.1818
  453TYR     HH 1315   6.172  11.733   3.853 -1.7564  2.9705  1.2615
  453TYR      C 1316   6.622  11.238   3.856  0.0479  0.2996 -0.0945
  453TYR      O 1317   6.584  11.297   3.758 -0.4617 -0.2261  0.0417
  454ARG      N 1318   6.749  11.215   3.889 -0.5797 -0.6861  0.3810
  454ARG      H 1319   6.765  11.151   3.964  1.0679 -1.5199 -0.6286
  454ARG     CA 1320   6.867  11.249   3.813 -0.4409  0.4214  0.2854
  454ARG     HA 1321   6.836  11.333   3.749 -1.8059  0.2110  0.6357
  454ARG     CB 1322   6.986  11.304   3.900  0.2942  0.2588  0.2701
  454ARG    HB1 1323   7.025  11.223   3.962 -1.1307  0.1312  1.0361
  454ARG    HB2 1324   7.064  11.334   3.829 -1.2883  0.9176 -1.2622
  454ARG     CG 1325   6.940  11.425   3.979 -1.2625 -0.5769 -0.2047
  454ARG    HG1 1326   6.910  11.513   3.922 -0.4108  0.7778  1.3260
  454ARG    HG2 1327   6.856  11.403   4.045 -1.9325 -1.8610 -1.4294
  454ARG     CD 1328   7.056  11.493   4.056  0.6484  0.9070  0.4111
  454ARG    HD1 1329   7.114  11.412   4.102 -2.1938  0.0881  2.8909
  454ARG    HD2 1330   7.116  11.551   3.986 -0.8810 -0.0950 -1.8351
  454ARG     NE 1331   7.007  11.564   4.175  0.3548 -0.3386 -0.0998
  454ARG     HE 1332   6.910  11.550   4.198  0.5630 -0.3395  0.8107
  454ARG     CZ 1333   7.077  11.652   4.247  0.1798 -0.0903 -0.2135
  454ARG    NH1 1334   7.199  11.697   4.210  0.1577  0.3739 -0.5557
  454ARG   HH11 1335   7.226  11.681   4.114 -1.0426  0.8265 -0.9814
  454ARG   HH12 1336   7.252  11.755   4.274 -0.8864 -2.2143  3.0229
  454ARG    NH2 1337   7.022  11.715   4.355 -0.5028  0.2939  0.4829
  454ARG   HH21 1338   6.931  11.686   4.388 -0.6397  0.6343  0.4159
  454ARG   HH22 1339   7.074  11.780   4.413 -0.9562  2.2935 -1.2348
  454ARG      C 1340   6.916  11.125   3.736 -0.8104  0.2567  0.4038
  454ARG      O 1341   7.030  11.087   3.735  0.0735 -0.7296  0.4591
  455SER      N 1342   6.828  11.059   3.663  0.1808 -0.1449  0.6946
  455SER      H 1343   6.733  11.082   3.687  0.7825  2.6275  0.7405
  455SER     CA 1344   6.856  10.980   3.548 -0.4021  0.6850  0.3023
  455SER     HA 1345   6.953  11.011   3.508 -0.6138 -0.8840 -1.5260
  455SER     CB 1346   6.889  10.837   3.593  0.5525 -0.2825  0.1981
  455SER    HB1 1347   6.898  10.770   3.508  1.0495  1.0243 -0.8164
  455SER    HB2 1348   6.979  10.836   3.655  0.3938 -0.5534  0.4290
  455SER     OG 1349   6.779  10.795   3.674 -0.4786 -0.2170 -0.3294
  455SER     HG 1350   6.805  10.811   3.763 -0.0256  0.9194 -0.6487
  455SER      C 1351   6.756  10.997   3.432 -0.4601  0.0211  0.8119
  455SER      O 1352   6.635  11.012   3.452  0.5339 -0.1652 -0.3970
  456ASN      N 1353   6.812  10.981   3.307 -0.3973 -0.6266 -0.3929
  456ASN      H 1354   6.912  10.966   3.298  0.0685  2.1616 -0.6853
  456ASN     CA 1355   6.730  10.965   3.186 -0.0138 -0.2398 -0.0217
  456ASN     HA 1356   6.633  11.014   3.191 -0.6621 -1.4595 -0.1068
  456ASN     CB 1357   6.793  11.043   3.070  0.1326  0.0070  0.1366
  456ASN    HB1 1358   6.823  11.143   3.100 -1.4926 -0.2464  2.9677
  456ASN    HB2 1359   6.886  10.992   3.045  0.1519 -0.5442  1.2647
  456ASN     CG 1360   6.711  11.041   2.937  0.1657  0.3509 -0.4404
  456ASN    OD1 1361   6.697  10.941   2.867  0.1240  0.2279  0.0561
  456ASN    ND2 1362   6.630  11.150   2.917 -0.3901 -0.0448  0.4093
  456ASN   HD21 1363   6.630  11.234   2.974  0.4287  0.9296 -0.9568
  456ASN   HD22 1364   6.556  11.149   2.849  0.0096  0.2217 -0.0330
  456ASN      C 1365   6.728  10.809   3.167  0.1698 -0.1483  0.4395
  456ASN      O 1366   6.829  10.750   3.150 -0.1309 -0.1337  0.0828
  457PRO      N 1367   6.611  10.747   3.171  0.1713  0.0303 -0.1315
  457PRO     CA 1368   6.594  10.602   3.146  0.2768 -0.5811 -0.4741
  457PRO     HA 1369   6.661  10.549   3.213 -1.3366 -1.7598  0.2715
  457PRO     CB 1370   6.456  10.574   3.202  0.4106  1.0703  0.6343
  457PRO    HB1 1371   6.403  10.491   3.154  1.1449  1.9733 -1.9112
  457PRO    HB2 1372   6.465  10.532   3.302 -0.3163 -2.0526 -0.4909
  457PRO     CG 1373   6.368  10.697   3.180 -0.3751  0.7134 -1.0074
  457PRO    HG1 1374   6.328  10.703   3.079  0.8794 -3.6077 -1.9532
  457PRO    HG2 1375   6.292  10.712   3.257  1.3116  0.5632  0.7784
  457PRO     CD 1376   6.475  10.804   3.188  0.1104 -0.5901 -0.2567
  457PRO    HD1 1377   6.456  10.883   3.115 -1.3744 -0.5971  0.1058
  457PRO    HD2 1378   6.471  10.845   3.289 -1.8271 -0.1092 -0.4925
  457PRO      C 1379   6.606  10.552   2.999  0.3248  0.5540  0.0265
  457PRO      O 1380   6.649  10.433   2.984  0.0507  0.4821 -0.0764
  458VAL      N 1381   6.564  10.628   2.895 -0.2372 -0.2173 -0.0418
  458VAL      H 1382   6.522  10.715   2.924  0.0606 -0.4947  1.2982
  458VAL     CA 1383   6.562  10.597   2.752 -0.7602  0.5380  0.0775
  458VAL     HA 1384   6.521  10.496   2.742 -1.1040  0.8501 -2.1860
  458VAL     CB 1385   6.483  10.702   2.664 -0.2320  0.1283  0.9534
  458VAL     HB 1386   6.535  10.798   2.664  0.0245 -0.0113  0.3998
  458VAL    CG1 1387   6.454  10.656   2.516  0.0010 -0.6172 -0.3966
  458VAL   HG11 1388   6.399  10.562   2.510 -2.3533  0.7109 -1.1145
  458VAL   HG12 1389   6.388  10.723   2.461 -0.7481 -2.1372 -1.4212
  458VAL   HG13 1390   6.542  10.643   2.454  0.4743  0.7947 -0.0593
  458VAL    CG2 1391   6.343  10.721   2.726  0.1153 -0.2665  0.0010
  458VAL   HG21 1392   6.355  10.798   2.803  2.4188  0.3708 -0.9099
  458VAL   HG22 1393   6.267  10.758   2.657  1.4210 -1.0691 -1.9527
  458VAL   HG23 1394   6.303  10.629   2.768 -1.0323  0.0628 -0.3259
  458VAL      C 1395   6.704  10.583   2.704 -0.2760 -0.0633 -0.5377
  458VAL      O 1396   6.732  10.497   2.616 -0.4712 -0.0971 -0.0360
  459GLU      N 1397   6.791  10.676   2.751 -0.2455  0.4708 -0.0698
  459GLU      H 1398   6.755  10.740   2.820  0.6816  2.0639 -0.9919
  459GLU     CA 1399   6.934  10.674   2.713  0.3218 -0.6206 -0.3241
  459GLU     HA 1400   6.938  10.634   2.612 -1.6369  0.3700 -0.8491
  459GLU     CB 1401   6.997  10.817   2.725 -0.6909 -0.7507  0.5426
  459GLU    HB1 1402   6.923  10.892   2.696 -3.4495 -2.9135  1.4970
  459GLU    HB2 1403   7.012  10.835   2.831  0.9868  1.4901 -0.0012
  459GLU     CG 1404   7.133  10.853   2.654 -0.1499 -0.2397 -0.5412
  459GLU    HG1 1405   7.166  10.949   2.693 -0.0486 -0.5168  0.0737
  459GLU    HG2 1406   7.208  10.776   2.675  0.3900  1.0966  3.1929
  459GLU     CD 1407   7.110  10.854   2.505  0.1396 -0.4633 -0.3526
  459GLU    OE1 1408   7.080  10.747   2.448  0.0094  0.2885  0.0987
  459GLU    OE2 1409   7.138  10.959   2.441 -0.2043  0.2682 -0.9015
  459GLU      C 1410   7.004  10.577   2.812  0.1487 -0.5193 -0.5898
  459GLU      O 1411   7.073  10.489   2.766 -0.4289 -0.1579  0.3890
  460GLY      N 1412   6.986  10.593   2.945  0.9155  0.6567 -0.0998
  460GLY      H 1413   6.929  10.668   2.982  0.0190  0.1811 -0.4666
  460GLY     CA 1414   7.051  10.514   3.046 -0.1384 -0.5049 -0.6414
  460GLY    HA1 1415   6.975  10.512   3.125  0.3666  0.0281 -0.1261
  460GLY    HA2 1416   7.075  10.410   3.021  1.0107 -0.6913  1.0680
  460GLY      C 1417   7.167  10.590   3.109  0.2608  0.4885 -0.6639
  460GLY      O 1418   7.239  10.541   3.192 -0.1848  0.7618  0.9178
  461LYS      N 1419   7.180  10.720   3.079  0.1157 -0.6434 -0.2472
  461LYS      H 1420   7.111  10.755   3.014 -1.8215 -1.4741  1.2604
  461LYS     CA 1421   7.257  10.821   3.154 -0.6047  0.0717 -0.7237
  461LYS     HA 1422   7.363  10.795   3.162 -0.6400  0.3266  1.1811
  461LYS     CB 1423   7.254  10.955   3.069  0.1340  0.3161 -0.1098
  461LYS    HB1 1424   7.158  10.990   3.031  0.7392  0.7359 -1.3083
  461LYS    HB2 1425   7.290  11.026   3.143  0.3813  0.0432  0.0327
  461LYS     CG 1426   7.343  10.955   2.945  0.3087  0.6160 -0.6081
  461LYS    HG1 1427   7.447  10.941   2.975  0.1325  0.8017  0.1159
  461LYS    HG2 1428   7.314  10.876   2.877 -1.8334 -0.9331  1.9167
  461LYS     CD 1429   7.332  11.095   2.889  0.3402  0.3755 -0.6572
  461LYS    HD1 1430   7.226  11.118   2.883  0.6427  2.8193  1.6772
  461LYS    HD2 1431   7.378  11.169   2.954  1.6993 -1.6989  0.8845
  461LYS     CE 1432   7.406  11.098   2.753  0.0478 -0.5072  0.6721
  461LYS    HE1 1433   7.514  11.091   2.768 -0.0043 -3.2580  0.3471
  461LYS    HE2 1434   7.380  11.009   2.694  1.2443 -0.3114 -0.1896
  461LYS     NZ 1435   7.377  11.218   2.671  0.4189 -0.4457  0.8522
  461LYS    HZ1 1436   7.281  11.201   2.646  0.3666  2.8464 -2.0553
  461LYS    HZ2 1437   7.391  11.308   2.716  1.9934 -0.0707 -0.2923
  461LYS    HZ3 1438   7.432  11.219   2.586  1.0918  1.6410  1.2471
  461LYS      C 1439   7.211  10.846   3.301 -0.8686 -0.0294  0.4891
  461LYS      O 1440   7.096  10.875   3.321  0.0121  0.0541  0.1508
  462LEU      N 1441   7.300  10.834   3.395  0.6762  0.4622 -0.0025
  462LEU      H 1442   7.394  10.814   3.365 -0.0006 -2.7109 -0.2995
  462LEU     CA 1443   7.275  10.864   3.536  0.4055  0.2271  0.4423
  462LEU     HA 1444   7.169  10.873   3.560 -0.0790  0.7079 -1.6646
  462LEU     CB 1445   7.336  10.765   3.630 -0.2809 -0.0096  0.2027
  462LEU    HB1 1446   7.444  10.755   3.617 -0.4718 -1.1440 -0.6795
  462LEU    HB2 1447   7.305  10.802   3.727 -0.4917 -1.2892  0.6484
  462LEU     CG 1448   7.273  10.623   3.632  0.2662 -0.0532  0.0697
  462LEU     HG 1449   7.174  10.632   3.589  0.4893 -3.2697 -1.3316
  462LEU    CD1 1450   7.362  10.530   3.549 -0.3189  0.0594 -0.7839
  462LEU   HD11 1451   7.337  10.424   3.556  0.1526 -0.1705 -2.1814
  462LEU   HD12 1452   7.355  10.551   3.442 -0.4238 -0.5124 -0.8935
  462LEU   HD13 1453   7.466  10.528   3.580 -0.7119  0.6237  0.6085
  462LEU    CD2 1454   7.265  10.554   3.765  0.1607 -0.1070 -0.3553
  462LEU   HD21 1455   7.363  10.551   3.815 -1.0234 -1.4635  2.0913
  462LEU   HD22 1456   7.209  10.610   3.840 -0.1945 -0.7178 -0.1629
  462LEU   HD23 1457   7.220  10.455   3.763 -0.0914 -0.0962  1.9313
  462LEU      C 1458   7.349  10.997   3.557  0.1279  0.2117  0.7643
  462LEU      O 1459   7.455  11.009   3.495 -0.0330  0.2542  0.5418
  463ILE      N 1460   7.303  11.086   3.640  0.3347  0.8348  0.1718
  463ILE      H 1461   7.218  11.082   3.694 -0.3989 -2.3849 -0.9831
  463ILE     CA 1462   7.383  11.207   3.676  0.2915 -0.3890  0.3865
  463ILE     HA 1463   7.484  11.210   3.636 -0.1491  0.2221 -0.7470
  463ILE     CB 1464   7.314  11.336   3.618  0.1694 -0.4684 -0.4422
  463ILE     HB 1465   7.217  11.333   3.668  1.0455 -3.4830  1.3644
  463ILE    CG1 1466   7.286  11.325   3.462  0.5755  0.5517 -0.3733
  463ILE   HG11 1467   7.276  11.425   3.419 -2.2660  0.6621  0.3847
  463ILE   HG12 1468   7.361  11.266   3.409  1.5088  2.4015 -1.2035
  463ILE    CG2 1469   7.390  11.469   3.653 -0.0179  0.5655  0.4636
  463ILE   HG21 1470   7.495  11.457   3.629  0.1624  2.5723  0.0422
  463ILE   HG22 1471   7.353  11.556   3.599 -1.6488 -0.5548 -0.3068
  463ILE   HG23 1472   7.389  11.498   3.758  1.3207  0.3098  0.5675
  463ILE     CD 1473   7.152  11.254   3.432 -0.4044  0.0746 -0.4978
  463ILE    HD1 1474   7.167  11.149   3.407  1.1431  0.1093  0.1520
  463ILE    HD2 1475   7.077  11.273   3.508  0.5111  1.0387  0.1928
  463ILE    HD3 1476   7.090  11.284   3.347 -0.6609 -1.6818 -0.9858
  463ILE      C 1477   7.419  11.198   3.830  0.6285 -0.4428  0.1645
  463ILE      O 1478   7.333  11.237   3.910  0.8090  0.0044 -0.0393
  464PHE      N 1479   7.535  11.158   3.867 -0.0409 -0.3801  0.1124
  464PHE      H 1480   7.606  11.171   3.795 -1.6369  1.9210 -1.1875
  464PHE     CA 1481   7.592  11.153   4.003 -0.2268  0.7048 -0.1739
  464PHE     HA 1482   7.525  11.104   4.074  1.0584 -0.0449  0.5630
  464PHE     CB 1483   7.718  11.060   4.000 -0.0023  0.4919 -0.0370
  464PHE    HB1 1484   7.782  11.086   3.916 -0.0017  2.6353  0.5780
  464PHE    HB2 1485   7.786  11.071   4.085  1.8040  1.5272 -1.5496
  464PHE     CG 1486   7.694  10.908   3.992  0.1827 -0.0909  0.7897
  464PHE    CD1 1487   7.662  10.858   3.863 -0.0806  0.1966  0.0245
  464PHE    HD1 1488   7.661  10.928   3.781  0.7910  1.1291  0.7854
  464PHE    CD2 1489   7.683  10.829   4.107 -0.1417  0.3522  0.1029
  464PHE    HD2 1490   7.707  10.871   4.204  3.4259 -0.2248 -0.3982
  464PHE    CE1 1491   7.632  10.717   3.856 -0.0619 -0.0554  0.1851
  464PHE    HE1 1492   7.602  10.665   3.767  1.3705  0.8879 -0.8877
  464PHE    CE2 1493   7.654  10.691   4.101 -0.5183  0.8468 -0.1296
  464PHE    HE2 1494   7.637  10.633   4.190 -1.6613  3.4382  1.4439
  464PHE     CZ 1495   7.631  10.640   3.976 -0.0730 -0.5912  1.0339
  464PHE     HZ 1496   7.610  10.536   3.960 -0.7584 -0.1159 -1.6485
  464PHE      C 1497   7.648  11.287   4.046 -1.0428  0.3526 -0.2407
  464PHE      O 1498   7.708  11.362   3.971 -0.0485  0.0659  0.4718
  465CYS      N 1499   7.649  11.307   4.182  0.3309 -0.4418  0.2506
  465CYS      H 1500   7.580  11.252   4.230 -2.5034  1.0638 -1.8103
  465CYS     CA 1501   7.730  11.411   4.245  0.4130 -0.2016 -0.2744
  465CYS     HA 1502   7.717  11.413   4.354 -0.1855  2.4181 -0.3098
  465CYS     CB 1503   7.876  11.398   4.219  0.2372 -0.4404  0.0644
  465CYS    HB1 1504   7.911  11.297   4.199 -0.0377 -0.5034 -0.0975
  465CYS    HB2 1505   7.901  11.444   4.123 -0.1047 -0.2319  0.0737
  465CYS     SG 1506   7.969  11.456   4.364 -0.0681 -0.0442  0.3664
  465CYS     HG 1507   8.082  11.443   4.293  0.1129 -1.3123  0.8611
  465CYS      C 1508   7.659  11.549   4.191 -0.3498 -0.6697 -0.3508
  465CYS      O 1509   7.537  11.559   4.194 -0.1057 -0.3832 -0.0977
  466ASN      N 1510   7.742  11.647   4.154 -0.2624 -0.8390 -0.2073
  466ASN      H 1511   7.841  11.632   4.165 -0.0974  0.2751 -0.0811
  466ASN     CA 1512   7.709  11.786   4.124 -0.5070 -0.7297  0.1836
  466ASN     HA 1513   7.622  11.812   4.184 -0.1926 -0.3938  0.4973
  466ASN     CB 1514   7.821  11.882   4.169 -1.3734 -0.1730 -0.7425
  466ASN    HB1 1515   7.795  11.984   4.143 -0.8510  0.4582  1.1165
  466ASN    HB2 1516   7.834  11.877   4.277 -0.6123  0.0843 -0.8183
  466ASN     CG 1517   7.956  11.858   4.098 -0.3385 -0.0337 -0.5761
  466ASN    OD1 1518   8.016  11.751   4.085 -0.2440 -0.5088 -0.2391
  466ASN    ND2 1519   8.007  11.974   4.040 -0.0890 -0.3062 -0.6920
  466ASN   HD21 1520   7.966  12.064   4.062 -1.6013 -1.0678 -0.2465
  466ASN   HD22 1521   8.095  11.976   3.990  0.7466  0.0779  0.7109
  466ASN      C 1522   7.688  11.807   3.969 -0.4070  0.4921  0.5976
  466ASN      O 1523   7.695  11.927   3.927  0.6554 -0.0809  0.1932
  467GLY      N 1524   7.662  11.697   3.894 -0.5398 -0.2436 -0.1898
  467GLY      H 1525   7.657  11.605   3.936  0.2014 -0.6031 -0.8553
  467GLY     CA 1526   7.644  11.700   3.751  0.8062 -0.1605 -0.3705
  467GLY    HA1 1527   7.537  11.680   3.743  0.9480 -1.7331  1.0005
  467GLY    HA2 1528   7.661  11.805   3.727  0.5597 -0.0891 -0.2376
  467GLY      C 1529   7.729  11.599   3.673  0.1465  0.0252 -0.2997
  467GLY      O 1530   7.736  11.619   3.553  0.3231  0.1327  0.5331
  468VAL      N 1531   7.787  11.492   3.727 -0.3128  1.2280  0.3062
  468VAL      H 1532   7.765  11.462   3.821 -2.5704 -1.2883 -0.9050
  468VAL     CA 1533   7.881  11.395   3.665 -0.3147  0.2698 -0.1730
  468VAL     HA 1534   7.931  11.438   3.579  0.0732 -0.2286 -0.2014
  468VAL     CB 1535   7.981  11.351   3.779  1.3535 -0.1650 -0.4192
  468VAL     HB 1536   7.921  11.310   3.861  0.1513 -1.6665 -1.9610
  468VAL    CG1 1537   8.072  11.236   3.746 -0.3574 -0.0393 -0.1192
  468VAL   HG11 1538   8.163  11.255   3.689  1.2852 -0.1772  2.3224
  468VAL   HG12 1539   8.118  11.208   3.841 -1.4410  1.2618  0.8196
  468VAL   HG13 1540   8.024  11.150   3.698  0.5055 -0.4893 -0.2038
  468VAL    CG2 1541   8.061  11.470   3.834 -0.5111  0.4998 -0.3504
  468VAL   HG21 1542   8.118  11.527   3.761  1.3391 -0.4319  0.3039
  468VAL   HG22 1543   7.987  11.534   3.883 -3.1548 -2.3128 -0.3219
  468VAL   HG23 1544   8.133  11.430   3.906 -0.9769 -1.1519 -0.7711
  468VAL      C 1545   7.793  11.275   3.609 -0.5406 -0.5176 -0.1541
  468VAL      O 1546   7.743  11.196   3.693 -0.1256 -0.7191  0.1379
  469VAL      N 1547   7.788  11.264   3.472 -0.6908  0.1510 -0.0317
  469VAL      H 1548   7.840  11.332   3.419 -0.7865 -0.0163 -0.3474
  469VAL     CA 1549   7.709  11.166   3.397  0.6851 -0.2956 -0.3219
  469VAL     HA 1550   7.609  11.162   3.440  0.4910  2.4353 -0.3304
  469VAL     CB 1551   7.699  11.227   3.254  1.2093 -0.0211 -0.6911
  469VAL     HB 1552   7.798  11.231   3.210  2.3243  0.5008  1.6759
  469VAL    CG1 1553   7.604  11.143   3.162 -0.3757  0.5690 -0.2228
  469VAL   HG11 1554   7.513  11.118   3.217 -0.3163  0.3885 -0.2063
  469VAL   HG12 1555   7.574  11.208   3.079  0.7926  0.9901 -0.3260
  469VAL   HG13 1556   7.654  11.048   3.146  0.9236  1.3467 -0.9465
  469VAL    CG2 1557   7.655  11.375   3.262 -0.1498  0.2459 -0.2092
  469VAL   HG21 1558   7.729  11.450   3.290 -1.7019  1.6279  0.3330
  469VAL   HG22 1559   7.606  11.412   3.172 -0.5826  1.0408  0.3371
  469VAL   HG23 1560   7.565  11.388   3.322  0.1227  2.1728 -0.1595
  469VAL      C 1561   7.788  11.036   3.400  0.2712  0.6424 -0.1648
  469VAL      O 1562   7.909  11.046   3.380 -0.1872  0.5868  0.5445
  470LEU      N 1563   7.722  10.919   3.405  0.6420  0.3794  0.4629
  470LEU      H 1564   7.622  10.928   3.418  0.5240  0.4657 -0.4567
  470LEU     CA 1565   7.779  10.791   3.385  0.5807  0.3374  0.1147
  470LEU     HA 1566   7.874  10.787   3.332  0.7921 -0.6703  0.5460
  470LEU     CB 1567   7.825  10.730   3.519  0.4139  0.1161  0.6783
  470LEU    HB1 1568   7.748  10.761   3.590 -0.7727 -0.0277 -0.5132
  470LEU    HB2 1569   7.818  10.621   3.515  2.2081  0.0085 -1.3518
  470LEU     CG 1570   7.967  10.765   3.562  0.5836 -0.8056  0.7166
  470LEU     HG 1571   8.027  10.833   3.502  1.3252 -0.8920  1.3443
  470LEU    CD1 1572   7.974  10.811   3.704  0.3728 -0.2004  0.0260
  470LEU   HD11 1573   7.936  10.913   3.713  1.2056  0.0506  0.7856
  470LEU   HD12 1574   7.913  10.754   3.774  1.1511  0.3636  1.1963
  470LEU   HD13 1575   8.068  10.788   3.753 -1.1349 -3.5735  1.6328
  470LEU    CD2 1576   8.043  10.634   3.551 -0.8009 -0.3107  0.7825
  470LEU   HD21 1577   8.037  10.603   3.447 -1.6227 -1.5267  1.1707
  470LEU   HD22 1578   8.148  10.643   3.580 -0.4712 -1.1626 -0.0955
  470LEU   HD23 1579   8.001  10.557   3.615 -2.5940  0.7917  1.0087
  470LEU      C 1580   7.661  10.718   3.311 -1.4044 -0.1562 -0.2308
  470LEU      O 1581   7.544  10.743   3.346  0.1842  0.3425  0.7542
  471HIS      N 1582   7.692  10.622   3.224  0.1043  0.6217  0.1247
  471HIS      H 1583   7.788  10.610   3.194  0.0746  1.1852 -0.2264
  471HIS     CA 1584   7.591  10.543   3.165 -0.1294  0.3522  0.0573
  471HIS     HA 1585   7.505  10.608   3.150  0.1586  0.5074 -1.0394
  471HIS     CB 1586   7.635  10.501   3.026 -0.1339  0.1591  0.0354
  471HIS    HB1 1587   7.680  10.587   2.976  0.2996  0.6396  1.2151
  471HIS    HB2 1588   7.713  10.427   3.037  1.0392  1.4942  1.1030
  471HIS     CG 1589   7.533  10.451   2.930 -0.3694  0.3478  0.0724
  471HIS    ND1 1590   7.522  10.317   2.895 -0.7414  0.0430 -0.5107
  471HIS    CD2 1591   7.411  10.505   2.907 -0.6894 -0.4400 -0.1682
  471HIS    HD2 1592   7.381  10.608   2.904 -0.4121 -0.3806 -1.7722
  471HIS    CE1 1593   7.409  10.300   2.832  0.1894  0.8191  0.9914
  471HIS    HE1 1594   7.388  10.216   2.767 -1.5391  0.3378  2.1169
  471HIS    NE2 1595   7.337  10.411   2.837  0.1952 -0.4689 -0.6922
  471HIS    HE2 1596   7.247  10.425   2.794 -0.8160  1.9011  1.8402
  471HIS      C 1597   7.575  10.414   3.251  0.3923 -0.1637 -0.4572
  471HIS      O 1598   7.659  10.378   3.334 -0.0767  0.0154 -0.4898
  472ARG      N 1599   7.459  10.349   3.236 -0.5063 -0.3669  0.2273
  472ARG      H 1600   7.399  10.390   3.166 -1.0411 -1.4662  0.0223
  472ARG     CA 1601   7.401  10.227   3.283  0.0352 -0.7912 -0.7709
  472ARG     HA 1602   7.390  10.240   3.391 -0.2419 -0.5642 -0.8262
  472ARG     CB 1603   7.275  10.198   3.203  0.2603 -0.7380 -0.3287
  472ARG    HB1 1604   7.213  10.288   3.195  1.5605  0.0725 -2.3077
  472ARG    HB2 1605   7.307  10.184   3.099 -0.6376  0.2469 -0.7575
  472ARG     CG 1606   7.189  10.078   3.255  0.2184 -0.6752  0.8637
  472ARG    HG1 1607   7.240   9.982   3.249 -0.1372 -0.8646  0.8122
  472ARG    HG2 1608   7.175  10.093   3.362  1.4515 -1.8992  1.2214
  472ARG     CD 1609   7.050  10.073   3.185 -1.0055  0.4472 -0.2972
  472ARG    HD1 1610   7.012  10.174   3.203  2.9195  2.0690 -0.1711
  472ARG    HD2 1611   7.059  10.065   3.077 -0.2702 -0.1389 -0.1993
  472ARG     NE 1612   6.965   9.963   3.238  0.0148 -0.6890  0.1881
  472ARG     HE 1613   7.011   9.891   3.292  0.8742 -1.3286 -1.3425
  472ARG     CZ 1614   6.829   9.949   3.236 -0.5101 -0.7239 -0.2937
  472ARG    NH1 1615   6.756  10.025   3.153  0.2443  0.1077  0.0191
  472ARG   HH11 1616   6.799  10.098   3.097 -1.2576  0.2926 -0.9478
  472ARG   HH12 1617   6.657  10.042   3.160  0.2074 -0.6052  1.9151
  472ARG    NH2 1618   6.766   9.866   3.315 -0.3941  0.0172  0.5979
  472ARG   HH21 1619   6.814   9.793   3.365 -2.3694 -1.4330  0.5224
  472ARG   HH22 1620   6.666   9.851   3.314 -0.2876 -0.7563 -0.3908
  472ARG      C 1621   7.517  10.121   3.268 -0.8454  0.4120  0.0725
  472ARG      O 1622   7.566  10.052   3.363  0.2876 -0.5245 -0.0875
  473LEU      N 1623   7.567  10.102   3.149  0.2318 -0.6375 -0.0741
  473LEU      H 1624   7.523  10.156   3.075 -2.7157 -1.1763  1.1421
  473LEU     CA 1625   7.677  10.009   3.113 -0.0314 -0.2198  0.5091
  473LEU     HA 1626   7.648   9.910   3.149 -1.7643 -0.4212 -1.2452
  473LEU     CB 1627   7.674  10.007   2.958 -0.3080  0.0415 -0.6849
  473LEU    HB1 1628   7.679  10.102   2.906 -1.4467  0.1203 -0.6875
  473LEU    HB2 1629   7.766   9.957   2.929  0.9263  0.4034  2.2213
  473LEU     CG 1630   7.560   9.917   2.908  0.0891 -0.0401  0.7525
  473LEU     HG 1631   7.467   9.937   2.961 -0.2054 -0.9449  0.5909
  473LEU    CD1 1632   7.537   9.938   2.760  0.3599 -0.5272 -0.3403
  473LEU   HD11 1633   7.533  10.045   2.740  1.1763 -0.3438  0.4264
  473LEU   HD12 1634   7.625   9.898   2.709  0.1569  0.6320 -1.6859
  473LEU   HD13 1635   7.443   9.904   2.717 -0.2337  1.2394 -0.5075
  473LEU    CD2 1636   7.582   9.761   2.931 -0.2979  0.4280 -0.6633
  473LEU   HD21 1637   7.598   9.735   3.036 -1.6201 -0.0204 -0.5571
  473LEU   HD22 1638   7.496   9.699   2.906  0.3036 -0.0054 -1.7115
  473LEU   HD23 1639   7.664   9.718   2.873  0.2991 -0.6043  0.8919
  473LEU      C 1640   7.818  10.044   3.167  0.2868 -0.3781 -0.1221
  473LEU      O 1641   7.899   9.954   3.202 -0.1927  0.5851  0.4087
  474GLN      N 1642   7.839  10.173   3.199 -0.4362  0.4328  0.3443
  474GLN      H 1643   7.764  10.239   3.186 -0.6079  0.5835  1.8949
  474GLN     CA 1644   7.958  10.226   3.261  0.5327 -0.1111 -0.1854
  474GLN     HA 1645   8.045  10.166   3.235  0.8991 -0.3087  1.3973
  474GLN     CB 1646   7.983  10.373   3.221 -0.7772 -0.0258  0.3362
  474GLN    HB1 1647   7.898  10.431   3.255 -0.0688 -0.1813  2.5514
  474GLN    HB2 1648   8.071  10.410   3.275  0.1113 -1.0366 -0.3714
  474GLN     CG 1649   8.015  10.384   3.074  0.5412  0.6289  0.1023
  474GLN    HG1 1650   8.112  10.339   3.056  0.5502  0.0633  1.4229
  474GLN    HG2 1651   7.950  10.323   3.012 -1.7175  1.2179  1.7549
  474GLN     CD 1652   7.994  10.531   3.030 -0.2696  0.3046  0.7330
  474GLN    OE1 1653   7.933  10.616   3.095 -0.0463 -0.3896  0.1167
  474GLN    NE2 1654   8.031  10.569   2.910 -0.2873 -0.2035 -0.1436
  474GLN   HE21 1655   8.056  10.501   2.839 -0.0839  1.1824 -1.4542
  474GLN   HE22 1656   8.025  10.667   2.888 -1.6528 -0.5647 -1.5184
  474GLN      C 1657   7.953  10.208   3.416 -0.0102 -0.2390 -0.0370
  474GLN      O 1658   8.059  10.208   3.480  0.3695 -0.0200  0.2862
  475CYS      N 1659   7.835  10.190   3.473  0.0688  0.0573  0.7505
  475CYS      H 1660   7.751  10.201   3.418  0.2029 -1.0063  0.3124
  475CYS     CA 1661   7.825  10.162   3.617 -0.6212  0.3225  0.4819
  475CYS     HA 1662   7.902  10.207   3.681 -0.9368  0.9587  0.4190
  475CYS     CB 1663   7.683  10.207   3.649 -0.2234 -0.1999 -0.4338
  475CYS    HB1 1664   7.602  10.163   3.591  0.9080 -0.6611 -1.7170
  475CYS    HB2 1665   7.664  10.178   3.752 -0.4124 -1.6746 -0.8569
  475CYS     SG 1666   7.684  10.385   3.623 -0.3912  0.3576  0.0448
  475CYS     HG 1667   7.705  10.376   3.491  0.7805 -1.8648  0.3323
  475CYS      C 1668   7.831  10.010   3.635  0.5690 -0.3069  1.2180
  475CYS      O 1669   7.898   9.969   3.728  0.5353  0.5521 -0.1153
  476VAL      N 1670   7.762   9.931   3.548  0.3670  0.7962  0.5622
  476VAL      H 1671   7.691   9.963   3.484  0.1567 -2.5603 -1.1358
  476VAL     CA 1672   7.761   9.778   3.559 -0.8111  0.7046 -0.4239
  476VAL     HA 1673   7.743   9.738   3.659  1.9709 -1.0770 -0.5257
  476VAL     CB 1674   7.653   9.710   3.464 -0.1482 -0.1323  0.5429
  476VAL     HB 1675   7.655   9.751   3.363  0.5595 -1.4631 -0.0101
  476VAL    CG1 1676   7.678   9.556   3.453 -0.3904 -0.9452 -0.2379
  476VAL   HG11 1677   7.692   9.500   3.546  0.0990 -2.4947 -1.2217
  476VAL   HG12 1678   7.587   9.516   3.411 -2.2518  1.6487  1.0021
  476VAL   HG13 1679   7.759   9.547   3.381 -0.3459  0.5500 -0.4111
  476VAL    CG2 1680   7.508   9.748   3.510 -0.6851  0.0403 -0.8438
  476VAL   HG21 1681   7.494   9.728   3.616  0.6000 -1.2408 -0.8677
  476VAL   HG22 1682   7.481   9.851   3.488 -0.5834  0.1980 -0.2536
  476VAL   HG23 1683   7.433   9.683   3.466 -0.5598 -0.2357 -0.6552
  476VAL      C 1684   7.904   9.721   3.534  0.2224  0.5757  0.5624
  476VAL      O 1685   7.952   9.645   3.618 -0.1789 -0.5098 -0.3332
  477ARG      N 1686   7.975   9.755   3.428 -0.0614  0.1819  0.2574
  477ARG      H 1687   7.940   9.831   3.371 -1.3274 -1.7347 -1.6584
  477ARG     CA 1688   8.122   9.720   3.411 -0.1075 -0.0429  0.3209
  477ARG     HA 1689   8.143   9.614   3.426  0.1922  0.0092  0.2803
  477ARG     CB 1690   8.162   9.753   3.264  0.4524  0.2307 -0.6993
  477ARG    HB1 1691   8.153   9.861   3.251  1.5732  0.1900 -2.1567
  477ARG    HB2 1692   8.266   9.728   3.241  0.6018  1.1999 -1.1123
  477ARG     CG 1693   8.072   9.703   3.145  0.1705 -0.1045 -0.1800
  477ARG    HG1 1694   8.088   9.596   3.136  0.7424  0.0588 -1.1853
  477ARG    HG2 1695   7.966   9.720   3.168 -0.0758 -0.0497 -1.3261
  477ARG     CD 1696   8.111   9.778   3.008 -0.2684  0.4497  0.0863
  477ARG    HD1 1697   8.078   9.882   3.005  0.4672  0.6604 -1.0451
  477ARG    HD2 1698   8.219   9.783   3.002 -0.3206 -0.1211 -2.5433
  477ARG     NE 1699   8.059   9.712   2.886  0.4396  0.6767  0.3832
  477ARG     HE 1700   8.073   9.612   2.874  1.3187  0.9599 -1.1859
  477ARG     CZ 1701   7.999   9.782   2.788  0.0049  0.3138  0.1529
  477ARG    NH1 1702   7.957   9.698   2.692 -1.1695 -0.0153 -0.0915
  477ARG   HH11 1703   7.986   9.602   2.683  0.3146  0.5517 -2.0951
  477ARG   HH12 1704   7.895   9.729   2.619 -1.2486 -1.0127 -0.4563
  477ARG    NH2 1705   7.983   9.909   2.783  0.6437 -0.9687  0.4266
  477ARG   HH21 1706   8.033   9.976   2.840 -1.6425  0.8004  0.5010
  477ARG   HH22 1707   7.946   9.954   2.701 -1.9162 -0.3912  1.8022
  477ARG      C 1708   8.217   9.801   3.506  0.0564 -0.5960 -0.2122
  477ARG      O 1709   8.338   9.797   3.498 -0.2619 -0.1422  0.2647
  478GLY      N 1710   8.162   9.883   3.596 -0.1960 -0.3775 -0.0843
  478GLY      H 1711   8.062   9.874   3.605 -0.5818  3.3400  1.2008
  478GLY     CA 1712   8.237   9.982   3.676 -0.3988 -0.3779 -0.0765
  478GLY    HA1 1713   8.335  10.000   3.631 -0.8526  1.3055 -0.4764
  478GLY    HA2 1714   8.176  10.071   3.663 -0.9416 -0.7094  0.1391
  478GLY      C 1715   8.231   9.941   3.820  0.4717  0.7146 -0.1836
  478GLY      O 1716   8.328   9.891   3.877 -0.0924  0.2443  0.0477
  479PHE      N 1717   8.122   9.967   3.887  0.3241 -0.4171 -0.4118
  479PHE      H 1718   8.051  10.024   3.841 -0.0322 -1.5383 -1.2963
  479PHE     CA 1719   8.107   9.962   4.034 -0.1744 -0.2008  0.1010
  479PHE     HA 1720   8.182   9.898   4.081 -0.6693  0.0780  1.3063
  479PHE     CB 1721   8.154  10.101   4.091 -0.0824  0.0408  0.5751
  479PHE    HB1 1722   8.119  10.110   4.194 -0.0571  0.3405  0.5578
  479PHE    HB2 1723   8.261  10.117   4.093 -0.4167  3.2100 -0.4996
  479PHE     CG 1724   8.095  10.217   4.019 -0.4878 -0.3548 -0.4117
  479PHE    CD1 1725   7.962  10.253   4.040  0.1462 -0.0054  1.0590
  479PHE    HD1 1726   7.890  10.189   4.087  0.6626 -1.3757  0.0585
  479PHE    CD2 1727   8.182  10.299   3.945  0.0331  0.0204  0.5847
  479PHE    HD2 1728   8.286  10.271   3.947 -0.3337 -1.4243  0.2936
  479PHE    CE1 1729   7.911  10.376   3.987 -1.3960  0.2921 -0.0079
  479PHE    HE1 1730   7.809  10.409   3.991 -1.7753 -0.7381 -0.7337
  479PHE    CE2 1731   8.136  10.418   3.891 -0.5963  0.5177 -0.1730
  479PHE    HE2 1732   8.211  10.488   3.856  1.5375 -0.2264  2.5012
  479PHE     CZ 1733   8.001  10.458   3.910 -0.1988 -0.0625  0.3518
  479PHE     HZ 1734   7.970  10.556   3.875 -0.8741 -0.9697 -1.7457
  479PHE      C 1735   7.969   9.908   4.079  0.3193 -1.1886 -0.0621
  479PHE      O 1736   7.918   9.952   4.183  0.0146  0.0893 -0.8408
  480GLY      N 1737   7.925   9.805   4.006 -0.2962 -0.2066 -0.1762
  480GLY      H 1738   7.957   9.796   3.910  2.5109  3.1436  0.2583
  480GLY     CA 1739   7.821   9.710   4.052  0.0761  0.3267  0.3867
  480GLY    HA1 1740   7.857   9.610   4.079 -2.4492 -0.0422  2.7518
  480GLY    HA2 1741   7.781   9.752   4.144 -1.1541  0.8146 -0.3573
  480GLY      C 1742   7.704   9.699   3.960  0.1905  0.1113  0.6442
  480GLY      O 1743   7.664   9.797   3.889  0.0503  0.5177  0.0569
  481GLU      N 1744   7.646   9.583   3.954 -0.1455  0.1526  0.8386
  481GLU      H 1745   7.688   9.511   4.012  1.0413 -1.4016 -1.7447
  481GLU     CA 1746   7.534   9.549   3.858  0.1915 -0.2773 -0.0280
  481GLU     HA 1747   7.564   9.585   3.760 -2.0114 -0.0162 -0.6526
  481GLU     CB 1748   7.512   9.396   3.861  0.1541 -0.1093 -0.2676
  481GLU    HB1 1749   7.463   9.363   3.953  1.8857 -0.9629  0.4114
  481GLU    HB2 1750   7.448   9.382   3.775  2.8524  0.9740 -2.6148
  481GLU     CG 1751   7.632   9.308   3.824 -0.8453 -0.1174  0.5460
  481GLU    HG1 1752   7.593   9.217   3.779 -1.2319  0.8883 -1.2646
  481GLU    HG2 1753   7.694   9.370   3.759 -1.8352  2.1865  1.7122
  481GLU     CD 1754   7.732   9.270   3.936 -0.2525 -0.3704 -0.5871
  481GLU    OE1 1755   7.836   9.208   3.907 -0.3967 -0.7100  0.1237
  481GLU    OE2 1756   7.714   9.307   4.053 -0.0146  0.4675  0.5833
  481GLU      C 1757   7.403   9.611   3.905  0.2373  0.5625  0.1528
  481GLU      O 1758   7.318   9.637   3.823 -0.0171  0.6655  0.1042
  482TRP      N 1759   7.397   9.645   4.035 -0.1941  0.1352  0.1942
  482TRP      H 1760   7.482   9.617   4.082  0.6997  1.1705 -0.7301
  482TRP     CA 1761   7.290   9.707   4.106  0.6788  0.3501  0.1843
  482TRP     HA 1762   7.201   9.646   4.093 -0.1331  1.6782 -0.6537
  482TRP     CB 1763   7.312   9.708   4.260 -1.2490 -0.1916  0.2446
  482TRP    HB1 1764   7.304   9.606   4.299  1.2263 -0.3424  0.5308
  482TRP    HB2 1765   7.413   9.740   4.285 -1.6745  0.8907  0.6704
  482TRP     CG 1766   7.216   9.785   4.340 -0.1489 -0.6013  0.0249
  482TRP    CD1 1767   7.090   9.746   4.376  0.3227 -0.3501  0.4931
  482TRP    HD1 1768   7.047   9.658   4.329 -1.7122  0.3623  0.9359
  482TRP    CD2 1769   7.240   9.911   4.416 -0.3567 -0.3877  0.7687
  482TRP    NE1 1770   7.036   9.841   4.460 -0.0333 -0.1475  0.3395
  482TRP    HE1 1771   6.936   9.837   4.474 -0.3872 -0.5473 -1.9908
  482TRP    CE2 1772   7.127   9.942   4.495  0.6670  0.4978 -0.7015
  482TRP    CE3 1773   7.355   9.992   4.436 -0.5110  0.3587  0.4695
  482TRP    HE3 1774   7.441   9.968   4.374  0.6484 -0.8861  2.4686
  482TRP    CZ2 1775   7.123  10.045   4.590  0.2686  0.1283  0.7540
  482TRP    HZ2 1776   7.034  10.065   4.648 -0.5194  0.2083 -0.4296
  482TRP    CZ3 1777   7.356  10.104   4.522  0.3530  0.2402 -0.2212
  482TRP    HZ3 1778   7.446  10.162   4.526  0.8936 -0.6540  1.7884
  482TRP    CH2 1779   7.234  10.130   4.594  0.1993  0.2189 -0.0203
  482TRP    HH2 1780   7.234  10.204   4.673  0.8996 -0.1727  0.3600
  482TRP      C 1781   7.253   9.847   4.058  0.8834  0.1859  0.1896
  482TRP      O 1782   7.137   9.884   4.073 -0.0654 -0.4469  0.0736
  483ILE      N 1783   7.342   9.927   4.001 -0.1675  0.4333 -0.1483
  483ILE      H 1784   7.436   9.892   3.990  0.5685  2.0405  0.6505
  483ILE     CA 1785   7.314  10.061   3.958  0.5970 -0.2676 -0.5898
  483ILE     HA 1786   7.266  10.114   4.041  0.9543  1.0552 -1.1959
  483ILE     CB 1787   7.455  10.120   3.922  0.0338  0.2191  0.0797
  483ILE     HB 1788   7.480  10.065   3.831 -2.9263 -0.2262 -0.5577
  483ILE    CG1 1789   7.579  10.096   4.019 -0.0364 -0.0764  0.5235
  483ILE   HG11 1790   7.596   9.989   4.023  0.3768 -0.0317  0.0548
  483ILE   HG12 1791   7.670  10.129   3.969 -0.5304  0.1031 -0.2765
  483ILE    CG2 1792   7.442  10.269   3.883  0.3256 -0.0041 -0.2357
  483ILE   HG21 1793   7.530  10.331   3.901 -2.0121  3.4517  0.2008
  483ILE   HG22 1794   7.420  10.292   3.779 -0.8442  0.1720  0.0359
  483ILE   HG23 1795   7.365  10.317   3.943  0.5699  1.3836 -0.9924
  483ILE     CD 1796   7.552  10.149   4.158  0.0069 -0.1479 -0.2454
  483ILE    HD1 1797   7.513  10.251   4.148  1.2993  0.4082  0.1249
  483ILE    HD2 1798   7.478  10.082   4.201  0.8116  1.0729  3.4841
  483ILE    HD3 1799   7.640  10.154   4.223  1.0599 -1.8314 -1.4931
  483ILE      C 1800   7.220  10.070   3.836  0.0239 -0.5015  0.0307
  483ILE      O 1801   7.150  10.171   3.811 -0.0160  0.1197 -0.2149
  484ASP      N 1802   7.204   9.959   3.770 -0.1021 -0.1274 -0.2019
  484ASP      H 1803   7.265   9.886   3.804 -1.6217 -1.1838  0.4006
  484ASP     CA 1804   7.103   9.941   3.665 -0.4300  0.7479 -0.5233
  484ASP     HA 1805   7.120  10.020   3.592  0.9199 -0.5219 -1.6602
  484ASP     CB 1806   7.125   9.800   3.608  0.7729 -0.4840  0.4513
  484ASP    HB1 1807   7.231   9.801   3.584  0.6924  0.2825  0.1052
  484ASP    HB2 1808   7.107   9.716   3.675  2.7953  1.5708  3.8470
  484ASP     CG 1809   7.036   9.768   3.490  0.1471  0.0292  0.3208
  484ASP    OD1 1810   7.091   9.777   3.374  0.0519  0.1184  0.1648
  484ASP    OD2 1811   6.919   9.735   3.510 -0.0228 -0.0737  0.2025
  484ASP      C 1812   6.959   9.941   3.716 -0.2982  0.0430 -0.8728
  484ASP      O 1813   6.871  10.003   3.650 -0.4630  0.8029  0.1671
  485SER      N 1814   6.936   9.891   3.842  0.4126  0.2087  0.1960
  485SER      H 1815   7.018   9.874   3.899  0.0089  1.3149  1.1470
  485SER     CA 1816   6.802   9.882   3.903 -0.3080  0.2285 -0.7851
  485SER     HA 1817   6.740   9.827   3.833 -1.5115 -0.7603  0.9787
  485SER     CB 1818   6.813   9.799   4.035  0.3839 -0.3795  0.7871
  485SER    HB1 1819   6.850   9.858   4.119  2.3213  0.5596 -0.6421
  485SER    HB2 1820   6.714   9.764   4.067  0.0859  1.1043  1.5899
  485SER     OG 1821   6.888   9.680   4.015  0.0179 -0.0815 -0.1194
  485SER     HG 1822   6.873   9.641   3.930  0.9255 -2.8261  0.8682
  485SER      C 1823   6.744  10.022   3.940 -1.1247  0.4588 -0.2531
  485SER      O 1824   6.628  10.041   3.951  0.4040 -0.1299 -0.4583
  486ILE      N 1825   6.833  10.120   3.951 -0.2618  0.1904  0.0920
  486ILE      H 1826   6.931  10.097   3.952 -0.1650  0.5821  0.0139
  486ILE     CA 1827   6.805  10.265   3.975  0.1542 -0.0377  0.3379
  486ILE     HA 1828   6.726  10.283   4.047 -0.8873 -1.3950 -0.4159
  486ILE     CB 1829   6.932  10.342   4.021 -0.4509  0.1762 -0.0257
  486ILE     HB 1830   7.008  10.342   3.943 -2.6009  1.7364 -2.2365
  486ILE    CG1 1831   6.992  10.264   4.144  0.1551  0.4422  0.0554
  486ILE   HG11 1832   6.931  10.256   4.234 -0.5112 -1.9121 -0.5496
  486ILE   HG12 1833   7.015  10.160   4.122  1.7134  0.9235 -0.7157
  486ILE    CG2 1834   6.903  10.487   4.046 -0.6137  0.0461 -0.1789
  486ILE   HG21 1835   6.916  10.542   3.952 -0.2421 -0.6082 -0.5171
  486ILE   HG22 1836   6.801  10.505   4.079 -0.6955 -1.4631  0.4507
  486ILE   HG23 1837   6.974  10.533   4.115  1.1662 -0.0106 -1.8727
  486ILE     CD 1838   7.120  10.328   4.189 -0.0281  0.1035 -0.4250
  486ILE    HD1 1839   7.178  10.259   4.250  0.8006  0.6073 -0.6203
  486ILE    HD2 1840   7.182  10.359   4.105 -0.5752  0.3881 -0.7299
  486ILE    HD3 1841   7.103  10.416   4.250  0.2105  1.5441 -2.3368
  486ILE      C 1842   6.766  10.330   3.846 -0.5572 -1.1171  0.3646
  486ILE      O 1843   6.679  10.417   3.839  0.1414  0.7748  0.1870
  487VAL      N 1844   6.826  10.287   3.729 -0.3763 -0.4365 -0.1560
  487VAL      H 1845   6.901  10.219   3.734 -0.1154 -0.0714  1.2770
  487VAL     CA 1846   6.778  10.325   3.597  0.2591  0.4181  0.3993
  487VAL     HA 1847   6.766  10.432   3.585  1.7140  0.5699  0.1171
  487VAL     CB 1848   6.884  10.296   3.486  0.3741 -0.2673 -0.2774
  487VAL     HB 1849   6.885  10.187   3.476 -1.7255 -0.5136  1.4008
  487VAL    CG1 1850   6.840  10.360   3.349  0.1768  0.1267  0.1358
  487VAL   HG11 1851   6.738  10.334   3.321  1.0224 -1.5867 -1.6137
  487VAL   HG12 1852   6.840  10.468   3.362  2.9974  0.0403  1.7693
  487VAL   HG13 1853   6.904  10.335   3.265 -0.6416 -0.6735 -0.2672
  487VAL    CG2 1854   7.032  10.343   3.515  0.0266 -0.1532  0.3703
  487VAL   HG21 1855   7.095  10.333   3.427  0.5327  0.7216  0.6198
  487VAL   HG22 1856   7.047  10.451   3.527 -1.1261 -0.0746  1.2868
  487VAL   HG23 1857   7.061  10.294   3.608 -1.9365  0.1258  1.1778
  487VAL      C 1858   6.635  10.255   3.569 -0.4229 -0.4761 -0.2011
  487VAL      O 1859   6.551  10.314   3.508  0.1922 -0.4151 -0.2204
  488GLU      N 1860   6.608  10.138   3.621 -0.6389  0.1880 -0.5579
  488GLU      H 1861   6.696  10.098   3.651  0.1498  0.5442 -2.2938
  488GLU     CA 1862   6.488  10.055   3.594  0.0541 -0.3033  0.1413
  488GLU     HA 1863   6.462  10.079   3.491 -2.2100  0.8782  0.9270
  488GLU     CB 1864   6.525   9.906   3.619  0.9976  0.4701 -0.3143
  488GLU    HB1 1865   6.621   9.886   3.570  1.4136  2.9758 -0.6296
  488GLU    HB2 1866   6.530   9.891   3.727 -2.9232 -0.4176 -0.1013
  488GLU     CG 1867   6.414   9.809   3.572  0.1870  0.0561  1.0638
  488GLU    HG1 1868   6.442   9.713   3.615 -0.8863  0.6892  3.3360
  488GLU    HG2 1869   6.313   9.837   3.604  0.0272 -0.4006  0.9614
  488GLU     CD 1870   6.404   9.796   3.417 -0.4057 -0.5210  0.1002
  488GLU    OE1 1871   6.297   9.769   3.366  0.5594 -0.4435 -0.3186
  488GLU    OE2 1872   6.507   9.809   3.344  0.0873 -0.7439  0.5161
  488GLU      C 1873   6.360  10.100   3.671 -0.2822  0.0338 -0.0322
  488GLU      O 1874   6.253  10.097   3.616 -0.0533 -0.0077 -0.1456
  489PHE      N 1875   6.391  10.156   3.795 -0.0167 -0.6309  0.6389
  489PHE      H 1876   6.489  10.149   3.817  0.7295  1.5334 -1.5051
  489PHE     CA 1877   6.294  10.235   3.874 -0.0530 -0.0010  0.8368
  489PHE     HA 1878   6.200  10.183   3.857  0.2166 -0.3697  0.4607
  489PHE     CB 1879   6.339  10.233   4.023 -0.1754  0.2188  0.2699
  489PHE    HB1 1880   6.367  10.129   4.041  0.5005  0.1104 -1.3132
  489PHE    HB2 1881   6.431  10.290   4.037  0.5315 -0.4453 -1.3829
  489PHE     CG 1882   6.224  10.269   4.120 -0.2335  0.4272 -0.4866
  489PHE    CD1 1883   6.245  10.367   4.218 -0.1425 -0.0713  0.1741
  489PHE    HD1 1884   6.338  10.421   4.209  1.0490 -2.1977 -1.1354
  489PHE    CD2 1885   6.094  10.209   4.119 -0.4209  0.3076 -0.1308
  489PHE    HD2 1886   6.070  10.136   4.044 -0.7493 -2.2926  2.3366
  489PHE    CE1 1887   6.151  10.402   4.318  0.5138  0.0616  0.5235
  489PHE    HE1 1888   6.176  10.474   4.394  1.5369 -1.3406  1.5733
  489PHE    CE2 1889   5.993  10.247   4.212  0.1660 -1.1892 -0.1517
  489PHE    HE2 1890   5.891  10.215   4.200 -0.8132  2.1882 -2.3680
  489PHE     CZ 1891   6.020  10.348   4.312  0.0695 -0.1107 -0.1969
  489PHE     HZ 1892   5.953  10.375   4.392 -0.6620 -0.6448 -0.6116
  489PHE      C 1893   6.277  10.382   3.821  0.3451  0.2208 -0.0052
  489PHE      O 1894   6.163  10.427   3.826  0.1653  0.1415  0.8903
  490SER      N 1895   6.382  10.442   3.755  0.4206 -0.5818 -0.0204
  490SER      H 1896   6.475  10.404   3.755  0.9401  0.6104  0.9382
  490SER     CA 1897   6.369  10.573   3.706  0.7593 -0.3712  0.5161
  490SER     HA 1898   6.313  10.632   3.778  1.9462  1.8038 -0.2541
  490SER     CB 1899   6.508  10.630   3.672  0.5569 -0.4018  0.0707
  490SER    HB1 1900   6.582  10.633   3.752  1.3362 -0.2459 -0.6356
  490SER    HB2 1901   6.555  10.584   3.585 -0.0555 -1.3761  0.2447
  490SER     OG 1902   6.502  10.763   3.633 -0.1821  0.0496 -0.2943
  490SER     HG 1903   6.590  10.796   3.628 -0.1633 -0.0472 -0.6164
  490SER      C 1904   6.290  10.571   3.574  0.4506 -0.6584  0.1596
  490SER      O 1905   6.227  10.674   3.547 -0.1263  0.1102  0.0725
  491SER      N 1906   6.286  10.455   3.501  0.0606 -0.2018  0.1072
  491SER      H 1907   6.355  10.384   3.520 -0.3663 -0.4794  0.6282
  491SER     CA 1908   6.194  10.435   3.388  0.6291  0.2982 -0.2659
  491SER     HA 1909   6.207  10.518   3.319 -1.0590  1.9711  1.3209
  491SER     CB 1910   6.230  10.296   3.322  0.0528 -0.2776 -0.1839
  491SER    HB1 1911   6.330  10.290   3.279 -1.0237 -1.2761 -2.8262
  491SER    HB2 1912   6.238  10.220   3.399  2.6970  0.7053  0.6331
  491SER     OG 1913   6.133  10.273   3.221 -0.0410 -0.1536  0.2570
  491SER     HG 1914   6.145  10.184   3.192 -0.9185  0.2026 -1.2838
  491SER      C 1915   6.046  10.437   3.436 -0.6956  0.9615 -0.7903
  491SER      O 1916   5.970  10.511   3.375 -0.1800  0.2812 -0.0322
  492ASN      N 1917   6.018  10.375   3.552 -0.0133 -0.6569 -0.9509
  492ASN      H 1918   6.097  10.345   3.606 -0.8778  0.1875  0.8867
  492ASN     CA 1919   5.878  10.389   3.606 -0.1709  0.4921  0.1172
  492ASN     HA 1920   5.805  10.351   3.535  0.0582  0.7018 -0.2297
  492ASN     CB 1921   5.884  10.291   3.727 -0.1036 -0.5945 -0.1522
  492ASN    HB1 1922   5.920  10.195   3.692  0.6134  0.4733 -2.5480
  492ASN    HB2 1923   5.949  10.321   3.809 -0.7770 -2.5176  1.1584
  492ASN     CG 1924   5.746  10.262   3.784  0.2900  0.5279  0.1081
  492ASN    OD1 1925   5.687  10.340   3.856  0.9171  0.0465  0.0650
  492ASN    ND2 1926   5.682  10.146   3.754 -0.0778 -0.7776  0.7131
  492ASN   HD21 1927   5.727  10.072   3.702 -0.4634 -3.0116  3.3026
  492ASN   HD22 1928   5.595  10.116   3.796 -0.6268  1.8857  1.6465
  492ASN      C 1929   5.843  10.536   3.644  0.0206 -0.1156  0.0597
  492ASN      O 1930   5.745  10.587   3.599 -0.4842  0.1851 -0.5159
  493LEU      N 1931   5.931  10.601   3.720  0.2884 -0.1729 -0.1640
  493LEU      H 1932   6.008  10.543   3.749 -0.7182 -0.8015  1.3974
  493LEU     CA 1933   5.914  10.737   3.777  0.7055  0.3083 -0.5952
  493LEU     HA 1934   5.820  10.739   3.832  0.7179 -0.4183 -0.5433
  493LEU     CB 1935   6.023  10.751   3.881 -0.4859 -0.5794  0.6933
  493LEU    HB1 1936   6.116  10.745   3.826 -1.8041  0.0083 -1.7684
  493LEU    HB2 1937   6.012  10.856   3.907 -1.0093 -0.7205  1.0825
  493LEU     CG 1938   6.023  10.670   4.010  0.4591 -0.5316  0.0085
  493LEU     HG 1939   5.999  10.566   3.988 -0.6372 -0.4406  0.6831
  493LEU    CD1 1940   6.164  10.676   4.069 -1.0810  0.3689  0.2613
  493LEU   HD11 1941   6.171  10.617   4.160 -3.5234  1.8292  1.4855
  493LEU   HD12 1942   6.237  10.642   3.995 -0.5537 -1.3064  1.5065
  493LEU   HD13 1943   6.202  10.775   4.095 -0.9837  0.1774  0.8392
  493LEU    CD2 1944   5.909  10.714   4.108 -0.6086 -0.8923  0.6430
  493LEU   HD21 1945   5.912  10.655   4.200  0.2459  0.5391  1.5862
  493LEU   HD22 1946   5.933  10.815   4.142 -0.4200 -0.1654 -1.5347
  493LEU   HD23 1947   5.807  10.714   4.069 -1.6796  1.9758  3.0080
  493LEU      C 1948   5.922  10.852   3.677  0.1260  0.0484  0.0838
  493LEU      O 1949   5.890  10.966   3.719 -0.2601 -0.9037 -0.4984
  494GLN      N 1950   5.972  10.824   3.554  0.0671  0.5606 -0.7781
  494GLN      H 1951   6.012  10.733   3.535  0.9488  0.5633  0.8205
  494GLN     CA 1952   5.970  10.918   3.442  0.0853  0.3905 -0.0944
  494GLN     HA 1953   6.003  11.008   3.495  1.3035 -0.6260  0.9475
  494GLN     CB 1954   6.077  10.867   3.342  0.0963 -0.0936  0.4891
  494GLN    HB1 1955   6.180  10.869   3.379  0.1122  0.2100  0.4286
  494GLN    HB2 1956   6.062  10.761   3.323 -1.7640  0.4338 -1.3012
  494GLN     CG 1957   6.071  10.948   3.211 -0.4074  0.4307  0.6819
  494GLN    HG1 1958   6.148  10.912   3.143 -1.2153  0.7302 -0.4071
  494GLN    HG2 1959   5.984  10.922   3.152 -1.0310 -0.3680  1.9056
  494GLN     CD 1960   6.087  11.103   3.223  0.1106 -0.0101  0.2065
  494GLN    OE1 1961   6.059  11.176   3.128  0.3435 -0.1148  0.3779
  494GLN    NE2 1962   6.124  11.162   3.336 -0.8243 -0.1050 -0.5096
  494GLN   HE21 1963   6.149  11.109   3.418 -0.0617  2.4071  0.9866
  494GLN   HE22 1964   6.144  11.262   3.333 -1.2825 -0.0151 -0.5374
  494GLN      C 1965   5.821  10.919   3.387  0.6349  0.2058 -0.2028
  494GLN      O 1966   5.753  11.023   3.392 -0.1704  0.2364 -0.3052
  495ASN      N 1967   5.775  10.803   3.332 -0.2251 -0.6828  0.5538
  495ASN      H 1968   5.835  10.723   3.323  1.4222  0.6461 -1.5787
  495ASN     CA 1969   5.646  10.778   3.260  0.5031  0.1927  0.3803
  495ASN     HA 1970   5.642  10.849   3.178 -0.0334 -0.7954 -0.4682
  495ASN     CB 1971   5.635  10.645   3.201 -0.3612  0.9766  0.1698
  495ASN    HB1 1972   5.717  10.639   3.129  1.8104 -0.2924  2.5783
  495ASN    HB2 1973   5.653  10.572   3.280  0.6927  1.8888  0.8039
  495ASN     CG 1974   5.506  10.598   3.127  0.1782  0.4075 -0.4444
  495ASN    OD1 1975   5.478  10.644   3.019  0.4121  0.3838 -0.2507
  495ASN    ND2 1976   5.425  10.513   3.189 -0.5893  0.2137 -0.7799
  495ASN   HD21 1977   5.451  10.487   3.283  0.9400  2.7344 -0.4222
  495ASN   HD22 1978   5.340  10.486   3.142 -2.5043 -0.7365  2.7938
  495ASN      C 1979   5.519  10.806   3.355 -0.2203 -0.2062 -0.0739
  495ASN      O 1980   5.410  10.809   3.309  0.2319  0.4668  0.3590
  496MET      N 1981   5.545  10.828   3.484  0.0382  0.6468  0.0469
  496MET      H 1982   5.638  10.814   3.522  0.7395 -2.0679 -2.3575
  496MET     CA 1983   5.439  10.859   3.580  0.3226  0.1534 -0.2502
  496MET     HA 1984   5.346  10.804   3.564 -0.4295  1.6141 -1.0966
  496MET     CB 1985   5.495  10.809   3.717 -0.6299 -0.1173  0.3272
  496MET    HB1 1986   5.556  10.720   3.705 -0.6418 -0.2535  1.2194
  496MET    HB2 1987   5.567  10.879   3.758 -0.2017 -0.2861 -0.1310
  496MET     CG 1988   5.384  10.771   3.808 -0.5160 -0.4894  0.2863
  496MET    HG1 1989   5.332  10.867   3.812  0.4833  0.1002 -0.4555
  496MET    HG2 1990   5.320  10.701   3.754 -1.7744  1.6648 -1.2181
  496MET     SD 1991   5.436  10.718   3.968 -0.0590  0.0404 -0.0327
  496MET     CE 1992   5.332  10.807   4.088 -1.2076 -0.0614  0.4758
  496MET    HE1 1993   5.226  10.781   4.083 -0.9181 -1.2904  0.4073
  496MET    HE2 1994   5.385  10.774   4.177 -2.3817  0.4275  1.3852
  496MET    HE3 1995   5.352  10.914   4.084  1.7469 -0.5754 -0.5785
  496MET      C 1996   5.397  11.009   3.590 -0.0875  0.3168  0.3875
  496MET      O 1997   5.281  11.037   3.609 -0.4268 -0.1511  0.2339
  497ASN      N 1998   5.484  11.105   3.556 -0.0323 -0.2078  0.5184
  497ASN      H 1999   5.568  11.079   3.507 -0.3386 -0.0739 -0.0787
  497ASN     CA 2000   5.454  11.251   3.556 -0.1367 -1.1617 -0.1062
  497ASN     HA 2001   5.545  11.295   3.516 -0.2530 -1.1232 -0.3327
  497ASN     CB 2002   5.336  11.293   3.458  0.0345 -0.7221 -0.3436
  497ASN    HB1 2003   5.341  11.229   3.370 -2.8946 -1.4795 -0.0597
  497ASN    HB2 2004   5.242  11.271   3.509 -0.6738 -1.9025 -2.0919
  497ASN     CG 2005   5.321  11.436   3.412 -0.5742  0.2789  0.2478
  497ASN    OD1 2006   5.347  11.463   3.295 -0.3128 -0.2076 -0.4445
  497ASN    ND2 2007   5.282  11.522   3.506  0.3878  0.3462  0.5367
  497ASN   HD21 2008   5.274  11.494   3.603 -0.9514  0.3544  0.4450
  497ASN   HD22 2009   5.278  11.617   3.473  0.5912  0.0447 -0.3837
  497ASN      C 2010   5.433  11.298   3.703  0.3282 -0.4220  0.9037
  497ASN      O 2011   5.327  11.342   3.746  0.1247  0.4602  0.2557
  498ILE      N 2012   5.536  11.282   3.789 -0.1467  0.2061 -0.2840
  498ILE      H 2013   5.626  11.255   3.752 -1.1873 -3.2099 -0.6588
  498ILE     CA 2014   5.540  11.329   3.926  0.6300 -0.2072 -1.1650
  498ILE     HA 2015   5.442  11.322   3.972  2.1426 -0.4367  2.2969
  498ILE     CB 2016   5.632  11.231   4.013  0.5164 -0.1991 -0.2177
  498ILE     HB 2017   5.735  11.249   3.980  0.3929 -0.7822 -0.9477
  498ILE    CG1 2018   5.596  11.084   3.982 -0.4281 -0.1754 -0.3114
  498ILE   HG11 2019   5.489  11.064   3.995 -0.0471 -1.6287  0.8489
  498ILE   HG12 2020   5.609  11.064   3.876 -1.5106 -0.4554 -0.4061
  498ILE    CG2 2021   5.641  11.276   4.155 -0.4593 -0.4098  0.6571
  498ILE   HG21 2022   5.710  11.211   4.209  0.4168 -0.0257  0.0147
  498ILE   HG22 2023   5.697  11.369   4.155  1.8714 -1.7008 -0.4889
  498ILE   HG23 2024   5.551  11.274   4.217 -1.6959 -1.4903 -1.0801
  498ILE     CD 2025   5.683  10.980   4.054 -1.1595  0.5057  0.0552
  498ILE    HD1 2026   5.788  11.007   4.051 -0.8177 -0.4654  2.0054
  498ILE    HD2 2027   5.659  10.968   4.160  0.0135 -1.1217  0.1639
  498ILE    HD3 2028   5.667  10.878   4.021  0.1575  0.0023  0.8794
  498ILE      C 2029   5.600  11.470   3.919 -0.3219  0.2708 -0.3079
  498ILE      O 2030   5.698  11.492   3.856  0.3345 -0.3148 -0.2070
  499ASP      N 2031   5.525  11.559   3.982 -0.5052 -0.3149 -0.2366
  499ASP      H 2032   5.445  11.524   4.033 -1.1603  0.2305 -0.8617
  499ASP     CA 2033   5.559  11.704   3.998  0.4412  0.2868 -0.0067
  499ASP     HA 2034   5.587  11.736   3.897 -0.1933 -2.9347 -1.3157
  499ASP     CB 2035   5.436  11.787   4.056 -0.2955 -0.1250  0.4124
  499ASP    HB1 2036   5.344  11.762   4.004 -0.6536 -0.7783  1.3284
  499ASP    HB2 2037   5.405  11.772   4.160 -0.4644  0.6798  0.4807
  499ASP     CG 2038   5.461  11.935   4.047  0.0360  0.5416  0.1364
  499ASP    OD1 2039   5.478  11.998   4.153  0.0589  0.4916  0.1312
  499ASP    OD2 2040   5.463  11.991   3.934  0.9674 -0.2102  0.0275
  499ASP      C 2041   5.683  11.712   4.091 -0.1935  0.4733 -0.3601
  499ASP      O 2042   5.695  11.629   4.184  0.3088 -0.1333  0.2521
  500ILE      N 2043   5.769  11.815   4.083 -0.1726  0.3226  0.3648
  500ILE      H 2044   5.765  11.862   3.993 -0.9010  0.6660  0.5700
  500ILE     CA 2045   5.883  11.845   4.164 -0.2204 -0.1374 -0.3671
  500ILE     HA 2046   5.951  11.761   4.151  0.5216  0.4122 -0.0645
  500ILE     CB 2047   5.965  11.961   4.109  0.1576 -0.5652 -0.0659
  500ILE     HB 2048   5.924  12.049   4.159 -0.4987 -1.9533  1.9878
  500ILE    CG1 2049   5.958  11.980   3.961  0.7189  0.5474  0.6848
  500ILE   HG11 2050   6.001  11.897   3.903  0.1168  1.3980 -1.0482
  500ILE   HG12 2051   5.854  11.991   3.930  1.1918  0.4875 -1.0663
  500ILE    CG2 2052   6.112  11.960   4.163  0.1135 -0.5010 -0.3192
  500ILE   HG21 2053   6.154  12.060   4.169  1.7308 -1.2197  0.7385
  500ILE   HG22 2054   6.129  11.929   4.266 -0.8561  0.1876  0.0732
  500ILE   HG23 2055   6.178  11.898   4.102  0.3716 -0.4608 -0.0774
  500ILE     CD 2056   6.034  12.104   3.906 -0.6754  0.0750 -0.1819
  500ILE    HD1 2057   6.140  12.106   3.934 -1.0899 -2.6614  2.1700
  500ILE    HD2 2058   6.021  12.090   3.799  1.6769 -1.3881 -0.3703
  500ILE    HD3 2059   5.998  12.200   3.943 -0.5773  0.2067 -0.4291
  500ILE      C 2060   5.839  11.855   4.316 -0.2791 -0.7457  0.2875
  500ILE      O 2061   5.914  11.806   4.402 -0.2797  0.2200 -0.1022
  501SER      N 2062   5.722  11.912   4.344  0.4633 -0.1025 -0.2834
  501SER      H 2063   5.670  11.948   4.266  1.0480 -2.0158 -1.6446
  501SER     CA 2064   5.666  11.910   4.484  0.0888  0.8713  0.3655
  501SER     HA 2065   5.731  11.945   4.564  1.1238 -1.6599  0.7108
  501SER     CB 2066   5.542  12.004   4.484 -0.0013 -0.0487  0.1906
  501SER    HB1 2067   5.509  12.013   4.587 -1.2414  0.9247 -0.2644
  501SER    HB2 2068   5.563  12.105   4.449 -2.2042  0.0803 -0.8974
  501SER     OG 2069   5.440  11.954   4.401  0.5966  0.3168  0.2463
  501SER     HG 2070   5.452  11.971   4.309 -1.4420 -1.4408 -0.4314
  501SER      C 2071   5.625  11.770   4.534  0.2404 -0.5679  0.2048
  501SER      O 2072   5.646  11.749   4.656 -0.0719  0.3376  0.1423
  502ALA      N 2073   5.573  11.675   4.462  0.4656  0.3945  0.7726
  502ALA      H 2074   5.550  11.701   4.367  0.3171  1.3941  1.0712
  502ALA     CA 2075   5.526  11.540   4.500  0.0365  0.0627  0.1051
  502ALA     HA 2076   5.475  11.552   4.596  1.2850  0.0488  0.7839
  502ALA     CB 2077   5.430  11.489   4.381  0.2963  0.5222 -0.0675
  502ALA    HB1 2078   5.391  11.391   4.407 -1.1397  1.5228  1.8507
  502ALA    HB2 2079   5.336  11.545   4.376  0.3101  0.4981 -0.6173
  502ALA    HB3 2080   5.478  11.499   4.283 -0.1411  0.0650 -0.3319
  502ALA      C 2081   5.651  11.442   4.515 -0.3034 -0.5857 -0.0398
  502ALA      O 2082   5.646  11.362   4.607  0.2214 -0.2564 -0.5299
  503PHE      N 2083   5.758  11.453   4.429 -0.2487  0.9882 -0.7449
  503PHE      H 2084   5.741  11.528   4.363  2.2637  0.8508 -1.6539
  503PHE     CA 2085   5.892  11.386   4.431  0.8979 -0.0063  0.1243
  503PHE     HA 2086   5.888  11.278   4.440  2.6736 -0.0405  0.9696
  503PHE     CB 2087   5.970  11.428   4.305  0.3335  0.5208 -0.1872
  503PHE    HB1 2088   5.898  11.458   4.229 -0.0337 -1.6622 -0.7723
  503PHE    HB2 2089   6.035  11.515   4.316 -0.8719  1.6850 -1.7748
  503PHE     CG 2090   6.026  11.308   4.226  0.0170 -0.2300 -0.2517
  503PHE    CD1 2091   6.122  11.222   4.282 -0.4849 -0.4211 -0.5694
  503PHE    HD1 2092   6.158  11.235   4.383  1.2938  0.5890 -1.2908
  503PHE    CD2 2093   5.975  11.285   4.098  0.3191 -0.5082 -0.0181
  503PHE    HD2 2094   5.895  11.342   4.052  0.2504 -0.2122  0.4565
  503PHE    CE1 2095   6.182  11.125   4.203 -0.3079  0.0411 -0.1006
  503PHE    HE1 2096   6.262  11.059   4.231 -1.4337 -2.3587 -2.1252
  503PHE    CE2 2097   6.026  11.176   4.022  0.3742 -0.3341  0.4528
  503PHE    HE2 2098   6.003  11.156   3.918  4.2080  2.7840 -1.2387
  503PHE     CZ 2099   6.131  11.103   4.073 -0.1035 -0.2863  0.2455
  503PHE     HZ 2100   6.168  11.023   4.010  0.6975 -0.1942  0.5791
  503PHE      C 2101   5.970  11.435   4.556  0.7842 -0.3751  0.9909
  503PHE      O 2102   6.036  11.354   4.626 -0.3887  0.1283  0.4824
  504SER      N 2103   5.965  11.565   4.585  0.3240  0.3564 -0.1280
  504SER      H 2104   5.916  11.633   4.530  1.5141 -0.2001 -1.9562
  504SER     CA 2105   6.027  11.613   4.712  0.0327 -0.1317 -0.1515
  504SER     HA 2106   6.123  11.563   4.723  0.5222  0.5749 -1.0179
  504SER     CB 2107   6.053  11.765   4.702  0.6496 -0.1299 -0.4106
  504SER    HB1 2108   6.109  11.786   4.611  0.1501  3.0352 -0.0991
  504SER    HB2 2109   5.956  11.811   4.688  0.8389  0.4156  0.0158
  504SER     OG 2110   6.136  11.817   4.812 -0.2477  0.1252  0.5452
  504SER     HG 2111   6.226  11.797   4.790 -0.1387  1.2605 -0.0955
  504SER      C 2112   5.946  11.575   4.835 -0.1962  0.4439 -0.4962
  504SER      O 2113   6.013  11.561   4.933 -0.4917 -0.2576  0.1073
  505CYS      N 2114   5.816  11.541   4.829  0.0346  0.0427  0.7210
  505CYS      H 2115   5.768  11.540   4.740 -0.9990 -2.5499  1.2197
  505CYS     CA 2116   5.742  11.478   4.935  0.8571  0.1313  0.7895
  505CYS     HA 2117   5.756  11.518   5.035 -0.5063 -0.4224  1.2222
  505CYS     CB 2118   5.593  11.490   4.904  0.0115  0.1821 -0.1967
  505CYS    HB1 2119   5.571  11.594   4.878 -1.6516 -0.1369 -0.1614
  505CYS    HB2 2120   5.562  11.431   4.818  1.2455 -0.3131 -0.3246
  505CYS     SG 2121   5.486  11.460   5.056 -0.1200  0.4455 -0.5333
  505CYS     HG 2122   5.538  11.556   5.133 -1.1138  1.3894 -1.0049
  505CYS      C 2123   5.779  11.328   4.944 -0.0104  0.4794  0.4745
  505CYS      O 2124   5.787  11.277   5.062  0.3009 -0.1879  0.3512
  506ILE      N 2125   5.801  11.254   4.832 -0.2654 -0.0434 -0.8579
  506ILE      H 2126   5.790  11.287   4.737  1.3100  0.8341 -0.7709
  506ILE     CA 2127   5.863  11.121   4.847 -0.0388  0.0705  0.2330
  506ILE     HA 2128   5.800  11.057   4.909 -0.4584 -0.8609 -1.1015
  506ILE     CB 2129   5.860  11.045   4.710 -0.4372  0.0125 -0.5990
  506ILE     HB 2130   5.912  11.110   4.639 -0.8988 -0.3321 -1.2709
  506ILE    CG1 2131   5.713  11.028   4.649  0.5655  0.5187  0.0742
  506ILE   HG11 2132   5.665  10.948   4.705 -0.2537  0.3697 -0.8213
  506ILE   HG12 2133   5.653  11.119   4.657 -0.5668  0.1180 -2.6097
  506ILE    CG2 2134   5.934  10.904   4.716  0.7354 -0.5062  0.0459
  506ILE   HG21 2135   5.883  10.833   4.781 -0.1181  0.2147  0.1798
  506ILE   HG22 2136   5.928  10.857   4.618 -1.9626 -1.3350  0.5325
  506ILE   HG23 2137   6.038  10.916   4.748  0.2021  0.9459  1.3266
  506ILE     CD 2138   5.721  10.983   4.505 -0.0244 -0.0210 -0.1469
  506ILE    HD1 2139   5.769  10.889   4.476  1.2186  1.5295 -3.6611
  506ILE    HD2 2140   5.622  10.993   4.460  1.1309 -1.0433 -3.1767
  506ILE    HD3 2141   5.768  11.063   4.449 -3.9484  2.1821 -0.6875
  506ILE      C 2142   5.998  11.122   4.922 -0.5162 -0.2209 -0.1094
  506ILE      O 2143   6.018  11.032   5.007  0.2913  0.9292  0.3673
  507ALA      N 2144   6.088  11.224   4.898  0.2228 -0.3854  1.1203
  507ALA      H 2145   6.068  11.299   4.833  1.7893 -0.6160  0.3273
  507ALA     CA 2146   6.215  11.250   4.967  0.3305 -0.0248  0.1042
  507ALA     HA 2147   6.282  11.165   4.954  3.0522  2.0513 -0.5059
  507ALA     CB 2148   6.284  11.364   4.887  0.3007  0.1688 -0.1138
  507ALA    HB1 2149   6.277  11.341   4.781 -0.2978 -0.6350  0.0858
  507ALA    HB2 2150   6.229  11.457   4.897  0.6385  0.4753 -1.0517
  507ALA    HB3 2151   6.391  11.371   4.908  0.6509 -1.9152 -0.9077
  507ALA      C 2152   6.197  11.286   5.112  0.5577  0.0444 -0.4482
  507ALA      O 2153   6.275  11.257   5.203 -0.5821 -0.1541  0.2025
  508ALA      N 2154   6.081  11.340   5.148  0.1663  0.2164 -0.2301
  508ALA      H 2155   6.015  11.331   5.071  2.4926 -1.6064 -2.2091
  508ALA     CA 2156   6.046  11.368   5.284 -0.1291 -0.0983  0.9335
  508ALA     HA 2157   6.130  11.399   5.346 -0.1501  0.7168  0.5687
  508ALA     CB 2158   5.936  11.470   5.295  0.0801 -0.3046  1.0146
  508ALA    HB1 2159   5.922  11.489   5.401 -0.7127  2.4322  0.5189
  508ALA    HB2 2160   5.981  11.555   5.243 -1.6110 -0.4910 -0.8915
  508ALA    HB3 2161   5.844  11.439   5.246  1.1106  0.0995 -1.3153
  508ALA      C 2162   5.991  11.245   5.356 -0.2924 -0.1238  0.0528
  508ALA      O 2163   6.034  11.221   5.465 -0.3802 -0.5510  0.0582
  509LEU      N 2164   5.887  11.178   5.303 -0.1979 -0.1287  0.0514
  509LEU      H 2165   5.844  11.210   5.218  1.6549 -0.2428 -0.9831
  509LEU     CA 2166   5.828  11.060   5.377  0.4979 -0.0189  0.5247
  509LEU     HA 2167   5.813  11.088   5.481  0.0324 -0.1823  0.5041
  509LEU     CB 2168   5.696  11.020   5.315  0.1348  0.0404 -0.6857
  509LEU    HB1 2169   5.712  11.015   5.208 -1.4152  0.7815 -0.9803
  509LEU    HB2 2170   5.665  10.929   5.366  4.2337  0.4822  3.3084
  509LEU     CG 2171   5.580  11.119   5.343 -0.3930  0.6424  0.1961
  509LEU     HG 2172   5.614  11.211   5.295 -1.3896  0.1398 -1.5714
  509LEU    CD1 2173   5.455  11.086   5.273  0.9251 -0.1278  0.6461
  509LEU   HD11 2174   5.458  11.080   5.164 -0.6608 -0.9227  0.6140
  509LEU   HD12 2175   5.415  10.989   5.302  0.8514  0.4189  2.4498
  509LEU   HD13 2176   5.388  11.169   5.297  0.9566  1.0355 -2.6638
  509LEU    CD2 2177   5.553  11.130   5.494  0.6239 -0.5374  0.2239
  509LEU   HD21 2178   5.457  11.177   5.513  0.0067 -0.3724 -2.8636
  509LEU   HD22 2179   5.555  11.036   5.550 -1.8049  0.4763  2.2322
  509LEU   HD23 2180   5.629  11.194   5.539  2.1420  0.2556 -3.1889
  509LEU      C 2181   5.924  10.934   5.388 -0.0037 -0.9319  0.5176
  509LEU      O 2182   5.886  10.840   5.457  0.2308 -0.6578  0.3911
  510ALA      N 2183   6.031  10.927   5.304 -0.1947 -0.0819 -0.9973
  510ALA      H 2184   6.049  11.010   5.249 -0.1517 -0.4786 -1.5953
  510ALA     CA 2185   6.123  10.816   5.309  0.4498 -0.0435 -0.0067
  510ALA     HA 2186   6.070  10.725   5.336 -1.4958  1.6652  2.4216
  510ALA     CB 2187   6.190  10.803   5.172 -0.1192  0.4141  0.2509
  510ALA    HB1 2188   6.118  10.786   5.092  0.0362 -0.4532  0.2929
  510ALA    HB2 2189   6.243  10.896   5.151  0.7171 -0.2447 -0.6522
  510ALA    HB3 2190   6.266  10.725   5.175  0.2187  0.7502  0.4512
  510ALA      C 2191   6.231  10.845   5.415 -0.2732  0.8242  0.1718
  510ALA      O 2192   6.311  10.751   5.445  0.3162  0.0398  0.4633
  511MET      N 2193   6.242  10.966   5.473 -0.0045 -0.1732  0.7434
  511MET      H 2194   6.169  11.029   5.443 -0.5776 -0.7406  0.9269
  511MET     CA 2195   6.324  11.019   5.581 -0.1112 -0.7228 -0.2776
  511MET     HA 2196   6.406  10.954   5.612  1.2590  1.1719  0.2323
  511MET     CB 2197   6.363  11.157   5.533 -0.1563  0.0670 -0.6338
  511MET    HB1 2198   6.387  11.148   5.427  2.6730  1.1693 -0.1749
  511MET    HB2 2199   6.284  11.233   5.530  0.0329  0.3902  1.3976
  511MET     CG 2200   6.476  11.218   5.618  0.8946  0.9372  0.4155
  511MET    HG1 2201   6.432  11.218   5.718  0.7610  0.3308  0.3593
  511MET    HG2 2202   6.571  11.166   5.622  1.0686  1.2618  0.5819
  511MET     SD 2203   6.528  11.388   5.565  0.1835  0.1009  0.0980
  511MET     CE 2204   6.410  11.477   5.663  1.0707  0.2286 -0.8211
  511MET    HE1 2205   6.417  11.583   5.639  1.7671  0.5644  0.7238
  511MET    HE2 2206   6.312  11.435   5.646  1.2050  0.1045 -1.2842
  511MET    HE3 2207   6.431  11.460   5.769 -0.5608 -1.2706 -0.6993
  511MET      C 2208   6.229  11.040   5.707 -0.3221  0.1362  0.4529
  511MET      O 2209   6.272  10.999   5.811  0.1683  0.0747 -0.6057
  512VAL      N 2210   6.114  11.105   5.695 -0.5880  0.6153  0.3056
  512VAL      H 2211   6.103  11.146   5.603 -0.8677 -0.6037 -0.2298
  512VAL     CA 2212   6.019  11.104   5.811 -0.4374  0.5338 -0.3709
  512VAL     HA 2213   6.075  11.121   5.903 -0.4203  0.4030 -0.3565
  512VAL     CB 2214   5.920  11.218   5.804  0.2688  0.4582 -0.4010
  512VAL     HB 2215   5.857  11.212   5.715 -1.9108  0.6502  1.0622
  512VAL    CG1 2216   5.816  11.216   5.915 -0.1575  0.4971 -0.8017
  512VAL   HG11 2217   5.858  11.261   6.005 -3.8438  0.1044  1.3015
  512VAL   HG12 2218   5.728  11.274   5.889 -0.6725 -0.0190 -0.2348
  512VAL   HG13 2219   5.789  11.118   5.955  0.6492 -0.2156 -1.9482
  512VAL    CG2 2220   5.997  11.350   5.796  0.2045 -0.5966 -0.4081
  512VAL   HG21 2221   6.076  11.347   5.721  1.8825  0.1588  1.2587
  512VAL   HG22 2222   5.937  11.436   5.768  0.0759 -1.1127 -1.8279
  512VAL   HG23 2223   6.042  11.365   5.893 -1.7330  3.0000  0.0802
  512VAL      C 2224   5.942  10.973   5.817  0.1035 -0.1179 -0.0211
  512VAL      O 2225   5.835  10.958   5.759  0.0265  0.3164  0.2049
  513THR      N 2226   6.007  10.870   5.878  0.2876 -0.2144 -0.1251
  513THR      H 2227   6.104  10.887   5.902  0.4753  1.7379 -1.9296
  513THR     CA 2228   5.958  10.733   5.896  0.4658  0.4711  0.7917
  513THR     HA 2229   5.851  10.745   5.915  0.4983  0.6200  0.8830
  513THR     CB 2230   5.957  10.657   5.756  0.3770 -0.0222 -0.3826
  513THR     HB 2231   5.907  10.719   5.682 -0.8808 -3.8350 -3.0975
  513THR    OG1 2232   5.892  10.533   5.748 -0.4651 -0.2864  0.1545
  513THR    HG1 2233   5.800  10.552   5.759 -0.1863  0.4455  1.5390
  513THR    CG2 2234   6.086  10.634   5.686 -0.3564 -0.1885 -0.5207
  513THR   HG21 2235   6.070  10.594   5.586  1.2278  1.6264 -1.5630
  513THR   HG22 2236   6.141  10.728   5.689  0.3968 -0.6359  1.9299
  513THR   HG23 2237   6.150  10.571   5.748  2.5847  1.9498 -1.1789
  513THR      C 2238   6.035  10.674   6.013  0.6338 -0.9286  0.1408
  513THR      O 2239   6.146  10.728   6.044 -0.2205 -0.0512  0.4215
  514GLU      N 2240   5.986  10.575   6.086  0.3663  0.4381 -0.3222
  514GLU      H 2241   5.889  10.549   6.071  0.6904 -0.8442 -0.3627
  514GLU     CA 2242   6.049  10.501   6.196 -0.0104  0.9444 -0.6663
  514GLU     HA 2243   6.078  10.573   6.272 -1.7633  1.4273 -0.4118
  514GLU     CB 2244   5.939  10.419   6.274 -0.2872  0.0865  0.1362
  514GLU    HB1 2245   5.852  10.483   6.290 -0.3621 -0.4025  1.9322
  514GLU    HB2 2246   5.893  10.346   6.208  0.7568 -0.8390  0.3978
  514GLU     CG 2247   5.975  10.356   6.409 -0.4575  0.5778  0.1030
  514GLU    HG1 2248   6.084  10.351   6.419 -0.4342 -0.7156 -0.6015
  514GLU    HG2 2249   5.944  10.408   6.499 -0.9454 -0.3997  0.5064
  514GLU     CD 2250   5.909  10.219   6.418  0.0637 -0.0944 -0.0665
  514GLU    OE1 2251   5.783  10.206   6.401 -0.2293 -0.4616 -0.4761
  514GLU    OE2 2252   5.984  10.125   6.434 -0.2804  0.6756 -0.3042
  514GLU      C 2253   6.152  10.405   6.140 -0.7666 -0.3161 -0.2733
  514GLU      O 2254   6.115  10.308   6.073 -0.2250  0.2500 -0.5089
  515ARG      N 2255   6.280  10.441   6.161 -0.5619  0.5849 -0.0063
  515ARG      H 2256   6.304  10.515   6.225  0.0663  0.0883  0.3310
  515ARG     CA 2257   6.407  10.362   6.126  0.6520  0.4644 -0.5751
  515ARG     HA 2258   6.380  10.266   6.081  0.3680  0.2301  0.0864
  515ARG     CB 2259   6.491  10.431   6.024  0.1707  0.3194 -0.6880
  515ARG    HB1 2260   6.509  10.530   6.065 -0.6376  1.0507 -2.0276
  515ARG    HB2 2261   6.591  10.388   6.019  0.6973  1.3869  0.3856
  515ARG     CG 2262   6.413  10.446   5.889  0.5782  0.0648 -0.3111
  515ARG    HG1 2263   6.378  10.354   5.843 -0.0871 -0.2438  0.7772
  515ARG    HG2 2264   6.326  10.511   5.901  0.3029  0.3008 -2.9150
  515ARG     CD 2265   6.501  10.530   5.797  0.2036  0.3436  1.1146
  515ARG    HD1 2266   6.525  10.630   5.832 -0.9712  0.9068  0.3989
  515ARG    HD2 2267   6.598  10.486   5.775 -0.9451 -0.9667 -1.8815
  515ARG     NE 2268   6.429  10.552   5.668  0.5131 -0.0856 -0.5142
  515ARG     HE 2269   6.386  10.641   5.646  1.0527 -0.3790 -3.1029
  515ARG     CZ 2270   6.436  10.468   5.565  0.0900  0.8428  0.3965
  515ARG    NH1 2271   6.509  10.359   5.567 -0.0944  0.3999 -0.7700
  515ARG   HH11 2272   6.547  10.327   5.654  1.1880  0.6977 -1.1935
  515ARG   HH12 2273   6.555  10.330   5.482  0.3693 -0.7441 -0.1449
  515ARG    NH2 2274   6.374  10.491   5.447 -0.1683 -0.3790 -0.5277
  515ARG   HH21 2275   6.321  10.578   5.446  0.4226  0.0717  1.6244
  515ARG   HH22 2276   6.390  10.431   5.367  0.4692  0.5003 -1.0901
  515ARG      C 2277   6.479  10.330   6.259 -0.3456  0.2417 -0.9588
  515ARG      O 2278   6.453  10.392   6.360 -0.4387 -0.2773  0.1762
  516HIS      N 2279   6.569  10.231   6.264 -0.4147  0.2567 -0.0326
  516HIS      H 2280   6.594  10.192   6.174  1.6964 -0.7108  0.9068
  516HIS     CA 2281   6.644  10.187   6.385  0.2441  0.2000  0.5012
  516HIS     HA 2282   6.577  10.140   6.457  1.7901 -2.8365  0.1637
  516HIS     CB 2283   6.738  10.080   6.330 -0.0611 -0.3911  0.1155
  516HIS    HB1 2284   6.684   9.999   6.281 -0.4228 -0.9611  1.4088
  516HIS    HB2 2285   6.799  10.132   6.257 -0.1707 -0.0763  0.2469
  516HIS     CG 2286   6.828  10.006   6.431  0.2158 -0.5792  0.2949
  516HIS    ND1 2287   6.772   9.918   6.530  0.4031 -0.9933  0.4065
  516HIS    CD2 2288   6.966  10.009   6.447 -0.0861 -0.3531 -0.7277
  516HIS    HD2 2289   7.037  10.064   6.387  0.3159  0.0243  0.0894
  516HIS    CE1 2290   6.875   9.855   6.583 -0.6210  0.3416  0.3382
  516HIS    HE1 2291   6.875   9.772   6.651  0.9344 -1.1394 -1.3712
  516HIS    NE2 2292   6.993   9.912   6.543  0.6236 -0.3226 -0.1433
  516HIS    HE2 2293   7.080   9.883   6.584 -0.1626 -1.7939  0.5597
  516HIS      C 2294   6.736  10.304   6.441  0.2808 -0.0977 -0.1629
  516HIS      O 2295   6.802  10.369   6.358 -0.0124 -0.7415 -0.2471
  517GLY      N 2296   6.730  10.318   6.576  0.2211 -0.4228  0.0320
  517GLY      H 2297   6.678  10.251   6.631  1.5934 -2.4293 -0.9812
  517GLY     CA 2298   6.816  10.409   6.650 -0.4343  0.1114  0.2881
  517GLY    HA1 2299   6.862  10.364   6.738  1.3826  2.2096  0.5108
  517GLY    HA2 2300   6.890  10.460   6.588  2.2004 -2.8871  0.7126
  517GLY      C 2301   6.739  10.529   6.713  0.4252 -0.0469 -0.3974
  517GLY      O 2302   6.796  10.621   6.767 -0.4634 -0.0242  0.0500
  518LEU      N 2303   6.602  10.534   6.698  0.4079  0.1427  0.0637
  518LEU      H 2304   6.552  10.464   6.645  0.8295 -1.1526  1.3262
  518LEU     CA 2305   6.521  10.642   6.766 -0.0178  0.3083 -0.5333
  518LEU     HA 2306   6.575  10.736   6.775 -0.4793  0.6887 -1.5702
  518LEU     CB 2307   6.390  10.657   6.696 -0.0378  0.4019  0.1335
  518LEU    HB1 2308   6.343  10.559   6.691  1.8217 -0.9092  4.1476
  518LEU    HB2 2309   6.336  10.728   6.759 -1.2567  0.1432 -0.5918
  518LEU     CG 2310   6.400  10.711   6.551  0.6891 -0.6695  0.3928
  518LEU     HG 2311   6.490  10.668   6.506  0.1914 -0.4995 -0.7914
  518LEU    CD1 2312   6.280  10.664   6.465  0.2047  0.5946 -0.3701
  518LEU   HD11 2313   6.290  10.557   6.447  1.4657  0.6188  0.0585
  518LEU   HD12 2314   6.184  10.687   6.510 -0.2890  0.7002 -1.4444
  518LEU   HD13 2315   6.281  10.719   6.370 -2.1493  0.2432 -0.6542
  518LEU    CD2 2316   6.407  10.861   6.552  0.4299 -0.2625  0.0412
  518LEU   HD21 2317   6.311  10.912   6.556  0.8371  0.5206  0.0553
  518LEU   HD22 2318   6.476  10.917   6.615 -1.6962  1.4125  1.0092
  518LEU   HD23 2319   6.431  10.890   6.449  1.8998  0.4879  0.5608
  518LEU      C 2320   6.487  10.591   6.907  0.6895 -0.2433  0.0669
  518LEU      O 2321   6.445  10.471   6.927  0.3575 -0.1639 -0.2370
  519LYS      N 2322   6.498  10.680   7.003 -0.2685  0.2559 -0.2693
  519LYS      H 2323   6.515  10.778   6.983 -0.7557  0.4407  0.1877
  519LYS     CA 2324   6.445  10.648   7.135  0.1369 -0.2813  0.2534
  519LYS     HA 2325   6.453  10.541   7.151 -0.7744 -0.6631 -1.5587
  519LYS     CB 2326   6.520  10.715   7.246 -0.3868 -0.2310  0.4261
  519LYS    HB1 2327   6.506  10.823   7.246  1.0611 -0.0219 -0.2556
  519LYS    HB2 2328   6.491  10.675   7.344  2.1011  0.3828  1.4990
  519LYS     CG 2329   6.675  10.690   7.255 -0.7692  0.2856  0.2276
  519LYS    HG1 2330   6.694  10.582   7.252  1.5256  0.6678 -0.3230
  519LYS    HG2 2331   6.733  10.730   7.172  3.6190  1.3387  3.4315
  519LYS     CD 2332   6.757  10.723   7.384 -0.0576 -0.1027  0.5504
  519LYS    HD1 2333   6.739  10.823   7.423  2.2024 -0.9680  4.3139
  519LYS    HD2 2334   6.729  10.659   7.468  1.0971  0.5904  1.5024
  519LYS     CE 2335   6.902  10.702   7.365 -0.6916  0.4733  0.5784
  519LYS    HE1 2336   6.957  10.745   7.282 -1.1586  0.1082  0.0667
  519LYS    HE2 2337   6.937  10.749   7.457  1.0323 -0.9253  0.6836
  519LYS     NZ 2338   6.944  10.559   7.361 -0.7201  0.0058 -0.4043
  519LYS    HZ1 2339   6.922  10.511   7.447 -0.6478 -1.7287 -1.3260
  519LYS    HZ2 2340   6.901  10.498   7.293 -0.8692 -1.2859  0.7954
  519LYS    HZ3 2341   7.043  10.548   7.351 -1.0923 -1.7080 -3.0861
  519LYS      C 2342   6.295  10.683   7.145 -0.0961 -0.1777 -0.1302
  519LYS      O 2343   6.218  10.602   7.199 -0.2247 -0.1527 -0.5521
  520GLU      N 2344   6.257  10.794   7.071 -0.5601  0.3435  0.4454
  520GLU      H 2345   6.328  10.843   7.018 -0.2902 -0.9047 -0.4044
  520GLU     CA 2346   6.126  10.857   7.075 -0.3224  0.0881 -0.5033
  520GLU     HA 2347   6.059  10.794   7.133  1.7565 -0.2864  1.6317
  520GLU     CB 2348   6.146  11.002   7.140 -0.0788  0.6971 -0.4931
  520GLU    HB1 2349   6.199  10.979   7.233 -2.9842 -0.2038  1.0784
  520GLU    HB2 2350   6.209  11.069   7.082  1.6169  0.3132  0.8172
  520GLU     CG 2351   6.018  11.070   7.169  0.2498 -0.0889  0.3362
  520GLU    HG1 2352   6.050  11.173   7.183 -1.0307  0.3087  0.4987
  520GLU    HG2 2353   5.954  11.076   7.081  1.3416 -0.4729 -0.5040
  520GLU     CD 2354   5.942  11.016   7.287  0.7651  0.6004 -0.0699
  520GLU    OE1 2355   5.821  11.036   7.291 -0.3809  0.1072  0.1774
  520GLU    OE2 2356   6.006  10.963   7.380 -0.2776  0.0647 -0.6879
  520GLU      C 2357   6.051  10.872   6.940 -0.2790  0.3200 -0.4169
  520GLU      O 2358   6.063  10.970   6.868  0.5483 -0.0022 -0.3169
  521PRO      N 2359   5.991  10.760   6.890  0.0754  0.2643  0.1693
  521PRO     CA 2360   5.940  10.751   6.749 -0.1913 -0.0296 -0.2826
  521PRO     HA 2361   6.002  10.802   6.675 -0.3664  0.0014 -0.4101
  521PRO     CB 2362   5.937  10.597   6.735 -0.3501  0.4571  0.0320
  521PRO    HB1 2363   5.871  10.563   6.655 -0.9073 -0.6014  0.9139
  521PRO    HB2 2364   6.037  10.569   6.702  0.5772  0.9045  2.2782
  521PRO     CG 2365   5.919  10.527   6.863  0.0722  0.0002 -0.0518
  521PRO    HG1 2366   5.813  10.517   6.886 -0.6076  0.4458 -2.6032
  521PRO    HG2 2367   5.971  10.432   6.850  0.8440  0.5930 -1.6851
  521PRO     CD 2368   5.983  10.623   6.957 -0.0758  0.4076 -0.5227
  521PRO    HD1 2369   5.921  10.632   7.046 -0.0012 -1.1900 -0.2845
  521PRO    HD2 2370   6.075  10.572   6.986 -0.8201 -0.9773 -0.5067
  521PRO      C 2371   5.798  10.814   6.733  0.4992 -0.3286 -0.2673
  521PRO      O 2372   5.757  10.851   6.626 -0.1661  0.3087 -0.1946
  522LYS      N 2373   5.725  10.832   6.840  0.6950 -0.4410 -0.7030
  522LYS      H 2374   5.759  10.786   6.923 -2.2248 -1.6068 -0.0029
  522LYS     CA 2375   5.577  10.864   6.840  0.1496 -0.4449  0.3532
  522LYS     HA 2376   5.522  10.799   6.772  0.9714 -1.1347  0.3322
  522LYS     CB 2377   5.532  10.846   6.985  0.1526  0.3931  0.1378
  522LYS    HB1 2378   5.571  10.751   7.020  0.6104 -0.5764 -2.7680
  522LYS    HB2 2379   5.584  10.922   7.044 -1.5533  0.2254  2.0063
  522LYS     CG 2380   5.377  10.866   7.013 -0.1308 -0.9592 -0.5132
  522LYS    HG1 2381   5.344  10.967   6.988  0.0050 -0.2534  1.9002
  522LYS    HG2 2382   5.334  10.789   6.949 -0.7435 -1.3049  0.2972
  522LYS     CD 2383   5.326  10.819   7.152 -0.6898 -0.2021  0.5619
  522LYS    HD1 2384   5.395  10.738   7.176 -3.0907 -2.7308 -0.5859
  522LYS    HD2 2385   5.341  10.896   7.227 -2.2480 -1.3979  2.1787
  522LYS     CE 2386   5.186  10.767   7.154 -0.1281  0.0061  0.1311
  522LYS    HE1 2387   5.121  10.852   7.130 -0.1953 -1.0430 -4.1489
  522LYS    HE2 2388   5.172  10.680   7.091  2.4567 -0.3422 -0.0615
  522LYS     NZ 2389   5.146  10.714   7.285 -0.5145 -0.0326  0.5791
  522LYS    HZ1 2390   5.186  10.621   7.289  3.1743  1.1587 -2.4426
  522LYS    HZ2 2391   5.192  10.774   7.352  0.7490 -0.3007 -0.0081
  522LYS    HZ3 2392   5.048  10.715   7.307 -0.7577 -0.8893 -0.4142
  522LYS      C 2393   5.560  11.014   6.802 -0.1332  0.3492  0.1578
  522LYS      O 2394   5.458  11.060   6.754 -0.5439 -0.2313 -0.2852
  523ARG      N 2395   5.662  11.101   6.812  0.5474  0.3678 -0.2384
  523ARG      H 2396   5.747  11.062   6.850  1.8879  2.9114 -0.4040
  523ARG     CA 2397   5.657  11.238   6.765 -0.4120 -0.1338  0.0827
  523ARG     HA 2398   5.557  11.279   6.778  0.2702  1.4995  0.3857
  523ARG     CB 2399   5.746  11.330   6.846 -0.4474  0.3623  0.3048
  523ARG    HB1 2400   5.722  11.429   6.807  0.1815  0.6907  0.7175
  523ARG    HB2 2401   5.705  11.333   6.947 -0.6961 -0.0598  0.2180
  523ARG     CG 2402   5.899  11.295   6.840 -0.4476  0.3092  0.0414
  523ARG    HG1 2403   5.904  11.191   6.873  3.6921  1.2529  3.1702
  523ARG    HG2 2404   5.931  11.294   6.736  5.1857  2.1153  1.4416
  523ARG     CD 2405   5.997  11.386   6.925 -0.4576 -0.5031 -0.5796
  523ARG    HD1 2406   6.017  11.478   6.870  1.6418 -0.1208  0.7152
  523ARG    HD2 2407   5.935  11.396   7.014 -0.4610 -2.2966 -0.3315
  523ARG     NE 2408   6.132  11.329   6.941  0.5872  0.3980 -0.2348
  523ARG     HE 2409   6.160  11.275   6.861  0.3019 -0.5642  0.2940
  523ARG     CZ 2410   6.217  11.347   7.042 -0.0155  0.3564 -0.3929
  523ARG    NH1 2411   6.181  11.425   7.145 -0.1665 -0.2940 -0.1801
  523ARG   HH11 2412   6.098  11.480   7.163  0.8810  2.4975 -2.9257
  523ARG   HH12 2413   6.254  11.439   7.213  0.2090 -0.5326 -0.5295
  523ARG    NH2 2414   6.338  11.288   7.038 -0.0414 -1.0314 -0.6925
  523ARG   HH21 2415   6.365  11.237   6.955  1.3383 -0.0389 -0.8945
  523ARG   HH22 2416   6.408  11.297   7.111 -2.5983 -1.2077  1.9473
  523ARG      C 2417   5.677  11.247   6.614 -0.5585 -0.3692  0.1162
  523ARG      O 2418   5.641  11.340   6.546 -0.0248  0.0283 -0.0475
  524VAL      N 2419   5.751  11.148   6.558 -0.2952 -0.2333 -0.4073
  524VAL      H 2420   5.777  11.065   6.611  2.7403 -0.0790 -1.4491
  524VAL     CA 2421   5.780  11.138   6.415  0.1906  0.6938  0.2599
  524VAL     HA 2422   5.806  11.237   6.379  2.0883 -0.1878 -0.9409
  524VAL     CB 2423   5.892  11.039   6.384 -0.0586  0.1156  0.1975
  524VAL     HB 2424   5.854  10.940   6.412  0.4409  0.0921  0.8206
  524VAL    CG1 2425   5.941  11.053   6.237  0.3079  0.3301 -0.0449
  524VAL   HG11 2426   5.878  11.005   6.162  1.5146 -1.9204  0.2977
  524VAL   HG12 2427   5.965  11.158   6.221 -2.8195  1.3516  1.1925
  524VAL   HG13 2428   6.037  11.001   6.232  1.2768  2.0655 -0.2957
  524VAL    CG2 2429   6.009  11.044   6.482 -0.5185  0.5401  1.0763
  524VAL   HG21 2430   6.088  10.981   6.441 -0.6881  1.3364 -0.5544
  524VAL   HG22 2431   6.064  11.138   6.488 -0.4840  0.5851  0.2062
  524VAL   HG23 2432   5.991  11.023   6.587  2.4250 -0.5996  1.4690
  524VAL      C 2433   5.653  11.091   6.335 -0.0820  0.2668  0.0544
  524VAL      O 2434   5.639  11.128   6.220  0.2854  0.2448 -0.0468
  525GLU      N 2435   5.560  11.018   6.397 -0.2825  0.1626 -0.5025
  525GLU      H 2436   5.586  10.983   6.488 -2.4852 -1.4630 -0.4330
  525GLU     CA 2437   5.427  10.975   6.355  0.0574 -0.8928  0.2640
  525GLU     HA 2438   5.431  10.942   6.251  0.9368  0.0998 -0.0424
  525GLU     CB 2439   5.373  10.872   6.458  0.9214 -0.0090 -0.0496
  525GLU    HB1 2440   5.373  10.926   6.553  1.0608  2.7909 -1.5403
  525GLU    HB2 2441   5.268  10.855   6.435  1.6103 -2.0946 -2.0130
  525GLU     CG 2442   5.451  10.731   6.459 -0.0395  0.1596 -0.1500
  525GLU    HG1 2443   5.555  10.747   6.486  0.5287 -0.3534 -1.8894
  525GLU    HG2 2444   5.396  10.661   6.522 -1.9272  0.8336 -0.9610
  525GLU     CD 2445   5.435  10.655   6.326 -0.4003  0.1227  0.1135
  525GLU    OE1 2446   5.531  10.579   6.306 -0.5121 -0.1173  0.3570
  525GLU    OE2 2447   5.331  10.671   6.260  0.4654  0.1198  0.0066
  525GLU      C 2448   5.335  11.096   6.357 -0.4071  0.2795  0.6248
  525GLU      O 2449   5.253  11.111   6.269  0.0788 -0.1122  0.2901
  526GLU      N 2450   5.346  11.191   6.452 -0.0483  0.2062  0.0999
  526GLU      H 2451   5.393  11.168   6.538 -2.5437 -0.2917  1.4384
  526GLU     CA 2452   5.264  11.312   6.452 -0.5449 -0.4033 -0.4630
  526GLU     HA 2453   5.157  11.311   6.432 -0.6973  4.9017 -1.4679
  526GLU     CB 2454   5.286  11.381   6.591  0.6460  0.5838 -0.2027
  526GLU    HB1 2455   5.290  11.307   6.670 -0.8410  2.3863  1.6681
  526GLU    HB2 2456   5.386  11.426   6.593  1.0627 -0.3473  0.4124
  526GLU     CG 2457   5.186  11.485   6.650  0.3874  0.1210  0.0570
  526GLU    HG1 2458   5.217  11.529   6.745  1.0713 -0.6536  0.1991
  526GLU    HG2 2459   5.181  11.566   6.577  0.6679 -1.3939 -1.7125
  526GLU     CD 2460   5.051  11.423   6.670 -0.1053  0.2324  0.2479
  526GLU    OE1 2461   4.953  11.470   6.606  0.4198  0.3521  0.6101
  526GLU    OE2 2462   5.046  11.313   6.734  0.3030  0.1433  0.2255
  526GLU      C 2463   5.303  11.410   6.343 -0.4074  0.1265  0.0239
  526GLU      O 2464   5.223  11.495   6.301  0.5022  0.6445  0.0757
  527LEU      N 2465   5.427  11.399   6.302  0.1602  0.1158 -0.2022
  527LEU      H 2466   5.482  11.324   6.343 -1.2256 -1.0269 -0.3750
  527LEU     CA 2467   5.481  11.468   6.181 -0.9862 -0.0850 -0.6232
  527LEU     HA 2468   5.442  11.569   6.175  0.1137  0.4167  0.4122
  527LEU     CB 2469   5.640  11.468   6.190  0.5163 -0.8380 -0.4398
  527LEU    HB1 2470   5.668  11.508   6.287  2.1272  2.1807 -2.0116
  527LEU    HB2 2471   5.695  11.374   6.182  0.2689 -0.8357 -2.8066
  527LEU     CG 2472   5.709  11.560   6.087 -0.1861 -0.4849  0.2679
  527LEU     HG 2473   5.689  11.509   5.992 -0.8267 -0.1106  0.1966
  527LEU    CD1 2474   5.651  11.703   6.080  0.3171 -0.3820 -0.3001
  527LEU   HD11 2475   5.718  11.744   6.005  1.2469  0.3590  0.9008
  527LEU   HD12 2476   5.552  11.697   6.035 -0.6375  2.1823  1.2431
  527LEU   HD13 2477   5.656  11.764   6.170  2.0444 -1.2079  0.1944
  527LEU    CD2 2478   5.866  11.564   6.116 -0.1745  0.3790  0.3830
  527LEU   HD21 2479   5.919  11.493   6.053  0.6214  0.5713  0.8168
  527LEU   HD22 2480   5.919  11.651   6.076  2.4033 -1.5753 -0.7776
  527LEU   HD23 2481   5.893  11.550   6.220 -1.7325 -1.9359  0.5226
  527LEU      C 2482   5.437  11.396   6.052 -0.2271  0.5670  0.3604
  527LEU      O 2483   5.377  11.464   5.966 -0.1289  0.5071  0.1890
  528GLN      N 2484   5.463  11.261   6.036 -0.8045 -0.3269  0.2531
  528GLN      H 2485   5.512  11.209   6.108  0.1217  0.3516  0.1329
  528GLN     CA 2486   5.432  11.185   5.917  0.1295  0.5426  0.0466
  528GLN     HA 2487   5.500  11.211   5.836  0.3577 -0.7826 -0.2032
  528GLN     CB 2488   5.470  11.047   5.959  0.1483  0.5524 -0.2011
  528GLN    HB1 2489   5.577  11.037   5.981  0.1663  2.4602  0.7949
  528GLN    HB2 2490   5.422  11.029   6.055 -1.2146  2.0505 -0.5671
  528GLN     CG 2491   5.412  10.934   5.875  0.3409  1.0832 -0.6200
  528GLN    HG1 2492   5.309  10.927   5.907  0.0071  2.6698 -1.2523
  528GLN    HG2 2493   5.412  10.957   5.768  0.8386 -1.1743 -1.1605
  528GLN     CD 2494   5.461  10.785   5.896 -1.4985 -0.5670 -0.7128
  528GLN    OE1 2495   5.569  10.762   5.955  0.7427  0.3449 -0.1694
  528GLN    NE2 2496   5.395  10.684   5.847  0.3885  1.0547 -0.6331
  528GLN   HE21 2497   5.307  10.692   5.797 -1.0335 -0.0523  1.5158
  528GLN   HE22 2498   5.449  10.600   5.857  0.4066  1.2926  1.9129
  528GLN      C 2499   5.290  11.194   5.864  0.1541 -0.2089 -0.3405
  528GLN      O 2500   5.258  11.218   5.747  0.3776  0.2875 -0.6284
  529ASN      N 2501   5.205  11.193   5.968  0.4344  0.0226  0.0744
  529ASN      H 2502   5.235  11.174   6.062  0.3229 -0.8597 -0.0619
  529ASN     CA 2503   5.060  11.210   5.964  0.2436  0.4246  0.1247
  529ASN     HA 2504   5.026  11.135   5.892  1.4516  1.4067 -1.5552
  529ASN     CB 2505   4.993  11.171   6.107 -0.4024 -0.0007  0.0510
  529ASN    HB1 2506   5.013  11.066   6.128 -2.2678 -0.4224 -0.1531
  529ASN    HB2 2507   5.037  11.236   6.183 -0.6693  0.0045  0.2027
  529ASN     CG 2508   4.841  11.178   6.115  1.0281 -1.0215  0.3744
  529ASN    OD1 2509   4.773  11.097   6.055  0.3466  0.0288  0.2855
  529ASN    ND2 2510   4.789  11.278   6.189 -0.0561  0.7632  0.0592
  529ASN   HD21 2511   4.850  11.333   6.247  0.7141 -0.7953  0.7691
  529ASN   HD22 2512   4.690  11.284   6.208 -0.0895 -0.3371  0.2800
  529ASN      C 2513   5.010  11.348   5.923  0.4034 -0.8734  0.9730
  529ASN      O 2514   4.909  11.355   5.850  0.1440 -0.3205 -0.6968
  530LYS      N 2515   5.076  11.457   5.955 -0.5052 -0.4744 -1.1184
  530LYS      H 2516   5.167  11.442   5.997 -0.6238  1.9490  0.1882
  530LYS     CA 2517   5.054  11.593   5.904  0.2783  0.7343  0.0452
  530LYS     HA 2518   4.947  11.613   5.903 -0.2148 -1.0695  3.1056
  530LYS     CB 2519   5.120  11.706   5.982 -0.2575  0.6461  0.5800
  530LYS    HB1 2520   5.227  11.690   5.995 -0.0461  0.2447 -1.3391
  530LYS    HB2 2521   5.114  11.793   5.916 -1.6009  1.1279  1.2964
  530LYS     CG 2522   5.066  11.742   6.121  0.0697 -0.0682 -0.5173
  530LYS    HG1 2523   4.967  11.784   6.109 -0.4697 -1.5806 -1.7657
  530LYS    HG2 2524   5.040  11.642   6.156  0.4447 -0.1017 -0.3331
  530LYS     CD 2525   5.157  11.813   6.222 -0.0731  0.2415  0.5746
  530LYS    HD1 2526   5.243  11.749   6.241  0.1678 -0.5413 -2.6016
  530LYS    HD2 2527   5.187  11.911   6.188  2.3941 -0.6755 -0.0594
  530LYS     CE 2528   5.092  11.836   6.359 -0.1315 -0.1838  0.0217
  530LYS    HE1 2529   5.006  11.903   6.349  0.3610  0.4430 -0.0657
  530LYS    HE2 2530   5.042  11.742   6.383 -1.1786 -0.1424 -1.7678
  530LYS     NZ 2531   5.188  11.887   6.452  0.2301  0.2717 -0.3907
  530LYS    HZ1 2532   5.137  11.923   6.532  1.8382  1.5774  0.0903
  530LYS    HZ2 2533   5.248  11.813   6.485 -1.2152 -0.3308  1.1023
  530LYS    HZ3 2534   5.238  11.964   6.410  0.1756 -0.3872 -1.7224
  530LYS      C 2535   5.099  11.598   5.757  0.2659 -0.2928  0.5915
  530LYS      O 2536   5.027  11.652   5.676 -0.2752 -0.2628 -0.0392
  531ILE      N 2537   5.220  11.547   5.721 -0.2304 -0.0761  0.5499
  531ILE      H 2538   5.269  11.511   5.801 -1.6858 -1.9549  0.6636
  531ILE     CA 2539   5.267  11.542   5.576  0.3800  0.2246 -0.1503
  531ILE     HA 2540   5.251  11.644   5.541  0.5165 -0.4112 -2.2071
  531ILE     CB 2541   5.415  11.503   5.563  0.2329  0.5491  0.2118
  531ILE     HB 2542   5.423  11.411   5.621  0.6514  0.6742  0.3536
  531ILE    CG1 2543   5.519  11.590   5.629 -0.2320 -0.0657 -0.4453
  531ILE   HG11 2544   5.559  11.671   5.568  0.4225  0.1471  0.2626
  531ILE   HG12 2545   5.478  11.630   5.721 -0.2174  1.1672 -0.9549
  531ILE    CG2 2546   5.459  11.485   5.409  0.4034  0.0360 -0.9391
  531ILE   HG21 2547   5.450  11.574   5.347 -0.1542  0.1188 -0.7388
  531ILE   HG22 2548   5.567  11.469   5.410  0.5220  0.6969  1.3844
  531ILE   HG23 2549   5.412  11.397   5.365 -1.2207 -0.1088  0.9494
  531ILE     CD 2550   5.637  11.515   5.687 -0.2904  0.6048 -0.0158
  531ILE    HD1 2551   5.676  11.441   5.617  4.8229 -0.1520  3.1631
  531ILE    HD2 2552   5.712  11.587   5.717  0.0341 -0.6691  2.4714
  531ILE    HD3 2553   5.614  11.459   5.778 -0.2922 -0.9526 -0.9283
  531ILE      C 2554   5.172  11.466   5.479  0.2954  0.5841  0.3278
  531ILE      O 2555   5.125  11.519   5.383 -0.3991  0.1743  0.1263
  532VAL      N 2556   5.131  11.349   5.517 -1.4361 -0.3518 -0.6583
  532VAL      H 2557   5.186  11.310   5.592 -0.4402  0.5701 -0.8928
  532VAL     CA 2558   5.041  11.254   5.439 -0.3058 -0.4304  0.3378
  532VAL     HA 2559   5.074  11.236   5.336 -1.2516 -1.4230  0.1835
  532VAL     CB 2560   5.023  11.119   5.509  0.1744  0.7933  0.8822
  532VAL     HB 2561   4.986  11.138   5.609 -2.4779  1.6980 -0.1804
  532VAL    CG1 2562   4.916  11.026   5.443 -0.2240  0.2543  0.1979
  532VAL   HG11 2563   4.816  11.061   5.468  0.8315  3.2585  0.7729
  532VAL   HG12 2564   4.927  11.017   5.335 -0.8249 -0.0565  0.1636
  532VAL   HG13 2565   4.916  10.923   5.476 -0.2366  0.7616  1.8961
  532VAL    CG2 2566   5.152  11.038   5.515  0.2682  0.0070  0.0313
  532VAL   HG21 2567   5.239  11.102   5.535  1.5109 -1.5596 -0.1963
  532VAL   HG22 2568   5.150  10.976   5.605  3.0409 -1.9868 -1.1496
  532VAL   HG23 2569   5.175  10.982   5.425  0.9035  2.6727 -1.5814
  532VAL      C 2570   4.904  11.325   5.417 -0.2521 -0.0280 -0.2974
  532VAL      O 2571   4.853  11.329   5.307  0.2700 -0.0975  0.3145
  533ASN      N 2572   4.838  11.383   5.518 -0.4417  0.2067 -0.2012
  533ASN      H 2573   4.882  11.380   5.609 -0.3852  2.2864 -0.1173
  533ASN     CA 2574   4.713  11.455   5.506  0.0811  0.1310 -0.0706
  533ASN     HA 2575   4.646  11.392   5.449 -2.4326  3.2846 -0.8684
  533ASN     CB 2576   4.650  11.488   5.639  0.1024  0.2765 -0.1798
  533ASN    HB1 2577   4.723  11.518   5.714 -0.5481 -2.0478  1.5111
  533ASN    HB2 2578   4.581  11.572   5.635  0.5108  0.6999  1.1454
  533ASN     CG 2579   4.576  11.369   5.704  0.1551 -0.7007 -0.3870
  533ASN    OD1 2580   4.467  11.335   5.659 -0.2423 -0.5909 -0.5002
  533ASN    ND2 2581   4.634  11.299   5.801 -0.1817  0.0305  0.1084
  533ASN   HD21 2582   4.725  11.329   5.831 -0.4890  3.1377 -1.6236
  533ASN   HD22 2583   4.593  11.213   5.833 -1.9970  0.1531 -1.7084
  533ASN      C 2584   4.732  11.581   5.424  0.1008 -0.2661  0.3915
  533ASN      O 2585   4.635  11.623   5.355 -0.8417 -0.3241 -0.8376
  534CYS      N 2586   4.849  11.644   5.419 -0.1253  0.2742  0.0218
  534CYS      H 2587   4.928  11.601   5.465 -0.5453  1.0197  1.5102
  534CYS     CA 2588   4.870  11.762   5.337 -0.2771  0.2243 -0.1218
  534CYS     HA 2589   4.785  11.830   5.336  0.7883  1.5926 -1.3720
  534CYS     CB 2590   5.001  11.836   5.390 -0.4897  0.5263 -0.1954
  534CYS    HB1 2591   4.984  11.849   5.497 -1.0079  1.8490 -0.4256
  534CYS    HB2 2592   5.091  11.782   5.360 -1.1244 -0.4903 -0.3140
  534CYS     SG 2593   5.013  11.996   5.323 -0.5423 -0.0053 -0.0862
  534CYS     HG 2594   4.891  12.036   5.360 -0.8544  0.0370 -1.1282
  534CYS      C 2595   4.897  11.710   5.196  0.4579  0.7210 -0.1490
  534CYS      O 2596   4.842  11.777   5.104  0.0688  0.6954  0.1624
  535LEU      N 2597   4.959  11.590   5.186  0.4854 -0.3569  0.2414
  535LEU      H 2598   4.995  11.537   5.264  2.9107 -0.3175 -0.7672
  535LEU     CA 2599   4.971  11.532   5.054 -0.0545 -0.0350  0.2790
  535LEU     HA 2600   5.011  11.611   4.991  1.0114  0.5652  1.6577
  535LEU     CB 2601   5.060  11.412   5.065  0.1489  0.1005 -0.6481
  535LEU    HB1 2602   5.141  11.419   5.137  0.7736 -0.7729 -1.2507
  535LEU    HB2 2603   4.995  11.332   5.102 -0.0784  0.9200  0.8171
  535LEU     CG 2604   5.123  11.360   4.932 -0.1255 -0.2130  1.0974
  535LEU     HG 2605   5.039  11.321   4.875  0.4511 -0.3560  0.3302
  535LEU    CD1 2606   5.200  11.467   4.845  0.4173  0.1045 -0.2216
  535LEU   HD11 2607   5.137  11.503   4.764  2.0542  2.6835 -0.4947
  535LEU   HD12 2608   5.225  11.559   4.898 -0.6492 -0.4101  1.2360
  535LEU   HD13 2609   5.287  11.425   4.794  0.2980 -0.5870  0.1391
  535LEU    CD2 2610   5.211  11.232   4.950  0.2951  0.6294  0.2378
  535LEU   HD21 2611   5.222  11.182   4.854  2.4232  1.4445  0.0061
  535LEU   HD22 2612   5.310  11.257   4.988 -0.7455  1.3585  2.6967
  535LEU   HD23 2613   5.172  11.164   5.026 -0.3473 -0.2160 -0.8054
  535LEU      C 2614   4.837  11.487   4.993  0.3727 -0.1912  0.5508
  535LEU      O 2615   4.812  11.486   4.877  0.4808  0.4903 -0.4691
  536LYS      N 2616   4.738  11.452   5.075  0.1609  0.7200  0.5454
  536LYS      H 2617   4.762  11.436   5.172 -1.1196 -1.0674  0.6146
  536LYS     CA 2618   4.605  11.421   5.036  0.4987  0.7007  1.0820
  536LYS     HA 2619   4.608  11.342   4.961  1.9590  1.3106  0.4542
  536LYS     CB 2620   4.550  11.351   5.164  0.4489  0.2233 -0.9964
  536LYS    HB1 2621   4.611  11.264   5.190  0.1333  0.0574 -0.8012
  536LYS    HB2 2622   4.550  11.427   5.242  0.2725  0.4108 -1.1803
  536LYS     CG 2623   4.405  11.293   5.154  0.0851 -0.2071 -0.7911
  536LYS    HG1 2624   4.337  11.374   5.130 -1.7047 -0.8289  1.7455
  536LYS    HG2 2625   4.402  11.218   5.075 -0.5885 -0.8899 -0.1460
  536LYS     CD 2626   4.345  11.226   5.277 -0.0392  0.4231 -0.3112
  536LYS    HD1 2627   4.387  11.126   5.287 -0.0757  0.5028  0.8062
  536LYS    HD2 2628   4.372  11.271   5.372  1.0693  2.6333 -1.5814
  536LYS     CE 2629   4.189  11.208   5.273 -0.0822  0.4360 -0.2483
  536LYS    HE1 2630   4.132  11.301   5.280 -2.4620 -1.0236  1.0547
  536LYS    HE2 2631   4.160  11.158   5.181 -0.4193 -0.3780  0.2965
  536LYS     NZ 2632   4.141  11.106   5.363  0.9243 -0.1301  0.4401
  536LYS    HZ1 2633   4.162  11.011   5.336  2.5574  0.6618 -1.2960
  536LYS    HZ2 2634   4.186  11.122   5.452 -1.7386  2.8335  1.4392
  536LYS    HZ3 2635   4.043  11.127   5.371  0.1501 -1.7812 -2.8944
  536LYS      C 2636   4.525  11.544   4.988  0.2490 -0.3255 -0.0865
  536LYS      O 2637   4.425  11.536   4.913 -0.5991  0.3965 -0.2799
  537ASP      N 2638   4.565  11.664   5.029 -0.2979  0.4467  0.2866
  537ASP      H 2639   4.646  11.658   5.089  0.9451  0.7635 -1.2827
  537ASP     CA 2640   4.521  11.804   4.996 -0.0699 -0.1887  0.1999
  537ASP     HA 2641   4.413  11.800   4.985  0.1083 -0.5844 -2.0069
  537ASP     CB 2642   4.564  11.911   5.091  0.8296 -0.1069 -0.7220
  537ASP    HB1 2643   4.544  11.877   5.193  3.0041  1.9496  0.5175
  537ASP    HB2 2644   4.671  11.934   5.092  0.8962 -0.4158 -0.6166
  537ASP     CG 2645   4.481  12.043   5.090 -0.2511  1.1464 -0.3416
  537ASP    OD1 2646   4.355  12.039   5.068 -0.5679 -0.8494  0.1592
  537ASP    OD2 2647   4.546  12.148   5.110  0.2207  0.2423 -0.9044
  537ASP      C 2648   4.579  11.839   4.865  0.3583 -0.7478 -1.0476
  537ASP      O 2649   4.512  11.899   4.784 -0.0329  0.4579  0.6405
  538HIS      N 2650   4.707  11.804   4.842 -0.2703 -0.6930  0.5329
  538HIS      H 2651   4.749  11.754   4.919  1.8435 -1.5541 -1.0478
  538HIS     CA 2652   4.798  11.848   4.731 -0.3304 -0.4256 -0.9576
  538HIS     HA 2653   4.791  11.956   4.716  0.6309 -0.2947 -0.4625
  538HIS     CB 2654   4.945  11.813   4.772  0.1003  0.2258  0.7505
  538HIS    HB1 2655   4.971  11.838   4.875 -1.5754 -0.8763  1.4796
  538HIS    HB2 2656   4.971  11.708   4.780  1.0334  0.4920  1.3856
  538HIS     CG 2657   5.055  11.897   4.700 -0.1313 -0.2830  0.3051
  538HIS    ND1 2658   5.066  12.037   4.727 -0.1016  0.5949 -0.0609
  538HIS    CD2 2659   5.150  11.872   4.605 -0.5625  0.1674 -0.5114
  538HIS    HD2 2660   5.178  11.781   4.555 -0.4575 -1.0413  1.6411
  538HIS    CE1 2661   5.151  12.084   4.647 -0.2746 -0.1783  0.7553
  538HIS    HE1 2662   5.165  12.191   4.642 -0.0058 -0.2042  0.8936
  538HIS    NE2 2663   5.215  11.992   4.579  0.0617  0.1116  0.3870
  538HIS    HE2 2664   5.290  12.005   4.512  0.1272 -0.7376  0.2813
  538HIS      C 2665   4.756  11.780   4.596 -1.0419 -0.0513  0.3050
  538HIS      O 2666   4.745  11.844   4.490  0.0333  0.6270 -0.8942
  539VAL      N 2667   4.732  11.647   4.600  0.3151  0.6717  0.8472
  539VAL      H 2668   4.747  11.605   4.691 -0.3192  0.0991  0.7045
  539VAL     CA 2669   4.696  11.567   4.476 -0.4188 -0.0906 -0.9275
  539VAL     HA 2670   4.776  11.569   4.403 -1.0511 -0.5844 -1.6579
  539VAL     CB 2671   4.693  11.417   4.515  0.2374  0.2543 -0.1949
  539VAL     HB 2672   4.648  11.368   4.428  1.1044 -1.4882  0.2829
  539VAL    CG1 2673   4.830  11.350   4.544 -0.4630 -0.3651  0.7175
  539VAL   HG11 2674   4.907  11.365   4.467  0.0470 -0.3355  1.2250
  539VAL   HG12 2675   4.872  11.388   4.637  2.4363 -0.5469 -0.4016
  539VAL   HG13 2676   4.799  11.246   4.550 -2.3035  0.0352 -0.8986
  539VAL    CG2 2677   4.594  11.379   4.627  0.2605  0.0082  0.7813
  539VAL   HG21 2678   4.617  11.428   4.721 -0.0084 -0.1509  0.9321
  539VAL   HG22 2679   4.495  11.425   4.617  1.6327  2.9897 -0.2429
  539VAL   HG23 2680   4.592  11.271   4.640  0.1050  0.0202  0.8617
  539VAL      C 2681   4.558  11.616   4.411  0.6510 -0.1354 -0.8779
  539VAL      O 2682   4.527  11.581   4.297 -0.1249 -0.5179  0.2330
  540THR      N 2683   4.474  11.698   4.482  0.3346  0.4607 -0.4742
  540THR      H 2684   4.509  11.746   4.563  1.5329  1.3544 -1.4663
  540THR     CA 2685   4.339  11.731   4.444 -0.0800  0.4084  0.3474
  540THR     HA 2686   4.297  11.653   4.381 -0.2494 -1.0930  2.2086
  540THR     CB 2687   4.252  11.733   4.570  0.1163  0.5099 -0.0413
  540THR     HB 2688   4.149  11.757   4.543 -0.4136  0.3085  1.6801
  540THR    OG1 2689   4.285  11.842   4.652 -0.3894 -0.4497 -0.4474
  540THR    HG1 2690   4.372  11.837   4.688 -0.8920  0.3717  0.9622
  540THR    CG2 2691   4.249  11.602   4.648  0.0584  0.1021 -0.3202
  540THR   HG21 2692   4.192  11.614   4.740  0.3090 -1.3034  0.0421
  540THR   HG22 2693   4.191  11.525   4.596 -1.0773  1.2786 -0.8581
  540THR   HG23 2694   4.349  11.571   4.679 -0.0758  0.7018  0.7714
  540THR      C 2695   4.344  11.864   4.368  0.1956 -0.4502 -0.4147
  540THR      O 2696   4.241  11.921   4.330 -0.2002  0.0446 -0.3066
  541PHE      N 2697   4.467  11.920   4.350  0.2634 -0.2242  0.1321
  541PHE      H 2698   4.546  11.866   4.382  0.7202  0.4075  0.0867
  541PHE     CA 2699   4.491  12.046   4.273  0.0020  0.1889  0.0520
  541PHE     HA 2700   4.413  12.052   4.197  0.7937 -1.0606 -0.8998
  541PHE     CB 2701   4.482  12.183   4.351  0.1582  0.0944 -0.1694
  541PHE    HB1 2702   4.501  12.264   4.281 -1.4259 -0.3093 -1.1234
  541PHE    HB2 2703   4.377  12.195   4.377  0.6709  2.9695  0.9474
  541PHE     CG 2704   4.567  12.200   4.481  0.3258 -0.1796 -0.3380
  541PHE    CD1 2705   4.507  12.184   4.605  0.2799  0.1924 -0.2012
  541PHE    HD1 2706   4.402  12.160   4.610  0.2873  0.0800 -0.5229
  541PHE    CD2 2707   4.708  12.227   4.471  1.1252  0.9525 -0.2940
  541PHE    HD2 2708   4.755  12.229   4.374  1.8939 -2.5899 -0.1114
  541PHE    CE1 2709   4.583  12.187   4.721 -0.1135  0.5310 -0.0804
  541PHE    HE1 2710   4.543  12.159   4.818 -2.5042  0.2045 -1.0753
  541PHE    CE2 2711   4.789  12.230   4.588  0.1428  0.0255  0.4647
  541PHE    HE2 2712   4.894  12.251   4.584 -0.1865  1.6901 -3.3590
  541PHE     CZ 2713   4.725  12.207   4.710  0.4245 -0.0758 -0.5851
  541PHE     HZ 2714   4.781  12.205   4.802 -1.9783 -0.3483  0.9759
  541PHE      C 2715   4.619  12.044   4.184 -0.4091  0.5141 -0.1152
  541PHE      O 2716   4.624  12.101   4.079  0.2381 -0.0250 -0.0575
  542ASN      N 2717   4.724  11.983   4.249  0.0515  0.0518 -0.1123
  542ASN      H 2718   4.715  11.942   4.340  1.2849 -0.1378 -0.0494
  542ASN     CA 2719   4.848  11.952   4.167  0.5902  0.6470  0.4188
  542ASN     HA 2720   4.880  12.035   4.103  1.6563 -0.8032 -1.0072
  542ASN     CB 2721   4.971  11.924   4.260 -0.5304 -0.6231  0.9528
  542ASN    HB1 2722   4.976  12.003   4.336  0.2162  1.2877 -0.9854
  542ASN    HB2 2723   4.959  11.837   4.324 -0.0833 -0.6669  0.9835
  542ASN     CG 2724   5.107  11.919   4.193 -0.4321 -0.2253 -0.5459
  542ASN    OD1 2725   5.131  11.841   4.108  0.0740 -0.3653  0.0649
  542ASN    ND2 2726   5.208  12.003   4.228  0.5029  0.3816 -0.4020
  542ASN   HD21 2727   5.194  12.077   4.295 -0.9095 -0.5458  0.3888
  542ASN   HD22 2728   5.294  12.001   4.176  0.2653 -0.1562 -0.7918
  542ASN      C 2729   4.821  11.822   4.081 -0.3378 -0.2208  0.1164
  542ASN      O 2730   4.860  11.713   4.126 -0.2944  0.1625  0.4355
  543ASN      N 2731   4.754  11.838   3.965 -0.5273 -0.4552 -0.5798
  543ASN      H 2732   4.728  11.930   3.931  1.6029  1.1439  1.7451
  543ASN     CA 2733   4.694  11.727   3.889 -0.7022 -0.1659 -0.3188
  543ASN     HA 2734   4.760  11.642   3.906 -0.8895  0.2018  2.6160
  543ASN     CB 2735   4.558  11.688   3.952 -0.5074 -0.0901 -1.0889
  543ASN    HB1 2736   4.559  11.713   4.058  0.1645 -0.7279 -0.9301
  543ASN    HB2 2737   4.482  11.749   3.902 -0.0171  0.1518 -1.5576
  543ASN     CG 2738   4.520  11.539   3.920 -0.1625 -0.1709 -0.0650
  543ASN    OD1 2739   4.513  11.506   3.805 -0.5504 -0.2390 -0.1309
  543ASN    ND2 2740   4.488  11.452   4.016 -0.2001 -0.3069 -0.0691
  543ASN   HD21 2741   4.461  11.488   4.106  0.8524  1.7794 -0.5213
  543ASN   HD22 2742   4.469  11.354   3.998  2.8827 -0.5679 -3.0865
  543ASN      C 2743   4.687  11.776   3.746 -0.0480 -0.9597  0.4242
  543ASN      O 2744   4.675  11.901   3.732 -0.1754  0.0740  0.6671
  544GLY      N 2745   4.706  11.690   3.640 -0.3290 -0.6397 -0.2766
  544GLY      H 2746   4.734  11.597   3.666  1.4196  0.3146  1.4942
  544GLY     CA 2747   4.692  11.727   3.500 -0.6065 -0.3559 -0.5729
  544GLY    HA1 2748   4.641  11.823   3.488 -0.8333 -0.4195 -0.1617
  544GLY    HA2 2749   4.789  11.738   3.452  1.4494 -0.9794  3.0316
  544GLY      C 2750   4.607  11.621   3.433  0.2598 -0.2740 -0.2217
  544GLY      O 2751   4.583  11.510   3.482  0.3952  0.0460 -0.1881
  545GLY      N 2752   4.556  11.657   3.316 -0.1726 -0.8018  0.1876
  545GLY      H 2753   4.581  11.748   3.279 -0.5660 -1.2038 -1.1308
  545GLY     CA 2754   4.475  11.580   3.229  0.3898  0.6570  0.3367
  545GLY    HA1 2755   4.524  11.578   3.132 -0.2667 -0.4088  0.0031
  545GLY    HA2 2756   4.453  11.476   3.255  1.6779 -0.2037 -1.7512
  545GLY      C 2757   4.335  11.642   3.220 -0.4550  0.0987  0.1040
  545GLY      O 2758   4.286  11.725   3.295 -0.4323 -0.1685 -0.3228
  546LEU      N 2759   4.265  11.590   3.121 -0.3879 -0.3083 -0.4361
  546LEU      H 2760   4.297  11.510   3.069 -1.3770 -0.6631 -0.5204
  546LEU     CA 2761   4.125  11.612   3.104 -0.0090  0.1072  0.0792
  546LEU     HA 2762   4.101  11.713   3.136 -1.3390 -0.8092  2.1742
  546LEU     CB 2763   4.083  11.579   2.954 -0.0759 -0.2639  0.4148
  546LEU    HB1 2764   4.119  11.479   2.932  0.4067 -0.2002  0.9074
  546LEU    HB2 2765   3.974  11.572   2.956 -0.0134 -1.3462  0.9184
  546LEU     CG 2766   4.129  11.669   2.835 -0.9682 -0.0170 -0.4563
  546LEU     HG 2767   4.085  11.768   2.851 -2.9388 -0.7464 -1.0385
  546LEU    CD1 2768   4.283  11.679   2.822 -0.2340 -0.6201  0.2524
  546LEU   HD11 2769   4.318  11.738   2.906  1.4643 -1.4815  0.1865
  546LEU   HD12 2770   4.312  11.574   2.821  0.2407 -0.4884  0.0642
  546LEU   HD13 2771   4.316  11.731   2.733  1.3441 -1.5828  0.2377
  546LEU    CD2 2772   4.060  11.621   2.708 -0.2763  0.3546  0.4812
  546LEU   HD21 2773   4.073  11.696   2.630 -3.0299  0.6856  0.2344
  546LEU   HD22 2774   4.091  11.526   2.665 -0.2925  0.7320 -0.3996
  546LEU   HD23 2775   3.952  11.627   2.719 -0.6019  0.5240 -2.0851
  546LEU      C 2776   4.044  11.522   3.203  0.9481 -0.1908 -0.0407
  546LEU      O 2777   3.942  11.563   3.262  0.2705  0.1487 -0.0668
  547ASN      N 2778   4.095  11.406   3.229 -0.6678  0.3302  0.1746
  547ASN      H 2779   4.193  11.402   3.206 -0.1410  0.4824  2.1864
  547ASN     CA 2780   4.064  11.316   3.336 -0.0459  0.4251 -0.2590
  547ASN     HA 2781   3.976  11.351   3.391 -0.9141 -2.5711  0.4259
  547ASN     CB 2782   4.057  11.172   3.274  0.3710  0.4658 -0.6832
  547ASN    HB1 2783   3.973  11.166   3.206 -0.4462 -1.3689  0.4105
  547ASN    HB2 2784   4.139  11.134   3.213  0.9977 -0.4228  0.6680
  547ASN     CG 2785   4.023  11.063   3.377 -0.0998  1.0202 -0.5073
  547ASN    OD1 2786   4.109  11.017   3.455 -0.3574  0.5048  0.1288
  547ASN    ND2 2787   3.901  11.003   3.381  0.0305  0.0440 -0.2071
  547ASN   HD21 2788   3.821  11.043   3.334  1.0613  2.9475  0.2687
  547ASN   HD22 2789   3.885  10.916   3.430 -2.1548  0.0505 -0.7903
  547ASN      C 2790   4.183  11.324   3.431 -0.0138 -0.0798 -0.3171
  547ASN      O 2791   4.296  11.303   3.387  0.0552  0.1526  0.2927
  548ARG      N 2792   4.154  11.347   3.562  0.0545 -0.0647  0.3676
  548ARG      H 2793   4.060  11.326   3.592 -0.1630  1.5044  0.8630
  548ARG     CA 2794   4.250  11.382   3.669 -0.5559  0.1506  0.6073
  548ARG     HA 2795   4.351  11.378   3.628 -0.1521 -1.6384  1.6420
  548ARG     CB 2796   4.211  11.530   3.718  0.2578 -0.4119 -0.0619
  548ARG    HB1 2797   4.105  11.535   3.743  0.0807  3.7626 -0.9133
  548ARG    HB2 2798   4.253  11.575   3.808 -0.2530  2.3392 -1.1041
  548ARG     CG 2799   4.234  11.636   3.605 -0.0038 -0.0704 -0.3933
  548ARG    HG1 2800   4.325  11.612   3.549  1.1198  0.0229  1.3252
  548ARG    HG2 2801   4.150  11.622   3.538 -1.2901 -0.0380  1.1561
  548ARG     CD 2802   4.248  11.794   3.641  0.2193 -0.2458  0.3130
  548ARG    HD1 2803   4.151  11.841   3.655 -0.1453 -1.1430  0.8088
  548ARG    HD2 2804   4.303  11.805   3.735 -0.0389  2.2401  0.2452
  548ARG     NE 2805   4.329  11.855   3.536  0.1172 -0.4363  0.4169
  548ARG     HE 2806   4.336  11.809   3.446 -0.9244  1.9725 -1.0013
  548ARG     CZ 2807   4.399  11.967   3.556 -0.1057  0.2566  0.0932
  548ARG    NH1 2808   4.389  12.028   3.673  0.2185  0.1196  0.0244
  548ARG   HH11 2809   4.317  12.010   3.742  0.7189  0.5614  0.6837
  548ARG   HH12 2810   4.449  12.105   3.700  0.0930  0.3950 -0.4825
  548ARG    NH2 2811   4.481  12.021   3.464  0.3654  0.3363  0.8736
  548ARG   HH21 2812   4.495  11.974   3.376  0.2469  3.2904 -0.8504
  548ARG   HH22 2813   4.547  12.096   3.482  1.1879  0.2239 -1.3124
  548ARG      C 2814   4.237  11.277   3.782  0.6440  0.6380 -0.3181
  548ARG      O 2815   4.158  11.299   3.874 -0.0666 -0.6850 -0.6326
  549PRO      N 2816   4.313  11.162   3.788  0.1080 -0.1114 -0.0627
  549PRO     CA 2817   4.296  11.058   3.893  0.2030  0.2828 -0.1649
  549PRO     HA 2818   4.192  11.033   3.909  0.0551  0.3381 -0.9695
  549PRO     CB 2819   4.372  10.931   3.833  0.1633 -0.0963 -0.4354
  549PRO    HB1 2820   4.437  10.873   3.898  1.3472  0.4469 -1.1120
  549PRO    HB2 2821   4.300  10.860   3.792 -0.3700 -0.0482  0.3927
  549PRO     CG 2822   4.465  10.988   3.724 -0.4696 -0.3561  0.0284
  549PRO    HG1 2823   4.553  11.007   3.785  0.3570  0.7611 -1.4611
  549PRO    HG2 2824   4.481  10.917   3.643 -0.1264  0.3179 -0.5088
  549PRO     CD 2825   4.396  11.117   3.677  0.1657 -0.2803  0.2592
  549PRO    HD1 2826   4.463  11.184   3.623 -0.7647 -2.0798 -3.4295
  549PRO    HD2 2827   4.319  11.094   3.603 -3.9191  1.0454  3.6884
  549PRO      C 2828   4.359  11.116   4.016  0.0004  0.6794  0.7970
  549PRO      O 2829   4.463  11.184   4.014  0.0823 -0.3949  0.3799
  550ASN      N 2830   4.307  11.071   4.131 -0.4568 -0.4873  0.4180
  550ASN      H 2831   4.221  11.019   4.124 -0.6122 -0.4002  1.5424
  550ASN     CA 2832   4.383  11.079   4.257 -0.4642  0.5871  0.5616
  550ASN     HA 2833   4.418  11.181   4.269  1.4843  0.1472 -0.7998
  550ASN     CB 2834   4.294  11.025   4.376 -0.4717 -0.7237 -0.2235
  550ASN    HB1 2835   4.191  11.058   4.363 -0.3589 -0.8009 -1.4437
  550ASN    HB2 2836   4.300  10.916   4.374  2.7648 -0.6239 -0.1521
  550ASN     CG 2837   4.352  11.078   4.512  0.2757 -0.3533  0.2825
  550ASN    OD1 2838   4.471  11.050   4.550  0.5407  0.0842 -0.1174
  550ASN    ND2 2839   4.280  11.173   4.573  0.2270  0.7880  0.3852
  550ASN   HD21 2840   4.182  11.179   4.549 -0.2275 -0.8935  1.5569
  550ASN   HD22 2841   4.324  11.212   4.655  0.6356 -0.3739  0.7367
  550ASN      C 2842   4.504  10.980   4.245 -0.2825  0.4326  0.6357
  550ASN      O 2843   4.487  10.876   4.181 -0.8430  0.4951  0.1959
  551TYR      N 2844   4.615  11.013   4.303  0.1679 -0.4559 -0.6357
  551TYR      H 2845   4.624  11.109   4.335  0.8412 -0.5441 -0.5406
  551TYR     CA 2846   4.745  10.942   4.283  0.4323  0.3291  0.4433
  551TYR     HA 2847   4.713  10.843   4.250  1.3910  0.2817 -0.3718
  551TYR     CB 2848   4.829  10.997   4.166 -0.2666 -0.1964  0.5122
  551TYR    HB1 2849   4.906  10.925   4.139 -0.8640 -0.0440 -1.7713
  551TYR    HB2 2850   4.762  10.997   4.080  0.5391 -2.0440 -0.1627
  551TYR     CG 2851   4.877  11.140   4.180 -0.0473  0.0855  0.2891
  551TYR    CD1 2852   4.794  11.250   4.169 -0.0664 -0.1657  0.4287
  551TYR    HD1 2853   4.688  11.232   4.155  0.4333 -2.2559 -1.0235
  551TYR    CD2 2854   5.019  11.161   4.196  0.2142  0.4350 -0.1574
  551TYR    HD2 2855   5.078  11.071   4.199  0.8492  0.7761 -1.4646
  551TYR    CE1 2856   4.847  11.380   4.179 -0.7464 -0.0384 -0.7117
  551TYR    HE1 2857   4.780  11.465   4.187 -2.9471 -1.5904 -1.6131
  551TYR    CE2 2858   5.074  11.289   4.199  0.2057 -0.1998  0.4255
  551TYR    HE2 2859   5.179  11.311   4.215 -0.4157  1.7159  2.4676
  551TYR     CZ 2860   4.986  11.397   4.199 -0.6952  0.1589  0.6021
  551TYR     OH 2861   5.032  11.531   4.223  0.4926  0.3946 -0.1725
  551TYR     HH 2862   4.970  11.592   4.186 -0.8000 -1.1514 -0.6793
  551TYR      C 2863   4.820  10.931   4.416  0.0719 -0.4728 -0.3270
  551TYR      O 2864   4.935  10.895   4.422  0.7824  0.7800 -0.1134
  552LEU      N 2865   4.755  10.959   4.528  0.0273 -0.8909  0.5245
  552LEU      H 2866   4.659  10.989   4.513 -0.3983 -1.8271  1.2850
  552LEU     CA 2867   4.812  10.959   4.662 -0.1181  0.0682  0.1462
  552LEU     HA 2868   4.888  11.037   4.667  0.6667 -0.7049  0.7245
  552LEU     CB 2869   4.709  10.999   4.767 -0.0263 -1.2584  0.2925
  552LEU    HB1 2870   4.678  11.100   4.742 -1.6604 -1.7309  0.2782
  552LEU    HB2 2871   4.617  10.940   4.762  0.2529 -1.8925  1.9842
  552LEU     CG 2872   4.755  10.996   4.919  0.8441  0.2702 -0.4547
  552LEU     HG 2873   4.806  10.901   4.938 -0.4428 -0.1185  1.2707
  552LEU    CD1 2874   4.847  11.115   4.945  0.0345  0.0512  0.1283
  552LEU   HD11 2875   4.815  11.211   4.905 -0.1086 -0.8588 -2.0706
  552LEU   HD12 2876   4.858  11.136   5.051 -4.2910  0.9772  0.5792
  552LEU   HD13 2877   4.949  11.100   4.909  0.4219  0.7019  0.9357
  552LEU    CD2 2878   4.632  10.996   5.000  0.1554  0.3871 -0.3450
  552LEU   HD21 2879   4.664  11.008   5.104  2.4806 -0.1724 -0.9288
  552LEU   HD22 2880   4.562  11.077   4.977 -0.4227 -0.3351 -1.2087
  552LEU   HD23 2881   4.576  10.903   4.994  2.0041 -0.7368 -1.0237
  552LEU      C 2882   4.889  10.828   4.693  0.2855 -0.3240 -0.0800
  552LEU      O 2883   5.010  10.832   4.715 -0.1604  0.3211 -0.1026
  553SER      N 2884   4.821  10.714   4.681  0.5551 -0.9310 -0.6698
  553SER      H 2885   4.733  10.737   4.637  0.5600  0.2548 -0.1095
  553SER     CA 2886   4.877  10.581   4.709  0.1594 -0.1206  0.1209
  553SER     HA 2887   4.927  10.580   4.806 -0.6259 -1.4784  0.5341
  553SER     CB 2888   4.761  10.480   4.716  0.0693 -0.8927  0.1785
  553SER    HB1 2889   4.707  10.479   4.621  1.0611  0.0316 -0.4193
  553SER    HB2 2890   4.798  10.384   4.751  0.5117 -0.7884  0.0104
  553SER     OG 2891   4.678  10.526   4.821 -0.0784 -0.2661  0.4916
  553SER     HG 2892   4.708  10.492   4.904 -2.0843  0.9529  1.7739
  553SER      C 2893   4.981  10.538   4.604 -0.1217  0.3074 -0.3953
  553SER      O 2894   5.058  10.444   4.625  0.0832 -0.0737 -0.4988
  554LYS      N 2895   4.986  10.599   4.486 -0.4291 -0.3569 -0.1586
  554LYS      H 2896   4.928  10.680   4.471  2.0430  1.4733 -0.6355
  554LYS     CA 2897   5.084  10.573   4.380 -0.1856 -0.5591  0.3935
  554LYS     HA 2898   5.093  10.466   4.366 -2.1745 -0.8023  0.7378
  554LYS     CB 2899   5.037  10.633   4.243 -0.3259  0.6015  0.1579
  554LYS    HB1 2900   5.040  10.742   4.243  0.5100  0.6271  2.0560
  554LYS    HB2 2901   5.111  10.607   4.168  0.2811 -0.2417  1.0209
  554LYS     CG 2902   4.892  10.581   4.211  0.9449  0.2442  0.2517
  554LYS    HG1 2903   4.875  10.476   4.235 -0.3889  0.8037  1.9049
  554LYS    HG2 2904   4.835  10.630   4.290  1.5213  0.0499  0.8033
  554LYS     CD 2905   4.835  10.605   4.063 -0.4940  0.0299 -0.6404
  554LYS    HD1 2906   4.836  10.713   4.045 -2.8345  0.4379  1.1382
  554LYS    HD2 2907   4.899  10.552   3.993  0.3695  2.1313 -1.5217
  554LYS     CE 2908   4.685  10.566   4.058  0.4428 -0.1561  0.3113
  554LYS    HE1 2909   4.682  10.458   4.045  1.5141 -0.2001  0.3199
  554LYS    HE2 2910   4.630  10.603   4.144  1.0376  2.5195 -0.3548
  554LYS     NZ 2911   4.622  10.617   3.938  0.2151  0.5100  0.6257
  554LYS    HZ1 2912   4.671  10.572   3.862  2.0646  1.9852  0.8646
  554LYS    HZ2 2913   4.522  10.604   3.934  0.4187 -0.9474 -2.0825
  554LYS    HZ3 2914   4.648  10.714   3.932 -0.1052  0.4985 -2.4945
  554LYS      C 2915   5.211  10.650   4.417  0.0706  0.0234  0.1865
  554LYS      O 2916   5.324  10.585   4.410  0.3567 -0.4128  0.0879
  555LEU      N 2917   5.208  10.768   4.484  0.1957 -0.7266 -0.2145
  555LEU      H 2918   5.121  10.812   4.512  1.4770  0.9247  1.5055
  555LEU     CA 2919   5.328  10.826   4.560  0.3033 -0.0549  0.4184
  555LEU     HA 2920   5.410  10.823   4.488  0.5058  3.0918  0.3604
  555LEU     CB 2921   5.305  10.970   4.598 -0.0261 -0.2752  0.2057
  555LEU    HB1 2922   5.246  10.963   4.689  0.9084 -0.2974  0.8126
  555LEU    HB2 2923   5.399  11.013   4.631  0.9516 -0.8607 -1.6666
  555LEU     CG 2924   5.249  11.062   4.486 -0.0086  0.4120  0.4894
  555LEU     HG 2925   5.181  11.001   4.427 -0.1818  1.2009 -0.1359
  555LEU    CD1 2926   5.168  11.186   4.538 -0.2697  0.0527 -0.0430
  555LEU   HD11 2927   5.156  11.264   4.464 -2.1352 -0.1912 -0.0501
  555LEU   HD12 2928   5.072  11.141   4.566 -0.4946  0.3776 -0.2871
  555LEU   HD13 2929   5.220  11.232   4.622 -0.0826 -1.0963  0.4888
  555LEU    CD2 2930   5.360  11.110   4.389 -0.0258 -0.0666  0.0341
  555LEU   HD21 2931   5.317  11.182   4.320 -1.8647 -0.0382  1.1586
  555LEU   HD22 2932   5.442  11.168   4.432 -0.3646 -0.2118  0.9005
  555LEU   HD23 2933   5.400  11.030   4.327  0.7924  0.3471  0.0094
  555LEU      C 2934   5.370  10.745   4.683  0.4155  0.3188  0.3853
  555LEU      O 2935   5.488  10.706   4.692 -0.3849  0.0550 -0.0585
  556LEU      N 2936   5.274  10.706   4.772  0.1210 -0.2481  0.8225
  556LEU      H 2937   5.186  10.755   4.768 -0.7308 -1.3264  3.5702
  556LEU     CA 2938   5.294  10.633   4.894 -0.3485  0.8572  0.5566
  556LEU     HA 2939   5.376  10.684   4.943  1.5827 -0.4885 -1.0648
  556LEU     CB 2940   5.177  10.646   4.994 -0.1706 -0.5289 -0.1999
  556LEU    HB1 2941   5.090  10.591   4.958 -0.1979 -1.1459  0.7610
  556LEU    HB2 2942   5.202  10.598   5.089 -1.1851  2.2850  1.6488
  556LEU     CG 2943   5.135  10.786   5.043 -0.5514  0.1112  0.5925
  556LEU     HG 2944   5.080  10.835   4.963  1.4853 -0.8691 -1.5327
  556LEU    CD1 2945   5.040  10.774   5.160 -0.5076 -0.4736  0.0093
  556LEU   HD11 2946   5.100  10.735   5.242  1.5004 -0.6556 -1.4701
  556LEU   HD12 2947   5.009  10.877   5.178 -0.1671 -0.4897  0.7269
  556LEU   HD13 2948   4.957  10.714   5.123 -2.6345  1.5037  1.2460
  556LEU    CD2 2949   5.258  10.870   5.084 -0.1004 -0.3147  0.2403
  556LEU   HD21 2950   5.331  10.823   5.150 -0.3356 -2.3460 -0.8869
  556LEU   HD22 2951   5.319  10.897   4.998  0.5046 -0.7263  0.5317
  556LEU   HD23 2952   5.235  10.962   5.137  1.2126  1.5227 -2.1716
  556LEU      C 2953   5.345  10.487   4.879  0.0684 -0.5855  0.3772
  556LEU      O 2954   5.398  10.425   4.970 -0.1570 -0.0636 -0.0351
  557GLY      N 2955   5.333  10.430   4.758  0.2483  0.0958 -0.2330
  557GLY      H 2956   5.299  10.480   4.676  0.3622 -0.0227 -0.3515
  557GLY     CA 2957   5.360  10.291   4.728  0.4113 -0.5409 -0.0273
  557GLY    HA1 2958   5.348  10.228   4.816 -0.5645  0.0958  0.3054
  557GLY    HA2 2959   5.292  10.258   4.650 -3.0507 -0.0227  2.5152
  557GLY      C 2960   5.499  10.280   4.667 -0.0773  0.3884 -0.7061
  557GLY      O 2961   5.550  10.168   4.661 -0.4378 -0.0572 -0.8042
  558LYS      N 2962   5.571  10.388   4.647  0.3632 -0.0211 -0.1136
  558LYS      H 2963   5.521  10.475   4.663 -0.4985 -0.8614  2.2725
  558LYS     CA 2964   5.710  10.404   4.611 -0.2176 -0.1149 -0.8900
  558LYS     HA 2965   5.731  10.322   4.543 -2.2048  0.0947 -1.8191
  558LYS     CB 2966   5.731  10.536   4.539 -0.4584  0.1015  0.3670
  558LYS    HB1 2967   5.721  10.618   4.611 -0.3895  0.2459  0.2137
  558LYS    HB2 2968   5.837  10.544   4.513 -0.6475 -0.3370 -0.5668
  558LYS     CG 2969   5.659  10.566   4.404 -0.8254 -0.8451  0.0168
  558LYS    HG1 2970   5.555  10.582   4.432 -0.3825  1.0244  0.7044
  558LYS    HG2 2971   5.697  10.661   4.365 -0.3100 -1.3814 -0.8364
  558LYS     CD 2972   5.667  10.449   4.297 -0.0197 -0.1633  0.0229
  558LYS    HD1 2973   5.769  10.436   4.261 -0.6800 -1.8481 -1.3386
  558LYS    HD2 2974   5.651  10.350   4.339  1.0820 -0.5400 -0.4238
  558LYS     CE 2975   5.566  10.469   4.185 -0.0996 -0.4972 -0.2674
  558LYS    HE1 2976   5.477  10.509   4.234  0.6475  0.5060  0.3172
  558LYS    HE2 2977   5.598  10.551   4.121  0.3799  0.8032  1.5468
  558LYS     NZ 2978   5.537  10.350   4.108 -0.2873  0.1591  0.7672
  558LYS    HZ1 2979   5.617  10.310   4.061 -0.5439 -1.9355  1.9630
  558LYS    HZ2 2980   5.505  10.277   4.171 -3.3307  1.1076  0.4935
  558LYS    HZ3 2981   5.459  10.369   4.047 -0.3926  2.0022  1.4319
  558LYS      C 2982   5.796  10.397   4.736  0.3238  0.6883  0.7531
  558LYS      O 2983   5.917  10.364   4.727 -0.1087 -0.2432  0.0042
  559LEU      N 2984   5.739  10.421   4.852  0.6113  0.1301  1.0816
  559LEU      H 2985   5.641  10.448   4.850  0.4408 -0.5071  0.6508
  559LEU     CA 2986   5.813  10.426   4.980  0.2914  0.3991  0.6832
  559LEU     HA 2987   5.899  10.492   4.970  0.0920  0.6010  0.2518
  559LEU     CB 2988   5.729  10.494   5.086  0.8775  0.8984  0.1926
  559LEU    HB1 2989   5.645  10.428   5.111  0.2202  0.9801 -1.6304
  559LEU    HB2 2990   5.790  10.488   5.176 -0.8248 -3.6477  1.3351
  559LEU     CG 2991   5.681  10.636   5.061  0.3512  0.3322  0.1638
  559LEU     HG 2992   5.622  10.639   4.969 -0.0044  1.0573  0.4113
  559LEU    CD1 2993   5.578  10.673   5.169  0.4347 -0.2717 -0.5969
  559LEU   HD11 2994   5.485  10.616   5.165  1.2321 -1.5465 -1.7947
  559LEU   HD12 2995   5.618  10.650   5.268 -2.2728  1.2785  0.9681
  559LEU   HD13 2996   5.558  10.780   5.169  1.0444 -0.1482  0.0861
  559LEU    CD2 2997   5.798  10.737   5.042  0.5058  0.1374 -0.4578
  559LEU   HD21 2998   5.842  10.717   4.944 -0.3502 -1.0398 -0.6262
  559LEU   HD22 2999   5.760  10.838   5.024 -2.0518 -1.1176 -2.8625
  559LEU   HD23 3000   5.858  10.743   5.133 -1.5964 -2.2320  1.2301
  559LEU      C 3001   5.867  10.287   5.025 -0.0952  0.4722 -0.5246
  559LEU      O 3002   5.981  10.278   5.061 -0.1363  0.2483  0.0368
  560PRO      N 3003   5.786  10.181   5.030 -0.0924  0.2611  0.1902
  560PRO     CA 3004   5.832  10.044   5.046  1.1013 -0.7302  0.3679
  560PRO     HA 3005   5.900  10.034   5.130  1.9636  1.4176 -0.0075
  560PRO     CB 3006   5.703   9.956   5.059  0.4571  0.0022 -0.2753
  560PRO    HB1 3007   5.712   9.870   4.993  0.2879  0.8039 -1.3854
  560PRO    HB2 3008   5.706   9.915   5.160 -0.3522  0.2300 -0.1535
  560PRO     CG 3009   5.581  10.042   5.031 -0.2953  0.1331  0.2103
  560PRO    HG1 3010   5.550  10.009   4.932  1.5808 -3.8576  0.7421
  560PRO    HG2 3011   5.499  10.019   5.098  1.6522 -0.2501  2.5993
  560PRO     CD 3012   5.633  10.188   5.024  0.3193 -0.2777 -0.1920
  560PRO    HD1 3013   5.585  10.247   4.946 -0.8873 -1.6378 -0.5331
  560PRO    HD2 3014   5.605  10.229   5.121  0.9778 -0.5915  0.1361
  560PRO      C 3015   5.909   9.993   4.929 -0.6945 -0.1244  0.1244
  560PRO      O 3016   5.998   9.907   4.942 -0.3052 -0.0330 -0.3815
  561GLU      N 3017   5.884  10.048   4.812 -0.2061 -0.2901  0.3381
  561GLU      H 3018   5.804  10.110   4.810 -0.1752 -0.2593 -1.3371
  561GLU     CA 3019   5.956  10.004   4.687 -0.1741  0.1032 -0.9513
  561GLU     HA 3020   5.964   9.896   4.688 -0.1506  0.1053 -0.8308
  561GLU     CB 3021   5.873  10.058   4.561  0.3692 -0.6279 -0.2837
  561GLU    HB1 3022   5.766  10.055   4.585  0.2857  0.4689 -0.4664
  561GLU    HB2 3023   5.899  10.160   4.533 -1.8067 -0.0124 -0.2970
  561GLU     CG 3024   5.890   9.967   4.441 -0.0389 -0.3444  0.2356
  561GLU    HG1 3025   5.833  10.028   4.371  0.9058  1.0296  0.6200
  561GLU    HG2 3026   5.993   9.960   4.405  0.3907 -2.3154  1.6604
  561GLU     CD 3027   5.825   9.828   4.449 -0.4254 -0.6826 -0.2878
  561GLU    OE1 3028   5.899   9.724   4.455  0.5958 -0.5873 -0.4407
  561GLU    OE2 3029   5.705   9.810   4.444 -0.5289  0.3009  0.3378
  561GLU      C 3030   6.104  10.049   4.683 -0.6860  0.5694 -0.3277
  561GLU      O 3031   6.190   9.971   4.644 -0.7296 -0.3179 -0.2476
  562LEU      N 3032   6.146  10.168   4.736  0.2731  0.3717 -0.7899
  562LEU      H 3033   6.076  10.233   4.769  0.6060  0.6565 -0.6378
  562LEU     CA 3034   6.281  10.206   4.775  0.8934 -0.1555 -1.0317
  562LEU     HA 3035   6.348  10.197   4.690  0.4346 -1.4626 -1.2873
  562LEU     CB 3036   6.289  10.351   4.831  0.5518 -0.2206 -0.5216
  562LEU    HB1 3037   6.236  10.357   4.926  0.8392 -3.2030 -0.0604
  562LEU    HB2 3038   6.394  10.374   4.846  0.5636  1.2682 -2.4738
  562LEU     CG 3039   6.229  10.466   4.749 -0.2195 -0.0814  0.3125
  562LEU     HG 3040   6.144  10.417   4.701  0.8640 -3.4818  1.5838
  562LEU    CD1 3041   6.175  10.592   4.830  0.1169 -0.0573  0.6913
  562LEU   HD11 3042   6.248  10.652   4.884 -0.5956  1.1878  0.3146
  562LEU   HD12 3043   6.130  10.659   4.756  2.5335  0.3906 -0.4779
  562LEU   HD13 3044   6.100  10.557   4.901  0.1750 -3.7125 -0.8455
  562LEU    CD2 3045   6.335  10.528   4.650  0.7181  0.1665  0.0427
  562LEU   HD21 3046   6.394  10.461   4.588  0.6540 -0.0328  0.1966
  562LEU   HD22 3047   6.283  10.588   4.575 -1.5159 -0.2824  1.1604
  562LEU   HD23 3048   6.414  10.586   4.699  0.5417  0.8250 -0.4355
  562LEU      C 3049   6.348  10.117   4.881 -0.2045 -0.1364  0.2819
  562LEU      O 3050   6.471  10.093   4.874 -0.2467  0.4233  0.6076
  563ARG      N 3051   6.277  10.068   4.979  0.0310  0.5879 -0.4826
  563ARG      H 3052   6.177  10.065   4.962 -0.4678  0.7606  2.1113
  563ARG     CA 3053   6.333   9.982   5.086  0.1129 -0.4755 -0.1903
  563ARG     HA 3054   6.413  10.037   5.136  0.0693 -0.4988 -0.0932
  563ARG     CB 3055   6.226   9.964   5.191 -0.2350  0.4982 -0.7055
  563ARG    HB1 3056   6.181  10.062   5.204  1.3151  1.4381 -2.0766
  563ARG    HB2 3057   6.157   9.889   5.149  2.1895 -0.6757 -2.8923
  563ARG     CG 3058   6.278   9.910   5.327 -0.1051  0.8828  0.2086
  563ARG    HG1 3059   6.345   9.827   5.306 -1.8302 -0.9632  1.6164
  563ARG    HG2 3060   6.335   9.986   5.381  0.2442 -0.1557  1.3488
  563ARG     CD 3061   6.176   9.849   5.417 -0.2057  0.4772 -0.3125
  563ARG    HD1 3062   6.216   9.850   5.518 -1.1750 -0.4415  0.1116
  563ARG    HD2 3063   6.080   9.901   5.412 -1.1125 -1.1463 -0.6888
  563ARG     NE 3064   6.167   9.701   5.396 -0.0669  0.0842  0.3665
  563ARG     HE 3065   6.246   9.645   5.425  0.9481  2.2360  1.9779
  563ARG     CZ 3066   6.062   9.641   5.335  0.5206  0.1627 -0.3860
  563ARG    NH1 3067   5.944   9.701   5.310 -0.0794 -0.1777 -0.3852
  563ARG   HH11 3068   5.919   9.789   5.352  1.5526  0.3504 -0.4205
  563ARG   HH12 3069   5.892   9.664   5.232 -0.0162  0.0680 -0.5436
  563ARG    NH2 3070   6.078   9.515   5.299 -0.0487 -0.1013 -0.2006
  563ARG   HH21 3071   6.165   9.469   5.319  0.2922 -0.2152 -1.8124
  563ARG   HH22 3072   5.998   9.460   5.268 -0.9679 -0.1244  2.0188
  563ARG      C 3073   6.390   9.850   5.028 -0.1162  0.1525 -0.1513
  563ARG      O 3074   6.493   9.796   5.075  0.2519 -0.1082 -0.1785
  564THR      N 3075   6.317   9.784   4.935 -0.0982 -0.1132  0.2637
  564THR      H 3076   6.239   9.834   4.895  0.5200  1.6135  1.1192
  564THR     CA 3077   6.346   9.654   4.886 -0.1499  0.7647  0.1131
  564THR     HA 3078   6.386   9.582   4.959  2.0652 -0.0470 -1.7703
  564THR     CB 3079   6.212   9.601   4.822 -0.4884 -0.0687 -0.2187
  564THR     HB 3080   6.239   9.515   4.760  1.5781 -1.0919  1.9086
  564THR    OG1 3081   6.150   9.693   4.732  0.3688 -0.0831 -0.4582
  564THR    HG1 3082   6.218   9.712   4.668  1.0037  1.3169  0.5858
  564THR    CG2 3083   6.117   9.556   4.931  0.3294 -0.8818  0.3234
  564THR   HG21 3084   6.161   9.479   4.994  1.3121 -0.9751 -0.4545
  564THR   HG22 3085   6.086   9.641   4.992  1.4898 -1.1734  1.3507
  564THR   HG23 3086   6.032   9.511   4.878 -0.3778  2.6649 -1.9043
  564THR      C 3087   6.457   9.666   4.770  0.5140 -0.0402  0.0047
  564THR      O 3088   6.549   9.586   4.751 -0.0609  0.6757 -0.2854
  565LEU      N 3089   6.459   9.779   4.693 -0.0567  0.2228 -0.3448
  565LEU      H 3090   6.386   9.848   4.706 -0.9014 -0.6574 -0.3079
  565LEU     CA 3091   6.554   9.815   4.599 -0.1556  0.2265  0.0314
  565LEU     HA 3092   6.567   9.735   4.527  1.1248  0.6333 -0.2255
  565LEU     CB 3093   6.497   9.927   4.519  0.9109 -0.3205 -0.5861
  565LEU    HB1 3094   6.415   9.886   4.459  1.0045  1.8819 -2.3391
  565LEU    HB2 3095   6.451  10.005   4.581  0.6875  0.4177 -1.6487
  565LEU     CG 3096   6.590   9.999   4.421  0.1830 -0.2796  0.1540
  565LEU     HG 3097   6.672  10.054   4.467 -1.1142  1.7277  0.1555
  565LEU    CD1 3098   6.634   9.905   4.302 -0.0965 -0.2108 -0.0586
  565LEU   HD11 3099   6.550   9.849   4.261 -1.3948 -0.3100  2.4948
  565LEU   HD12 3100   6.684   9.971   4.231  2.3606 -1.5754  0.2980
  565LEU   HD13 3101   6.706   9.834   4.341 -0.5496 -0.6722 -0.0458
  565LEU    CD2 3102   6.512  10.118   4.358  0.1156 -0.1917  0.0966
  565LEU   HD21 3103   6.501  10.200   4.429  1.8566 -0.7054  1.0182
  565LEU   HD22 3104   6.568  10.163   4.276 -0.3648 -0.8430 -0.5986
  565LEU   HD23 3105   6.414  10.100   4.314  0.9803  1.3022 -2.6812
  565LEU      C 3106   6.688   9.851   4.660 -0.1290 -0.1876  0.4444
  565LEU      O 3107   6.789   9.811   4.610 -0.1920 -0.7857 -0.3390
  566CYS      N 3108   6.685   9.914   4.779 -0.1637 -0.2788 -0.2023
  566CYS      H 3109   6.595   9.946   4.811 -0.2831 -3.1597  2.9081
  566CYS     CA 3110   6.807   9.941   4.857  0.0422  0.1490 -0.0572
  566CYS     HA 3111   6.870   9.994   4.786 -1.8271  1.1605 -1.0458
  566CYS     CB 3112   6.784  10.044   4.972  0.2552 -0.3334 -0.3627
  566CYS    HB1 3113   6.746  10.137   4.930  0.8446 -0.5107 -1.3158
  566CYS    HB2 3114   6.706  10.008   5.039  0.5377 -1.8677 -0.8243
  566CYS     SG 3115   6.936  10.087   5.065 -0.2731 -0.1656  0.2533
  566CYS     HG 3116   6.982   9.962   5.075  2.9328  0.9402  0.3887
  566CYS      C 3117   6.868   9.811   4.911 -0.0288 -0.1987  0.7265
  566CYS      O 3118   6.992   9.791   4.894  0.6050 -0.3274 -0.2108
  567THR      N 3119   6.792   9.724   4.983 -0.5766  0.3995 -0.2072
  567THR      H 3120   6.693   9.738   4.994 -0.8928 -1.8376  0.4445
  567THR     CA 3121   6.840   9.598   5.037  0.5758  0.3381 -0.1636
  567THR     HA 3122   6.933   9.617   5.091  0.7960 -2.7225  0.7666
  567THR     CB 3123   6.736   9.541   5.146 -0.2093 -0.2637  0.5088
  567THR     HB 3124   6.766   9.440   5.172  1.0563  0.0596  0.3399
  567THR    OG1 3125   6.603   9.531   5.099  0.6242 -0.7598  0.1167
  567THR    HG1 3126   6.568   9.616   5.077 -0.1811 -1.0628  0.2157
  567THR    CG2 3127   6.732   9.637   5.262  0.1361 -0.3690  0.1287
  567THR   HG21 3128   6.824   9.622   5.319  0.5400 -2.1903 -0.9315
  567THR   HG22 3129   6.725   9.740   5.226 -0.5703 -1.6847 -4.0205
  567THR   HG23 3130   6.656   9.616   5.338  1.2839 -1.4559  1.0109
  567THR      C 3131   6.880   9.487   4.932 -0.2911 -0.0141  0.2315
  567THR      O 3132   6.919   9.380   4.976  0.2647 -0.2977  0.3048
  568GLN      N 3133   6.868   9.516   4.798  0.0056 -0.0864 -0.2056
  568GLN      H 3134   6.830   9.607   4.779  1.3388  1.0019  1.8469
  568GLN     CA 3135   6.931   9.442   4.693  0.5733 -0.4715  0.5471
  568GLN     HA 3136   6.943   9.335   4.710 -1.2286 -1.1499 -1.8711
  568GLN     CB 3137   6.845   9.467   4.561 -0.1184 -0.3842  0.3029
  568GLN    HB1 3138   6.818   9.572   4.549 -0.7846 -0.0362  3.9063
  568GLN    HB2 3139   6.914   9.456   4.477  1.9672  0.8188  1.7539
  568GLN     CG 3140   6.718   9.380   4.553 -0.7727  0.2737 -0.0200
  568GLN    HG1 3141   6.745   9.278   4.529 -3.6276 -0.5434 -0.0911
  568GLN    HG2 3142   6.668   9.360   4.648  0.7322 -1.0611  0.5312
  568GLN     CD 3143   6.608   9.417   4.454 -0.1845  0.3660  0.4731
  568GLN    OE1 3144   6.500   9.360   4.456  0.3239 -0.0016 -0.1004
  568GLN    NE2 3145   6.636   9.507   4.362 -0.2574 -0.0604 -0.0667
  568GLN   HE21 3146   6.731   9.523   4.330 -0.1299 -0.6516  0.0086
  568GLN   HE22 3147   6.565   9.523   4.292  1.3895  2.2108 -1.3807
  568GLN      C 3148   7.072   9.493   4.657 -0.7486  0.2949  0.3638
  568GLN      O 3149   7.139   9.432   4.575  0.3468 -0.0250  0.8295
  569GLY      N 3150   7.121   9.597   4.724 -0.7345 -0.0346  0.2075
  569GLY      H 3151   7.065   9.647   4.791  0.1723 -0.5751  1.4052
  569GLY     CA 3152   7.252   9.653   4.704 -0.1324 -0.1596  0.4085
  569GLY    HA1 3153   7.302   9.623   4.612  2.5384  0.8755  1.4204
  569GLY    HA2 3154   7.244   9.762   4.711  0.2340 -0.2283  2.4113
  569GLY      C 3155   7.350   9.616   4.813 -0.2627  0.3503  0.5803
  569GLY      O 3156   7.462   9.582   4.784  0.1782  0.2993 -0.5392
  570LEU      N 3157   7.315   9.636   4.932  0.5038  0.3004 -0.6275
  570LEU      H 3158   7.216   9.654   4.942  0.0028 -1.9453 -0.9702
  570LEU     CA 3159   7.397   9.620   5.055  0.0307 -0.1877  0.1133
  570LEU     HA 3160   7.460   9.709   5.067 -0.2461  0.1495 -0.8646
  570LEU     CB 3161   7.316   9.627   5.188 -0.5638  0.1411  0.1632
  570LEU    HB1 3162   7.257   9.536   5.192  0.5692 -0.6486 -0.5269
  570LEU    HB2 3163   7.379   9.639   5.277 -1.2556 -1.9736  0.9998
  570LEU     CG 3164   7.205   9.733   5.195 -0.9785 -0.0190  0.6991
  570LEU     HG 3165   7.121   9.717   5.127 -0.0004 -1.7907 -0.1727
  570LEU    CD1 3166   7.126   9.725   5.325  0.4138  0.2351 -0.0046
  570LEU   HD11 3167   7.089   9.623   5.334 -0.9899  0.5616 -1.5551
  570LEU   HD12 3168   7.186   9.746   5.414  0.8153  0.5525 -0.3481
  570LEU   HD13 3169   7.045   9.798   5.332  1.3826  1.2951  0.4182
  570LEU    CD2 3170   7.266   9.874   5.177  0.3651  0.3515  0.5475
  570LEU   HD21 3171   7.211   9.964   5.202  0.2093  0.9230 -1.6068
  570LEU   HD22 3172   7.350   9.897   5.242  1.1765  0.8255 -0.6258
  570LEU   HD23 3173   7.296   9.888   5.073 -2.0243 -0.8359 -0.3686
  570LEU      C 3174   7.501   9.512   5.070  0.1200 -0.4229  0.6352
  570LEU      O 3175   7.611   9.541   5.098 -0.6314  0.2279 -0.5222
  571GLN      N 3176   7.461   9.387   5.033 -0.4338  0.1128  0.1162
  571GLN      H 3177   7.367   9.381   4.994 -0.4165  0.8525 -0.0559
  571GLN     CA 3178   7.543   9.268   5.032 -0.1380  0.2032 -0.1538
  571GLN     HA 3179   7.579   9.277   5.134 -1.5558  0.8320  0.3053
  571GLN     CB 3180   7.456   9.140   5.000  0.2711 -0.3611  0.5823
  571GLN    HB1 3181   7.365   9.154   5.058  0.7173 -0.3534  1.2868
  571GLN    HB2 3182   7.416   9.130   4.898 -2.6531 -0.4638  1.6456
  571GLN     CG 3183   7.531   9.012   5.028 -0.6105  0.1286 -0.1831
  571GLN    HG1 3184   7.481   8.929   4.978 -1.3646 -0.0507  0.8418
  571GLN    HG2 3185   7.637   9.011   5.002 -0.0974 -1.7234  1.7454
  571GLN     CD 3186   7.535   8.969   5.180  0.0058 -0.3746 -0.2231
  571GLN    OE1 3187   7.631   8.915   5.233 -0.1929  0.1868 -0.3938
  571GLN    NE2 3188   7.426   9.001   5.252 -0.3018  0.3142  0.8967
  571GLN   HE21 3189   7.344   9.048   5.217 -0.8298 -0.1317  1.5014
  571GLN   HE22 3190   7.414   8.969   5.347  1.1353 -2.0145  0.3958
  571GLN      C 3191   7.642   9.279   4.918 -0.5671  0.1826  0.1070
  571GLN      O 3192   7.751   9.223   4.916  0.0071  0.0978 -0.0202
  572ARG      N 3193   7.603   9.349   4.809  0.4333  0.1258 -0.2631
  572ARG      H 3194   7.519   9.405   4.815  1.3507  1.4473  0.7650
  572ARG     CA 3195   7.689   9.364   4.693  0.3566  0.2731 -0.4367
  572ARG     HA 3196   7.743   9.270   4.683  2.1018  1.0165  1.3786
  572ARG     CB 3197   7.594   9.373   4.565  0.1608  0.4124  0.3570
  572ARG    HB1 3198   7.564   9.477   4.547  2.6516  0.8944 -1.5621
  572ARG    HB2 3199   7.654   9.346   4.478 -1.4290 -1.7706 -0.1517
  572ARG     CG 3200   7.474   9.282   4.564  1.1545 -0.4503  0.0812
  572ARG    HG1 3201   7.505   9.181   4.591  0.6304 -0.3098  1.2713
  572ARG    HG2 3202   7.398   9.303   4.639 -0.0404 -0.2589 -1.1402
  572ARG     CD 3203   7.415   9.268   4.423  0.0067 -0.0776 -0.1328
  572ARG    HD1 3204   7.325   9.207   4.418 -2.0279  2.5400  1.3855
  572ARG    HD2 3205   7.361   9.360   4.399 -1.6545 -1.1288 -0.6488
  572ARG     NE 3206   7.510   9.233   4.320  0.3380  0.0946 -0.2524
  572ARG     HE 3207   7.559   9.321   4.309 -1.8469  1.5064  0.7628
  572ARG     CZ 3208   7.544   9.109   4.291 -0.0074 -0.0664 -0.2888
  572ARG    NH1 3209   7.486   9.000   4.345 -0.5270 -0.3969 -0.1763
  572ARG   HH11 3210   7.410   8.994   4.411  0.3907  0.4880  1.0168
  572ARG   HH12 3211   7.522   8.914   4.307  2.4188  0.2589  0.8528
  572ARG    NH2 3212   7.643   9.089   4.204 -0.6337 -0.5197  0.0321
  572ARG   HH21 3213   7.666   9.167   4.143 -3.2573 -0.4183 -0.9360
  572ARG   HH22 3214   7.685   9.000   4.181 -1.0561 -0.7026 -0.0302
  572ARG      C 3215   7.786   9.484   4.714 -0.3647 -0.2949 -0.5167
  572ARG      O 3216   7.885   9.492   4.649 -0.3174 -0.1056  0.3969
  573ILE      N 3217   7.764   9.578   4.806 -0.0480  0.5581 -0.0421
  573ILE      H 3218   7.681   9.564   4.862  0.4634 -0.1766  0.5534
  573ILE     CA 3219   7.851   9.691   4.843 -0.9957 -0.1798 -0.1496
  573ILE     HA 3220   7.902   9.722   4.752 -0.4296  1.8258  0.7922
  573ILE     CB 3221   7.765   9.807   4.884  0.1296 -0.4204 -0.7036
  573ILE     HB 3222   7.691   9.765   4.952  0.4444  2.1063  1.3801
  573ILE    CG1 3223   7.693   9.861   4.756  0.1421  0.1390 -0.0633
  573ILE   HG11 3224   7.762   9.913   4.688  0.2671 -1.5858 -1.3369
  573ILE   HG12 3225   7.652   9.776   4.702  0.5595  0.4675 -0.9173
  573ILE    CG2 3226   7.836   9.922   4.956 -0.0923 -0.0942 -0.3151
  573ILE   HG21 3227   7.781  10.017   4.954 -1.4219 -0.8211 -2.8357
  573ILE   HG22 3228   7.836   9.899   5.062  1.0600  0.3658 -0.2023
  573ILE   HG23 3229   7.936   9.948   4.921 -1.1516  3.9639 -0.8195
  573ILE     CD 3230   7.568   9.947   4.786  0.1006  0.1968  0.0806
  573ILE    HD1 3231   7.508   9.906   4.867 -0.0649  0.7951  0.2721
  573ILE    HD2 3232   7.577  10.052   4.816  0.5982  0.1053  0.2591
  573ILE    HD3 3233   7.506   9.953   4.696 -0.1316  1.2073  0.2911
  573ILE      C 3234   7.945   9.640   4.949  0.2401  0.5712  0.1957
  573ILE      O 3235   8.064   9.681   4.948  0.3419 -0.7171  0.0030
  574PHE      N 3236   7.899   9.552   5.042 -0.1146  0.2455  0.3943
  574PHE      H 3237   7.798   9.548   5.044 -0.0545 -1.4111  1.3588
  574PHE     CA 3238   7.965   9.483   5.146  0.5845 -0.0420 -0.5196
  574PHE     HA 3239   7.999   9.561   5.214 -0.6431  1.5744 -1.6649
  574PHE     CB 3240   7.869   9.382   5.222 -0.0146  0.9221  0.3296
  574PHE    HB1 3241   7.784   9.444   5.249  1.0828  2.5370  0.1833
  574PHE    HB2 3242   7.841   9.297   5.160  3.3097  0.7878 -1.2058
  574PHE     CG 3243   7.912   9.325   5.352 -0.5163  0.2285  0.0904
  574PHE    CD1 3244   7.973   9.407   5.450  0.1411 -0.2962  0.8407
  574PHE    HD1 3245   7.990   9.509   5.420  0.2472 -0.0353  1.7348
  574PHE    CD2 3246   7.873   9.196   5.387 -0.2415 -0.0737  0.4142
  574PHE    HD2 3247   7.824   9.133   5.314 -0.1267  0.0839  0.2001
  574PHE    CE1 3248   8.015   9.348   5.572 -0.1981  0.3110 -0.9013
  574PHE    HE1 3249   8.054   9.416   5.647 -0.4522  0.9090 -1.3005
  574PHE    CE2 3250   7.911   9.140   5.508 -0.0062  0.7275 -0.4373
  574PHE    HE2 3251   7.882   9.037   5.524 -1.7057  1.2590  0.2374
  574PHE     CZ 3252   7.992   9.211   5.600 -0.1504  0.2963  0.8694
  574PHE     HZ 3253   8.033   9.173   5.692 -0.2537  0.3100  0.9207
  574PHE      C 3254   8.091   9.412   5.095  0.7485 -1.0871 -0.1259
  574PHE      O 3255   8.197   9.428   5.154 -0.1286  0.5544 -0.1360
  575TYR      N 3256   8.077   9.340   4.982  0.0031  0.0320  0.0422
  575TYR      H 3257   7.993   9.357   4.928  0.9755 -0.2921 -1.6638
  575TYR     CA 3258   8.195   9.264   4.923  0.6820 -0.0627 -0.1005
  575TYR     HA 3259   8.253   9.200   4.991  2.3289  0.5743 -0.8429
  575TYR     CB 3260   8.136   9.168   4.814  0.2190 -0.1996 -0.2075
  575TYR    HB1 3261   8.069   9.226   4.751  0.3437 -0.9034 -1.0052
  575TYR    HB2 3262   8.217   9.130   4.752 -2.3291 -1.7993 -2.7544
  575TYR     CG 3263   8.067   9.038   4.861 -0.5443 -0.2377 -0.1826
  575TYR    CD1 3264   8.022   9.022   4.993 -0.5749  0.3968 -0.3580
  575TYR    HD1 3265   8.031   9.101   5.066 -1.0425 -0.3172  0.4893
  575TYR    CD2 3266   8.046   8.936   4.770 -0.5275  0.4053 -0.0541
  575TYR    HD2 3267   8.078   8.949   4.668 -0.9800 -1.1714 -0.4353
  575TYR    CE1 3268   7.967   8.901   5.034 -0.1882 -0.1194 -0.3821
  575TYR    HE1 3269   7.937   8.879   5.136 -1.5914  0.0030 -0.7499
  575TYR    CE2 3270   7.988   8.818   4.808 -0.0864  0.8747  0.8077
  575TYR    HE2 3271   7.985   8.739   4.734 -0.0162  1.6451 -0.0319
  575TYR     CZ 3272   7.953   8.794   4.945 -0.6713 -0.0547  0.5600
  575TYR     OH 3273   7.901   8.674   4.990 -0.3770  0.0865 -0.4964
  575TYR     HH 3274   7.870   8.607   4.930 -0.2965 -1.2793  0.9311
  575TYR      C 3275   8.301   9.353   4.856 -0.0055 -0.0833 -0.1685
  575TYR      O 3276   8.410   9.297   4.821 -0.0840  0.1887 -0.3537
  576LEU      N 3277   8.284   9.487   4.849 -0.7310  0.0370  0.0032
  576LEU      H 3278   8.203   9.527   4.894 -0.4665  0.9914 -0.3427
  576LEU     CA 3279   8.385   9.575   4.803 -0.8232  0.1835 -0.7529
  576LEU     HA 3280   8.431   9.537   4.711 -0.4071 -0.8072 -0.1518
  576LEU     CB 3281   8.332   9.712   4.768 -0.5583 -0.7286 -0.0680
  576LEU    HB1 3282   8.295   9.756   4.861  0.2914 -1.7594  0.7938
  576LEU    HB2 3283   8.416   9.776   4.740 -0.6364 -0.1262  1.0174
  576LEU     CG 3284   8.210   9.719   4.659 -0.2804  0.2491  0.6277
  576LEU     HG 3285   8.134   9.655   4.703 -0.3298 -0.5707 -0.5889
  576LEU    CD1 3286   8.152   9.859   4.659 -0.4389  0.5743  0.4065
  576LEU   HD11 3287   8.219   9.934   4.617 -1.2122  0.6989 -0.6330
  576LEU   HD12 3288   8.061   9.856   4.600  0.5004  3.0751 -1.3354
  576LEU   HD13 3289   8.122   9.890   4.759 -2.2472 -0.8979  0.3743
  576LEU    CD2 3290   8.241   9.666   4.522  0.2198 -0.4663  0.4605
  576LEU   HD21 3291   8.313   9.727   4.467 -0.2703 -0.5857 -0.3287
  576LEU   HD22 3292   8.278   9.565   4.510  1.0555  0.0486 -1.9088
  576LEU   HD23 3293   8.153   9.656   4.459  1.4708 -1.2144 -1.2479
  576LEU      C 3294   8.487   9.586   4.920 -0.3200  0.0025 -0.2857
  576LEU      O 3295   8.610   9.592   4.899  0.2200  0.7719 -0.1953
  577LYS      N 3296   8.436   9.585   5.044  0.0269  0.2528 -0.9499
  577LYS      H 3297   8.342   9.551   5.062  0.3747  0.9149  3.0159
  577LYS     CA 3298   8.523   9.585   5.169  0.3509 -0.0405  0.0813
  577LYS     HA 3299   8.575   9.681   5.170 -0.6229  0.5491  2.7753
  577LYS     CB 3300   8.436   9.599   5.293 -0.4418 -0.3017 -0.9369
  577LYS    HB1 3301   8.357   9.674   5.290  1.4053  1.9073  0.9917
  577LYS    HB2 3302   8.383   9.504   5.290 -1.6007  0.3514 -3.3033
  577LYS     CG 3303   8.505   9.626   5.431  0.3580  0.5459 -0.2285
  577LYS    HG1 3304   8.566   9.540   5.458 -1.5760 -1.0459 -0.7023
  577LYS    HG2 3305   8.567   9.715   5.418 -1.2737  2.1384  1.9831
  577LYS     CD 3306   8.403   9.645   5.546  0.4941  0.1564 -0.2215
  577LYS    HD1 3307   8.313   9.701   5.523  0.3202  0.1307  0.3805
  577LYS    HD2 3308   8.363   9.548   5.576 -0.5280  0.3654 -0.8420
  577LYS     CE 3309   8.463   9.699   5.674 -0.6113 -0.3516 -0.0905
  577LYS    HE1 3310   8.527   9.624   5.720 -0.7499 -1.2613 -1.3262
  577LYS    HE2 3311   8.524   9.789   5.667  0.7876 -1.1004  1.7695
  577LYS     NZ 3312   8.350   9.721   5.767  0.1651 -0.1535 -0.4126
  577LYS    HZ1 3313   8.341   9.663   5.849 -1.1946  1.1916  0.4379
  577LYS    HZ2 3314   8.360   9.815   5.802 -0.7338  0.0115 -0.5971
  577LYS    HZ3 3315   8.262   9.713   5.719 -2.2425 -0.0736  3.5102
  577LYS      C 3316   8.600   9.451   5.179  0.1746 -0.5142 -0.5254
  577LYS      O 3317   8.717   9.450   5.231  0.0538  0.1227 -0.3470
  578LEU      N 3318   8.538   9.349   5.121  0.2717  0.5091 -0.3657
  578LEU      H 3319   8.458   9.374   5.065 -0.1539  1.6738  0.7329
  578LEU     CA 3320   8.597   9.218   5.116  0.2773  0.6678 -0.0059
  578LEU     HA 3321   8.666   9.204   5.200 -1.5719  2.4914  1.9378
  578LEU     CB 3322   8.488   9.107   5.126  0.3277 -0.1801 -0.0180
  578LEU    HB1 3323   8.429   9.097   5.035 -1.8086 -1.6433  1.4565
  578LEU    HB2 3324   8.539   9.011   5.130 -0.3808 -0.5063  1.6926
  578LEU     CG 3325   8.398   9.130   5.243  0.0684  0.1479  0.0664
  578LEU     HG 3326   8.341   9.222   5.232 -0.0099  0.1353  0.3716
  578LEU    CD1 3327   8.304   9.010   5.247  0.2594 -0.0620 -0.9355
  578LEU   HD11 3328   8.228   9.032   5.322  1.3857  3.1323 -0.5668
  578LEU   HD12 3329   8.237   8.988   5.164 -0.7669 -2.0565  0.3488
  578LEU   HD13 3330   8.362   8.919   5.265 -1.4609 -1.2625 -1.2286
  578LEU    CD2 3331   8.467   9.129   5.377 -0.4403 -0.2022 -0.2583
  578LEU   HD21 3332   8.534   9.214   5.394 -1.3760  0.3701  0.6676
  578LEU   HD22 3333   8.393   9.137   5.456 -0.6184 -2.3445 -0.1615
  578LEU   HD23 3334   8.520   9.035   5.395 -0.5061 -0.1325  0.3195
  578LEU      C 3335   8.692   9.191   4.993 -0.1535  0.5894 -0.6554
  578LEU      O 3336   8.763   9.091   4.990 -0.5110  0.4376 -0.5216
  579GLU      N 3337   8.699   9.281   4.899  0.0137  0.2382  0.8235
  579GLU      H 3338   8.635   9.359   4.899 -1.1872 -0.7175  0.9787
  579GLU     CA 3339   8.796   9.295   4.784  0.1687 -0.3194 -0.4611
  579GLU     HA 3340   8.791   9.203   4.725  0.2318  1.2917 -3.1336
  579GLU     CB 3341   8.754   9.425   4.708  0.3567 -0.3081 -0.3854
  579GLU    HB1 3342   8.648   9.451   4.702  0.5363  0.7069  0.4924
  579GLU    HB2 3343   8.792   9.507   4.769 -1.6306  0.8506 -0.6009
  579GLU     CG 3344   8.811   9.432   4.564  0.7251 -0.3224  1.2427
  579GLU    HG1 3345   8.765   9.523   4.527  0.1097  0.5707  3.9691
  579GLU    HG2 3346   8.918   9.453   4.563  0.4414  1.1661  0.8267
  579GLU     CD 3347   8.771   9.314   4.472  0.4903 -0.2314 -0.0012
  579GLU    OE1 3348   8.651   9.304   4.440  0.1223  0.0173  0.3225
  579GLU    OE2 3349   8.858   9.235   4.439 -0.9893 -0.6561 -0.2843
  579GLU      C 3350   8.936   9.304   4.845  0.5003  0.5023 -0.1596
  579GLU      O 3351   9.026   9.227   4.806  0.0103 -0.1379 -0.4824
  580ASP      N 3352   8.949   9.392   4.939  0.4332 -0.6440  0.1701
  580ASP      H 3353   8.862   9.425   4.978 -1.3800 -1.5557 -2.7732
  580ASP     CA 3354   9.067   9.441   5.000 -0.8726  0.4339 -0.2169
  580ASP     HA 3355   9.039   9.508   5.082  0.0524 -2.3253  2.5382
  580ASP     CB 3356   9.151   9.336   5.081  0.2251 -0.2541  0.8068
  580ASP    HB1 3357   9.093   9.294   5.163 -0.0168  1.9592  1.8403
  580ASP    HB2 3358   9.168   9.251   5.015 -0.2830  0.0021  0.3417
  580ASP     CG 3359   9.292   9.381   5.124 -0.3006 -0.1784 -0.0089
  580ASP    OD1 3360   9.308   9.488   5.186 -0.3220  0.2543 -0.1549
  580ASP    OD2 3361   9.389   9.308   5.089  0.0852  0.0751  0.0402
  580ASP      C 3362   9.148   9.524   4.898 -0.2197  0.2116 -0.3961
  580ASP      O 3363   9.234   9.476   4.829  0.0272 -0.0288 -0.2182
  581LEU      N 3364   9.108   9.654   4.891  0.0703 -0.0548  0.3732
  581LEU      H 3365   9.031   9.682   4.950 -1.3371 -1.4130 -0.7341
  581LEU     CA 3366   9.168   9.751   4.791  0.1558 -0.2330  0.4475
  581LEU     HA 3367   9.270   9.722   4.769  0.3084  0.9859 -0.5823
  581LEU     CB 3368   9.098   9.742   4.656 -0.2223  0.3112 -0.0630
  581LEU    HB1 3369   9.098   9.635   4.633 -3.3373 -0.0957  1.2868
  581LEU    HB2 3370   8.995   9.775   4.662 -0.0890  0.6601  0.4431
  581LEU     CG 3371   9.155   9.821   4.536 -0.2062  0.1116 -0.0289
  581LEU     HG 3372   9.264   9.813   4.544 -0.2059  1.8178  3.1984
  581LEU    CD1 3373   9.105   9.762   4.398 -0.5034  0.2732 -0.2749
  581LEU   HD11 3374   9.133   9.816   4.307 -0.1253 -1.2377 -1.0914
  581LEU   HD12 3375   9.139   9.659   4.386 -0.3012  0.4191 -1.0431
  581LEU   HD13 3376   8.996   9.766   4.402 -0.5244 -0.6553  0.3210
  581LEU    CD2 3377   9.115   9.971   4.530  0.3005 -0.2085 -0.3078
  581LEU   HD21 3378   9.009   9.989   4.545  0.8263  1.3362  2.2503
  581LEU   HD22 3379   9.167  10.019   4.613  0.4667 -1.9017  0.6075
  581LEU   HD23 3380   9.151  10.020   4.439  0.7571  2.5107  1.2060
  581LEU      C 3381   9.189   9.891   4.853 -0.1074  0.0056 -0.6647
  581LEU      O 3382   9.305   9.932   4.867  0.5280  0.3415 -0.3911
  582VAL      N 3383   9.084   9.948   4.913 -0.3536 -0.7960 -0.1881
  582VAL      H 3384   8.991   9.909   4.916 -0.8068  0.2771  0.3568
  582VAL     CA 3385   9.095  10.076   4.986 -0.0610 -0.1155 -0.6480
  582VAL     HA 3386   9.195  10.094   5.026 -0.8797  0.8806  1.0582
  582VAL     CB 3387   9.062  10.190   4.882  0.3998  0.3786  0.2355
  582VAL     HB 3388   9.122  10.182   4.791  0.9708 -0.6217  0.6848
  582VAL    CG1 3389   8.916  10.171   4.816  0.5437 -0.2407  0.6232
  582VAL   HG11 3390   8.848  10.166   4.901 -1.4813 -1.0500 -0.9952
  582VAL   HG12 3391   8.874  10.253   4.758 -1.8352 -1.1521  0.9625
  582VAL   HG13 3392   8.898  10.076   4.767  0.2933  0.1614 -0.0757
  582VAL    CG2 3393   9.066  10.332   4.939  0.0903  0.4720  0.8102
  582VAL   HG21 3394   8.986  10.359   5.008  0.5770 -0.4764  1.7829
  582VAL   HG22 3395   9.160  10.349   4.992 -0.3374 -1.0252  2.1343
  582VAL   HG23 3396   9.055  10.410   4.863  0.8168  0.6100  0.8425
  582VAL      C 3397   8.991  10.072   5.101 -0.2382 -0.0264  0.6727
  582VAL      O 3398   8.888  10.001   5.072  0.1460 -0.2569  0.1535
  583PRO      N 3399   9.009  10.131   5.216  0.0408 -0.0204 -0.3552
  583PRO     CA 3400   8.911  10.116   5.327  0.3429  0.2840 -0.5304
  583PRO     HA 3401   8.890  10.010   5.340 -0.1675  0.1968 -1.9223
  583PRO     CB 3402   8.984  10.163   5.454 -0.1506  0.4233  0.4083
  583PRO    HB1 3403   8.915  10.197   5.531  0.4481  0.9877  0.7065
  583PRO    HB2 3404   9.044  10.085   5.502  0.0131  1.5189  2.0671
  583PRO     CG 3405   9.093  10.259   5.410  0.0997 -0.0324  0.1185
  583PRO    HG1 3406   9.058  10.363   5.410 -0.8680 -0.3333  1.8481
  583PRO    HG2 3407   9.179  10.254   5.476  0.6131  0.9446 -0.4433
  583PRO     CD 3408   9.121  10.214   5.259  0.3997  0.9476 -0.0233
  583PRO    HD1 3409   9.142  10.298   5.193  1.7837  1.3934  0.9334
  583PRO    HD2 3410   9.204  10.145   5.246 -0.1271  0.5203 -1.1974
  583PRO      C 3411   8.785  10.206   5.301 -0.4809  0.5436 -0.0475
  583PRO      O 3412   8.798  10.308   5.238  0.6402 -0.6838  0.4922
  584PRO      N 3413   8.663  10.153   5.342  0.1955 -0.4698  1.1637
  584PRO     CA 3414   8.532  10.203   5.303  0.0333 -0.0617 -0.7746
  584PRO     HA 3415   8.540  10.220   5.196  0.3922  1.8325 -0.4737
  584PRO     CB 3416   8.433  10.090   5.329  0.4576  0.4613 -0.1310
  584PRO    HB1 3417   8.332  10.115   5.361 -0.7470 -2.2046 -1.5720
  584PRO    HB2 3418   8.424  10.014   5.251 -0.2228 -0.6108  0.9493
  584PRO     CG 3419   8.494  10.020   5.452  0.2976  0.6939  0.5301
  584PRO    HG1 3420   8.469  10.089   5.533 -1.6657  0.4538  0.1831
  584PRO    HG2 3421   8.466   9.918   5.479  2.6441 -0.2898 -0.4974
  584PRO     CD 3422   8.646  10.030   5.426 -0.2691  0.3080 -0.0220
  584PRO    HD1 3423   8.698  10.026   5.522 -0.1543 -2.4824 -0.1425
  584PRO    HD2 3424   8.686   9.953   5.361  0.4865 -0.6225  1.4872
  584PRO      C 3425   8.500  10.327   5.389 -0.5682  0.2163 -0.4814
  584PRO      O 3426   8.540  10.336   5.509 -0.0415 -0.7492  0.7847
  585PRO      N 3427   8.426  10.427   5.342  0.3243 -0.1351 -0.2938
  585PRO     CA 3428   8.379  10.537   5.423  0.5248 -0.8204  0.1084
  585PRO     HA 3429   8.460  10.573   5.486  1.6560 -2.6678 -0.2325
  585PRO     CB 3430   8.327  10.650   5.321 -0.0695  0.8327 -0.3855
  585PRO    HB1 3431   8.255  10.718   5.366  2.2771  2.9968  0.3001
  585PRO    HB2 3432   8.412  10.710   5.290 -1.0723  1.0382 -3.0251
  585PRO     CG 3433   8.289  10.573   5.195 -0.2528 -0.1103 -0.4679
  585PRO    HG1 3434   8.181  10.562   5.192 -0.5279  1.7260  0.9456
  585PRO    HG2 3435   8.306  10.636   5.107 -1.1551  3.3692  1.6569
  585PRO     CD 3436   8.371  10.439   5.204 -0.0369  0.0526 -0.3214
  585PRO    HD1 3437   8.322  10.345   5.178  2.5569 -1.3746 -0.5043
  585PRO    HD2 3438   8.441  10.440   5.120 -1.4994 -1.3921 -1.6216
  585PRO      C 3439   8.260  10.507   5.521  0.2338  0.2553 -0.1823
  585PRO      O 3440   8.194  10.406   5.501  0.6667  0.1409 -0.8202
  586ALA      N 3441   8.240  10.597   5.618  0.6996  0.0682  0.0383
  586ALA      H 3442   8.299  10.679   5.618  0.9605 -0.1182  0.2325
  586ALA     CA 3443   8.153  10.578   5.732  0.2623  0.0859  0.4708
  586ALA     HA 3444   8.193  10.495   5.789 -1.6673 -0.2465  1.4304
  586ALA     CB 3445   8.161  10.707   5.816 -0.6894  0.2158 -0.0087
  586ALA    HB1 3446   8.077  10.720   5.884  0.1441 -1.7569  1.5041
  586ALA    HB2 3447   8.246  10.700   5.883 -0.5062 -1.9400 -0.4027
  586ALA    HB3 3448   8.167  10.802   5.762 -1.4897  0.3556  0.1372
  586ALA      C 3449   8.004  10.546   5.698  0.0156 -0.6138  0.1895
  586ALA      O 3450   7.944  10.479   5.776 -0.0226  0.7920 -0.5713
  587ILE      N 3451   7.955  10.605   5.590 -0.3302  0.5542  0.1261
  587ILE      H 3452   8.022  10.659   5.537 -1.0527  1.6187  0.2650
  587ILE     CA 3453   7.826  10.579   5.531 -0.4081 -0.4743  0.2088
  587ILE     HA 3454   7.753  10.603   5.608  0.3887 -1.3533  1.2631
  587ILE     CB 3455   7.799  10.674   5.413 -0.5665 -0.0207 -0.2121
  587ILE     HB 3456   7.705  10.647   5.364 -0.4621  0.1701 -0.5219
  587ILE    CG1 3457   7.922  10.673   5.317 -0.1877  0.0359  0.2482
  587ILE   HG11 3458   8.002  10.734   5.358  0.6529 -1.3758  0.7877
  587ILE   HG12 3459   7.964  10.573   5.314 -2.7762 -1.1305 -0.0099
  587ILE    CG2 3460   7.771  10.821   5.470  0.3266  0.0358 -0.1435
  587ILE   HG21 3461   7.688  10.811   5.540 -0.0384  0.3607 -0.5245
  587ILE   HG22 3462   7.859  10.855   5.524 -0.4989  0.0499  1.2537
  587ILE   HG23 3463   7.745  10.885   5.386 -0.9334 -0.8203 -0.4442
  587ILE     CD 3464   7.895  10.697   5.173 -0.2551  0.0019 -0.0452
  587ILE    HD1 3465   7.965  10.640   5.112 -0.2083 -0.5477  0.5182
  587ILE    HD2 3466   7.803  10.647   5.144 -0.6829  0.3554  0.6687
  587ILE    HD3 3467   7.901  10.798   5.132 -0.2725  0.6541  1.5022
  587ILE      C 3468   7.807  10.439   5.480 -0.4803 -0.3972 -0.1082
  587ILE      O 3469   7.695  10.404   5.447 -0.4560  0.5192 -0.1437
  588ILE      N 3470   7.904  10.345   5.469 -0.3156  0.2371 -0.1361
  588ILE      H 3471   8.001  10.365   5.492 -0.2993 -0.9376  0.9508
  588ILE     CA 3472   7.883  10.204   5.421 -0.1386  0.3705 -0.3100
  588ILE     HA 3473   7.786  10.175   5.461  0.3622 -2.0779 -0.7348
  588ILE     CB 3474   7.899  10.200   5.268 -0.4310  0.3353  0.1711
  588ILE     HB 3475   7.898  10.098   5.232  0.6702  0.6646 -0.8830
  588ILE    CG1 3476   8.029  10.262   5.217 -0.0147 -1.2788  0.3153
  588ILE   HG11 3477   8.005  10.367   5.202 -2.7349 -1.9247 -0.3582
  588ILE   HG12 3478   8.110  10.251   5.290 -1.2026  1.0818  2.1200
  588ILE    CG2 3479   7.779  10.263   5.194  0.0683  1.0511  0.3029
  588ILE   HG21 3480   7.759  10.369   5.208 -0.6580  1.0132 -0.3873
  588ILE   HG22 3481   7.796  10.247   5.087  1.1701  0.1155  0.5978
  588ILE   HG23 3482   7.682  10.216   5.209  0.1606  1.2430  1.6393
  588ILE     CD 3483   8.079  10.216   5.080  0.0621 -0.1133  0.2283
  588ILE    HD1 3484   8.114  10.114   5.094 -0.1653 -0.2000  0.1778
  588ILE    HD2 3485   7.997  10.210   5.008 -0.1246  0.3250  0.4003
  588ILE    HD3 3486   8.163  10.274   5.044  0.6266 -0.2209  1.3266
  588ILE      C 3487   7.967  10.103   5.503 -0.1386 -0.8903 -0.4416
  588ILE      O 3488   7.938   9.983   5.504 -0.0229 -0.2408 -0.1816
  589ASP      N 3489   8.067  10.157   5.582 -0.1396  0.2535 -0.1096
  589ASP      H 3490   8.085  10.253   5.555 -1.8769  0.5223 -0.4418
  589ASP     CA 3491   8.150  10.081   5.684 -0.0508 -0.5037  1.1566
  589ASP     HA 3492   8.200  10.005   5.624 -1.0172 -1.1615  1.1498
  589ASP     CB 3493   8.250  10.180   5.744  0.7688  0.2846 -0.0984
  589ASP    HB1 3494   8.300  10.222   5.657 -0.3570  0.4319 -0.6909
  589ASP    HB2 3495   8.190  10.257   5.793 -0.8340  0.7018 -2.5702
  589ASP     CG 3496   8.338  10.118   5.847  0.5880 -0.5302  0.7486
  589ASP    OD1 3497   8.363   9.999   5.841 -0.3068  0.1471 -0.3132
  589ASP    OD2 3498   8.392  10.194   5.929 -0.2405  0.8968 -0.0318
  589ASP      C 3499   8.070  10.011   5.793  0.2337  0.0762  0.7286
  589ASP      O 3500   8.088   9.897   5.819  0.3680  0.1711 -0.5246
  590LYS      N 3501   7.972  10.079   5.853  0.7710  0.4999 -0.6566
  590LYS      H 3502   7.970  10.173   5.817  0.6701 -1.0157 -5.3140
  590LYS     CA 3503   7.888  10.041   5.960  0.3749  0.0588 -0.4063
  590LYS     HA 3504   7.932   9.979   6.039  1.7210  0.7678 -0.5676
  590LYS     CB 3505   7.846  10.169   6.024 -0.2193  0.2701 -0.0675
  590LYS    HB1 3506   7.804  10.145   6.121 -0.0447 -2.2757 -0.5519
  590LYS    HB2 3507   7.938  10.223   6.045 -0.9615  0.5050  2.9805
  590LYS     CG 3508   7.738  10.265   5.961 -0.0607 -0.0802  0.5747
  590LYS    HG1 3509   7.767  10.288   5.859 -1.2913  0.6452  0.3610
  590LYS    HG2 3510   7.643  10.212   5.952 -0.0434 -0.4788  2.4056
  590LYS     CD 3511   7.733  10.406   6.035 -0.0464 -0.1345  0.0020
  590LYS    HD1 3512   7.692  10.404   6.137 -1.1709  1.6359 -0.3558
  590LYS    HD2 3513   7.838  10.429   6.049  0.2372 -1.4016  0.0428
  590LYS     CE 3514   7.676  10.516   5.955 -0.1872  0.6543 -0.7315
  590LYS    HE1 3515   7.713  10.519   5.853  3.3591 -1.0397  0.3522
  590LYS    HE2 3516   7.568  10.507   5.947 -0.3266  1.7575 -0.3694
  590LYS     NZ 3517   7.705  10.643   6.009  0.3607 -0.6101 -0.1054
  590LYS    HZ1 3518   7.797  10.640   6.049  1.0058 -1.3875 -1.5802
  590LYS    HZ2 3519   7.715  10.708   5.933  1.8076  0.2828  0.8107
  590LYS    HZ3 3520   7.646  10.664   6.088 -0.3779 -0.2701 -0.7284
  590LYS      C 3521   7.759   9.964   5.911  0.2907  0.1002 -0.0902
  590LYS      O 3522   7.674   9.936   5.992  0.0890  0.3492 -0.4347
  591LEU      N 3523   7.744   9.912   5.787 -0.6040 -0.4676 -0.0206
  591LEU      H 3524   7.831   9.918   5.736  0.2056  0.0072  1.3606
  591LEU     CA 3525   7.642   9.825   5.736  0.4248 -0.1921 -0.0318
  591LEU     HA 3526   7.541   9.851   5.769  0.0438 -1.4672 -0.1331
  591LEU     CB 3527   7.650   9.826   5.580 -0.2399  0.0323  0.0052
  591LEU    HB1 3528   7.756   9.819   5.557 -0.6052  1.4623 -2.3745
  591LEU    HB2 3529   7.598   9.739   5.539  1.3504 -1.7096  1.4422
  591LEU     CG 3530   7.594   9.955   5.520  0.9747 -0.5552  0.5465
  591LEU     HG 3531   7.633  10.041   5.574  0.3043  1.2536 -1.6838
  591LEU    CD1 3532   7.622   9.969   5.368 -0.5290  0.2088 -0.4943
  591LEU   HD11 3533   7.592   9.879   5.314 -0.8571  0.9126 -1.5022
  591LEU   HD12 3534   7.571  10.057   5.329  1.3653  2.1171  1.0571
  591LEU   HD13 3535   7.727   9.991   5.352 -0.7950  3.4858  1.4546
  591LEU    CD2 3536   7.444   9.957   5.534  0.0175  0.0406  0.1189
  591LEU   HD21 3537   7.410  10.057   5.508  0.3372  1.1465  3.5138
  591LEU   HD22 3538   7.389   9.875   5.488 -0.6250 -0.0458  1.0149
  591LEU   HD23 3539   7.406   9.949   5.636 -0.9681 -1.4698 -0.3179
  591LEU      C 3540   7.668   9.685   5.790 -0.5508  0.0445 -0.3087
  591LEU      O 3541   7.782   9.633   5.783  0.2645 -0.1424  0.2075
  592PHE      N 3542   7.571   9.614   5.846  0.6279 -0.6978  0.0775
  592PHE      H 3543   7.484   9.664   5.849  0.0758 -1.6450  0.4408
  592PHE     CA 3544   7.564   9.480   5.902  0.7971 -0.1573  1.0386
  592PHE     HA 3545   7.457   9.474   5.924  0.9097  1.6195  2.3600
  592PHE     CB 3546   7.606   9.366   5.801  0.0638  0.1511 -0.0604
  592PHE    HB1 3547   7.713   9.371   5.777  0.1795 -2.6553 -0.4075
  592PHE    HB2 3548   7.601   9.269   5.851 -0.1098 -0.0618 -0.4928
  592PHE     CG 3549   7.529   9.367   5.669 -0.3378  0.0707 -0.3811
  592PHE    CD1 3550   7.590   9.420   5.551  0.0992  0.1065  0.4723
  592PHE    HD1 3551   7.693   9.453   5.549 -0.2620  1.2535 -0.8787
  592PHE    CD2 3552   7.398   9.312   5.666 -0.6021 -0.4817 -0.2702
  592PHE    HD2 3553   7.347   9.277   5.754  0.8404 -2.9768 -0.3423
  592PHE    CE1 3554   7.519   9.402   5.427 -0.0787 -0.7904  0.2883
  592PHE    HE1 3555   7.567   9.423   5.332 -0.9728 -0.8403 -0.1855
  592PHE    CE2 3556   7.333   9.304   5.539 -0.1958  0.2627 -0.4820
  592PHE    HE2 3557   7.234   9.261   5.540 -0.5717  1.1026 -0.9532
  592PHE     CZ 3558   7.389   9.352   5.423 -0.4143  0.2232 -0.3178
  592PHE     HZ 3559   7.337   9.339   5.330 -0.1007 -1.9358 -0.2469
  592PHE      C 3560   7.627   9.467   6.036 -0.2591 -0.8917  0.4381
  592PHE      O 3561   7.682   9.362   6.078 -0.0651 -0.2691  0.2796
  593LEU      N 3562   7.633   9.578   6.115  0.7658  0.2498  0.1910
  593LEU      H 3563   7.594   9.658   6.067  0.0257  0.0945  0.5181
  593LEU     CA 3564   7.705   9.589   6.240 -0.0264 -0.1872 -0.6173
  593LEU     HA 3565   7.733   9.489   6.273  3.3997  1.0811  0.8075
  593LEU     CB 3566   7.839   9.666   6.216  0.5807 -0.0530 -0.6621
  593LEU    HB1 3567   7.812   9.754   6.157  0.1579 -0.7890 -1.5951
  593LEU    HB2 3568   7.870   9.709   6.311 -2.5011 -0.7858  0.7872
  593LEU     CG 3569   7.951   9.573   6.163 -0.8438  0.3294 -0.1573
  593LEU     HG 3570   7.897   9.522   6.083 -3.3118 -1.4619  2.4732
  593LEU    CD1 3571   8.057   9.645   6.087  0.2787 -0.1474 -0.6171
  593LEU   HD11 3572   8.003   9.689   6.004 -0.2731 -0.2826 -0.3304
  593LEU   HD12 3573   8.107   9.706   6.162 -0.2366 -1.5784  0.9437
  593LEU   HD13 3574   8.136   9.581   6.047  0.4364 -0.6026  0.3832
  593LEU    CD2 3575   8.008   9.479   6.262  0.7650  0.1404  0.1540
  593LEU   HD21 3576   8.089   9.421   6.219 -0.0727  0.1092 -1.4313
  593LEU   HD22 3577   8.060   9.537   6.339 -0.7763  3.3714 -1.0597
  593LEU   HD23 3578   7.923   9.414   6.283 -0.0987  0.9295 -0.8374
  593LEU      C 3579   7.618   9.641   6.360  0.4191 -0.0561  0.2525
  593LEU      O 3580   7.677   9.700   6.448  0.0684 -0.2721 -0.0384
  594ASP      N 3581   7.488   9.631   6.358 -0.7040 -0.2954 -0.1513
  594ASP      H 3582   7.442   9.589   6.278  0.3809 -0.7021 -0.5811
  594ASP     CA 3583   7.395   9.691   6.458  0.2750  0.2501 -0.1945
  594ASP     HA 3584   7.415   9.664   6.561 -1.0181 -2.1361 -0.5052
  594ASP     CB 3585   7.400   9.846   6.458 -0.4374 -0.0037  0.4413
  594ASP    HB1 3586   7.497   9.893   6.446 -1.4142  2.0058 -0.0796
  594ASP    HB2 3587   7.359   9.878   6.362  2.9847  2.4646 -0.3550
  594ASP     CG 3588   7.323   9.920   6.566  0.0666 -0.3912  0.5881
  594ASP    OD1 3589   7.372  10.029   6.595 -0.3650  0.7358 -0.0481
  594ASP    OD2 3590   7.224   9.868   6.625 -0.3098  0.0006  0.1919
  594ASP      C 3591   7.255   9.637   6.426  0.0013 -1.0957  0.3630
  594ASP      O 3592   7.188   9.580   6.508  0.7417 -0.1386 -0.6420
  595THR      N 3593   7.213   9.665   6.302 -0.5223 -0.1938  0.6408
  595THR      H 3594   7.265   9.721   6.236 -0.1281 -0.6449  0.5654
  595THR     CA 3595   7.083   9.622   6.242 -0.0941  0.4992  0.4158
  595THR     HA 3596   7.019   9.568   6.311 -3.6982  0.5659 -2.5771
  595THR     CB 3597   7.004   9.758   6.220 -0.7226 -0.0215 -0.1767
  595THR     HB 3598   6.990   9.803   6.319 -1.6688  0.1679 -0.3856
  595THR    OG1 3599   6.881   9.751   6.145 -0.3840 -0.3028 -0.4261
  595THR    HG1 3600   6.817   9.701   6.194 -0.1058  1.9237  2.4678
  595THR    CG2 3601   7.073   9.854   6.122 -0.5181  0.2651 -0.1157
  595THR   HG21 3602   7.179   9.859   6.148 -1.0138  2.3582  1.8003
  595THR   HG22 3603   7.056   9.820   6.020 -1.2225 -1.4943  0.5583
  595THR   HG23 3604   7.026   9.952   6.124 -1.1265  0.1899 -3.6956
  595THR      C 3605   7.110   9.533   6.124 -0.6745  0.1542 -0.5167
  595THR      O 3606   7.218   9.549   6.058  0.1897 -0.2956 -0.2007
  596LEU      N 3607   7.012   9.452   6.091 -0.6712  0.2419  0.3002
  596LEU      H 3608   6.929   9.438   6.146 -0.3563  0.4264  0.8240
  596LEU     CA 3609   7.016   9.364   5.976  0.4114  0.7808  0.5442
  596LEU     HA 3610   7.107   9.375   5.917  0.3987 -2.1875 -0.1440
  596LEU     CB 3611   7.013   9.214   6.020  0.0035 -0.2772 -0.2128
  596LEU    HB1 3612   6.923   9.208   6.082 -0.6388  2.9518 -0.6634
  596LEU    HB2 3613   6.996   9.151   5.932 -1.5666  1.6717 -1.3838
  596LEU     CG 3614   7.138   9.176   6.103 -0.4169 -0.1749  0.5669
  596LEU     HG 3615   7.135   9.250   6.182  0.6929  2.0535 -1.3448
  596LEU    CD1 3616   7.124   9.029   6.151  0.8609  0.0307  0.3088
  596LEU   HD11 3617   7.027   9.012   6.198  0.9769 -1.7568 -0.0194
  596LEU   HD12 3618   7.124   8.970   6.060  1.1424  0.5439 -0.0261
  596LEU   HD13 3619   7.208   8.996   6.213  1.5910 -1.6460 -1.4715
  596LEU    CD2 3620   7.284   9.203   6.036 -0.0530  1.4925  0.1384
  596LEU   HD21 3621   7.366   9.153   6.087 -0.6561  0.1126 -0.2116
  596LEU   HD22 3622   7.282   9.155   5.938  1.0499  0.6490  0.5138
  596LEU   HD23 3623   7.298   9.310   6.051 -0.7271  1.2016  3.6546
  596LEU      C 3624   6.899   9.403   5.897  0.5460 -0.2857  0.2956
  596LEU      O 3625   6.788   9.363   5.936  0.6866 -0.0589 -0.0164
  597PRO      N 3626   6.900   9.498   5.796  0.0996  0.0930 -0.2142
  597PRO     CA 3627   6.782   9.550   5.732  0.6073  0.0447  0.0650
  597PRO     HA 3628   6.702   9.578   5.800 -0.2588 -0.4560 -0.7221
  597PRO     CB 3629   6.826   9.677   5.668 -0.5083 -0.4060  0.9316
  597PRO    HB1 3630   6.777   9.704   5.575  1.2827 -0.5917 -0.1078
  597PRO    HB2 3631   6.806   9.756   5.740 -0.3076 -0.3295  0.9035
  597PRO     CG 3632   6.973   9.666   5.649 -0.0491 -0.1168  0.2811
  597PRO    HG1 3633   6.985   9.601   5.562  0.8859  0.8139 -0.3158
  597PRO    HG2 3634   7.028   9.759   5.633  0.9536 -0.6872  0.2741
  597PRO     CD 3635   7.020   9.575   5.763 -0.6672 -0.0428  0.3023
  597PRO    HD1 3636   7.093   9.504   5.725  1.1567  1.0510  1.6148
  597PRO    HD2 3637   7.070   9.623   5.847 -1.5134 -0.6867  1.2083
  597PRO      C 3638   6.734   9.448   5.625 -0.2858  0.0322  0.8599
  597PRO      O 3639   6.808   9.376   5.556  0.5030 -0.1913 -0.2702
  598PHE      N 3640   6.598   9.443   5.608  0.2313 -0.4402 -0.1191
  598PHE      H 3641   6.549   9.506   5.670  1.0902 -0.5214  0.6796
  598PHE     CA 3642   6.519   9.374   5.494  0.4517 -0.3554 -0.2876
  598PHE     HA 3643   6.579   9.385   5.404 -1.6365 -0.1307 -1.7252
  598PHE     CB 3644   6.504   9.222   5.528 -0.0656  0.5333 -0.2989
  598PHE    HB1 3645   6.460   9.175   5.440  1.7370  1.5149 -1.8034
  598PHE    HB2 3646   6.600   9.171   5.531  0.1695  0.5534 -3.6385
  598PHE     CG 3647   6.422   9.181   5.654 -0.0405  0.1376  0.0954
  598PHE    CD1 3648   6.486   9.187   5.779  0.6250 -0.1166 -0.5787
  598PHE    HD1 3649   6.591   9.210   5.790  1.3897 -1.6894 -3.4427
  598PHE    CD2 3650   6.294   9.134   5.647  0.7010  0.6176  0.2707
  598PHE    HD2 3651   6.237   9.125   5.555  0.2879  0.3879  0.5420
  598PHE    CE1 3652   6.415   9.147   5.897 -0.2096  1.0932 -0.1083
  598PHE    HE1 3653   6.450   9.156   5.999 -0.8977  0.4720  0.1945
  598PHE    CE2 3654   6.217   9.100   5.761  0.2505 -0.2364 -0.4294
  598PHE    HE2 3655   6.120   9.056   5.749  0.8270 -2.4016  2.0527
  598PHE     CZ 3656   6.281   9.110   5.890 -0.9026  0.6944 -0.0275
  598PHE     HZ 3657   6.242   9.070   5.982  0.2696  3.5481  1.8507
  598PHE      C 3658   6.394   9.454   5.461 -0.0112  0.6289  0.4036
  598PHE     O1 3659   6.312   9.407   5.381  0.2943 -0.4124 -0.1890
  598PHE     O2 3660   6.373   9.561   5.517 -0.0121  0.7712  0.0792
  599JV2    C00 3661   6.800   3.179   3.975  0.1838 -0.1295  0.3652
  599JV2    C01 3662   6.859   3.278   3.887 -1.3501  0.1721  0.3945
  599JV2    C02 3663   6.896   3.406   3.930 -0.5592 -0.0887 -0.4339
  599JV2    C03 3664   6.960   3.492   3.841 -0.0529  0.5045  0.0470
  599JV2    C04 3665   6.991   3.455   3.710  0.1815 -0.0227 -0.7768
  599JV2    C05 3666   6.952   3.331   3.664 -0.4155 -0.1704  0.2291
  599JV2    C06 3667   6.882   3.245   3.750  0.4481  0.4147 -0.0356
  599JV2    C07 3668   6.866   3.056   3.987 -0.8642  0.3927  0.1946
  599JV2    C08 3669   6.810   2.955   4.065  0.4265 -0.3465 -0.4515
  599JV2    C09 3670   6.687   2.974   4.139 -0.7285  0.1967  0.1978
  599JV2    C0A 3671   6.635   3.100   4.133  0.6719 -0.2412  0.2182
  599JV2    C0B 3672   6.682   3.206   4.048 -0.1967 -0.2047  0.3933
  599JV2    F0C 3673   6.874   2.834   4.073  0.0017  0.1163  0.3062
  599JV2    N0D 3674   6.636   2.866   4.213 -0.3578  0.1306  0.0354
  599JV2    C0E 3675   6.511   2.842   4.264 -0.7561 -0.2725 -0.4550
  599JV2    C0F 3676   6.479   2.711   4.322 -0.4228 -0.9230  0.0768
  599JV2    O0G 3677   6.429   2.931   4.257 -0.1710 -0.3470 -0.3167
  599JV2    C0H 3678   6.559   2.611   4.362  0.1388  0.3324 -0.0177
  599JV2    C0I 3679   6.474   2.501   4.426 -0.4716  0.2519 -0.0490
  599JV2    C0J 3680   6.331   2.566   4.443 -0.2694 -0.2438 -0.1020
  599JV2    C0K 3681   6.331   2.681   4.339 -0.1642 -0.6880  0.1203
  599JV2    C0M 3682   6.707   2.627   4.359  0.3956  0.4060  0.3649
  599JV2    O0N 3683   6.760   2.596   4.254 -0.4387  0.5473  0.2023
  599JV2    O0O 3684   6.763   2.670   4.463 -0.3783 -0.3508  0.0531
  599JV2    O0P 3685   6.845   3.117   3.715 -0.2283 -0.4186 -0.2877
  599JV2    C0Q 3686   6.914   3.059   3.604 -0.5933 -0.2920  0.2977
  599JV2    C0R 3687   6.913   2.911   3.607 -0.2014 -0.2380  0.3625
  599JV2    C0S 3688   7.010   2.846   3.532 -0.1695 -0.0602 -0.0576
  599JV2    C0T 3689   7.022   2.706   3.513  0.8064 -0.1809 -1.2382
  599JV2    C0U 3690   6.927   2.627   3.582  0.3517  0.0094 -0.9053
  599JV2    C0V 3691   6.823   2.693   3.651 -0.3103  0.5183 -0.0869
  599JV2    C0W 3692   6.808   2.833   3.665  0.3244  0.2273  0.1366
  599JV2    H0X 3693   6.868   3.441   4.028  1.6041  0.3248  0.0836
  599JV2    H0Y 3694   6.984   3.592   3.876 -0.5328  1.1840 -1.4999
  599JV2    H0Z 3695   7.035   3.529   3.645 -0.5715  0.6249 -0.5641
  599JV2    H10 3696   6.956   3.306   3.559 -1.4685 -2.5558  0.6877
  599JV2    H11 3697   6.958   3.041   3.932 -1.7955  0.5432 -1.5080
  599JV2    H12 3698   6.552   3.125   4.198 -0.7048 -0.8188 -1.2503
  599JV2    H13 3699   6.627   3.300   4.044 -0.0725 -0.1682 -0.9513
  599JV2    H14 3700   6.693   2.783   4.223 -2.0325 -1.3005 -1.3787
  599JV2    H15 3701   6.503   2.479   4.529 -1.8835  1.4552  0.6409
  599JV2    H16 3702   6.469   2.407   4.371 -0.1998 -1.2324  2.3278
  599JV2    H17 3703   6.256   2.488   4.432 -0.4147 -0.0258 -0.6465
  599JV2    H18 3704   6.327   2.610   4.543  1.3740  1.1412 -0.5854
  599JV2    H19 3705   6.293   2.648   4.242 -1.1140  2.6929 -0.7650
  599JV2    H1A 3706   6.281   2.773   4.367  1.8922  0.5034  0.0748
  599JV2    H1B 3707   6.890   3.107   3.509  0.6397  2.4937  1.2755
  599JV2    H1C 3708   7.019   3.085   3.619 -0.7945  0.2713  0.7893
  599JV2    H1D 3709   7.080   2.913   3.485  1.3038 -0.7341  1.0903
  599JV2    H1E 3710   7.104   2.665   3.457 -0.0737 -1.8989 -1.3588
  599JV2    H1F 3711   6.924   2.519   3.579 -3.4016 -0.2202  2.0866
  599JV2    H1G 3712   6.760   2.620   3.701 -0.0945  1.5876  1.8308
  599JV2    H1H 3713   6.722   2.871   3.719  0.3019  1.1239 -0.5186
  600SOL     OW 3714  11.687   6.766   6.230 -0.5306 -0.0579 -0.2346
  600SOL    HW1 3715  11.780   6.769   6.212 -0.6448 -0.7746 -0.9459
  600SOL    HW2 3716  11.680   6.716   6.312 -0.2322  0.8511  0.3686
  600SOL     MW 3717  11.698   6.760   6.238  0.4457  0.7526  0.2452
  601SOL     OW 3718   4.977   1.801   0.442  0.4393  0.4908 -0.3742
  601SOL    HW1 3719   5.042   1.804   0.511  0.9178 -1.1330 -0.7222
  601SOL    HW2 3720   4.896   1.774   0.486  0.4592  0.5878 -0.2765
  601SOL     MW 3721   4.975   1.798   0.456  0.3255 -0.1198  0.1597
  602SOL     OW 3722   9.456   8.178   5.303  0.6500  0.0807 -0.1712
  602SOL    HW1 3723   9.441   8.092   5.344  0.2596  1.3864  2.7257
  602SOL    HW2 3724   9.507   8.159   5.225 -0.3726 -2.8776 -0.2529
  602SOL     MW 3725   9.460   8.165   5.298  0.1698  0.3986 -0.3515
  603SOL     OW 3726   6.800   2.825   0.387  0.1192  0.7847  0.0068
  603SOL    HW1 3727   6.792   2.756   0.322 -2.1092  0.4066  0.5685
  603SOL    HW2 3728   6.788   2.906   0.338  0.0565  0.6043 -0.2796
  603SOL     MW 3729   6.797   2.827   0.373 -0.4086 -0.7470  0.3387
  604SOL     OW 3730   4.799   5.442   0.190  0.0409 -0.3362 -0.2182
  604SOL    HW1 3731   4.795   5.349   0.209 -2.6280 -0.5963 -1.5617
  604SOL    HW2 3732   4.785   5.448   0.095  1.5379  1.3868 -0.3919
  604SOL     MW 3733   4.796   5.431   0.180 -0.6934  0.2344  0.0016
  605SOL     OW 3734   2.502   6.366   2.821  0.1968 -0.1315 -0.5837
  605SOL    HW1 3735   2.515   6.390   2.729  0.0281 -0.9819 -0.8444
  605SOL    HW2 3736   2.541   6.438   2.871 -1.3185  1.2425 -1.2979
  605SOL     MW 3737   2.509   6.378   2.816 -0.1332  0.3914  0.7476
  606SOL     OW 3738   6.610   3.465   0.832 -0.2933 -0.1428 -0.2657
  606SOL    HW1 3739   6.638   3.379   0.862  0.0130  0.2164  0.5153
  606SOL    HW2 3740   6.692   3.512   0.815 -0.4508 -0.3810 -1.8687
  606SOL     MW 3741   6.624   3.460   0.834 -0.0812  0.1212  0.2321
  607SOL     OW 3742   4.888   3.108   3.599 -0.1627 -0.1266 -0.1382
  607SOL    HW1 3743   4.804   3.090   3.640 -0.9524 -0.4933 -1.8326
  607SOL    HW2 3744   4.927   3.021   3.585  0.6067  0.0468  0.8065
  607SOL     MW 3745   4.882   3.094   3.602 -0.3380  0.4975 -0.3213
  608SOL     OW 3746   9.056   6.355   0.337  0.6257 -0.0837  0.1095
  608SOL    HW1 3747   9.138   6.322   0.300  1.1319  0.5831  0.6144
  608SOL    HW2 3748   9.079   6.383   0.426 -0.1110  0.2714  0.1978
  608SOL     MW 3749   9.069   6.354   0.344 -0.3973 -0.6938 -0.2189
  609SOL     OW 3750   8.021   8.197   3.754 -0.2134 -0.1219 -0.1343
  609SOL    HW1 3751   8.072   8.174   3.832  1.8581 -1.5387 -1.8053
  609SOL    HW2 3752   7.935   8.157   3.770  0.5087 -1.3301  0.9619
  609SOL     MW 3753   8.016   8.189   3.766  0.5697  0.1645  0.1886
  610SOL     OW 3754   2.706   7.761   1.904  0.0890  0.3418 -0.2334
  610SOL    HW1 3755   2.744   7.846   1.929  0.4465  0.9220 -2.5250
  610SOL    HW2 3756   2.695   7.767   1.809 -0.6880 -1.8834 -0.3322
  610SOL     MW 3757   2.709   7.773   1.895 -0.5471  0.0030 -0.3263
  611SOL     OW 3758   0.990   5.565   0.494  0.2223  0.2604  0.2540
  611SOL    HW1 3759   0.956   5.627   0.429 -0.0601  0.2654  0.4028
  611SOL    HW2 3760   1.064   5.522   0.450 -0.1089  0.0990 -0.1530
  611SOL     MW 3761   0.995   5.568   0.480  0.0497 -0.4752  0.3087
  612SOL     OW 3762   4.797   9.554   2.171 -0.0024 -0.3137 -0.2374
  612SOL    HW1 3763   4.777   9.548   2.264  0.0514 -0.2632 -0.2230
  612SOL    HW2 3764   4.885   9.590   2.167  0.0539 -0.4547 -0.3042
  612SOL     MW 3765   4.806   9.558   2.182  0.1170 -0.5161  0.0103
  613SOL     OW 3766   3.394   5.574   2.677 -0.9404 -0.2391  0.4562
  613SOL    HW1 3767   3.322   5.572   2.614 -1.5133 -0.2239  1.1019
  613SOL    HW2 3768   3.456   5.637   2.640 -0.9207 -0.7830 -0.4566
  613SOL     MW 3769   3.393   5.582   2.664 -0.3095 -0.2761 -0.1998
  614SOL     OW 3770   4.797  10.706   5.388 -0.5523 -0.1290  0.2214
  614SOL    HW1 3771   4.758  10.706   5.301  0.4491 -1.0906 -0.2480
  614SOL    HW2 3772   4.765  10.626   5.430  1.5694 -1.4602 -0.5248
  614SOL     MW 3773   4.788  10.696   5.382 -0.5590  0.5715 -0.0900
  615SOL     OW 3774   8.750  10.723   5.490  0.2644 -0.1808 -0.1250
  615SOL    HW1 3775   8.681  10.724   5.556  0.5272  1.2543  0.1630
  615SOL    HW2 3776   8.831  10.719   5.540  0.4275 -0.8244 -0.4293
  615SOL     MW 3777   8.752  10.723   5.504 -0.1909  0.3068  0.5322
  616SOL     OW 3778   4.904  12.467   6.085 -0.2790 -0.0280  0.2484
  616SOL    HW1 3779   4.877  12.555   6.109 -0.8515 -0.3669  0.8772
  616SOL    HW2 3780   4.956  12.437   6.159 -2.1594 -1.1315  1.1841
  616SOL     MW 3781   4.908  12.474   6.097 -0.8203  0.2952 -0.1701
  617SOL     OW 3782  10.900   9.483   4.098 -0.3737 -0.5669  0.4600
  617SOL    HW1 3783  10.942   9.551   4.044  1.5774 -1.8167  0.2899
  617SOL    HW2 3784  10.840   9.439   4.038  0.0608 -0.4569 -0.0666
  617SOL     MW 3785  10.898   9.486   4.083  0.0647 -0.2350 -0.1360
  618SOL     OW 3786   8.986   6.105   5.002 -0.1020  0.3128 -0.0804
  618SOL    HW1 3787   8.937   6.135   5.078  0.2836 -1.0896  0.7458
  618SOL    HW2 3788   9.014   6.016   5.024 -0.2502 -0.2520 -1.9896
  618SOL     MW 3789   8.984   6.098   5.014 -0.3793  0.1574 -0.1647
  619SOL     OW 3790   8.987   8.596   1.169 -0.3195  0.2349  0.2030
  619SOL    HW1 3791   8.988   8.563   1.258 -3.4932 -2.4433 -0.5910
  619SOL    HW2 3792   8.914   8.657   1.166 -0.5394 -0.0552 -0.6674
  619SOL     MW 3793   8.978   8.600   1.180  0.0169 -0.0269 -0.4534
  620SOL     OW 3794   9.767   5.069   5.746 -0.1847  0.2680 -0.5375
  620SOL    HW1 3795   9.822   4.994   5.765 -0.4492  0.3372  0.5443
  620SOL    HW2 3796   9.685   5.051   5.792 -0.3649  1.0672 -0.5324
  620SOL     MW 3797   9.763   5.057   5.754  0.3782  0.5695  0.1433
  621SOL     OW 3798   6.817   7.506   4.524  0.2675 -0.8966 -0.2260
  621SOL    HW1 3799   6.767   7.545   4.452 -0.5638 -1.4275  0.0508
  621SOL    HW2 3800   6.768   7.428   4.547  0.8732 -1.0685  0.5117
  621SOL     MW 3801   6.805   7.501   4.518  0.2354 -0.1709 -0.8929
  622SOL     OW 3802   7.313   3.797   2.551  0.0752  0.1828 -0.5652
  622SOL    HW1 3803   7.398   3.761   2.575 -0.3606  0.7165  2.1480
  622SOL    HW2 3804   7.327   3.837   2.465  2.6816  0.5891 -0.0438
  622SOL     MW 3805   7.326   3.798   2.543  0.1860  0.5019  0.9177
  623SOL     OW 3806   5.134  10.573   2.962 -0.1561 -0.2925 -0.5055
  623SOL    HW1 3807   5.087  10.644   3.005 -0.4064 -1.8225  1.9478
  623SOL    HW2 3808   5.202  10.617   2.911 -2.0446  1.7846 -1.3929
  623SOL     MW 3809   5.137  10.587   2.961  0.2193 -0.2866 -0.2024
  624SOL     OW 3810   0.925   8.060   0.496  0.3707  0.0304  0.0534
  624SOL    HW1 3811   0.922   8.118   0.420  0.2286  0.5784  0.4649
  624SOL    HW2 3812   0.918   8.119   0.571 -0.0272 -0.5410  0.4799
  624SOL     MW 3813   0.923   8.075   0.496 -0.8464  0.2918 -0.2964
  625SOL     OW 3814   1.790   7.214   1.869  0.1391 -0.0735 -0.1572
  625SOL    HW1 3815   1.754   7.132   1.837  0.7905  0.0577 -1.2710
  625SOL    HW2 3816   1.841   7.190   1.946 -1.5898 -0.3718  0.9531
  625SOL     MW 3817   1.792   7.201   1.875  0.3020  0.3798  0.0736
  626SOL     OW 3818   8.397  10.458   6.300 -0.4883  0.1399 -0.1226
  626SOL    HW1 3819   8.491  10.466   6.312 -0.5225 -1.4602  1.4599
  626SOL    HW2 3820   8.364  10.418   6.380 -2.3842 -0.3281 -1.0522
  626SOL     MW 3821   8.405  10.454   6.312  0.1266 -0.3737 -0.0646
  627SOL     OW 3822   8.744   7.535   4.107  0.8023  0.5634  0.2248
  627SOL    HW1 3823   8.799   7.457   4.116  1.9249  1.2209 -0.6468
  627SOL    HW2 3824   8.659   7.509   4.142  1.2848 -0.9106  0.3593
  627SOL     MW 3825   8.740   7.521   4.112  0.5518  0.1988  0.1736
  628SOL     OW 3826  10.408   4.996   4.932  0.2237  0.2493  0.5416
  628SOL    HW1 3827  10.492   4.985   4.888 -0.2072  1.6072 -0.6758
  628SOL    HW2 3828  10.373   4.907   4.938  0.7581 -0.0886 -0.9289
  628SOL     MW 3829  10.415   4.983   4.927  0.0186  0.4423  0.0663
  629SOL     OW 3830   9.987   4.848   4.800 -0.4074  0.1516 -0.5027
  629SOL    HW1 3831   9.921   4.906   4.762 -0.0401  1.2315  0.4511
  629SOL    HW2 3832   9.950   4.760   4.789 -0.9357  0.5251 -2.0675
  629SOL     MW 3833   9.974   4.844   4.794  0.6752 -0.2164  0.7043
  630SOL     OW 3834   8.703   8.603   6.320 -0.2264 -0.0702  0.5813
  630SOL    HW1 3835   8.688   8.576   6.230  0.0403  1.0545  0.1854
  630SOL    HW2 3836   8.780   8.553   6.348  0.4241  0.4629 -0.2190
  630SOL     MW 3837   8.711   8.593   6.312  0.3201  0.4226  0.2427
  631SOL     OW 3838   6.859   9.594   3.727  0.3721  0.1089  0.0014
  631SOL    HW1 3839   6.881   9.629   3.641 -0.1016  1.9019  0.5512
  631SOL    HW2 3840   6.941   9.558   3.761  0.3504 -1.5485 -1.5586
  631SOL     MW 3841   6.872   9.594   3.720 -0.0459  0.1598  0.3820
  632SOL     OW 3842   6.908   3.301   1.931 -0.0504 -0.3599  0.6199
  632SOL    HW1 3843   6.845   3.373   1.943  0.1936  0.0269 -0.3170
  632SOL    HW2 3844   6.927   3.302   1.837  0.5573 -1.1523  0.7299
  632SOL     MW 3845   6.902   3.311   1.920  0.0723  0.1896  0.2496
  633SOL     OW 3846   7.758   8.715   2.676  0.0800 -0.1243  0.0391
  633SOL    HW1 3847   7.725   8.787   2.622 -0.9723 -0.6032  0.0067
  633SOL    HW2 3848   7.682   8.658   2.688  0.0492  0.3470  2.6810
  633SOL     MW 3849   7.744   8.717   2.671 -0.5133 -0.1705  0.3190
  634SOL     OW 3850   3.861   5.247   3.023 -0.1748 -0.5265 -0.1335
  634SOL    HW1 3851   3.800   5.321   3.032 -1.2975 -0.9552 -3.0233
  634SOL    HW2 3852   3.806   5.169   3.030  0.4329 -0.9944 -0.4413
  634SOL     MW 3853   3.846   5.247   3.025 -0.0351 -0.3506  0.3289
  635SOL     OW 3854   8.808   6.879   1.860 -0.5841 -0.5190 -0.1027
  635SOL    HW1 3855   8.830   6.949   1.922  1.8270 -2.1497  1.0761
  635SOL    HW2 3856   8.741   6.827   1.905 -0.0674 -0.7256  0.4560
  635SOL     MW 3857   8.802   6.881   1.874 -0.3953  0.4227 -0.1911
  636SOL     OW 3858   9.932  13.062   6.306 -0.0907  0.0341 -0.0360
  636SOL    HW1 3859   9.937  12.987   6.365 -0.6035 -0.6352 -0.8265
  636SOL    HW2 3860  10.012  13.057   6.253  0.2033  0.4447  0.3514
  636SOL     MW 3861   9.943  13.052   6.307  0.3090 -0.1631  0.0245
  637SOL     OW 3862   3.299   8.722   1.129  0.2154  0.4096  0.7093
  637SOL    HW1 3863   3.324   8.669   1.205  1.2061 -1.1802 -0.6404
  637SOL    HW2 3864   3.212   8.690   1.104  1.5929 -2.2267 -1.3047
  637SOL     MW 3865   3.291   8.711   1.135 -0.2785 -0.2260 -0.2831
  638SOL     OW 3866   2.858   3.471   3.756  0.1265  0.2031 -0.0057
  638SOL    HW1 3867   2.792   3.540   3.761 -0.8151 -0.7154  0.8224
  638SOL    HW2 3868   2.810   3.393   3.728  0.3568 -1.0167  2.6827
  638SOL     MW 3869   2.844   3.470   3.753 -0.1486  0.5109 -0.2578
  639SOL     OW 3870   4.809   4.401   4.743  0.1384 -0.2689  0.4739
  639SOL    HW1 3871   4.830   4.336   4.810  0.8904 -2.6016 -1.8374
  639SOL    HW2 3872   4.721   4.377   4.712 -0.6644  1.4465  1.2685
  639SOL     MW 3873   4.800   4.390   4.747 -0.0024  0.2664  0.0908
  640SOL     OW 3874   5.885   4.618   6.011 -0.5707 -0.1419  0.4670
  640SOL    HW1 3875   5.894   4.705   5.971 -0.6058 -0.6361 -0.6685
  640SOL    HW2 3876   5.970   4.602   6.052  0.3023 -0.5197 -1.3566
  640SOL     MW 3877   5.897   4.627   6.011 -0.2985  0.2797 -0.3273
  641SOL     OW 3878   8.303   5.954   5.907  0.5079 -0.1222 -0.1797
  641SOL    HW1 3879   8.235   5.887   5.903 -2.8445  2.8904  0.9278
  641SOL    HW2 3880   8.354   5.932   5.985 -0.9971 -0.9965  0.6095
  641SOL     MW 3881   8.301   5.943   5.916  0.2274  0.0970 -0.0728
  642SOL     OW 3882   5.380   4.791   0.327 -0.0431 -0.1358  0.1479
  642SOL    HW1 3883   5.372   4.777   0.233  0.0393 -0.9277  0.2548
  642SOL    HW2 3884   5.332   4.872   0.343  3.1134  2.2256 -1.1554
  642SOL     MW 3885   5.373   4.799   0.317 -0.2200 -0.1186  0.0506
  643SOL     OW 3886  11.652   6.025   5.685  0.3741  0.4042  0.5975
  643SOL    HW1 3887  11.569   5.997   5.724  0.0447 -0.0533 -0.4083
  643SOL    HW2 3888  11.654   6.119   5.700  0.5482  0.1640  2.2478
  643SOL     MW 3889  11.641   6.033   5.692  0.2162 -0.3441  0.0215
  644SOL     OW 3890   3.148   2.947   4.073 -0.1785 -0.1588 -0.6414
  644SOL    HW1 3891   3.142   2.860   4.114  0.4220  0.9549  1.9997
  644SOL    HW2 3892   3.230   2.983   4.105 -0.5891  1.5457 -1.4120
  644SOL     MW 3893   3.158   2.940   4.082  0.1260 -0.1262 -0.4562
  645SOL     OW 3894  10.478   4.591   4.583 -0.1870 -0.3601  0.1667
  645SOL    HW1 3895  10.416   4.524   4.612 -2.0539  0.8642 -0.8046
  645SOL    HW2 3896  10.514   4.628   4.663  0.7175 -2.3172  0.7257
  645SOL     MW 3897  10.475   4.587   4.597 -0.1215 -0.3217  0.2039
  646SOL     OW 3898   6.828   8.393   2.082 -0.5208  0.3624  0.3663
  646SOL    HW1 3899   6.768   8.344   2.139 -2.0117  0.1181 -1.3265
  646SOL    HW2 3900   6.864   8.327   2.023  1.7685  0.4473  1.5696
  646SOL     MW 3901   6.825   8.378   2.082 -0.6184  0.0515 -0.4165
  647SOL     OW 3902   8.451   1.842   1.172 -0.1383  0.2646 -0.0623
  647SOL    HW1 3903   8.417   1.919   1.218 -1.9266 -0.5394  0.0885
  647SOL    HW2 3904   8.424   1.768   1.228  0.0409 -0.5570 -1.0379
  647SOL     MW 3905   8.443   1.842   1.185 -0.1535 -0.1957 -0.2162
  648SOL     OW 3906   4.302   5.650   1.800  0.2608  0.0041 -0.6948
  648SOL    HW1 3907   4.335   5.740   1.798 -0.8164  0.4054 -2.1405
  648SOL    HW2 3908   4.300   5.624   1.708  0.1343 -1.3522 -0.3192
  648SOL     MW 3909   4.306   5.658   1.788 -0.2238 -0.0055 -0.0077
  649SOL     OW 3910   5.582   8.270   6.282  0.9049  0.3449  0.7120
  649SOL    HW1 3911   5.500   8.320   6.289  0.3390 -0.5659  0.8166
  649SOL    HW2 3912   5.604   8.273   6.189 -1.0372 -2.0838  0.0566
  649SOL     MW 3913   5.574   8.277   6.271 -0.0311  0.0056  0.2719
  650SOL     OW 3914   1.666   2.631   0.130  0.0742  0.0838 -0.2741
  650SOL    HW1 3915   1.644   2.714   0.089 -0.0101 -0.7699 -2.0457
  650SOL    HW2 3916   1.761   2.632   0.137  0.2744 -0.6094 -2.4625
  650SOL     MW 3917   1.675   2.642   0.126 -0.0835 -0.0310  0.1575
  651SOL     OW 3918   8.005   2.005   0.973  0.3630  0.4467 -0.2714
  651SOL    HW1 3919   7.992   2.055   1.054 -0.5556 -0.8420  0.4203
  651SOL    HW2 3920   7.917   1.999   0.934  0.7267  0.7004 -1.1588
  651SOL     MW 3921   7.992   2.010   0.978  0.5944  0.1585 -0.0337
  652SOL     OW 3922   6.269   3.758   2.092  0.5475 -0.8328  0.6593
  652SOL    HW1 3923   6.272   3.853   2.099 -0.5649 -0.8503  1.7944
  652SOL    HW2 3924   6.337   3.736   2.028  0.2251  0.7790 -0.2941
  652SOL     MW 3925   6.278   3.767   2.085 -0.2494 -0.0023 -0.8286
  653SOL     OW 3926   7.192   7.934   2.071 -1.0465  0.1229 -0.1468
  653SOL    HW1 3927   7.101   7.906   2.084 -1.1276  0.1989 -0.5246
  653SOL    HW2 3928   7.243   7.853   2.071 -1.2126  0.0147 -0.7033
  653SOL     MW 3929   7.187   7.920   2.073 -0.1265 -0.2144  0.3285
  654SOL     OW 3930   5.682   4.437   1.553  0.6977 -0.1083  0.3323
  654SOL    HW1 3931   5.593   4.405   1.566  0.9362 -0.8553  0.1550
  654SOL    HW2 3932   5.678   4.488   1.472  0.7451 -1.3943 -0.5100
  654SOL     MW 3933   5.670   4.440   1.545  0.1609 -0.3026 -0.6597
  655SOL     OW 3934   4.746   4.889   2.502 -0.0566  0.4058  0.4956
  655SOL    HW1 3935   4.795   4.833   2.442  1.2722  2.4841 -0.4506
  655SOL    HW2 3936   4.813   4.931   2.556 -1.0836  0.3667  1.8568
  655SOL     MW 3937   4.761   4.887   2.502 -0.3907 -0.5035 -0.7660
  656SOL     OW 3938   9.153   7.319   1.427  0.2500 -0.4837 -0.1258
  656SOL    HW1 3939   9.154   7.224   1.421 -2.9963 -0.6533  0.2806
  656SOL    HW2 3940   9.181   7.338   1.516  0.0488 -1.1289  0.0770
  656SOL     MW 3941   9.157   7.309   1.437 -0.0575 -0.2137 -1.0231
  657SOL     OW 3942   6.428   6.082   0.842  0.4261  0.2351 -0.4051
  657SOL    HW1 3943   6.404   5.989   0.842 -1.1363  0.5976  0.3282
  657SOL    HW2 3944   6.422   6.108   0.750 -2.7764  0.4022 -0.2820
  657SOL     MW 3945   6.424   6.073   0.830 -0.0257 -0.6242 -0.3187
  658SOL     OW 3946   8.522   7.737   1.091 -0.0941 -0.4164  0.4963
  658SOL    HW1 3947   8.532   7.762   1.182 -1.2449 -0.4496  0.6540
  658SOL    HW2 3948   8.433   7.700   1.086 -0.4800  0.6100 -0.8487
  658SOL     MW 3949   8.512   7.735   1.102 -0.3908 -0.2916 -0.1707
  659SOL     OW 3950   9.199   1.459   1.210  0.2246 -0.8588  0.7411
  659SOL    HW1 3951   9.190   1.384   1.152  0.1192 -0.3398  0.0672
  659SOL    HW2 3952   9.147   1.528   1.168  0.2809 -0.4258  1.3679
  659SOL     MW 3953   9.192   1.458   1.197  0.6776  0.0594  0.5015
  660SOL     OW 3954   7.393   8.189   1.438 -0.0692 -0.4286  0.4270
  660SOL    HW1 3955   7.372   8.123   1.372 -1.2417  0.1588  0.1865
  660SOL    HW2 3956   7.488   8.185   1.446  0.1136 -0.4821 -1.3317
  660SOL     MW 3957   7.403   8.180   1.431 -0.3872 -0.3393 -0.2524
  661SOL     OW 3958   5.167   9.392   4.904  0.3274  0.3824  0.6241
  661SOL    HW1 3959   5.222   9.403   4.982  0.2775 -0.2179  0.7503
  661SOL    HW2 3960   5.136   9.302   4.910  1.2339 -0.0411 -0.6855
  661SOL     MW 3961   5.170   9.382   4.915  0.4597 -0.0002 -0.3819
  662SOL     OW 3962   3.593  10.064   2.385 -0.0254  0.3499  0.1222
  662SOL    HW1 3963   3.559  10.121   2.454 -0.2791 -0.1479  0.4123
  662SOL    HW2 3964   3.596   9.977   2.425  0.0000  0.0917 -0.4354
  662SOL     MW 3965   3.589  10.060   2.399 -0.1276 -0.0672  0.0038
  663SOL     OW 3966   5.057  11.184   3.685 -0.0487  0.5927  0.4813
  663SOL    HW1 3967   5.150  11.160   3.688  0.1752  0.7463 -2.4055
  663SOL    HW2 3968   5.058  11.280   3.685 -0.0677  0.6145 -0.8917
  663SOL     MW 3969   5.069  11.193   3.685 -0.6946  0.0417  0.5314
  664SOL     OW 3970   6.378   9.524   2.989 -0.1319  0.5314  0.4063
  664SOL    HW1 3971   6.341   9.556   2.906  2.0651  1.0584 -0.4550
  664SOL    HW2 3972   6.307   9.533   3.052 -1.6880  0.7095 -1.2881
  664SOL     MW 3973   6.364   9.530   2.986 -0.4709  0.0033 -0.8974
  665SOL     OW 3974   6.888   4.337   1.120  0.1095  0.3373  0.0236
  665SOL    HW1 3975   6.959   4.373   1.173 -0.1279  0.7153  0.0899
  665SOL    HW2 3976   6.932   4.283   1.054  0.4646  0.6197  0.0260
  665SOL     MW 3977   6.903   4.335   1.118  0.9637  0.3775  0.3266
  666SOL     OW 3978   6.675   7.899   0.713  0.3341 -0.0961 -0.0259
  666SOL    HW1 3979   6.613   7.834   0.746  1.2920 -1.2009 -0.3806
  666SOL    HW2 3980   6.635   7.930   0.632 -0.8639  0.9041  0.8895
  666SOL     MW 3981   6.662   7.895   0.707  0.1550 -0.3203  0.2059
  667SOL     OW 3982  12.463   6.265   5.893 -0.1159  0.4163  0.4969
  667SOL    HW1 3983  12.527   6.216   5.945 -0.0356  0.3255  0.3147
  667SOL    HW2 3984  12.385   6.209   5.893 -0.0813  0.3689  0.4306
  667SOL     MW 3985  12.461   6.252   5.900 -0.0097  0.1462 -0.2423
  668SOL     OW 3986   8.331   2.014   2.540 -0.0134  0.2377 -0.2873
  668SOL    HW1 3987   8.373   2.070   2.606 -2.0418  0.4960  0.8446
  668SOL    HW2 3988   8.382   2.030   2.460  1.0689  1.6908  0.6346
  668SOL     MW 3989   8.343   2.023   2.538  0.0316  0.0195  0.0677
  669SOL     OW 3990   5.297   7.764   5.849 -0.7791  0.3740  0.4662
  669SOL    HW1 3991   5.292   7.839   5.790 -0.4229 -0.6417 -0.9220
  669SOL    HW2 3992   5.314   7.801   5.935  1.1063  1.7806 -0.4627
  669SOL     MW 3993   5.298   7.778   5.852 -0.8780  0.0575  0.3499
  670SOL     OW 3994   6.539   7.087   1.771 -0.1608  0.3271 -0.5435
  670SOL    HW1 3995   6.502   7.099   1.858 -1.0824  0.4388 -0.9417
  670SOL    HW2 3996   6.603   7.157   1.762 -1.7629  1.7988 -0.8523
  670SOL     MW 3997   6.543   7.097   1.781 -0.3895 -0.2389  0.4135
  671SOL     OW 3998   3.284   2.582   0.443 -0.1950 -0.1153  0.2906
  671SOL    HW1 3999   3.193   2.588   0.470  0.1188  0.9787  1.1961
  671SOL    HW2 4000   3.293   2.647   0.373 -0.4196 -1.1948 -0.7628
  671SOL     MW 4001   3.274   2.591   0.438 -0.2462  0.0017 -0.0097
  672SOL     OW 4002   6.598   7.673   2.053 -0.3946  0.3016 -0.6634
  672SOL    HW1 4003   6.567   7.761   2.076 -2.9712 -0.1289 -2.1077
  672SOL    HW2 4004   6.538   7.614   2.099 -0.1020 -0.6707 -1.4978
  672SOL     MW 4005   6.586   7.677   2.062  0.6570  0.1637 -0.7301
  673SOL     OW 4006   2.593   7.104   2.276  0.5563 -0.4891 -0.1487
  673SOL    HW1 4007   2.505   7.141   2.286  0.5553 -0.3071 -0.7610
  673SOL    HW2 4008   2.586   7.014   2.306 -0.1677 -0.8824 -1.4102
  673SOL     MW 4009   2.581   7.097   2.281  0.1505  0.0378 -0.7184
  674SOL     OW 4010   8.250  13.183   5.982  0.8525 -0.2742 -0.0016
  674SOL    HW1 4011   8.225  13.147   5.897 -0.6352 -1.1971  0.7833
  674SOL    HW2 4012   8.209  13.124   6.046  2.7083 -0.1405  1.3729
  674SOL     MW 4013   8.241  13.171   5.979 -0.4352 -0.3242 -0.0846
  675SOL     OW 4014   6.001   7.386   1.925  0.1730 -0.0879  0.0515
  675SOL    HW1 4015   5.926   7.395   1.866 -0.8250  0.6577  1.3769
  675SOL    HW2 4016   5.972   7.324   1.992  0.7966  0.0826  0.4880
  675SOL     MW 4017   5.988   7.379   1.926  0.1119 -0.1471 -0.9451
  676SOL     OW 4018  10.863  11.269   4.833 -0.2316  0.6341 -0.7162
  676SOL    HW1 4019  10.909  11.283   4.915 -1.4757 -0.2466  0.1687
  676SOL    HW2 4020  10.791  11.209   4.855 -1.1051  1.0411 -2.2648
  676SOL     MW 4021  10.859  11.263   4.846 -0.1887 -0.2940 -0.0911
  677SOL     OW 4022   4.522   2.473   2.267 -0.0045 -0.2957  0.1322
  677SOL    HW1 4023   4.612   2.505   2.277 -0.0929  0.0306 -0.0953
  677SOL    HW2 4024   4.506   2.477   2.173 -0.3896  0.0229  0.2073
  677SOL     MW 4025   4.532   2.478   2.256 -0.2902 -0.0278 -0.3130
  678SOL     OW 4026  10.352   7.930   3.784 -0.1155 -0.1402 -0.4374
  678SOL    HW1 4027  10.358   7.847   3.830 -0.9530  0.3805  0.6558
  678SOL    HW2 4028  10.401   7.916   3.702  1.6612 -0.9974  0.7163
  678SOL     MW 4029  10.359   7.918   3.779  0.5321  0.3440  0.4076
  679SOL     OW 4030   6.189   5.741   4.337  0.2685 -0.0135 -0.1934
  679SOL    HW1 4031   6.160   5.659   4.297  0.1672 -1.4178  2.5078
  679SOL    HW2 4032   6.117   5.802   4.322 -0.9110 -1.2825  0.1659
  679SOL     MW 4033   6.176   5.738   4.330 -0.6754 -0.0736 -0.3113
  680SOL     OW 4034  10.209   2.211   1.883  0.2822 -0.2849 -0.1861
  680SOL    HW1 4035  10.278   2.223   1.817  1.3411  0.8048  1.0444
  680SOL    HW2 4036  10.235   2.132   1.930  1.1644  0.5004  0.7311
  680SOL     MW 4037  10.221   2.203   1.881  0.6925 -0.4608 -0.0340
  681SOL     OW 4038   2.413   9.185   3.317 -0.0663 -0.2652  0.5374
  681SOL    HW1 4039   2.329   9.166   3.276 -0.3958  1.3637  0.4031
  681SOL    HW2 4040   2.459   9.100   3.317 -0.7191 -0.6845 -1.6358
  681SOL     MW 4041   2.408   9.171   3.311  0.3790 -0.0279 -0.0309
  682SOL     OW 4042   9.934  11.808   4.261 -0.1992 -0.3139 -0.1287
  682SOL    HW1 4043   9.986  11.775   4.188 -1.9521 -1.6408 -0.8587
  682SOL    HW2 4044   9.871  11.738   4.279 -1.8080  1.2275  0.6205
  682SOL     MW 4045   9.932  11.795   4.254  0.4099  0.3227  0.5856
  683SOL     OW 4046   5.936   7.821   1.356 -0.1954  0.1843  0.1266
  683SOL    HW1 4047   6.023   7.805   1.393  0.2853 -1.1992 -1.4786
  683SOL    HW2 4048   5.878   7.763   1.405  0.2056 -0.6214 -0.3237
  683SOL     MW 4049   5.940   7.812   1.367  0.1976  0.4230  0.3996
  684SOL     OW 4050   9.224   4.715   6.096 -0.2560  0.4301 -0.1482
  684SOL    HW1 4051   9.169   4.790   6.119  0.4775  1.1053 -0.5387
  684SOL    HW2 4052   9.163   4.641   6.089 -1.1465  1.1965 -0.7842
  684SOL     MW 4053   9.209   4.715   6.098 -0.3547  0.1224  0.0231
  685SOL     OW 4054  10.827  12.785   6.245 -0.4787 -0.0019  0.1229
  685SOL    HW1 4055  10.858  12.769   6.156 -1.1297 -0.1650 -0.0784
  685SOL    HW2 4056  10.844  12.878   6.260 -0.9822  0.1778 -0.4206
  685SOL     MW 4057  10.833  12.795   6.236 -0.9238 -0.4195 -0.3275
  686SOL     OW 4058   8.546  12.148   4.867 -0.0760 -0.2008 -0.5030
  686SOL    HW1 4059   8.635  12.180   4.859 -0.6371  1.6534  0.2798
  686SOL    HW2 4060   8.497  12.194   4.799 -0.3572 -1.6552 -1.3293
  686SOL     MW 4061   8.551  12.158   4.857 -0.6885  0.3838 -0.0308
  687SOL     OW 4062   5.295   8.996   1.400 -0.4339  0.0366 -0.1409
  687SOL    HW1 4063   5.330   8.952   1.478  0.6953  0.1465 -0.5715
  687SOL    HW2 4064   5.201   9.003   1.417 -0.0514  1.2901  1.8444
  687SOL     MW 4065   5.287   8.991   1.413 -0.0940  0.7007  0.3365
  688SOL     OW 4066   4.745   7.335   5.015  0.2319  0.5582 -0.0934
  688SOL    HW1 4067   4.742   7.310   5.107  0.2390 -0.4320 -0.3504
  688SOL    HW2 4068   4.823   7.292   4.980 -0.0055  0.5726 -0.6613
  688SOL     MW 4069   4.754   7.326   5.022  0.3973 -0.0711  0.0870
  689SOL     OW 4070   8.048   3.239   1.611  0.0055 -0.3523 -0.5240
  689SOL    HW1 4071   8.053   3.217   1.705  1.2047 -0.2113 -0.5351
  689SOL    HW2 4072   8.094   3.322   1.604  0.4739 -0.6731 -1.3275
  689SOL     MW 4073   8.055   3.247   1.622  0.2394 -0.3980  0.0830
  690SOL     OW 4074  10.598  11.064   5.621  0.5852  0.2618 -0.2190
  690SOL    HW1 4075  10.584  10.970   5.611  1.4270  0.2671 -1.8643
  690SOL    HW2 4076  10.592  11.099   5.532 -1.3410  2.0483  0.5283
  690SOL     MW 4077  10.596  11.057   5.608  0.4791  0.0604  0.0188
  691SOL     OW 4078   7.779   8.340   0.300 -0.5477 -0.2100  0.0598
  691SOL    HW1 4079   7.734   8.298   0.227 -0.4809  1.8711 -1.2544
  691SOL    HW2 4080   7.855   8.382   0.260 -0.4493  0.8807  1.3376
  691SOL     MW 4081   7.783   8.340   0.285 -0.6619 -0.3299 -0.0028
  692SOL     OW 4082   7.630   9.590   2.182 -0.3282  0.5965 -0.5138
  692SOL    HW1 4083   7.641   9.512   2.129 -1.6602 -0.4444  0.6791
  692SOL    HW2 4084   7.535   9.596   2.197 -0.0765  1.4141  0.9008
  692SOL     MW 4085   7.619   9.581   2.177 -0.3983  0.0879 -0.1975
  693SOL     OW 4086   4.087   3.896   2.218 -0.1290 -0.4369  0.0206
  693SOL    HW1 4087   4.150   3.954   2.175 -1.9424 -0.0942 -2.4115
  693SOL    HW2 4088   4.122   3.808   2.205  0.7301 -0.1418  0.2922
  693SOL     MW 4089   4.100   3.892   2.211 -0.0859  0.2131 -0.7069
  694SOL     OW 4090   8.772   4.724   0.801  0.0635 -0.0490  0.2968
  694SOL    HW1 4091   8.769   4.817   0.780 -0.1245  0.0551  0.7696
  694SOL    HW2 4092   8.784   4.722   0.896  1.1437 -0.5003  0.1644
  694SOL     MW 4093   8.774   4.736   0.810 -0.4613  0.1369 -0.8130
  695SOL     OW 4094  10.638   2.911   2.955 -0.6992  0.6087 -0.1315
  695SOL    HW1 4095  10.593   2.836   2.994  0.2847 -0.7016 -1.4170
  695SOL    HW2 4096  10.596   2.922   2.870  0.7108 -0.0252 -0.9467
  695SOL     MW 4097  10.627   2.903   2.949  0.1233 -0.3277 -0.0092
  696SOL     OW 4098   5.668   9.518   4.041  0.0330 -0.2042 -0.1858
  696SOL    HW1 4099   5.723   9.521   3.962  1.5971  0.4348  0.8675
  696SOL    HW2 4100   5.675   9.606   4.078 -1.7057 -0.1206  0.0360
  696SOL     MW 4101   5.676   9.530   4.035 -0.1230  0.0255  0.2346
  697SOL     OW 4102   4.240   6.675   3.568 -0.0715  0.1367 -0.1552
  697SOL    HW1 4103   4.302   6.724   3.623  1.3290 -0.7685 -0.8611
  697SOL    HW2 4104   4.264   6.583   3.581  0.6350 -0.0932 -2.6043
  697SOL     MW 4105   4.251   6.670   3.577  0.3121  0.3295  0.9185
  698SOL     OW 4106   5.748   7.954   3.938  0.3566  0.0391  0.0919
  698SOL    HW1 4107   5.790   7.973   4.023  0.4714 -1.8775  0.5091
  698SOL    HW2 4108   5.724   7.862   3.944 -0.1680  0.0302 -1.7598
  698SOL     MW 4109   5.751   7.945   3.950 -1.1232 -0.0727 -0.0468
  699SOL     OW 4110  10.035   8.277   3.846 -0.0273  0.4658  0.0058
  699SOL    HW1 4111  10.047   8.186   3.873 -1.3559 -0.4843 -2.3056
  699SOL    HW2 4112   9.987   8.318   3.918  2.9435  0.1852  2.3177
  699SOL     MW 4113  10.031   8.271   3.858  0.7979  0.4052 -0.8558
  700SOL     OW 4114  10.397   9.096   5.551 -0.0102 -0.2268 -0.3222
  700SOL    HW1 4115  10.331   9.090   5.620 -1.5783 -0.1814 -1.7548
  700SOL    HW2 4116  10.396   9.189   5.525 -0.2818 -0.4435 -1.1450
  700SOL     MW 4117  10.388   9.107   5.556  0.3331  0.2183  0.0002
  701SOL     OW 4118  12.058  11.902   4.482 -0.1203  0.0417  0.1818
  701SOL    HW1 4119  11.964  11.889   4.495 -0.0684 -2.0722 -0.9492
  701SOL    HW2 4120  12.095  11.895   4.569 -0.9080 -0.4287  0.4940
  701SOL     MW 4121  12.050  11.899   4.495  0.1410  0.2346 -0.2641
  702SOL     OW 4122   6.076  12.678   5.391  0.4126  0.5808 -0.0626
  702SOL    HW1 4123   6.139  12.685   5.319 -0.9752 -0.7419 -1.4992
  702SOL    HW2 4124   6.128  12.690   5.470  2.3106  0.3877 -1.2252
  702SOL     MW 4125   6.091  12.680   5.392  0.0273 -0.2210 -0.0114
  703SOL     OW 4126   2.789   8.311   0.349 -0.1958  0.4939 -0.1984
  703SOL    HW1 4127   2.757   8.221   0.356 -0.9017  0.6598 -1.1199
  703SOL    HW2 4128   2.711   8.365   0.358 -0.1319  0.9251 -1.9463
  703SOL     MW 4129   2.775   8.306   0.351  0.1385 -0.2731 -0.6657
  704SOL     OW 4130  11.220   6.868   4.248 -0.3768  0.1263 -0.0486
  704SOL    HW1 4131  11.206   6.784   4.204 -1.8203  1.1950 -1.7907
  704SOL    HW2 4132  11.220   6.932   4.177  1.9217  1.5280  1.1010
  704SOL     MW 4133  11.218   6.866   4.233 -0.1024 -0.4311  0.2334
  705SOL     OW 4134  10.258  13.163   5.982  0.4776 -0.3695 -0.0262
  705SOL    HW1 4135  10.235  13.237   6.038  1.0676 -2.2818  3.0067
  705SOL    HW2 4136  10.353  13.155   5.990  0.2781 -2.4332  1.2634
  705SOL     MW 4137  10.267  13.171   5.990 -0.0557 -0.0103  0.5307
  706SOL     OW 4138   5.657   4.690   3.448 -0.2119 -0.3216 -0.4911
  706SOL    HW1 4139   5.711   4.615   3.422 -0.3931 -0.9603  0.8340
  706SOL    HW2 4140   5.699   4.722   3.528  0.2916  1.4988 -1.4434
  706SOL     MW 4141   5.669   4.684   3.455  0.7400 -0.2936 -0.0646
  707SOL     OW 4142   4.562   6.176   0.583  0.2026  0.7060  0.3188
  707SOL    HW1 4143   4.517   6.107   0.631  2.1331  1.0292  2.7927
  707SOL    HW2 4144   4.647   6.138   0.560  0.3863  1.5093 -0.3903
  707SOL     MW 4145   4.567   6.162   0.586  0.1063 -0.0224 -0.1601
  708SOL     OW 4146   7.089   9.490   3.834 -0.1052  0.2918 -0.5566
  708SOL    HW1 4147   7.167   9.545   3.821  0.3946 -0.5360 -1.1291
  708SOL    HW2 4148   7.113   9.431   3.905 -0.5089  0.5482 -0.1984
  708SOL     MW 4149   7.102   9.490   3.842 -0.2073  0.6342 -0.7400
  709SOL     OW 4150   7.204   7.032   3.949 -0.6380  0.1366 -0.7609
  709SOL    HW1 4151   7.209   7.049   3.855  0.8041 -1.3807 -1.0157
  709SOL    HW2 4152   7.286   6.986   3.969 -1.8857 -1.5906  0.7778
  709SOL     MW 4153   7.215   7.028   3.940  0.5609 -0.4288  0.1337
  710SOL     OW 4154   7.441   5.222   3.522  0.4206 -0.2042  0.7313
  710SOL    HW1 4155   7.388   5.151   3.558  0.9985 -0.8810  0.2703
  710SOL    HW2 4156   7.483   5.184   3.445 -1.1097  1.3063 -0.9457
  710SOL     MW 4157   7.439   5.208   3.516  0.7420 -0.4970  0.0327
  711SOL     OW 4158   3.253   9.239   3.436 -0.0847  0.5106  0.2032
  711SOL    HW1 4159   3.278   9.146   3.440  0.8286  0.7679  3.7247
  711SOL    HW2 4160   3.178   9.241   3.376 -0.9795 -2.7456  1.0077
  711SOL     MW 4161   3.246   9.227   3.429  0.2855 -0.4794  0.3488
  712SOL     OW 4162   4.755   5.694   3.320 -0.4507 -0.2004 -0.4999
  712SOL    HW1 4163   4.666   5.689   3.284 -0.2907  1.0634 -1.1228
  712SOL    HW2 4164   4.747   5.754   3.394 -0.0810  0.0389 -0.6555
  712SOL     MW 4165   4.742   5.701   3.325  0.0081 -0.0535  0.3873
  713SOL     OW 4166   5.202   3.512   3.933  0.0826  0.0282  0.0632
  713SOL    HW1 4167   5.275   3.538   3.990  1.3904 -0.2971 -1.3943
  713SOL    HW2 4168   5.184   3.590   3.881 -0.9585  0.2569  0.7474
  713SOL     MW 4169   5.209   3.525   3.933  0.1505 -0.0538 -0.4369
  714SOL     OW 4170   4.545   3.490   3.405 -0.1517 -0.6056  0.2096
  714SOL    HW1 4171   4.456   3.456   3.409 -1.3809  1.8874 -2.6401
  714SOL    HW2 4172   4.540   3.575   3.449  0.3956  0.2219 -1.2701
  714SOL     MW 4173   4.533   3.496   3.411  0.8001  0.3027  0.2503
  715SOL     OW 4174   3.024  10.316   2.827 -0.2384  0.0764  0.3103
  715SOL    HW1 4175   3.117  10.309   2.803 -0.0572  2.3907  0.0913
  715SOL    HW2 4176   3.024  10.363   2.910 -1.2520  1.2228 -0.3226
  715SOL     MW 4177   3.036  10.321   2.834  0.7433 -0.1718  0.0517
  716SOL     OW 4178   6.970   7.840   4.836  0.0297  0.5064  0.3079
  716SOL    HW1 4179   7.059   7.839   4.872  0.0024 -0.1334  0.3639
  716SOL    HW2 4180   6.969   7.768   4.772 -0.9539 -0.6145  1.5372
  716SOL     MW 4181   6.981   7.831   4.832  0.0434 -0.6314 -0.5834
  717SOL     OW 4182   5.177   5.470   6.142  0.6911  0.2114  0.0038
  717SOL    HW1 4183   5.166   5.516   6.059  1.7672  0.2538 -0.1351
  717SOL    HW2 4184   5.218   5.534   6.199  2.5040 -0.6278 -0.2907
  717SOL     MW 4185   5.181   5.484   6.138  0.3428  0.3143 -0.4260
  718SOL     OW 4186   0.641   6.577   0.373 -0.5409  0.1105  0.1301
  718SOL    HW1 4187   0.619   6.667   0.348 -0.3952 -0.0060 -0.4338
  718SOL    HW2 4188   0.721   6.586   0.424 -0.7455  0.3398  0.4122
  718SOL     MW 4189   0.649   6.590   0.376 -1.0118 -0.4341 -0.2314
  719SOL     OW 4190  12.754  11.776   5.973  0.1107 -0.0551 -0.2003
  719SOL    HW1 4191  12.828  11.748   5.919  1.6108  1.3918  0.9940
  719SOL    HW2 4192  12.746  11.710   6.041  0.2585 -0.2484 -0.3704
  719SOL     MW 4193  12.762  11.764   5.975 -0.4697 -0.6782  0.0316
  720SOL     OW 4194   4.262   7.180   2.835 -0.7327  0.4177 -0.1677
  720SOL    HW1 4195   4.348   7.139   2.846 -1.3771 -0.6464  1.1406
  720SOL    HW2 4196   4.232   7.150   2.749 -0.1867  0.0566 -0.2360
  720SOL     MW 4197   4.269   7.171   2.825  0.2730 -0.0039  0.0723
  721SOL     OW 4198   8.744   8.745   3.105 -0.3132  0.4575 -0.7176
  721SOL    HW1 4199   8.787   8.704   3.180 -1.4058  0.8968  0.1729
  721SOL    HW2 4200   8.657   8.705   3.102 -0.4540  0.7945 -1.4665
  721SOL     MW 4201   8.739   8.734   3.114  0.2020  0.3862 -0.2611
  722SOL     OW 4202   5.297   7.696   2.551 -0.0980 -0.2174  0.0104
  722SOL    HW1 4203   5.251   7.769   2.509  2.9770  0.6215 -2.2956
  722SOL    HW2 4204   5.295   7.626   2.486 -0.0418 -0.9284  0.7676
  722SOL     MW 4205   5.291   7.697   2.537  0.0855 -0.3230  0.3993
  723SOL     OW 4206   9.996   5.602   5.734  0.2339  0.0166  0.0914
  723SOL    HW1 4207  10.076   5.607   5.682  0.0526 -0.6249 -0.2594
  723SOL    HW2 4208   9.957   5.688   5.726 -0.2106 -0.2998 -1.5329
  723SOL     MW 4209  10.001   5.613   5.726  0.3559 -0.1869 -0.2478
  724SOL     OW 4210   5.018   8.189   1.146 -0.0185 -0.1444 -0.0635
  724SOL    HW1 4211   5.093   8.221   1.196 -1.3487  1.9750  0.7418
  724SOL    HW2 4212   5.031   8.225   1.058  0.4531 -0.7353 -0.2415
  724SOL     MW 4213   5.029   8.198   1.141 -0.2643  0.3220  0.0149
  725SOL     OW 4214   5.125   3.806   1.219  0.1035 -0.2492  0.5043
  725SOL    HW1 4215   5.082   3.725   1.189  0.4408  0.5615 -2.5073
  725SOL    HW2 4216   5.054   3.869   1.230  0.1213  0.0321 -0.7968
  725SOL     MW 4217   5.110   3.803   1.216  0.1077 -0.4421  0.3405
  726SOL     OW 4218   8.591   8.235   6.121  0.5499  0.4010 -0.3089
  726SOL    HW1 4219   8.657   8.167   6.136 -1.0235 -1.0288  0.3699
  726SOL    HW2 4220   8.628   8.288   6.050  2.1829 -0.6578 -0.3096
  726SOL     MW 4221   8.604   8.233   6.114 -0.0629 -0.0283  0.0327
  727SOL     OW 4222   9.925   5.304   3.659  0.5825 -0.1381 -1.1777
  727SOL    HW1 4223   9.839   5.294   3.700  0.2827  0.9377 -1.4967
  727SOL    HW2 4224   9.910   5.367   3.588  1.8737  1.0604 -0.4539
  727SOL     MW 4225   9.912   5.311   3.655  0.1012  0.8407  0.7864
  728SOL     OW 4226   7.952   2.860   3.759  0.0736 -0.3341 -0.0591
  728SOL    HW1 4227   7.937   2.897   3.672 -1.7026 -0.5989  0.0917
  728SOL    HW2 4228   7.891   2.907   3.816 -0.1000 -1.4131  0.6894
  728SOL     MW 4229   7.942   2.871   3.755  0.4480 -0.0744  0.2522
  729SOL     OW 4230   1.247   6.667   1.691  0.1642  0.1652 -0.4471
  729SOL    HW1 4231   1.210   6.750   1.661 -1.5346 -0.2053  0.5266
  729SOL    HW2 4232   1.257   6.615   1.612 -0.8917  0.4737 -0.7899
  729SOL     MW 4233   1.244   6.671   1.677 -0.1096  0.0195 -0.2067
  730SOL     OW 4234   9.383   8.497   5.924  0.0215 -0.1374 -0.1993
  730SOL    HW1 4235   9.474   8.467   5.926 -0.3958 -1.4171  1.1110
  730SOL    HW2 4236   9.331   8.416   5.922 -1.1148  0.5380  0.8604
  730SOL     MW 4237   9.388   8.482   5.924 -0.1439 -0.6701  0.4560
  731SOL     OW 4238  11.827   6.170   5.288  0.2086  0.4676 -0.0626
  731SOL    HW1 4239  11.769   6.195   5.216  1.1284 -0.7990 -1.3025
  731SOL    HW2 4240  11.831   6.247   5.344 -1.6076  1.0283 -0.6404
  731SOL     MW 4241  11.820   6.183   5.286  0.1729 -0.3539  0.4925
  732SOL     OW 4242   3.597   9.951   3.579 -0.5823 -0.0862  0.5890
  732SOL    HW1 4243   3.659   9.888   3.619  1.1116  2.0926  1.6258
  732SOL    HW2 4244   3.653  10.011   3.530 -2.0193  1.2327  0.5033
  732SOL     MW 4245   3.612   9.950   3.578  0.6333 -0.2666 -0.2448
  733SOL     OW 4246   9.089  11.441   6.176 -0.1618  0.5086  0.0237
  733SOL    HW1 4247   9.118  11.405   6.093 -0.1048 -0.4611  0.4530
  733SOL    HW2 4248   9.038  11.371   6.216  0.8200  0.5191  1.3413
  733SOL     MW 4249   9.086  11.428   6.171 -0.5172  0.7508  0.1049
  734SOL     OW 4250   6.101   7.308   3.884 -0.2276 -0.1310 -0.2963
  734SOL    HW1 4251   6.088   7.273   3.796 -1.4666  0.9504 -0.5698
  734SOL    HW2 4252   6.116   7.401   3.871  1.5886 -0.2668  0.5256
  734SOL     MW 4253   6.101   7.315   3.871  0.4393  0.7396  0.0301
  735SOL     OW 4254  11.464   5.711   4.804  0.4297 -0.2424 -0.1595
  735SOL    HW1 4255  11.549   5.740   4.770  0.7483  0.6817  1.3093
  735SOL    HW2 4256  11.428   5.789   4.846 -0.4905 -1.0036  0.5063
  735SOL     MW 4257  11.470   5.725   4.805 -0.3348 -0.3938 -0.7236
  736SOL     OW 4258   6.827   4.110   1.276 -0.3865  0.5534 -0.4607
  736SOL    HW1 4259   6.739   4.090   1.244 -1.3327  1.6789  1.2573
  736SOL    HW2 4260   6.846   4.196   1.239 -1.5108  1.8901  1.8179
  736SOL     MW 4261   6.818   4.119   1.267 -0.1706  0.8401 -0.0086
  737SOL     OW 4262  10.744   9.379   3.508  0.3510  0.9880  0.0116
  737SOL    HW1 4263  10.808   9.447   3.490  0.7756  0.4432 -0.5972
  737SOL    HW2 4264  10.783   9.299   3.472 -0.1125  0.4104  0.7411
  737SOL     MW 4265  10.757   9.377   3.501 -0.1184  0.1738 -0.3043
  738SOL     OW 4266   0.997   3.851   0.448 -0.0495  0.2720 -0.0276
  738SOL    HW1 4267   0.942   3.819   0.376 -0.2220 -2.5006  1.2076
  738SOL    HW2 4268   0.939   3.852   0.524  1.1057 -0.8537  0.9012
  738SOL     MW 4269   0.983   3.847   0.448  0.2449 -0.1509  0.2404
  739SOL     OW 4270   2.523   3.277   1.479  0.2327  0.1774  0.0974
  739SOL    HW1 4271   2.496   3.193   1.441  0.0324 -0.5529  1.7782
  739SOL    HW2 4272   2.441   3.324   1.494  0.2461  0.0710  0.5036
  739SOL     MW 4273   2.509   3.272   1.476  0.1884  0.2335  0.2846
  740SOL     OW 4274   9.009   6.934   6.333 -0.0305  0.1449 -0.0466
  740SOL    HW1 4275   9.083   6.917   6.392  0.5909  0.2890 -0.7606
  740SOL    HW2 4276   9.019   6.869   6.263 -0.5837  0.1705 -0.1552
  740SOL     MW 4277   9.020   6.923   6.331  0.1573  0.8766  0.4536
  741SOL     OW 4278  11.959  11.391   6.176 -0.4569  0.2878  0.0701
  741SOL    HW1 4279  12.031  11.418   6.120  0.3205  0.8539  1.2992
  741SOL    HW2 4280  11.997  11.387   6.264 -1.4531 -1.2711  0.4729
  741SOL     MW 4281  11.973  11.394   6.180  0.0292  0.0765 -0.4808
  742SOL     OW 4282   7.047   5.161   6.113 -0.5844 -0.3818 -0.1797
  742SOL    HW1 4283   7.072   5.161   6.020 -1.8048 -2.8237 -0.5968
  742SOL    HW2 4284   6.954   5.182   6.113  0.1343  3.5501  0.9294
  742SOL     MW 4285   7.038   5.164   6.101 -0.3379 -0.8435  0.1006
  743SOL     OW 4286   8.139   9.364   2.214 -0.7478 -0.4376 -0.1647
  743SOL    HW1 4287   8.045   9.345   2.224 -0.6113 -2.9756 -2.4688
  743SOL    HW2 4288   8.174   9.354   2.303 -2.2553 -2.3743  0.2926
  743SOL     MW 4289   8.132   9.360   2.227  0.1697 -0.2226 -0.0433
  744SOL     OW 4290   3.180   2.754   3.525  0.2054  0.6284 -0.0836
  744SOL    HW1 4291   3.176   2.835   3.577 -1.5730  0.5288  0.0087
  744SOL    HW2 4292   3.255   2.766   3.467  0.2378  2.1657  0.2322
  744SOL     MW 4293   3.189   2.766   3.524  0.0857  0.6791  0.5033
  745SOL     OW 4294   1.707   7.822   0.848 -0.4014 -0.3073 -0.3731
  745SOL    HW1 4295   1.789   7.870   0.856 -0.6124  0.0700 -0.4340
  745SOL    HW2 4296   1.676   7.841   0.760 -1.8490  1.7068  0.4620
  745SOL     MW 4297   1.713   7.831   0.838  0.1588  0.4253  0.1367
  746SOL     OW 4298   8.919   3.549   4.612  0.3708  0.0539 -0.0112
  746SOL    HW1 4299   8.977   3.483   4.572  0.8770 -0.4678  1.5152
  746SOL    HW2 4300   8.979   3.612   4.652 -0.1246  0.8764 -0.5398
  746SOL     MW 4301   8.934   3.548   4.612 -0.0765  0.5763  0.7146
  747SOL     OW 4302  10.686  10.169   2.735  0.2072 -0.7315  0.4288
  747SOL    HW1 4303  10.719  10.220   2.809  1.1058  0.0348 -0.4541
  747SOL    HW2 4304  10.765  10.129   2.697  0.1174  0.7019 -1.4123
  747SOL     MW 4305  10.701  10.171   2.740  1.1411  0.1927  0.1782
  748SOL     OW 4306  12.279  11.581   6.077  0.2545 -0.5582  0.1216
  748SOL    HW1 4307  12.306  11.644   6.011  2.2918 -0.6082  0.8539
  748SOL    HW2 4308  12.246  11.506   6.027 -0.0689  0.1821 -0.7803
  748SOL     MW 4309  12.278  11.579   6.062 -0.0909 -0.5166 -0.1211
  749SOL     OW 4310   4.615   8.839   3.045  0.0446 -0.3535 -0.3175
  749SOL    HW1 4311   4.666   8.832   2.965  2.9328  1.7772  1.1679
  749SOL    HW2 4312   4.524   8.844   3.015  0.8474 -1.3700 -3.2773
  749SOL     MW 4313   4.610   8.838   3.031 -0.2162  0.4113  0.1914
  750SOL     OW 4314   5.190   7.340   5.947 -0.1421 -0.4515 -0.1938
  750SOL    HW1 4315   5.126   7.310   6.011  1.2660 -0.0069  1.5038
  750SOL    HW2 4316   5.139   7.355   5.867 -2.1171 -0.2544  1.0341
  750SOL     MW 4317   5.175   7.338   5.945  0.0620 -0.2336  0.2565
  751SOL     OW 4318   4.812   6.561   0.106 -0.0375 -0.6030  0.4821
  751SOL    HW1 4319   4.867   6.524   0.037 -1.5954 -1.5778 -0.2928
  751SOL    HW2 4320   4.800   6.653   0.080  1.6163 -0.2298  0.9531
  751SOL     MW 4321   4.817   6.568   0.094 -0.3971 -0.0464 -0.4081
  752SOL     OW 4322   3.744   4.340   1.868 -0.1541 -0.4293  0.5700
  752SOL    HW1 4323   3.718   4.432   1.873 -0.1154 -0.2269 -1.8045
  752SOL    HW2 4324   3.663   4.294   1.844 -0.0170 -0.9149  1.0287
  752SOL     MW 4325   3.730   4.346   1.865 -0.6358  0.2580 -0.5201
  753SOL     OW 4326  10.440   4.994   5.220 -0.1552 -0.1970  0.0281
  753SOL    HW1 4327  10.355   4.987   5.262 -0.4633  0.0372 -0.5437
  753SOL    HW2 4328  10.421   4.992   5.126  0.4461  0.1495 -0.1090
  753SOL     MW 4329  10.427   4.993   5.213 -0.3809  0.5229 -0.1569
  754SOL     OW 4330   7.270   4.585   5.079  0.2790  0.0087  0.0698
  754SOL    HW1 4331   7.352   4.621   5.045  0.5228 -0.1363  0.4976
  754SOL    HW2 4332   7.227   4.547   5.002  1.0158 -0.6793 -0.0223
  754SOL     MW 4333   7.275   4.585   5.065 -0.3948  0.3816 -0.3973
  755SOL     OW 4334   9.222   9.834   2.277  0.2418  0.2072 -0.3213
  755SOL    HW1 4335   9.227   9.743   2.307  0.0995  0.9121  2.0560
  755SOL    HW2 4336   9.154   9.834   2.211  0.4005 -1.4495 -0.5273
  755SOL     MW 4337   9.214   9.823   2.273 -0.2665  0.3060 -0.0438
  756SOL     OW 4338   5.303   8.630   0.852 -0.0484 -0.1782  0.8307
  756SOL    HW1 4339   5.268   8.578   0.780  1.2177 -1.0149  0.7917
  756SOL    HW2 4340   5.229   8.641   0.912 -0.6139 -1.1016  0.3200
  756SOL     MW 4341   5.289   8.625   0.851  0.1968 -0.3338  0.0598
  757SOL     OW 4342   5.230   8.378   6.027 -0.0395  0.2453 -0.0822
  757SOL    HW1 4343   5.163   8.420   6.080  1.5245  0.3272  1.9551
  757SOL    HW2 4344   5.265   8.449   5.972 -1.1566  0.3284 -0.7158
  757SOL     MW 4345   5.226   8.392   6.027  0.0084  0.5325  0.0855
  758SOL     OW 4346  10.619  11.214   5.351  0.2918 -0.3309 -0.5666
  758SOL    HW1 4347  10.701  11.189   5.307  0.2237 -1.0598 -0.2982
  758SOL    HW2 4348  10.556  11.224   5.280  0.1192 -1.7406 -0.6518
  758SOL     MW 4349  10.622  11.212   5.336  0.2956  0.2736 -0.0454
  759SOL     OW 4350   8.775   8.023   2.193 -0.2924 -0.2524 -0.0434
  759SOL    HW1 4351   8.793   7.930   2.211 -2.3789 -0.7447 -0.1807
  759SOL    HW2 4352   8.687   8.037   2.227  0.2667  1.9221  0.6702
  759SOL     MW 4353   8.766   8.013   2.199  0.4447  0.1678  0.0181
  760SOL     OW 4354  10.458   3.421   3.070 -0.0850 -0.1899 -0.1010
  760SOL    HW1 4355  10.429   3.374   2.993  0.6575 -0.4946 -0.2045
  760SOL    HW2 4356  10.434   3.512   3.054  0.0608 -0.2561 -0.6864
  760SOL     MW 4357  10.451   3.427   3.058 -0.0948  0.0059 -0.4696
  761SOL     OW 4358   5.420   5.577   2.296 -0.5957 -0.0283  0.3961
  761SOL    HW1 4359   5.469   5.564   2.378  1.2245 -0.4470 -0.7023
  761SOL    HW2 4360   5.335   5.610   2.324  0.7438  2.0520  2.3873
  761SOL     MW 4361   5.415   5.580   2.310 -0.6334 -0.0784  0.5722
  762SOL     OW 4362   3.553   5.591   3.729  0.8356 -0.7128  0.5237
  762SOL    HW1 4363   3.479   5.565   3.674  0.9101 -0.2743  0.2119
  762SOL    HW2 4364   3.630   5.560   3.682  0.8414 -1.4196  0.9878
  762SOL     MW 4365   3.553   5.584   3.716 -0.0008 -0.3548  0.2151
  763SOL     OW 4366   5.200   3.444   1.007 -0.8626 -0.4354  0.1624
  763SOL    HW1 4367   5.117   3.465   1.051 -0.6163  0.4219  0.2525
  763SOL    HW2 4368   5.197   3.350   0.994 -3.7695 -0.0713 -3.6531
  763SOL     MW 4369   5.189   3.435   1.011 -0.5245  0.5985  0.2083
  764SOL     OW 4370   2.804   3.224   2.876 -0.2166 -0.0062 -0.2858
  764SOL    HW1 4371   2.888   3.209   2.919 -0.3730  1.4127  0.5811
  764SOL    HW2 4372   2.800   3.319   2.863 -1.1928 -0.1711 -1.3645
  764SOL     MW 4373   2.814   3.234   2.880 -0.1809 -0.2612  0.0050
  765SOL     OW 4374   3.557   3.813   2.226  0.4790 -0.1413  0.3645
  765SOL    HW1 4375   3.601   3.895   2.251 -1.4050  1.4736 -1.3086
  765SOL    HW2 4376   3.529   3.775   2.310  1.2693  0.9961  1.1759
  765SOL     MW 4377   3.559   3.818   2.240 -0.5563  0.1954 -0.3292
  766SOL     OW 4378   5.876   9.652   2.370 -1.0253  0.3698  0.0603
  766SOL    HW1 4379   5.927   9.731   2.385 -0.5527 -0.1819  1.4621
  766SOL    HW2 4380   5.830   9.637   2.452 -3.6969  0.9679 -1.1891
  766SOL     MW 4381   5.877   9.660   2.382  0.2167 -0.8241 -0.0555
  767SOL     OW 4382  10.074   2.725   3.136  0.2121 -0.1007 -0.6002
  767SOL    HW1 4383  10.037   2.653   3.085 -0.3864 -0.1831 -0.0704
  767SOL    HW2 4384  10.001   2.756   3.190  0.6939  0.3263 -0.1806
  767SOL     MW 4385  10.060   2.720   3.137 -0.3991  0.2598 -0.0556
  768SOL     OW 4386   6.306   5.096   5.251  0.2623 -0.2083  0.0713
  768SOL    HW1 4387   6.325   5.154   5.325 -2.8059  1.4762 -0.2911
  768SOL    HW2 4388   6.332   5.009   5.282  1.6312  0.8268  2.0383
  768SOL     MW 4389   6.312   5.092   5.265  0.2640  0.6084  1.0470
  769SOL     OW 4390   4.989   5.972   2.645 -0.3081  0.2853  0.2760
  769SOL    HW1 4391   4.906   6.003   2.682  0.0006  1.1450  0.2739
  769SOL    HW2 4392   4.989   5.878   2.663 -1.6104  0.1418 -0.3639
  769SOL     MW 4393   4.978   5.964   2.652 -0.6394  0.2262 -0.1612
  770SOL     OW 4394  11.962   9.286   5.603  0.5268 -0.3574  0.3976
  770SOL    HW1 4395  11.942   9.370   5.643  2.0190  0.1740  0.0989
  770SOL    HW2 4396  11.884   9.264   5.551 -0.5416  0.0026  1.7907
  770SOL     MW 4397  11.949   9.294   5.602 -0.3565  0.5065  0.3737
  771SOL     OW 4398   6.753   6.238   6.050  0.1253  0.2170  0.2231
  771SOL    HW1 4399   6.823   6.287   6.093  1.9813 -3.9551  2.6641
  771SOL    HW2 4400   6.790   6.216   5.964  1.3313 -0.7431  0.9437
  771SOL     MW 4401   6.767   6.241   6.044  0.5118 -0.3944 -0.1507
  772SOL     OW 4402   8.374   2.576   0.076 -0.0313  0.1224 -0.5383
  772SOL    HW1 4403   8.334   2.577   0.163  2.2306 -1.5124  0.6305
  772SOL    HW2 4404   8.315   2.523   0.023 -1.8308  1.7618 -0.2597
  772SOL     MW 4405   8.361   2.569   0.080  0.8872  0.6591 -0.3925
  773SOL     OW 4406  12.239   4.299   5.227 -0.0826  0.3042  0.4221
  773SOL    HW1 4407  12.276   4.334   5.308  1.4159  0.5567 -0.3363
  773SOL    HW2 4408  12.295   4.225   5.205 -0.2714  0.4331 -0.5381
  773SOL     MW 4409  12.251   4.294   5.235 -0.0470  0.0263 -0.5920
  774SOL     OW 4410   3.026   9.150   0.710 -0.2595 -0.8697 -0.2473
  774SOL    HW1 4411   3.031   9.231   0.659  1.2660 -0.0686  1.0661
  774SOL    HW2 4412   3.115   9.114   0.707 -0.4952 -1.5848  0.6137
  774SOL     MW 4413   3.038   9.155   0.703 -0.2453  0.4211 -0.1821
  775SOL     OW 4414  12.149   7.485   4.672 -0.1017  0.2476  0.5352
  775SOL    HW1 4415  12.104   7.412   4.631  0.4246  0.1402  0.1279
  775SOL    HW2 4416  12.224   7.445   4.717 -1.9731  0.0247  3.7654
  775SOL     MW 4417  12.153   7.471   4.673  0.3035  0.3944 -0.4696
  776SOL     OW 4418  11.819   7.984   4.156 -0.0183 -0.5048 -0.4693
  776SOL    HW1 4419  11.799   7.911   4.214  0.3466 -0.0304  0.2730
  776SOL    HW2 4420  11.913   7.998   4.167  0.0719 -0.4819 -1.2619
  776SOL     MW 4421  11.829   7.977   4.165 -0.0293  0.3083  0.0730
  777SOL     OW 4422  10.628   5.194   2.884 -0.2337  0.3319  0.0391
  777SOL    HW1 4423  10.662   5.106   2.868  0.2000  0.6070 -0.6118
  777SOL    HW2 4424  10.650   5.211   2.976 -0.5699 -0.3405  0.2524
  777SOL     MW 4425  10.635   5.185   2.894  0.2922 -0.1284  0.0392
  778SOL     OW 4426   5.927  10.590   2.772  0.1379  0.2139  0.2670
  778SOL    HW1 4427   5.983  10.562   2.700 -0.9513  2.0195 -1.3760
  778SOL    HW2 4428   5.959  10.678   2.795  0.3367 -0.2432  1.8909
  778SOL     MW 4429   5.938  10.598   2.766  0.3191  0.3628  0.7902
  779SOL     OW 4430   4.779   6.527   0.786  0.0641 -0.1772  0.0827
  779SOL    HW1 4431   4.841   6.468   0.830 -0.6004 -0.8536  0.1456
  779SOL    HW2 4432   4.814   6.615   0.801  2.1464 -0.6057 -1.6171
  779SOL     MW 4433   4.792   6.530   0.793  0.3009 -0.6000 -0.2698
  780SOL     OW 4434   8.344   3.134   2.860 -0.5318 -0.2710 -0.3837
  780SOL    HW1 4435   8.329   3.040   2.850 -0.0944 -0.5163  1.0268
  780SOL    HW2 4436   8.370   3.164   2.772 -0.2709 -1.5476 -0.7564
  780SOL     MW 4437   8.346   3.126   2.847 -0.0128 -0.1981 -0.4264
  781SOL     OW 4438   4.143   6.502   2.894 -0.0016 -0.3589  0.1890
  781SOL    HW1 4439   4.226   6.523   2.938  1.2154 -0.0698 -2.0535
  781SOL    HW2 4440   4.158   6.416   2.854 -0.6794 -0.1898 -0.4557
  781SOL     MW 4441   4.156   6.494   2.894  0.4332 -0.5201  0.2330
  782SOL     OW 4442   0.139   2.419   0.116  0.4591 -0.4741 -0.3841
  782SOL    HW1 4443   0.216   2.378   0.156 -0.3685 -1.2883  0.4403
  782SOL    HW2 4444   0.170   2.454   0.033  1.6052 -1.2423 -0.3008
  782SOL     MW 4445   0.153   2.418   0.111  0.0764  0.1192  0.3625
  783SOL     OW 4446   4.487   3.903   0.460 -0.2213  0.2342  0.0214
  783SOL    HW1 4447   4.395   3.920   0.478 -0.5247 -1.1955 -0.0551
  783SOL    HW2 4448   4.530   3.988   0.471 -1.1946  0.5164  2.3154
  783SOL     MW 4449   4.481   3.916   0.464  0.0638  0.1876 -0.1747
  784SOL     OW 4450   7.756   9.873   4.374 -0.3161 -0.1390 -0.4873
  784SOL    HW1 4451   7.720   9.951   4.417  1.4772  0.2631  0.4047
  784SOL    HW2 4452   7.828   9.907   4.321  1.3574 -1.2963  0.9499
  784SOL     MW 4453   7.761   9.888   4.373 -0.8352 -0.4776 -0.5641
  785SOL     OW 4454   1.063   9.251   1.455  0.1108  0.0606 -0.6285
  785SOL    HW1 4455   1.027   9.254   1.543 -0.6968 -0.0003 -0.9498
  785SOL    HW2 4456   1.151   9.213   1.466  0.5098  1.1821  0.2903
  785SOL     MW 4457   1.070   9.247   1.467  0.2718 -0.3190  0.3340
  786SOL     OW 4458   5.188   3.404   0.387 -0.1860 -0.1159  0.1158
  786SOL    HW1 4459   5.120   3.336   0.394 -1.7489  1.4926  1.9057
  786SOL    HW2 4460   5.163   3.455   0.311 -0.1297 -0.4018 -0.0949
  786SOL     MW 4461   5.176   3.402   0.379 -0.1724 -0.4894  0.0964
  787SOL     OW 4462   9.872   7.501   4.803  0.2174  0.5264  0.9501
  787SOL    HW1 4463   9.880   7.453   4.721  0.7343 -0.2725  1.4552
  787SOL    HW2 4464   9.796   7.557   4.791 -0.4655 -0.4995  0.3904
  787SOL     MW 4465   9.864   7.502   4.791  1.3129 -0.2170 -0.4739
  788SOL     OW 4466   2.249   7.636   1.245  0.3213  0.0795 -0.7716
  788SOL    HW1 4467   2.200   7.559   1.271 -1.1086  0.4630 -2.1833
  788SOL    HW2 4468   2.240   7.697   1.319  1.3318 -0.9911  0.2826
  788SOL     MW 4469   2.242   7.634   1.258  0.0240  0.4637 -0.1702
  789SOL     OW 4470   6.987   5.244   0.502 -0.8745 -0.5502 -0.4171
  789SOL    HW1 4471   6.959   5.250   0.411  0.9943  2.9612 -0.9310
  789SOL    HW2 4472   6.912   5.276   0.552 -2.0732 -2.9122 -0.5695
  789SOL     MW 4473   6.974   5.249   0.497 -0.2720  0.9381  0.1572
  790SOL     OW 4474   5.525   9.266   0.666  0.8135 -0.3085 -0.6896
  790SOL    HW1 4475   5.546   9.256   0.573  4.1978  0.7447 -0.1529
  790SOL    HW2 4476   5.532   9.178   0.702 -0.0271 -0.6427 -1.3173
  790SOL     MW 4477   5.528   9.254   0.658  0.4388  0.3315  0.0316
  791SOL     OW 4478  10.104   9.929   2.506  0.3093 -0.1293  1.1785
  791SOL    HW1 4479  10.163   9.905   2.434 -0.9604 -0.4649  0.2179
  791SOL    HW2 4480  10.120   9.862   2.573  1.5440  0.2156  1.2475
  791SOL     MW 4481  10.114   9.917   2.505 -0.1566 -0.0717  0.2482
  792SOL     OW 4482   5.600   2.963   3.305  0.1013 -0.4348  0.6674
  792SOL    HW1 4483   5.606   2.896   3.237 -0.7940 -0.4373  0.5774
  792SOL    HW2 4484   5.567   3.040   3.259 -0.1709 -0.3322  1.0290
  792SOL     MW 4485   5.597   2.964   3.290 -0.1376  0.1915  0.0373
  793SOL     OW 4486   8.764   3.239   0.032  0.1937 -0.1855 -0.0869
  793SOL    HW1 4487   8.670   3.236   0.012  0.2748 -1.0635 -0.3649
  793SOL    HW2 4488   8.792   3.148   0.030  0.7475 -0.0876  1.5026
  793SOL     MW 4489   8.755   3.227   0.029  0.1006  0.2150  0.1789
  794SOL     OW 4490   8.375   3.809   0.458  0.0432  0.0278  0.3439
  794SOL    HW1 4491   8.422   3.728   0.479 -1.0442 -0.2678  1.8036
  794SOL    HW2 4492   8.379   3.861   0.539  1.1466  1.6729 -0.7176
  794SOL     MW 4493   8.381   3.805   0.471 -0.2360  0.0835 -0.3172
  795SOL     OW 4494  12.130   8.166   4.894 -0.2787 -0.0033  0.2045
  795SOL    HW1 4495  12.184   8.152   4.816  0.2344 -0.5802  0.6505
  795SOL    HW2 4496  12.166   8.246   4.933  0.2086 -0.3278  0.4431
  795SOL     MW 4497  12.142   8.175   4.889 -0.2522 -0.1794 -0.3497
  796SOL     OW 4498   3.221   4.729   4.491 -0.4604  0.4665  0.4904
  796SOL    HW1 4499   3.211   4.810   4.442  1.3605  0.4001 -0.0585
  796SOL    HW2 4500   3.178   4.746   4.575  0.5744  2.2982  0.6979
  796SOL     MW 4501   3.214   4.741   4.495 -0.2930  0.2830 -0.1055
  797SOL     OW 4502  10.051   9.804   5.669  0.0329 -0.0142  0.3040
  797SOL    HW1 4503  10.020   9.799   5.759 -0.4061 -0.6492  0.1267
  797SOL    HW2 4504  10.145   9.818   5.676 -0.1730  1.1407  0.8555
  797SOL     MW 4505  10.059   9.805   5.681  0.6944  0.3834  0.1840
  798SOL     OW 4506   3.046   6.477   3.309 -0.4049 -0.1996  0.5540
  798SOL    HW1 4507   3.077   6.483   3.219  0.4270 -0.3524  0.8212
  798SOL    HW2 4508   3.020   6.385   3.319  0.5697 -0.4583  0.7987
  798SOL     MW 4509   3.046   6.466   3.299 -0.0346  0.4622 -0.1934
  799SOL     OW 4510   7.384   4.621   0.125 -0.2053  0.0701 -0.1380
  799SOL    HW1 4511   7.469   4.657   0.150  0.3649  0.2110 -2.0599
  799SOL    HW2 4512   7.402   4.530   0.101 -0.0439  0.7176 -2.8335
  799SOL     MW 4513   7.397   4.614   0.125  0.4130  0.2348  0.5327
  800SOL     OW 4514   5.792   8.122   4.377 -0.0777  0.1732 -0.4255
  800SOL    HW1 4515   5.865   8.181   4.394  1.4619 -1.7970  0.1745
  800SOL    HW2 4516   5.755   8.102   4.463 -2.1463  2.0073 -0.7824
  800SOL     MW 4517   5.796   8.127   4.390 -0.4945 -0.1070 -0.4664
  801SOL     OW 4518  12.350   5.377   6.268  0.3781 -0.3709  0.0653
  801SOL    HW1 4519  12.435   5.344   6.239  0.4269 -0.2853  0.1076
  801SOL    HW2 4520  12.331   5.449   6.208  0.3669 -0.3484  0.0955
  801SOL     MW 4521  12.359   5.382   6.257 -0.2989  0.2853  0.8125
  802SOL     OW 4522   2.689   4.202   2.968 -0.6852 -0.3838  0.0246
  802SOL    HW1 4523   2.784   4.190   2.976 -0.4023  1.3691 -0.2027
  802SOL    HW2 4524   2.653   4.114   2.969  0.9464 -1.0796  0.1964
  802SOL     MW 4525   2.697   4.189   2.969  0.4593  0.3351 -0.3214
  803SOL     OW 4526   8.479   9.554   3.598 -0.2151 -0.0480 -0.1150
  803SOL    HW1 4527   8.482   9.650   3.601 -0.0620  0.0621 -2.1205
  803SOL    HW2 4528   8.565   9.526   3.627 -0.5345  0.3563  1.3027
  803SOL     MW 4529   8.490   9.563   3.602  0.5407  1.2706 -0.2708
  804SOL     OW 4530   7.579   3.396   0.045 -0.2049  0.9829  0.4735
  804SOL    HW1 4531   7.606   3.308   0.019  0.4610  1.0479  0.9335
  804SOL    HW2 4532   7.648   3.453   0.012  0.1490  1.1693  1.4939
  804SOL     MW 4533   7.591   3.392   0.037 -0.6070  0.8961 -0.4513
  805SOL     OW 4534   6.501   2.020   1.602  0.6812  0.3548 -0.4690
  805SOL    HW1 4535   6.518   1.963   1.677 -1.0071  0.8770  0.3624
  805SOL    HW2 4536   6.583   2.020   1.553  2.1268  0.6580  1.7959
  805SOL     MW 4537   6.513   2.013   1.606  0.2578  1.0990 -0.4578
  806SOL     OW 4538   6.048   8.625   3.056  0.4128  0.2259  0.4452
  806SOL    HW1 4539   6.073   8.540   3.091  0.0463  0.8531  2.3652
  806SOL    HW2 4540   6.098   8.688   3.109  0.1390  1.2408 -0.4544
  806SOL     MW 4541   6.058   8.622   3.067 -0.4995 -0.0065  0.2170
  807SOL     OW 4542  12.382   6.914   5.808  0.3026 -0.1306  0.3734
  807SOL    HW1 4543  12.304   6.879   5.852  0.9794 -1.4787  0.5685
  807SOL    HW2 4544  12.401   6.995   5.855 -0.8187  0.0919  0.4873
  807SOL     MW 4545  12.374   6.920   5.820 -1.0198  0.2128  0.0258
  808SOL     OW 4546   6.426   3.172   3.179  0.1446  0.7175  0.4056
  808SOL    HW1 4547   6.450   3.112   3.109 -2.2129 -0.2124  0.3098
  808SOL    HW2 4548   6.454   3.128   3.259 -1.1917 -0.3549  0.3083
  808SOL     MW 4549   6.433   3.159   3.180 -0.1599  0.2362 -0.0264
  809SOL     OW 4550   2.968   6.910   1.150  0.0709  0.5345 -0.4152
  809SOL    HW1 4551   3.028   6.893   1.223 -0.0280  0.7702 -0.2808
  809SOL    HW2 4552   3.020   6.889   1.072 -0.2238 -0.9572 -0.2363
  809SOL     MW 4553   2.983   6.905   1.149  0.6218  0.2937 -0.5236
  810SOL     OW 4554   9.343   0.752   0.829 -0.3847  0.5384 -0.0547
  810SOL    HW1 4555   9.406   0.812   0.869  0.1061  0.4361 -0.6713
  810SOL    HW2 4556   9.352   0.766   0.735 -0.5630 -0.1958 -0.1900
  810SOL     MW 4557   9.352   0.761   0.822 -0.1249 -0.3733 -0.4365
  811SOL     OW 4558  10.252   3.673   3.307  0.2618 -0.2977 -0.1912
  811SOL    HW1 4559  10.172   3.623   3.286  0.8873 -1.6706  0.5602
  811SOL    HW2 4560  10.219   3.756   3.342 -0.8069  0.2332 -2.3014
  811SOL     MW 4561  10.237   3.677   3.309 -1.2708 -0.5295  0.0449
  812SOL     OW 4562   7.434   3.499   0.559 -0.5567 -0.0043 -0.0474
  812SOL    HW1 4563   7.360   3.559   0.566  0.1227  1.0739 -1.5935
  812SOL    HW2 4564   7.423   3.455   0.475 -0.1401 -0.8183  0.3090
  812SOL     MW 4565   7.423   3.501   0.549 -0.4102  0.1355  0.3963
  813SOL     OW 4566   4.703   4.116   2.035 -0.1702 -0.1651 -0.1817
  813SOL    HW1 4567   4.672   4.202   2.009 -2.9987 -0.5705  1.4002
  813SOL    HW2 4568   4.699   4.064   1.954  0.9719  0.9787 -1.0089
  813SOL     MW 4569   4.698   4.120   2.021 -0.1866 -0.1664  0.4599
  814SOL     OW 4570   1.959   7.393   0.968 -0.0475  0.3070 -0.1133
  814SOL    HW1 4571   1.875   7.413   0.926 -0.3914 -0.6351  0.1015
  814SOL    HW2 4572   1.987   7.476   1.007 -0.5629  0.7789 -0.7322
  814SOL     MW 4573   1.952   7.406   0.967 -0.0938  0.0882  0.0424
  815SOL     OW 4574   2.743   1.087   0.064  0.2695  0.1789 -0.4699
  815SOL    HW1 4575   2.756   1.037  -0.017  1.2701 -0.6568  0.1862
  815SOL    HW2 4576   2.831   1.116   0.088  0.0528 -0.0729  0.6415
  815SOL     MW 4577   2.756   1.085   0.057  0.0708 -0.6002  0.2163
  816SOL     OW 4578   3.802   7.482   4.217 -0.6227 -0.3626  0.4334
  816SOL    HW1 4579   3.774   7.539   4.145 -0.5198 -0.4510  0.3228
  816SOL    HW2 4580   3.774   7.528   4.296 -0.8188 -0.3113  0.3329
  816SOL     MW 4581   3.795   7.496   4.218  0.4044 -0.0031  0.0032
  817SOL     OW 4582   6.154   8.662   0.855 -0.0052 -0.2337  0.4956
  817SOL    HW1 4583   6.162   8.626   0.766 -0.3414  0.0069  0.3679
  817SOL    HW2 4584   6.185   8.752   0.847 -1.1465  0.1599  0.3686
  817SOL     MW 4585   6.159   8.669   0.842  0.3790 -0.1312 -0.0363
  818SOL     OW 4586   5.408   9.000   2.448  0.5146  0.2896 -0.0685
  818SOL    HW1 4587   5.381   8.916   2.411  0.7703  0.9183 -1.7835
  818SOL    HW2 4588   5.482   8.978   2.505  1.0101 -0.5751 -1.0142
  818SOL     MW 4589   5.414   8.986   2.451  0.4310 -0.0746 -0.2186
  819SOL     OW 4590  11.455   9.980   5.927 -0.2611  0.0642 -0.1711
  819SOL    HW1 4591  11.363   9.957   5.920  0.3237 -2.4373 -0.2685
  819SOL    HW2 4592  11.457  10.075   5.915 -2.6205 -0.0449 -1.9690
  819SOL     MW 4593  11.444   9.990   5.925 -0.1435  0.3762  0.3408
  820SOL     OW 4594   6.253   8.456   5.597  0.7238  0.2068  0.0730
  820SOL    HW1 4595   6.320   8.499   5.545  0.5508  1.6449  0.9876
  820SOL    HW2 4596   6.299   8.424   5.674  0.4404  0.9313  0.5580
  820SOL     MW 4597   6.267   8.457   5.600 -0.7097 -0.0331 -0.3327
  821SOL     OW 4598   7.913  11.441   5.765  0.0329  0.4159 -0.1737
  821SOL    HW1 4599   7.871  11.355   5.771 -0.3609  0.7047  1.7529
  821SOL    HW2 4600   7.860  11.489   5.703  0.2773 -0.7247 -1.3150
  821SOL     MW 4601   7.901  11.436   5.758 -0.0071 -0.1847  0.2217
  822SOL     OW 4602   4.387   8.359   5.116 -0.5369  0.1363  0.1524
  822SOL    HW1 4603   4.304   8.319   5.091 -1.2810  0.9173  1.2739
  822SOL    HW2 4604   4.376   8.452   5.094  0.3733  0.1099 -0.4773
  822SOL     MW 4605   4.375   8.366   5.110  0.0864  0.0162 -0.3296
  823SOL     OW 4606  11.798   6.133   6.113 -0.0166  0.0535  0.1442
  823SOL    HW1 4607  11.880   6.083   6.119  0.5917  1.2246  2.9377
  823SOL    HW2 4608  11.754   6.096   6.036  2.4308 -1.6268 -0.5920
  823SOL     MW 4609  11.803   6.122   6.104 -0.3578  0.4264 -0.6179
  824SOL     OW 4610   3.332   2.992   2.419 -0.4344 -0.0469 -0.2589
  824SOL    HW1 4611   3.347   2.947   2.502 -0.1299  0.3655 -0.0899
  824SOL    HW2 4612   3.419   3.014   2.386 -0.5884  1.3232  0.1660
  824SOL     MW 4613   3.345   2.989   2.425 -0.1982 -0.1513  0.0707
  825SOL     OW 4614  12.206   6.058   6.293 -0.2165  0.4120 -0.2246
  825SOL    HW1 4615  12.200   6.017   6.379 -0.9132  0.1772 -0.3790
  825SOL    HW2 4616  12.283   6.017   6.253 -0.8496 -0.7051 -0.3438
  825SOL     MW 4617  12.215   6.047   6.299 -0.6229 -0.0237 -0.3264
  826SOL     OW 4618   7.877   3.592   1.989 -0.7229 -0.1132 -0.3165
  826SOL    HW1 4619   7.924   3.529   2.044 -1.8264 -1.2378 -0.6069
  826SOL    HW2 4620   7.813   3.539   1.942 -0.6513  1.0135 -1.7459
  826SOL     MW 4621   7.875   3.577   1.990  0.4552  0.2243  0.0935
  827SOL     OW 4622   1.227   9.483   1.045 -0.2668  0.2839 -0.5144
  827SOL    HW1 4623   1.200   9.397   1.014 -0.6972  1.0625 -2.4766
  827SOL    HW2 4624   1.172   9.499   1.122 -0.9651 -0.7290 -0.7831
  827SOL     MW 4625   1.216   9.474   1.051  0.0519 -0.5167  0.0290
  828SOL     OW 4626  12.929   4.424   5.812 -0.6083  0.5184 -0.2219
  828SOL    HW1 4627  12.887   4.479   5.746 -0.3251  1.0861  0.0650
  828SOL    HW2 4628  12.951   4.484   5.883 -1.8555 -0.2515  0.8660
  828SOL     MW 4629  12.926   4.439   5.812  0.1998  0.1597 -0.1748
  829SOL     OW 4630   3.638  10.171   4.592 -0.1500 -0.2771 -0.0032
  829SOL    HW1 4631   3.626  10.172   4.687 -2.2090 -0.3609 -0.2109
  829SOL    HW2 4632   3.632  10.079   4.568  0.0809 -0.2295 -0.2423
  829SOL     MW 4633   3.636  10.160   4.601 -0.7202 -0.0187  0.2287
  830SOL     OW 4634   2.720   4.972   2.559  0.7341 -0.2020 -0.6870
  830SOL    HW1 4635   2.628   5.000   2.559  0.7406 -0.1712  0.0658
  830SOL    HW2 4636   2.717   4.877   2.565  0.7581 -0.1307  0.7143
  830SOL     MW 4637   2.708   4.964   2.559  0.5428  0.5382  0.1253
  831SOL     OW 4638   6.529   4.771   0.794 -0.1084 -0.5042  0.4051
  831SOL    HW1 4639   6.498   4.804   0.709 -0.8980  0.7439  1.1349
  831SOL    HW2 4640   6.494   4.682   0.799 -0.4351 -0.4320 -0.3940
  831SOL     MW 4641   6.520   4.764   0.784  0.5360 -0.1551 -0.0566
  832SOL     OW 4642  10.049   2.524   2.429  0.3623 -0.1236  0.0970
  832SOL    HW1 4643  10.111   2.580   2.382 -1.6353  2.9313  0.7573
  832SOL    HW2 4644   9.993   2.487   2.361 -0.6779  1.9036 -0.2359
  832SOL     MW 4645  10.049   2.527   2.414  0.0771  0.4475 -0.3721
  833SOL     OW 4646   4.467   9.614   2.393 -0.2118  0.0298  0.0900
  833SOL    HW1 4647   4.417   9.691   2.364 -0.1249  0.1255  0.1939
  833SOL    HW2 4648   4.409   9.540   2.375  0.1191  0.0117 -0.9986
  833SOL     MW 4649   4.453   9.615   2.387 -0.0032 -0.0813  0.4089
  834SOL     OW 4650   5.883   7.190   2.084 -0.1805  0.2504  0.0715
  834SOL    HW1 4651   5.897   7.133   2.008 -0.5296 -0.2704  0.3865
  834SOL    HW2 4652   5.791   7.178   2.106  0.5349 -2.0255  2.4283
  834SOL     MW 4653   5.873   7.181   2.077 -0.5958  0.1674 -0.3259
  835SOL     OW 4654   1.212   1.849   0.461  0.1163  0.2259 -0.2641
  835SOL    HW1 4655   1.165   1.829   0.380  1.3159 -0.1243 -0.8936
  835SOL    HW2 4656   1.192   1.775   0.519 -0.4353  0.2840 -0.3762
  835SOL     MW 4657   1.203   1.837   0.458 -0.4943  0.6909  0.0066
  836SOL     OW 4658   2.946  10.189   3.990 -0.1088  0.2271 -0.0491
  836SOL    HW1 4659   2.930  10.278   4.022 -0.2706 -0.2012  1.1100
  836SOL    HW2 4660   2.931  10.134   4.066 -2.4066 -1.0387 -1.3127
  836SOL     MW 4661   2.942  10.194   4.004 -0.2111 -0.0263 -0.9170
  837SOL     OW 4662   9.731   2.493   2.078  0.4734 -0.2682 -0.5030
  837SOL    HW1 4663   9.707   2.441   2.001  0.1119  1.1504 -1.3910
  837SOL    HW2 4664   9.810   2.541   2.051  0.2848  0.3202 -0.0374
  837SOL     MW 4665   9.738   2.493   2.064 -0.1183  0.2004 -0.5052
  838SOL     OW 4666  11.926   6.327   4.708  0.2926  0.3987 -0.2098
  838SOL    HW1 4667  11.870   6.296   4.637  1.3397 -0.4990 -0.6828
  838SOL    HW2 4668  11.890   6.413   4.731 -1.7411 -0.4586  0.0461
  838SOL     MW 4669  11.914   6.334   4.702  0.5829 -0.4692 -0.0337
  839SOL     OW 4670   7.635   5.148   2.909  0.1367 -0.3205  0.6420
  839SOL    HW1 4671   7.559   5.106   2.950  1.5129 -3.5186  0.2110
  839SOL    HW2 4672   7.706   5.137   2.973  0.5489  1.6488  0.5816
  839SOL     MW 4673   7.634   5.141   2.923 -0.0608 -0.3955 -0.1571
  840SOL     OW 4674   6.435   2.277   1.255 -0.4332  1.1691 -1.1689
  840SOL    HW1 4675   6.370   2.207   1.258  1.9842 -1.2980 -2.2799
  840SOL    HW2 4676   6.496   2.250   1.186  2.6458  2.4874  0.8576
  840SOL     MW 4677   6.434   2.265   1.246  0.3895  0.9179  0.0965
  841SOL     OW 4678   5.636   8.563   5.277 -0.2481 -0.0196  0.3149
  841SOL    HW1 4679   5.671   8.590   5.192 -0.2441  1.3828  0.7381
  841SOL    HW2 4680   5.591   8.641   5.311 -0.9826 -0.8111  1.2238
  841SOL     MW 4681   5.635   8.577   5.271 -0.2845 -0.7202  0.0950
  842SOL     OW 4682   1.622   4.016   0.352 -0.6103 -0.1140  0.1234
  842SOL    HW1 4683   1.691   4.082   0.365 -1.7957  0.6937  3.2893
  842SOL    HW2 4684   1.667   3.932   0.363  0.1737  0.3176  0.2946
  842SOL     MW 4685   1.637   4.014   0.355 -0.1594  0.1440 -0.1814
  843SOL     OW 4686   2.180   4.897   1.209 -0.0918  0.0698 -0.3342
  843SOL    HW1 4687   2.214   4.953   1.280  0.4676 -1.6313  0.8130
  843SOL    HW2 4688   2.233   4.921   1.133 -0.2248  1.4483 -0.0348
  843SOL     MW 4689   2.191   4.908   1.209  0.3515  0.5636 -0.9128
  844SOL     OW 4690   4.757   6.729   1.712 -0.1633 -0.2807  0.1357
  844SOL    HW1 4691   4.671   6.692   1.732  0.1200 -1.3152 -0.4679
  844SOL    HW2 4692   4.744   6.774   1.628 -0.1636 -0.2771  0.1377
  844SOL     MW 4693   4.744   6.730   1.704 -0.3766  0.5736  0.3413
  845SOL     OW 4694   3.343   3.882   4.064 -0.0214 -0.4123  0.2190
  845SOL    HW1 4695   3.299   3.967   4.071  0.9304  0.0800  0.3442
  845SOL    HW2 4696   3.435   3.903   4.050  0.4023 -1.4118  1.3049
  845SOL     MW 4697   3.349   3.895   4.063  0.1748  0.1444 -0.1331
  846SOL     OW 4698   8.784   3.914   4.376  0.2177  0.7059 -0.0863
  846SOL    HW1 4699   8.855   3.955   4.428  1.1865 -1.1614  0.1377
  846SOL    HW2 4700   8.826   3.890   4.294 -0.7659  1.5952 -0.8756
  846SOL     MW 4701   8.799   3.916   4.372 -0.2620  0.2134  0.4711
  847SOL     OW 4702   8.092   5.053   3.614  0.0414 -0.4158 -0.0004
  847SOL    HW1 4703   8.104   5.135   3.566  2.9751 -1.5479 -1.4550
  847SOL    HW2 4704   8.000   5.030   3.600 -0.3434  1.6251 -1.2141
  847SOL     MW 4705   8.082   5.061   3.606 -0.2707 -0.2794 -0.1581
  848SOL     OW 4706   7.429   2.719   0.278 -0.7872 -0.0488  0.3321
  848SOL    HW1 4707   7.434   2.815   0.277  0.8053 -0.0922 -1.5411
  848SOL    HW2 4708   7.337   2.700   0.261 -0.7120  1.2153 -1.9984
  848SOL     MW 4709   7.418   2.729   0.276 -0.1125  0.0445 -0.2916
  849SOL     OW 4710   4.204  10.264   5.353 -0.6202 -0.4520 -0.1430
  849SOL    HW1 4711   4.173  10.174   5.361  4.0640 -2.2444  1.2657
  849SOL    HW2 4712   4.190  10.302   5.440  0.0857 -0.8734  0.1611
  849SOL     MW 4713   4.198  10.257   5.365 -0.2477  0.1934  0.1176
  850SOL     OW 4714   7.636   4.208   0.637 -0.1907  0.3687  0.3674
  850SOL    HW1 4715   7.579   4.282   0.615  0.7142  1.2225  0.8471
  850SOL    HW2 4716   7.575   4.139   0.664 -1.0487  0.9581  0.0036
  850SOL     MW 4717   7.621   4.209   0.638  0.1105 -0.2610  0.7772
  851SOL     OW 4718   2.260   4.925   2.420  0.5731 -0.0632 -0.3889
  851SOL    HW1 4719   2.175   4.885   2.435  1.1791 -1.1821  0.1463
  851SOL    HW2 4720   2.247   4.983   2.345 -0.3640 -1.1111 -1.0524
  851SOL     MW 4721   2.248   4.928   2.412  0.1809  0.0607  0.0978
  852SOL     OW 4722  10.898  10.171   4.413  0.1459  0.1248  0.2897
  852SOL    HW1 4723  10.925  10.114   4.341  1.5798  1.9331 -0.6500
  852SOL    HW2 4724  10.979  10.200   4.454 -0.6086  0.3076  1.7491
  852SOL     MW 4725  10.912  10.167   4.409 -0.0993  0.0088 -0.3654
  853SOL     OW 4726   3.356   9.384   3.922 -0.6527  0.0197  0.5430
  853SOL    HW1 4727   3.297   9.450   3.958 -0.9161 -0.7937  1.6686
  853SOL    HW2 4728   3.365   9.408   3.830  1.1159  2.9915  1.3671
  853SOL     MW 4729   3.349   9.396   3.915 -0.2035  0.0994 -0.4118
  854SOL     OW 4730   4.191   6.045   0.019  0.7257  0.0045  0.1193
  854SOL    HW1 4731   4.147   6.130   0.026 -0.5747 -0.7506  1.6415
  854SOL    HW2 4732   4.263   6.061  -0.043  1.4160  2.5830  1.4363
  854SOL     MW 4733   4.195   6.058   0.012 -0.3018 -0.2431  0.9766
  855SOL     OW 4734   5.395   6.201   1.497 -0.0403  0.6356 -0.1035
  855SOL    HW1 4735   5.368   6.230   1.584 -0.8016  1.4048 -0.5831
  855SOL    HW2 4736   5.317   6.163   1.458  0.5677 -0.7188 -0.0631
  855SOL     MW 4737   5.382   6.200   1.503  0.2726  0.2650 -0.1067
  856SOL     OW 4738   9.288  10.582   2.855 -1.2778  0.3674 -0.4612
  856SOL    HW1 4739   9.229  10.541   2.792  0.8852 -0.1859 -2.2759
  856SOL    HW2 4740   9.353  10.514   2.874 -0.4779  1.3602  0.4645
  856SOL     MW 4741   9.289  10.568   2.849  0.3037  0.0403  0.6038
  857SOL     OW 4742   6.632   2.014   1.340  0.5807  0.1747 -0.0695
  857SOL    HW1 4743   6.688   2.079   1.298  1.9212 -0.3373  0.8632
  857SOL    HW2 4744   6.654   1.931   1.298 -0.1989  0.1049 -0.3663
  857SOL     MW 4745   6.642   2.012   1.329 -0.1619  0.0931  0.4346
  858SOL     OW 4746   5.574   6.866   6.215 -0.4746 -0.0098  0.0186
  858SOL    HW1 4747   5.596   6.957   6.199 -2.8718  1.4228  3.6029
  858SOL    HW2 4748   5.508   6.845   6.150  0.0756  0.7761 -0.8207
  858SOL     MW 4749   5.569   6.875   6.205  0.3009 -0.3904 -0.5580
  859SOL     OW 4750   9.207   9.829   2.723 -0.5945  0.8316 -0.2592
  859SOL    HW1 4751   9.148   9.856   2.652 -1.0364  1.7835  0.4485
  859SOL    HW2 4752   9.211   9.734   2.716 -1.3343  0.8437 -1.0077
  859SOL     MW 4753   9.200   9.820   2.713 -0.5512 -0.2405  0.3095
  860SOL     OW 4754   7.178   7.970   0.876 -0.4701 -0.4785 -0.4618
  860SOL    HW1 4755   7.129   7.896   0.910  0.7670 -0.4584  1.5051
  860SOL    HW2 4756   7.265   7.935   0.855 -0.8578 -0.2629 -2.7862
  860SOL     MW 4757   7.183   7.956   0.877 -0.2844  0.2449  0.2577
  861SOL     OW 4758   4.862   7.130   5.853 -0.4384 -0.3130  0.1777
  861SOL    HW1 4759   4.792   7.164   5.909 -0.1165 -2.1393  1.8216
  861SOL    HW2 4760   4.823   7.056   5.808  0.2276 -0.9034  0.5578
  861SOL     MW 4761   4.848   7.125   5.855  0.3287  0.2393  0.1985
  862SOL     OW 4762   1.677   0.934   0.571  0.0365  0.5096  0.4588
  862SOL    HW1 4763   1.700   0.929   0.478  0.8233  0.3257  0.6525
  862SOL    HW2 4764   1.750   0.980   0.612  1.6723 -2.7650  1.5770
  862SOL     MW 4765   1.689   0.939   0.565 -0.2541 -0.6431  0.4024
  863SOL     OW 4766   9.401   4.120   4.610 -0.6975  0.6961  0.4658
  863SOL    HW1 4767   9.444   4.035   4.606 -1.8381  0.0648  1.1584
  863SOL    HW2 4768   9.472   4.183   4.607  0.3439 -0.3160  2.3875
  863SOL     MW 4769   9.415   4.117   4.609  0.1241 -0.2254  0.9183
  864SOL     OW 4770   2.090   4.501   0.754 -0.3363 -0.3428  0.3740
  864SOL    HW1 4771   2.111   4.431   0.693 -0.8407  0.1931 -0.4283
  864SOL    HW2 4772   1.995   4.512   0.746 -0.2505  0.5004  0.4085
  864SOL     MW 4773   2.080   4.494   0.745  0.2563 -0.9033  0.5998
  865SOL     OW 4774   9.454  11.304   4.536  0.0386  0.2831  0.0427
  865SOL    HW1 4775   9.543  11.285   4.507 -0.2911  0.0567 -0.8317
  865SOL    HW2 4776   9.426  11.378   4.482 -0.5029 -0.0060 -0.0845
  865SOL     MW 4777   9.461  11.311   4.526  0.3259 -0.1754 -0.1938
  866SOL     OW 4778   4.989   6.280   3.815 -0.8085  0.6112 -0.1066
  866SOL    HW1 4779   4.995   6.368   3.852  1.5008 -0.3042  2.0030
  866SOL    HW2 4780   4.963   6.225   3.888  1.5734 -0.9569 -0.3341
  866SOL     MW 4781   4.987   6.284   3.829 -0.5276  0.3968  0.2639
  867SOL     OW 4782   2.538   3.113   1.962 -0.3305 -0.2900 -0.0417
  867SOL    HW1 4783   2.542   3.186   2.024  2.3993  0.2121 -0.6684
  867SOL    HW2 4784   2.508   3.152   1.880 -1.0166 -0.3350  0.1864
  867SOL     MW 4785   2.535   3.127   1.959  0.4913  0.3434  0.0826
  868SOL     OW 4786   7.103   4.280   4.306 -0.0775 -0.5478 -0.3163
  868SOL    HW1 4787   7.167   4.347   4.329  0.4748 -1.2090  0.1191
  868SOL    HW2 4788   7.063   4.255   4.389 -0.5484 -0.4947 -0.5244
  868SOL     MW 4789   7.106   4.285   4.319  0.2519 -0.1675 -0.1170
  869SOL     OW 4790   0.958   5.657   0.980  0.0937 -0.3839  0.6492
  869SOL    HW1 4791   0.910   5.676   0.899 -1.9442  0.6639  2.0151
  869SOL    HW2 4792   1.046   5.631   0.950 -0.1454  1.2963 -1.8258
  869SOL     MW 4793   0.963   5.656   0.966  0.1836 -0.0998  0.6840
  870SOL     OW 4794   6.913   9.506   2.414  0.1476  0.3055  0.4308
  870SOL    HW1 4795   6.969   9.485   2.489  0.0947 -0.1434  0.3433
  870SOL    HW2 4796   6.851   9.433   2.409 -0.2281  0.6261  0.3141
  870SOL     MW 4797   6.912   9.494   2.423 -0.0288 -0.5148 -0.6288
  871SOL     OW 4798   6.165   2.304   0.329  0.0708  0.7593  0.1419
  871SOL    HW1 4799   6.242   2.270   0.375 -1.1940 -1.8958  0.5254
  871SOL    HW2 4800   6.163   2.255   0.247 -1.9514 -0.3893  0.7996
  871SOL     MW 4801   6.175   2.293   0.325 -0.2344 -0.9401 -0.0235
  872SOL     OW 4802   0.451   1.562   0.459  0.2779  0.2082 -0.0753
  872SOL    HW1 4803   0.374   1.613   0.434  0.7276  0.8640 -0.1595
  872SOL    HW2 4804   0.429   1.472   0.434 -0.5829  0.3319  0.1956
  872SOL     MW 4805   0.438   1.557   0.452  0.6038  0.5234  0.3921
  873SOL     OW 4806   2.668   8.332   3.042  0.3138 -0.7268 -0.3385
  873SOL    HW1 4807   2.652   8.346   2.949  3.1512  0.2272 -0.7925
  873SOL    HW2 4808   2.635   8.411   3.084 -1.1362 -1.2338 -0.4533
  873SOL     MW 4809   2.662   8.344   3.035 -0.9313  0.2842 -0.4029
  874SOL     OW 4810   4.981   6.757   1.378  0.0816 -0.0600 -0.1932
  874SOL    HW1 4811   5.016   6.846   1.378 -0.2127  0.0585 -0.2522
  874SOL    HW2 4812   5.051   6.703   1.343 -0.1873  0.3318 -1.3635
  874SOL     MW 4813   4.994   6.762   1.374 -0.1210 -0.3554 -0.0910
  875SOL     OW 4814   4.191   6.422   2.514  0.0532 -0.1781 -0.0102
  875SOL    HW1 4815   4.221   6.367   2.585  3.1308  0.5242 -0.6094
  875SOL    HW2 4816   4.251   6.404   2.442 -0.7758  1.6496 -1.2594
  875SOL     MW 4817   4.203   6.413   2.514 -0.0846  0.1254  0.2355
  876SOL     OW 4818  11.334   6.427   5.322  0.2539  0.5512 -0.0433
  876SOL    HW1 4819  11.261   6.487   5.308  0.0309  0.1407 -0.7101
  876SOL    HW2 4820  11.307   6.346   5.279  0.9085  0.2462  0.1026
  876SOL     MW 4821  11.321   6.424   5.314 -0.3521 -1.0430 -0.4215
  877SOL     OW 4822   6.915   5.783   2.982 -0.1928 -0.0473 -0.5062
  877SOL    HW1 4823   6.848   5.841   2.946  0.1338  0.4539 -0.3222
  877SOL    HW2 4824   6.998   5.825   2.958  0.0524 -0.5460 -0.5473
  877SOL     MW 4825   6.917   5.796   2.974  0.2023 -0.6395  0.1566
  878SOL     OW 4826   3.358   9.522   2.783 -0.1820 -0.5596 -0.3566
  878SOL    HW1 4827   3.411   9.489   2.711 -0.7294 -1.2708 -0.4445
  878SOL    HW2 4828   3.271   9.533   2.746  0.7857  6.1742 -1.9756
  878SOL     MW 4829   3.354   9.519   2.769 -0.2310  0.0658 -0.5004
  879SOL     OW 4830  10.737  11.471   5.107  0.2131 -0.5654  0.3264
  879SOL    HW1 4831  10.772  11.528   5.038 -0.7577  1.0027  1.0566
  879SOL    HW2 4832  10.758  11.383   5.079  1.0059  0.1106 -1.3164
  879SOL     MW 4833  10.744  11.467   5.095  0.2861  0.0282 -0.0457
  880SOL     OW 4834   6.559   7.458   3.865 -0.0668 -0.2529 -0.0447
  880SOL    HW1 4835   6.650   7.454   3.894  0.5041  0.9457 -1.5464
  880SOL    HW2 4836   6.510   7.484   3.943  0.9174 -0.4542  0.6665
  880SOL     MW 4837   6.564   7.461   3.879 -0.3258  0.1503  0.3398
  881SOL     OW 4838  10.517   8.992   4.791 -0.1330  0.0888  0.1846
  881SOL    HW1 4839  10.577   8.964   4.860  0.3877  1.2833  0.2486
  881SOL    HW2 4840  10.462   9.059   4.833 -0.1613  0.4494 -0.4076
  881SOL     MW 4841  10.518   8.997   4.805 -0.6312  0.0041 -0.4835
  882SOL     OW 4842   3.832   6.909   3.458 -0.6039  0.1342  0.1262
  882SOL    HW1 4843   3.919   6.874   3.477 -1.0880 -0.7869  0.7302
  882SOL    HW2 4844   3.778   6.879   3.531 -1.4415  0.6421 -0.2750
  882SOL     MW 4845   3.837   6.900   3.470  0.2746 -0.1426 -0.2306
  883SOL     OW 4846   1.540   3.179   0.215 -0.0052 -0.2503 -0.2020
  883SOL    HW1 4847   1.497   3.123   0.279 -0.7354  0.8743  0.3118
  883SOL    HW2 4848   1.504   3.266   0.230  0.0432  0.1072 -1.9297
  883SOL     MW 4849   1.530   3.183   0.225  0.5728  0.1358  0.2678
  884SOL     OW 4850   0.983   4.553   1.346 -0.2182 -0.1180  0.6287
  884SOL    HW1 4851   0.904   4.550   1.400  0.1827 -0.3868  1.2061
  884SOL    HW2 4852   0.957   4.602   1.268 -0.4923  1.2376  1.5465
  884SOL     MW 4853   0.969   4.559   1.343 -0.1829 -0.5062 -0.2027
  885SOL     OW 4854   4.808   6.128   2.337 -0.3502 -0.1199  0.3075
  885SOL    HW1 4855   4.820   6.090   2.250  0.3261 -2.7711  1.4370
  885SOL    HW2 4856   4.896   6.157   2.363 -0.7718  1.8217 -0.3378
  885SOL     MW 4857   4.821   6.127   2.329  0.2769 -0.4048  0.1678
  886SOL     OW 4858   4.462   6.858   4.368  0.4167 -0.0081 -0.4446
  886SOL    HW1 4859   4.383   6.804   4.365 -0.4490  1.1927 -0.2843
  886SOL    HW2 4860   4.433   6.944   4.338  1.6113  0.5240 -0.1382
  886SOL     MW 4861   4.448   6.863   4.364  0.0792 -0.5081 -0.0054
  887SOL     OW 4862   9.446  11.919   4.673 -0.0844  0.2490 -0.5204
  887SOL    HW1 4863   9.516  11.886   4.617 -0.5543  0.3834 -1.1954
  887SOL    HW2 4864   9.489  11.937   4.757  0.5432 -0.3380 -0.7062
  887SOL     MW 4865   9.460  11.917   4.677 -0.1608  0.2945  0.3065
  888SOL     OW 4866   1.972   8.196   1.142 -0.1026 -0.2045  0.4081
  888SOL    HW1 4867   2.061   8.186   1.175  0.2386 -1.9357 -0.8771
  888SOL    HW2 4868   1.941   8.278   1.179  1.6407 -0.1054  1.7393
  888SOL     MW 4869   1.979   8.205   1.151 -0.2032  0.8018  0.3412
  889SOL     OW 4870   6.534   8.677   3.925 -0.6914 -0.1764  0.0639
  889SOL    HW1 4871   6.625   8.666   3.897  0.1796  0.4439  2.3446
  889SOL    HW2 4872   6.499   8.745   3.868  0.1445 -0.6943 -1.0964
  889SOL     MW 4873   6.542   8.684   3.914  0.3655  0.6111  0.4301
  890SOL     OW 4874   4.623   6.765   2.681 -0.3759 -0.2314 -0.3353
  890SOL    HW1 4875   4.546   6.822   2.679 -0.6249 -0.5004  0.7531
  890SOL    HW2 4876   4.591   6.680   2.650 -0.7932 -0.6200  1.0736
  890SOL     MW 4877   4.609   6.761   2.677  0.1696 -0.0581 -0.0911
  891SOL     OW 4878   6.416   3.109   1.618 -0.0466  0.4328  0.3292
  891SOL    HW1 4879   6.384   3.022   1.644 -0.8985  0.6014 -0.1153
  891SOL    HW2 4880   6.361   3.170   1.668 -0.8034  0.7359 -0.8203
  891SOL     MW 4881   6.405   3.105   1.628  0.5401  0.6939  0.4941
  892SOL     OW 4882   4.705   4.917   0.556 -0.3027  0.1393  0.1343
  892SOL    HW1 4883   4.653   4.997   0.551 -0.4129  0.1589  1.3626
  892SOL    HW2 4884   4.777   4.939   0.614  0.6049 -0.1646 -0.8436
  892SOL     MW 4885   4.708   4.930   0.563 -0.2154  0.2153 -0.3989
  893SOL     OW 4886   8.211  10.531   6.098  0.5314  0.6192 -0.7175
  893SOL    HW1 4887   8.268  10.483   6.038 -0.0467 -1.4965  0.3314
  893SOL    HW2 4888   8.252  10.522   6.183 -0.9033 -0.2319 -0.0774
  893SOL     MW 4889   8.223  10.524   6.101  0.2647 -0.0768  0.3248
  894SOL     OW 4890   1.881   1.883   1.988 -0.4087 -0.0668 -0.4134
  894SOL    HW1 4891   1.881   1.923   2.075 -0.3107  0.8212 -0.8077
  894SOL    HW2 4892   1.947   1.932   1.940 -0.3718 -0.6395 -0.9504
  894SOL     MW 4893   1.889   1.894   1.993 -0.1209 -0.5652 -0.2061
  895SOL     OW 4894  11.905  10.054   5.008 -0.0424 -0.1300  0.3002
  895SOL    HW1 4895  11.978   9.994   5.028 -1.3015 -1.8413  0.0032
  895SOL    HW2 4896  11.898  10.052   4.913 -0.3800  0.1334  0.3202
  895SOL     MW 4897  11.913  10.046   4.999  0.1727 -0.1208 -0.0842
  896SOL     OW 4898   7.693   7.209   2.653  0.0425 -0.1806  0.1466
  896SOL    HW1 4899   7.681   7.117   2.629 -1.1649  0.4021 -1.7384
  896SOL    HW2 4900   7.741   7.247   2.579 -1.9184  1.2471 -0.4911
  896SOL     MW 4901   7.697   7.202   2.640  0.7119  0.0436 -0.3469
  897SOL     OW 4902   4.413   8.873   3.390 -0.4258  0.2201  0.0657
  897SOL    HW1 4903   4.431   8.939   3.323  0.9110 -0.6518 -0.4663
  897SOL    HW2 4904   4.358   8.808   3.347  0.8261 -0.5877 -0.3744
  897SOL     MW 4905   4.409   8.873   3.376 -0.2810 -0.2426 -0.0742
  898SOL     OW 4906   4.907   4.007   2.481 -0.1286 -0.4083  0.0622
  898SOL    HW1 4907   4.947   4.049   2.558 -1.6064  1.3139 -0.0282
  898SOL    HW2 4908   4.867   4.080   2.433 -0.5926 -1.6593 -1.5124
  898SOL     MW 4909   4.907   4.022   2.485  0.3034  0.3365  0.1448
  899SOL     OW 4910   9.266   2.915   3.945 -0.8499 -0.0704  0.0895
  899SOL    HW1 4911   9.234   2.836   3.900 -1.5958  0.3145 -0.0710
  899SOL    HW2 4912   9.218   2.916   4.027  0.7914 -0.9805  1.1165
  899SOL     MW 4913   9.256   2.905   3.950 -0.1008  0.0866  0.3376
  900SOL     OW 4914   0.468   8.093   0.133 -0.2230 -0.0718 -0.3648
  900SOL    HW1 4915   0.409   8.169   0.135  0.1167  0.1910  1.2111
  900SOL    HW2 4916   0.425   8.029   0.189  1.3522  0.4452  1.5353
  900SOL     MW 4917   0.455   8.095   0.140  0.2040 -0.4409  0.2684
  901SOL     OW 4918   7.623   4.750   0.189 -0.5946  0.2048 -0.2622
  901SOL    HW1 4919   7.718   4.755   0.204 -0.7367 -0.5454  1.0450
  901SOL    HW2 4920   7.603   4.828   0.137  0.8253  0.0611 -1.0853
  901SOL     MW 4921   7.633   4.760   0.184 -0.5978 -0.0732  0.6929
  902SOL     OW 4922   6.373   6.651   0.477  0.2805  0.1520  0.5258
  902SOL    HW1 4923   6.411   6.707   0.409  1.6145 -3.0336 -1.5794
  902SOL    HW2 4924   6.447   6.628   0.533  0.1531 -0.8583  0.3023
  902SOL     MW 4925   6.387   6.655   0.475  0.5057  0.1767  0.4457
  903SOL     OW 4926   7.714   8.134   2.246  0.2272  0.2201 -0.1348
  903SOL    HW1 4927   7.758   8.085   2.315  0.9233  0.6244 -0.2854
  903SOL    HW2 4928   7.782   8.149   2.180 -0.2374  0.5040 -0.5578
  903SOL     MW 4929   7.728   8.129   2.246  0.1958  0.4194  0.4597
  904SOL     OW 4930   2.899   9.992   2.134  0.6725 -0.2534  0.1185
  904SOL    HW1 4931   2.898   9.995   2.229  0.7665 -0.5850  0.1310
  904SOL    HW2 4932   2.827   9.935   2.110  1.9294 -1.8922  0.0755
  904SOL     MW 4933   2.890   9.985   2.143 -0.3238 -0.5817  0.6266
  905SOL     OW 4934  10.971  10.920   3.343  0.1172  0.1119  0.1153
  905SOL    HW1 4935  10.918  10.893   3.268  1.7622 -1.6542 -0.4984
  905SOL    HW2 4936  11.028  10.989   3.308  2.6901 -2.4195 -1.1544
  905SOL     MW 4937  10.972  10.925   3.329  0.3031 -0.8140 -0.1482
  906SOL     OW 4938  10.084   3.365   3.918  0.0755  0.4671 -0.0898
  906SOL    HW1 4939  10.068   3.289   3.862 -0.1840  0.7750 -0.4446
  906SOL    HW2 4940  10.015   3.360   3.985  0.0104  0.4321 -0.1590
  906SOL     MW 4941  10.073   3.355   3.919 -0.3592 -0.3388  0.0208
  907SOL     OW 4942  10.084   6.746   3.754 -0.0039  0.3818  0.0376
  907SOL    HW1 4943  10.126   6.712   3.675  0.4308  1.6017 -0.2765
  907SOL    HW2 4944  10.011   6.799   3.722 -0.7470 -0.3336  0.5184
  907SOL     MW 4945  10.080   6.748   3.740 -0.1901 -0.1232  0.1993
  908SOL     OW 4946   4.671   5.072   4.658 -0.8015 -0.1181 -0.3072
  908SOL    HW1 4947   4.746   5.057   4.716 -0.8326 -0.7967 -0.4266
  908SOL    HW2 4948   4.595   5.044   4.709 -0.9178  0.0727 -0.3745
  908SOL     MW 4949   4.671   5.066   4.672  0.6182  0.1235 -0.1056
  909SOL     OW 4950   9.068   7.707   4.471  0.4028  0.2037 -0.3514
  909SOL    HW1 4951   9.084   7.794   4.508  1.1943 -0.0549 -0.0754
  909SOL    HW2 4952   9.015   7.662   4.538  0.3589  0.3267 -0.3028
  909SOL     MW 4953   9.063   7.712   4.485 -0.2975 -0.2102 -0.0381
  910SOL     OW 4954   4.809  11.075   3.684 -0.2919 -0.3007 -0.4233
  910SOL    HW1 4955   4.754  11.135   3.634 -0.0565 -0.0484 -0.3782
  910SOL    HW2 4956   4.893  11.120   3.693  0.0530 -0.8475 -0.8354
  910SOL     MW 4957   4.813  11.088   3.679  0.0921 -0.0636 -0.8553
  911SOL     OW 4958   1.824   4.567   0.753  0.3982  0.3206  0.2069
  911SOL    HW1 4959   1.803   4.540   0.843  2.1707 -0.3141  0.4752
  911SOL    HW2 4960   1.791   4.496   0.698  0.4068  0.1166  0.4647
  911SOL     MW 4961   1.817   4.555   0.758 -0.2391 -0.5050  0.1370
  912SOL     OW 4962   6.238   6.285   4.984 -0.0149 -0.0584  0.7448
  912SOL    HW1 4963   6.283   6.369   4.995  0.4852  0.1984 -2.3419
  912SOL    HW2 4964   6.308   6.224   4.958 -0.9953 -0.2277 -1.7468
  912SOL     MW 4965   6.253   6.288   4.983 -0.4590  0.1938 -0.1516
  913SOL     OW 4966   4.420   5.192   1.030 -0.0979  0.0344 -0.1770
  913SOL    HW1 4967   4.448   5.212   1.120  0.0480 -1.0328  0.0294
  913SOL    HW2 4968   4.471   5.252   0.975 -0.2412  0.7492  0.4508
  913SOL     MW 4969   4.430   5.202   1.035  0.0139 -0.3077 -0.1407
  914SOL     OW 4970   5.456   7.530   5.903 -0.0906  0.8192 -0.1404
  914SOL    HW1 4971   5.438   7.437   5.892  1.1196  0.2616  1.9653
  914SOL    HW2 4972   5.376   7.573   5.875 -1.5125 -1.0058  0.9053
  914SOL     MW 4973   5.444   7.524   5.898 -0.5964  0.3332 -0.0733
  915SOL     OW 4974   7.675   3.959   2.374 -0.4425  0.1736  0.1710
  915SOL    HW1 4975   7.706   4.030   2.318  0.7504  0.0856  0.6912
  915SOL    HW2 4976   7.711   3.880   2.334  0.8839  0.1566  1.3403
  915SOL     MW 4977   7.683   3.958   2.362  0.2933  0.7755  0.0838
  916SOL     OW 4978  11.107   8.843   3.895  0.4647  0.8454 -0.7155
  916SOL    HW1 4979  11.099   8.844   3.990 -0.2921  2.6507 -0.7451
  916SOL    HW2 4980  11.104   8.751   3.871  1.7665  0.2853  1.0739
  916SOL     MW 4981  11.105   8.831   3.904  0.2185  0.0678  0.3890
  917SOL     OW 4982  10.663   3.139   3.141  0.4131  0.0700 -0.4721
  917SOL    HW1 4983  10.574   3.164   3.168  0.8076 -0.0438  1.0142
  917SOL    HW2 4984  10.651   3.055   3.096 -0.2803  0.2795 -0.6960
  917SOL     MW 4985  10.650   3.131   3.139 -0.1057  0.1142 -0.3250
  918SOL     OW 4986   5.507   9.182   3.961 -0.3954 -0.1443 -0.3572
  918SOL    HW1 4987   5.416   9.197   3.989 -0.6295 -0.3027 -1.0112
  918SOL    HW2 4988   5.500   9.161   3.868 -0.0621 -3.6430  0.2829
  918SOL     MW 4989   5.494   9.181   3.952 -0.3205 -0.7997  0.2354
  919SOL     OW 4990   5.516   9.484   2.745 -0.0219  0.7014  0.5261
  919SOL    HW1 4991   5.423   9.504   2.731  0.0748  1.0398  0.3579
  919SOL    HW2 4992   5.531   9.403   2.696 -0.1188  0.8941  0.1777
  919SOL     MW 4993   5.506   9.476   2.737  0.0113  0.1397  0.2013
  920SOL     OW 4994   4.280   0.833   0.980  0.2821  0.6466  0.3810
  920SOL    HW1 4995   4.276   0.867   1.069  0.9430  1.1809  0.2206
  920SOL    HW2 4996   4.336   0.756   0.987  0.2646  0.6385  0.4416
  920SOL     MW 4997   4.287   0.828   0.992  0.0554 -0.4892 -0.2072
  921SOL     OW 4998   5.507   6.167   4.004 -0.3799 -0.3480  0.3824
  921SOL    HW1 4999   5.457   6.160   3.923  1.3742  0.3345 -0.8145
  921SOL    HW2 5000   5.596   6.139   3.981  0.0843 -0.4747  2.1568
  921SOL     MW 5001   5.512   6.163   3.991 -0.1312  0.0118  0.1742
  922SOL     OW 5002  10.170  10.647   4.182 -0.2130  0.2408 -0.7342
  922SOL    HW1 5003  10.123  10.703   4.243 -0.2378 -0.4760 -0.0841
  922SOL    HW2 5004  10.218  10.708   4.125 -1.4842  0.9613 -1.0618
  922SOL     MW 5005  10.170  10.662   4.182  0.2374  0.0954  0.3834
  923SOL     OW 5006   6.578   7.050   2.534 -0.3642  0.1627 -0.3564
  923SOL    HW1 5007   6.509   7.048   2.601  1.1099 -2.8611  1.3105
  923SOL    HW2 5008   6.544   6.997   2.462 -0.9889  1.3751 -0.9788
  923SOL     MW 5009   6.565   7.043   2.534  0.0029 -0.0719 -0.2072
  924SOL     OW 5010   9.416   3.402   2.656 -0.3378 -0.4405  0.2337
  924SOL    HW1 5011   9.484   3.359   2.606  0.7122  1.7885 -0.3670
  924SOL    HW2 5012   9.439   3.386   2.748 -0.5804 -1.9747  0.0542
  924SOL     MW 5013   9.427   3.395   2.661 -0.2890 -0.2984  0.7073
  925SOL     OW 5014   3.157   7.840   0.649  0.3995 -0.2831 -0.2403
  925SOL    HW1 5015   3.180   7.915   0.704 -1.7502 -0.6062  1.2204
  925SOL    HW2 5016   3.157   7.874   0.560  0.8310  1.0645  0.2537
  925SOL     MW 5017   3.160   7.854   0.645 -0.2185 -0.1777 -0.1668
  926SOL     OW 5018   8.289   8.407   2.821  0.2072  0.2287 -0.5685
  926SOL    HW1 5019   8.368   8.453   2.790  0.7425  0.6912  1.3728
  926SOL    HW2 5020   8.271   8.446   2.906 -1.3009 -0.8914 -0.3511
  926SOL     MW 5021   8.297   8.418   2.828  0.3036 -0.0002  0.6579
  927SOL     OW 5022   5.295   2.394   2.800 -0.5413  0.0802  0.2572
  927SOL    HW1 5023   5.342   2.476   2.790 -0.3113 -0.2494 -1.6390
  927SOL    HW2 5024   5.209   2.409   2.760 -1.0396 -0.1872  1.1764
  927SOL     MW 5025   5.290   2.406   2.794 -0.3658 -0.3016 -0.2522
  928SOL     OW 5026   2.931   9.433   3.367  0.3029  0.3225 -0.2376
  928SOL    HW1 5027   2.968   9.354   3.329  0.5035  0.0066  0.5943
  928SOL    HW2 5028   2.842   9.410   3.390 -0.0133  0.6944 -1.0477
  928SOL     MW 5029   2.925   9.420   3.365 -0.2481 -0.3078 -0.2503
  929SOL     OW 5030   4.036   5.153   2.150  0.4815  0.6369  0.7242
  929SOL    HW1 5031   4.000   5.162   2.239  0.7290  0.0292  0.8915
  929SOL    HW2 5032   4.051   5.059   2.140  1.4108  0.8109  0.4171
  929SOL     MW 5033   4.033   5.142   2.160 -0.2526  0.6502  0.1488
  930SOL     OW 5034  10.050   5.882   4.329  0.2166  0.0648  0.3125
  930SOL    HW1 5035   9.968   5.919   4.362  0.2051 -0.0982  0.4682
  930SOL    HW2 5036  10.062   5.802   4.380 -0.1795 -0.5821 -0.5868
  930SOL     MW 5037  10.041   5.877   4.340  0.0444 -0.2832 -0.0776
  931SOL     OW 5038   8.447   5.701   3.269 -0.0450  0.1228 -0.2688
  931SOL    HW1 5039   8.363   5.705   3.223  1.0009 -0.1102 -2.3233
  931SOL    HW2 5040   8.464   5.792   3.294 -1.1504  0.0910  0.6836
  931SOL     MW 5041   8.438   5.713   3.266 -0.3722  0.2622  0.7864
  932SOL     OW 5042   1.070   3.483   1.257  0.1104  0.3403  0.3052
  932SOL    HW1 5043   1.058   3.545   1.185  0.9980  0.8325  0.5622
  932SOL    HW2 5044   1.082   3.538   1.334  1.7175 -0.0992  0.4137
  932SOL     MW 5045   1.070   3.498   1.258 -0.6611 -0.5947  0.2042
  933SOL     OW 5046  10.700  10.551   5.671 -0.2962  0.2597  0.1404
  933SOL    HW1 5047  10.649  10.517   5.745  0.7572 -0.4189  0.5755
  933SOL    HW2 5048  10.662  10.510   5.594 -3.0708  2.8547 -0.0779
  933SOL     MW 5049  10.689  10.542   5.671  0.1205  0.6480  0.4728
  934SOL     OW 5050   9.229   2.606   2.224  0.0011 -0.0380 -0.2578
  934SOL    HW1 5051   9.311   2.572   2.261  0.7243 -0.3779 -2.0459
  934SOL    HW2 5052   9.256   2.680   2.169 -1.1440  1.1235  0.6934
  934SOL     MW 5053   9.243   2.611   2.221  0.2700  0.4654  0.3610
  935SOL     OW 5054   4.037   8.818   1.145 -0.1822  0.8607 -0.3005
  935SOL    HW1 5055   4.066   8.892   1.092  0.1637 -0.1936 -1.6321
  935SOL    HW2 5056   3.943   8.814   1.130 -0.3354  1.4862  0.4031
  935SOL     MW 5057   4.029   8.827   1.136 -0.2635 -0.2676  0.2867
  936SOL     OW 5058   1.859   8.971   1.909 -0.4347  0.0185 -0.1303
  936SOL    HW1 5059   1.804   8.894   1.906  0.8238 -1.0799  2.2090
  936SOL    HW2 5060   1.944   8.939   1.940  0.0810  2.3406  1.1054
  936SOL     MW 5061   1.863   8.957   1.913  0.4775 -0.1897  0.2908
  937SOL     OW 5062   1.088   2.811   0.967 -0.5829 -0.5529 -0.1092
  937SOL    HW1 5063   1.170   2.846   0.931 -0.2839  0.4671  1.4896
  937SOL    HW2 5064   1.080   2.725   0.926  0.8792 -0.3638 -0.8881
  937SOL     MW 5065   1.098   2.805   0.957 -0.4330 -0.0584 -0.2176
  938SOL     OW 5066   9.858   8.326   3.150 -0.0110  0.0624  0.2297
  938SOL    HW1 5067   9.928   8.272   3.186  0.4327  0.4841  0.0134
  938SOL    HW2 5068   9.894   8.415   3.148 -0.4114  0.2254 -0.2404
  938SOL     MW 5069   9.871   8.331   3.154 -0.2990 -0.2702 -0.3190
  939SOL     OW 5070   4.779   7.386   4.660 -0.0535 -0.1211 -0.0514
  939SOL    HW1 5071   4.846   7.372   4.727 -0.5481 -1.3825  0.2151
  939SOL    HW2 5072   4.763   7.480   4.661  0.6281  0.0004  0.9386
  939SOL     MW 5073   4.786   7.396   4.669 -0.3338  0.2178  0.3796
  940SOL     OW 5074   9.764   8.025   2.374 -0.0535  0.0785  0.0986
  940SOL    HW1 5075   9.782   8.052   2.284  0.0244 -0.4630 -0.0509
  940SOL    HW2 5076   9.842   7.977   2.400 -0.0945  0.1986  0.4467
  940SOL     MW 5077   9.777   8.023   2.366 -0.0279 -0.4572 -0.2675
  941SOL     OW 5078   9.641  10.294   3.645  0.1785  0.1330  0.4613
  941SOL    HW1 5079   9.574  10.279   3.712 -1.0739  0.1840 -0.7381
  941SOL    HW2 5080   9.701  10.357   3.685  0.3233 -0.9680  2.0929
  941SOL     MW 5081   9.640  10.300   3.659 -0.0751  0.1015 -0.0021
  942SOL     OW 5082   4.527   5.098   0.714 -0.2850  0.9053 -0.4683
  942SOL    HW1 5083   4.432   5.096   0.723 -0.1983 -1.1428  0.7561
  942SOL    HW2 5084   4.556   5.170   0.770 -0.8710 -1.8848  3.9158
  942SOL     MW 5085   4.519   5.107   0.722  0.3552  0.4304  0.2338
  943SOL     OW 5086  10.174   6.633   3.533 -0.1864  0.1282  0.2918
  943SOL    HW1 5087  10.137   6.670   3.453  0.7726 -2.8399 -1.6931
  943SOL    HW2 5088  10.210   6.548   3.506  1.1279 -0.5583  3.6816
  943SOL     MW 5089  10.174   6.627   3.519  1.0442  0.7067 -0.0030
  944SOL     OW 5090   8.795   4.343   1.039 -0.0731 -0.0303 -0.0540
  944SOL    HW1 5091   8.730   4.305   0.980 -0.4984 -1.0431  1.0052
  944SOL    HW2 5092   8.745   4.400   1.098  0.1104 -0.1717  0.2460
  944SOL     MW 5093   8.780   4.345   1.039 -0.1157  0.1605  0.0981
  945SOL     OW 5094   6.878   7.366   0.612 -0.5813  0.1780  0.0209
  945SOL    HW1 5095   6.882   7.461   0.601 -0.1757  0.2081  0.3927
  945SOL    HW2 5096   6.880   7.353   0.707 -1.9624 -0.1492  0.0271
  945SOL     MW 5097   6.879   7.376   0.623  0.2105  0.3811  0.4323
  946SOL     OW 5098   2.098   8.431   0.795  0.0572 -0.2900 -0.3162
  946SOL    HW1 5099   2.006   8.458   0.791 -0.0029 -0.3866  0.2350
  946SOL    HW2 5100   2.124   8.449   0.885  0.6028 -0.1979 -0.4895
  946SOL     MW 5101   2.090   8.437   0.806  0.0713  0.1403 -0.4080
  947SOL     OW 5102   7.243   7.496   0.632  0.4319 -0.2185 -0.3923
  947SOL    HW1 5103   7.171   7.559   0.624  0.4967  0.4882  3.0169
  947SOL    HW2 5104   7.321   7.550   0.642  0.7314 -0.8358  0.7820
  947SOL     MW 5105   7.244   7.511   0.632  0.1413  0.7697 -0.8219
  948SOL     OW 5106   6.402   2.196   2.780 -0.1682 -0.1260 -0.0009
  948SOL    HW1 5107   6.359   2.259   2.722  0.6671  0.1204 -0.3663
  948SOL    HW2 5108   6.330   2.157   2.830 -0.7213  0.9199  0.0380
  948SOL     MW 5109   6.387   2.199   2.779 -0.2762  0.2465 -0.0136
  949SOL     OW 5110   5.850   3.474   2.917  0.1762  0.5029 -0.6255
  949SOL    HW1 5111   5.803   3.532   2.978 -0.9275 -0.2992 -0.6717
  949SOL    HW2 5112   5.913   3.428   2.971  0.7941  1.4604 -0.5178
  949SOL     MW 5113   5.852   3.476   2.932 -0.3572  0.4582 -0.2666
  950SOL     OW 5114   4.586   3.525   1.532  0.5395 -0.6662  0.2377
  950SOL    HW1 5115   4.499   3.556   1.509  0.5666 -1.2144 -0.6324
  950SOL    HW2 5116   4.642   3.602   1.525 -0.1002  0.0557  2.2876
  950SOL     MW 5117   4.582   3.538   1.528  0.8048  0.1027  0.5007
  951SOL     OW 5118  10.658  10.480   3.910 -0.1077 -0.3458 -0.5911
  951SOL    HW1 5119  10.593  10.538   3.872  0.2852 -0.4743 -1.4818
  951SOL    HW2 5120  10.742  10.515   3.881  0.2802  0.2386  1.1296
  951SOL     MW 5121  10.661  10.492   3.901 -0.0406 -0.1562 -0.1267
  952SOL     OW 5122   2.719   4.559   2.726  0.1967  0.0635  0.5816
  952SOL    HW1 5123   2.729   4.475   2.682  0.8021  1.1192 -1.4054
  952SOL    HW2 5124   2.677   4.615   2.662 -0.0953  1.3317  1.8332
  952SOL     MW 5125   2.715   4.555   2.713 -0.0657  0.0460 -0.1829
  953SOL     OW 5126   6.284   8.560   1.478 -0.1727 -0.2477  0.6100
  953SOL    HW1 5127   6.310   8.618   1.549  0.0444  0.2889  0.1046
  953SOL    HW2 5128   6.285   8.473   1.516  1.8714 -0.2069  0.7649
  953SOL     MW 5129   6.287   8.557   1.492  0.1347 -0.2463  0.0042
  954SOL     OW 5130  10.782   4.150   3.462  0.4906 -0.0174  0.2092
  954SOL    HW1 5131  10.797   4.109   3.377  0.8894  1.1693 -0.3059
  954SOL    HW2 5132  10.806   4.241   3.450 -1.3905  0.6525  1.0244
  954SOL     MW 5133  10.787   4.156   3.450 -0.1300  0.3592  0.0720
  955SOL     OW 5134   3.097   4.571   3.990  0.4341  0.6186  0.1368
  955SOL    HW1 5135   3.030   4.531   4.045 -0.1071  0.6689 -0.4744
  955SOL    HW2 5136   3.169   4.509   3.991 -0.7401 -0.8544 -1.5308
  955SOL     MW 5137   3.097   4.558   3.997  0.3157  0.1717 -0.2895
  956SOL     OW 5138   7.855   3.468   1.244 -0.1207  0.5531 -0.2946
  956SOL    HW1 5139   7.770   3.511   1.254 -0.3914 -0.1397  0.5555
  956SOL    HW2 5140   7.873   3.472   1.150 -0.2514  2.2523 -0.2782
  956SOL     MW 5141   7.846   3.474   1.233  0.6554 -0.5535  0.0427
  957SOL     OW 5142   6.220   9.168   0.439 -0.6628 -0.4377 -0.2412
  957SOL    HW1 5143   6.244   9.241   0.381  0.2168 -0.0666  0.5682
  957SOL    HW2 5144   6.264   9.092   0.401  2.2695  0.2937  1.4108
  957SOL     MW 5145   6.229   9.167   0.426  0.1410  0.1452  0.5689
  958SOL     OW 5146   9.717   1.667   2.080  0.0090  0.3150  0.5269
  958SOL    HW1 5147   9.698   1.733   2.147 -2.3946 -0.1565  0.3816
  958SOL    HW2 5148   9.745   1.590   2.129 -1.0803  0.1902  0.9839
  958SOL     MW 5149   9.718   1.666   2.095  0.1808  0.3864  0.3685
  959SOL     OW 5150   5.755   5.350   1.784 -0.4285 -0.1001 -0.1810
  959SOL    HW1 5151   5.688   5.327   1.849 -1.6785  0.5930 -1.2028
  959SOL    HW2 5152   5.738   5.441   1.762  1.0763  0.1959 -0.2264
  959SOL     MW 5153   5.744   5.358   1.790 -0.4343 -0.1084  0.7553
  960SOL     OW 5154   6.284   2.673   0.149 -0.4658  0.2573  0.4406
  960SOL    HW1 5155   6.243   2.671   0.235 -0.1561  3.0064  0.7421
  960SOL    HW2 5156   6.342   2.597   0.148 -0.4188  0.2104  2.6965
  960SOL     MW 5157   6.286   2.663   0.160  0.3001  0.5358 -0.2060
  961SOL     OW 5158   6.234   7.530   3.569  0.0557  0.4969  0.4784
  961SOL    HW1 5159   6.289   7.454   3.548  0.3620 -0.0774  3.1087
  961SOL    HW2 5160   6.268   7.599   3.512  1.3146 -0.7241 -0.3229
  961SOL     MW 5161   6.246   7.529   3.559  0.5119  0.1484 -0.2764
  962SOL     OW 5162   6.204   4.942   1.096 -0.6113  0.0430  0.0653
  962SOL    HW1 5163   6.111   4.924   1.085 -0.4642 -0.1200 -0.9721
  962SOL    HW2 5164   6.232   4.884   1.167 -1.1363 -0.4339 -0.1172
  962SOL     MW 5165   6.196   4.932   1.104 -0.0344 -0.6601  0.0868
  963SOL     OW 5166  10.350   5.985   3.730 -0.6907 -0.1728 -0.5787
  963SOL    HW1 5167  10.356   5.924   3.656 -1.5546 -0.6033 -0.3007
  963SOL    HW2 5168  10.262   5.971   3.766  0.0190 -0.5916  1.0712
  963SOL     MW 5169  10.340   5.975   3.725  0.0142 -0.3462  0.2798
  964SOL     OW 5170   5.666   3.843   0.795 -0.0884  0.6347  0.3240
  964SOL    HW1 5171   5.698   3.922   0.838  0.0942  1.8063 -1.8231
  964SOL    HW2 5172   5.572   3.857   0.786 -0.1743  0.2557  0.6105
  964SOL     MW 5173   5.658   3.855   0.799  0.0678  0.1857  0.2467
  965SOL     OW 5174   6.657   4.492   5.071  0.7277  0.0499  0.1620
  965SOL    HW1 5175   6.571   4.502   5.031  1.3284 -0.0138 -1.2089
  965SOL    HW2 5176   6.704   4.433   5.013  2.0815  0.9902  0.2569
  965SOL     MW 5177   6.652   4.486   5.059 -0.2628  0.3630  0.1693
  966SOL     OW 5178   6.553   3.327   0.590  0.1813 -0.4217  0.1911
  966SOL    HW1 5179   6.536   3.247   0.639 -0.0194  0.0112  0.8450
  966SOL    HW2 5180   6.543   3.397   0.654  0.6605  0.1096 -0.3018
  966SOL     MW 5181   6.549   3.326   0.604 -0.0767 -0.2881  0.2708
  967SOL     OW 5182   7.971   8.428   5.255 -0.9614  0.1262 -0.2102
  967SOL    HW1 5183   7.993   8.489   5.324 -0.9879 -0.5677  0.4285
  967SOL    HW2 5184   7.935   8.352   5.301 -1.6066 -0.0741 -1.0259
  967SOL     MW 5185   7.969   8.426   5.270 -0.2462  0.0407  0.2321
  968SOL     OW 5186   2.026   6.055   2.224  0.0161  0.2802  0.0913
  968SOL    HW1 5187   2.042   6.001   2.302  0.3305  0.4226  0.1261
  968SOL    HW2 5188   2.104   6.042   2.170  0.7820  1.8747  0.7677
  968SOL     MW 5189   2.038   6.046   2.227  0.3497  0.3859 -0.1474
  969SOL     OW 5190  11.665   4.320   4.155  0.1475  0.3447 -0.1916
  969SOL    HW1 5191  11.608   4.348   4.226 -0.8568 -1.3814 -0.2490
  969SOL    HW2 5192  11.720   4.396   4.135 -1.0790  1.5503  0.9141
  969SOL     MW 5193  11.665   4.333   4.161 -0.3692 -0.1805 -0.0606
  970SOL     OW 5194   8.345   4.619   5.215 -0.5284 -0.0062 -0.4286
  970SOL    HW1 5195   8.340   4.607   5.120 -0.5085  0.1960 -0.4556
  970SOL    HW2 5196   8.416   4.681   5.227 -0.3704 -0.2198 -0.2640
  970SOL     MW 5197   8.354   4.625   5.204  0.1465  0.1981 -0.2858
  971SOL     OW 5198   5.103   5.937   5.114  0.2989  0.4963 -0.0046
  971SOL    HW1 5199   5.028   5.895   5.156 -0.3846  1.8511  0.1969
  971SOL    HW2 5200   5.171   5.869   5.112 -1.6365 -1.6013 -2.3520
  971SOL     MW 5201   5.102   5.923   5.119  0.4605  0.3821 -0.5737
  972SOL     OW 5202   5.493   3.004   0.514 -0.2380 -0.4359  0.1320
  972SOL    HW1 5203   5.487   2.913   0.484  2.1815 -0.2590 -1.1567
  972SOL    HW2 5204   5.481   3.056   0.435  2.9329  0.1505 -0.1027
  972SOL     MW 5205   5.491   2.999   0.500  0.0794  0.0311  0.4414
  973SOL     OW 5206   6.056   1.991   0.515  0.3994  0.7302 -0.2254
  973SOL    HW1 5207   6.134   2.023   0.471  0.7265  0.2362 -0.0175
  973SOL    HW2 5208   6.063   2.025   0.605  0.4528  0.5632 -0.1657
  973SOL     MW 5209   6.067   1.999   0.521  1.1101  0.6557 -0.1830
  974SOL     OW 5210   8.152   8.489   0.463 -1.0222  0.4935  0.4914
  974SOL    HW1 5211   8.105   8.510   0.544 -0.5195 -0.1519  0.9681
  974SOL    HW2 5212   8.133   8.396   0.449 -1.7204  0.7834 -0.5556
  974SOL     MW 5213   8.144   8.480   0.472  0.2239  0.0357  0.0230
  975SOL     OW 5214  10.887   6.201   3.935 -0.1383 -0.0502  0.0456
  975SOL    HW1 5215  10.953   6.267   3.958  0.1252 -0.5373  0.7183
  975SOL    HW2 5216  10.914   6.122   3.983  0.2724 -1.0418 -1.6962
  975SOL     MW 5217  10.899   6.199   3.944  0.4172  0.0270  0.3751
  976SOL     OW 5218   1.524   8.631   2.137 -0.1843 -0.4489  0.0797
  976SOL    HW1 5219   1.472   8.564   2.093 -0.2745 -0.8104  0.7170
  976SOL    HW2 5220   1.525   8.603   2.229 -0.8194  0.8091  0.4815
  976SOL     MW 5221   1.517   8.619   2.143 -0.3578 -0.0365  0.2120
  977SOL     OW 5222   2.366   5.950   0.811 -0.0896  0.0904  0.2346
  977SOL    HW1 5223   2.295   5.899   0.772 -0.7527 -0.3557  1.9233
  977SOL    HW2 5224   2.428   5.964   0.739 -0.9447 -1.1923 -0.8094
  977SOL     MW 5225   2.365   5.945   0.797  0.3123 -0.3059  0.4190
  978SOL     OW 5226   6.901   8.682   2.273 -0.4275 -0.4091 -0.8571
  978SOL    HW1 5227   6.954   8.661   2.195  1.0597  1.2030 -0.3440
  978SOL    HW2 5228   6.950   8.645   2.346 -1.2539 -0.9499 -0.5605
  978SOL     MW 5229   6.914   8.675   2.272 -0.5735 -0.6195  0.1261
  979SOL     OW 5230   4.933   4.397   1.057 -0.1514  0.1287 -0.2998
  979SOL    HW1 5231   4.987   4.474   1.041  1.0682 -0.5343  0.5225
  979SOL    HW2 5232   4.925   4.355   0.971  0.7294  0.1749 -0.4056
  979SOL     MW 5233   4.939   4.402   1.044  0.5284 -0.3583  0.3959
  980SOL     OW 5234   7.164   6.736   5.684 -0.0331  0.0910 -0.0103
  980SOL    HW1 5235   7.132   6.779   5.763  0.2832 -0.2967  0.3358
  980SOL    HW2 5236   7.097   6.671   5.662 -0.1922  0.2991 -0.1513
  980SOL     MW 5237   7.152   6.733   5.691  0.5228 -0.3414 -0.2134
  981SOL     OW 5238   2.661   5.167   3.564 -0.3727 -0.2026  0.6749
  981SOL    HW1 5239   2.673   5.163   3.469  1.8526  1.0147  0.8358
  981SOL    HW2 5240   2.566   5.169   3.576 -0.7426 -1.7537 -1.4218
  981SOL     MW 5241   2.651   5.167   3.553 -0.4006 -0.0584  0.2859
  982SOL     OW 5242   8.158   8.163   4.892 -0.1149  0.1013  0.2878
  982SOL    HW1 5243   8.210   8.173   4.972  0.0003 -0.3189  0.2703
  982SOL    HW2 5244   8.118   8.076   4.901 -2.0953  1.0218  1.0411
  982SOL     MW 5245   8.159   8.153   4.904 -0.5560  0.8130  0.3206
  983SOL     OW 5246   8.244   4.212   1.715 -0.1715  0.7960  0.4715
  983SOL    HW1 5247   8.218   4.229   1.806 -0.7854  1.8187  0.1228
  983SOL    HW2 5248   8.210   4.124   1.697  1.0260  0.0589  1.5972
  983SOL     MW 5249   8.236   4.203   1.725  0.1305  0.1502  0.2087
  984SOL     OW 5250  10.205   9.865   4.915 -0.3192  0.6062 -0.0283
  984SOL    HW1 5251  10.162   9.784   4.940 -1.4022  0.3282 -2.5576
  984SOL    HW2 5252  10.283   9.870   4.972 -0.6382 -1.7739  0.6948
  984SOL     MW 5253  10.210   9.855   4.926  0.2221  0.2342  0.0437
  985SOL     OW 5254   5.048   7.177   2.843  0.9632 -0.1504 -0.0872
  985SOL    HW1 5255   5.070   7.268   2.824 -0.9814  0.5601  0.7955
  985SOL    HW2 5256   5.104   7.154   2.916  1.3362  0.4046 -0.1916
  985SOL     MW 5257   5.058   7.186   2.850  0.4046  0.2049  0.0079
  986SOL     OW 5258   2.421   8.611   0.915 -0.4554  0.5043  0.4484
  986SOL    HW1 5259   2.360   8.683   0.927 -1.9422 -0.7027  0.4484
  986SOL    HW2 5260   2.484   8.620   0.987 -0.1123  2.2413 -0.0216
  986SOL     MW 5261   2.422   8.621   0.926 -0.3565 -0.3359  0.1544
  987SOL     OW 5262  10.410   7.859   3.497  0.0891  0.5638 -0.5241
  987SOL    HW1 5263  10.373   7.790   3.552  1.1047  0.3875 -0.0330
  987SOL    HW2 5264  10.340   7.881   3.436  0.0248 -1.5498 -1.3007
  987SOL     MW 5265  10.396   7.853   3.496  0.3113  0.3024 -0.0551
  988SOL     OW 5266  11.405   8.987   5.567  0.2322 -0.5845  0.3421
  988SOL    HW1 5267  11.402   9.078   5.596 -0.8270  0.6417 -3.1910
  988SOL    HW2 5268  11.486   8.953   5.604 -0.2799  1.0883  3.3771
  988SOL     MW 5269  11.415   8.994   5.576  0.0852  0.0392  0.1355
  989SOL     OW 5270   1.026   7.012   0.676 -0.1009  0.0648  0.1340
  989SOL    HW1 5271   0.975   7.057   0.744  0.4189 -2.0644  2.0337
  989SOL    HW2 5272   1.117   7.034   0.696  0.2078 -2.0854  1.4098
  989SOL     MW 5273   1.032   7.021   0.687  0.4332 -0.0754  1.0887
  990SOL     OW 5274   5.841   5.586   2.929  0.1479 -0.2881 -0.2548
  990SOL    HW1 5275   5.808   5.519   2.989 -0.4416 -0.0795 -0.3463
  990SOL    HW2 5276   5.763   5.621   2.886  0.6984 -1.9950 -2.8331
  990SOL     MW 5277   5.827   5.582   2.931 -0.2479 -0.2951  0.2034
  991SOL     OW 5278   9.387   5.556   1.606  0.0166  0.3025  0.3229
  991SOL    HW1 5279   9.481   5.538   1.608 -0.3699 -2.0208  1.9160
  991SOL    HW2 5280   9.380   5.650   1.623  2.0180  0.2237  1.9847
  991SOL     MW 5281   9.398   5.565   1.609 -0.5078  0.1787  0.1349
  992SOL     OW 5282   8.894   0.639   0.833  0.2686  0.3453 -0.1038
  992SOL    HW1 5283   8.974   0.690   0.819  1.0855 -0.8578 -0.0490
  992SOL    HW2 5284   8.906   0.599   0.919  1.4671 -2.9315 -1.6295
  992SOL     MW 5285   8.906   0.640   0.842 -0.0880  0.4135  0.3859
  993SOL     OW 5286   9.026   4.316   5.789 -0.0591 -0.2020 -0.2163
  993SOL    HW1 5287   8.950   4.272   5.826 -0.1576 -0.3819 -0.6350
  993SOL    HW2 5288   9.086   4.246   5.766  1.2959 -0.0105  2.3276
  993SOL     MW 5289   9.024   4.301   5.791  0.0580 -0.1322 -0.4844
  994SOL     OW 5290   3.151   8.696   1.779 -0.3066 -0.0689 -0.2303
  994SOL    HW1 5291   3.178   8.685   1.871 -0.8989  1.9981  0.2357
  994SOL    HW2 5292   3.065   8.653   1.774 -0.3503 -0.0419  0.2367
  994SOL     MW 5293   3.143   8.689   1.790  0.3391  0.1413 -0.5886
  995SOL     OW 5294   7.984   7.354   1.941  0.8109 -0.2748 -0.2236
  995SOL    HW1 5295   8.033   7.319   1.867  1.0444 -1.1889  0.3405
  995SOL    HW2 5296   7.894   7.323   1.928  0.8603 -0.4686 -0.1099
  995SOL     MW 5297   7.979   7.346   1.930 -0.5133 -0.0370  0.7238
  996SOL     OW 5298   0.501   1.877   0.615 -0.1100 -0.0189  0.0057
  996SOL    HW1 5299   0.447   1.921   0.681  1.2949  3.3023 -0.8505
  996SOL    HW2 5300   0.572   1.838   0.666 -1.2877 -1.2614  0.7783
  996SOL     MW 5301   0.503   1.877   0.630 -0.0889 -0.0514  0.3556
  997SOL     OW 5302   6.189   7.860   4.204  0.1617 -0.2811  0.0123
  997SOL    HW1 5303   6.201   7.950   4.234  2.4319  0.3092 -2.2697
  997SOL    HW2 5304   6.278   7.828   4.191 -0.6271 -2.4595 -0.3881
  997SOL     MW 5305   6.202   7.867   4.206 -0.3001 -0.2012  0.3436
  998SOL     OW 5306   8.418   9.157   0.617  0.8849  0.3442  0.3299
  998SOL    HW1 5307   8.325   9.141   0.599  1.4551 -0.2348 -2.4598
  998SOL    HW2 5308   8.439   9.235   0.565  2.6996 -1.4986 -1.8760
  998SOL     MW 5309   8.409   9.165   0.608  0.4081  0.2792  1.0041
  999SOL     OW 5310   4.363   6.349   3.324 -0.1028  0.1486  0.0619
  999SOL    HW1 5311   4.314   6.296   3.386 -0.6971 -0.0138 -0.5342
  999SOL    HW2 5312   4.438   6.381   3.373 -1.1934  1.0201  1.2081
  999SOL     MW 5313   4.366   6.346   3.338 -0.8285 -0.1481 -0.1195
 1000SOL     OW 5314   7.790   6.770   5.136 -0.0162 -0.1362  0.3691
 1000SOL    HW1 5315   7.735   6.759   5.058  0.8553 -2.7934  0.0177
 1000SOL    HW2 5316   7.868   6.717   5.118  1.8576  2.0150  1.6229
 1000SOL     MW 5317   7.793   6.762   5.124 -0.1969 -0.2234  0.3541
 1001SOL     OW 5318   5.246   3.152   0.753 -0.2635 -0.0450 -0.2639
 1001SOL    HW1 5319   5.316   3.184   0.696 -0.3034 -2.4622 -1.8253
 1001SOL    HW2 5320   5.285   3.148   0.840  0.6310  1.2898 -0.5747
 1001SOL     MW 5321   5.260   3.156   0.757  0.3040 -0.5328  0.1315
 1002SOL     OW 5322   8.018  10.539   2.527  0.1787 -0.0746 -0.0818
 1002SOL    HW1 5323   8.059  10.626   2.520  0.7213 -0.2859  0.3875
 1002SOL    HW2 5324   8.021  10.505   2.438  1.5869 -0.3251  0.0453
 1002SOL     MW 5325   8.024  10.546   2.514 -0.7838 -0.1302 -0.4290
 1003SOL     OW 5326   6.789   4.644   5.989  0.0545  0.6147  0.2743
 1003SOL    HW1 5327   6.847   4.717   6.011 -0.0499  0.4620  1.0801
 1003SOL    HW2 5328   6.829   4.605   5.911 -0.1259  1.7864 -0.4326
 1003SOL     MW 5329   6.801   4.649   5.982  0.2848  0.3363  0.2585
 1004SOL     OW 5330  12.977  12.933   6.201  0.0056 -0.6627 -0.0749
 1004SOL    HW1 5331  13.049  12.995   6.210 -0.3013 -0.1455 -1.0730
 1004SOL    HW2 5332  12.974  12.913   6.107  0.4794 -2.6492  0.2734
 1004SOL     MW 5333  12.986  12.938   6.190 -0.6619 -0.2444 -0.6627
 1005SOL     OW 5334   5.900   7.560   3.584  0.3350  0.5373 -0.2191
 1005SOL    HW1 5335   5.908   7.652   3.608  2.1132  0.8451 -1.6893
 1005SOL    HW2 5336   5.990   7.529   3.580 -0.2142 -1.1589 -0.2034
 1005SOL     MW 5337   5.913   7.568   3.586 -0.1585 -0.7474  0.9635
 1006SOL     OW 5338   3.385   7.846   1.143  0.4112  0.1172 -0.0822
 1006SOL    HW1 5339   3.461   7.791   1.164  1.0279  0.4791 -1.3034
 1006SOL    HW2 5340   3.359   7.820   1.055  0.6011  1.6233 -0.6194
 1006SOL     MW 5341   3.391   7.836   1.135 -0.5686  0.0801  0.3787
 1007SOL     OW 5342   4.058   7.978   2.358 -0.1617 -0.1218  0.2333
 1007SOL    HW1 5343   4.117   7.915   2.315  2.1559  0.8721  1.7351
 1007SOL    HW2 5344   4.048   8.048   2.294 -1.8550 -1.4324 -1.0173
 1007SOL     MW 5345   4.065   7.979   2.344  0.7206  0.1084 -0.3633
 1008SOL     OW 5346  10.111   8.136   5.379  0.1079 -0.5122  0.1542
 1008SOL    HW1 5347  10.086   8.173   5.463 -0.3561 -0.6483  0.0816
 1008SOL    HW2 5348  10.087   8.043   5.386 -0.2032 -0.4652 -0.2239
 1008SOL     MW 5349  10.105   8.129   5.390 -0.2443  0.2199 -0.4933
 1009SOL     OW 5350   7.011   1.557   1.781  0.5741 -0.2350  0.5995
 1009SOL    HW1 5351   6.971   1.628   1.731  1.0599 -0.5604 -0.2742
 1009SOL    HW2 5352   6.943   1.530   1.843  1.2599  2.8465  2.9703
 1009SOL     MW 5353   6.997   1.563   1.783 -0.1524  0.1201 -0.1891
 1010SOL     OW 5354   6.432   4.984   4.497 -0.0761 -0.4243  0.1762
 1010SOL    HW1 5355   6.507   5.019   4.449  0.2490  0.8154  1.5193
 1010SOL    HW2 5356   6.363   4.977   4.431  0.3630  1.2048 -0.5130
 1010SOL     MW 5357   6.432   4.988   4.482  0.5687 -0.2767 -0.4400
 1011SOL     OW 5358   4.152   7.059   2.612 -0.2388  0.2870 -0.0206
 1011SOL    HW1 5359   4.089   6.989   2.621 -0.4976  0.5449  0.2001
 1011SOL    HW2 5360   4.141   7.091   2.522  0.1674 -0.2233 -0.2578
 1011SOL     MW 5361   4.143   7.054   2.602 -0.6911  0.6368  0.2121
 1012SOL     OW 5362   3.642   8.077   4.996  0.4052  0.1769  0.3685
 1012SOL    HW1 5363   3.569   8.016   4.986  0.6256  0.1622 -1.4661
 1012SOL    HW2 5364   3.606   8.150   5.047 -0.5590 -0.3488  0.4486
 1012SOL     MW 5365   3.628   8.079   5.002 -0.2759 -0.6486  0.2167
 1013SOL     OW 5366   5.974   2.870   1.566 -0.5073  0.3126  0.1164
 1013SOL    HW1 5367   5.923   2.932   1.514  0.1429 -0.5778 -1.6533
 1013SOL    HW2 5368   5.973   2.789   1.515  2.7717  0.2844 -0.0905
 1013SOL     MW 5369   5.967   2.867   1.553  0.4170 -0.4232  0.3860
 1014SOL     OW 5370   2.846   7.818   3.530  0.0736 -0.0113  0.3016
 1014SOL    HW1 5371   2.855   7.749   3.464  0.9390  0.4486 -0.0856
 1014SOL    HW2 5372   2.934   7.853   3.539 -0.1944  0.4646  1.1326
 1014SOL     MW 5373   2.858   7.813   3.523  0.1028 -0.2814  0.1598
 1015SOL     OW 5374   2.577   7.371   1.219 -0.2548  0.2175 -0.0676
 1015SOL    HW1 5375   2.583   7.460   1.255  0.2721  0.0595  0.2398
 1015SOL    HW2 5376   2.637   7.371   1.145 -1.4819  0.5986 -1.0984
 1015SOL     MW 5377   2.585   7.383   1.214  0.0471  0.0427 -0.2486
 1016SOL     OW 5378  11.403   9.625   4.621 -0.4495 -0.2177 -0.2737
 1016SOL    HW1 5379  11.480   9.650   4.569  1.1316 -1.8774  1.1280
 1016SOL    HW2 5380  11.407   9.680   4.698 -1.1211  0.2130 -0.5388
 1016SOL     MW 5381  11.413   9.635   4.624  0.1112  0.2983 -0.0912
 1017SOL     OW 5382   5.819   9.885   2.822 -0.2532 -0.4223 -0.0191
 1017SOL    HW1 5383   5.771   9.966   2.839 -0.5597 -0.0872 -2.1918
 1017SOL    HW2 5384   5.762   9.836   2.762  0.8236 -1.3375 -0.3198
 1017SOL     MW 5385   5.805   9.889   2.816  0.2942  0.1272 -0.3643
 1018SOL     OW 5386   9.457   6.956   5.398 -0.1719  0.2744  0.1814
 1018SOL    HW1 5387   9.471   6.966   5.304  0.3870 -1.6171  0.0203
 1018SOL    HW2 5388   9.384   6.895   5.405  0.1806 -0.0723  0.9610
 1018SOL     MW 5389   9.449   6.949   5.387 -0.2062 -0.1488  0.0472
 1019SOL     OW 5390   4.002   5.085   5.162  0.0726  0.1161 -0.3363
 1019SOL    HW1 5391   3.993   5.036   5.244 -1.7769 -0.7222 -0.9605
 1019SOL    HW2 5392   4.094   5.110   5.158  0.5161 -1.0952  1.2782
 1019SOL     MW 5393   4.012   5.082   5.172 -0.2035 -0.0945  0.0298
 1020SOL     OW 5394   0.823   8.241   1.155 -0.5397 -0.1417  0.2785
 1020SOL    HW1 5395   0.885   8.282   1.095 -0.9618  0.8274  0.4773
 1020SOL    HW2 5396   0.761   8.195   1.098 -0.8648  0.6661 -0.0392
 1020SOL     MW 5397   0.823   8.240   1.140  0.2378  0.1459  0.7044
 1021SOL     OW 5398  11.893   9.155   4.162  0.2180 -0.5471  0.2948
 1021SOL    HW1 5399  11.886   9.173   4.068  0.4779 -0.6533  0.2547
 1021SOL    HW2 5400  11.857   9.233   4.204  1.1027 -0.0256  0.1161
 1021SOL     MW 5401  11.887   9.168   4.155  0.3155 -0.1035  0.5986
 1022SOL     OW 5402   5.469   9.713   3.434  0.8721 -0.2667  0.2073
 1022SOL    HW1 5403   5.382   9.677   3.453  1.2792 -1.0237  0.6904
 1022SOL    HW2 5404   5.456   9.768   3.357 -0.2540  0.5179  0.9301
 1022SOL     MW 5405   5.456   9.715   3.427 -0.2558  0.0427  0.0216
 1023SOL     OW 5406   9.738   4.490   1.874  0.4110 -0.1850 -0.6081
 1023SOL    HW1 5407   9.765   4.476   1.965 -0.5659  0.7271 -0.1556
 1023SOL    HW2 5408   9.669   4.557   1.880 -1.3613 -1.8077 -1.7536
 1023SOL     MW 5409   9.733   4.497   1.887  0.0049  0.3779  0.5366
 1024SOL     OW 5410   9.559   4.321   4.961 -0.5308 -0.1297  0.3400
 1024SOL    HW1 5411   9.628   4.355   5.018  0.3360  0.1886 -0.8481
 1024SOL    HW2 5412   9.492   4.389   4.961  0.2859  0.7141 -0.4246
 1024SOL     MW 5413   9.559   4.334   4.968 -0.6510 -0.3310  0.1280
 1025SOL     OW 5414   9.252   5.017   3.534  0.1988 -0.2169  0.2274
 1025SOL    HW1 5415   9.308   5.043   3.607  1.6024 -2.0869 -0.1210
 1025SOL    HW2 5416   9.168   5.060   3.553  0.4583 -0.7169  3.0192
 1025SOL     MW 5417   9.248   5.026   3.546  0.3314 -0.3239 -0.4282
 1026SOL     OW 5418   0.314   0.407   0.044 -0.7508 -0.2818 -0.0789
 1026SOL    HW1 5419   0.264   0.379   0.121 -0.0428 -1.5417 -0.0547
 1026SOL    HW2 5420   0.289   0.346  -0.025  1.1748 -1.3579  0.0979
 1026SOL     MW 5421   0.304   0.395   0.045 -0.4586  0.2357  0.5623
 1027SOL     OW 5422   7.058   6.041   3.609  0.2382 -0.2339 -0.5617
 1027SOL    HW1 5423   7.094   6.107   3.550  1.2449  0.6059  0.9213
 1027SOL    HW2 5424   7.015   6.092   3.679  1.3678 -1.0891  0.8205
 1027SOL     MW 5425   7.057   6.056   3.611 -0.2521  0.5610 -0.4946
 1028SOL     OW 5426  10.937   7.319   3.328 -0.1021  0.1640 -0.1447
 1028SOL    HW1 5427  10.927   7.402   3.282  0.5312  0.3918  0.1234
 1028SOL    HW2 5428  10.981   7.262   3.264 -0.4731  0.0521 -0.3035
 1028SOL     MW 5429  10.941   7.322   3.314  0.5038 -0.3962 -0.4429
 1029SOL     OW 5430   3.760   8.401   0.627 -0.1534  0.3012  0.5622
 1029SOL    HW1 5431   3.820   8.476   0.625 -1.0344  1.0047 -1.0256
 1029SOL    HW2 5432   3.792   8.347   0.700  4.4647 -1.0183 -1.9777
 1029SOL     MW 5433   3.772   8.403   0.636  0.1776 -0.3722 -0.3121
 1030SOL     OW 5434   4.908   6.474   4.407 -0.2403 -0.7689  0.1267
 1030SOL    HW1 5435   4.886   6.411   4.338  1.1985 -0.5802 -0.5474
 1030SOL    HW2 5436   4.869   6.437   4.486  0.0527 -2.2129 -0.3595
 1030SOL     MW 5437   4.901   6.461   4.408 -0.2260  0.3052  0.6242
 1031SOL     OW 5438  10.006   9.885   1.849 -0.2491  0.0991  0.2559
 1031SOL    HW1 5439  10.086   9.888   1.902 -1.2296 -0.5764  1.8547
 1031SOL    HW2 5440   9.943   9.937   1.898 -0.8420  0.5313 -0.9251
 1031SOL     MW 5441  10.008   9.892   1.862 -0.1763 -0.4996 -0.4698
 1032SOL     OW 5442  10.873   6.359   5.591  0.2260  0.5355  0.2306
 1032SOL    HW1 5443  10.813   6.374   5.665 -0.5161 -0.5621 -0.1120
 1032SOL    HW2 5444  10.958   6.388   5.623  0.4246 -2.0755  2.4290
 1032SOL     MW 5445  10.876   6.365   5.605  0.1778 -0.0393  0.1218
 1033SOL     OW 5446   6.382   5.020   0.448  0.4937 -0.1099  0.0659
 1033SOL    HW1 5447   6.315   5.067   0.399 -0.9279 -1.2009  0.9026
 1033SOL    HW2 5448   6.459   5.077   0.443 -0.4042  1.0699 -1.1027
 1033SOL     MW 5449   6.383   5.033   0.441  0.4034 -0.0260 -0.2310
 1034SOL     OW 5450   4.131   4.676   4.571  0.1232 -0.0991 -0.0748
 1034SOL    HW1 5451   4.035   4.675   4.573  0.1023 -2.3256 -0.2576
 1034SOL    HW2 5452   4.153   4.758   4.527 -1.7083  0.0920 -0.7113
 1034SOL     MW 5453   4.121   4.686   4.566 -0.2123  0.2941  0.1860
 1035SOL     OW 5454  13.064  12.229   6.280  0.5153  0.2745 -0.2490
 1035SOL    HW1 5455  13.122  12.304   6.295  1.3675 -0.2840 -0.6579
 1035SOL    HW2 5456  12.997  12.236   6.348  1.1812  0.8207  0.3621
 1035SOL     MW 5457  13.063  12.239   6.291 -0.0352  0.1519  0.0727
 1036SOL     OW 5458   9.427   1.301   1.115 -0.1059 -0.2141 -0.2767
 1036SOL    HW1 5459   9.391   1.356   1.045  0.6841  1.3400  0.4883
 1036SOL    HW2 5460   9.413   1.351   1.195 -0.7777 -1.8507  0.6872
 1036SOL     MW 5461   9.421   1.314   1.116  0.3475 -0.2279 -0.9822
 1037SOL     OW 5462   8.782   7.454   1.698 -0.2282  0.4050  0.5239
 1037SOL    HW1 5463   8.819   7.392   1.762 -1.1432  0.6083  1.2791
 1037SOL    HW2 5464   8.824   7.430   1.615 -1.0165 -1.6684  0.6535
 1037SOL     MW 5465   8.792   7.443   1.696 -0.1499  0.2273  0.0387
 1038SOL     OW 5466   8.809   7.746   2.288 -1.1688  0.3575  0.0766
 1038SOL    HW1 5467   8.830   7.776   2.376  1.7459  1.7693 -0.9710
 1038SOL    HW2 5468   8.715   7.725   2.291 -1.2740  0.8417  3.3207
 1038SOL     MW 5469   8.800   7.747   2.300  0.0765 -0.2381  0.5606
 1039SOL     OW 5470   8.403   7.781   1.579  0.8260  0.3829  0.1306
 1039SOL    HW1 5471   8.416   7.687   1.567  0.6562  0.2576  0.8937
 1039SOL    HW2 5472   8.456   7.804   1.655  0.7594  0.8818  0.0349
 1039SOL     MW 5473   8.412   7.772   1.587 -0.0326 -0.1412 -0.0525
 1040SOL     OW 5474   3.531   7.236   1.251  0.0488  0.1623 -0.0833
 1040SOL    HW1 5475   3.525   7.141   1.256  2.2667 -0.1757 -2.1721
 1040SOL    HW2 5476   3.615   7.258   1.290  0.2467  1.0913 -0.9865
 1040SOL     MW 5477   3.541   7.227   1.257  0.1931  0.2298 -0.2917
 1041SOL     OW 5478   5.851   3.430   1.189 -0.3302  0.1104  0.1933
 1041SOL    HW1 5479   5.885   3.512   1.223  1.8267 -0.1195 -1.1645
 1041SOL    HW2 5480   5.887   3.363   1.247 -0.7854  0.0371  0.3890
 1041SOL     MW 5481   5.860   3.432   1.201 -0.5182  0.1874 -0.1509
 1042SOL     OW 5482   2.234   6.849   1.846 -0.2968  0.6399 -0.4137
 1042SOL    HW1 5483   2.165   6.829   1.908 -0.9520  1.1824 -0.9451
 1042SOL    HW2 5484   2.232   6.777   1.783 -0.1075  0.4565 -0.2138
 1042SOL     MW 5485   2.225   6.837   1.846 -0.6897 -0.5162 -0.3696
 1043SOL     OW 5486   4.543   4.264   3.278  0.0234 -0.6212  0.4736
 1043SOL    HW1 5487   4.598   4.188   3.295 -0.5303 -0.8182  1.4883
 1043SOL    HW2 5488   4.515   4.254   3.187  2.5730  0.1086 -0.4651
 1043SOL     MW 5489   4.546   4.253   3.269  0.0862  0.5397  0.3071
 1044SOL     OW 5490   4.109   9.135   1.062  0.3862 -0.1773  0.0419
 1044SOL    HW1 5491   4.059   9.120   1.142 -0.3496  1.6937 -0.0052
 1044SOL    HW2 5492   4.200   9.123   1.088  0.1257 -0.0407  1.0632
 1044SOL     MW 5493   4.114   9.132   1.076 -0.0707 -0.1561 -0.2050
 1045SOL     OW 5494   3.937   1.048   0.884 -0.0156  0.0301 -0.4486
 1045SOL    HW1 5495   4.016   1.103   0.888 -0.5293  0.8084 -0.6596
 1045SOL    HW2 5496   3.964   0.970   0.835  0.9877 -0.3650  0.6896
 1045SOL     MW 5497   3.951   1.045   0.878  0.1060 -0.0414  0.2220
 1046SOL     OW 5498   7.393   6.205   1.307  0.2436  0.2917 -0.6258
 1046SOL    HW1 5499   7.453   6.188   1.379 -0.0553  1.2364 -0.1246
 1046SOL    HW2 5500   7.337   6.276   1.340 -0.4191  0.1819 -1.4892
 1046SOL     MW 5501   7.393   6.212   1.321  0.2101  0.0772  0.0519
 1047SOL     OW 5502  10.992  11.689   3.904  0.1837  0.1922  0.0917
 1047SOL    HW1 5503  10.913  11.674   3.957 -0.1860  0.0084 -0.5014
 1047SOL    HW2 5504  10.998  11.784   3.897 -0.3521  0.1939 -0.3958
 1047SOL     MW 5505  10.983  11.699   3.910  0.4953 -0.2303  0.2166
 1048SOL     OW 5506   9.545  12.479   5.232 -0.3574 -0.7228 -0.1062
 1048SOL    HW1 5507   9.460  12.520   5.249 -0.3158 -1.0838  1.0601
 1048SOL    HW2 5508   9.605  12.523   5.292  0.1469 -0.9281 -0.4571
 1048SOL     MW 5509   9.542  12.490   5.242  0.8142  0.2049 -0.1679
 1049SOL     OW 5510  10.307   6.982   2.707 -0.0244  0.0437  0.0776
 1049SOL    HW1 5511  10.316   6.912   2.642 -0.7613  1.0824 -1.1695
 1049SOL    HW2 5512  10.302   6.935   2.791  1.1440 -1.3095 -0.5557
 1049SOL     MW 5513  10.308   6.967   2.710 -0.4888  0.1002  0.0455
 1050SOL     OW 5514   3.948   3.241   0.694  0.3102  0.3374  0.2793
 1050SOL    HW1 5515   4.033   3.284   0.705 -0.1064  1.5620 -0.9194
 1050SOL    HW2 5516   3.968   3.155   0.657  0.9946  1.8327 -3.2675
 1050SOL     MW 5517   3.961   3.236   0.691  0.0485  0.3756 -0.0309
 1051SOL     OW 5518   7.577   4.010   4.867  0.1512  0.6386  0.2393
 1051SOL    HW1 5519   7.519   3.936   4.854  1.9742 -0.8026 -0.0673
 1051SOL    HW2 5520   7.594   4.011   4.962  0.6149  0.2555  0.1649
 1051SOL     MW 5521   7.572   4.001   4.878 -0.2621 -0.1987 -0.4934
 1052SOL     OW 5522   3.260  10.599   2.434  0.0732  0.3606 -0.1854
 1052SOL    HW1 5523   3.185  10.624   2.378 -0.4970  1.6991  1.0894
 1052SOL    HW2 5524   3.277  10.508   2.412 -1.3857  0.2761 -1.1523
 1052SOL     MW 5525   3.252  10.591   2.424 -0.5522 -0.0034  0.8050
 1053SOL     OW 5526   1.567   2.852   0.557  0.2703 -0.1855  0.4913
 1053SOL    HW1 5527   1.581   2.764   0.521 -2.5726 -0.5314 -0.0247
 1053SOL    HW2 5528   1.509   2.895   0.494 -0.2756  1.2283  1.8800
 1053SOL     MW 5529   1.561   2.846   0.545 -0.2992 -0.2702  0.2619
 1054SOL     OW 5530   8.127   7.684   6.145 -0.3624  0.2827  0.5289
 1054SOL    HW1 5531   8.159   7.713   6.059  0.0389 -1.6323 -0.0160
 1054SOL    HW2 5532   8.066   7.752   6.172 -2.1804 -0.0616 -2.3005
 1054SOL     MW 5533   8.123   7.696   6.137 -0.3105 -0.5110 -0.3240
 1055SOL     OW 5534   4.991   4.640   6.084 -0.4992  0.4503 -0.6125
 1055SOL    HW1 5535   5.074   4.602   6.054 -1.5535 -2.6087 -0.0007
 1055SOL    HW2 5536   5.015   4.727   6.116  2.1342  0.3904 -2.1184
 1055SOL     MW 5537   5.004   4.646   6.084  0.1260 -0.3290 -0.4642
 1056SOL     OW 5538   8.818   6.346   2.313  0.4608  0.5270 -0.6252
 1056SOL    HW1 5539   8.794   6.281   2.380  0.8682  0.9570 -0.0446
 1056SOL    HW2 5540   8.914   6.346   2.314  0.4761  1.7164 -0.0147
 1056SOL     MW 5541   8.827   6.338   2.322  0.5140 -0.9365  0.0659
 1057SOL     OW 5542   3.428   6.970   4.148 -0.3414 -0.3798  0.2119
 1057SOL    HW1 5543   3.388   7.026   4.081 -0.1317  0.8825  1.1037
 1057SOL    HW2 5544   3.374   6.891   4.148 -0.7241 -0.1441 -1.0021
 1057SOL     MW 5545   3.416   6.967   4.139  0.0362  0.4841  0.0466
 1058SOL     OW 5546   4.593   4.931   3.019  0.0331  0.2815 -0.2640
 1058SOL    HW1 5547   4.562   4.842   3.035  1.6210 -0.2828 -0.1298
 1058SOL    HW2 5548   4.578   4.977   3.102  1.8725 -0.7130  0.6857
 1058SOL     MW 5549   4.587   4.926   3.032 -0.0610 -0.3227  0.1515
 1059SOL     OW 5550   3.884   4.910   2.455 -0.0620 -0.2323 -0.1602
 1059SOL    HW1 5551   3.815   4.947   2.510  0.6941 -0.4398  0.9825
 1059SOL    HW2 5552   3.853   4.822   2.433  0.0130 -0.4887  0.7118
 1059SOL     MW 5553   3.871   4.903   2.459  0.3254 -0.0122 -0.3578
 1060SOL     OW 5554   9.667   3.941   3.488 -0.0478 -0.2157 -0.3127
 1060SOL    HW1 5555   9.576   3.923   3.466 -0.1036 -1.0312  0.5199
 1060SOL    HW2 5556   9.666   4.029   3.526 -0.8363 -0.9769  1.5570
 1060SOL     MW 5557   9.656   3.950   3.490  0.2272  0.0065 -0.2043
 1061SOL     OW 5558   1.991   5.555   1.204 -0.1108  0.3419 -0.0184
 1061SOL    HW1 5559   1.963   5.587   1.290  0.7212  1.3735 -0.1059
 1061SOL    HW2 5560   1.909   5.540   1.157 -0.5819  2.5843 -0.0205
 1061SOL     MW 5561   1.977   5.557   1.209 -0.2429  0.6077 -0.0829
 1062SOL     OW 5562   5.550   5.475   0.226  0.4967 -0.3235 -0.5035
 1062SOL    HW1 5563   5.480   5.521   0.180 -0.1474 -0.0384  0.7225
 1062SOL    HW2 5564   5.552   5.389   0.184  0.2942  0.0929 -1.4109
 1062SOL     MW 5565   5.541   5.470   0.215  0.1853  0.4483  0.4010
 1063SOL     OW 5566   0.674   9.047   0.835 -0.3354 -0.1711 -0.6341
 1063SOL    HW1 5567   0.613   9.000   0.891 -0.8780  1.2008 -0.0127
 1063SOL    HW2 5568   0.723   8.979   0.788 -0.1914 -1.3371  1.1444
 1063SOL     MW 5569   0.672   9.033   0.836  0.3202 -0.1323 -0.2324
 1064SOL     OW 5570   1.303  10.042   1.682 -0.4446 -0.2703  0.2621
 1064SOL    HW1 5571   1.332  10.133   1.689 -0.5869 -0.2100  0.0851
 1064SOL    HW2 5572   1.220  10.047   1.636  0.0503 -0.5798 -0.6800
 1064SOL     MW 5573   1.296  10.054   1.677  0.3884  0.2321  0.2782
 1065SOL     OW 5574   6.081   4.704   4.160  0.5530 -0.8511  0.2923
 1065SOL    HW1 5575   6.049   4.784   4.119  2.2487  0.1029  0.7697
 1065SOL    HW2 5576   6.008   4.642   4.150 -0.3253  0.3458 -1.1819
 1065SOL     MW 5577   6.067   4.706   4.154 -0.0758 -0.3479  0.0201
 1066SOL     OW 5578  10.305   3.854   2.317  0.3589 -0.1120 -0.0654
 1066SOL    HW1 5579  10.269   3.879   2.402  1.9552  1.4466  0.2167
 1066SOL    HW2 5580  10.272   3.920   2.257  1.7984  0.7077 -0.0008
 1066SOL     MW 5581  10.297   3.865   2.320 -0.3815 -0.5009  0.3818
 1067SOL     OW 5582   8.934  11.616   5.377 -0.0254 -0.3843 -0.4250
 1067SOL    HW1 5583   8.916  11.526   5.351  1.3746 -0.2180 -2.1228
 1067SOL    HW2 5584   8.961  11.660   5.296  2.6772  0.6740  0.9319
 1067SOL     MW 5585   8.935  11.611   5.363  0.6216 -0.3176 -0.4636
 1068SOL     OW 5586   4.469   2.476   1.476  0.2772  0.1994 -0.3786
 1068SOL    HW1 5587   4.495   2.498   1.565 -0.4140  1.0198 -0.3756
 1068SOL    HW2 5588   4.534   2.519   1.420  0.6441 -0.2232 -0.2925
 1068SOL     MW 5589   4.481   2.484   1.480 -0.0426 -0.3006 -0.8189
 1069SOL     OW 5590   2.562  11.165   3.169 -0.2867  0.7171  0.7532
 1069SOL    HW1 5591   2.602  11.170   3.082 -1.0394 -1.3359  0.2205
 1069SOL    HW2 5592   2.635  11.144   3.228 -0.2595 -1.7127 -0.0169
 1069SOL     MW 5593   2.577  11.163   3.166 -0.1117 -0.1011  0.7006
 1070SOL     OW 5594   8.488   8.515   4.136  0.1499  0.6843  0.0146
 1070SOL    HW1 5595   8.505   8.517   4.231  0.8565 -0.0145 -0.0915
 1070SOL    HW2 5596   8.496   8.423   4.112 -0.6176  0.7816 -0.6280
 1070SOL     MW 5597   8.492   8.504   4.145 -0.6020  0.0511 -0.2909
 1071SOL     OW 5598  10.290   6.415   5.718  0.2351  0.9647 -0.1233
 1071SOL    HW1 5599  10.202   6.439   5.690  0.6916 -0.4640 -3.1264
 1071SOL    HW2 5600  10.284   6.321   5.738  1.0614  0.8485 -0.3851
 1071SOL     MW 5601  10.278   6.406   5.717  0.1838  0.1231 -0.1238
 1072SOL     OW 5602   4.709   8.850   2.062 -0.3988 -0.4699  0.5422
 1072SOL    HW1 5603   4.757   8.786   2.115  1.8309  1.4855  1.0400
 1072SOL    HW2 5604   4.711   8.930   2.113 -0.8201  0.7077 -1.1995
 1072SOL     MW 5605   4.715   8.852   2.075  0.1936  0.2378 -0.5316
 1073SOL     OW 5606   0.761   4.722   0.234 -0.3725 -0.6650 -0.0906
 1073SOL    HW1 5607   0.820   4.736   0.160  0.8014 -0.9051  0.7623
 1073SOL    HW2 5608   0.733   4.630   0.226 -0.4755 -0.6058 -0.3943
 1073SOL     MW 5609   0.765   4.712   0.224 -0.4679  0.3902  0.1481
 1074SOL     OW 5610   6.483   3.696   1.201  0.0985  0.3554  0.6121
 1074SOL    HW1 5611   6.526   3.611   1.192  0.9674  0.8061  0.3708
 1074SOL    HW2 5612   6.433   3.689   1.282 -1.3526 -1.0110 -0.3620
 1074SOL     MW 5613   6.482   3.684   1.211 -0.5286  0.3457 -0.1972
 1075SOL     OW 5614   5.019   6.420   1.296  0.6266  0.4740  0.5423
 1075SOL    HW1 5615   4.935   6.374   1.290  0.4812  0.8271 -0.0964
 1075SOL    HW2 5616   5.081   6.352   1.323  0.4608 -0.1746 -0.6515
 1075SOL     MW 5617   5.016   6.405   1.299 -0.4496  0.4245  0.2377
 1076SOL     OW 5618   7.183  10.027   2.531 -0.0131  0.2758  0.2215
 1076SOL    HW1 5619   7.258   9.984   2.490 -0.1351 -0.9698  1.2183
 1076SOL    HW2 5620   7.114  10.023   2.465  0.5438  0.6213 -0.3779
 1076SOL     MW 5621   7.184  10.021   2.518  0.0800  0.2152  0.0423
 1077SOL     OW 5622  10.094   3.305   4.264 -0.2009 -0.3792  0.2377
 1077SOL    HW1 5623  10.050   3.252   4.197 -0.7920 -0.7501  0.8989
 1077SOL    HW2 5624  10.065   3.394   4.246  1.7932 -0.0415 -1.6623
 1077SOL     MW 5625  10.084   3.309   4.253  0.1280 -0.3824  0.1068
 1078SOL     OW 5626   7.339   8.392   4.688  0.6046 -0.1947 -0.3361
 1078SOL    HW1 5627   7.273   8.360   4.626 -1.4268  2.4194  0.3175
 1078SOL    HW2 5628   7.400   8.442   4.634 -0.6548  1.3095 -0.4505
 1078SOL     MW 5629   7.338   8.394   4.673 -0.3905 -0.4901 -0.3115
 1079SOL     OW 5630   9.873  10.914   4.025 -0.0431  0.1394  0.0376
 1079SOL    HW1 5631   9.904  10.824   4.024 -0.8320 -0.1353 -0.5184
 1079SOL    HW2 5632   9.790  10.912   3.977 -0.3972  1.0411  0.5810
 1079SOL     MW 5633   9.866  10.903   4.018 -0.7031 -0.3151 -0.5610
 1080SOL     OW 5634   9.615   8.228   5.548 -0.5650 -0.5361 -0.2767
 1080SOL    HW1 5635   9.568   8.147   5.566 -2.2273 -0.1256 -2.4161
 1080SOL    HW2 5636   9.600   8.245   5.455  1.9074  0.8957 -0.5023
 1080SOL     MW 5637   9.607   8.220   5.538  0.3367  0.0346  0.5026
 1081SOL     OW 5638   3.641   3.416   2.120 -0.0206 -0.0543  0.3061
 1081SOL    HW1 5639   3.603   3.391   2.205 -1.4057 -0.6313 -0.4524
 1081SOL    HW2 5640   3.567   3.451   2.070  0.9464  1.0812 -0.3790
 1081SOL     MW 5641   3.627   3.417   2.125  0.1250  0.2960  0.0851
 1082SOL     OW 5642   8.882  10.519   6.174 -0.7966  0.5295 -0.2178
 1082SOL    HW1 5643   8.836  10.444   6.137 -1.1914  0.8196 -0.3213
 1082SOL    HW2 5644   8.952  10.537   6.111 -0.6491  0.1979 -0.1504
 1082SOL     MW 5645   8.885  10.512   6.161 -0.1749 -0.2493  0.3761
 1083SOL     OW 5646   3.988  11.755   4.997  0.3023 -0.1759 -0.4352
 1083SOL    HW1 5647   4.081  11.755   5.016 -0.1515  1.3509  2.3141
 1083SOL    HW2 5648   3.969  11.665   4.971  2.5399 -0.4301 -1.4586
 1083SOL     MW 5649   3.997  11.743   4.996 -0.0495  0.4173 -0.3761
 1084SOL     OW 5650   4.520   5.272   2.678 -0.1785  0.4631 -0.1087
 1084SOL    HW1 5651   4.580   5.330   2.725 -0.0103  0.6547 -0.5515
 1084SOL    HW2 5652   4.501   5.202   2.740 -0.4625  1.0400  0.4679
 1084SOL     MW 5653   4.525   5.270   2.692  0.5763  0.0801 -0.5089
 1085SOL     OW 5654   3.725   5.482   1.135  0.2502 -1.0802 -0.1055
 1085SOL    HW1 5655   3.770   5.435   1.065  0.8888  1.3018 -1.4249
 1085SOL    HW2 5656   3.794   5.509   1.195  0.0789 -0.8074 -0.0252
 1085SOL     MW 5657   3.739   5.480   1.133  0.0392 -0.2516  0.0539
 1086SOL     OW 5658   3.917   6.299   1.811  0.4642  0.5242  0.0060
 1086SOL    HW1 5659   3.863   6.302   1.732 -0.9432 -0.4680  0.8663
 1086SOL    HW2 5660   3.990   6.242   1.788 -1.4453 -2.2330  0.1910
 1086SOL     MW 5661   3.919   6.292   1.798  0.3012  0.0118 -0.0193
 1087SOL     OW 5662   8.649   5.277   1.371  0.3119  0.6311  0.3525
 1087SOL    HW1 5663   8.678   5.326   1.448  1.9799  0.9262 -0.4180
 1087SOL    HW2 5664   8.671   5.186   1.391  0.9431  0.7348  0.1505
 1087SOL     MW 5665   8.656   5.272   1.383  0.1949 -0.4016  0.1030
 1088SOL     OW 5666   9.119   7.847   1.263  0.3713  0.3278 -0.1046
 1088SOL    HW1 5667   9.134   7.913   1.330  0.7136  0.6966 -0.5338
 1088SOL    HW2 5668   9.168   7.770   1.293  1.7852  0.9757 -0.6603
 1088SOL     MW 5669   9.127   7.846   1.275 -0.4470 -0.4813  0.3292
 1089SOL     OW 5670   4.097   7.418   5.231 -0.0601 -0.0857  0.2389
 1089SOL    HW1 5671   4.136   7.336   5.263  1.6628  0.9447  0.8964
 1089SOL    HW2 5672   4.003   7.402   5.234  0.2205 -2.6162 -1.2204
 1089SOL     MW 5673   4.090   7.405   5.235 -0.6696  0.2549 -0.3130
 1090SOL     OW 5674  10.636  11.808   4.609 -0.4558 -0.6735 -0.5131
 1090SOL    HW1 5675  10.643  11.720   4.572 -0.0063  0.1675 -2.5864
 1090SOL    HW2 5676  10.617  11.864   4.534  1.7392  1.3483  0.3203
 1090SOL     MW 5677  10.634  11.804   4.595  0.1930 -0.1002  0.0458
 1091SOL     OW 5678   3.285   4.698   2.338 -0.0634  0.9417  0.4002
 1091SOL    HW1 5679   3.217   4.740   2.286 -0.7026  0.2283  0.6376
 1091SOL    HW2 5680   3.283   4.743   2.422  0.6002  1.7328  0.0053
 1091SOL     MW 5681   3.276   4.709   2.342  0.6308 -0.2483 -0.1406
 1092SOL     OW 5682   6.128   5.115   2.415  0.6132  0.3289  0.0429
 1092SOL    HW1 5683   6.089   5.029   2.432 -0.5550  0.6239 -0.9967
 1092SOL    HW2 5684   6.098   5.138   2.327  0.7097  1.9058  0.3962
 1092SOL     MW 5685   6.119   5.107   2.406 -0.0729 -0.3808  0.1569
 1093SOL     OW 5686   8.462   4.657   4.302 -0.2772 -0.2319 -0.2448
 1093SOL    HW1 5687   8.527   4.681   4.368  0.3252  0.2950 -1.0163
 1093SOL    HW2 5688   8.388   4.624   4.352  0.0924  0.3550  0.7020
 1093SOL     MW 5689   8.461   4.656   4.317 -0.0635 -0.1203  0.0912
 1094SOL     OW 5690   9.685   4.270   3.037  0.0912  0.2582  0.6672
 1094SOL    HW1 5691   9.601   4.298   3.000  0.6199  0.6604 -0.2574
 1094SOL    HW2 5692   9.719   4.208   2.973  0.4300 -0.0289  1.1218
 1094SOL     MW 5693   9.678   4.265   3.024  0.0485 -0.2595  0.1069
 1095SOL     OW 5694   4.747   2.991   1.391  0.0642 -0.0079 -0.4660
 1095SOL    HW1 5695   4.673   3.050   1.405  0.0437 -0.2998  0.8147
 1095SOL    HW2 5696   4.810   3.043   1.341 -1.3429 -0.0531 -2.3916
 1095SOL     MW 5697   4.746   3.005   1.386 -0.1597  0.5973 -0.0109
 1096SOL     OW 5698   8.518   8.274   3.991  0.4792 -0.0415 -0.6215
 1096SOL    HW1 5699   8.454   8.203   4.004  1.5927 -1.1120 -0.8002
 1096SOL    HW2 5700   8.529   8.278   3.896  0.5567  0.2574 -0.5991
 1096SOL     MW 5701   8.511   8.265   3.981 -0.7905 -0.0941  0.3426
 1097SOL     OW 5702   5.394   2.361   1.221 -0.3807  0.1680  0.6532
 1097SOL    HW1 5703   5.332   2.416   1.269  1.4184  0.8296  2.3441
 1097SOL    HW2 5704   5.461   2.421   1.191 -0.2335 -0.6218 -0.6538
 1097SOL     MW 5705   5.394   2.376   1.224  0.3499 -0.5279 -0.2734
 1098SOL     OW 5706   5.105   5.047   5.351  0.5206 -0.1741  0.0983
 1098SOL    HW1 5707   5.111   5.069   5.444 -2.6692  0.3632  0.2861
 1098SOL    HW2 5708   5.056   4.965   5.349  1.1788 -0.5733 -1.1166
 1098SOL     MW 5709   5.100   5.039   5.362  0.1696 -0.3071  0.3921
 1099SOL     OW 5710   8.447   4.752   2.530  0.2885 -0.1534 -0.5081
 1099SOL    HW1 5711   8.474   4.762   2.621 -1.8038 -1.7653  0.3808
 1099SOL    HW2 5712   8.502   4.681   2.496 -0.3422 -1.0237  0.2145
 1099SOL     MW 5713   8.457   4.744   2.537  0.0288  0.2780  0.3698
 1100SOL     OW 5714   5.622   9.803   1.253 -0.3411 -0.2436 -0.5113
 1100SOL    HW1 5715   5.712   9.769   1.251  0.2080  1.1774 -0.9590
 1100SOL    HW2 5716   5.593   9.799   1.162 -0.0842  0.9348 -0.6552
 1100SOL     MW 5717   5.630   9.798   1.241  0.0156  0.5323 -0.3597
 1101SOL     OW 5718  10.715   9.299   5.332 -0.2037  0.6310  0.0420
 1101SOL    HW1 5719  10.738   9.351   5.410  0.9792  1.2954 -0.7126
 1101SOL    HW2 5720  10.737   9.209   5.356  0.3812  0.8617  0.4034
 1101SOL     MW 5721  10.721   9.294   5.345  0.3426  0.0764 -0.6462
 1102SOL     OW 5722   6.172   6.499   3.082  0.0232 -0.1011  0.0736
 1102SOL    HW1 5723   6.140   6.559   3.149  0.3202  0.8715 -0.6287
 1102SOL    HW2 5724   6.094   6.479   3.029 -0.0585 -0.2675  0.2552
 1102SOL     MW 5725   6.158   6.504   3.084 -0.0992  0.1410 -0.3597
 1103SOL     OW 5726  11.180  11.611   4.122 -0.1869 -0.0467  0.2614
 1103SOL    HW1 5727  11.119  11.625   4.049  0.8939 -0.6024 -0.7875
 1103SOL    HW2 5728  11.257  11.571   4.081  0.1788 -1.0026  1.8274
 1103SOL     MW 5729  11.182  11.608   4.107  0.3616  0.2905  0.2724
 1104SOL     OW 5730   7.025  12.257   5.381 -0.1545  0.4564 -0.1896
 1104SOL    HW1 5731   6.943  12.256   5.333 -1.4655 -1.8132  1.8480
 1104SOL    HW2 5732   7.092  12.235   5.316 -1.3212  1.0510 -1.6312
 1104SOL     MW 5733   7.023  12.254   5.367  0.6015 -0.5478 -0.2836
 1105SOL     OW 5734   4.747   5.015   2.023 -0.4508  0.5948 -0.3575
 1105SOL    HW1 5735   4.744   5.078   2.095 -0.3759  1.5458 -1.1597
 1105SOL    HW2 5736   4.837   5.018   1.992 -0.3977 -0.0619 -0.2776
 1105SOL     MW 5737   4.758   5.023   2.029 -0.2716 -0.1795  0.1033
 1106SOL     OW 5738   7.880   6.819   2.554 -0.1353  0.1849 -0.2979
 1106SOL    HW1 5739   7.868   6.755   2.483  0.4903 -2.4318  1.7878
 1106SOL    HW2 5740   7.839   6.778   2.630 -0.0235  2.4997  1.0986
 1106SOL     MW 5741   7.873   6.806   2.554  0.2623  0.5736  0.0494
 1107SOL     OW 5742   6.806   9.918   2.581 -0.0027 -0.1806 -0.0990
 1107SOL    HW1 5743   6.876   9.963   2.533  0.0439 -1.1951 -1.0295
 1107SOL    HW2 5744   6.844   9.833   2.604 -0.9365 -0.7731 -0.6790
 1107SOL     MW 5745   6.820   9.912   2.578 -0.3221  0.1767  0.5949
 1108SOL     OW 5746   5.965   2.024   1.129  0.0298 -0.0971 -0.0916
 1108SOL    HW1 5747   5.979   1.985   1.043  0.1068 -0.1248 -0.0663
 1108SOL    HW2 5748   5.898   2.090   1.114  1.0725  0.9038 -0.4561
 1108SOL     MW 5749   5.958   2.027   1.116 -0.2461  0.4449 -0.1506
 1109SOL     OW 5750   2.093   2.116   1.437 -0.2939  0.5032 -0.0928
 1109SOL    HW1 5751   2.099   2.023   1.458 -0.9955  0.3326 -0.6358
 1109SOL    HW2 5752   2.001   2.138   1.451 -0.8809  0.3498 -3.0421
 1109SOL     MW 5753   2.082   2.107   1.442 -1.1604 -0.2501 -0.0133
 1110SOL     OW 5754   6.795   9.434   1.156 -0.0258 -0.2781  0.0904
 1110SOL    HW1 5755   6.874   9.468   1.114  0.2661 -0.2656  0.6317
 1110SOL    HW2 5756   6.729   9.431   1.086  0.6755 -1.0560 -0.5671
 1110SOL     MW 5757   6.797   9.438   1.142  0.3307 -0.2818 -0.0864
 1111SOL     OW 5758   9.131   9.138   3.324  0.3895  0.1523  0.0284
 1111SOL    HW1 5759   9.160   9.203   3.260 -0.2215  1.0575  0.6543
 1111SOL    HW2 5760   9.104   9.189   3.400 -1.1647 -0.7429  0.1172
 1111SOL     MW 5761   9.131   9.153   3.325 -0.1699  0.0022  0.5160
 1112SOL     OW 5762   6.602   8.446   5.244  0.3711 -0.2561  0.2253
 1112SOL    HW1 5763   6.532   8.483   5.298 -0.0794  0.9845 -1.1434
 1112SOL    HW2 5764   6.567   8.362   5.214 -0.7117  0.4778 -0.6879
 1112SOL     MW 5765   6.588   8.440   5.247  0.3400  0.2020  0.2210
 1113SOL     OW 5766   9.379  10.617   5.015 -0.6517 -0.2483  0.2666
 1113SOL    HW1 5767   9.442  10.545   5.014 -0.0040  0.3164  0.0055
 1113SOL    HW2 5768   9.313  10.590   5.078  1.0300  0.1328  2.2913
 1113SOL     MW 5769   9.378  10.604   5.023 -0.7337 -0.0825 -0.2138
 1114SOL     OW 5770   5.860   4.257   2.409  0.0846 -0.2916  0.5058
 1114SOL    HW1 5771   5.829   4.288   2.494 -1.0952  1.9072 -0.6508
 1114SOL    HW2 5772   5.782   4.260   2.353  0.8032 -1.8331 -0.6500
 1114SOL     MW 5773   5.846   4.261   2.412  0.5961 -0.0221  0.0237
 1115SOL     OW 5774   5.662   7.286   4.347  0.1410  0.3251 -0.3987
 1115SOL    HW1 5775   5.618   7.371   4.347  0.7765  0.6826 -1.4359
 1115SOL    HW2 5776   5.752   7.306   4.322  1.4543 -0.1681  3.3348
 1115SOL     MW 5777   5.668   7.300   4.344  0.0814  0.1106  0.6882
 1116SOL     OW 5778  12.184   6.491   5.574 -0.5881  0.5901 -0.5242
 1116SOL    HW1 5779  12.165   6.413   5.523 -0.8874  0.5016 -0.2772
 1116SOL    HW2 5780  12.228   6.550   5.513  0.4869 -0.1330 -0.4622
 1116SOL     MW 5781  12.187   6.489   5.560  0.3497 -0.0693  0.3790
 1117SOL     OW 5782   9.706   4.074   5.755 -0.4888 -0.1900 -0.1114
 1117SOL    HW1 5783   9.699   3.995   5.700 -0.8688  0.0481 -0.4122
 1117SOL    HW2 5784   9.743   4.043   5.837  2.1092 -0.2481 -1.1861
 1117SOL     MW 5785   9.710   4.060   5.758 -0.0047  0.1742 -0.2469
 1118SOL     OW 5786   6.521   3.294   1.998 -0.0967  0.8222  0.3676
 1118SOL    HW1 5787   6.526   3.198   2.000  0.5302  0.8652  0.8467
 1118SOL    HW2 5788   6.550   3.322   2.084 -1.3314  1.4137  0.6196
 1118SOL     MW 5789   6.525   3.285   2.009  0.2936  0.3550 -0.0737
 1119SOL     OW 5790   9.790  10.286   5.501 -0.0417  0.0209  0.2022
 1119SOL    HW1 5791   9.885  10.281   5.492  0.0050 -3.0805  1.3995
 1119SOL    HW2 5792   9.774  10.262   5.593 -1.9393  2.0977  0.4902
 1119SOL     MW 5793   9.800  10.283   5.512  0.2521  0.3656 -0.4456
 1120SOL     OW 5794   9.982   6.163   5.188  0.0827 -0.1032 -0.1148
 1120SOL    HW1 5795  10.042   6.089   5.192  0.7245  0.3730 -0.6223
 1120SOL    HW2 5796   9.906   6.131   5.140  0.5578 -0.2955 -0.7398
[truncated: 4,174,661 more chars]
