# Supplementary material for: Structural and mechanistic profiling of Nurr1 modulation by vidofludimus enables structure-guided ligand design
Source: Commun Chem. 2025 May 21;8:159. doi: 10.1038/s42004-025-01553-8 (PMC12095788; doi:10.1038/s42004-025-01553-8)
Supplement: Supplementary file 3 — Supplementary Data 1 [file 42004_2025_1553_MOESM3_ESM.zip › Supplementary Data 1/gro_files/cpd_1-Nurr1_WT_md2_end_200.gro]

1OVL - prepared in water
66297
  363SER      N    1   1.022   4.307   1.407  0.2406  0.0911  0.2309
  363SER     H1    2   1.003   4.347   1.498 -0.2210  0.3937  0.0073
  363SER     H2    3   0.938   4.289   1.354  1.2266 -1.3499 -0.9502
  363SER     H3    4   1.058   4.213   1.400  0.0010  0.0674 -1.0830
  363SER     CA    5   1.108   4.397   1.338 -0.3457  0.3653  0.6729
  363SER     HA    6   1.209   4.398   1.378  0.0107  4.3134  0.1262
  363SER     CB    7   1.136   4.347   1.192 -0.0423  0.4278 -0.3167
  363SER    HB1    8   1.211   4.402   1.135 -0.2625  1.2878  0.1987
  363SER    HB2    9   1.181   4.251   1.217 -0.5482  0.6740  1.7779
  363SER     OG   10   1.018   4.324   1.118  0.1303 -0.3681 -0.0839
  363SER     HG   11   0.971   4.403   1.097  1.4755  0.0603 -1.7450
  363SER      C   12   1.055   4.542   1.348  0.1189  0.2263 -0.1890
  363SER      O   13   0.931   4.561   1.331 -0.0606  0.1238 -0.3217
  364LEU      N   14   1.146   4.636   1.371  0.0774  0.3311 -0.2114
  364LEU      H   15   1.242   4.608   1.378  0.6863  1.7478 -2.0871
  364LEU     CA   16   1.110   4.781   1.379  0.3852  0.4536  0.3527
  364LEU     HA   17   1.012   4.796   1.332  0.5824  0.4475 -0.0653
  364LEU     CB   18   1.095   4.829   1.531 -0.2919 -0.2847 -0.1528
  364LEU    HB1   19   1.025   4.763   1.582  0.2355 -1.8117 -1.3052
  364LEU    HB2   20   1.186   4.798   1.583  0.0217  0.1669 -0.4302
  364LEU     CG   21   1.053   4.972   1.545  0.4747 -0.0790  0.1678
  364LEU     HG   22   1.100   5.034   1.469 -0.6218  0.6552  0.0687
  364LEU    CD1   23   0.901   4.983   1.523  0.3335  0.1188  0.9240
  364LEU   HD11   24   0.875   5.088   1.514 -2.1147 -0.2666  2.4413
  364LEU   HD12   25   0.882   4.945   1.423 -0.9466 -0.5877  1.4096
  364LEU   HD13   26   0.843   4.937   1.604 -0.1370 -0.3736  0.3197
  364LEU    CD2   27   1.098   5.021   1.680 -0.0161 -0.2275 -0.2689
  364LEU   HD21   28   1.204   5.004   1.698 -0.4704 -1.1868  1.7750
  364LEU   HD22   29   1.064   5.123   1.692 -2.7018 -0.8559 -1.7130
  364LEU   HD23   30   1.042   4.960   1.752  0.9692 -1.1021 -0.2121
  364LEU      C   31   1.208   4.874   1.296 -1.2514  0.2022 -0.1069
  364LEU      O   32   1.173   4.952   1.207  0.1984 -0.2098  0.5471
  365ILE      N   33   1.338   4.882   1.335  0.4823 -0.0237  0.3154
  365ILE      H   34   1.371   4.817   1.406  2.2890  1.1039  0.5806
  365ILE     CA   35   1.435   4.980   1.281 -0.3368  0.7464  0.8791
  365ILE     HA   36   1.385   5.077   1.276 -0.4608  0.7681  2.1309
  365ILE     CB   37   1.553   4.987   1.381  0.0422  0.4299 -0.3817
  365ILE     HB   38   1.604   5.081   1.359 -0.7267  1.0865  0.5714
  365ILE    CG1   39   1.645   4.856   1.384 -0.1754  0.1305  0.1017
  365ILE   HG11   40   1.566   4.786   1.409  0.1010 -0.2303 -0.0237
  365ILE   HG12   41   1.683   4.832   1.284  0.8689  0.3307  0.4410
  365ILE    CG2   42   1.496   5.023   1.519 -0.1786  0.2313  0.5795
  365ILE   HG21   43   1.418   4.957   1.557  1.7793 -2.6819 -0.1568
  365ILE   HG22   44   1.570   5.014   1.599  1.8617 -2.1066 -1.4250
  365ILE   HG23   45   1.457   5.124   1.536 -0.5536  0.2667 -0.4661
  365ILE     CD   46   1.766   4.859   1.475  0.4055  0.3471  0.0463
  365ILE    HD1   47   1.824   4.949   1.459 -0.2416  0.7545 -0.0592
  365ILE    HD2   48   1.721   4.868   1.574  0.4896  3.1433 -0.0864
  365ILE    HD3   49   1.813   4.761   1.473 -3.0970 -1.5337  0.6720
  365ILE      C   50   1.482   4.934   1.138  0.0862  0.0477  0.2287
  365ILE      O   51   1.580   4.988   1.085 -0.0928 -0.4931 -0.0482
  366SER      N   52   1.413   4.834   1.071  0.1538  0.1412  0.5519
  366SER      H   53   1.323   4.808   1.110  0.0759  0.2446  0.4393
  366SER     CA   54   1.440   4.771   0.942 -0.6964  0.1775  0.1530
  366SER     HA   55   1.538   4.723   0.944 -0.6436  0.2793  0.0381
  366SER     CB   56   1.335   4.664   0.918 -0.2859  0.0392  0.4943
  366SER    HB1   57   1.310   4.669   0.812  1.8165  3.9248  0.0126
  366SER    HB2   58   1.359   4.560   0.942  2.4124  0.1853 -1.1842
  366SER     OG   59   1.213   4.700   0.979  0.9623 -0.1685  0.1770
  366SER     HG   60   1.185   4.778   0.932 -0.7933 -0.4671  0.6740
  366SER      C   61   1.450   4.869   0.823 -0.4664  0.4741 -0.1464
  366SER      O   62   1.509   4.829   0.728  0.4843 -0.3079  0.0555
  367ALA      N   63   1.408   4.997   0.833 -0.2968 -0.8010  0.0025
  367ALA      H   64   1.359   5.044   0.908  1.1253  2.4831 -0.9319
  367ALA     CA   65   1.451   5.098   0.733  0.2658  1.1166  0.1904
  367ALA     HA   66   1.468   5.051   0.636  0.1868  0.2747  0.5772
  367ALA     CB   67   1.348   5.203   0.700  0.3117 -0.6512 -0.1119
  367ALA    HB1   68   1.249   5.165   0.673  0.1823  0.9369 -2.0463
  367ALA    HB2   69   1.331   5.269   0.785  0.5023 -0.0939 -0.5003
  367ALA    HB3   70   1.390   5.267   0.623 -1.5371  0.7540 -0.0189
  367ALA      C   71   1.580   5.171   0.763 -0.6199 -0.3529  0.4835
  367ALA      O   72   1.658   5.218   0.674  0.1674 -0.2613 -0.0136
  368LEU      N   73   1.611   5.185   0.892  0.1494 -0.4085 -0.1073
  368LEU      H   74   1.546   5.139   0.954  0.7942 -1.1238  0.0493
  368LEU     CA   75   1.723   5.264   0.947 -0.9785  0.3438 -0.1343
  368LEU     HA   76   1.725   5.355   0.886  0.1754  0.7270  0.4368
  368LEU     CB   77   1.702   5.301   1.095  0.4497 -0.4066 -0.3268
  368LEU    HB1   78   1.601   5.340   1.111  0.9925  3.0413 -3.9157
  368LEU    HB2   79   1.717   5.213   1.158  1.4511 -2.1788 -2.8662
  368LEU     CG   80   1.799   5.412   1.154  0.6204  0.6976 -0.1435
  368LEU     HG   81   1.902   5.381   1.135 -0.0521 -1.0883 -1.0663
  368LEU    CD1   82   1.781   5.549   1.086  0.7417  0.1280 -0.8071
  368LEU   HD11   83   1.853   5.614   1.136 -0.0294 -0.7991  1.6508
  368LEU   HD12   84   1.806   5.540   0.980  2.9507 -1.4972 -0.2269
  368LEU   HD13   85   1.677   5.582   1.094  0.4662 -0.4742 -1.7377
  368LEU    CD2   86   1.772   5.407   1.308  0.3410 -0.0918  0.1317
  368LEU   HD21   87   1.673   5.449   1.326 -0.9533 -2.7687 -0.2131
  368LEU   HD22   88   1.760   5.309   1.354 -3.6565  0.2866  0.2179
  368LEU   HD23   89   1.843   5.475   1.356 -1.4229  1.6130  0.4696
  368LEU      C   90   1.856   5.191   0.912  0.3121  0.6160 -0.7021
  368LEU      O   91   1.956   5.254   0.885 -0.2973  0.3450  0.1738
  369VAL      N   92   1.865   5.057   0.905  0.7618  0.4653  0.0934
  369VAL      H   93   1.782   5.001   0.917  1.3591 -0.8292 -1.3387
  369VAL     CA   94   1.991   4.971   0.899  0.0870 -0.8200  0.1382
  369VAL     HA   95   2.069   5.018   0.959 -0.5099  1.6527 -0.9162
  369VAL     CB   96   1.964   4.822   0.945  0.4517 -0.1255 -0.4072
  369VAL     HB   97   2.038   4.747   0.916 -1.8953 -2.7518 -0.0819
  369VAL    CG1   98   1.974   4.820   1.102  0.0819  0.2608  1.1176
  369VAL   HG11   99   2.076   4.850   1.124  0.0709  1.8740 -0.7475
  369VAL   HG12  100   1.901   4.880   1.157 -0.8676  3.4969 -3.1954
  369VAL   HG13  101   1.962   4.719   1.142 -0.7106  0.5703  1.6980
  369VAL    CG2  102   1.830   4.769   0.897 -0.2846 -0.4634 -0.1655
  369VAL   HG21  103   1.844   4.736   0.795 -1.7470 -0.2476 -0.4613
  369VAL   HG22  104   1.795   4.683   0.954 -0.7462  1.4376  2.6738
  369VAL   HG23  105   1.752   4.845   0.900 -0.1906 -0.3644 -0.2156
  369VAL      C  106   2.046   4.968   0.761  0.8532 -0.1910 -0.8228
  369VAL      O  107   2.161   4.928   0.740  0.6208 -0.1899 -0.7217
  370ARG      N  108   1.969   5.010   0.662  0.3553 -0.8175 -0.0558
  370ARG      H  109   1.884   5.056   0.692  1.3140  0.3652  0.9045
  370ARG     CA  110   2.002   5.019   0.519 -0.1309 -0.1085  0.1027
  370ARG     HA  111   2.084   4.954   0.490 -0.4016 -0.8781  1.0249
  370ARG     CB  112   1.867   4.980   0.445 -0.0079  0.1443  0.2840
  370ARG    HB1  113   1.789   5.053   0.459  0.5352  0.6041  0.9414
  370ARG    HB2  114   1.890   4.984   0.338 -0.1704  0.7330  0.2685
  370ARG     CG  115   1.812   4.844   0.468 -0.1809  0.5784 -1.0411
  370ARG    HG1  116   1.879   4.763   0.440 -1.1641  0.1728 -2.2974
  370ARG    HG2  117   1.824   4.820   0.574 -1.7377 -1.7531 -1.3225
  370ARG     CD  118   1.668   4.836   0.428  0.0142  0.5538 -0.5855
  370ARG    HD1  119   1.611   4.924   0.462  3.0748  2.9048 -1.1105
  370ARG    HD2  120   1.671   4.834   0.319  1.6928 -1.2887 -0.5413
  370ARG     NE  121   1.600   4.710   0.486  0.4129 -0.4313  0.1917
  370ARG     HE  122   1.595   4.715   0.586 -0.2743  3.1675  0.1193
  370ARG     CZ  123   1.540   4.613   0.417 -0.2936  0.4352 -0.0040
  370ARG    NH1  124   1.520   4.614   0.283  0.4101 -0.2337  0.1448
  370ARG   HH11  125   1.557   4.682   0.218 -0.0365  0.0697  0.2016
  370ARG   HH12  126   1.480   4.537   0.230 -1.8692  0.1579  1.1751
  370ARG    NH2  127   1.495   4.509   0.488  0.0437  0.2789 -0.6658
  370ARG   HH21  128   1.498   4.511   0.589 -3.3789 -0.4185 -0.4104
  370ARG   HH22  129   1.443   4.438   0.438  2.1343 -0.6272 -1.6780
  370ARG      C  130   2.021   5.170   0.487 -0.1781  0.6209  0.4232
  370ARG      O  131   2.109   5.198   0.404 -0.4409 -0.5371 -0.2106
  371ALA      N  132   1.942   5.261   0.546 -0.3575  0.3288 -0.6062
  371ALA      H  133   1.861   5.228   0.597  0.9106  0.8706  1.8946
  371ALA     CA  134   1.976   5.402   0.560 -0.6546  0.3034 -0.3709
  371ALA     HA  135   1.980   5.429   0.455 -1.8382  0.0068 -0.4956
  371ALA     CB  136   1.874   5.488   0.633 -0.0857  0.0694  0.4074
  371ALA    HB1  137   1.872   5.447   0.734  0.8764 -2.0216 -0.3645
  371ALA    HB2  138   1.872   5.596   0.620 -0.4098  0.4124  2.7762
  371ALA    HB3  139   1.776   5.454   0.597  0.9442 -2.6354 -0.1248
  371ALA      C  140   2.116   5.422   0.612 -0.2163 -0.4845 -0.8695
  371ALA      O  141   2.189   5.497   0.551  0.1074  0.0924 -0.2540
  372HIS      N  142   2.160   5.349   0.720  0.8361  0.2020  0.7739
  372HIS      H  143   2.095   5.284   0.761  1.5825  1.2091  3.7388
  372HIS     CA  144   2.295   5.349   0.775  0.1147 -0.2181  0.1534
  372HIS     HA  145   2.310   5.444   0.826 -0.2871 -0.7339  1.2563
  372HIS     CB  146   2.307   5.232   0.873  0.2144  0.1683 -0.0780
  372HIS    HB1  147   2.224   5.233   0.942 -2.4115 -2.2937 -2.8776
  372HIS    HB2  148   2.292   5.140   0.815 -3.5926  0.7774 -0.3139
  372HIS     CG  149   2.441   5.226   0.952  0.6375  0.0383  0.1364
  372HIS    ND1  150   2.484   5.326   1.034  0.6700  0.1191  0.4052
  372HIS    CD2  151   2.550   5.153   0.915 -0.0524  0.0841 -0.1598
  372HIS    HD2  152   2.562   5.080   0.837  0.2711 -0.0262 -0.0110
  372HIS    CE1  153   2.614   5.314   1.048 -0.4983 -0.3278  0.4549
  372HIS    HE1  154   2.679   5.383   1.101  0.8490  0.3149 -1.8614
  372HIS    NE2  155   2.657   5.209   0.980 -0.4138 -0.0118 -0.5911
  372HIS    HE2  156   2.756   5.198   0.967 -0.5993 -1.8384 -0.6919
  372HIS      C  157   2.406   5.344   0.670 -0.0488 -0.4153 -0.3831
  372HIS      O  158   2.487   5.432   0.665 -0.4805  0.1260  0.0282
  373VAL      N  159   2.401   5.252   0.578  0.5004 -0.1924  0.4153
  373VAL      H  160   2.323   5.188   0.577  1.1725 -1.1477  2.9290
  373VAL     CA  161   2.500   5.234   0.476  0.1343 -0.2314  0.0316
  373VAL     HA  162   2.594   5.266   0.520 -0.0450 -1.0689  1.0729
  373VAL     CB  163   2.505   5.087   0.437  0.5207  0.4241  0.6203
  373VAL     HB  164   2.554   5.071   0.341 -1.5143 -1.2615 -0.1964
  373VAL    CG1  165   2.581   5.000   0.538  0.4546 -0.3901  0.7588
  373VAL   HG11  166   2.683   5.033   0.557 -0.1883  1.5339  1.1307
  373VAL   HG12  167   2.528   5.002   0.633 -0.1900  2.5260  0.4385
  373VAL   HG13  168   2.594   4.899   0.499 -0.1900  0.2144 -1.1597
  373VAL    CG2  169   2.365   5.020   0.418 -0.0634 -0.1439 -0.2602
  373VAL   HG21  170   2.376   4.931   0.355  1.6219  0.1155 -0.3604
  373VAL   HG22  171   2.332   4.989   0.517 -1.3182 -0.1150 -0.6446
  373VAL   HG23  172   2.300   5.091   0.367 -1.4959  0.1987  1.8962
  373VAL      C  173   2.473   5.321   0.350  0.4057  0.1534 -1.1778
  373VAL      O  174   2.567   5.348   0.279 -0.4104 -0.3091 -0.0711
  374ASP      N  175   2.350   5.364   0.325 -0.2717  0.1474  0.1997
  374ASP      H  176   2.282   5.323   0.389  2.0453 -2.6276  1.1073
  374ASP     CA  177   2.315   5.462   0.216  0.2146  1.0607  0.1583
  374ASP     HA  178   2.356   5.430   0.120 -0.2413 -0.2096  0.3719
  374ASP     CB  179   2.158   5.463   0.216 -0.4130 -1.0788  0.4027
  374ASP    HB1  180   2.123   5.360   0.216  1.5837 -1.8216  1.3248
  374ASP    HB2  181   2.125   5.517   0.305  1.2841  0.8075 -0.0409
  374ASP     CG  182   2.094   5.523   0.090  0.3250 -0.5491 -0.3392
  374ASP    OD1  183   2.007   5.616   0.108  0.1269 -0.6357 -0.3083
  374ASP    OD2  184   2.109   5.460  -0.018  0.5044 -0.0991  0.5651
  374ASP      C  185   2.362   5.603   0.247  0.3321  0.5242 -0.4354
  374ASP      O  186   2.390   5.685   0.160 -0.1253 -0.6299  0.0307
  375SER      N  187   2.360   5.645   0.372 -0.1060  0.1350 -1.0536
  375SER      H  188   2.344   5.573   0.441  1.5197  1.9839  1.3994
  375SER     CA  189   2.385   5.776   0.426  0.2554  0.0493 -0.7842
  375SER     HA  190   2.391   5.853   0.349  1.1791  0.3432 -0.4423
  375SER     CB  191   2.279   5.814   0.534  0.0883  0.1821 -0.2257
  375SER    HB1  192   2.297   5.917   0.565 -2.1367  1.1387 -1.8600
  375SER    HB2  193   2.177   5.803   0.497  0.4929 -0.9332 -1.0722
  375SER     OG  194   2.284   5.734   0.657  0.0599 -0.3902 -0.7763
  375SER     HG  195   2.242   5.651   0.639 -2.0591 -0.0174  1.7873
  375SER      C  196   2.523   5.778   0.486 -0.2196 -0.2278 -0.1614
  375SER      O  197   2.547   5.819   0.604 -1.1852 -0.7914  0.6125
  376ASN      N  198   2.624   5.738   0.408  0.5862 -0.0685  0.4120
  376ASN      H  199   2.598   5.722   0.311 -1.2935  0.3756  0.7856
  376ASN     CA  200   2.767   5.724   0.436 -0.0345 -0.2699 -0.0755
  376ASN     HA  201   2.794   5.793   0.516  1.0255 -2.1906  1.2770
  376ASN     CB  202   2.784   5.575   0.480  0.3512 -0.1195 -0.4248
  376ASN    HB1  203   2.726   5.548   0.568  1.6283 -1.5905  0.0185
  376ASN    HB2  204   2.741   5.507   0.406  0.3404 -1.2214  0.5594
  376ASN     CG  205   2.925   5.529   0.508 -0.0486  0.7685 -0.1049
  376ASN    OD1  206   2.994   5.572   0.600 -0.1119  0.0382  0.4104
  376ASN    ND2  207   2.973   5.435   0.421  0.3362  0.0371 -0.4417
  376ASN   HD21  208   2.915   5.396   0.348 -1.0667 -0.6911  0.9910
  376ASN   HD22  209   3.069   5.404   0.431  0.3840 -1.4970 -4.2249
  376ASN      C  210   2.848   5.757   0.302  0.4394 -0.0876  1.0136
  376ASN      O  211   2.807   5.713   0.191  0.3589  0.8723  0.0835
  377PRO      N  212   2.963   5.822   0.309 -0.1064 -0.2193  0.2998
  377PRO     CA  213   3.046   5.849   0.184 -0.8973  0.8269 -0.0121
  377PRO     HA  214   2.985   5.870   0.096 -0.8405  0.9110 -0.0317
  377PRO     CB  215   3.148   5.959   0.227 -0.0136  0.5072 -0.2545
  377PRO    HB1  216   3.237   5.939   0.167 -1.5573 -3.4556 -1.6035
  377PRO    HB2  217   3.103   6.055   0.204  2.1702  1.0751 -2.5510
  377PRO     CG  218   3.162   5.929   0.378  0.3471  0.8353  0.2925
  377PRO    HG1  219   3.226   5.844   0.399  0.2670  0.8008  0.4019
  377PRO    HG2  220   3.197   6.008   0.445 -2.1092  1.0482  1.4619
  377PRO     CD  221   3.024   5.888   0.424  0.1150  0.2864  0.0672
  377PRO    HD1  222   3.028   5.813   0.503  1.3123 -1.4965 -1.5877
  377PRO    HD2  223   2.959   5.973   0.447  0.0404  0.8130 -1.8606
  377PRO      C  224   3.122   5.715   0.148 -0.0539 -0.7392 -0.4646
  377PRO      O  225   3.161   5.645   0.243 -0.3031 -0.2835  0.0856
  378ALA      N  226   3.131   5.677   0.021  0.2682 -0.2484 -0.3614
  378ALA      H  227   3.085   5.742  -0.041 -1.0726 -0.1807  0.6584
  378ALA     CA  228   3.210   5.567  -0.038  0.7376 -0.1195  0.1696
  378ALA     HA  229   3.179   5.475   0.011  1.4581 -1.0183 -1.0011
  378ALA     CB  230   3.179   5.561  -0.188 -0.0362  0.2806  0.1919
  378ALA    HB1  231   3.209   5.467  -0.235  1.2206  0.6245  0.2583
  378ALA    HB2  232   3.071   5.565  -0.189 -0.1260 -0.4704  1.8914
  378ALA    HB3  233   3.215   5.642  -0.251  1.4347 -0.8530 -0.4958
  378ALA      C  234   3.360   5.608  -0.025  0.2284  0.6161  0.0974
  378ALA      O  235   3.396   5.725  -0.012  0.2913 -0.0941 -0.3734
  379MET      N  236   3.452   5.513  -0.025 -0.6600 -0.1307  0.2618
  379MET      H  237   3.428   5.421  -0.060 -0.7762 -1.0040  2.4973
  379MET     CA  238   3.594   5.535  -0.000 -0.5208  0.7071 -0.0519
  379MET     HA  239   3.604   5.613   0.076 -1.3458  1.0271 -0.2618
  379MET     CB  240   3.670   5.401   0.032  0.1288  0.1696 -0.6195
  379MET    HB1  241   3.595   5.332   0.072 -0.8500  0.7504 -1.3948
  379MET    HB2  242   3.696   5.344  -0.057 -0.3810  1.3489 -1.5546
  379MET     CG  243   3.799   5.414   0.110  0.5881 -0.0098 -0.0286
  379MET    HG1  244   3.880   5.434   0.040 -1.1965 -0.7603 -2.4384
  379MET    HG2  245   3.786   5.497   0.180  2.3979 -1.1481  1.7663
  379MET     SD  246   3.848   5.258   0.192  0.4181 -0.3604 -0.3148
  379MET     CE  247   3.722   5.250   0.330 -0.3914  0.2158  0.1248
  379MET    HE1  248   3.743   5.164   0.395 -0.4161  2.0326  2.7031
  379MET    HE2  249   3.725   5.340   0.391 -0.9537 -0.0615  0.5696
  379MET    HE3  250   3.621   5.234   0.293 -0.3553  0.2748  0.0015
  379MET      C  251   3.659   5.592  -0.125  0.5201  0.0243  0.4911
  379MET      O  252   3.739   5.681  -0.116  0.3910 -0.3179  0.4431
  380THR      N  253   3.616   5.552  -0.245 -0.7260  0.0671  0.3431
  380THR      H  254   3.545   5.480  -0.253 -0.8264 -0.1095  2.2532
  380THR     CA  255   3.640   5.613  -0.376  0.0511  0.1865 -0.7038
  380THR     HA  256   3.747   5.623  -0.393  0.5368 -1.2744  1.1802
  380THR     CB  257   3.578   5.513  -0.477 -0.3496 -0.5019 -0.0747
  380THR     HB  258   3.581   5.545  -0.581 -0.8712 -1.1586 -0.2954
  380THR    OG1  259   3.447   5.480  -0.448  0.2290  0.0507 -0.8199
  380THR    HG1  260   3.383   5.527  -0.499 -1.1865 -0.9965 -0.0709
  380THR    CG2  261   3.653   5.379  -0.470 -0.3240  0.1205 -0.8370
  380THR   HG21  262   3.602   5.321  -0.547 -1.9887  0.7841 -0.2958
  380THR   HG22  263   3.760   5.383  -0.485 -0.0259 -0.8027  0.8191
  380THR   HG23  264   3.637   5.326  -0.376  3.2585 -1.4747 -0.9671
  380THR      C  265   3.587   5.760  -0.388 -0.1669  0.0473 -0.0806
  380THR      O  266   3.614   5.833  -0.477  0.8378  0.1995  0.3726
  381SER      N  267   3.510   5.808  -0.287 -0.4751  0.3741 -0.1489
  381SER      H  268   3.497   5.738  -0.216 -2.6278  0.2141 -0.6238
  381SER     CA  269   3.449   5.938  -0.268 -0.1509 -0.7023 -0.0529
  381SER     HA  270   3.492   6.007  -0.339 -1.4797  3.0842  2.5170
  381SER     CB  271   3.300   5.929  -0.309 -0.2783  0.0821 -0.1976
  381SER    HB1  272   3.263   5.840  -0.258 -2.5535 -1.4630 -4.1053
  381SER    HB2  273   3.253   6.020  -0.272  0.1645 -1.1681  4.0187
  381SER     OG  274   3.279   5.896  -0.446  0.0554 -0.2567 -0.2251
  381SER     HG  275   3.298   5.806  -0.465  2.9680  0.2935 -0.4587
  381SER      C  276   3.492   5.998  -0.135  0.3441 -0.0801 -0.3905
  381SER      O  277   3.415   6.081  -0.089  0.3086 -0.2514 -0.2010
  382LEU      N  278   3.611   5.976  -0.083  0.0405 -0.2774 -0.3990
  382LEU      H  279   3.677   5.923  -0.138  1.0719 -0.3363  0.8570
  382LEU     CA  280   3.681   6.031   0.037 -0.3454 -0.1738 -0.2354
  382LEU     HA  281   3.601   6.074   0.098  0.3406  0.2314  0.3979
  382LEU     CB  282   3.737   5.904   0.109 -0.3299  0.6954  0.4736
  382LEU    HB1  283   3.672   5.819   0.087  0.2603 -0.5367  3.1107
  382LEU    HB2  284   3.834   5.880   0.063  0.1938  0.1462  1.8088
  382LEU     CG  285   3.766   5.914   0.256  0.0010  0.2253  0.9724
  382LEU     HG  286   3.828   6.004   0.266  1.9272 -1.1062  1.6200
  382LEU    CD1  287   3.631   5.945   0.323  0.1746  0.1012 -0.5266
  382LEU   HD11  288   3.549   5.995   0.272 -0.1453  1.0130  0.8198
  382LEU   HD12  289   3.581   5.854   0.355  1.2175  0.0620  1.1097
  382LEU   HD13  290   3.645   6.019   0.402  0.7846 -0.1697 -0.3720
  382LEU    CD2  291   3.850   5.803   0.320  0.2208 -0.0838 -0.7051
  382LEU   HD21  292   3.910   5.824   0.409  0.0160  0.5265 -0.7057
  382LEU   HD22  293   3.785   5.724   0.357  2.1199 -1.1331  0.5649
  382LEU   HD23  294   3.918   5.763   0.244 -0.6359 -1.9940 -0.5147
  382LEU      C  295   3.780   6.130  -0.018 -0.3955 -0.4241  0.2458
  382LEU      O  296   3.877   6.096  -0.083  0.5180 -0.1513 -0.7441
  383ASP      N  297   3.758   6.257   0.012 -0.0488 -0.1968  0.1973
  383ASP      H  298   3.703   6.266   0.096  0.3858  0.8438  0.3841
  383ASP     CA  299   3.842   6.373  -0.028  0.0459 -0.7848 -0.3332
  383ASP     HA  300   3.891   6.353  -0.123 -0.0273 -1.3149 -0.2618
  383ASP     CB  301   3.748   6.499  -0.040  0.1737  0.2918 -0.3184
  383ASP    HB1  302   3.669   6.472  -0.110  0.9210 -1.1919 -0.6413
  383ASP    HB2  303   3.702   6.518   0.057 -0.1514  1.6956 -0.7253
  383ASP     CG  304   3.827   6.624  -0.099 -0.0226  0.5627 -0.6790
  383ASP    OD1  305   3.764   6.729  -0.119  0.4272  0.5368  0.5203
  383ASP    OD2  306   3.946   6.608  -0.134 -0.2497  0.4420 -0.1978
  383ASP      C  307   3.953   6.393   0.082  0.4837 -0.2044 -0.0375
  383ASP      O  308   3.921   6.427   0.200 -0.4592 -0.2553 -0.5153
  384TYR      N  309   4.080   6.372   0.051  0.3874  0.0459  0.2282
  384TYR      H  310   4.109   6.320  -0.031  0.5135  1.0161 -0.3577
  384TYR     CA  311   4.192   6.385   0.135 -0.2136 -0.4302  0.0105
  384TYR     HA  312   4.164   6.388   0.240 -0.1565 -1.1023  0.0520
  384TYR     CB  313   4.296   6.271   0.107 -0.0650 -0.2593 -0.1131
  384TYR    HB1  314   4.305   6.259  -0.001 -2.2763 -0.1112 -0.3530
  384TYR    HB2  315   4.395   6.298   0.144  0.1114  0.6708 -1.2054
  384TYR     CG  316   4.261   6.142   0.184 -0.1632 -0.6223  0.1688
  384TYR    CD1  317   4.222   6.031   0.116  0.0558 -0.3979  0.3845
  384TYR    HD1  318   4.215   6.029   0.008  0.3081  1.0261  0.3251
  384TYR    CD2  319   4.274   6.134   0.324 -0.3818 -0.0773  0.3530
  384TYR    HD2  320   4.324   6.210   0.384  2.4138 -1.7455  0.3071
  384TYR    CE1  321   4.182   5.917   0.180  0.1529  0.2906 -1.0882
  384TYR    HE1  322   4.138   5.840   0.118 -1.0605 -0.7657  0.9510
  384TYR    CE2  323   4.254   6.013   0.391  0.3917  0.1919 -0.4340
  384TYR    HE2  324   4.272   6.002   0.497  2.5689 -2.0611 -0.9462
  384TYR     CZ  325   4.207   5.908   0.319 -0.4921  1.4201  0.5583
  384TYR     OH  326   4.181   5.784   0.373 -0.0998 -0.0145 -0.2531
  384TYR     HH  327   4.150   5.720   0.310 -4.6539  1.9406 -0.4165
  384TYR      C  328   4.263   6.526   0.105 -0.4864  0.5715  0.3711
  384TYR      O  329   4.381   6.539   0.145  0.4271 -0.2247 -0.3533
  385SER      N  330   4.209   6.619   0.025 -0.4482  0.7198 -0.0188
  385SER      H  331   4.117   6.596  -0.009 -0.4542  2.0114 -0.9499
  385SER     CA  332   4.265   6.745  -0.019  0.6076  0.6657 -0.3785
  385SER     HA  333   4.358   6.707  -0.061  0.6631  1.5923 -1.1212
  385SER     CB  334   4.189   6.810  -0.139 -0.1753  0.2407 -0.5041
  385SER    HB1  335   4.238   6.907  -0.150  0.2819  0.6595  3.7393
  385SER    HB2  336   4.208   6.757  -0.232  0.3467 -0.6406  0.0916
  385SER     OG  337   4.055   6.847  -0.114  0.0804 -0.2414 -0.2066
  385SER     HG  338   4.009   6.764  -0.119  0.5738 -0.4566 -1.5311
  385SER      C  339   4.284   6.837   0.102 -0.1799 -0.1592  0.3020
  385SER      O  340   4.385   6.905   0.100 -0.3434  0.2890  0.4501
  386ARG      N  341   4.197   6.835   0.204 -0.4146  0.4823 -0.1946
  386ARG      H  342   4.127   6.762   0.209  0.3804 -0.2447  1.0159
  386ARG     CA  343   4.204   6.926   0.318 -0.0265  0.6920  0.2030
  386ARG     HA  344   4.257   7.011   0.276  0.0742  0.0360 -1.0217
  386ARG     CB  345   4.066   6.947   0.377  0.8134  0.0008  1.2942
  386ARG    HB1  346   4.041   6.860   0.438 -0.0975  0.2985  1.3664
  386ARG    HB2  347   4.076   7.020   0.458  2.2854  1.1278  0.1362
  386ARG     CG  348   3.950   6.984   0.280 -0.3624 -0.1389  0.2957
  386ARG    HG1  349   3.993   7.035   0.194  2.4588 -1.6153  0.7018
  386ARG    HG2  350   3.885   6.907   0.238  0.4567 -0.3237 -0.7022
  386ARG     CD  351   3.845   7.073   0.349 -0.4974 -0.8418  0.1186
  386ARG    HD1  352   3.821   7.027   0.444 -0.2468  0.0133  0.6090
  386ARG    HD2  353   3.875   7.177   0.364 -1.9581 -0.6186  1.8226
  386ARG     NE  354   3.711   7.083   0.272  0.6191 -0.3606 -0.6149
  386ARG     HE  355   3.709   7.030   0.186 -2.5096 -0.6101 -0.5000
  386ARG     CZ  356   3.605   7.155   0.314 -0.4854  0.0353  0.2477
  386ARG    NH1  357   3.617   7.222   0.426 -0.3850 -0.8373  0.1478
  386ARG   HH11  358   3.707   7.225   0.471  0.5494  1.0613 -1.6469
  386ARG   HH12  359   3.540   7.280   0.455 -1.6996 -1.4897 -1.7928
  386ARG    NH2  360   3.490   7.153   0.248 -0.2211 -0.3286  0.6040
  386ARG   HH21  361   3.481   7.121   0.153 -1.0914  2.5059 -0.3518
  386ARG   HH22  362   3.412   7.212   0.273  0.5799  1.6538 -1.3229
  386ARG      C  363   4.298   6.876   0.426 -0.9515  0.1399  0.1735
  386ARG      O  364   4.361   6.956   0.492 -0.3945 -0.1131  0.1344
  387PHE      N  365   4.298   6.743   0.448  0.2233  0.0247 -0.0855
  387PHE      H  366   4.232   6.683   0.400  1.0373 -0.6104 -0.4524
  387PHE     CA  367   4.389   6.660   0.534  0.1581 -0.6261  0.4767
  387PHE     HA  368   4.350   6.673   0.635  1.3005 -0.1853  0.8679
  387PHE     CB  369   4.364   6.513   0.501 -0.5603  0.0015  0.3369
  387PHE    HB1  370   4.257   6.494   0.499 -0.2639 -1.7363 -0.2435
  387PHE    HB2  371   4.389   6.501   0.396  0.6881  0.1829  0.5893
  387PHE     CG  372   4.437   6.419   0.593 -1.1463  0.0427 -0.9882
  387PHE    CD1  373   4.387   6.393   0.721 -0.1839 -0.3115 -0.2053
  387PHE    HD1  374   4.301   6.450   0.754 -1.3006 -2.5067  0.9473
  387PHE    CD2  375   4.545   6.334   0.548 -0.4998  0.2162 -0.2244
  387PHE    HD2  376   4.593   6.340   0.452 -1.0012 -0.0630 -0.4992
  387PHE    CE1  377   4.433   6.289   0.805  0.4370 -0.2425  0.0632
  387PHE    HE1  378   4.387   6.268   0.900  0.6525  1.9996  0.7044
  387PHE    CE2  379   4.601   6.241   0.636  0.0342  0.1420  0.2381
  387PHE    HE2  380   4.686   6.188   0.593  1.1852  2.0860  0.0048
  387PHE     CZ  381   4.547   6.212   0.769  0.2206 -0.3009 -0.4467
  387PHE     HZ  382   4.583   6.131   0.832  0.4045  0.0697 -0.0726
  387PHE      C  383   4.541   6.704   0.543  0.2981  0.2190 -0.2620
  387PHE      O  384   4.614   6.704   0.443  0.3117  0.1091 -0.6818
  388GLN      N  385   4.582   6.759   0.657 -0.5118 -0.0517  0.3386
  388GLN      H  386   4.516   6.764   0.734 -0.5489 -2.5931  0.5595
  388GLN     CA  387   4.724   6.787   0.694  1.2446  0.7298  0.5194
  388GLN     HA  388   4.793   6.734   0.628  0.1492  0.5748 -0.5230
  388GLN     CB  389   4.747   6.933   0.669  0.0826 -0.1763  0.0149
  388GLN    HB1  390   4.675   6.994   0.725  0.2634 -0.5905  0.7061
  388GLN    HB2  391   4.839   6.973   0.712  0.1981 -1.0238  0.5706
  388GLN     CG  392   4.745   6.973   0.520  0.1941  0.4930 -0.0467
  388GLN    HG1  393   4.820   6.918   0.463 -0.1275 -0.4899  0.4469
  388GLN    HG2  394   4.642   6.956   0.491  0.0752 -0.0718  0.6569
  388GLN     CD  395   4.765   7.129   0.505 -0.5199 -0.4630 -0.1748
  388GLN    OE1  396   4.740   7.177   0.395 -0.3757 -0.0542  0.3312
  388GLN    NE2  397   4.801   7.208   0.603  0.5537 -0.6544  0.3995
  388GLN   HE21  398   4.822   7.190   0.700  0.8611 -0.1308  0.4344
  388GLN   HE22  399   4.821   7.304   0.580 -2.4371  0.3306  1.4418
  388GLN      C  400   4.744   6.744   0.839  0.4761  0.2998  0.2774
  388GLN      O  401   4.647   6.762   0.910  0.0241 -0.4590 -0.5197
  389ALA      N  402   4.866   6.709   0.875 -0.1025  0.1144  0.5619
  389ALA      H  403   4.941   6.700   0.809 -0.9016 -1.9748 -0.1119
  389ALA     CA  404   4.895   6.675   1.016 -1.2096 -0.4678  0.1239
  389ALA     HA  405   4.817   6.610   1.056 -0.5263 -0.9692  0.6543
  389ALA     CB  406   5.030   6.604   1.014  0.5654  1.0761 -0.0102
  389ALA    HB1  407   5.068   6.588   1.115  3.0932  0.0576 -1.0654
  389ALA    HB2  408   5.013   6.505   0.970  0.1431  0.8707  0.5942
  389ALA    HB3  409   5.103   6.659   0.955 -1.3840  0.9706 -2.7347
  389ALA      C  410   4.915   6.804   1.100 -0.3349  0.2093 -0.2891
  389ALA      O  411   4.944   6.785   1.219 -0.0684 -0.1628  0.6196
  390ASN      N  412   4.904   6.923   1.034 -0.0219 -0.3273  0.3417
  390ASN      H  413   4.871   6.920   0.939 -2.6162 -3.6626  1.1177
  390ASN     CA  414   4.920   7.056   1.087  0.2517  0.1244 -0.3336
  390ASN     HA  415   4.885   7.056   1.190  1.5599  0.4470  0.1221
  390ASN     CB  416   5.068   7.102   1.089  0.1336 -0.1584 -0.0671
  390ASN    HB1  417   5.129   7.017   1.120 -3.4601 -2.1836  2.1415
  390ASN    HB2  418   5.097   7.125   0.987  1.4099  0.1039  0.3354
  390ASN     CG  419   5.104   7.216   1.186  0.0936 -1.0948  0.0948
  390ASN    OD1  420   5.093   7.207   1.305 -0.4232  0.2727  0.4718
  390ASN    ND2  421   5.134   7.332   1.130  0.3025 -0.3368 -0.1323
  390ASN   HD21  422   5.128   7.346   1.030  0.7669  3.0788  0.1979
  390ASN   HD22  423   5.157   7.407   1.194 -1.0319 -0.7307  0.8447
  390ASN      C  424   4.836   7.147   1.001 -0.2549 -0.5861  0.5002
  390ASN      O  425   4.841   7.154   0.876  0.2446  0.1342 -0.1499
  399ASP      N  426   4.752   7.238   1.066  0.4830  0.2770  0.2939
  399ASP      H  427   4.769   7.258   1.164  1.6851  2.0030 -0.2196
  399ASP     CA  428   4.681   7.348   1.000 -0.1504  0.1064  0.3216
  399ASP     HA  429   4.730   7.360   0.904  0.2378 -1.7109  0.2657
  399ASP     CB  430   4.529   7.300   0.961 -0.3476 -0.6406  0.8387
  399ASP    HB1  431   4.543   7.202   0.915  0.0327 -0.4412  0.5280
  399ASP    HB2  432   4.462   7.286   1.046  0.1124  2.3441  1.8137
  399ASP     CG  433   4.466   7.374   0.841  0.1273  0.3799 -0.5730
  399ASP    OD1  434   4.479   7.498   0.825  0.2803 -0.0906  0.1906
  399ASP    OD2  435   4.402   7.300   0.762  1.0362 -0.2343 -0.2047
  399ASP      C  436   4.698   7.481   1.069 -0.1051  0.0616  0.0232
  399ASP      O  437   4.769   7.487   1.164 -0.4616 -0.5404 -0.0837
  400THR      N  438   4.632   7.578   1.024 -0.2084 -0.0873  0.0896
  400THR      H  439   4.562   7.560   0.953 -0.9181 -0.8394  0.9412
  400THR     CA  440   4.638   7.720   1.061 -0.4103 -0.6270 -0.6082
  400THR     HA  441   4.646   7.727   1.170 -3.2439 -0.5180 -0.3229
  400THR     CB  442   4.772   7.786   1.000  0.5507 -0.2780 -0.8955
  400THR     HB  443   4.858   7.744   1.053 -1.4319 -3.6896 -0.0748
  400THR    OG1  444   4.777   7.923   1.046 -0.0232 -0.2091  0.5548
  400THR    HG1  445   4.788   7.915   1.140  2.8088  0.6529  0.3837
  400THR    CG2  446   4.772   7.778   0.847  0.1595 -0.8248  0.1135
  400THR   HG21  447   4.677   7.803   0.800 -0.4984 -0.2766  1.6719
  400THR   HG22  448   4.852   7.834   0.798  3.3560 -3.2993  2.0702
  400THR   HG23  449   4.801   7.676   0.819  2.4830 -0.6144  1.5182
  400THR      C  450   4.495   7.788   1.046  0.8503 -0.1902 -0.4438
  400THR      O  451   4.460   7.878   1.126  0.4276 -0.3475  0.1127
  401GLN      N  452   4.415   7.740   0.948  0.0824 -0.4171  0.0773
  401GLN      H  453   4.451   7.670   0.885  1.7388  0.0515  0.4556
  401GLN     CA  454   4.284   7.794   0.907  0.4398  0.1352 -0.7645
  401GLN     HA  455   4.265   7.878   0.974 -1.7245 -2.2933  1.9574
  401GLN     CB  456   4.290   7.853   0.769 -0.5373  0.4938 -0.2052
  401GLN    HB1  457   4.357   7.799   0.702 -1.4763 -0.4238 -0.4410
  401GLN    HB2  458   4.192   7.852   0.720 -0.5568 -2.0286 -0.2512
  401GLN     CG  459   4.341   8.000   0.769  0.8540  0.0750  0.1509
  401GLN    HG1  460   4.283   8.059   0.840  2.5893 -1.2329  2.8181
  401GLN    HG2  461   4.445   7.992   0.800  1.1707  0.9936 -0.6302
  401GLN     CD  462   4.343   8.061   0.633 -0.0289 -0.0516 -0.2438
  401GLN    OE1  463   4.374   8.176   0.625  0.0977 -0.0174  0.4157
  401GLN    NE2  464   4.302   7.992   0.527 -0.1988 -0.0866  0.5043
  401GLN   HE21  465   4.261   7.900   0.538 -1.3809  0.4358  0.5926
  401GLN   HE22  466   4.296   8.028   0.433  3.0508 -0.0934  0.1868
  401GLN      C  467   4.170   7.693   0.938 -0.2336 -0.0831  0.5301
  401GLN      O  468   4.054   7.710   0.899 -0.7546  0.3658 -0.2756
  402HIS      N  469   4.199   7.597   1.019  0.2941 -0.4689  0.3438
  402HIS      H  470   4.296   7.597   1.048  0.1296  0.3020  0.9164
  402HIS     CA  471   4.119   7.497   1.085  0.5248  0.0209  0.0823
  402HIS     HA  472   4.083   7.416   1.021  0.9269 -2.4329  2.7307
  402HIS     CB  473   4.207   7.419   1.186 -0.2678 -0.0841  0.1624
  402HIS    HB1  474   4.147   7.350   1.245 -1.0257 -1.3244 -1.9384
  402HIS    HB2  475   4.282   7.359   1.135  0.7279  1.1551  0.1293
  402HIS     CG  476   4.298   7.498   1.277  0.1545  0.0240 -0.9771
  402HIS    ND1  477   4.260   7.627   1.324 -0.1755 -0.1645  0.4040
  402HIS    CD2  478   4.424   7.467   1.325  0.1708 -0.4507 -0.4349
  402HIS    HD2  479   4.492   7.383   1.327  2.4043  1.2760  0.8309
  402HIS    CE1  480   4.358   7.657   1.411 -0.4380  0.1379  0.0653
  402HIS    HE1  481   4.363   7.740   1.480  2.3719 -0.0536  0.2419
  402HIS    NE2  482   4.451   7.565   1.418 -0.1563 -0.8050  0.0609
  402HIS    HE2  483   4.525   7.561   1.487 -1.1289 -1.8128  1.0869
  402HIS      C  484   3.993   7.553   1.159  0.7074  0.4431  0.4050
  402HIS      O  485   3.889   7.489   1.154 -0.7671  0.1979  0.0505
  403ILE      N  486   4.004   7.672   1.220  0.3616  0.1045  0.0112
  403ILE      H  487   4.100   7.693   1.243 -0.1094 -0.3987  2.7449
  403ILE     CA  488   3.890   7.750   1.276 -0.6504  0.5172 -0.5058
  403ILE     HA  489   3.849   7.687   1.355  0.3020 -0.6480 -0.9116
  403ILE     CB  490   3.931   7.881   1.345  0.2886  0.6480 -0.7245
  403ILE     HB  491   3.845   7.943   1.368 -0.6199 -1.2336  1.2998
  403ILE    CG1  492   4.016   7.972   1.256  0.1932 -0.2772  0.4621
  403ILE   HG11  493   4.104   7.919   1.219 -0.8532 -2.8638  1.4033
  403ILE   HG12  494   3.960   8.000   1.166  0.9046 -1.5361 -0.4112
  403ILE    CG2  495   4.012   7.859   1.482 -0.2140  1.2976  0.1961
  403ILE   HG21  496   4.015   7.948   1.546  0.2305 -0.0126  2.0889
  403ILE   HG22  497   3.958   7.788   1.545  0.6951  1.7476  1.5340
  403ILE   HG23  498   4.115   7.828   1.467 -0.8122 -0.7427  0.0013
  403ILE     CD  499   4.055   8.105   1.319 -0.6130 -0.1201  0.5715
  403ILE    HD1  500   4.114   8.079   1.407 -2.1037 -4.4550  0.5150
  403ILE    HD2  501   4.132   8.156   1.262 -0.6225 -0.4544  0.2626
  403ILE    HD3  502   3.979   8.177   1.349 -0.2267  1.4241 -1.9269
  403ILE      C  503   3.771   7.763   1.177  0.3038 -0.4948  0.2377
  403ILE      O  504   3.660   7.736   1.213  0.6024 -0.4317  0.3743
  404GLN      N  505   3.803   7.800   1.052 -0.2304  0.6593 -0.6192
  404GLN      H  506   3.899   7.814   1.024 -0.0379 -0.4802 -0.5984
  404GLN     CA  507   3.700   7.827   0.946 -0.7244  0.6707 -0.8062
  404GLN     HA  508   3.613   7.872   0.994  0.2574  0.3497  1.3747
  404GLN     CB  509   3.752   7.924   0.849 -0.5378  0.3985  0.5619
  404GLN    HB1  510   3.845   7.872   0.824 -3.0349 -4.2021 -0.3465
  404GLN    HB2  511   3.691   7.928   0.759 -0.4753 -0.9755  0.4406
  404GLN     CG  512   3.764   8.061   0.910 -0.1413  0.2722 -0.1950
  404GLN    HG1  513   3.665   8.088   0.947 -1.1842  0.2724 -2.7407
  404GLN    HG2  514   3.832   8.085   0.991 -1.1904  0.4385  0.6601
  404GLN     CD  515   3.775   8.169   0.812  0.2171 -0.0429  0.8147
  404GLN    OE1  516   3.749   8.282   0.844  0.5742  0.0816  0.4010
  404GLN    NE2  517   3.818   8.149   0.686  0.3301  0.1135 -0.2668
  404GLN   HE21  518   3.833   8.053   0.660  1.1111 -0.0068  0.5821
  404GLN   HE22  519   3.812   8.238   0.639  1.0263  2.0459  2.9594
  404GLN      C  520   3.659   7.699   0.875 -0.1307  0.1727 -0.4733
  404GLN      O  521   3.587   7.703   0.776  0.4158  0.1983  0.3753
  405GLN      N  522   3.699   7.577   0.916  0.0290  0.1916 -0.0613
  405GLN      H  523   3.763   7.565   0.993  0.4941 -2.4370 -0.7819
  405GLN     CA  524   3.645   7.448   0.866 -1.0183 -0.2061 -0.2766
  405GLN     HA  525   3.604   7.466   0.767 -0.4134 -2.3617 -0.9672
  405GLN     CB  526   3.758   7.344   0.877  0.3565 -0.2338  0.2041
  405GLN    HB1  527   3.788   7.331   0.981  1.3931  1.7331  0.1992
  405GLN    HB2  528   3.732   7.242   0.848  0.1125 -0.0866 -0.1063
  405GLN     CG  529   3.891   7.373   0.804 -0.1555  0.1779  0.3340
  405GLN    HG1  530   3.930   7.471   0.829 -0.7278  0.4740  0.0791
  405GLN    HG2  531   3.963   7.295   0.828  2.2838  1.5711 -1.8721
  405GLN     CD  532   3.870   7.363   0.651  0.7218  0.0841 -0.6372
  405GLN    OE1  533   3.819   7.265   0.598  0.1340 -0.8159  0.6347
  405GLN    NE2  534   3.889   7.470   0.574 -0.2547  0.3192 -0.8070
  405GLN   HE21  535   3.931   7.554   0.612  0.6458 -0.6236  0.3586
  405GLN   HE22  536   3.838   7.478   0.487 -2.3481  0.1026  0.3224
  405GLN      C  537   3.519   7.393   0.939 -0.4668 -0.3623 -0.6110
  405GLN      O  538   3.456   7.298   0.894 -0.9750  0.6817  0.2986
  406PHE      N  539   3.491   7.456   1.053 -0.8726 -0.1139  0.4496
  406PHE      H  540   3.554   7.533   1.072  1.1325 -1.6574  0.3528
  406PHE     CA  541   3.392   7.427   1.153  0.7011 -0.2469  0.6452
  406PHE     HA  542   3.391   7.324   1.189 -0.5496 -0.7533 -0.7427
  406PHE     CB  543   3.396   7.528   1.272  0.2520  0.0786  0.5146
  406PHE    HB1  544   3.499   7.547   1.302  1.0164 -2.7448 -0.0202
  406PHE    HB2  545   3.352   7.623   1.243  0.8176 -0.2798 -1.7285
  406PHE     CG  546   3.321   7.485   1.394 -0.1281 -0.4071 -0.2278
  406PHE    CD1  547   3.187   7.513   1.419 -0.8707  0.0140 -0.5778
  406PHE    HD1  548   3.133   7.573   1.347  0.0265  2.3045  0.5505
  406PHE    CD2  549   3.398   7.416   1.493 -0.1545 -0.2286 -0.1451
  406PHE    HD2  550   3.502   7.401   1.471 -0.2290  0.6233 -1.2006
  406PHE    CE1  551   3.128   7.467   1.537  0.4747  0.0243  0.8565
  406PHE    HE1  552   3.021   7.472   1.550  0.4966  0.8367  0.7856
  406PHE    CE2  553   3.338   7.380   1.614 -0.0273 -0.0454 -0.2791
  406PHE    HE2  554   3.398   7.333   1.691  0.7634 -1.0932 -1.4865
  406PHE     CZ  555   3.202   7.407   1.632 -0.6103  0.4051 -0.5932
  406PHE     HZ  556   3.158   7.366   1.722 -0.2838  1.0028 -0.1577
  406PHE      C  557   3.252   7.424   1.094 -0.6412 -0.8442 -0.1962
  406PHE      O  558   3.202   7.312   1.066 -0.5756  0.2853  0.1021
  407TYR      N  559   3.196   7.547   1.077  0.0227 -0.1253  0.4775
  407TYR      H  560   3.249   7.629   1.103  2.0238 -1.5837  1.2568
  407TYR     CA  561   3.063   7.568   1.035  0.1202 -0.0288 -0.3857
  407TYR     HA  562   2.992   7.526   1.106 -0.9990  1.1410 -0.7770
  407TYR     CB  563   3.028   7.719   1.033 -0.5869  0.3231 -0.9281
  407TYR    HB1  564   3.105   7.759   0.966  0.9968 -1.8700 -0.5255
  407TYR    HB2  565   2.936   7.742   0.979 -1.2175 -0.8501 -0.3865
  407TYR     CG  566   3.040   7.797   1.167  0.0022  1.1221 -0.1883
  407TYR    CD1  567   2.960   7.749   1.276 -0.2545  0.4337 -0.1486
  407TYR    HD1  568   2.910   7.654   1.261 -1.6105  1.1072 -0.0510
  407TYR    CD2  569   3.117   7.915   1.178 -0.8958  1.1819 -0.3389
  407TYR    HD2  570   3.173   7.955   1.095 -0.2690 -0.5247 -0.7929
  407TYR    CE1  571   2.957   7.819   1.398 -0.1934 -0.8731 -0.4366
  407TYR    HE1  572   2.890   7.780   1.473 -1.0321 -0.2246 -0.8310
  407TYR    CE2  573   3.116   7.983   1.302  1.3038 -0.4248  0.2187
  407TYR    HE2  574   3.174   8.074   1.313  2.9150 -1.3695 -0.1224
  407TYR     CZ  575   3.033   7.939   1.408  0.0896 -0.3154  0.4103
  407TYR     OH  576   3.028   8.020   1.519  0.1625 -0.1279  0.2671
  407TYR     HH  577   2.995   7.981   1.599 -2.2062  0.8594 -0.1224
  407TYR      C  578   3.025   7.499   0.898 -0.1167  0.4715 -0.0985
  407TYR      O  579   2.909   7.456   0.875 -0.0671 -0.1822  0.1853
  408ASP      N  580   3.128   7.501   0.812 -0.5652  0.2458  0.8045
  408ASP      H  581   3.206   7.557   0.843  0.4068  0.0162 -1.1312
  408ASP     CA  582   3.147   7.432   0.680 -0.4245 -0.7360 -0.0815
  408ASP     HA  583   3.073   7.497   0.632  2.1912  2.2832 -0.3197
  408ASP     CB  584   3.276   7.463   0.612 -0.3206 -0.1855 -0.3583
  408ASP    HB1  585   3.298   7.570   0.609  1.4345 -0.5342 -2.2197
  408ASP    HB2  586   3.358   7.423   0.671 -0.3341  0.0734 -0.1620
  408ASP     CG  587   3.271   7.416   0.467 -0.1327 -0.0483  0.4728
  408ASP    OD1  588   3.371   7.363   0.420 -0.5818 -0.4018  0.1874
  408ASP    OD2  589   3.175   7.419   0.394  0.7839 -0.0133  0.3839
  408ASP      C  590   3.093   7.286   0.685 -0.1335  0.0890 -0.2889
  408ASP      O  591   2.984   7.265   0.631  0.7493 -0.0768  0.6489
  409LEU      N  592   3.163   7.198   0.756  0.4982 -0.3253  0.0164
  409LEU      H  593   3.243   7.231   0.807  1.2736  0.2109 -1.5086
  409LEU     CA  594   3.138   7.054   0.767 -0.2420 -1.0774  0.4417
  409LEU     HA  595   3.122   7.021   0.664 -0.7906  0.1374  0.1178
  409LEU     CB  596   3.269   6.984   0.807  0.0427  0.0339 -0.2578
  409LEU    HB1  597   3.288   7.018   0.909  0.3712 -1.3530  0.1657
  409LEU    HB2  598   3.262   6.876   0.800  1.3848 -0.2440  1.9573
  409LEU     CG  599   3.391   7.011   0.727 -0.6449 -0.2142  0.5157
  409LEU     HG  600   3.413   7.118   0.724  0.7739 -0.4303  1.7785
  409LEU    CD1  601   3.508   6.960   0.803  0.0067 -0.7692  0.1065
  409LEU   HD11  602   3.490   6.858   0.836 -0.6689 -1.4929 -2.2935
  409LEU   HD12  603   3.598   6.966   0.742  0.3348 -0.2725  0.6267
  409LEU   HD13  604   3.519   7.012   0.898 -0.4897 -0.8732  0.2215
  409LEU    CD2  605   3.401   6.963   0.582  0.5900  0.1113  0.2554
  409LEU   HD21  606   3.321   6.992   0.514  2.9995  1.5373 -2.1648
  409LEU   HD22  607   3.490   7.003   0.535  0.1638  0.1581 -0.5321
  409LEU   HD23  608   3.416   6.855   0.581  0.7807  0.1216  1.0776
  409LEU      C  609   3.021   7.024   0.858  0.1879 -0.1248  0.7938
  409LEU      O  610   2.970   6.913   0.839  0.0344 -0.7358 -0.0918
  410LEU      N  611   2.978   7.118   0.945 -0.2610  0.1211 -0.5421
  410LEU      H  612   3.042   7.195   0.955  0.2179 -0.4179  0.8185
  410LEU     CA  613   2.866   7.108   1.043 -0.0299  0.2838  0.3580
  410LEU     HA  614   2.876   7.007   1.080  0.2693  1.0112  2.3645
  410LEU     CB  615   2.882   7.214   1.150  0.3211  0.0009 -0.8225
  410LEU    HB1  616   2.972   7.184   1.204  0.0109  0.8740  0.2118
  410LEU    HB2  617   2.906   7.309   1.104  0.0733 -0.0984 -1.1639
  410LEU     CG  618   2.776   7.241   1.255  0.1013  0.1926 -0.0374
  410LEU     HG  619   2.689   7.274   1.197 -1.1031 -2.5507  0.0265
  410LEU    CD1  620   2.742   7.122   1.334 -0.4599 -0.2933  0.4802
  410LEU   HD11  621   2.676   7.117   1.421 -0.0376  0.9367  0.8809
  410LEU   HD12  622   2.713   7.036   1.274  1.6796 -0.8223  0.1446
  410LEU   HD13  623   2.830   7.077   1.380  1.0915  1.0297 -1.0874
  410LEU    CD2  624   2.818   7.358   1.349  0.2294  0.3027 -0.5237
  410LEU   HD21  625   2.911   7.344   1.405 -2.0920  0.7448  3.9000
  410LEU   HD22  626   2.829   7.448   1.289  1.7120 -1.0305 -2.3707
  410LEU   HD23  627   2.737   7.387   1.417  0.5961  0.9710 -0.3691
  410LEU      C  628   2.729   7.127   0.967 -0.3457  0.0425 -0.0754
  410LEU      O  629   2.639   7.049   0.985  0.2674 -0.1587  0.3133
  411THR      N  630   2.712   7.233   0.889 -0.1115  0.0676  0.0725
  411THR      H  631   2.785   7.302   0.879  0.0742 -0.2454 -0.7659
  411THR     CA  632   2.589   7.251   0.814  0.2852  0.5351  0.3521
  411THR     HA  633   2.504   7.218   0.874 -0.3622  1.6270  0.0529
  411THR     CB  634   2.582   7.403   0.788  0.1676 -0.8371 -0.6690
  411THR     HB  635   2.488   7.424   0.738 -0.2413  0.5299  0.6062
  411THR    OG1  636   2.681   7.460   0.708  0.6447  0.4487 -0.1491
  411THR    HG1  637   2.764   7.451   0.751  1.2756  1.1536 -1.1712
  411THR    CG2  638   2.567   7.485   0.920 -0.4645  0.1035 -0.3797
  411THR   HG21  639   2.527   7.437   1.009 -1.3970 -0.4351 -1.0792
  411THR   HG22  640   2.665   7.520   0.953 -0.7643  0.6375 -0.0255
  411THR   HG23  641   2.519   7.582   0.903  2.0380  1.7148  0.9588
  411THR      C  642   2.585   7.170   0.679  0.3936  0.6112 -0.3688
  411THR      O  643   2.480   7.136   0.634  1.1699 -0.5221  0.3562
  412GLY      N  644   2.706   7.135   0.627  0.0297 -0.1253 -0.2884
  412GLY      H  645   2.788   7.183   0.660  0.5146  0.2898 -1.9626
  412GLY     CA  646   2.718   7.071   0.494 -0.6681 -0.7783 -0.3525
  412GLY    HA1  647   2.630   7.078   0.430 -0.0247 -0.8926 -1.2695
  412GLY    HA2  648   2.808   7.108   0.445  1.0253 -0.5977  2.6409
  412GLY      C  649   2.743   6.922   0.509  0.4001 -0.5303 -0.0690
  412GLY      O  650   2.811   6.865   0.432 -0.5510 -0.0033 -0.0310
  413SER      N  651   2.690   6.859   0.612 -0.4843  0.8037 -0.3639
  413SER      H  652   2.652   6.909   0.691 -0.4258  0.0251  0.1802
  413SER     CA  653   2.664   6.714   0.633 -0.5292  0.1555  0.5713
  413SER     HA  654   2.642   6.673   0.534  0.3394 -0.0740  0.4683
  413SER     CB  655   2.788   6.633   0.674  0.1349 -0.6141  0.7985
  413SER    HB1  656   2.753   6.530   0.685  1.9042 -1.3208  0.2238
  413SER    HB2  657   2.862   6.639   0.594  0.7974 -2.0067  1.2794
  413SER     OG  658   2.848   6.681   0.793 -0.2831 -0.2411  0.2278
  413SER     HG  659   2.886   6.767   0.788  2.5961 -1.4559 -1.0436
  413SER      C  660   2.535   6.705   0.717 -0.2915 -0.2303 -0.0550
  413SER      O  661   2.501   6.599   0.771  0.1320  0.0114  0.0654
  414MET      N  662   2.457   6.824   0.728 -0.2132 -0.1562 -0.1604
  414MET      H  663   2.474   6.890   0.654 -0.0862 -0.8470 -0.7622
  414MET     CA  664   2.334   6.824   0.812  0.6549 -0.3162  0.1031
  414MET     HA  665   2.343   6.777   0.910 -2.2907  2.3039  1.8237
  414MET     CB  666   2.288   6.971   0.831 -0.3185  0.4121 -0.1308
  414MET    HB1  667   2.384   7.017   0.854  0.2452 -1.1561  0.8498
  414MET    HB2  668   2.252   7.021   0.741 -0.5163  2.8311  1.2105
  414MET     CG  669   2.191   6.992   0.943  0.6692  0.6113  0.1712
  414MET    HG1  670   2.098   6.941   0.918  1.5599 -0.3866 -1.2649
  414MET    HG2  671   2.230   6.952   1.036 -1.3274 -0.0922  0.7459
  414MET     SD  672   2.153   7.172   0.978  0.2507 -0.1265  0.0119
  414MET     CE  673   2.282   7.220   1.096  0.1843  0.4104 -0.5904
  414MET    HE1  674   2.298   7.131   1.156 -0.9456 -1.1481 -2.4761
  414MET    HE2  675   2.372   7.262   1.050  0.7215  0.7204  0.7008
  414MET    HE3  676   2.241   7.306   1.149  0.5244  1.2324 -1.6160
  414MET      C  677   2.213   6.745   0.746 -1.0639 -0.1759  0.2482
  414MET      O  678   2.152   6.668   0.817  0.0552 -0.2762 -0.0793
  415GLU      N  679   2.203   6.766   0.614  0.3835 -0.3271 -0.3128
  415GLU      H  680   2.263   6.835   0.571  0.4535 -0.9032 -1.1702
  415GLU     CA  681   2.103   6.701   0.533  0.1636  0.8408  0.1902
  415GLU     HA  682   2.009   6.709   0.588 -0.0467  0.2955 -0.0801
  415GLU     CB  683   2.113   6.750   0.385  1.4567 -0.1767 -0.3156
  415GLU    HB1  684   2.139   6.855   0.390 -1.3524  0.5399  2.0471
  415GLU    HB2  685   2.184   6.689   0.328  0.2573 -3.5827  1.5212
  415GLU     CG  686   1.973   6.738   0.316 -0.2191  0.0908 -0.5981
  415GLU    HG1  687   1.989   6.743   0.209 -0.0508  0.8768 -0.5425
  415GLU    HG2  688   1.937   6.636   0.332  0.9474 -0.1739  0.4959
  415GLU     CD  689   1.865   6.837   0.363 -0.2109 -0.0206 -0.7923
  415GLU    OE1  690   1.776   6.803   0.445  0.7169  0.3249 -0.5459
  415GLU    OE2  691   1.883   6.958   0.326  0.2040  0.1391  0.3937
  415GLU      C  692   2.126   6.551   0.533  0.1609 -0.4194 -0.0961
  415GLU      O  693   2.038   6.470   0.549  0.6300  0.1848  0.2988
  416ILE      N  694   2.251   6.509   0.534  0.0475 -0.1567  0.4081
  416ILE      H  695   2.333   6.567   0.541  1.6552 -2.3772  0.9646
  416ILE     CA  696   2.286   6.366   0.535 -0.5579  0.1393  0.4712
  416ILE     HA  697   2.227   6.298   0.473 -1.3740  0.1371  1.2316
  416ILE     CB  698   2.444   6.351   0.488 -0.2504  0.0617 -0.5489
  416ILE     HB  699   2.504   6.388   0.572 -0.8154 -1.5116  0.5890
  416ILE    CG1  700   2.474   6.439   0.365  0.8125  0.2469 -0.3758
  416ILE   HG11  701   2.412   6.404   0.282  0.6424  0.6424 -0.4182
  416ILE   HG12  702   2.447   6.540   0.396 -0.4845 -0.0367 -0.5116
  416ILE    CG2  703   2.497   6.208   0.470  0.0713  0.2845  0.1890
  416ILE   HG21  704   2.443   6.149   0.396  1.8041  0.0227 -0.9278
  416ILE   HG22  705   2.600   6.199   0.434  0.3473 -1.4175  1.2621
  416ILE   HG23  706   2.495   6.162   0.569 -4.0787 -1.3942 -0.4991
  416ILE     CD  707   2.624   6.441   0.330  0.3801 -0.9220 -0.1514
  416ILE    HD1  708   2.680   6.462   0.421 -1.2822 -0.5897  0.8489
  416ILE    HD2  709   2.652   6.355   0.269 -1.1881 -2.3702  1.0707
  416ILE    HD3  710   2.624   6.521   0.255 -1.7263 -0.4181  0.3154
  416ILE      C  711   2.275   6.306   0.681 -0.2061  0.7469  0.1177
  416ILE      O  712   2.277   6.183   0.693 -0.0066 -0.0020 -0.4238
  417ILE      N  713   2.263   6.383   0.785  0.5362  0.3219  0.5271
  417ILE      H  714   2.251   6.483   0.772  1.6056  0.8984  3.1658
  417ILE     CA  715   2.229   6.342   0.921 -0.4670  0.0651  0.4061
  417ILE     HA  716   2.247   6.236   0.936 -1.1605 -0.0151  0.7332
  417ILE     CB  717   2.323   6.418   1.022  0.7010  0.1273  0.1563
  417ILE     HB  718   2.323   6.523   0.991 -1.6925 -0.3614 -1.8149
  417ILE    CG1  719   2.470   6.353   1.023 -1.1455 -0.3707  0.8796
  417ILE   HG11  720   2.470   6.261   1.081 -0.2347 -0.2030  1.1463
  417ILE   HG12  721   2.492   6.313   0.924 -1.1588 -1.1779  1.1940
  417ILE    CG2  722   2.273   6.422   1.171 -0.1328  0.4178  0.1592
  417ILE   HG21  723   2.169   6.398   1.190  0.0453 -0.7741 -0.3307
  417ILE   HG22  724   2.322   6.342   1.226 -0.4097 -0.0290 -0.2376
  417ILE   HG23  725   2.299   6.517   1.218 -2.0337  0.4101  1.3023
  417ILE     CD  726   2.579   6.445   1.073  0.2017 -0.1976  0.5622
  417ILE    HD1  727   2.560   6.489   1.171  0.7454  2.4909 -0.4478
  417ILE    HD2  728   2.673   6.391   1.068  1.1622  1.3843  0.9557
  417ILE    HD3  729   2.594   6.512   0.988  0.2203 -1.9024 -0.8447
  417ILE      C  730   2.075   6.362   0.946  0.1773 -0.8165 -0.7604
  417ILE      O  731   2.019   6.272   1.008 -0.2243  0.8928  0.2956
  418ARG      N  732   2.000   6.468   0.901 -0.3219 -0.1528 -0.2965
  418ARG      H  733   2.056   6.537   0.854  2.0218 -0.1816  2.1789
  418ARG     CA  734   1.853   6.483   0.912 -0.0311 -0.2091 -0.4299
  418ARG     HA  735   1.815   6.479   1.014 -0.0120 -1.1798 -0.4516
  418ARG     CB  736   1.820   6.624   0.875  0.8483  0.2082  0.6378
  418ARG    HB1  737   1.886   6.692   0.928  0.5687  0.0383  1.2159
  418ARG    HB2  738   1.839   6.647   0.770  1.5293 -0.8983  0.4933
  418ARG     CG  739   1.678   6.673   0.915 -0.3557  0.4263 -0.3905
  418ARG    HG1  740   1.600   6.619   0.861 -0.2228 -0.2245  0.0447
  418ARG    HG2  741   1.652   6.642   1.017 -3.4520  1.3531 -0.7825
  418ARG     CD  742   1.662   6.826   0.912 -0.6415  0.2380  0.3101
  418ARG    HD1  743   1.760   6.871   0.928 -1.0216  0.4266  2.3161
  418ARG    HD2  744   1.618   6.848   0.814 -0.4210 -1.5159 -0.2166
  418ARG     NE  745   1.568   6.870   1.017 -0.4211 -0.3234 -0.5438
  418ARG     HE  746   1.474   6.832   1.018 -0.3207 -0.5972  1.2906
  418ARG     CZ  747   1.588   6.975   1.099  0.1192  0.3343  0.8191
  418ARG    NH1  748   1.696   7.054   1.103  0.1198  0.1309 -0.1081
  418ARG   HH11  749   1.768   7.045   1.032 -0.6895 -0.8516 -0.8429
  418ARG   HH12  750   1.712   7.141   1.150  0.0813 -0.3691  0.8492
  418ARG    NH2  751   1.490   7.010   1.179  0.6795 -0.0002 -0.4366
  418ARG   HH21  752   1.399   6.966   1.172  1.1263 -0.8044 -1.4169
  418ARG   HH22  753   1.507   7.083   1.246  2.2135  1.0720 -1.9092
  418ARG      C  754   1.782   6.385   0.823  0.1417 -0.3840  0.0800
  418ARG      O  755   1.685   6.321   0.860  0.0996 -0.8023  0.1604
  419GLY      N  756   1.837   6.350   0.705 -0.0010 -0.0991 -0.0021
  419GLY      H  757   1.918   6.397   0.666 -0.4238  0.3587 -0.3346
  419GLY     CA  758   1.773   6.259   0.607  0.2413  0.2907  0.0438
  419GLY    HA1  759   1.664   6.263   0.602  0.2488  1.0002 -5.1380
  419GLY    HA2  760   1.814   6.284   0.509  0.4320  2.7554  0.6897
  419GLY      C  761   1.803   6.104   0.639 -0.1072 -0.0670 -0.1480
  419GLY      O  762   1.738   6.011   0.595 -0.4811  0.1736  0.6447
  420TRP      N  763   1.895   6.081   0.738 -0.1149  0.3718 -0.2205
  420TRP      H  764   1.947   6.161   0.771 -0.8875  0.5282  0.6577
  420TRP     CA  765   1.910   5.949   0.803 -0.1512 -0.5256  0.0287
  420TRP     HA  766   1.893   5.862   0.739 -0.2030  0.6059 -1.5583
  420TRP     CB  767   2.057   5.939   0.851  0.6432  0.2378  0.2045
  420TRP    HB1  768   2.117   5.908   0.766 -0.7227  3.5496 -2.1655
  420TRP    HB2  769   2.086   6.039   0.883  1.9566  0.1452 -0.6055
  420TRP     CG  770   2.095   5.847   0.960 -0.0843  0.3352  0.6282
  420TRP    CD1  771   2.098   5.713   0.946 -0.3586  0.1381  1.3211
  420TRP    HD1  772   2.066   5.662   0.857 -1.2758  1.9365  0.5791
  420TRP    CD2  773   2.156   5.876   1.086 -0.4071  0.6798  0.1335
  420TRP    NE1  774   2.156   5.655   1.053  0.6345  0.1233  0.1147
  420TRP    HE1  775   2.179   5.558   1.068  0.2562 -0.2591 -1.5565
  420TRP    CE2  776   2.192   5.752   1.148 -0.1203 -0.1878  0.4340
  420TRP    CE3  777   2.179   5.992   1.158 -0.5664 -0.3122 -0.8017
  420TRP    HE3  778   2.136   6.085   1.125 -0.4944  0.4783  1.1918
  420TRP    CZ2  779   2.253   5.748   1.271 -0.3107 -0.4439  0.0917
  420TRP    HZ2  780   2.265   5.648   1.310  0.6263 -0.7803 -1.0168
  420TRP    CZ3  781   2.237   5.992   1.284  0.2745  0.3195  0.2119
  420TRP    HZ3  782   2.248   6.090   1.326 -0.7019  1.2640 -1.6152
  420TRP    CH2  783   2.270   5.867   1.347  0.2811 -0.8508  0.0193
  420TRP    HH2  784   2.321   5.867   1.442  1.7045  1.4497 -0.6703
  420TRP      C  785   1.814   5.949   0.925 -0.2942  0.5962 -0.1657
  420TRP      O  786   1.748   5.851   0.956  0.7717  0.2389 -0.7930
  421ALA      N  787   1.798   6.058   1.003 -0.2534 -0.2558 -0.0495
  421ALA      H  788   1.858   6.135   0.980  0.4739 -0.6480  0.4793
  421ALA     CA  789   1.706   6.077   1.119  0.2010  0.2341  0.3620
  421ALA     HA  790   1.728   6.003   1.196 -1.8155 -0.8089  0.0060
  421ALA     CB  791   1.733   6.211   1.183  0.2979 -0.6167 -0.0487
  421ALA    HB1  792   1.713   6.295   1.116 -0.3121 -0.0692  0.8007
  421ALA    HB2  793   1.689   6.223   1.282  1.1854 -1.9493  0.5299
  421ALA    HB3  794   1.840   6.221   1.202  0.2735 -0.7426  0.1561
  421ALA      C  795   1.560   6.050   1.075  0.0597 -0.0779 -0.7985
  421ALA      O  796   1.468   6.002   1.143 -0.3515  0.1031 -0.1933
  422GLU      N  797   1.530   6.085   0.950 -0.5157 -0.2689 -0.5780
  422GLU      H  798   1.593   6.149   0.904  0.8346 -1.4989 -0.5157
  422GLU     CA  799   1.404   6.056   0.886  0.1886 -0.0180 -0.2259
  422GLU     HA  800   1.327   6.100   0.950  0.3738  1.1128 -0.7484
  422GLU     CB  801   1.415   6.100   0.739 -0.9148 -0.1359  0.3096
  422GLU    HB1  802   1.481   6.187   0.734  2.9202 -2.7920 -0.4397
  422GLU    HB2  803   1.461   6.023   0.676 -2.4535 -1.4096  0.6628
  422GLU     CG  804   1.285   6.149   0.671 -0.3869 -1.1403 -0.0723
  422GLU    HG1  805   1.207   6.081   0.705 -0.2583 -1.1507  0.2072
  422GLU    HG2  806   1.259   6.247   0.709  0.9023 -1.3946  1.6014
  422GLU     CD  807   1.290   6.137   0.519 -0.8448  0.1486  0.0862
  422GLU    OE1  808   1.223   6.048   0.465  0.2754 -0.3250 -0.8028
  422GLU    OE2  809   1.357   6.230   0.465 -0.3939  1.1375  0.5413
  422GLU      C  810   1.354   5.904   0.894  0.0650  0.4416  0.3787
  422GLU      O  811   1.237   5.869   0.913 -0.4428  0.5569 -0.1338
  423LYS      N  812   1.446   5.806   0.893 -0.4219 -0.1337  0.4491
  423LYS      H  813   1.540   5.837   0.913 -0.8632  1.1090  0.6668
  423LYS     CA  814   1.416   5.665   0.879  0.4253 -0.5776 -0.0147
  423LYS     HA  815   1.321   5.643   0.831  1.0882 -0.0357 -1.6519
  423LYS     CB  816   1.528   5.594   0.791  0.0600  0.2003 -0.2930
  423LYS    HB1  817   1.625   5.631   0.824 -0.3495  1.0299  0.0152
  423LYS    HB2  818   1.541   5.489   0.815 -0.7403 -0.7460 -3.4928
  423LYS     CG  819   1.501   5.608   0.638 -0.2189 -0.3527 -0.2659
  423LYS    HG1  820   1.542   5.525   0.579  0.0879 -0.5654  0.2438
  423LYS    HG2  821   1.393   5.606   0.625 -0.4613  0.2404  1.5140
  423LYS     CD  822   1.557   5.746   0.583 -0.0347  0.1460 -0.2031
  423LYS    HD1  823   1.493   5.823   0.627 -0.2955 -0.6616  0.8600
  423LYS    HD2  824   1.662   5.749   0.608 -0.3018  1.4587  0.8521
  423LYS     CE  825   1.547   5.752   0.433  0.0002 -0.4836 -0.2838
  423LYS    HE1  826   1.610   5.672   0.394  0.3638 -2.1313  3.2725
  423LYS    HE2  827   1.447   5.734   0.394 -0.3266  3.7098 -1.8331
  423LYS     NZ  828   1.601   5.873   0.382  0.4162 -0.6773 -0.3429
  423LYS    HZ1  829   1.537   5.936   0.336 -2.2683 -3.2513 -0.4488
  423LYS    HZ2  830   1.662   5.913   0.452 -1.8221  0.0093  1.3216
  423LYS    HZ3  831   1.664   5.844   0.308  1.6986  1.3721 -0.1193
  423LYS      C  832   1.410   5.604   1.022  0.6749  0.3770 -0.6709
  423LYS      O  833   1.386   5.485   1.036  0.5148 -0.2118 -0.3540
  424ILE      N  834   1.431   5.685   1.127 -0.1882 -0.3354 -1.2179
  424ILE      H  835   1.437   5.783   1.107  0.3021 -0.3530 -1.1772
  424ILE     CA  836   1.411   5.641   1.272  0.4028 -1.0450  0.2482
  424ILE     HA  837   1.476   5.555   1.288  2.9203  0.4690 -1.0817
  424ILE     CB  838   1.463   5.756   1.362 -0.4728 -0.0200 -0.6552
  424ILE     HB  839   1.416   5.850   1.336 -1.4495 -0.3891 -0.3049
  424ILE    CG1  840   1.624   5.766   1.352 -0.1609 -0.2529 -0.3372
  424ILE   HG11  841   1.673   5.679   1.395  0.2109  0.8373  1.5335
  424ILE   HG12  842   1.642   5.780   1.245 -1.0615 -0.0708 -0.4676
  424ILE    CG2  843   1.418   5.733   1.508 -0.5989 -0.0903  0.0919
  424ILE   HG21  844   1.315   5.765   1.527 -1.6801 -2.8175 -0.6299
  424ILE   HG22  845   1.426   5.633   1.551 -1.1239  0.6310  2.0177
  424ILE   HG23  846   1.474   5.791   1.582 -1.2839 -0.1819  0.7052
  424ILE     CD  847   1.690   5.880   1.436  0.4527 -0.0903 -1.4906
  424ILE    HD1  848   1.696   5.873   1.545 -0.7680  1.0835 -1.3157
  424ILE    HD2  849   1.794   5.898   1.411  1.9762 -0.9060  3.2387
  424ILE    HD3  850   1.652   5.975   1.400  0.5805 -0.5402 -2.8651
  424ILE      C  851   1.257   5.612   1.292  0.7823 -0.8633 -0.3361
  424ILE      O  852   1.170   5.699   1.260  0.0112  0.0497 -0.7747
  425PRO      N  853   1.223   5.488   1.342  0.6382 -0.8845 -0.5744
  425PRO     CA  854   1.087   5.443   1.357  0.6438  0.1493  0.4195
  425PRO     HA  855   1.028   5.470   1.269 -1.6344 -2.0904  1.1494
  425PRO     CB  856   1.094   5.291   1.358 -0.6131 -0.1053  0.2471
  425PRO    HB1  857   0.998   5.260   1.398  0.2199 -1.3330  1.3559
  425PRO    HB2  858   1.105   5.256   1.255  1.0097  2.4495 -0.5326
  425PRO     CG  859   1.220   5.268   1.436 -0.2362  0.0579  0.4912
  425PRO    HG1  860   1.196   5.275   1.543  2.5192  1.4288  1.1141
  425PRO    HG2  861   1.253   5.167   1.412 -1.0804  0.5257 -3.2549
  425PRO     CD  862   1.311   5.381   1.391 -0.1785 -0.0210 -0.2981
  425PRO    HD1  863   1.371   5.410   1.477 -1.3817 -0.7451  0.8198
  425PRO    HD2  864   1.379   5.347   1.312  2.2719  3.8833 -0.1639
  425PRO      C  865   1.023   5.507   1.481  0.3941 -0.0274 -0.3296
  425PRO      O  866   1.058   5.476   1.595  0.3734  0.0076  0.5372
  426GLY      N  867   0.922   5.594   1.451 -0.7939 -0.4285  0.1716
  426GLY      H  868   0.899   5.596   1.353 -0.0451 -0.8421 -0.0197
  426GLY     CA  869   0.857   5.693   1.531 -0.3023 -0.0100 -0.6770
  426GLY    HA1  870   0.761   5.652   1.559  1.4517 -2.1828  2.8273
  426GLY    HA2  871   0.903   5.710   1.628 -1.4175  0.5671 -0.2335
  426GLY      C  872   0.844   5.830   1.466 -0.8845 -0.4260 -0.3587
  426GLY      O  873   0.741   5.896   1.475  0.0814 -0.1980 -0.4806
  427PHE      N  874   0.946   5.873   1.387  0.4451  0.0790 -0.1149
  427PHE      H  875   1.017   5.806   1.362 -1.1427 -2.2336  1.1890
  427PHE     CA  876   0.946   5.994   1.300 -0.2568  0.0665 -0.0399
  427PHE     HA  877   0.951   6.088   1.356 -1.8121  1.2088 -1.6931
  427PHE     CB  878   1.072   5.996   1.215  0.2915  0.0310  0.3176
  427PHE    HB1  879   1.161   5.978   1.276  0.9098  1.8451 -0.0117
  427PHE    HB2  880   1.065   5.915   1.142 -2.3438  1.2217 -0.8611
  427PHE     CG  881   1.093   6.124   1.138 -0.4064 -0.0595 -0.2458
  427PHE    CD1  882   1.043   6.141   1.011  0.1462 -0.3543 -0.4317
  427PHE    HD1  883   0.985   6.066   0.958 -1.1331  0.5177 -0.3016
  427PHE    CD2  884   1.168   6.223   1.202 -0.4651 -0.6546  0.4760
  427PHE    HD2  885   1.205   6.204   1.302  1.4407  0.6012  0.0660
  427PHE    CE1  886   1.071   6.266   0.942 -0.4328  0.1811  0.1095
  427PHE    HE1  887   1.027   6.279   0.844  0.4725 -3.6085 -0.9573
  427PHE    CE2  888   1.191   6.346   1.136 -0.8225 -0.6170  0.1990
  427PHE    HE2  889   1.250   6.425   1.180 -1.4852 -0.9585  1.7790
  427PHE     CZ  890   1.139   6.369   1.013 -0.7237  0.1134 -0.2079
  427PHE     HZ  891   1.152   6.467   0.970 -0.6987 -0.4307 -1.4773
  427PHE      C  892   0.816   6.007   1.222  0.5457  0.4251 -0.1609
  427PHE      O  893   0.753   6.114   1.224  0.6897  0.2148  0.2259
  428ALA      N  894   0.769   5.895   1.158 -0.4539 -0.3981 -0.4128
  428ALA      H  895   0.831   5.815   1.155 -2.0147 -1.6466 -0.6093
  428ALA     CA  896   0.652   5.899   1.069  0.0903 -0.0091 -0.0967
  428ALA     HA  897   0.660   5.994   1.015 -0.6402  0.0779 -0.0524
  428ALA     CB  898   0.674   5.792   0.964 -0.4467 -0.2075 -0.4156
  428ALA    HB1  899   0.589   5.801   0.897  0.3070 -0.4414 -1.4299
  428ALA    HB2  900   0.773   5.798   0.919  0.4317 -1.0598  1.3012
  428ALA    HB3  901   0.666   5.692   1.008  1.8312 -0.9235 -1.4640
  428ALA      C  902   0.516   5.883   1.138 -0.3915  0.6214 -1.2830
  428ALA      O  903   0.412   5.894   1.080 -0.1677 -0.0985  0.0041
  429ASP      N  904   0.519   5.851   1.269 -0.3310 -0.3764 -0.5491
  429ASP      H  905   0.612   5.829   1.303  0.6150  1.1572 -1.9268
  429ASP     CA  906   0.401   5.820   1.352 -0.2181  0.7013  0.1133
  429ASP     HA  907   0.321   5.776   1.292 -0.1357  1.2644 -0.4188
  429ASP     CB  908   0.449   5.709   1.452  0.8091  0.5540  0.2902
  429ASP    HB1  909   0.553   5.711   1.483  0.8005  0.7239  0.3059
  429ASP    HB2  910   0.390   5.708   1.543  1.5426  0.9802  0.7704
  429ASP     CG  911   0.439   5.571   1.389  0.4207 -0.2118 -0.2876
  429ASP    OD1  912   0.544   5.509   1.357 -0.0045 -0.3596 -0.5708
  429ASP    OD2  913   0.326   5.533   1.350 -0.1971 -0.3612 -1.0622
  429ASP      C  914   0.352   5.949   1.424 -0.5379  0.1585  0.1845
  429ASP      O  915   0.249   5.952   1.488  0.1528  0.7671 -0.0192
  430LEU      N  916   0.432   6.052   1.417 -0.5328 -0.0617 -0.6418
  430LEU      H  917   0.515   6.041   1.361  0.5633  0.9502  0.7074
  430LEU     CA  918   0.406   6.190   1.467  0.2288 -0.0175 -0.2385
  430LEU     HA  919   0.321   6.185   1.535 -0.3543  0.9633 -0.8572
  430LEU     CB  920   0.536   6.245   1.520  0.3603  0.1367 -0.2701
  430LEU    HB1  921   0.613   6.205   1.455 -0.3696 -1.3803 -0.2571
  430LEU    HB2  922   0.542   6.353   1.505  2.8926 -0.0036 -0.6629
  430LEU     CG  923   0.562   6.197   1.665  0.8923  0.0266  0.4279
  430LEU     HG  924   0.553   6.089   1.660 -2.5423  0.1571  1.4726
  430LEU    CD1  925   0.707   6.246   1.704 -0.0376  0.1375 -0.8999
  430LEU   HD11  926   0.746   6.184   1.785 -2.0230 -2.2357 -1.6212
  430LEU   HD12  927   0.775   6.224   1.622 -0.3997 -2.3937 -0.6066
  430LEU   HD13  928   0.711   6.350   1.734  0.8075 -0.6480  2.0326
  430LEU    CD2  929   0.462   6.243   1.776 -0.6396  0.4806  0.4475
  430LEU   HD21  930   0.499   6.205   1.871  0.6327 -2.4689 -1.0634
  430LEU   HD22  931   0.459   6.351   1.765 -1.6771  0.3508 -0.8812
  430LEU   HD23  932   0.358   6.211   1.765  0.2571 -1.9239 -2.8493
  430LEU      C  933   0.371   6.279   1.351  0.2410 -0.5801  0.4606
  430LEU      O  934   0.429   6.260   1.250 -0.1248 -0.4474 -0.2802
  431PRO      N  935   0.295   6.390   1.370 -0.0484  0.1972  0.3395
  431PRO     CA  936   0.267   6.497   1.276  0.0405 -0.3229  0.4858
  431PRO     HA  937   0.203   6.452   1.200  1.4710 -0.9747 -0.3700
  431PRO     CB  938   0.185   6.600   1.358  0.6234 -0.5885  0.4415
  431PRO    HB1  939   0.251   6.657   1.423  1.2645 -0.9227  0.0902
  431PRO    HB2  940   0.119   6.657   1.292  0.0756 -2.2337 -0.4857
  431PRO     CG  941   0.105   6.515   1.468  0.2042  0.2061  0.0294
  431PRO    HG1  942   0.079   6.571   1.558 -2.5288  0.5112 -0.8567
  431PRO    HG2  943   0.009   6.478   1.431 -1.1789 -0.0036  3.5182
  431PRO     CD  944   0.196   6.391   1.486 -0.2327 -0.6706  0.2636
  431PRO    HD1  945   0.256   6.415   1.574 -1.6465 -0.7087  1.2537
  431PRO    HD2  946   0.135   6.308   1.519 -1.6627 -1.0597 -2.9433
  431PRO      C  947   0.390   6.568   1.219  1.2254 -0.2472  0.5491
  431PRO      O  948   0.502   6.556   1.269 -0.2296  0.2379  0.1612
  432LYS      N  949   0.357   6.635   1.111  0.0181 -0.8642  0.2318
  432LYS      H  950   0.258   6.648   1.096  0.1373  0.7969  0.6467
  432LYS     CA  951   0.457   6.718   1.029 -0.1380  0.5363 -0.0144
  432LYS     HA  952   0.515   6.659   0.958 -0.4131 -2.0187  1.7171
  432LYS     CB  953   0.375   6.803   0.926 -0.5708 -0.3129  0.1012
  432LYS    HB1  954   0.289   6.747   0.891 -0.8383  0.6496 -0.8126
  432LYS    HB2  955   0.331   6.890   0.976  1.7418  1.3519 -0.5761
  432LYS     CG  956   0.465   6.859   0.817 -0.8824 -0.2685  0.4333
  432LYS    HG1  957   0.542   6.921   0.863  0.0967 -1.4986  0.5201
  432LYS    HG2  958   0.510   6.774   0.765  1.0368  0.9893 -0.0732
  432LYS     CD  959   0.392   6.958   0.729 -0.4337  0.1543  0.7072
  432LYS    HD1  960   0.316   6.907   0.669 -0.7276 -0.5493  1.6635
  432LYS    HD2  961   0.352   7.044   0.781 -0.0201  1.1200 -0.5241
  432LYS     CE  962   0.481   7.026   0.624  0.4803 -0.1835 -0.3625
  432LYS    HE1  963   0.554   7.089   0.675 -1.0283 -0.0319  1.7393
  432LYS    HE2  964   0.521   6.952   0.555 -3.3937  0.5175 -3.7038
  432LYS     NZ  965   0.391   7.112   0.547  0.0809  0.1750 -0.5268
  432LYS    HZ1  966   0.336   7.170   0.609  1.1370 -1.4955  2.1559
  432LYS    HZ2  967   0.441   7.167   0.478 -0.0190  0.5470 -0.3073
  432LYS    HZ3  968   0.311   7.064   0.508 -1.3764  1.0385  1.2347
  432LYS      C  969   0.558   6.796   1.112  0.4140 -0.0767 -0.0409
  432LYS      O  970   0.675   6.814   1.074  0.4859  0.2185  0.0241
  433ALA      N  971   0.504   6.868   1.213 -0.2796 -0.2986 -0.3596
  433ALA      H  972   0.405   6.873   1.233 -0.5769 -0.7154 -1.6462
  433ALA     CA  973   0.579   6.960   1.300  0.8356  0.8040  0.2826
  433ALA     HA  974   0.650   7.021   1.244  1.5671 -0.3330 -0.0683
  433ALA     CB  975   0.483   7.051   1.378  0.0925  0.5451  0.1829
  433ALA    HB1  976   0.419   6.994   1.445 -2.1152  2.3078 -0.3001
  433ALA    HB2  977   0.541   7.117   1.442  1.2518 -2.4202  2.4085
  433ALA    HB3  978   0.417   7.110   1.314 -0.3090 -0.5347 -0.4321
  433ALA      C  979   0.656   6.885   1.407 -0.1191  0.4501  0.4759
  433ALA      O  980   0.772   6.915   1.439  0.2536  0.1393  0.3072
  434ASP      N  981   0.592   6.792   1.474  0.3660  0.5993  0.6418
  434ASP      H  982   0.497   6.783   1.439  0.8124 -1.5045 -0.2058
  434ASP     CA  983   0.638   6.714   1.596 -0.3532  0.1218 -0.2867
  434ASP     HA  984   0.679   6.781   1.672 -1.2097  1.1544 -0.6918
  434ASP     CB  985   0.524   6.635   1.659  0.3551  0.2056  0.0295
  434ASP    HB1  986   0.464   6.587   1.582  0.0266  1.7267 -0.6939
  434ASP    HB2  987   0.559   6.562   1.732 -0.9409  1.0870  1.5946
  434ASP     CG  988   0.426   6.725   1.742 -0.1797  0.2621 -0.2618
  434ASP    OD1  989   0.388   6.836   1.694  0.5297 -0.2720  0.1832
  434ASP    OD2  990   0.387   6.681   1.849 -0.0977  0.2701 -0.4951
  434ASP      C  991   0.761   6.616   1.555 -0.0494 -0.0954  0.0310
  434ASP      O  992   0.850   6.594   1.637  0.7028  0.1292  0.1553
  435GLN      N  993   0.759   6.559   1.434 -0.0118  0.0561 -0.6253
  435GLN      H  994   0.680   6.562   1.370 -1.3523 -0.7336  0.9067
  435GLN     CA  995   0.869   6.472   1.383  0.3351 -1.0791 -0.1023
  435GLN     HA  996   0.878   6.390   1.454 -0.3860 -1.8742 -0.9084
  435GLN     CB  997   0.836   6.410   1.245  0.2369  0.4490 -0.5657
  435GLN    HB1  998   0.912   6.340   1.209 -1.2281 -1.0473 -0.8876
  435GLN    HB2  999   0.747   6.352   1.273  0.9020 -0.1919  0.2782
  435GLN     CG 1000   0.803   6.504   1.130 -0.1468 -0.1748 -1.3586
  435GLN    HG1 1001   0.724   6.579   1.142 -3.3433 -3.1962 -1.7809
  435GLN    HG2 1002   0.894   6.559   1.108  0.9819 -0.6256  1.6483
  435GLN     CD 1003   0.766   6.438   0.997 -0.2121  0.3605  0.3720
  435GLN    OE1 1004   0.740   6.506   0.895 -0.2175  0.4926 -0.1513
  435GLN    NE2 1005   0.764   6.306   0.983  0.5589 -0.1267 -0.5589
  435GLN   HE21 1006   0.791   6.251   1.064  1.9349 -0.5380 -1.2783
  435GLN   HE22 1007   0.726   6.256   0.904 -0.5362 -0.5347  0.1842
  435GLN      C 1008   1.004   6.556   1.370  1.0385 -0.0061  0.7717
  435GLN      O 1009   1.105   6.497   1.389 -0.2598  0.4108  0.0189
  436ASP      N 1010   0.991   6.684   1.341 -0.3193  0.3037  0.0055
  436ASP      H 1011   0.897   6.721   1.341  0.3388  2.1087  1.0151
  436ASP     CA 1012   1.096   6.781   1.311 -0.0077  0.3721  0.6831
  436ASP     HA 1013   1.168   6.725   1.252 -1.9652 -1.2288 -0.3486
  436ASP     CB 1014   1.038   6.891   1.221  0.3546 -0.0888 -0.1629
  436ASP    HB1 1015   1.001   6.841   1.131  1.5811 -0.7153 -0.3446
  436ASP    HB2 1016   0.953   6.944   1.263 -1.2296 -2.8679  0.4474
  436ASP     CG 1017   1.145   6.985   1.174 -0.2395 -0.7149 -0.4529
  436ASP    OD1 1018   1.126   7.108   1.177  0.0956  0.0285 -0.2671
  436ASP    OD2 1019   1.242   6.932   1.111 -0.1481 -0.2730 -0.3453
  436ASP      C 1020   1.153   6.844   1.439  0.6800  0.8349  0.5494
  436ASP      O 1021   1.273   6.852   1.439  0.1270 -0.2919  0.1301
  437LEU      N 1022   1.065   6.864   1.538  0.3181 -0.0921  0.5382
  437LEU      H 1023   0.969   6.842   1.516  0.5023 -1.4187  0.9960
  437LEU     CA 1024   1.112   6.922   1.664 -0.0519  0.2050  0.3152
  437LEU     HA 1025   1.175   7.008   1.640 -0.6203  0.7130  0.6201
  437LEU     CB 1026   0.993   6.982   1.742 -0.2618  0.6740 -0.1875
  437LEU    HB1 1027   0.933   6.895   1.766  0.6882 -0.1326 -0.7001
  437LEU    HB2 1028   1.036   7.026   1.833  0.8778 -0.8962  0.0648
  437LEU     CG 1029   0.915   7.091   1.671  0.4870  0.2956  0.0162
  437LEU     HG 1030   0.898   7.052   1.570 -2.0814 -2.0169  1.2320
  437LEU    CD1 1031   0.770   7.107   1.725 -0.0437  0.1499  0.6752
  437LEU   HD11 1032   0.719   7.182   1.665  1.5419  0.0199 -0.9388
  437LEU   HD12 1033   0.720   7.012   1.708 -0.0713  0.0849  1.1248
  437LEU   HD13 1034   0.769   7.125   1.832  1.6467  1.6465  0.5056
  437LEU    CD2 1035   0.993   7.227   1.673  0.1781  0.3364  0.2016
  437LEU   HD21 1036   1.016   7.271   1.770  0.6223 -0.1420  0.3101
  437LEU   HD22 1037   1.089   7.219   1.623 -1.3934  2.2027 -3.4838
  437LEU   HD23 1038   0.933   7.305   1.626 -1.4877  0.8804  2.9487
  437LEU      C 1039   1.186   6.825   1.754  0.1837  0.1365 -0.1131
  437LEU      O 1040   1.255   6.872   1.843 -0.2598 -0.2839  0.8165
  438LEU      N 1041   1.176   6.696   1.729 -0.0761  0.2867  0.0687
  438LEU      H 1042   1.108   6.651   1.669  0.8464  0.3058 -1.0251
  438LEU     CA 1043   1.267   6.597   1.792 -0.2734 -0.6949 -1.0624
  438LEU     HA 1044   1.286   6.614   1.898  0.7475 -0.6936 -1.2372
  438LEU     CB 1045   1.206   6.455   1.773  0.4860  0.1469 -0.4189
  438LEU    HB1 1046   1.181   6.458   1.667 -1.7518 -2.3253 -0.0389
  438LEU    HB2 1047   1.296   6.393   1.774  1.4807  1.5285 -0.9142
  438LEU     CG 1048   1.090   6.404   1.863  0.7916  0.2050  0.1973
  438LEU     HG 1049   1.005   6.471   1.850 -0.6048 -1.3044  1.1485
  438LEU    CD1 1050   1.048   6.259   1.814  0.2835  0.0520  0.8838
  438LEU   HD11 1051   0.968   6.216   1.874  0.5783 -1.0560  0.4882
  438LEU   HD12 1052   1.026   6.266   1.707  1.0913  3.0957  0.8071
  438LEU   HD13 1053   1.135   6.194   1.817  0.2923  0.1033  2.7007
  438LEU    CD2 1054   1.134   6.408   2.007 -0.5048  0.2922  0.4550
  438LEU   HD21 1055   1.137   6.504   2.058  0.1084 -0.1116  1.2138
  438LEU   HD22 1056   1.070   6.346   2.071 -0.1826  0.4600  0.9449
  438LEU   HD23 1057   1.238   6.378   2.013 -0.9513 -1.4109  0.3992
  438LEU      C 1058   1.405   6.605   1.723 -0.6751  0.0229  0.8067
  438LEU      O 1059   1.502   6.579   1.789 -0.5290 -0.5718 -0.5566
  439PHE      N 1060   1.421   6.638   1.592  0.4127  0.2029  0.1251
  439PHE      H 1061   1.336   6.628   1.538 -1.0179 -0.4364  2.3524
  439PHE     CA 1062   1.559   6.657   1.532  0.0340 -0.6579 -0.3101
  439PHE     HA 1063   1.622   6.578   1.573  2.0103  1.7156  1.5413
  439PHE     CB 1064   1.545   6.643   1.378  0.5861  0.0842  0.1956
  439PHE    HB1 1065   1.498   6.546   1.363 -0.2311 -0.3074  4.1035
  439PHE    HB2 1066   1.474   6.720   1.348  0.4918 -0.6615 -1.5969
  439PHE     CG 1067   1.687   6.648   1.316 -0.4652 -0.0897  0.2388
  439PHE    CD1 1068   1.774   6.536   1.305 -0.1412  0.4991  0.6240
  439PHE    HD1 1069   1.737   6.440   1.338  0.1247  0.4481  0.7826
  439PHE    CD2 1070   1.733   6.776   1.270 -0.0601  0.5092 -1.0895
  439PHE    HD2 1071   1.673   6.864   1.284 -1.8717 -0.6271 -1.4385
  439PHE    CE1 1072   1.903   6.548   1.250 -0.1113  0.0835 -0.4192
  439PHE    HE1 1073   1.975   6.467   1.254  1.2251  1.2534  0.0732
  439PHE    CE2 1074   1.853   6.783   1.202 -0.6628 -1.0092  0.0964
  439PHE    HE2 1075   1.868   6.883   1.163  1.0977 -1.2843 -0.0109
  439PHE     CZ 1076   1.940   6.670   1.186  0.2918 -0.2550  0.9566
  439PHE     HZ 1077   2.037   6.685   1.141 -0.9581  2.1351 -1.1738
  439PHE      C 1078   1.601   6.795   1.575  0.1769  0.3953  0.0770
  439PHE      O 1079   1.718   6.813   1.608 -0.2556 -0.0273  0.4143
  440GLU      N 1080   1.513   6.898   1.569  0.1825  0.5414 -0.3841
  440GLU      H 1081   1.420   6.869   1.541  0.6747 -2.3975  0.6111
  440GLU     CA 1082   1.555   7.039   1.588  0.5021  0.3730 -0.1037
  440GLU     HA 1083   1.631   7.066   1.515  1.1347 -1.5884 -0.2335
  440GLU     CB 1084   1.424   7.125   1.569 -0.2413  0.0067 -0.5114
  440GLU    HB1 1085   1.374   7.081   1.483 -1.9747  1.1589 -0.1460
  440GLU    HB2 1086   1.359   7.115   1.656 -0.1253 -1.7568 -0.5966
  440GLU     CG 1087   1.449   7.273   1.541 -0.5106  0.1092 -0.5042
  440GLU    HG1 1088   1.355   7.326   1.530 -1.5557 -1.1907  1.4921
  440GLU    HG2 1089   1.515   7.315   1.617  0.1667 -1.1384 -0.3689
  440GLU     CD 1090   1.538   7.297   1.421 -0.0721  0.0386 -0.1353
  440GLU    OE1 1091   1.629   7.387   1.428  0.2696  0.5467 -0.5938
  440GLU    OE2 1092   1.513   7.231   1.318  0.0204  0.2949 -0.5551
  440GLU      C 1093   1.608   7.067   1.729 -0.8740 -0.1945  0.8707
  440GLU      O 1094   1.677   7.166   1.748 -0.5211 -0.8200 -0.0443
  441SER      N 1095   1.579   6.981   1.828  0.8280 -0.5434 -0.3210
  441SER      H 1096   1.523   6.902   1.800  0.6541 -1.0077  1.2254
  441SER     CA 1097   1.631   6.986   1.964  0.2421 -0.0295 -0.0280
  441SER     HA 1098   1.657   7.089   1.988 -0.7279  0.4860 -1.1209
  441SER     CB 1099   1.517   6.942   2.058  0.3659 -0.6777 -0.0800
  441SER    HB1 1100   1.544   6.946   2.164  0.6304  0.8824 -0.1760
  441SER    HB2 1101   1.430   7.008   2.051  1.2812  0.6083  0.2186
  441SER     OG 1102   1.457   6.818   2.027 -0.0349 -0.5596  0.4433
  441SER     HG 1103   1.390   6.834   1.962  1.9506 -0.0560 -1.6290
  441SER      C 1104   1.750   6.885   1.981 -0.0062 -0.7514  0.4507
  441SER      O 1105   1.804   6.887   2.091  0.6010 -0.4643  0.0035
  442ALA      N 1106   1.785   6.796   1.879 -0.3214 -0.1054  0.1341
  442ALA      H 1107   1.731   6.806   1.794 -0.8838 -0.4992  0.4372
  442ALA     CA 1108   1.891   6.690   1.888  0.0062 -0.3694  0.6304
  442ALA     HA 1109   1.947   6.720   1.977 -0.9232  1.8877  0.5201
  442ALA     CB 1110   1.824   6.558   1.931 -1.0408  0.1580  0.6693
  442ALA    HB1 1111   1.759   6.519   1.853 -0.5918 -1.4161  1.0510
  442ALA    HB2 1112   1.897   6.483   1.962 -0.2404  0.5148 -0.3093
  442ALA    HB3 1113   1.767   6.580   2.021 -1.2959  0.3996  0.4491
  442ALA      C 1114   1.983   6.671   1.765 -0.4410 -0.0992 -0.0373
  442ALA      O 1115   2.074   6.584   1.765 -0.6113  0.1691 -0.3396
  443PHE      N 1116   1.977   6.758   1.659 -0.1808 -0.3013  0.2725
  443PHE      H 1117   1.888   6.805   1.650 -1.2690 -1.3505  3.7472
  443PHE     CA 1118   2.065   6.776   1.549  0.2608 -0.0239 -0.4531
  443PHE     HA 1119   2.052   6.697   1.475  1.8311  0.1308 -0.9418
  443PHE     CB 1120   2.025   6.907   1.472 -0.5478 -0.3587  0.6291
  443PHE    HB1 1121   2.052   6.899   1.367  0.9099 -1.2886  1.0510
  443PHE    HB2 1122   1.916   6.908   1.468 -0.5425  0.0254  0.5510
  443PHE     CG 1123   2.074   7.036   1.538 -0.1501 -0.2786 -0.3375
  443PHE    CD1 1124   2.010   7.077   1.657 -0.5886 -0.6340  0.3449
  443PHE    HD1 1125   1.920   7.034   1.699 -2.2000  2.9857  0.9693
  443PHE    CD2 1126   2.187   7.109   1.490  0.7006  0.4733 -0.0557
  443PHE    HD2 1127   2.238   7.079   1.400  1.7833  1.3092  0.2560
  443PHE    CE1 1128   2.055   7.193   1.724  0.5736  0.5437  0.8227
  443PHE    HE1 1129   2.011   7.241   1.810  2.3937  0.7198  1.7123
  443PHE    CE2 1130   2.235   7.223   1.558  0.3916 -0.4511 -0.6653
  443PHE    HE2 1131   2.327   7.263   1.519  0.3792 -0.6581 -0.9168
  443PHE     CZ 1132   2.162   7.267   1.675  0.5954 -0.3849  0.5204
  443PHE     HZ 1133   2.185   7.356   1.731  0.0116 -0.7217  1.3163
  443PHE      C 1134   2.221   6.761   1.571  0.6272  0.0459  0.0424
  443PHE      O 1135   2.289   6.694   1.491  0.5297 -0.1817 -0.2574
  444LEU      N 1136   2.270   6.820   1.678 -0.1775  0.2912 -0.1084
  444LEU      H 1137   2.205   6.871   1.736  1.1972  0.5887  1.2598
  444LEU     CA 1138   2.404   6.815   1.728 -0.1570  0.1105 -0.0139
  444LEU     HA 1139   2.477   6.811   1.647 -0.2009  0.8409 -0.0975
  444LEU     CB 1140   2.436   6.948   1.802 -0.5361 -0.8123 -0.1223
  444LEU    HB1 1141   2.398   7.035   1.749 -0.2254 -0.5168  0.1362
  444LEU    HB2 1142   2.385   6.949   1.899 -0.3203  1.6077  0.0198
  444LEU     CG 1143   2.593   6.955   1.834  0.3034  0.4742 -0.2625
  444LEU     HG 1144   2.642   6.866   1.871  0.9695  1.7276  2.0535
  444LEU    CD1 1145   2.654   6.999   1.698 -0.0681 -0.7717 -0.2878
  444LEU   HD11 1146   2.671   6.915   1.630 -1.0657  1.1769 -3.1601
  444LEU   HD12 1147   2.596   7.069   1.637  2.4370 -0.5098 -2.5374
  444LEU   HD13 1148   2.752   7.045   1.705  0.2122 -1.3266 -0.5292
  444LEU    CD2 1149   2.630   7.069   1.931 -0.4489  0.2169  0.1102
  444LEU   HD21 1150   2.733   7.057   1.964 -0.5434 -0.5415  0.1457
  444LEU   HD22 1151   2.613   7.172   1.897 -1.5573 -0.0584 -0.2081
  444LEU   HD23 1152   2.571   7.065   2.023  0.7652  0.2663  0.9220
  444LEU      C 1153   2.432   6.687   1.813 -0.7776 -0.0820  0.0812
  444LEU      O 1154   2.535   6.622   1.803 -0.5894 -0.2721  0.4619
  445GLU      N 1155   2.338   6.639   1.899 -0.4463  0.3940 -0.6561
  445GLU      H 1156   2.251   6.689   1.891 -0.0931  1.2500  0.5427
  445GLU     CA 1157   2.353   6.524   1.989 -0.1059  0.8779  0.1884
  445GLU     HA 1158   2.444   6.539   2.048  1.1282 -2.1353 -0.7801
  445GLU     CB 1159   2.226   6.518   2.074  0.0993  0.0628  0.0974
  445GLU    HB1 1160   2.182   6.616   2.097 -3.2213 -1.0481 -0.9058
  445GLU    HB2 1161   2.147   6.475   2.012  0.6130 -0.7519 -0.0011
  445GLU     CG 1162   2.238   6.454   2.216  0.0918 -0.5700 -0.2401
  445GLU    HG1 1163   2.260   6.348   2.198  0.9657 -0.5904  0.8450
  445GLU    HG2 1164   2.327   6.493   2.266 -1.3694  0.3920  1.7169
  445GLU     CD 1165   2.112   6.487   2.297 -0.3896  0.4675 -0.2331
  445GLU    OE1 1166   2.058   6.600   2.277  0.2996 -0.2386 -0.5383
  445GLU    OE2 1167   2.061   6.406   2.380 -0.2027  0.0818 -0.3561
  445GLU      C 1168   2.359   6.398   1.904 -0.2352 -0.2433 -0.2347
  445GLU      O 1169   2.427   6.301   1.934 -0.6010 -0.3392  0.0858
  446LEU      N 1170   2.287   6.400   1.791  0.3830 -0.5718 -0.1012
  446LEU      H 1171   2.219   6.474   1.782  2.4309  1.5999  1.2215
  446LEU     CA 1172   2.303   6.293   1.689 -0.7873  0.3583  0.4676
  446LEU     HA 1173   2.311   6.196   1.737 -0.2515  0.1337 -0.0628
  446LEU     CB 1174   2.175   6.302   1.593 -0.2009  0.9631 -0.2965
  446LEU    HB1 1175   2.165   6.402   1.549 -0.1709  0.9091 -0.4283
  446LEU    HB2 1176   2.175   6.234   1.508 -0.9883  1.9902 -1.1482
  446LEU     CG 1177   2.038   6.277   1.669  0.4178 -0.2012 -0.3986
  446LEU     HG 1178   2.051   6.343   1.755 -1.7626  2.2242 -1.7695
  446LEU    CD1 1179   1.914   6.316   1.586 -0.0943  0.2477  0.0888
  446LEU   HD11 1180   1.921   6.411   1.533 -1.8424  0.6340  0.4804
  446LEU   HD12 1181   1.886   6.242   1.511  2.6200 -2.0255  1.1592
  446LEU   HD13 1182   1.835   6.328   1.660  0.7085  0.5908  0.9011
  446LEU    CD2 1183   2.020   6.139   1.742 -0.0119 -0.2915  0.2381
  446LEU   HD21 1184   2.102   6.114   1.809  0.5338  0.4763 -0.1354
  446LEU   HD22 1185   1.926   6.146   1.796 -0.4048 -2.6102 -0.0403
  446LEU   HD23 1186   2.019   6.061   1.666  1.6131 -1.6778  1.5605
  446LEU      C 1187   2.428   6.314   1.595  0.9857 -0.2790 -0.0775
  446LEU      O 1188   2.464   6.220   1.526 -0.1282  0.5453 -0.0770
  447PHE      N 1189   2.482   6.432   1.582  0.0752  0.6021  0.4682
  447PHE      H 1190   2.443   6.512   1.631 -2.8015 -1.6696  2.2414
  447PHE     CA 1191   2.595   6.456   1.488  0.7683  0.6891  0.5442
  447PHE     HA 1192   2.570   6.432   1.385  0.8362  1.3445  0.3685
  447PHE     CB 1193   2.629   6.608   1.481  0.2013  0.0521 -0.0080
  447PHE    HB1 1194   2.541   6.671   1.471  0.0077 -0.4090 -1.3586
  447PHE    HB2 1195   2.678   6.651   1.569 -0.6499  2.5178 -0.6520
  447PHE     CG 1196   2.709   6.652   1.361 -0.2057  0.5851 -0.0490
  447PHE    CD1 1197   2.656   6.714   1.244 -0.2236  0.0208  0.1555
  447PHE    HD1 1198   2.548   6.720   1.250 -0.5135 -3.3310  0.2271
  447PHE    CD2 1199   2.846   6.630   1.367 -0.0976 -0.9419 -0.1855
  447PHE    HD2 1200   2.892   6.578   1.450  0.7288  0.2597  0.1474
  447PHE    CE1 1201   2.738   6.766   1.142  0.6168  0.0575  0.2268
  447PHE    HE1 1202   2.699   6.821   1.058  1.9885 -2.9593 -2.5970
  447PHE    CE2 1203   2.930   6.683   1.266 -1.0054 -0.3238  0.1454
  447PHE    HE2 1204   3.036   6.671   1.277 -0.7393 -0.0045 -1.6664
  447PHE     CZ 1205   2.878   6.762   1.161 -0.1910 -0.4714 -0.5752
  447PHE     HZ 1206   2.942   6.800   1.083 -0.3521  0.0856 -0.4431
  447PHE      C 1207   2.716   6.382   1.538  0.1249  0.4887 -0.3747
  447PHE      O 1208   2.786   6.314   1.462 -0.2533 -0.0761 -0.2443
  448VAL      N 1209   2.737   6.401   1.673 -0.4043  0.2716 -0.1133
  448VAL      H 1210   2.663   6.438   1.730 -0.5326  0.1399 -0.1952
  448VAL     CA 1211   2.856   6.348   1.741 -0.4731  1.0782  0.2996
  448VAL     HA 1212   2.939   6.377   1.677  0.0439  2.1339  1.4029
  448VAL     CB 1213   2.870   6.423   1.875 -0.8080 -0.5284  0.0984
  448VAL     HB 1214   2.948   6.379   1.937 -1.3725  1.7468  2.5946
  448VAL    CG1 1215   2.908   6.566   1.854 -0.3767  0.0679 -0.1101
  448VAL   HG11 1216   2.817   6.621   1.829 -1.0088 -1.3867 -1.1396
  448VAL   HG12 1217   2.941   6.604   1.950  2.7192 -2.0163 -0.1949
  448VAL   HG13 1218   2.992   6.585   1.787 -0.8125  1.1221 -0.3652
  448VAL    CG2 1219   2.757   6.395   1.972  0.0321  0.1195 -0.3989
  448VAL   HG21 1220   2.770   6.454   2.062  1.6899 -2.6825  1.3450
  448VAL   HG22 1221   2.660   6.420   1.928 -0.8436 -0.5913  1.0517
  448VAL   HG23 1222   2.745   6.296   2.017 -3.0570 -0.9013 -3.1057
  448VAL      C 1223   2.847   6.198   1.755  0.7473  1.1161 -0.1663
  448VAL      O 1224   2.954   6.136   1.768 -0.0508  0.0580  0.0157
  449LEU      N 1225   2.725   6.135   1.749  0.0195  1.0048 -0.1419
  449LEU      H 1226   2.641   6.191   1.738 -1.2797 -1.1451 -1.9831
  449LEU     CA 1227   2.700   5.991   1.744 -0.0316  0.1765  0.0046
  449LEU     HA 1228   2.763   5.936   1.814  0.9310  0.8560 -0.2927
  449LEU     CB 1229   2.557   5.953   1.774  0.1141 -0.3981 -0.4720
  449LEU    HB1 1230   2.514   5.990   1.867 -0.9237  1.3835 -1.5940
  449LEU    HB2 1231   2.499   6.015   1.706  0.8208  0.6982 -0.1188
  449LEU     CG 1232   2.523   5.812   1.771 -0.5876 -0.2320 -0.3545
  449LEU     HG 1233   2.554   5.775   1.674 -2.3724  0.0526 -1.0770
  449LEU    CD1 1234   2.593   5.722   1.877 -0.3067  0.0247  0.8600
  449LEU   HD11 1235   2.570   5.618   1.854  1.5351  0.1043 -1.7316
  449LEU   HD12 1236   2.700   5.728   1.859 -0.5522  0.5009 -0.5328
  449LEU   HD13 1237   2.562   5.743   1.980 -0.9047  2.8765  0.1915
  449LEU    CD2 1238   2.377   5.787   1.781 -0.6104 -0.4295 -0.1747
  449LEU   HD21 1239   2.322   5.837   1.702  0.6230  0.9808 -0.1704
  449LEU   HD22 1240   2.357   5.680   1.769 -0.3363 -0.7511  1.8500
  449LEU   HD23 1241   2.344   5.824   1.878  2.3065 -0.7647  1.0711
  449LEU      C 1242   2.750   5.943   1.605 -0.3105 -0.4583 -0.1254
  449LEU      O 1243   2.814   5.836   1.600  0.1952 -0.1295 -0.2698
  450ARG      N 1244   2.717   6.005   1.494 -0.1307  0.0552 -0.1434
  450ARG      H 1245   2.673   6.095   1.505  0.2219 -0.0272  2.6150
  450ARG     CA 1246   2.750   5.961   1.360  0.1612 -0.1678 -0.7619
  450ARG     HA 1247   2.735   5.853   1.352  0.4444 -0.0763 -2.7701
  450ARG     CB 1248   2.658   6.039   1.264  0.0221 -0.0752 -1.1171
  450ARG    HB1 1249   2.559   6.051   1.309  0.5738  0.5442 -0.0307
  450ARG    HB2 1250   2.700   6.138   1.245  0.1737 -0.0004 -0.4088
  450ARG     CG 1251   2.631   5.977   1.126  0.3921  0.0808 -0.8001
  450ARG    HG1 1252   2.578   6.049   1.064 -1.0738 -0.3593 -0.1304
  450ARG    HG2 1253   2.721   5.954   1.070  0.1118 -3.3449 -0.1037
  450ARG     CD 1254   2.547   5.848   1.132 -0.3273 -0.8303 -0.2404
  450ARG    HD1 1255   2.541   5.811   1.235  1.1871 -0.1411  0.1189
  450ARG    HD2 1256   2.442   5.871   1.114  0.2053  3.2311  0.8847
  450ARG     NE 1257   2.601   5.747   1.041  0.5619 -0.4293  0.5572
  450ARG     HE 1258   2.697   5.724   1.065  1.2586  1.3277 -0.3451
  450ARG     CZ 1259   2.541   5.685   0.931 -0.5885 -1.1806  0.4392
  450ARG    NH1 1260   2.424   5.716   0.882  0.1968 -0.1823 -0.0969
  450ARG   HH11 1261   2.372   5.784   0.936  2.1715  1.7137 -0.4344
  450ARG   HH12 1262   2.387   5.705   0.789  0.4250 -0.9877 -0.1010
  450ARG    NH2 1263   2.608   5.594   0.862 -0.8655  0.0507 -0.0203
  450ARG   HH21 1264   2.705   5.571   0.878 -0.9653 -0.7992 -0.5438
  450ARG   HH22 1265   2.560   5.534   0.796 -1.0258  0.8080 -0.5990
  450ARG      C 1266   2.907   5.982   1.325  0.0245 -0.1366 -0.8853
  450ARG      O 1267   2.956   5.904   1.239  0.0509 -0.3116 -0.8295
  451LEU      N 1268   2.968   6.082   1.393 -0.1387 -0.4489  0.4415
  451LEU      H 1269   2.917   6.134   1.463 -0.7353 -0.2173 -0.1523
  451LEU     CA 1270   3.102   6.141   1.349  0.4813 -0.3172  0.4135
  451LEU     HA 1271   3.112   6.147   1.240  1.6157  0.4364  0.5414
  451LEU     CB 1272   3.113   6.289   1.398  0.0071  0.0439  0.8128
  451LEU    HB1 1273   3.042   6.343   1.336  1.1438 -0.9427 -1.4634
  451LEU    HB2 1274   3.086   6.297   1.503 -0.9085  1.0400  0.5131
  451LEU     CG 1275   3.251   6.363   1.376 -0.2874  0.1235  0.4567
  451LEU     HG 1276   3.331   6.313   1.431 -0.1658 -0.6197 -0.3577
  451LEU    CD1 1277   3.281   6.381   1.224  0.6138 -0.0023  0.0421
  451LEU   HD11 1278   3.189   6.409   1.173  0.3152 -2.2781 -0.7955
  451LEU   HD12 1279   3.365   6.447   1.202 -1.7773  2.7013 -1.5449
  451LEU   HD13 1280   3.288   6.278   1.186 -0.1873 -1.1933  2.8813
  451LEU    CD2 1281   3.246   6.502   1.438 -0.0493  0.2690 -0.3782
  451LEU   HD21 1282   3.151   6.556   1.432 -0.3956 -0.2993 -0.1198
  451LEU   HD22 1283   3.250   6.489   1.546 -0.0066 -2.9987 -0.6760
  451LEU   HD23 1284   3.325   6.564   1.395  0.0725  1.1420  1.0485
  451LEU      C 1285   3.211   6.056   1.413  0.1974 -0.3045  0.3567
  451LEU      O 1286   3.311   6.034   1.348  0.2894  0.0982 -0.6927
  452ALA      N 1287   3.185   5.997   1.531  0.2637 -0.0301 -0.1011
  452ALA      H 1288   3.091   6.013   1.565 -0.0074 -1.8119  0.0958
  452ALA     CA 1289   3.274   5.911   1.610 -0.0739 -0.2444  0.2424
  452ALA     HA 1290   3.366   5.967   1.625 -0.0326 -0.1156 -0.4602
  452ALA     CB 1291   3.203   5.894   1.746 -0.1694  0.2768 -0.4484
  452ALA    HB1 1292   3.100   5.859   1.734 -0.5661  0.8489  1.0066
  452ALA    HB2 1293   3.247   5.823   1.817 -0.6183  0.3255 -0.1160
  452ALA    HB3 1294   3.192   5.987   1.801 -0.4794  0.5062 -0.8956
  452ALA      C 1295   3.283   5.765   1.551  0.6971 -0.8012  0.1821
  452ALA      O 1296   3.385   5.701   1.567  0.2341 -0.4433 -0.6725
  453TYR      N 1297   3.172   5.718   1.487  0.0381 -0.2609 -0.2343
  453TYR      H 1298   3.084   5.768   1.483  0.0711 -0.2684 -3.8465
  453TYR     CA 1299   3.161   5.598   1.410 -0.5848 -0.6058 -0.3053
  453TYR     HA 1300   3.227   5.523   1.455 -1.1243 -1.4110 -0.8419
  453TYR     CB 1301   3.020   5.543   1.421  0.8143  0.4780 -0.7112
  453TYR    HB1 1302   2.983   5.542   1.524  1.8547 -0.1613 -0.3273
  453TYR    HB2 1303   2.951   5.605   1.364  1.3099  0.4702 -1.3296
  453TYR     CG 1304   2.997   5.393   1.391  0.0353 -0.0011  0.4055
  453TYR    CD1 1305   3.037   5.303   1.489 -0.0351  0.1078  0.2459
  453TYR    HD1 1306   3.093   5.334   1.577  0.0963  0.4524  0.0428
  453TYR    CD2 1307   2.919   5.348   1.283 -0.2302 -0.2088 -0.2168
  453TYR    HD2 1308   2.877   5.416   1.210  1.1786 -0.6844 -1.5458
  453TYR    CE1 1309   3.014   5.167   1.473 -0.5932  0.1359  0.3868
  453TYR    HE1 1310   3.054   5.100   1.547  1.8031 -0.1080 -1.0390
  453TYR    CE2 1311   2.899   5.211   1.268 -0.1256 -0.1744  0.4716
  453TYR    HE2 1312   2.839   5.175   1.186  2.4433 -1.6481 -0.8743
  453TYR     CZ 1313   2.950   5.118   1.361 -0.8156 -0.5846 -0.6729
  453TYR     OH 1314   2.912   4.985   1.357  0.0873  0.4756  0.2851
  453TYR     HH 1315   2.945   4.943   1.435  3.5985  1.3981 -0.5652
  453TYR      C 1316   3.200   5.614   1.264 -0.4655  0.3127  0.0716
  453TYR      O 1317   3.206   5.516   1.191  0.2329 -0.6162 -0.1141
  454ARG      N 1318   3.231   5.734   1.218 -0.2358 -0.3740  0.5118
  454ARG      H 1319   3.227   5.806   1.288 -1.7798  0.7732 -0.6721
  454ARG     CA 1320   3.282   5.752   1.079 -0.0748 -0.0138  0.2525
  454ARG     HA 1321   3.280   5.657   1.026  0.0855 -1.1176  2.1318
  454ARG     CB 1322   3.185   5.850   1.003 -0.0853  0.1709 -0.2331
  454ARG    HB1 1323   3.085   5.806   1.002 -0.0347  0.0057  0.7032
  454ARG    HB2 1324   3.166   5.941   1.061  0.9446 -0.7066  1.5485
  454ARG     CG 1325   3.228   5.891   0.860  1.1188 -0.4569 -0.6419
  454ARG    HG1 1326   3.166   5.969   0.816  1.3672 -0.3188 -0.7483
  454ARG    HG2 1327   3.325   5.939   0.874  0.2469  1.2844 -0.3621
  454ARG     CD 1328   3.237   5.773   0.755 -0.4449 -0.3436  0.7839
  454ARG    HD1 1329   3.151   5.706   0.761 -0.3565 -0.6948 -1.1461
  454ARG    HD2 1330   3.234   5.829   0.661 -2.0541  1.1406  1.6437
  454ARG     NE 1331   3.360   5.697   0.760  0.0588 -0.7911  0.2554
  454ARG     HE 1332   3.443   5.736   0.803 -0.7821 -0.4984  1.6670
  454ARG     CZ 1333   3.375   5.577   0.701 -0.0786  0.0486  0.3176
  454ARG    NH1 1334   3.272   5.526   0.636  0.5068  0.1477  0.0059
  454ARG   HH11 1335   3.185   5.578   0.631  0.2628  0.0586  2.2736
  454ARG   HH12 1336   3.283   5.431   0.603 -1.1606 -1.2126  3.0217
  454ARG    NH2 1337   3.488   5.511   0.717  0.2872 -0.4288  0.2600
  454ARG   HH21 1338   3.570   5.534   0.771 -1.1531 -0.2296  2.5137
  454ARG   HH22 1339   3.487   5.411   0.705 -3.8198 -0.4759 -0.8945
  454ARG      C 1340   3.431   5.798   1.087 -0.3890 -0.3678 -0.1292
  454ARG      O 1341   3.510   5.766   1.000 -0.1954  0.2270 -0.5743
  455SER      N 1342   3.471   5.867   1.201  0.0480 -0.0610  0.2186
  455SER      H 1343   3.404   5.896   1.271 -0.2401 -1.4856  0.5643
  455SER     CA 1344   3.611   5.899   1.227  0.1951  0.0329  1.1804
  455SER     HA 1345   3.650   5.938   1.133 -1.8371  1.5914  0.9228
  455SER     CB 1346   3.618   5.993   1.349 -0.6368  0.4011 -0.2719
  455SER    HB1 1347   3.557   5.951   1.428 -0.8016  1.0994 -0.0196
  455SER    HB2 1348   3.725   5.984   1.371 -0.4728 -1.5038 -1.6109
  455SER     OG 1349   3.577   6.122   1.315  0.2038  0.1742 -0.6938
  455SER     HG 1350   3.484   6.132   1.299  0.3020  1.3481 -0.6022
  455SER      C 1351   3.682   5.764   1.268 -0.3756 -0.0110  0.2229
  455SER      O 1352   3.629   5.692   1.353  0.4899 -0.2003 -0.2211
  456ASN      N 1353   3.810   5.754   1.217  0.1209 -0.0462  0.1700
  456ASN      H 1354   3.845   5.821   1.151  2.9617 -0.9747  0.6071
  456ASN     CA 1355   3.903   5.651   1.264  0.1898 -0.4930 -0.0733
  456ASN     HA 1356   3.841   5.564   1.286 -2.5922  1.3735  0.0244
  456ASN     CB 1357   3.996   5.624   1.144  0.1336 -0.5275 -0.2034
  456ASN    HB1 1358   3.941   5.608   1.051  1.2657  1.4424 -1.2671
  456ASN    HB2 1359   4.049   5.714   1.114 -0.4168  0.1570  0.8125
  456ASN     CG 1360   4.097   5.511   1.159 -0.0572  0.6647 -0.3701
  456ASN    OD1 1361   4.194   5.526   1.230  0.1248  0.0307  0.1454
  456ASN    ND2 1362   4.083   5.396   1.095  0.4133 -0.2307 -0.1601
  456ASN   HD21 1363   3.998   5.382   1.042  0.3074  0.4188 -0.1681
  456ASN   HD22 1364   4.152   5.325   1.116  1.3998  0.7790  0.0954
  456ASN      C 1365   3.985   5.722   1.375  0.9287  0.5244 -0.0158
  456ASN      O 1366   4.056   5.816   1.348  0.2484  0.4522  0.4233
  457PRO      N 1367   3.982   5.666   1.494  0.3754 -0.2836 -0.0159
  457PRO     CA 1368   4.053   5.739   1.604  0.3902  0.6733  0.6384
  457PRO     HA 1369   4.026   5.845   1.600 -1.2798  0.4223  3.0254
  457PRO     CB 1370   3.992   5.674   1.734 -0.0510  0.3831 -0.0990
  457PRO    HB1 1371   4.055   5.674   1.823  1.7006  2.1128 -1.2430
  457PRO    HB2 1372   3.909   5.737   1.766 -0.5430 -1.0229  1.5071
  457PRO     CG 1373   3.942   5.533   1.686  0.3553 -0.4639  0.0925
  457PRO    HG1 1374   4.013   5.453   1.706 -0.0954 -0.7049  0.7880
  457PRO    HG2 1375   3.849   5.511   1.738  0.6269 -1.6899  0.0797
  457PRO     CD 1376   3.906   5.549   1.533  0.0560  0.4239 -0.2400
  457PRO    HD1 1377   3.938   5.464   1.473  1.0345  2.3132 -2.5518
  457PRO    HD2 1378   3.798   5.549   1.522  0.1074  1.0808 -0.7740
  457PRO      C 1379   4.207   5.724   1.602 -0.3556 -0.6564 -0.6428
  457PRO      O 1380   4.277   5.826   1.594  0.2166 -0.0798 -0.1219
  458VAL      N 1381   4.256   5.603   1.612 -0.0990 -0.2109 -0.3949
  458VAL      H 1382   4.181   5.535   1.610 -0.2299 -0.0638 -2.0863
  458VAL     CA 1383   4.397   5.555   1.621  0.1459 -0.3761  0.5543
  458VAL     HA 1384   4.434   5.602   1.712  0.5339 -0.1625  0.2856
  458VAL     CB 1385   4.400   5.397   1.639 -0.5273 -0.1199 -0.3919
  458VAL     HB 1386   4.324   5.372   1.714  2.1578 -1.5090  2.0575
  458VAL    CG1 1387   4.361   5.315   1.517 -0.3654  0.0448 -0.0723
  458VAL   HG11 1388   4.320   5.220   1.551  0.7290 -0.3040  0.2994
  458VAL   HG12 1389   4.281   5.360   1.458 -1.1691  0.2708  1.1562
  458VAL   HG13 1390   4.440   5.293   1.446 -1.1523 -0.0783 -0.9351
  458VAL    CG2 1391   4.525   5.338   1.700  0.7154  0.0292 -0.0802
  458VAL   HG21 1392   4.615   5.374   1.650  0.4044 -0.4937 -1.0295
  458VAL   HG22 1393   4.538   5.367   1.805  3.1926  1.4154 -0.6844
  458VAL   HG23 1394   4.539   5.231   1.707  1.3798  0.1860  1.6371
  458VAL      C 1395   4.493   5.607   1.514 -0.3222  0.0465 -0.0063
  458VAL      O 1396   4.603   5.655   1.546  0.0933  0.5043  0.0101
  459GLU      N 1397   4.455   5.597   1.390  0.3159  0.3122 -0.4926
  459GLU      H 1398   4.364   5.554   1.383 -0.2915  0.6949  3.0947
  459GLU     CA 1399   4.531   5.662   1.286  0.3271 -1.0639  0.7737
  459GLU     HA 1400   4.637   5.639   1.302  0.3406 -1.5460  0.0344
  459GLU     CB 1401   4.502   5.593   1.146  0.4932 -0.2604 -0.0184
  459GLU    HB1 1402   4.515   5.487   1.169 -0.0571 -0.6046 -1.1791
  459GLU    HB2 1403   4.394   5.601   1.129  0.3522  0.9477  1.2826
  459GLU     CG 1404   4.589   5.628   1.024 -0.2324  0.7424  0.4849
  459GLU    HG1 1405   4.544   5.582   0.936 -1.3256 -0.7516  1.7699
  459GLU    HG2 1406   4.601   5.733   0.998 -0.6351  1.1314  1.7575
  459GLU     CD 1407   4.724   5.557   1.021  0.9855 -0.1014  1.1640
  459GLU    OE1 1408   4.819   5.637   1.004  0.7149  0.0604 -0.4116
  459GLU    OE2 1409   4.734   5.435   1.037  0.4227 -0.1312 -0.5175
  459GLU      C 1410   4.505   5.813   1.274 -0.1819 -0.3871 -0.1378
  459GLU      O 1411   4.590   5.888   1.226  0.4634  0.5922  0.6501
  460GLY      N 1412   4.389   5.862   1.324  0.0479 -0.1684 -0.2149
  460GLY      H 1413   4.328   5.818   1.392  1.5126  0.9461  1.9312
  460GLY     CA 1414   4.369   6.007   1.329 -0.1511 -0.1747 -0.0658
  460GLY    HA1 1415   4.316   6.028   1.421  0.9639 -1.2680  0.8716
  460GLY    HA2 1416   4.460   6.067   1.328  0.1506 -0.6271  0.0310
  460GLY      C 1417   4.278   6.064   1.217 -0.4457  0.2067 -0.1677
  460GLY      O 1418   4.262   6.183   1.217 -0.0901  0.1126  0.2002
  461LYS      N 1419   4.230   5.985   1.123 -0.0214 -0.1168 -0.0373
  461LYS      H 1420   4.235   5.886   1.142  1.5788 -0.1102 -0.2431
  461LYS     CA 1421   4.149   6.039   1.014 -0.7348 -0.0900  0.7959
  461LYS     HA 1422   4.188   6.134   0.976 -1.1698 -0.2084  0.0251
  461LYS     CB 1423   4.157   5.942   0.894  0.6661  0.4801  0.4928
  461LYS    HB1 1424   4.138   5.845   0.941 -0.9716  0.7243  0.4074
  461LYS    HB2 1425   4.070   5.943   0.828  0.1409 -0.1912  1.1522
  461LYS     CG 1426   4.289   5.937   0.820  0.6372 -0.3383 -0.3323
  461LYS    HG1 1427   4.291   6.029   0.763 -0.6463  0.6988  1.2192
  461LYS    HG2 1428   4.375   5.934   0.888  1.6886  0.5228 -1.5878
  461LYS     CD 1429   4.288   5.819   0.725  0.1417  0.1719  0.5958
  461LYS    HD1 1430   4.261   5.732   0.784  1.5810 -0.0263  1.0058
  461LYS    HD2 1431   4.210   5.832   0.650 -1.2232 -2.0340  1.5261
  461LYS     CE 1432   4.420   5.802   0.638 -0.4936  0.5291 -0.6178
  461LYS    HE1 1433   4.459   5.892   0.592  2.3103 -0.1734  0.1832
  461LYS    HE2 1434   4.501   5.773   0.705 -0.5679  1.3330 -0.1793
  461LYS     NZ 1435   4.407   5.705   0.534 -0.0372  0.2286 -0.3402
  461LYS    HZ1 1436   4.387   5.613   0.571  1.4337  0.3960  1.0256
  461LYS    HZ2 1437   4.331   5.734   0.475  0.1495  0.0873 -0.6498
  461LYS    HZ3 1438   4.497   5.693   0.489  0.6256  2.5523  0.2046
  461LYS      C 1439   4.010   6.057   1.070 -0.2773  0.1059  0.9824
  461LYS      O 1440   3.928   5.964   1.074 -0.9624 -0.0706 -0.8984
  462LEU      N 1441   3.977   6.179   1.108 -0.1740 -1.1181 -0.2003
  462LEU      H 1442   4.044   6.255   1.105  0.4245 -1.5810 -4.2930
  462LEU     CA 1443   3.832   6.217   1.138 -0.2462  0.2527 -0.1954
  462LEU     HA 1444   3.780   6.132   1.181 -0.2519  0.2423 -0.2224
  462LEU     CB 1445   3.822   6.333   1.236  0.6841 -0.6986 -0.8312
  462LEU    HB1 1446   3.873   6.424   1.204 -1.0766  0.3524 -0.7601
  462LEU    HB2 1447   3.722   6.374   1.231  1.1143  0.7937  1.5032
  462LEU     CG 1448   3.854   6.303   1.384 -0.0175 -0.1692 -0.6839
  462LEU     HG 1449   3.843   6.195   1.391 -1.7719  0.0259  0.1712
  462LEU    CD1 1450   3.995   6.345   1.411  0.0460  0.5851  0.8756
  462LEU   HD11 1451   4.068   6.291   1.350 -0.7056  0.4154  0.0934
  462LEU   HD12 1452   4.001   6.453   1.398 -1.9462  0.8444  1.8261
  462LEU   HD13 1453   4.017   6.337   1.517 -0.5473 -0.8811  0.9048
  462LEU    CD2 1454   3.757   6.367   1.474  0.4613 -0.5497 -0.1149
  462LEU   HD21 1455   3.741   6.475   1.465  0.1984 -0.4971  0.9510
  462LEU   HD22 1456   3.659   6.322   1.465 -0.4666  1.1710  0.8080
  462LEU   HD23 1457   3.785   6.336   1.575 -1.0091  2.3376  1.2880
  462LEU      C 1458   3.773   6.260   1.001 -0.0583 -0.1717 -0.1782
  462LEU      O 1459   3.833   6.330   0.916  0.1448 -0.0642 -0.0878
  463ILE      N 1460   3.664   6.193   0.972  0.5211  0.4626  0.5791
  463ILE      H 1461   3.639   6.126   1.043  0.5363  0.3291  0.4562
  463ILE     CA 1462   3.577   6.199   0.851  0.2395  0.0903 -0.0968
  463ILE     HA 1463   3.616   6.278   0.787 -1.7232  0.5588 -0.7737
  463ILE     CB 1464   3.588   6.065   0.771 -0.4266  0.2094 -0.1405
  463ILE     HB 1465   3.547   5.987   0.836  0.2964  0.6472  0.8669
  463ILE    CG1 1466   3.736   6.022   0.751  0.5458  0.9244 -0.0008
  463ILE   HG11 1467   3.782   6.103   0.695 -1.6246  1.8455 -0.5441
  463ILE   HG12 1468   3.792   6.014   0.845 -0.0976 -1.3759  0.2717
  463ILE    CG2 1469   3.509   6.072   0.634 -0.1591  0.4089 -0.2018
  463ILE   HG21 1470   3.524   5.977   0.582 -0.6079  0.3133 -0.1542
  463ILE   HG22 1471   3.406   6.094   0.661 -0.2609 -1.3673  1.0193
  463ILE   HG23 1472   3.556   6.150   0.572 -1.4099  0.1476 -1.5292
  463ILE     CD 1473   3.765   5.888   0.678 -0.1086 -0.3328 -0.1223
  463ILE    HD1 1474   3.871   5.864   0.687 -0.0633 -0.7139 -1.4813
  463ILE    HD2 1475   3.710   5.802   0.716  0.3702  0.3217  2.1746
  463ILE    HD3 1476   3.754   5.902   0.570 -2.7398  1.4617  0.2957
  463ILE      C 1477   3.437   6.247   0.883  0.5664 -0.2379 -0.1407
  463ILE      O 1478   3.359   6.167   0.925 -0.0236  0.2209  0.5730
  464PHE      N 1479   3.396   6.365   0.843 -0.2193  0.3015  0.1370
  464PHE      H 1480   3.459   6.426   0.793  0.3963 -0.6456 -0.2689
  464PHE     CA 1481   3.265   6.421   0.841  0.7258 -0.5369  0.4061
  464PHE     HA 1482   3.217   6.386   0.933  0.2427 -0.0512  0.3404
  464PHE     CB 1483   3.272   6.572   0.828  1.2532 -0.2918  0.2867
  464PHE    HB1 1484   3.328   6.616   0.746  0.5883  1.1679  0.5965
  464PHE    HB2 1485   3.168   6.597   0.806  1.4112 -1.2126 -1.8462
  464PHE     CG 1486   3.322   6.640   0.954 -0.0811 -0.1917 -0.5967
  464PHE    CD1 1487   3.454   6.635   0.997  0.3853  0.4165 -0.5982
  464PHE    HD1 1488   3.522   6.575   0.939 -0.0524 -0.7543  0.0837
  464PHE    CD2 1489   3.231   6.724   1.021 -0.3206  0.4459 -0.2154
  464PHE    HD2 1490   3.125   6.729   1.002 -0.3835  0.5708  0.1587
  464PHE    CE1 1491   3.492   6.710   1.112 -0.4867  0.7016  0.9677
  464PHE    HE1 1492   3.592   6.707   1.152 -0.9672 -0.1033  2.1689
  464PHE    CE2 1493   3.274   6.791   1.140 -0.1961  0.2614  0.2437
  464PHE    HE2 1494   3.210   6.848   1.205  1.5646 -0.6930  3.0237
  464PHE     CZ 1495   3.408   6.790   1.179  0.4450  0.6482  0.4542
  464PHE     HZ 1496   3.440   6.842   1.267 -2.6781  1.0571  1.4692
  464PHE      C 1497   3.186   6.356   0.727 -0.0545  0.2403  0.4926
  464PHE      O 1498   3.244   6.320   0.625 -0.3607 -0.3392  0.4339
  465CYS      N 1499   3.054   6.337   0.734 -0.6171  0.1033 -0.6628
  465CYS      H 1500   3.013   6.358   0.824  1.3523  0.6934  0.1438
  465CYS     CA 1501   2.976   6.246   0.651 -0.3705 -0.0670 -0.2926
  465CYS     HA 1502   3.039   6.157   0.647  2.8443  2.0808 -2.2816
  465CYS     CB 1503   2.839   6.209   0.715  0.2154  0.0286 -0.6372
  465CYS    HB1 1504   2.845   6.242   0.819  1.8736 -0.2734 -0.6034
  465CYS    HB2 1505   2.752   6.245   0.662 -0.0574 -0.7271 -0.7145
  465CYS     SG 1506   2.820   6.026   0.727 -0.3632  0.1387 -0.2189
  465CYS     HG 1507   2.726   6.004   0.634  1.4575 -0.7639 -1.9246
  465CYS      C 1508   2.950   6.295   0.505  0.1690  0.1200  0.3395
  465CYS      O 1509   2.890   6.225   0.419 -0.5529  0.2600 -0.8354
  466ASN      N 1510   3.000   6.413   0.468 -1.0084  0.0992 -0.1036
  466ASN      H 1511   3.072   6.460   0.521  1.2579  1.6523 -4.1129
  466ASN     CA 1512   3.006   6.459   0.333 -0.4968  0.4293 -0.6903
  466ASN     HA 1513   2.907   6.441   0.292 -0.8587  0.5080  0.1234
  466ASN     CB 1514   3.025   6.622   0.333 -0.4849 -0.0830 -0.5469
  466ASN    HB1 1515   3.013   6.661   0.232 -0.8838  0.8579 -0.1499
  466ASN    HB2 1516   2.936   6.660   0.383 -0.1276 -0.4563  0.4020
  466ASN     CG 1517   3.147   6.680   0.405  0.1052  0.2352 -0.5513
  466ASN    OD1 1518   3.197   6.616   0.500 -0.0321 -0.7297 -0.2192
  466ASN    ND2 1519   3.192   6.799   0.359  0.3954 -0.4919  0.8694
  466ASN   HD21 1520   3.136   6.841   0.286  0.7766 -1.4141  0.0245
  466ASN   HD22 1521   3.268   6.858   0.390  0.8775  1.1482 -2.8895
  466ASN      C 1522   3.121   6.391   0.262 -0.1354  0.5856 -0.1144
  466ASN      O 1523   3.118   6.392   0.144  0.1715  0.1769  0.2339
  467GLY      N 1524   3.221   6.336   0.335 -0.0908  0.5951 -0.6150
  467GLY      H 1525   3.225   6.351   0.435 -2.6681 -0.0811 -0.3378
  467GLY     CA 1526   3.328   6.262   0.277  0.1352 -0.2940 -0.4489
  467GLY    HA1 1527   3.337   6.165   0.327  0.4727 -0.1076 -0.1426
  467GLY    HA2 1528   3.307   6.239   0.173 -0.9017 -1.5512  0.0103
  467GLY      C 1529   3.464   6.331   0.292 -0.6109  0.7908 -0.0424
  467GLY      O 1530   3.561   6.273   0.247  0.5233 -0.1812  0.2411
  468VAL      N 1531   3.468   6.453   0.347  0.1644  0.5044 -0.5011
  468VAL      H 1532   3.390   6.476   0.408 -1.1876 -0.9283 -1.6121
  468VAL     CA 1533   3.591   6.527   0.372  0.0847  0.6590  0.2006
  468VAL     HA 1534   3.656   6.525   0.285 -0.6264 -0.1264 -0.3354
  468VAL     CB 1535   3.568   6.678   0.379 -0.2740 -0.1177 -0.3839
  468VAL     HB 1536   3.498   6.696   0.461  0.5065  2.7589 -0.2568
  468VAL    CG1 1537   3.682   6.755   0.438 -0.1904 -0.1539 -0.8380
  468VAL   HG11 1538   3.712   6.720   0.537 -1.3642  2.1327  0.4105
  468VAL   HG12 1539   3.763   6.768   0.366 -0.9726 -3.3013 -2.4532
  468VAL   HG13 1540   3.659   6.858   0.468  0.3029  0.3292 -2.0402
  468VAL    CG2 1541   3.498   6.749   0.258  0.1017  0.1529 -0.6713
  468VAL   HG21 1542   3.559   6.745   0.168  1.8139  0.0318  0.4507
  468VAL   HG22 1543   3.406   6.690   0.252 -0.9623  1.6915 -0.1748
  468VAL   HG23 1544   3.473   6.853   0.279 -0.6193  0.0051 -0.7602
  468VAL      C 1545   3.656   6.469   0.501 -0.2698 -0.2654  0.8280
  468VAL      O 1546   3.585   6.439   0.595 -0.2073  0.3850  0.6538
  469VAL      N 1547   3.787   6.454   0.497 -0.5007 -0.1116  0.5238
  469VAL      H 1548   3.820   6.471   0.403 -0.5937  0.8048  0.6479
  469VAL     CA 1549   3.879   6.402   0.599 -0.1288 -0.3315 -0.6912
  469VAL     HA 1550   3.818   6.350   0.672  0.8710  0.9893  1.1561
  469VAL     CB 1551   3.984   6.297   0.545  0.3939 -0.2372 -0.1783
  469VAL     HB 1552   4.053   6.344   0.476 -1.1321 -0.8741 -2.2383
  469VAL    CG1 1553   4.063   6.228   0.658  0.3338 -0.4554 -0.1934
  469VAL   HG11 1554   4.132   6.297   0.706 -2.4989  1.6586  1.1821
  469VAL   HG12 1555   4.002   6.187   0.738  0.1976 -0.2900 -0.2101
  469VAL   HG13 1556   4.132   6.157   0.613  0.6468  0.0254 -0.4844
  469VAL    CG2 1557   3.917   6.196   0.447 -0.5973 -0.3078  0.2523
  469VAL   HG21 1558   4.002   6.147   0.400  0.7110  0.5138  1.6304
  469VAL   HG22 1559   3.853   6.124   0.498 -1.5970  0.4407  0.0927
  469VAL   HG23 1560   3.855   6.241   0.370  1.9440  1.4396 -0.9282
  469VAL      C 1561   3.957   6.521   0.658 -0.4944 -0.2142  0.4149
  469VAL      O 1562   4.001   6.607   0.582  0.1319  0.7278 -0.3166
  470LEU      N 1563   3.976   6.529   0.792 -0.3193  0.1830 -0.3118
  470LEU      H 1564   3.933   6.468   0.859 -1.1570  1.8564  0.7612
  470LEU     CA 1565   4.067   6.617   0.865  0.0964  0.0519  0.0469
  470LEU     HA 1566   4.133   6.661   0.791  2.0816 -1.3808  0.8883
  470LEU     CB 1567   3.997   6.736   0.924 -0.3330  0.5810 -0.2188
  470LEU    HB1 1568   3.916   6.705   0.990 -0.6785  4.1980  1.2642
  470LEU    HB2 1569   4.059   6.782   1.001 -0.4169 -0.2997  0.3896
  470LEU     CG 1570   3.928   6.841   0.840  0.0108 -0.0316 -0.0920
  470LEU     HG 1571   3.892   6.789   0.751  1.7667 -0.3689 -0.6461
  470LEU    CD1 1572   3.824   6.914   0.932 -0.4403  0.3374  0.4333
  470LEU   HD11 1573   3.740   6.852   0.962 -1.3281  1.4318  0.2928
  470LEU   HD12 1574   3.875   6.956   1.018 -1.7014  1.9161  0.4622
  470LEU   HD13 1575   3.782   6.998   0.875  1.4769  1.1834  0.1805
  470LEU    CD2 1576   4.022   6.946   0.779 -0.2135  0.2226 -0.2345
  470LEU   HD21 1577   4.048   7.015   0.859 -3.1594  2.8028 -1.2601
  470LEU   HD22 1578   4.113   6.901   0.741 -1.0926 -1.6758 -0.1975
  470LEU   HD23 1579   3.979   7.007   0.699  0.2653 -1.2483 -1.6697
  470LEU      C 1580   4.152   6.529   0.962 -0.5499  0.4373 -0.2440
  470LEU      O 1581   4.117   6.420   1.015 -0.0584  0.3528  1.0142
  471HIS      N 1582   4.279   6.573   0.989 -0.0149  0.3461  0.1946
  471HIS      H 1583   4.316   6.649   0.933 -1.4528  0.3589 -0.7885
  471HIS     CA 1584   4.361   6.508   1.093 -0.2134  0.3821  0.1942
  471HIS     HA 1585   4.350   6.400   1.091  0.3217  0.1159  3.8038
  471HIS     CB 1586   4.511   6.551   1.061 -0.3722  0.1453 -0.2311
  471HIS    HB1 1587   4.525   6.555   0.953 -2.0612  1.7851 -0.4357
  471HIS    HB2 1588   4.551   6.645   1.099  0.8755  0.3343 -1.8962
  471HIS     CG 1589   4.606   6.442   1.109 -0.7073  0.7095  0.3784
  471HIS    ND1 1590   4.616   6.400   1.248 -0.5205  0.2948  1.4076
  471HIS    CD2 1591   4.706   6.382   1.038 -0.0848  0.2146  0.2050
  471HIS    HD2 1592   4.736   6.392   0.934 -0.3135  2.4663  0.2916
  471HIS    CE1 1593   4.723   6.319   1.241 -0.2011  0.9098 -0.8544
  471HIS    HE1 1594   4.765   6.267   1.325  0.0952  1.7979 -0.4396
  471HIS    NE2 1595   4.774   6.300   1.122 -0.1186  0.2437  0.2641
  471HIS    HE2 1596   4.859   6.250   1.101 -0.7771 -0.8969  0.1942
  471HIS      C 1597   4.324   6.549   1.229  0.6030 -0.2509  0.2392
  471HIS      O 1598   4.295   6.666   1.257 -0.0701  0.1582  0.0698
  472ARG      N 1599   4.335   6.460   1.324  0.7978  0.2579 -0.6637
  472ARG      H 1600   4.361   6.366   1.297  1.2870  0.3113 -0.3864
  472ARG     CA 1601   4.324   6.482   1.469  0.1161 -0.1759  0.3795
  472ARG     HA 1602   4.216   6.491   1.481 -0.1009 -1.7013 -0.1394
  472ARG     CB 1603   4.369   6.362   1.548  0.3773  0.1073 -0.2090
  472ARG    HB1 1604   4.323   6.273   1.504 -0.5518  0.7279 -0.5211
  472ARG    HB2 1605   4.475   6.347   1.530  0.2614  0.4974 -1.3075
  472ARG     CG 1606   4.338   6.367   1.697 -0.3036  0.2791 -0.7485
  472ARG    HG1 1607   4.390   6.454   1.738 -0.9706 -0.1949  1.2037
  472ARG    HG2 1608   4.233   6.394   1.706 -0.5131 -0.3295 -1.3263
  472ARG     CD 1609   4.379   6.232   1.763 -0.3342 -0.3615 -0.4654
  472ARG    HD1 1610   4.338   6.141   1.719  0.1879 -1.0553  0.4420
  472ARG    HD2 1611   4.486   6.214   1.751  0.3743  0.8885  2.8650
  472ARG     NE 1612   4.359   6.246   1.905 -0.1081  0.4475  0.3124
  472ARG     HE 1613   4.320   6.335   1.933  0.0175  0.7134 -0.3173
  472ARG     CZ 1614   4.365   6.146   1.996  0.6456 -0.2705 -0.1891
  472ARG    NH1 1615   4.411   6.025   1.966  0.6809  0.0385 -0.1668
  472ARG   HH11 1616   4.451   5.995   1.878  0.8166  1.7397 -0.7174
  472ARG   HH12 1617   4.405   5.954   2.037 -0.0886 -0.1308 -0.3949
  472ARG    NH2 1618   4.306   6.159   2.115  0.3092  0.7523  0.1572
  472ARG   HH21 1619   4.252   6.238   2.150  1.0559  1.1559  0.4207
  472ARG   HH22 1620   4.308   6.085   2.184 -1.8281  0.1497 -0.3444
  472ARG      C 1621   4.380   6.613   1.524 -0.4728  0.0007 -0.5045
  472ARG      O 1622   4.304   6.697   1.572 -0.4995 -0.1403  0.5264
  473LEU      N 1623   4.511   6.634   1.500 -0.1280  0.4446  0.0751
  473LEU      H 1624   4.554   6.556   1.452 -0.7163  0.6585 -0.8121
  473LEU     CA 1625   4.599   6.751   1.534  0.4552  0.5598 -0.2115
  473LEU     HA 1626   4.599   6.758   1.642  0.4094 -0.8863 -0.0984
  473LEU     CB 1627   4.746   6.721   1.485 -0.2948 -0.1035 -0.1997
  473LEU    HB1 1628   4.747   6.718   1.376 -1.0849 -0.4887 -0.2063
  473LEU    HB2 1629   4.809   6.808   1.504 -3.7766  2.4559  0.6404
  473LEU     CG 1630   4.808   6.586   1.532 -0.6316  0.8425 -0.4395
  473LEU     HG 1631   4.730   6.511   1.526  0.6187 -0.6352  0.8414
  473LEU    CD1 1632   4.923   6.533   1.439  0.1913 -0.3284  0.5316
  473LEU   HD11 1633   4.897   6.531   1.333  2.1988 -1.6118 -0.0008
  473LEU   HD12 1634   5.019   6.583   1.451  0.0686 -0.2666  1.2798
  473LEU   HD13 1635   4.934   6.430   1.472 -1.0181 -0.8800 -0.6988
  473LEU    CD2 1636   4.852   6.597   1.682  0.0835 -0.4329 -0.2341
  473LEU   HD21 1637   4.867   6.494   1.715 -1.1787 -0.9048 -1.0639
  473LEU   HD22 1638   4.940   6.661   1.691 -0.2914 -0.0254  0.6997
  473LEU   HD23 1639   4.782   6.637   1.756  2.0066 -0.3365  1.6349
  473LEU      C 1640   4.551   6.876   1.453  0.7176  0.7144 -0.1358
  473LEU      O 1641   4.531   6.978   1.522 -0.1635 -0.1396 -0.2417
  474GLN      N 1642   4.523   6.866   1.320 -0.7841  0.1315 -0.3632
  474GLN      H 1643   4.549   6.784   1.267  2.6765  0.1692  0.9804
  474GLN     CA 1644   4.445   6.976   1.258  0.2575  0.0837 -1.2191
  474GLN     HA 1645   4.503   7.069   1.259 -1.7221  1.3929 -0.1571
  474GLN     CB 1646   4.433   6.952   1.106  0.9827 -0.0338  0.2757
  474GLN    HB1 1647   4.530   6.965   1.059  0.0002 -0.2394 -1.9906
  474GLN    HB2 1648   4.416   6.844   1.102 -1.5411  0.3172 -1.0581
  474GLN     CG 1649   4.325   7.009   1.016 -0.7740 -0.0913 -0.2992
  474GLN    HG1 1650   4.230   6.976   1.057  0.0751 -1.3752  0.6793
  474GLN    HG2 1651   4.331   7.118   1.017  0.0852 -0.1367 -0.1033
  474GLN     CD 1652   4.345   6.948   0.879  0.8218 -0.0842 -0.6670
  474GLN    OE1 1653   4.344   6.826   0.867  0.5251  0.2339 -0.1143
  474GLN    NE2 1654   4.369   7.030   0.777 -0.6985 -0.7711  0.0361
  474GLN   HE21 1655   4.363   7.130   0.779 -3.1648 -0.8084 -1.4476
  474GLN   HE22 1656   4.367   6.995   0.682 -1.0211  2.0245 -1.0697
  474GLN      C 1657   4.317   7.024   1.334  0.0425  0.5136  0.7137
  474GLN      O 1658   4.289   7.143   1.348  0.1467  0.2609  0.0486
  475CYS      N 1659   4.229   6.928   1.356 -0.1964 -0.1817  0.0002
  475CYS      H 1660   4.262   6.838   1.324  0.7051  0.3012 -0.4520
  475CYS     CA 1661   4.090   6.950   1.393  0.3792  0.6163  0.6047
  475CYS     HA 1662   4.047   7.022   1.324 -0.8814 -0.9961 -0.3590
  475CYS     CB 1663   4.027   6.814   1.373  0.1206  0.1390 -0.8436
  475CYS    HB1 1664   4.078   6.767   1.289  0.9403 -1.4654  0.4909
  475CYS    HB2 1665   4.050   6.733   1.443  0.2957 -1.3029 -2.4846
  475CYS     SG 1666   3.855   6.817   1.352 -0.4681 -0.5501 -0.5688
  475CYS     HG 1667   3.837   6.911   1.445 -1.8585 -1.8556  0.5454
  475CYS      C 1668   4.072   6.988   1.535 -0.0161  0.0757  0.8855
  475CYS      O 1669   4.003   7.085   1.560 -0.1107  0.3150 -0.5607
  476VAL      N 1670   4.147   6.927   1.631  0.4322 -0.4742 -0.3292
  476VAL      H 1671   4.217   6.855   1.617  0.5797 -0.5442  0.7101
  476VAL     CA 1672   4.144   6.961   1.773  0.3180 -0.1036 -0.3635
  476VAL     HA 1673   4.040   6.955   1.805  1.2758 -2.1000  2.9777
  476VAL     CB 1674   4.225   6.858   1.850 -0.1818 -0.4147  0.3600
  476VAL     HB 1675   4.196   6.755   1.829 -0.8315 -0.2344  0.3332
  476VAL    CG1 1676   4.380   6.863   1.841  0.3109  0.1310  0.2332
  476VAL   HG11 1677   4.419   6.778   1.896 -0.1414  0.0946  0.5019
  476VAL   HG12 1678   4.416   6.850   1.738 -1.3059  0.4329 -0.3961
  476VAL   HG13 1679   4.421   6.954   1.885  0.2998 -0.0708  0.6620
  476VAL    CG2 1680   4.191   6.862   1.996 -0.0236 -0.0027  0.2709
  476VAL   HG21 1681   4.262   6.799   2.049  3.6508  1.1798 -2.7768
  476VAL   HG22 1682   4.213   6.961   2.037  1.2305 -0.2161  0.1458
  476VAL   HG23 1683   4.091   6.833   2.029  0.0477 -1.6627 -0.8803
  476VAL      C 1684   4.181   7.105   1.795 -0.6288 -0.2050  0.0864
  476VAL      O 1685   4.117   7.172   1.878  0.2669 -0.0071 -0.2501
  477ARG      N 1686   4.276   7.165   1.718 -0.7004  0.4227  0.0110
  477ARG      H 1687   4.324   7.111   1.648  2.7444  0.0423  2.4193
  477ARG     CA 1688   4.323   7.300   1.742 -0.0734  0.3711  0.6636
  477ARG     HA 1689   4.330   7.326   1.848 -1.0074 -0.4570  0.9377
  477ARG     CB 1690   4.466   7.313   1.680  0.2788  0.9217  0.5268
  477ARG    HB1 1691   4.442   7.276   1.580  0.5397 -0.5708  0.9845
  477ARG    HB2 1692   4.494   7.418   1.683  1.5693  0.5856  1.0860
  477ARG     CG 1693   4.567   7.220   1.744 -0.5918 -0.1129  0.1342
  477ARG    HG1 1694   4.586   7.251   1.847  0.3214 -0.0894 -0.0309
  477ARG    HG2 1695   4.524   7.120   1.753 -2.9349  0.9031  0.9494
  477ARG     CD 1696   4.702   7.209   1.664  0.3461  0.3273  0.1826
  477ARG    HD1 1697   4.673   7.170   1.567 -1.3463 -0.3657  0.9357
  477ARG    HD2 1698   4.744   7.307   1.643  1.8089  0.0508  1.5590
  477ARG     NE 1699   4.799   7.117   1.725 -0.1866  0.0078 -0.4904
  477ARG     HE 1700   4.792   7.103   1.825 -0.9542 -0.7169 -0.6335
  477ARG     CZ 1701   4.883   7.040   1.657 -0.5546  0.7908  0.1801
  477ARG    NH1 1702   4.953   6.940   1.708  0.7319  0.4597  0.0562
  477ARG   HH11 1703   4.932   6.911   1.803  1.9082  1.0185  0.5220
  477ARG   HH12 1704   5.043   6.900   1.685  1.0566  0.7101  0.8255
  477ARG    NH2 1705   4.912   7.062   1.527 -1.0436  0.1248  0.1069
  477ARG   HH21 1706   4.882   7.144   1.475 -2.5863  0.2075  1.0677
  477ARG   HH22 1707   4.992   7.022   1.480 -0.0321  2.0749  0.0574
  477ARG      C 1708   4.232   7.400   1.664 -0.3456 -0.2408 -0.6921
  477ARG      O 1709   4.245   7.517   1.694 -0.2402 -0.8730 -0.1457
  478GLY      N 1710   4.139   7.352   1.577 -0.6350 -0.0538 -0.6979
  478GLY      H 1711   4.124   7.253   1.563 -0.6839 -0.0302 -0.8099
  478GLY     CA 1712   4.047   7.441   1.511 -0.7439 -0.8711 -0.0867
  478GLY    HA1 1713   4.080   7.544   1.498  0.2783 -1.1914 -0.1857
  478GLY    HA2 1714   4.052   7.396   1.411  2.4210 -0.1689 -0.3516
  478GLY      C 1715   3.909   7.435   1.567  0.4569  0.9833 -0.9212
  478GLY      O 1716   3.835   7.534   1.561  0.1336 -0.3615 -0.1609
  479PHE      N 1717   3.862   7.314   1.619 -0.3778 -0.2645 -0.5680
  479PHE      H 1718   3.918   7.231   1.605 -0.0391 -0.3584  1.2296
  479PHE     CA 1719   3.731   7.296   1.664  0.2557  0.4267 -0.1179
  479PHE     HA 1720   3.663   7.375   1.632 -1.5004 -1.0862 -0.2617
  479PHE     CB 1721   3.678   7.163   1.603  0.0301  0.1688  0.1231
  479PHE    HB1 1722   3.763   7.099   1.628 -0.4771 -0.0010  1.5285
  479PHE    HB2 1723   3.592   7.139   1.665 -0.4375 -2.3653 -1.3878
  479PHE     CG 1724   3.640   7.160   1.454 -0.0764  0.0761  0.5413
  479PHE    CD1 1725   3.732   7.175   1.349 -0.5576 -0.5042  0.1777
  479PHE    HD1 1726   3.834   7.200   1.374 -0.7508  0.4344  0.0362
  479PHE    CD2 1727   3.508   7.125   1.421 -0.0115 -0.6486 -0.1208
  479PHE    HD2 1728   3.442   7.114   1.506  0.2824  0.8899  0.3340
  479PHE    CE1 1729   3.705   7.157   1.214 -0.2888 -0.1260 -0.2398
  479PHE    HE1 1730   3.779   7.176   1.139  0.6644  0.1524  0.7467
  479PHE    CE2 1731   3.475   7.106   1.283  0.1266  0.3233 -0.6858
  479PHE    HE2 1732   3.377   7.068   1.260 -0.0797 -1.4187  2.4252
  479PHE     CZ 1733   3.573   7.127   1.182  0.4217  0.1259  0.1991
  479PHE     HZ 1734   3.553   7.126   1.076  0.9437  0.5412  0.0869
  479PHE      C 1735   3.720   7.287   1.814 -0.1062  0.6532  0.2176
  479PHE      O 1736   3.612   7.308   1.855  0.3369  0.1389 -0.3355
  480GLY      N 1737   3.830   7.263   1.887 -0.1546  0.4766  0.6362
  480GLY      H 1738   3.917   7.243   1.840  1.3172  2.5750  2.2518
  480GLY     CA 1739   3.836   7.261   2.029  0.2267  0.0460 -0.0717
  480GLY    HA1 1740   3.905   7.342   2.050 -1.1908  1.5703 -1.0005
  480GLY    HA2 1741   3.745   7.296   2.078  1.4559  0.1288  2.2642
  480GLY      C 1742   3.874   7.124   2.087 -0.6076  0.1535 -0.3927
  480GLY      O 1743   3.907   7.034   2.012  0.0621 -0.0682 -0.0684
  481GLU      N 1744   3.860   7.111   2.219 -0.1674 -0.3806  0.1694
  481GLU      H 1745   3.833   7.193   2.273  0.2615  1.0854 -1.7392
  481GLU     CA 1746   3.896   6.984   2.286 -0.1761  0.4276  0.6742
  481GLU     HA 1747   3.982   6.941   2.234 -0.5607  2.5484 -1.9752
  481GLU     CB 1748   3.908   7.016   2.432 -0.3584  0.4555  0.0585
  481GLU    HB1 1749   3.912   7.124   2.450 -2.2594  0.7250 -0.9080
  481GLU    HB2 1750   3.819   6.979   2.482 -0.3176  1.3249  0.8026
  481GLU     CG 1751   4.025   6.950   2.504 -0.1811  0.0798  0.3536
  481GLU    HG1 1752   4.020   6.971   2.611 -0.4567 -0.4488  0.4459
  481GLU    HG2 1753   4.014   6.843   2.488  0.5618  0.4607 -3.7908
  481GLU     CD 1754   4.165   6.996   2.453 -0.5075 -0.0667 -0.6449
  481GLU    OE1 1755   4.250   6.915   2.424 -0.1728  0.0310  0.8971
  481GLU    OE2 1756   4.171   7.121   2.431 -0.4214  0.5893  0.0795
  481GLU      C 1757   3.775   6.884   2.269 -0.4954  0.1406  0.1070
  481GLU      O 1758   3.782   6.761   2.283 -0.0798 -0.0586 -0.0901
  482TRP      N 1759   3.666   6.943   2.220 -0.6245  0.1300 -0.5650
  482TRP      H 1760   3.669   7.044   2.218  0.3162  0.2104  1.7445
  482TRP     CA 1761   3.556   6.876   2.158  0.4661 -0.2146 -0.4598
  482TRP     HA 1762   3.502   6.838   2.245  1.5907 -1.4646 -0.2797
  482TRP     CB 1763   3.473   6.973   2.076 -0.3423 -0.3360  0.4864
  482TRP    HB1 1764   3.459   7.062   2.138  1.7461  0.9086 -0.7146
  482TRP    HB2 1765   3.530   7.004   1.988  0.0823  0.4977  1.0374
  482TRP     CG 1766   3.349   6.918   2.014  0.6948  0.1539 -0.5205
  482TRP    CD1 1767   3.255   6.844   2.080  0.2366 -0.5965  1.2642
  482TRP    HD1 1768   3.260   6.821   2.185  2.0904 -2.3719  0.8538
  482TRP    CD2 1769   3.286   6.943   1.888 -0.7024 -0.9002 -0.4679
  482TRP    NE1 1770   3.146   6.818   2.003 -0.4297 -0.4823 -0.2381
  482TRP    HE1 1771   3.062   6.776   2.041 -1.5770  0.7169 -1.3080
  482TRP    CE2 1772   3.166   6.869   1.878 -0.3183  0.2677 -0.4074
  482TRP    CE3 1773   3.310   7.029   1.773  0.4432 -0.4336  0.2230
  482TRP    HE3 1774   3.385   7.107   1.767  0.3897 -0.4085 -0.1699
  482TRP    CZ2 1775   3.090   6.858   1.762  0.2881  0.5074  0.3862
  482TRP    HZ2 1776   3.010   6.786   1.757  0.9124 -0.1330 -0.7522
  482TRP    CZ3 1777   3.221   7.023   1.658  0.1950  0.0586 -0.6491
  482TRP    HZ3 1778   3.236   7.095   1.579 -0.6411  0.7784 -0.1768
  482TRP    CH2 1779   3.109   6.935   1.652 -0.1252 -0.5416  0.4715
  482TRP    HH2 1780   3.056   6.932   1.559  2.0076 -0.7903 -0.8094
  482TRP      C 1781   3.588   6.745   2.082  0.9522 -0.6070  0.4104
  482TRP      O 1782   3.551   6.634   2.120  0.0803 -0.7013  0.5740
  483ILE      N 1783   3.678   6.755   1.986 -0.0819 -0.7668 -0.0991
  483ILE      H 1784   3.725   6.844   1.975 -1.6347  0.0376 -0.5840
  483ILE     CA 1785   3.737   6.654   1.899  0.3375 -0.6608 -0.3528
  483ILE     HA 1786   3.663   6.613   1.830  0.6812  1.6097 -2.1920
  483ILE     CB 1787   3.838   6.727   1.810  0.6729  0.0799 -0.1022
  483ILE     HB 1788   3.918   6.761   1.875 -1.5297  1.2025  2.2020
  483ILE    CG1 1789   3.777   6.849   1.743  0.2902 -0.9014  0.1158
  483ILE   HG11 1790   3.770   6.937   1.806 -0.0383 -0.1116 -0.9827
  483ILE   HG12 1791   3.844   6.876   1.661  0.5560 -1.4049  0.1562
  483ILE    CG2 1792   3.912   6.642   1.699 -0.0805  0.1963 -0.5637
  483ILE   HG21 1793   3.983   6.565   1.730  0.1107  0.8072  0.6026
  483ILE   HG22 1794   3.836   6.594   1.638  0.0402 -1.0257  0.2034
  483ILE   HG23 1795   3.979   6.710   1.647  1.2173 -0.7194 -0.1228
  483ILE     CD 1796   3.643   6.826   1.672 -1.0226  0.1947  1.0636
  483ILE    HD1 1797   3.654   6.742   1.602 -1.3449  2.0992 -1.4159
  483ILE    HD2 1798   3.570   6.808   1.751  0.3119 -1.6462  1.9511
  483ILE    HD3 1799   3.603   6.908   1.612 -0.9649  0.7317  1.7581
  483ILE      C 1800   3.805   6.538   1.974 -0.4546  0.8096  0.2209
  483ILE      O 1801   3.776   6.420   1.953 -0.2625  0.1628 -0.6730
  484ASP      N 1802   3.876   6.571   2.078  0.1935  0.5125  0.9752
  484ASP      H 1803   3.872   6.666   2.110  0.4433  0.6763  0.5349
  484ASP     CA 1804   3.948   6.481   2.168  0.5525 -0.9221  0.2060
  484ASP     HA 1805   4.002   6.409   2.107  1.4194  0.0253 -0.1814
  484ASP     CB 1806   4.054   6.554   2.250 -0.5847  0.1660 -0.6278
  484ASP    HB1 1807   4.114   6.625   2.194 -0.1283  0.5210  0.2876
  484ASP    HB2 1808   3.999   6.610   2.326 -1.5267  0.4406 -1.4911
  484ASP     CG 1809   4.146   6.452   2.325  0.1425  0.5593  0.5361
  484ASP    OD1 1810   4.173   6.480   2.442  0.0112  1.0019  0.6157
  484ASP    OD2 1811   4.186   6.349   2.264  0.2053 -0.0415 -0.0567
  484ASP      C 1812   3.851   6.404   2.256 -0.8036 -0.0095  0.3006
  484ASP      O 1813   3.863   6.283   2.265 -0.6510  0.7211  0.4349
  485SER      N 1814   3.757   6.471   2.322  1.1735 -0.4829  0.1547
  485SER      H 1815   3.750   6.571   2.317 -1.6023 -0.6094 -0.1180
  485SER     CA 1816   3.648   6.407   2.384  0.0392 -0.4750 -0.3712
  485SER     HA 1817   3.683   6.333   2.455 -1.2435  0.2943  1.1314
  485SER     CB 1818   3.584   6.523   2.462  0.1998 -0.5420 -0.6672
  485SER    HB1 1819   3.515   6.479   2.534  0.3184  1.7777  0.9848
  485SER    HB2 1820   3.649   6.588   2.521 -1.6198  1.3246 -0.6115
  485SER     OG 1821   3.504   6.626   2.397  0.1316  0.1211 -0.4563
  485SER     HG 1822   3.535   6.622   2.307 -1.2882  0.4449 -0.9865
  485SER      C 1823   3.563   6.318   2.292  0.0996  0.1475 -0.2101
  485SER      O 1824   3.527   6.207   2.331  0.1259 -0.0581  0.1378
  486ILE      N 1825   3.529   6.359   2.166 -0.2224  0.1658  0.0599
  486ILE      H 1826   3.557   6.451   2.136 -1.8353  0.9366  0.7929
  486ILE     CA 1827   3.466   6.266   2.062 -0.1017 -0.4135 -0.6095
  486ILE     HA 1828   3.372   6.241   2.113  1.2566 -1.3174  1.6418
  486ILE     CB 1829   3.437   6.358   1.934  1.0992  0.4017  0.0521
  486ILE     HB 1830   3.519   6.429   1.934  1.6637 -0.2169 -1.2466
  486ILE    CG1 1831   3.307   6.447   1.956  0.0445  0.0335 -0.2306
  486ILE   HG11 1832   3.213   6.392   1.955  0.9487 -1.5899  0.6343
  486ILE   HG12 1833   3.299   6.493   2.055 -3.8277  1.4430 -1.0311
  486ILE    CG2 1834   3.443   6.300   1.798 -0.3323 -0.4838  0.6607
  486ILE   HG21 1835   3.352   6.249   1.765  0.4542 -2.0926  0.9057
  486ILE   HG22 1836   3.464   6.380   1.726  0.1143 -2.2108 -1.2353
  486ILE   HG23 1837   3.528   6.234   1.781  0.5299  0.5120  1.0252
  486ILE     CD 1838   3.301   6.564   1.854 -0.3674 -0.1166  0.1740
  486ILE    HD1 1839   3.370   6.648   1.864 -1.2844  0.6129  0.5008
  486ILE    HD2 1840   3.303   6.521   1.754  1.0685 -1.3491  0.6865
  486ILE    HD3 1841   3.203   6.611   1.850  0.4270  2.1842  3.5022
  486ILE      C 1842   3.552   6.141   2.037  0.3537  0.3685  0.5082
  486ILE      O 1843   3.494   6.031   2.037 -0.5611  0.2909 -0.2168
  487VAL      N 1844   3.684   6.156   2.019 -0.1153 -0.4692  0.1652
  487VAL      H 1845   3.722   6.249   2.008 -1.4248 -0.1480 -2.6843
  487VAL     CA 1846   3.777   6.039   2.005 -0.5351 -0.4164  0.3188
  487VAL     HA 1847   3.747   5.984   1.916 -1.0274  0.8404 -0.3087
  487VAL     CB 1848   3.928   6.100   1.976  0.5941 -0.4636  0.0544
  487VAL     HB 1849   3.941   6.185   2.042 -1.8787 -0.4620  0.6501
  487VAL    CG1 1850   4.045   6.011   1.985 -0.2734  0.2734  0.1671
  487VAL   HG11 1851   4.138   6.066   1.979  0.1385 -0.4884 -0.9169
  487VAL   HG12 1852   4.053   5.955   2.078  0.8959  2.1046  1.2054
  487VAL   HG13 1853   4.051   5.935   1.907 -0.2459 -0.8283  1.2142
  487VAL    CG2 1854   3.928   6.163   1.840  0.0273 -0.0933  0.4339
  487VAL   HG21 1855   4.026   6.201   1.811 -1.1265  2.8144  0.0208
  487VAL   HG22 1856   3.906   6.083   1.770  0.9446  0.5112 -0.5650
  487VAL   HG23 1857   3.854   6.242   1.826 -0.9191 -0.8338  1.0747
  487VAL      C 1858   3.773   5.945   2.124  0.7633  0.7207 -0.0883
  487VAL      O 1859   3.805   5.825   2.106 -0.5963  0.0526  0.0307
  488GLU      N 1860   3.731   5.988   2.249 -0.0594 -0.1532 -0.0576
  488GLU      H 1861   3.665   6.065   2.246  0.5004  0.3191 -0.3316
  488GLU     CA 1862   3.717   5.887   2.357 -0.0279 -0.3850 -0.0536
  488GLU     HA 1863   3.799   5.815   2.359 -0.2541 -0.6521  1.5932
  488GLU     CB 1864   3.717   5.972   2.484  0.3785  0.6275 -0.3756
  488GLU    HB1 1865   3.807   6.033   2.492 -0.3290  1.5326  1.1515
  488GLU    HB2 1866   3.638   6.045   2.500  0.6470  0.9515 -0.5108
  488GLU     CG 1867   3.737   5.884   2.611  0.2193  0.2102 -0.0415
  488GLU    HG1 1868   3.727   5.945   2.701  2.9925  0.3236  0.2645
  488GLU    HG2 1869   3.652   5.818   2.629  1.5023 -1.3939  0.3711
  488GLU     CD 1870   3.867   5.797   2.621 -0.2686 -0.0958 -0.1901
  488GLU    OE1 1871   3.971   5.852   2.577  0.3026  0.8506  0.0439
  488GLU    OE2 1872   3.871   5.678   2.664 -0.0392  0.0750 -0.4987
  488GLU      C 1873   3.582   5.809   2.347  0.1672 -0.9427 -0.3482
  488GLU      O 1874   3.575   5.689   2.386 -0.5453  0.0182  0.4967
  489PHE      N 1875   3.482   5.866   2.273 -0.0195 -0.1434 -0.4484
  489PHE      H 1876   3.496   5.953   2.224  0.8601  0.8112  1.4121
  489PHE     CA 1877   3.354   5.793   2.245 -0.2842 -0.1847  0.2476
  489PHE     HA 1878   3.333   5.743   2.339 -0.8366  0.6409  0.5766
  489PHE     CB 1879   3.244   5.891   2.191 -1.1582 -0.9244  0.2797
  489PHE    HB1 1880   3.245   5.978   2.257  1.8617 -0.9566  0.4159
  489PHE    HB2 1881   3.266   5.924   2.090 -3.4627 -1.3384 -0.4160
  489PHE     CG 1882   3.106   5.853   2.203  0.2027  0.0749 -0.5048
  489PHE    CD1 1883   3.012   5.875   2.102 -0.0082 -0.5529 -0.6593
  489PHE    HD1 1884   3.037   5.930   2.012 -2.9398  2.2363  0.0342
  489PHE    CD2 1885   3.068   5.775   2.314  0.8395  0.2867  0.5225
  489PHE    HD2 1886   3.141   5.753   2.390  1.8926  0.0161 -0.5354
  489PHE    CE1 1887   2.879   5.840   2.118  1.0431  0.5213 -0.1146
  489PHE    HE1 1888   2.804   5.876   2.048  0.9326  0.7803  0.1360
  489PHE    CE2 1889   2.931   5.745   2.337  0.3639  0.9647  0.2891
  489PHE    HE2 1890   2.896   5.708   2.432  0.4768  1.1758  0.4140
  489PHE     CZ 1891   2.834   5.777   2.237  0.2490  1.0961 -0.0905
  489PHE     HZ 1892   2.731   5.755   2.258  0.6746  0.6222  1.6706
  489PHE      C 1893   3.388   5.691   2.138  0.6685 -0.0225  1.5415
  489PHE      O 1894   3.350   5.576   2.149 -0.1486  0.2279  0.0150
  490SER      N 1895   3.468   5.727   2.040 -0.0652  0.1942  0.3691
  490SER      H 1896   3.474   5.826   2.026  1.4573  0.0076 -0.5678
  490SER     CA 1897   3.512   5.645   1.927  0.1743 -0.5547  0.2466
  490SER     HA 1898   3.431   5.601   1.869 -0.3710  0.0838  0.4997
  490SER     CB 1899   3.597   5.739   1.836 -0.7615  0.2840  0.6409
  490SER    HB1 1900   3.545   5.834   1.819 -0.7839  0.4534  1.6081
  490SER    HB2 1901   3.688   5.760   1.892  0.8378  2.5589 -2.5111
  490SER     OG 1902   3.635   5.677   1.710 -0.7248 -0.4415 -0.8108
  490SER     HG 1903   3.583   5.714   1.640 -0.3517  0.5509 -0.5792
  490SER      C 1904   3.587   5.529   1.991 -0.1389 -0.1122 -0.0085
  490SER      O 1905   3.545   5.418   1.964  0.0479  0.5132 -0.0372
  491SER      N 1906   3.681   5.546   2.085  0.3212 -0.4673 -0.1054
  491SER      H 1907   3.708   5.641   2.106 -2.4051  0.1596  0.9499
  491SER     CA 1908   3.764   5.436   2.146  0.4780  0.7757 -0.5828
  491SER     HA 1909   3.808   5.384   2.060  0.3789  3.0261 -2.0770
  491SER     CB 1910   3.887   5.486   2.232  0.2963 -0.2422  0.8161
  491SER    HB1 1911   3.848   5.523   2.327  1.5921  0.2683  1.1695
  491SER    HB2 1912   3.939   5.392   2.246 -1.2529 -1.3268 -0.3289
  491SER     OG 1913   3.944   5.584   2.153  0.1406 -0.0280  0.0236
  491SER     HG 1914   3.936   5.672   2.187 -0.2696 -0.0332 -0.0615
  491SER      C 1915   3.678   5.348   2.243  0.0910  0.3856 -0.2505
  491SER      O 1916   3.711   5.233   2.264  0.1098 -0.1170 -0.3724
  492ASN      N 1917   3.560   5.400   2.292  0.2590  0.3512  0.2266
  492ASN      H 1918   3.538   5.496   2.266 -0.2595  0.8694  2.3494
  492ASN     CA 1919   3.467   5.327   2.377  0.1566 -0.5929 -0.1741
  492ASN     HA 1920   3.530   5.279   2.452  1.2639 -0.2051 -0.8213
  492ASN     CB 1921   3.372   5.422   2.447 -0.2899  0.9222 -0.4055
  492ASN    HB1 1922   3.425   5.510   2.483 -1.1272  1.0738  0.5070
  492ASN    HB2 1923   3.302   5.458   2.371 -0.1488 -1.0740 -1.5425
  492ASN     CG 1924   3.287   5.360   2.560  0.6282 -0.1799 -0.2979
  492ASN    OD1 1925   3.173   5.315   2.543  0.4104 -0.3319  0.8351
  492ASN    ND2 1926   3.329   5.364   2.687 -0.2032 -0.0626  0.0312
  492ASN   HD21 1927   3.410   5.419   2.708  0.0127 -0.4941  0.3353
  492ASN   HD22 1928   3.288   5.310   2.762 -1.9381  0.9553 -0.1225
  492ASN      C 1929   3.384   5.236   2.290 -0.8201 -0.1096  0.2459
  492ASN      O 1930   3.376   5.118   2.323  0.0822  0.0124  0.4251
  493LEU      N 1931   3.337   5.289   2.174  0.0858  0.1432 -0.2999
  493LEU      H 1932   3.345   5.388   2.154  1.0280  0.6006  2.0570
  493LEU     CA 1933   3.269   5.209   2.070  0.4590  0.2363 -0.0831
  493LEU     HA 1934   3.196   5.146   2.121  1.1579 -1.9805 -1.6999
  493LEU     CB 1935   3.208   5.311   1.970 -0.7057  0.0197 -0.2867
  493LEU    HB1 1936   3.293   5.371   1.938 -0.0530 -0.4474  0.5317
  493LEU    HB2 1937   3.154   5.270   1.885 -2.1800  0.2443  0.5017
  493LEU     CG 1938   3.109   5.402   2.041  0.3289 -0.1317 -0.4892
  493LEU     HG 1939   3.130   5.444   2.139 -0.6378  2.3555 -1.2652
  493LEU    CD1 1940   3.091   5.526   1.955 -0.4268 -0.7077 -0.1744
  493LEU   HD11 1941   3.177   5.593   1.964 -1.6183  0.6881  1.2662
  493LEU   HD12 1942   3.082   5.493   1.851 -0.7057 -1.4944  0.0939
  493LEU   HD13 1943   3.004   5.586   1.983 -1.3343 -1.7341 -0.7410
  493LEU    CD2 1944   2.980   5.321   2.067  0.0414  0.0176  0.1986
  493LEU   HD21 1945   2.907   5.393   2.103 -1.2105 -0.3118 -1.5580
  493LEU   HD22 1946   2.937   5.269   1.981 -0.2812 -0.5958  0.7153
  493LEU   HD23 1947   2.993   5.247   2.146 -0.2143  0.6463  0.8404
  493LEU      C 1948   3.357   5.110   1.997  0.4235  0.2820  0.1813
  493LEU      O 1949   3.303   5.012   1.953 -0.0852  0.1085 -0.3280
  494GLN      N 1950   3.490   5.132   1.995 -0.2969 -0.2043 -0.0624
  494GLN      H 1951   3.529   5.221   2.019  2.3556 -0.4829 -2.7143
  494GLN     CA 1952   3.590   5.032   1.942  0.2808 -0.1495 -0.6514
  494GLN     HA 1953   3.542   4.993   1.853 -1.4104  0.9611 -0.2894
  494GLN     CB 1954   3.722   5.100   1.900  0.2702 -0.4575  0.1112
  494GLN    HB1 1955   3.774   5.156   1.978 -1.1931  1.6655 -0.3416
  494GLN    HB2 1956   3.800   5.024   1.897  0.7746  0.0686 -1.1700
  494GLN     CG 1957   3.716   5.182   1.773 -0.6506 -0.5006 -0.6072
  494GLN    HG1 1958   3.624   5.171   1.717 -2.2801  3.7796  0.8051
  494GLN    HG2 1959   3.700   5.285   1.804 -0.8271 -0.6513 -0.1859
  494GLN     CD 1960   3.831   5.162   1.673 -0.0602 -0.0841 -0.2853
  494GLN    OE1 1961   3.938   5.127   1.719 -0.1849  0.5805  0.0686
  494GLN    NE2 1962   3.798   5.160   1.542 -0.4637  0.6076  0.2523
  494GLN   HE21 1963   3.699   5.163   1.521 -1.1574  0.3853  3.1409
  494GLN   HE22 1964   3.870   5.143   1.473 -0.0011  2.0937  0.3308
  494GLN      C 1965   3.611   4.914   2.039  0.4727  0.1177  0.5562
  494GLN      O 1966   3.638   4.800   1.999  0.0586 -0.1678 -0.0158
  495ASN      N 1967   3.593   4.933   2.168 -0.0455 -0.4209 -0.3869
  495ASN      H 1968   3.570   5.026   2.202 -0.0362 -0.1597 -1.0801
  495ASN     CA 1969   3.602   4.831   2.278 -0.1299 -1.0893 -0.4285
  495ASN     HA 1970   3.677   4.755   2.254  1.5699 -0.1380  1.5190
  495ASN     CB 1971   3.632   4.896   2.415 -0.1155  0.3315  0.2961
  495ASN    HB1 1972   3.584   4.994   2.418 -1.3633 -0.2320 -0.3093
  495ASN    HB2 1973   3.596   4.834   2.497  2.0851 -1.6998 -0.1545
  495ASN     CG 1974   3.781   4.910   2.451 -0.0337  0.2305 -0.7107
  495ASN    OD1 1975   3.836   4.820   2.513 -0.2768  0.3719  0.0188
  495ASN    ND2 1976   3.838   5.029   2.419 -1.0120  0.1820  0.0880
  495ASN   HD21 1977   3.794   5.101   2.363 -0.3060  0.5911  0.0495
  495ASN   HD22 1978   3.932   5.033   2.453 -1.4751  1.1167  1.3079
  495ASN      C 1979   3.469   4.758   2.295 -0.1494 -0.1664 -0.6882
  495ASN      O 1980   3.469   4.633   2.318  0.2611 -0.3165 -0.1951
  496MET      N 1981   3.363   4.832   2.280  0.0513 -0.6134  0.7509
  496MET      H 1982   3.375   4.927   2.247  1.8057 -1.1781 -0.4123
  496MET     CA 1983   3.226   4.773   2.278  0.2329  0.8816  0.3956
  496MET     HA 1984   3.213   4.703   2.360 -2.9325 -0.1644 -0.8505
  496MET     CB 1985   3.135   4.886   2.293  0.3587  0.7175 -0.3261
  496MET    HB1 1986   3.161   4.945   2.380 -3.2345  0.6534  0.9504
  496MET    HB2 1987   3.137   4.948   2.204  2.9282 -1.3409 -1.8811
  496MET     CG 1988   2.981   4.849   2.330 -0.4162 -0.5776 -0.4181
  496MET    HG1 1989   2.951   4.772   2.258  1.8910  0.3067 -2.4898
  496MET    HG2 1990   2.982   4.808   2.431 -1.4425  0.3865 -0.0032
  496MET     SD 1991   2.864   4.988   2.334  0.2682 -0.1582 -0.1069
  496MET     CE 1992   2.710   4.897   2.371 -0.4359  0.2074 -0.8244
  496MET    HE1 1993   2.744   4.830   2.450  0.1619  2.6156  1.1057
  496MET    HE2 1994   2.628   4.952   2.416 -0.2741  0.1641 -0.4733
  496MET    HE3 1995   2.689   4.830   2.288  0.9581 -1.5436  0.1777
  496MET      C 1996   3.195   4.704   2.140  0.0611  0.2759  0.4695
  496MET      O 1997   3.137   4.596   2.143 -0.3977  0.4841  0.3980
  497ASN      N 1998   3.243   4.760   2.027 -0.2828 -0.0257 -0.4513
  497ASN      H 1999   3.289   4.850   2.030 -0.9106  0.2791  0.2875
  497ASN     CA 2000   3.250   4.696   1.895 -0.3435  0.0628 -0.0053
  497ASN     HA 2001   3.294   4.775   1.834  1.0737  0.9008  2.0094
  497ASN     CB 2002   3.352   4.576   1.882  0.7082  0.2200  0.3020
  497ASN    HB1 2003   3.429   4.588   1.959  1.4131  3.3547 -0.7630
  497ASN    HB2 2004   3.314   4.480   1.916 -0.2799  0.4790 -0.0319
  497ASN     CG 2005   3.421   4.572   1.744 -0.7885  0.1216 -0.2461
  497ASN    OD1 2006   3.483   4.671   1.707 -1.1030 -0.2344 -0.3004
  497ASN    ND2 2007   3.402   4.464   1.671  0.0927  0.3285  0.4422
  497ASN   HD21 2008   3.334   4.394   1.695  1.3092 -1.7376 -1.7041
  497ASN   HD22 2009   3.440   4.475   1.578 -0.2224  1.6607  0.4492
  497ASN      C 2010   3.109   4.682   1.827 -0.3475  0.5320  0.0112
  497ASN      O 2011   3.083   4.576   1.770 -0.5845 -0.0056  0.0055
  498ILE      N 2012   3.029   4.791   1.843 -1.1639  0.1865  0.0491
  498ILE      H 2013   3.062   4.849   1.919 -1.2552  0.0186  0.2191
  498ILE     CA 2014   2.884   4.798   1.815 -0.9277 -0.4337  1.0557
  498ILE     HA 2015   2.839   4.710   1.860  1.1409 -2.3791 -0.4715
  498ILE     CB 2016   2.838   4.938   1.857 -0.2389 -0.0456 -0.5781
  498ILE     HB 2017   2.880   4.947   1.958  3.1281  0.3971 -1.8715
  498ILE    CG1 2018   2.689   4.945   1.872  0.2644 -0.2289 -0.2949
  498ILE   HG11 2019   2.641   4.952   1.774 -1.4805 -0.3541  0.5104
  498ILE   HG12 2020   2.655   4.858   1.928  2.2247 -0.1173  1.1734
  498ILE    CG2 2021   2.910   5.052   1.779 -0.1960  0.4292 -0.8586
  498ILE   HG21 2022   2.867   5.148   1.809 -2.6459 -0.8050 -0.1519
  498ILE   HG22 2023   3.018   5.065   1.793 -0.3976  2.7427 -1.0689
  498ILE   HG23 2024   2.895   5.031   1.674 -1.5980 -0.3927 -0.5038
  498ILE     CD 2025   2.649   5.075   1.952 -0.2728 -0.3310  0.9201
  498ILE    HD1 2026   2.540   5.079   1.957 -0.3724  1.0697 -1.1158
  498ILE    HD2 2027   2.696   5.067   2.050 -0.7418  2.1903  1.4254
  498ILE    HD3 2028   2.688   5.174   1.925  1.0775 -0.0158  3.6370
  498ILE      C 2029   2.863   4.769   1.656  0.8584  0.7877 -0.4980
  498ILE      O 2030   2.946   4.811   1.577 -0.0670 -0.0015 -0.1757
  499ASP      N 2031   2.752   4.687   1.623 -0.5266 -1.0353 -0.2000
  499ASP      H 2032   2.694   4.662   1.702 -1.4010 -0.7754 -0.7455
  499ASP     CA 2033   2.713   4.652   1.488  0.1994  0.1375  0.1046
  499ASP     HA 2034   2.801   4.638   1.426  0.6050 -1.3622  0.9654
  499ASP     CB 2035   2.642   4.516   1.489  0.6782 -0.4715 -0.4104
  499ASP    HB1 2036   2.658   4.466   1.393  1.2468 -1.3314  0.1196
  499ASP    HB2 2037   2.679   4.456   1.571 -1.7472 -0.0041  1.1381
  499ASP     CG 2038   2.491   4.509   1.514  0.7330  0.2763 -0.0705
  499ASP    OD1 2039   2.445   4.510   1.630 -0.0613  0.7514 -0.2244
  499ASP    OD2 2040   2.426   4.509   1.411  0.2584 -0.0749 -0.5022
  499ASP      C 2041   2.606   4.758   1.428 -0.6235  0.2890 -0.4845
  499ASP      O 2042   2.547   4.841   1.502  0.6827  0.2773  0.1621
  500ILE      N 2043   2.583   4.750   1.293 -0.5249  0.4197 -0.1540
  500ILE      H 2044   2.629   4.675   1.243 -0.7868  0.4312 -0.4127
  500ILE     CA 2045   2.484   4.816   1.208 -0.1185 -0.2986  0.0698
  500ILE     HA 2046   2.512   4.916   1.176 -1.5194 -0.1546 -0.7667
  500ILE     CB 2047   2.493   4.748   1.064 -0.1529 -0.1516 -0.1952
  500ILE     HB 2048   2.472   4.642   1.075  3.1277 -0.8451  0.4572
  500ILE    CG1 2049   2.641   4.757   1.012  0.5274 -0.0624  0.5643
  500ILE   HG11 2050   2.683   4.858   1.006  3.0042 -1.0773 -0.2640
  500ILE   HG12 2051   2.717   4.710   1.075 -0.5099 -0.5076  1.5137
  500ILE    CG2 2052   2.385   4.807   0.977  0.2136  0.2174 -0.4404
  500ILE   HG21 2053   2.288   4.766   1.005 -0.2114  1.4119 -0.1231
  500ILE   HG22 2054   2.388   4.916   0.979  0.6689  0.2375 -1.6020
  500ILE   HG23 2055   2.398   4.763   0.878  0.3253 -2.8195  0.8038
  500ILE     CD 2056   2.648   4.701   0.869 -0.2815  0.3949 -0.6261
  500ILE    HD1 2057   2.611   4.778   0.801 -2.1820  2.5625  2.6061
  500ILE    HD2 2058   2.752   4.680   0.842 -0.1907  1.2438 -0.9680
  500ILE    HD3 2059   2.594   4.606   0.865  0.6335 -0.1541 -0.1632
  500ILE      C 2060   2.345   4.830   1.269  0.1982 -0.1591 -0.4230
  500ILE      O 2061   2.299   4.946   1.295 -0.3548 -0.0283  0.1828
  501SER      N 2062   2.288   4.719   1.317 -0.1326  0.1567 -0.8487
  501SER      H 2063   2.346   4.637   1.328 -1.4564 -0.6214  0.8510
  501SER     CA 2064   2.158   4.717   1.382  0.0119  0.6609  0.4463
  501SER     HA 2065   2.092   4.784   1.327  1.0631  0.0693 -1.6475
  501SER     CB 2066   2.105   4.574   1.377  0.1367  0.2909  0.2784
  501SER    HB1 2067   2.004   4.565   1.415 -0.3034 -1.8689 -1.2094
  501SER    HB2 2068   2.095   4.529   1.278  1.6182 -1.6078  0.9436
  501SER     OG 2069   2.171   4.489   1.463  0.4907 -0.1941 -0.2899
  501SER     HG 2070   2.263   4.491   1.440  0.3913  0.8973 -0.6659
  501SER      C 2071   2.159   4.774   1.522 -0.1229  0.1989 -0.4962
  501SER      O 2072   2.062   4.850   1.555  0.3248  0.2938  0.3262
  502ALA      N 2073   2.264   4.757   1.604  0.8845 -0.0897  0.0862
  502ALA      H 2074   2.329   4.685   1.576  1.0845  0.6431 -1.4479
  502ALA     CA 2075   2.270   4.807   1.743  0.0580  0.8996  0.6864
  502ALA     HA 2076   2.176   4.791   1.796 -1.2470  2.1752 -1.1107
  502ALA     CB 2077   2.403   4.751   1.817  0.4576  0.0532 -0.1807
  502ALA    HB1 2078   2.493   4.775   1.761  0.4056  3.7191  1.0052
  502ALA    HB2 2079   2.402   4.794   1.917  1.5456 -0.0019 -0.1423
  502ALA    HB3 2080   2.399   4.644   1.834 -0.9867 -0.0883 -1.1935
  502ALA      C 2081   2.288   4.955   1.742 -0.3823 -0.0041 -0.3400
  502ALA      O 2082   2.213   5.030   1.814 -0.1877  0.2312  0.3852
  503PHE      N 2083   2.376   5.012   1.660 -0.5387  0.1386  0.1241
  503PHE      H 2084   2.448   4.951   1.623  0.3364  0.9875  0.3799
  503PHE     CA 2085   2.415   5.149   1.638 -0.0213  0.6380  0.3146
  503PHE     HA 2086   2.447   5.183   1.737 -0.1710 -1.4970  1.1489
  503PHE     CB 2087   2.534   5.153   1.539  0.4482  0.8295  0.0823
  503PHE    HB1 2088   2.613   5.084   1.571 -0.2920  0.8795  2.1760
  503PHE    HB2 2089   2.499   5.118   1.442  1.5337 -0.9945  0.2983
  503PHE     CG 2090   2.589   5.286   1.516  0.4838 -0.5678  0.1897
  503PHE    CD1 2091   2.550   5.354   1.395  0.6046  0.0826 -0.5917
  503PHE    HD1 2092   2.485   5.304   1.325 -1.2596  0.4925  0.7976
  503PHE    CD2 2093   2.665   5.348   1.617 -0.0134 -0.1883 -0.6274
  503PHE    HD2 2094   2.679   5.295   1.710 -1.0609  0.6745  0.0473
  503PHE    CE1 2095   2.588   5.490   1.374  0.2290  0.3135 -0.0759
  503PHE    HE1 2096   2.565   5.545   1.284 -0.9564  1.4926  0.9126
  503PHE    CE2 2097   2.712   5.480   1.585  0.3449 -0.0182 -0.0740
  503PHE    HE2 2098   2.767   5.528   1.665  0.9292 -1.5430  0.4665
  503PHE     CZ 2099   2.681   5.545   1.467 -0.1850 -0.5926 -0.1135
  503PHE     HZ 2100   2.716   5.646   1.449  0.5829 -0.9669 -0.7753
  503PHE      C 2101   2.300   5.226   1.575  0.2292 -1.3586 -0.1035
  503PHE      O 2102   2.283   5.337   1.621  0.0668 -0.0572 -0.1523
  504SER      N 2103   2.222   5.170   1.481  0.1711  0.3589 -0.0982
  504SER      H 2104   2.236   5.074   1.451  0.4675  0.0459  1.0081
  504SER     CA 2105   2.095   5.218   1.444  0.0573 -0.0272 -0.3462
  504SER     HA 2106   2.106   5.320   1.409  1.9939  0.0166  0.2458
  504SER     CB 2107   2.042   5.134   1.329  0.5203 -0.1669  0.4088
  504SER    HB1 2108   2.023   5.029   1.350  2.0447 -0.6925 -0.6266
  504SER    HB2 2109   1.947   5.176   1.297 -0.3458 -1.8934  0.6469
  504SER     OG 2110   2.143   5.158   1.233 -0.8335 -0.6656 -0.3975
  504SER     HG 2111   2.212   5.095   1.248 -1.1024 -0.9101 -0.1766
  504SER      C 2112   2.001   5.231   1.562 -0.6647 -0.6166 -0.6002
  504SER      O 2113   1.946   5.339   1.581  0.3196 -0.7848  0.1121
  505CYS      N 2114   1.977   5.125   1.649 -0.6581 -0.3260 -0.3134
  505CYS      H 2115   2.036   5.043   1.655 -1.1153 -0.5755  0.9832
  505CYS     CA 2116   1.876   5.125   1.747  0.6854 -0.3704 -0.1486
  505CYS     HA 2117   1.785   5.161   1.700  2.1388  1.2873 -1.8486
  505CYS     CB 2118   1.873   4.988   1.817 -0.4602 -0.0005  0.3062
  505CYS    HB1 2119   1.879   4.916   1.735 -1.3625  0.5425 -0.2487
  505CYS    HB2 2120   1.953   4.955   1.885  0.2076  0.2525 -0.3469
  505CYS     SG 2121   1.706   4.965   1.892  0.1656  0.5806 -0.0198
  505CYS     HG 2122   1.720   5.060   1.985 -2.7661  2.6479 -1.5188
  505CYS      C 2123   1.900   5.226   1.860  0.1033 -0.1477  0.4946
  505CYS      O 2124   1.808   5.285   1.920 -0.7269 -0.1657 -0.3347
  506ILE      N 2125   2.033   5.256   1.892  0.4117  0.6782 -0.1160
  506ILE      H 2126   2.101   5.216   1.830 -1.0088 -0.6432 -0.8727
  506ILE     CA 2127   2.071   5.365   1.982  0.1907 -0.1226 -0.6796
  506ILE     HA 2128   1.995   5.353   2.060  0.2562 -1.4540 -0.8018
  506ILE     CB 2129   2.203   5.344   2.048  0.2461 -0.6049  0.0379
  506ILE     HB 2130   2.218   5.424   2.120 -3.0824  1.0386 -0.9006
  506ILE    CG1 2131   2.321   5.354   1.955  0.0933  0.4229  0.1763
  506ILE   HG11 2132   2.335   5.253   1.918 -1.5670  0.7141 -1.4038
  506ILE   HG12 2133   2.294   5.416   1.869 -2.8286 -1.2009 -0.2153
  506ILE    CG2 2134   2.203   5.215   2.129 -0.1608  0.6944  0.1109
  506ILE   HG21 2135   2.289   5.207   2.196  0.6648  1.7500 -0.8067
  506ILE   HG22 2136   2.118   5.222   2.198 -1.2566  0.4714 -1.1838
  506ILE   HG23 2137   2.195   5.125   2.069 -0.2004 -0.6452  2.0340
  506ILE     CD 2138   2.453   5.388   2.017 -0.6444 -0.1405 -0.5070
  506ILE    HD1 2139   2.528   5.385   1.938  1.0351  0.1789  1.0146
  506ILE    HD2 2140   2.451   5.488   2.060 -0.4127  0.4004 -1.7130
  506ILE    HD3 2141   2.471   5.325   2.104  0.9632  1.1039  0.1271
  506ILE      C 2142   2.061   5.507   1.920 -0.2452  0.5860  0.7950
  506ILE      O 2143   2.049   5.605   1.994 -0.0539 -0.3585 -0.0505
  507ALA      N 2144   2.062   5.520   1.786 -0.3142 -0.4794 -0.4413
  507ALA      H 2145   2.077   5.443   1.723  2.3631  0.0229 -0.5189
  507ALA     CA 2146   2.035   5.648   1.726 -0.2514  0.4853  0.0211
  507ALA     HA 2147   2.075   5.725   1.791 -2.6746 -0.9391  3.5191
  507ALA     CB 2148   2.077   5.651   1.580  0.1845 -0.6705 -0.6367
  507ALA    HB1 2149   2.186   5.648   1.570  0.3074  0.9972 -0.2129
  507ALA    HB2 2150   2.036   5.570   1.520 -0.2001 -1.7995  1.1017
  507ALA    HB3 2151   2.052   5.745   1.531  0.3558 -0.5541 -0.5037
  507ALA      C 2152   1.883   5.674   1.725 -0.1446  0.5243 -0.2175
  507ALA      O 2153   1.845   5.790   1.759 -0.8814  0.1118 -0.3282
  508ALA      N 2154   1.801   5.569   1.707 -0.4790  0.3993 -0.0785
  508ALA      H 2155   1.847   5.480   1.690 -0.0120  0.7649 -0.7833
  508ALA     CA 2156   1.661   5.576   1.703 -0.4874  0.8202  0.3811
  508ALA     HA 2157   1.629   5.645   1.625  1.1945  0.1325 -0.9836
  508ALA     CB 2158   1.610   5.441   1.664  0.4678  0.0030 -0.2369
  508ALA    HB1 2159   1.649   5.371   1.737 -1.1815 -0.6266  0.0930
  508ALA    HB2 2160   1.501   5.448   1.670  0.5850  0.4110  2.4561
  508ALA    HB3 2161   1.645   5.413   1.565 -0.2490  3.3492 -1.5756
  508ALA      C 2162   1.600   5.619   1.838 -0.1428  0.2242  1.3570
  508ALA      O 2163   1.511   5.702   1.835 -0.2518 -0.6509  0.3460
  509LEU      N 2164   1.651   5.562   1.951  0.1969 -0.3366  0.3691
  509LEU      H 2165   1.717   5.487   1.934 -1.5749 -1.7988 -0.4353
  509LEU     CA 2166   1.613   5.593   2.089  0.6327  0.4281 -0.2748
  509LEU     HA 2167   1.505   5.591   2.104  0.5127  0.3975 -1.1158
  509LEU     CB 2168   1.678   5.490   2.181 -0.1096  0.3487 -0.6767
  509LEU    HB1 2169   1.759   5.441   2.127  0.3460  1.2745 -0.8634
  509LEU    HB2 2170   1.732   5.544   2.259 -0.4540  0.6151 -0.6170
  509LEU     CG 2171   1.579   5.398   2.277 -0.3474 -0.7056  0.3421
  509LEU     HG 2172   1.492   5.356   2.225 -1.7538  1.9644  0.3877
  509LEU    CD1 2173   1.647   5.258   2.305 -0.0398  0.7809 -0.3204
  509LEU   HD11 2174   1.675   5.203   2.215  1.2685  0.3417  0.3186
  509LEU   HD12 2175   1.740   5.259   2.363  0.4937 -2.7186 -0.8528
  509LEU   HD13 2176   1.587   5.177   2.348  1.2342 -1.9743 -3.2886
  509LEU    CD2 2177   1.544   5.471   2.400  0.4573  0.2604 -0.1993
  509LEU   HD21 2178   1.621   5.476   2.476  0.2524  0.8944 -0.0278
  509LEU   HD22 2179   1.515   5.576   2.397 -0.8578 -0.0495  0.9142
  509LEU   HD23 2180   1.450   5.433   2.441 -0.1626  0.4939 -1.3471
  509LEU      C 2181   1.660   5.730   2.143  0.2967 -0.0310 -0.0657
  509LEU      O 2182   1.599   5.776   2.238 -0.8516 -0.0836 -0.2543
  510ALA      N 2183   1.754   5.795   2.074  0.4765  0.6795 -0.8935
  510ALA      H 2184   1.791   5.750   1.992  0.9916  0.5118 -0.5708
  510ALA     CA 2185   1.823   5.917   2.117 -0.3686  0.3096  0.0839
  510ALA     HA 2186   1.823   5.925   2.226 -0.8022 -1.0653  0.1977
  510ALA     CB 2187   1.963   5.929   2.054 -0.1522  0.6987 -0.0848
  510ALA    HB1 2188   2.015   6.020   2.084  0.5106 -0.3400  2.1920
  510ALA    HB2 2189   2.029   5.853   2.097 -0.9800  0.5423  0.9677
  510ALA    HB3 2190   1.956   5.925   1.946 -3.6368  1.1226 -0.0148
  510ALA      C 2191   1.744   6.040   2.076 -0.7565  0.4190  0.1767
  510ALA      O 2192   1.752   6.147   2.136  0.0715  0.2994 -0.0049
  511MET      N 2193   1.689   6.026   1.961  0.9857  0.2864  0.1334
  511MET      H 2194   1.680   5.930   1.929  1.0400  0.3737 -0.1507
  511MET     CA 2195   1.591   6.129   1.909 -0.2609 -0.0954 -0.1579
  511MET     HA 2196   1.624   6.227   1.943 -0.9807  0.6307 -1.4574
  511MET     CB 2197   1.594   6.124   1.751 -0.2628  0.0200 -0.0180
  511MET    HB1 2198   1.697   6.127   1.716 -0.6237  0.5089 -1.1024
  511MET    HB2 2199   1.558   6.027   1.717 -0.2684 -0.4061  1.1538
  511MET     CG 2200   1.533   6.248   1.688  0.2984  0.4043 -0.2833
  511MET    HG1 2201   1.431   6.246   1.727  0.2516 -2.0918 -0.3349
  511MET    HG2 2202   1.589   6.337   1.716  0.8918 -0.1946  0.4773
  511MET     SD 2203   1.517   6.248   1.508 -0.2017 -0.3617  0.0067
  511MET     CE 2204   1.385   6.115   1.490  0.1537  0.4691 -0.0424
  511MET    HE1 2205   1.412   6.020   1.536 -0.7078  0.6012  0.7729
  511MET    HE2 2206   1.290   6.141   1.535 -0.7874 -0.2234 -1.5455
  511MET    HE3 2207   1.379   6.088   1.384  1.0942 -0.4919  0.1356
  511MET      C 2208   1.446   6.108   1.959  0.3204 -0.1141 -0.5522
  511MET      O 2209   1.395   6.204   2.013  0.5643 -0.5212  0.0631
  512VAL      N 2210   1.389   5.987   1.952  0.1506  0.2357  0.1180
  512VAL      H 2211   1.439   5.916   1.900 -0.7727 -0.0060 -0.4703
  512VAL     CA 2212   1.259   5.957   1.991 -0.0722  0.7462  0.4298
  512VAL     HA 2213   1.187   6.038   1.981 -1.7575 -0.4115  2.4555
  512VAL     CB 2214   1.202   5.834   1.919  0.6827  0.3818  0.2078
  512VAL     HB 2215   1.257   5.747   1.956  0.6655  0.6433  0.8515
  512VAL    CG1 2216   1.049   5.821   1.950 -0.5825  0.8433  0.6073
  512VAL   HG11 2217   1.032   5.836   2.057 -1.7539 -0.1553  0.5841
  512VAL   HG12 2218   0.987   5.890   1.892  0.3187  1.0663 -0.1036
  512VAL   HG13 2219   1.013   5.723   1.921 -1.0420  0.5511  2.0919
  512VAL    CG2 2220   1.226   5.834   1.765 -0.3583 -0.4415  0.4071
  512VAL   HG21 2221   1.330   5.851   1.735 -0.5524 -0.5527 -0.3548
  512VAL   HG22 2222   1.207   5.733   1.727  0.0846 -0.4208  0.1254
  512VAL   HG23 2223   1.177   5.915   1.711  1.3293  0.8150  0.6740
  512VAL      C 2224   1.270   5.938   2.143 -0.3903  0.0776 -0.8489
  512VAL      O 2225   1.272   5.834   2.202 -0.0409 -0.1573 -0.5655
  513THR      N 2226   1.262   6.049   2.222 -0.2671  0.4153 -0.3035
  513THR      H 2227   1.276   6.139   2.178 -2.3406  0.7733 -0.3148
  513THR     CA 2228   1.262   6.050   2.369  0.0064 -0.0709  0.4143
  513THR     HA 2229   1.189   5.972   2.390 -0.1368 -1.3389 -3.7152
  513THR     CB 2230   1.402   6.012   2.421  1.5382 -0.5894 -0.1574
  513THR     HB 2231   1.412   5.904   2.428 -1.7393 -1.2985 -3.3691
  513THR    OG1 2232   1.417   6.062   2.554  0.0312  0.7766  0.0671
  513THR    HG1 2233   1.354   6.012   2.605  1.6642 -2.8553 -1.1605
  513THR    CG2 2234   1.515   6.078   2.337 -0.6780 -0.4232  0.4907
  513THR   HG21 2235   1.539   6.027   2.244 -1.3075  1.4560 -0.7533
  513THR   HG22 2236   1.504   6.185   2.316  1.5648 -0.6856 -2.7599
  513THR   HG23 2237   1.608   6.082   2.395 -0.9594 -0.7056  0.9627
  513THR      C 2238   1.202   6.194   2.404 -0.2786  0.2212 -0.0971
  513THR      O 2239   1.208   6.287   2.324 -0.1738 -0.1692 -0.2596
  514GLU      N 2240   1.150   6.214   2.527 -0.0749  0.1236  0.4267
  514GLU      H 2241   1.155   6.136   2.590  0.5142 -1.8585 -1.9415
  514GLU     CA 2242   1.080   6.330   2.579 -0.2863 -0.4378  0.7237
  514GLU     HA 2243   0.991   6.356   2.522  0.5002 -0.4937 -0.5585
  514GLU     CB 2244   1.028   6.294   2.722  0.0937  0.0071 -0.4235
  514GLU    HB1 2245   0.999   6.189   2.726  1.4553 -0.3855 -0.4887
  514GLU    HB2 2246   1.106   6.319   2.794  0.4229  0.6773 -0.9962
  514GLU     CG 2247   0.904   6.381   2.752  0.0439  0.1521  0.2265
  514GLU    HG1 2248   0.927   6.480   2.713  0.0937 -0.5376 -1.5737
  514GLU    HG2 2249   0.817   6.342   2.699  1.8686 -3.6737 -0.3452
  514GLU     CD 2250   0.872   6.375   2.902  0.0098 -0.4604 -0.1353
  514GLU    OE1 2251   0.869   6.482   2.973 -0.0700  0.4668  0.2256
  514GLU    OE2 2252   0.852   6.263   2.951 -0.1219  0.8414 -0.3733
  514GLU      C 2253   1.181   6.451   2.588  0.4141  0.6105 -0.6543
  514GLU      O 2254   1.287   6.441   2.652  0.2026 -0.1297  0.2359
  515ARG      N 2255   1.156   6.558   2.509  0.4805  0.8366 -0.2288
  515ARG      H 2256   1.063   6.553   2.471  0.4863 -3.0504 -0.1688
  515ARG     CA 2257   1.242   6.670   2.475  0.5003  0.5375 -0.3591
  515ARG     HA 2258   1.323   6.669   2.548  0.6201 -0.8884 -0.4760
  515ARG     CB 2259   1.307   6.654   2.331  0.4417 -0.4761  0.4709
  515ARG    HB1 2260   1.231   6.619   2.261  0.1374  2.6536 -0.9330
  515ARG    HB2 2261   1.333   6.754   2.297 -0.8477 -0.4908 -0.6846
  515ARG     CG 2262   1.417   6.557   2.335 -0.9795  0.4518  0.0387
  515ARG    HG1 2263   1.473   6.590   2.422  0.9468 -0.0397 -0.9562
  515ARG    HG2 2264   1.384   6.455   2.356 -1.6853  0.7737  0.5087
  515ARG     CD 2265   1.511   6.541   2.206 -0.5379  0.3018  0.8174
  515ARG    HD1 2266   1.444   6.510   2.126 -0.8336 -0.4455  1.3450
  515ARG    HD2 2267   1.553   6.636   2.173 -0.1157 -0.7612 -1.9603
  515ARG     NE 2268   1.630   6.451   2.218 -0.3212  0.1903  0.5075
  515ARG     HE 2269   1.604   6.362   2.178  1.8398 -0.0859 -0.3908
  515ARG     CZ 2270   1.757   6.469   2.248  0.1838  0.1510  0.6213
  515ARG    NH1 2271   1.800   6.589   2.275  0.2964  0.1538 -0.3994
  515ARG   HH11 2272   1.738   6.668   2.290  1.7839  1.4174 -0.6165
  515ARG   HH12 2273   1.899   6.595   2.293  0.4186 -0.2084 -0.9390
  515ARG    NH2 2274   1.834   6.362   2.251  0.5617 -0.2199  0.0289
  515ARG   HH21 2275   1.806   6.266   2.237  1.5572 -0.8113  1.8503
  515ARG   HH22 2276   1.926   6.379   2.288  0.6605  1.4201 -0.8462
  515ARG      C 2277   1.159   6.800   2.486  0.2145 -0.3554  0.3824
  515ARG      O 2278   1.037   6.802   2.458 -0.4758  0.3915  0.1970
  516HIS      N 2279   1.221   6.913   2.523 -0.6608 -0.2549  0.1336
  516HIS      H 2280   1.316   6.903   2.555 -0.7324  0.4873  0.6119
  516HIS     CA 2281   1.167   7.050   2.530  0.0542 -0.5121 -0.0790
  516HIS     HA 2282   1.064   7.047   2.566  0.4061  2.2014  1.3229
  516HIS     CB 2283   1.268   7.133   2.620  0.1515  0.2687 -0.3063
  516HIS    HB1 2284   1.283   7.087   2.718  1.7534  0.1616 -0.5614
  516HIS    HB2 2285   1.370   7.130   2.580  1.0377 -2.2498  1.8040
  516HIS     CG 2286   1.224   7.276   2.653 -0.5513  0.0409 -0.3465
  516HIS    ND1 2287   1.115   7.321   2.737 -0.1746  0.7806  0.8540
  516HIS    CD2 2288   1.285   7.396   2.609  0.0516 -0.2113  0.5843
  516HIS    HD2 2289   1.373   7.409   2.547  0.4815 -1.5437  0.8821
  516HIS    CE1 2290   1.123   7.450   2.745 -0.0556 -0.4189 -0.2167
  516HIS    HE1 2291   1.066   7.517   2.806  0.2348 -0.8539  0.5444
  516HIS    NE2 2292   1.226   7.500   2.683  0.8371  0.0102  0.0674
  516HIS    HE2 2293   1.249   7.598   2.679 -0.5631  0.3507 -0.0395
  516HIS      C 2294   1.168   7.116   2.389  0.6094  0.0364  0.3523
  516HIS      O 2295   1.264   7.100   2.317 -0.2530  0.0509 -0.1025
  517GLY      N 2296   1.067   7.196   2.358  0.0925  0.9624  0.1847
  517GLY      H 2297   0.995   7.205   2.429  1.9088  3.4739  1.8743
  517GLY     CA 2298   1.026   7.257   2.236 -0.2358  0.2597  1.3519
  517GLY    HA1 2299   1.026   7.361   2.266 -3.1841  0.5452  0.6376
  517GLY    HA2 2300   1.099   7.232   2.159 -2.7538 -0.1167 -1.0725
  517GLY      C 2301   0.892   7.204   2.191  0.0185  0.6919 -0.6898
  517GLY      O 2302   0.809   7.273   2.132  0.0036  0.2999  0.4410
  518LEU      N 2303   0.874   7.071   2.206 -0.3677 -0.2670  0.3616
  518LEU      H 2304   0.943   7.014   2.251  0.9530  1.1523  0.2102
  518LEU     CA 2305   0.752   6.997   2.168  0.0339 -0.5518 -0.3877
  518LEU     HA 2306   0.718   7.033   2.071  1.9496 -0.3330 -1.0237
  518LEU     CB 2307   0.785   6.847   2.170  0.2067  0.1796  0.0089
  518LEU    HB1 2308   0.831   6.826   2.266  0.4168  2.4406  0.4615
  518LEU    HB2 2309   0.688   6.796   2.172  0.5594 -0.4870  0.9511
  518LEU     CG 2310   0.882   6.798   2.054 -0.0099 -0.7002  0.1933
  518LEU     HG 2311   0.880   6.878   1.979 -1.4768  1.3437  2.2971
  518LEU    CD1 2312   1.027   6.775   2.109 -0.1817  0.2496  0.2844
  518LEU   HD11 2313   1.024   6.690   2.177 -1.8573  0.7223  0.8337
  518LEU   HD12 2314   1.095   6.749   2.028 -1.4307  0.1010 -0.7310
  518LEU   HD13 2315   1.062   6.864   2.162 -1.1956  2.2872 -2.2349
  518LEU    CD2 2316   0.818   6.670   1.990  0.0267  0.0697 -0.2447
  518LEU   HD21 2317   0.877   6.627   1.909  2.1097  0.9279  0.7177
  518LEU   HD22 2318   0.795   6.601   2.072  0.0626 -0.8714 -1.0103
  518LEU   HD23 2319   0.723   6.698   1.945  0.3880 -1.5306 -2.1466
  518LEU      C 2320   0.641   7.024   2.273 -0.5818  0.0445 -0.5592
  518LEU      O 2321   0.671   6.997   2.387  0.3177  0.3530  0.2706
  519LYS      N 2322   0.528   7.079   2.235 -0.0319 -1.2636 -0.9053
  519LYS      H 2323   0.517   7.097   2.137  1.1980  3.0690 -0.4494
  519LYS     CA 2324   0.430   7.129   2.327  0.1618  0.3363  0.2850
  519LYS     HA 2325   0.478   7.177   2.412  0.5895 -0.2861  0.4014
  519LYS     CB 2326   0.348   7.232   2.256  0.2077  0.1030 -0.3631
  519LYS    HB1 2327   0.298   7.293   2.330 -0.7485 -1.8697  0.6894
  519LYS    HB2 2328   0.413   7.305   2.208 -0.0828  1.9553  1.8683
  519LYS     CG 2329   0.249   7.189   2.150 -0.3769 -0.0270  0.0981
  519LYS    HG1 2330   0.278   7.100   2.094 -1.5108  0.3544 -1.1547
  519LYS    HG2 2331   0.153   7.157   2.190 -0.4610  0.8820  0.6427
  519LYS     CD 2332   0.214   7.299   2.048 -0.3575 -0.2141 -1.2029
  519LYS    HD1 2333   0.293   7.325   1.977 -2.3823  0.7842 -3.2663
  519LYS    HD2 2334   0.142   7.259   1.976 -0.3691 -0.9224 -0.8101
  519LYS     CE 2335   0.157   7.423   2.123  0.1320 -0.2028 -0.2892
  519LYS    HE1 2336   0.082   7.397   2.198  1.0828  0.4346  0.9180
  519LYS    HE2 2337   0.239   7.471   2.176 -0.8279  2.2153 -0.8628
  519LYS     NZ 2338   0.108   7.529   2.033  0.4150  0.2944  0.2328
  519LYS    HZ1 2339   0.186   7.574   1.986  1.2277  1.2623  2.3675
  519LYS    HZ2 2340   0.047   7.489   1.964  0.7068  0.2973 -0.0302
  519LYS    HZ3 2341   0.059   7.607   2.074 -0.5963  0.2315 -0.8318
  519LYS      C 2342   0.347   7.016   2.378  0.1649 -0.0659 -0.4393
  519LYS      O 2343   0.314   7.023   2.496 -0.0600 -0.1305 -0.0157
  520GLU      N 2344   0.341   6.899   2.312  0.6921  0.0507  0.5682
  520GLU      H 2345   0.383   6.895   2.220 -2.2097 -1.7552 -0.8473
  520GLU     CA 2346   0.291   6.774   2.361  0.3767 -0.0190  0.3410
  520GLU     HA 2347   0.257   6.781   2.465 -1.1174 -1.8822  0.0482
  520GLU     CB 2348   0.170   6.737   2.267  0.3945  0.6839 -0.6467
  520GLU    HB1 2349   0.218   6.706   2.174 -0.0997 -0.3721 -0.5630
  520GLU    HB2 2350   0.131   6.643   2.306  0.5909  0.5746 -0.7087
  520GLU     CG 2351   0.049   6.835   2.258  0.2868  0.4122 -0.4740
  520GLU    HG1 2352   0.067   6.942   2.241 -1.0236  0.9684  1.3209
  520GLU    HG2 2353  -0.012   6.807   2.173  0.4857 -0.4381 -0.3402
  520GLU     CD 2354  -0.043   6.833   2.382 -0.0749 -0.2334  0.2540
  520GLU    OE1 2355  -0.133   6.919   2.402  0.4298  0.4035  0.3547
  520GLU    OE2 2356  -0.025   6.736   2.461 -0.0409 -0.2555 -0.0534
  520GLU      C 2357   0.402   6.667   2.376 -0.1340  0.2717  0.0558
  520GLU      O 2358   0.415   6.585   2.282 -0.3590  0.3081 -0.5237
  521PRO      N 2359   0.498   6.677   2.470 -0.0093 -0.3880 -0.4644
  521PRO     CA 2360   0.614   6.587   2.468 -1.0274  1.2056 -0.2928
  521PRO     HA 2361   0.669   6.595   2.374  1.1026 -2.0282  0.4958
  521PRO     CB 2362   0.697   6.651   2.581  0.5601 -0.0061  0.1398
  521PRO    HB1 2363   0.771   6.585   2.625  0.5636 -0.0216  0.1106
  521PRO    HB2 2364   0.757   6.734   2.544  0.8371  1.2634  3.1737
  521PRO     CG 2365   0.598   6.726   2.674  0.4259 -0.6730  0.4756
  521PRO    HG1 2366   0.564   6.656   2.750  0.2085 -2.6027 -1.3147
  521PRO    HG2 2367   0.647   6.809   2.724  0.7011 -0.4905 -0.0805
  521PRO     CD 2368   0.486   6.767   2.584  1.1311  0.0053  0.4111
  521PRO    HD1 2369   0.391   6.766   2.638 -0.1976 -0.4530 -1.8318
  521PRO    HD2 2370   0.493   6.872   2.554  3.2912 -0.0448  0.6232
  521PRO      C 2371   0.578   6.443   2.508  0.4567 -0.1952 -0.0459
  521PRO      O 2372   0.635   6.356   2.454 -0.5087 -0.1002  0.4386
  522LYS      N 2373   0.481   6.422   2.604  0.2783 -0.0970  0.0274
  522LYS      H 2374   0.433   6.509   2.621  0.5620  0.3112 -1.1496
  522LYS     CA 2375   0.448   6.295   2.666  0.2712 -0.2028  0.2312
  522LYS     HA 2376   0.539   6.241   2.691 -0.3293 -0.3121  2.3302
  522LYS     CB 2377   0.359   6.315   2.786 -0.1363 -0.7481 -1.0420
  522LYS    HB1 2378   0.257   6.342   2.761 -0.2430  1.7076  1.5110
  522LYS    HB2 2379   0.352   6.220   2.839 -1.3167 -1.5340 -2.5493
  522LYS     CG 2380   0.405   6.422   2.894 -0.5540  0.0302 -0.3242
  522LYS    HG1 2381   0.423   6.517   2.844  2.3838 -1.0759 -1.5671
  522LYS    HG2 2382   0.328   6.434   2.971  2.2125  4.8226  2.2432
  522LYS     CD 2383   0.531   6.375   2.967  0.0362 -0.6521 -0.6120
  522LYS    HD1 2384   0.517   6.271   2.998 -2.1667  0.5036  2.9777
  522LYS    HD2 2385   0.611   6.376   2.893  0.8651 -1.7268  0.2274
  522LYS     CE 2386   0.573   6.458   3.094 -0.3016 -0.5724  0.4875
  522LYS    HE1 2387   0.590   6.561   3.062 -1.2760 -0.7975 -0.8150
  522LYS    HE2 2388   0.496   6.452   3.170  0.2006 -0.8602  0.9868
  522LYS     NZ 2389   0.698   6.411   3.159  0.0759  0.2374 -0.2307
  522LYS    HZ1 2390   0.707   6.316   3.193  1.6502  0.7728  0.9807
  522LYS    HZ2 2391   0.778   6.420   3.099  0.7737 -0.9872  0.4640
  522LYS    HZ3 2392   0.725   6.480   3.228  1.2120 -0.1420 -0.2850
  522LYS      C 2393   0.382   6.198   2.560 -0.2599 -0.1424  0.1046
  522LYS      O 2394   0.389   6.080   2.579  0.3469  0.7146  0.7996
  523ARG      N 2395   0.327   6.252   2.449 -0.5303  0.4339  0.3388
  523ARG      H 2396   0.322   6.353   2.455  0.1775  0.3853  3.3464
  523ARG     CA 2397   0.273   6.182   2.334  0.3458  0.6762 -0.2109
  523ARG     HA 2398   0.194   6.119   2.373  0.4759  0.3478 -0.4756
  523ARG     CB 2399   0.206   6.296   2.242 -0.2905  0.0391  0.2818
  523ARG    HB1 2400   0.118   6.331   2.294 -0.4964 -1.2256  0.8272
  523ARG    HB2 2401   0.275   6.379   2.227  1.6671 -1.3093  1.3638
  523ARG     CG 2402   0.162   6.241   2.109  0.3100 -0.5945  0.2048
  523ARG    HG1 2403   0.249   6.218   2.047  1.1387  1.9543  0.3143
  523ARG    HG2 2404   0.098   6.155   2.129 -0.8162 -0.1644 -1.3753
  523ARG     CD 2405   0.068   6.337   2.032 -0.6023 -0.6095 -0.3729
  523ARG    HD1 2406   0.018   6.298   1.943 -0.4274  0.1196 -0.7940
  523ARG    HD2 2407  -0.012   6.366   2.100 -1.7355 -0.7735 -1.5949
  523ARG     NE 2408   0.134   6.467   1.996 -0.2860 -0.0625 -0.0803
  523ARG     HE 2409   0.232   6.465   2.018 -0.6161 -1.6890  1.5126
  523ARG     CZ 2410   0.059   6.569   1.942 -0.2336 -0.5183  0.2564
  523ARG    NH1 2411  -0.074   6.554   1.928 -0.5881 -0.1308 -0.2683
  523ARG   HH11 2412  -0.125   6.476   1.966 -0.8223 -0.5185 -1.3497
  523ARG   HH12 2413  -0.137   6.632   1.915 -1.4080 -0.7384 -0.0070
  523ARG    NH2 2414   0.122   6.679   1.902  0.3625  0.8292  0.1881
  523ARG   HH21 2415   0.222   6.685   1.902  0.6172 -2.0598  1.0086
  523ARG   HH22 2416   0.077   6.766   1.877 -0.4170  0.5633  0.6302
  523ARG      C 2417   0.383   6.098   2.251  0.2675 -0.8661 -0.8260
  523ARG      O 2418   0.344   6.012   2.172  0.0634  0.0025 -0.4975
  524VAL      N 2419   0.516   6.124   2.269 -0.0681  0.3643  0.4080
  524VAL      H 2420   0.545   6.197   2.333 -1.2957 -0.1825  1.6225
  524VAL     CA 2421   0.622   6.048   2.205  0.2468  0.8020  0.1789
  524VAL     HA 2422   0.588   6.027   2.103 -0.8289  2.3307  0.1942
  524VAL     CB 2423   0.741   6.146   2.190  0.5938 -0.2414 -0.4717
  524VAL     HB 2424   0.779   6.179   2.286  0.6625 -1.4245 -0.0736
  524VAL    CG1 2425   0.864   6.074   2.131 -0.0964 -0.2230  0.7729
  524VAL   HG11 2426   0.845   6.022   2.037 -0.8703  1.3464  0.0151
  524VAL   HG12 2427   0.952   6.133   2.104  0.6086 -2.0927 -1.3283
  524VAL   HG13 2428   0.918   6.003   2.193  2.3387  1.0830  0.2973
  524VAL    CG2 2429   0.711   6.270   2.106 -0.1239 -0.1226  0.2869
  524VAL   HG21 2430   0.802   6.329   2.096 -0.7169  0.4834 -2.4627
  524VAL   HG22 2431   0.686   6.237   2.005  0.2909  0.3159  0.0369
  524VAL   HG23 2432   0.629   6.338   2.130  0.6993  1.7158 -1.7996
  524VAL      C 2433   0.656   5.913   2.274  0.4408 -1.0822  0.1217
  524VAL      O 2434   0.719   5.834   2.217 -0.5696  0.4514 -0.2455
  525GLU      N 2435   0.628   5.896   2.400  0.5185 -0.2006 -0.4932
  525GLU      H 2436   0.576   5.973   2.438  3.6276  2.6516 -1.5058
  525GLU     CA 2437   0.670   5.788   2.496 -0.2081  1.0158  0.1158
  525GLU     HA 2438   0.778   5.799   2.501 -0.1354  0.3835 -0.0416
  525GLU     CB 2439   0.593   5.815   2.626  0.9787  0.9454  0.5913
  525GLU    HB1 2440   0.594   5.921   2.654  0.3273  1.3428 -0.7892
  525GLU    HB2 2441   0.485   5.799   2.624  0.8341  1.8393  0.7297
  525GLU     CG 2442   0.643   5.737   2.755 -0.2097 -0.1850  0.1782
  525GLU    HG1 2443   0.567   5.749   2.832 -2.0974 -0.6361 -1.5228
  525GLU    HG2 2444   0.650   5.628   2.752  1.2756 -0.1675  1.4797
  525GLU     CD 2445   0.789   5.781   2.802  0.7663 -0.4320 -0.9045
  525GLU    OE1 2446   0.847   5.700   2.873  0.2016  0.1167  0.2283
  525GLU    OE2 2447   0.837   5.895   2.782 -0.1251  0.0805  0.2257
  525GLU      C 2448   0.639   5.648   2.437  0.2533 -0.5398 -0.6842
  525GLU      O 2449   0.707   5.550   2.459 -0.0040  0.5322 -0.5784
  526GLU      N 2450   0.533   5.633   2.364  0.5086  0.0685  0.2769
  526GLU      H 2451   0.475   5.715   2.356 -2.5355 -1.9957 -0.4027
  526GLU     CA 2452   0.477   5.510   2.305 -0.7237  0.7694  0.2812
  526GLU     HA 2453   0.474   5.440   2.388  0.8184 -0.6638 -0.8011
  526GLU     CB 2454   0.328   5.535   2.260 -0.3662 -0.2984  0.7061
  526GLU    HB1 2455   0.284   5.595   2.340 -1.4794  1.2641 -0.9869
  526GLU    HB2 2456   0.336   5.599   2.172  0.7256 -2.3861 -0.7903
  526GLU     CG 2457   0.249   5.411   2.232  0.1093  0.0762  0.2317
  526GLU    HG1 2458   0.156   5.427   2.177  0.0536 -2.1163 -0.4107
  526GLU    HG2 2459   0.300   5.348   2.160 -0.7480  1.5470 -1.7830
  526GLU     CD 2460   0.208   5.334   2.351  0.2842  0.0835 -0.6746
  526GLU    OE1 2461   0.165   5.393   2.451 -0.5089 -0.0656 -0.3704
  526GLU    OE2 2462   0.243   5.212   2.354  0.0386 -0.0297  0.2248
  526GLU      C 2463   0.560   5.467   2.186 -0.2204 -0.0244 -0.0002
  526GLU      O 2464   0.587   5.348   2.163 -0.1217  0.1671  0.4642
  527LEU      N 2465   0.626   5.561   2.124 -0.3624  0.0942  0.3274
  527LEU      H 2466   0.615   5.658   2.151  1.3883  0.0862  1.1287
  527LEU     CA 2467   0.714   5.548   2.015  0.8899  0.2884 -0.0972
  527LEU     HA 2468   0.693   5.462   1.952  1.5865 -0.2539  0.3950
  527LEU     CB 2469   0.704   5.682   1.935 -0.5025 -0.1959  0.4105
  527LEU    HB1 2470   0.761   5.764   1.977 -0.7088  0.7629 -1.0850
  527LEU    HB2 2471   0.756   5.658   1.842  1.9263 -1.3768  1.9680
  527LEU     CG 2472   0.558   5.736   1.915  0.2490 -0.2626 -0.1012
  527LEU     HG 2473   0.506   5.754   2.009 -1.5910 -0.4575 -1.0478
  527LEU    CD1 2474   0.553   5.873   1.848 -0.4886  0.0819  0.1224
  527LEU   HD11 2475   0.464   5.927   1.883  0.6427  1.0662  1.5906
  527LEU   HD12 2476   0.641   5.933   1.871 -0.4995 -0.1801  0.9113
  527LEU   HD13 2477   0.535   5.858   1.742 -0.1580 -2.1989  0.3311
  527LEU    CD2 2478   0.485   5.636   1.828 -0.1023  0.2056  0.3174
  527LEU   HD21 2479   0.485   5.534   1.866  0.6620 -0.0189 -0.2465
  527LEU   HD22 2480   0.380   5.660   1.816 -0.5581 -2.0671 -0.6424
  527LEU   HD23 2481   0.529   5.626   1.729 -0.4335 -0.3118  0.2225
  527LEU      C 2482   0.860   5.541   2.055 -1.3099 -0.4283  0.1564
  527LEU      O 2483   0.931   5.462   1.990 -0.4626  0.9857  0.2536
  528GLN      N 2484   0.908   5.603   2.164  0.6811 -1.3412  0.1835
  528GLN      H 2485   0.854   5.676   2.207 -0.0953 -0.9744 -1.3449
  528GLN     CA 2486   1.027   5.562   2.240  0.8631 -0.4969  1.4970
  528GLN     HA 2487   1.115   5.575   2.177 -1.2416 -2.8483 -2.3035
  528GLN     CB 2488   1.036   5.662   2.361 -0.6583  0.0188  0.4544
  528GLN    HB1 2489   1.048   5.761   2.317 -0.6174 -0.1454  0.0923
  528GLN    HB2 2490   0.937   5.661   2.406 -0.9611 -2.7445 -0.1249
  528GLN     CG 2491   1.148   5.630   2.453 -0.0840  0.0934 -0.4279
  528GLN    HG1 2492   1.236   5.600   2.396 -0.4279  2.7984 -2.5765
  528GLN    HG2 2493   1.174   5.731   2.484 -0.7619  0.6674 -1.6808
  528GLN     CD 2494   1.119   5.546   2.571  0.0345  0.1858  0.0414
  528GLN    OE1 2495   1.206   5.479   2.624 -0.0523  0.3508 -0.2006
  528GLN    NE2 2496   0.990   5.544   2.610  0.6342 -0.0167  0.1461
  528GLN   HE21 2497   0.918   5.601   2.569  0.6920 -1.4068 -2.0799
  528GLN   HE22 2498   0.972   5.506   2.702 -0.0051  0.8789  0.4044
  528GLN      C 2499   1.027   5.413   2.281  0.0073  0.9055 -0.5210
  528GLN      O 2500   1.117   5.331   2.251  0.5265 -0.6507  0.0174
  529ASN      N 2501   0.925   5.369   2.347  0.8708 -0.2130  0.6981
  529ASN      H 2502   0.840   5.423   2.356  0.4681 -0.4374 -1.2515
  529ASN     CA 2503   0.912   5.229   2.400  0.0711  0.4890  0.3334
  529ASN     HA 2504   1.001   5.214   2.461  0.6503  0.4474 -0.5078
  529ASN     CB 2505   0.780   5.215   2.479  0.4895  0.9076 -0.3735
  529ASN    HB1 2506   0.711   5.293   2.447 -2.5657  0.1078  3.5178
  529ASN    HB2 2507   0.735   5.116   2.476 -1.7630  1.6736  2.6674
  529ASN     CG 2508   0.795   5.226   2.632 -0.8201  0.2295  0.4586
  529ASN    OD1 2509   0.843   5.134   2.698 -0.6211 -0.2488 -0.2727
  529ASN    ND2 2510   0.757   5.341   2.688  0.3150  0.5382  0.4334
  529ASN   HD21 2511   0.710   5.401   2.622 -0.2800 -0.2682  0.1101
  529ASN   HD22 2512   0.759   5.351   2.789 -1.6421 -1.2517  0.7163
  529ASN      C 2513   0.918   5.111   2.304 -0.5092 -0.4419 -1.0091
  529ASN      O 2514   0.956   5.001   2.349  0.4789 -0.5797  0.3007
  530LYS      N 2515   0.885   5.135   2.177 -0.2845 -0.8085 -0.7625
  530LYS      H 2516   0.856   5.230   2.158 -2.2061 -0.8072  1.6521
  530LYS     CA 2517   0.887   5.046   2.065  0.4153 -0.4313  0.0525
  530LYS     HA 2518   0.833   4.956   2.093  0.0812  0.0483  0.9929
  530LYS     CB 2519   0.818   5.109   1.947 -0.2034 -0.4996  0.6060
  530LYS    HB1 2520   0.843   5.215   1.953 -1.0601 -0.3167  1.0775
  530LYS    HB2 2521   0.849   5.056   1.858  0.8379 -2.0043  1.8120
  530LYS     CG 2522   0.670   5.084   1.946  0.1802  0.0974 -0.5160
  530LYS    HG1 2523   0.663   4.976   1.943  0.0696  0.1203 -1.5960
  530LYS    HG2 2524   0.607   5.105   2.033 -1.5652  3.3024 -2.3654
  530LYS     CD 2525   0.604   5.154   1.825 -0.2165  0.3342 -0.3264
  530LYS    HD1 2526   0.596   5.255   1.865  2.0991  1.6067 -2.7766
  530LYS    HD2 2527   0.678   5.159   1.746  1.1597 -0.4198  0.8763
  530LYS     CE 2528   0.462   5.102   1.786 -0.6440 -0.2802 -0.7956
  530LYS    HE1 2529   0.459   4.993   1.779 -0.4287 -0.4896  1.7460
  530LYS    HE2 2530   0.385   5.114   1.862  1.9309  1.4732  1.7105
  530LYS     NZ 2531   0.418   5.176   1.666 -0.0243 -0.1620  0.2586
  530LYS    HZ1 2532   0.351   5.248   1.685  0.9816  2.1754 -3.8703
  530LYS    HZ2 2533   0.490   5.216   1.607 -1.7460  1.6187 -0.7456
  530LYS    HZ3 2534   0.366   5.109   1.611 -1.0325  1.0170 -0.2694
  530LYS      C 2535   1.032   5.002   2.028  0.4140 -0.2271  0.0197
  530LYS      O 2536   1.060   4.889   2.006  0.1092 -0.2680 -0.2775
  531ILE      N 2537   1.123   5.102   2.029 -0.8453 -0.3765  0.3024
  531ILE      H 2538   1.096   5.194   2.060  0.8524 -0.2796  1.7121
  531ILE     CA 2539   1.268   5.095   2.011  0.1148  0.7158 -0.1301
  531ILE     HA 2540   1.280   5.039   1.918 -1.4860  3.8456 -2.4410
  531ILE     CB 2541   1.322   5.240   1.986  0.8880 -0.2812 -0.2507
  531ILE     HB 2542   1.303   5.285   2.083  1.1039 -0.3271 -0.1870
  531ILE    CG1 2543   1.252   5.317   1.868 -0.6344 -0.0681 -0.0117
  531ILE   HG11 2544   1.289   5.290   1.769  1.5816  0.0247  0.7347
  531ILE   HG12 2545   1.146   5.290   1.872 -0.0599 -2.4520  0.6163
  531ILE    CG2 2546   1.476   5.252   1.966 -0.4331  0.0932 -0.3732
  531ILE   HG21 2547   1.508   5.196   1.878  1.7653  1.4291 -0.5135
  531ILE   HG22 2548   1.524   5.349   1.960  0.6621 -0.4102 -0.0935
  531ILE   HG23 2549   1.544   5.206   2.038  2.4186  0.7960 -2.4034
  531ILE     CD 2550   1.253   5.471   1.876  0.4543 -0.1212 -0.3729
  531ILE    HD1 2551   1.353   5.499   1.844  1.5664 -1.5558  1.6263
  531ILE    HD2 2552   1.186   5.528   1.812 -1.5091 -0.7065  1.0575
  531ILE    HD3 2553   1.231   5.504   1.978  1.6228  2.3809 -0.8559
  531ILE      C 2554   1.334   5.023   2.135 -0.0142 -0.0277 -0.1164
  531ILE      O 2555   1.430   4.940   2.116 -0.2792 -0.0782  0.1486
  532VAL      N 2556   1.289   5.052   2.256 -0.5285  0.6509  0.0479
  532VAL      H 2557   1.222   5.128   2.252 -1.5845 -0.2407  0.0104
  532VAL     CA 2558   1.330   4.984   2.379 -0.3950 -0.2653  0.0490
  532VAL     HA 2559   1.439   4.990   2.377 -0.3926  0.2032  1.0186
  532VAL     CB 2560   1.273   5.056   2.500 -0.1792  0.0721 -0.2249
  532VAL     HB 2561   1.164   5.056   2.495 -0.1636  0.0820 -0.5842
  532VAL    CG1 2562   1.302   5.001   2.641  0.5591  0.1906 -0.0434
  532VAL   HG11 2563   1.292   4.892   2.639  1.5837 -0.0138  2.1110
  532VAL   HG12 2564   1.401   5.038   2.668  0.3021  0.4404  0.5821
  532VAL   HG13 2565   1.226   5.042   2.708  0.4086  1.4442 -0.9513
  532VAL    CG2 2566   1.300   5.204   2.511 -0.2751 -0.5944  0.1304
  532VAL   HG21 2567   1.263   5.249   2.604 -1.0308  0.1401 -0.5038
  532VAL   HG22 2568   1.403   5.232   2.491 -0.3948  0.2745  0.6319
  532VAL   HG23 2569   1.237   5.253   2.437 -1.0976  1.3225  1.9635
  532VAL      C 2570   1.290   4.832   2.370  0.3838 -0.0811 -0.1380
  532VAL      O 2571   1.369   4.746   2.418  0.5744 -0.5569  0.0895
  533ASN      N 2572   1.175   4.802   2.310  0.2033  0.1683 -0.7507
  533ASN      H 2573   1.122   4.881   2.275  0.7692  0.6285 -0.5955
  533ASN     CA 2574   1.138   4.661   2.280  0.3531 -0.7270 -0.1818
  533ASN     HA 2575   1.145   4.595   2.366 -0.4947  1.0998  1.3488
  533ASN     CB 2576   0.997   4.658   2.222  0.2294  0.9288 -0.1101
  533ASN    HB1 2577   0.932   4.727   2.276 -1.6241  0.3953 -1.5857
  533ASN    HB2 2578   0.988   4.694   2.120 -0.0969 -0.9062 -0.7745
  533ASN     CG 2579   0.930   4.522   2.225  0.4483  0.1966 -0.1824
  533ASN    OD1 2580   0.855   4.490   2.316  0.4126 -0.0569 -0.1961
  533ASN    ND2 2581   0.963   4.430   2.133 -0.1663 -0.2530 -0.2726
  533ASN   HD21 2582   1.032   4.457   2.064  0.6328  0.7298  0.8609
  533ASN   HD22 2583   0.935   4.335   2.151  2.7341 -0.9123  1.4240
  533ASN      C 2584   1.233   4.610   2.168 -0.1081  0.0168 -0.0167
  533ASN      O 2585   1.264   4.492   2.168 -0.0440 -0.0927  0.9022
  534CYS      N 2586   1.264   4.686   2.065  0.1469  0.1186 -0.2771
  534CYS      H 2587   1.234   4.782   2.056  0.4898  0.0857 -2.2088
  534CYS     CA 2588   1.347   4.645   1.952 -0.6193  0.2084  0.1755
  534CYS     HA 2589   1.308   4.553   1.909  0.5501  0.1027 -0.7393
  534CYS     CB 2590   1.344   4.766   1.849 -0.1666  0.4924  0.3515
  534CYS    HB1 2591   1.242   4.794   1.823 -0.9170 -0.8637  1.7095
  534CYS    HB2 2592   1.389   4.855   1.893  0.7745  0.6857 -0.9255
  534CYS     SG 2593   1.431   4.729   1.695 -0.6817 -0.2048 -0.0173
  534CYS     HG 2594   1.374   4.614   1.659 -1.7893 -0.4563  2.3482
  534CYS      C 2595   1.496   4.620   1.996 -0.4225 -0.3851 -0.6007
  534CYS      O 2596   1.551   4.516   1.955 -0.0717 -0.6602  0.0778
  535LEU      N 2597   1.550   4.703   2.088  0.4633 -0.1886  0.1164
  535LEU      H 2598   1.495   4.786   2.109 -1.4766 -0.7836 -2.1689
  535LEU     CA 2599   1.678   4.690   2.151  0.4260 -0.7720  0.1281
  535LEU     HA 2600   1.761   4.682   2.082  2.1503  2.9804  1.5399
  535LEU     CB 2601   1.702   4.822   2.236  0.4957  0.3429  0.5393
  535LEU    HB1 2602   1.652   4.901   2.180 -0.1550 -0.8454 -0.6256
  535LEU    HB2 2603   1.640   4.819   2.325  2.5324 -0.1089  2.0026
  535LEU     CG 2604   1.839   4.851   2.282  0.0614  0.0484  0.5106
  535LEU     HG 2605   1.882   4.755   2.310 -0.1680 -0.1199  0.2851
  535LEU    CD1 2606   1.926   4.910   2.172 -0.3458  0.2222  0.1046
  535LEU   HD11 2607   1.935   4.843   2.087  3.1525  1.9425 -1.0681
  535LEU   HD12 2608   1.893   5.006   2.132  2.2968  0.6822 -1.1896
  535LEU   HD13 2609   2.023   4.937   2.212  0.6873 -0.0919 -2.0565
  535LEU    CD2 2610   1.846   4.939   2.403 -0.0609  0.0242 -0.6882
  535LEU   HD21 2611   1.819   5.044   2.389 -1.4034 -0.4494 -1.7827
  535LEU   HD22 2612   1.799   4.900   2.493 -0.0276 -0.4357 -0.8689
  535LEU   HD23 2613   1.951   4.953   2.431  0.0843  1.1026 -1.6964
  535LEU      C 2614   1.664   4.572   2.248  0.0161 -0.3484 -0.4714
  535LEU      O 2615   1.759   4.496   2.247 -0.2595  0.5057 -0.0286
  536LYS      N 2616   1.561   4.547   2.328  0.2216 -0.4040  0.4334
  536LYS      H 2617   1.480   4.607   2.330 -0.1175 -0.5966 -2.4698
  536LYS     CA 2618   1.548   4.426   2.419 -0.0485 -0.1821 -0.0194
  536LYS     HA 2619   1.642   4.432   2.474 -1.1649  1.1108  1.8520
  536LYS     CB 2620   1.425   4.449   2.511  0.2605  0.4286 -1.0084
  536LYS    HB1 2621   1.448   4.547   2.555  4.6088 -1.3586  1.3675
  536LYS    HB2 2622   1.334   4.462   2.452  0.5836  2.7746 -1.0688
  536LYS     CG 2623   1.415   4.355   2.629 -0.0115 -0.3785 -0.0650
  536LYS    HG1 2624   1.367   4.272   2.578  1.2509 -0.3513 -1.3711
  536LYS    HG2 2625   1.514   4.336   2.672  0.1095  1.0354  0.3117
  536LYS     CD 2626   1.323   4.409   2.739  0.4088 -0.8054  0.2201
  536LYS    HD1 2627   1.381   4.493   2.776 -0.1601 -1.1474  1.9561
  536LYS    HD2 2628   1.234   4.457   2.697 -0.4746 -0.5382  2.3032
  536LYS     CE 2629   1.280   4.295   2.832 -0.0554 -0.1701  0.5140
  536LYS    HE1 2630   1.227   4.219   2.775 -1.4356  1.6168 -0.6815
  536LYS    HE2 2631   1.371   4.246   2.866 -0.3013 -1.5602 -0.7062
  536LYS     NZ 2632   1.203   4.344   2.951 -0.4842  0.4470  0.3857
  536LYS    HZ1 2633   1.257   4.412   3.002 -0.4440 -0.4072  1.4951
  536LYS    HZ2 2634   1.112   4.383   2.927 -0.6751 -0.4299 -0.3807
  536LYS    HZ3 2635   1.185   4.262   3.007 -1.3328 -0.2374 -0.8432
  536LYS      C 2636   1.535   4.289   2.350  0.1531  1.2320 -0.0388
  536LYS      O 2637   1.562   4.184   2.412 -0.0574  0.0876  0.0109
  537ASP      N 2638   1.485   4.298   2.225  0.0462  0.0100  0.1657
  537ASP      H 2639   1.453   4.387   2.189  2.9295  0.7287 -0.8558
  537ASP     CA 2640   1.482   4.187   2.133 -0.5077 -0.1428 -0.1135
  537ASP     HA 2641   1.454   4.092   2.178  0.5018 -0.0748  0.6862
  537ASP     CB 2642   1.367   4.222   2.033  0.3188 -0.0347  0.5999
  537ASP    HB1 2643   1.274   4.245   2.086 -0.3456 -1.0637 -0.0927
  537ASP    HB2 2644   1.378   4.308   1.967 -2.2819  0.2045  0.3812
  537ASP     CG 2645   1.342   4.104   1.934  0.3953 -0.1383  0.5801
  537ASP    OD1 2646   1.386   4.132   1.818 -0.5929  0.2646  0.4865
  537ASP    OD2 2647   1.282   4.001   1.969  0.1592  0.1764 -0.2094
  537ASP      C 2648   1.618   4.162   2.068 -0.1323  0.1818 -0.3157
  537ASP      O 2649   1.649   4.050   2.030 -0.0116 -0.0271  0.0110
  538HIS      N 2650   1.711   4.260   2.057 -0.5488  0.1460 -0.1771
  538HIS      H 2651   1.673   4.346   2.093 -1.1901  0.3691 -1.3340
  538HIS     CA 2652   1.850   4.241   2.003 -0.0706 -0.0381 -0.6357
  538HIS     HA 2653   1.835   4.200   1.903 -0.5998  0.9725 -0.9817
  538HIS     CB 2654   1.920   4.374   1.973 -0.3307  0.5611 -0.0475
  538HIS    HB1 2655   1.862   4.433   1.903 -0.4831  1.7524  1.0431
  538HIS    HB2 2656   1.919   4.452   2.050  2.9498  1.2816 -0.5549
  538HIS     CG 2657   2.061   4.379   1.918  0.1291 -0.0216 -0.3534
  538HIS    ND1 2658   2.170   4.333   1.989  0.2019  0.2753  0.4090
  538HIS    CD2 2659   2.103   4.449   1.809 -0.2299  0.3053  0.5920
  538HIS    HD2 2660   2.052   4.502   1.730 -1.6799 -2.5958 -0.5421
  538HIS    CE1 2661   2.274   4.358   1.911 -1.4888 -0.3009  0.2443
  538HIS    HE1 2662   2.372   4.342   1.953 -1.3618  0.3485  0.2119
  538HIS    NE2 2663   2.236   4.424   1.802  0.3988 -0.2987 -0.2806
  538HIS    HE2 2664   2.302   4.455   1.731  2.1214 -0.9945  0.9398
  538HIS      C 2665   1.938   4.153   2.090 -0.6955  0.8012  0.3959
  538HIS      O 2666   1.991   4.053   2.047 -0.2582 -0.4455 -0.2146
  539VAL      N 2667   1.939   4.187   2.219 -0.4863 -0.0413  0.3041
  539VAL      H 2668   1.893   4.276   2.234 -2.3886 -0.9613  0.2013
  539VAL     CA 2669   2.024   4.121   2.327 -0.3032 -0.1397  0.9755
  539VAL     HA 2670   2.124   4.113   2.286 -0.4002  0.5069  0.6073
  539VAL     CB 2671   2.012   4.205   2.456 -0.4433  0.0017  0.1645
  539VAL     HB 2672   2.038   4.149   2.546 -1.5608  1.2224  1.2992
  539VAL    CG1 2673   2.112   4.324   2.458 -0.3123 -1.1498  0.3400
  539VAL   HG11 2674   2.216   4.292   2.444  0.5971  0.4682  2.6020
  539VAL   HG12 2675   2.087   4.397   2.381 -0.2893 -1.3663  0.1262
  539VAL   HG13 2676   2.115   4.387   2.547 -0.0429  0.5098 -0.7940
  539VAL    CG2 2677   1.877   4.259   2.485  0.0585 -0.4800  0.1531
  539VAL   HG21 2678   1.846   4.332   2.411 -0.7373  0.0940  1.0187
  539VAL   HG22 2679   1.810   4.173   2.484  2.6495 -2.6490  1.5534
  539VAL   HG23 2680   1.869   4.302   2.585  1.9636 -0.6786  0.4325
  539VAL      C 2681   1.977   3.979   2.355  0.5869  0.3081 -0.2287
  539VAL      O 2682   2.032   3.907   2.437 -0.0815  0.0724  0.0232
  540THR      N 2683   1.875   3.925   2.289 -1.1395 -0.1144 -0.2059
  540THR      H 2684   1.838   3.983   2.215 -4.0905  0.8187  1.8315
  540THR     CA 2685   1.810   3.797   2.299  0.8854  0.0235  0.3120
  540THR     HA 2686   1.867   3.722   2.353  1.5891 -0.1690 -0.6763
  540THR     CB 2687   1.676   3.813   2.370  0.6008  0.1333  0.1472
  540THR     HB 2688   1.633   3.713   2.372 -1.3366  0.9204  0.7918
  540THR    OG1 2689   1.579   3.895   2.302  0.5137 -0.2383 -0.2581
  540THR    HG1 2690   1.619   3.980   2.308 -0.2537  0.0945  0.4015
  540THR    CG2 2691   1.683   3.863   2.518 -0.3471 -0.7040  0.2057
  540THR   HG21 2692   1.722   3.963   2.534 -2.6392  0.4278 -0.7233
  540THR   HG22 2693   1.586   3.866   2.566  0.1816 -0.4113  1.2755
  540THR   HG23 2694   1.747   3.793   2.571 -1.8169 -1.6659  0.7575
  540THR      C 2695   1.787   3.738   2.156 -0.4108  0.2545  0.2595
  540THR      O 2696   1.717   3.637   2.140 -0.2877 -0.2178  0.2160
  541PHE      N 2697   1.847   3.799   2.050 -0.3719  0.2254  0.2095
  541PHE      H 2698   1.918   3.866   2.076  0.5718 -0.3593 -0.7908
  541PHE     CA 2699   1.838   3.761   1.914 -0.6063  0.8998  0.2858
  541PHE     HA 2700   1.731   3.769   1.891 -0.0012  3.3607 -2.3110
  541PHE     CB 2701   1.902   3.867   1.819 -0.7746 -0.1500  0.2916
  541PHE    HB1 2702   1.877   3.970   1.847  0.4388 -0.0457  1.0975
  541PHE    HB2 2703   2.010   3.855   1.809 -0.7007 -0.7351  1.6454
  541PHE     CG 2704   1.843   3.867   1.677  0.1900 -0.3693 -0.4916
  541PHE    CD1 2705   1.715   3.920   1.665  0.4412 -0.0183  0.3134
  541PHE    HD1 2706   1.664   3.963   1.750  0.0250 -0.7413  0.4399
  541PHE    CD2 2707   1.903   3.805   1.567 -0.0318 -0.1070 -0.1199
  541PHE    HD2 2708   2.000   3.759   1.584 -0.2466 -0.1512  1.0413
  541PHE    CE1 2709   1.651   3.917   1.540  1.0829 -0.3900  0.9070
  541PHE    HE1 2710   1.563   3.978   1.524  2.6036  1.5171 -0.7254
  541PHE    CE2 2711   1.833   3.791   1.443  0.0319  0.2639 -0.3767
  541PHE    HE2 2712   1.879   3.733   1.364  1.3138 -0.3679  0.7845
  541PHE     CZ 2713   1.707   3.848   1.430 -1.2955  0.0673  0.4257
  541PHE     HZ 2714   1.659   3.838   1.334 -1.1590  1.8633  0.1475
  541PHE      C 2715   1.869   3.616   1.878 -0.0165 -0.3441  0.5427
  541PHE      O 2716   1.983   3.573   1.886 -0.1149 -0.4643 -0.3210
  542ASN      N 2717   1.771   3.532   1.849  0.6519 -0.2155 -0.5542
  542ASN      H 2718   1.677   3.568   1.859  0.9454  0.1322  1.1846
  542ASN     CA 2719   1.775   3.394   1.800 -0.4157 -0.0138  0.2549
  542ASN     HA 2720   1.671   3.380   1.768  0.1979 -2.0705 -1.0930
  542ASN     CB 2721   1.865   3.372   1.673 -0.4240 -0.1358  0.0861
  542ASN    HB1 2722   1.843   3.447   1.597  0.2313  0.1000  0.1299
  542ASN    HB2 2723   1.967   3.390   1.705  0.1968 -0.2235 -1.7708
  542ASN     CG 2724   1.843   3.230   1.613  0.4254 -0.7662 -0.3074
  542ASN    OD1 2725   1.729   3.196   1.581  0.1506 -0.1533  0.1679
  542ASN    ND2 2726   1.950   3.155   1.585 -0.5539 -0.0506 -1.1967
  542ASN   HD21 2727   2.042   3.195   1.597 -1.2663  2.8528 -4.0107
  542ASN   HD22 2728   1.938   3.064   1.543  0.4268 -0.3528 -0.8366
  542ASN      C 2729   1.802   3.302   1.922 -0.2328  0.3967  0.5499
  542ASN      O 2730   1.861   3.195   1.901 -0.6515 -0.4146 -0.8254
  543ASN      N 2731   1.767   3.352   2.040 -0.5694  0.1897 -0.2871
  543ASN      H 2732   1.704   3.430   2.029 -0.4556  0.0831 -1.9572
  543ASN     CA 2733   1.782   3.297   2.177  0.4961 -0.2370  0.1063
  543ASN     HA 2734   1.787   3.191   2.152  2.5641  0.1029 -1.1313
  543ASN     CB 2735   1.910   3.346   2.246 -0.0975  0.2925 -0.2435
  543ASN    HB1 2736   1.982   3.370   2.168 -2.6162  3.0833 -1.9415
  543ASN    HB2 2737   1.881   3.442   2.290 -3.1593 -0.0034 -1.3530
  543ASN     CG 2738   1.959   3.245   2.354  0.0250 -0.0157 -0.0686
  543ASN    OD1 2739   1.942   3.273   2.477  0.3562 -0.4567 -0.0046
  543ASN    ND2 2740   2.012   3.131   2.305  0.6585 -0.7718 -0.8161
  543ASN   HD21 2741   2.020   3.120   2.205  0.0664 -0.9773 -0.8464
  543ASN   HD22 2742   2.048   3.062   2.370  2.4159  0.8847  0.0500
  543ASN      C 2743   1.656   3.319   2.258  0.0916  0.4191 -0.3935
  543ASN      O 2744   1.579   3.412   2.227 -0.1391  0.0280 -0.7229
  544GLY      N 2745   1.643   3.243   2.365  0.4279  0.0671 -0.0486
  544GLY      H 2746   1.714   3.173   2.381 -1.4863 -2.0947 -0.3758
  544GLY     CA 2747   1.531   3.241   2.457 -0.9084 -0.1062 -0.0880
  544GLY    HA1 2748   1.442   3.283   2.409 -0.7009 -0.2966 -0.6557
  544GLY    HA2 2749   1.499   3.138   2.468 -0.7694 -0.0610  0.7800
  544GLY      C 2750   1.553   3.308   2.586  0.2991 -0.2772 -0.8714
  544GLY      O 2751   1.458   3.343   2.654  0.2640 -0.1037 -0.6614
  545GLY      N 2752   1.680   3.336   2.617  0.3640 -0.3839  0.1315
  545GLY      H 2753   1.750   3.301   2.552  0.8552 -0.0456  0.4675
  545GLY     CA 2754   1.731   3.430   2.721  0.7895  0.2520 -0.1459
  545GLY    HA1 2755   1.651   3.488   2.768 -1.8586 -2.2962 -1.1578
  545GLY    HA2 2756   1.772   3.370   2.802 -1.7666 -0.6903  0.5655
  545GLY      C 2757   1.825   3.526   2.652  0.3200  0.5369 -0.0410
  545GLY      O 2758   1.805   3.550   2.530 -0.1835  0.5045 -0.0819
  546LEU      N 2759   1.916   3.587   2.730 -0.8514  0.0219  0.1016
  546LEU      H 2760   1.926   3.563   2.828  0.6114 -2.2023 -0.5222
  546LEU     CA 2761   2.012   3.680   2.671 -0.5768 -0.1423 -0.1560
  546LEU     HA 2762   1.954   3.744   2.604  0.6917 -0.5940 -1.7476
  546LEU     CB 2763   2.076   3.768   2.785  0.0470 -0.7729 -0.2297
  546LEU    HB1 2764   2.117   3.703   2.863 -0.5850 -0.1310  0.6587
  546LEU    HB2 2765   2.164   3.824   2.753  0.2969  1.0824  3.2333
  546LEU     CG 2766   1.982   3.872   2.851  0.3365 -0.0266 -0.5831
  546LEU     HG 2767   1.884   3.825   2.854 -1.4969  3.3320 -2.0525
  546LEU    CD1 2768   2.006   3.904   3.001  0.0499  0.3784  0.1998
  546LEU   HD11 2769   2.104   3.947   3.016  0.7328 -1.0612  0.0299
  546LEU   HD12 2770   1.934   3.981   3.030 -1.0531 -0.9683  1.1999
  546LEU   HD13 2771   1.981   3.827   3.074 -1.4359 -0.6028 -1.2466
  546LEU    CD2 2772   1.988   4.004   2.768  0.2504  0.6333  0.5506
  546LEU   HD21 2773   2.087   4.042   2.746 -0.0106  1.5982  1.0041
  546LEU   HD22 2774   1.944   3.983   2.671  0.4402  1.8361  0.1940
  546LEU   HD23 2775   1.941   4.087   2.821 -2.2672  0.4496 -1.2250
  546LEU      C 2776   2.123   3.612   2.589  0.0827  0.6057  0.5976
  546LEU      O 2777   2.171   3.508   2.630 -0.3285 -0.2077 -0.0006
  547ASN      N 2778   2.141   3.653   2.462  0.3886  0.6493 -0.3051
  547ASN      H 2779   2.085   3.730   2.429  0.6595  0.9221 -0.1423
  547ASN     CA 2780   2.243   3.610   2.372 -0.6883  0.0768 -0.1741
  547ASN     HA 2781   2.267   3.505   2.390  1.0269  0.6390  1.1563
  547ASN     CB 2782   2.204   3.645   2.225  0.8617  0.2097  0.4200
  547ASN    HB1 2783   2.103   3.605   2.211  1.3177 -0.6337 -0.6670
  547ASN    HB2 2784   2.204   3.753   2.213 -1.5457  0.3209  0.9721
  547ASN     CG 2785   2.295   3.582   2.112 -0.4598  0.1107 -0.8925
  547ASN    OD1 2786   2.284   3.464   2.083  0.3127 -0.6232 -0.4055
  547ASN    ND2 2787   2.376   3.661   2.042  0.3386  0.3890  0.4135
  547ASN   HD21 2788   2.367   3.762   2.040 -0.8648  0.2865  0.3946
  547ASN   HD22 2789   2.444   3.626   1.976 -0.6669  0.0456 -0.4540
  547ASN      C 2790   2.372   3.691   2.399 -0.0953  0.4004  0.0448
  547ASN      O 2791   2.484   3.634   2.384  0.4688 -0.0174  0.6689
  548ARG      N 2792   2.364   3.813   2.456  0.1761 -0.0975 -0.1341
  548ARG      H 2793   2.268   3.840   2.468 -0.0605 -0.3255 -1.3722
  548ARG     CA 2794   2.476   3.898   2.500 -0.1842 -0.3057  0.1288
  548ARG     HA 2795   2.564   3.837   2.522  0.5034  0.1910 -1.1237
  548ARG     CB 2796   2.532   3.992   2.387  0.8819  0.4867 -0.0954
  548ARG    HB1 2797   2.540   3.942   2.290 -1.1431 -0.7740  0.3142
  548ARG    HB2 2798   2.452   4.057   2.349 -0.5304  0.3651  2.4303
  548ARG     CG 2799   2.651   4.079   2.420  0.5213 -0.1636  1.0731
  548ARG    HG1 2800   2.626   4.152   2.496  2.6816  1.1440  0.6151
  548ARG    HG2 2801   2.717   4.006   2.467 -1.2271 -1.4215  1.6893
  548ARG     CD 2802   2.708   4.138   2.284 -0.0455  0.2775  0.1289
  548ARG    HD1 2803   2.741   4.056   2.220 -0.1525 -0.1544  0.6171
  548ARG    HD2 2804   2.629   4.194   2.233 -0.0455  0.0361 -0.1368
  548ARG     NE 2805   2.824   4.228   2.304  0.2122 -0.0428  0.5020
  548ARG     HE 2806   2.862   4.218   2.397 -1.1820 -1.5882  0.9478
  548ARG     CZ 2807   2.883   4.312   2.214  0.0139  0.4535 -0.8923
  548ARG    NH1 2808   2.831   4.317   2.096  0.3116 -0.0504  1.1409
  548ARG   HH11 2809   2.742   4.271   2.080  0.3599  0.2439 -0.1308
  548ARG   HH12 2810   2.868   4.367   2.016 -0.7906 -0.3499  0.4056
  548ARG    NH2 2811   2.988   4.385   2.251 -0.7737  0.3570 -0.0679
  548ARG   HH21 2812   3.025   4.392   2.345  0.3537 -3.7477 -0.0373
  548ARG   HH22 2813   3.050   4.433   2.187  1.2617 -0.7901  0.9386
  548ARG      C 2814   2.437   3.963   2.632 -0.4939 -0.8646  0.4428
  548ARG      O 2815   2.393   4.076   2.625 -0.4048  0.6224 -0.0147
  549PRO      N 2816   2.453   3.893   2.745 -0.4616 -0.0363  0.0811
  549PRO     CA 2817   2.414   3.952   2.876  0.4126 -0.5356  0.2880
  549PRO     HA 2818   2.311   3.985   2.864  0.4303 -1.1263 -1.7987
  549PRO     CB 2819   2.427   3.838   2.977  0.2365 -0.1475 -0.3753
  549PRO    HB1 2820   2.463   3.873   3.075  0.7787 -0.5064 -0.4420
  549PRO    HB2 2821   2.324   3.803   2.983  0.5774 -1.8623 -3.1377
  549PRO     CG 2822   2.525   3.741   2.918 -0.7979  0.2724 -0.0546
  549PRO    HG1 2823   2.627   3.751   2.955 -0.2566 -0.9787 -1.1301
  549PRO    HG2 2824   2.487   3.642   2.944  0.2415 -0.3067 -0.6668
  549PRO     CD 2825   2.514   3.763   2.766 -0.2098  0.3010  0.2454
  549PRO    HD1 2826   2.612   3.773   2.721 -0.4623 -0.4471 -0.4801
  549PRO    HD2 2827   2.461   3.687   2.709 -2.9929  0.4414  2.3884
  549PRO      C 2828   2.506   4.071   2.920  0.9002  0.0454 -0.0245
  549PRO      O 2829   2.612   4.086   2.863 -0.2854 -0.3868  0.3194
  550ASN      N 2830   2.458   4.158   3.012 -0.2823 -0.4118 -0.0727
  550ASN      H 2831   2.379   4.125   3.066 -1.7928  4.4329  1.1935
  550ASN     CA 2832   2.523   4.278   3.067 -0.5030 -0.3571  0.7364
  550ASN     HA 2833   2.453   4.312   3.144  1.4638  1.0066  2.0222
  550ASN     CB 2834   2.654   4.251   3.142  0.5910 -0.3854  0.4152
  550ASN    HB1 2835   2.728   4.203   3.078  3.3132  1.5051  1.9013
  550ASN    HB2 2836   2.697   4.351   3.156  0.5287 -0.0330 -1.6426
  550ASN     CG 2837   2.633   4.184   3.281 -0.0593  0.0875 -0.6622
  550ASN    OD1 2838   2.541   4.210   3.351  0.5632 -0.9316 -0.3140
  550ASN    ND2 2839   2.721   4.093   3.316  0.7418 -0.3802  0.7373
  550ASN   HD21 2840   2.809   4.086   3.267  1.6580  1.6775  1.9565
  550ASN   HD22 2841   2.704   4.044   3.403 -1.3842 -1.7913 -0.3701
  550ASN      C 2842   2.522   4.395   2.962  0.3526 -0.3355 -0.3534
  550ASN      O 2843   2.587   4.494   2.987 -0.0475 -0.0628 -0.5014
  551TYR      N 2844   2.463   4.376   2.842 -0.0687  0.0462 -0.2284
  551TYR      H 2845   2.404   4.294   2.838 -1.8644  1.3141 -0.8427
  551TYR     CA 2846   2.479   4.470   2.730 -0.6886  0.4723  1.1105
  551TYR     HA 2847   2.573   4.525   2.725  0.5438 -1.6129 -0.7174
  551TYR     CB 2848   2.474   4.385   2.601  0.1667  1.2360 -0.2947
  551TYR    HB1 2849   2.544   4.305   2.625  0.4005  0.2973 -3.5850
  551TYR    HB2 2850   2.383   4.326   2.592  0.0685  1.3480 -0.0444
  551TYR     CG 2851   2.538   4.452   2.474  1.3479 -0.1618 -0.5753
  551TYR    CD1 2852   2.469   4.446   2.348 -0.0833 -0.0006  0.4480
  551TYR    HD1 2853   2.382   4.382   2.345  1.0806 -1.6743 -3.3757
  551TYR    CD2 2854   2.667   4.510   2.481  0.2918  0.3888  0.4072
  551TYR    HD2 2855   2.723   4.517   2.573  2.5431  1.5052 -0.9682
  551TYR    CE1 2856   2.518   4.514   2.236  0.1524  0.1450  0.2998
  551TYR    HE1 2857   2.460   4.506   2.146 -0.7234 -1.1479  0.9436
  551TYR    CE2 2858   2.727   4.562   2.360 -0.7100 -0.3663 -0.5709
  551TYR    HE2 2859   2.829   4.598   2.358  0.1738 -2.5539  1.2214
  551TYR     CZ 2860   2.650   4.568   2.241 -0.1359 -0.1150  0.1114
  551TYR     OH 2861   2.700   4.624   2.125  0.2746 -0.2830 -0.2775
  551TYR     HH 2862   2.649   4.588   2.054 -2.1825  1.9030  0.2400
  551TYR      C 2863   2.367   4.577   2.723 -0.3556  0.3480  0.5899
  551TYR      O 2864   2.393   4.694   2.693  0.7740  0.1907  0.3171
  552LEU      N 2865   2.242   4.537   2.768 -0.0185 -0.2239 -0.5865
  552LEU      H 2866   2.244   4.439   2.793  2.2553 -0.3914 -1.2069
  552LEU     CA 2867   2.124   4.625   2.767  0.1352  0.3696 -0.0090
  552LEU     HA 2868   2.105   4.644   2.661 -0.0681 -1.1789 -0.2744
  552LEU     CB 2869   2.010   4.537   2.825  0.3573  0.2738  0.5523
  552LEU    HB1 2870   2.000   4.446   2.766  1.5148 -0.8941  2.0633
  552LEU    HB2 2871   2.043   4.506   2.924  0.1911 -0.1376  0.4835
  552LEU     CG 2872   1.866   4.605   2.841  0.0678  1.1970  0.4318
  552LEU     HG 2873   1.869   4.682   2.918 -0.9440 -1.1649  2.9784
  552LEU    CD1 2874   1.816   4.671   2.706  0.1916  0.5614  0.2433
  552LEU   HD11 2875   1.718   4.717   2.716 -1.0801 -2.1228  1.1439
  552LEU   HD12 2876   1.883   4.752   2.677  0.6066  0.3819  0.6896
  552LEU   HD13 2877   1.823   4.593   2.630  1.5173  0.5620  0.3295
  552LEU    CD2 2878   1.759   4.500   2.898  0.1306 -0.4822 -0.8200
  552LEU   HD21 2879   1.662   4.545   2.917  0.1674  0.3814 -2.4189
  552LEU   HD22 2880   1.744   4.423   2.822  1.2387 -0.7462 -0.7961
  552LEU   HD23 2881   1.795   4.468   2.995 -0.1760  0.1510 -0.4943
  552LEU      C 2882   2.139   4.753   2.841 -0.1491 -0.3575 -0.3962
  552LEU      O 2883   2.094   4.857   2.788 -0.0290 -0.5861  0.2681
  553SER      N 2884   2.187   4.758   2.968  0.5363  0.0419 -0.1733
  553SER      H 2885   2.202   4.668   3.012 -0.0530 -0.3512 -0.7409
  553SER     CA 2886   2.237   4.871   3.050  0.3182  0.5613  0.7064
  553SER     HA 2887   2.150   4.934   3.069 -0.5127  0.1255 -1.4408
  553SER     CB 2888   2.281   4.814   3.192 -0.8431  0.1007  0.1514
  553SER    HB1 2889   2.316   4.898   3.253 -1.1919  1.1077 -1.0009
  553SER    HB2 2890   2.198   4.767   3.246 -0.0284 -1.8596 -0.2350
  553SER     OG 2891   2.388   4.724   3.185 -0.0840 -0.4963 -0.6222
  553SER     HG 2892   2.353   4.636   3.178 -1.0333 -0.1680 -0.1167
  553SER      C 2893   2.343   4.961   2.987  0.2419 -0.3300  0.1911
  553SER      O 2894   2.342   5.082   3.018  0.1127 -0.3252 -1.1021
  554LYS      N 2895   2.434   4.897   2.906  0.3289 -0.2739 -0.7879
  554LYS      H 2896   2.419   4.798   2.893 -1.1922 -0.0302 -1.0792
  554LYS     CA 2897   2.541   4.965   2.838 -0.3650 -0.0861  0.4610
  554LYS     HA 2898   2.579   5.043   2.905  0.0718  1.1817 -1.2132
  554LYS     CB 2899   2.655   4.864   2.804  0.0321 -0.4453 -0.6727
  554LYS    HB1 2900   2.679   4.817   2.899 -1.9095  0.2690  0.2169
  554LYS    HB2 2901   2.635   4.790   2.726  0.1961 -0.3918 -0.7657
  554LYS     CG 2902   2.778   4.940   2.764 -0.8531 -0.0065 -0.4549
  554LYS    HG1 2903   2.754   4.999   2.676 -0.1789 -0.2514 -0.8040
  554LYS    HG2 2904   2.802   4.997   2.854 -0.8479 -2.2209  1.0488
  554LYS     CD 2905   2.901   4.857   2.727 -0.1412 -0.2150 -0.6050
  554LYS    HD1 2906   2.873   4.772   2.665 -3.0076  1.4151 -1.7669
  554LYS    HD2 2907   2.966   4.917   2.662  1.4166  0.9004  1.8376
  554LYS     CE 2908   2.980   4.817   2.854 -0.1417  0.2423  0.1660
  554LYS    HE1 2909   3.023   4.901   2.908 -1.2058  0.7864  0.1946
  554LYS    HE2 2910   2.909   4.781   2.929  1.0179  0.2904  1.3291
  554LYS     NZ 2911   3.082   4.714   2.821 -0.1583 -0.4438  0.9980
  554LYS    HZ1 2912   3.044   4.631   2.779 -0.0108 -0.5517  1.0754
  554LYS    HZ2 2913   3.154   4.745   2.757 -0.8069  0.6939  0.7812
  554LYS    HZ3 2914   3.123   4.685   2.908  0.5962 -1.9731  0.1580
  554LYS      C 2915   2.501   5.041   2.712  0.6732 -0.1714 -0.2793
  554LYS      O 2916   2.541   5.156   2.682 -0.1881 -0.3766 -0.1707
  555LEU      N 2917   2.410   4.973   2.636 -0.7393  0.7908 -0.1305
  555LEU      H 2918   2.390   4.878   2.662  1.3937  0.5403  0.8236
  555LEU     CA 2919   2.342   5.036   2.523  0.7974  0.5754 -0.0145
  555LEU     HA 2920   2.420   5.081   2.461  0.6163 -0.2683 -0.8862
  555LEU     CB 2921   2.257   4.937   2.445  0.1224 -0.6938 -0.2745
  555LEU    HB1 2922   2.176   4.920   2.516  0.6971  0.6109  0.7324
  555LEU    HB2 2923   2.200   4.992   2.369 -0.4370  1.8457  1.8569
  555LEU     CG 2924   2.322   4.814   2.377  0.8960  0.0045  0.3825
  555LEU     HG 2925   2.409   4.783   2.434  0.7639  0.5501  0.8943
  555LEU    CD1 2926   2.222   4.693   2.363  0.6779  0.2397 -0.0692
  555LEU   HD11 2927   2.124   4.721   2.326  0.3354  1.6698  1.8071
  555LEU   HD12 2928   2.260   4.613   2.299 -0.0262  0.2348 -0.4850
  555LEU   HD13 2929   2.213   4.649   2.462  0.1860  0.5919  0.0412
  555LEU    CD2 2930   2.375   4.852   2.238  0.6094  0.3875 -0.9078
  555LEU   HD21 2931   2.402   4.957   2.236 -3.3984  1.5822 -1.4410
  555LEU   HD22 2932   2.452   4.786   2.198 -0.2354 -0.1364 -1.7172
  555LEU   HD23 2933   2.289   4.849   2.171  0.4994  0.8473 -0.7933
  555LEU      C 2934   2.260   5.158   2.567  0.1166 -0.0343  0.4332
  555LEU      O 2935   2.273   5.266   2.512 -0.0823  0.2369  0.1732
  556LEU      N 2936   2.166   5.134   2.670  0.3420 -0.3037  0.6764
  556LEU      H 2937   2.160   5.041   2.710 -0.0485 -0.3892  0.4185
  556LEU     CA 2938   2.094   5.247   2.735  0.1420 -0.2520  0.2284
  556LEU     HA 2939   2.041   5.297   2.653 -1.3477 -1.1195  0.6141
  556LEU     CB 2940   1.978   5.198   2.839  0.1211 -0.4206  0.3423
  556LEU    HB1 2941   2.018   5.139   2.921 -2.5588  0.7858  2.7129
  556LEU    HB2 2942   1.937   5.276   2.903  0.2396 -0.3972  0.3893
  556LEU     CG 2943   1.854   5.130   2.773 -0.5922 -0.0066 -0.6312
  556LEU     HG 2944   1.902   5.053   2.714 -0.8607  0.9065 -2.0785
  556LEU    CD1 2945   1.761   5.070   2.868  0.1362  0.5758 -0.1095
  556LEU   HD11 2946   1.710   5.148   2.924 -0.8823  0.5430 -0.9669
  556LEU   HD12 2947   1.688   5.007   2.817 -0.4482 -0.5632  2.0051
  556LEU   HD13 2948   1.814   5.002   2.935  0.1621  3.0467  2.5464
  556LEU    CD2 2949   1.776   5.222   2.670 -0.2899  0.0290 -0.3257
  556LEU   HD21 2950   1.732   5.310   2.717  0.1150  0.2310 -0.3188
  556LEU   HD22 2951   1.832   5.254   2.582  1.3203 -1.7001 -0.0004
  556LEU   HD23 2952   1.701   5.155   2.626 -1.2602  0.9318 -0.0844
  556LEU      C 2953   2.187   5.343   2.802 -1.1260 -0.3341 -0.3636
  556LEU      O 2954   2.147   5.454   2.828 -0.0460  0.4389 -0.2073
  557GLY      N 2955   2.319   5.315   2.818  0.0167  0.1162  0.6973
  557GLY      H 2956   2.342   5.225   2.780  1.2048  1.2794 -1.5344
  557GLY     CA 2957   2.418   5.392   2.897 -0.4644 -0.0217  0.2063
  557GLY    HA1 2958   2.355   5.444   2.969 -3.0937 -0.7006 -1.4915
  557GLY    HA2 2959   2.476   5.315   2.949  0.6157 -0.2520 -1.2877
  557GLY      C 2960   2.516   5.486   2.813  0.3607  1.0330 -0.3484
  557GLY      O 2961   2.575   5.578   2.863 -0.2011  0.0250 -0.5931
  558LYS      N 2962   2.522   5.458   2.685 -0.0071  0.1225  0.6558
  558LYS      H 2963   2.456   5.392   2.646  0.4406  0.6607 -1.0812
  558LYS     CA 2964   2.575   5.546   2.583 -0.5426 -0.5350  0.4973
  558LYS     HA 2965   2.676   5.579   2.607 -0.4439  0.2089 -0.8532
  558LYS     CB 2966   2.589   5.480   2.444 -0.2675  0.7379  0.4463
  558LYS    HB1 2967   2.495   5.439   2.408  1.0180 -0.4744 -1.7961
  558LYS    HB2 2968   2.637   5.553   2.378  3.7185  0.0873  2.3579
  558LYS     CG 2969   2.673   5.352   2.453 -0.1252 -0.2592 -0.1025
  558LYS    HG1 2970   2.635   5.266   2.508 -0.4782 -1.1455 -1.6660
  558LYS    HG2 2971   2.679   5.311   2.352 -0.6131 -1.6503  0.4143
  558LYS     CD 2972   2.825   5.370   2.497 -0.0897 -0.3967 -0.6380
  558LYS    HD1 2973   2.898   5.322   2.432 -0.3265  0.3961 -1.5155
  558LYS    HD2 2974   2.842   5.478   2.501 -4.6218  0.5716 -1.7583
  558LYS     CE 2975   2.838   5.323   2.638  0.9052  0.0045 -0.2297
  558LYS    HE1 2976   2.754   5.359   2.698  0.5777 -1.4065  0.1862
  558LYS    HE2 2977   2.819   5.216   2.636 -0.2709  0.2043 -0.9848
  558LYS     NZ 2978   2.967   5.354   2.700 -0.4601  0.1196 -0.5800
  558LYS    HZ1 2979   2.974   5.307   2.789 -2.3371  0.5057 -0.1832
  558LYS    HZ2 2980   3.047   5.324   2.645  1.1510  0.7051  1.3252
  558LYS    HZ3 2981   2.985   5.451   2.718 -0.1535  0.0084 -0.2743
  558LYS      C 2982   2.494   5.678   2.559  0.2501 -0.5723  0.0674
  558LYS      O 2983   2.539   5.776   2.494 -0.5318  0.0204 -0.4687
  559LEU      N 2984   2.367   5.679   2.590  0.3032  0.0658 -0.0185
  559LEU      H 2985   2.334   5.599   2.643  0.0999  0.6918  0.8193
  559LEU     CA 2986   2.270   5.779   2.550 -0.0968 -0.4723  0.2015
  559LEU     HA 2987   2.290   5.812   2.448  0.9337  0.7296  0.7676
  559LEU     CB 2988   2.128   5.720   2.555  0.4092 -0.1764  0.7923
  559LEU    HB1 2989   2.124   5.691   2.660  0.0242  0.5589  0.9917
  559LEU    HB2 2990   2.054   5.801   2.556 -0.7018 -1.0364 -1.9438
  559LEU     CG 2991   2.088   5.602   2.468  0.4219 -0.5039 -0.2602
  559LEU     HG 2992   2.161   5.522   2.461  0.0219 -0.8457 -0.5905
  559LEU    CD1 2993   1.967   5.536   2.521 -0.4820  0.6330  0.5072
  559LEU   HD11 2994   1.876   5.594   2.505  0.3272  1.8677  0.1972
  559LEU   HD12 2995   1.949   5.446   2.462  1.2480  0.4977  0.1405
  559LEU   HD13 2996   1.977   5.501   2.624 -1.0579  1.4575  0.8522
  559LEU    CD2 2997   2.056   5.649   2.322  0.1280 -0.4289 -0.1071
  559LEU   HD21 2998   1.991   5.737   2.319  0.9972  0.2496  0.5091
  559LEU   HD22 2999   2.147   5.687   2.277 -1.3042  1.4753 -1.5496
  559LEU   HD23 3000   2.026   5.569   2.255  1.0847  0.6289 -1.8685
  559LEU      C 3001   2.282   5.907   2.637  0.6568 -0.0445 -1.1500
  559LEU      O 3002   2.286   6.015   2.576  0.2643 -0.4208 -1.0260
  560PRO      N 3003   2.285   5.906   2.773  0.2683 -0.1567 -0.8421
  560PRO     CA 3004   2.316   6.033   2.850 -0.1060 -0.2132  0.7842
  560PRO     HA 3005   2.244   6.110   2.822  0.6627  0.7978  1.5364
  560PRO     CB 3006   2.285   6.005   2.993 -0.4454 -0.0504  0.2384
  560PRO    HB1 3007   2.350   6.061   3.059 -0.7706  1.3502 -0.5869
  560PRO    HB2 3008   2.186   6.035   3.028  0.2589  0.3296  2.0282
  560PRO     CG 3009   2.298   5.852   3.012 -0.2349  0.2156  0.8237
  560PRO    HG1 3010   2.402   5.831   3.040 -0.0702  1.8554  1.5799
  560PRO    HG2 3011   2.237   5.803   3.087  0.0755 -2.8640 -0.8042
  560PRO     CD 3012   2.280   5.791   2.871 -0.0195 -0.2377 -0.3801
  560PRO    HD1 3013   2.361   5.726   2.839 -0.3401 -1.0722  0.4560
  560PRO    HD2 3014   2.182   5.744   2.862 -0.0829  0.0972 -1.6525
  560PRO      C 3015   2.465   6.093   2.822  1.0775 -0.2908  0.6944
  560PRO      O 3016   2.494   6.213   2.844  0.3620  0.6378  0.0075
  561GLU      N 3017   2.552   6.010   2.770 -0.2874  0.3599  0.4841
  561GLU      H 3018   2.518   5.918   2.746  1.7951 -0.4193  0.3415
  561GLU     CA 3019   2.688   6.039   2.726 -0.1837 -0.3702 -0.2676
  561GLU     HA 3020   2.742   6.084   2.810 -0.0830 -2.9118  1.1257
  561GLU     CB 3021   2.759   5.916   2.669 -0.5952 -0.2576  0.6534
  561GLU    HB1 3022   2.717   5.823   2.710 -0.1704 -1.3605 -1.2947
  561GLU    HB2 3023   2.743   5.902   2.562 -1.1245 -0.3257  0.7384
  561GLU     CG 3024   2.911   5.907   2.692  0.1873 -0.1990  0.7569
  561GLU    HG1 3025   2.954   5.837   2.620 -0.9066  0.1251 -0.2430
  561GLU    HG2 3026   2.954   6.000   2.656 -1.5992  0.9788  1.5569
  561GLU     CD 3027   2.945   5.891   2.840  0.1735  0.3909 -0.0912
  561GLU    OE1 3028   2.975   5.780   2.883  0.3913 -0.2108  0.1178
  561GLU    OE2 3029   2.962   5.998   2.903 -0.5928  0.3844  0.9065
  561GLU      C 3030   2.692   6.138   2.608  1.4944 -0.0886 -0.7137
  561GLU      O 3031   2.781   6.217   2.606 -0.1920  0.1987 -0.5306
  562LEU      N 3032   2.588   6.138   2.517 -0.5674 -0.4453 -0.0714
  562LEU      H 3033   2.517   6.067   2.521  0.1858 -1.2162 -0.1915
  562LEU     CA 3034   2.578   6.244   2.413  0.1151 -0.3928  0.0325
  562LEU     HA 3035   2.678   6.237   2.371 -0.2942 -0.9276 -0.8988
  562LEU     CB 3036   2.461   6.194   2.329 -0.3141  1.4307 -0.2835
  562LEU    HB1 3037   2.367   6.206   2.384 -0.2317  1.0155 -0.0452
  562LEU    HB2 3038   2.448   6.261   2.244 -1.2776  0.9398 -0.5461
  562LEU     CG 3039   2.464   6.051   2.267  0.5109  0.0555 -0.7109
  562LEU     HG 3040   2.440   5.981   2.347 -4.2983  0.6695 -1.3151
  562LEU    CD1 3041   2.350   6.027   2.167 -0.7902 -0.1104 -0.2112
  562LEU   HD11 3042   2.371   6.070   2.069  1.3099  1.0066  0.6644
  562LEU   HD12 3043   2.347   5.921   2.144  0.5565 -0.3182  0.4649
  562LEU   HD13 3044   2.262   6.073   2.213 -0.3938 -2.2939  3.1045
  562LEU    CD2 3045   2.604   6.030   2.208  0.2027  0.2544  0.4880
  562LEU   HD21 3046   2.613   5.936   2.152  0.4772  2.1650 -2.9102
  562LEU   HD22 3047   2.650   6.106   2.145  0.4638 -1.9803 -2.2723
  562LEU   HD23 3048   2.679   6.019   2.286  0.4195 -2.6080  0.0033
  562LEU      C 3049   2.556   6.390   2.467  0.0024  0.1841  0.9959
  562LEU      O 3050   2.605   6.477   2.391  0.0954  0.4660  0.2928
  563ARG      N 3051   2.497   6.407   2.578 -0.3086 -0.4249 -0.3153
  563ARG      H 3052   2.495   6.326   2.638  1.3681 -0.8029 -0.7154
  563ARG     CA 3053   2.458   6.541   2.625  0.4934  0.0293 -0.0772
  563ARG     HA 3054   2.389   6.584   2.553  1.3163 -0.2428 -1.0359
  563ARG     CB 3055   2.390   6.523   2.756  0.1277 -0.8040  0.2187
  563ARG    HB1 3056   2.445   6.476   2.838 -0.9644 -0.3877  1.2023
  563ARG    HB2 3057   2.359   6.622   2.789  0.2618 -0.3595 -0.9433
  563ARG     CG 3058   2.266   6.439   2.755 -0.5112  0.7520 -0.7404
  563ARG    HG1 3059   2.193   6.459   2.676 -2.1897 -2.2140 -0.1213
  563ARG    HG2 3060   2.299   6.337   2.733 -0.2300  0.9800 -1.3994
  563ARG     CD 3061   2.193   6.440   2.897 -0.2591  0.3114 -0.3570
  563ARG    HD1 3062   2.255   6.379   2.963  0.0813  0.6676 -0.3438
  563ARG    HD2 3063   2.170   6.538   2.939 -2.2094  1.0325 -2.8793
  563ARG     NE 3064   2.059   6.387   2.886 -0.0119  0.2186 -0.1145
  563ARG     HE 3065   2.009   6.396   2.798 -2.3732 -1.9338  0.8908
  563ARG     CZ 3066   1.985   6.354   2.991 -0.9521  0.3813 -0.2094
  563ARG    NH1 3067   2.021   6.359   3.120  0.1948  0.2583  0.4870
  563ARG   HH11 3068   2.119   6.366   3.142  0.1510 -1.9247  1.5741
  563ARG   HH12 3069   1.962   6.356   3.202 -1.6043  0.6912 -0.7230
  563ARG    NH2 3070   1.860   6.325   2.969  0.0135 -0.0689 -0.2069
  563ARG   HH21 3071   1.825   6.343   2.876 -1.7817  0.0440  0.4501
  563ARG   HH22 3072   1.789   6.309   3.038 -0.5829 -1.3979 -1.0787
  563ARG      C 3073   2.578   6.632   2.654 -0.7922 -0.2976 -0.0325
  563ARG      O 3074   2.583   6.745   2.600  0.7217 -0.6501  0.5360
  564THR      N 3075   2.689   6.586   2.723 -0.3549  0.5299  0.5152
  564THR      H 3076   2.685   6.491   2.755  1.1580 -0.5432 -2.1368
  564THR     CA 3077   2.820   6.653   2.726 -0.3007  0.5383 -0.6146
  564THR     HA 3078   2.808   6.754   2.765 -0.0136  0.2041  0.3576
  564THR     CB 3079   2.917   6.593   2.834 -0.4575 -0.1738 -0.2025
  564THR     HB 3080   2.945   6.490   2.813  1.3059  0.3559 -0.6521
  564THR    OG1 3081   2.860   6.601   2.968  0.2914 -0.3392  0.2441
  564THR    HG1 3082   2.785   6.543   2.977  0.0224  0.2441  2.5375
  564THR    CG2 3083   3.050   6.673   2.859  0.2970 -0.4892  0.4058
  564THR   HG21 3084   3.108   6.674   2.767 -0.5776 -3.1960 -0.2711
  564THR   HG22 3085   3.033   6.778   2.880 -1.2232 -1.3360  4.5044
  564THR   HG23 3086   3.096   6.641   2.952  0.1606  1.3259  1.1328
  564THR      C 3087   2.881   6.674   2.589 -0.7332 -0.3140 -0.3233
  564THR      O 3088   2.925   6.786   2.556  0.3153 -0.3504 -0.2948
  565LEU      N 3089   2.878   6.566   2.505 -0.6995  0.2336 -0.4194
  565LEU      H 3090   2.853   6.477   2.544  0.5424 -0.1364 -0.4262
  565LEU     CA 3091   2.953   6.571   2.374 -0.5389  0.1141 -0.1244
  565LEU     HA 3092   3.049   6.613   2.404 -1.4958  1.5702  0.9913
  565LEU     CB 3093   2.960   6.433   2.311 -0.2050 -0.4865 -0.5825
  565LEU    HB1 3094   2.857   6.397   2.306 -0.4240  0.1263 -0.5608
  565LEU    HB2 3095   2.993   6.455   2.209 -2.2607  2.1075 -0.8030
  565LEU     CG 3096   3.056   6.328   2.375 -0.1254 -0.0456  0.4336
  565LEU     HG 3097   3.050   6.335   2.484  2.3753 -1.4335  0.7418
  565LEU    CD1 3098   3.007   6.191   2.348  0.5633  0.1519  1.0673
  565LEU   HD11 3099   3.012   6.167   2.242 -0.2422 -0.2954  1.1215
  565LEU   HD12 3100   3.068   6.107   2.384  0.8457 -0.2990 -0.3709
  565LEU   HD13 3101   2.903   6.169   2.370 -1.1487  2.1179 -3.7633
  565LEU    CD2 3102   3.202   6.341   2.341  0.4163  0.4377  0.5574
  565LEU   HD21 3103   3.241   6.440   2.366  0.0295  0.0358  2.9156
  565LEU   HD22 3104   3.255   6.261   2.392 -0.2364  0.6886  1.6481
  565LEU   HD23 3105   3.216   6.315   2.236 -1.2556  2.3065 -0.1880
  565LEU      C 3106   2.895   6.671   2.275  0.3541 -0.7311 -0.1419
  565LEU      O 3107   2.963   6.725   2.180 -0.6725 -0.2844 -0.4775
  566CYS      N 3108   2.766   6.700   2.302  0.6617  0.2270 -0.2286
  566CYS      H 3109   2.720   6.645   2.372  0.7447 -1.3336 -1.3431
  566CYS     CA 3110   2.679   6.795   2.238 -0.1511  0.2872 -0.1200
  566CYS     HA 3111   2.699   6.788   2.131  2.5029  1.5755  0.2126
  566CYS     CB 3112   2.528   6.761   2.267  0.2847 -0.2126 -0.0857
  566CYS    HB1 3113   2.506   6.667   2.218 -1.6489 -0.6361  1.4937
  566CYS    HB2 3114   2.500   6.763   2.373  0.8286  1.0331  0.0544
  566CYS     SG 3115   2.416   6.876   2.185 -0.0474  0.2150  0.2999
  566CYS     HG 3116   2.310   6.796   2.171  1.6280 -1.8361 -1.4224
  566CYS      C 3117   2.708   6.937   2.287  0.1770  0.3635  0.3636
  566CYS      O 3118   2.758   7.017   2.211  0.7270 -0.8678  0.4059
  567THR      N 3119   2.698   6.967   2.422  0.0585  0.2221  0.0742
  567THR      H 3120   2.670   6.886   2.477  1.2671 -1.4952 -1.6934
  567THR     CA 3121   2.733   7.096   2.487  0.4146  0.1682  0.1798
  567THR     HA 3122   2.663   7.164   2.438  2.3354  2.5894  0.6018
  567THR     CB 3123   2.689   7.094   2.638  0.9869 -0.1240  0.6496
  567THR     HB 3124   2.733   7.184   2.682 -0.8972  1.1188  0.1238
  567THR    OG1 3125   2.722   6.983   2.703  0.5440  0.7865  0.0911
  567THR    HG1 3126   2.664   6.918   2.666  2.3168 -0.3625 -0.8074
  567THR    CG2 3127   2.537   7.104   2.663 -0.3451  0.4383  0.3705
  567THR   HG21 3128   2.505   7.116   2.767 -1.1876  1.5566  0.0022
  567THR   HG22 3129   2.499   7.197   2.620 -1.0437  0.0554  0.1478
  567THR   HG23 3130   2.485   7.019   2.620 -2.5991  0.9509  1.8660
  567THR      C 3131   2.872   7.141   2.469  0.3271 -0.1702  0.3975
  567THR      O 3132   2.895   7.258   2.440 -0.1443 -0.2361  0.3009
  568GLN      N 3133   2.968   7.051   2.463 -0.1110 -0.0043 -0.1197
  568GLN      H 3134   2.962   6.955   2.491  0.2561 -0.1642 -0.5807
  568GLN     CA 3135   3.111   7.079   2.429  0.3561  0.0211  0.8840
  568GLN     HA 3136   3.146   7.155   2.498 -1.6503  1.0435  0.8473
  568GLN     CB 3137   3.183   6.946   2.451  0.3603  0.4757  0.2326
  568GLN    HB1 3138   3.147   6.908   2.547  2.7860  2.0221  1.8576
  568GLN    HB2 3139   3.148   6.874   2.377 -0.8526  0.6674  0.5869
  568GLN     CG 3140   3.333   6.949   2.452 -0.3246  0.5776  0.3329
  568GLN    HG1 3141   3.368   6.849   2.474 -0.8987  0.4049  0.4770
  568GLN    HG2 3142   3.362   6.969   2.348 -0.0457  0.8535  0.4610
  568GLN     CD 3143   3.413   7.041   2.544  0.3755 -0.7030 -0.0956
  568GLN    OE1 3144   3.525   7.085   2.524 -0.1954  0.1915  0.0038
  568GLN    NE2 3145   3.347   7.073   2.656  0.6327  0.3889  0.2497
  568GLN   HE21 3146   3.250   7.061   2.678  0.9036  1.4290  2.2333
  568GLN   HE22 3147   3.383   7.138   2.724 -1.7360 -0.4628  2.4369
  568GLN      C 3148   3.135   7.124   2.279 -0.4085 -0.1527 -0.3313
  568GLN      O 3149   3.239   7.171   2.241  0.0643  0.2651 -0.0830
  569GLY      N 3150   3.032   7.109   2.197  0.1667 -0.2182  0.0019
  569GLY      H 3151   2.953   7.067   2.243 -0.0080 -1.4030 -1.2948
  569GLY     CA 3152   3.032   7.143   2.056 -0.0015 -0.2294 -0.4815
  569GLY    HA1 3153   3.132   7.165   2.019 -0.1002 -0.7560 -1.0865
  569GLY    HA2 3154   2.977   7.069   1.997  1.3202  0.1943 -2.3483
  569GLY      C 3155   2.955   7.270   2.038 -0.2111 -0.2842  0.4236
  569GLY      O 3156   2.987   7.353   1.948  0.2781 -1.0074  0.0760
  570LEU      N 3157   2.852   7.290   2.118  0.4814  0.1690 -0.0768
  570LEU      H 3158   2.811   7.214   2.169 -0.2438  0.4312 -0.2529
  570LEU     CA 3159   2.771   7.416   2.110 -0.4730 -0.0301 -0.3634
  570LEU     HA 3160   2.750   7.443   2.007  0.6548  2.0137 -0.0961
  570LEU     CB 3161   2.637   7.379   2.180  0.5457  0.2394  0.2854
  570LEU    HB1 3162   2.596   7.282   2.152  1.5159 -0.6106  1.6892
  570LEU    HB2 3163   2.662   7.361   2.285  0.2563  0.2723  0.3608
  570LEU     CG 3164   2.536   7.498   2.181  0.0985  0.4943  0.1624
  570LEU     HG 3165   2.585   7.572   2.244  2.3170  1.1542 -2.2051
  570LEU    CD1 3166   2.496   7.546   2.040 -0.3429 -0.0385 -0.1976
  570LEU   HD11 3167   2.477   7.460   1.976 -1.1266 -0.6641  0.8315
  570LEU   HD12 3168   2.411   7.612   2.054 -0.3742 -0.4647  2.0062
  570LEU   HD13 3169   2.584   7.596   1.999  0.9366 -2.1137 -0.1752
  570LEU    CD2 3170   2.418   7.464   2.266  0.0653  0.3562 -0.2998
  570LEU   HD21 3171   2.443   7.428   2.365  2.0542  3.6974  0.5687
  570LEU   HD22 3172   2.367   7.556   2.294  1.8643  1.3521 -0.1923
  570LEU   HD23 3173   2.355   7.393   2.212  0.8027  0.9740 -2.0322
  570LEU      C 3174   2.846   7.530   2.182  0.5987 -0.1106 -1.1563
  570LEU      O 3175   2.814   7.649   2.165 -0.3444  0.8300  0.2059
  571GLN      N 3176   2.941   7.492   2.271  0.5484  0.1917  0.1935
  571GLN      H 3177   2.958   7.392   2.281 -0.1422 -0.0744 -1.0757
  571GLN     CA 3178   3.034   7.582   2.335  0.7812  0.5371  0.1322
  571GLN     HA 3179   2.979   7.658   2.390  3.0840  0.7497  2.2978
  571GLN     CB 3180   3.119   7.499   2.436  0.5443  0.0701  0.1158
  571GLN    HB1 3181   3.050   7.458   2.510  0.1233  1.0956  0.3071
  571GLN    HB2 3182   3.167   7.412   2.391  0.7585  1.7355 -3.2201
  571GLN     CG 3183   3.224   7.573   2.526  0.1818  0.6195 -0.3409
  571GLN    HG1 3184   3.187   7.671   2.559 -2.1852 -1.5491  4.4381
  571GLN    HG2 3185   3.244   7.526   2.623 -1.8397  1.4541  0.5449
  571GLN     CD 3186   3.367   7.582   2.479 -0.5149  0.0369  0.6329
  571GLN    OE1 3187   3.426   7.489   2.419  0.5223  0.3732 -0.5610
  571GLN    NE2 3188   3.434   7.693   2.499 -0.1709 -0.0224  0.0266
  571GLN   HE21 3189   3.395   7.776   2.542  0.8464  0.3076  0.3280
  571GLN   HE22 3190   3.531   7.690   2.471 -0.0977  1.6995 -0.0024
  571GLN      C 3191   3.125   7.651   2.226  1.0376 -0.0621 -0.1009
  571GLN      O 3192   3.158   7.770   2.232 -0.3973 -0.5340  0.1379
  572ARG      N 3193   3.171   7.568   2.133 -0.4007 -0.0121  0.2861
  572ARG      H 3194   3.140   7.472   2.139 -0.2078 -0.0446  0.8465
  572ARG     CA 3195   3.260   7.602   2.022  0.1032  0.3683 -0.4430
  572ARG     HA 3196   3.335   7.677   2.046  0.8804 -0.1905 -1.0684
  572ARG     CB 3197   3.330   7.474   1.980  0.1453 -0.0155 -0.1689
  572ARG    HB1 3198   3.254   7.405   1.945  0.7635 -0.6274 -0.3264
  572ARG    HB2 3199   3.390   7.495   1.891  0.9740  0.3953  0.4744
  572ARG     CG 3200   3.433   7.424   2.082  0.2170  0.1236  0.0788
  572ARG    HG1 3201   3.377   7.413   2.175 -1.9877  0.1693 -1.1844
  572ARG    HG2 3202   3.461   7.321   2.060 -0.0209  0.2676 -0.9430
  572ARG     CD 3203   3.552   7.520   2.117 -0.0724  0.3114  0.0806
  572ARG    HD1 3204   3.518   7.603   2.178 -0.4674 -0.5230  1.0114
  572ARG    HD2 3205   3.616   7.463   2.185 -1.1921  0.8364  1.6316
  572ARG     NE 3206   3.626   7.571   1.994  0.3357  0.6727  0.6733
  572ARG     HE 3207   3.598   7.543   1.901 -1.4312  0.4776  1.2256
  572ARG     CZ 3208   3.749   7.626   2.005 -0.1810  0.5309  0.6069
  572ARG    NH1 3209   3.797   7.660   2.117 -0.0915  0.0223 -0.6803
  572ARG   HH11 3210   3.743   7.659   2.202 -0.5383  0.0774 -0.9630
  572ARG   HH12 3211   3.893   7.686   2.131 -0.4168  1.1898 -0.5691
  572ARG    NH2 3212   3.820   7.644   1.893 -0.0493  0.3755  0.1054
  572ARG   HH21 3213   3.772   7.640   1.804 -2.7627  1.1378  1.4092
  572ARG   HH22 3214   3.912   7.684   1.891 -0.0816  0.4871  0.6362
  572ARG      C 3215   3.182   7.667   1.906  0.4718 -0.3601 -0.3198
  572ARG      O 3216   3.242   7.758   1.850 -0.3620 -0.0396 -0.0484
  573ILE      N 3217   3.048   7.646   1.888  0.0338 -0.0538 -0.2662
  573ILE      H 3218   3.006   7.566   1.933 -1.1520  1.2752  1.1109
  573ILE     CA 3219   2.952   7.734   1.827  0.5720  0.4842  0.2085
  573ILE     HA 3220   2.987   7.740   1.724  1.1672  2.1865  0.4785
  573ILE     CB 3221   2.802   7.679   1.818  0.1658  0.6879  0.3023
  573ILE     HB 3222   2.769   7.658   1.920  0.0428 -1.6640 -0.1633
  573ILE    CG1 3223   2.799   7.557   1.724 -0.1840 -0.1903  0.0014
  573ILE   HG11 3224   2.833   7.582   1.623 -0.2842 -3.2215 -0.8687
  573ILE   HG12 3225   2.859   7.477   1.767  0.0860 -0.9511 -1.7425
  573ILE    CG2 3226   2.696   7.786   1.775  0.5839 -0.3302 -0.3761
  573ILE   HG21 3227   2.720   7.849   1.689  0.1005 -1.3243 -1.2533
  573ILE   HG22 3228   2.599   7.745   1.746  0.4630 -1.2050  1.1832
  573ILE   HG23 3229   2.679   7.861   1.853 -1.0177 -2.4973  1.5001
  573ILE     CD 3230   2.662   7.493   1.702 -0.2510 -0.5837 -0.2666
  573ILE    HD1 3231   2.628   7.448   1.795  1.1237 -1.4347 -0.1481
  573ILE    HD2 3232   2.585   7.561   1.663  1.9717  1.7478 -0.8572
  573ILE    HD3 3233   2.666   7.425   1.617  0.8977  0.1789 -0.8515
  573ILE      C 3234   2.960   7.877   1.881 -0.1759  0.4110  0.7685
  573ILE      O 3235   2.965   7.971   1.797  0.0909 -0.6140  0.3176
  574PHE      N 3236   2.949   7.900   2.015 -0.1359  0.4154  0.1022
  574PHE      H 3237   2.931   7.819   2.074  2.8847  0.8289  1.7421
  574PHE     CA 3238   2.945   8.035   2.073  1.0195  1.0492 -0.1977
  574PHE     HA 3239   2.884   8.098   2.008 -0.5108 -1.1094 -0.9654
  574PHE     CB 3240   2.901   8.027   2.232 -0.4247 -0.3913  0.4797
  574PHE    HB1 3241   2.974   7.967   2.287 -0.5700 -0.2824  0.7916
  574PHE    HB2 3242   2.913   8.123   2.281 -1.8882  0.2929 -0.4570
  574PHE     CG 3243   2.757   7.980   2.251 -0.2357 -0.1659 -0.2242
  574PHE    CD1 3244   2.654   8.022   2.171  0.2429  0.3770  0.2507
  574PHE    HD1 3245   2.668   8.077   2.079  2.0985 -1.0783 -0.4140
  574PHE    CD2 3246   2.736   7.884   2.345 -0.0076  0.4560 -0.7405
  574PHE    HD2 3247   2.827   7.850   2.393  0.0506 -3.3364 -3.0744
  574PHE    CE1 3248   2.526   7.967   2.186 -0.3956  0.0072  0.4250
  574PHE    HE1 3249   2.455   8.008   2.116  0.3208 -0.2407 -0.4648
  574PHE    CE2 3250   2.607   7.821   2.355  0.4715 -0.7003 -0.3797
  574PHE    HE2 3251   2.584   7.737   2.420 -3.6247 -0.7470 -1.6041
  574PHE     CZ 3252   2.499   7.865   2.282 -0.1088  0.0786  0.2166
  574PHE     HZ 3253   2.400   7.823   2.284  0.7248 -2.0932 -0.8275
  574PHE      C 3254   3.077   8.098   2.061  0.7603  0.1645 -0.5824
  574PHE      O 3255   3.076   8.217   2.032 -0.4518  0.6413  0.3560
  575TYR      N 3256   3.185   8.025   2.082 -0.6325 -0.4244  0.7005
  575TYR      H 3257   3.153   7.934   2.113 -2.8831 -0.7234 -2.0796
  575TYR     CA 3258   3.315   8.071   2.105 -0.9417  0.4955  0.2248
  575TYR     HA 3259   3.322   8.131   2.196  0.9679  1.4562 -0.5124
  575TYR     CB 3260   3.410   7.947   2.120  0.5265 -0.2423 -0.3065
  575TYR    HB1 3261   3.373   7.899   2.211  0.7108  1.1721  0.5502
  575TYR    HB2 3262   3.397   7.879   2.036  0.2322 -0.9625  0.3147
  575TYR     CG 3263   3.563   7.981   2.125 -0.3322  0.0619 -0.6293
  575TYR    CD1 3264   3.620   8.050   2.234 -0.3413 -0.5427 -0.0805
  575TYR    HD1 3265   3.575   8.087   2.325  3.7232 -1.4425  2.5345
  575TYR    CD2 3266   3.643   7.944   2.018 -0.2759  0.3365 -0.8709
  575TYR    HD2 3267   3.604   7.897   1.929 -0.1435  0.7982 -1.1782
  575TYR    CE1 3268   3.759   8.066   2.231 -0.8126 -0.0771 -0.0466
  575TYR    HE1 3269   3.799   8.115   2.318 -0.8654  0.5852 -0.3885
  575TYR    CE2 3270   3.784   7.977   2.013 -0.3375  0.0266  0.1850
  575TYR    HE2 3271   3.835   7.957   1.920 -1.4883  0.3204 -0.5241
  575TYR     CZ 3272   3.845   8.037   2.124  0.1475 -0.5927  0.3342
  575TYR     OH 3273   3.979   8.065   2.133 -0.4755 -0.2982 -0.0828
  575TYR     HH 3274   4.008   8.115   2.207  2.4985 -0.4454 -1.0271
  575TYR      C 3275   3.357   8.161   1.988 -0.0446 -0.7077  0.3071
  575TYR      O 3276   3.393   8.271   2.013  0.5734  0.3217 -0.2421
  576LEU      N 3277   3.364   8.111   1.863  0.4101  0.5833  0.3776
  576LEU      H 3278   3.324   8.018   1.863  1.0060  0.3152  1.1828
  576LEU     CA 3279   3.419   8.178   1.747  0.5022 -0.6614  0.3068
  576LEU     HA 3280   3.526   8.189   1.767  0.6580 -0.3195 -0.6788
  576LEU     CB 3281   3.396   8.096   1.612 -0.3963  0.3777 -0.3363
  576LEU    HB1 3282   3.289   8.074   1.603 -0.3100 -2.4027  3.1578
  576LEU    HB2 3283   3.429   8.159   1.529 -2.5599  2.9468  0.5773
  576LEU     CG 3284   3.469   7.962   1.613  0.4271  0.2428 -0.4671
  576LEU     HG 3285   3.446   7.912   1.707  1.3521  1.5991  0.5240
  576LEU    CD1 3286   3.420   7.863   1.498  0.3829  0.5025  0.4714
  576LEU   HD11 3287   3.448   7.902   1.401  1.9808 -2.1023 -0.2154
  576LEU   HD12 3288   3.469   7.766   1.490 -1.6459 -0.4085 -1.7357
  576LEU   HD13 3289   3.312   7.850   1.502  0.5105 -0.3519  2.3614
  576LEU    CD2 3290   3.621   7.982   1.602 -0.2004 -0.1114 -0.0529
  576LEU   HD21 3291   3.654   7.884   1.568  1.0494  0.3151 -0.1541
  576LEU   HD22 3292   3.647   8.060   1.530  2.2338  1.3298  2.1958
  576LEU   HD23 3293   3.669   8.014   1.695 -0.6126  0.4501 -0.0273
  576LEU      C 3294   3.359   8.319   1.728 -0.9755  0.7266  1.2601
  576LEU      O 3295   3.436   8.407   1.690 -0.2816 -0.2132 -0.4515
  577LYS      N 3296   3.232   8.345   1.757  0.2617 -0.5205  0.1101
  577LYS      H 3297   3.173   8.270   1.791 -0.5712 -0.1007 -0.3785
  577LYS     CA 3298   3.163   8.474   1.736 -0.2264  0.3072 -0.3805
  577LYS     HA 3299   3.197   8.517   1.642 -2.6313 -0.3508 -1.6515
  577LYS     CB 3300   3.010   8.456   1.725  0.5087 -0.4773 -0.6262
  577LYS    HB1 3301   2.995   8.378   1.651  2.0455 -0.2529 -1.2037
  577LYS    HB2 3302   2.972   8.424   1.822 -0.3201 -0.2233 -0.8576
  577LYS     CG 3303   2.925   8.577   1.679  0.8963 -0.9629 -0.8684
  577LYS    HG1 3304   2.928   8.667   1.740  0.7749 -0.7292 -1.2027
  577LYS    HG2 3305   2.951   8.603   1.576  1.7154  0.7108 -0.2806
  577LYS     CD 3306   2.767   8.558   1.701  0.2757 -0.3693  0.0003
  577LYS    HD1 3307   2.741   8.461   1.657 -0.3050  0.3188 -1.2201
  577LYS    HD2 3308   2.759   8.542   1.808 -0.0079 -0.3226 -0.0145
  577LYS     CE 3309   2.669   8.670   1.655  0.1010 -0.3223  0.4260
  577LYS    HE1 3310   2.689   8.765   1.703 -1.1200  0.8948 -1.3692
  577LYS    HE2 3311   2.702   8.691   1.554  1.5327 -1.2031  0.6760
  577LYS     NZ 3312   2.528   8.640   1.667  0.1919 -0.6064  0.4969
  577LYS    HZ1 3313   2.503   8.562   1.609  1.2031 -0.8782  0.4113
  577LYS    HZ2 3314   2.493   8.635   1.762  3.2986  1.1108  1.8507
  577LYS    HZ3 3315   2.482   8.722   1.630  1.6116  0.2102  0.4838
  577LYS      C 3316   3.184   8.567   1.850 -0.5573  0.2206 -0.4213
  577LYS      O 3317   3.189   8.686   1.831 -0.3247 -0.4619 -0.0853
  578LEU      N 3318   3.214   8.515   1.969  0.5503  0.0238 -0.7930
  578LEU      H 3319   3.225   8.415   1.964 -0.8397 -0.1014 -2.5236
  578LEU     CA 3320   3.250   8.591   2.090  0.2973 -0.5038  0.1132
  578LEU     HA 3321   3.181   8.675   2.098  0.2037  0.1453 -4.7547
  578LEU     CB 3322   3.239   8.494   2.216 -0.0387 -0.3080  0.9211
  578LEU    HB1 3323   3.292   8.399   2.209 -1.9631 -1.3687 -0.3701
  578LEU    HB2 3324   3.292   8.541   2.298  1.1455  1.8523 -0.9580
  578LEU     CG 3325   3.092   8.474   2.255 -0.4313  0.2555  0.0499
  578LEU     HG 3326   3.031   8.436   2.173 -0.3752 -2.0154  0.9963
  578LEU    CD1 3327   3.072   8.364   2.360  0.3278  0.1184 -0.2731
  578LEU   HD11 3328   3.125   8.394   2.451 -1.1073  2.4612 -0.1244
  578LEU   HD12 3329   2.966   8.350   2.380  0.0983  0.2005 -1.3387
  578LEU   HD13 3330   3.119   8.270   2.331  0.9264 -0.1272  1.4174
  578LEU    CD2 3331   3.014   8.599   2.307 -0.0308 -0.2482  0.0820
  578LEU   HD21 3332   2.912   8.570   2.331 -0.5710  1.1296 -0.3753
  578LEU   HD22 3333   3.053   8.627   2.405  3.0449  1.4535 -1.4577
  578LEU   HD23 3334   3.008   8.682   2.236 -1.6691 -1.4004 -1.2124
  578LEU      C 3335   3.390   8.648   2.091 -0.4268 -0.7188  0.2439
  578LEU      O 3336   3.413   8.767   2.128 -0.4798  0.2069  0.0519
  579GLU      N 3337   3.487   8.572   2.038  0.3438 -0.0198  0.1870
  579GLU      H 3338   3.459   8.480   2.009  1.6726 -0.8320  1.3421
  579GLU     CA 3339   3.619   8.610   2.004 -0.3336 -0.2799 -0.1539
  579GLU     HA 3340   3.664   8.671   2.083  0.7025 -0.1318 -0.8357
  579GLU     CB 3341   3.692   8.479   1.988  0.4648 -0.8556 -0.0078
  579GLU    HB1 3342   3.634   8.420   1.916  0.1142 -1.1158  0.4860
  579GLU    HB2 3343   3.794   8.493   1.951  1.0802 -3.2763  0.5983
  579GLU     CG 3344   3.706   8.400   2.113  0.4038 -0.7010 -0.2585
  579GLU    HG1 3345   3.612   8.375   2.163  0.6961  0.3127  0.8457
  579GLU    HG2 3346   3.774   8.316   2.100  0.6151 -0.7544  1.0490
  579GLU     CD 3347   3.776   8.480   2.224  0.0620 -1.1774  0.0113
  579GLU    OE1 3348   3.697   8.526   2.312  0.2501  0.3869  0.4260
  579GLU    OE2 3349   3.903   8.482   2.225 -0.4709 -0.2605  0.0019
  579GLU      C 3350   3.623   8.689   1.872 -0.3282  1.5071  1.0872
  579GLU      O 3351   3.724   8.761   1.835  0.1012 -0.2703  0.0576
  580ASP      N 3352   3.518   8.681   1.792  0.3324  0.3535  0.0582
  580ASP      H 3353   3.441   8.624   1.823  0.4122  0.0985 -0.2097
  580ASP     CA 3354   3.484   8.752   1.672  0.8044  0.0843 -0.0301
  580ASP     HA 3355   3.379   8.729   1.655  0.3582  2.3987 -0.7384
  580ASP     CB 3356   3.484   8.910   1.693 -0.1686  0.0608 -0.2299
  580ASP    HB1 3357   3.415   8.923   1.777 -0.7899  2.3224 -1.0091
  580ASP    HB2 3358   3.586   8.934   1.724 -0.8741  0.8164  1.6792
  580ASP     CG 3359   3.440   9.003   1.594  0.2869  0.1015  0.5447
  580ASP    OD1 3360   3.501   9.109   1.587 -0.2619  0.1279  0.1888
  580ASP    OD2 3361   3.338   8.981   1.525 -0.0394  0.1476  0.4938
  580ASP      C 3362   3.562   8.704   1.550  0.3009  0.3939 -0.6256
  580ASP      O 3363   3.568   8.774   1.455 -0.1425  0.3890  0.8822
  581LEU      N 3364   3.610   8.580   1.564 -0.3095 -0.4771 -0.2833
  581LEU      H 3365   3.560   8.527   1.634  0.1567 -1.5989 -0.7830
  581LEU     CA 3366   3.716   8.518   1.478 -0.5106 -0.3546 -0.3020
  581LEU     HA 3367   3.796   8.588   1.456 -1.5858  1.0310  0.0631
  581LEU     CB 3368   3.766   8.383   1.529 -0.2984 -0.5099 -0.0681
  581LEU    HB1 3369   3.682   8.327   1.567  0.5790 -1.6141  0.3071
  581LEU    HB2 3370   3.811   8.318   1.453  2.4834  1.8650 -0.6469
  581LEU     CG 3371   3.864   8.387   1.650  0.1393 -0.4328 -0.7647
  581LEU     HG 3372   3.842   8.474   1.712  2.5453  0.8284 -1.5370
  581LEU    CD1 3373   3.847   8.257   1.734 -0.7292 -0.2234 -0.0106
  581LEU   HD11 3374   3.897   8.263   1.830 -0.2058  0.2867 -0.3030
  581LEU   HD12 3375   3.743   8.240   1.760  0.4387 -0.8339  5.3416
  581LEU   HD13 3376   3.890   8.176   1.675  2.5475  2.4869 -1.7704
  581LEU    CD2 3377   4.010   8.422   1.612 -0.5930 -0.3038 -0.8290
  581LEU   HD21 3378   4.030   8.527   1.631  2.6102 -1.2933  2.3596
  581LEU   HD22 3379   4.072   8.376   1.690  2.0604  2.6270 -1.0049
  581LEU   HD23 3380   4.052   8.389   1.517  2.6510 -1.7802  0.9256
  581LEU      C 3381   3.645   8.474   1.339  0.3389  0.5361 -0.1954
  581LEU      O 3382   3.708   8.491   1.232  0.3221  0.4703 -0.1944
  582VAL      N 3383   3.523   8.429   1.347  0.0666 -0.3055 -0.3652
  582VAL      H 3384   3.485   8.423   1.440  1.6421  3.7821  0.7650
  582VAL     CA 3385   3.437   8.394   1.235  0.1300 -0.3197 -0.3214
  582VAL     HA 3386   3.439   8.483   1.173  1.5087 -0.4178 -0.4533
  582VAL     CB 3387   3.493   8.265   1.158  0.0962 -0.7559  0.3179
  582VAL     HB 3388   3.595   8.290   1.127  0.0980 -0.2640  0.7082
  582VAL    CG1 3389   3.521   8.140   1.238  0.3829  0.1345 -0.5126
  582VAL   HG11 3390   3.600   8.069   1.212 -0.6623 -0.9727 -0.7153
  582VAL   HG12 3391   3.560   8.164   1.337  2.5345 -1.0332 -1.0142
  582VAL   HG13 3392   3.424   8.093   1.256  0.3455  0.8394  1.4377
  582VAL    CG2 3393   3.415   8.232   1.027  0.1082  0.1351 -0.0998
  582VAL   HG21 3394   3.459   8.142   0.983  2.7057  1.4591 -0.3960
  582VAL   HG22 3395   3.308   8.230   1.044 -0.0290  1.0237 -0.7810
  582VAL   HG23 3396   3.425   8.314   0.955 -0.0480  0.4291  0.2114
  582VAL      C 3397   3.290   8.392   1.283  0.1740 -0.7572 -0.4245
  582VAL      O 3398   3.266   8.338   1.392 -0.5830  0.3323  0.1619
  583PRO      N 3399   3.189   8.441   1.208  0.2934  0.4982  0.5558
  583PRO     CA 3400   3.049   8.421   1.244 -0.3566  0.5173  0.0475
  583PRO     HA 3401   3.037   8.447   1.350  0.4221 -0.9019  0.5017
  583PRO     CB 3402   2.969   8.532   1.168 -0.2256  0.1520  0.4396
  583PRO    HB1 3403   2.865   8.502   1.156 -0.1859  0.2235 -0.0825
  583PRO    HB2 3404   2.977   8.627   1.219 -0.0085 -0.8368  2.3533
  583PRO     CG 3405   3.047   8.540   1.042 -0.1563 -0.3599  0.4749
  583PRO    HG1 3406   3.016   8.467   0.967  1.6807  1.4265 -2.2101
  583PRO    HG2 3407   3.045   8.636   0.990  1.4582 -0.9550 -0.8032
  583PRO     CD 3408   3.190   8.524   1.088 -0.0016 -0.3329  0.3096
  583PRO    HD1 3409   3.249   8.497   1.000  1.0711 -1.4312  1.3162
  583PRO    HD2 3410   3.210   8.620   1.135 -3.5728  0.2651  0.8758
  583PRO      C 3411   2.994   8.280   1.214 -0.2994 -0.7866  0.4352
  583PRO      O 3412   3.025   8.235   1.106 -0.6217  0.1787  0.0857
  584PRO      N 3413   2.888   8.235   1.277 -0.0875 -0.3653  0.0472
  584PRO     CA 3414   2.796   8.134   1.231  0.1107 -0.2245 -0.6488
  584PRO     HA 3415   2.856   8.047   1.204  0.2566 -0.0924 -0.7528
  584PRO     CB 3416   2.710   8.108   1.361 -0.9676 -0.1727 -0.7537
  584PRO    HB1 3417   2.612   8.068   1.336  0.1167 -2.4722 -1.6044
  584PRO    HB2 3418   2.765   8.036   1.422 -0.3057  2.1452  1.5421
  584PRO     CG 3419   2.704   8.238   1.429 -0.2387 -0.6508 -0.2831
  584PRO    HG1 3420   2.631   8.301   1.377  0.8343  1.7524  0.9696
  584PRO    HG2 3421   2.666   8.232   1.531 -2.1470 -0.0495 -0.9154
  584PRO     CD 3422   2.838   8.298   1.401 -0.5363 -0.3113 -0.2206
  584PRO    HD1 3423   2.834   8.406   1.414 -1.1557 -0.1780 -1.4140
  584PRO    HD2 3424   2.911   8.261   1.474  2.0885  0.8736 -2.0786
  584PRO      C 3425   2.707   8.168   1.117 -0.1894  0.5316  0.1608
  584PRO      O 3426   2.668   8.281   1.102  0.4170 -0.5974 -0.2213
  585PRO      N 3427   2.666   8.068   1.032  0.2589 -0.2615  0.2136
  585PRO     CA 3428   2.563   8.098   0.927  0.3219  0.2389 -0.0947
  585PRO     HA 3429   2.590   8.195   0.886 -0.1634  0.3499 -0.1664
  585PRO     CB 3430   2.568   7.981   0.825 -0.6889  0.3756 -0.5721
  585PRO    HB1 3431   2.469   7.958   0.786 -1.3567 -2.4435  2.3474
  585PRO    HB2 3432   2.647   7.993   0.751 -0.4200  0.4168 -0.2808
  585PRO     CG 3433   2.620   7.862   0.911  0.5745 -0.0621 -0.2836
  585PRO    HG1 3434   2.528   7.822   0.954 -0.0942  2.5807  0.9541
  585PRO    HG2 3435   2.678   7.786   0.858 -1.2349 -1.9929  0.3750
  585PRO     CD 3436   2.700   7.930   1.029 -0.0162 -0.3072 -0.0722
  585PRO    HD1 3437   2.674   7.884   1.125  0.2102 -0.4531 -0.0787
  585PRO    HD2 3438   2.806   7.939   1.005 -0.1782  0.8304 -0.3877
  585PRO      C 3439   2.425   8.116   0.997  0.2893 -0.4140 -0.4103
  585PRO      O 3440   2.414   8.074   1.110  0.3605  0.2831 -0.4506
  586ALA      N 3441   2.323   8.177   0.929 -0.3947  0.1230 -0.0529
  586ALA      H 3442   2.336   8.195   0.831  1.6116  0.5829  0.2663
  586ALA     CA 3443   2.204   8.217   0.996 -0.6929  0.3022 -0.0870
  586ALA     HA 3444   2.228   8.289   1.074 -0.2412 -1.5263  1.5599
  586ALA     CB 3445   2.122   8.281   0.886 -0.3833  0.1549  0.0389
  586ALA    HB1 3446   2.176   8.362   0.838 -1.7132  0.3587 -1.1638
  586ALA    HB2 3447   2.107   8.204   0.810 -1.4935  0.8548 -0.4668
  586ALA    HB3 3448   2.025   8.320   0.916 -0.5788 -0.6107  0.4434
  586ALA      C 3449   2.121   8.106   1.064  0.4500 -0.0472 -0.6337
  586ALA      O 3450   2.056   8.137   1.159  0.1087 -0.4000  0.0978
  587ILE      N 3451   2.120   7.983   1.014 -0.2925 -0.3437 -0.1580
  587ILE      H 3452   2.160   7.966   0.922  1.3339  1.2198  0.2029
  587ILE     CA 3453   2.051   7.870   1.071  0.4683  0.6823 -0.2600
  587ILE     HA 3454   1.953   7.903   1.107  0.0810  0.3042 -0.9370
  587ILE     CB 3455   2.046   7.760   0.958  0.3738  0.4479 -0.0441
  587ILE     HB 3456   2.010   7.814   0.870  0.5796 -0.6657 -0.8484
  587ILE    CG1 3457   1.951   7.642   0.990 -0.2243 -0.7031 -0.8452
  587ILE   HG11 3458   1.978   7.601   1.088  1.5784  0.4405 -0.8287
  587ILE   HG12 3459   1.856   7.691   1.009  0.2974 -0.6264  2.0890
  587ILE    CG2 3460   2.182   7.713   0.926 -0.3803  0.9302 -0.3822
  587ILE   HG21 3461   2.255   7.793   0.931 -1.6433  2.0867  3.2032
  587ILE   HG22 3462   2.217   7.640   1.000  0.3035  1.5583 -0.0718
  587ILE   HG23 3463   2.193   7.667   0.828  1.4130  0.3159  0.0604
  587ILE     CD 3464   1.943   7.535   0.879  0.0151  0.3856 -0.6579
  587ILE    HD1 3465   1.912   7.579   0.784  1.3301  0.2005 -1.1922
  587ILE    HD2 3466   2.040   7.488   0.860 -0.0313 -0.7206  1.4904
  587ILE    HD3 3467   1.873   7.456   0.907  1.7342 -0.4025  1.7074
  587ILE      C 3468   2.117   7.816   1.198  0.1999  0.3599 -0.0504
  587ILE      O 3469   2.051   7.743   1.276  0.1576 -0.3455 -0.1281
  588ILE      N 3470   2.244   7.848   1.225 -0.6800 -0.1411 -0.5562
  588ILE      H 3471   2.284   7.920   1.166 -1.2135 -0.3113 -1.1411
  588ILE     CA 3472   2.311   7.818   1.349  0.7154  0.1659 -0.7079
  588ILE     HA 3473   2.258   7.735   1.396  1.6390  0.2201  0.4683
  588ILE     CB 3474   2.452   7.764   1.320 -0.3421 -0.8526 -0.0872
  588ILE     HB 3475   2.507   7.847   1.276  0.8572 -0.5049  1.9506
  588ILE    CG1 3476   2.453   7.634   1.234  0.3325 -0.0973  0.7603
  588ILE   HG11 3477   2.413   7.658   1.136  0.8325 -0.7460  0.3899
  588ILE   HG12 3478   2.556   7.604   1.216  0.9857  2.3995 -0.0433
  588ILE    CG2 3479   2.539   7.733   1.447 -0.4052 -0.0883 -0.2281
  588ILE   HG21 3480   2.629   7.673   1.433 -0.9756 -0.9264 -0.4123
  588ILE   HG22 3481   2.570   7.827   1.492 -0.9441 -0.5206  1.1115
  588ILE   HG23 3482   2.479   7.684   1.524 -0.3173  2.5967  1.6884
  588ILE     CD 3483   2.370   7.523   1.303  0.5724  0.3308  0.0954
  588ILE    HD1 3484   2.398   7.423   1.269  2.3140  0.7717  0.1394
  588ILE    HD2 3485   2.388   7.516   1.411  0.3793 -0.4051  0.0861
  588ILE    HD3 3486   2.263   7.543   1.296  0.4274 -0.7969 -1.3857
  588ILE      C 3487   2.309   7.942   1.441 -0.1107  0.1455 -0.2215
  588ILE      O 3488   2.287   7.920   1.564  0.0304 -0.3067  0.6148
  589ASP      N 3489   2.327   8.058   1.387  0.2775  0.0403  0.7585
  589ASP      H 3490   2.343   8.059   1.287 -1.7196 -0.9193  0.3826
  589ASP     CA 3491   2.325   8.187   1.456  0.3550 -0.6552  0.9354
  589ASP     HA 3492   2.416   8.196   1.515 -0.5758  0.2292  2.2994
  589ASP     CB 3493   2.340   8.300   1.349 -0.0225 -0.3422  0.1599
  589ASP    HB1 3494   2.427   8.275   1.288 -0.4507  1.2027 -1.1581
  589ASP    HB2 3495   2.246   8.297   1.292 -0.4557  2.4088  0.6303
  589ASP     CG 3496   2.367   8.446   1.388  0.5137  0.2376 -0.1505
  589ASP    OD1 3497   2.464   8.464   1.465  0.1997 -0.0555  0.3611
  589ASP    OD2 3498   2.308   8.534   1.321  0.3609  0.0318  0.5478
  589ASP      C 3499   2.212   8.212   1.553 -0.3499  0.3753 -0.2794
  589ASP      O 3500   2.234   8.291   1.646 -0.2921  0.0062  0.5906
  590LYS      N 3501   2.093   8.160   1.518 -1.1468  0.1627 -0.3486
  590LYS      H 3502   2.097   8.112   1.430 -2.5659  1.3601 -1.1257
  590LYS     CA 3503   1.972   8.164   1.599  0.1660  0.1724 -0.0330
  590LYS     HA 3504   1.938   8.267   1.610 -1.2997 -0.3693  0.8797
  590LYS     CB 3505   1.855   8.087   1.524  0.1209  0.9543  0.0738
  590LYS    HB1 3506   1.762   8.105   1.579 -0.1312 -2.1106  0.7902
  590LYS    HB2 3507   1.845   8.136   1.427  1.2975  0.7630 -0.1576
  590LYS     CG 3508   1.860   7.937   1.505  0.4313 -0.5454  0.7858
  590LYS    HG1 3509   1.944   7.915   1.439 -0.5902 -0.5485 -0.5574
  590LYS    HG2 3510   1.894   7.890   1.598  1.5539 -0.4272  0.4460
  590LYS     CD 3511   1.731   7.867   1.457 -0.3884 -0.1393 -0.5127
  590LYS    HD1 3512   1.656   7.895   1.532 -0.0849 -1.3087  0.2447
  590LYS    HD2 3513   1.705   7.912   1.361 -1.6709  2.6333  1.0074
  590LYS     CE 3514   1.735   7.717   1.441 -0.3495  1.1418 -0.7142
  590LYS    HE1 3515   1.792   7.684   1.354 -1.7980  0.7551 -1.5498
  590LYS    HE2 3516   1.786   7.673   1.527 -1.8370 -2.3845 -1.4630
  590LYS     NZ 3517   1.606   7.649   1.430  0.2143  0.0904  0.6040
  590LYS    HZ1 3518   1.570   7.655   1.336  0.6817 -1.1244  0.3276
  590LYS    HZ2 3519   1.632   7.552   1.427  2.0344  0.5616 -0.6460
  590LYS    HZ3 3520   1.537   7.656   1.503  0.4367  0.0378  0.8168
  590LYS      C 3521   1.991   8.104   1.748 -0.6894  0.2152  0.0253
  590LYS      O 3522   1.905   8.117   1.835 -0.0859  0.0812 -0.1424
  591LEU      N 3523   2.098   8.032   1.769 -0.0908 -0.0573 -0.1749
  591LEU      H 3524   2.158   8.004   1.693 -0.2740  1.3163 -0.8456
  591LEU     CA 3525   2.119   7.956   1.890  0.2903 -0.3355 -0.0104
  591LEU     HA 3526   2.026   7.912   1.927  0.3479 -1.2767 -0.9631
  591LEU     CB 3527   2.216   7.840   1.867 -1.1337  0.4937 -0.0531
  591LEU    HB1 3528   2.304   7.888   1.825 -1.2880  0.5448 -0.3155
  591LEU    HB2 3529   2.245   7.798   1.964  0.9117  0.8862 -0.4423
  591LEU     CG 3530   2.172   7.728   1.778  0.2442  0.0307 -0.0318
  591LEU     HG 3531   2.154   7.784   1.686  1.2088  0.5082  0.0609
  591LEU    CD1 3532   2.290   7.635   1.752 -0.6136 -0.3808  0.5469
  591LEU   HD11 3533   2.379   7.687   1.717  0.0986 -1.1755  1.1580
  591LEU   HD12 3534   2.319   7.578   1.841  1.4274 -1.8467 -0.9668
  591LEU   HD13 3535   2.264   7.554   1.684  2.9035 -0.2785 -1.1343
  591LEU    CD2 3536   2.047   7.653   1.817  0.0359 -0.1652  0.1610
  591LEU   HD21 3537   2.034   7.626   1.922  1.6667  0.4745  0.5546
  591LEU   HD22 3538   1.960   7.712   1.787 -0.4293 -0.8004  0.2139
  591LEU   HD23 3539   2.036   7.564   1.755 -0.3449 -1.4301  1.9555
  591LEU      C 3540   2.174   8.041   2.008  0.2816 -0.9882  0.7141
  591LEU      O 3541   2.158   8.003   2.123 -0.2717  0.4670 -0.1485
  592PHE      N 3542   2.209   8.167   1.978 -0.5603  0.7097 -0.2699
  592PHE      H 3543   2.205   8.193   1.880  0.4552 -0.9564 -0.7862
  592PHE     CA 3544   2.278   8.257   2.069  0.1066  0.2607  0.0819
  592PHE     HA 3545   2.357   8.213   2.130  1.8744  3.0838  0.0348
  592PHE     CB 3546   2.359   8.362   1.977  0.4051  0.0415  0.1762
  592PHE    HB1 3547   2.305   8.403   1.892 -0.8550 -1.0195  0.4166
  592PHE    HB2 3548   2.377   8.442   2.048 -2.2053  0.2485  0.7079
  592PHE     CG 3549   2.495   8.306   1.930 -0.7194  0.6524 -0.5051
  592PHE    CD1 3550   2.506   8.204   1.833  0.2925  0.0897 -0.5776
  592PHE    HD1 3551   2.421   8.161   1.782 -0.4191  0.9245 -0.1266
  592PHE    CD2 3552   2.618   8.357   1.979  0.5410  0.0685 -0.4452
  592PHE    HD2 3553   2.603   8.423   2.063  0.8369  0.7405 -0.9158
  592PHE    CE1 3554   2.627   8.179   1.775 -0.2054  0.5626 -0.1638
  592PHE    HE1 3555   2.627   8.103   1.698 -3.2628  0.0382  0.2441
  592PHE    CE2 3556   2.743   8.318   1.935  0.0230 -0.2674  0.2021
  592PHE    HE2 3557   2.830   8.362   1.981 -1.3153  1.7087  0.9660
  592PHE     CZ 3558   2.749   8.231   1.830  0.2593  0.9283  0.4588
  592PHE     HZ 3559   2.839   8.211   1.773 -2.1282 -2.2058 -2.6318
  592PHE      C 3560   2.180   8.336   2.162 -0.1952 -0.0233 -0.0123
  592PHE      O 3561   2.226   8.425   2.238  0.0935  0.5212  0.4770
  593LEU      N 3562   2.057   8.301   2.169  0.3996 -0.0624 -0.3670
  593LEU      H 3563   2.027   8.227   2.108 -0.2967  1.0322 -1.4009
  593LEU     CA 3564   1.950   8.339   2.270  0.0827  0.3018  0.4779
  593LEU     HA 3565   1.926   8.445   2.258  0.2364  0.0295 -3.7169
  593LEU     CB 3566   1.817   8.271   2.250 -0.0195  0.7238  0.4638
  593LEU    HB1 3567   1.831   8.164   2.268  0.1394  0.5022 -0.9240
  593LEU    HB2 3568   1.753   8.306   2.331 -2.2457 -0.5375 -0.6591
  593LEU     CG 3569   1.747   8.294   2.115  0.7417  0.3438 -0.2092
  593LEU     HG 3570   1.815   8.265   2.035  0.1300 -0.9972 -0.2717
  593LEU    CD1 3571   1.615   8.200   2.102 -0.9197 -0.4021  0.1420
  593LEU   HD11 3572   1.654   8.101   2.081  0.3546  0.0641  0.1847
  593LEU   HD12 3573   1.552   8.209   2.191 -0.5270  2.0163  0.2439
  593LEU   HD13 3574   1.551   8.228   2.018 -1.4449 -0.3168  0.5656
  593LEU    CD2 3575   1.703   8.436   2.092  0.0697 -0.0585  0.2803
  593LEU   HD21 3576   1.651   8.466   2.183  0.2974 -0.3509  0.5060
  593LEU   HD22 3577   1.782   8.504   2.059  0.0730 -0.9271 -1.6404
  593LEU   HD23 3578   1.625   8.438   2.015 -0.2434  0.9490  0.5994
  593LEU      C 3579   2.004   8.327   2.414  0.5040  0.3905  0.2328
  593LEU      O 3580   1.986   8.419   2.494 -0.3890 -0.1936 -0.1225
  594ASP      N 3581   2.071   8.213   2.440  0.5669 -0.0741 -0.1169
  594ASP      H 3582   2.088   8.147   2.365  1.1297  0.2582 -0.2927
  594ASP     CA 3583   2.158   8.195   2.559 -0.4778 -0.3619  0.4613
  594ASP     HA 3584   2.186   8.297   2.585  1.6114  0.0298 -2.8269
  594ASP     CB 3585   2.076   8.129   2.673 -0.3500 -0.9318  0.4474
  594ASP    HB1 3586   1.974   8.164   2.688  0.8551  2.5620  1.6328
  594ASP    HB2 3587   2.069   8.022   2.655 -1.6719 -0.7745 -0.0656
  594ASP     CG 3588   2.151   8.144   2.806 -0.4450 -0.5378  0.1470
  594ASP    OD1 3589   2.180   8.038   2.865  0.0005  0.0060  0.2543
  594ASP    OD2 3590   2.196   8.256   2.839  0.1641 -0.6937 -0.4050
  594ASP      C 3591   2.287   8.130   2.517 -1.0274  0.2140 -0.0544
  594ASP      O 3592   2.281   8.029   2.446  0.4801  0.0097  0.2967
  595THR      N 3593   2.399   8.184   2.565  0.1231 -0.0121  0.3578
  595THR      H 3594   2.393   8.273   2.613  0.0885  0.2698 -0.1627
  595THR     CA 3595   2.534   8.142   2.541 -0.2663 -0.0555  0.3102
  595THR     HA 3596   2.545   8.066   2.464  0.9773  0.8300 -0.4058
  595THR     CB 3597   2.624   8.252   2.485  0.3621 -0.5940  0.2290
  595THR     HB 3598   2.723   8.215   2.460  0.1663 -1.3740  0.5798
  595THR    OG1 3599   2.637   8.360   2.579  0.2009 -0.1811 -0.1483
  595THR    HG1 3600   2.689   8.335   2.654  0.6463 -0.2863 -0.4865
  595THR    CG2 3601   2.571   8.325   2.361 -0.5405  0.5569  0.2038
  595THR   HG21 3602   2.571   8.261   2.273  1.5381 -0.6028  0.9784
  595THR   HG22 3603   2.466   8.352   2.375 -1.1243 -1.7789  0.7944
  595THR   HG23 3604   2.639   8.410   2.352  1.0641 -0.3535  2.7211
  595THR      C 3605   2.590   8.083   2.671 -0.3996  0.4925  0.2474
  595THR      O 3606   2.553   8.126   2.781  0.0616  0.3534 -0.2464
  596LEU      N 3607   2.671   7.979   2.654  0.3257  0.3413 -0.3687
  596LEU      H 3608   2.691   7.941   2.563 -0.3401  1.1672 -0.8809
  596LEU     CA 3609   2.732   7.918   2.773  0.0413  0.2378  0.0072
  596LEU     HA 3610   2.655   7.905   2.849  1.0464 -0.4655  0.9246
  596LEU     CB 3611   2.763   7.769   2.741  0.5164 -0.2632 -0.1454
  596LEU    HB1 3612   2.836   7.755   2.662 -0.1523  0.6547 -0.9531
  596LEU    HB2 3613   2.824   7.734   2.824  2.7128 -0.7792 -1.8921
  596LEU     CG 3614   2.637   7.675   2.724  0.3048 -0.9124 -0.1285
  596LEU     HG 3615   2.565   7.721   2.657  0.4036 -2.7241 -1.5700
  596LEU    CD1 3616   2.678   7.536   2.673  0.4698  0.1039  0.8741
  596LEU   HD11 3617   2.749   7.538   2.590 -1.5316 -1.2423 -0.9800
  596LEU   HD12 3618   2.729   7.502   2.763 -1.7228 -3.0560  1.0563
  596LEU   HD13 3619   2.589   7.479   2.647  0.8910 -0.1554 -0.0336
  596LEU    CD2 3620   2.549   7.638   2.851  0.5327 -0.8349  0.2046
  596LEU   HD21 3621   2.467   7.568   2.836 -0.5180 -0.0043  1.8087
  596LEU   HD22 3622   2.608   7.590   2.929 -0.2708  0.2377  1.5140
  596LEU   HD23 3623   2.499   7.728   2.886 -2.7929 -2.0002 -1.1271
  596LEU      C 3624   2.856   7.990   2.817 -0.0915  0.3336 -0.6244
  596LEU      O 3625   2.937   8.024   2.733 -0.1454 -0.9489 -0.3723
  597PRO      N 3626   2.875   8.009   2.955  0.8434  0.0584  0.0891
  597PRO     CA 3627   3.004   8.050   3.018  0.0791  0.1209 -0.0348
  597PRO     HA 3628   3.044   8.136   2.964  2.7134 -0.1590  1.2925
  597PRO     CB 3629   2.964   8.078   3.161  0.1069  0.2444 -0.1868
  597PRO    HB1 3630   3.045   8.066   3.233 -0.1502 -0.5708 -0.0287
  597PRO    HB2 3631   2.930   8.182   3.159  0.4338  0.3395 -0.9730
  597PRO     CG 3632   2.839   7.995   3.196 -0.7801 -0.0945  0.2288
  597PRO    HG1 3633   2.868   7.899   3.237 -0.5854 -0.7995 -1.4790
  597PRO    HG2 3634   2.770   8.042   3.266  0.5446  1.1178  0.7661
  597PRO     CD 3635   2.768   7.970   3.055  0.2869 -0.9933 -0.2229
  597PRO    HD1 3636   2.718   7.874   3.044  1.5033 -1.3993 -2.8031
  597PRO    HD2 3637   2.688   8.042   3.036  1.0454 -0.4084 -1.3013
  597PRO      C 3638   3.110   7.936   3.013 -0.2982 -0.8103  0.5258
  597PRO      O 3639   3.069   7.816   2.994 -0.4893 -0.6534  0.2946
  598PHE      N 3640   3.239   7.972   3.011 -0.3266  0.0484  0.1354
  598PHE      H 3641   3.265   8.069   3.025 -0.4753 -0.1624  2.2316
  598PHE     CA 3642   3.354   7.878   3.006  0.3594 -0.1745  0.2228
  598PHE     HA 3643   3.338   7.799   3.080  1.3308 -0.8763 -0.3041
  598PHE     CB 3644   3.375   7.805   2.867 -0.2981 -0.3954 -0.2372
  598PHE    HB1 3645   3.464   7.743   2.858 -0.0681 -0.5497  2.2475
  598PHE    HB2 3646   3.296   7.731   2.859 -2.4281  1.5619  1.3933
  598PHE     CG 3647   3.368   7.896   2.745 -0.3438 -0.2552 -0.6100
  598PHE    CD1 3648   3.245   7.918   2.680  0.2675 -0.2069 -0.1282
  598PHE    HD1 3649   3.154   7.883   2.727 -0.4613  3.2402  1.3245
  598PHE    CD2 3650   3.490   7.948   2.695  0.7458 -0.7825  0.0118
  598PHE    HD2 3651   3.585   7.930   2.745  0.8786  0.9597  0.4476
  598PHE    CE1 3652   3.236   7.977   2.553  0.5159  0.6639  0.0249
  598PHE    HE1 3653   3.145   7.989   2.495  0.3724  2.5120  0.5526
  598PHE    CE2 3654   3.474   8.023   2.575  0.1196  0.2044 -0.5221
  598PHE    HE2 3655   3.559   8.083   2.545  0.0255  0.2884 -0.6231
  598PHE     CZ 3656   3.354   8.039   2.507  0.1772 -0.3292 -1.0383
  598PHE     HZ 3657   3.360   8.107   2.423  2.3001  0.3972 -0.3801
  598PHE      C 3658   3.475   7.953   3.064 -0.4575  0.0050  0.6550
  598PHE     O1 3659   3.574   7.884   3.106 -0.1158 -0.4789 -0.2205
  598PHE     O2 3660   3.478   8.078   3.065 -0.0366  0.6842 -0.2801
  599JV2    C00 3661   3.527   5.257   1.264 -0.2521  0.9568  0.2184
  599JV2    C01 3662   3.458   5.223   1.394  0.3907 -0.0327  0.2167
  599JV2    C02 3663   3.439   5.322   1.486  0.6477  0.6117  0.1053
  599JV2    C03 3664   3.376   5.288   1.607 -0.1177  0.5313  0.6118
  599JV2    C04 3665   3.331   5.156   1.639 -0.3656 -0.3792  0.9787
  599JV2    C05 3666   3.352   5.056   1.541  0.4322 -0.2311  0.0444
  599JV2    C06 3667   3.400   5.087   1.414 -0.2218  0.1391 -0.5619
  599JV2    C07 3668   3.597   5.157   1.187  0.3096 -1.3540 -0.1180
  599JV2    C08 3669   3.659   5.194   1.058  0.6301  0.0771 -0.2055
  599JV2    C09 3670   3.683   5.329   1.036 -0.5868 -0.2301  0.1739
  599JV2    C0A 3671   3.623   5.426   1.112 -0.0942  0.0410  0.4545
  599JV2    C0B 3672   3.544   5.392   1.220  0.0879 -0.7607 -0.0433
  599JV2    F0C 3673   3.713   5.099   0.983 -0.2607 -0.0214  0.5668
  599JV2    N0D 3674   3.763   5.357   0.921  0.0027 -0.1849 -0.7721
  599JV2    C0E 3675   3.780   5.468   0.846 -0.0240  0.0351 -0.0692
  599JV2    C0F 3676   3.867   5.457   0.732  0.0495  0.3935 -1.0396
  599JV2    O0G 3677   3.719   5.572   0.873  0.3555 -0.0982  0.5019
  599JV2    C0H 3678   3.931   5.348   0.689  0.7040  0.0852  0.6869
  599JV2    C0I 3679   4.017   5.371   0.566 -0.0589 -0.2296  1.1399
  599JV2    C0J 3680   3.974   5.517   0.527 -0.2503 -0.1834  1.1141
  599JV2    C0K 3681   3.901   5.575   0.654  0.4538  0.3327  0.1240
  599JV2    C0M 3682   3.915   5.217   0.743  0.1347 -0.5031 -0.0529
  599JV2    O0N 3683   3.988   5.195   0.840 -0.6016 -0.0219  0.4997
  599JV2    O0O 3684   3.820   5.157   0.694  0.2825  0.3195 -0.7632
  599JV2    O0P 3685   3.404   4.987   1.318  0.4042 -0.4615 -0.2771
  599JV2    C0Q 3686   3.313   4.881   1.331  0.0256 -0.0745  0.4270
  599JV2    C0R 3687   3.287   4.815   1.198 -0.1177 -0.3189 -0.7843
  599JV2    C0S 3688   3.259   4.900   1.092 -0.3298  0.5202 -0.0073
  599JV2    C0T 3689   3.232   4.836   0.971  0.2778 -0.1508  0.4607
  599JV2    C0U 3690   3.229   4.694   0.959 -0.0361 -0.4521  0.1030
  599JV2    C0V 3691   3.256   4.612   1.062 -0.0412  0.1423 -0.8998
  599JV2    C0W 3692   3.291   4.674   1.185  0.7376 -0.2089 -0.4241
  599JV2    H0X 3693   3.462   5.426   1.466  0.7491  0.7540  0.9066
  599JV2    H0Y 3694   3.354   5.361   1.684 -3.6288  0.2084  0.0909
  599JV2    H0Z 3695   3.278   5.125   1.728 -4.3018 -2.7758 -1.8433
  599JV2    H10 3696   3.325   4.958   1.576 -0.2596 -0.1704 -0.3170
  599JV2    H11 3697   3.602   5.053   1.216  0.2352 -1.1007  0.8365
  599JV2    H12 3698   3.618   5.526   1.072  0.6924 -1.2078 -3.1341
  599JV2    H13 3699   3.489   5.476   1.261  1.1546  0.3802 -0.9025
  599JV2    H14 3700   3.811   5.272   0.894 -2.9558 -1.5980 -1.9620
  599JV2    H15 3701   3.979   5.290   0.505 -0.8683 -1.2867  2.9768
  599JV2    H16 3702   4.122   5.366   0.596  0.2184  0.4418  0.3349
  599JV2    H17 3703   4.052   5.591   0.513 -0.8099  0.1070 -0.6041
  599JV2    H18 3704   3.911   5.514   0.439  0.2757 -1.0778  0.7546
  599JV2    H19 3705   3.959   5.651   0.707  1.5487 -1.8060  2.1806
  599JV2    H1A 3706   3.812   5.626   0.617  1.5896  0.8169 -2.0987
  599JV2    H1B 3707   3.350   4.803   1.398  0.6618  1.0498  1.4404
  599JV2    H1C 3708   3.216   4.917   1.366  0.1324 -1.1474  1.9337
  599JV2    H1D 3709   3.260   5.007   1.106  3.4619  1.0609 -2.8524
  599JV2    H1E 3710   3.208   4.900   0.888 -1.5504  0.9160  1.7452
  599JV2    H1F 3711   3.198   4.661   0.861 -1.2959  2.1819 -0.4734
  599JV2    H1G 3712   3.250   4.505   1.051  0.4215 -0.0077  0.1694
  599JV2    H1H 3713   3.316   4.615   1.272 -0.0226  0.3308  0.1691
  600SOL     OW 3714   5.359   4.748   2.937 -0.4436 -0.4209  0.3700
  600SOL    HW1 3715   5.367   4.653   2.948 -1.5033 -0.4163  1.3876
  600SOL    HW2 3716   5.293   4.773   3.001 -1.5715  0.7608 -1.2180
  600SOL     MW 3717   5.352   4.739   2.947 -0.7236 -0.2691  0.2970
  601SOL     OW 3718   8.585   8.293   2.833  0.1745 -0.1785 -0.3909
  601SOL    HW1 3719   8.620   8.356   2.897 -1.1967  0.4928 -0.2523
  601SOL    HW2 3720   8.563   8.346   2.757 -1.0096 -0.4491 -0.2676
  601SOL     MW 3721   8.586   8.308   2.832 -0.1526 -0.1272 -0.3574
  602SOL     OW 3722   7.859   4.325   2.434  0.2612 -0.5534 -0.0515
  602SOL    HW1 3723   7.824   4.392   2.493  0.6226 -1.2347  0.9833
  602SOL    HW2 3724   7.787   4.263   2.422  0.3336 -0.6672  0.0845
  602SOL     MW 3725   7.846   4.325   2.440  0.3167 -0.6552  0.0984
  603SOL     OW 3726   6.308   5.108   2.459 -0.8363 -0.2776  0.3578
  603SOL    HW1 3727   6.402   5.126   2.449 -0.7185 -0.6274  0.8265
  603SOL    HW2 3728   6.303   5.049   2.534 -1.3524 -1.0455 -0.2740
  603SOL     MW 3729   6.320   5.103   2.467 -0.8873 -0.4207  0.3369
  604SOL     OW 3730   7.438   1.709   4.824 -0.2895  0.0032 -0.2459
  604SOL    HW1 3731   7.364   1.750   4.869  0.3618 -0.3265  1.1590
  604SOL    HW2 3732   7.459   1.632   4.877  1.2435  0.2448 -0.4520
  604SOL     MW 3733   7.431   1.704   4.836 -0.0099 -0.0081 -0.0924
  605SOL     OW 3734   0.812   0.662   5.204  0.2238 -0.3503 -0.4372
  605SOL    HW1 3735   0.895   0.703   5.226 -0.4079  1.4414 -1.1709
  605SOL    HW2 3736   0.836   0.579   5.162  1.5752 -0.5177  0.6151
  605SOL     MW 3737   0.825   0.657   5.201  0.3159 -0.1424 -0.3964
  606SOL     OW 3738   2.377   3.851   5.958  0.7548  0.2956  0.3455
  606SOL    HW1 3739   2.296   3.890   5.924  2.3128  2.1127 -1.5671
  606SOL    HW2 3740   2.378   3.875   6.051 -0.4848  0.9478  0.2126
  606SOL     MW 3741   2.367   3.859   5.966  0.7956  0.6117  0.0836
  607SOL     OW 3742   4.011   8.192   3.361  0.2197 -0.0485  0.3554
  607SOL    HW1 3743   4.103   8.165   3.365  0.0000 -0.8541  0.1241
  607SOL    HW2 3744   3.962   8.113   3.386 -0.5398 -0.5565 -2.4655
  607SOL     MW 3745   4.017   8.178   3.365  0.0943 -0.2166 -0.0353
  608SOL     OW 3746   8.137   2.946   6.170  0.2806  0.1416 -0.0085
  608SOL    HW1 3747   8.061   2.959   6.113  0.4620  2.4716  0.2012
  608SOL    HW2 3748   8.100   2.927   6.256 -0.0586  0.8894  0.0122
  608SOL     MW 3749   8.122   2.945   6.173  0.2604  0.5356  0.0210
  609SOL     OW 3750   4.648   3.402   1.997  0.3607 -0.0967 -0.1951
  609SOL    HW1 3751   4.698   3.431   2.073 -0.8691 -0.0200  0.6096
  609SOL    HW2 3752   4.651   3.476   1.936  0.6318  0.1670  0.1360
  609SOL     MW 3753   4.655   3.415   1.999  0.2380 -0.0531 -0.0497
  610SOL     OW 3754   1.142   7.918   0.381  0.1317 -0.1175 -0.5096
  610SOL    HW1 3755   1.080   7.891   0.448 -0.2105  1.4793 -0.1395
  610SOL    HW2 3756   1.205   7.846   0.375 -1.9774 -2.0009 -1.2321
  610SOL     MW 3757   1.142   7.905   0.389 -0.1821 -0.1542 -0.5547
  611SOL     OW 3758   5.685   2.443   2.833 -0.3828 -0.0509 -0.4783
  611SOL    HW1 3759   5.643   2.378   2.890 -0.6952 -0.0511 -0.7078
  611SOL    HW2 3760   5.738   2.391   2.772 -3.4932 -0.4335 -3.1237
  611SOL     MW 3761   5.686   2.428   2.833 -0.8210 -0.0999 -0.8463
  612SOL     OW 3762   2.235   0.493   2.277  0.3506  0.1536  0.3255
  612SOL    HW1 3763   2.267   0.413   2.234  1.1289  1.0122 -0.7504
  612SOL    HW2 3764   2.164   0.463   2.334 -1.0633 -0.9961 -1.9120
  612SOL     MW 3765   2.230   0.479   2.279  0.2692  0.1163 -0.0986
  613SOL     OW 3766   0.716   4.295   1.637  0.1538  0.2679 -0.6087
  613SOL    HW1 3767   0.692   4.341   1.556 -1.8974  1.3750  0.5378
  613SOL    HW2 3768   0.685   4.206   1.625 -4.0906  1.3826  0.3960
  613SOL     MW 3769   0.709   4.290   1.625 -0.6521  0.5523 -0.3333
  614SOL     OW 3770   0.004   5.042   3.210 -0.4896 -0.1721  0.0135
  614SOL    HW1 3771   0.088   5.057   3.251 -0.7012  1.2642 -0.0313
  614SOL    HW2 3772  -0.005   5.114   3.146 -0.8494 -1.4433 -1.4381
  614SOL     MW 3773   0.013   5.053   3.207 -0.5627 -0.1510 -0.1780
  615SOL     OW 3774   0.987   6.005   5.615  0.1225 -0.1093 -0.2010
  615SOL    HW1 3775   1.031   6.089   5.628  0.9322 -0.8219  2.1387
  615SOL    HW2 3776   0.903   6.015   5.660 -0.2723 -0.1806 -0.9162
  615SOL     MW 3777   0.982   6.017   5.622  0.1756 -0.2097  0.0070
  616SOL     OW 3778   8.553   0.922   1.965  0.6913  0.7952 -0.0003
  616SOL    HW1 3779   8.516   0.833   1.968  1.5530  0.3615 -1.5435
  616SOL    HW2 3780   8.517   0.964   2.043 -0.0069 -0.7974  0.5974
  616SOL     MW 3781   8.544   0.916   1.976  0.7122  0.5358 -0.1213
  617SOL     OW 3782   0.837   3.684   1.777 -0.4304  0.4682  0.2731
  617SOL    HW1 3783   0.924   3.645   1.770  0.2544  1.9665  0.2447
  617SOL    HW2 3784   0.836   3.726   1.863 -1.3815 -0.0780  0.5544
  617SOL     MW 3785   0.848   3.684   1.788 -0.4645  0.5901  0.3055
  618SOL     OW 3786   7.682   7.293   2.189 -0.4154 -0.6161 -0.3923
  618SOL    HW1 3787   7.738   7.217   2.177  1.4948  0.4208  1.4405
  618SOL    HW2 3788   7.724   7.362   2.138 -0.6943 -0.1264  0.0318
  618SOL     MW 3789   7.694   7.292   2.181 -0.2066 -0.4206 -0.1034
  619SOL     OW 3790   2.764   8.656   2.777  0.0562  0.4525 -0.3780
  619SOL    HW1 3791   2.821   8.580   2.791 -0.0352  0.1086 -1.6683
  619SOL    HW2 3792   2.824   8.725   2.749  0.1274  0.8370  0.7053
  619SOL     MW 3793   2.779   8.655   2.775  0.0536  0.4577 -0.4045
  620SOL     OW 3794   6.223   3.883   1.585 -0.0406  0.3334  0.4288
  620SOL    HW1 3795   6.237   3.886   1.490  1.8375 -2.9026  0.4672
  620SOL    HW2 3796   6.307   3.855   1.621 -1.0560  0.2666  2.9751
  620SOL     MW 3797   6.236   3.880   1.577  0.0698 -0.0894  0.7597
  621SOL     OW 3798   8.106   3.006   3.616  0.2883 -0.0509 -0.4473
  621SOL    HW1 3799   8.169   3.033   3.683 -0.3409  0.9790 -0.2322
  621SOL    HW2 3800   8.037   2.961   3.665  0.0858  0.2416 -0.4553
  621SOL     MW 3801   8.105   3.004   3.631  0.1818  0.1184 -0.4208
  622SOL     OW 3802   7.770   6.459   4.812 -0.0503  0.3931  0.2702
  622SOL    HW1 3803   7.676   6.462   4.797 -0.1373  0.2973  0.7734
  622SOL    HW2 3804   7.789   6.366   4.825  0.3105  0.2758 -1.0231
  622SOL     MW 3805   7.761   6.448   4.812 -0.0152  0.3658  0.1690
  623SOL     OW 3806   7.716   8.895   3.574  0.4633 -0.9158 -0.0129
  623SOL    HW1 3807   7.692   8.816   3.621 -0.9067 -0.4490  0.1217
  623SOL    HW2 3808   7.702   8.873   3.482  1.4528 -1.2641 -0.0956
  623SOL     MW 3809   7.711   8.882   3.568  0.4146 -0.9006 -0.0063
  624SOL     OW 3810   3.742   2.332   1.857 -0.6415 -0.2522 -0.1195
  624SOL    HW1 3811   3.822   2.284   1.877  0.8800  2.1663 -0.0542
  624SOL    HW2 3812   3.711   2.363   1.942 -0.1660  0.9946 -0.3853
  624SOL     MW 3813   3.748   2.330   1.870 -0.3858  0.2170 -0.1452
  625SOL     OW 3814   5.700   4.405   1.449 -0.1705  0.3244 -0.8871
  625SOL    HW1 3815   5.728   4.315   1.466  1.0399  1.1569  2.1348
  625SOL    HW2 3816   5.749   4.431   1.371  2.3582 -0.5138  0.3057
  625SOL     MW 3817   5.710   4.397   1.441  0.3082  0.3237 -0.3475
  626SOL     OW 3818   4.841   5.939   2.653 -0.1294  0.1976 -0.1053
  626SOL    HW1 3819   4.871   5.858   2.611 -0.3969 -0.5108  0.9994
  626SOL    HW2 3820   4.854   5.923   2.747  0.7700  1.8582  0.0855
  626SOL     MW 3821   4.846   5.926   2.660 -0.0485  0.3195  0.0605
  627SOL     OW 3822   6.560   3.359   0.706  0.0887 -0.0480 -0.0195
  627SOL    HW1 3823   6.619   3.431   0.730  2.2173 -0.6593 -2.8066
  627SOL    HW2 3824   6.490   3.401   0.657  1.1041  0.2588 -1.2814
  627SOL     MW 3825   6.559   3.374   0.702  0.4912 -0.0870 -0.5378
  628SOL     OW 3826   4.394   5.692   2.857 -0.6129  0.0469  0.0522
  628SOL    HW1 3827   4.306   5.688   2.896 -1.6293 -3.1511 -2.1910
  628SOL    HW2 3828   4.383   5.745   2.779 -0.1472  0.9183  0.5668
  628SOL     MW 3829   4.381   5.698   2.852 -0.6834 -0.2509 -0.1691
  629SOL     OW 3830   4.327   4.097   3.356 -0.6844  0.3461  0.8103
  629SOL    HW1 3831   4.272   4.168   3.322  1.3297  2.0702  0.9256
  629SOL    HW2 3832   4.397   4.088   3.292 -1.1404 -1.9763  0.5382
  629SOL     MW 3833   4.329   4.105   3.344 -0.4850  0.2695  0.7902
  630SOL     OW 3834   8.489   6.460   3.536  0.2175 -0.0716 -0.4564
  630SOL    HW1 3835   8.506   6.436   3.445 -0.9586  0.8542 -0.9531
  630SOL    HW2 3836   8.447   6.382   3.573  1.2761 -0.6848 -0.5033
  630SOL     MW 3837   8.486   6.447   3.529  0.2024 -0.0316 -0.5260
  631SOL     OW 3838   2.878   3.073   3.220  0.4185 -0.4784 -0.1597
  631SOL    HW1 3839   2.789   3.104   3.230  0.6993  1.2977 -2.3206
  631SOL    HW2 3840   2.898   3.029   3.303 -2.0961 -0.1001  0.7301
  631SOL     MW 3841   2.869   3.071   3.232  0.1326 -0.2026 -0.3224
  632SOL     OW 3842   3.606   1.539   0.865  0.4135 -0.0935 -0.1899
  632SOL    HW1 3843   3.629   1.613   0.808 -2.2767 -1.0034 -2.7227
  632SOL    HW2 3844   3.654   1.465   0.829  0.8842 -0.1527  0.5413
  632SOL     MW 3845   3.615   1.539   0.853  0.1294 -0.2176 -0.4205
  633SOL     OW 3846   1.178   6.119   5.137 -0.2729 -0.0134  0.4734
  633SOL    HW1 3847   1.204   6.172   5.062  0.4968 -1.5269 -0.3716
  633SOL    HW2 3848   1.237   6.044   5.135 -1.0131 -0.6725  1.9082
  633SOL     MW 3849   1.189   6.116   5.127 -0.2691 -0.2915  0.5489
  634SOL     OW 3850   5.843   1.992   1.585 -0.5407 -0.1442  0.1324
  634SOL    HW1 3851   5.923   2.033   1.554  0.0773 -2.0610 -1.0189
  634SOL    HW2 3852   5.855   1.984   1.680 -0.5093  1.8537  0.3205
  634SOL     MW 3853   5.855   1.996   1.593 -0.4575 -0.1338  0.0091
  635SOL     OW 3854   7.096   6.680   2.671  0.1174 -0.2055  0.4770
  635SOL    HW1 3855   7.140   6.605   2.631 -0.1364 -0.7562  1.2165
  635SOL    HW2 3856   7.041   6.643   2.740 -0.3655  0.6155  0.5553
  635SOL     MW 3857   7.094   6.666   2.675  0.0231 -0.1709  0.5817
  636SOL     OW 3858   8.375   8.684   4.218  0.3354  0.3402 -0.2783
  636SOL    HW1 3859   8.317   8.721   4.151  0.2422  1.8295  0.5545
  636SOL    HW2 3860   8.363   8.743   4.293  2.1927  0.1038  0.2435
  636SOL     MW 3861   8.366   8.697   4.219  0.5612  0.5006 -0.1049
  637SOL     OW 3862   7.998   3.131   4.815 -0.3124  0.2688  0.1532
  637SOL    HW1 3863   8.092   3.142   4.833 -0.5840  3.6851  0.1243
  637SOL    HW2 3864   7.972   3.212   4.773 -3.0036 -1.2785 -1.4240
  637SOL     MW 3865   8.007   3.142   4.812 -0.6917  0.5080 -0.0524
  638SOL     OW 3866   3.697   5.567   3.165 -0.2851  0.4262 -0.1238
  638SOL    HW1 3867   3.730   5.630   3.230 -0.1611  0.6644 -0.4159
  638SOL    HW2 3868   3.769   5.506   3.152 -0.0568  0.7875 -0.5591
  638SOL     MW 3869   3.710   5.567   3.172 -0.2400  0.5029 -0.2169
  639SOL     OW 3870   4.748   1.580   0.711 -0.0647 -0.0482 -0.1867
  639SOL    HW1 3871   4.717   1.501   0.666  0.0631  1.0603 -2.3760
  639SOL    HW2 3872   4.712   1.573   0.799 -0.8054 -2.1057 -0.5952
  639SOL     MW 3873   4.739   1.569   0.716 -0.1432 -0.1697 -0.5192
  640SOL     OW 3874   3.730   2.217   3.092  0.8254 -0.2776  0.4970
  640SOL    HW1 3875   3.816   2.190   3.124  0.0326 -2.3049  1.0776
  640SOL    HW2 3876   3.672   2.145   3.115 -1.1023  1.1352  0.3292
  640SOL     MW 3877   3.733   2.205   3.099  0.4771 -0.3562  0.5498
  641SOL     OW 3878   1.961   2.796   1.599  0.0955  0.0195  0.2221
  641SOL    HW1 3879   2.007   2.837   1.673  0.9886 -0.7382  0.1206
  641SOL    HW2 3880   1.949   2.705   1.627 -2.0149  0.3629  0.5263
  641SOL     MW 3881   1.966   2.789   1.612 -0.0603 -0.0336  0.2480
  642SOL     OW 3882   0.993   5.953   2.591  0.6608  0.1402  0.3130
  642SOL    HW1 3883   0.932   5.994   2.530  1.9772  0.0041 -1.1650
  642SOL    HW2 3884   0.938   5.925   2.664 -0.8990  0.7999 -0.5432
  642SOL     MW 3885   0.978   5.955   2.592  0.6297  0.2072  0.0142
  643SOL     OW 3886   6.089   7.501   1.457 -0.1777  0.3812 -1.0745
  643SOL    HW1 3887   5.994   7.488   1.465 -0.2518 -0.0818 -2.4568
  643SOL    HW2 3888   6.102   7.531   1.368  0.8870  1.6333 -0.5349
  643SOL     MW 3889   6.079   7.503   1.447 -0.0509  0.4822 -1.1824
  644SOL     OW 3890   1.406   2.748   2.163 -0.1362  0.2612  0.0161
  644SOL    HW1 3891   1.485   2.802   2.165  0.1641 -0.2004  0.7523
  644SOL    HW2 3892   1.388   2.727   2.255 -0.6207 -0.3529 -0.2108
  644SOL     MW 3893   1.413   2.752   2.175 -0.1598  0.1235  0.0813
  645SOL     OW 3894   5.788   1.261   0.829 -0.1755  0.3041 -0.0490
  645SOL    HW1 3895   5.848   1.313   0.776 -0.5184  0.0284 -0.7173
  645SOL    HW2 3896   5.736   1.212   0.766  0.5327 -1.3222  0.5577
  645SOL     MW 3897   5.789   1.261   0.814 -0.1287  0.0606 -0.0569
  646SOL     OW 3898   5.876   1.160   2.850  0.4487  0.0480  0.3454
  646SOL    HW1 3899   5.863   1.228   2.916 -0.8628 -0.8080  1.0177
  646SOL    HW2 3900   5.913   1.086   2.898 -0.1236 -0.4412  0.0529
  646SOL     MW 3901   5.879   1.159   2.864  0.2075 -0.1242  0.3940
  647SOL     OW 3902   2.909   4.820   3.564 -0.1073  0.2631 -0.2434
  647SOL    HW1 3903   2.953   4.852   3.485 -2.6159 -0.1205 -1.9266
  647SOL    HW2 3904   2.846   4.889   3.586 -1.8176 -1.0950 -0.6800
  647SOL     MW 3905   2.907   4.833   3.557 -0.6474  0.0401 -0.5147
  648SOL     OW 3906   5.563   8.916   2.636 -0.8798  0.0337 -0.0879
  648SOL    HW1 3907   5.476   8.903   2.600 -1.5452  1.8047  0.7818
  648SOL    HW2 3908   5.559   8.878   2.724 -1.2382  1.3345  0.4832
  648SOL     MW 3909   5.552   8.910   2.643 -1.0109  0.4269  0.0965
  649SOL     OW 3910   5.112   6.392   2.204 -0.2863  0.0968 -0.1829
  649SOL    HW1 3911   5.159   6.390   2.120 -1.1312 -1.8429 -0.6593
  649SOL    HW2 3912   5.020   6.386   2.180 -0.7028  1.9244  0.8244
  649SOL     MW 3913   5.106   6.391   2.190 -0.4477  0.0825 -0.1150
  650SOL     OW 3914   1.693   6.269   0.285  0.0241 -0.0915 -0.5620
  650SOL    HW1 3915   1.627   6.206   0.257 -1.0085  1.2026 -1.1337
  650SOL    HW2 3916   1.645   6.351   0.296  1.4448  0.7553 -0.4409
  650SOL     MW 3917   1.678   6.271   0.283  0.0738  0.1826 -0.6197
  651SOL     OW 3918   7.756   6.071   2.432  0.4924 -0.1473  0.0428
  651SOL    HW1 3919   7.779   6.070   2.339  0.6083  2.3293 -0.0364
  651SOL    HW2 3920   7.722   6.160   2.447 -0.3486 -0.7684  2.1860
  651SOL     MW 3921   7.755   6.083   2.422  0.3996  0.0902  0.3070
  652SOL     OW 3922   0.044   1.380   0.014 -0.2782  0.4632 -0.5993
  652SOL    HW1 3923   0.089   1.458   0.047 -0.8488  0.1244  1.0684
  652SOL    HW2 3924  -0.044   1.386   0.050 -0.4088 -0.8118 -0.6655
  652SOL     MW 3925   0.039   1.390   0.023 -0.3680  0.2566 -0.3943
  653SOL     OW 3926   3.272   3.978   0.482 -0.3246 -0.5815  0.5063
  653SOL    HW1 3927   3.305   3.905   0.533 -0.5653 -1.1109 -0.0810
  653SOL    HW2 3928   3.347   4.036   0.470 -0.1455 -0.7027  1.0063
  653SOL     MW 3929   3.286   3.976   0.487 -0.3325 -0.6648  0.4951
  654SOL     OW 3930   4.618   4.675   2.108  0.7114 -0.0333 -0.0476
  654SOL    HW1 3931   4.575   4.679   2.023  0.1896  2.1699  0.2655
  654SOL    HW2 3932   4.573   4.740   2.162  2.0530 -0.2474  1.4333
  654SOL     MW 3933   4.607   4.684   2.104  0.8163  0.2213  0.1820
  655SOL     OW 3934   8.119   2.419   0.888  0.1391  0.1219  0.2880
  655SOL    HW1 3935   8.123   2.509   0.921 -1.2848 -0.4607  2.2935
  655SOL    HW2 3936   8.026   2.404   0.870  0.2315 -1.1508  0.7231
  655SOL     MW 3937   8.107   2.428   0.890 -0.0313 -0.1156  0.6004
  656SOL     OW 3938   1.061   0.918   4.508 -0.0654  0.0531 -0.0644
  656SOL    HW1 3939   1.010   0.930   4.427 -2.1865  1.2234  1.3368
  656SOL    HW2 3940   1.051   0.825   4.528 -1.3929  0.1734 -0.0408
  656SOL     MW 3941   1.053   0.908   4.500 -0.5068  0.2183  0.1180
  657SOL     OW 3942   7.565   7.911   3.872  0.0182 -0.1552  0.4419
  657SOL    HW1 3943   7.623   7.930   3.945  0.0363  1.0965  0.1257
  657SOL    HW2 3944   7.532   7.996   3.845 -2.2963 -0.8475  0.8640
  657SOL     MW 3945   7.568   7.924   3.878 -0.2758 -0.0836  0.4554
  658SOL     OW 3946   6.160   3.848   2.451  0.6864  0.1981 -0.0549
  658SOL    HW1 3947   6.159   3.879   2.360  0.1947  0.9428  0.1959
  658SOL    HW2 3948   6.067   3.841   2.474  0.7787 -1.2450 -0.0198
  658SOL     MW 3949   6.148   3.851   2.442  0.6353  0.1087 -0.0183
  659SOL     OW 3950   6.209   7.479   6.212 -0.1036  0.0674  0.1400
  659SOL    HW1 3951   6.217   7.393   6.171  0.3057  0.0920  0.1642
  659SOL    HW2 3952   6.282   7.483   6.274  0.6913  0.9600 -0.8150
  659SOL     MW 3953   6.219   7.468   6.215  0.0505  0.1848  0.0208
  660SOL     OW 3954   5.334   7.630   5.881 -0.5135 -0.5177 -0.1807
  660SOL    HW1 3955   5.356   7.536   5.885  1.3747 -0.0847  0.9922
  660SOL    HW2 3956   5.418   7.673   5.865 -1.5533  0.9313 -2.1540
  660SOL     MW 3957   5.348   7.623   5.879 -0.4049 -0.2768 -0.2832
  661SOL     OW 3958   5.368   0.996   0.685  0.4178 -0.3143 -0.4077
  661SOL    HW1 3959   5.403   0.907   0.686  1.0498 -0.0760 -0.5094
  661SOL    HW2 3960   5.395   1.033   0.769 -1.9402 -0.9836  0.7165
  661SOL     MW 3961   5.376   0.989   0.696  0.1969 -0.3695 -0.2768
  662SOL     OW 3962   5.120   6.954   4.746 -0.1716  0.4943  0.0782
  662SOL    HW1 3963   5.179   7.028   4.759  0.3581  0.1203 -0.1590
  662SOL    HW2 3964   5.177   6.883   4.716 -0.3751 -0.5332  1.9783
  662SOL     MW 3965   5.135   6.955   4.744 -0.1298  0.3149  0.2911
  663SOL     OW 3966   6.091   0.069   3.814 -0.3346  0.0800 -0.3202
  663SOL    HW1 3967   6.068   0.043   3.903 -0.1149 -2.4230 -0.9217
  663SOL    HW2 3968   6.168   0.015   3.793 -0.2926  0.7330 -1.9837
  663SOL     MW 3969   6.098   0.059   3.823 -0.3011 -0.1568 -0.6102
  664SOL     OW 3970   1.357   7.796   3.379  0.2908  0.5431 -0.4413
  664SOL    HW1 3971   1.352   7.872   3.321  0.2801  0.5118 -0.4813
  664SOL    HW2 3972   1.270   7.791   3.420  0.0538  0.1156 -0.9881
  664SOL     MW 3973   1.345   7.806   3.377  0.2591  0.4844 -0.5164
  665SOL     OW 3974   3.388   1.662   5.607 -0.3761  0.0902 -0.1286
  665SOL    HW1 3975   3.420   1.577   5.638  0.3876  0.4966  0.2358
  665SOL    HW2 3976   3.466   1.717   5.604 -0.7925  0.6603 -0.7787
  665SOL     MW 3977   3.402   1.658   5.610 -0.3316  0.2152 -0.1652
  666SOL     OW 3978   3.980   7.202   5.241 -0.4153 -0.1153 -0.0333
  666SOL    HW1 3979   3.946   7.179   5.154  0.4083  2.3048 -1.0625
  666SOL    HW2 3980   3.945   7.289   5.259 -0.3472 -0.4437  1.9926
  666SOL     MW 3981   3.971   7.210   5.232 -0.3012  0.1525  0.0943
  667SOL     OW 3982   8.917   4.585   0.095 -0.2099  0.3837  0.6985
  667SOL    HW1 3983   8.896   4.678   0.096 -1.4443  0.1501 -0.2236
  667SOL    HW2 3984   8.834   4.542   0.073  0.8681 -0.7274 -1.5344
  667SOL     MW 3985   8.904   4.591   0.092 -0.2299  0.2115  0.2946
  668SOL     OW 3986   1.699   5.694   3.559  0.0317 -0.0703 -0.5061
  668SOL    HW1 3987   1.698   5.782   3.597 -1.2944 -0.0680 -0.5097
  668SOL    HW2 3988   1.780   5.655   3.592  0.7060  1.1833 -0.5985
  668SOL     MW 3989   1.710   5.700   3.568 -0.0518  0.0905 -0.5184
  669SOL     OW 3990   8.799   4.430   4.470  0.6118  0.5212 -0.3799
  669SOL    HW1 3991   8.754   4.504   4.511 -2.4635 -0.8196 -1.0126
  669SOL    HW2 3992   8.820   4.460   4.382  0.6639  1.0961 -0.1727
  669SOL     MW 3993   8.796   4.443   4.464  0.2248  0.4232 -0.4344
  670SOL     OW 3994   0.211   2.742   4.728 -0.0251  0.1918 -0.2380
  670SOL    HW1 3995   0.131   2.704   4.764 -1.1062  1.5461 -1.1255
  670SOL    HW2 3996   0.276   2.671   4.735 -0.6777 -0.2526  2.4536
  670SOL     MW 3997   0.209   2.728   4.733 -0.2470  0.3083 -0.0071
  671SOL     OW 3998   8.256   3.744   3.740  0.1751 -0.3947 -0.1196
  671SOL    HW1 3999   8.345   3.772   3.720  0.1235  0.4239  0.7297
  671SOL    HW2 4000   8.261   3.714   3.831 -0.1727 -1.4280 -0.4399
  671SOL     MW 4001   8.268   3.744   3.749  0.1240 -0.4222 -0.0519
  672SOL     OW 4002   4.412   2.047   2.299 -0.4880 -0.1777 -0.4780
  672SOL    HW1 4003   4.454   1.961   2.299 -0.2728 -0.0948 -1.6606
  672SOL    HW2 4004   4.331   2.034   2.250 -0.4827  0.2770 -0.6093
  672SOL     MW 4005   4.407   2.034   2.293 -0.4598 -0.1089 -0.6462
  673SOL     OW 4006   1.079   1.280   4.674  0.3217 -0.0424  0.2131
  673SOL    HW1 4007   1.007   1.225   4.642 -0.5810  1.8944 -1.3525
  673SOL    HW2 4008   1.049   1.311   4.759 -0.1531 -0.2336  0.1208
  673SOL     MW 4009   1.066   1.277   4.681  0.1454  0.1810  0.0008
  674SOL     OW 4010   6.401   7.189   4.386  0.7471 -0.1211  0.2287
  674SOL    HW1 4011   6.481   7.224   4.346  0.4536  0.7935  0.4052
  674SOL    HW2 4012   6.416   7.198   4.480  0.8402 -0.8862  0.2888
  674SOL     MW 4013   6.413   7.195   4.393  0.7215 -0.1019  0.2590
  675SOL     OW 4014   4.995   8.038   6.096  0.6251  0.2204 -0.1173
  675SOL    HW1 4015   5.067   8.003   6.149  0.1157  0.2494  0.6074
  675SOL    HW2 4016   4.925   8.055   6.159 -0.7938 -1.7520 -1.0592
  675SOL     MW 4017   4.995   8.036   6.111  0.3783 -0.0284 -0.1451
  676SOL     OW 4018   4.208   2.584   0.081  0.0258 -0.2802  0.1872
  676SOL    HW1 4019   4.240   2.662   0.127  2.0047 -1.4692  0.9633
  676SOL    HW2 4020   4.277   2.519   0.095 -0.3946 -1.4158 -2.5267
  676SOL     MW 4021   4.221   2.586   0.089  0.2253 -0.5778 -0.0609
  677SOL     OW 4022   2.968   7.209   3.167 -0.3581 -0.4766  0.0470
  677SOL    HW1 4023   3.057   7.229   3.140  0.1663 -1.7682  0.7324
  677SOL    HW2 4024   2.941   7.284   3.221  1.0665 -0.9669  1.5043
  677SOL     MW 4025   2.976   7.221   3.170 -0.1086 -0.7047  0.3213
  678SOL     OW 4026   6.133   7.859   3.278  0.2701 -0.7581  0.5566
  678SOL    HW1 4027   6.119   7.777   3.326 -0.1234 -1.4243 -0.6494
  678SOL    HW2 4028   6.215   7.845   3.231 -0.4680 -1.0076 -0.7072
  678SOL     MW 4029   6.142   7.846   3.278  0.1253 -0.8753  0.2404
  679SOL     OW 4030   6.706   5.324   1.376  0.6208 -0.8624 -0.3021
  679SOL    HW1 4031   6.680   5.414   1.393  0.0785 -0.9728 -0.5124
  679SOL    HW2 4032   6.792   5.316   1.415 -0.2464 -0.8793  1.7146
  679SOL     MW 4033   6.713   5.334   1.383  0.4404 -0.8787 -0.0709
  680SOL     OW 4034   5.579   5.643   3.656 -0.2262 -0.2739 -0.3846
  680SOL    HW1 4035   5.654   5.604   3.611 -0.8463 -1.7089 -0.2571
  680SOL    HW2 4036   5.588   5.612   3.747 -0.8356 -0.2421 -0.3126
  680SOL     MW 4037   5.590   5.634   3.662 -0.3836 -0.4535 -0.3591
  681SOL     OW 4038   4.838   6.294   4.925 -0.1419 -0.4029  0.0461
  681SOL    HW1 4039   4.765   6.335   4.971 -1.0668 -1.8299 -0.1090
  681SOL    HW2 4040   4.849   6.209   4.968  2.0771  0.1405  0.7121
  681SOL     MW 4041   4.830   6.288   4.937  0.0238 -0.5160  0.1115
  682SOL     OW 4042   8.205   8.811   1.936 -0.1677 -0.0715  0.9679
  682SOL    HW1 4043   8.135   8.747   1.920  0.3570 -0.9528  2.0413
  682SOL    HW2 4044   8.187   8.844   2.024  1.6524 -1.5490  1.9658
  682SOL     MW 4045   8.193   8.807   1.945  0.1325 -0.3735  1.2330
  683SOL     OW 4046   7.159   1.469   0.166 -0.0102  0.4401  0.4022
  683SOL    HW1 4047   7.203   1.532   0.109 -1.4995  1.7530  0.6233
  683SOL    HW2 4048   7.209   1.473   0.248  0.6472  0.4119  0.0095
  683SOL     MW 4049   7.171   1.478   0.169 -0.1167  0.6045  0.3802
  684SOL     OW 4050   7.414   8.932   0.675  0.3569  0.3497  0.0238
  684SOL    HW1 4051   7.330   8.978   0.671  0.4138  0.3661 -1.2791
  684SOL    HW2 4052   7.458   8.954   0.592  0.5059 -1.8387 -0.5252
  684SOL     MW 4053   7.409   8.941   0.664  0.3832  0.0717 -0.2133
  685SOL     OW 4054   3.531   0.763   5.251 -0.4852  0.2736  0.1319
  685SOL    HW1 4055   3.542   0.751   5.157 -0.2635  1.1264  0.0353
  685SOL    HW2 4056   3.506   0.855   5.260  0.7594  0.5542  0.9873
  685SOL     MW 4057   3.530   0.774   5.240 -0.2975  0.4187  0.2291
  686SOL     OW 4058   2.341   5.935   5.755 -0.5407  0.1588  0.3642
  686SOL    HW1 4059   2.308   5.845   5.755  0.6109 -0.2861 -0.2652
  686SOL    HW2 4060   2.421   5.931   5.703 -0.8642  1.7003 -0.3092
  686SOL     MW 4061   2.347   5.923   5.748 -0.4347  0.2991  0.1975
  687SOL     OW 4062   0.475   0.449   1.831 -0.6086 -0.0805 -0.0390
  687SOL    HW1 4063   0.477   0.497   1.914 -2.0509  0.1455 -0.0985
  687SOL    HW2 4064   0.382   0.448   1.807 -0.5590 -2.3916 -0.3376
  687SOL     MW 4065   0.463   0.455   1.839 -0.7869 -0.3474 -0.0848
  688SOL     OW 4066   6.853   3.571   0.533  0.5330  0.6141 -0.5606
  688SOL    HW1 4067   6.946   3.569   0.514  0.4852 -0.0506 -0.7656
  688SOL    HW2 4068   6.843   3.518   0.612  0.3133  0.5315 -0.6400
  688SOL     MW 4069   6.863   3.564   0.541  0.4987  0.5184 -0.5970
  689SOL     OW 4070   4.594   4.668   0.447  0.3684  0.3574  0.5197
  689SOL    HW1 4071   4.617   4.760   0.438  0.1549  0.1985 -2.8267
  689SOL    HW2 4072   4.499   4.667   0.456  0.3472  0.4520  0.3069
  689SOL     MW 4073   4.585   4.679   0.447  0.3384  0.3492  0.0641
  690SOL     OW 4074   5.327   8.866   5.665  0.2194  0.1742  0.4117
  690SOL    HW1 4075   5.414   8.829   5.675  0.1387 -0.2823 -0.4959
  690SOL    HW2 4076   5.311   8.867   5.570 -2.1966 -3.2174  0.5715
  690SOL     MW 4077   5.336   8.861   5.654 -0.1002 -0.3184  0.3160
  691SOL     OW 4078   6.012   4.663   4.576  0.2362  0.2539 -0.2453
  691SOL    HW1 4079   5.987   4.621   4.493  0.1490  1.7900 -1.0386
  691SOL    HW2 4080   6.104   4.639   4.588 -0.3375 -1.8027  0.4030
  691SOL     MW 4081   6.021   4.654   4.567  0.1516  0.1873 -0.2639
  692SOL     OW 4082   6.452   2.871   2.084  0.9085  0.1352 -0.0561
  692SOL    HW1 4083   6.474   2.909   1.999  1.4073 -0.0417 -0.0127
  692SOL    HW2 4084   6.388   2.802   2.063  0.8178  0.2775 -0.2539
  692SOL     MW 4085   6.447   2.867   2.070  0.9608  0.1308 -0.0759
  693SOL     OW 4086   1.095   6.545   4.057  0.7329  0.3010  0.5172
  693SOL    HW1 4087   1.169   6.601   4.033  0.9453 -0.3727 -0.4179
  693SOL    HW2 4088   1.135   6.459   4.073  0.2514  0.1344  0.8392
  693SOL     MW 4089   1.110   6.541   4.056  0.6984  0.1934  0.4387
  694SOL     OW 4090   5.786   1.135   1.541 -0.0941 -0.1690  0.0600
  694SOL    HW1 4091   5.770   1.040   1.537 -0.0949 -0.1555 -0.3002
  694SOL    HW2 4092   5.770   1.158   1.632  1.8456 -0.8592  0.6144
  694SOL     MW 4093   5.782   1.125   1.552  0.1541 -0.2557  0.0848
  695SOL     OW 4094   7.585   4.295   2.681 -0.0594 -0.0024  0.0616
  695SOL    HW1 4095   7.662   4.349   2.695 -0.2864  0.2832  0.2051
  695SOL    HW2 4096   7.619   4.212   2.647  0.1674  0.8435 -1.8962
  695SOL     MW 4097   7.599   4.291   2.678 -0.0594  0.1424 -0.1706
  696SOL     OW 4098   3.916   5.217   4.417  0.2092  0.1406 -0.2739
  696SOL    HW1 4099   3.950   5.186   4.501 -1.1026  1.4123  0.7899
  696SOL    HW2 4100   3.862   5.145   4.385  0.4614 -0.2329  0.1235
  696SOL     MW 4101   3.913   5.204   4.424  0.0736  0.2556 -0.0868
  697SOL     OW 4102   7.144   3.793   3.218 -0.4505  0.2934  0.3126
  697SOL    HW1 4103   7.135   3.757   3.129 -0.5773  0.2465  0.3441
  697SOL    HW2 4104   7.119   3.885   3.208  1.7794  0.9091 -0.1668
  697SOL     MW 4105   7.139   3.800   3.205 -0.1813  0.3662  0.2553
  698SOL     OW 4106   5.528   5.281   1.686  0.1667 -0.2292 -0.2449
  698SOL    HW1 4107   5.608   5.330   1.666  0.0510 -0.6976 -2.1003
  698SOL    HW2 4108   5.495   5.254   1.600 -2.9913  1.4843  0.2793
  698SOL     MW 4109   5.534   5.284   1.672 -0.2524 -0.0699 -0.4153
  699SOL     OW 4110   7.678   0.402   3.647  0.1663  0.3552 -0.0327
  699SOL    HW1 4111   7.633   0.317   3.654  1.3700 -0.2721  0.4761
  699SOL    HW2 4112   7.659   0.446   3.730  0.2032  0.2244  0.0463
  699SOL     MW 4113   7.670   0.396   3.659  0.3251  0.2581  0.0425
  700SOL     OW 4114   1.955   7.402   0.604 -0.0584 -0.3555 -0.1997
  700SOL    HW1 4115   2.048   7.421   0.587  0.0565 -2.0436 -1.7042
  700SOL    HW2 4116   1.909   7.479   0.573  0.7380 -0.1297 -0.8605
  700SOL     MW 4117   1.961   7.414   0.598  0.0582 -0.5427 -0.4769
  701SOL     OW 4118   6.934   5.315   6.247 -0.1517  1.0602 -0.6507
  701SOL    HW1 4119   6.981   5.285   6.169  0.3377 -1.7437  0.5949
  701SOL    HW2 4120   6.842   5.318   6.221 -0.0712 -0.4888 -1.1848
  701SOL     MW 4121   6.929   5.312   6.233 -0.0787  0.5030 -0.5596
  702SOL     OW 4122   2.390   2.855   3.706 -0.1535 -0.2782 -0.0942
  702SOL    HW1 4123   2.449   2.829   3.776 -0.8130 -1.2824  0.1191
  702SOL    HW2 4124   2.304   2.859   3.748 -0.4251 -0.0379 -0.6605
  702SOL     MW 4125   2.386   2.852   3.720 -0.2727 -0.3760 -0.1394
  703SOL     OW 4126   7.688   2.658   0.454 -0.2386  0.1299  0.2760
  703SOL    HW1 4127   7.674   2.694   0.366  0.5368 -1.7574 -0.6780
  703SOL    HW2 4128   7.776   2.620   0.450  0.2905  1.0595  2.2673
  703SOL     MW 4129   7.698   2.658   0.442 -0.0716  0.0073  0.4088
  704SOL     OW 4130   3.172   8.703   5.630 -0.4089  0.0144  0.4348
  704SOL    HW1 4131   3.087   8.746   5.638 -0.2987  0.3089  0.0802
  704SOL    HW2 4132   3.153   8.621   5.584 -0.6302 -0.3538  1.1826
  704SOL     MW 4133   3.159   8.698   5.625 -0.4231  0.0050  0.4851
  705SOL     OW 4134   8.859   0.404   6.212  0.3425 -0.6292 -0.2895
  705SOL    HW1 4135   8.869   0.314   6.181  1.7330 -0.9826  1.0266
  705SOL    HW2 4136   8.948   0.432   6.235 -0.1300  0.8963 -0.1747
  705SOL     MW 4137   8.872   0.396   6.211  0.4600 -0.4791 -0.1063
  706SOL     OW 4138   6.189   0.679   3.639 -0.0897  0.6150 -0.1897
  706SOL    HW1 4139   6.166   0.590   3.613 -1.8552  1.4089 -1.5150
  706SOL    HW2 4140   6.107   0.728   3.632  0.8952  2.4108  0.2758
  706SOL     MW 4141   6.175   0.674   3.635 -0.1896  0.9465 -0.2998
  707SOL     OW 4142   5.696   7.856   4.430  0.2078 -0.6274 -0.6483
  707SOL    HW1 4143   5.697   7.885   4.521 -0.8867  0.0849 -0.8557
  707SOL    HW2 4144   5.680   7.935   4.379  2.3815 -0.7283 -1.6040
  707SOL     MW 4145   5.694   7.870   4.435  0.3459 -0.5491 -0.7972
  708SOL     OW 4146   4.328   1.036   3.849 -0.1518  0.1715 -0.1210
  708SOL    HW1 4147   4.347   1.012   3.758  0.9424 -0.7272  0.3254
  708SOL    HW2 4148   4.325   1.131   3.848  2.5576  0.3333 -0.6396
  708SOL     MW 4149   4.330   1.045   3.837  0.3351  0.0772 -0.1302
  709SOL     OW 4150   1.305   5.855   6.209  0.0152 -0.4602 -0.4866
  709SOL    HW1 4151   1.226   5.862   6.155 -1.7326  1.5501  2.0568
  709SOL    HW2 4152   1.371   5.905   6.162 -1.5615  1.5904 -0.6748
  709SOL     MW 4153   1.303   5.862   6.196 -0.4104  0.0597 -0.1851
  710SOL     OW 4154   2.176   7.694   3.833  0.2555  0.2931  0.4382
  710SOL    HW1 4155   2.247   7.743   3.874 -1.1329  1.2071  1.8917
  710SOL    HW2 4156   2.151   7.746   3.757  1.3400 -0.2287 -0.3076
  710SOL     MW 4157   2.182   7.707   3.829  0.2166  0.3433  0.5288
  711SOL     OW 4158   2.628   5.061   4.056  0.0820 -0.0502  0.8257
  711SOL    HW1 4159   2.603   5.151   4.075  0.8805  0.7219 -1.4142
  711SOL    HW2 4160   2.719   5.067   4.025 -0.1830 -1.4607 -0.3557
  711SOL     MW 4161   2.637   5.073   4.054  0.1503 -0.1320  0.3877
  712SOL     OW 4162   4.648   7.268   5.621  0.2878 -0.2714 -0.0578
  712SOL    HW1 4163   4.687   7.313   5.695  0.2776 -1.3281  0.6065
  712SOL    HW2 4164   4.635   7.337   5.555  2.4570  0.2794  0.0187
  712SOL     MW 4165   4.651   7.283   5.622  0.5642 -0.3361  0.0371
  713SOL     OW 4166   0.523   6.556   4.575 -0.3070 -0.0498 -0.0663
  713SOL    HW1 4167   0.589   6.595   4.517  0.8313 -1.2920  0.3416
  713SOL    HW2 4168   0.560   6.565   4.662 -0.1214 -1.7915  0.0622
  713SOL     MW 4169   0.536   6.562   4.579 -0.1376 -0.4318  0.0024
  714SOL     OW 4170   0.858   8.938   3.785 -0.5822 -0.6174  0.4338
  714SOL    HW1 4171   0.823   8.927   3.697 -0.3230 -0.7168  0.3409
  714SOL    HW2 4172   0.907   9.020   3.781  0.0413 -0.9868  0.2780
  714SOL     MW 4173   0.860   8.947   3.773 -0.4692 -0.6774  0.4020
  715SOL     OW 4174   8.046   6.424   2.005 -0.3205  0.4191 -0.1182
  715SOL    HW1 4175   8.018   6.514   2.019  1.0242  0.6381  1.5416
  715SOL    HW2 4176   8.046   6.385   2.092  0.1563 -0.8690 -0.6660
  715SOL     MW 4177   8.043   6.430   2.018 -0.0873  0.2822  0.0241
  716SOL     OW 4178   3.610   0.230   3.131 -0.1920 -0.0398  0.4422
  716SOL    HW1 4179   3.533   0.207   3.080  2.0336 -0.7965 -2.8568
  716SOL    HW2 4180   3.653   0.147   3.151 -0.4043  0.3171  2.7446
  716SOL     MW 4181   3.606   0.217   3.127  0.0657 -0.0910  0.3146
  717SOL     OW 4182   7.778   2.265   0.597 -0.3965 -0.3135 -0.5861
  717SOL    HW1 4183   7.701   2.235   0.548 -0.7531 -0.1142 -0.1594
  717SOL    HW2 4184   7.831   2.187   0.609  0.9932  0.0663 -3.5224
  717SOL     MW 4185   7.775   2.251   0.592 -0.2643 -0.2394 -0.9073
  718SOL     OW 4186   5.804   8.430   1.791 -0.1487 -0.0274 -0.0094
  718SOL    HW1 4187   5.861   8.353   1.781  1.5653  1.1578  0.1630
  718SOL    HW2 4188   5.758   8.414   1.873 -0.3424 -1.1725 -0.3117
  718SOL     MW 4189   5.806   8.418   1.800  0.0459 -0.0222 -0.0260
  719SOL     OW 4190   7.664   3.974   3.292  0.2394  0.2448  0.0388
  719SOL    HW1 4191   7.589   3.983   3.351  0.5320  0.9124  0.3160
  719SOL    HW2 4192   7.646   3.895   3.242 -1.0848  0.8717 -0.5159
  719SOL     MW 4193   7.652   3.965   3.293  0.1073  0.4105  0.0033
  720SOL     OW 4194   7.196   5.950   0.161 -0.2854 -0.0253  0.2421
  720SOL    HW1 4195   7.193   5.980   0.252  1.7631  0.9551  0.0508
  720SOL    HW2 4196   7.288   5.928   0.145 -0.4941  0.2729 -1.7131
  720SOL     MW 4197   7.208   5.951   0.170 -0.0499  0.1384 -0.0327
  721SOL     OW 4198   1.623   2.946   2.177 -0.2195  0.4376 -0.1054
  721SOL    HW1 4199   1.580   3.028   2.150 -1.0336 -0.0190 -0.2516
  721SOL    HW2 4200   1.697   2.937   2.117 -0.1120  1.0732 -0.0776
  721SOL     MW 4201   1.627   2.955   2.166 -0.3100  0.4605 -0.1205
  722SOL     OW 4202   6.011   0.618   0.581 -0.2411  0.0810 -0.4227
  722SOL    HW1 4203   5.988   0.590   0.493  0.3483  0.2527 -0.6382
  722SOL    HW2 4204   5.927   0.626   0.627 -0.9183  3.5292 -1.9918
  722SOL     MW 4205   5.997   0.615   0.576 -0.2524  0.5444 -0.6512
  723SOL     OW 4206   5.543   0.895   0.418 -0.0095  0.0407 -0.2228
  723SOL    HW1 4207   5.579   0.982   0.400 -1.9692  1.1181  0.7210
  723SOL    HW2 4208   5.508   0.865   0.334 -2.7433  1.9147  0.1080
  723SOL     MW 4209   5.543   0.903   0.405 -0.6103  0.4185 -0.0596
  724SOL     OW 4210   0.446   1.299   5.280 -0.4756  0.2232  0.1678
  724SOL    HW1 4211   0.378   1.287   5.214 -2.0841  0.4459  1.7389
  724SOL    HW2 4212   0.456   1.394   5.286 -0.1077  0.1956  0.0507
  724SOL     MW 4213   0.439   1.310   5.272 -0.6344  0.2482  0.3539
  725SOL     OW 4214   1.270   1.776   5.599  0.3647 -0.6742 -0.0707
  725SOL    HW1 4215   1.178   1.795   5.619  0.0798 -1.7721 -0.2633
  725SOL    HW2 4216   1.276   1.784   5.504  0.8919  1.0573  0.0639
  725SOL     MW 4217   1.259   1.780   5.589  0.3957 -0.5931 -0.0781
  726SOL     OW 4218   0.609   3.910   4.406  0.0964  0.0576  0.1073
  726SOL    HW1 4219   0.667   3.851   4.358 -0.5456 -1.3332  1.0012
  726SOL    HW2 4220   0.624   3.890   4.498  1.2892  2.6618  0.5731
  726SOL     MW 4221   0.618   3.900   4.412  0.1669  0.2130  0.2813
  727SOL     OW 4222   3.363   6.682   3.850  0.4980  1.1913  0.5695
  727SOL    HW1 4223   3.292   6.635   3.806  0.6199  1.0200  0.5589
  727SOL    HW2 4224   3.400   6.619   3.912  1.6786  0.7544 -0.5293
  727SOL     MW 4225   3.359   6.668   3.852  0.6648  1.1134  0.4275
  728SOL     OW 4226   1.062   0.305   5.801  0.1692 -0.1091 -0.3917
  728SOL    HW1 4227   1.055   0.397   5.823  1.5718  0.1323 -0.8868
  728SOL    HW2 4228   0.987   0.264   5.845  0.2410  1.0559  0.8683
  728SOL     MW 4229   1.051   0.311   5.809  0.3580  0.0709 -0.2938
  729SOL     OW 4230   5.353   6.510   3.487 -0.9143 -0.0341 -0.9698
  729SOL    HW1 4231   5.282   6.481   3.544 -1.0050 -0.4362 -1.2867
  729SOL    HW2 4232   5.333   6.472   3.401 -0.4190  0.0103 -1.1099
  729SOL     MW 4233   5.341   6.502   3.483 -0.8625 -0.0799 -1.0283
  730SOL     OW 4234   6.499   7.379   6.254 -0.0157 -0.0407  0.0834
  730SOL    HW1 4235   6.483   7.285   6.251 -2.7130  0.3539  0.0337
  730SOL    HW2 4236   6.492   7.402   6.347  0.4020  0.1577  0.0686
  730SOL     MW 4237   6.496   7.370   6.266 -0.3075  0.0352  0.0751
  731SOL     OW 4238   1.790   6.162   4.028 -0.3718 -0.4570 -0.4138
  731SOL    HW1 4239   1.884   6.170   4.008  0.0794 -0.9810  1.2994
  731SOL    HW2 4240   1.748   6.152   3.942  1.2724 -1.4550 -1.1597
  731SOL     MW 4241   1.797   6.162   4.014 -0.1036 -0.6518 -0.2900
  732SOL     OW 4242   5.686   0.373   0.745 -0.6324 -0.7891  0.1023
  732SOL    HW1 4243   5.704   0.288   0.704  2.9469 -1.8048  3.1691
  732SOL    HW2 4244   5.647   0.351   0.830 -1.9657  0.8616 -0.0175
  732SOL     MW 4245   5.683   0.359   0.751 -0.3449 -0.7078  0.4795
  733SOL     OW 4246   0.336   6.081   5.526 -0.1117 -0.0559  0.6269
  733SOL    HW1 4247   0.283   6.152   5.491 -1.2283 -1.3614 -0.4446
  733SOL    HW2 4248   0.323   6.086   5.621 -1.1402  0.4356  0.4757
  733SOL     MW 4249   0.328   6.091   5.534 -0.3863 -0.1601  0.4704
  734SOL     OW 4250   5.132   6.135   1.928  0.4869 -0.3339 -0.5209
  734SOL    HW1 4251   5.226   6.129   1.945  0.3657  0.3491  0.4797
  734SOL    HW2 4252   5.109   6.225   1.954 -0.4609 -0.5363 -0.6334
  734SOL     MW 4253   5.141   6.146   1.934  0.3501 -0.2724 -0.4072
  735SOL     OW 4254   8.100   4.498   0.310 -0.0175 -1.3630  0.2439
  735SOL    HW1 4255   8.067   4.410   0.329 -0.3867 -1.4166 -0.5848
  735SOL    HW2 4256   8.033   4.557   0.343 -0.8548 -1.4652 -1.1987
  735SOL     MW 4257   8.088   4.494   0.317 -0.1719 -1.3830 -0.0469
  736SOL     OW 4258   7.115   4.075   3.139  0.3382  0.6275 -0.0252
  736SOL    HW1 4259   7.027   4.113   3.131 -0.2598 -0.9122 -1.0952
  736SOL    HW2 4260   7.174   4.148   3.121 -0.7604  1.2938 -1.0743
  736SOL     MW 4261   7.111   4.089   3.136  0.1210  0.5157 -0.2965
  737SOL     OW 4262   0.687   8.520   5.813 -0.1375  0.5417 -0.1543
  737SOL    HW1 4263   0.669   8.438   5.860  0.2664 -0.0299 -0.9728
  737SOL    HW2 4264   0.607   8.537   5.764  0.7229 -0.9131 -2.2036
  737SOL     MW 4265   0.674   8.511   5.813  0.0243  0.2823 -0.5214
  738SOL     OW 4266   7.195   0.489   3.160 -0.6680  0.0902  0.4807
  738SOL    HW1 4267   7.131   0.472   3.228 -0.2282  1.9299  1.3960
  738SOL    HW2 4268   7.149   0.468   3.078 -1.5910 -0.9695  1.2320
  738SOL     MW 4269   7.181   0.484   3.158 -0.7299  0.1901  0.6940
  739SOL     OW 4270   0.177   2.617   2.784 -0.2872 -0.3569 -0.1115
  739SOL    HW1 4271   0.171   2.712   2.783 -0.0919 -0.3462 -0.2026
  739SOL    HW2 4272   0.269   2.598   2.803 -0.6113 -0.5273  1.4261
  739SOL     MW 4273   0.188   2.627   2.787 -0.3037 -0.3773  0.0737
  740SOL     OW 4274   6.708   1.702   5.130  0.0006  0.1048 -0.0537
  740SOL    HW1 4275   6.789   1.665   5.096  0.9367 -0.1392  2.2776
  740SOL    HW2 4276   6.642   1.635   5.113  0.5787 -0.3322 -0.6410
  740SOL     MW 4277   6.710   1.689   5.124  0.1944  0.0176  0.1695
  741SOL     OW 4278   2.110   5.307   3.225  0.0997  0.1720 -0.4176
  741SOL    HW1 4279   2.080   5.343   3.308  0.8573 -1.5588  0.6627
  741SOL    HW2 4280   2.046   5.239   3.204  1.3065 -1.1921  0.1470
  741SOL     MW 4281   2.098   5.303   3.233  0.3511 -0.2242 -0.2070
  742SOL     OW 4282   3.951   1.539   3.142  0.1771 -0.1352 -0.0809
  742SOL    HW1 4283   3.879   1.479   3.124 -2.1827  2.0243  1.4697
  742SOL    HW2 4284   3.945   1.606   3.074  2.7756 -1.4557 -1.7885
  742SOL     MW 4285   3.941   1.540   3.131  0.2076 -0.0278 -0.1010
  743SOL     OW 4286   2.334   5.346   3.493  0.2008 -0.0933  0.2832
  743SOL    HW1 4287   2.424   5.359   3.520  0.9769 -1.5611 -1.3886
  743SOL    HW2 4288   2.324   5.252   3.484 -1.0836  0.1054 -0.8542
  743SOL     MW 4289   2.344   5.336   3.495  0.1357 -0.2558 -0.0764
  744SOL     OW 4290   3.061   4.902   3.340 -0.7544 -0.6698  0.1907
  744SOL    HW1 4291   3.013   4.919   3.259 -2.2622  1.1934  1.4081
  744SOL    HW2 4292   3.147   4.872   3.311 -0.4435  2.1238 -2.1704
  744SOL     MW 4293   3.066   4.900   3.326 -0.9076 -0.0737  0.0443
  745SOL     OW 4294   6.300   8.571   5.467  0.8284  0.2466  0.2822
  745SOL    HW1 4295   6.305   8.625   5.389  1.0541 -0.4854 -0.2220
  745SOL    HW2 4296   6.206   8.556   5.479  0.8623 -1.5027 -1.1906
  745SOL     MW 4297   6.288   8.576   5.459  0.8617 -0.0711  0.0291
  746SOL     OW 4298   4.268   7.371   4.089  0.0421  0.0442  0.6969
  746SOL    HW1 4299   4.193   7.387   4.031  0.3183 -1.4305 -0.1417
  746SOL    HW2 4300   4.333   7.435   4.061 -0.3596  0.3298  0.3884
  746SOL     MW 4301   4.266   7.381   4.078  0.0260 -0.1080  0.5501
  747SOL     OW 4302   6.744   2.447   1.442  0.4646  0.1216  0.3428
  747SOL    HW1 4303   6.697   2.503   1.381  1.8149 -1.3654 -2.2118
  747SOL    HW2 4304   6.683   2.434   1.515 -2.0788  0.3058 -1.6452
  747SOL     MW 4305   6.730   2.453   1.444  0.3118 -0.0452 -0.2387
  748SOL     OW 4306   7.821   1.269   1.782  0.0634 -0.3132  0.4141
  748SOL    HW1 4307   7.729   1.294   1.789  0.2043  0.1029  0.8829
  748SOL    HW2 4308   7.836   1.211   1.857  0.6391  1.1124  1.4530
  748SOL     MW 4309   7.811   1.265   1.793  0.1552 -0.0775  0.6071
  749SOL     OW 4310   5.458   8.128   1.099  0.4746 -0.1441 -0.5824
  749SOL    HW1 4311   5.413   8.084   1.171  0.2389  0.6148 -0.2594
  749SOL    HW2 4312   5.395   8.130   1.028 -0.1717  1.2601 -0.0062
  749SOL     MW 4313   5.444   8.123   1.099  0.3617  0.1328 -0.4673
  750SOL     OW 4314   0.500   0.934   4.626 -0.0199 -0.4306 -0.2446
  750SOL    HW1 4315   0.534   0.981   4.702 -2.8696  1.0542  0.2350
  750SOL    HW2 4316   0.526   0.989   4.551  0.5251 -0.5002 -0.1125
  750SOL     MW 4317   0.508   0.947   4.626 -0.3150 -0.2494 -0.1663
  751SOL     OW 4318   0.043   3.386   1.771 -0.0165 -0.3442 -0.2000
  751SOL    HW1 4319  -0.019   3.316   1.748 -0.9060  0.4452 -0.2461
  751SOL    HW2 4320  -0.002   3.437   1.838  1.0501 -0.4202  0.6046
  751SOL     MW 4321   0.030   3.383   1.777  0.0061 -0.2528 -0.1029
  752SOL     OW 4322   5.658   0.091   5.511 -0.3944 -0.7070 -0.1372
  752SOL    HW1 4323   5.572   0.126   5.489  0.0267 -0.4127 -1.3784
  752SOL    HW2 4324   5.676   0.025   5.444 -0.1456 -1.6098  0.7906
  752SOL     MW 4325   5.649   0.087   5.500 -0.3087 -0.7849 -0.1773
  753SOL     OW 4326   6.486   2.069   3.839  0.1304 -0.0982  0.1550
  753SOL    HW1 4327   6.447   2.085   3.753  0.0644 -0.0350  0.1971
  753SOL    HW2 4328   6.570   2.026   3.819  0.1145 -0.0858  0.0595
  753SOL     MW 4329   6.492   2.065   3.825  0.1199 -0.0885  0.1481
  754SOL     OW 4330   1.308   3.175   3.220 -0.0793  0.8385 -0.1218
  754SOL    HW1 4331   1.268   3.090   3.203  1.4161  0.6992 -4.1890
  754SOL    HW2 4332   1.363   3.161   3.297  0.4424 -2.0716 -0.8897
  754SOL     MW 4333   1.310   3.163   3.227  0.1789  0.4481 -0.7408
  755SOL     OW 4334   1.329   4.833   5.201  0.4954  0.3675 -0.1537
  755SOL    HW1 4335   1.414   4.789   5.203  1.1660  1.3217 -2.8275
  755SOL    HW2 4336   1.347   4.921   5.233  0.4508  0.4808 -0.4402
  755SOL     MW 4337   1.342   4.839   5.205  0.5755  0.5041 -0.5327
  756SOL     OW 4338   7.839   4.080   3.474 -0.1725  0.6568  0.1546
  756SOL    HW1 4339   7.778   4.058   3.545 -1.0665 -0.6548 -0.9898
  756SOL    HW2 4340   7.797   4.049   3.395  1.8520 -0.0217 -0.7291
  756SOL     MW 4341   7.826   4.073   3.473 -0.0278  0.4021 -0.1050
  757SOL     OW 4342   0.913   1.082   5.359 -0.4937  0.3473 -0.1853
  757SOL    HW1 4343   0.915   1.137   5.281 -2.2156 -1.4113 -1.5649
  757SOL    HW2 4344   0.820   1.079   5.384 -0.0770  0.2490  1.4917
  757SOL     MW 4345   0.901   1.089   5.352 -0.6608  0.1096 -0.1472
  758SOL     OW 4346   1.190   6.534   6.237 -0.5876 -0.1814  0.5237
  758SOL    HW1 4347   1.262   6.544   6.300  0.1633  1.0420 -0.4961
  758SOL    HW2 4348   1.221   6.467   6.176 -0.8785 -0.6078  0.8378
  758SOL     MW 4349   1.204   6.527   6.237 -0.5287 -0.0794  0.4333
  759SOL     OW 4350   0.597   4.576   2.704  0.4625  0.1642  0.2518
  759SOL    HW1 4351   0.577   4.525   2.626  1.7368 -0.3031  0.2214
  759SOL    HW2 4352   0.550   4.659   2.691 -1.4380 -0.8649  0.1940
  759SOL     MW 4353   0.588   4.580   2.693  0.3824 -0.0274  0.2405
  760SOL     OW 4354   5.030   8.502   5.931 -0.5274  0.3036 -0.3657
  760SOL    HW1 4355   5.078   8.534   6.008 -1.9644 -1.2715  1.2895
  760SOL    HW2 4356   5.086   8.432   5.897 -0.8362 -0.4332  0.5765
  760SOL     MW 4357   5.044   8.497   5.937 -0.7509  0.0076 -0.0332
  761SOL     OW 4358   0.518   4.011   3.220  0.4877 -0.3028  0.0623
  761SOL    HW1 4359   0.600   3.963   3.229 -0.3652 -1.5097  2.1999
  761SOL    HW2 4360   0.541   4.102   3.236  1.4758 -0.5678  0.1949
  761SOL     MW 4361   0.531   4.016   3.223  0.5050 -0.4913  0.3529
  762SOL     OW 4362   8.918   3.204   1.474 -0.3166  0.1338  0.4054
  762SOL    HW1 4363   9.004   3.170   1.496 -0.4676 -0.1045  0.6314
  762SOL    HW2 4364   8.872   3.209   1.558 -0.3060  0.8745  0.3761
  762SOL     MW 4365   8.923   3.201   1.488 -0.3346  0.1981  0.4306
  763SOL     OW 4366   0.569   2.640   3.718  0.6114 -0.5572  0.1742
  763SOL    HW1 4367   0.493   2.698   3.715  1.6713  0.8511 -0.6765
  763SOL    HW2 4368   0.549   2.570   3.656 -0.2004 -0.4978  0.3552
  763SOL     MW 4369   0.557   2.639   3.710  0.6432 -0.3693  0.0885
  764SOL     OW 4370   8.517   8.201   0.486  0.2528 -0.0022  0.1241
  764SOL    HW1 4371   8.476   8.257   0.420 -2.0738 -1.6798  0.0405
  764SOL    HW2 4372   8.586   8.155   0.438 -0.6816 -0.3869 -0.8865
  764SOL     MW 4373   8.521   8.203   0.471 -0.1647 -0.2662 -0.0160
  765SOL     OW 4374   4.928   8.885   0.256  0.2277  0.1825  0.0686
  765SOL    HW1 4375   4.968   8.815   0.308 -0.9995 -0.2701  0.4398
  765SOL    HW2 4376   4.933   8.854   0.166 -2.2766 -1.4717  0.4050
  765SOL     MW 4377   4.934   8.872   0.251 -0.2499 -0.0872  0.1592
  766SOL     OW 4378   8.592   2.281   5.792 -0.2747  0.3030  0.7635
  766SOL    HW1 4379   8.535   2.212   5.824  1.4549 -1.2936  0.5490
  766SOL    HW2 4380   8.587   2.349   5.860 -1.4798 -0.3023  1.3155
  766SOL     MW 4381   8.584   2.281   5.805 -0.2076  0.0212  0.8067
  767SOL     OW 4382   8.036   5.505   0.549  0.0400  0.5801 -0.6901
  767SOL    HW1 4383   8.002   5.527   0.463  0.0875  2.5355 -0.2471
  767SOL    HW2 4384   8.022   5.583   0.602 -0.1999 -0.6487  1.1675
  767SOL     MW 4385   8.030   5.518   0.545  0.0154  0.6731 -0.3956
  768SOL     OW 4386   2.303   2.899   3.109  0.2961 -0.3705  0.0810
  768SOL    HW1 4387   2.362   2.825   3.126 -0.6492 -1.1349  0.1348
  768SOL    HW2 4388   2.306   2.951   3.189  2.0786  0.4633 -0.4874
  768SOL     MW 4389   2.311   2.896   3.121  0.4033 -0.3616  0.0151
  769SOL     OW 4390   8.413   0.153   2.273 -0.1193  0.3311 -0.4984
  769SOL    HW1 4391   8.337   0.148   2.330 -0.6769  1.0985 -1.1527
  769SOL    HW2 4392   8.484   0.182   2.330 -0.7696  1.5458 -0.2707
  769SOL     MW 4393   8.413   0.156   2.287 -0.2739  0.5848 -0.5530
  770SOL     OW 4394   4.033   0.666   5.808  0.6745 -0.4950  0.2517
  770SOL    HW1 4395   4.078   0.604   5.865  0.1975  1.6200  3.1840
  770SOL    HW2 4396   4.027   0.746   5.860 -2.1386  0.8331 -1.8284
  770SOL     MW 4397   4.038   0.668   5.822  0.2533 -0.0543  0.3608
  771SOL     OW 4398   3.091   2.372   5.323  0.7155 -0.7532  0.5216
  771SOL    HW1 4399   3.133   2.294   5.359 -1.4322 -1.4471  1.6988
  771SOL    HW2 4400   3.083   2.432   5.397  0.2448 -0.3790  0.1806
  771SOL     MW 4401   3.095   2.370   5.337  0.3803 -0.7942  0.6286
  772SOL     OW 4402   6.225   5.501   4.765 -0.0104 -0.2774  0.3138
  772SOL    HW1 4403   6.214   5.592   4.738 -1.6506 -0.6035 -0.2831
  772SOL    HW2 4404   6.222   5.504   4.860  0.1153  0.3206  0.3035
  772SOL     MW 4405   6.223   5.513   4.774 -0.2043 -0.2426  0.2361
  773SOL     OW 4406   4.363   1.677   5.230 -0.1988 -0.0323  0.0302
  773SOL    HW1 4407   4.369   1.587   5.196 -1.4725  0.6077 -2.0646
  773SOL    HW2 4408   4.334   1.729   5.155  0.7204  2.1998  1.1311
  773SOL     MW 4409   4.360   1.672   5.216 -0.2442  0.3354 -0.0970
  774SOL     OW 4410   4.963   2.384   1.739 -0.5554  0.3066  1.1061
  774SOL    HW1 4411   4.889   2.326   1.757 -0.0043 -0.3678  1.2145
  774SOL    HW2 4412   4.981   2.426   1.823 -0.9005  0.5799  1.0468
  774SOL     MW 4413   4.956   2.382   1.752 -0.5290  0.2552  1.1124
  775SOL     OW 4414   8.489   6.972   0.707  0.1631  0.4576 -0.0078
  775SOL    HW1 4415   8.557   6.907   0.725 -0.7968  0.0417  2.3694
  775SOL    HW2 4416   8.533   7.056   0.720  0.7167  0.2461 -0.4505
  775SOL     MW 4417   8.504   6.974   0.711  0.1111  0.3773  0.2398
  776SOL     OW 4418   5.810   8.326   5.012  0.5848  0.6300 -0.8331
  776SOL    HW1 4419   5.728   8.372   5.032 -0.8981 -1.9993 -0.3606
  776SOL    HW2 4420   5.857   8.322   5.095 -0.4397 -0.7751 -0.2899
  776SOL     MW 4421   5.805   8.332   5.025  0.2638  0.1136 -0.7031
  777SOL     OW 4422   3.264   8.010   5.761  0.1523 -0.1977  0.2189
  777SOL    HW1 4423   3.259   7.914   5.757 -2.5558 -0.0636 -1.4989
  777SOL    HW2 4424   3.177   8.040   5.737  1.1422  2.7527 -0.0616
  777SOL     MW 4425   3.252   8.001   5.758 -0.0676  0.1972 -0.0369
  778SOL     OW 4426   6.333   3.254   2.635  0.1181  0.7333  0.1803
  778SOL    HW1 4427   6.276   3.183   2.608 -0.8738  1.7074 -0.3526
  778SOL    HW2 4428   6.311   3.269   2.727  1.3076 -0.5401  0.6924
  778SOL     MW 4429   6.323   3.247   2.643  0.1434  0.6950  0.1776
  779SOL     OW 4430   6.214   2.616   6.186 -0.0721  0.2930 -0.0527
  779SOL    HW1 4431   6.163   2.537   6.169 -0.2843  0.0939  1.3972
  779SOL    HW2 4432   6.200   2.670   6.109 -1.8800 -0.0763 -0.0340
  779SOL     MW 4433   6.205   2.613   6.174 -0.3307  0.2203  0.1353
  780SOL     OW 4434   1.048   6.933   3.087 -0.3965 -0.1591  0.0644
  780SOL    HW1 4435   1.009   7.004   3.037 -0.1572 -0.9550 -1.3190
  780SOL    HW2 4436   0.986   6.860   3.079  0.7405 -1.0554 -1.1518
  780SOL     MW 4437   1.035   6.933   3.080 -0.2203 -0.3757 -0.2684
  781SOL     OW 4438   0.307   2.034   6.061  0.4834 -0.1726  0.1922
  781SOL    HW1 4439   0.302   1.948   6.104 -1.0022 -0.8197 -1.1265
  781SOL    HW2 4440   0.280   2.096   6.128  1.4272 -0.7511  1.1300
  781SOL     MW 4441   0.303   2.031   6.075  0.4140 -0.3295  0.1435
  782SOL     OW 4442   5.427   6.788   2.794  0.1906  0.0878 -0.0672
  782SOL    HW1 4443   5.394   6.873   2.765 -0.8329 -1.2135 -3.0982
  782SOL    HW2 4444   5.523   6.798   2.795  0.1888  0.8041 -2.2357
  782SOL     MW 4445   5.435   6.800   2.791  0.0594  0.0129 -0.7328
  783SOL     OW 4446   2.902   8.067   5.416  0.1777 -0.0330  0.4444
  783SOL    HW1 4447   2.818   8.071   5.462  0.2106 -0.9148  0.5908
  783SOL    HW2 4448   2.966   8.048   5.484  0.5207  0.7087  0.3434
  783SOL     MW 4449   2.900   8.065   5.431  0.2258 -0.0510  0.4502
  784SOL     OW 4450   0.201   3.576   0.626  0.1844  0.2984  0.0017
  784SOL    HW1 4451   0.124   3.597   0.679  0.3150  1.0394 -0.0837
  784SOL    HW2 4452   0.168   3.514   0.560 -0.2937  0.4450  0.0928
  784SOL     MW 4453   0.187   3.571   0.624  0.1399  0.4120  0.0024
  785SOL     OW 4454   5.644   0.822   2.131  0.4657  0.5291 -0.0581
  785SOL    HW1 4455   5.718   0.777   2.090  0.2834  1.0502 -0.9758
  785SOL    HW2 4456   5.567   0.786   2.088  0.2022  0.3335  0.5645
  785SOL     MW 4457   5.644   0.812   2.120  0.4086  0.5707 -0.0959
  786SOL     OW 4458   3.011   6.762   4.075  0.4279 -0.2855  0.3923
  786SOL    HW1 4459   2.954   6.753   3.999  0.7153 -0.3725  0.1876
  786SOL    HW2 4460   2.954   6.798   4.143 -0.3911 -2.2773  0.8175
  786SOL     MW 4461   2.996   6.766   4.074  0.3598 -0.5516  0.4206
  787SOL     OW 4462   0.929   8.611   3.788  0.1096  0.5603 -0.3657
  787SOL    HW1 4463   0.945   8.569   3.872 -1.2029 -0.6272 -0.6871
  787SOL    HW2 4464   0.915   8.703   3.810  1.3279  0.5678  0.5226
  787SOL     MW 4465   0.929   8.618   3.801  0.0975  0.4092 -0.2931
  788SOL     OW 4466   6.804   4.215   5.622  0.5488  0.1794  0.2504
  788SOL    HW1 4467   6.878   4.246   5.571  0.4657 -0.1935 -0.1034
  788SOL    HW2 4468   6.748   4.171   5.558  0.5721 -0.5278  0.7070
  788SOL     MW 4469   6.806   4.214   5.607  0.5412  0.0411  0.2636
  789SOL     OW 4470   4.726   7.569   1.847  0.2938  0.2317  0.3827
  789SOL    HW1 4471   4.758   7.639   1.904  0.3213  0.4873  0.0575
  789SOL    HW2 4472   4.657   7.526   1.897 -0.8756  1.5478 -0.0544
  789SOL     MW 4473   4.722   7.572   1.860  0.1477  0.4329  0.2851
  790SOL     OW 4474   6.974   0.696   5.093 -0.2492  0.3139 -0.0834
  790SOL    HW1 4475   7.042   0.631   5.076 -1.9268 -1.1117 -1.8710
  790SOL    HW2 4476   6.929   0.707   5.009 -1.5464  2.0200  0.7496
  790SOL     MW 4477   6.977   0.689   5.080 -0.6300  0.3498 -0.2056
  791SOL     OW 4478   0.058   7.944   5.862 -0.1823  0.3576  0.0407
  791SOL    HW1 4479   0.127   7.942   5.928  0.2377  1.0080 -0.3730
  791SOL    HW2 4480   0.001   7.870   5.885  1.6185 -1.3623 -0.6608
  791SOL     MW 4481   0.060   7.934   5.873  0.1020  0.2207 -0.1021
  792SOL     OW 4482   8.136   5.142   5.853 -0.2191  0.0601  0.0448
  792SOL    HW1 4483   8.056   5.116   5.807 -0.2950  0.0507  0.1801
  792SOL    HW2 4484   8.177   5.207   5.795  0.6277 -1.2703 -0.8983
  792SOL     MW 4485   8.131   5.147   5.840 -0.1204 -0.1114 -0.0586
  793SOL     OW 4486   1.124   8.418   4.776 -1.0372  0.1244  0.1322
  793SOL    HW1 4487   1.054   8.448   4.719  1.0197  2.9760 -1.1696
  793SOL    HW2 4488   1.160   8.499   4.814  0.9290 -1.2870  1.4742
  793SOL     MW 4489   1.120   8.432   4.774 -0.5222  0.3087  0.1373
  794SOL     OW 4490   2.730   5.976   3.598 -0.1500  0.4696  0.0812
  794SOL    HW1 4491   2.807   5.979   3.542  0.7344  2.8131  1.2954
  794SOL    HW2 4492   2.656   5.966   3.537  1.0089 -1.1119 -1.1448
  794SOL     MW 4493   2.730   5.975   3.583  0.1116  0.5672  0.0797
  795SOL     OW 4494   5.930   5.235   0.748 -0.1393  0.6569 -0.3258
  795SOL    HW1 4495   5.911   5.328   0.733 -1.4894  0.2826 -1.0775
  795SOL    HW2 4496   5.862   5.189   0.699  0.7672 -0.7404 -0.3009
  795SOL     MW 4497   5.919   5.241   0.739 -0.1961  0.4301 -0.4188
  796SOL     OW 4498   7.037   0.115   5.327  0.6506  0.1504 -0.0895
  796SOL    HW1 4499   7.062   0.208   5.321 -3.0673  1.3459  0.2074
  796SOL    HW2 4500   7.023   0.101   5.421  0.0507 -0.3148 -0.2428
  796SOL     MW 4501   7.038   0.125   5.339  0.0978  0.2439 -0.0711
  797SOL     OW 4502   0.779   3.607   5.299 -0.0503 -0.3963  0.2553
  797SOL    HW1 4503   0.805   3.577   5.212 -0.5105 -2.6059  0.8137
  797SOL    HW2 4504   0.684   3.607   5.297 -0.0817 -1.1954  0.9488
  797SOL     MW 4505   0.770   3.603   5.287 -0.1132 -0.7815  0.4155
  798SOL     OW 4506   1.092   3.570   2.442 -0.0769  0.6403  0.1065
  798SOL    HW1 4507   1.011   3.531   2.408 -0.2564  0.0468  1.1548
  798SOL    HW2 4508   1.160   3.507   2.418 -0.2044  0.2187  0.7998
  798SOL     MW 4509   1.091   3.557   2.435 -0.1162  0.5103  0.3295
  799SOL     OW 4510   2.724   1.889   1.224  0.0638  0.1682 -0.0237
  799SOL    HW1 4511   2.715   1.804   1.181 -0.4435 -0.1728  0.7336
  799SOL    HW2 4512   2.648   1.895   1.282  1.0198  0.3800  1.2250
  799SOL     MW 4513   2.713   1.879   1.226  0.1212  0.1517  0.2331
  800SOL     OW 4514   5.650   2.285   4.678 -0.0228 -0.2260  0.0921
  800SOL    HW1 4515   5.625   2.197   4.649  0.3509 -0.2135 -0.2859
  800SOL    HW2 4516   5.649   2.338   4.599 -1.6420  0.4592  0.5454
  800SOL     MW 4517   5.647   2.280   4.664 -0.1822 -0.1367  0.1018
  801SOL     OW 4518   1.276   3.666   4.714 -0.2332 -0.2068 -0.0040
  801SOL    HW1 4519   1.332   3.713   4.775 -0.0143 -1.1611  0.5513
  801SOL    HW2 4520   1.324   3.585   4.695 -0.3112  0.0474 -1.4093
  801SOL     MW 4521   1.289   3.661   4.719 -0.2152 -0.2964 -0.1128
  802SOL     OW 4522   0.044   1.855   6.157 -0.0399  0.0494 -0.2111
  802SOL    HW1 4523   0.003   1.865   6.072 -0.4526  0.6880  0.0569
  802SOL    HW2 4524   0.018   1.767   6.186 -1.7982  0.6873  0.2474
  802SOL     MW 4525   0.035   1.845   6.150 -0.3178  0.2128 -0.1181
  803SOL     OW 4526   4.515   4.780   1.829  0.3661 -0.3091  0.4317
  803SOL    HW1 4527   4.547   4.726   1.757  0.4826  0.3144  0.0092
  803SOL    HW2 4528   4.443   4.830   1.792  1.0891  0.7840  0.4485
  803SOL     MW 4529   4.510   4.779   1.815  0.4736 -0.0893  0.3797
  804SOL     OW 4530   0.281   1.905   3.859  0.4809 -0.0271  0.2281
  804SOL    HW1 4531   0.194   1.932   3.889 -0.4313 -0.0050 -2.1587
  804SOL    HW2 4532   0.318   1.856   3.932 -2.0931 -1.2216  0.8632
  804SOL     MW 4533   0.274   1.902   3.872  0.0346 -0.1772  0.0038
  805SOL     OW 4534   1.508   4.297   1.689 -0.1350  0.2108 -0.4508
  805SOL    HW1 4535   1.465   4.223   1.733  2.0225 -2.5906 -2.6415
  805SOL    HW2 4536   1.547   4.348   1.760  0.6841 -2.4097  1.1320
  805SOL     MW 4537   1.508   4.294   1.703  0.2461 -0.4833 -0.5287
  806SOL     OW 4538   2.092   0.740   1.134 -0.1471 -0.0539  0.1168
  806SOL    HW1 4539   2.067   0.831   1.151  1.5200  0.0229  2.5842
  806SOL    HW2 4540   2.188   0.739   1.141 -0.1145 -1.9929  0.0327
  806SOL     MW 4541   2.101   0.751   1.137  0.0705 -0.2922  0.4219
  807SOL     OW 4542   6.076   2.715   2.497 -0.4221  0.2849 -0.2974
  807SOL    HW1 4543   6.001   2.761   2.461 -0.9091 -0.5068 -0.2947
  807SOL    HW2 4544   6.131   2.694   2.421 -0.8728 -0.3449 -0.4501
  807SOL     MW 4545   6.074   2.718   2.483 -0.5422  0.1029 -0.3166
  808SOL     OW 4546   6.006   4.284   4.055 -0.2767  0.3761  0.2589
  808SOL    HW1 4547   5.958   4.218   4.105  1.9497 -1.1441  0.5113
  808SOL    HW2 4548   6.061   4.234   3.995  0.5269  2.0444 -0.4633
  808SOL     MW 4549   6.007   4.269   4.054  0.1112  0.3951  0.1988
  809SOL     OW 4550   6.410   6.166   0.517 -0.1766  0.4689 -0.3344
  809SOL    HW1 4551   6.449   6.093   0.469  0.5170 -0.7150  1.9213
  809SOL    HW2 4552   6.381   6.227   0.448 -0.1425 -1.5671 -2.2537
  809SOL     MW 4553   6.411   6.165   0.502 -0.0834  0.0567 -0.2913
  810SOL     OW 4554   1.951   0.299   5.867  0.5005  0.1378 -0.0703
  810SOL    HW1 4555   1.964   0.325   5.958 -1.6977  1.7604 -0.1359
  810SOL    HW2 4556   1.901   0.217   5.873  1.3957 -0.4153  0.1355
  810SOL     MW 4557   1.946   0.292   5.880  0.3337  0.2747 -0.0524
  811SOL     OW 4558   7.953   4.308   6.125 -0.2063 -0.2189  0.1598
  811SOL    HW1 4559   8.016   4.246   6.163 -1.9600 -1.9582  0.3937
  811SOL    HW2 4560   7.914   4.351   6.201 -0.1627 -0.0492  0.0842
  811SOL     MW 4561   7.956   4.305   6.140 -0.4252 -0.4198  0.1801
  812SOL     OW 4562   7.908   3.647   3.239  0.1455 -0.5783 -0.3135
  812SOL    HW1 4563   7.923   3.600   3.321  0.0859  0.4363  0.2982
  812SOL    HW2 4564   7.995   3.679   3.213 -0.1368  1.0711  0.6088
  812SOL     MW 4565   7.921   3.645   3.246  0.1018 -0.2373 -0.1172
  813SOL     OW 4566   4.676   1.386   4.335 -0.3518 -0.2526 -0.0207
  813SOL    HW1 4567   4.764   1.396   4.298  0.4737  1.2798  2.1941
  813SOL    HW2 4568   4.637   1.473   4.328 -1.4753 -0.7717 -0.3998
  813SOL     MW 4569   4.682   1.398   4.329 -0.3899 -0.1229  0.2143
  814SOL     OW 4570   2.180   5.427   5.458  0.0386 -0.1448  0.1594
  814SOL    HW1 4571   2.205   5.516   5.435 -1.1144  0.0159 -0.5328
  814SOL    HW2 4572   2.258   5.375   5.441  0.8333  0.7766  0.9138
  814SOL     MW 4573   2.193   5.432   5.453 -0.0073 -0.0063  0.1673
  815SOL     OW 4574   6.127   6.600   1.262 -0.1844 -0.5805 -0.1186
  815SOL    HW1 4575   6.065   6.600   1.335 -1.1072 -1.3608 -0.8720
  815SOL    HW2 4576   6.164   6.688   1.261 -0.6727 -0.3564  0.8531
  815SOL     MW 4577   6.124   6.611   1.271 -0.3650 -0.6517 -0.0906
  816SOL     OW 4578   2.890   5.531   0.877 -0.3284 -1.1415  0.3346
  816SOL    HW1 4579   2.916   5.439   0.881 -0.1787 -1.1239 -0.2021
  816SOL    HW2 4580   2.914   5.559   0.789 -1.5383 -0.9256  0.0694
  816SOL     MW 4581   2.897   5.523   0.867 -0.4641 -1.1116  0.2319
  817SOL     OW 4582   6.638   0.532   0.891  0.3931  0.2187  0.0247
  817SOL    HW1 4583   6.605   0.452   0.932  0.6426  0.6587  1.1224
  817SOL    HW2 4584   6.692   0.500   0.818  0.2689 -0.6049  0.2751
  817SOL     MW 4585   6.641   0.517   0.887  0.4091  0.1696  0.1973
  818SOL     OW 4586   0.840   1.268   4.433  0.5883 -0.3920 -0.0332
  818SOL    HW1 4587   0.869   1.336   4.495  0.3241 -0.4499  0.1547
  818SOL    HW2 4588   0.896   1.281   4.356  0.4993  0.0828 -0.0232
  818SOL     MW 4589   0.851   1.279   4.431  0.5431 -0.3386 -0.0079
  819SOL     OW 4590   8.404   2.436   5.622 -0.3429  0.0552  0.1550
  819SOL    HW1 4591   8.468   2.378   5.664  0.3965  1.8260  1.6174
  819SOL    HW2 4592   8.436   2.447   5.533  1.1003  0.4637  0.6991
  819SOL     MW 4593   8.416   2.430   5.616 -0.0635  0.3342  0.4118
  820SOL     OW 4594   2.926   8.900   2.026 -0.1197  0.2403 -0.0862
  820SOL    HW1 4595   2.924   8.992   2.002  0.2723  0.2752  0.0142
  820SOL    HW2 4596   3.019   8.877   2.030 -0.2094 -0.1188  0.0408
  820SOL     MW 4597   2.937   8.909   2.024 -0.0810  0.1988 -0.0571
  821SOL     OW 4598   6.799   3.771   0.045  0.0823  0.2641 -0.1019
  821SOL    HW1 4599   6.825   3.851  -0.000  0.1729 -0.4096 -1.2717
  821SOL    HW2 4600   6.880   3.738   0.084  0.3942 -0.1483 -1.0659
  821SOL     MW 4601   6.813   3.777   0.045  0.1338  0.1251 -0.3750
  822SOL     OW 4602   5.004   7.634   1.324 -0.4315 -0.2807  0.3052
  822SOL    HW1 4603   5.093   7.646   1.290  0.4737 -1.8421  1.9742
  822SOL    HW2 4604   4.955   7.602   1.249 -0.0660  2.1293 -1.0886
  822SOL     MW 4605   5.009   7.632   1.310 -0.2688 -0.1721  0.3404
  823SOL     OW 4606   7.769   2.926   2.970 -0.1256 -0.4701 -0.1691
  823SOL    HW1 4607   7.766   2.864   3.043  0.2294 -1.3398 -0.8824
  823SOL    HW2 4608   7.706   2.891   2.906  0.5264 -0.4302 -0.8404
  823SOL     MW 4609   7.760   2.914   2.971  0.0033 -0.5763 -0.3463
  824SOL     OW 4610   0.098   3.527   3.271  0.2495 -0.0286 -0.0430
  824SOL    HW1 4611   0.191   3.537   3.290  0.3491 -1.7475  0.5801
  824SOL    HW2 4612   0.054   3.563   3.349  0.4032  0.4249 -0.1653
  824SOL     MW 4613   0.104   3.533   3.284  0.2819 -0.1906  0.0211
  825SOL     OW 4614   4.318   4.694   4.549  0.1569  0.3610  0.5107
  825SOL    HW1 4615   4.312   4.783   4.584 -0.1675  0.9482 -0.9733
  825SOL    HW2 4616   4.297   4.703   4.456 -1.0361 -1.4425  0.5555
  825SOL     MW 4617   4.315   4.707   4.541 -0.0373  0.2053  0.3265
  826SOL     OW 4618   7.240   1.101   4.480 -0.4691 -0.3836  0.2729
  826SOL    HW1 4619   7.318   1.048   4.496  0.8947  0.9593 -1.4850
  826SOL    HW2 4620   7.194   1.055   4.410 -1.0854 -0.9791  1.0544
  826SOL     MW 4621   7.245   1.088   4.473 -0.3734 -0.2880  0.1479
  827SOL     OW 4622   5.746   1.693   0.452  0.6008  0.1428 -0.4901
  827SOL    HW1 4623   5.683   1.672   0.383  0.1438 -1.0107  0.2465
  827SOL    HW2 4624   5.811   1.623   0.447  0.9897  0.4777 -0.2376
  827SOL     MW 4625   5.746   1.681   0.442  0.5921  0.0380 -0.3635
  828SOL     OW 4626   3.148   4.840   5.558 -0.0270 -0.1303  0.2173
  828SOL    HW1 4627   3.094   4.843   5.479  0.5621  0.2152 -0.1723
  828SOL    HW2 4628   3.092   4.797   5.623 -0.5009 -0.4450 -0.3923
  828SOL     MW 4629   3.134   4.835   5.556 -0.0122 -0.1264  0.0894
  829SOL     OW 4630   0.396   2.590   4.580 -0.1918  0.0323 -0.0001
  829SOL    HW1 4631   0.425   2.657   4.519  0.2618 -0.9315 -0.8798
  829SOL    HW2 4632   0.466   2.584   4.645  1.3847 -1.7966 -1.7237
  829SOL     MW 4633   0.409   2.598   4.581  0.0681 -0.3252 -0.3334
  830SOL     OW 4634   6.546   1.680   2.927  0.3619  0.3698 -0.3559
  830SOL    HW1 4635   6.466   1.633   2.905 -0.6564  2.2890 -0.9405
  830SOL    HW2 4636   6.599   1.675   2.847  0.6623 -0.5176 -0.1164
  830SOL     MW 4637   6.543   1.673   2.914  0.2700  0.5019 -0.4001
  831SOL     OW 4638   8.001   0.782   0.110  0.0665  0.2301  0.5556
  831SOL    HW1 4639   8.010   0.700   0.158 -0.1794  0.2740  0.6786
  831SOL    HW2 4640   7.929   0.827   0.153  0.4360  0.6757  0.7172
  831SOL     MW 4641   7.993   0.777   0.121  0.0823  0.2927  0.5920
  832SOL     OW 4642   1.766   1.617   3.338  0.1076 -0.0240 -0.1131
  832SOL    HW1 4643   1.670   1.625   3.344  0.1729 -0.0892  1.5033
  832SOL    HW2 4644   1.781   1.526   3.313 -0.2644  0.4444 -2.2145
  832SOL     MW 4645   1.755   1.607   3.336  0.0684  0.0276 -0.1752
  833SOL     OW 4646   7.936   0.111   3.500  0.1449 -0.0675 -0.0714
  833SOL    HW1 4647   8.024   0.081   3.519  0.0047  0.9150  2.5047
  833SOL    HW2 4648   7.879   0.039   3.528 -0.0342  1.1744  3.1200
  833SOL     MW 4649   7.940   0.098   3.506  0.1040  0.2172  0.6669
  834SOL     OW 4650   8.398   8.602   6.153  0.2975 -0.3051  0.1080
  834SOL    HW1 4651   8.373   8.695   6.149  0.4292 -0.3001 -1.0732
  834SOL    HW2 4652   8.430   8.583   6.064  1.1317 -1.2409  0.5954
  834SOL     MW 4653   8.399   8.612   6.141  0.4211 -0.4243  0.0192
  835SOL     OW 4654   4.886   5.367   0.821  0.3457  0.0210 -0.0251
  835SOL    HW1 4655   4.850   5.389   0.906  2.3817 -1.6577  1.3655
  835SOL    HW2 4656   4.812   5.328   0.773 -0.5410 -0.1135  1.4146
  835SOL     MW 4657   4.872   5.365   0.826  0.4928 -0.2111  0.3372
  836SOL     OW 4658   3.378   4.846   6.140  0.3035 -0.6064  0.4073
  836SOL    HW1 4659   3.296   4.869   6.184  0.6356 -0.8307  1.1613
  836SOL    HW2 4660   3.444   4.903   6.180  0.3975  0.1047 -0.7227
  836SOL     MW 4661   3.376   4.856   6.151  0.3580 -0.5441  0.3592
  837SOL     OW 4662   0.897   8.127   0.848  0.1880 -0.1125  0.4815
  837SOL    HW1 4663   0.906   8.201   0.908 -0.9829  0.5608 -0.1475
  837SOL    HW2 4664   0.813   8.087   0.872  0.1197 -0.3512 -0.1439
  837SOL     MW 4665   0.887   8.131   0.859  0.0294 -0.0568  0.3209
  838SOL     OW 4666   3.962   1.667   5.702 -0.1721 -0.2222  0.0630
  838SOL    HW1 4667   3.873   1.665   5.736 -0.3164 -2.0695 -0.2840
  838SOL    HW2 4668   3.987   1.574   5.694  1.5519  0.2360 -0.4248
  838SOL     MW 4669   3.954   1.655   5.705  0.0301 -0.4000 -0.0439
  839SOL     OW 4670   1.054   5.376   6.225 -0.5647  0.3227 -0.4407
  839SOL    HW1 4671   1.019   5.410   6.307  1.0655 -0.1068  0.4868
  839SOL    HW2 4672   0.979   5.374   6.165 -2.1051 -0.6145  1.4132
  839SOL     MW 4673   1.040   5.380   6.228 -0.5532  0.1477 -0.0846
  840SOL     OW 4674   0.607   7.812   4.961 -0.3275 -0.3617  0.0073
  840SOL    HW1 4675   0.584   7.891   5.009 -0.1030 -0.9695  1.1379
  840SOL    HW2 4676   0.676   7.840   4.901  0.7689  0.0187  1.3979
  840SOL     MW 4677   0.613   7.825   4.959 -0.1584 -0.3908  0.3301
  841SOL     OW 4678   2.349   4.114   0.189 -0.3737  0.2761  0.2093
  841SOL    HW1 4679   2.432   4.161   0.187 -0.3346  0.1954 -0.2419
  841SOL    HW2 4680   2.347   4.065   0.107 -0.8908  0.3240  0.1852
  841SOL     MW 4681   2.359   4.114   0.178 -0.4349  0.2719  0.1485
  842SOL     OW 4682   2.847   1.256   5.789  0.4910  0.0742 -0.3380
  842SOL    HW1 4683   2.781   1.247   5.721 -0.8326  0.3228  0.8738
  842SOL    HW2 4684   2.871   1.349   5.787  1.3799 -0.1565 -1.2682
  842SOL     MW 4685   2.842   1.267   5.780  0.4353  0.0765 -0.3019
  843SOL     OW 4686   1.325   5.912   3.591 -0.1272  0.0436 -0.0701
  843SOL    HW1 4687   1.318   5.906   3.495 -0.5926 -1.5127  0.0396
  843SOL    HW2 4688   1.361   5.827   3.618  1.0975  0.8831  1.0571
  843SOL     MW 4689   1.329   5.900   3.582 -0.0300 -0.0481  0.0882
  844SOL     OW 4690   0.105   2.295   2.706  0.1145 -0.5472 -0.3455
  844SOL    HW1 4691   0.039   2.303   2.637 -1.0140 -1.1203  0.6399
  844SOL    HW2 4692   0.082   2.215   2.752  1.7748 -0.9974 -0.2485
  844SOL     MW 4693   0.094   2.286   2.703  0.1826 -0.6782 -0.2070
  845SOL     OW 4694   1.623   7.023   4.907 -0.1080 -0.1410  0.2079
  845SOL    HW1 4695   1.572   7.018   4.988  0.2532 -0.0745  0.4426
  845SOL    HW2 4696   1.699   6.967   4.924  0.9251  1.3444  0.6176
  845SOL     MW 4697   1.626   7.015   4.920  0.0705  0.0577  0.2904
  846SOL     OW 4698   2.682   6.558   4.000 -0.4585  0.6453  0.2314
  846SOL    HW1 4699   2.717   6.646   3.986  0.5035  0.4132  1.0497
  846SOL    HW2 4700   2.652   6.529   3.914  2.4975  0.3843 -0.8050
  846SOL     MW 4701   2.683   6.566   3.988  0.0431  0.5821  0.2035
  847SOL     OW 4702   3.137   0.059   4.613 -0.7304  0.7078  0.0893
  847SOL    HW1 4703   3.101   0.129   4.558 -1.1899 -0.0780 -0.6266
  847SOL    HW2 4704   3.222   0.039   4.574 -1.2626 -0.1832 -0.6612
  847SOL     MW 4705   3.143   0.065   4.601 -0.8573  0.4932 -0.0984
  848SOL     OW 4706   4.539   0.577   3.147  0.4563 -0.0650  0.0300
  848SOL    HW1 4707   4.460   0.616   3.111  0.7742  0.8721  0.3303
  848SOL    HW2 4708   4.516   0.485   3.160  0.0250 -0.2215 -1.6201
  848SOL     MW 4709   4.526   0.570   3.144  0.4418  0.0350 -0.1428
  849SOL     OW 4710   0.263   7.828   0.096  0.5467 -0.3165 -0.4136
  849SOL    HW1 4711   0.221   7.773   0.162  0.6534 -0.2282 -0.2686
  849SOL    HW2 4712   0.202   7.830   0.023 -1.3283  2.4966  1.0326
  849SOL     MW 4713   0.250   7.822   0.095  0.3204  0.0549 -0.2099
  850SOL     OW 4714   5.451   0.082   0.346 -0.1507 -0.0594  0.5694
  850SOL    HW1 4715   5.425   0.141   0.275  2.2970  0.0920 -0.2853
  850SOL    HW2 4716   5.397   0.004   0.334 -2.3546  1.3384  0.7943
  850SOL     MW 4717   5.441   0.080   0.336 -0.1195  0.1389  0.4887
  851SOL     OW 4718   3.924   0.971   0.739  0.6310  0.8871  0.4453
  851SOL    HW1 4719   3.954   0.973   0.649  2.1029 -0.8218  0.8484
  851SOL    HW2 4720   3.859   0.900   0.742  0.0801  1.3844  0.6063
  851SOL     MW 4721   3.919   0.962   0.728  0.7489  0.7320  0.5175
  852SOL     OW 4722   6.649   2.231   1.791  0.0794 -0.2196 -0.2143
  852SOL    HW1 4723   6.603   2.160   1.747 -0.1311 -0.5919  0.5805
  852SOL    HW2 4724   6.738   2.198   1.805  0.5903  0.4712 -1.6822
  852SOL     MW 4725   6.654   2.218   1.787  0.1179 -0.1788 -0.3005
  853SOL     OW 4726   2.162   5.277   3.739 -0.4428  0.0187 -0.6565
  853SOL    HW1 4727   2.153   5.366   3.774  0.4529  0.0021 -0.3399
  853SOL    HW2 4728   2.211   5.289   3.658 -0.7128 -0.1407 -0.8413
  853SOL     MW 4729   2.167   5.290   3.733 -0.3627 -0.0039 -0.6397
  854SOL     OW 4730   0.244   1.560   4.196  0.1567 -0.0537 -0.8460
  854SOL    HW1 4731   0.204   1.487   4.243  0.3925  0.4079  0.1030
  854SOL    HW2 4732   0.225   1.543   4.104  0.1408 -1.2682 -0.6338
  854SOL     MW 4733   0.236   1.548   4.191  0.1848 -0.1501 -0.6973
  855SOL     OW 4734   7.775   1.020   0.657  0.1602 -0.0381  0.6241
  855SOL    HW1 4735   7.680   1.004   0.658  0.4493 -2.5266 -1.0274
  855SOL    HW2 4736   7.787   1.097   0.711 -2.8498  0.5563  0.6347
  855SOL     MW 4737   7.764   1.028   0.664 -0.1881 -0.2806  0.4141
  856SOL     OW 4738   5.306   3.296   5.170 -0.1404 -0.5322  0.4634
  856SOL    HW1 4739   5.268   3.282   5.084 -0.6731  1.5866  0.2874
  856SOL    HW2 4740   5.351   3.381   5.163 -0.2632 -0.2745  2.2690
  856SOL     MW 4741   5.307   3.305   5.158 -0.2243 -0.2280  0.6720
  857SOL     OW 4742   4.516   1.947   2.788 -0.2578  0.0550  0.3146
  857SOL    HW1 4743   4.440   1.902   2.823  0.1606 -0.3976  0.6609
  857SOL    HW2 4744   4.591   1.894   2.817  0.2721  1.1413  1.0153
  857SOL     MW 4745   4.516   1.935   2.796 -0.1364  0.1361  0.4487
  858SOL     OW 4746   0.771   7.372   3.054 -0.2890  0.3616 -0.0025
  858SOL    HW1 4747   0.746   7.389   3.145  0.2805 -1.6854  0.6036
  858SOL    HW2 4748   0.858   7.331   3.061 -0.5706 -0.5213 -1.3985
  858SOL     MW 4749   0.779   7.369   3.067 -0.2522 -0.0135 -0.1036
  859SOL     OW 4750   3.574   0.876   1.292 -0.1632  0.4990  0.6025
  859SOL    HW1 4751   3.658   0.912   1.321 -0.4322 -0.5403  2.9020
  859SOL    HW2 4752   3.597   0.808   1.229  0.7780  0.0101  1.4372
  859SOL     MW 4753   3.588   0.872   1.288 -0.0771  0.3034  1.0037
  860SOL     OW 4754   7.552   7.729   5.268 -0.1302  0.5986 -0.0890
  860SOL    HW1 4755   7.529   7.729   5.175  0.9580  1.5593 -0.3904
  860SOL    HW2 4756   7.647   7.715   5.269 -0.2309 -0.1160  0.9272
  860SOL     MW 4757   7.561   7.727   5.256 -0.0038  0.6301  0.0025
  861SOL     OW 4758   3.165   4.201   3.399  0.3879  0.5379  0.8474
  861SOL    HW1 4759   3.235   4.172   3.457  1.8917  1.2190 -0.5355
  861SOL    HW2 4760   3.192   4.171   3.312 -1.5255  0.0174  0.3943
  861SOL     MW 4761   3.178   4.194   3.395  0.3354  0.5585  0.6124
  862SOL     OW 4762   3.536   3.237   1.779 -0.0555  0.1293 -0.2786
  862SOL    HW1 4763   3.486   3.204   1.704 -1.3226  1.5651 -0.1072
  862SOL    HW2 4764   3.541   3.162   1.838  0.5698 -0.8958 -1.5662
  862SOL     MW 4765   3.530   3.223   1.777 -0.1377  0.1819 -0.4215
  863SOL     OW 4766   7.245   7.460   6.115  0.4885  0.4661  0.2510
  863SOL    HW1 4767   7.319   7.429   6.167  0.5991  0.6772  0.2232
  863SOL    HW2 4768   7.260   7.555   6.107 -0.0328  0.5855  0.6454
  863SOL     MW 4769   7.257   7.468   6.121  0.4359  0.5084  0.2979
  864SOL     OW 4770   7.642   3.943   4.824 -0.0107 -0.4395  0.1601
  864SOL    HW1 4771   7.722   3.909   4.783  0.0549 -0.0833 -0.0184
  864SOL    HW2 4772   7.606   3.870   4.873 -0.8198 -1.3060 -1.6221
  864SOL     MW 4773   7.648   3.929   4.825 -0.1059 -0.5049 -0.0909
  865SOL     OW 4774   1.372   4.543   5.652  0.1963  0.0903  0.2108
  865SOL    HW1 4775   1.322   4.535   5.733  1.3516 -1.0486  0.8510
  865SOL    HW2 4776   1.368   4.636   5.630 -0.6892  0.3040  1.2073
  865SOL     MW 4777   1.365   4.554   5.659  0.2309 -0.0281  0.4203
  866SOL     OW 4778   0.810   6.748   2.969 -0.3721  0.2603  0.0033
  866SOL    HW1 4779   0.825   6.779   2.880 -0.4363 -1.5456 -0.6846
  866SOL    HW2 4780   0.854   6.663   2.972 -3.2729 -1.3475  0.5427
  866SOL     MW 4781   0.817   6.741   2.958 -0.7516 -0.1767 -0.0157
  867SOL     OW 4782   7.836   6.322   1.349 -0.4761 -0.5285  0.1871
  867SOL    HW1 4783   7.912   6.326   1.290 -1.0567  0.3191 -0.5219
  867SOL    HW2 4784   7.812   6.229   1.350  0.3977 -0.7715  0.2074
  867SOL     MW 4785   7.843   6.311   1.341 -0.4385 -0.4511  0.0990
  868SOL     OW 4786   4.643   3.239   3.990  0.2738  0.3286  0.0292
  868SOL    HW1 4787   4.698   3.176   4.036 -1.1570  0.6003  2.2333
  868SOL    HW2 4788   4.687   3.323   4.003 -0.5318  0.5238  1.6573
  868SOL     MW 4789   4.656   3.242   3.997 -0.0125  0.3883  0.5197
  869SOL     OW 4790   4.194   1.255   1.882 -0.5411  0.3269  0.5764
  869SOL    HW1 4791   4.163   1.332   1.930 -0.6016  0.4308  0.3718
  869SOL    HW2 4792   4.214   1.288   1.795 -0.6023  0.1035  0.4773
  869SOL     MW 4793   4.192   1.269   1.877 -0.5567  0.3116  0.5376
  870SOL     OW 4794   1.631   5.866   5.378 -0.3496  0.0128 -0.2888
  870SOL    HW1 4795   1.637   5.909   5.292  0.2906  1.2693  0.3521
  870SOL    HW2 4796   1.705   5.806   5.381 -0.8212 -0.6176 -0.9028
  870SOL     MW 4797   1.641   5.864   5.367 -0.3280  0.0929 -0.2854
  871SOL     OW 4798   8.876   8.266   1.489  0.2235  0.0340  0.3894
  871SOL    HW1 4799   8.842   8.346   1.450  1.5929  0.1269 -0.6924
  871SOL    HW2 4800   8.805   8.234   1.544 -0.5185  1.7294  0.4730
  871SOL     MW 4801   8.863   8.272   1.491  0.3038  0.2629  0.2616
  872SOL     OW 4802   8.646   8.372   4.677 -0.0732 -0.2007 -0.0533
  872SOL    HW1 4803   8.651   8.416   4.592  0.3445 -0.3034 -0.0855
  872SOL    HW2 4804   8.671   8.439   4.741  1.5605 -0.6294 -0.1862
  872SOL     MW 4805   8.650   8.386   4.674  0.1894 -0.2687 -0.0744
  873SOL     OW 4806   7.280   6.167   6.178 -0.5277  0.4961  0.1597
  873SOL    HW1 4807   7.232   6.175   6.095  1.9269  1.5273 -1.2793
  873SOL    HW2 4808   7.221   6.204   6.243 -2.1356  0.6130 -1.2761
  873SOL     MW 4809   7.266   6.173   6.175 -0.4193  0.6430 -0.2083
  874SOL     OW 4810   6.296   4.318   4.643 -0.1892 -0.4806 -0.2167
  874SOL    HW1 4811   6.384   4.282   4.633  0.8327  1.6671  0.4448
  874SOL    HW2 4812   6.237   4.245   4.624  1.7288 -1.9689 -0.6544
  874SOL     MW 4813   6.299   4.304   4.640  0.1871 -0.3962 -0.1880
  875SOL     OW 4814   5.795   7.335   4.309  0.0902  0.0321  0.1505
  875SOL    HW1 4815   5.863   7.343   4.376 -0.4915  1.2628  0.6203
  875SOL    HW2 4816   5.734   7.406   4.327 -1.4037 -1.0985 -0.1908
  875SOL     MW 4817   5.796   7.345   4.320 -0.1755  0.0449  0.1670
  876SOL     OW 4818   7.335   2.110   5.796  0.4546  0.3640 -0.1353
  876SOL    HW1 4819   7.286   2.192   5.801 -0.0787  0.0423 -0.1245
  876SOL    HW2 4820   7.273   2.047   5.760 -0.0997 -0.8119  2.6454
  876SOL     MW 4821   7.321   2.112   5.792  0.3154  0.1723  0.2220
  877SOL     OW 4822   5.874   7.943   3.357  0.1906  0.6470  0.3472
  877SOL    HW1 4823   5.958   7.915   3.322  0.0410  0.6084  0.0111
  877SOL    HW2 4824   5.822   7.963   3.279 -0.6589 -0.8775  0.4941
  877SOL     MW 4825   5.878   7.942   3.343  0.0627  0.4469  0.3230
  878SOL     OW 4826   5.027   2.678   2.152 -0.6434 -0.1933 -0.5709
  878SOL    HW1 4827   4.941   2.649   2.121 -0.9962  0.0944  0.1067
  878SOL    HW2 4828   5.020   2.774   2.153 -0.6678 -0.1951  0.4394
  878SOL     MW 4829   5.015   2.687   2.148 -0.6917 -0.1567 -0.3549
  879SOL     OW 4830   7.020   2.143   5.354 -0.2896 -0.2341  0.0937
  879SOL    HW1 4831   6.986   2.187   5.432 -1.2755  0.6686 -0.8190
  879SOL    HW2 4832   7.113   2.168   5.351 -0.6627  1.2123  0.0043
  879SOL     MW 4833   7.028   2.152   5.364 -0.4635  0.0666 -0.0346
  880SOL     OW 4834   3.255   3.990   1.619  0.1510 -0.4889  0.2542
  880SOL    HW1 4835   3.257   3.900   1.651 -0.2944 -0.4585  0.3751
  880SOL    HW2 4836   3.291   3.984   1.530  0.3114 -0.7544  0.3351
  880SOL     MW 4837   3.260   3.977   1.612  0.1145 -0.5190  0.2800
  881SOL     OW 4838   4.882   2.326   4.842 -0.1965  0.1427  0.0596
  881SOL    HW1 4839   4.865   2.416   4.870 -0.4099  0.4990 -1.1364
  881SOL    HW2 4840   4.944   2.292   4.905  0.7273  1.5002 -0.0811
  881SOL     MW 4841   4.888   2.333   4.853 -0.1055  0.3621 -0.1115
  882SOL     OW 4842   5.472   3.580   2.414  0.2372  0.2437 -0.3440
  882SOL    HW1 4843   5.471   3.554   2.506  1.4384 -0.4927 -0.5180
  882SOL    HW2 4844   5.491   3.674   2.416  3.5860 -0.3260  0.1264
  882SOL     MW 4845   5.474   3.589   2.426  0.8197  0.0765 -0.3061
  883SOL     OW 4846   7.291   2.773   2.683  0.4340 -0.1180  0.7603
  883SOL    HW1 4847   7.214   2.801   2.733 -0.8600 -1.4084 -0.4130
  883SOL    HW2 4848   7.305   2.845   2.621 -1.7838 -1.1372 -1.0629
  883SOL     MW 4849   7.283   2.786   2.681 -0.0156 -0.4136  0.3767
  884SOL     OW 4850   1.228   8.180   2.731 -0.3121  0.1959  0.5354
  884SOL    HW1 4851   1.210   8.201   2.823  1.9890 -0.2243  1.1360
  884SOL    HW2 4852   1.313   8.137   2.732  0.1229  0.8515 -1.8960
  884SOL     MW 4853   1.237   8.177   2.743  0.0381  0.2260  0.3011
  885SOL     OW 4854   1.867   0.736   0.933 -0.2117  0.6634  0.3019
  885SOL    HW1 4855   1.835   0.793   0.864  3.4411  0.2967 -1.9863
  885SOL    HW2 4856   1.944   0.781   0.969  0.6194 -1.1474  0.9517
  885SOL     MW 4857   1.873   0.749   0.929  0.3623  0.3846  0.0922
  886SOL     OW 4858   7.255   8.061   4.132  0.1049  0.4748 -0.0365
  886SOL    HW1 4859   7.257   7.976   4.087  1.2264  0.7409 -0.5278
  886SOL    HW2 4860   7.188   8.050   4.199  0.4160 -0.8964  0.0964
  886SOL     MW 4861   7.246   8.048   4.135  0.2883  0.3333 -0.0824
  887SOL     OW 4862   4.612   8.502   4.243 -0.1181  0.3175  0.3422
  887SOL    HW1 4863   4.689   8.457   4.277 -1.0697 -1.8838 -0.2771
  887SOL    HW2 4864   4.628   8.510   4.149  0.0805  1.4296  0.4521
  887SOL     MW 4865   4.624   8.498   4.235 -0.2145  0.1780  0.2770
  888SOL     OW 4866   2.849   2.034   1.678 -0.2003  0.0954 -0.1162
  888SOL    HW1 4867   2.918   1.970   1.694  0.2427  0.6657  0.2505
  888SOL    HW2 4868   2.891   2.104   1.629 -0.7775 -0.0636 -0.8629
  888SOL     MW 4869   2.863   2.035   1.674 -0.2175  0.1480 -0.1648
  889SOL     OW 4870   6.903   4.227   0.333 -0.1179 -0.5607 -0.2192
  889SOL    HW1 4871   6.814   4.254   0.355 -0.1743 -0.7470 -0.2172
  889SOL    HW2 4872   6.908   4.237   0.238  0.7161  2.0408  0.0140
  889SOL     MW 4873   6.893   4.232   0.323 -0.0184 -0.2515 -0.1891
  890SOL     OW 4874   8.722   4.189   4.586  0.1206 -0.5657  0.0020
  890SOL    HW1 4875   8.746   4.278   4.560  3.1784 -1.5361 -0.9301
  890SOL    HW2 4876   8.630   4.196   4.612  0.2340  2.8424  0.0135
  890SOL     MW 4877   8.713   4.202   4.586  0.5265 -0.2536 -0.1158
  891SOL     OW 4878   1.395   4.838   4.925  0.1658 -0.5237  0.8483
  891SOL    HW1 4879   1.349   4.789   4.857  0.8874 -0.7813  0.5377
  891SOL    HW2 4880   1.376   4.789   5.006  0.8484 -1.3124  0.5466
  891SOL     MW 4881   1.387   4.825   4.927  0.3455 -0.6577  0.7699
  892SOL     OW 4882   7.583   8.592   5.253  0.0098 -0.1363  0.3822
  892SOL    HW1 4883   7.563   8.504   5.285 -1.0441  0.2565  0.8098
  892SOL    HW2 4884   7.628   8.577   5.169 -2.5997 -1.0534 -0.9407
  892SOL     MW 4885   7.586   8.579   5.246 -0.4592 -0.2034  0.2676
  893SOL     OW 4886   6.504   2.050   4.148 -0.3740  0.2957 -0.2937
  893SOL    HW1 4887   6.439   2.003   4.200  0.2985 -1.2930 -0.8426
  893SOL    HW2 4888   6.513   2.135   4.192 -0.8691 -0.4591  1.3269
  893SOL     MW 4889   6.496   2.055   4.160 -0.3513 -0.0043 -0.1565
  894SOL     OW 4890   0.101   0.066   4.436  0.1307 -0.0552 -0.7340
  894SOL    HW1 4891   0.011   0.085   4.465 -0.2748 -2.3131 -0.3034
  894SOL    HW2 4892   0.148   0.045   4.517  1.2763  1.7401 -0.8813
  894SOL     MW 4893   0.095   0.065   4.450  0.2254 -0.1144 -0.6977
  895SOL     OW 4894   3.925   4.747   6.090  0.7910  0.1543  0.0759
  895SOL    HW1 4895   3.935   4.801   6.011  2.1105 -1.0487 -0.6391
  895SOL    HW2 4896   4.014   4.717   6.110  0.3029 -0.5499  1.3120
  895SOL     MW 4897   3.938   4.750   6.082  0.8974 -0.0898  0.1427
  896SOL     OW 4898   4.488   2.060   4.303 -0.3856  0.4244 -0.2730
  896SOL    HW1 4899   4.528   2.009   4.373 -1.2001  0.7560  0.4539
  896SOL    HW2 4900   4.529   2.028   4.223 -0.8346 -1.3366  0.1622
  896SOL     MW 4901   4.498   2.050   4.301 -0.5473  0.2414 -0.1242
  897SOL     OW 4902   4.688   8.802   3.822 -0.6717 -0.0784 -0.6875
  897SOL    HW1 4903   4.708   8.877   3.765 -0.7150  1.4061  1.1627
  897SOL    HW2 4904   4.762   8.743   3.809 -0.8637  0.0057 -2.5417
  897SOL     MW 4905   4.700   8.804   3.813 -0.7018  0.1224 -0.6880
  898SOL     OW 4906   2.112   2.862   4.476  0.3965 -1.0020  0.4158
  898SOL    HW1 4907   2.045   2.795   4.482 -0.7259  0.1737  1.7139
  898SOL    HW2 4908   2.190   2.822   4.516 -0.2650 -1.5449  1.1982
  898SOL     MW 4909   2.114   2.849   4.482  0.1682 -0.9210  0.6821
  899SOL     OW 4910   7.952   5.154   3.913  0.1788  0.0079 -0.1784
  899SOL    HW1 4911   8.011   5.084   3.885 -0.4192 -0.2221 -0.9154
  899SOL    HW2 4912   8.006   5.210   3.969  0.4382 -1.4961  1.1389
  899SOL     MW 4913   7.967   5.152   3.916  0.1355 -0.2141 -0.1041
  900SOL     OW 4914   3.895   7.190   6.242 -0.5862  0.1788 -0.2679
  900SOL    HW1 4915   3.922   7.105   6.278 -0.9085  0.0218 -0.3890
  900SOL    HW2 4916   3.908   7.252   6.314  2.2645  0.5511 -0.9728
  900SOL     MW 4917   3.900   7.187   6.256 -0.2625  0.2063 -0.3736
  901SOL     OW 4918   0.655   3.868   5.397  0.4963  0.2060 -0.5411
  901SOL    HW1 4919   0.708   3.851   5.320 -0.4083 -0.1348 -1.1052
  901SOL    HW2 4920   0.601   3.943   5.372 -0.2106 -0.2653 -0.4660
  901SOL     MW 4921   0.655   3.876   5.384  0.2900  0.1020 -0.6037
  902SOL     OW 4922   4.013   0.319   3.772  0.0900 -0.4620 -0.8341
  902SOL    HW1 4923   4.005   0.269   3.854  0.8642 -1.1236 -1.1441
  902SOL    HW2 4924   3.945   0.385   3.778  0.5052 -0.1252  0.6167
  902SOL     MW 4925   4.003   0.321   3.784  0.2422 -0.5036 -0.6880
  903SOL     OW 4926   8.736   1.168   2.528  0.6262  0.4647 -0.0080
  903SOL    HW1 4927   8.803   1.223   2.487  1.0261  0.5882  0.8006
  903SOL    HW2 4928   8.775   1.081   2.531  0.6651  0.4914  0.2614
  903SOL     MW 4929   8.750   1.164   2.523  0.6823  0.4839  0.1300
  904SOL     OW 4930   1.978   1.646   5.700  0.0593  0.4941  0.1424
  904SOL    HW1 4931   2.026   1.565   5.687  0.0617  0.3151  1.2100
  904SOL    HW2 4932   2.044   1.715   5.694  0.2402  0.3386  0.3778
  904SOL     MW 4933   1.993   1.644   5.697  0.0828  0.4513  0.3092
  905SOL     OW 4934   5.728   0.747   0.313 -0.3600  0.3366  0.4888
  905SOL    HW1 4935   5.798   0.806   0.285 -0.9496  0.0435 -1.8582
  905SOL    HW2 4936   5.671   0.801   0.367  1.0439  0.8788  1.4750
  905SOL     MW 4937   5.730   0.761   0.316 -0.2558  0.3685  0.3146
  906SOL     OW 4938   3.111   7.907   0.368  0.1282 -0.4683  0.2031
  906SOL    HW1 4939   3.182   7.971   0.371  0.8074 -1.2483  2.7705
  906SOL    HW2 4940   3.129   7.855   0.290  0.2618  1.5972 -1.2481
  906SOL     MW 4941   3.122   7.909   0.359  0.2323 -0.3037  0.3460
  907SOL     OW 4942   7.630   4.477   3.111  0.1250  0.2315  0.3368
  907SOL    HW1 4943   7.572   4.539   3.156 -1.4296  0.6755 -2.0558
  907SOL    HW2 4944   7.598   4.391   3.138  1.6561  0.3748  2.9026
  907SOL     MW 4945   7.618   4.474   3.121  0.1220  0.3067  0.3590
  908SOL     OW 4946   7.194   6.606   1.452  0.3588  0.4697  0.4606
  908SOL    HW1 4947   7.138   6.531   1.475  2.4037 -0.9051  1.2987
  908SOL    HW2 4948   7.199   6.657   1.533  0.1986  0.6872  0.3348
  908SOL     MW 4949   7.187   6.603   1.466  0.6001  0.3216  0.5518
  909SOL     OW 4950   8.187   0.602   4.242  0.2055 -0.6401 -0.2704
  909SOL    HW1 4951   8.133   0.640   4.173  0.2599 -1.2849 -0.6696
  909SOL    HW2 4952   8.144   0.520   4.265 -0.3678  0.0197  1.1703
  909SOL     MW 4953   8.175   0.596   4.236  0.1391 -0.6382 -0.1371
  910SOL     OW 4954   5.356   3.251   4.100  0.1526 -0.7783  0.2593
  910SOL    HW1 4955   5.426   3.296   4.052  0.6500 -1.2541  0.5227
  910SOL    HW2 4956   5.381   3.262   4.192  0.4647 -1.8752  0.3141
  910SOL     MW 4957   5.368   3.258   4.106  0.2562 -0.9796  0.3000
  911SOL     OW 4958   8.665   4.742   1.824 -0.5580  0.4059  0.2265
  911SOL    HW1 4959   8.626   4.772   1.742  1.7845  1.0912 -0.7172
  911SOL    HW2 4960   8.664   4.646   1.817 -2.2811  0.3982  0.3719
  911SOL     MW 4961   8.660   4.733   1.813 -0.4787  0.4926  0.1243
  912SOL     OW 4962   7.196   5.154   1.886 -0.0420 -0.3788  0.3785
  912SOL    HW1 4963   7.224   5.222   1.825 -1.4349 -1.4948 -1.6101
  912SOL    HW2 4964   7.223   5.072   1.845 -2.4373 -1.2516  0.3717
  912SOL     MW 4965   7.203   5.153   1.873 -0.5269 -0.6334  0.1231
  913SOL     OW 4966   5.343   5.681   6.147 -0.1936  0.2240 -0.5091
  913SOL    HW1 4967   5.279   5.635   6.201 -1.3789  0.8927 -1.3127
  913SOL    HW2 4968   5.428   5.649   6.179 -0.8620  0.1685  1.3265
  913SOL     MW 4969   5.346   5.671   6.158 -0.4309  0.3025 -0.3770
  914SOL     OW 4970   2.482   4.323   4.018  0.2860  0.1201  0.2255
  914SOL    HW1 4971   2.459   4.235   4.050 -1.6868  0.1682 -0.8892
  914SOL    HW2 4972   2.528   4.307   3.935 -1.1238  0.1033 -0.5936
  914SOL     MW 4973   2.485   4.309   4.011 -0.1470  0.1241 -0.0220
  915SOL     OW 4974   1.622   6.572   5.788  0.1213  0.1077 -0.2189
  915SOL    HW1 4975   1.628   6.545   5.879 -0.3332 -2.4770 -0.8928
  915SOL    HW2 4976   1.704   6.543   5.748  1.0353  2.6328 -0.3712
  915SOL     MW 4977   1.633   6.565   5.794  0.1801  0.1001 -0.3247
  916SOL     OW 4978   5.085   7.936   5.638 -0.0923  0.1051  0.4680
  916SOL    HW1 4979   5.109   7.845   5.652  2.0679  0.3755 -1.0201
  916SOL    HW2 4980   5.095   7.978   5.724  0.5777 -0.7220  0.8021
  916SOL     MW 4981   5.089   7.930   5.651  0.2700  0.0339  0.3203
  917SOL     OW 4982   6.793   8.437   5.610  0.0776 -0.5678 -0.4192
  917SOL    HW1 4983   6.867   8.497   5.618  0.2197 -0.1806 -3.4254
  917SOL    HW2 4984   6.833   8.350   5.609  0.3433 -0.4466 -0.5425
  917SOL     MW 4985   6.808   8.433   5.610  0.1298 -0.5027 -0.8198
  918SOL     OW 4986   6.619   5.604   3.267 -0.4652 -0.1277  0.3352
  918SOL    HW1 4987   6.612   5.655   3.348  1.6215 -0.1342  0.5681
  918SOL    HW2 4988   6.581   5.519   3.289 -0.1293 -0.0568  1.2456
  918SOL     MW 4989   6.613   5.600   3.280 -0.1551 -0.1194  0.4816
  919SOL     OW 4990   8.311   5.987   3.131  0.2023 -0.1786  0.5345
  919SOL    HW1 4991   8.371   5.975   3.204 -1.2967 -0.8210  1.6910
  919SOL    HW2 4992   8.235   6.030   3.169 -0.9503 -1.2731 -0.4637
  919SOL     MW 4993   8.309   5.991   3.145 -0.1371 -0.4009  0.5548
  920SOL     OW 4994   1.641   7.401   0.303 -0.3778 -0.2129  0.2587
  920SOL    HW1 4995   1.684   7.320   0.331  0.3296  0.3390  0.7978
  920SOL    HW2 4996   1.552   7.373   0.279 -1.2688 -0.6615  3.6120
  920SOL     MW 4997   1.635   7.387   0.303 -0.4013 -0.1997  0.7570
  921SOL     OW 4998   6.723   3.862   0.292 -0.3481  0.8445  0.6005
  921SOL    HW1 4999   6.703   3.773   0.322  1.3028  0.6862  1.3224
  921SOL    HW2 5000   6.722   3.856   0.196 -2.6126  0.6352  0.5872
  921SOL     MW 5001   6.720   3.849   0.283 -0.4267  0.7975  0.6912
  922SOL     OW 5002   3.100   0.687   3.136 -0.3537  1.1299  0.2622
  922SOL    HW1 5003   3.118   0.778   3.158  0.4587  0.8694  0.7352
  922SOL    HW2 5004   3.007   0.684   3.115 -0.2726  2.1649 -0.2662
  922SOL     MW 5005   3.090   0.698   3.136 -0.2393  1.2291  0.2551
  923SOL     OW 5006   8.727   2.500   4.036  1.0071  0.2486 -0.2241
  923SOL    HW1 5007   8.658   2.444   4.000  2.2627 -1.7782  0.3858
  923SOL    HW2 5008   8.719   2.582   3.988 -1.0706 -0.3439 -0.9744
  923SOL     MW 5009   8.717   2.504   4.025  0.9019 -0.0867 -0.2420
  924SOL     OW 5010   0.409   7.706   1.508 -0.0948  0.5344 -0.0379
  924SOL    HW1 5011   0.431   7.782   1.456  1.5475  0.4062  0.4315
  924SOL    HW2 5012   0.407   7.738   1.598 -1.9238  0.5341 -0.0258
  924SOL     MW 5013   0.411   7.720   1.513 -0.1187  0.5180  0.0237
  925SOL     OW 5014   6.733   4.864   5.171 -0.0652  0.3557 -0.2564
  925SOL    HW1 5015   6.708   4.789   5.118  0.3983  0.7116 -1.0003
  925SOL    HW2 5016   6.733   4.831   5.261  0.5107 -0.6419 -0.6031
  925SOL     MW 5017   6.730   4.850   5.176  0.0679  0.2735 -0.3960
  926SOL     OW 5018   2.116   5.321   5.175  0.1880 -0.5206 -0.3608
  926SOL    HW1 5019   2.119   5.348   5.267 -0.0837 -1.0791 -0.1781
  926SOL    HW2 5020   2.208   5.314   5.149  0.2692 -0.5170 -0.0794
  926SOL     MW 5021   2.128   5.323   5.183  0.1636 -0.5917 -0.3014
  927SOL     OW 5022   5.753   4.094   5.631 -0.0773 -0.4179  0.4202
  927SOL    HW1 5023   5.675   4.086   5.575 -0.6247  0.4983  1.0156
  927SOL    HW2 5024   5.792   4.177   5.604  0.7504 -0.9072  0.0770
  927SOL     MW 5025   5.748   4.104   5.620 -0.0414 -0.3633  0.4525
  928SOL     OW 5026   0.413   6.435   4.204  0.1104 -0.0819 -0.0121
  928SOL    HW1 5027   0.379   6.405   4.119 -1.0291  0.9894  0.0387
  928SOL    HW2 5028   0.340   6.481   4.244  0.9005  0.1564  1.2050
  928SOL     MW 5029   0.400   6.437   4.198  0.0656  0.0857  0.1502
  929SOL     OW 5030   8.128   5.376   2.480  0.4623  0.1459 -0.5168
  929SOL    HW1 5031   8.084   5.303   2.524  1.3100 -0.4650 -0.6518
  929SOL    HW2 5032   8.142   5.344   2.390 -1.5891  1.5102 -1.3857
  929SOL     MW 5033   8.124   5.362   2.474  0.3082  0.2423 -0.6453
  930SOL     OW 5034   5.334   8.694   2.753 -0.0477 -0.2737  0.8779
  930SOL    HW1 5035   5.278   8.738   2.818  0.4413  0.9906  0.4843
  930SOL    HW2 5036   5.284   8.617   2.727 -1.3313  0.4702  1.0131
  930SOL     MW 5037   5.320   8.690   2.758 -0.1494 -0.0167  0.8448
  931SOL     OW 5038   6.607   6.533   5.151 -0.2656  0.0740  0.1875
  931SOL    HW1 5039   6.659   6.488   5.085 -0.0219  1.4488 -0.5991
  931SOL    HW2 5040   6.671   6.557   5.219 -0.3617 -0.5833  0.5142
  931SOL     MW 5041   6.622   6.530   5.151 -0.2467  0.1659  0.1286
  932SOL     OW 5042   7.819   0.078   5.798  0.5398  0.0088  0.0518
  932SOL    HW1 5043   7.740   0.094   5.745  0.8763  2.0278  0.0740
  932SOL    HW2 5044   7.891   0.102   5.741  1.0028  0.5274  0.8491
  932SOL     MW 5045   7.818   0.083   5.784  0.6422  0.3337  0.1567
  933SOL     OW 5046   2.054   8.729   1.929  0.0785  0.6607 -0.4428
  933SOL    HW1 5047   2.085   8.656   1.875  1.7965  0.1531  1.1127
  933SOL    HW2 5048   2.084   8.807   1.883  3.3045  0.2012  0.6547
  933SOL     MW 5049   2.062   8.730   1.916  0.7114  0.5369 -0.1032
  934SOL     OW 5050   5.092   5.797   5.580 -0.5115 -0.1170  0.2758
  934SOL    HW1 5051   5.048   5.753   5.653 -0.1675 -0.5430  0.2303
  934SOL    HW2 5052   5.185   5.777   5.593 -0.2852  1.0135  0.5321
  934SOL     MW 5053   5.098   5.789   5.591 -0.4385 -0.0268  0.3028
  935SOL     OW 5054   2.740   4.442   0.671 -0.1395  0.3873 -0.2765
  935SOL    HW1 5055   2.661   4.486   0.638  0.1580  0.1980 -1.2776
  935SOL    HW2 5056   2.719   4.349   0.665 -0.2736  0.3560  0.5885
  935SOL     MW 5057   2.727   4.436   0.666 -0.1186  0.3591 -0.2939
  936SOL     OW 5058   1.780   6.347   4.442  0.5178  0.0087 -0.5219
  936SOL    HW1 5059   1.747   6.270   4.489  0.1260 -0.7851 -2.0190
  936SOL    HW2 5060   1.703   6.402   4.430  0.0808 -0.8971 -2.2360
  936SOL     MW 5061   1.766   6.344   4.447  0.4117 -0.2089 -0.9330
  937SOL     OW 5062   8.158   3.137   5.460 -0.6204 -0.0452  0.2050
  937SOL    HW1 5063   8.239   3.189   5.455  0.2042 -1.2633  0.3440
  937SOL    HW2 5064   8.092   3.198   5.493 -0.0447  1.2887 -1.0006
  937SOL     MW 5065   8.160   3.151   5.463 -0.4412 -0.0304  0.0684
  938SOL     OW 5066   5.864   3.724   2.992  0.2132 -0.3066 -0.1183
  938SOL    HW1 5067   5.802   3.768   3.050 -0.4618  0.1275 -1.1296
  938SOL    HW2 5068   5.950   3.751   3.023 -0.1528  0.3226  0.3638
  938SOL     MW 5069   5.867   3.733   3.003  0.0799 -0.1705 -0.1861
  939SOL     OW 5070   0.538   7.108   4.709  0.0451 -0.1320 -0.1456
  939SOL    HW1 5071   0.572   7.196   4.700 -0.5695  0.0531 -0.7142
  939SOL    HW2 5072   0.542   7.090   4.803  1.0263  0.1449 -0.1255
  939SOL     MW 5073   0.543   7.117   4.720  0.0920 -0.0728 -0.2158
  940SOL     OW 5074   7.244   4.422   0.154  0.1825  0.5009  0.1395
  940SOL    HW1 5075   7.260   4.346   0.097 -2.5259  0.8141 -1.1780
  940SOL    HW2 5076   7.325   4.472   0.150  1.1907 -1.1142 -0.8814
  940SOL     MW 5077   7.257   4.418   0.146 -0.0352  0.3343 -0.1599
  941SOL     OW 5078   6.159   3.545   4.213  0.1107  0.3395 -0.1342
  941SOL    HW1 5079   6.238   3.490   4.205  1.1943  1.9421 -1.0067
  941SOL    HW2 5080   6.173   3.596   4.293 -1.0858 -0.8735  0.9036
  941SOL     MW 5081   6.171   3.544   4.222  0.0962  0.3894 -0.1130
  942SOL     OW 5082   8.350   6.166   5.054 -0.0454 -0.2822  0.0462
  942SOL    HW1 5083   8.366   6.165   5.148  0.3874  0.6096 -0.0134
  942SOL    HW2 5084   8.437   6.166   5.015 -0.1966 -1.9091 -0.3975
  942SOL     MW 5085   8.363   6.166   5.061 -0.0093 -0.3763 -0.0182
  943SOL     OW 5086   0.974   1.630   5.836 -0.5130 -0.0103  0.0102
  943SOL    HW1 5087   0.954   1.723   5.830  0.0223  0.0846 -0.4119
  943SOL    HW2 5088   1.058   1.626   5.882  0.1188 -0.1936 -1.1222
  943SOL     MW 5089   0.983   1.641   5.841 -0.3636 -0.0216 -0.1888
  944SOL     OW 5090   4.634   4.467   3.012 -0.5941 -0.1338 -0.5789
  944SOL    HW1 5091   4.576   4.398   2.979 -0.6408 -0.2298 -0.3049
  944SOL    HW2 5092   4.656   4.519   2.935 -1.5685  0.2961 -0.5744
  944SOL     MW 5093   4.630   4.465   2.998 -0.7248 -0.0910 -0.5433
  945SOL     OW 5094   5.873   0.701   2.038 -0.0165 -0.8126 -0.3330
  945SOL    HW1 5095   5.840   0.699   1.948 -1.2435  1.4769 -0.0132
  945SOL    HW2 5096   5.938   0.771   2.039 -0.1098 -0.7230  0.5771
  945SOL     MW 5097   5.877   0.710   2.027 -0.1855 -0.5080 -0.1756
  946SOL     OW 5098   3.543   1.451   5.673 -0.0247  0.5492  0.0311
  946SOL    HW1 5099   3.565   1.378   5.731 -1.0776 -0.3854 -0.6716
  946SOL    HW2 5100   3.580   1.425   5.588 -1.6625  0.0720 -0.5831
  946SOL     MW 5101   3.550   1.438   5.669 -0.3691  0.3684 -0.1375
  947SOL     OW 5102   7.683   0.474   4.893  0.3499 -0.6234  0.1477
  947SOL    HW1 5103   7.733   0.461   4.974  0.4839 -0.9315  0.0170
  947SOL    HW2 5104   7.682   0.569   4.881  0.6275 -0.5955  0.3278
  947SOL     MW 5105   7.689   0.485   4.902  0.4026 -0.6592  0.1540
  948SOL     OW 5106   5.363   0.007   6.169  0.9637  0.0930 -0.6441
  948SOL    HW1 5107   5.358  -0.050   6.245  0.6249  1.7238  0.6003
  948SOL    HW2 5108   5.418   0.080   6.196 -1.5436  2.2217 -0.8834
  948SOL     MW 5109   5.369   0.009   6.182  0.5994  0.5743 -0.5154
  949SOL     OW 5110   5.837   8.942   1.797 -0.7148 -0.3291 -0.2924
  949SOL    HW1 5111   5.827   8.849   1.776 -0.4470 -0.4324  0.0318
  949SOL    HW2 5112   5.785   8.955   1.876  0.5601 -0.5710  0.6171
  949SOL     MW 5113   5.829   8.932   1.805 -0.5173 -0.3733 -0.1345
  950SOL     OW 5114   0.253   7.475   1.793  0.1724 -0.0311 -0.5631
  950SOL    HW1 5115   0.260   7.415   1.720 -0.3107  0.9528 -1.4358
  950SOL    HW2 5116   0.342   7.482   1.827 -0.1754 -3.6370  1.5960
  950SOL     MW 5117   0.265   7.468   1.788  0.0660 -0.3668 -0.3984
  951SOL     OW 5118   1.129   6.730   2.859 -0.3959  0.1398 -0.1150
  951SOL    HW1 5119   1.159   6.801   2.916  1.3123 -0.1332 -0.6240
  951SOL    HW2 5120   1.057   6.768   2.809 -0.7515  0.9179  0.9420
  951SOL     MW 5121   1.123   6.744   2.860 -0.2227  0.2045 -0.0449
  952SOL     OW 5122   0.266   1.123   5.146  0.0184 -0.7261  0.3184
  952SOL    HW1 5123   0.184   1.130   5.097  0.7560  0.3725 -0.8307
  952SOL    HW2 5124   0.306   1.042   5.116 -0.7029 -1.3411  0.9932
  952SOL     MW 5125   0.261   1.114   5.136  0.0205 -0.6642  0.2577
  953SOL     OW 5126   3.578   2.284   6.075  0.3287  0.0276  0.5746
  953SOL    HW1 5127   3.614   2.283   6.164  0.7129 -2.2394  0.4606
  953SOL    HW2 5128   3.648   2.318   6.020  0.2471  1.0117  1.0622
  953SOL     MW 5129   3.591   2.288   6.079  0.3674 -0.1366  0.6224
  954SOL     OW 5130   4.838   4.539   5.125  0.4046 -0.5310  0.1102
  954SOL    HW1 5131   4.866   4.598   5.195  0.9151 -0.7741  0.1086
  954SOL    HW2 5132   4.917   4.491   5.100 -0.2719 -2.2070  1.0457
  954SOL     MW 5133   4.851   4.541   5.131  0.3833 -0.7767  0.2297
  955SOL     OW 5134   3.579   0.770   0.554 -0.0856  0.5193  0.0446
  955SOL    HW1 5135   3.610   0.710   0.486  0.9516  0.3256  0.6653
  955SOL    HW2 5136   3.643   0.761   0.625 -0.6353  1.4044  0.6745
  955SOL     MW 5137   3.591   0.761   0.555 -0.0232  0.6078  0.2047
  956SOL     OW 5138   5.726   0.078   0.689 -0.6987 -0.2600 -0.0877
  956SOL    HW1 5139   5.819   0.086   0.714 -0.7613  0.8449 -0.1537
  956SOL    HW2 5140   5.728   0.042   0.601 -0.2125  1.6688 -0.9288
  956SOL     MW 5141   5.739   0.075   0.681 -0.6445  0.1283 -0.2038
  957SOL     OW 5142   5.033   2.868   0.223 -0.3389  0.3582 -0.0623
  957SOL    HW1 5143   5.016   2.798   0.286  1.7683  0.4648  0.7145
  957SOL    HW2 5144   4.959   2.864   0.162 -0.9492 -1.6505  0.7226
  957SOL     MW 5145   5.021   2.858   0.223 -0.1473  0.1147  0.1376
  958SOL     OW 5146   0.933   2.861   2.000 -0.4326  0.4508 -0.3104
  958SOL    HW1 5147   0.903   2.791   2.058 -1.1258  1.1323  0.1802
  958SOL    HW2 5148   1.027   2.865   2.014 -0.2484 -0.9048 -0.9448
  958SOL     MW 5149   0.941   2.852   2.010 -0.4978  0.3645 -0.3288
  959SOL     OW 5150   3.733   8.743   5.994 -0.9699 -0.1819 -0.2598
  959SOL    HW1 5151   3.810   8.707   6.038 -1.9013 -1.1279  0.6801
  959SOL    HW2 5152   3.762   8.762   5.905  0.5921  0.4010  0.3435
  959SOL     MW 5153   3.747   8.741   5.988 -0.8892 -0.2284 -0.0623
  960SOL     OW 5154   7.425   4.052   3.985  0.4785 -0.0752  0.0128
  960SOL    HW1 5155   7.450   4.080   3.897 -0.9278 -1.1738 -0.7798
  960SOL    HW2 5156   7.499   4.000   4.016  0.1095 -1.5431 -1.4471
  960SOL     MW 5157   7.437   4.049   3.978  0.2513 -0.4037 -0.2756
  961SOL     OW 5158   4.183   3.099   1.378  0.5633  0.3512  0.2517
  961SOL    HW1 5159   4.134   3.176   1.406  0.0844  0.2059 -0.1561
  961SOL    HW2 5160   4.204   3.052   1.459 -0.8613 -0.1080  0.3964
  961SOL     MW 5161   4.179   3.103   1.392  0.3196  0.2738  0.2180
  962SOL     OW 5162   6.664   4.227   4.928 -0.2761 -0.1205 -0.2677
  962SOL    HW1 5163   6.745   4.278   4.922 -1.2886  1.3659 -2.1510
  962SOL    HW2 5164   6.678   4.154   4.868 -0.2821  0.0675 -0.4987
  962SOL     MW 5165   6.676   4.224   4.920 -0.4065  0.0938 -0.5383
  963SOL     OW 5166   4.966   5.005   3.869 -0.2351  0.1458  0.0496
  963SOL    HW1 5167   5.030   5.073   3.846  0.0784 -0.2894 -0.4044
  963SOL    HW2 5168   4.954   5.014   3.963  1.4223 -0.5340  0.3739
  963SOL     MW 5169   4.973   5.015   3.878  0.0172  0.0031  0.0330
  964SOL     OW 5170   2.298   6.612   4.536 -0.5351  0.4802 -0.5860
  964SOL    HW1 5171   2.284   6.634   4.444  1.5577 -0.1090 -1.0962
  964SOL    HW2 5172   2.390   6.633   4.552  0.0434 -2.3559  0.4425
  964SOL     MW 5173   2.308   6.617   4.526 -0.1931  0.0417 -0.5197
  965SOL     OW 5174   0.839   2.822   4.234 -0.3007 -0.1477  1.0265
  965SOL    HW1 5175   0.859   2.742   4.281 -0.7448 -0.4337  0.7392
  965SOL    HW2 5176   0.759   2.802   4.185  0.0486  0.2067  0.3011
  965SOL     MW 5177   0.831   2.809   4.234 -0.3128 -0.1389  0.8968
  966SOL     OW 5178   0.786   8.315   5.426 -0.2231  0.7038  0.3817
  966SOL    HW1 5179   0.742   8.293   5.344 -2.0885  0.7631  1.3324
  966SOL    HW2 5180   0.782   8.235   5.478  1.5904  0.4437  0.1810
  966SOL     MW 5181   0.780   8.302   5.422 -0.2298  0.6781  0.4777
  967SOL     OW 5182   7.978   7.974   1.311 -0.9343 -0.0301  0.0299
  967SOL    HW1 5183   8.071   7.981   1.293 -0.5395 -0.9968  1.5476
  967SOL    HW2 5184   7.960   8.043   1.375 -1.0201 -0.5299  0.5529
  967SOL     MW 5185   7.987   7.984   1.317 -0.8947 -0.2179  0.2911
  968SOL     OW 5186   4.646   5.308   5.526  0.0949 -0.0257  0.2067
  968SOL    HW1 5187   4.609   5.228   5.563 -0.0385  0.6173  1.5026
  968SOL    HW2 5188   4.674   5.283   5.438 -0.2253 -1.4113  0.4817
  968SOL     MW 5189   4.645   5.295   5.519  0.0369 -0.1208  0.4078
  969SOL     OW 5190   5.528   5.812   0.441  0.3097  0.1353 -0.5715
  969SOL    HW1 5191   5.533   5.756   0.518 -0.4073 -0.2931 -0.8198
  969SOL    HW2 5192   5.576   5.891   0.465  0.9012 -0.3804 -0.0350
  969SOL     MW 5193   5.535   5.815   0.454  0.2936  0.0145 -0.5346
  970SOL     OW 5194   8.674   8.705   0.646  0.2148  0.2366 -0.7507
  970SOL    HW1 5195   8.686   8.701   0.551  1.8393 -0.4627 -0.5582
  970SOL    HW2 5196   8.660   8.614   0.672 -2.1411  0.6245 -0.4970
  970SOL     MW 5197   8.674   8.693   0.637  0.1212  0.1967 -0.6936
  971SOL     OW 5198   6.101   0.247   3.372 -0.0259 -0.3335 -0.7340
  971SOL    HW1 5199   6.049   0.315   3.331 -0.5347  0.9002  1.7468
  971SOL    HW2 5200   6.041   0.173   3.382 -0.3750 -0.0469 -0.7068
  971SOL     MW 5201   6.087   0.246   3.368 -0.1357 -0.1389 -0.4129
  972SOL     OW 5202   5.281   0.125   4.284  0.3159  0.3823 -0.6532
  972SOL    HW1 5203   5.220   0.133   4.210  0.4143  1.5575 -0.6218
  972SOL    HW2 5204   5.281   0.031   4.304 -4.0393  0.5676  1.4399
  972SOL     MW 5205   5.273   0.114   4.277 -0.2290  0.5564 -0.3813
  973SOL     OW 5206   7.302   3.771   3.467 -0.4650  0.3134 -0.0566
  973SOL    HW1 5207   7.237   3.774   3.397 -0.5659 -0.9283 -0.0338
  973SOL    HW2 5208   7.252   3.785   3.547 -0.2244  2.7037 -0.2522
  973SOL     MW 5209   7.288   3.773   3.468 -0.4471  0.4604 -0.0787
  974SOL     OW 5210   0.068   5.564   1.453 -0.1091  0.1811  0.3672
  974SOL    HW1 5211   0.147   5.548   1.402 -0.0635 -2.1172  1.0474
  974SOL    HW2 5212   0.001   5.507   1.414 -0.5033 -0.3937  1.7857
  974SOL     MW 5213   0.070   5.554   1.442 -0.1537 -0.1867  0.6359
  975SOL     OW 5214   1.746   4.052   0.392  0.0148 -0.0872  0.2955
  975SOL    HW1 5215   1.738   4.121   0.325  1.7390  0.4502  0.5935
  975SOL    HW2 5216   1.708   3.974   0.351  2.4332 -0.1959 -1.9908
  975SOL     MW 5217   1.740   4.051   0.378  0.5451 -0.0323  0.0410
  976SOL     OW 5218   6.972   3.835   1.733  0.3670 -0.2701 -0.0007
  976SOL    HW1 5219   6.982   3.815   1.826  1.4921  2.5097  0.5665
  976SOL    HW2 5220   7.061   3.843   1.700 -0.0187 -0.1492 -1.0766
  976SOL     MW 5221   6.985   3.833   1.740  0.4617  0.1012 -0.0658
  977SOL     OW 5222   3.675   3.651   1.479 -0.3200  0.6357 -0.1443
  977SOL    HW1 5223   3.693   3.744   1.499 -0.1560  0.3287  1.2977
  977SOL    HW2 5224   3.606   3.653   1.414 -0.8256  1.7899  0.3949
  977SOL     MW 5225   3.669   3.663   1.473 -0.3637  0.7442  0.1094
  978SOL     OW 5226   6.933   5.233   1.832 -0.4978 -0.2019 -0.0715
  978SOL    HW1 5227   7.024   5.207   1.842 -0.5738 -0.1005  0.9128
  978SOL    HW2 5228   6.923   5.310   1.888 -1.4663 -0.8845  0.7279
  978SOL     MW 5229   6.943   5.239   1.840 -0.6315 -0.2763  0.1568
  979SOL     OW 5230   2.575   1.144   4.248 -0.0318  0.0620 -0.6542
  979SOL    HW1 5231   2.583   1.193   4.329 -1.0650 -0.5565 -0.1434
  979SOL    HW2 5232   2.620   1.197   4.182  3.0867 -0.6352  0.7735
  979SOL     MW 5233   2.582   1.157   4.250  0.2352 -0.1065 -0.4061
  980SOL     OW 5234   5.715   6.711   1.758  0.3523 -0.3262  0.1082
  980SOL    HW1 5235   5.737   6.677   1.845  1.1270 -1.2346 -0.4282
  980SOL    HW2 5236   5.627   6.748   1.769  0.4155 -0.4709  1.2621
  980SOL     MW 5237   5.706   6.711   1.770  0.4596 -0.4610  0.1873
  981SOL     OW 5238   7.843   1.348   5.486  0.5289 -0.6963  0.1578
  981SOL    HW1 5239   7.787   1.297   5.428 -0.4941  0.7980 -0.2324
  981SOL    HW2 5240   7.783   1.406   5.532  1.7840  1.7358 -1.0846
  981SOL     MW 5241   7.828   1.349   5.484  0.5586 -0.1937 -0.0512
  982SOL     OW 5242   7.856   1.411   4.058  0.1872 -0.6003  0.3683
  982SOL    HW1 5243   7.843   1.470   4.132  0.1422  1.1815 -0.9820
  982SOL    HW2 5244   7.799   1.336   4.076 -1.6752  0.8972  1.0040
  982SOL     MW 5245   7.847   1.409   4.069 -0.0570 -0.1805  0.2769
  983SOL     OW 5246   4.942   4.711   3.716  0.0690  0.2545 -0.0359
  983SOL    HW1 5247   4.904   4.630   3.751  0.5320 -0.0352 -0.1916
  983SOL    HW2 5248   4.913   4.779   3.776 -0.9680  0.0970 -0.3321
  983SOL     MW 5249   4.933   4.710   3.728 -0.0045  0.1973 -0.0937
  984SOL     OW 5250   0.641   4.142   3.618 -0.1339 -0.0486 -0.1239
  984SOL    HW1 5251   0.606   4.228   3.593  0.3709 -0.0235 -0.7759
  984SOL    HW2 5252   0.664   4.151   3.710  2.0505  1.2508 -0.7296
  984SOL     MW 5253   0.639   4.154   3.626  0.2103  0.1209 -0.2849
  985SOL     OW 5254   1.841   3.214   5.609 -0.1643  0.3378  0.4586
  985SOL    HW1 5255   1.757   3.253   5.584 -0.3904  0.1521  0.9210
  985SOL    HW2 5256   1.839   3.210   5.705  0.4661  0.5361  0.4907
  985SOL     MW 5257   1.830   3.218   5.618 -0.1125  0.3394  0.5219
  986SOL     OW 5258   6.078   8.267   3.147 -0.0251 -0.0550 -0.0078
  986SOL    HW1 5259   6.112   8.263   3.236  1.4051  1.3157 -0.4458
  986SOL    HW2 5260   5.996   8.317   3.154  0.4142  0.6051  0.4511
  986SOL     MW 5261   6.072   8.273   3.159  0.2142  0.2050 -0.0051
  987SOL     OW 5262   3.560   1.503   4.755 -0.3775  0.4315  0.5378
  987SOL    HW1 5263   3.640   1.537   4.795 -0.5613  0.4481  0.8939
  987SOL    HW2 5264   3.576   1.509   4.661  0.5498 -0.7608  0.6069
  987SOL     MW 5265   3.572   1.508   4.748 -0.2823  0.2810  0.5922
  988SOL     OW 5266   0.013   0.968   4.961  0.0124  0.5083  0.2215
  988SOL    HW1 5267  -0.005   1.043   5.018 -0.4377  0.7565 -0.2468
  988SOL    HW2 5268  -0.001   1.001   4.873 -1.4055 -0.4483  0.0529
  988SOL     MW 5269   0.009   0.982   4.957 -0.2267  0.4176  0.1400
  989SOL     OW 5270   2.357   0.244   6.267  0.0215 -0.0046  0.3806
  989SOL    HW1 5271   2.451   0.228   6.258  0.3734  1.6782  0.6743
  989SOL    HW2 5272   2.316   0.174   6.217  1.4432 -0.5123 -0.1342
  989SOL     MW 5273   2.364   0.233   6.259  0.2485  0.1458  0.3523
  990SOL     OW 5274   6.220   0.254   1.898  0.1394  0.2067  1.0428
  990SOL    HW1 5275   6.274   0.323   1.935  1.2771 -0.1351  0.1080
  990SOL    HW2 5276   6.170   0.297   1.829  2.1406 -0.1474 -0.7477
  990SOL     MW 5277   6.221   0.268   1.894  0.5412  0.1176  0.6939
  991SOL     OW 5278   8.543   4.081   1.999 -0.6451 -0.4299  0.1596
  991SOL    HW1 5279   8.589   4.011   2.045  1.8960 -0.4333 -2.1351
  991SOL    HW2 5280   8.517   4.043   1.915 -1.2455  0.7500 -0.2173
  991SOL     MW 5281   8.546   4.067   1.994 -0.3967 -0.2793 -0.1824
  992SOL     OW 5282   5.920   1.972   1.835  0.0933 -0.3619  0.0849
  992SOL    HW1 5283   5.921   2.067   1.826  0.0690 -0.1693  1.8563
  992SOL    HW2 5284   6.011   1.946   1.823  0.1304 -0.1034 -0.2164
  992SOL     MW 5285   5.931   1.981   1.832  0.0949 -0.3041  0.2731
  993SOL     OW 5286   7.759   6.585   0.669 -0.6621 -0.4707 -1.0339
  993SOL    HW1 5287   7.716   6.568   0.585 -1.9620  0.3725 -0.5681
  993SOL    HW2 5288   7.846   6.617   0.644 -0.5854 -1.3772 -2.0226
  993SOL     MW 5289   7.765   6.587   0.655 -0.8187 -0.4788 -1.1009
  994SOL     OW 5290   4.666   2.239   1.482  0.2571 -0.4164  0.1210
  994SOL    HW1 5291   4.633   2.153   1.506  2.2929 -1.4430 -0.5329
  994SOL    HW2 5292   4.597   2.300   1.508 -0.3880 -2.0338  2.4697
  994SOL     MW 5293   4.653   2.236   1.488  0.4351 -0.7548  0.3379
  995SOL     OW 5294   6.932   6.550   3.475  0.1624 -0.0514 -0.0597
  995SOL    HW1 5295   6.856   6.547   3.417 -0.6876  1.6805  0.8684
  995SOL    HW2 5296   6.915   6.483   3.541  0.9207 -1.7197 -1.4778
  995SOL     MW 5297   6.920   6.541   3.476  0.1506 -0.0433 -0.1224
  996SOL     OW 5298   5.013   4.702   2.078 -0.5815 -0.0667 -0.0720
  996SOL    HW1 5299   4.976   4.707   1.990 -2.6213 -1.2434  0.6434
  996SOL    HW2 5300   4.995   4.788   2.117 -0.5357  0.1266 -0.4783
  996SOL     MW 5301   5.006   4.714   2.072 -0.8368 -0.1926 -0.0324
  997SOL     OW 5302   1.965   6.533   4.464 -0.2340 -0.0126 -0.1020
  997SOL    HW1 5303   1.885   6.481   4.455 -0.2146  0.0832 -0.9251
  997SOL    HW2 5304   2.012   6.493   4.538 -1.4010  0.4209  0.9090
  997SOL     MW 5305   1.961   6.522   4.472 -0.3809  0.0552 -0.0780
  998SOL     OW 5306   3.245   4.238   1.729 -0.0309 -0.6278  0.4843
  998SOL    HW1 5307   3.268   4.213   1.819  2.2546  0.0137  0.1584
  998SOL    HW2 5308   3.272   4.164   1.675  0.8026 -0.0944  0.1383
  998SOL     MW 5309   3.252   4.226   1.734  0.3684 -0.4774  0.3983
  999SOL     OW 5310   8.272   6.603   4.473  0.3569 -0.1428  0.1013
  999SOL    HW1 5311   8.304   6.689   4.446 -3.2215  1.0906 -0.7487
  999SOL    HW2 5312   8.300   6.544   4.403  1.9107  0.5205  0.1342
  999SOL     MW 5313   8.280   6.607   4.460  0.0977  0.1000 -0.0033
 1000SOL     OW 5314   4.662   4.739   4.425  0.2081 -0.0918  0.0299
 1000SOL    HW1 5315   4.584   4.791   4.448  0.0247  0.7935 -2.3563
 1000SOL    HW2 5316   4.735   4.785   4.466 -0.4860 -1.2784  2.8416
 1000SOL     MW 5317   4.661   4.751   4.433  0.0958 -0.1304  0.0844
 1001SOL     OW 5318   8.356   4.329   1.289  0.4339  0.2051  0.1073
 1001SOL    HW1 5319   8.395   4.251   1.329  2.8190  0.3421 -1.6877
 1001SOL    HW2 5320   8.356   4.395   1.358 -0.7027 -1.0581  1.3692
 1001SOL     MW 5321   8.361   4.327   1.303  0.5938  0.0609  0.0391
 1002SOL     OW 5322   6.762   8.541   4.029  0.2042  0.8047 -0.1213
 1002SOL    HW1 5323   6.762   8.617   3.970  1.0530 -0.7133 -2.2289
 1002SOL    HW2 5324   6.686   8.554   4.085 -0.6068  2.4070 -1.5050
 1002SOL     MW 5325   6.752   8.553   4.028  0.2090  0.8155 -0.5682
 1003SOL     OW 5326   5.557   4.266   0.374 -0.0162  0.1087  0.3516
 1003SOL    HW1 5327   5.617   4.263   0.449  0.2351 -0.5822  0.1286
 1003SOL    HW2 5328   5.471   4.248   0.412  0.0481  0.2036  0.5425
 1003SOL     MW 5329   5.553   4.263   0.389  0.0242  0.0324  0.3475
 1004SOL     OW 5330   1.486   2.297   3.335 -0.0186 -0.3863 -0.0599
 1004SOL    HW1 5331   1.439   2.252   3.405 -0.3592 -1.3099 -0.8498
 1004SOL    HW2 5332   1.576   2.305   3.367  0.1442 -2.0013 -0.0378
 1004SOL     MW 5333   1.492   2.292   3.348 -0.0413 -0.7113 -0.1582
 1005SOL     OW 5334   7.731   8.330   3.866  0.0822  0.1726 -0.4380
 1005SOL    HW1 5335   7.797   8.331   3.798 -0.2767 -2.4103 -0.9531
 1005SOL    HW2 5336   7.780   8.342   3.948  1.3676 -2.3430 -0.7470
 1005SOL     MW 5337   7.745   8.331   3.868  0.2008 -0.4801 -0.5435
 1006SOL     OW 5338   5.049   0.493   1.996  0.3508  0.7096 -0.3662
 1006SOL    HW1 5339   5.035   0.570   1.942 -0.5689  0.6242 -0.2722
 1006SOL    HW2 5340   5.008   0.515   2.080 -1.3405 -0.4469 -0.8384
 1006SOL     MW 5341   5.042   0.505   2.000  0.0166  0.5506 -0.4146
 1007SOL     OW 5342   4.751   2.486   0.050  0.1963 -0.3903  0.2202
 1007SOL    HW1 5343   4.724   2.395   0.042  0.0600 -0.3522  0.2443
 1007SOL    HW2 5344   4.813   2.499  -0.021  0.2257 -0.5051  0.2247
 1007SOL     MW 5345   4.756   2.476   0.040  0.1826 -0.4001  0.2239
 1008SOL     OW 5346   1.496   6.814   5.932 -0.1514 -0.1267  0.1866
 1008SOL    HW1 5347   1.528   6.804   6.021 -0.1704 -1.4688  0.0606
 1008SOL    HW2 5348   1.571   6.788   5.877  0.4113  2.2176 -0.2605
 1008SOL     MW 5349   1.510   6.809   5.936 -0.0818  0.0016  0.1133
 1009SOL     OW 5350   7.519   7.626   1.002 -0.1491  0.0508 -0.4012
 1009SOL    HW1 5351   7.569   7.545   1.003 -0.8877 -0.4157  0.1909
 1009SOL    HW2 5352   7.585   7.695   1.005  0.4720 -0.5496  1.5213
 1009SOL     MW 5353   7.533   7.624   1.002 -0.1641 -0.0858 -0.0793
 1010SOL     OW 5354   4.642   3.677   5.241 -0.3387  0.3228  0.3615
 1010SOL    HW1 5355   4.632   3.607   5.304 -0.3013  0.1503  0.1775
 1010SOL    HW2 5356   4.602   3.753   5.283  1.2098  0.6592  1.3135
 1010SOL     MW 5357   4.635   3.678   5.254 -0.1357  0.3438  0.4598
 1011SOL     OW 5358   7.741   3.464   2.530  0.2757 -0.5282 -0.5350
 1011SOL    HW1 5359   7.797   3.540   2.545 -0.6140  0.1664 -0.6673
 1011SOL    HW2 5360   7.686   3.489   2.456  1.2595 -2.0288 -1.8477
 1011SOL     MW 5361   7.741   3.477   2.522  0.2877 -0.6314 -0.7200
 1012SOL     OW 5362   5.255   0.843   1.737 -0.2422 -0.1027  0.5980
 1012SOL    HW1 5363   5.316   0.897   1.788 -0.3447  0.4564  0.1438
 1012SOL    HW2 5364   5.300   0.830   1.653  0.4178 -1.9415  1.1852
 1012SOL     MW 5365   5.269   0.848   1.733 -0.1708 -0.2665  0.6151
 1013SOL     OW 5366   8.810   0.246   0.118 -0.1157 -0.2993  0.0603
 1013SOL    HW1 5367   8.883   0.264   0.059 -1.0065  0.1915 -0.9233
 1013SOL    HW2 5368   8.820   0.154   0.142 -0.7843 -1.0744 -2.3901
 1013SOL     MW 5369   8.820   0.237   0.114 -0.3153 -0.3357 -0.3793
 1014SOL     OW 5370   1.205   1.108   5.112 -0.4053 -0.3376  0.1686
 1014SOL    HW1 5371   1.278   1.047   5.123 -0.9404 -0.7380  2.0130
 1014SOL    HW2 5372   1.169   1.088   5.026  1.6523 -0.0905 -0.8026
 1014SOL     MW 5373   1.210   1.097   5.103 -0.2104 -0.3572  0.2804
 1015SOL     OW 5374   8.054   3.226   0.072  0.3952 -0.3133 -0.6008
 1015SOL    HW1 5375   7.972   3.185   0.041  0.7379 -0.1024 -1.8467
 1015SOL    HW2 5376   8.086   3.166   0.139  0.8704 -2.1342 -2.3622
 1015SOL     MW 5377   8.047   3.213   0.076  0.4999 -0.5194 -0.9858
 1016SOL     OW 5378   1.465   8.687   4.339  0.0818  0.4454  0.1955
 1016SOL    HW1 5379   1.534   8.623   4.357 -0.6829 -0.0614  1.4622
 1016SOL    HW2 5380   1.473   8.706   4.246  0.0751 -1.8069 -0.3147
 1016SOL     MW 5381   1.475   8.681   4.330 -0.0170  0.0922  0.2924
 1017SOL     OW 5382   4.095   2.886   1.108  0.0959 -0.3502  0.0303
 1017SOL    HW1 5383   4.148   2.820   1.152  0.1207 -0.3620 -0.0165
 1017SOL    HW2 5384   4.159   2.940   1.060  0.0762 -0.2915  0.0694
 1017SOL     MW 5385   4.110   2.885   1.107  0.0965 -0.3442  0.0293
 1018SOL     OW 5386   2.811   0.057   2.819 -0.1195 -0.6889 -0.0412
 1018SOL    HW1 5387   2.750   0.130   2.831 -0.6547 -1.3178  1.2137
 1018SOL    HW2 5388   2.896   0.092   2.844 -0.4767 -0.6651  1.1928
 1018SOL     MW 5389   2.814   0.071   2.823 -0.2338 -0.7663  0.2774
 1019SOL     OW 5390   7.596   7.925   0.691 -0.8420 -0.1562 -0.0667
 1019SOL    HW1 5391   7.508   7.902   0.661 -0.9752 -1.2824  1.0774
 1019SOL    HW2 5392   7.651   7.852   0.662 -0.7202 -0.5651  1.1205
 1019SOL     MW 5393   7.592   7.912   0.684 -0.8434 -0.3527  0.2318
 1020SOL     OW 5394   5.700   8.063   4.267 -0.1586  0.6933 -0.0082
 1020SOL    HW1 5395   5.782   8.100   4.300  0.4949 -0.9147  0.2920
 1020SOL    HW2 5396   5.712   8.059   4.172  0.2501  0.2232  0.0537
 1020SOL     MW 5397   5.712   8.067   4.259 -0.0226  0.4273  0.0382
 1021SOL     OW 5398   7.544   5.633   3.453 -0.2443  0.4030 -0.0435
 1021SOL    HW1 5399   7.552   5.698   3.382  2.1992  0.3147  0.0468
 1021SOL    HW2 5400   7.530   5.685   3.532  3.4061  1.1205  0.3017
 1021SOL     MW 5401   7.543   5.648   3.454  0.5358  0.4835  0.0123
 1022SOL     OW 5402   8.442   6.137   0.098  0.7436  0.0072  0.5799
 1022SOL    HW1 5403   8.384   6.099   0.164  1.2229 -1.1707  0.3389
 1022SOL    HW2 5404   8.457   6.227   0.128  0.9650 -0.5140  2.0950
 1022SOL     MW 5405   8.436   6.144   0.110  0.8333 -0.2103  0.7430
 1023SOL     OW 5406   6.254   5.389   3.961  0.1945 -1.2499 -0.0894
 1023SOL    HW1 5407   6.167   5.390   4.002  0.2500  1.9788  0.2683
 1023SOL    HW2 5408   6.256   5.468   3.907  2.9278 -1.1338  0.0091
 1023SOL     MW 5409   6.243   5.399   3.959  0.5515 -0.8217 -0.0310
 1024SOL     OW 5410   7.422   5.314   2.454 -0.2401 -0.4194  0.4924
 1024SOL    HW1 5411   7.504   5.316   2.503 -0.3372  0.2243  0.6436
 1024SOL    HW2 5412   7.388   5.404   2.460 -0.0811 -0.2140 -1.0458
 1024SOL     MW 5413   7.428   5.326   2.461 -0.2322 -0.3107  0.3149
 1025SOL     OW 5414   8.220   4.478   2.775 -0.4546 -0.0251  0.0865
 1025SOL    HW1 5415   8.309   4.458   2.745 -0.0427  1.7558 -0.0241
 1025SOL    HW2 5416   8.229   4.493   2.869 -0.5279  0.6093  0.0003
 1025SOL     MW 5417   8.232   4.478   2.783 -0.4113  0.2841  0.0613
 1026SOL     OW 5418   2.937   0.189   3.892 -0.7515  0.2632  0.1245
 1026SOL    HW1 5419   2.938   0.116   3.830  1.2107  0.4420 -0.1183
 1026SOL    HW2 5420   2.913   0.265   3.838  0.1320  0.2810 -0.2522
 1026SOL     MW 5421   2.934   0.190   3.877 -0.3872  0.2883  0.0452
 1027SOL     OW 5422   4.688   6.174   0.249 -0.2045 -0.2102 -0.4563
 1027SOL    HW1 5423   4.659   6.253   0.204 -1.0561 -0.0984  0.2554
 1027SOL    HW2 5424   4.750   6.205   0.315 -0.2734 -0.1806 -0.4063
 1027SOL     MW 5425   4.692   6.188   0.252 -0.3223 -0.1921 -0.3588
 1028SOL     OW 5426   2.456   7.321   3.960 -0.1348 -0.3086  0.0797
 1028SOL    HW1 5427   2.375   7.344   3.916 -0.3421  0.0289  0.6307
 1028SOL    HW2 5428   2.512   7.398   3.951 -0.7178  0.3467  1.6628
 1028SOL     MW 5429   2.453   7.334   3.953 -0.2360 -0.1815  0.3529
 1029SOL     OW 5430   3.984   2.613   2.593 -0.0979  0.4501 -0.2430
 1029SOL    HW1 5431   3.928   2.580   2.523 -1.0392  3.6103 -1.1119
 1029SOL    HW2 5432   4.062   2.557   2.589 -0.6060 -0.2064 -3.0461
 1029SOL     MW 5433   3.987   2.602   2.584 -0.2835  0.7706 -0.7131
 1030SOL     OW 5434   3.345   1.089   1.855  0.2010 -0.0501 -0.2689
 1030SOL    HW1 5435   3.393   1.066   1.934 -0.2372 -1.4516 -0.3788
 1030SOL    HW2 5436   3.256   1.106   1.885 -0.1166 -1.1948 -0.5082
 1030SOL     MW 5437   3.340   1.088   1.869  0.1043 -0.3760 -0.3136
 1031SOL     OW 5438   1.558   1.961   0.619 -0.2166 -0.3260 -0.0541
 1031SOL    HW1 5439   1.532   1.885   0.672  0.8123 -1.6987 -1.4318
 1031SOL    HW2 5440   1.642   1.988   0.656  0.1082 -0.7727 -0.4558
 1031SOL     MW 5441   1.565   1.955   0.631 -0.0433 -0.5589 -0.2819
 1032SOL     OW 5442   8.130   6.432   3.151  0.5601  0.4094  0.0164
 1032SOL    HW1 5443   8.190   6.424   3.077  2.4147 -2.2790  1.6208
 1032SOL    HW2 5444   8.069   6.500   3.125  4.0161  3.1114 -1.9350
 1032SOL     MW 5445   8.130   6.439   3.138  1.2399  0.4111 -0.0281
 1033SOL     OW 5446   5.801   5.420   6.216  0.4662 -0.5411 -0.0847
 1033SOL    HW1 5447   5.859   5.406   6.291  2.7754 -2.0739 -2.0043
 1033SOL    HW2 5448   5.839   5.496   6.171 -1.4000  0.9032  0.6936
 1033SOL     MW 5449   5.813   5.428   6.220  0.5229 -0.5524 -0.2308
 1034SOL     OW 5450   3.355   1.129   0.737  0.2051 -0.1530 -0.2992
 1034SOL    HW1 5451   3.367   1.062   0.669 -0.3532 -0.2639 -0.2905
 1034SOL    HW2 5452   3.290   1.091   0.796 -1.3841  1.0677 -1.1845
 1034SOL     MW 5453   3.348   1.115   0.736 -0.0698 -0.0109 -0.4114
 1035SOL     OW 5454   5.064   7.426   1.771 -0.0175  0.1600  0.1142
 1035SOL    HW1 5455   5.004   7.419   1.697  0.7138 -0.1280 -0.4603
 1035SOL    HW2 5456   5.019   7.383   1.843 -0.2192 -0.6727 -0.4923
 1035SOL     MW 5457   5.051   7.420   1.771  0.0503  0.0165 -0.0370
 1036SOL     OW 5458   1.149   2.279   2.846 -0.0237 -0.1454 -0.5495
 1036SOL    HW1 5459   1.066   2.286   2.798  0.0378 -2.5368 -1.1196
 1036SOL    HW2 5460   1.197   2.209   2.802  1.4690 -0.1614  0.9894
 1036SOL     MW 5461   1.144   2.271   2.834  0.1752 -0.4536 -0.4255
 1037SOL     OW 5462   4.556   1.866   3.617  0.4517 -0.2312 -0.0935
 1037SOL    HW1 5463   4.605   1.868   3.700 -1.3444 -0.1683  1.0182
 1037SOL    HW2 5464   4.501   1.944   3.620 -0.5811 -0.9129 -0.7332
 1037SOL     MW 5465   4.555   1.876   3.628  0.0895 -0.3104 -0.0331
 1038SOL     OW 5466   5.117   7.726   1.817 -0.2403 -0.6081  0.4010
 1038SOL    HW1 5467   5.211   7.729   1.836 -0.4478  0.0035  1.4172
 1038SOL    HW2 5468   5.102   7.637   1.785  0.5283 -1.0244  1.1509
 1038SOL     MW 5469   5.127   7.715   1.815 -0.1685 -0.5831  0.6271
 1039SOL     OW 5470   4.994   2.922   2.048  0.1763 -0.2184  0.0663
 1039SOL    HW1 5471   5.060   2.906   1.980  0.0992 -0.1248 -0.0295
 1039SOL    HW2 5472   5.022   3.003   2.090 -0.6596  0.6144 -0.9151
 1039SOL     MW 5473   5.006   2.930   2.045  0.0595 -0.0998 -0.0716
 1040SOL     OW 5474   2.746   8.913   0.225  0.2132 -0.5321 -0.4160
 1040SOL    HW1 5475   2.774   8.946   0.140 -0.4818  0.2402 -0.3621
 1040SOL    HW2 5476   2.685   8.842   0.204  0.1894 -0.4696 -0.5630
 1040SOL     MW 5477   2.741   8.908   0.211  0.1212 -0.4253 -0.4279
 1041SOL     OW 5478   6.070   2.895   5.232  0.3575  0.5884  0.2310
 1041SOL    HW1 5479   5.992   2.853   5.269 -1.1970  1.7517 -1.5544
 1041SOL    HW2 5480   6.061   2.884   5.138  0.8896  3.1307 -0.1903
 1041SOL     MW 5481   6.059   2.888   5.225  0.2266  1.0628 -0.0515
 1042SOL     OW 5482   7.837   5.175   2.801 -0.2265 -0.0461 -0.4633
 1042SOL    HW1 5483   7.742   5.171   2.794 -0.4563  1.3887  1.2964
 1042SOL    HW2 5484   7.854   5.213   2.887  1.9604 -0.8710 -0.4543
 1042SOL     MW 5485   7.827   5.179   2.811  0.0240  0.0320 -0.2369
 1043SOL     OW 5486   1.658   0.934   4.649 -0.4783 -0.3919  0.1034
 1043SOL    HW1 5487   1.607   0.880   4.710 -2.2314  0.6707 -0.3725
 1043SOL    HW2 5488   1.745   0.893   4.649 -0.9335 -1.5015  1.9168
 1043SOL     MW 5489   1.663   0.922   4.657 -0.7610 -0.3979  0.2746
 1044SOL     OW 5490   6.814   5.139   4.006 -0.1979 -0.0645  0.3860
 1044SOL    HW1 5491   6.777   5.194   4.076 -0.3563 -0.1371  0.3594
 1044SOL    HW2 5492   6.837   5.202   3.937 -0.3462 -0.0271  0.3699
 1044SOL     MW 5493   6.812   5.154   4.006 -0.2372 -0.0690  0.3805
 1045SOL     OW 5494   1.315   6.940   2.971  0.1750  0.1486 -0.0330
 1045SOL    HW1 5495   1.398   6.976   2.939 -0.3053  1.6489  0.3033
 1045SOL    HW2 5496   1.273   7.014   3.014 -2.3317  0.0355 -2.1087
 1045SOL     MW 5497   1.321   6.954   2.973 -0.2073  0.3262 -0.2557
 1046SOL     OW 5498   5.502   5.620   4.988 -0.2445 -0.4972 -0.6236
 1046SOL    HW1 5499   5.448   5.552   5.027 -0.2575  0.5517  1.3387
 1046SOL    HW2 5500   5.440   5.689   4.963 -0.1831 -0.9568 -2.1171
 1046SOL     MW 5501   5.487   5.620   4.990 -0.2383 -0.4217 -0.5636
 1047SOL     OW 5502   7.954   4.489   5.668 -0.3876  0.4806 -0.2855
 1047SOL    HW1 5503   7.972   4.545   5.593 -0.0825 -0.5620 -1.0084
 1047SOL    HW2 5504   8.040   4.468   5.703 -0.3297 -1.5660 -1.5503
 1047SOL     MW 5505   7.967   4.494   5.663 -0.3411  0.0851 -0.5400
 1048SOL     OW 5506   6.306   4.133   0.727  0.0093 -0.1587 -0.1369
 1048SOL    HW1 5507   6.400   4.132   0.739  0.0148  0.0120 -0.1531
 1048SOL    HW2 5508   6.271   4.171   0.808 -0.0871 -0.7365  0.0993
 1048SOL     MW 5509   6.313   4.138   0.739 -0.0023 -0.2108 -0.1088
 1049SOL     OW 5510   0.187   4.238   5.770  0.5944  0.0727  0.3437
 1049SOL    HW1 5511   0.166   4.164   5.713 -0.4469  0.7998 -0.2516
 1049SOL    HW2 5512   0.212   4.197   5.853  0.8900 -0.9644 -0.2234
 1049SOL     MW 5513   0.188   4.223   5.773  0.4990  0.0330  0.1949
 1050SOL     OW 5514   3.684   8.324   2.486  0.0126  0.1417  0.2054
 1050SOL    HW1 5515   3.693   8.386   2.413  1.6558  0.6965  0.8332
 1050SOL    HW2 5516   3.690   8.379   2.565 -0.5173 -0.5964  0.7729
 1050SOL     MW 5517   3.686   8.339   2.487  0.1552  0.1182  0.3585
 1051SOL     OW 5518   1.218   6.174   4.629 -0.1142 -0.4577  0.6441
 1051SOL    HW1 5519   1.125   6.155   4.640  0.7171 -3.8747  3.4527
 1051SOL    HW2 5520   1.245   6.209   4.714  1.0751  1.3980 -0.4228
 1051SOL     MW 5521   1.210   6.176   4.641  0.1445 -0.6575  0.8671
 1052SOL     OW 5522   2.749   8.704   3.763 -0.5091 -0.0527  0.7304
 1052SOL    HW1 5523   2.840   8.731   3.759 -0.4216 -0.4933 -0.8396
 1052SOL    HW2 5524   2.734   8.655   3.682 -2.0639 -0.2309  1.0794
 1052SOL     MW 5525   2.758   8.701   3.752 -0.6969 -0.1319  0.5741
 1053SOL     OW 5526   0.223   8.310   0.431  0.3227  0.2831  0.3371
 1053SOL    HW1 5527   0.292   8.263   0.479 -1.5154 -1.0146  1.9016
 1053SOL    HW2 5528   0.203   8.386   0.485 -1.5128 -0.9976  1.6201
 1053SOL     MW 5529   0.229   8.313   0.444 -0.1476 -0.0469  0.7016
 1054SOL     OW 5530   5.479   0.695   5.888  0.0958  0.3364  0.0464
 1054SOL    HW1 5531   5.403   0.721   5.836 -0.0769  0.5893  0.4254
 1054SOL    HW2 5532   5.457   0.722   5.977  1.4041  2.1541 -0.1154
 1054SOL     MW 5533   5.466   0.702   5.893  0.2412  0.6015  0.0742
 1055SOL     OW 5534   2.623   1.560   2.075  0.1192 -0.9328  0.0557
 1055SOL    HW1 5535   2.535   1.538   2.045  0.7751 -2.6012 -0.7952
 1055SOL    HW2 5536   2.610   1.619   2.149 -1.6580  0.4514 -1.2805
 1055SOL     MW 5537   2.610   1.565   2.080 -0.0244 -0.9691 -0.2243
 1056SOL     OW 5538   8.083   6.049   5.368 -0.4061 -0.0437  0.7237
 1056SOL    HW1 5539   8.162   6.098   5.346  0.2027 -1.5345 -0.7081
 1056SOL    HW2 5540   8.061   6.002   5.287 -1.9093 -0.8120  1.5232
 1056SOL     MW 5541   8.090   6.049   5.355 -0.5206 -0.3329  0.6427
 1057SOL     OW 5542   3.917   5.790   3.186 -0.3816  0.2481 -0.1285
 1057SOL    HW1 5543   3.922   5.798   3.091 -1.2589 -1.6755 -0.3690
 1057SOL    HW2 5544   3.997   5.744   3.211 -1.0897 -1.0852 -0.2110
 1057SOL     MW 5545   3.928   5.785   3.177 -0.5845 -0.1688 -0.1698
 1058SOL     OW 5546   6.897   0.061   2.472 -0.5170  0.0525  0.2806
 1058SOL    HW1 5547   6.869  -0.024   2.506 -1.7746  0.1483 -0.4318
 1058SOL    HW2 5548   6.828   0.122   2.499 -2.2820 -0.0729 -3.3168
 1058SOL     MW 5549   6.884   0.058   2.480 -0.9039  0.0487 -0.2711
 1059SOL     OW 5550   4.390   2.393   0.126 -0.5708 -0.1663  0.0066
 1059SOL    HW1 5551   4.346   2.308   0.133 -3.7481  1.4092  1.2300
 1059SOL    HW2 5552   4.409   2.402   0.033 -1.3824 -1.6557 -0.3462
 1059SOL     MW 5553   4.387   2.383   0.115 -1.0814 -0.1553  0.1180
 1060SOL     OW 5554   8.837   0.678   2.409  0.8266  0.1022  0.0652
 1060SOL    HW1 5555   8.764   0.630   2.370  0.5055 -1.2663  2.1689
 1060SOL    HW2 5556   8.900   0.610   2.434  0.8918  0.8046  2.0685
 1060SOL     MW 5557   8.835   0.663   2.408  0.7938  0.0170  0.5910
 1061SOL     OW 5558   4.776   3.584   4.779  0.2849  0.0941 -0.1661
 1061SOL    HW1 5559   4.735   3.670   4.791 -0.4187 -0.2817  0.1357
 1061SOL    HW2 5560   4.869   3.604   4.771  0.5113  0.6909  2.6656
 1061SOL     MW 5561   4.783   3.598   4.780  0.2238  0.1224  0.2350
 1062SOL     OW 5562   8.743   7.717   1.393  0.0137  0.2452 -0.6746
 1062SOL    HW1 5563   8.664   7.700   1.446 -0.3829 -0.9039 -1.5810
 1062SOL    HW2 5564   8.801   7.766   1.451 -0.6830 -0.3970  0.6037
 1062SOL     MW 5565   8.740   7.721   1.407 -0.1263  0.0159 -0.6270
 1063SOL     OW 5566   1.510   2.041   5.620  0.6154 -0.0417  0.2140
 1063SOL    HW1 5567   1.477   1.976   5.682 -0.1237  0.1985  0.0791
 1063SOL    HW2 5568   1.461   2.121   5.640  1.7431  0.5745  0.5918
 1063SOL     MW 5569   1.500   2.043   5.631  0.6651  0.0680  0.2451
 1064SOL     OW 5570   8.557   0.539   1.620 -0.2565  0.1873 -0.1783
 1064SOL    HW1 5571   8.526   0.628   1.601 -0.8794 -0.1366 -0.7201
 1064SOL    HW2 5572   8.630   0.551   1.680 -1.2406  0.9926  0.8845
 1064SOL     MW 5573   8.563   0.552   1.625 -0.4622  0.2489 -0.1116
 1065SOL     OW 5574   1.077   0.372   3.264 -0.1175  0.0374  0.6061
 1065SOL    HW1 5575   1.053   0.315   3.191  2.9304 -0.5053 -0.1329
 1065SOL    HW2 5576   1.051   0.460   3.236  1.4956 -0.0768 -1.4666
 1065SOL     MW 5577   1.071   0.376   3.251  0.4792 -0.0467  0.2462
 1066SOL     OW 5578   2.714   3.080   2.200 -0.2165  0.2412 -0.0105
 1066SOL    HW1 5579   2.660   3.107   2.126  0.4871 -0.0185 -0.6335
 1066SOL    HW2 5580   2.737   2.989   2.181 -0.3300  0.0548  0.7149
 1066SOL     MW 5581   2.710   3.072   2.188 -0.1410  0.1841  0.0026
 1067SOL     OW 5582   4.810   5.016   1.202  0.1134 -0.0334  0.2231
 1067SOL    HW1 5583   4.801   5.046   1.292  1.5712 -0.8565  0.6797
 1067SOL    HW2 5584   4.737   4.955   1.189  0.0888 -0.1595  0.9537
 1067SOL     MW 5585   4.799   5.012   1.212  0.2969 -0.1549  0.3750
 1068SOL     OW 5586   7.667   7.210   1.624 -0.0398  0.0811 -0.0266
 1068SOL    HW1 5587   7.662   7.177   1.713 -0.5194  3.1414  1.2038
 1068SOL    HW2 5588   7.756   7.187   1.595  0.6022  0.1782  1.7402
 1068SOL     MW 5589   7.678   7.203   1.631 -0.0190  0.4853  0.3570
 1069SOL     OW 5590   3.429   2.052   0.364  0.5514 -0.2257  0.2636
 1069SOL    HW1 5591   3.428   2.133   0.415  3.5654 -1.4694  2.5845
 1069SOL    HW2 5592   3.428   2.082   0.273  0.0484  2.3180  1.0066
 1069SOL     MW 5593   3.429   2.066   0.359  0.8729 -0.0593  0.6558
 1070SOL     OW 5594   0.163   3.306   3.972 -0.2658 -0.6262  0.3060
 1070SOL    HW1 5595   0.115   3.238   3.926 -0.5921 -2.0800  2.6335
 1070SOL    HW2 5596   0.227   3.258   4.026  0.1226  0.9558  1.3190
 1070SOL     MW 5597   0.165   3.291   3.973 -0.2578 -0.6098  0.7336
 1071SOL     OW 5598   0.976   1.704   5.571 -1.0471 -0.2862 -0.3211
 1071SOL    HW1 5599   0.884   1.718   5.548 -1.0245  0.6037  0.0678
 1071SOL    HW2 5600   0.974   1.631   5.633 -1.7402  0.9925  1.2517
 1071SOL     MW 5601   0.964   1.697   5.576 -1.1329 -0.0086 -0.0700
 1072SOL     OW 5602   4.336   1.734   3.474 -0.5577  0.7370 -0.4995
 1072SOL    HW1 5603   4.408   1.753   3.535  0.0934  2.9061 -1.8462
 1072SOL    HW2 5604   4.260   1.724   3.531  0.5488 -0.4965  0.8827
 1072SOL     MW 5605   4.336   1.735   3.489 -0.3327  0.8567 -0.4950
 1073SOL     OW 5606   3.373   3.637   2.572  0.3311  0.2146 -0.1015
 1073SOL    HW1 5607   3.459   3.652   2.611  0.6469 -1.5932 -0.0246
 1073SOL    HW2 5608   3.344   3.554   2.609 -1.0405  0.3181 -0.8679
 1073SOL     MW 5609   3.380   3.628   2.582  0.1960 -0.0036 -0.1897
 1074SOL     OW 5610   0.110   8.868   4.916  0.7680 -0.3537 -0.7449
 1074SOL    HW1 5611   0.185   8.824   4.956  0.7524 -1.1263 -1.5484
 1074SOL    HW2 5612   0.037   8.852   4.976  1.0663 -0.2381 -0.3446
 1074SOL     MW 5613   0.111   8.861   4.929  0.8042 -0.4378 -0.7965
 1075SOL     OW 5614   0.497   1.526   4.512  0.6103 -0.7646 -0.2356
 1075SOL    HW1 5615   0.519   1.505   4.421  2.0360 -0.5798  0.0449
 1075SOL    HW2 5616   0.438   1.455   4.539  0.0544 -0.7481 -1.3237
 1075SOL     MW 5617   0.492   1.514   4.504  0.7217 -0.7388 -0.3390
 1076SOL     OW 5618   4.942   2.435   3.213  0.0612  0.0387 -0.0804
 1076SOL    HW1 5619   4.928   2.462   3.122 -0.9855  0.5712  0.2204
 1076SOL    HW2 5620   5.022   2.383   3.211  0.6712  0.9793 -1.1213
 1076SOL     MW 5621   4.950   2.432   3.201  0.0053  0.2273 -0.1752
 1077SOL     OW 5622   8.533   4.998   1.974  0.0343 -0.2258 -0.1294
 1077SOL    HW1 5623   8.555   4.924   1.917  1.2280  0.7487 -0.9706
 1077SOL    HW2 5624   8.513   4.957   2.059  2.0091 -1.4592 -0.1778
 1077SOL     MW 5625   8.533   4.983   1.978  0.4399 -0.2589 -0.2433
 1078SOL     OW 5626   4.842   4.110   3.931  0.1307 -0.1050 -0.4237
 1078SOL    HW1 5627   4.929   4.149   3.926  0.5928 -0.8317  1.2548
 1078SOL    HW2 5628   4.814   4.124   4.021 -1.1346 -0.6337 -0.7131
 1078SOL     MW 5629   4.850   4.117   3.942  0.0278 -0.2657 -0.2459
 1079SOL     OW 5630   6.762   7.624   5.464 -0.1063 -0.2713 -0.2611
 1079SOL    HW1 5631   6.758   7.596   5.372  2.0718 -1.8473  0.0545
 1079SOL    HW2 5632   6.822   7.699   5.463 -0.4155 -0.0219 -0.1709
 1079SOL     MW 5633   6.769   7.630   5.452  0.1329 -0.4411 -0.2091
 1080SOL     OW 5634   5.061   1.469   4.539  0.0610  0.0485  0.1118
 1080SOL    HW1 5635   5.054   1.439   4.448 -1.3161  0.4313  0.0602
 1080SOL    HW2 5636   5.067   1.388   4.590  0.3543 -0.1873 -0.2931
 1080SOL     MW 5637   5.061   1.455   4.534 -0.0778  0.0673  0.0534
 1081SOL     OW 5638   7.920   8.465   4.524  0.1251 -0.3287 -0.1328
 1081SOL    HW1 5639   7.837   8.511   4.520  0.5625  0.5040  0.0974
 1081SOL    HW2 5640   7.927   8.434   4.614  0.1248 -0.2704 -0.1126
 1081SOL     MW 5641   7.911   8.467   4.535  0.1810 -0.2146 -0.1008
 1082SOL     OW 5642   5.093   1.228   4.666  0.8030 -0.1663  1.1556
 1082SOL    HW1 5643   5.034   1.179   4.609 -0.7790  0.2153  2.3982
 1082SOL    HW2 5644   5.168   1.170   4.679 -0.3008 -1.6180  1.3162
 1082SOL     MW 5645   5.095   1.214   4.661  0.4592 -0.3033  1.3352
 1083SOL     OW 5646   4.275   7.376   2.934  0.5216  0.5679  0.4053
 1083SOL    HW1 5647   4.362   7.341   2.954  0.6577  1.3709  1.2484
 1083SOL    HW2 5648   4.222   7.298   2.916  1.4717  0.0756 -0.4109
 1083SOL     MW 5649   4.279   7.361   2.934  0.6606  0.6077  0.4087
 1084SOL     OW 5650   7.206   5.965   3.955 -0.3223  0.0221  0.0371
 1084SOL    HW1 5651   7.279   5.975   3.894 -1.9177 -0.0185 -1.9673
 1084SOL    HW2 5652   7.186   5.871   3.953 -0.2908 -0.0046  0.7652
 1084SOL     MW 5653   7.213   5.954   3.947 -0.5225  0.0135 -0.1263
 1085SOL     OW 5654   8.066   0.612   3.918 -0.4226 -0.1916 -0.3290
 1085SOL    HW1 5655   8.161   0.618   3.925 -0.4396  0.4443 -0.5843
 1085SOL    HW2 5656   8.036   0.703   3.915 -1.1749 -0.3424  1.4911
 1085SOL     MW 5657   8.074   0.625   3.918 -0.5211 -0.1295 -0.1287
 1086SOL     OW 5658   2.409   3.031   1.418 -0.3320 -0.6861 -0.3700
 1086SOL    HW1 5659   2.476   2.962   1.418 -0.1313 -0.4928 -0.3906
 1086SOL    HW2 5660   2.454   3.107   1.453 -1.3396 -1.3384  2.6661
 1086SOL     MW 5661   2.424   3.032   1.423 -0.4353 -0.7449  0.0160
 1087SOL     OW 5662   0.647   1.352   3.576 -0.0588 -0.3711  0.5524
 1087SOL    HW1 5663   0.586   1.426   3.569 -0.0792 -0.3905  0.5237
 1087SOL    HW2 5664   0.595   1.276   3.549  0.0040 -0.3755  0.4441
 1087SOL     MW 5665   0.632   1.352   3.571 -0.0534 -0.3741  0.5348
 1088SOL     OW 5666   0.081   4.884   1.378 -0.3626  0.0854 -0.1816
 1088SOL    HW1 5667   0.018   4.813   1.388 -1.1502  0.1792 -3.4400
 1088SOL    HW2 5668   0.127   4.887   1.462 -0.5824 -3.9702  0.2885
 1088SOL     MW 5669   0.079   4.875   1.390 -0.4916 -0.4218 -0.5386
 1089SOL     OW 5670   8.288   1.458   4.936  0.3143  0.2380  0.0458
 1089SOL    HW1 5671   8.210   1.454   4.992 -0.3020 -1.4036 -0.8635
 1089SOL    HW2 5672   8.354   1.501   4.990 -0.7214  0.1313  1.4492
 1089SOL     MW 5673   8.286   1.463   4.950  0.1028  0.0142  0.1090
 1090SOL     OW 5674   1.241   7.595   5.126  0.3403  0.0361  0.1456
 1090SOL    HW1 5675   1.290   7.668   5.164 -1.2974  0.9045  0.6774
 1090SOL    HW2 5676   1.155   7.598   5.168 -0.5265 -0.8406 -1.4301
 1090SOL     MW 5677   1.236   7.605   5.136  0.0197  0.0350  0.0120
 1091SOL     OW 5678   2.870   4.436   1.847  0.6213 -0.6974 -0.0383
 1091SOL    HW1 5679   2.933   4.506   1.829  1.7506 -1.1954  1.7120
 1091SOL    HW2 5680   2.896   4.366   1.788  1.2494 -0.6288  0.1462
 1091SOL     MW 5681   2.882   4.436   1.837  0.8463 -0.7523  0.2094
 1092SOL     OW 5682   1.314   0.992   4.583  0.5558  0.4019 -0.5344
 1092SOL    HW1 5683   1.360   1.044   4.517 -0.4939  1.6513 -0.3240
 1092SOL    HW2 5684   1.229   0.974   4.543  1.0682 -1.6441 -0.8094
 1092SOL     MW 5685   1.309   0.996   4.569  0.4870  0.2999 -0.5427
 1093SOL     OW 5686   1.598   7.449   2.330 -0.2022  0.1327  0.0465
 1093SOL    HW1 5687   1.639   7.491   2.255 -0.5485 -0.5643 -0.5477
 1093SOL    HW2 5688   1.555   7.521   2.377 -0.0172  0.5719 -0.4424
 1093SOL     MW 5689   1.598   7.464   2.327 -0.2229  0.0997 -0.0921
 1094SOL     OW 5690   5.033   2.062   2.082 -0.0832  0.1129  0.1433
 1094SOL    HW1 5691   5.090   2.030   2.012  1.0180  0.1457  0.9961
 1094SOL    HW2 5692   5.010   2.151   2.056  2.7628  1.2644  1.1823
 1094SOL     MW 5693   5.038   2.070   2.070  0.4221  0.2645  0.3855
 1095SOL     OW 5694   7.151   5.588   0.046  0.0300 -0.0047 -0.3540
 1095SOL    HW1 5695   7.148   5.682   0.029  0.3836  0.0660 -0.0441
 1095SOL    HW2 5696   7.121   5.579   0.136  1.4948 -0.0258  0.1573
 1095SOL     MW 5697   7.147   5.599   0.055  0.2628  0.0017 -0.2489
 1096SOL     OW 5698   7.580   0.870   2.322 -0.4036 -0.5884 -0.5474
 1096SOL    HW1 5699   7.538   0.921   2.252  0.7122  0.0723 -0.7580
 1096SOL    HW2 5700   7.597   0.934   2.391  0.2599 -0.8343 -0.4751
 1096SOL     MW 5701   7.577   0.885   2.322 -0.1758 -0.5353 -0.5651
 1097SOL     OW 5702   5.193   2.634   6.177  0.3276  0.2317  0.5229
 1097SOL    HW1 5703   5.254   2.684   6.231 -1.0722  2.1012  0.4915
 1097SOL    HW2 5704   5.160   2.697   6.113 -1.5519 -0.6963  0.4970
 1097SOL     MW 5705   5.196   2.649   6.176 -0.0922  0.3522  0.5156
 1098SOL     OW 5706   2.809   0.491   5.636 -0.0393 -0.3161 -0.3264
 1098SOL    HW1 5707   2.809   0.577   5.678 -0.0781 -0.5375  0.1362
 1098SOL    HW2 5708   2.901   0.463   5.637 -0.0671 -0.4071 -0.2024
 1098SOL     MW 5709   2.821   0.498   5.642 -0.0478 -0.3561 -0.2513
 1099SOL     OW 5710   0.258   6.251   4.499 -0.3215 -0.2087  0.6467
 1099SOL    HW1 5711   0.331   6.212   4.450 -0.5564 -1.6146  1.3542
 1099SOL    HW2 5712   0.202   6.177   4.521 -0.8901  0.5555  1.9048
 1099SOL     MW 5713   0.260   6.236   4.496 -0.4244 -0.2908  0.8983
 1100SOL     OW 5714   3.309   0.473   1.005 -0.0027  0.0936 -0.1203
 1100SOL    HW1 5715   3.382   0.519   1.047 -0.3987  0.7066 -0.0935
 1100SOL    HW2 5716   3.262   0.541   0.957 -1.5273  0.0589  1.2098
 1100SOL     MW 5717   3.312   0.488   1.004 -0.2486  0.1677  0.0534
 1101SOL     OW 5718   0.897   3.458   1.103 -0.2630 -0.0611 -0.3261
 1101SOL    HW1 5719   0.929   3.452   1.193 -0.9078  1.4778  0.0464
 1101SOL    HW2 5720   0.802   3.466   1.111 -0.1699  2.7379 -0.9046
 1101SOL     MW 5721   0.889   3.459   1.115 -0.3337  0.4942 -0.3525
 1102SOL     OW 5722   4.803   0.175   5.644 -0.1113  0.2133  0.3079
 1102SOL    HW1 5723   4.775   0.146   5.731  0.9988  0.1513  0.6604
 1102SOL    HW2 5724   4.820   0.269   5.655  2.6241 -0.2790  0.8957
 1102SOL     MW 5725   4.802   0.184   5.657  0.3810  0.1423  0.4283
 1103SOL     OW 5726   0.805   2.225   3.302 -0.4975 -0.0538 -0.2409
 1103SOL    HW1 5727   0.814   2.289   3.372  0.4503  2.7559 -2.7485
 1103SOL    HW2 5728   0.711   2.213   3.293 -0.6465 -1.0380  1.8631
 1103SOL     MW 5729   0.794   2.231   3.310 -0.3952  0.1798 -0.2925
 1104SOL     OW 5730   8.849   0.954   0.237 -0.2254  0.3497 -0.3764
 1104SOL    HW1 5731   8.788   1.017   0.277  0.6324  1.1185 -0.2377
 1104SOL    HW2 5732   8.910   1.009   0.187  1.9018 -0.1260  1.5173
 1104SOL     MW 5733   8.849   0.969   0.235  0.1567  0.3872 -0.1162
 1105SOL     OW 5734   6.373   3.359   4.227  0.0298 -0.2603 -0.3956
 1105SOL    HW1 5735   6.442   3.319   4.174  1.6877  1.2063  0.5856
 1105SOL    HW2 5736   6.311   3.288   4.242  0.5822 -1.2709 -2.4646
 1105SOL     MW 5737   6.374   3.345   4.222  0.3128 -0.2020 -0.5348
 1106SOL     OW 5738   2.434   8.358   4.868 -0.2434 -0.1767  0.1092
 1106SOL    HW1 5739   2.461   8.272   4.835  3.2986  0.9727 -0.4437
 1106SOL    HW2 5740   2.457   8.419   4.798 -0.6129  1.4339  1.3335
 1106SOL     MW 5741   2.441   8.355   4.855  0.1627  0.1766  0.1951
 1107SOL     OW 5742   4.469   1.287   3.810  0.4255  0.2629  0.5775
 1107SOL    HW1 5743   4.479   1.350   3.739  1.0790 -0.0289  0.4094
 1107SOL    HW2 5744   4.485   1.338   3.890 -1.0958  0.7744  0.5857
 1107SOL     MW 5745   4.472   1.302   3.811  0.3144  0.2911  0.5571
 1108SOL     OW 5746   3.284   0.926   3.155 -0.1427  0.9556 -0.8429
 1108SOL    HW1 5747   3.333   0.997   3.112  0.7865  0.1004 -1.2382
 1108SOL    HW2 5748   3.351   0.863   3.180 -1.0914 -0.5718 -1.9868
 1108SOL     MW 5749   3.299   0.927   3.153 -0.1452  0.6506 -1.0399
 1109SOL     OW 5750   6.879   0.742   3.235 -0.3559  0.0121 -0.0830
 1109SOL    HW1 5751   6.794   0.774   3.204 -1.3288 -0.6594  1.7627
 1109SOL    HW2 5752   6.891   0.785   3.320 -0.5040 -2.4411  1.2816
 1109SOL     MW 5753   6.870   0.752   3.242 -0.4994 -0.3879  0.3279
 1110SOL     OW 5754   8.464   8.140   5.095  0.4180 -0.0067 -0.1729
 1110SOL    HW1 5755   8.553   8.107   5.104  1.8265  3.2929 -0.3842
 1110SOL    HW2 5756   8.444   8.130   5.001  0.1628 -1.5169  0.0162
 1110SOL     MW 5757   8.473   8.135   5.084  0.5656  0.2223 -0.1758
 1111SOL     OW 5758   0.973   5.046   0.830  0.1488 -0.1031 -0.4111
 1111SOL    HW1 5759   0.962   5.121   0.771 -2.1473  0.6134  0.8142
 1111SOL    HW2 5760   0.885   5.010   0.839  0.7376 -1.2199  1.2735
 1111SOL     MW 5761   0.960   5.051   0.823 -0.0697 -0.1543 -0.0386
 1112SOL     OW 5762   8.485   4.169   2.705 -0.1829  0.3099 -0.3022
 1112SOL    HW1 5763   8.401   4.129   2.727 -0.3328  0.4377 -0.6345
 1112SOL    HW2 5764   8.497   4.239   2.770  0.4138 -0.7080  0.7265
 1112SOL     MW 5765   8.476   4.173   2.716 -0.1257  0.1960 -0.2130
 1113SOL     OW 5766   6.172   3.056   4.681  0.1786  0.0982  0.1018
 1113SOL    HW1 5767   6.191   2.966   4.654 -0.4497 -0.6826  2.0935
 1113SOL    HW2 5768   6.080   3.068   4.659  0.6394  0.8416 -1.5810
 1113SOL     MW 5769   6.163   3.046   4.674  0.1572  0.0934  0.1414
 1114SOL     OW 5770   3.436   3.000   2.241 -0.0471  0.4095 -0.1632
 1114SOL    HW1 5771   3.397   2.964   2.161 -0.1197 -1.6287  0.7491
 1114SOL    HW2 5772   3.525   2.965   2.242  0.4124  1.5337 -0.0115
 1114SOL     MW 5773   3.442   2.991   2.231  0.0024  0.2925 -0.0270
 1115SOL     OW 5774   2.492   1.351   1.822 -0.5265 -0.6384 -0.3347
 1115SOL    HW1 5775   2.538   1.269   1.839 -1.1940 -0.7638  0.9074
 1115SOL    HW2 5776   2.459   1.379   1.907 -0.0147  1.1045 -0.6721
 1115SOL     MW 5777   2.494   1.344   1.835 -0.5464 -0.4313 -0.2189
 1116SOL     OW 5778   5.916   3.005   0.105 -0.2111 -0.2455  0.4055
 1116SOL    HW1 5779   6.004   3.042   0.103 -0.5076  0.4517 -0.1933
 1116SOL    HW2 5780   5.859   3.078   0.130 -0.8654 -0.1449 -1.2625
 1116SOL     MW 5781   5.920   3.019   0.108 -0.3328 -0.1434  0.1153
 1117SOL     OW 5782   5.935   2.473   4.623 -0.1462 -0.0062 -0.5617
 1117SOL    HW1 5783   5.867   2.541   4.619 -0.9301 -0.7581 -0.5225
 1117SOL    HW2 5784   5.897   2.400   4.574 -0.8572 -1.7066  2.2484
 1117SOL     MW 5785   5.921   2.473   4.616 -0.3376 -0.3202 -0.1969
 1118SOL     OW 5786   6.147   1.037   2.638 -0.2610  0.1406 -0.0040
 1118SOL    HW1 5787   6.178   0.952   2.607 -0.2581  0.3555 -0.5945
 1118SOL    HW2 5788   6.179   1.043   2.728 -2.2824 -1.5141  0.8914
 1118SOL     MW 5789   6.155   1.027   2.646 -0.5194 -0.0437  0.0350
 1119SOL     OW 5790   8.206   6.166   5.742  0.6333  0.5043 -0.6100
 1119SOL    HW1 5791   8.157   6.091   5.709 -0.0718 -0.2637  1.9748
 1119SOL    HW2 5792   8.295   6.133   5.756  0.6244  0.4917 -0.5842
 1119SOL     MW 5793   8.211   6.153   5.739  0.5419  0.4044 -0.2758
 1120SOL     OW 5794   0.511   8.901   4.726 -0.1375 -0.2464  0.0869
 1120SOL    HW1 5795   0.486   8.815   4.760 -1.3891 -0.1446 -0.5411
 1120SOL    HW2 5796   0.534   8.952   4.804 -0.2182 -0.8849  0.5337
[truncated: 4,174,661 more chars]
