# Supplementary material for: Structural and mechanistic profiling of Nurr1 modulation by vidofludimus enables structure-guided ligand design
Source: Commun Chem. 2025 May 21;8:159. doi: 10.1038/s42004-025-01553-8 (PMC12095788; doi:10.1038/s42004-025-01553-8)
Supplement: Supplementary file 3 — Supplementary Data 1 [file 42004_2025_1553_MOESM3_ESM.zip › Supplementary Data 1/gro_files/cpd_1-Nurr1_WT_md3_end_200.gro]

1OVL - prepared in water
66297
  363SER      N    1   3.329   7.234   5.540  0.5615  0.3093  0.6830
  363SER     H1    2   3.326   7.211   5.638 -2.1768 -2.1460  0.1738
  363SER     H2    3   3.339   7.333   5.528  0.5129  0.3290  0.8021
  363SER     H3    4   3.247   7.193   5.496  1.3615 -1.3503  0.6636
  363SER     CA    5   3.444   7.172   5.481  0.2022  0.1078  0.0118
  363SER     HA    6   3.437   7.203   5.377 -1.5405  0.1285  0.1010
  363SER     CB    7   3.577   7.219   5.553  0.1806 -0.7060 -0.8090
  363SER    HB1    8   3.663   7.167   5.510  2.1804  0.3638  1.5975
  363SER    HB2    9   3.602   7.322   5.525  0.6841 -0.6171 -0.0609
  363SER     OG   10   3.561   7.194   5.696  0.0413  0.8819  0.3107
  363SER     HG   11   3.630   7.240   5.741  1.5212  0.7200 -1.6444
  363SER      C   12   3.432   7.021   5.501 -0.3407  0.5013  0.3176
  363SER      O   13   3.364   6.972   5.590  0.3576  0.0212 -0.0858
  364LEU      N   14   3.495   6.935   5.418  0.7157 -0.1835  0.1543
  364LEU      H   15   3.563   6.982   5.358  0.1364  0.9118  0.3237
  364LEU     CA   16   3.505   6.791   5.421 -0.8000  0.3755 -0.2023
  364LEU     HA   17   3.407   6.755   5.452 -0.5136  2.9395  4.6696
  364LEU     CB   18   3.538   6.744   5.277  0.1013 -0.1626 -0.0431
  364LEU    HB1   19   3.629   6.788   5.236  0.5895 -1.2782 -0.1862
  364LEU    HB2   20   3.551   6.636   5.278 -2.2589 -0.4965  0.7049
  364LEU     CG   21   3.431   6.771   5.166  0.0920 -0.3073  0.6160
  364LEU     HG   22   3.412   6.878   5.175 -0.5005 -0.4229  0.7568
  364LEU    CD1   23   3.485   6.742   5.022  0.8664 -0.1311 -0.0665
  364LEU   HD11   24   3.409   6.785   4.956  1.4466  1.4287  0.2480
  364LEU   HD12   25   3.584   6.783   5.004  0.8688 -0.0427  0.1449
  364LEU   HD13   26   3.493   6.634   5.011 -2.6919 -0.4617 -0.9697
  364LEU    CD2   27   3.293   6.717   5.201  0.4993  0.0647  0.4380
  364LEU   HD21   28   3.300   6.623   5.256  3.7117  1.0773  1.9743
  364LEU   HD22   29   3.241   6.774   5.278  3.9087  0.6891  2.4756
  364LEU   HD23   30   3.227   6.717   5.114  0.1144  0.1642  0.7282
  364LEU      C   31   3.609   6.733   5.525  0.1331 -1.1160  0.3988
  364LEU      O   32   3.677   6.629   5.513  0.9032  0.3300  1.0378
  365ILE      N   33   3.621   6.810   5.631 -0.1145 -0.5659 -0.0972
  365ILE      H   34   3.561   6.891   5.643  1.0118  0.0545  1.7445
  365ILE     CA   35   3.721   6.790   5.738 -0.0385  1.0369  0.0905
  365ILE     HA   36   3.818   6.807   5.691  1.3849 -0.7501  2.1479
  365ILE     CB   37   3.703   6.909   5.835  0.2033  0.0684 -0.4249
  365ILE     HB   38   3.710   6.991   5.763  2.1122  0.8970  0.6257
  365ILE    CG1   39   3.831   6.922   5.929 -0.3199  0.2717  0.1456
  365ILE   HG11   40   3.833   6.840   6.001 -0.3635  0.5184  0.4314
  365ILE   HG12   41   3.927   6.910   5.881  0.7414  1.1626  1.9422
  365ILE    CG2   42   3.565   6.918   5.911  0.5833 -0.4475  0.3096
  365ILE   HG21   43   3.489   6.919   5.833 -0.8627 -1.0814  1.6550
  365ILE   HG22   44   3.537   6.831   5.971 -0.7890 -0.8114 -0.8261
  365ILE   HG23   45   3.575   7.015   5.960  0.3918  0.3363 -1.1734
  365ILE     CD   46   3.831   7.058   6.003  0.3922 -0.2719  0.6601
  365ILE    HD1   47   3.758   7.074   6.082  0.8527  2.6633  0.5938
  365ILE    HD2   48   3.931   7.090   6.032  0.9942 -1.3016 -0.1881
  365ILE    HD3   49   3.805   7.131   5.926 -1.2737 -1.4020  0.0986
  365ILE      C   50   3.715   6.653   5.802  0.1282 -0.0045 -0.2649
  365ILE      O   51   3.814   6.597   5.854  0.8400 -0.0086  0.4738
  366SER      N   52   3.595   6.598   5.787 -0.2380  0.0815  0.1002
  366SER      H   53   3.528   6.655   5.736 -0.9768  3.6055  4.4315
  366SER     CA   54   3.566   6.459   5.831  0.1803  0.2082  0.0322
  366SER     HA   55   3.577   6.459   5.939  0.2179 -0.1511  0.0270
  366SER     CB   56   3.416   6.429   5.799  0.5663 -0.7148 -0.0161
  366SER    HB1   57   3.394   6.322   5.793  1.1139 -0.7682 -1.7131
  366SER    HB2   58   3.347   6.466   5.874 -0.4958 -0.8159 -0.9293
  366SER     OG   59   3.383   6.469   5.666  0.0964  0.7595 -0.2299
  366SER     HG   60   3.383   6.390   5.615  1.0197  0.6795 -0.1315
  366SER      C   61   3.660   6.353   5.763 -0.5887  0.4985  0.3940
  366SER      O   62   3.674   6.241   5.814 -0.2714 -0.9078  0.2543
  367ALA      N   63   3.726   6.381   5.646  0.3717  0.2775 -0.0410
  367ALA      H   64   3.713   6.474   5.608 -1.4600  0.3890  0.7395
  367ALA     CA   65   3.812   6.288   5.575  0.1836  0.0607 -0.2823
  367ALA     HA   66   3.766   6.190   5.586  0.8012 -0.5592 -2.6401
  367ALA     CB   67   3.810   6.326   5.436  0.0058  0.3128  0.8464
  367ALA    HB1   68   3.727   6.278   5.382  0.5000 -1.0043  1.2231
  367ALA    HB2   69   3.790   6.432   5.418 -2.7785 -0.2747 -0.1633
  367ALA    HB3   70   3.899   6.293   5.382 -1.2621 -1.2821 -0.3917
  367ALA      C   71   3.951   6.294   5.635 -0.0697 -0.0929 -0.1764
  367ALA      O   72   4.029   6.196   5.628 -0.4700  0.3506 -0.1255
  368LEU      N   73   3.981   6.400   5.719  0.6892  0.3150 -0.0504
  368LEU      H   74   3.916   6.477   5.727  0.8645  0.3477  1.1614
  368LEU     CA   75   4.097   6.402   5.796  0.2141 -0.9432 -0.3899
  368LEU     HA   76   4.178   6.357   5.738  2.7556  1.4095  1.0978
  368LEU     CB   77   4.146   6.551   5.832  0.7631 -0.3057  0.2418
  368LEU    HB1   78   4.081   6.618   5.888  1.1510 -1.4674  2.1748
  368LEU    HB2   79   4.236   6.545   5.893  0.7520  2.2072  0.6052
  368LEU     CG   80   4.184   6.638   5.706 -0.6338 -0.5333 -0.1228
  368LEU     HG   81   4.196   6.571   5.620  0.1461 -2.3600  1.3466
  368LEU    CD1   82   4.066   6.727   5.670 -0.4871  0.0846  0.7485
  368LEU   HD11   83   4.094   6.794   5.588 -1.3296  0.4137  0.7183
  368LEU   HD12   84   3.989   6.658   5.637  1.4711 -2.3636  1.0310
  368LEU   HD13   85   4.055   6.799   5.751  2.1457 -0.0980  1.3674
  368LEU    CD2   86   4.309   6.709   5.732 -0.0416 -0.2507 -0.3501
  368LEU   HD21   87   4.341   6.754   5.639  2.5969 -2.2096 -0.4794
  368LEU   HD22   88   4.303   6.792   5.802  0.9954 -0.3123 -0.1716
  368LEU   HD23   89   4.402   6.664   5.765  1.1481  2.2549 -0.0705
  368LEU      C   90   4.083   6.324   5.922 -0.4153  1.2617 -0.6950
  368LEU      O   91   4.185   6.272   5.966 -0.4020  0.2310 -0.9326
  369VAL      N   92   3.963   6.292   5.974 -0.1377 -0.1682  0.3389
  369VAL      H   93   3.882   6.334   5.931 -0.1083 -0.7633 -0.3058
  369VAL     CA   94   3.930   6.208   6.084 -0.0106 -0.2021  0.0842
  369VAL     HA   95   4.006   6.242   6.155 -0.7857  1.0091  0.3719
  369VAL     CB   96   3.794   6.239   6.133  0.0020 -0.0204  0.7078
  369VAL     HB   97   3.721   6.215   6.055 -0.1056  1.2213  0.4009
  369VAL    CG1   98   3.757   6.145   6.245  0.0300 -0.4675  0.2884
  369VAL   HG11   99   3.825   6.159   6.329  1.7028  1.1367 -1.2437
  369VAL   HG12  100   3.655   6.156   6.284 -0.1669 -1.6885  0.1628
  369VAL   HG13  101   3.765   6.040   6.217  1.0321 -0.6605  1.2602
  369VAL    CG2  102   3.770   6.382   6.178  0.2210  0.6112 -0.2641
  369VAL   HG21  103   3.668   6.401   6.211  0.2800  1.5436 -0.5785
  369VAL   HG22  104   3.846   6.429   6.241 -2.3109 -0.5339  4.0232
  369VAL   HG23  105   3.773   6.435   6.083 -0.4724 -0.0137 -0.6447
  369VAL      C  106   3.943   6.070   6.028  0.1473 -0.2150 -0.1113
  369VAL      O  107   4.019   5.991   6.087 -0.3773 -0.2316  0.0304
  370ARG      N  108   3.882   6.043   5.917  0.5220 -0.6263 -0.1721
  370ARG      H  109   3.814   6.111   5.886 -1.2759 -2.1152  0.3118
  370ARG     CA  110   3.889   5.915   5.853 -0.1143 -0.6880 -0.4937
  370ARG     HA  111   3.860   5.839   5.926  0.3764 -0.3859  0.0187
  370ARG     CB  112   3.781   5.912   5.745  0.1002 -0.3234 -0.7456
  370ARG    HB1  113   3.794   5.997   5.677 -1.8925 -0.2609 -1.1223
  370ARG    HB2  114   3.792   5.829   5.675 -2.1694 -1.3608  0.0348
  370ARG     CG  115   3.637   5.895   5.800  0.3119 -0.5308  0.3991
  370ARG    HG1  116   3.626   5.807   5.864  0.5834 -0.8980 -0.0489
  370ARG    HG2  117   3.603   5.975   5.866 -0.4139 -1.1878  0.8416
  370ARG     CD  118   3.535   5.878   5.688 -0.3810  0.3875  0.7494
  370ARG    HD1  119   3.438   5.911   5.725 -0.4146 -0.5328  1.5287
  370ARG    HD2  120   3.558   5.941   5.602  0.8303 -1.6620 -0.5053
  370ARG     NE  121   3.508   5.737   5.640  0.1486  0.4650 -0.2472
  370ARG     HE  122   3.567   5.667   5.683 -0.8405  0.1982  0.7185
  370ARG     CZ  123   3.414   5.694   5.560  0.5778  0.7511 -0.0179
  370ARG    NH1  124   3.332   5.777   5.496 -0.1406 -0.5215 -0.2208
  370ARG   HH11  125   3.342   5.875   5.518 -0.5175  0.1501 -2.8160
  370ARG   HH12  126   3.267   5.750   5.424  1.1273 -4.2166 -0.1709
  370ARG    NH2  127   3.391   5.566   5.524 -0.3802  0.5847  0.3504
  370ARG   HH21  128   3.445   5.487   5.558  0.4215  0.4216 -1.2262
  370ARG   HH22  129   3.313   5.542   5.465  0.9544 -1.0679 -0.8600
  370ARG      C  130   4.028   5.877   5.797  0.0849 -0.2904 -0.5125
  370ARG      O  131   4.037   5.766   5.749  0.4484  0.6148 -1.1269
  371ALA      N  132   4.133   5.954   5.809 -0.1943 -0.4439  0.1770
  371ALA      H  133   4.121   6.049   5.839  3.0362  0.3313 -0.6184
  371ALA     CA  134   4.272   5.926   5.768  0.4270  0.5933  0.4298
  371ALA     HA  135   4.263   5.858   5.682  0.6382  1.4594 -0.2894
  371ALA     CB  136   4.343   6.059   5.739 -0.1657  0.0018  0.2519
  371ALA    HB1  137   4.326   6.121   5.827  3.1604  2.0514 -0.3725
  371ALA    HB2  138   4.450   6.058   5.716  0.0366  1.2951  1.0595
  371ALA    HB3  139   4.297   6.114   5.657  0.5027  1.4916  0.8335
  371ALA      C  140   4.354   5.851   5.874 -1.0027  0.7656 -0.6169
  371ALA      O  141   4.463   5.799   5.839  0.1057  0.0690 -0.3346
  372HIS      N  142   4.317   5.862   5.995  0.0784  0.7689 -0.6816
  372HIS      H  143   4.234   5.918   6.010  1.0960  2.2212 -0.2983
  372HIS     CA  144   4.390   5.806   6.113 -0.0301 -0.3668  0.2181
  372HIS     HA  145   4.451   5.730   6.065  0.0007 -0.0871 -0.1941
  372HIS     CB  146   4.491   5.910   6.172 -0.1788 -0.0757 -0.6263
  372HIS    HB1  147   4.537   5.865   6.260 -3.5785 -1.5217  0.5694
  372HIS    HB2  148   4.564   5.928   6.093 -1.3079  1.6934 -1.3239
  372HIS     CG  149   4.433   6.039   6.221 -0.4422 -0.4495  0.4072
  372HIS    ND1  150   4.503   6.105   6.327 -0.0044 -0.6153 -0.3382
  372HIS    CD2  151   4.321   6.113   6.198  0.1391 -0.0571  0.0498
  372HIS    HD2  152   4.236   6.096   6.133 -0.0002  1.1659 -0.1141
  372HIS    CE1  153   4.437   6.222   6.344 -0.2372  0.0440 -0.0370
  372HIS    HE1  154   4.470   6.291   6.421  1.2458 -2.8849  2.1837
  372HIS    NE2  155   4.333   6.237   6.261  0.1653  0.0552 -0.2344
  372HIS    HE2  156   4.269   6.315   6.265  2.3159  1.9275 -0.3475
  372HIS      C  157   4.306   5.746   6.222 -0.4183  0.3941 -0.5319
  372HIS      O  158   4.361   5.664   6.291  0.7820  0.6078 -0.1593
  373VAL      N  159   4.180   5.787   6.230  0.1467  0.0592 -0.3285
  373VAL      H  160   4.157   5.872   6.180 -3.1542 -0.1844  0.5147
  373VAL     CA  161   4.073   5.734   6.310  0.3838  0.5402 -0.0534
  373VAL     HA  162   4.105   5.631   6.319  1.1276  0.7887  0.1875
  373VAL     CB  163   4.078   5.792   6.456  0.3675  0.3945  0.1879
  373VAL     HB  164   4.181   5.781   6.490 -0.1059  0.9485  1.9259
  373VAL    CG1  165   4.055   5.942   6.467  0.1372  0.5110 -0.0857
  373VAL   HG11  166   3.950   5.968   6.458  0.1549  0.6288  0.0351
  373VAL   HG12  167   4.099   5.988   6.556  2.6060  1.1725 -1.5652
  373VAL   HG13  168   4.115   5.988   6.389 -0.4440 -1.0815 -1.5175
  373VAL    CG2  169   3.995   5.704   6.546 -0.0506 -0.8357  0.4604
  373VAL   HG21  170   3.993   5.752   6.644 -0.3266 -0.2534  0.1807
  373VAL   HG22  171   3.891   5.706   6.511  1.0474  1.4356 -3.2897
  373VAL   HG23  172   4.039   5.606   6.560  3.5528  0.4161 -0.8241
  373VAL      C  173   3.937   5.721   6.240  0.8784  0.2424  0.2300
  373VAL      O  174   3.841   5.800   6.268 -0.2201 -0.6011 -0.3173
  374ASP      N  175   3.917   5.619   6.156  0.4534 -0.2094  0.3430
  374ASP      H  176   3.991   5.552   6.141  0.1959 -0.6231  0.8984
  374ASP     CA  177   3.786   5.581   6.096 -0.0825 -0.5104  0.3509
  374ASP     HA  178   3.727   5.673   6.092  2.1834  1.0639  1.3195
  374ASP     CB  179   3.815   5.546   5.945 -0.0687  0.6191 -0.1157
  374ASP    HB1  180   3.859   5.635   5.899  0.8224 -0.0074 -0.5161
  374ASP    HB2  181   3.894   5.471   5.939 -1.5437 -1.0056 -0.2350
  374ASP     CG  182   3.695   5.494   5.861  0.3713 -0.2292  0.7640
  374ASP    OD1  183   3.659   5.559   5.757  0.2496 -0.4418  0.4957
  374ASP    OD2  184   3.642   5.377   5.870  0.2936  0.2212  0.0843
  374ASP      C  185   3.729   5.460   6.172 -0.2986 -0.1044 -0.2891
  374ASP      O  186   3.612   5.430   6.170 -0.0640 -0.1967 -0.1512
  375SER      N  187   3.815   5.386   6.225 -0.3465  0.6892  0.3472
  375SER      H  188   3.909   5.424   6.227  1.1816 -2.7623  0.1298
  375SER     CA  189   3.791   5.267   6.310  0.3122 -0.1834  0.2031
  375SER     HA  190   3.700   5.293   6.364  1.5981  1.7010  1.5963
  375SER     CB  191   3.766   5.142   6.222  0.3755 -0.3602  0.2053
  375SER    HB1  192   3.693   5.177   6.149  0.5856  0.7539  0.5102
  375SER    HB2  193   3.852   5.108   6.165 -0.2956 -0.5032 -0.7397
  375SER     OG  194   3.695   5.035   6.286 -0.3266 -0.4142  0.2480
  375SER     HG  195   3.603   5.059   6.285  0.1430  2.7817  4.4414
  375SER      C  196   3.895   5.243   6.419  0.0414 -0.2440  0.2272
  375SER      O  197   4.012   5.234   6.380  0.5818 -0.0085  0.1466
  376ASN      N  198   3.857   5.242   6.545 -0.2362  0.3812  0.6919
  376ASN      H  199   3.758   5.227   6.556 -0.2680  1.1498  1.6108
  376ASN     CA  200   3.941   5.220   6.661  0.4255 -0.2095 -0.1662
  376ASN     HA  201   4.046   5.241   6.646  0.0708  1.8659 -0.0291
  376ASN     CB  202   3.880   5.313   6.771 -0.2256  0.3023  0.0545
  376ASN    HB1  203   3.879   5.418   6.742 -1.6486  0.3884  0.3459
  376ASN    HB2  204   3.773   5.304   6.789 -0.4574  2.1622 -0.1468
  376ASN     CG  205   3.953   5.304   6.902  0.4256 -0.1475 -0.4811
  376ASN    OD1  206   4.069   5.316   6.910 -0.5281  0.6874 -0.3676
  376ASN    ND2  207   3.886   5.266   7.008 -0.6550 -0.2267 -0.0602
  376ASN   HD21  208   3.785   5.273   7.012 -0.7367 -0.7755 -0.8831
  376ASN   HD22  209   3.935   5.267   7.096 -3.3443  2.0840  1.6017
  376ASN      C  210   3.900   5.078   6.701 -0.0768  0.3236 -0.2843
  376ASN      O  211   3.777   5.053   6.715 -0.3774 -0.1115  0.0331
  377PRO      N  212   3.992   4.983   6.701 -0.1192  0.0167 -0.7269
  377PRO     CA  213   3.968   4.843   6.742 -0.1339 -0.1422 -0.6156
  377PRO     HA  214   3.878   4.807   6.691 -0.9110  0.4348  0.3119
  377PRO     CB  215   4.085   4.773   6.676  0.1378  0.4815  0.0675
  377PRO    HB1  216   4.108   4.680   6.728 -2.2308  0.2828  0.8698
  377PRO    HB2  217   4.054   4.736   6.578  1.6992  1.7026 -0.9377
  377PRO     CG  218   4.190   4.868   6.672 -0.2843 -0.1956  0.3381
  377PRO    HG1  219   4.258   4.853   6.756  1.0026  1.1096 -0.4360
  377PRO    HG2  220   4.252   4.845   6.586  0.4220 -1.6077  1.1832
  377PRO     CD  221   4.131   5.008   6.663  0.0477  0.2829 -0.5916
  377PRO    HD1  222   4.188   5.079   6.723  1.4961 -0.7891 -0.6424
  377PRO    HD2  223   4.128   5.038   6.558 -2.6398  0.1704 -0.6046
  377PRO      C  224   3.959   4.820   6.894 -0.3341 -0.2410  0.3617
  377PRO      O  225   3.988   4.915   6.975 -0.2379  0.2473 -0.5441
  378ALA      N  226   3.928   4.694   6.935  0.4185 -0.3841 -0.0422
  378ALA      H  227   3.893   4.628   6.867 -1.3131  2.1790 -1.8366
  378ALA     CA  228   3.925   4.661   7.075 -0.1226  0.2709 -0.3018
  378ALA     HA  229   3.867   4.739   7.124  1.1432  2.4048 -2.0217
  378ALA     CB  230   3.847   4.527   7.091  0.0790 -0.3083 -0.3615
  378ALA    HB1  231   3.844   4.497   7.195 -0.1554 -0.6298 -0.4598
  378ALA    HB2  232   3.750   4.536   7.043 -0.5393 -0.3547  0.8660
  378ALA    HB3  233   3.898   4.456   7.026 -0.1834  0.3705 -1.3352
  378ALA      C  234   4.060   4.640   7.131 -0.0588 -0.7707 -0.4999
  378ALA      O  235   4.148   4.573   7.074 -0.5078  0.4444  0.2475
  379MET      N  236   4.085   4.691   7.252  0.3764  1.0811 -0.4415
  379MET      H  237   4.007   4.734   7.301 -1.2503  0.7107 -2.5338
  379MET     CA  238   4.209   4.708   7.318 -0.0013  0.0813 -0.6651
  379MET     HA  239   4.278   4.765   7.257 -0.4355  2.4678  0.9275
  379MET     CB  240   4.179   4.794   7.450 -0.2539  0.4818  0.3186
  379MET    HB1  241   4.118   4.873   7.407  2.3059  0.7525 -3.2167
  379MET    HB2  242   4.122   4.738   7.525 -1.3541 -2.6013 -2.5540
  379MET     CG  243   4.308   4.849   7.516  0.5609 -0.0624 -0.3404
  379MET    HG1  244   4.372   4.763   7.538  0.3899  0.3758  2.0936
  379MET    HG2  245   4.358   4.902   7.435  0.3219  0.2191 -0.3047
  379MET     SD  246   4.291   4.951   7.665 -0.2006  0.2388  0.0363
  379MET     CE  247   4.249   5.102   7.585  0.0222 -0.6448  0.2164
  379MET    HE1  248   4.143   5.105   7.557 -0.3366  1.9673  1.4616
  379MET    HE2  249   4.265   5.177   7.663 -2.0777  2.9099 -2.4759
  379MET    HE3  250   4.317   5.123   7.503  1.2620  1.7993  1.7515
  379MET      C  251   4.277   4.573   7.359 -0.3410 -0.6019 -0.2106
  379MET      O  252   4.394   4.569   7.386 -0.5488  0.4339  0.1309
  380THR      N  253   4.199   4.464   7.361  0.6606  0.2390 -0.0444
  380THR      H  254   4.101   4.465   7.337  0.0045 -2.0293  2.0438
  380THR     CA  255   4.252   4.329   7.381  0.6082 -0.3869 -0.0449
  380THR     HA  256   4.327   4.332   7.461 -2.0731 -0.9178  2.6443
  380THR     CB  257   4.130   4.243   7.424 -0.0940  0.4363  0.1728
  380THR     HB  258   4.155   4.137   7.416 -2.7461 -0.3735  1.6223
  380THR    OG1  259   4.015   4.267   7.342  0.0750  0.3284 -0.2652
  380THR    HG1  260   4.031   4.241   7.253  0.0572  1.6382 -0.6805
  380THR    CG2  261   4.109   4.263   7.569 -0.0218  0.2463  0.5835
  380THR   HG21  262   4.125   4.364   7.605 -2.4140  1.4807 -1.4857
  380THR   HG22  263   4.005   4.234   7.588 -0.8328  2.1836 -0.6491
  380THR   HG23  264   4.164   4.192   7.631  0.5815  1.3083  1.2950
  380THR      C  265   4.327   4.273   7.250 -0.1538 -0.2365 -0.8881
  380THR      O  266   4.399   4.177   7.271 -0.6317  0.0879  0.1582
  381SER      N  267   4.328   4.344   7.137 -0.1429  0.1832  0.9857
  381SER      H  268   4.262   4.419   7.129  1.5145  1.5824 -0.2313
  381SER     CA  269   4.404   4.310   7.013 -0.4336 -0.8197  0.4413
  381SER     HA  270   4.412   4.202   7.003 -0.2001 -0.7972  0.3827
  381SER     CB  271   4.323   4.359   6.888  0.1765  0.8808 -0.9728
  381SER    HB1  272   4.382   4.320   6.805 -1.6240  0.4038 -2.0963
  381SER    HB2  273   4.231   4.302   6.900 -0.2829  1.9964  1.5420
  381SER     OG  274   4.311   4.497   6.874  0.4368 -0.1807 -0.2873
  381SER     HG  275   4.248   4.531   6.936 -0.9816 -1.4267 -0.9919
  381SER      C  276   4.542   4.373   7.023 -0.3607  0.3954 -0.0911
  381SER      O  277   4.631   4.326   6.953 -0.1635  0.2396  0.1915
  382LEU      N  278   4.558   4.468   7.110 -0.2050  0.2302 -0.1193
  382LEU      H  279   4.486   4.486   7.178  0.0479  0.9164 -0.0164
  382LEU     CA  280   4.673   4.542   7.134  0.0246  0.5010 -0.1704
  382LEU     HA  281   4.746   4.524   7.054  2.4915 -0.5091  2.1588
  382LEU     CB  282   4.625   4.688   7.162  0.9635 -0.6960  0.5611
  382LEU    HB1  283   4.575   4.696   7.258 -0.7114  0.1805 -0.3516
  382LEU    HB2  284   4.712   4.755   7.159  0.3705  0.3712  3.4695
  382LEU     CG  285   4.523   4.757   7.061  0.0396  0.6547 -0.2479
  382LEU     HG  286   4.433   4.696   7.058  0.6879 -0.4359  1.2093
  382LEU    CD1  287   4.490   4.901   7.092  0.2326 -0.7829  0.4848
  382LEU   HD11  288   4.574   4.970   7.080 -1.1135  1.0266  0.9939
  382LEU   HD12  289   4.420   4.939   7.018 -0.3963  2.0756  2.4068
  382LEU   HD13  290   4.446   4.917   7.190  0.4326  1.0090  0.3195
  382LEU    CD2  291   4.580   4.737   6.918  0.0671  0.0651  0.5040
  382LEU   HD21  292   4.503   4.774   6.851  0.4526 -1.7414 -1.0213
  382LEU   HD22  293   4.671   4.788   6.887 -0.4105  1.7119  1.6622
  382LEU   HD23  294   4.597   4.636   6.881  1.9484  0.1567  0.9918
  382LEU      C  295   4.739   4.476   7.259  0.2106 -0.2129  0.2199
  382LEU      O  296   4.675   4.412   7.336 -0.0494 -0.1116  0.7819
  383ASP      N  297   4.870   4.499   7.278 -0.2720 -0.0999 -0.2157
  383ASP      H  298   4.915   4.567   7.219  0.2116  0.6526  0.9768
  383ASP     CA  299   4.947   4.444   7.395 -0.1917 -0.2470  0.3407
  383ASP     HA  300   4.896   4.350   7.415  2.3706 -1.6170  0.9290
  383ASP     CB  301   5.088   4.390   7.345  0.4701  0.1272 -0.0106
  383ASP    HB1  302   5.052   4.308   7.283 -2.0939  1.9215 -1.1169
  383ASP    HB2  303   5.147   4.444   7.271  0.2300 -1.8068 -1.7095
  383ASP     CG  304   5.181   4.347   7.454 -0.2045  1.1014  0.6945
  383ASP    OD1  305   5.138   4.274   7.547 -0.0456 -0.1052  0.2549
  383ASP    OD2  306   5.301   4.384   7.448 -0.1656 -0.0555  0.1027
  383ASP      C  307   4.944   4.539   7.518 -1.0951 -0.2631 -0.3780
  383ASP      O  308   4.944   4.660   7.504  0.6961 -0.9220  0.6032
  384TYR      N  309   4.938   4.485   7.644  0.3291  0.7091  0.3340
  384TYR      H  310   4.914   4.386   7.639  0.8691  0.6069 -0.3820
  384TYR     CA  311   4.932   4.548   7.771 -0.0119 -0.3471 -0.5208
  384TYR     HA  312   4.981   4.643   7.749  1.4411 -1.1232 -0.6910
  384TYR     CB  313   4.785   4.593   7.807  0.2959 -0.2859  0.0133
  384TYR    HB1  314   4.786   4.671   7.883 -0.1043  0.2765 -0.5564
  384TYR    HB2  315   4.746   4.644   7.719  0.9467  1.0510  0.4753
  384TYR     CG  316   4.681   4.487   7.848  1.0709  0.5578 -0.0595
  384TYR    CD1  317   4.634   4.402   7.746  0.7286  0.4052 -0.4446
  384TYR    HD1  318   4.663   4.421   7.644 -1.4742  1.3144 -0.9538
  384TYR    CD2  319   4.645   4.466   7.982  1.2313 -0.4682  0.5124
  384TYR    HD2  320   4.676   4.545   8.049  3.6294  0.5250 -1.6061
  384TYR    CE1  321   4.542   4.299   7.780 -0.3791  0.5570  0.2340
  384TYR    HE1  322   4.527   4.228   7.700  1.3690 -0.3559  0.6528
  384TYR    CE2  323   4.548   4.369   8.015 -0.2045  0.3438  0.0568
  384TYR    HE2  324   4.509   4.360   8.116 -2.8747 -2.7599 -1.0878
  384TYR     CZ  325   4.503   4.279   7.914 -1.0364  0.0473 -0.1288
  384TYR     OH  326   4.412   4.183   7.950  0.4267  0.3979 -0.8371
  384TYR     HH  327   4.329   4.212   7.915  0.6737  2.4232  0.1249
  384TYR      C  328   5.000   4.461   7.878  0.5901  0.6371  0.5595
  384TYR      O  329   4.989   4.494   7.998  0.2622 -0.3006 -0.4024
  385SER      N  330   5.082   4.359   7.841  0.4424  0.2202 -0.0145
  385SER      H  331   5.096   4.342   7.743  2.8362 -0.9855  0.4705
  385SER     CA  332   5.168   4.268   7.918 -1.1971  0.2881  0.7231
  385SER     HA  333   5.102   4.227   7.994 -1.6892  2.2010  1.3780
  385SER     CB  334   5.215   4.146   7.829  0.7874 -0.6209 -0.3211
  385SER    HB1  335   5.266   4.077   7.896  0.3795  1.6829  2.5400
  385SER    HB2  336   5.126   4.096   7.790  0.4689  1.6465 -2.8063
  385SER     OG  337   5.304   4.189   7.727  0.6253  0.3061 -0.1415
  385SER     HG  338   5.253   4.223   7.655  1.6197  0.2188 -0.9007
  385SER      C  339   5.289   4.337   7.989  0.2354 -0.7420  0.6922
  385SER      O  340   5.350   4.272   8.072 -0.0574  0.0899  0.3026
  386ARG      N  341   5.329   4.458   7.946  0.2022  0.2593 -0.2740
  386ARG      H  342   5.288   4.487   7.858 -2.9544 -1.2230  0.5617
  386ARG     CA  343   5.439   4.528   8.012  0.3230  0.0214 -0.4439
  386ARG     HA  344   5.507   4.462   8.067  0.0058  0.8941  1.0350
  386ARG     CB  345   5.517   4.586   7.895  1.0554  0.3023 -0.8246
  386ARG    HB1  346   5.454   4.641   7.825  1.6155  0.5198 -1.1621
  386ARG    HB2  347   5.585   4.666   7.927  0.7213  1.0221 -1.8759
  386ARG     CG  348   5.594   4.478   7.822 -1.4261  0.6540  0.2404
  386ARG    HG1  349   5.671   4.436   7.887 -0.9288 -0.0792 -0.7887
  386ARG    HG2  350   5.533   4.392   7.791  0.0504  0.0621 -1.2123
  386ARG     CD  351   5.656   4.532   7.694 -0.4952  0.5383  0.2227
  386ARG    HD1  352   5.671   4.639   7.702  3.0807  0.5868 -3.8767
  386ARG    HD2  353   5.747   4.473   7.679 -0.6766 -0.0647  1.3218
  386ARG     NE  354   5.567   4.512   7.581  0.0303 -0.3604  0.3273
  386ARG     HE  355   5.469   4.496   7.598  0.7827 -3.4760  2.4548
  386ARG     CZ  356   5.601   4.527   7.454 -0.1030 -0.2204 -0.2227
  386ARG    NH1  357   5.729   4.552   7.414  0.6035 -0.3946 -0.0428
  386ARG   HH11  358   5.798   4.570   7.485  0.8934 -1.6558  0.0274
  386ARG   HH12  359   5.762   4.549   7.319 -1.3648  0.0794 -0.8063
  386ARG    NH2  360   5.511   4.505   7.363  0.1212  0.1946  0.3485
  386ARG   HH21  361   5.422   4.462   7.385  1.2281 -1.1141  2.7107
  386ARG   HH22  362   5.524   4.543   7.271  0.1060  2.3765  1.1916
  386ARG      C  363   5.380   4.632   8.097 -0.2559  0.1687 -0.2702
  386ARG      O  364   5.304   4.711   8.041 -0.3871  0.3616  0.0034
  387PHE      N  365   5.418   4.629   8.224  0.0532 -0.2999 -0.0032
  387PHE      H  366   5.484   4.559   8.255 -0.5858  0.3700  3.2203
  387PHE     CA  367   5.356   4.710   8.327  0.3983  0.4101 -0.3130
  387PHE     HA  368   5.342   4.805   8.276  1.1560  0.1559 -1.0242
  387PHE     CB  369   5.219   4.665   8.370 -0.3405  0.3062 -0.1993
  387PHE    HB1  370   5.170   4.744   8.427 -2.5098 -0.7957 -0.4263
  387PHE    HB2  371   5.168   4.658   8.273  0.3898 -0.7686 -0.5220
  387PHE     CG  372   5.226   4.524   8.438 -0.4467  0.4758  0.0573
  387PHE    CD1  373   5.252   4.405   8.365  0.2564  0.2791  0.4671
  387PHE    HD1  374   5.265   4.412   8.258  0.5151  1.4933  0.5608
  387PHE    CD2  375   5.210   4.511   8.580 -0.2076 -0.1941  0.0196
  387PHE    HD2  376   5.184   4.601   8.634 -0.9266  0.1881 -0.9518
  387PHE    CE1  377   5.258   4.277   8.428  0.5440 -0.6637 -0.3396
  387PHE    HE1  378   5.272   4.192   8.364  0.5477 -1.4348  0.6606
  387PHE    CE2  379   5.211   4.389   8.641 -0.2761  0.0519  0.3560
  387PHE    HE2  380   5.183   4.383   8.745 -0.1570 -1.7243  0.3140
  387PHE     CZ  381   5.240   4.273   8.565  0.4234  0.2625  0.4128
  387PHE     HZ  382   5.260   4.178   8.612 -0.9319  0.7505  2.0782
  387PHE      C  383   5.453   4.753   8.437  1.1252  0.2096 -0.7982
  387PHE      O  384   5.404   4.798   8.545 -0.3634  0.4629 -0.1097
  388GLN      N  385   5.587   4.751   8.413 -0.2156  0.2559  0.0240
  388GLN      H  386   5.617   4.734   8.318 -2.0862 -3.2499 -0.1101
  388GLN     CA  387   5.690   4.786   8.509 -0.0911  0.0263 -0.6740
  388GLN     HA  388   5.648   4.866   8.569  1.0933  0.1952 -0.0449
  388GLN     CB  389   5.723   4.668   8.606  0.2378  0.3443 -0.2113
  388GLN    HB1  390   5.809   4.686   8.671 -0.7689 -0.2907  1.3779
  388GLN    HB2  391   5.651   4.662   8.687  1.2673  2.0741  0.8976
  388GLN     CG  392   5.750   4.537   8.536 -0.8179  0.4682  0.0405
  388GLN    HG1  393   5.809   4.556   8.447 -0.3460 -0.6047  0.1036
  388GLN    HG2  394   5.808   4.467   8.597 -0.7166 -1.3803 -2.0361
  388GLN     CD  395   5.623   4.459   8.488 -0.5733  0.5836 -1.0214
  388GLN    OE1  396   5.627   4.384   8.390  0.4004  0.4047 -1.0802
  388GLN    NE2  397   5.517   4.474   8.568  0.3116  0.1565 -0.1715
  388GLN   HE21  398   5.528   4.533   8.649  0.1148 -0.1490  0.0810
  388GLN   HE22  399   5.428   4.426   8.559 -0.9534  2.7033 -3.6339
  388GLN      C  400   5.810   4.854   8.436 -0.0180  0.4839  0.9492
  388GLN      O  401   5.825   4.839   8.315  0.4412  0.5196  0.4212
  389ALA      N  402   5.894   4.932   8.506  0.3110 -0.4342 -0.3367
  389ALA      H  403   5.870   4.938   8.604  0.5700 -0.9248 -0.2397
  389ALA     CA  404   6.020   4.997   8.462  0.5352  0.0521 -0.3514
  389ALA     HA  405   5.996   5.044   8.367 -1.7602  0.9495  0.6135
  389ALA     CB  406   6.090   5.083   8.572  0.4139  0.5372  0.3961
  389ALA    HB1  407   6.022   5.164   8.601 -0.6988  0.3014 -1.4010
  389ALA    HB2  408   6.100   5.022   8.661  1.0544  0.9588  0.6200
  389ALA    HB3  409   6.192   5.118   8.554  0.9151 -0.2009  1.6512
  389ALA      C  410   6.123   4.893   8.435  0.0921 -0.3118 -0.3198
  389ALA      O  411   6.121   4.776   8.480 -1.0029  0.0641  0.3551
  390ASN      N  412   6.223   4.934   8.361 -0.4532  0.0168  0.2647
  390ASN      H  413   6.232   5.034   8.351 -0.7679 -0.0264 -0.5402
  390ASN     CA  414   6.339   4.865   8.301  0.1295 -0.1309 -0.0848
  390ASN     HA  415   6.365   4.783   8.368 -0.2211 -1.0760 -1.0627
  390ASN     CB  416   6.306   4.789   8.169  0.8030  0.0150 -0.5703
  390ASN    HB1  417   6.198   4.780   8.174  0.6500  0.7985 -1.8117
  390ASN    HB2  418   6.324   4.841   8.075 -0.9590 -0.3658 -1.1611
  390ASN     CG  419   6.364   4.648   8.177  0.6911  0.1203  0.5382
  390ASN    OD1  420   6.485   4.622   8.171  0.4989 -1.0384  0.6806
  390ASN    ND2  421   6.277   4.541   8.177  0.3109 -0.0647  0.6356
  390ASN   HD21  422   6.177   4.552   8.164  0.0761 -1.1364  1.4395
  390ASN   HD22  423   6.299   4.444   8.193  0.4023  0.0554  1.2359
  390ASN      C  424   6.461   4.959   8.291 -0.4360 -0.2090  0.5737
  390ASN      O  425   6.517   4.973   8.179 -0.0730 -0.3808 -0.3047
  399ASP      N  426   6.493   5.024   8.402  0.3330  0.7960 -0.3707
  399ASP      H  427   6.449   5.001   8.489 -0.0286  0.4625 -0.6382
  399ASP     CA  428   6.603   5.120   8.408 -0.3904 -0.5115  1.0330
  399ASP     HA  429   6.580   5.199   8.336  0.5601  0.0248  1.3055
  399ASP     CB  430   6.625   5.176   8.555 -0.4790 -0.4732  0.2133
  399ASP    HB1  431   6.536   5.229   8.589 -1.4943 -1.4529 -0.8440
  399ASP    HB2  432   6.645   5.091   8.621  0.2137 -1.1020 -0.7860
  399ASP     CG  433   6.741   5.275   8.564 -0.0027  0.2797  0.4331
  399ASP    OD1  434   6.807   5.273   8.672 -0.1281 -0.4186 -0.1042
  399ASP    OD2  435   6.765   5.361   8.477  0.5503 -0.3678  0.1507
  399ASP      C  436   6.730   5.058   8.349 -0.1019 -0.8621 -0.1377
  399ASP      O  437   6.762   4.950   8.395 -0.4187  0.0007  0.1890
  400THR      N  438   6.801   5.131   8.264 -0.0450 -0.4819 -0.3410
  400THR      H  439   6.754   5.219   8.250  2.6262  1.9576  3.7406
  400THR     CA  440   6.928   5.095   8.194 -0.9392 -0.7118 -1.0031
  400THR     HA  441   6.974   5.191   8.170  0.1571 -0.7239  0.8586
  400THR     CB  442   7.044   5.029   8.288 -0.0857 -0.2481  0.6933
  400THR     HB  443   7.140   5.030   8.236  1.8503 -1.1859  3.9440
  400THR    OG1  444   7.009   4.890   8.319 -0.1876 -0.5730  0.0387
  400THR    HG1  445   6.921   4.894   8.354  0.4968 -0.2444  1.8808
  400THR    CG2  446   7.076   5.089   8.424 -0.1631 -0.4708  0.4681
  400THR   HG21  447   7.168   5.049   8.468 -0.1277  1.1887  2.0606
  400THR   HG22  448   7.084   5.198   8.413  1.1614 -0.5730  0.2251
  400THR   HG23  449   6.995   5.080   8.497 -1.0008  1.7123 -0.1006
  400THR      C  450   6.904   5.031   8.061  0.2023  0.5399  0.9988
  400THR      O  451   6.992   5.047   7.976  0.0136 -0.2841  0.6763
  401GLN      N  452   6.794   4.957   8.039  0.7205  0.4130  0.0561
  401GLN      H  453   6.720   4.944   8.106 -2.1499 -0.5073 -3.0210
  401GLN     CA  454   6.751   4.899   7.910 -0.2211 -0.1989  0.5887
  401GLN     HA  455   6.843   4.884   7.854 -0.3063  0.7578  0.1649
  401GLN     CB  456   6.690   4.757   7.931 -0.0533 -0.2102 -0.0119
  401GLN    HB1  457   6.741   4.713   8.016 -0.0575 -1.0332 -0.4255
  401GLN    HB2  458   6.590   4.773   7.971  0.3283  0.1027  0.8271
  401GLN     CG  459   6.672   4.658   7.810  0.2969  0.2266  0.4575
  401GLN    HG1  460   6.608   4.577   7.845  0.0774 -0.0940 -0.6262
  401GLN    HG2  461   6.619   4.711   7.731  2.6711  2.9249  0.5289
  401GLN     CD  462   6.804   4.599   7.748  1.0312  0.2609  0.2184
  401GLN    OE1  463   6.813   4.555   7.632 -0.4056  0.2270 -0.2225
  401GLN    NE2  464   6.903   4.589   7.824 -0.2048 -0.3950  0.2599
  401GLN   HE21  465   6.899   4.650   7.903  0.2543  1.0572 -0.7981
  401GLN   HE22  466   6.998   4.558   7.805 -0.1574 -0.2626  0.2823
  401GLN      C  467   6.647   4.987   7.842  0.2111 -0.1953  0.0104
  401GLN      O  468   6.618   4.972   7.725 -0.0526 -0.5626 -0.4549
  402HIS      N  469   6.596   5.093   7.909 -0.5259  0.4721  0.5021
  402HIS      H  470   6.605   5.104   8.009 -2.1349 -0.3797  0.7637
  402HIS     CA  471   6.497   5.184   7.856 -0.0803 -0.2180  0.3462
  402HIS     HA  472   6.412   5.129   7.816 -0.0977  1.1190 -1.5587
  402HIS     CB  473   6.460   5.270   7.978 -0.6573  0.2332  0.2023
  402HIS    HB1  474   6.382   5.341   7.954 -0.3212  0.6411  0.3012
  402HIS    HB2  475   6.406   5.205   8.046  0.8977 -2.2473 -0.7779
  402HIS     CG  476   6.561   5.358   8.047  0.4915  0.1166  0.1081
  402HIS    ND1  477   6.695   5.319   8.070  0.8775 -0.0729  0.2806
  402HIS    CD2  478   6.546   5.483   8.101 -0.0321 -0.5208  0.3418
  402HIS    HD2  479   6.463   5.551   8.099  1.4260  1.3168 -1.3584
  402HIS    CE1  480   6.751   5.419   8.139 -0.2048 -0.1468 -0.1335
  402HIS    HE1  481   6.853   5.423   8.174 -0.3289  0.0834  0.1926
  402HIS    NE2  482   6.667   5.517   8.158  0.1289  0.1563  0.0962
  402HIS    HE2  483   6.694   5.592   8.220  0.0870 -0.7816  1.2790
  402HIS      C  484   6.556   5.278   7.751 -0.4372  0.3180  0.6609
  402HIS      O  485   6.477   5.336   7.670 -0.5218  0.7998 -0.2753
  403ILE      N  486   6.691   5.288   7.740 -0.4640  0.7492  0.3109
  403ILE      H  487   6.741   5.246   7.817  1.8583  1.4590 -0.6871
  403ILE     CA  488   6.769   5.351   7.635 -0.0967  0.7071  0.1023
  403ILE     HA  489   6.739   5.453   7.615  0.9758  0.9006 -0.6197
  403ILE     CB  490   6.917   5.366   7.680 -0.7090 -0.1944  0.3644
  403ILE     HB  491   6.964   5.403   7.590  0.6377 -1.2588  0.5928
  403ILE    CG1  492   6.988   5.234   7.710  0.0242 -0.3117  0.5373
  403ILE   HG11  493   6.943   5.192   7.799 -1.6141  2.1599  0.9797
  403ILE   HG12  494   6.983   5.172   7.620 -1.3582  1.4646 -0.6721
  403ILE    CG2  495   6.936   5.463   7.793 -0.2622  0.0715 -0.1429
  403ILE   HG21  496   6.924   5.414   7.890  0.4432 -2.4409 -1.2432
  403ILE   HG22  497   7.034   5.512   7.798  0.5080 -1.5192  1.2917
  403ILE   HG23  498   6.864   5.544   7.784 -0.2527  0.1702  0.6124
  403ILE     CD  499   7.140   5.253   7.733 -0.0775  0.5045  0.1251
  403ILE    HD1  500   7.162   5.311   7.823 -0.6569 -0.5849  0.9917
  403ILE    HD2  501   7.193   5.158   7.735  1.0801  1.0958 -1.0529
  403ILE    HD3  502   7.173   5.303   7.642 -0.3732 -0.7530 -0.6922
  403ILE      C  503   6.753   5.279   7.497 -0.4225 -0.0896 -0.1654
  403ILE      O  504   6.774   5.341   7.390  0.5751 -0.2302 -0.3284
  404GLN      N  505   6.723   5.145   7.499 -0.1693 -0.2203  0.2186
  404GLN      H  506   6.697   5.105   7.588  0.0903 -2.2550 -0.5657
  404GLN     CA  507   6.685   5.065   7.382 -0.4824  0.6760  0.1366
  404GLN     HA  508   6.742   5.094   7.294  0.2300 -1.6668 -0.2320
  404GLN     CB  509   6.727   4.913   7.410  0.3936  0.1348  0.3625
  404GLN    HB1  510   6.686   4.878   7.505  0.0925 -0.2310  0.1013
  404GLN    HB2  511   6.665   4.859   7.338 -0.5615 -1.5705  2.3626
  404GLN     CG  512   6.874   4.885   7.390  0.0035 -0.1322  0.1765
  404GLN    HG1  513   6.935   4.935   7.464  1.1440 -1.3049  0.0557
  404GLN    HG2  514   6.883   4.779   7.413 -2.2828 -0.1825  1.0912
  404GLN     CD  515   6.927   4.884   7.248 -0.1027 -0.5986  0.1721
  404GLN    OE1  516   6.854   4.911   7.157  0.2988 -0.3968  0.0986
  404GLN    NE2  517   7.052   4.851   7.224  0.1896  0.2686 -0.3292
  404GLN   HE21  518   7.115   4.837   7.301 -0.6233  0.8791  0.4611
  404GLN   HE22  519   7.082   4.843   7.128 -2.0837 -1.5901 -0.9831
  404GLN      C  520   6.536   5.066   7.356 -0.3909 -0.1608  0.4187
  404GLN      O  521   6.490   5.088   7.242  0.4602  0.0705  0.5621
  405GLN      N  522   6.451   5.046   7.453 -0.0488 -0.4796 -0.5534
  405GLN      H  523   6.496   5.043   7.543  2.0135  0.3683 -1.4998
  405GLN     CA  524   6.305   5.059   7.439  0.9348 -0.7582 -0.7440
  405GLN     HA  525   6.261   4.978   7.380 -1.1539  0.4089 -0.8979
  405GLN     CB  526   6.242   5.033   7.580  0.1248 -0.1393  0.3717
  405GLN    HB1  527   6.271   5.115   7.646  0.8020  0.5852 -0.7946
  405GLN    HB2  528   6.133   5.026   7.581  0.1536 -0.7299 -0.0377
  405GLN     CG  529   6.283   4.894   7.633 -0.4760 -0.7383  0.7893
  405GLN    HG1  530   6.265   4.833   7.544  1.9302 -0.1518 -0.1783
  405GLN    HG2  531   6.388   4.884   7.662 -0.4977  1.2821  1.7446
  405GLN     CD  532   6.210   4.834   7.751 -0.8266  0.2983 -0.6067
  405GLN    OE1  533   6.237   4.721   7.801 -0.0090 -0.4435  0.2167
  405GLN    NE2  534   6.124   4.902   7.820  0.2496 -0.0027  0.3772
  405GLN   HE21  535   6.112   5.002   7.812  0.5456 -0.0207 -0.3686
  405GLN   HE22  536   6.065   4.849   7.882 -0.6525 -0.9487 -1.2239
  405GLN      C  537   6.249   5.201   7.390 -0.4771  1.0033 -0.3279
  405GLN      O  538   6.156   5.202   7.316  0.3331  0.4567  0.0654
  406PHE      N  539   6.325   5.304   7.420  0.4956 -0.6074  0.0993
  406PHE      H  540   6.399   5.302   7.488  1.9500  1.3857 -1.3075
  406PHE     CA  541   6.321   5.439   7.357  0.3302 -0.4839 -0.3629
  406PHE     HA  542   6.230   5.477   7.404  0.9457 -0.9406  1.2623
  406PHE     CB  543   6.448   5.518   7.383  0.2980 -0.3972  0.1270
  406PHE    HB1  544   6.460   5.518   7.492 -0.7862 -0.0695  0.2605
  406PHE    HB2  545   6.535   5.461   7.351 -1.0991 -1.1986 -2.5207
  406PHE     CG  546   6.447   5.661   7.334  0.6227 -0.1299  0.0016
  406PHE    CD1  547   6.332   5.746   7.347 -0.1169  0.0512 -1.1133
  406PHE    HD1  548   6.235   5.707   7.373  0.0760  0.2820  0.0034
  406PHE    CD2  549   6.563   5.719   7.279 -0.5055 -0.0380  0.7320
  406PHE    HD2  550   6.654   5.662   7.267 -1.4201 -1.3319 -0.3657
  406PHE    CE1  551   6.343   5.886   7.310  0.5285 -0.5805  0.1663
  406PHE    HE1  552   6.262   5.958   7.312  1.3882  0.4258  2.9545
  406PHE    CE2  553   6.573   5.856   7.249 -0.1569  0.1213 -0.7301
  406PHE    HE2  554   6.661   5.896   7.202 -1.8203  2.5025 -2.0216
  406PHE     CZ  555   6.459   5.936   7.248  0.2604  1.0145 -0.7306
  406PHE     HZ  556   6.460   6.035   7.204 -0.6046  0.7801 -1.3070
  406PHE      C  557   6.293   5.440   7.209  0.5148  0.2216 -0.1859
  406PHE      O  558   6.178   5.472   7.170 -0.1394 -0.2165  0.3008
  407TYR      N  559   6.389   5.391   7.124  0.2081 -0.3607 -0.0047
  407TYR      H  560   6.468   5.340   7.163  0.8838  0.4159 -0.3306
  407TYR     CA  561   6.373   5.392   6.982 -0.2041 -0.1423 -0.3131
  407TYR     HA  562   6.340   5.490   6.948 -0.7011 -0.2053 -0.0362
  407TYR     CB  563   6.506   5.355   6.917 -0.6543 -0.4372 -0.0059
  407TYR    HB1  564   6.535   5.252   6.934 -3.1051 -1.4944 -1.6691
  407TYR    HB2  565   6.499   5.367   6.809 -0.6784 -0.9696 -0.0633
  407TYR     CG  566   6.630   5.439   6.949  0.0521  0.2510  0.2005
  407TYR    CD1  567   6.626   5.579   6.928  0.1309 -0.1860  0.2355
  407TYR    HD1  568   6.542   5.625   6.878  0.3395  0.9631  0.9049
  407TYR    CD2  569   6.750   5.372   6.997 -0.3839 -0.0845 -0.3169
  407TYR    HD2  570   6.755   5.264   7.000  0.8080 -0.0737 -1.2676
  407TYR    CE1  571   6.745   5.654   6.962  0.7227 -0.0247  0.1921
  407TYR    HE1  572   6.735   5.756   6.929 -0.4644 -0.0515  0.4052
  407TYR    CE2  573   6.868   5.457   7.009 -0.4288  0.5255 -0.6021
  407TYR    HE2  574   6.959   5.412   7.046 -0.3975 -0.3245 -1.6724
  407TYR     CZ  575   6.865   5.593   7.001  1.0229  0.1426 -0.7154
  407TYR     OH  576   6.978   5.670   7.030  0.0593 -0.4687  0.2263
  407TYR     HH  577   7.024   5.643   7.108  3.1784 -0.7276 -1.5177
  407TYR      C  578   6.269   5.286   6.939  0.0564 -0.1019  0.0898
  407TYR      O  579   6.207   5.311   6.831 -0.4043  0.2533  0.0299
  408ASP      N  580   6.237   5.177   7.012 -0.1008 -0.0757 -0.0097
  408ASP      H  581   6.307   5.149   7.079  0.6493  0.4388 -0.5664
  408ASP     CA  582   6.154   5.065   6.972  0.2613  0.7311 -0.2898
  408ASP     HA  583   6.175   5.043   6.867 -2.8686  2.1629 -1.3599
  408ASP     CB  584   6.181   4.939   7.061  0.2388 -0.5901 -0.3125
  408ASP    HB1  585   6.280   4.899   7.035 -0.4922 -2.0719 -0.9440
  408ASP    HB2  586   6.203   4.974   7.162  0.5726  1.8100 -1.1574
  408ASP     CG  587   6.074   4.829   7.076 -0.3773  0.2230  0.2733
  408ASP    OD1  588   6.078   4.736   6.994  0.5674 -0.2263  0.0185
  408ASP    OD2  589   5.990   4.838   7.169  0.0524  0.0518 -0.0402
  408ASP      C  590   6.003   5.103   6.978 -0.1887 -0.0353 -0.6170
  408ASP      O  591   5.937   5.097   6.876 -0.0381 -0.2728  0.7366
  409LEU      N  592   5.957   5.151   7.100 -0.1812  0.0465  0.3482
  409LEU      H  593   6.022   5.139   7.176  1.1267  0.0659 -0.7174
  409LEU     CA  594   5.824   5.218   7.113 -0.9336  0.6106 -0.0534
  409LEU     HA  595   5.743   5.149   7.091 -1.0775  1.1800 -1.4421
  409LEU     CB  596   5.811   5.251   7.264  0.0309 -0.9636  0.3894
  409LEU    HB1  597   5.904   5.298   7.296 -0.6482  0.4804  0.2878
  409LEU    HB2  598   5.734   5.327   7.278  2.3710  1.6421 -0.0311
  409LEU     CG  599   5.780   5.133   7.359 -0.0362  0.2372 -0.1040
  409LEU     HG  600   5.851   5.052   7.342 -0.6876  0.0720 -2.4055
  409LEU    CD1  601   5.815   5.173   7.502  0.0553 -0.3479 -0.0095
  409LEU   HD11  602   5.785   5.095   7.571  0.5756  0.1229  0.7571
  409LEU   HD12  603   5.919   5.196   7.526 -0.3632 -1.2646  3.0249
  409LEU   HD13  604   5.750   5.256   7.531  1.0632  0.7658 -0.7914
  409LEU    CD2  605   5.639   5.061   7.345 -0.6301  0.5653 -0.1925
  409LEU   HD21  606   5.558   5.133   7.337 -1.0969  0.3834  2.2118
  409LEU   HD22  607   5.631   5.010   7.248  0.1212 -0.0918  0.0730
  409LEU   HD23  608   5.628   4.986   7.422  0.1377 -1.9726 -2.3807
  409LEU      C  609   5.814   5.339   7.022 -0.5507  0.0973  0.1731
  409LEU      O  610   5.707   5.357   6.958 -0.5120  0.0976 -0.2382
  410LEU      N  611   5.913   5.426   6.997  0.0436  0.0708  0.1993
  410LEU      H  612   6.001   5.416   7.046  1.5405 -0.9198 -2.4679
  410LEU     CA  613   5.916   5.538   6.902 -0.6105 -0.2201 -0.4143
  410LEU     HA  614   5.837   5.606   6.934 -0.9845 -0.4120 -0.9311
  410LEU     CB  615   6.055   5.614   6.921 -0.0288 -0.2635 -0.0673
  410LEU    HB1  616   6.082   5.625   7.026 -0.1590  1.7047 -0.2036
  410LEU    HB2  617   6.141   5.556   6.888  0.3579  0.8059 -1.0131
  410LEU     CG  618   6.046   5.762   6.872 -0.2541 -0.6218 -0.1684
  410LEU     HG  619   5.985   5.764   6.781 -0.0239 -0.2513 -0.3160
  410LEU    CD1  620   5.995   5.858   6.977 -0.9179 -0.3907 -0.7544
  410LEU   HD11  621   5.988   5.954   6.926 -0.3794  0.1534  0.1635
  410LEU   HD12  622   5.901   5.822   7.017 -0.8823 -1.2405 -1.3890
  410LEU   HD13  623   6.063   5.872   7.061 -0.7584 -1.2882 -0.7267
  410LEU    CD2  624   6.178   5.805   6.822  0.5737 -0.5320  0.0773
  410LEU   HD21  625   6.219   5.727   6.758 -1.3422 -0.7124 -0.9973
  410LEU   HD22  626   6.180   5.899   6.767 -2.2263 -1.0055 -0.9762
  410LEU   HD23  627   6.257   5.810   6.897  0.3763  0.0301  0.2546
  410LEU      C  628   5.899   5.492   6.756 -0.2447  0.0841 -0.3876
  410LEU      O  629   5.796   5.516   6.691 -0.2926  0.2489 -0.2493
  411THR      N  630   6.007   5.438   6.700 -0.0811  0.2455  0.1179
  411THR      H  631   6.087   5.416   6.757  0.1652  0.3676 -0.1805
  411THR     CA  632   6.024   5.405   6.550  0.6637 -0.3239 -0.1886
  411THR     HA  633   6.005   5.493   6.489 -0.8292 -0.0502  0.6234
  411THR     CB  634   6.165   5.355   6.524  0.4349 -0.1330 -0.0349
  411THR     HB  635   6.176   5.341   6.416 -2.0399 -0.5804 -0.2801
  411THR    OG1  636   6.199   5.230   6.580 -0.3849 -0.0879 -0.4343
  411THR    HG1  637   6.188   5.246   6.673  1.2953 -2.9520  0.3559
  411THR    CG2  638   6.270   5.455   6.565  0.2883 -0.0628 -0.1315
  411THR   HG21  639   6.371   5.427   6.536 -1.0164 -2.4128 -2.7898
  411THR   HG22  640   6.252   5.551   6.516  0.4288 -0.2339 -0.5160
  411THR   HG23  641   6.263   5.480   6.671 -0.9237  1.7438 -0.5907
  411THR      C  642   5.916   5.309   6.493  0.4256  0.2373  0.2914
  411THR      O  643   5.855   5.344   6.387 -0.4410 -0.3957 -0.0277
  412GLY      N  644   5.861   5.221   6.573  0.6062 -0.1566 -0.1381
  412GLY      H  645   5.903   5.201   6.662 -0.4224  1.1793  0.6823
  412GLY     CA  646   5.748   5.131   6.532 -0.4047 -0.2993 -0.1374
  412GLY    HA1  647   5.749   5.104   6.427 -1.3848  0.3131 -0.3208
  412GLY    HA2  648   5.747   5.035   6.584 -1.2369 -0.6870 -0.8342
  412GLY      C  649   5.609   5.200   6.553  0.3907  0.1713  0.2727
  412GLY      O  650   5.507   5.148   6.499 -0.3843 -0.4169  0.8088
  413SER      N  651   5.601   5.308   6.630 -0.4941 -0.5741 -0.1256
  413SER      H  652   5.686   5.344   6.671  1.5359 -2.8058 -2.0586
  413SER     CA  653   5.482   5.392   6.628 -0.4531 -0.3638 -0.0982
  413SER     HA  654   5.394   5.335   6.596 -0.5723  0.1419 -0.6834
  413SER     CB  655   5.465   5.450   6.769 -0.0564  0.8220  0.5185
  413SER    HB1  656   5.564   5.487   6.796 -0.2285  3.0391 -1.6008
  413SER    HB2  657   5.389   5.528   6.769  0.1707  1.0574 -0.6068
  413SER     OG  658   5.439   5.339   6.857  0.2342 -0.4118  0.7291
  413SER     HG  659   5.521   5.324   6.902 -0.9729 -2.0237  2.5907
  413SER      C  660   5.499   5.499   6.524  0.2434 -0.2878 -0.3381
  413SER      O  661   5.400   5.532   6.457 -0.0719 -0.8343 -0.3612
  414MET      N  662   5.620   5.555   6.494 -0.0864 -0.1606  0.3659
  414MET      H  663   5.702   5.520   6.540 -0.8820 -2.8216 -0.0863
  414MET     CA  664   5.646   5.654   6.389  0.3106  0.0721  1.1377
  414MET     HA  665   5.582   5.741   6.401  1.9654  1.6219 -0.6517
  414MET     CB  666   5.791   5.695   6.387  0.1311  0.3174 -0.1938
  414MET    HB1  667   5.854   5.606   6.386 -2.6267 -1.7619 -0.1573
  414MET    HB2  668   5.825   5.748   6.298 -1.3871  1.3069 -0.2215
  414MET     CG  669   5.837   5.779   6.502  0.2180 -0.2754 -0.4231
  414MET    HG1  670   5.802   5.881   6.487  0.5240 -0.0415  0.3928
  414MET    HG2  671   5.792   5.751   6.597 -0.8636  2.0323 -0.1925
  414MET     SD  672   6.018   5.782   6.521 -0.1811 -0.2078 -0.0933
  414MET     CE  673   6.072   5.851   6.362 -0.0342  0.5259 -1.0025
  414MET    HE1  674   6.168   5.902   6.353 -1.5416  3.5273 -1.2862
  414MET    HE2  675   6.064   5.778   6.281  0.8833  2.2484 -2.7276
  414MET    HE3  676   6.018   5.942   6.336 -0.0266  0.1677 -2.3806
  414MET      C  677   5.595   5.612   6.245  0.0443  0.7401  0.0667
  414MET      O  678   5.525   5.685   6.183  0.0204 -0.3533  0.7992
  415GLU      N  679   5.633   5.494   6.199  0.6685  0.4817 -0.8003
  415GLU      H  680   5.684   5.431   6.260  2.0201  1.2346 -1.1231
  415GLU     CA  681   5.606   5.436   6.063 -0.0129  0.5080  0.0750
  415GLU     HA  682   5.672   5.487   5.992 -0.4891 -0.5898 -1.1869
  415GLU     CB  683   5.651   5.290   6.061  0.0441 -0.7683  0.2169
  415GLU    HB1  684   5.733   5.277   6.132 -1.2912 -0.6170  1.8382
  415GLU    HB2  685   5.581   5.230   6.118 -0.8735  1.1251  1.1481
  415GLU     CG  686   5.684   5.241   5.918  0.1404 -0.6068 -0.0800
  415GLU    HG1  687   5.660   5.322   5.849  1.5308 -2.7361 -3.2606
  415GLU    HG2  688   5.793   5.234   5.914  0.1951  0.0310  0.1171
  415GLU     CD  689   5.612   5.116   5.881  0.2431  0.0740  0.2789
  415GLU    OE1  690   5.624   5.011   5.945  0.4532  0.1416 -0.0270
  415GLU    OE2  691   5.553   5.118   5.773  0.7820  0.5652 -0.1415
  415GLU      C  692   5.463   5.460   6.014  1.1456 -0.6610  0.6365
  415GLU      O  693   5.436   5.482   5.895 -0.0474 -0.1202 -0.7604
  416ILE      N  694   5.359   5.445   6.099  0.1095  0.0999 -0.5226
  416ILE      H  695   5.385   5.436   6.196 -1.7933 -4.5062 -0.2276
  416ILE     CA  696   5.213   5.445   6.074  0.4699 -0.2723 -0.6223
  416ILE     HA  697   5.186   5.387   5.986  0.5781  0.0152 -0.8469
  416ILE     CB  698   5.149   5.365   6.199  0.3078  0.2305  0.0917
  416ILE     HB  699   5.181   5.422   6.287 -1.8072 -1.1519  1.8712
  416ILE    CG1  700   5.206   5.221   6.210 -0.1934  0.2191  0.0651
  416ILE   HG11  701   5.187   5.157   6.124  1.5254  1.0006 -0.9466
  416ILE   HG12  702   5.312   5.244   6.216 -0.4049  0.8093  2.0848
  416ILE    CG2  703   4.994   5.368   6.199 -0.2809  0.4665 -0.2359
  416ILE   HG21  704   4.954   5.336   6.102 -0.6416 -0.9692  0.3649
  416ILE   HG22  705   4.952   5.318   6.286 -3.1392  0.1584 -1.6699
  416ILE   HG23  706   4.967   5.472   6.217 -0.4950  0.5389 -0.9455
  416ILE     CD  707   5.162   5.143   6.341 -0.1440  0.1446  0.2154
  416ILE    HD1  708   5.213   5.048   6.357  0.4438  0.5868  0.9902
  416ILE    HD2  709   5.190   5.211   6.421 -0.1553 -0.0551  0.3876
  416ILE    HD3  710   5.054   5.131   6.351 -0.2441  1.7060  1.3115
  416ILE      C  711   5.160   5.591   6.066 -0.2384  0.6762 -0.6384
  416ILE      O  712   5.068   5.623   5.990  0.1561 -0.1516  0.0142
  417ILE      N  713   5.224   5.681   6.143 -0.3883 -0.0539  0.3381
  417ILE      H  714   5.301   5.644   6.197 -0.7458  0.2920  1.1109
  417ILE     CA  715   5.204   5.821   6.138 -0.2791 -0.8945 -1.1138
  417ILE     HA  716   5.098   5.847   6.142  0.0509  0.3808  0.9574
  417ILE     CB  717   5.274   5.887   6.268 -0.1707 -0.0482  0.5085
  417ILE     HB  718   5.382   5.891   6.255 -0.2703 -0.0199 -0.3293
  417ILE    CG1  719   5.215   5.813   6.390  0.3344 -0.1911 -0.1078
  417ILE   HG11  720   5.107   5.824   6.393  0.2909 -0.7076  0.7588
  417ILE   HG12  721   5.229   5.705   6.386 -2.0582 -0.7571  2.9687
  417ILE    CG2  722   5.236   6.035   6.268 -0.1103  0.0843  0.5260
  417ILE   HG21  723   5.277   6.084   6.180  1.4317  0.5096  1.4393
  417ILE   HG22  724   5.127   6.040   6.270 -0.0708  1.6977 -0.0859
  417ILE   HG23  725   5.282   6.092   6.349  0.0046  2.4390 -1.1015
  417ILE     CD  726   5.276   5.849   6.532  0.0380 -0.1551 -0.4305
  417ILE    HD1  727   5.263   5.768   6.604 -0.3384  0.1924 -0.1058
  417ILE    HD2  728   5.384   5.864   6.524  0.4779 -1.3033  2.0790
  417ILE    HD3  729   5.234   5.944   6.565 -0.6051 -0.5383 -0.1141
  417ILE      C  730   5.271   5.879   6.009 -0.7466  0.9216  0.0461
  417ILE      O  731   5.238   5.977   5.950 -0.4580 -0.0689 -0.1273
  418ARG      N  732   5.369   5.803   5.958  0.1862 -0.4137  0.3191
  418ARG      H  733   5.387   5.718   6.009 -1.1267 -0.3641  0.9076
  418ARG     CA  734   5.453   5.830   5.842 -0.0968 -0.1828 -0.1388
  418ARG     HA  735   5.456   5.933   5.806  0.5391  0.2273  1.0467
  418ARG     CB  736   5.593   5.775   5.862 -0.5423 -0.0842 -0.1148
  418ARG    HB1  737   5.618   5.806   5.964  0.2752  1.2371 -0.6864
  418ARG    HB2  738   5.597   5.666   5.856 -1.2692 -0.1074 -0.1577
  418ARG     CG  739   5.696   5.849   5.771 -0.2323  0.1423  0.4374
  418ARG    HG1  740   5.660   5.822   5.671 -2.0434  0.7128  0.8974
  418ARG    HG2  741   5.686   5.958   5.768  0.7479  0.2263 -0.3182
  418ARG     CD  742   5.842   5.803   5.791 -0.1254  1.1004 -0.5813
  418ARG    HD1  743   5.859   5.799   5.899 -1.6726 -1.3379 -0.3380
  418ARG    HD2  744   5.853   5.703   5.748 -0.1415  1.3371 -1.1421
  418ARG     NE  745   5.936   5.889   5.726 -0.5516  0.0668 -0.4699
  418ARG     HE  746   5.920   5.915   5.630 -1.0109  2.1319  0.1255
  418ARG     CZ  747   6.046   5.944   5.781 -0.4587 -0.0198  0.1219
  418ARG    NH1  748   6.086   5.916   5.908 -0.4885 -0.7063 -0.1318
  418ARG   HH11  749   6.057   5.838   5.965 -0.7811  0.1592  0.9201
  418ARG   HH12  750   6.170   5.958   5.944  0.6562 -2.4020 -0.6847
  418ARG    NH2  751   6.107   6.037   5.701 -0.2451 -0.1590  0.2799
  418ARG   HH21  752   6.083   6.034   5.603  1.0385 -1.3412 -0.0119
  418ARG   HH22  753   6.193   6.085   5.722 -0.0734 -0.8204  1.1036
  418ARG      C  754   5.388   5.752   5.718  0.3801 -0.2194  0.2112
  418ARG      O  755   5.453   5.739   5.613  0.0988 -0.0672 -0.4957
  419GLY      N  756   5.268   5.690   5.742  0.0502 -0.0413 -0.5142
  419GLY      H  757   5.234   5.712   5.834  0.5109  1.0242 -0.5748
  419GLY     CA  758   5.183   5.640   5.637  0.1023  0.9006 -0.2818
  419GLY    HA1  759   5.220   5.653   5.536  0.3899  0.5381 -0.2235
  419GLY    HA2  760   5.166   5.533   5.646 -1.0725  1.2566  3.2676
  419GLY      C  761   5.052   5.719   5.625 -0.1423  0.5922  0.2841
  419GLY      O  762   4.951   5.669   5.574 -0.0515  0.1125  0.6230
  420TRP      N  763   5.049   5.844   5.681 -0.8122 -0.1802 -0.1796
  420TRP      H  764   5.133   5.892   5.710 -1.3432  0.6259  0.0915
  420TRP     CA  765   4.918   5.912   5.713 -0.0769  1.1968 -0.1737
  420TRP     HA  766   4.842   5.838   5.736 -2.2772  2.8767 -1.5683
  420TRP     CB  767   4.941   6.006   5.835 -0.6047 -1.0690 -0.1518
  420TRP    HB1  768   4.982   5.950   5.919  2.2048  1.4728  0.3396
  420TRP    HB2  769   5.025   6.073   5.819  0.1147 -1.7462  0.6723
  420TRP     CG  770   4.836   6.103   5.879 -0.0638 -0.4621  0.6978
  420TRP    CD1  771   4.706   6.063   5.900  0.2724  0.6331  0.2313
  420TRP    HD1  772   4.670   5.965   5.876  2.1513  0.0909 -0.5947
  420TRP    CD2  773   4.844   6.239   5.923  0.0474 -0.0754 -0.0867
  420TRP    NE1  774   4.633   6.172   5.943  0.1152 -0.0137 -0.7045
  420TRP    HE1  775   4.542   6.152   5.982 -0.4414  0.9718 -1.4277
  420TRP    CE2  776   4.715   6.283   5.964  0.2230  0.0893 -0.7897
  420TRP    CE3  777   4.953   6.330   5.932 -0.9083  0.0714  0.1644
  420TRP    HE3  778   5.051   6.293   5.906 -1.0487 -0.1786 -0.0139
  420TRP    CZ2  779   4.686   6.417   5.991 -0.1025  0.3194  0.2044
  420TRP    HZ2  780   4.584   6.430   6.023  0.4128  1.7031  1.4106
  420TRP    CZ3  781   4.926   6.468   5.963  0.7169  0.5669  0.7626
  420TRP    HZ3  782   4.990   6.555   5.959  0.7092  0.5368 -0.3957
  420TRP    CH2  783   4.794   6.508   5.987 -1.0003  0.9749  0.0039
  420TRP    HH2  784   4.784   6.612   6.014  1.6659  1.6877 -1.3068
  420TRP      C  785   4.872   5.993   5.594 -0.2383 -0.2734  0.2427
  420TRP      O  786   4.748   5.981   5.551 -0.8956 -0.4963  0.0151
  421ALA      N  787   4.962   6.075   5.535 -0.4201  0.5970  0.4864
  421ALA      H  788   5.053   6.067   5.577 -0.7374 -3.1278  0.7525
  421ALA     CA  789   4.949   6.163   5.412  0.0010  0.1774 -0.7102
  421ALA     HA  790   4.876   6.237   5.446  0.0105  0.6999 -1.7760
  421ALA     CB  791   5.083   6.241   5.394  0.4596 -0.4866 -0.3860
  421ALA    HB1  792   5.072   6.318   5.317  3.1629  1.8004  1.3373
  421ALA    HB2  793   5.103   6.289   5.490 -1.0387  0.4068 -0.4884
  421ALA    HB3  794   5.167   6.181   5.360  1.4065  0.6777 -0.1609
  421ALA      C  795   4.888   6.094   5.288 -0.4166 -0.2398  0.0842
  421ALA      O  796   4.824   6.167   5.208  0.0942  0.6304 -0.0560
  422GLU      N  797   4.911   5.961   5.275 -0.1890  0.3513 -0.0136
  422GLU      H  798   4.979   5.922   5.339  0.6455 -0.2650 -1.2295
  422GLU     CA  799   4.857   5.871   5.172  0.1523  0.4423  0.0578
  422GLU     HA  800   4.899   5.914   5.081 -0.3146  1.9144  0.5074
  422GLU     CB  801   4.904   5.727   5.181  0.6463  0.5258  0.1896
  422GLU    HB1  802   5.004   5.715   5.222  0.9303 -0.8008 -0.8168
  422GLU    HB2  803   4.827   5.679   5.242 -1.3139  4.1326  0.8907
  422GLU     CG  804   4.902   5.656   5.048 -0.6359  0.8309 -0.0070
  422GLU    HG1  805   4.884   5.549   5.054 -2.2221  1.0542 -0.2894
  422GLU    HG2  806   4.823   5.695   4.984  0.8233  2.9653 -0.6151
  422GLU     CD  807   5.035   5.674   4.984 -0.0324 -0.2424 -0.7054
  422GLU    OE1  808   5.057   5.781   4.921  0.0472  0.5336  0.7099
  422GLU    OE2  809   5.124   5.590   5.002 -0.4767 -0.6175 -0.0056
  422GLU      C  810   4.705   5.875   5.161 -0.0456  0.4870  0.7009
  422GLU      O  811   4.651   5.873   5.047 -0.4957 -0.4145 -0.1637
  423LYS      N  812   4.640   5.891   5.275 -0.2251  0.3875 -0.1564
  423LYS      H  813   4.692   5.912   5.359  0.3541  2.6981 -1.0280
  423LYS     CA  814   4.493   5.873   5.276  0.0629 -0.7738 -0.2134
  423LYS     HA  815   4.459   5.812   5.193  0.4634 -1.4573  0.1129
  423LYS     CB  816   4.451   5.795   5.406  0.9118  0.1838  0.7449
  423LYS    HB1  817   4.471   5.858   5.493 -1.2591  0.6816  0.9564
  423LYS    HB2  818   4.342   5.796   5.398  1.0000  0.9674 -0.6344
  423LYS     CG  819   4.496   5.644   5.408  0.0659 -0.1097 -0.4678
  423LYS    HG1  820   4.604   5.637   5.414  0.1817  0.1993 -2.0274
  423LYS    HG2  821   4.449   5.596   5.494 -0.5372 -0.7798 -1.1522
  423LYS     CD  822   4.460   5.566   5.275  0.6305  0.0929 -0.1881
  423LYS    HD1  823   4.353   5.559   5.254  0.3425  2.2666  0.2677
  423LYS    HD2  824   4.498   5.622   5.189 -0.3581  0.5033 -0.3774
  423LYS     CE  825   4.524   5.428   5.278 -0.3891 -0.1900 -0.3291
  423LYS    HE1  826   4.630   5.443   5.297 -0.7165  0.0286  1.5211
  423LYS    HE2  827   4.480   5.384   5.368 -1.8337 -1.2821 -1.5154
  423LYS     NZ  828   4.514   5.354   5.152  0.1096 -0.3063 -0.6463
  423LYS    HZ1  829   4.563   5.267   5.166  1.3807  0.5368  0.3224
  423LYS    HZ2  830   4.414   5.339   5.142  0.2425 -1.8825  0.0279
  423LYS    HZ3  831   4.543   5.405   5.070 -2.0185  1.1225 -0.5961
  423LYS      C  832   4.429   6.015   5.274  0.4384 -0.2762 -0.4922
  423LYS      O  833   4.305   6.020   5.265 -1.0256 -0.2900 -0.1582
  424ILE      N  834   4.492   6.135   5.306 -0.0975  0.6000 -0.9518
  424ILE      H  835   4.593   6.132   5.316 -0.2438 -0.7607  0.6367
  424ILE     CA  836   4.421   6.258   5.331 -0.1045 -0.7401 -0.5106
  424ILE     HA  837   4.325   6.236   5.379 -1.6302  2.7147 -1.6351
  424ILE     CB  838   4.514   6.346   5.412 -0.2290  0.0732 -0.0074
  424ILE     HB  839   4.606   6.347   5.353 -1.0820  0.3600 -1.3899
  424ILE    CG1  840   4.538   6.295   5.552  0.1361  0.4242  0.6164
  424ILE   HG11  841   4.441   6.307   5.600 -0.6530 -0.8745 -0.5630
  424ILE   HG12  842   4.558   6.188   5.542  1.3356  0.6604  0.2908
  424ILE    CG2  843   4.457   6.488   5.436  0.6354  0.3899 -0.0294
  424ILE   HG21  844   4.518   6.552   5.499  0.9385 -0.9710  1.1205
  424ILE   HG22  845   4.432   6.532   5.340  0.5316 -1.4057 -0.8724
  424ILE   HG23  846   4.362   6.475   5.487  0.7008  1.0659  0.2657
  424ILE     CD  847   4.655   6.352   5.623  0.1248  0.2203 -0.5303
  424ILE    HD1  848   4.674   6.292   5.713 -3.1046 -0.4606 -0.1818
  424ILE    HD2  849   4.743   6.381   5.565  2.9924 -0.2350  3.1903
  424ILE    HD3  850   4.635   6.452   5.661  0.0807 -0.1448  0.4400
  424ILE      C  851   4.395   6.315   5.193 -0.1509 -0.2821 -0.0983
  424ILE      O  852   4.485   6.325   5.119 -0.8597  0.2917 -0.1785
  425PRO      N  853   4.273   6.364   5.161 -0.6402  0.2399 -0.2336
  425PRO     CA  854   4.244   6.439   5.036 -0.0490 -0.0378  0.2916
  425PRO     HA  855   4.271   6.379   4.949  1.3932  2.1378 -0.8530
  425PRO     CB  856   4.096   6.471   5.033  0.8255 -0.1172  0.3552
  425PRO    HB1  857   4.078   6.569   4.987  0.8323  0.3717  1.3642
  425PRO    HB2  858   4.048   6.392   4.976 -2.7353  1.4694  0.9000
  425PRO     CG  859   4.047   6.455   5.176  0.1609 -0.0451 -0.3594
  425PRO    HG1  860   4.027   6.550   5.226  1.0610 -1.3927  2.8059
  425PRO    HG2  861   3.949   6.408   5.175 -0.7545  1.7591 -0.3778
  425PRO     CD  862   4.156   6.374   5.248  0.4851 -0.2939 -0.1137
  425PRO    HD1  863   4.186   6.435   5.333  1.2329  1.0412 -1.2802
  425PRO    HD2  864   4.122   6.279   5.289 -1.3699  1.3295  2.4071
  425PRO      C  865   4.338   6.563   5.026  0.0450 -0.2449  0.3875
  425PRO      O  866   4.372   6.634   5.120 -0.0354 -0.1220 -0.2666
  426GLY      N  867   4.392   6.575   4.902 -0.4039  0.1198 -0.6002
  426GLY      H  868   4.369   6.503   4.835 -4.5741 -0.8156  1.4452
  426GLY     CA  869   4.470   6.691   4.854 -0.3788  0.4435 -0.2099
  426GLY    HA1  870   4.457   6.697   4.746  1.0489  0.8519 -0.3800
  426GLY    HA2  871   4.443   6.789   4.894  1.9452  0.0161  2.7653
  426GLY      C  872   4.620   6.686   4.868  0.9533  0.4081 -0.2010
  426GLY      O  873   4.696   6.754   4.798 -0.2360 -0.1721  0.2051
  427PHE      N  874   4.667   6.610   4.965 -0.1942 -0.1394  0.3409
  427PHE      H  875   4.605   6.573   5.035  0.1319  1.5648  1.5909
  427PHE     CA  876   4.813   6.580   4.976 -0.6093  0.4882  0.0179
  427PHE     HA  877   4.865   6.676   4.986 -0.8737  0.7717 -1.1401
  427PHE     CB  878   4.829   6.502   5.106  0.8880  0.0446 -0.0177
  427PHE    HB1  879   4.756   6.421   5.106  2.3002 -1.3161 -1.7546
  427PHE    HB2  880   4.928   6.457   5.102 -0.0162 -1.9790 -0.5841
  427PHE     CG  881   4.815   6.591   5.228 -0.0470  0.0232  0.4128
  427PHE    CD1  882   4.931   6.602   5.303 -0.7245  0.1217 -0.4896
  427PHE    HD1  883   5.018   6.541   5.283  0.3407  1.8643 -1.5106
  427PHE    CD2  884   4.694   6.660   5.272  0.4073  0.4466 -0.0185
  427PHE    HD2  885   4.603   6.654   5.214 -0.4385  1.7888  1.1091
  427PHE    CE1  886   4.928   6.682   5.425 -0.4744  0.8884  0.1910
  427PHE    HE1  887   5.015   6.699   5.486  1.5444  2.2034 -2.8209
  427PHE    CE2  888   4.692   6.734   5.395 -0.5040 -0.1302  0.1390
  427PHE    HE2  889   4.600   6.770   5.439 -0.0074 -0.4904  1.5296
  427PHE     CZ  890   4.814   6.741   5.464  0.0847  0.1822  0.6993
  427PHE     HZ  891   4.822   6.808   5.549  1.4966  0.7706  0.1296
  427PHE      C  892   4.877   6.507   4.857  0.9313 -0.0856  0.0207
  427PHE      O  893   4.994   6.517   4.828 -0.3265  0.4099 -0.3671
  428ALA      N  894   4.793   6.440   4.775 -0.2166  0.0229  0.2184
  428ALA      H  895   4.695   6.427   4.792 -0.8399 -0.0513 -2.9465
  428ALA     CA  896   4.832   6.371   4.652  0.1412 -0.6125  0.1215
  428ALA     HA  897   4.903   6.295   4.684 -0.4915 -1.5487 -0.6736
  428ALA     CB  898   4.710   6.295   4.583 -0.1346  0.1529  0.4116
  428ALA    HB1  899   4.623   6.357   4.564 -0.1815 -0.7622 -3.1379
  428ALA    HB2  900   4.735   6.243   4.490 -1.1537  2.1293 -1.0185
  428ALA    HB3  901   4.689   6.215   4.655 -0.0771 -1.5872 -1.4033
  428ALA      C  902   4.906   6.465   4.554 -0.0153  0.6330  0.0471
  428ALA      O  903   4.990   6.414   4.483 -0.4636 -0.4264  0.0771
  429ASP      N  904   4.873   6.597   4.561 -0.5733 -0.2966  0.3050
  429ASP      H  905   4.802   6.621   4.628  1.0525  1.2268  1.5744
  429ASP     CA  906   4.943   6.699   4.484 -0.1410 -0.5265 -0.3372
  429ASP     HA  907   4.907   6.683   4.382 -0.4120  0.1597 -0.3553
  429ASP     CB  908   4.881   6.833   4.530  0.1145 -0.0971  0.0355
  429ASP    HB1  909   4.772   6.819   4.531 -0.0882  1.3889  0.5438
  429ASP    HB2  910   4.907   6.865   4.631  1.6798 -2.0786  0.3204
  429ASP     CG  911   4.906   6.939   4.423  0.4022  0.5003 -0.0251
  429ASP    OD1  912   4.848   6.932   4.312 -0.4272 -0.2132  0.1363
  429ASP    OD2  913   4.985   7.032   4.451  0.3005  0.2858  0.0731
  429ASP      C  914   5.090   6.713   4.514 -0.4499  0.2878  0.1104
  429ASP      O  915   5.158   6.747   4.417  0.0824 -0.0956  0.3303
  430LEU      N  916   5.136   6.665   4.632 -0.0337 -0.0944 -0.4590
  430LEU      H  917   5.072   6.627   4.700 -0.2105  1.5013  0.3281
  430LEU     CA  918   5.272   6.643   4.662 -0.1632 -0.4767 -0.3922
  430LEU     HA  919   5.327   6.712   4.598 -0.4467 -0.0967 -0.2295
  430LEU     CB  920   5.312   6.686   4.805  0.8591  0.3835  0.0541
  430LEU    HB1  921   5.269   6.620   4.881  0.1196 -0.8616 -1.4084
  430LEU    HB2  922   5.418   6.664   4.820  0.7782 -0.2627 -0.3016
  430LEU     CG  923   5.294   6.828   4.837 -0.3132  0.0213 -0.2735
  430LEU     HG  924   5.350   6.878   4.759 -0.2770 -0.6253 -0.6654
  430LEU    CD1  925   5.147   6.886   4.830 -0.1191  0.5769 -0.2861
  430LEU   HD11  926   5.150   6.990   4.864  0.0330  0.8178 -1.0306
  430LEU   HD12  927   5.126   6.898   4.724  0.3574 -1.5352 -0.6540
  430LEU   HD13  928   5.066   6.836   4.883  0.8107 -0.8772 -0.1844
  430LEU    CD2  929   5.370   6.863   4.967  0.1460  0.1987  0.5717
  430LEU   HD21  930   5.348   6.967   4.990 -0.1790  0.0994  0.7061
  430LEU   HD22  931   5.325   6.799   5.042  0.7842 -1.8932 -0.7388
  430LEU   HD23  932   5.478   6.850   4.956 -0.0676 -1.0141 -0.3432
  430LEU      C  933   5.310   6.493   4.634  0.1364 -0.8433  0.5920
  430LEU      O  934   5.239   6.398   4.661 -0.0836 -0.4616 -0.3498
  431PRO      N  935   5.430   6.461   4.578  0.6213 -0.7931 -0.4113
  431PRO     CA  936   5.475   6.323   4.570 -0.1910 -0.5329 -0.0542
  431PRO     HA  937   5.398   6.256   4.531  0.0920 -0.2665 -1.0777
  431PRO     CB  938   5.600   6.336   4.476  0.7828 -0.5353 -0.1018
  431PRO    HB1  939   5.686   6.271   4.488 -0.2361 -2.1382 -1.1577
  431PRO    HB2  940   5.571   6.324   4.372 -3.1517 -0.4519  0.8317
  431PRO     CG  941   5.654   6.478   4.490  0.0766 -0.3723  0.6534
  431PRO    HG1  942   5.731   6.479   4.567  0.0356 -0.6006  0.6983
  431PRO    HG2  943   5.700   6.518   4.399  0.1811 -2.5198 -0.2896
  431PRO     CD  944   5.529   6.560   4.526  0.5127 -0.4550 -0.1038
  431PRO    HD1  945   5.568   6.619   4.610 -0.3870 -0.4331  0.3156
  431PRO    HD2  946   5.485   6.625   4.451  0.3752  2.7349  2.5084
  431PRO      C  947   5.518   6.282   4.713  0.3220 -0.0272 -0.4138
  431PRO      O  948   5.572   6.365   4.788 -0.2289 -0.0323  0.2637
  432LYS      N  949   5.512   6.150   4.741  0.0695  0.4323 -0.3525
  432LYS      H  950   5.470   6.078   4.684 -1.2750 -0.0760  1.1986
  432LYS     CA  951   5.551   6.090   4.869 -0.0503 -0.6946 -0.0981
  432LYS     HA  952   5.481   6.119   4.947  1.2649  0.1598  0.8006
  432LYS     CB  953   5.525   5.940   4.871  0.2874 -0.5371  0.0579
  432LYS    HB1  954   5.425   5.927   4.830 -0.2745  0.1191  1.1979
  432LYS    HB2  955   5.599   5.884   4.814  1.4081  0.9971 -0.0821
  432LYS     CG  956   5.523   5.873   5.009 -0.6220  0.1656 -0.0123
  432LYS    HG1  957   5.622   5.870   5.053 -0.4295  0.0688 -0.4518
  432LYS    HG2  958   5.464   5.936   5.076 -0.6046  0.0206  0.1377
  432LYS     CD  959   5.468   5.733   5.002  0.0603 -0.2511  0.4228
  432LYS    HD1  960   5.376   5.739   4.944 -0.2908 -1.1172  0.8779
  432LYS    HD2  961   5.534   5.671   4.942 -0.5782  0.8391 -1.5171
  432LYS     CE  962   5.433   5.672   5.134 -0.0274  0.3664  0.0920
  432LYS    HE1  963   5.509   5.646   5.208  0.5796 -1.1195 -1.0116
  432LYS    HE2  964   5.367   5.741   5.187 -1.0719 -1.2006  0.8969
  432LYS     NZ  965   5.359   5.546   5.125 -0.7062 -0.3395 -0.2986
  432LYS    HZ1  966   5.419   5.482   5.075  4.0953  1.6695  2.3143
  432LYS    HZ2  967   5.338   5.509   5.216  0.0841  0.0315  0.0370
  432LYS    HZ3  968   5.273   5.557   5.072 -0.4998  0.5367 -0.4639
  432LYS      C  969   5.697   6.122   4.905  0.2464 -0.5432 -0.2307
  432LYS      O  970   5.722   6.132   5.032  0.5039  0.2037 -0.5214
  433ALA      N  971   5.788   6.145   4.811 -0.0857 -0.4291  0.6968
  433ALA      H  972   5.757   6.139   4.715  0.0110  0.0469  0.6330
  433ALA     CA  973   5.925   6.187   4.831  0.3976 -0.0017  0.0966
  433ALA     HA  974   5.962   6.119   4.907 -2.4152 -1.0691  0.6078
  433ALA     CB  975   5.993   6.189   4.694 -1.0204  1.0335  0.2638
  433ALA    HB1  976   6.101   6.179   4.707 -1.0683 -0.1228 -0.0678
  433ALA    HB2  977   5.962   6.096   4.646  0.8415  1.2057 -1.3957
  433ALA    HB3  978   5.968   6.267   4.623 -0.8068 -0.5638 -1.6338
  433ALA      C  979   5.931   6.326   4.899 -0.2243 -0.1291 -0.0673
  433ALA      O  980   6.019   6.353   4.978 -0.0168 -0.0661 -0.5013
  434ASP      N  981   5.844   6.422   4.864 -0.0396 -0.2676 -0.1498
  434ASP      H  982   5.768   6.400   4.800 -2.2918  2.0600  1.5264
  434ASP     CA  983   5.823   6.553   4.927 -0.6244 -0.2442  0.3689
  434ASP     HA  984   5.921   6.596   4.946  1.4270 -4.2907 -0.1497
  434ASP     CB  985   5.748   6.647   4.830  0.2250  0.3888  0.1357
  434ASP    HB1  986   5.685   6.577   4.775 -0.2927  0.0631  1.1151
  434ASP    HB2  987   5.679   6.714   4.881  0.3263  2.0097 -1.7379
  434ASP     CG  988   5.842   6.724   4.742  0.1462 -0.0827  0.2839
  434ASP    OD1  989   5.818   6.846   4.719  0.0016 -0.2536 -0.2140
  434ASP    OD2  990   5.948   6.672   4.700 -0.8925  0.1458  0.0398
  434ASP      C  991   5.743   6.542   5.056  1.2340  1.0854 -0.3289
  434ASP      O  992   5.769   6.607   5.160  0.8203  0.3909 -0.1778
  435GLN      N  993   5.636   6.456   5.053  0.1554 -0.1112  0.2924
  435GLN      H  994   5.635   6.399   4.970  0.3468 -0.0904  0.2754
  435GLN     CA  995   5.548   6.434   5.170  0.8327  0.3380  0.2323
  435GLN     HA  996   5.518   6.534   5.200  3.3164  1.4163 -0.5690
  435GLN     CB  997   5.429   6.346   5.145 -0.5558  0.0423  0.2707
  435GLN    HB1  998   5.462   6.245   5.121 -1.9186 -0.3614  0.0196
  435GLN    HB2  999   5.388   6.313   5.241  1.7667 -1.2026  0.9316
  435GLN     CG 1000   5.316   6.391   5.050  0.2836  0.3983 -0.7240
  435GLN    HG1 1001   5.281   6.487   5.088  0.4333  0.4222 -0.6450
  435GLN    HG2 1002   5.349   6.421   4.951 -1.0792  3.9888 -0.2316
  435GLN     CD 1003   5.218   6.283   5.027 -0.5671  0.4953 -0.3405
  435GLN    OE1 1004   5.183   6.201   5.108 -0.2058  0.2138 -0.4466
  435GLN    NE2 1005   5.169   6.272   4.905  0.3385 -0.6500 -0.4515
  435GLN   HE21 1006   5.197   6.334   4.830  1.7280  1.1206  1.4097
  435GLN   HE22 1007   5.096   6.203   4.895 -0.0944 -0.2144 -0.3027
  435GLN      C 1008   5.617   6.383   5.296  0.0262 -0.2399 -0.1869
  435GLN      O 1009   5.604   6.431   5.408  0.4339 -0.0796  0.4116
  436ASP      N 1010   5.708   6.283   5.274  0.3964  0.0503  0.1104
  436ASP      H 1011   5.725   6.241   5.183  1.4154 -0.9868  0.7507
  436ASP     CA 1012   5.804   6.235   5.369 -0.5940 -0.3907  0.6430
  436ASP     HA 1013   5.743   6.209   5.455  2.5794 -3.2730  2.2648
  436ASP     CB 1014   5.883   6.112   5.312  0.3173 -0.4618 -0.6051
  436ASP    HB1 1015   5.824   6.051   5.244  1.8766 -0.8107 -1.6983
  436ASP    HB2 1016   5.973   6.142   5.259 -0.7034  1.9029 -1.1452
  436ASP     CG 1017   5.920   6.005   5.404 -0.1201  0.9125  0.4484
  436ASP    OD1 1018   5.843   5.911   5.418  0.5234 -0.0465  0.0339
  436ASP    OD2 1019   6.029   6.004   5.458 -0.2677  0.1156  0.0022
  436ASP      C 1020   5.913   6.335   5.415 -0.1622  0.4432 -0.0649
  436ASP      O 1021   5.948   6.343   5.532  0.2361 -0.4964  0.8400
  437LEU      N 1022   5.966   6.414   5.327 -0.2001  0.0972 -0.1198
  437LEU      H 1023   5.950   6.405   5.228  1.5807  1.3982 -0.5748
  437LEU     CA 1024   6.051   6.524   5.355 -0.2345 -0.0657 -0.4088
  437LEU     HA 1025   6.144   6.492   5.402  0.1316  1.8466  0.2581
  437LEU     CB 1026   6.095   6.589   5.219  0.4743  0.6102  0.1594
  437LEU    HB1 1027   6.042   6.546   5.134  1.5001  0.2681 -0.3151
  437LEU    HB2 1028   6.069   6.695   5.217  1.5025  0.8680 -0.0964
  437LEU     CG 1029   6.248   6.584   5.201 -0.0260 -0.1261 -0.1301
  437LEU     HG 1030   6.284   6.488   5.239 -0.9295 -0.2232  0.5184
  437LEU    CD1 1031   6.295   6.601   5.059 -0.0976 -0.4136 -0.9631
  437LEU   HD11 1032   6.396   6.642   5.058 -0.5390  1.1279  2.6323
  437LEU   HD12 1033   6.282   6.509   5.001 -4.5613 -1.0598  0.6611
  437LEU   HD13 1034   6.242   6.681   5.007 -0.0299  0.2153 -0.0938
  437LEU    CD2 1035   6.332   6.671   5.301 -0.3809  0.0500  0.2932
  437LEU   HD21 1036   6.307   6.776   5.288 -2.0220 -0.3735 -0.2572
  437LEU   HD22 1037   6.306   6.648   5.405  0.7606  0.6318  0.7234
  437LEU   HD23 1038   6.439   6.658   5.285 -0.7429 -0.6310 -1.9508
  437LEU      C 1039   6.000   6.637   5.449  0.0342 -0.5025  0.4019
  437LEU      O 1040   6.075   6.696   5.528  0.5391 -0.9297  0.4584
  438LEU      N 1041   5.867   6.657   5.446  0.7535  0.6152 -0.3669
  438LEU      H 1042   5.817   6.606   5.375  1.8985 -2.7956  1.0497
  438LEU     CA 1043   5.797   6.744   5.545  0.0312 -0.2459 -0.4404
  438LEU     HA 1044   5.859   6.834   5.553  0.9904 -0.8982 -0.4058
  438LEU     CB 1045   5.651   6.777   5.508  0.2307 -0.0399  0.2716
  438LEU    HB1 1046   5.604   6.680   5.489 -0.9666  0.6093 -0.1976
  438LEU    HB2 1047   5.606   6.816   5.599  0.4830  1.6764 -0.3030
  438LEU     CG 1048   5.640   6.886   5.400 -0.0606  0.7128 -0.2362
  438LEU     HG 1049   5.722   6.876   5.329 -1.6921  1.5349 -2.3631
  438LEU    CD1 1050   5.507   6.870   5.317  0.4271  0.4591  0.3886
  438LEU   HD11 1051   5.415   6.855   5.372  0.9194 -1.0710  0.8545
  438LEU   HD12 1052   5.494   6.943   5.237 -2.3514 -0.9166 -0.5784
  438LEU   HD13 1053   5.521   6.776   5.262 -0.7150 -0.7545  2.0777
  438LEU    CD2 1054   5.654   7.026   5.466 -0.2856 -0.0526 -0.2695
  438LEU   HD21 1055   5.736   7.025   5.538  0.0570  1.0815 -0.6169
  438LEU   HD22 1056   5.668   7.108   5.395 -0.7964  0.6823  0.4524
  438LEU   HD23 1057   5.570   7.045   5.533  0.5840  0.4682  0.7087
  438LEU      C 1058   5.800   6.674   5.683 -0.1444 -0.5699 -0.5635
  438LEU      O 1059   5.830   6.734   5.786  0.2759  0.1444 -0.1275
  439PHE      N 1060   5.771   6.544   5.685 -0.2339  0.3089  0.3303
  439PHE      H 1061   5.758   6.499   5.596  1.4017  2.7713 -1.2713
  439PHE     CA 1062   5.770   6.466   5.810  0.8887  0.3159 -0.2239
  439PHE     HA 1063   5.703   6.512   5.882  0.9964  1.1358 -0.6297
  439PHE     CB 1064   5.719   6.325   5.778 -0.1514  0.7305  0.5579
  439PHE    HB1 1065   5.625   6.330   5.723  0.0597  0.4194  0.1573
  439PHE    HB2 1066   5.782   6.276   5.704 -2.4069 -2.0608  0.3087
  439PHE     CG 1067   5.694   6.228   5.889  0.3613  0.1358 -0.0109
  439PHE    CD1 1068   5.804   6.156   5.937 -0.5037  0.1155  0.8962
  439PHE    HD1 1069   5.897   6.172   5.885 -0.0500  2.3319  2.2321
  439PHE    CD2 1070   5.577   6.219   5.959  0.0413 -0.7429 -0.2669
  439PHE    HD2 1071   5.498   6.289   5.936  2.2777  2.1342  0.2556
  439PHE    CE1 1072   5.798   6.070   6.046  0.0014  0.4215 -0.0343
  439PHE    HE1 1073   5.884   6.012   6.078  1.2919  1.1984 -1.9282
  439PHE    CE2 1074   5.566   6.141   6.079  0.3562  0.3949  0.2487
  439PHE    HE2 1075   5.477   6.137   6.140  0.0686 -0.5885 -0.2061
  439PHE     CZ 1076   5.680   6.060   6.119 -0.4313 -0.7536 -0.7202
  439PHE     HZ 1077   5.682   5.998   6.208 -0.2930  0.3081  0.0462
  439PHE      C 1078   5.908   6.459   5.887  0.0660  0.0363  0.2335
  439PHE      O 1079   5.906   6.470   6.011  0.6325 -0.1848  0.3233
  440GLU      N 1080   6.020   6.440   5.808  0.4559 -0.5545 -0.5239
  440GLU      H 1081   6.007   6.430   5.708  0.0553 -0.0699 -0.5261
  440GLU     CA 1082   6.161   6.426   5.848  0.0736  0.4107  0.0381
  440GLU     HA 1083   6.178   6.336   5.906  2.4899  1.0725  0.4712
  440GLU     CB 1084   6.236   6.435   5.709 -0.3334 -0.0754 -0.2239
  440GLU    HB1 1085   6.180   6.398   5.623 -1.2489 -0.9280  0.7195
  440GLU    HB2 1086   6.257   6.536   5.674  0.7473  0.7703  2.6085
  440GLU     CG 1087   6.376   6.369   5.706  0.6468 -0.1381 -0.3398
  440GLU    HG1 1088   6.428   6.414   5.621  0.7047  1.5795  0.5856
  440GLU    HG2 1089   6.429   6.411   5.791 -0.7347  2.1978 -0.5536
  440GLU     CD 1090   6.367   6.220   5.686  0.6605  0.0591 -0.8112
  440GLU    OE1 1091   6.336   6.139   5.781 -0.4405 -0.6365  0.2000
  440GLU    OE2 1092   6.380   6.175   5.570 -0.6019  0.2569 -0.5969
  440GLU      C 1093   6.213   6.541   5.944  0.7184 -0.2976  0.9370
  440GLU      O 1094   6.321   6.532   6.002  0.8854 -0.0122  0.0081
  441SER      N 1095   6.136   6.650   5.962  0.0676  0.0340 -0.1596
  441SER      H 1096   6.048   6.659   5.914  0.3148  2.2697 -0.2871
  441SER     CA 1097   6.163   6.755   6.071 -1.2055  0.2712  0.4422
  441SER     HA 1098   6.227   6.705   6.143  0.2907  2.0621  0.4163
  441SER     CB 1099   6.253   6.865   6.021  0.0774 -0.2969  0.0863
  441SER    HB1 1100   6.256   6.922   6.114 -0.5762 -2.6383  1.6425
  441SER    HB2 1101   6.352   6.826   5.995  0.1801  1.7608 -3.1104
  441SER     OG 1102   6.196   6.936   5.912 -0.0172 -0.4627  0.4303
  441SER     HG 1103   6.211   6.891   5.830  4.9441 -0.0571  0.7613
  441SER      C 1104   6.040   6.790   6.161 -0.2891 -0.1655  0.2178
  441SER      O 1105   6.040   6.889   6.233 -0.5443 -0.3317 -0.1859
  442ALA      N 1106   5.935   6.710   6.158  0.5150  0.9539  0.1276
  442ALA      H 1107   5.946   6.633   6.094  1.4849  1.4258 -0.2902
  442ALA     CA 1108   5.813   6.736   6.236 -0.4405  0.3134 -0.7075
  442ALA     HA 1109   5.829   6.798   6.324  0.5093  1.7939 -1.8793
  442ALA     CB 1110   5.701   6.801   6.151 -0.2968 -1.0562  0.6241
  442ALA    HB1 1111   5.731   6.899   6.115  1.6473 -1.5135  0.8675
  442ALA    HB2 1112   5.676   6.744   6.061  0.3269 -0.2240 -0.0900
  442ALA    HB3 1113   5.614   6.814   6.215  0.3555 -0.3309  1.3809
  442ALA      C 1114   5.749   6.610   6.304 -0.4870  0.0905 -0.0279
  442ALA      O 1115   5.641   6.605   6.346 -0.0062  0.3342 -0.4984
  443PHE      N 1116   5.828   6.508   6.311  0.0101  0.5220 -0.5217
  443PHE      H 1117   5.927   6.525   6.305  0.3451 -1.2009 -0.5068
  443PHE     CA 1118   5.784   6.369   6.350  0.0602 -0.0630 -0.1024
  443PHE     HA 1119   5.693   6.347   6.294 -1.4309 -1.1084  2.5268
  443PHE     CB 1120   5.894   6.264   6.316  0.0734 -0.3271 -0.4227
  443PHE    HB1 1121   5.846   6.171   6.345 -0.6439 -0.0996 -0.8420
  443PHE    HB2 1122   5.913   6.261   6.208 -0.5369  1.3551 -0.6096
  443PHE     CG 1123   6.028   6.279   6.374 -0.1412 -0.4818  0.3978
  443PHE    CD1 1124   6.122   6.369   6.317 -0.4109 -0.0432  0.2444
  443PHE    HD1 1125   6.084   6.433   6.239 -1.7611 -1.1115 -0.0168
  443PHE    CD2 1126   6.069   6.188   6.480  0.1696 -0.1508  0.6465
  443PHE    HD2 1127   5.996   6.125   6.529  1.1975 -1.6274  0.3582
  443PHE    CE1 1128   6.257   6.366   6.362  0.1290 -0.2088 -0.4181
  443PHE    HE1 1129   6.324   6.433   6.310  0.5001  1.3547  1.8966
  443PHE    CE2 1130   6.197   6.185   6.525 -0.3567 -0.9282  0.1239
  443PHE    HE2 1131   6.224   6.114   6.602 -0.1257 -0.6045  0.3424
  443PHE     CZ 1132   6.295   6.269   6.461 -0.0849 -0.9151 -0.2575
  443PHE     HZ 1133   6.394   6.266   6.503 -0.9412 -0.3312  1.8880
  443PHE      C 1134   5.746   6.350   6.492 -0.8355  0.4741 -0.7384
  443PHE      O 1135   5.661   6.273   6.523  0.2499  0.1484 -0.2084
  444LEU      N 1136   5.800   6.438   6.587 -0.3618  0.2679  0.0483
  444LEU      H 1137   5.874   6.497   6.553  0.0412 -0.8093 -1.0511
  444LEU     CA 1138   5.782   6.441   6.730  0.6015 -0.2440 -0.4354
  444LEU     HA 1139   5.762   6.349   6.784 -0.5327 -1.8326 -3.3309
  444LEU     CB 1140   5.910   6.492   6.789 -0.2772  0.0297  0.5358
  444LEU    HB1 1141   5.936   6.585   6.739 -1.4233 -0.3792 -0.8971
  444LEU    HB2 1142   5.899   6.525   6.892  3.3827 -1.0016  1.3958
  444LEU     CG 1143   6.036   6.403   6.786 -0.3113  0.0761 -0.2778
  444LEU     HG 1144   6.069   6.386   6.683 -0.9228 -0.3025 -0.4136
  444LEU    CD1 1145   6.148   6.466   6.868  0.5832 -0.0688 -0.4769
  444LEU   HD11 1146   6.116   6.496   6.968 -0.4196  0.4846 -0.9470
  444LEU   HD12 1147   6.229   6.397   6.892  1.4964  0.2118 -2.5420
  444LEU   HD13 1148   6.190   6.557   6.827 -3.9473  2.6536  0.2320
  444LEU    CD2 1149   6.006   6.256   6.830  0.4750 -0.1724 -0.3932
  444LEU   HD21 1150   6.100   6.201   6.833 -0.3187 -1.5471  0.9016
  444LEU   HD22 1151   5.960   6.262   6.929 -0.2396  2.5511 -0.8040
  444LEU   HD23 1152   5.930   6.219   6.761 -2.3545  0.5466  2.1168
  444LEU      C 1153   5.662   6.534   6.752  0.0667  0.0959  0.3103
  444LEU      O 1154   5.586   6.508   6.847 -0.0125 -0.4826  0.0757
  445GLU      N 1155   5.639   6.631   6.661  0.2574  0.2317 -0.3344
  445GLU      H 1156   5.695   6.649   6.579  0.2223 -0.0300 -0.4152
  445GLU     CA 1157   5.525   6.727   6.669 -0.1068  0.7219 -0.0647
  445GLU     HA 1158   5.512   6.774   6.767  2.0233 -0.5648  0.9018
  445GLU     CB 1159   5.557   6.851   6.577  0.1759 -0.2916 -0.3570
  445GLU    HB1 1160   5.548   6.826   6.471 -1.2932 -0.1013 -0.2949
  445GLU    HB2 1161   5.475   6.920   6.597  0.1903  0.1661 -1.7809
  445GLU     CG 1162   5.698   6.913   6.603 -0.0632 -0.5064 -0.3289
  445GLU    HG1 1163   5.700   6.938   6.709 -1.6164 -1.3578 -0.0627
  445GLU    HG2 1164   5.778   6.841   6.587  0.8321  0.1723  0.8946
  445GLU     CD 1165   5.732   7.042   6.532  0.5655 -0.2261 -0.2219
  445GLU    OE1 1166   5.634   7.113   6.493  0.3809 -0.0322 -0.2114
  445GLU    OE2 1167   5.849   7.084   6.524 -0.3141  0.3602 -0.0632
  445GLU      C 1168   5.390   6.652   6.627 -0.2272  0.3311 -0.9627
  445GLU      O 1169   5.286   6.669   6.691  0.2932 -0.1634  0.1176
  446LEU      N 1170   5.399   6.554   6.538  0.0485  0.0554  0.1871
  446LEU      H 1171   5.476   6.561   6.473 -1.9498  3.2322 -2.1244
  446LEU     CA 1172   5.290   6.479   6.483 -0.0383  0.0179 -0.8546
  446LEU     HA 1173   5.197   6.535   6.496 -0.4561 -0.9276  0.3611
  446LEU     CB 1174   5.331   6.427   6.348  0.2094 -0.3628 -0.2157
  446LEU    HB1 1175   5.424   6.370   6.354  0.3137 -0.0744  1.2845
  446LEU    HB2 1176   5.268   6.350   6.305  1.1448 -0.3226 -1.7292
  446LEU     CG 1177   5.335   6.549   6.241  0.3097 -0.1721  0.3403
  446LEU     HG 1178   5.397   6.628   6.283 -0.8126  1.0415 -0.2291
  446LEU    CD1 1179   5.390   6.494   6.107  0.5447 -0.7508 -0.3288
  446LEU   HD11 1180   5.483   6.443   6.134  0.4605 -0.6527  0.1644
  446LEU   HD12 1181   5.329   6.425   6.050 -3.0864  1.4774  0.5585
  446LEU   HD13 1182   5.418   6.571   6.036 -1.0039  0.5994  0.4631
  446LEU    CD2 1183   5.199   6.608   6.220 -0.0865 -0.3220 -0.1179
  446LEU   HD21 1184   5.226   6.698   6.165 -0.7685  0.1388  0.2819
  446LEU   HD22 1185   5.130   6.548   6.160  0.0605 -0.4870 -0.1249
  446LEU   HD23 1186   5.152   6.642   6.312 -2.9931 -0.2381 -1.5164
  446LEU      C 1187   5.270   6.360   6.576  0.2861  0.6996 -0.0534
  446LEU      O 1188   5.160   6.304   6.587 -0.6024  0.2720  0.1486
  447PHE      N 1189   5.373   6.314   6.643  0.4843  0.1986  0.3719
  447PHE      H 1190   5.455   6.370   6.627  0.2194  0.5783  0.3455
  447PHE     CA 1191   5.372   6.218   6.759 -0.4554  0.4432 -0.0917
  447PHE     HA 1192   5.317   6.129   6.729 -0.7689  0.6825 -0.2253
  447PHE     CB 1193   5.518   6.174   6.789  0.0514 -0.2587 -0.0274
  447PHE    HB1 1194   5.556   6.125   6.700  0.1780  1.5853 -1.0382
  447PHE    HB2 1195   5.580   6.258   6.822  0.6269 -1.1321  1.1751
  447PHE     CG 1196   5.528   6.051   6.878  0.3465  0.1035 -0.8298
  447PHE    CD1 1197   5.588   6.052   7.008 -0.3007  0.3699 -0.1590
  447PHE    HD1 1198   5.633   6.147   7.035  1.5228 -1.0519  2.1822
  447PHE    CD2 1199   5.473   5.928   6.832 -0.5446  0.1886  0.4906
  447PHE    HD2 1200   5.426   5.930   6.735  2.8992 -0.4118 -1.3583
  447PHE    CE1 1201   5.596   5.936   7.090 -0.2662 -0.5786  0.5909
  447PHE    HE1 1202   5.636   5.944   7.190  0.6638  0.8141  0.1421
  447PHE    CE2 1203   5.488   5.807   6.906 -0.3355  0.6056  0.1309
  447PHE    HE2 1204   5.449   5.714   6.868  1.1140  0.3501 -0.8490
  447PHE     CZ 1205   5.542   5.812   7.041  0.6061  0.0127  0.2657
  447PHE     HZ 1206   5.549   5.720   7.097 -0.8817 -0.2905 -0.0150
  447PHE      C 1207   5.306   6.265   6.887 -0.0299  0.5488  1.2613
  447PHE      O 1208   5.214   6.197   6.937 -0.9872 -0.1824 -0.3059
  448VAL      N 1209   5.333   6.392   6.929  0.3383  0.7324  0.0225
  448VAL      H 1210   5.410   6.438   6.882  1.9616 -0.9568  0.8702
  448VAL     CA 1211   5.254   6.467   7.027 -0.1250  0.6736  0.3185
  448VAL     HA 1212   5.255   6.402   7.115 -1.7445  0.6386  0.3296
  448VAL     CB 1213   5.327   6.589   7.075 -1.1708  0.4655 -0.2800
  448VAL     HB 1214   5.337   6.647   6.983 -0.8544 -1.1091 -1.2814
  448VAL    CG1 1215   5.246   6.684   7.171 -0.1641 -0.8226  0.4976
  448VAL   HG11 1216   5.227   6.650   7.273  0.1055 -0.4872  0.6606
  448VAL   HG12 1217   5.302   6.776   7.190 -1.3590  0.0552 -0.1323
  448VAL   HG13 1218   5.153   6.721   7.129 -0.2588  0.3387  1.6661
  448VAL    CG2 1219   5.468   6.563   7.142  0.6715  0.1880 -0.5687
  448VAL   HG21 1220   5.461   6.569   7.250  1.4509  0.9197 -0.5502
  448VAL   HG22 1221   5.519   6.472   7.110 -0.0860  0.5211 -2.9476
  448VAL   HG23 1222   5.528   6.649   7.113 -0.2852  1.3358  0.6964
  448VAL      C 1223   5.112   6.484   6.989 -0.3574  0.0005 -0.1285
  448VAL      O 1224   5.019   6.451   7.064  0.1552 -0.2143 -0.2733
  449LEU      N 1225   5.088   6.538   6.865 -0.8375 -0.4376 -0.0323
  449LEU      H 1226   5.170   6.576   6.819 -1.2648  2.5222  1.3860
  449LEU     CA 1227   4.962   6.559   6.800 -0.9018  0.7884 -1.2961
  449LEU     HA 1228   4.894   6.605   6.872  0.8149  1.6336 -0.1740
  449LEU     CB 1229   4.958   6.658   6.683  0.2446 -0.1521  0.1032
  449LEU    HB1 1230   5.024   6.629   6.601 -1.1146 -0.5841 -0.8637
  449LEU    HB2 1231   4.863   6.644   6.632  0.9253 -0.4355 -1.1251
  449LEU     CG 1232   4.987   6.802   6.730 -0.0547  0.5751 -0.1084
  449LEU     HG 1233   5.071   6.776   6.795  0.4707 -2.2487 -1.7473
  449LEU    CD1 1234   5.028   6.899   6.618  0.0167  0.5506 -0.3354
  449LEU   HD11 1235   4.947   6.908   6.546  0.0113 -0.2984 -0.4528
  449LEU   HD12 1236   5.069   6.991   6.659  2.1674 -0.6108  0.2882
  449LEU   HD13 1237   5.113   6.856   6.563 -0.9708 -1.6239 -0.2678
  449LEU    CD2 1238   4.881   6.862   6.815  0.1450  0.8560 -0.0876
  449LEU   HD21 1239   4.889   6.967   6.844 -1.1325  0.8384  0.4078
  449LEU   HD22 1240   4.786   6.851   6.762  0.5643  1.0946 -0.8977
  449LEU   HD23 1241   4.868   6.817   6.913  0.1420 -0.8376 -0.8401
  449LEU      C 1242   4.876   6.428   6.770 -0.5539  0.0105 -0.3730
  449LEU      O 1243   4.764   6.443   6.723  0.5192 -0.0929  0.2483
  450ARG      N 1244   4.927   6.308   6.801 -0.4331  0.6053  0.3173
  450ARG      H 1245   5.023   6.295   6.830  0.8008  0.2426 -3.3916
  450ARG     CA 1246   4.855   6.178   6.801  0.3802  0.1592 -0.8339
  450ARG     HA 1247   4.763   6.200   6.748  0.5137 -0.4822 -1.3499
  450ARG     CB 1248   4.943   6.067   6.734  0.0944  0.3728 -0.2657
  450ARG    HB1 1249   4.995   6.108   6.647 -1.7898  3.2370 -0.1743
  450ARG    HB2 1250   5.026   6.035   6.797 -0.4175  0.5647  0.5266
  450ARG     CG 1251   4.863   5.951   6.673 -0.1463  0.1164  0.1811
  450ARG    HG1 1252   4.923   5.859   6.674  0.7179  0.6642  2.0283
  450ARG    HG2 1253   4.774   5.936   6.734  0.1850 -0.3870  0.5570
  450ARG     CD 1254   4.806   5.975   6.530 -0.1580  0.0339  0.1218
  450ARG    HD1 1255   4.725   6.047   6.519 -0.4566 -0.3140  0.0338
  450ARG    HD2 1256   4.884   6.004   6.460 -1.0802 -1.5629 -1.6570
  450ARG     NE 1257   4.772   5.839   6.469  0.4624 -0.3023 -0.0574
  450ARG     HE 1258   4.716   5.782   6.530  1.1113 -0.6996  0.1724
  450ARG     CZ 1259   4.778   5.798   6.342 -0.9685  0.7123  0.9477
  450ARG    NH1 1260   4.819   5.884   6.242 -0.0368 -0.2868  0.4888
  450ARG   HH11 1261   4.837   5.983   6.250  1.1832 -0.4091 -0.4270
  450ARG   HH12 1262   4.807   5.852   6.147 -0.9815  3.0377 -0.6419
  450ARG    NH2 1263   4.746   5.671   6.316  0.2341 -0.3956  0.2343
  450ARG   HH21 1264   4.699   5.614   6.385  0.6459  0.1113  0.9410
  450ARG   HH22 1265   4.747   5.630   6.223  0.1985  0.1376 -0.0028
  450ARG      C 1266   4.814   6.148   6.950 -0.6008  0.1267 -0.5440
  450ARG      O 1267   4.701   6.100   6.976 -0.0796 -0.5151 -0.7425
  451LEU      N 1268   4.915   6.158   7.044  0.6183  0.9613 -0.2510
  451LEU      H 1269   5.009   6.176   7.013  0.6416  1.5113  0.1333
  451LEU     CA 1270   4.909   6.115   7.185 -0.6361 -0.8588  0.0233
  451LEU     HA 1271   4.866   6.015   7.189 -0.5181 -0.8749  1.3377
  451LEU     CB 1272   5.048   6.113   7.254 -0.1145  0.1020 -1.1058
  451LEU    HB1 1273   5.102   6.202   7.222 -0.2617  0.7771  0.4506
  451LEU    HB2 1274   5.039   6.111   7.362 -0.9525 -0.6804 -1.1731
  451LEU     CG 1275   5.142   5.996   7.215  0.5276  0.4485  0.3577
  451LEU     HG 1276   5.156   5.982   7.108 -0.0314 -0.5801  0.4144
  451LEU    CD1 1277   5.280   6.028   7.266 -0.3356  0.5717  0.1849
  451LEU   HD11 1278   5.341   5.939   7.255 -1.1870  0.1156 -0.9945
  451LEU   HD12 1279   5.325   6.097   7.194 -1.1783 -0.0063 -0.9332
  451LEU   HD13 1280   5.283   6.066   7.368 -0.1622  3.3550 -0.7594
  451LEU    CD2 1281   5.108   5.854   7.267 -0.2321  0.1073 -0.0726
  451LEU   HD21 1282   5.100   5.856   7.376  0.0228 -2.5492  0.0663
  451LEU   HD22 1283   5.014   5.816   7.227 -0.8697  2.0298 -0.4968
  451LEU   HD23 1284   5.176   5.783   7.220 -2.0808 -0.1024 -2.6771
  451LEU      C 1285   4.805   6.194   7.268  0.3803 -0.2054  0.9050
  451LEU      O 1286   4.733   6.141   7.351  0.2649  0.4120  0.4507
  452ALA      N 1287   4.769   6.316   7.217 -0.4912 -0.5406 -0.3977
  452ALA      H 1288   4.837   6.359   7.156  2.1373 -1.7882  1.4439
  452ALA     CA 1289   4.663   6.407   7.268 -0.3500  0.0397  0.1942
  452ALA     HA 1290   4.673   6.435   7.373  0.6044 -0.9984  0.4008
  452ALA     CB 1291   4.690   6.544   7.199  0.7720 -0.8745  0.5655
  452ALA    HB1 1292   4.621   6.618   7.237 -1.5981 -1.7775 -1.7342
  452ALA    HB2 1293   4.794   6.572   7.215  0.9350 -1.5073  0.6654
  452ALA    HB3 1294   4.683   6.545   7.091  0.6574 -0.3737  0.5756
  452ALA      C 1295   4.522   6.353   7.255 -0.4446  0.6457  0.1794
  452ALA      O 1296   4.431   6.407   7.315 -0.3469 -0.3416  0.5352
  453TYR      N 1297   4.499   6.245   7.176 -0.6169 -0.4381 -0.0513
  453TYR      H 1298   4.579   6.202   7.132 -1.1997 -2.5234  0.8140
  453TYR     CA 1299   4.366   6.180   7.164  0.3938  0.0511 -0.2518
  453TYR     HA 1300   4.295   6.226   7.232  0.4835  0.5035 -0.4638
  453TYR     CB 1301   4.299   6.212   7.034  0.6561 -0.4491 -0.1051
  453TYR    HB1 1302   4.192   6.195   7.048  0.6501 -0.5471 -0.2645
  453TYR    HB2 1303   4.299   6.320   7.018  0.5558 -0.5178 -0.5890
  453TYR     CG 1304   4.337   6.136   6.909  0.5078  0.0853  0.0966
  453TYR    CD1 1305   4.437   6.193   6.829  0.3861  0.5610  0.2175
  453TYR    HD1 1306   4.495   6.278   6.861 -0.4136  0.8863  0.8346
  453TYR    CD2 1307   4.262   6.027   6.858 -0.0910 -0.8545  0.0955
  453TYR    HD2 1308   4.188   5.995   6.930 -1.4056 -0.5000 -1.0390
  453TYR    CE1 1309   4.469   6.131   6.707  0.2660  0.6931 -1.0554
  453TYR    HE1 1310   4.547   6.169   6.642 -0.1740  3.4143 -0.1563
  453TYR    CE2 1311   4.290   5.963   6.741 -0.2632 -0.3030  0.1714
  453TYR    HE2 1312   4.236   5.873   6.716 -0.4655 -0.4543  1.0955
  453TYR     CZ 1313   4.403   6.013   6.666  0.3161  0.7127  1.0370
  453TYR     OH 1314   4.440   5.952   6.546 -0.7569  0.4177 -1.1275
  453TYR     HH 1315   4.459   6.014   6.477  0.9754 -0.1325 -1.1998
  453TYR      C 1316   4.387   6.029   7.182  0.2421  0.7482  0.3538
  453TYR      O 1317   4.281   5.960   7.179 -0.2949 -0.1009  0.3321
  454ARG      N 1318   4.507   5.982   7.219  0.3850  0.1338  0.5154
  454ARG      H 1319   4.575   6.053   7.242 -0.9734  0.9175  2.3506
  454ARG     CA 1320   4.538   5.836   7.227  0.2790 -0.1536  0.2635
  454ARG     HA 1321   4.445   5.780   7.224 -1.5738  2.6632 -3.3001
  454ARG     CB 1322   4.618   5.790   7.100  0.5359  0.1985  0.2698
  454ARG    HB1 1323   4.720   5.829   7.101  0.2712  1.2070 -2.3346
  454ARG    HB2 1324   4.628   5.682   7.100 -0.3599  0.0684 -1.5120
  454ARG     CG 1325   4.544   5.806   6.959  0.1572  0.2793  0.1253
  454ARG    HG1 1326   4.519   5.912   6.948 -0.3691  0.1576  0.1495
  454ARG    HG2 1327   4.622   5.780   6.886 -1.1697 -0.3725 -1.1101
  454ARG     CD 1328   4.431   5.702   6.931  0.4237  0.2458  0.7993
  454ARG    HD1 1329   4.411   5.705   6.823 -0.9036 -2.0799  0.9079
  454ARG    HD2 1330   4.451   5.595   6.937  2.1527  0.4885  0.1285
  454ARG     NE 1331   4.293   5.738   6.985  0.1922  0.1022  0.0070
  454ARG     HE 1332   4.297   5.801   7.064 -1.5802  0.4387 -0.1262
  454ARG     CZ 1333   4.185   5.678   6.934  0.0946  1.6644 -0.8174
  454ARG    NH1 1334   4.186   5.584   6.841 -0.2402 -0.0010 -0.2446
  454ARG   HH11 1335   4.270   5.552   6.794 -0.2336  0.3670 -0.4873
  454ARG   HH12 1336   4.102   5.539   6.808 -0.9863  0.0762  1.4460
  454ARG    NH2 1337   4.067   5.701   6.996  0.4269  0.1371 -0.2031
  454ARG   HH21 1338   4.065   5.748   7.085  1.4408 -0.1046 -0.0335
  454ARG   HH22 1339   3.977   5.668   6.965 -0.0869  1.2966 -0.0228
  454ARG      C 1340   4.612   5.821   7.360 -0.2474 -0.0053 -0.2742
  454ARG      O 1341   4.683   5.723   7.384 -0.8544 -0.7225  0.1773
  455SER      N 1342   4.584   5.904   7.460  0.1145  0.1409  0.4780
  455SER      H 1343   4.505   5.964   7.441 -0.2468 -0.8021 -1.1610
  455SER     CA 1344   4.622   5.895   7.598  0.0457  0.9180 -0.0825
  455SER     HA 1345   4.621   5.791   7.628 -1.5962  1.0355  0.3352
  455SER     CB 1346   4.769   5.960   7.631  0.6532 -0.3135  0.2061
  455SER    HB1 1347   4.808   5.931   7.729 -0.4772  0.3185  0.8609
  455SER    HB2 1348   4.842   5.923   7.559  2.1247 -0.6854  1.8107
  455SER     OG 1349   4.764   6.104   7.625 -0.3313  0.5012  0.1669
  455SER     HG 1350   4.783   6.123   7.535  1.6254  0.4471  0.5180
  455SER      C 1351   4.509   5.954   7.679  0.6781  0.6385  0.4928
  455SER      O 1352   4.456   6.059   7.648  0.1826  0.0318 -0.0959
  456ASN      N 1353   4.484   5.888   7.794  0.3648 -0.0074 -0.2940
  456ASN      H 1354   4.522   5.794   7.797  0.6401  0.1218  0.5070
  456ASN     CA 1355   4.390   5.929   7.901  0.3277 -0.1293  0.2242
  456ASN     HA 1356   4.323   6.003   7.857  0.7173 -1.8764 -3.7769
  456ASN     CB 1357   4.299   5.807   7.942  0.1975 -0.5382  0.6674
  456ASN    HB1 1358   4.240   5.795   7.851  0.6974 -0.2520  0.3025
  456ASN    HB2 1359   4.348   5.714   7.973 -0.6040 -0.7254  1.4245
  456ASN     CG 1360   4.205   5.815   8.065 -0.2082  0.2274 -0.0442
  456ASN    OD1 1361   4.242   5.854   8.174  0.6278  0.6566 -0.2324
  456ASN    ND2 1362   4.080   5.774   8.046  0.3346 -0.6468 -0.1691
  456ASN   HD21 1363   4.044   5.744   7.957 -0.4097 -1.5203  0.4045
  456ASN   HD22 1364   4.018   5.768   8.126  0.1904  2.1783  0.0474
  456ASN      C 1365   4.488   5.978   8.015  0.0632  0.6569 -0.4955
  456ASN      O 1366   4.526   5.890   8.092 -0.1710 -0.1662 -0.4086
  457PRO      N 1367   4.522   6.107   8.027  0.6477 -0.1730 -0.1940
  457PRO     CA 1368   4.613   6.157   8.137 -0.3331  0.3432  0.6928
  457PRO     HA 1369   4.700   6.092   8.152 -0.8614 -0.6639 -0.4383
  457PRO     CB 1370   4.651   6.301   8.098 -0.2367 -0.0964  0.4404
  457PRO    HB1 1371   4.653   6.378   8.176  1.5933  2.0203 -1.5493
  457PRO    HB2 1372   4.740   6.307   8.035  1.0617  1.7453  2.3086
  457PRO     CG 1373   4.531   6.346   8.008 -0.2183  0.8411 -0.4722
  457PRO    HG1 1374   4.459   6.393   8.074  1.5027  1.4351  1.0648
  457PRO    HG2 1375   4.555   6.412   7.925  1.0244  1.6503  0.4798
  457PRO     CD 1376   4.470   6.221   7.943 -0.0212 -0.3718 -0.5169
  457PRO    HD1 1377   4.362   6.215   7.952  0.0218  1.8435  3.7330
  457PRO    HD2 1378   4.511   6.193   7.846  2.7809  1.0576  0.1536
  457PRO      C 1379   4.541   6.149   8.275  0.3002 -0.6123  0.1751
  457PRO      O 1380   4.614   6.162   8.374  0.3930 -0.2737  0.6425
  458VAL      N 1381   4.407   6.124   8.277 -0.5344 -0.2385  0.0606
  458VAL      H 1382   4.350   6.096   8.199  0.3504 -0.1442 -0.6265
  458VAL     CA 1383   4.329   6.122   8.400 -0.3476 -0.0240  0.0224
  458VAL     HA 1384   4.356   6.212   8.455  0.0523 -0.6138  0.8135
  458VAL     CB 1385   4.177   6.107   8.372 -0.4753 -0.0735 -0.3312
  458VAL     HB 1386   4.161   5.999   8.376 -0.6231 -0.0759 -0.9206
  458VAL    CG1 1387   4.095   6.146   8.502  0.4983  0.0296 -0.2184
  458VAL   HG11 1388   4.121   6.240   8.552 -0.4834  1.0866 -1.6130
  458VAL   HG12 1389   3.993   6.173   8.476  0.4010 -0.4420 -0.3359
  458VAL   HG13 1390   4.098   6.062   8.572 -0.7819 -0.5907 -0.8807
  458VAL    CG2 1391   4.139   6.171   8.236  0.2884 -0.7858 -0.0860
  458VAL   HG21 1392   4.175   6.114   8.151  2.4616 -0.4217  0.5165
  458VAL   HG22 1393   4.031   6.171   8.222  0.2555 -0.2108  0.1389
  458VAL   HG23 1394   4.173   6.274   8.238  3.8837 -1.8500  1.0160
  458VAL      C 1395   4.380   6.003   8.485  0.1000  0.1934  0.2502
  458VAL      O 1396   4.438   6.022   8.589 -0.2666  0.1069 -0.5156
  459GLU      N 1397   4.370   5.882   8.426 -0.8009  0.4153  0.4517
  459GLU      H 1398   4.302   5.869   8.353 -1.1003 -0.5577  0.8909
  459GLU     CA 1399   4.440   5.759   8.480  0.5351 -0.1833 -0.1534
  459GLU     HA 1400   4.425   5.740   8.586 -0.8647 -0.2299 -0.3456
  459GLU     CB 1401   4.385   5.642   8.402  0.2241  0.5311  0.7517
  459GLU    HB1 1402   4.279   5.624   8.422  0.4741 -1.9887  0.0879
  459GLU    HB2 1403   4.385   5.662   8.295 -1.6771 -1.9674  0.1895
  459GLU     CG 1404   4.435   5.503   8.430  0.3115 -0.7563 -0.4172
  459GLU    HG1 1405   4.403   5.429   8.356 -0.4830  0.1514 -0.9931
  459GLU    HG2 1406   4.542   5.514   8.413  0.0700 -0.0434 -1.5537
  459GLU     CD 1407   4.412   5.445   8.566  0.8149  0.3991  0.3452
  459GLU    OE1 1408   4.510   5.403   8.629  0.5087  0.3939  0.4449
  459GLU    OE2 1409   4.295   5.450   8.618 -0.5454 -0.2295 -0.0975
  459GLU      C 1410   4.591   5.768   8.453 -0.2021 -0.0834  0.1386
  459GLU      O 1411   4.667   5.730   8.548  0.6038  0.4509 -0.0760
  460GLY      N 1412   4.641   5.803   8.335  0.3851  0.4470  0.1702
  460GLY      H 1413   4.575   5.827   8.262 -0.7260 -2.7419 -0.0262
  460GLY     CA 1414   4.782   5.801   8.297  0.2224  0.1114  0.5356
  460GLY    HA1 1415   4.824   5.895   8.260 -1.9763  0.1844 -2.0459
  460GLY    HA2 1416   4.836   5.756   8.380  1.0217 -0.9927 -0.5505
  460GLY      C 1417   4.812   5.702   8.185 -0.2465 -0.2890 -0.5950
  460GLY      O 1418   4.930   5.679   8.164 -0.0081  0.3767  0.4629
  461LYS      N 1419   4.712   5.649   8.123  0.4412  0.1171  0.3036
  461LYS      H 1420   4.626   5.700   8.140  0.1550 -0.7061  1.4497
  461LYS     CA 1421   4.719   5.533   8.024 -0.2536 -0.4693 -0.4193
  461LYS     HA 1422   4.808   5.473   8.046  1.7084  2.0395 -1.0385
  461LYS     CB 1423   4.584   5.453   8.017 -0.7243  0.3369  0.0076
  461LYS    HB1 1424   4.506   5.526   8.037 -1.0117  0.0645 -0.1117
  461LYS    HB2 1425   4.566   5.419   7.915  2.6267  0.9189 -0.9210
  461LYS     CG 1426   4.583   5.349   8.130 -0.1464 -0.1196 -0.5306
  461LYS    HG1 1427   4.674   5.289   8.123 -1.1119 -1.8169  0.7879
  461LYS    HG2 1428   4.586   5.398   8.227 -0.3722  0.6100 -0.8892
  461LYS     CD 1429   4.452   5.267   8.124 -0.1769 -0.6602 -0.3186
  461LYS    HD1 1430   4.378   5.343   8.151 -2.4501 -2.7974 -0.1453
  461LYS    HD2 1431   4.430   5.231   8.023  0.0421 -2.4560  0.2467
  461LYS     CE 1432   4.447   5.160   8.228  0.2394  0.7948 -0.3621
  461LYS    HE1 1433   4.525   5.083   8.222 -0.6471 -0.1693  0.1840
  461LYS    HE2 1434   4.468   5.203   8.326  0.1979  2.2682 -0.9844
  461LYS     NZ 1435   4.318   5.096   8.236  0.3154 -0.6917 -0.3061
  461LYS    HZ1 1436   4.287   5.047   8.153  0.6970 -1.0084 -0.2672
  461LYS    HZ2 1437   4.316   5.026   8.309  0.3595 -0.8708 -0.4758
  461LYS    HZ3 1438   4.258   5.166   8.278 -0.8876 -1.4067 -0.7830
  461LYS      C 1439   4.735   5.598   7.885 -0.8625 -0.1910  0.3565
  461LYS      O 1440   4.659   5.691   7.846 -0.8720  0.5658 -0.3608
  462LEU      N 1441   4.835   5.548   7.803  0.3815 -0.0905 -0.4169
  462LEU      H 1442   4.882   5.467   7.842 -1.5166 -0.9301  0.2107
  462LEU     CA 1443   4.877   5.595   7.674 -0.0984 -0.5855 -0.1857
  462LEU     HA 1444   4.813   5.673   7.633  2.5483  2.3920  0.9025
  462LEU     CB 1445   5.010   5.679   7.690 -0.8196  0.0108  0.2778
  462LEU    HB1 1446   5.027   5.727   7.593 -1.3751 -1.9766 -0.8598
  462LEU    HB2 1447   4.990   5.769   7.748  1.0342  1.2932 -0.9545
  462LEU     CG 1448   5.128   5.613   7.763 -1.0989 -0.0806 -0.7334
  462LEU     HG 1449   5.113   5.506   7.751  1.1429 -0.4074 -1.0274
  462LEU    CD1 1450   5.270   5.650   7.700  0.3258 -0.0389 -0.0062
  462LEU   HD11 1451   5.351   5.598   7.751 -0.5858 -1.2502  0.2615
  462LEU   HD12 1452   5.284   5.655   7.592 -3.2155  0.3085 -0.5621
  462LEU   HD13 1453   5.291   5.750   7.738  2.2854 -0.6057  0.5327
  462LEU    CD2 1454   5.131   5.635   7.916  0.4751 -0.4326  0.4130
  462LEU   HD21 1455   5.210   5.585   7.972  0.1530  0.3128  1.5640
  462LEU   HD22 1456   5.142   5.739   7.946  0.7407 -0.2291 -0.3584
  462LEU   HD23 1457   5.038   5.599   7.958 -0.8891  1.7421 -0.5997
  462LEU      C 1458   4.886   5.477   7.580  0.0075 -0.9154 -0.4909
  462LEU      O 1459   4.932   5.373   7.621 -0.2846 -0.1876 -0.3430
  463ILE      N 1460   4.867   5.506   7.449 -0.4512  0.7270  0.0010
  463ILE      H 1461   4.833   5.599   7.429  0.1198  0.9645  0.1192
  463ILE     CA 1462   4.854   5.409   7.340  0.0413  1.1302  0.1135
  463ILE     HA 1463   4.888   5.314   7.381  1.2752  0.7324 -1.7106
  463ILE     CB 1464   4.709   5.394   7.271 -0.0225  0.0833  0.5640
  463ILE     HB 1465   4.701   5.493   7.225 -0.4328 -0.5458 -0.7814
  463ILE    CG1 1466   4.592   5.391   7.371  0.0664  0.2301  0.4273
  463ILE   HG11 1467   4.589   5.477   7.437 -1.3982  1.7836 -1.5443
  463ILE   HG12 1468   4.495   5.389   7.321 -0.6949  0.1164  1.8509
  463ILE    CG2 1469   4.712   5.270   7.172 -0.6369  0.3208 -0.3982
  463ILE   HG21 1470   4.614   5.257   7.127 -1.6854  3.7330  0.5798
  463ILE   HG22 1471   4.762   5.301   7.080  0.6418  0.8059  0.4312
  463ILE   HG23 1472   4.753   5.176   7.209 -1.1337 -0.6420 -2.1738
  463ILE     CD 1473   4.596   5.258   7.448 -0.3144  0.4324 -0.2877
  463ILE    HD1 1474   4.607   5.173   7.381 -0.2273 -0.5569  0.9433
  463ILE    HD2 1475   4.678   5.245   7.518 -0.2177  1.4661 -0.1899
  463ILE    HD3 1476   4.507   5.244   7.509 -0.9570  2.7601 -0.5896
  463ILE      C 1477   4.968   5.448   7.240  0.4012  0.4080  0.0710
  463ILE      O 1478   4.953   5.543   7.168 -0.1465 -0.6959  0.3804
  464PHE      N 1479   5.077   5.368   7.243  0.3691  0.5176  0.2294
  464PHE      H 1480   5.074   5.288   7.304  0.1024  1.5838  1.6486
  464PHE     CA 1481   5.182   5.382   7.138 -0.3902 -0.3161 -0.2645
  464PHE     HA 1482   5.207   5.488   7.133  0.6554 -0.6129 -2.7605
  464PHE     CB 1483   5.305   5.313   7.190 -0.5579  1.0298 -0.0189
  464PHE    HB1 1484   5.277   5.215   7.229 -0.7147  1.0932  0.0305
  464PHE    HB2 1485   5.369   5.281   7.109 -1.4362 -2.1414  0.4032
  464PHE     CG 1486   5.395   5.393   7.280  0.5196  0.5036 -0.2718
  464PHE    CD1 1487   5.389   5.372   7.422 -0.2035  0.2913 -0.3218
  464PHE    HD1 1488   5.315   5.303   7.460 -0.3645 -0.2970 -1.6383
  464PHE    CD2 1489   5.494   5.480   7.225 -0.1704  0.0290 -0.0865
  464PHE    HD2 1490   5.494   5.504   7.120  2.6359  2.3351  0.2997
  464PHE    CE1 1491   5.481   5.436   7.508 -0.7707  0.4774 -0.9585
  464PHE    HE1 1492   5.488   5.407   7.612 -1.3199 -0.0651 -1.0699
  464PHE    CE2 1493   5.587   5.535   7.315  0.3352 -0.2634  0.5946
  464PHE    HE2 1494   5.666   5.602   7.282  0.8047 -0.8918  0.4250
  464PHE     CZ 1495   5.585   5.517   7.454  0.7936  0.0547 -0.3352
  464PHE     HZ 1496   5.658   5.562   7.520 -0.4458  1.5435  0.1070
  464PHE      C 1497   5.120   5.325   7.003 -0.0605 -0.2087  0.2316
  464PHE      O 1498   5.071   5.213   6.999  0.4529  0.3174 -0.0839
  465CYS      N 1499   5.124   5.403   6.894  0.5752  0.0590  0.4216
  465CYS      H 1500   5.152   5.498   6.911  3.7301 -0.6757 -0.0364
  465CYS     CA 1501   5.073   5.382   6.759  0.0413  0.2783 -0.2790
  465CYS     HA 1502   4.965   5.389   6.773 -0.2113  0.4579 -2.1112
  465CYS     CB 1503   5.106   5.497   6.659 -0.0031 -0.2784  0.5529
  465CYS    HB1 1504   5.077   5.587   6.713 -1.2786 -1.0924  1.2682
  465CYS    HB2 1505   5.210   5.502   6.626 -0.2040 -1.0507 -0.2241
  465CYS     SG 1506   5.005   5.499   6.507 -0.1156  0.2578  0.3188
  465CYS     HG 1507   4.992   5.366   6.508  1.2039  0.0069 -3.1082
  465CYS      C 1508   5.104   5.240   6.705  0.6044 -0.7682  0.0578
  465CYS      O 1509   5.021   5.184   6.627 -0.1237 -0.8279  0.9512
  466ASN      N 1510   5.218   5.180   6.755  0.2609  0.6014  0.0761
  466ASN      H 1511   5.281   5.226   6.818  0.4182  1.0776 -0.4233
  466ASN     CA 1512   5.252   5.040   6.734 -0.3233  0.8782 -0.0325
  466ASN     HA 1513   5.271   5.034   6.627  1.1845  2.6438  0.0889
  466ASN     CB 1514   5.391   4.997   6.795 -0.1845 -0.2905  0.4168
  466ASN    HB1 1515   5.409   4.891   6.776  0.2093 -0.1744  0.1549
  466ASN    HB2 1516   5.464   5.053   6.738 -1.8737  1.8706  0.2258
  466ASN     CG 1517   5.404   5.007   6.943 -0.7211 -0.4160 -0.1954
  466ASN    OD1 1518   5.317   5.028   7.023  0.1924 -0.1669  0.3026
  466ASN    ND2 1519   5.528   4.991   6.984 -0.0672  0.2800 -0.2167
  466ASN   HD21 1520   5.600   4.970   6.917 -1.0528 -2.6734 -0.4736
  466ASN   HD22 1521   5.552   4.974   7.081 -2.7060  0.1362  0.4998
  466ASN      C 1522   5.153   4.933   6.772 -0.2365 -0.1106 -0.6499
  466ASN      O 1523   5.164   4.817   6.733 -0.3406 -0.1171  0.4760
  467GLY      N 1524   5.060   4.967   6.864  0.1468  0.0612 -0.7217
  467GLY      H 1525   5.044   5.063   6.894 -0.6175 -0.3544  0.2480
  467GLY     CA 1526   4.965   4.869   6.924  0.6040 -0.2767 -0.7442
  467GLY    HA1 1527   4.869   4.920   6.932  1.6157  1.5351  0.8009
  467GLY    HA2 1528   4.943   4.787   6.856 -1.7852  1.0608 -1.6937
  467GLY      C 1529   5.002   4.815   7.062 -0.5004  0.3511 -0.0425
  467GLY      O 1530   4.961   4.705   7.101 -0.1800 -0.5204  0.0096
  468VAL      N 1531   5.076   4.898   7.139 -0.3474 -0.2984 -0.2337
  468VAL      H 1532   5.097   4.988   7.100 -0.0063 -0.1746  0.2265
  468VAL     CA 1533   5.101   4.884   7.285  0.2146  0.8030 -0.0031
  468VAL     HA 1534   5.067   4.788   7.325 -0.3192  1.6503  1.6552
  468VAL     CB 1535   5.252   4.908   7.307 -0.3631  0.2209  0.7494
  468VAL     HB 1536   5.294   4.999   7.263  1.5033  0.5512  3.0316
  468VAL    CG1 1537   5.299   4.920   7.455 -0.0517 -0.4445 -0.5220
  468VAL   HG11 1538   5.247   4.854   7.525 -1.8760  1.1220 -0.3304
  468VAL   HG12 1539   5.408   4.911   7.463 -0.0717  0.2053  0.8252
  468VAL   HG13 1540   5.281   5.014   7.506  0.0311 -1.3057  1.1864
  468VAL    CG2 1541   5.322   4.787   7.251  0.3829  0.4455  0.6015
  468VAL   HG21 1542   5.314   4.780   7.143  0.3076  0.8092  0.5823
  468VAL   HG22 1543   5.430   4.792   7.267  0.2857 -1.2966  2.2326
  468VAL   HG23 1544   5.273   4.696   7.285  0.1422  0.0689 -0.7291
  468VAL      C 1545   5.019   4.993   7.365  0.4788  0.9421 -0.1493
  468VAL      O 1546   5.008   5.110   7.330  0.2872 -0.1893  0.0255
  469VAL      N 1547   4.970   4.944   7.478  0.4081  0.1201 -0.2872
  469VAL      H 1548   4.978   4.844   7.491  1.2644  0.3280  0.9780
  469VAL     CA 1549   4.921   5.011   7.592  0.4635 -0.2534 -0.2512
  469VAL     HA 1550   4.897   5.112   7.558  0.8103 -0.7187 -2.0257
  469VAL     CB 1551   4.789   4.940   7.654  0.4831  0.3925  0.3524
  469VAL     HB 1552   4.815   4.840   7.690 -0.0138 -0.2827 -1.0990
  469VAL    CG1 1553   4.727   5.022   7.764 -0.9442 -0.7256 -0.2189
  469VAL   HG11 1554   4.644   4.972   7.814 -0.0492 -1.9393  0.1082
  469VAL   HG12 1555   4.804   5.041   7.840  0.7063 -1.0837 -1.7238
  469VAL   HG13 1556   4.692   5.115   7.721  2.6730  1.0883  0.3320
  469VAL    CG2 1557   4.679   4.913   7.548 -0.4806  0.0679 -0.4599
  469VAL   HG21 1558   4.615   4.999   7.529  1.3360  1.4998 -0.4896
  469VAL   HG22 1559   4.726   4.873   7.458  0.9452 -2.6330  1.3554
  469VAL   HG23 1560   4.620   4.830   7.584 -0.6694  0.0852 -0.7298
  469VAL      C 1561   5.031   5.009   7.701  0.1976 -0.5984 -0.4171
  469VAL      O 1562   5.081   4.903   7.741 -0.1357 -0.3383 -0.4228
  470LEU      N 1563   5.062   5.132   7.753  1.0524  0.2862 -0.5421
  470LEU      H 1564   5.008   5.207   7.713 -1.2328 -0.4140  1.0056
  470LEU     CA 1565   5.152   5.154   7.868  0.3345 -0.0886  0.7345
  470LEU     HA 1566   5.161   5.056   7.915 -2.1720 -2.2347 -2.7247
  470LEU     CB 1567   5.298   5.189   7.819  1.1203  0.6457  0.1972
  470LEU    HB1 1568   5.292   5.187   7.711 -1.5745 -1.6146  0.2703
  470LEU    HB2 1569   5.315   5.292   7.848 -0.5670  0.6602  1.3025
  470LEU     CG 1570   5.414   5.091   7.858  0.2991 -0.0469  0.0089
  470LEU     HG 1571   5.399   4.996   7.808 -0.9380  0.4144 -0.5483
  470LEU    CD1 1572   5.544   5.135   7.793 -1.0884  0.4718  0.3474
  470LEU   HD11 1573   5.544   5.135   7.684  0.5055 -3.0971  0.2348
  470LEU   HD12 1574   5.579   5.234   7.824  0.6415 -0.9763  3.4962
  470LEU   HD13 1575   5.635   5.082   7.821 -0.5741  0.7072 -0.8143
  470LEU    CD2 1576   5.440   5.097   8.016  0.0809  0.5693 -0.0690
  470LEU   HD21 1577   5.373   5.028   8.067  1.1820 -1.2616 -0.9835
  470LEU   HD22 1578   5.538   5.055   8.040 -0.7784 -0.3977  1.9559
  470LEU   HD23 1579   5.439   5.197   8.058  1.2387  0.8809 -0.7227
  470LEU      C 1580   5.089   5.264   7.967  0.4328 -0.7802  0.2826
  470LEU      O 1581   4.982   5.321   7.945 -0.5071 -0.3265  0.1786
  471HIS      N 1582   5.154   5.283   8.081 -0.2196 -0.2635 -0.5259
  471HIS      H 1583   5.221   5.213   8.110 -0.2942  0.2993  1.1247
  471HIS     CA 1584   5.110   5.372   8.184  0.5073 -0.2108 -0.3382
  471HIS     HA 1585   5.038   5.442   8.142  0.5803 -0.7699 -1.4328
  471HIS     CB 1586   5.036   5.293   8.294  0.1540  0.5364  0.7383
  471HIS    HB1 1587   4.983   5.217   8.238 -0.0799  0.9301  0.4212
  471HIS    HB2 1588   5.107   5.246   8.363  1.8238  2.5680  0.5260
  471HIS     CG 1589   4.943   5.377   8.384 -0.4617 -0.2161  0.0107
  471HIS    ND1 1590   4.992   5.478   8.474 -0.4176  0.6289  0.4518
  471HIS    CD2 1591   4.811   5.363   8.403 -0.3767  0.7839 -0.4172
  471HIS    HD2 1592   4.744   5.295   8.353  2.2715 -1.7579 -0.7688
  471HIS    CE1 1593   4.883   5.510   8.541 -0.1463  0.6187 -0.6414
  471HIS    HE1 1594   4.885   5.578   8.626  3.6146 -1.7766  1.4784
  471HIS    NE2 1595   4.773   5.436   8.509  0.0561  0.3703 -0.5509
  471HIS    HE2 1596   4.683   5.439   8.554 -0.6643 -0.7438 -1.8787
  471HIS      C 1597   5.225   5.448   8.242  0.0301 -0.0379 -0.5094
  471HIS      O 1598   5.334   5.390   8.255  0.1191 -0.2084  0.3484
  472ARG      N 1599   5.206   5.580   8.261 -0.3110  0.2819  0.2661
  472ARG      H 1600   5.111   5.609   8.245 -0.0258  0.6554 -0.8292
  472ARG     CA 1601   5.292   5.690   8.318  0.2284  0.0705  0.7884
  472ARG     HA 1602   5.343   5.724   8.228 -0.5922  0.2089  0.3586
  472ARG     CB 1603   5.202   5.800   8.367  0.4715 -0.6296 -0.2877
  472ARG    HB1 1604   5.112   5.826   8.311 -1.1146  1.0172  2.7465
  472ARG    HB2 1605   5.166   5.766   8.465 -0.5795 -0.8560 -0.7383
  472ARG     CG 1606   5.275   5.942   8.377 -1.3706  0.5510 -0.1748
  472ARG    HG1 1607   5.367   5.917   8.429 -0.6829 -0.1099 -1.6347
  472ARG    HG2 1608   5.301   5.958   8.272 -2.9421 -0.3696 -0.7397
  472ARG     CD 1609   5.207   6.053   8.446 -0.1787 -0.1330  0.2354
  472ARG    HD1 1610   5.103   6.050   8.413 -0.0733 -2.8717 -0.0429
  472ARG    HD2 1611   5.207   6.049   8.555 -2.3673  0.8056  0.3423
  472ARG     NE 1612   5.254   6.187   8.406  0.3524  0.4523 -0.1149
  472ARG     HE 1613   5.354   6.202   8.404  0.4181 -0.0286 -1.2104
  472ARG     CZ 1614   5.185   6.301   8.412 -0.4607 -0.9473 -0.0356
  472ARG    NH1 1615   5.054   6.303   8.427  0.2236  0.5249 -0.7772
  472ARG   HH11 1616   4.993   6.223   8.432 -3.3353  2.9198 -2.0775
  472ARG   HH12 1617   5.003   6.389   8.438  1.3182  0.9734  1.2535
  472ARG    NH2 1618   5.250   6.416   8.386 -0.1513 -0.7991 -0.1133
  472ARG   HH21 1619   5.341   6.415   8.341 -0.2413 -0.9765 -0.2928
  472ARG   HH22 1620   5.220   6.509   8.409  2.0455 -0.1585  0.4246
  472ARG      C 1621   5.407   5.641   8.408 -0.0031  0.2740 -0.2847
  472ARG      O 1622   5.524   5.653   8.366  0.0329  0.7833 -0.2275
  473LEU      N 1623   5.376   5.581   8.526  0.0390  0.1620  0.1253
  473LEU      H 1624   5.281   5.551   8.540  0.5207 -1.1388  0.8065
  473LEU     CA 1625   5.476   5.552   8.621  0.2551 -0.1617  0.4944
  473LEU     HA 1626   5.539   5.641   8.629  2.9080 -1.4061 -3.3960
  473LEU     CB 1627   5.420   5.544   8.758  0.1375  0.7092 -0.0542
  473LEU    HB1 1628   5.368   5.449   8.772 -1.4152  1.4732 -0.3550
  473LEU    HB2 1629   5.504   5.546   8.827 -0.2895  2.1316  0.4763
  473LEU     CG 1630   5.317   5.657   8.798  0.2343  0.1419  0.1091
  473LEU     HG 1631   5.233   5.662   8.730 -0.2682  0.4262  0.7358
  473LEU    CD1 1632   5.247   5.631   8.931 -0.0826 -0.2138 -0.3397
  473LEU   HD11 1633   5.319   5.616   9.012 -0.7483  1.4917  0.6132
  473LEU   HD12 1634   5.189   5.721   8.952 -0.9900 -0.4932 -1.5610
  473LEU   HD13 1635   5.181   5.544   8.930 -4.2667  2.6486  0.5641
  473LEU    CD2 1636   5.391   5.796   8.803 -0.3293 -0.1430 -0.5167
  473LEU   HD21 1637   5.430   5.816   8.703 -1.2719 -1.3223 -1.1572
  473LEU   HD22 1638   5.324   5.877   8.831  2.3184  2.1711 -0.5176
  473LEU   HD23 1639   5.466   5.804   8.882 -3.6764 -0.9078  3.0767
  473LEU      C 1640   5.573   5.438   8.580  0.3526 -0.1677 -0.7623
  473LEU      O 1641   5.666   5.413   8.653  0.2286 -0.7107 -0.5701
  474GLN      N 1642   5.549   5.372   8.466 -0.2878 -0.8312  0.2399
  474GLN      H 1643   5.464   5.402   8.420 -0.0069  0.3903  0.4874
  474GLN     CA 1644   5.626   5.249   8.427 -0.0873 -0.2522 -0.4467
  474GLN     HA 1645   5.690   5.215   8.509  0.5874  1.6918 -0.1183
  474GLN     CB 1646   5.529   5.140   8.395  0.0752  0.0995 -0.2680
  474GLN    HB1 1647   5.474   5.165   8.305 -0.2867  0.0373 -0.0653
  474GLN    HB2 1648   5.569   5.040   8.381  1.4549  0.0557  3.1375
  474GLN     CG 1649   5.428   5.113   8.513 -0.0099 -0.3157  0.3963
  474GLN    HG1 1650   5.476   5.044   8.582  0.6964 -1.0866 -0.8311
  474GLN    HG2 1651   5.426   5.197   8.583  1.8785  1.0821 -1.1366
  474GLN     CD 1652   5.285   5.073   8.482  0.5793 -0.3035 -0.0033
  474GLN    OE1 1653   5.255   5.018   8.373  0.0048  0.4194 -0.8806
  474GLN    NE2 1654   5.202   5.089   8.575  0.3915 -0.1831  0.6161
  474GLN   HE21 1655   5.227   5.131   8.663 -1.5068 -0.4036  1.3256
  474GLN   HE22 1656   5.109   5.047   8.574  0.2075 -0.0308  3.6721
  474GLN      C 1657   5.709   5.291   8.303  0.1416 -0.4385  0.1241
  474GLN      O 1658   5.817   5.233   8.281 -0.7447  0.2097 -0.1275
  475CYS      N 1659   5.666   5.399   8.236 -0.1098  0.2291 -0.5105
  475CYS      H 1660   5.582   5.441   8.272  0.7701  1.0692  0.6618
  475CYS     CA 1661   5.715   5.446   8.113  0.3827  1.0339  0.4816
  475CYS     HA 1662   5.756   5.364   8.053 -1.6252  1.0156 -1.0029
  475CYS     CB 1663   5.597   5.503   8.035 -1.1495  0.3526 -0.3518
  475CYS    HB1 1664   5.521   5.425   8.048  0.3856 -1.2686 -0.6979
  475CYS    HB2 1665   5.564   5.601   8.071 -1.7339 -0.1524  0.5438
  475CYS     SG 1666   5.650   5.513   7.857  0.4012 -0.3824 -0.3239
  475CYS     HG 1667   5.777   5.511   7.898  0.9076 -1.4145 -1.8760
  475CYS      C 1668   5.823   5.553   8.133 -0.2141 -0.7909  0.3325
  475CYS      O 1669   5.910   5.557   8.050  0.8419 -0.3797  0.5592
  476VAL      N 1670   5.827   5.623   8.251  0.1621 -0.3673  0.3786
  476VAL      H 1671   5.757   5.605   8.322 -0.0996  0.0812  0.2411
  476VAL     CA 1672   5.939   5.706   8.294 -0.7010  0.3815  0.3567
  476VAL     HA 1673   5.948   5.785   8.219  1.4753  0.0028  0.1487
  476VAL     CB 1674   5.907   5.781   8.434  0.3347  0.5422 -0.2429
  476VAL     HB 1675   5.994   5.836   8.468 -0.9517  1.7628  1.2413
  476VAL    CG1 1676   5.793   5.878   8.415  0.9774 -0.4235 -0.1638
  476VAL   HG11 1677   5.819   5.956   8.343  1.2757 -0.2508  0.1276
  476VAL   HG12 1678   5.694   5.836   8.396  0.4680  0.4813  0.3791
  476VAL   HG13 1679   5.785   5.943   8.502 -1.1183 -0.4698 -0.2801
  476VAL    CG2 1680   5.880   5.691   8.552  0.8047  0.2474  0.3064
  476VAL   HG21 1681   5.816   5.607   8.524  2.0472 -0.4215 -0.6352
  476VAL   HG22 1682   5.976   5.651   8.586  0.5650 -2.8716 -2.2632
  476VAL   HG23 1683   5.831   5.737   8.638  2.2742 -1.3278  2.0793
  476VAL      C 1684   6.074   5.632   8.277  0.2580  0.5600  0.5384
  476VAL      O 1685   6.146   5.664   8.185 -0.8302 -0.0063  0.1886
  477ARG      N 1686   6.099   5.537   8.361 -0.8370 -0.4846 -0.3179
  477ARG      H 1687   6.030   5.509   8.429  1.3395 -2.1412  1.3804
  477ARG     CA 1688   6.214   5.446   8.357 -0.3380  0.1517 -0.0504
  477ARG     HA 1689   6.300   5.503   8.320  0.7086 -0.2736  1.6561
  477ARG     CB 1690   6.246   5.397   8.500  0.0525  0.9041 -0.2099
  477ARG    HB1 1691   6.154   5.375   8.554  0.4144  0.2661  0.1646
  477ARG    HB2 1692   6.308   5.307   8.497 -3.5271 -1.7271 -1.0686
  477ARG     CG 1693   6.321   5.506   8.575 -0.3445 -0.3820 -0.0085
  477ARG    HG1 1694   6.270   5.602   8.570 -1.7606 -1.1485 -0.9796
  477ARG    HG2 1695   6.308   5.489   8.682 -0.2438  2.7580  0.5839
  477ARG     CD 1696   6.474   5.507   8.534  0.7964 -0.1077  0.2400
  477ARG    HD1 1697   6.533   5.507   8.626  0.7503  2.0544  0.3106
  477ARG    HD2 1698   6.497   5.420   8.472  0.7767 -1.8245  2.4949
  477ARG     NE 1699   6.495   5.627   8.447 -0.1249  0.4089  0.9766
  477ARG     HE 1700   6.416   5.689   8.439 -0.1434  0.3551  0.7289
  477ARG     CZ 1701   6.610   5.678   8.413  0.2717 -0.0740  0.4421
  477ARG    NH1 1702   6.611   5.793   8.343 -0.7022 -0.2712  0.3856
  477ARG   HH11 1703   6.527   5.840   8.313  0.7897  1.8384 -0.7096
  477ARG   HH12 1704   6.704   5.824   8.317  0.0542 -1.5627  1.4070
  477ARG    NH2 1705   6.722   5.618   8.450 -0.6371 -0.1095 -0.3487
  477ARG   HH21 1706   6.726   5.521   8.479  0.6394  0.7429  2.6879
  477ARG   HH22 1707   6.811   5.653   8.418 -0.6840 -0.5828 -1.0490
  477ARG      C 1708   6.187   5.326   8.264  0.6916  0.4263 -0.0309
  477ARG      O 1709   6.257   5.225   8.279 -0.0474 -0.2393  1.1403
  478GLY      N 1710   6.099   5.340   8.168 -0.1979 -0.3347  0.2885
  478GLY      H 1711   6.044   5.424   8.169 -0.0727 -0.2562  1.0869
  478GLY     CA 1712   6.071   5.235   8.069  0.0026 -0.6922  0.0493
  478GLY    HA1 1713   6.148   5.159   8.071  2.4173  1.5896 -0.5108
  478GLY    HA2 1714   5.975   5.185   8.083 -1.6534  1.3287 -2.8689
  478GLY      C 1715   6.070   5.292   7.924 -0.0141  0.1100 -0.8380
  478GLY      O 1716   6.054   5.212   7.827  0.4249 -0.3596 -0.4568
  479PHE      N 1717   6.103   5.417   7.903 -0.3550  1.0386 -0.4681
  479PHE      H 1718   6.112   5.471   7.988 -2.9728  2.7787 -1.1944
  479PHE     CA 1719   6.128   5.480   7.773  0.4246  0.4713  0.2682
  479PHE     HA 1720   6.174   5.408   7.705  0.3368  0.5628  0.1108
  479PHE     CB 1721   5.987   5.514   7.716  0.4814 -0.6917 -0.1666
  479PHE    HB1 1722   5.925   5.426   7.701  0.1670 -0.3733 -0.7773
  479PHE    HB2 1723   5.952   5.569   7.803  0.5001 -0.9200 -0.0137
  479PHE     CG 1724   5.980   5.602   7.593  0.3501  0.3456 -0.0887
  479PHE    CD1 1725   5.958   5.742   7.611 -0.4370  0.1618 -0.0940
  479PHE    HD1 1726   5.972   5.786   7.708  0.6112 -1.7291  0.6744
  479PHE    CD2 1727   5.975   5.541   7.467  0.4673 -0.9092 -0.3345
  479PHE    HD2 1728   5.981   5.433   7.465 -0.0040 -1.1277  3.2651
  479PHE    CE1 1729   5.924   5.826   7.505  0.9055  0.0682  0.4968
  479PHE    HE1 1730   5.900   5.930   7.520  0.8877  0.2517 -0.6871
  479PHE    CE2 1731   5.952   5.630   7.361  0.0510 -0.1176  0.5926
  479PHE    HE2 1732   5.948   5.589   7.261  0.6076 -0.4041  0.6850
  479PHE     CZ 1733   5.920   5.771   7.376 -0.0445 -0.0537  0.0101
  479PHE     HZ 1734   5.906   5.842   7.296  2.6085 -0.4184 -0.8928
  479PHE      C 1735   6.228   5.591   7.789 -0.4416 -0.2779  0.4670
  479PHE      O 1736   6.305   5.629   7.692 -0.2284 -0.4438 -0.8070
  480GLY      N 1737   6.220   5.661   7.901  0.2277  0.6139  0.1864
  480GLY      H 1738   6.151   5.627   7.966  1.1847 -2.3344 -0.1696
  480GLY     CA 1739   6.286   5.779   7.956  0.2464 -0.1143  0.1444
  480GLY    HA1 1740   6.334   5.749   8.049 -0.8498 -1.1726  0.3821
  480GLY    HA2 1741   6.359   5.826   7.890 -0.7684  3.9414  1.5714
  480GLY      C 1742   6.187   5.893   7.984  0.1957  0.7226 -1.1604
  480GLY      O 1743   6.076   5.879   7.946 -0.1469  0.3857 -0.0614
  481GLU      N 1744   6.224   5.981   8.082 -0.0703  0.7040  0.2046
  481GLU      H 1745   6.316   5.977   8.125  2.4012  1.4621 -4.3328
  481GLU     CA 1746   6.135   6.068   8.145  0.4500 -0.2637  0.0991
  481GLU     HA 1747   6.048   6.010   8.176  0.6049 -0.7163 -0.3018
  481GLU     CB 1748   6.203   6.130   8.275  0.3621  0.1760 -0.4246
  481GLU    HB1 1749   6.294   6.182   8.245  0.1717  1.3138  0.8563
  481GLU    HB2 1750   6.137   6.207   8.317  0.4281 -0.0865  0.1760
  481GLU     CG 1751   6.217   6.032   8.392  0.6028 -0.4502 -0.0500
  481GLU    HG1 1752   6.219   6.098   8.479 -1.4764 -0.0686 -0.2484
  481GLU    HG2 1753   6.118   5.989   8.405 -0.8260  2.7536  0.6507
  481GLU     CD 1754   6.329   5.929   8.377 -0.2695  0.5905  0.3535
  481GLU    OE1 1755   6.331   5.828   8.458 -0.2819 -0.0952  0.1801
  481GLU    OE2 1756   6.413   5.938   8.286  0.1282 -0.5632  0.7059
  481GLU      C 1757   6.076   6.186   8.056 -0.1099  0.2483  0.1211
  481GLU      O 1758   5.999   6.280   8.097 -0.1331  0.3066 -0.1287
  482TRP      N 1759   6.113   6.182   7.924  0.1160 -0.2352  0.3268
  482TRP      H 1760   6.161   6.096   7.901 -0.5847 -0.5690  0.1102
  482TRP     CA 1761   6.064   6.274   7.825  0.2300 -0.0643 -0.3575
  482TRP     HA 1762   6.050   6.376   7.863  0.8557  0.4978 -1.5855
  482TRP     CB 1763   6.168   6.272   7.710  0.2088  0.8249 -0.0180
  482TRP    HB1 1764   6.257   6.318   7.754  0.1218  1.2444 -0.2790
  482TRP    HB2 1765   6.203   6.173   7.682  1.5213  1.5390 -1.0295
  482TRP     CG 1766   6.133   6.340   7.586 -0.6056  0.0380 -0.5231
  482TRP    CD1 1767   6.190   6.459   7.558  0.5074  0.3093 -0.0564
  482TRP    HD1 1768   6.258   6.509   7.625 -1.0490  1.9099  0.4118
  482TRP    CD2 1769   6.051   6.302   7.469  0.3934 -0.2705  0.2471
  482TRP    NE1 1770   6.146   6.495   7.431  0.2289 -0.3640 -0.1561
  482TRP    HE1 1771   6.158   6.586   7.390  3.8904 -1.0101 -0.8170
  482TRP    CE2 1772   6.078   6.394   7.369  0.1489 -0.3245  1.3438
  482TRP    CE3 1773   5.969   6.190   7.437 -0.2411  0.1033  0.2037
  482TRP    HE3 1774   5.947   6.126   7.521 -3.3080 -1.8996 -1.9310
  482TRP    CZ2 1775   6.012   6.386   7.242 -0.2418 -0.2468  0.2243
  482TRP    HZ2 1776   6.028   6.460   7.166  0.0538 -0.2873  0.2482
  482TRP    CZ3 1777   5.916   6.174   7.309  0.3270 -0.5277 -0.1230
  482TRP    HZ3 1778   5.859   6.087   7.280 -0.1785  0.2796 -1.6913
  482TRP    CH2 1779   5.926   6.277   7.210  0.4857  0.0034 -0.7214
  482TRP    HH2 1780   5.875   6.273   7.115 -0.9226 -1.7655  0.0456
  482TRP      C 1781   5.918   6.247   7.773 -0.6233 -0.0103 -0.4916
  482TRP      O 1782   5.854   6.328   7.713 -0.3853 -0.2695 -0.3387
  483ILE      N 1783   5.872   6.127   7.795 -0.8289  0.0093  0.1398
  483ILE      H 1784   5.932   6.060   7.841  0.6307  1.7978  0.9219
  483ILE     CA 1785   5.734   6.096   7.778 -0.2076  0.1758  0.1560
  483ILE     HA 1786   5.707   6.128   7.678  1.1869 -1.5131 -0.8102
  483ILE     CB 1787   5.709   5.948   7.792  0.4077 -0.8004  0.2670
  483ILE     HB 1788   5.764   5.895   7.713  0.7564  2.6345 -1.9814
  483ILE    CG1 1789   5.568   5.906   7.756  0.4327 -0.6310  0.0110
  483ILE   HG11 1790   5.565   5.798   7.774  1.3793 -0.6192  0.3134
  483ILE   HG12 1791   5.487   5.934   7.822  0.3800  0.9461 -0.6801
  483ILE    CG2 1792   5.749   5.892   7.935 -0.1501  0.0344 -0.0349
  483ILE   HG21 1793   5.852   5.925   7.953 -0.8038  2.6456 -0.7413
  483ILE   HG22 1794   5.676   5.940   8.001  0.1490  1.0770 -0.4374
  483ILE   HG23 1795   5.751   5.783   7.941 -1.1767 -0.0843 -1.4405
  483ILE     CD 1796   5.539   5.937   7.608 -0.0287  0.0794 -0.2759
  483ILE    HD1 1797   5.447   5.888   7.575 -0.4923  2.3225 -2.6657
  483ILE    HD2 1798   5.534   6.044   7.593  0.1317 -0.1398 -2.1677
  483ILE    HD3 1799   5.615   5.887   7.546 -1.7425 -0.8104 -1.7653
  483ILE      C 1800   5.631   6.175   7.873  0.6091  1.0713 -0.4754
  483ILE      O 1801   5.521   6.204   7.832 -0.1465 -0.0223  0.1171
  484ASP      N 1802   5.666   6.198   7.999 -0.4342 -1.0971 -0.8990
  484ASP      H 1803   5.759   6.181   8.034 -1.2227 -0.3826  1.7769
  484ASP     CA 1804   5.574   6.250   8.108 -0.0404  0.0175  0.3414
  484ASP     HA 1805   5.485   6.188   8.117  2.3936 -4.3870 -2.6473
  484ASP     CB 1806   5.656   6.256   8.237 -0.7809  0.5057 -1.2928
  484ASP    HB1 1807   5.700   6.161   8.268 -1.1988  0.5377 -0.5553
  484ASP    HB2 1808   5.737   6.327   8.224 -0.9813  1.0209  0.1014
  484ASP     CG 1809   5.562   6.287   8.352  0.3695  0.1913 -0.3067
  484ASP    OD1 1810   5.525   6.406   8.361  0.2825  0.0519  0.3117
  484ASP    OD2 1811   5.509   6.203   8.426 -0.3985  0.0784 -0.4321
  484ASP      C 1812   5.512   6.382   8.066  0.4670 -0.8618 -0.0349
  484ASP      O 1813   5.392   6.402   8.078  0.0536  0.5862 -0.6396
  485SER      N 1814   5.592   6.481   8.020 -0.3623 -0.0186 -0.9794
  485SER      H 1815   5.684   6.485   8.062 -1.3935  1.1450  1.3834
  485SER     CA 1816   5.542   6.610   7.978  0.4456 -0.1516  0.2999
  485SER     HA 1817   5.488   6.642   8.067  1.4512 -1.1707  1.2992
  485SER     CB 1818   5.656   6.703   7.938  0.7868  0.0750 -0.1071
  485SER    HB1 1819   5.726   6.650   7.872  0.1988  0.5423 -1.1316
  485SER    HB2 1820   5.615   6.785   7.879 -2.9179 -2.3805 -1.2975
  485SER     OG 1821   5.717   6.757   8.054  0.9041 -0.3367  0.1833
  485SER     HG 1822   5.734   6.689   8.117 -0.2467 -1.6286 -0.8527
  485SER      C 1823   5.444   6.598   7.856  0.3320 -0.0319 -0.8681
  485SER      O 1824   5.362   6.691   7.844 -0.6093  0.7444 -0.0422
  486ILE      N 1825   5.448   6.494   7.774 -0.4761 -0.1167 -0.5074
  486ILE      H 1826   5.524   6.429   7.782  0.2672  0.7945 -0.0107
  486ILE     CA 1827   5.357   6.470   7.666  0.1556  0.8922  0.0742
  486ILE     HA 1828   5.349   6.570   7.624 -0.2122  0.3456 -1.1980
  486ILE     CB 1829   5.406   6.371   7.560 -0.1063  0.5190 -0.3247
  486ILE     HB 1830   5.411   6.270   7.601 -1.3389  1.1660  1.5699
  486ILE    CG1 1831   5.546   6.409   7.512 -0.6660  0.1215  0.2629
  486ILE   HG11 1832   5.525   6.505   7.464 -0.5621 -1.3017 -2.9119
  486ILE   HG12 1833   5.610   6.417   7.600  1.9334 -0.2119 -1.4747
  486ILE    CG2 1834   5.310   6.372   7.446  0.6911  0.0458 -0.0511
  486ILE   HG21 1835   5.310   6.470   7.399  2.3562  0.7970  1.4214
  486ILE   HG22 1836   5.350   6.299   7.375 -0.8796  0.6441 -1.6251
  486ILE   HG23 1837   5.214   6.324   7.462  0.9038 -0.1223  0.7943
  486ILE     CD 1838   5.616   6.315   7.409  0.0386 -0.2036 -0.1381
  486ILE    HD1 1839   5.623   6.215   7.451  1.9288  0.1617  0.5089
  486ILE    HD2 1840   5.562   6.331   7.315 -0.7030  1.3869  0.5386
  486ILE    HD3 1841   5.717   6.347   7.383  0.2271 -1.1599 -0.6451
  486ILE      C 1842   5.221   6.422   7.730  0.3022  0.0114 -0.1365
  486ILE      O 1843   5.118   6.433   7.667  0.1323  0.1461  0.6680
  487VAL      N 1844   5.218   6.352   7.845 -0.3106 -0.7799 -0.5683
  487VAL      H 1845   5.297   6.343   7.907 -0.2612  0.9887 -0.3182
  487VAL     CA 1846   5.090   6.312   7.914 -0.3424 -0.0875 -0.6003
  487VAL     HA 1847   5.033   6.270   7.831  1.7288 -1.4408 -1.4162
  487VAL     CB 1848   5.120   6.207   8.027 -0.0195 -0.0676 -0.5068
  487VAL     HB 1849   5.185   6.249   8.103 -0.6459  0.2819 -0.1569
  487VAL    CG1 1850   4.988   6.167   8.109  0.0556 -0.2632  0.2432
  487VAL   HG11 1851   5.001   6.086   8.180 -2.9203 -1.7807 -0.7722
  487VAL   HG12 1852   4.944   6.258   8.149  0.1015  1.7299 -3.7217
  487VAL   HG13 1853   4.912   6.132   8.038  1.9388 -1.1233 -1.4512
  487VAL    CG2 1854   5.189   6.068   7.978  0.2367 -0.2171 -0.4207
  487VAL   HG21 1855   5.119   6.018   7.911 -0.2127  1.7312 -1.5003
  487VAL   HG22 1856   5.275   6.089   7.915 -0.1604  1.9150 -0.3447
  487VAL   HG23 1857   5.216   6.004   8.062 -2.8130 -0.5355  0.4545
  487VAL      C 1858   5.028   6.445   7.974  0.1482 -0.2933 -0.7360
  487VAL      O 1859   4.910   6.474   7.947 -0.1361  0.4291  0.1628
  488GLU      N 1860   5.116   6.529   8.040  0.1559 -0.2133 -0.3309
  488GLU      H 1861   5.204   6.490   8.071 -0.6471 -0.7184  1.4580
  488GLU     CA 1862   5.095   6.668   8.081 -0.0492  0.6961  0.8144
  488GLU     HA 1863   5.019   6.654   8.158 -0.4319 -2.5755 -0.0197
  488GLU     CB 1864   5.220   6.727   8.150  0.0654  0.4337  0.0442
  488GLU    HB1 1865   5.275   6.646   8.199 -1.6498 -1.6928 -1.3831
  488GLU    HB2 1866   5.278   6.767   8.067 -0.0810  0.4923 -0.0286
  488GLU     CG 1867   5.184   6.823   8.262 -0.4269 -0.4332  0.3275
  488GLU    HG1 1868   5.277   6.870   8.294 -0.8557 -0.4144  1.5749
  488GLU    HG2 1869   5.123   6.909   8.234  0.2389 -0.3100 -0.8544
  488GLU     CD 1870   5.129   6.754   8.381 -0.0262  0.1156  0.0630
  488GLU    OE1 1871   5.011   6.772   8.417  0.5371 -0.0638 -0.1961
  488GLU    OE2 1872   5.200   6.670   8.442 -0.2839  0.0795 -0.4081
  488GLU      C 1873   5.036   6.750   7.963 -0.5465  0.4233  0.1182
  488GLU      O 1874   4.934   6.815   7.980 -0.7576  0.5564 -0.1812
  489PHE      N 1875   5.106   6.761   7.851 -0.0430  0.1742  0.0955
  489PHE      H 1876   5.199   6.720   7.850 -0.3392 -0.6633 -3.2663
  489PHE     CA 1877   5.060   6.847   7.736 -0.1892  0.0926  0.0706
  489PHE     HA 1878   5.046   6.948   7.775 -0.6421 -0.3925  1.1972
  489PHE     CB 1879   5.172   6.867   7.635 -0.4709 -0.1157  0.4942
  489PHE    HB1 1880   5.267   6.890   7.684 -0.3742 -0.9003  0.6924
  489PHE    HB2 1881   5.186   6.781   7.571  1.4307  0.6852 -0.2480
  489PHE     CG 1882   5.151   6.979   7.532  0.5895 -0.2296  0.3179
  489PHE    CD1 1883   5.190   7.110   7.570  1.0375  0.0519  1.2480
  489PHE    HD1 1884   5.233   7.115   7.669  1.1130  2.5819  1.1427
  489PHE    CD2 1885   5.092   6.955   7.408 -0.6042  0.3532  0.4705
  489PHE    HD2 1886   5.068   6.855   7.376  0.1954  0.0754  0.7127
  489PHE    CE1 1887   5.160   7.221   7.480 -0.2456  0.4063  0.2272
  489PHE    HE1 1888   5.180   7.321   7.517  0.1240 -0.2744  1.9695
  489PHE    CE2 1889   5.060   7.060   7.321 -0.5522  0.0367 -0.5041
  489PHE    HE2 1890   5.015   7.044   7.224  0.4719 -0.7992 -0.8595
  489PHE     CZ 1891   5.095   7.194   7.358  0.4011  0.0400 -0.2411
  489PHE     HZ 1892   5.078   7.273   7.286 -1.1976 -0.5798 -0.5824
  489PHE      C 1893   4.930   6.790   7.661 -0.6764  0.1895  0.2271
  489PHE      O 1894   4.841   6.861   7.618 -0.3987  0.2509 -0.1587
  490SER      N 1895   4.908   6.658   7.663 -0.6087  0.3046 -0.0410
  490SER      H 1896   4.982   6.598   7.696 -0.4654  0.3922 -0.2033
  490SER     CA 1897   4.788   6.594   7.622  0.9926  0.0321 -0.2113
  490SER     HA 1898   4.773   6.626   7.519  0.7477 -1.5868 -0.7063
  490SER     CB 1899   4.806   6.433   7.626 -0.3880 -0.3402 -0.1141
  490SER    HB1 1900   4.846   6.405   7.724 -0.1652 -1.4920 -0.5222
  490SER    HB2 1901   4.716   6.374   7.612 -0.4315 -0.1420 -0.7166
  490SER     OG 1902   4.890   6.392   7.517  0.0769  0.1355 -0.3161
  490SER     HG 1903   4.979   6.383   7.546  1.2411  2.8324 -2.5726
  490SER      C 1904   4.667   6.638   7.715 -0.0868  0.4426  0.8468
  490SER      O 1905   4.565   6.677   7.664  0.5598  0.5353 -0.4326
  491SER      N 1906   4.685   6.635   7.847 -0.1299  0.4047  0.1107
  491SER      H 1907   4.774   6.600   7.879 -0.7426 -1.2489  0.0984
  491SER     CA 1908   4.596   6.678   7.947 -0.1956  0.4628 -0.1072
  491SER     HA 1909   4.505   6.620   7.938  0.2941 -0.7627  2.1794
  491SER     CB 1910   4.653   6.641   8.089  0.4048 -0.5045  0.2450
  491SER    HB1 1911   4.725   6.559   8.088  1.5838  0.4936 -0.0025
  491SER    HB2 1912   4.720   6.721   8.121  1.5444 -0.6944 -1.5450
  491SER     OG 1913   4.549   6.634   8.182 -0.2253  0.2718 -0.2378
  491SER     HG 1914   4.516   6.723   8.192  0.0918  0.4669 -0.8960
  491SER      C 1915   4.579   6.832   7.930 -0.4308  0.5077  0.6449
  491SER      O 1916   4.464   6.874   7.938  0.3002  0.0043  0.2398
  492ASN      N 1917   4.681   6.909   7.888 -0.1641 -0.1698  0.0473
  492ASN      H 1918   4.773   6.867   7.892  0.4752  1.1475 -0.1882
  492ASN     CA 1919   4.679   7.054   7.847  0.4522 -0.1290 -0.4147
  492ASN     HA 1920   4.634   7.104   7.932  1.1008  1.5711 -1.0305
  492ASN     CB 1921   4.823   7.111   7.832  0.2521 -0.1223  0.0578
  492ASN    HB1 1922   4.902   7.073   7.896  0.3792  1.1221  0.6686
  492ASN    HB2 1923   4.850   7.096   7.727 -0.5466  0.6473 -0.2721
  492ASN     CG 1924   4.843   7.265   7.847  0.2370  0.3611  0.2016
  492ASN    OD1 1925   4.809   7.337   7.757  0.3494  0.3525  0.2363
  492ASN    ND2 1926   4.916   7.314   7.954 -0.1728 -0.0201 -0.1285
  492ASN   HD21 1927   4.946   7.267   8.038  0.1232 -1.1962 -0.8697
  492ASN   HD22 1928   4.922   7.415   7.946 -0.4489 -0.1246 -2.3029
  492ASN      C 1929   4.585   7.088   7.728 -0.6224 -0.5252 -0.1262
  492ASN      O 1930   4.511   7.183   7.734 -0.5634 -0.1735  0.4199
  493LEU      N 1931   4.582   6.993   7.637 -0.6350  0.0763 -0.3167
  493LEU      H 1932   4.661   6.929   7.639 -0.2835  0.2580 -3.3518
  493LEU     CA 1933   4.508   7.002   7.515 -0.0053 -0.3628 -0.0592
  493LEU     HA 1934   4.496   7.105   7.481  0.7257 -0.1679  0.2695
  493LEU     CB 1935   4.570   6.910   7.409 -0.1653 -0.6113 -0.2496
  493LEU    HB1 1936   4.594   6.816   7.457 -1.8765 -0.3426  1.2352
  493LEU    HB2 1937   4.487   6.887   7.342 -0.8635  1.6272 -0.2590
  493LEU     CG 1938   4.680   6.981   7.333  0.1391 -1.0285  0.2705
  493LEU     HG 1939   4.750   7.031   7.400 -0.2169  0.7113 -0.5708
  493LEU    CD1 1940   4.768   6.881   7.259 -0.2197 -0.4659  0.2011
  493LEU   HD11 1941   4.821   6.818   7.331 -2.9082 -1.3788  1.4950
  493LEU   HD12 1942   4.710   6.814   7.195 -0.2320  1.3848 -1.8226
  493LEU   HD13 1943   4.848   6.926   7.200 -0.6932 -0.0481 -0.1278
  493LEU    CD2 1944   4.639   7.101   7.232  0.1576 -0.1322  0.1929
  493LEU   HD21 1945   4.589   7.069   7.141  1.3308 -0.2889 -0.4228
  493LEU   HD22 1946   4.586   7.186   7.275  1.1771  0.8895 -0.5019
  493LEU   HD23 1947   4.722   7.153   7.184 -0.7773 -0.0133 -1.3422
  493LEU      C 1948   4.366   6.950   7.541 -0.3519  0.5794 -0.0248
  493LEU      O 1949   4.278   6.995   7.477 -0.0171  0.1604  0.3583
  494GLN      N 1950   4.351   6.860   7.638 -0.0764 -0.1194 -0.8574
  494GLN      H 1951   4.428   6.805   7.674 -0.2674  0.9281  1.3299
  494GLN     CA 1952   4.218   6.809   7.676  0.3617  0.2080 -0.1442
  494GLN     HA 1953   4.157   6.806   7.586  1.5498 -0.5513 -0.9622
  494GLN     CB 1954   4.233   6.668   7.738 -0.6000 -0.0018  0.2818
  494GLN    HB1 1955   4.314   6.662   7.811  1.3454 -2.6060 -1.8986
  494GLN    HB2 1956   4.142   6.643   7.793  0.4608  0.4064  2.3332
  494GLN     CG 1957   4.262   6.560   7.623  0.0829 -0.2253  0.0253
  494GLN    HG1 1958   4.177   6.551   7.555 -0.2952  0.7197  0.3607
  494GLN    HG2 1959   4.352   6.588   7.568 -1.1123  2.9599 -0.5078
  494GLN     CD 1960   4.292   6.418   7.682 -0.2642 -0.3579  0.0939
  494GLN    OE1 1961   4.261   6.385   7.797  0.3327  0.2617 -0.1021
  494GLN    NE2 1962   4.358   6.330   7.607  0.3537 -0.0375 -0.1136
  494GLN   HE21 1963   4.383   6.350   7.512  1.1816  0.3024  0.1643
  494GLN   HE22 1964   4.377   6.236   7.638 -0.3083 -0.8672 -2.0801
  494GLN      C 1965   4.142   6.913   7.764 -0.2879  0.3807  0.2150
  494GLN      O 1966   4.018   6.915   7.759  0.5419  0.0326  0.5374
  495ASN      N 1967   4.219   7.001   7.833 -0.2807  0.3546  0.4725
  495ASN      H 1968   4.318   6.983   7.837 -0.0187  0.9871 -1.7553
  495ASN     CA 1969   4.167   7.113   7.905  0.3359  0.2011  0.2361
  495ASN     HA 1970   4.073   7.091   7.955 -1.1870  2.6039 -1.3533
  495ASN     CB 1971   4.265   7.159   8.016 -0.0135  0.6684 -0.0961
  495ASN    HB1 1972   4.284   7.076   8.083  0.2599 -0.5560 -1.6166
  495ASN    HB2 1973   4.360   7.193   7.975 -0.4704 -0.3073 -2.0713
  495ASN     CG 1974   4.210   7.272   8.100  0.4021  0.3591 -0.6571
  495ASN    OD1 1975   4.205   7.390   8.063 -0.8188  0.0962 -0.2049
  495ASN    ND2 1976   4.172   7.243   8.224 -0.1541  0.1150  0.2654
  495ASN   HD21 1977   4.188   7.152   8.266  2.2757 -0.9350 -2.6086
  495ASN   HD22 1978   4.139   7.319   8.282  0.7102  0.0142  0.8956
  495ASN      C 1979   4.128   7.233   7.808  0.0725  0.4473  0.5070
  495ASN      O 1980   4.030   7.302   7.830 -0.2397  0.0326 -1.0085
  496MET      N 1981   4.196   7.239   7.695 -0.3068  0.4398 -0.0297
  496MET      H 1982   4.277   7.179   7.688 -0.3188  0.3824  0.3075
  496MET     CA 1983   4.158   7.329   7.588 -0.2211 -0.5170 -0.0121
  496MET     HA 1984   4.121   7.421   7.633  1.6936 -0.3617  1.3745
  496MET     CB 1985   4.283   7.346   7.492  0.4573  0.8300  0.2952
  496MET    HB1 1986   4.379   7.352   7.544 -0.9815 -0.9139  3.4186
  496MET    HB2 1987   4.291   7.251   7.438  3.9416 -0.0953  2.1395
  496MET     CG 1988   4.261   7.449   7.383  0.2428 -0.1500  0.2597
  496MET    HG1 1989   4.312   7.418   7.292 -1.6746 -1.9383 -0.2820
  496MET    HG2 1990   4.159   7.466   7.349  0.6737  1.4484 -0.3026
  496MET     SD 1991   4.344   7.599   7.437  0.4403  0.2688  0.1583
  496MET     CE 1992   4.196   7.692   7.491  0.2089 -0.7110  0.4670
  496MET    HE1 1993   4.134   7.639   7.563  0.7399  0.2101  1.6470
  496MET    HE2 1994   4.221   7.789   7.535 -3.0400  0.2193  0.5520
  496MET    HE3 1995   4.134   7.722   7.406  0.4502  1.7054  1.0562
  496MET      C 1996   4.046   7.271   7.505 -0.3220 -0.5591 -0.8803
  496MET      O 1997   3.967   7.342   7.447  0.4257 -0.0396  0.5802
  497ASN      N 1998   4.032   7.137   7.497 -0.1416 -0.0433 -0.0903
  497ASN      H 1999   4.111   7.092   7.541  0.7784  0.7760 -0.8576
  497ASN     CA 2000   3.935   7.053   7.427  0.2885  0.5310 -0.2321
  497ASN     HA 2001   3.908   6.970   7.492 -1.1502  0.3176 -1.0662
  497ASN     CB 2002   3.795   7.112   7.417  0.6255 -0.1317  0.4664
  497ASN    HB1 2003   3.782   7.173   7.506  1.1434 -0.6232  0.8834
  497ASN    HB2 2004   3.792   7.180   7.332  1.6643  0.7138  1.0757
  497ASN     CG 2005   3.680   7.014   7.416  0.7087 -0.6621  0.2389
  497ASN    OD1 2006   3.628   6.981   7.522 -0.0161  0.5193 -0.1582
  497ASN    ND2 2007   3.630   6.976   7.299  0.4246 -0.7307  0.4317
  497ASN   HD21 2008   3.671   7.018   7.217  0.4449  1.6636  1.5936
  497ASN   HD22 2009   3.547   6.920   7.289  0.6151 -1.2865  1.7828
  497ASN      C 2010   3.999   7.002   7.296 -0.0982  0.7152 -0.3146
  497ASN      O 2011   4.046   7.086   7.220  0.4549 -0.1307  0.4807
  498ILE      N 2012   3.993   6.866   7.270  0.1648 -0.2117 -0.4781
  498ILE      H 2013   3.953   6.797   7.333 -0.5372 -1.4851 -2.2369
  498ILE     CA 2014   4.014   6.796   7.144  0.1729 -0.2357 -0.2286
  498ILE     HA 2015   4.085   6.844   7.076  1.0548 -1.7749 -0.4548
  498ILE     CB 2016   4.052   6.644   7.161  0.4131 -0.5667  0.4056
  498ILE     HB 2017   3.975   6.584   7.209  0.0298 -0.4396 -0.0373
  498ILE    CG1 2018   4.182   6.630   7.237 -0.8864 -0.4185  0.1002
  498ILE   HG11 2019   4.161   6.651   7.342  0.7294 -1.5858  0.7024
  498ILE   HG12 2020   4.220   6.528   7.241  0.5696  0.1005  0.1096
  498ILE    CG2 2021   4.076   6.577   7.023 -0.1522 -0.3095  0.1966
  498ILE   HG21 2022   3.987   6.536   6.974 -0.8847  0.6446  0.6944
  498ILE   HG22 2023   4.117   6.652   6.956 -0.6644  1.0535  1.3728
  498ILE   HG23 2024   4.161   6.508   7.020 -0.7163 -1.0032 -1.3850
  498ILE     CD 2025   4.291   6.728   7.190  1.4920  0.6721  0.2466
  498ILE    HD1 2026   4.385   6.694   7.235  0.0633 -1.0555  2.0726
  498ILE    HD2 2027   4.303   6.723   7.081  1.5495 -3.2355  0.2972
  498ILE    HD3 2028   4.280   6.824   7.240  3.8136  0.2410  1.7355
  498ILE      C 2029   3.874   6.793   7.088 -0.0887  0.8908 -0.1483
  498ILE      O 2030   3.781   6.731   7.145 -0.0023 -0.3965 -0.1325
  499ASP      N 2031   3.847   6.871   6.977 -0.2271 -0.5779 -0.9187
  499ASP      H 2032   3.924   6.928   6.946 -0.2731  0.0495  0.0755
  499ASP     CA 2033   3.744   6.850   6.884 -0.1781  0.5158  0.7560
  499ASP     HA 2034   3.675   6.774   6.920  0.2144 -0.0788  0.2862
  499ASP     CB 2035   3.671   6.980   6.850 -0.6480  0.2975 -0.2642
  499ASP    HB1 2036   3.611   6.999   6.939 -0.3605 -0.7063  0.1649
  499ASP    HB2 2037   3.745   7.058   6.834  1.0165 -1.5138 -1.8381
  499ASP     CG 2038   3.570   6.977   6.735  0.6123 -0.1084  0.8628
  499ASP    OD1 2039   3.498   6.881   6.706 -0.1435 -0.4460  0.0934
  499ASP    OD2 2040   3.560   7.078   6.664  0.3782  1.0106  0.6703
  499ASP      C 2041   3.821   6.792   6.761 -0.2361 -0.2500 -0.6415
  499ASP      O 2042   3.907   6.861   6.700 -0.2882  0.0285 -0.3652
  500ILE      N 2043   3.806   6.659   6.744 -0.2304 -0.3102  1.1404
  500ILE      H 2044   3.723   6.622   6.788 -0.0927  0.7841  2.4107
  500ILE     CA 2045   3.882   6.581   6.650 -0.0380  0.4065 -0.5562
  500ILE     HA 2046   3.983   6.583   6.692  0.4266  2.1838 -1.6336
  500ILE     CB 2047   3.836   6.425   6.667 -0.3895  0.6404  0.3159
  500ILE     HB 2048   3.874   6.395   6.764  0.0282 -0.4237 -0.1590
  500ILE    CG1 2049   3.906   6.315   6.580 -0.2281  0.4003 -0.0092
  500ILE   HG11 2050   3.855   6.219   6.581 -2.3256  1.4703  0.2645
  500ILE   HG12 2051   3.915   6.345   6.475  1.2753  0.0331 -0.0200
  500ILE    CG2 2052   3.689   6.397   6.687  0.1788  0.0627  0.5397
  500ILE   HG21 2053   3.670   6.289   6.694  1.1241  0.0212  4.7296
  500ILE   HG22 2054   3.644   6.437   6.777  1.9371  1.1724  0.9642
  500ILE   HG23 2055   3.635   6.436   6.601  0.8009 -0.6739 -0.2024
  500ILE     CD 2056   4.056   6.295   6.618  0.3126  0.1746 -0.6892
  500ILE    HD1 2057   4.062   6.234   6.708  0.5924 -1.5778 -1.8555
  500ILE    HD2 2058   4.113   6.241   6.543 -2.3436 -2.1921 -1.1745
  500ILE    HD3 2059   4.113   6.385   6.641  1.2895 -0.4586 -0.5724
  500ILE      C 2060   3.891   6.631   6.509  0.1712  0.5491  0.0085
  500ILE      O 2061   4.001   6.627   6.461  0.6832 -0.2442  0.6013
  501SER      N 2062   3.778   6.670   6.445  0.0694 -0.7705  0.6088
  501SER      H 2063   3.689   6.653   6.488 -0.4381  0.6763  0.1792
  501SER     CA 2064   3.776   6.727   6.316  0.1236  0.0840  0.1852
  501SER     HA 2065   3.809   6.652   6.245  0.8753  0.3333  0.2632
  501SER     CB 2066   3.632   6.775   6.288 -0.4235 -0.2750 -0.6498
  501SER    HB1 2067   3.589   6.839   6.364 -0.9210 -2.1479  0.7198
  501SER    HB2 2068   3.636   6.822   6.189 -0.4557 -1.9839 -1.5137
  501SER     OG 2069   3.541   6.664   6.275  0.3450  0.2712 -0.2548
  501SER     HG 2070   3.504   6.640   6.358  1.8742  2.0123  0.9903
  501SER      C 2071   3.873   6.846   6.291 -0.4411 -0.4137  0.2166
  501SER      O 2072   3.959   6.832   6.206 -0.3701 -0.1140  0.0407
  502ALA      N 2073   3.858   6.951   6.374  0.5595 -0.0863  0.2379
  502ALA      H 2074   3.788   6.942   6.447  0.6701 -0.0163  0.3522
  502ALA     CA 2075   3.941   7.071   6.388 -0.4318 -0.7355 -0.3828
  502ALA     HA 2076   3.914   7.132   6.301 -1.8871  1.1248  1.2885
  502ALA     CB 2077   3.891   7.154   6.500  0.6500 -0.5520  0.1700
  502ALA    HB1 2078   3.894   7.102   6.596 -0.2631  0.1900  0.6311
  502ALA    HB2 2079   3.945   7.249   6.504 -1.4547  0.7820 -0.9581
  502ALA    HB3 2080   3.788   7.181   6.476  1.1084  2.2521  0.9051
  502ALA      C 2081   4.090   7.028   6.403  0.0394  0.4919  0.4374
  502ALA      O 2082   4.168   7.049   6.312  0.2504 -0.2764  0.1394
  503PHE      N 2083   4.122   6.972   6.523  0.2627 -0.2227 -0.4506
  503PHE      H 2084   4.042   6.957   6.584  0.5979 -0.0872  0.0228
  503PHE     CA 2085   4.243   6.912   6.563  0.1023  0.0208 -0.3258
  503PHE     HA 2086   4.298   7.002   6.591  0.0538 -0.0658  0.0566
  503PHE     CB 2087   4.222   6.835   6.694  0.4841  0.2442  0.5197
  503PHE    HB1 2088   4.155   6.893   6.758  0.7985  1.5175 -0.2730
  503PHE    HB2 2089   4.172   6.743   6.663  1.3610  0.5456 -1.9565
  503PHE     CG 2090   4.342   6.804   6.777  0.1473  0.5971 -0.9968
  503PHE    CD1 2091   4.385   6.667   6.789  0.1225 -0.5161 -0.0490
  503PHE    HD1 2092   4.340   6.588   6.730  1.2241 -1.4352  0.3130
  503PHE    CD2 2093   4.417   6.904   6.848  0.2690  0.4340 -0.4530
  503PHE    HD2 2094   4.393   7.009   6.835  1.3721  0.6793 -0.6269
  503PHE    CE1 2095   4.509   6.639   6.855  0.2839  0.7982 -0.3831
  503PHE    HE1 2096   4.547   6.538   6.846 -0.1704  0.1914  3.0958
  503PHE    CE2 2097   4.537   6.871   6.913 -0.0461 -0.4654  0.4146
  503PHE    HE2 2098   4.589   6.959   6.949  0.2542 -0.4048 -0.1564
  503PHE     CZ 2099   4.581   6.739   6.914  0.2551 -0.0853  0.1875
  503PHE     HZ 2100   4.682   6.718   6.947  1.1850  2.6654 -0.6299
  503PHE      C 2101   4.318   6.824   6.463  0.4010 -0.1528 -0.3905
  503PHE      O 2102   4.440   6.828   6.455 -0.8399 -0.3169  0.4633
  504SER      N 2103   4.250   6.745   6.379 -0.7059  0.2307  0.0745
  504SER      H 2104   4.151   6.729   6.392 -1.0961 -1.2163 -3.6144
  504SER     CA 2105   4.312   6.659   6.280  0.0542 -0.4529  0.3880
  504SER     HA 2106   4.395   6.608   6.327  2.9969  0.4709 -3.3322
  504SER     CB 2107   4.207   6.555   6.228  0.5885 -0.2968  0.4177
  504SER    HB1 2108   4.117   6.605   6.194  0.4508 -0.4247  0.5952
  504SER    HB2 2109   4.265   6.511   6.146  3.7406  2.0447  1.2042
  504SER     OG 2110   4.175   6.455   6.327  0.5393  0.2485  0.0331
  504SER     HG 2111   4.115   6.478   6.396 -1.2881 -2.8358 -0.3400
  504SER      C 2112   4.363   6.748   6.162 -0.4375  0.2965 -0.3990
  504SER      O 2113   4.458   6.712   6.091 -0.3811 -0.2976  0.1953
  505CYS      N 2114   4.299   6.866   6.150 -0.1819  0.2209 -0.1392
  505CYS      H 2115   4.231   6.885   6.222 -1.1325 -1.1399 -0.6455
  505CYS     CA 2116   4.336   6.965   6.053  0.2230  0.4456  0.7320
  505CYS     HA 2117   4.388   6.909   5.975  2.0675  0.6412  1.7623
  505CYS     CB 2118   4.207   7.019   5.971 -0.7403  0.4284 -0.2313
  505CYS    HB1 2119   4.132   6.942   5.956  1.5952 -2.0730  0.2935
  505CYS    HB2 2120   4.166   7.107   6.021  2.1345  0.8150  1.6710
  505CYS     SG 2121   4.269   7.074   5.812  0.0194 -0.0002  0.2554
  505CYS     HG 2122   4.339   6.971   5.765 -0.5670 -0.0016 -0.6492
  505CYS      C 2123   4.435   7.070   6.100  0.1597  0.5693 -0.2691
  505CYS      O 2124   4.518   7.117   6.024  0.0040 -0.1879  0.0597
  506ILE      N 2125   4.436   7.093   6.229  0.7784  0.2023  0.1742
  506ILE      H 2126   4.373   7.039   6.287  1.5652 -0.5323  0.3649
  506ILE     CA 2127   4.544   7.160   6.293 -0.0005 -0.2883  0.0467
  506ILE     HA 2128   4.575   7.245   6.232  0.0661 -0.7061 -0.4987
  506ILE     CB 2129   4.506   7.193   6.441 -0.7867  0.1923 -0.1461
  506ILE     HB 2130   4.472   7.106   6.497 -0.9480  0.3113 -0.0604
  506ILE    CG1 2131   4.388   7.292   6.443 -0.2349 -0.2487 -0.3465
  506ILE   HG11 2132   4.421   7.382   6.392 -0.9532  1.4703  2.0546
  506ILE   HG12 2133   4.302   7.246   6.394 -1.5648  0.6270  1.0968
  506ILE    CG2 2134   4.627   7.258   6.524  0.0683  0.5926  0.1698
  506ILE   HG21 2135   4.621   7.366   6.514 -1.8866  0.4166 -1.2081
  506ILE   HG22 2136   4.595   7.252   6.628 -2.2459  0.7869 -0.4633
  506ILE   HG23 2137   4.723   7.211   6.504 -0.9472 -1.3567 -0.3925
  506ILE     CD 2138   4.338   7.340   6.585  0.3839 -0.3497  0.1640
  506ILE    HD1 2139   4.325   7.255   6.653  0.6223 -0.1232  0.4985
  506ILE    HD2 2140   4.407   7.413   6.627  0.2580  1.2463 -2.2132
  506ILE    HD3 2141   4.242   7.391   6.575 -1.0892 -2.7750  0.9027
  506ILE      C 2142   4.676   7.080   6.280 -0.9678  0.2792 -0.1945
  506ILE      O 2143   4.783   7.136   6.252 -0.4665 -0.0478 -0.2042
  507ALA      N 2144   4.676   6.949   6.311 -0.0840  0.3221  0.1054
  507ALA      H 2145   4.588   6.910   6.342 -0.8065  1.4867 -0.4031
  507ALA     CA 2146   4.784   6.854   6.287 -0.8308 -0.0561  0.2962
  507ALA     HA 2147   4.866   6.890   6.350 -1.8025  1.4275  0.7560
  507ALA     CB 2148   4.742   6.715   6.335  0.6221  0.1348 -0.7190
  507ALA    HB1 2149   4.658   6.683   6.274  2.1346  0.7709 -3.2703
  507ALA    HB2 2150   4.823   6.642   6.331  0.9456  0.5487 -3.0852
  507ALA    HB3 2151   4.708   6.724   6.438 -0.1731 -2.3140 -0.6934
  507ALA      C 2152   4.840   6.846   6.148 -0.1835 -0.7458 -0.3529
  507ALA      O 2153   4.954   6.813   6.130  0.4751 -0.2853  0.2475
  508ALA      N 2154   4.764   6.880   6.045  0.0668  0.0389 -0.7460
  508ALA      H 2155   4.664   6.888   6.053 -0.0485 -0.1620 -1.8143
  508ALA     CA 2156   4.811   6.894   5.905  0.1238  0.2631 -0.1390
  508ALA     HA 2157   4.871   6.805   5.885  0.2943 -0.2671  2.4263
  508ALA     CB 2158   4.683   6.899   5.818  0.7068 -0.0492 -0.3449
  508ALA    HB1 2159   4.614   6.825   5.859 -0.9342 -0.9290 -4.2752
  508ALA    HB2 2160   4.626   6.992   5.808  0.5607 -0.2135 -1.0485
  508ALA    HB3 2161   4.701   6.853   5.721 -0.2144 -0.7308 -0.2058
  508ALA      C 2162   4.895   7.024   5.892  0.2911 -0.1274  1.0446
  508ALA      O 2163   4.995   7.022   5.820 -0.0755  0.2231 -0.5299
  509LEU      N 2164   4.869   7.126   5.973 -0.0152 -0.3291  0.0199
  509LEU      H 2165   4.786   7.123   6.031 -0.3212  0.8084 -0.3344
  509LEU     CA 2166   4.949   7.249   5.983  0.5288  0.3519  0.6568
  509LEU     HA 2167   4.983   7.281   5.884  0.2558  2.3763  1.1633
  509LEU     CB 2168   4.865   7.364   6.044 -0.1653  0.5481 -0.2166
  509LEU    HB1 2169   4.764   7.364   6.005 -0.7937  0.3040  1.3351
  509LEU    HB2 2170   4.862   7.331   6.148  1.3817 -2.7468 -1.0650
  509LEU     CG 2171   4.906   7.509   6.020 -0.1473 -0.8655 -0.3318
  509LEU     HG 2172   5.007   7.526   6.058 -0.0925  0.3913 -0.9968
  509LEU    CD1 2173   4.925   7.546   5.870  0.0001  0.2323  0.2082
  509LEU   HD11 2174   5.023   7.507   5.844  1.0732  1.9705  1.4186
  509LEU   HD12 2175   4.855   7.508   5.796 -1.7053  2.6604  0.4448
  509LEU   HD13 2176   4.941   7.654   5.863 -2.2530  0.5390 -1.4128
  509LEU    CD2 2177   4.808   7.607   6.079 -0.1978 -0.0388 -0.1708
  509LEU   HD21 2178   4.710   7.587   6.035  0.4825 -0.5903 -1.4848
  509LEU   HD22 2179   4.813   7.592   6.186  0.6540 -1.5756 -0.3923
  509LEU   HD23 2180   4.825   7.710   6.046 -3.4479  0.5124 -0.4980
  509LEU      C 2181   5.073   7.230   6.073 -0.1026  0.4502 -0.4212
  509LEU      O 2182   5.163   7.314   6.086 -0.0620  0.7695  0.6022
  510ALA      N 2183   5.087   7.110   6.130  0.7736 -0.2464  0.6187
  510ALA      H 2184   5.026   7.031   6.113  1.3443 -0.5954  0.1343
  510ALA     CA 2185   5.211   7.072   6.198  0.5709 -0.2858 -0.5679
  510ALA     HA 2186   5.270   7.155   6.237  2.4397 -1.4122 -0.8768
  510ALA     CB 2187   5.175   6.975   6.309  0.2275  0.5803 -0.0603
  510ALA    HB1 2188   5.146   7.038   6.394  2.5808  0.5817  0.8243
  510ALA    HB2 2189   5.099   6.902   6.282  1.1522 -0.5209  0.2229
  510ALA    HB3 2190   5.256   6.913   6.347 -1.1470 -0.7208  0.8805
  510ALA      C 2191   5.302   7.007   6.095 -0.1439  0.7899 -0.1122
  510ALA      O 2192   5.425   7.006   6.113  0.1258 -0.0047  0.0702
  511MET      N 2193   5.248   6.956   5.983 -0.4444  0.3396  0.4781
  511MET      H 2194   5.149   6.976   5.976 -0.8133 -0.8529  1.8138
  511MET     CA 2195   5.313   6.868   5.884  0.0155  0.5455  0.7404
  511MET     HA 2196   5.409   6.831   5.920 -1.1673 -2.1192  1.4044
  511MET     CB 2197   5.227   6.742   5.847 -0.3288 -0.5304 -0.2558
  511MET    HB1 2198   5.229   6.679   5.936  0.7734  0.0644  0.1663
  511MET    HB2 2199   5.119   6.752   5.849 -0.3991 -1.2296  1.5029
  511MET     CG 2200   5.290   6.666   5.732 -0.5109 -0.4343 -0.3845
  511MET    HG1 2201   5.266   6.707   5.633 -0.7003 -0.7915 -0.4875
  511MET    HG2 2202   5.398   6.675   5.742 -0.7464  2.6820  0.5260
  511MET     SD 2203   5.243   6.490   5.728 -0.0181 -0.1249 -0.1022
  511MET     CE 2204   5.328   6.425   5.581 -0.6727 -0.5018 -1.0487
  511MET    HE1 2205   5.306   6.482   5.490  1.5921  0.8307 -0.8560
  511MET    HE2 2206   5.434   6.447   5.591 -0.8017 -0.1771 -0.3402
  511MET    HE3 2207   5.310   6.318   5.583  2.8495 -1.2167  0.8795
  511MET      C 2208   5.337   6.964   5.764 -0.0161 -0.4092  0.5088
  511MET      O 2209   5.456   6.991   5.735 -0.6826 -0.2356 -0.0500
  512VAL      N 2210   5.234   7.027   5.708  0.1153 -0.6126  0.1319
  512VAL      H 2211   5.145   7.001   5.748  0.2128 -1.7450 -0.3504
  512VAL     CA 2212   5.243   7.116   5.597  0.1430  0.1113 -0.0645
  512VAL     HA 2213   5.327   7.090   5.532  0.3508 -2.4823  1.1104
  512VAL     CB 2214   5.116   7.104   5.515  0.3836 -0.1237  0.1496
  512VAL     HB 2215   5.031   7.142   5.571  2.0524  2.2905  1.2135
  512VAL    CG1 2216   5.127   7.180   5.384 -0.1593 -1.0058 -0.1560
  512VAL   HG11 2217   5.201   7.138   5.316 -0.3426 -3.6929  1.1771
  512VAL   HG12 2218   5.027   7.179   5.340 -1.0255 -3.6584  1.6798
  512VAL   HG13 2219   5.142   7.284   5.413 -0.8754 -1.3048  1.3504
  512VAL    CG2 2220   5.085   6.956   5.488  0.1537 -0.6525  0.6633
  512VAL   HG21 2221   5.171   6.911   5.437  2.0362  2.3514  0.8647
  512VAL   HG22 2222   5.046   6.904   5.575  1.0421 -3.0559 -0.3009
  512VAL   HG23 2223   5.003   6.966   5.418 -0.5401  1.5318  1.6981
  512VAL      C 2224   5.267   7.257   5.657  0.4553  0.7284 -0.0184
  512VAL      O 2225   5.169   7.327   5.677  0.3118  0.5138 -0.5697
  513THR      N 2226   5.399   7.294   5.674  0.2755  0.4360  0.7074
  513THR      H 2227   5.468   7.229   5.638  0.5176  1.5105 -0.8942
  513THR     CA 2228   5.445   7.418   5.716  0.6757 -0.3968  0.0891
  513THR     HA 2229   5.374   7.487   5.672  0.1853 -0.2459  1.0748
  513THR     CB 2230   5.427   7.428   5.873 -0.0370 -0.3417  0.1162
  513THR     HB 2231   5.323   7.409   5.898 -0.3150  1.2590  0.2982
  513THR    OG1 2232   5.457   7.565   5.915  0.3940  0.0534  0.6221
  513THR    HG1 2233   5.378   7.617   5.905  0.5686  0.5563  1.6548
  513THR    CG2 2234   5.523   7.344   5.951 -0.8217 -0.0904 -0.2850
  513THR   HG21 2235   5.467   7.326   6.043 -1.8281 -0.9544 -1.0439
  513THR   HG22 2236   5.542   7.245   5.909  0.9727  0.7299 -1.5337
  513THR   HG23 2237   5.623   7.382   5.975  0.5285 -1.6612 -2.9292
  513THR      C 2238   5.582   7.439   5.657 -0.4225  0.6988  0.2585
  513THR      O 2239   5.634   7.356   5.583 -0.3249  0.3121 -0.3194
  514GLU      N 2240   5.645   7.550   5.698  0.2800  0.0919  0.2781
  514GLU      H 2241   5.585   7.609   5.753 -0.7314  0.5477 -1.2543
  514GLU     CA 2242   5.781   7.589   5.671  0.0813 -0.2443  0.0737
  514GLU     HA 2243   5.796   7.589   5.563  1.0277  2.2217  0.1442
  514GLU     CB 2244   5.809   7.731   5.737 -0.0139  0.0870 -0.4077
  514GLU    HB1 2245   5.722   7.791   5.708  1.2103  1.9243 -0.4884
  514GLU    HB2 2246   5.807   7.746   5.845 -1.2061  0.5024 -0.4673
  514GLU     CG 2247   5.934   7.810   5.689 -1.0722  0.2438  0.0997
  514GLU    HG1 2248   5.980   7.875   5.764  1.9503 -1.4620 -0.1199
  514GLU    HG2 2249   6.018   7.740   5.683 -0.1511  1.3526 -0.5045
  514GLU     CD 2250   5.918   7.872   5.548 -1.0086 -0.0499 -0.5232
  514GLU    OE1 2251   6.020   7.865   5.466  1.2692 -0.1757 -0.0150
  514GLU    OE2 2252   5.821   7.945   5.526 -0.2011 -0.1528  0.2783
  514GLU      C 2253   5.882   7.488   5.742 -0.1472  0.3453  0.2417
  514GLU      O 2254   5.873   7.471   5.866 -0.4495 -0.5574 -0.2660
  515ARG      N 2255   5.973   7.420   5.668  0.6865  0.4197  0.1362
  515ARG      H 2256   5.994   7.444   5.573  0.5870 -1.4138 -0.3925
  515ARG     CA 2257   6.077   7.330   5.716  0.1026  0.5135 -0.0491
  515ARG     HA 2258   6.122   7.376   5.804 -0.9626 -2.3859  2.1842
  515ARG     CB 2259   6.024   7.185   5.730  0.6086 -0.7360 -0.1322
  515ARG    HB1 2260   5.991   7.158   5.630 -2.8526 -1.4002  1.0510
  515ARG    HB2 2261   6.097   7.118   5.776  1.6166  1.6085  1.9221
  515ARG     CG 2262   5.892   7.161   5.811  0.4839 -0.2425 -0.0239
  515ARG    HG1 2263   5.808   7.217   5.770  0.6778  1.0524  1.2536
  515ARG    HG2 2264   5.870   7.057   5.788  1.6415 -0.3995 -0.4872
  515ARG     CD 2265   5.919   7.171   5.968  0.5597 -0.2370  0.2199
  515ARG    HD1 2266   6.001   7.105   5.996  1.1028  0.9697  1.6448
  515ARG    HD2 2267   5.943   7.275   5.994 -2.4979  0.1428  2.1042
  515ARG     NE 2268   5.793   7.150   6.044 -0.1476 -0.3771  0.1742
  515ARG     HE 2269   5.705   7.149   5.993 -0.2912 -0.5532  0.4233
  515ARG     CZ 2270   5.775   7.159   6.177 -0.4662 -0.3147  0.0066
  515ARG    NH1 2271   5.880   7.165   6.260  0.2888  0.6956 -0.0247
  515ARG   HH11 2272   5.972   7.191   6.228  0.5959 -0.3206  0.0065
  515ARG   HH12 2273   5.872   7.136   6.357 -1.9157 -1.7177 -0.8170
  515ARG    NH2 2274   5.654   7.144   6.229 -0.2566 -0.1399 -0.4623
  515ARG   HH21 2275   5.570   7.121   6.178  0.8686  2.7701 -4.1129
  515ARG   HH22 2276   5.652   7.135   6.329  2.2148 -0.7362 -0.4038
  515ARG      C 2277   6.196   7.335   5.623  0.1164 -0.4360  0.4175
  515ARG      O 2278   6.188   7.395   5.516 -0.3478  0.4758 -0.1939
  516HIS      N 2279   6.307   7.274   5.660 -0.3012  0.0928  0.5462
  516HIS      H 2280   6.323   7.247   5.755 -2.0940 -1.6221  0.4194
  516HIS     CA 2281   6.420   7.263   5.567  0.0278 -0.4553 -0.1794
  516HIS     HA 2282   6.442   7.356   5.513 -2.1685 -0.9038 -1.9950
  516HIS     CB 2283   6.546   7.220   5.651  0.6709 -0.5631  0.6556
  516HIS    HB1 2284   6.576   7.297   5.723 -2.8813  1.8752 -0.1766
  516HIS    HB2 2285   6.525   7.129   5.706  0.5119  0.0967  1.7331
  516HIS     CG 2286   6.675   7.196   5.572 -0.6485  0.0036  0.3263
  516HIS    ND1 2287   6.746   7.302   5.507 -0.3341 -0.1798  0.3822
  516HIS    CD2 2288   6.734   7.073   5.535  0.4115 -0.3556 -0.3343
  516HIS    HD2 2289   6.718   6.971   5.565  0.9648 -0.3231  0.0838
  516HIS    CE1 2290   6.848   7.239   5.445 -0.8706  0.3906 -0.1593
  516HIS    HE1 2291   6.906   7.291   5.371  0.6848 -1.9718 -0.7231
  516HIS    NE2 2292   6.841   7.101   5.454  0.4769  0.2021  0.1722
  516HIS    HE2 2293   6.885   7.033   5.394  0.9826 -0.2573  1.0454
  516HIS      C 2294   6.396   7.151   5.467  0.2017  0.4397 -0.3980
  516HIS      O 2295   6.333   7.054   5.515 -0.7009 -0.1845 -0.0135
  517GLY      N 2296   6.448   7.157   5.343  0.6992 -0.0401 -0.6275
  517GLY      H 2297   6.485   7.247   5.314  0.2300 -0.4158 -2.5352
  517GLY     CA 2298   6.478   7.038   5.268  0.0328 -0.1100  0.0651
  517GLY    HA1 2299   6.583   7.044   5.239 -0.2738  1.9172 -0.8657
  517GLY    HA2 2300   6.465   6.948   5.329 -1.9663  0.2381  0.2392
  517GLY      C 2301   6.400   7.019   5.142  0.2912 -0.0120 -0.1982
  517GLY      O 2302   6.442   6.944   5.059 -0.2420 -0.1171  0.3733
  518LEU      N 2303   6.283   7.085   5.116 -0.8491 -0.0802 -0.7290
  518LEU      H 2304   6.255   7.160   5.177  0.2890  0.6042 -0.9951
  518LEU     CA 2305   6.209   7.068   4.994  0.3594 -0.2573  0.3523
  518LEU     HA 2306   6.218   6.967   4.954 -0.1614 -0.2957  0.3219
  518LEU     CB 2307   6.062   7.104   5.019  0.7254 -0.4924 -1.3467
  518LEU    HB1 2308   6.046   7.211   5.037  0.9949 -0.5247 -0.9133
  518LEU    HB2 2309   6.018   7.093   4.919  0.0132  2.7501 -1.5170
  518LEU     CG 2310   6.003   7.000   5.120 -0.0946 -0.6802 -0.8127
  518LEU     HG 2311   6.070   6.914   5.123 -0.4047 -1.0060 -2.4767
  518LEU    CD1 2312   6.011   7.053   5.266 -0.1376  0.8200  0.3322
  518LEU   HD11 2313   6.108   7.088   5.301 -0.4517  0.1928  1.9174
  518LEU   HD12 2314   5.935   7.129   5.283  0.2207  0.6828  2.9153
  518LEU   HD13 2315   5.975   6.978   5.336 -1.7281  1.7885  0.6057
  518LEU    CD2 2316   5.865   6.946   5.084  0.7007 -0.1184 -0.5696
  518LEU   HD21 2317   5.776   7.003   5.110  1.7744  1.4285 -0.1385
  518LEU   HD22 2318   5.859   6.921   4.978 -0.9077 -0.7375 -0.3576
  518LEU   HD23 2319   5.852   6.854   5.141 -1.0088  0.8664  0.7095
  518LEU      C 2320   6.265   7.152   4.884 -0.0545  0.5595 -0.5825
  518LEU      O 2321   6.283   7.275   4.904 -0.2875  0.3976 -0.0859
  519LYS      N 2322   6.301   7.094   4.770 -0.5901 -0.0608  0.1544
  519LYS      H 2323   6.305   6.993   4.764 -2.3281 -0.2430  1.2401
  519LYS     CA 2324   6.326   7.164   4.650 -0.0409  0.3920  0.3197
  519LYS     HA 2325   6.392   7.249   4.672 -2.5885  2.3086  1.0097
  519LYS     CB 2326   6.389   7.065   4.551  0.5246 -0.4920  0.1996
  519LYS    HB1 2327   6.325   6.976   4.558  0.1265 -0.3060 -0.9221
  519LYS    HB2 2328   6.384   7.106   4.450 -0.5966 -0.8137  0.1000
  519LYS     CG 2329   6.544   7.031   4.572  0.2962  0.3265 -0.5984
  519LYS    HG1 2330   6.596   7.127   4.571  0.6233  0.2046 -3.5381
  519LYS    HG2 2331   6.565   6.976   4.664  0.5429 -2.0686 -2.0055
  519LYS     CD 2332   6.599   6.944   4.462  0.5865 -0.0621 -0.0019
  519LYS    HD1 2333   6.531   6.859   4.451 -0.4141  0.7729 -0.3871
  519LYS    HD2 2334   6.582   6.979   4.361 -2.1448 -1.0302  0.0372
  519LYS     CE 2335   6.748   6.892   4.486 -0.0146  0.1018 -0.5074
  519LYS    HE1 2336   6.806   6.984   4.481 -0.9114  1.0015  2.8861
  519LYS    HE2 2337   6.766   6.846   4.583 -0.4061  0.8651 -0.0669
  519LYS     NZ 2338   6.789   6.807   4.376  0.0071 -0.0512 -0.1639
  519LYS    HZ1 2339   6.760   6.854   4.291 -2.3261  0.5945  0.9018
  519LYS    HZ2 2340   6.889   6.797   4.374  0.0918 -0.3524  2.4536
  519LYS    HZ3 2341   6.750   6.715   4.390 -1.4125  0.7263  1.2958
  519LYS      C 2342   6.201   7.238   4.595 -0.0250 -0.9348 -0.2463
  519LYS      O 2343   6.219   7.354   4.543 -0.2955 -0.1508  0.1105
  520GLU      N 2344   6.078   7.192   4.624  0.4305  0.1765 -0.2755
  520GLU      H 2345   6.080   7.105   4.675  0.7554  0.5066  0.2784
  520GLU     CA 2346   5.950   7.261   4.588  0.0570 -1.0895 -0.4706
  520GLU     HA 2347   5.963   7.350   4.527 -0.3832 -0.3359  0.5187
  520GLU     CB 2348   5.870   7.169   4.499 -0.2071 -0.1051 -0.3719
  520GLU    HB1 2349   5.936   7.127   4.423  1.9171 -1.4724  2.0982
  520GLU    HB2 2350   5.847   7.074   4.549  3.1225 -1.6817 -1.5239
  520GLU     CG 2351   5.749   7.233   4.436 -1.0244 -0.3660 -0.3813
  520GLU    HG1 2352   5.674   7.160   4.404  0.9088 -1.6913 -2.1412
  520GLU    HG2 2353   5.705   7.306   4.504  0.5197  0.8422 -0.6299
  520GLU     CD 2354   5.801   7.308   4.310  0.8479  0.2412  0.6013
  520GLU    OE1 2355   5.803   7.245   4.204  0.1265  0.3791  0.4230
  520GLU    OE2 2356   5.832   7.430   4.329  0.0261 -0.8072 -0.1001
  520GLU      C 2357   5.873   7.309   4.725 -0.0918  0.0152  0.2478
  520GLU      O 2358   5.792   7.237   4.782 -0.6743 -0.3796 -0.3799
  521PRO      N 2359   5.910   7.427   4.776 -0.4754  0.5735  0.2652
  521PRO     CA 2360   5.848   7.482   4.899  0.0550 -0.8101  0.1520
  521PRO     HA 2361   5.820   7.411   4.977  1.4291 -0.0863  1.3661
  521PRO     CB 2362   5.961   7.570   4.955 -0.4598  0.5871 -0.2830
  521PRO    HB1 2363   5.924   7.656   5.011 -1.0554  0.5105 -0.5552
  521PRO    HB2 2364   6.028   7.515   5.021 -0.7806 -0.5478 -0.8910
  521PRO     CG 2365   6.027   7.618   4.829 -0.2682  0.3617 -0.2655
  521PRO    HG1 2366   5.961   7.694   4.787  0.4923  1.0096 -0.3192
  521PRO    HG2 2367   6.120   7.674   4.838 -1.3447  2.0450  1.1073
  521PRO     CD 2368   6.025   7.498   4.739 -0.5200  0.1748  0.5728
  521PRO    HD1 2369   6.026   7.528   4.634 -1.0032 -1.7503 -0.0162
  521PRO    HD2 2370   6.118   7.443   4.752 -0.7174 -0.9814 -2.0786
  521PRO      C 2371   5.716   7.555   4.876  0.2069 -0.2289 -0.3487
  521PRO      O 2372   5.627   7.539   4.957 -0.0598  0.0877 -0.0618
  522LYS      N 2373   5.694   7.635   4.767 -0.8641 -0.3090 -0.7168
  522LYS      H 2374   5.779   7.668   4.724 -0.6456  0.4689  0.2676
  522LYS     CA 2375   5.578   7.710   4.729  0.0061  0.0759  0.4842
  522LYS     HA 2376   5.562   7.791   4.800 -2.8813  1.5833 -1.6535
  522LYS     CB 2377   5.611   7.767   4.587 -0.3371  0.3796  0.8315
  522LYS    HB1 2378   5.524   7.823   4.552  1.0857  2.5156  0.5224
  522LYS    HB2 2379   5.680   7.850   4.594 -1.1309  1.0694  0.6500
  522LYS     CG 2380   5.654   7.668   4.471  0.0937  0.3386  0.4647
  522LYS    HG1 2381   5.754   7.634   4.496 -1.1799 -2.3442  2.4368
  522LYS    HG2 2382   5.600   7.574   4.475  1.5798 -0.6165 -0.8439
  522LYS     CD 2383   5.624   7.732   4.333 -0.1897 -0.2042  0.6710
  522LYS    HD1 2384   5.515   7.728   4.328 -0.2028 -1.2776  1.5516
  522LYS    HD2 2385   5.654   7.837   4.329  1.0943 -0.5744  0.1897
  522LYS     CE 2386   5.691   7.663   4.215 -0.3823 -0.4008 -0.0439
  522LYS    HE1 2387   5.658   7.560   4.227 -1.0532 -0.2615 -0.6194
  522LYS    HE2 2388   5.645   7.698   4.123  1.4143 -1.2281 -1.3204
  522LYS     NZ 2389   5.837   7.677   4.217  0.1475  0.0341  0.3721
  522LYS    HZ1 2390   5.880   7.766   4.238  1.6775 -1.0442  2.1476
  522LYS    HZ2 2391   5.870   7.602   4.276  1.6035  0.5853  0.2909
  522LYS    HZ3 2392   5.864   7.644   4.125  0.9710  0.7625  0.3486
  522LYS      C 2393   5.453   7.616   4.717  0.5170 -0.0258  0.1067
  522LYS      O 2394   5.349   7.669   4.743 -0.4215  0.2782 -0.2935
  523ARG      N 2395   5.474   7.485   4.690  0.2336 -0.8348 -0.6844
  523ARG      H 2396   5.572   7.464   4.679  0.8205  1.7603 -1.1181
  523ARG     CA 2397   5.375   7.380   4.680 -0.3860 -0.3745 -0.2487
  523ARG     HA 2398   5.293   7.423   4.622  0.0629  1.0584  0.1279
  523ARG     CB 2399   5.448   7.265   4.606 -0.5356  0.2796  0.1147
  523ARG    HB1 2400   5.463   7.290   4.500 -1.1876 -0.5965 -0.1950
  523ARG    HB2 2401   5.549   7.240   4.639  0.2734  2.0243 -0.8877
  523ARG     CG 2402   5.361   7.136   4.607 -0.6936  0.1973 -0.3080
  523ARG    HG1 2403   5.368   7.095   4.707  1.9795 -1.8494 -1.2187
  523ARG    HG2 2404   5.257   7.162   4.585 -0.3531  0.0993 -2.2220
  523ARG     CD 2405   5.393   7.028   4.502  0.1736 -0.1287  0.1855
  523ARG    HD1 2406   5.314   6.953   4.489  0.9183 -0.5712 -2.3471
  523ARG    HD2 2407   5.391   7.076   4.404 -1.2976 -0.5213 -0.0131
  523ARG     NE 2408   5.521   6.957   4.530  0.1564  0.6069  0.0599
  523ARG     HE 2409   5.562   6.986   4.617  1.7736  1.3651 -0.8959
  523ARG     CZ 2410   5.591   6.879   4.441 -0.1653 -0.0653  0.3576
  523ARG    NH1 2411   5.548   6.840   4.319 -0.1873 -0.4216  0.1194
  523ARG   HH11 2412   5.455   6.861   4.287 -0.7895 -1.2537  1.2239
  523ARG   HH12 2413   5.596   6.779   4.255  0.5988  1.7147 -1.4484
  523ARG    NH2 2414   5.711   6.828   4.476  0.2381  0.3811 -0.3901
  523ARG   HH21 2415   5.741   6.852   4.569 -2.6709  1.0313  0.4755
  523ARG   HH22 2416   5.758   6.749   4.435 -2.8715 -2.7166  1.4296
  523ARG      C 2417   5.321   7.354   4.819  0.5695  0.1700  0.0421
  523ARG      O 2418   5.199   7.343   4.836  0.6262  0.7644  0.2789
  524VAL      N 2419   5.406   7.356   4.929 -0.8776 -0.0436  0.3885
  524VAL      H 2420   5.504   7.380   4.921 -0.9874  0.4209  0.3904
  524VAL     CA 2421   5.368   7.342   5.071  0.1894 -0.6216 -0.2314
  524VAL     HA 2422   5.314   7.247   5.084  0.8116 -1.1965 -1.6696
  524VAL     CB 2423   5.500   7.328   5.149  0.2390  0.4609  1.0543
  524VAL     HB 2424   5.553   7.422   5.135 -0.0403  0.4656 -0.0160
  524VAL    CG1 2425   5.471   7.312   5.304 -0.6138  0.0621  0.5706
  524VAL   HG11 2426   5.563   7.346   5.352 -0.4592 -1.3369  1.3441
  524VAL   HG12 2427   5.384   7.364   5.343  1.4771  3.4268  1.1127
  524VAL   HG13 2428   5.465   7.208   5.337  1.3127 -0.6313 -1.0841
  524VAL    CG2 2429   5.592   7.211   5.102  0.1218  0.2848 -0.0411
  524VAL   HG21 2430   5.633   7.216   5.002  1.4503  1.9299  0.5256
  524VAL   HG22 2431   5.671   7.207   5.177 -1.4570 -0.2711  1.6899
  524VAL   HG23 2432   5.529   7.123   5.099 -0.1578  0.4703  0.3154
  524VAL      C 2433   5.283   7.460   5.118  1.0812  0.1026 -0.6017
  524VAL      O 2434   5.172   7.438   5.168 -0.2575  0.3927 -0.1626
  525GLU      N 2435   5.313   7.585   5.082 -0.6796  0.3231 -0.5166
  525GLU      H 2436   5.404   7.596   5.039  0.3107 -1.4533  0.9930
  525GLU     CA 2437   5.248   7.712   5.116  0.0044  0.0654  0.2831
  525GLU     HA 2438   5.235   7.706   5.224 -0.2962 -0.9473  0.2046
  525GLU     CB 2439   5.334   7.827   5.077 -0.1313 -0.6163 -0.0165
  525GLU    HB1 2440   5.438   7.795   5.080  0.1398 -0.1988 -2.5639
  525GLU    HB2 2441   5.314   7.838   4.970  0.6236 -2.7034 -0.4331
  525GLU     CG 2442   5.311   7.957   5.149 -0.1227 -0.5302  0.0745
  525GLU    HG1 2443   5.288   8.041   5.085  0.3145 -0.7716 -0.4072
  525GLU    HG2 2444   5.217   7.939   5.202  0.2289  0.7195  1.1834
  525GLU     CD 2445   5.407   8.006   5.256 -0.6977  0.1126  0.9555
  525GLU    OE1 2446   5.529   7.979   5.236 -0.2924 -0.1312 -0.8918
  525GLU    OE2 2447   5.365   8.071   5.349  0.0217 -0.7800 -0.2338
  525GLU      C 2448   5.107   7.715   5.055  0.4557  0.6713 -0.5834
  525GLU      O 2449   5.015   7.755   5.127  0.6091 -0.1538  0.2344
  526GLU      N 2450   5.089   7.664   4.929  0.5598 -0.1130 -0.9104
  526GLU      H 2451   5.172   7.653   4.873  0.4156  0.2830 -1.2015
  526GLU     CA 2452   4.959   7.646   4.866 -0.5356  0.1959  0.1313
  526GLU     HA 2453   4.923   7.749   4.871  0.3933  0.8533 -3.5526
  526GLU     CB 2454   4.962   7.602   4.718 -0.0393  0.3430  0.3062
  526GLU    HB1 2455   5.053   7.624   4.662 -1.3204 -0.6264 -2.3254
  526GLU    HB2 2456   4.976   7.494   4.721  0.5925  0.4366  1.5205
  526GLU     CG 2457   4.849   7.634   4.625  0.2392  0.7163  0.1979
  526GLU    HG1 2458   4.843   7.568   4.539  0.3875 -0.1821  0.8608
  526GLU    HG2 2459   4.755   7.609   4.673  0.0226  0.8469 -0.1550
  526GLU     CD 2460   4.828   7.779   4.583  0.2817 -0.3545 -0.5381
  526GLU    OE1 2461   4.730   7.807   4.511  0.7011 -0.4355  0.1478
  526GLU    OE2 2462   4.908   7.866   4.627  0.6929 -0.0141 -0.2441
  526GLU      C 2463   4.865   7.552   4.944 -0.3859 -0.2401 -0.0533
  526GLU      O 2464   4.748   7.585   4.964 -1.2520  0.0290 -0.3492
  527LEU      N 2465   4.918   7.436   4.995  0.6877  0.2263  0.8132
  527LEU      H 2466   5.016   7.411   4.985  0.0957 -1.9461 -0.1994
  527LEU     CA 2467   4.834   7.345   5.065  0.1908  0.4794  0.9802
  527LEU     HA 2468   4.740   7.347   5.010 -1.1212  1.3938  3.1102
  527LEU     CB 2469   4.892   7.201   5.055  0.5720  0.0105  0.3706
  527LEU    HB1 2470   4.893   7.170   4.950 -1.0765  1.5093 -0.1390
  527LEU    HB2 2471   4.995   7.199   5.089  1.1093  0.0799 -1.1752
  527LEU     CG 2472   4.820   7.083   5.134 -0.4646 -0.3031  0.1155
  527LEU     HG 2473   4.822   7.111   5.240  1.5454 -2.6278  0.7854
  527LEU    CD1 2474   4.685   7.045   5.077  0.6808 -0.3738  0.4079
  527LEU   HD11 2475   4.684   6.982   4.988 -1.6190  3.8719 -2.9724
  527LEU   HD12 2476   4.630   6.988   5.151  1.8334  0.4307  1.9437
  527LEU   HD13 2477   4.634   7.138   5.051 -1.3917 -1.2588  1.1779
  527LEU    CD2 2478   4.908   6.963   5.137  0.2128  0.0161 -0.0594
  527LEU   HD21 2479   4.931   6.927   5.036  0.8493 -0.5614  0.2786
  527LEU   HD22 2480   5.001   6.981   5.192  0.2411  0.7232 -0.3218
  527LEU   HD23 2481   4.860   6.879   5.186  0.6757 -0.3328 -0.1881
  527LEU      C 2482   4.799   7.393   5.204  0.0578 -0.4813 -0.5511
  527LEU      O 2483   4.689   7.382   5.253  0.2935 -0.4933 -0.1103
  528GLN      N 2484   4.905   7.455   5.274  0.1447 -0.1329  0.1840
  528GLN      H 2485   4.986   7.486   5.223 -1.3012  1.6240 -1.1609
  528GLN     CA 2486   4.892   7.526   5.404  0.2226 -0.3690 -0.4033
  528GLN     HA 2487   4.854   7.451   5.474 -0.0232  0.5627  0.4793
  528GLN     CB 2488   5.036   7.559   5.446 -0.4166 -0.5599  0.0237
  528GLN    HB1 2489   5.076   7.466   5.487  0.2822  0.2679  1.2843
  528GLN    HB2 2490   5.100   7.586   5.362  0.2498  0.6017  0.8774
  528GLN     CG 2491   5.064   7.659   5.564  0.1964  0.2770 -0.3321
  528GLN    HG1 2492   4.990   7.616   5.631 -0.2256 -1.6821 -1.9611
  528GLN    HG2 2493   5.161   7.638   5.609 -0.8774  0.1154  2.0430
  528GLN     CD 2494   5.048   7.807   5.547  0.4877 -0.1497  0.3348
  528GLN    OE1 2495   5.031   7.889   5.639  0.2306  0.1774  0.2210
  528GLN    NE2 2496   5.039   7.860   5.420  0.0939  0.9462 -0.0804
  528GLN   HE21 2497   5.039   7.802   5.337 -0.8706 -0.6196  0.9626
  528GLN   HE22 2498   5.012   7.957   5.416 -0.0316  0.9419  0.6300
  528GLN      C 2499   4.784   7.637   5.405  0.0753  0.3650  0.5170
  528GLN      O 2500   4.705   7.653   5.493  0.2288  0.2158 -0.6038
  529ASN      N 2501   4.772   7.707   5.291 -0.6693  0.1860 -0.5744
  529ASN      H 2502   4.846   7.696   5.224  1.3188  0.9679  1.3564
  529ASN     CA 2503   4.668   7.804   5.263  0.3824 -0.1106 -0.8013
  529ASN     HA 2504   4.650   7.857   5.357  2.4033 -0.5042 -0.1436
  529ASN     CB 2505   4.705   7.903   5.152 -0.3588 -0.1776  0.0765
  529ASN    HB1 2506   4.748   7.856   5.064 -1.8599  0.3641 -0.9830
  529ASN    HB2 2507   4.620   7.955   5.109  0.1812 -1.6083 -3.0489
  529ASN     CG 2508   4.789   8.022   5.200 -0.2271 -0.0904  0.5801
  529ASN    OD1 2509   4.750   8.092   5.296  0.2078  0.3095  0.3016
  529ASN    ND2 2510   4.911   8.041   5.153 -0.4877  0.1688  0.1652
  529ASN   HD21 2511   4.941   7.998   5.066 -0.2982  1.8349 -0.6253
  529ASN   HD22 2512   4.979   8.092   5.206 -0.4657 -1.1811  1.4890
  529ASN      C 2513   4.527   7.740   5.236  0.3333  1.0349 -0.0965
  529ASN      O 2514   4.432   7.811   5.248  0.5416  0.2580  0.1921
  530LYS      N 2515   4.521   7.609   5.203  0.0350  0.2487 -0.4618
  530LYS      H 2516   4.603   7.551   5.212  0.8084  1.1515 -1.4207
  530LYS     CA 2517   4.395   7.538   5.194 -0.2106  0.4677  0.3050
  530LYS     HA 2518   4.315   7.611   5.182 -1.0770 -0.5114 -0.1019
  530LYS     CB 2519   4.414   7.437   5.075 -0.0268  0.5244  0.3299
  530LYS    HB1 2520   4.456   7.480   4.984 -1.2088  2.2659  0.5441
  530LYS    HB2 2521   4.491   7.362   5.091  0.0359  0.0816 -1.7646
  530LYS     CG 2522   4.275   7.384   5.032  0.0682  0.7361 -0.7292
  530LYS    HG1 2523   4.258   7.305   5.106  0.5544  0.8166 -0.5256
  530LYS    HG2 2524   4.197   7.459   5.049  1.1737  1.6283  0.6909
  530LYS     CD 2525   4.266   7.324   4.889 -0.4566 -0.3141 -0.0067
  530LYS    HD1 2526   4.343   7.366   4.824 -0.8880  0.2370 -0.1777
  530LYS    HD2 2527   4.295   7.220   4.903 -1.3825 -0.7165 -0.9005
  530LYS     CE 2528   4.125   7.326   4.829  0.8719 -0.1389 -0.0581
  530LYS    HE1 2529   4.055   7.304   4.910  0.5884  2.6004  0.5463
  530LYS    HE2 2530   4.104   7.415   4.770  2.2089 -1.5050 -2.7729
  530LYS     NZ 2531   4.111   7.225   4.726 -0.3203  0.1218  0.2201
  530LYS    HZ1 2532   4.127   7.130   4.757  0.2188 -0.5786 -1.9770
  530LYS    HZ2 2533   4.014   7.231   4.698 -1.2491  3.4161  3.3597
  530LYS    HZ3 2534   4.174   7.232   4.647 -0.3129  2.1700  0.3647
  530LYS      C 2535   4.361   7.466   5.330  0.2347 -0.1678  0.5232
  530LYS      O 2536   4.240   7.454   5.352 -0.3941  1.0497  0.8222
  531ILE      N 2537   4.455   7.434   5.414  0.0250  0.8016 -0.3056
  531ILE      H 2538   4.547   7.431   5.372 -0.8995 -1.0639 -2.4050
  531ILE     CA 2539   4.431   7.380   5.549 -0.5012  0.0211  0.2374
  531ILE     HA 2540   4.355   7.302   5.544 -0.6223  0.1127  0.6598
  531ILE     CB 2541   4.573   7.332   5.602  0.1159  1.5591  0.3232
  531ILE     HB 2542   4.646   7.407   5.572  0.8620  1.1420  1.0270
  531ILE    CG1 2543   4.606   7.200   5.534  0.2265 -0.2051 -0.1852
  531ILE   HG11 2544   4.569   7.129   5.608 -0.5273  0.5675  0.2017
  531ILE   HG12 2545   4.562   7.176   5.438 -1.9105  0.1340  0.6546
  531ILE    CG2 2546   4.584   7.324   5.754  0.7639  0.4284  0.0528
  531ILE   HG21 2547   4.506   7.265   5.802  3.1460 -2.8775  0.1961
  531ILE   HG22 2548   4.675   7.282   5.797  0.4360  0.0703  0.4031
  531ILE   HG23 2549   4.565   7.425   5.789 -0.0755 -0.0089  0.9185
  531ILE     CD 2550   4.755   7.174   5.531 -0.1067 -0.1201  0.1786
  531ILE    HD1 2551   4.773   7.075   5.489  3.7600  0.9056 -1.0185
  531ILE    HD2 2552   4.816   7.236   5.466  1.6926 -1.1883  0.7760
  531ILE    HD3 2553   4.807   7.180   5.627 -0.4222  2.1848  0.2594
  531ILE      C 2554   4.369   7.489   5.640 -0.4046  0.1113 -0.2834
  531ILE      O 2555   4.266   7.459   5.696  0.2438 -0.0017 -0.3395
  532VAL      N 2556   4.414   7.611   5.642 -0.2890 -0.7333 -0.2574
  532VAL      H 2557   4.502   7.637   5.600 -0.2948 -1.2425 -0.5958
  532VAL     CA 2558   4.358   7.722   5.723 -0.3497 -0.0622 -0.1282
  532VAL     HA 2559   4.328   7.687   5.821 -1.1247  3.7338  1.1791
  532VAL     CB 2560   4.465   7.832   5.742 -0.4278 -0.7301 -0.5043
  532VAL     HB 2561   4.409   7.901   5.805 -1.2615 -2.2501  0.4782
  532VAL    CG1 2562   4.586   7.779   5.814 -0.0028 -0.0645  0.0457
  532VAL   HG11 2563   4.552   7.720   5.899  2.5073 -0.2765  0.9928
  532VAL   HG12 2564   4.656   7.710   5.767  0.1025 -0.1027  0.2576
  532VAL   HG13 2565   4.631   7.859   5.873 -0.6914 -0.8072  1.6383
  532VAL    CG2 2566   4.511   7.917   5.619  0.9691  0.2953  0.0581
  532VAL   HG21 2567   4.439   7.998   5.611 -0.9250 -1.2461  0.6867
  532VAL   HG22 2568   4.614   7.952   5.628  1.1346  0.5514 -2.2820
  532VAL   HG23 2569   4.494   7.860   5.528  0.1904 -2.3319  1.7341
  532VAL      C 2570   4.235   7.780   5.659  0.1121 -0.0018  0.2931
  532VAL      O 2571   4.167   7.852   5.729 -0.9300  0.3363 -0.0629
  533ASN      N 2572   4.194   7.737   5.535 -0.3341 -0.7248  0.3436
  533ASN      H 2573   4.258   7.673   5.490 -0.6405 -0.2571 -0.7763
  533ASN     CA 2574   4.062   7.757   5.482  0.4196  1.1778 -0.1499
  533ASN     HA 2575   4.024   7.857   5.503 -1.4905  0.3457  0.5127
  533ASN     CB 2576   4.066   7.734   5.331  0.5217  0.1152  0.1795
  533ASN    HB1 2577   4.146   7.790   5.282 -0.8726  1.1310 -1.0157
  533ASN    HB2 2578   4.079   7.631   5.298 -2.1630 -1.1176  2.6109
  533ASN     CG 2579   3.935   7.769   5.264  0.6157 -0.5378  0.1834
  533ASN    OD1 2580   3.902   7.883   5.230 -0.6040 -0.6266  0.5800
  533ASN    ND2 2581   3.852   7.673   5.233 -0.3713  0.3273  0.6098
  533ASN   HD21 2582   3.876   7.575   5.234 -1.9382 -0.0834  0.6833
  533ASN   HD22 2583   3.767   7.704   5.188 -1.3533 -1.6013  1.0044
  533ASN      C 2584   3.964   7.647   5.543 -0.0794 -0.0229 -0.6230
  533ASN      O 2585   3.853   7.680   5.577  0.4152  0.5325 -0.0851
  534CYS      N 2586   4.007   7.518   5.547  0.2087  0.0423 -0.1667
  534CYS      H 2587   4.105   7.502   5.530  0.2116 -2.8782  1.9428
  534CYS     CA 2588   3.930   7.399   5.600 -0.3443  0.1510  0.0045
  534CYS     HA 2589   3.837   7.406   5.545  0.1204  2.0519 -0.6183
  534CYS     CB 2590   4.012   7.273   5.570 -0.0687 -0.1982  0.1001
  534CYS    HB1 2591   4.045   7.269   5.466  1.4056 -0.5575  0.5581
  534CYS    HB2 2592   4.098   7.265   5.636  0.6767 -0.5777 -0.8908
  534CYS     SG 2593   3.904   7.134   5.615  0.1345 -0.0920  0.1274
  534CYS     HG 2594   3.994   7.056   5.554 -0.1107  0.1156 -0.5121
  534CYS      C 2595   3.894   7.420   5.751  0.9252  0.3548  0.0268
  534CYS      O 2596   3.781   7.399   5.788  0.6871 -0.6784 -0.2844
  535LEU      N 2597   3.987   7.478   5.832 -0.1541 -0.2927  0.3749
  535LEU      H 2598   4.081   7.486   5.796  0.7324  0.3633  2.6924
  535LEU     CA 2599   3.960   7.516   5.975 -0.2345  0.1241 -0.7839
  535LEU     HA 2600   3.920   7.428   6.025 -1.0227  0.2882 -1.1015
  535LEU     CB 2601   4.090   7.562   6.039 -0.7006  0.2558  0.2249
  535LEU    HB1 2602   4.138   7.624   5.963  0.7371 -0.9297  0.1229
  535LEU    HB2 2603   4.075   7.615   6.134  0.4867 -1.4862  1.4353
  535LEU     CG 2604   4.181   7.438   6.066  0.1686 -0.2845  0.2398
  535LEU     HG 2605   4.183   7.371   5.981 -0.4422  0.0014 -0.0084
  535LEU    CD1 2606   4.326   7.489   6.092  0.3747  0.2907 -1.0327
  535LEU   HD11 2607   4.334   7.545   6.185  1.4313  0.1491 -1.0256
  535LEU   HD12 2608   4.400   7.408   6.089  0.6820  0.5533 -0.6302
  535LEU   HD13 2609   4.354   7.566   6.021 -0.8679  2.6521  0.8973
  535LEU    CD2 2610   4.130   7.354   6.187 -0.2802 -0.2316  0.1452
  535LEU   HD21 2611   4.196   7.270   6.210  1.9881  1.0563 -1.2819
  535LEU   HD22 2612   4.128   7.417   6.276  0.9411 -1.2135  0.9150
  535LEU   HD23 2613   4.023   7.334   6.188 -0.5899  0.6729 -3.4501
  535LEU      C 2614   3.863   7.639   5.980  0.2453  0.5550  0.3448
  535LEU      O 2615   3.786   7.640   6.072 -0.3191 -0.1212  0.0018
  536LYS      N 2616   3.868   7.736   5.888  0.1456 -0.2933 -0.2944
  536LYS      H 2617   3.948   7.740   5.826  1.2885  0.0359  1.1389
  536LYS     CA 2618   3.776   7.856   5.895 -0.5491  0.3390  0.1503
  536LYS     HA 2619   3.779   7.886   5.999 -0.2870  0.8975 -0.0117
  536LYS     CB 2620   3.820   7.978   5.815  0.3086 -0.5942  0.2391
  536LYS    HB1 2621   3.848   7.945   5.715 -0.3577  0.0895 -0.1767
  536LYS    HB2 2622   3.732   8.042   5.822 -0.2338 -1.3316  0.3795
  536LYS     CG 2623   3.949   8.048   5.863  0.2553  0.3106 -0.1094
  536LYS    HG1 2624   3.925   8.105   5.953 -1.1679 -0.0998 -0.2078
  536LYS    HG2 2625   4.024   7.972   5.885  2.1510  1.1041 -3.1803
  536LYS     CD 2626   4.013   8.142   5.760 -0.1317  0.0265  0.3502
  536LYS    HD1 2627   4.028   8.085   5.668 -0.2442 -1.5697  1.2827
  536LYS    HD2 2628   3.958   8.234   5.738 -0.9529 -0.3517  0.8043
  536LYS     CE 2629   4.157   8.171   5.797  0.0196 -0.1620 -0.0870
  536LYS    HE1 2630   4.158   8.196   5.903 -1.1442 -1.5342  0.2819
  536LYS    HE2 2631   4.220   8.082   5.797  1.6213  0.9140  1.5652
  536LYS     NZ 2632   4.216   8.270   5.708  0.0397  0.0724  0.3984
  536LYS    HZ1 2633   4.213   8.231   5.615  0.5768  0.3757  0.2499
  536LYS    HZ2 2634   4.168   8.357   5.726  1.5691  1.1479 -0.5130
  536LYS    HZ3 2635   4.315   8.288   5.708 -0.1801  1.6867 -1.5544
  536LYS      C 2636   3.635   7.812   5.849 -0.0835  0.2741  0.0162
  536LYS      O 2637   3.534   7.875   5.888 -0.5983  0.1141  0.3064
  537ASP      N 2638   3.619   7.711   5.768 -0.5212  0.4004  0.2663
  537ASP      H 2639   3.703   7.678   5.722 -0.9006 -0.6853  0.3104
  537ASP     CA 2640   3.491   7.652   5.730 -0.9298  0.0868  0.5552
  537ASP     HA 2641   3.411   7.726   5.737  0.1482  1.1501  2.6096
  537ASP     CB 2642   3.508   7.604   5.583  0.4514  0.1556 -0.0149
  537ASP    HB1 2643   3.551   7.684   5.523  0.9263  0.7364  1.0872
  537ASP    HB2 2644   3.582   7.525   5.574 -0.0894 -0.2192 -1.5529
  537ASP     CG 2645   3.374   7.557   5.505 -0.6897  0.2773  0.1167
  537ASP    OD1 2646   3.390   7.461   5.426 -0.0441 -0.6156 -0.7046
  537ASP    OD2 2647   3.266   7.612   5.511 -0.3647  0.2514 -0.4418
  537ASP      C 2648   3.443   7.534   5.821 -0.7784 -0.6541 -0.2065
  537ASP      O 2649   3.345   7.473   5.785  0.4908  0.1399 -0.2424
  538HIS      N 2650   3.512   7.499   5.925  0.0435 -0.1297  0.2119
  538HIS      H 2651   3.596   7.551   5.948 -0.2134 -0.5979  2.4825
  538HIS     CA 2652   3.467   7.413   6.036 -0.0112 -0.0531 -0.1540
  538HIS     HA 2653   3.415   7.321   6.009  1.1484  0.1285 -3.3755
  538HIS     CB 2654   3.587   7.360   6.110 -0.4164 -0.0629 -0.1416
  538HIS    HB1 2655   3.658   7.305   6.047 -0.3820  0.3283 -0.4502
  538HIS    HB2 2656   3.644   7.445   6.149  3.9684 -1.7393 -2.2274
  538HIS     CG 2657   3.556   7.266   6.228 -0.2525 -0.8730 -0.2635
  538HIS    ND1 2658   3.509   7.136   6.208 -0.1056  0.3182 -0.3225
  538HIS    CD2 2659   3.560   7.282   6.365  0.4548  0.8437 -0.4557
  538HIS    HD2 2660   3.582   7.363   6.432 -1.3824  1.1749 -0.1925
  538HIS    CE1 2661   3.489   7.080   6.327 -0.2242  0.3072  1.0788
  538HIS    HE1 2662   3.437   6.990   6.355 -0.0867 -0.3835 -0.7950
  538HIS    NE2 2663   3.541   7.160   6.420  0.1566  0.1176 -0.1713
  538HIS    HE2 2664   3.549   7.131   6.516  0.7642 -1.8381 -0.7409
  538HIS      C 2665   3.374   7.490   6.132  0.8159  0.8515  0.8490
  538HIS      O 2666   3.279   7.430   6.178  0.0022 -0.3112  0.7452
  539VAL      N 2667   3.400   7.623   6.160  0.7840  0.4884 -0.3124
  539VAL      H 2668   3.483   7.670   6.127  1.5037  0.5504  1.4875
  539VAL     CA 2669   3.326   7.687   6.273 -0.1266  0.2410 -0.6952
  539VAL     HA 2670   3.300   7.616   6.352 -1.4472  2.6191  1.1202
  539VAL     CB 2671   3.426   7.786   6.336  0.2354 -0.2013  0.1573
  539VAL     HB 2672   3.385   7.824   6.430 -0.7114  0.9345 -0.6882
  539VAL    CG1 2673   3.549   7.707   6.400  0.0091 -0.3010  0.7371
  539VAL   HG11 2674   3.600   7.643   6.328 -1.1423  1.3713 -1.7157
  539VAL   HG12 2675   3.619   7.779   6.442  0.1269  0.0280 -0.0014
  539VAL   HG13 2676   3.524   7.641   6.483 -0.2375  2.1158  2.6771
  539VAL    CG2 2677   3.478   7.902   6.244  0.4651 -0.4347  0.1204
  539VAL   HG21 2678   3.539   7.975   6.298 -1.7773 -0.0998  2.4259
  539VAL   HG22 2679   3.533   7.859   6.161  0.5277 -0.7696  0.3339
  539VAL   HG23 2680   3.393   7.950   6.195  1.4558  2.8211  1.3259
  539VAL      C 2681   3.195   7.753   6.228  0.2656 -0.4269  0.1652
  539VAL      O 2682   3.121   7.812   6.309  0.2104  0.3845 -0.2624
  540THR      N 2683   3.167   7.748   6.098  0.0599 -0.1360  0.5457
  540THR      H 2684   3.232   7.704   6.034 -0.4820  1.3590 -1.1179
  540THR     CA 2685   3.051   7.811   6.033  0.1888 -0.4114  0.0769
  540THR     HA 2686   3.016   7.896   6.090  1.0818 -0.6742  1.0428
  540THR     CB 2687   3.098   7.865   5.895  0.2134  0.2108 -0.5231
  540THR     HB 2688   3.018   7.922   5.845 -0.3613  0.4905  0.6795
  540THR    OG1 2689   3.159   7.754   5.830  0.3146 -0.5952  0.1033
  540THR    HG1 2690   3.165   7.766   5.737 -0.0953  0.4515  0.2043
  540THR    CG2 2691   3.196   7.983   5.910  0.2793  0.3662  0.2168
  540THR   HG21 2692   3.147   8.065   5.961 -1.2953 -0.2997 -0.1714
  540THR   HG22 2693   3.280   7.966   5.976 -0.2387  1.1070  1.0885
  540THR   HG23 2694   3.228   8.019   5.812  3.1477  0.0722  0.9480
  540THR      C 2695   2.931   7.717   6.025 -0.1944 -0.3090  0.3101
  540THR      O 2696   2.820   7.749   5.975 -0.1311 -0.2782 -0.0102
  541PHE      N 2697   2.952   7.595   6.074  0.1452 -0.0904 -0.3210
  541PHE      H 2698   3.046   7.585   6.111  1.3160  0.7724 -2.8418
  541PHE     CA 2699   2.863   7.475   6.075  0.9052 -0.8046  0.1645
  541PHE     HA 2700   2.802   7.481   5.985 -1.0506 -0.5519  1.4522
  541PHE     CB 2701   2.949   7.346   6.062 -0.0952  0.0276 -0.6892
  541PHE    HB1 2702   3.033   7.357   5.994  0.6012 -1.3200 -0.0867
  541PHE    HB2 2703   3.001   7.334   6.156 -2.0047  2.7138  0.8416
  541PHE     CG 2704   2.869   7.220   6.022 -0.2319  0.2910 -0.8909
  541PHE    CD1 2705   2.839   7.140   6.135  0.3713  1.0362  0.1436
  541PHE    HD1 2706   2.843   7.171   6.239  0.3146  0.6533  0.2613
  541PHE    CD2 2707   2.844   7.178   5.893  0.1495 -0.1250  0.0143
  541PHE    HD2 2708   2.856   7.241   5.805 -1.2115  0.9270  0.5405
  541PHE    CE1 2709   2.767   7.017   6.108 -0.4980 -0.2585  0.3643
  541PHE    HE1 2710   2.728   6.958   6.189 -0.6664 -2.7874 -1.4620
  541PHE    CE2 2711   2.777   7.055   5.874 -0.3067 -0.2265 -0.3280
  541PHE    HE2 2712   2.752   7.035   5.771 -2.2298 -1.8685  0.4074
  541PHE     CZ 2713   2.738   6.970   5.979 -0.7415 -0.6430 -0.8145
  541PHE     HZ 2714   2.682   6.878   5.973 -0.5751 -0.8844  0.9190
  541PHE      C 2715   2.778   7.469   6.200  0.3043  0.6052 -0.0466
  541PHE      O 2716   2.830   7.506   6.308  0.6670  0.4064  0.2778
  542ASN      N 2717   2.653   7.429   6.180 -0.0096 -0.2141  0.7450
  542ASN      H 2718   2.635   7.404   6.083  1.5526 -2.6427  1.0070
  542ASN     CA 2719   2.545   7.420   6.279 -0.3616  0.0308  0.4288
  542ASN     HA 2720   2.522   7.516   6.325  0.3977  0.7559 -0.6532
  542ASN     CB 2721   2.409   7.384   6.199  0.0209 -0.4543 -0.0792
  542ASN    HB1 2722   2.398   7.427   6.100 -0.5029  3.3018  1.4613
  542ASN    HB2 2723   2.403   7.275   6.188  1.3743 -0.3496 -2.5932
  542ASN     CG 2724   2.283   7.422   6.273  0.2025  0.3319 -0.1315
  542ASN    OD1 2725   2.299   7.460   6.384  0.3590 -0.5965  0.1542
  542ASN    ND2 2726   2.170   7.430   6.201 -0.2634  0.8618 -0.2750
  542ASN   HD21 2727   2.151   7.385   6.112  1.6626 -1.5147  0.4269
  542ASN   HD22 2728   2.088   7.463   6.250 -0.1711 -1.7037  1.7776
  542ASN      C 2729   2.579   7.311   6.386  0.1751  0.2545 -0.6775
  542ASN      O 2730   2.617   7.201   6.347  0.9059  0.0796 -0.0737
  543ASN      N 2731   2.578   7.360   6.511  0.2708  0.3789 -0.4752
  543ASN      H 2732   2.550   7.457   6.518 -0.0538  0.4274 -1.9483
  543ASN     CA 2733   2.599   7.286   6.639 -0.1299  0.2204 -0.3825
  543ASN     HA 2734   2.654   7.193   6.625  1.0829  1.0964 -1.7666
  543ASN     CB 2735   2.694   7.379   6.722 -0.1608 -0.3088  0.6442
  543ASN    HB1 2736   2.772   7.416   6.656  0.0377  0.5926  1.3611
  543ASN    HB2 2737   2.644   7.469   6.757  0.0344 -0.5990  1.7318
  543ASN     CG 2738   2.756   7.312   6.849 -0.2763  0.3075  0.3178
  543ASN    OD1 2739   2.808   7.205   6.825  0.4342  0.2999 -0.5408
  543ASN    ND2 2740   2.768   7.378   6.959  0.6760 -0.1579  0.8929
  543ASN   HD21 2741   2.736   7.473   6.962  0.3177 -0.2872  1.1950
  543ASN   HD22 2742   2.829   7.352   7.035  3.3328  2.6034 -0.1092
  543ASN      C 2743   2.464   7.262   6.711  0.5508 -0.7201  0.4334
  543ASN      O 2744   2.460   7.201   6.816  0.3295 -0.0607  0.1102
  544GLY      N 2745   2.355   7.316   6.646 -0.3430 -0.3800  0.3169
  544GLY      H 2746   2.380   7.355   6.556  0.0826  0.5646  0.8361
  544GLY     CA 2747   2.216   7.303   6.684  0.5231 -0.1695  0.0216
  544GLY    HA1 2748   2.164   7.245   6.608  0.1769 -3.3130  2.4224
  544GLY    HA2 2749   2.205   7.244   6.776 -0.6459 -0.5826 -0.3719
  544GLY      C 2750   2.150   7.438   6.707  0.3035  0.4890 -0.3160
  544GLY      O 2751   2.120   7.475   6.820 -0.4847  0.6922  0.4091
  545GLY      N 2752   2.114   7.510   6.600  0.1893 -0.4602 -0.3629
  545GLY      H 2753   2.156   7.478   6.514  2.0097  1.0224 -0.0817
  545GLY     CA 2754   2.033   7.631   6.604 -0.0153  0.1330 -0.0727
  545GLY    HA1 2755   1.952   7.631   6.531  1.3356  3.9332 -1.8434
  545GLY    HA2 2756   1.975   7.656   6.693 -0.2581  3.0938 -0.9568
  545GLY      C 2757   2.122   7.753   6.584  0.6385 -0.2272 -0.7328
  545GLY      O 2758   2.070   7.857   6.553  0.0491 -0.0866 -0.2474
  546LEU      N 2759   2.248   7.739   6.612 -0.3389 -0.2245  0.2567
  546LEU      H 2760   2.276   7.642   6.617 -0.1726 -0.1262  2.1245
  546LEU     CA 2761   2.351   7.838   6.574  0.3288  0.6825  0.1606
  546LEU     HA 2762   2.315   7.886   6.483 -2.0078  2.1442  1.7569
  546LEU     CB 2763   2.366   7.948   6.680  0.4314 -0.3148 -0.2538
  546LEU    HB1 2764   2.436   8.019   6.636  1.2740 -0.1977  1.2156
  546LEU    HB2 2765   2.282   8.015   6.699  2.3824  1.8967  1.0741
  546LEU     CG 2766   2.425   7.893   6.812  0.0180 -0.2097  0.6929
  546LEU     HG 2767   2.509   7.830   6.782 -0.2690 -0.6155  0.7331
  546LEU    CD1 2768   2.480   8.008   6.893  0.1168 -0.8023 -0.6862
  546LEU   HD11 2769   2.550   8.064   6.830 -2.6391  1.7990 -1.6739
  546LEU   HD12 2770   2.407   8.078   6.934 -0.1703 -1.4735 -0.0342
  546LEU   HD13 2771   2.544   7.963   6.969  0.4136 -1.3084 -1.2256
  546LEU    CD2 2772   2.344   7.805   6.906 -0.0285  0.2523  0.2254
  546LEU   HD21 2773   2.247   7.846   6.934 -0.9973  0.8897 -3.5871
  546LEU   HD22 2774   2.318   7.712   6.857 -0.8108  0.3221  0.5001
  546LEU   HD23 2775   2.399   7.787   6.999  0.4610  0.8134  0.0494
  546LEU      C 2776   2.475   7.765   6.530  0.2819  0.6338  0.0983
  546LEU      O 2777   2.496   7.642   6.545 -0.1713 -0.3852  0.4473
  547ASN      N 2778   2.581   7.833   6.485 -0.2499 -0.5258  0.4553
  547ASN      H 2779   2.572   7.933   6.495  0.3179 -0.6652  3.0015
  547ASN     CA 2780   2.708   7.778   6.436  0.3195  0.8530 -0.5892
  547ASN     HA 2781   2.672   7.687   6.387 -0.3863  0.3735  0.7874
  547ASN     CB 2782   2.780   7.871   6.342 -0.2567 -0.0530 -0.1668
  547ASN    HB1 2783   2.866   7.816   6.302  1.8924  1.7185  1.7477
  547ASN    HB2 2784   2.706   7.894   6.265 -2.9261  0.4245  2.3924
  547ASN     CG 2785   2.830   8.000   6.406 -0.2245  0.5263  0.3158
  547ASN    OD1 2786   2.760   8.079   6.471  0.1270 -0.0108  0.1020
  547ASN    ND2 2787   2.958   8.023   6.403  0.1695  0.3666 -0.4630
  547ASN   HD21 2788   3.006   7.953   6.348 -0.4142 -0.1667 -0.3119
  547ASN   HD22 2789   2.991   8.117   6.415 -0.5040  0.4559  0.8914
  547ASN      C 2790   2.791   7.737   6.557  0.2219  0.4755  0.1876
  547ASN      O 2791   2.769   7.783   6.673 -0.4364  0.0035  0.1767
  548ARG      N 2792   2.895   7.663   6.533 -0.4871  0.2571  0.0940
  548ARG      H 2793   2.904   7.622   6.441 -0.3626  0.5194 -0.0101
  548ARG     CA 2794   2.997   7.617   6.635  0.3059  0.6082  0.5086
  548ARG     HA 2795   2.934   7.579   6.717  2.7507 -1.4019  1.5911
  548ARG     CB 2796   3.091   7.517   6.565 -0.5914  0.4068 -0.0428
  548ARG    HB1 2797   3.114   7.558   6.466  0.3067 -1.8439 -0.8482
  548ARG    HB2 2798   3.188   7.512   6.614 -1.0099  1.0955  0.8866
  548ARG     CG 2799   3.026   7.377   6.540 -0.6185  0.4292 -0.2314
  548ARG    HG1 2800   2.988   7.344   6.637  1.0442  1.2421  0.7465
  548ARG    HG2 2801   2.936   7.392   6.480 -0.1778  0.9678 -0.7679
  548ARG     CD 2802   3.125   7.285   6.481 -0.3914 -0.7194 -0.3910
  548ARG    HD1 2803   3.159   7.340   6.394  1.8445  2.8137  2.4384
  548ARG    HD2 2804   3.214   7.283   6.544 -0.5512  1.0218 -0.0558
  548ARG     NE 2805   3.079   7.153   6.443  0.0644  0.2033 -0.1029
  548ARG     HE 2806   3.035   7.099   6.516 -2.6361  0.1115 -1.6325
  548ARG     CZ 2807   3.109   7.089   6.337 -1.0475  0.3766  0.0309
  548ARG    NH1 2808   3.187   7.139   6.245  0.0222 -0.1593  0.0732
  548ARG   HH11 2809   3.248   7.217   6.264  2.3442 -1.8744  0.1918
  548ARG   HH12 2810   3.203   7.098   6.153  0.4921 -2.0972  0.9620
  548ARG    NH2 2811   3.060   6.970   6.312  0.2662  0.4424 -0.1789
  548ARG   HH21 2812   3.018   6.907   6.379 -0.1021 -0.8494 -1.5524
  548ARG   HH22 2813   3.071   6.918   6.226 -0.7383 -1.8047  0.9711
  548ARG      C 2814   3.083   7.732   6.677 -0.7869  0.5038 -1.0200
  548ARG      O 2815   3.104   7.827   6.604  0.0393 -0.1249  0.0467
  549PRO      N 2816   3.137   7.725   6.802 -0.5074  0.3128 -0.2694
  549PRO     CA 2817   3.222   7.835   6.855  0.3163 -0.0870  0.5706
  549PRO     HA 2818   3.172   7.929   6.833  0.7640 -0.3289 -1.7456
  549PRO     CB 2819   3.231   7.804   7.013  0.0127  0.1562 -0.6500
  549PRO    HB1 2820   3.314   7.847   7.068 -0.1073  0.2869 -0.5704
  549PRO    HB2 2821   3.140   7.835   7.065  0.2254 -1.8283  1.0546
  549PRO     CG 2822   3.226   7.654   7.015 -0.3335 -0.0125 -0.1082
  549PRO    HG1 2823   3.321   7.611   6.984  0.2350 -0.0364  1.5649
  549PRO    HG2 2824   3.208   7.615   7.115  2.0798 -0.7225  0.1087
  549PRO     CD 2825   3.129   7.618   6.906 -0.2492  0.3102  0.2042
  549PRO    HD1 2826   3.155   7.521   6.864 -0.5606 -0.0928  0.9318
  549PRO    HD2 2827   3.028   7.599   6.943  0.3030 -0.7633  1.1859
  549PRO      C 2828   3.368   7.832   6.787  0.1035 -0.0146  0.1057
  549PRO      O 2829   3.433   7.723   6.777  0.4100  0.0220 -0.5910
  550ASN      N 2830   3.419   7.951   6.747  0.2616  0.1984 -0.0276
  550ASN      H 2831   3.354   8.024   6.773  0.9719  0.8569 -0.0887
  550ASN     CA 2832   3.558   7.962   6.707 -0.2764  0.2114 -0.0981
  550ASN     HA 2833   3.590   7.876   6.647  2.3842 -0.3499  1.9261
  550ASN     CB 2834   3.565   8.092   6.617 -0.6083 -0.6133 -1.3105
  550ASN    HB1 2835   3.495   8.085   6.533  0.6319 -2.5889 -2.2472
  550ASN    HB2 2836   3.552   8.189   6.665 -0.5511 -1.0112 -0.4700
  550ASN     CG 2837   3.694   8.094   6.541  0.6120  0.7157 -0.1411
  550ASN    OD1 2838   3.743   7.983   6.511  0.6506 -0.0899 -0.3808
  550ASN    ND2 2839   3.744   8.208   6.514 -0.6890 -0.2897  0.3248
  550ASN   HD21 2840   3.680   8.286   6.510 -0.4790 -0.0946  0.7207
  550ASN   HD22 2841   3.817   8.202   6.446  0.0224 -1.1073  1.1309
  550ASN      C 2842   3.648   7.978   6.829  0.0017  0.3606 -0.0543
  550ASN      O 2843   3.625   8.073   6.900 -0.5158  0.2636 -0.0754
  551TYR      N 2844   3.743   7.888   6.843 -0.2642 -0.7551 -0.0491
  551TYR      H 2845   3.772   7.827   6.768  0.3306 -2.2119  1.3018
  551TYR     CA 2846   3.835   7.881   6.955  0.5478 -0.2694 -0.4398
  551TYR     HA 2847   3.857   7.986   6.974  1.1989 -0.3625 -0.6577
  551TYR     CB 2848   3.792   7.824   7.090 -0.5771  0.1701 -0.9462
  551TYR    HB1 2849   3.874   7.830   7.161 -0.2529 -3.0835 -0.9097
  551TYR    HB2 2850   3.712   7.884   7.133 -1.0768 -2.5350  2.3486
  551TYR     CG 2851   3.760   7.671   7.090  0.1819 -0.6776 -0.4041
  551TYR    CD1 2852   3.854   7.573   7.133 -0.3926 -0.1345  0.4992
  551TYR    HD1 2853   3.958   7.596   7.150  0.3010 -0.8882 -2.1324
  551TYR    CD2 2854   3.630   7.624   7.073  0.2161  0.4674  0.6521
  551TYR    HD2 2855   3.554   7.685   7.026 -0.5201 -1.8975 -1.5136
  551TYR    CE1 2856   3.819   7.436   7.149  0.5210  0.2193 -0.2178
  551TYR    HE1 2857   3.903   7.373   7.173  0.1873 -0.5766 -1.0907
  551TYR    CE2 2858   3.591   7.489   7.094  0.2810 -0.5218 -0.8978
  551TYR    HE2 2859   3.490   7.461   7.066  0.2930 -1.2888 -0.2024
  551TYR     CZ 2860   3.686   7.395   7.131 -0.1752  0.3187 -0.3759
  551TYR     OH 2861   3.650   7.262   7.142  0.7723 -0.4486 -0.3010
  551TYR     HH 2862   3.558   7.267   7.164  0.0288 -0.7386 -2.9861
  551TYR      C 2863   3.973   7.843   6.902  0.4500 -0.2743  0.3073
  551TYR      O 2864   4.061   7.802   6.975  0.2832 -0.4934 -0.2421
  552LEU      N 2865   3.988   7.846   6.770  0.3879  0.5258  0.4270
  552LEU      H 2866   3.927   7.894   6.706 -0.3344  1.8530  2.0504
  552LEU     CA 2867   4.101   7.773   6.709 -0.5718 -0.6866 -0.4515
  552LEU     HA 2868   4.131   7.679   6.755 -0.5591 -1.0789 -1.2510
  552LEU     CB 2869   4.069   7.758   6.563 -0.0474 -0.0085  0.3832
  552LEU    HB1 2870   4.063   7.859   6.521 -0.5057  0.2543  1.0772
  552LEU    HB2 2871   4.143   7.703   6.506  1.7794  1.7377  0.9299
  552LEU     CG 2872   3.940   7.681   6.537  0.0197 -0.1342 -0.3411
  552LEU     HG 2873   3.865   7.733   6.596  1.6124  0.2855  1.4203
  552LEU    CD1 2874   3.906   7.673   6.389 -0.7204 -0.6920  0.0859
  552LEU   HD11 2875   3.986   7.623   6.333 -0.7544 -1.4738  0.7159
  552LEU   HD12 2876   3.817   7.620   6.357  1.2089 -2.2153 -3.3688
  552LEU   HD13 2877   3.899   7.776   6.356 -1.3134 -0.4755  0.8564
  552LEU    CD2 2878   3.953   7.535   6.596 -0.4289 -0.7221 -0.0606
  552LEU   HD21 2879   4.028   7.477   6.542  0.7117  1.8757 -1.4581
  552LEU   HD22 2880   3.975   7.526   6.703  0.7029 -0.7233 -0.2727
  552LEU   HD23 2881   3.859   7.482   6.580 -0.5847 -0.1183 -1.1739
  552LEU      C 2882   4.229   7.855   6.721 -0.3466  0.4720 -0.2088
  552LEU      O 2883   4.340   7.799   6.714  0.1205 -0.0559  0.0582
  553SER      N 2884   4.212   7.985   6.734  0.1891 -0.2204  0.2550
  553SER      H 2885   4.117   8.020   6.731  1.2667  2.8993 -0.4079
  553SER     CA 2886   4.304   8.096   6.766  0.0257 -0.7403 -0.1813
  553SER     HA 2887   4.358   8.096   6.671  2.6090 -0.8436  1.2080
  553SER     CB 2888   4.226   8.231   6.788  0.2192  0.0235  0.2552
  553SER    HB1 2889   4.305   8.303   6.808 -0.3970  0.9293 -0.5347
  553SER    HB2 2890   4.170   8.264   6.701  1.7708  0.2703 -0.6891
  553SER     OG 2891   4.131   8.233   6.898 -0.3943  0.0967  0.5954
  553SER     HG 2892   4.053   8.195   6.861  0.4489  0.0538 -1.2586
  553SER      C 2893   4.400   8.062   6.880 -0.5011  0.8464 -0.4456
  553SER      O 2894   4.515   8.097   6.876 -0.0802  0.4590 -0.7340
  554LYS      N 2895   4.346   7.988   6.984 -0.5379 -0.1098 -0.1313
  554LYS      H 2896   4.246   7.972   6.987 -0.3837 -1.0796 -0.0500
  554LYS     CA 2897   4.420   7.954   7.109 -0.2651 -0.8858 -0.1938
  554LYS     HA 2898   4.484   8.037   7.142  0.1512 -0.6429 -1.5723
  554LYS     CB 2899   4.318   7.920   7.219  0.2291 -0.8869  0.3542
  554LYS    HB1 2900   4.248   7.855   7.166 -0.4889  0.5908 -0.5782
  554LYS    HB2 2901   4.369   7.878   7.306  2.3171 -0.6406 -0.6816
  554LYS     CG 2902   4.255   8.050   7.269 -0.1921  0.3720  0.2237
  554LYS    HG1 2903   4.335   8.120   7.295  1.9653 -1.2803 -1.5666
  554LYS    HG2 2904   4.192   8.091   7.190  0.6359  0.9639 -0.1407
  554LYS     CD 2905   4.172   8.030   7.400  0.0880 -0.1627  0.1140
  554LYS    HD1 2906   4.107   7.943   7.397  0.4789 -0.4376 -0.8112
  554LYS    HD2 2907   4.249   7.995   7.469  1.6549  0.4033 -1.2607
  554LYS     CE 2908   4.106   8.160   7.454 -0.4883 -0.1828 -0.5042
  554LYS    HE1 2909   4.187   8.231   7.465  0.6218 -1.5275  0.3600
  554LYS    HE2 2910   4.025   8.205   7.396 -0.2259  0.6327 -0.2427
  554LYS     NZ 2911   4.059   8.136   7.593 -0.6411  0.8463  0.1082
  554LYS    HZ1 2912   4.039   8.213   7.655  2.4971  0.7044  1.4639
  554LYS    HZ2 2913   3.965   8.099   7.581 -1.2994  2.6084 -0.4948
  554LYS    HZ3 2914   4.111   8.059   7.634 -1.2294 -1.9535 -3.7706
  554LYS      C 2915   4.499   7.825   7.082 -0.1219  0.2117  0.4893
  554LYS      O 2916   4.614   7.818   7.123 -0.4859 -0.4408 -0.3165
  555LEU      N 2917   4.434   7.722   7.015  0.4100 -0.3326 -0.7257
  555LEU      H 2918   4.337   7.739   6.995  0.1638  1.2000  1.4739
  555LEU     CA 2919   4.504   7.609   6.963 -0.0503 -0.0489 -0.3490
  555LEU     HA 2920   4.546   7.558   7.050  0.4527  1.0956  0.0941
  555LEU     CB 2921   4.404   7.510   6.900 -0.5854  0.4072  0.0124
  555LEU    HB1 2922   4.354   7.557   6.815  0.9880 -0.1398 -1.2690
  555LEU    HB2 2923   4.469   7.431   6.863  1.9375  2.1776  0.4373
  555LEU     CG 2924   4.318   7.438   7.008 -0.7853  0.0404  0.8604
  555LEU     HG 2925   4.390   7.425   7.089  1.6359  1.2329 -0.9972
  555LEU    CD1 2926   4.199   7.513   7.064 -0.0298 -0.5491  0.1259
  555LEU   HD11 2927   4.143   7.551   6.979  0.2370  1.0428  0.6302
  555LEU   HD12 2928   4.128   7.452   7.121 -2.6536  2.4852  0.3643
  555LEU   HD13 2929   4.226   7.603   7.119  1.2389  0.7313 -2.4056
  555LEU    CD2 2930   4.271   7.299   6.967 -0.0796 -0.3218  0.1214
  555LEU   HD21 2931   4.186   7.303   6.899 -0.4310 -0.5934  0.5392
  555LEU   HD22 2932   4.353   7.242   6.925  0.6872  0.3545  0.6674
  555LEU   HD23 2933   4.237   7.242   7.054 -0.0878  0.1764  0.4467
  555LEU      C 2934   4.625   7.638   6.872 -0.2413  0.1332  0.6404
  555LEU      O 2935   4.733   7.580   6.890 -0.3922  0.1498 -0.2076
  556LEU      N 2936   4.616   7.745   6.789  0.3710 -0.4036 -0.7305
  556LEU      H 2937   4.538   7.809   6.788  2.3320  2.1498 -0.9563
  556LEU     CA 2938   4.725   7.801   6.704  1.4269  0.5294 -0.3366
  556LEU     HA 2939   4.775   7.717   6.656  0.9985 -1.1478  1.9454
  556LEU     CB 2940   4.668   7.887   6.589 -0.3010 -0.0458  0.0805
  556LEU    HB1 2941   4.604   7.971   6.618  0.5775  0.3283  0.9657
  556LEU    HB2 2942   4.746   7.942   6.537 -0.1505 -0.0432  0.3114
  556LEU     CG 2943   4.583   7.813   6.481 -0.5952  0.3265  0.0629
  556LEU     HG 2944   4.503   7.759   6.532 -1.2100  1.7811  0.6955
  556LEU    CD1 2945   4.513   7.909   6.370 -0.5856  0.3892  0.3217
  556LEU   HD11 2946   4.581   7.940   6.290 -0.6052 -1.7001 -0.5558
  556LEU   HD12 2947   4.424   7.854   6.339 -2.8688  2.5165  2.6528
  556LEU   HD13 2948   4.483   8.006   6.410  0.0337  1.0917 -0.8282
  556LEU    CD2 2949   4.660   7.700   6.412  0.1125  0.6504 -0.0417
  556LEU   HD21 2950   4.595   7.647   6.341 -0.3052  2.5059 -1.0969
  556LEU   HD22 2951   4.751   7.732   6.362  0.0185  1.7270  0.4609
  556LEU   HD23 2952   4.690   7.616   6.475  0.7061 -1.3623 -2.7598
  556LEU      C 2953   4.830   7.870   6.785  0.1669  0.1743  0.8103
  556LEU      O 2954   4.926   7.911   6.727 -0.0121 -0.2008  0.0218
  557GLY      N 2955   4.818   7.865   6.917 -0.0594  0.8442  0.0278
  557GLY      H 2956   4.729   7.825   6.945  0.2803  0.1646  0.1540
  557GLY     CA 2957   4.904   7.905   7.025 -0.6208  0.4076  0.5034
  557GLY    HA1 2958   4.984   7.971   6.991  0.1411 -1.0136 -0.5787
  557GLY    HA2 2959   4.845   7.974   7.084 -0.8357  2.4512 -1.9284
  557GLY      C 2960   4.948   7.793   7.117  0.4097  1.1650 -0.2295
  557GLY      O 2961   5.031   7.813   7.206 -0.6686  0.0314  0.7606
  558LYS      N 2962   4.900   7.670   7.094 -0.0445  0.2470 -0.1448
  558LYS      H 2963   4.834   7.662   7.017  1.1550  0.4929 -1.2398
  558LYS     CA 2964   4.958   7.538   7.141  0.1263  0.0398  0.0992
  558LYS     HA 2965   5.002   7.567   7.236  0.3614  0.8360 -0.2490
  558LYS     CB 2966   4.842   7.441   7.171 -0.0235  0.0339 -0.1495
  558LYS    HB1 2967   4.793   7.406   7.081  1.0708  2.3472 -1.7561
  558LYS    HB2 2968   4.883   7.345   7.203 -0.3275  0.3581  1.3113
  558LYS     CG 2969   4.738   7.486   7.269 -0.5912  0.4017 -0.6993
  558LYS    HG1 2970   4.682   7.567   7.224 -0.7526  0.0127 -1.2074
  558LYS    HG2 2971   4.673   7.400   7.287 -1.3272  0.5643 -2.4520
  558LYS     CD 2972   4.800   7.531   7.400 -0.9768  0.2272 -0.1332
  558LYS    HD1 2973   4.874   7.460   7.438 -0.9667  0.4832  0.3336
  558LYS    HD2 2974   4.850   7.627   7.390 -1.2420  0.3879  0.0822
  558LYS     CE 2975   4.690   7.554   7.502  0.0155 -1.1193  0.3598
  558LYS    HE1 2976   4.634   7.642   7.471 -0.0382 -1.2382  0.1164
  558LYS    HE2 2977   4.618   7.472   7.513  2.0863 -3.1013 -0.1009
  558LYS     NZ 2978   4.746   7.571   7.636  0.0914  0.2908  0.1070
  558LYS    HZ1 2979   4.737   7.487   7.691 -1.9582 -0.0408 -0.6677
  558LYS    HZ2 2980   4.842   7.602   7.637  0.2195 -0.0871  0.8955
  558LYS    HZ3 2981   4.695   7.643   7.685 -0.5620 -0.3753  0.4263
  558LYS      C 2982   5.049   7.478   7.035 -0.0789 -0.5050 -0.8654
  558LYS      O 2983   5.145   7.408   7.064  0.4503  0.4447 -0.2815
  559LEU      N 2984   5.012   7.510   6.909 -0.0817  0.0983 -0.0574
  559LEU      H 2985   4.933   7.570   6.891 -0.9002 -0.9528 -0.0163
  559LEU     CA 2986   5.075   7.444   6.794  0.7121  0.0121  0.2761
  559LEU     HA 2987   5.059   7.338   6.813 -2.3888  0.0892 -1.1280
  559LEU     CB 2988   5.000   7.485   6.662  0.6716  0.2333  0.1357
  559LEU    HB1 2989   4.893   7.470   6.676  0.6606  0.1788  0.0009
  559LEU    HB2 2990   5.002   7.593   6.648 -2.9839  0.5541  0.9929
  559LEU     CG 2991   5.046   7.420   6.527 -0.8129  0.3096  0.4587
  559LEU     HG 2992   5.141   7.461   6.495 -0.9617 -1.5766 -2.8369
  559LEU    CD1 2993   5.035   7.271   6.538 -0.1279  0.6376 -0.6572
  559LEU   HD11 2994   5.116   7.234   6.602 -0.0746 -0.5380 -1.3795
  559LEU   HD12 2995   4.935   7.243   6.569  0.1742  0.3663  0.1048
  559LEU   HD13 2996   5.064   7.225   6.444  0.1275  0.0765 -0.3084
  559LEU    CD2 2997   4.945   7.464   6.420  0.1288 -0.5051 -0.3227
  559LEU   HD21 2998   4.972   7.425   6.322 -0.0109 -1.4676  0.0112
  559LEU   HD22 2999   4.845   7.422   6.431 -0.7587  1.2192 -1.3784
  559LEU   HD23 3000   4.926   7.571   6.420 -0.8996 -0.6583 -1.6267
  559LEU      C 3001   5.226   7.462   6.780  0.1631 -0.2513 -0.4323
  559LEU      O 3002   5.294   7.357   6.754  0.3257 -0.3876 -0.4384
  560PRO      N 3003   5.283   7.585   6.798 -0.3208  0.0038  1.0390
  560PRO     CA 3004   5.428   7.597   6.809 -0.5783 -0.2542  0.0173
  560PRO     HA 3005   5.481   7.517   6.758  1.4772 -0.6036  2.4551
  560PRO     CB 3006   5.456   7.735   6.753  0.2751 -0.5317  0.4720
  560PRO    HB1 3007   5.538   7.783   6.807 -0.4035  1.4889 -0.2057
  560PRO    HB2 3008   5.472   7.720   6.647 -0.2291  1.1431  0.1276
  560PRO     CG 3009   5.321   7.810   6.777  0.4654 -0.1184  0.4381
  560PRO    HG1 3010   5.317   7.838   6.882  0.9915 -1.0407  0.7209
  560PRO    HG2 3011   5.300   7.896   6.714 -5.1597  0.1021  2.0676
  560PRO     CD 3012   5.211   7.704   6.769  0.4926 -0.2412  0.4222
  560PRO    HD1 3013   5.136   7.721   6.845  2.0021 -1.2434  2.2274
  560PRO    HD2 3014   5.166   7.711   6.670 -2.1206 -1.4141  1.4343
  560PRO      C 3015   5.470   7.580   6.955  0.1095 -1.2624  0.3965
  560PRO      O 3016   5.589   7.553   6.976 -0.1711 -0.6609 -0.3598
  561GLU      N 3017   5.384   7.599   7.057  0.5466  0.6130  0.4769
  561GLU      H 3018   5.293   7.637   7.033 -0.1835 -0.3370  1.6321
  561GLU     CA 3019   5.413   7.573   7.201 -0.3981 -0.1460 -0.2072
  561GLU     HA 3020   5.492   7.640   7.235  3.2410 -3.8223 -0.6038
  561GLU     CB 3021   5.285   7.583   7.289  0.4645 -0.0977 -0.1677
  561GLU    HB1 3022   5.226   7.667   7.253  1.0397  0.3783 -0.0260
  561GLU    HB2 3023   5.213   7.502   7.276 -1.7458  1.2636  2.3565
  561GLU     CG 3024   5.301   7.602   7.443  0.4534 -0.2308  0.0789
  561GLU    HG1 3025   5.200   7.613   7.482 -0.3042  0.2615 -1.8957
  561GLU    HG2 3026   5.352   7.513   7.479  3.0334  0.7603 -0.9009
  561GLU     CD 3027   5.370   7.732   7.481  0.6486 -0.3197 -1.1181
  561GLU    OE1 3028   5.447   7.738   7.581 -0.1847  0.3511 -0.7571
  561GLU    OE2 3029   5.323   7.832   7.420  0.0171 -0.1357 -0.1816
  561GLU      C 3030   5.474   7.431   7.221  0.0897  0.3082  0.5504
  561GLU      O 3031   5.549   7.415   7.314 -0.1569  0.0040 -0.2881
  562LEU      N 3032   5.435   7.330   7.138 -0.0347  0.1061  0.5382
  562LEU      H 3033   5.358   7.358   7.079 -0.4503 -0.0422  1.0033
  562LEU     CA 3034   5.456   7.190   7.168 -0.3274 -0.1517 -0.6444
  562LEU     HA 3035   5.458   7.172   7.275  0.0416 -0.0241 -0.6284
  562LEU     CB 3036   5.355   7.088   7.107 -0.5735 -0.0216  0.4802
  562LEU    HB1 3037   5.389   6.988   7.133 -1.5271 -0.3791  0.3918
  562LEU    HB2 3038   5.266   7.090   7.169 -0.3763 -0.2437  0.7714
  562LEU     CG 3039   5.317   7.108   6.962 -0.7525  0.1690 -0.5757
  562LEU     HG 3040   5.317   7.214   6.935 -0.9037  0.7770  1.5711
  562LEU    CD1 3041   5.394   7.040   6.843  0.0450  0.3650 -0.7750
  562LEU   HD11 3042   5.352   7.067   6.746  1.4363  0.4235 -1.3818
  562LEU   HD12 3043   5.498   7.073   6.836 -0.1200  1.4437  1.1610
  562LEU   HD13 3044   5.383   6.932   6.849 -1.0728  0.5164  0.6075
  562LEU    CD2 3045   5.172   7.060   6.944 -0.5658  0.2826 -0.9162
  562LEU   HD21 3046   5.134   7.078   6.843 -0.7844 -0.2508 -0.9303
  562LEU   HD22 3047   5.158   6.954   6.967 -1.1403  0.6894  0.7388
  562LEU   HD23 3048   5.117   7.117   7.019  1.4690  1.4223 -0.2327
  562LEU      C 3049   5.604   7.150   7.119  0.5001 -0.2791 -0.2155
  562LEU      O 3050   5.656   7.052   7.173 -0.2638 -0.2693  0.2788
  563ARG      N 3051   5.667   7.235   7.037 -0.8416  0.2787 -0.6428
  563ARG      H 3052   5.616   7.321   7.026 -0.2372  0.8854  1.0114
  563ARG     CA 3053   5.803   7.215   6.994 -0.0525 -0.3597 -0.0706
  563ARG     HA 3054   5.819   7.123   6.937  0.3259 -1.6831  2.0796
  563ARG     CB 3055   5.826   7.324   6.898 -0.3291  0.0235  0.2102
  563ARG    HB1 3056   5.796   7.423   6.934  1.4983  0.3473  0.9901
  563ARG    HB2 3057   5.928   7.335   6.861 -0.0163  0.3144  1.1433
  563ARG     CG 3058   5.754   7.295   6.763  1.2644  0.4649  0.0176
  563ARG    HG1 3059   5.793   7.206   6.714  3.0373  2.2890 -2.0654
  563ARG    HG2 3060   5.648   7.287   6.788  1.5145 -2.8660  0.4237
  563ARG     CD 3061   5.771   7.405   6.657 -0.1990  0.0517 -0.2200
  563ARG    HD1 3062   5.778   7.505   6.701 -1.4062 -0.6435  1.6899
  563ARG    HD2 3063   5.871   7.392   6.615  0.4236 -0.3819  1.3240
  563ARG     NE 3064   5.666   7.390   6.553 -0.2484 -0.7342 -0.5643
  563ARG     HE 3065   5.637   7.296   6.532  0.4796 -1.2502  0.6160
  563ARG     CZ 3066   5.623   7.495   6.477 -0.4770  0.4219 -0.0054
  563ARG    NH1 3067   5.665   7.620   6.499  0.0489  0.3779 -0.2877
  563ARG   HH11 3068   5.736   7.644   6.566  0.8379 -0.9509 -0.6171
  563ARG   HH12 3069   5.626   7.689   6.435  0.9831 -0.2378 -1.5722
  563ARG    NH2 3070   5.535   7.472   6.387  0.3965  0.5100 -0.1152
  563ARG   HH21 3071   5.499   7.378   6.383 -1.3162  1.0241  1.6951
  563ARG   HH22 3072   5.524   7.534   6.308 -0.2651  1.4937  0.7113
  563ARG      C 3073   5.907   7.224   7.106 -0.4187 -0.3859 -0.1433
  563ARG      O 3074   6.014   7.169   7.098  0.3752  0.9448  0.6376
  564THR      N 3075   5.877   7.302   7.212 -0.4508  0.5302  0.4166
  564THR      H 3076   5.784   7.340   7.214 -1.3827 -1.3984 -1.5330
  564THR     CA 3077   5.945   7.297   7.338 -0.1145 -0.3798 -0.7896
  564THR     HA 3078   6.047   7.336   7.334 -0.4383  1.5566  3.7935
  564THR     CB 3079   5.874   7.399   7.435 -0.0709 -0.2875  0.0966
  564THR     HB 3080   5.941   7.403   7.520 -1.1957 -0.1818  1.0048
  564THR    OG1 3081   5.746   7.350   7.484  0.1422  0.2124  0.3262
  564THR    HG1 3082   5.680   7.365   7.417  0.4918 -3.0460 -0.9596
  564THR    CG2 3083   5.852   7.536   7.375  0.3614  0.5273 -0.2775
  564THR   HG21 3084   5.833   7.611   7.452 -0.5514  0.0021  0.0195
  564THR   HG22 3085   5.944   7.572   7.329  2.8099 -1.9357  2.2728
  564THR   HG23 3086   5.779   7.546   7.295 -1.8895 -0.4631  1.5416
  564THR      C 3087   5.973   7.161   7.404 -0.0074  0.7287  1.0068
  564THR      O 3088   6.060   7.135   7.485  0.2621  0.1471 -0.7383
  565LEU      N 3089   5.899   7.057   7.365  0.0164  0.5973 -0.1993
  565LEU      H 3090   5.818   7.083   7.311  1.6739 -0.4115 -3.4405
  565LEU     CA 3091   5.914   6.914   7.399  0.2015  0.1167 -0.2344
  565LEU     HA 3092   5.958   6.905   7.498  0.7737  1.2550 -0.3648
  565LEU     CB 3093   5.771   6.843   7.392  0.3319  0.3386 -0.0100
  565LEU    HB1 3094   5.737   6.825   7.289 -1.5324 -3.1924  1.0450
  565LEU    HB2 3095   5.775   6.747   7.442 -0.0679  0.5897  0.5132
  565LEU     CG 3096   5.665   6.919   7.483 -0.0248  0.6171 -0.7103
  565LEU     HG 3097   5.636   7.020   7.454 -2.1384  0.9023  1.9663
  565LEU    CD1 3098   5.527   6.850   7.469 -0.2602 -0.4398  0.4308
  565LEU   HD11 3099   5.450   6.905   7.522 -0.2098 -2.0185  2.2166
  565LEU   HD12 3100   5.506   6.847   7.362  2.3625 -0.6575 -0.1674
  565LEU   HD13 3101   5.515   6.755   7.520  1.6368 -0.8859  0.1572
  565LEU    CD2 3102   5.705   6.941   7.631 -0.0151 -0.2787  0.0330
  565LEU   HD21 3103   5.623   6.982   7.690 -0.5007 -1.7138  0.3888
  565LEU   HD22 3104   5.723   6.839   7.664 -3.3133 -0.5710  1.3267
  565LEU   HD23 3105   5.791   7.006   7.644  0.5886 -1.4558  2.3913
  565LEU      C 3106   6.000   6.840   7.303  0.5465 -0.5348  0.1548
  565LEU      O 3107   6.075   6.755   7.342  0.0338  1.1275  0.1373
  566CYS      N 3108   5.985   6.870   7.171  0.1167 -0.4180 -0.4572
  566CYS      H 3109   5.912   6.940   7.169  0.5840  0.1073  0.1682
  566CYS     CA 3110   6.035   6.804   7.055  0.2138 -0.2007 -0.3762
  566CYS     HA 3111   6.044   6.698   7.081  0.3372  0.4568  2.6098
  566CYS     CB 3112   5.944   6.836   6.935 -0.5002 -0.1298 -0.1699
  566CYS    HB1 3113   5.954   6.938   6.899  0.5170 -0.0516  0.3191
  566CYS    HB2 3114   5.998   6.785   6.855 -0.1401  0.2033 -0.1394
  566CYS     SG 3115   5.771   6.800   6.962  0.3244  0.1739 -0.0768
  566CYS     HG 3116   5.726   6.848   6.846 -0.4434 -0.6168 -0.1152
  566CYS      C 3117   6.185   6.842   7.036 -0.8743 -0.3808 -0.0741
  566CYS      O 3118   6.262   6.753   6.996  0.3021  0.1344  0.0300
  567THR      N 3119   6.230   6.965   7.074  0.5872 -0.3141  0.1615
  567THR      H 3120   6.157   7.021   7.115 -0.1012 -0.4952 -0.7705
  567THR     CA 3121   6.369   7.004   7.073  0.2733  0.4520 -0.6085
  567THR     HA 3122   6.411   6.983   6.974  0.7379 -2.7548  0.1520
  567THR     CB 3123   6.374   7.162   7.088 -0.1156  0.1707  1.0899
  567THR     HB 3124   6.324   7.209   7.004 -0.7384  0.5579  1.6669
  567THR    OG1 3125   6.504   7.195   7.062  0.6373  0.5645  0.1519
  567THR    HG1 3126   6.553   7.179   7.141 -0.6594 -1.2336  0.6823
  567THR    CG2 3127   6.326   7.223   7.221  0.0836  1.2974  0.1897
  567THR   HG21 3128   6.322   7.332   7.222  1.1962  1.4244  3.1466
  567THR   HG22 3129   6.231   7.177   7.249  1.0494 -1.3211 -0.4751
  567THR   HG23 3130   6.400   7.195   7.296  0.4646  0.7370 -0.3920
  567THR      C 3131   6.448   6.920   7.180  0.2041  0.0515  0.0321
  567THR      O 3132   6.559   6.882   7.149 -0.1329 -0.0304 -0.1353
  568GLN      N 3133   6.386   6.895   7.299  0.0022  0.2591  0.7017
  568GLN      H 3134   6.293   6.931   7.316  0.0607  0.5332  0.4580
  568GLN     CA 3135   6.443   6.821   7.412 -0.1639  0.1288  0.6132
  568GLN     HA 3136   6.536   6.876   7.427  0.8603 -0.7440 -1.9977
  568GLN     CB 3137   6.359   6.823   7.544  0.6301 -0.2117 -0.6306
  568GLN    HB1 3138   6.262   6.783   7.513  0.3529 -0.6712  0.7895
  568GLN    HB2 3139   6.400   6.762   7.625 -1.8767  1.3156  1.9483
  568GLN     CG 3140   6.328   6.964   7.601 -0.2407  0.4782  1.2687
  568GLN    HG1 3141   6.254   7.002   7.530  0.1696 -1.2248 -0.1283
  568GLN    HG2 3142   6.271   6.958   7.694 -0.9268 -1.7929  0.7801
  568GLN     CD 3143   6.451   7.054   7.616  0.4861  0.2815  0.6456
  568GLN    OE1 3144   6.549   7.004   7.664 -0.6690  0.2506  0.0311
  568GLN    NE2 3145   6.455   7.181   7.575  0.1931  0.3285 -0.4005
  568GLN   HE21 3146   6.365   7.219   7.549  0.4814  0.1282 -1.8181
  568GLN   HE22 3147   6.539   7.236   7.582  0.8716 -0.5461 -1.3484
  568GLN      C 3148   6.477   6.674   7.386  0.0525  0.1805  0.7167
  568GLN      O 3149   6.574   6.619   7.436  0.0323 -0.5033  0.1510
  569GLY      N 3150   6.402   6.618   7.287  0.9074 -0.7302 -0.2899
  569GLY      H 3151   6.329   6.681   7.257  0.7343  0.4940  2.3884
  569GLY     CA 3152   6.396   6.479   7.240  0.1849  0.4690 -1.0172
  569GLY    HA1 3153   6.400   6.402   7.316 -1.1755  0.3536 -1.0401
  569GLY    HA2 3154   6.300   6.456   7.195 -0.2140  0.9890 -0.4332
  569GLY      C 3155   6.503   6.453   7.137  0.1100  0.4975 -0.0240
  569GLY      O 3156   6.549   6.335   7.135  0.2878 -0.7904 -0.2257
  570LEU      N 3157   6.543   6.559   7.068  0.6371 -0.0297 -0.1618
  570LEU      H 3158   6.500   6.648   7.088  1.1975 -0.5505  4.1780
  570LEU     CA 3159   6.652   6.548   6.980 -0.4861  0.6174  0.7948
  570LEU     HA 3160   6.662   6.448   6.939  1.7810  1.3188 -0.5205
  570LEU     CB 3161   6.636   6.636   6.856  0.4869  0.0059  0.2862
  570LEU    HB1 3162   6.632   6.742   6.883 -1.2020 -0.0849  0.5029
  570LEU    HB2 3163   6.736   6.628   6.814  0.0570 -0.1174 -0.7486
  570LEU     CG 3164   6.528   6.606   6.746  0.0226 -0.0135 -0.0538
  570LEU     HG 3165   6.440   6.577   6.804  0.9037 -2.3585  0.2179
  570LEU    CD1 3166   6.491   6.727   6.665 -0.3476  0.0751  0.2796
  570LEU   HD11 3167   6.428   6.710   6.579  0.9152  2.7187 -1.2979
  570LEU   HD12 3168   6.452   6.807   6.729  2.4539  1.1384  0.8583
  570LEU   HD13 3169   6.576   6.777   6.618  0.0733 -0.1724  0.7580
  570LEU    CD2 3170   6.565   6.481   6.653  0.0836  0.0318  0.7417
  570LEU   HD21 3171   6.639   6.510   6.578 -1.1974 -2.1219 -1.4893
  570LEU   HD22 3172   6.594   6.388   6.702  1.0405  0.8868  1.8545
  570LEU   HD23 3173   6.479   6.453   6.592 -0.8433  1.4123  1.3623
  570LEU      C 3174   6.784   6.576   7.046 -0.3591 -0.1549 -1.0352
  570LEU      O 3175   6.881   6.512   7.008 -0.4134 -0.1183  0.4850
  571GLN      N 3176   6.791   6.651   7.157  0.3881 -0.6366  0.2878
  571GLN      H 3177   6.707   6.688   7.199  0.3769 -0.5193  0.1630
  571GLN     CA 3178   6.910   6.655   7.236 -0.2910 -0.0629 -0.0173
  571GLN     HA 3179   6.995   6.665   7.169 -0.0052 -2.1231 -0.0303
  571GLN     CB 3180   6.909   6.778   7.341  0.2752  0.8453 -0.0234
  571GLN    HB1 3181   6.888   6.876   7.298 -1.5890 -0.1467 -1.5485
  571GLN    HB2 3182   6.834   6.751   7.416  0.1111  0.1954 -0.4206
  571GLN     CG 3183   7.039   6.785   7.422  0.4675  0.4154  0.4469
  571GLN    HG1 3184   7.013   6.852   7.504 -3.5193 -0.3074  0.0119
  571GLN    HG2 3185   7.060   6.688   7.467  0.6760  0.3426  0.1941
  571GLN     CD 3186   7.157   6.840   7.340 -0.1374  0.4666 -0.3565
  571GLN    OE1 3187   7.253   6.760   7.319 -0.0222 -1.0713 -0.4396
  571GLN    NE2 3188   7.140   6.960   7.286 -0.1742  0.4084 -0.3370
  571GLN   HE21 3189   7.056   7.012   7.307 -1.0756 -1.5381  1.1483
  571GLN   HE22 3190   7.212   6.998   7.226  1.3892 -0.0062  1.1974
  571GLN      C 3191   6.934   6.523   7.314 -0.2496 -0.4892  0.3765
  571GLN      O 3192   7.043   6.479   7.328 -0.0264 -0.1212  0.8686
  572ARG      N 3193   6.828   6.458   7.359 -0.1871 -0.2501  0.1661
  572ARG      H 3194   6.734   6.495   7.350 -0.5944 -1.5931 -1.8392
  572ARG     CA 3195   6.828   6.321   7.418  0.3071 -0.4116 -0.1960
  572ARG     HA 3196   6.898   6.317   7.501  0.1371 -3.6446 -0.0932
  572ARG     CB 3197   6.686   6.291   7.465 -0.0706  0.3870 -0.0584
  572ARG    HB1 3198   6.651   6.368   7.534 -0.1932  0.0574  0.2475
  572ARG    HB2 3199   6.616   6.300   7.382  0.5206  2.5460 -0.4029
  572ARG     CG 3200   6.655   6.154   7.528  0.0806 -0.6931 -0.2107
  572ARG    HG1 3201   6.550   6.153   7.555 -0.0594 -3.8940 -0.5417
  572ARG    HG2 3202   6.667   6.077   7.452  1.7562 -0.4223 -0.2729
  572ARG     CD 3203   6.745   6.119   7.649 -0.1774  0.0557  0.1914
  572ARG    HD1 3204   6.849   6.130   7.620 -0.0624 -1.5016 -0.0962
  572ARG    HD2 3205   6.718   6.192   7.726 -0.3600 -1.1091  1.2705
  572ARG     NE 3206   6.728   5.984   7.700 -0.0873  0.3031 -0.4901
  572ARG     HE 3207   6.652   5.937   7.655  0.4653 -0.4280 -0.6775
  572ARG     CZ 3208   6.806   5.935   7.798 -0.1932 -0.8208  0.5618
  572ARG    NH1 3209   6.904   6.010   7.856 -0.1368  0.2494  0.4492
  572ARG   HH11 3210   6.921   6.110   7.853 -0.3636  0.2759 -1.5627
  572ARG   HH12 3211   6.948   5.967   7.936 -2.1682 -2.9628 -0.0017
  572ARG    NH2 3212   6.786   5.813   7.843 -0.2436 -0.2786 -0.2710
  572ARG   HH21 3213   6.714   5.751   7.808 -2.2294  0.2744  2.5147
  572ARG   HH22 3214   6.855   5.772   7.904 -1.7847 -1.8670  0.4889
  572ARG      C 3215   6.883   6.213   7.318  0.0470 -0.5994  0.0952
  572ARG      O 3216   6.983   6.149   7.352  0.7135  0.0168 -0.5476
  573ILE      N 3217   6.829   6.207   7.193  0.5410 -0.1057  0.3742
  573ILE      H 3218   6.756   6.270   7.165  1.6995  0.8505 -0.6103
  573ILE     CA 3219   6.891   6.134   7.083 -0.3651  0.1135  0.2474
  573ILE     HA 3220   6.891   6.027   7.103  0.4290 -0.3307 -1.8438
  573ILE     CB 3221   6.810   6.147   6.952 -0.4415 -0.6776 -0.3282
  573ILE     HB 3222   6.784   6.253   6.950 -2.4100 -0.9080  3.7048
  573ILE    CG1 3223   6.671   6.081   6.957  0.1607 -0.0325  0.0831
  573ILE   HG11 3224   6.707   5.978   6.952  1.2680  0.2007  2.1665
  573ILE   HG12 3225   6.620   6.105   7.050  1.4094 -0.0954  0.8143
  573ILE    CG2 3226   6.882   6.118   6.821 -0.2786  0.9389 -0.4591
  573ILE   HG21 3227   6.828   6.149   6.732  0.5979  1.4447 -0.8290
  573ILE   HG22 3228   6.984   6.155   6.808 -0.9083  2.7070 -0.6003
  573ILE   HG23 3229   6.893   6.010   6.814  2.9291  1.2882 -4.1982
  573ILE     CD 3230   6.575   6.111   6.840 -0.0320  0.0761 -0.8813
  573ILE    HD1 3231   6.548   6.216   6.844 -0.5045 -0.0960  1.3612
  573ILE    HD2 3232   6.617   6.097   6.740  0.9025 -0.3914 -0.4371
  573ILE    HD3 3233   6.492   6.043   6.822  2.4524 -2.6632 -3.0103
  573ILE      C 3234   7.041   6.174   7.052 -0.2049 -0.1888  0.1133
  573ILE      O 3235   7.135   6.086   7.045  0.3954 -0.7072 -0.4316
  574PHE      N 3236   7.071   6.307   7.050 -0.5716  0.6465 -0.2484
  574PHE      H 3237   7.002   6.381   7.046 -0.0307  1.1379 -0.7799
  574PHE     CA 3238   7.210   6.362   7.038  0.1903 -0.6252  0.0872
  574PHE     HA 3239   7.257   6.321   6.949 -0.8951  0.2424 -0.9171
  574PHE     CB 3240   7.212   6.518   7.040  0.0863  0.7168 -0.3291
  574PHE    HB1 3241   7.118   6.556   6.999 -0.1321 -0.0565 -0.5649
  574PHE    HB2 3242   7.201   6.543   7.145  1.5643 -1.0265  0.2884
  574PHE     CG 3243   7.314   6.594   6.961  0.3731  0.5328 -0.4097
  574PHE    CD1 3244   7.397   6.537   6.868 -0.2933 -0.4275  0.5518
  574PHE    HD1 3245   7.408   6.430   6.860  0.4625 -0.4211  1.3386
  574PHE    CD2 3246   7.313   6.733   6.975 -0.4920  0.0806  0.5174
  574PHE    HD2 3247   7.254   6.791   7.044  0.2614  2.0190 -0.3860
  574PHE    CE1 3248   7.474   6.616   6.782  0.1590  0.6080  0.1413
  574PHE    HE1 3249   7.548   6.565   6.723  0.9124  0.5842  1.0871
  574PHE    CE2 3250   7.391   6.811   6.888  0.1873  0.5619  0.3911
  574PHE    HE2 3251   7.386   6.916   6.914 -2.3616  0.2555  1.3903
  574PHE     CZ 3252   7.474   6.756   6.795 -0.3748 -0.1741  0.6228
  574PHE     HZ 3253   7.537   6.812   6.727 -0.0030  0.4940  1.5063
  574PHE      C 3254   7.300   6.318   7.152  1.0600  0.0396  0.2832
  574PHE      O 3255   7.414   6.281   7.134 -0.3181  0.0330  0.6937
  575TYR      N 3256   7.253   6.320   7.278 -0.7345  0.8278  0.1309
  575TYR      H 3257   7.156   6.351   7.281 -0.8260  0.6301 -0.5604
  575TYR     CA 3258   7.320   6.272   7.400 -0.3431 -0.5816 -0.4698
  575TYR     HA 3259   7.416   6.319   7.420 -1.3741  0.8837  1.3610
  575TYR     CB 3260   7.235   6.321   7.518  0.5358  0.3343 -0.0571
  575TYR    HB1 3261   7.224   6.429   7.515  0.1452  0.2895 -0.3749
  575TYR    HB2 3262   7.132   6.286   7.506  0.6990  0.1863 -1.1744
  575TYR     CG 3263   7.276   6.274   7.657  0.1107 -0.5766 -0.4560
  575TYR    CD1 3264   7.385   6.342   7.727  0.1590  0.5193  0.2937
  575TYR    HD1 3265   7.435   6.427   7.682 -1.2085  0.8815 -0.5959
  575TYR    CD2 3266   7.221   6.154   7.709 -0.6867 -1.1258 -0.0053
  575TYR    HD2 3267   7.141   6.097   7.664 -0.2487 -1.6088 -0.1764
  575TYR    CE1 3268   7.434   6.289   7.846  0.4425  0.4106 -0.1806
  575TYR    HE1 3269   7.515   6.340   7.896 -1.1896  1.9402  1.0451
  575TYR    CE2 3270   7.282   6.101   7.823  0.0299 -0.2285  0.1984
  575TYR    HE2 3271   7.243   6.006   7.855 -1.9198 -0.7182 -3.1660
  575TYR     CZ 3272   7.389   6.162   7.887 -0.4475  0.2925  0.0602
  575TYR     OH 3273   7.446   6.106   8.000  0.3757  0.2908 -0.4837
  575TYR     HH 3274   7.514   6.156   8.042 -0.8493  1.8808 -0.2666
  575TYR      C 3275   7.350   6.124   7.410 -0.4419  0.0818  0.0263
  575TYR      O 3276   7.466   6.087   7.433 -0.5176  0.2796 -0.3201
  576LEU      N 3277   7.249   6.047   7.371  0.3426  0.4904 -0.1020
  576LEU      H 3278   7.154   6.079   7.360  0.1079 -0.4244 -0.8018
  576LEU     CA 3279   7.261   5.907   7.352 -0.3898  0.4481  0.7562
  576LEU     HA 3280   7.303   5.870   7.446 -1.2567  0.6240  1.2265
  576LEU     CB 3281   7.120   5.843   7.324 -0.1750 -0.0764  0.0384
  576LEU    HB1 3282   7.061   5.908   7.259 -1.7429  0.9461  2.3668
  576LEU    HB2 3283   7.123   5.754   7.261 -1.0826 -0.1974  0.1540
  576LEU     CG 3284   7.031   5.813   7.449  0.4466  0.0791 -0.1496
  576LEU     HG 3285   7.059   5.880   7.531  0.7798 -1.1351  0.7618
  576LEU    CD1 3286   6.881   5.814   7.421  0.2092  0.0588  0.0236
  576LEU   HD11 3287   6.833   5.798   7.517  0.1486  1.7112  0.2997
  576LEU   HD12 3288   6.858   5.907   7.368 -2.6492 -1.2405 -1.2094
  576LEU   HD13 3289   6.861   5.727   7.359 -0.6028  0.8396 -0.8447
  576LEU    CD2 3290   7.066   5.678   7.514  0.3993 -0.2096  0.5443
  576LEU   HD21 3291   7.032   5.593   7.455 -0.9638  0.0751  0.8852
  576LEU   HD22 3292   7.172   5.671   7.536  0.7638  0.9142 -0.6942
  576LEU   HD23 3293   7.025   5.685   7.615  0.3259 -0.4548  0.5318
  576LEU      C 3294   7.364   5.863   7.243 -0.4191 -0.4880 -0.3948
  576LEU      O 3295   7.423   5.758   7.261  0.4862  0.4964 -0.7382
  577LYS      N 3296   7.392   5.945   7.139  0.0875 -0.0700 -0.5854
  577LYS      H 3297   7.337   6.029   7.134  0.7614  0.5211  1.2292
  577LYS     CA 3298   7.492   5.935   7.031  0.7630  0.7492  0.0482
  577LYS     HA 3299   7.502   5.829   7.006  0.8687  0.0270  2.8450
  577LYS     CB 3300   7.440   6.015   6.916  0.1867 -0.2736  0.3806
  577LYS    HB1 3301   7.332   6.015   6.901  0.2893  1.4012 -0.6202
  577LYS    HB2 3302   7.456   6.121   6.938 -2.4048  0.8910 -2.5918
  577LYS     CG 3303   7.506   5.973   6.782 -0.3004  0.4687 -0.6540
  577LYS    HG1 3304   7.531   5.867   6.781  1.1871  0.7944 -0.3570
  577LYS    HG2 3305   7.425   5.979   6.709 -0.4972 -0.4920 -0.5272
  577LYS     CD 3306   7.617   6.071   6.744 -0.1966  1.0290  0.0899
  577LYS    HD1 3307   7.572   6.170   6.739 -1.5474  0.4233 -0.1737
  577LYS    HD2 3308   7.685   6.082   6.829 -2.6219  2.0970  2.0317
  577LYS     CE 3309   7.694   6.039   6.616  0.2018 -0.4328 -0.5746
  577LYS    HE1 3310   7.717   5.932   6.617 -2.1145 -1.0037  1.2644
  577LYS    HE2 3311   7.620   6.041   6.535  2.8483 -1.2398 -3.2017
  577LYS     NZ 3312   7.800   6.137   6.576 -0.1020 -0.2897 -0.1820
  577LYS    HZ1 3313   7.835   6.110   6.485 -0.0263  3.9079 -1.6446
  577LYS    HZ2 3314   7.764   6.232   6.569 -0.1732 -0.2999  0.0552
  577LYS    HZ3 3315   7.883   6.133   6.633 -0.7834  1.1425  0.9956
  577LYS      C 3316   7.636   5.980   7.072  0.3651 -0.4028 -0.6378
  577LYS      O 3317   7.734   5.921   7.032  0.4541 -0.5786 -0.7074
  578LEU      N 3318   7.645   6.092   7.143 -0.1246  0.1940  0.2195
  578LEU      H 3319   7.559   6.134   7.174 -1.4448 -1.3008 -1.2685
  578LEU     CA 3320   7.770   6.152   7.198 -0.2420 -1.1470 -0.0767
  578LEU     HA 3321   7.856   6.129   7.136  0.2055  0.5685 -0.1474
  578LEU     CB 3322   7.750   6.302   7.223  0.1988 -0.3794 -0.0113
  578LEU    HB1 3323   7.653   6.319   7.270  0.0382 -2.2801  0.4413
  578LEU    HB2 3324   7.831   6.343   7.283 -0.7951  1.4987  0.1254
  578LEU     CG 3325   7.755   6.393   7.094  0.0560 -0.5251  0.6938
  578LEU     HG 3326   7.687   6.342   7.025  2.0828 -3.9441  0.9521
  578LEU    CD1 3327   7.700   6.534   7.120  0.0776  0.9996  0.6322
  578LEU   HD11 3328   7.601   6.536   7.166  0.1668  2.4123  0.8214
  578LEU   HD12 3329   7.762   6.596   7.186  0.0839  2.5741 -0.8087
  578LEU   HD13 3330   7.689   6.590   7.027 -1.0044 -1.6038 -0.9110
  578LEU    CD2 3331   7.898   6.389   7.028  0.6326 -0.2787  0.0669
  578LEU   HD21 3332   7.896   6.429   6.926 -1.5773 -0.2022  0.1010
  578LEU   HD22 3333   7.965   6.447   7.092  1.1371 -2.7715  1.9351
  578LEU   HD23 3334   7.940   6.289   7.020  0.9020 -0.0593 -1.6324
  578LEU      C 3335   7.813   6.093   7.330 -0.7794 -0.5030  0.2589
  578LEU      O 3336   7.914   6.140   7.394  0.7452  0.0580 -0.8782
  579GLU      N 3337   7.751   5.981   7.374  0.2805  0.4911 -0.3714
  579GLU      H 3338   7.684   5.936   7.314 -1.4078  1.1591  0.9294
  579GLU     CA 3339   7.785   5.908   7.501  0.3997  0.0852 -0.3399
  579GLU     HA 3340   7.884   5.943   7.529  0.4442  0.3140 -0.7607
  579GLU     CB 3341   7.693   5.950   7.623  1.2739 -0.0141  0.5359
  579GLU    HB1 3342   7.685   6.058   7.636 -2.8241 -0.2305  1.1811
  579GLU    HB2 3343   7.589   5.925   7.603  1.4383 -0.1423 -0.1790
  579GLU     CG 3344   7.720   5.899   7.762 -0.3870  0.3982  0.6720
  579GLU    HG1 3345   7.657   5.960   7.827 -0.1972  0.1284  1.1082
  579GLU    HG2 3346   7.685   5.798   7.782 -0.0248  0.4425  1.5782
  579GLU     CD 3347   7.863   5.917   7.801 -0.8224  0.4390 -0.3164
  579GLU    OE1 3348   7.915   6.027   7.788 -0.2160  0.1054 -0.6188
  579GLU    OE2 3349   7.923   5.820   7.848 -0.9227  0.1950  0.9372
  579GLU      C 3350   7.799   5.756   7.474  0.1727 -0.1342  0.4062
  579GLU      O 3351   7.777   5.710   7.365  0.3792  0.7724  0.5457
  580ASP      N 3352   7.851   5.685   7.574 -0.1501 -0.6765 -0.6454
  580ASP      H 3353   7.881   5.726   7.661 -0.6518 -0.9282 -0.3489
  580ASP     CA 3354   7.875   5.540   7.573 -0.4782 -0.2721 -1.0007
  580ASP     HA 3355   7.918   5.509   7.478  0.9522  0.9815 -0.8069
  580ASP     CB 3356   7.996   5.521   7.665  0.2041  0.6268 -0.2691
  580ASP    HB1 3357   8.081   5.575   7.625 -0.3679  0.9307 -1.1105
  580ASP    HB2 3358   7.972   5.565   7.763  0.2776 -1.2497  0.6320
  580ASP     CG 3359   8.036   5.375   7.675  0.0035 -0.1959 -0.2032
  580ASP    OD1 3360   8.003   5.315   7.783 -0.8490 -0.5679 -0.0900
  580ASP    OD2 3361   8.091   5.314   7.582  0.6377 -0.0202 -0.2475
  580ASP      C 3362   7.743   5.477   7.627  0.7364  0.3734 -0.0674
  580ASP      O 3363   7.727   5.450   7.747 -0.1088  0.5718 -0.0422
  581LEU      N 3364   7.641   5.466   7.538 -0.6021 -0.0231  0.5961
  581LEU      H 3365   7.667   5.474   7.441 -2.5116 -1.6148 -0.1191
  581LEU     CA 3366   7.502   5.423   7.573 -0.1369 -0.0286 -0.4740
  581LEU     HA 3367   7.516   5.368   7.666 -3.7130  0.9853  0.7956
  581LEU     CB 3368   7.409   5.544   7.596 -0.1643 -0.2350 -0.6598
  581LEU    HB1 3369   7.416   5.607   7.507  0.0024  0.9006  0.1452
  581LEU    HB2 3370   7.308   5.506   7.612 -0.6668  1.2604 -0.1248
  581LEU     CG 3371   7.441   5.630   7.721 -0.1170  0.2188  0.1532
  581LEU     HG 3372   7.547   5.657   7.723  0.1231 -0.7109  1.6674
  581LEU    CD1 3373   7.363   5.754   7.716  0.9162 -0.1178 -0.8344
  581LEU   HD11 3374   7.415   5.830   7.774  0.6694 -0.3892 -0.2430
  581LEU   HD12 3375   7.360   5.793   7.614 -0.7780  1.2437 -0.3292
  581LEU   HD13 3376   7.260   5.744   7.753  0.8450 -0.1187 -1.0305
  581LEU    CD2 3377   7.418   5.556   7.854  0.1568 -0.0124  0.4676
  581LEU   HD21 3378   7.479   5.466   7.864 -1.3855 -1.1424 -0.0018
  581LEU   HD22 3379   7.438   5.621   7.939 -1.3176 -2.2433  2.6684
  581LEU   HD23 3380   7.315   5.522   7.860  0.5844 -1.8599 -1.2586
  581LEU      C 3381   7.456   5.315   7.474  0.4369  0.7296 -0.9483
  581LEU      O 3382   7.488   5.200   7.490 -0.7954 -0.0244 -0.0719
  582VAL      N 3383   7.375   5.364   7.377 -0.3436  1.0402 -0.3307
  582VAL      H 3384   7.361   5.464   7.369 -1.7767  0.7645 -1.6994
  582VAL     CA 3385   7.331   5.291   7.260 -0.1310 -0.0523 -0.5201
  582VAL     HA 3386   7.409   5.219   7.236 -1.7373 -2.0264 -0.1206
  582VAL     CB 3387   7.196   5.217   7.283 -0.0016 -0.0254  0.1749
  582VAL     HB 3388   7.214   5.143   7.361 -0.3349 -0.6088 -0.2956
  582VAL    CG1 3389   7.083   5.306   7.331 -0.6607  0.0971 -0.4686
  582VAL   HG11 3390   7.088   5.365   7.423  0.2019  2.0305 -1.6980
  582VAL   HG12 3391   7.032   5.371   7.261 -1.5832  1.9809  1.8131
  582VAL   HG13 3392   7.005   5.231   7.344  0.3705 -0.6278  2.2170
  582VAL    CG2 3393   7.151   5.149   7.156 -0.5224  0.7479 -0.7297
  582VAL   HG21 3394   7.173   5.213   7.070  1.2953  0.9583 -0.1586
  582VAL   HG22 3395   7.218   5.063   7.150  0.5643  1.3962  1.2191
  582VAL   HG23 3396   7.050   5.109   7.153  0.8533 -3.2366  0.1682
  582VAL      C 3397   7.325   5.396   7.142  0.0079  0.2441  0.0796
  582VAL      O 3398   7.257   5.496   7.153 -0.5778 -0.3129 -0.0074
  583PRO      N 3399   7.388   5.369   7.019 -0.1248 -0.2202 -0.8435
  583PRO     CA 3400   7.384   5.460   6.904  0.7294  0.2820  0.4287
  583PRO     HA 3401   7.389   5.560   6.948  1.1458  0.2885  0.3730
  583PRO     CB 3402   7.503   5.432   6.819 -0.2524 -0.2360  0.2050
  583PRO    HB1 3403   7.484   5.446   6.712 -0.2642 -1.6999 -0.0077
  583PRO    HB2 3404   7.581   5.503   6.844 -0.0092 -0.7025  0.7791
  583PRO     CG 3405   7.553   5.295   6.867 -0.1332  0.2453 -0.1247
  583PRO    HG1 3406   7.524   5.219   6.795 -0.9216 -0.3967  0.8348
  583PRO    HG2 3407   7.660   5.307   6.881 -0.4656  0.0951  3.3422
  583PRO     CD 3408   7.487   5.267   7.006 -0.8470  0.7751 -0.3099
  583PRO    HD1 3409   7.443   5.168   7.001  1.9526 -0.5274 -1.9138
  583PRO    HD2 3410   7.562   5.269   7.085 -1.4248  0.4463  0.2556
  583PRO      C 3411   7.247   5.454   6.829 -0.3963 -0.4499  0.3048
  583PRO      O 3412   7.187   5.345   6.818  0.3442 -0.5157 -0.7439
  584PRO      N 3413   7.200   5.571   6.772 -0.4362  0.0294 -0.2416
  584PRO     CA 3414   7.068   5.583   6.704  0.0939 -0.6813 -0.1849
  584PRO     HA 3415   6.985   5.561   6.772 -1.0257 -0.6312 -1.4987
  584PRO     CB 3416   7.051   5.728   6.670  0.4674  0.9087 -0.0928
  584PRO    HB1 3417   7.016   5.743   6.568  0.0299  2.3674  0.2538
  584PRO    HB2 3418   6.967   5.769   6.725  0.2386 -0.6686  0.8137
  584PRO     CG 3419   7.185   5.793   6.686 -0.0504  0.4301 -0.2381
  584PRO    HG1 3420   7.239   5.812   6.593 -1.4019 -2.1089 -1.6257
  584PRO    HG2 3421   7.184   5.893   6.729  2.6093  1.5053 -2.4335
  584PRO     CD 3422   7.272   5.698   6.770 -0.3483 -0.9438  0.1951
  584PRO    HD1 3423   7.378   5.700   6.745  0.1294 -1.0903  2.0474
  584PRO    HD2 3424   7.275   5.740   6.871  2.3529  1.4522 -0.7563
  584PRO      C 3425   7.045   5.498   6.579 -0.3011  0.3425  0.2523
  584PRO      O 3426   7.137   5.468   6.509 -0.5166 -0.0264  0.3663
  585PRO      N 3427   6.918   5.451   6.555 -0.4373  0.3998 -0.9335
  585PRO     CA 3428   6.886   5.377   6.430  0.8149 -0.0059 -0.0200
  585PRO     HA 3429   6.956   5.294   6.420  2.6068  1.4754 -0.3009
  585PRO     CB 3430   6.750   5.318   6.447  0.5631  0.0390  0.2792
  585PRO    HB1 3431   6.704   5.311   6.349  2.2057 -0.6121 -0.4738
  585PRO    HB2 3432   6.765   5.221   6.494 -0.8246 -1.1593 -1.6084
  585PRO     CG 3433   6.686   5.419   6.537  0.5122 -0.3831 -0.4648
  585PRO    HG1 3434   6.629   5.498   6.488 -1.3871 -1.2579  0.2396
  585PRO    HG2 3435   6.608   5.374   6.599  0.6813  2.5674  2.1485
  585PRO     CD 3436   6.795   5.478   6.626  0.6085  0.3772 -0.4946
  585PRO    HD1 3437   6.789   5.587   6.635  1.4567  0.3690  0.4124
  585PRO    HD2 3438   6.791   5.434   6.726 -0.2936  2.0622  0.2754
  585PRO      C 3439   6.898   5.469   6.304  0.3426  0.2045 -0.0027
  585PRO      O 3440   6.899   5.590   6.318 -0.3739 -0.3871 -0.4011
  586ALA      N 3441   6.927   5.410   6.183  0.2230  0.1785  0.1823
  586ALA      H 3442   6.941   5.310   6.186 -0.1292  0.1426  0.8935
  586ALA     CA 3443   6.977   5.489   6.071 -0.3387 -0.4038 -0.6920
  586ALA     HA 3444   7.070   5.530   6.111 -0.5413  0.6474 -1.2640
  586ALA     CB 3445   7.009   5.397   5.950  0.2655 -0.2729 -0.2028
  586ALA    HB1 3446   7.054   5.302   5.979 -0.3457 -0.7698 -0.8351
  586ALA    HB2 3447   6.923   5.373   5.886  0.8733 -2.4115 -0.3104
  586ALA    HB3 3448   7.085   5.449   5.892  0.2597  0.6418  0.5876
  586ALA      C 3449   6.889   5.605   6.018  0.2445 -0.1798 -0.1084
  586ALA      O 3450   6.933   5.711   5.971  0.2627 -0.3427  0.0311
  587ILE      N 3451   6.758   5.577   6.025  0.0669  0.9727  0.1881
  587ILE      H 3452   6.742   5.485   6.063  0.1287  0.3080 -1.3074
  587ILE     CA 3453   6.648   5.666   5.998 -0.6047 -0.2076  0.4105
  587ILE     HA 3454   6.666   5.720   5.906  2.2223  1.3885  1.7840
  587ILE     CB 3455   6.510   5.596   5.981  0.5196  0.6597 -0.4774
  587ILE     HB 3456   6.430   5.666   5.955 -1.5390 -1.4357 -0.2155
  587ILE    CG1 3457   6.466   5.512   6.114  0.7022  0.0540 -0.2810
  587ILE   HG11 3458   6.527   5.423   6.128  0.5547 -0.0205 -0.0966
  587ILE   HG12 3459   6.486   5.569   6.205 -1.0095 -1.0809  0.8634
  587ILE    CG2 3460   6.517   5.500   5.858  0.0500  0.1981 -0.1112
  587ILE   HG21 3461   6.537   5.550   5.763 -1.7020 -0.5704 -0.9237
  587ILE   HG22 3462   6.591   5.422   5.876 -0.0545  0.4615  1.5869
  587ILE   HG23 3463   6.418   5.456   5.844 -1.4137  3.2722 -0.1432
  587ILE     CD 3464   6.322   5.470   6.120 -0.1842 -0.0274 -0.0084
  587ILE    HD1 3465   6.289   5.396   6.047  0.1804  1.0789 -1.3273
  587ILE    HD2 3466   6.294   5.442   6.221 -0.6779  0.5552  0.0277
  587ILE    HD3 3467   6.257   5.557   6.107 -1.4259 -0.7401  1.1113
  587ILE      C 3468   6.634   5.786   6.099  0.1610 -0.3385  0.3164
  587ILE      O 3469   6.558   5.881   6.067  0.2532  0.1181  0.6877
  588ILE      N 3470   6.699   5.778   6.214  0.2631 -0.1339  0.2691
  588ILE      H 3471   6.763   5.702   6.228  0.6198  0.3350  1.3149
  588ILE     CA 3472   6.716   5.887   6.307  0.6526  0.4018 -0.1631
  588ILE     HA 3473   6.659   5.980   6.300  3.5412  2.5181  2.0311
  588ILE     CB 3474   6.705   5.836   6.459 -0.1184  0.2232 -0.3762
  588ILE     HB 3475   6.772   5.750   6.465  0.8400  0.9852  0.1232
  588ILE    CG1 3476   6.558   5.785   6.497  0.1078  0.4609  0.4810
  588ILE   HG11 3477   6.536   5.696   6.438  1.7689 -0.2824  0.9340
  588ILE   HG12 3478   6.560   5.740   6.597  0.5271  0.4283  0.4574
  588ILE    CG2 3479   6.760   5.925   6.570  0.3603 -0.7215  0.1969
  588ILE   HG21 3480   6.866   5.950   6.562  0.3235 -0.3768  0.7090
  588ILE   HG22 3481   6.712   6.023   6.568 -1.7966 -1.7399 -0.9914
  588ILE   HG23 3482   6.735   5.873   6.663 -1.9176 -0.0547  0.0288
  588ILE     CD 3483   6.455   5.898   6.498  0.1615 -0.1614  0.6509
  588ILE    HD1 3484   6.362   5.863   6.542  0.4227  0.6561  1.9005
  588ILE    HD2 3485   6.499   5.974   6.563  1.2474 -0.6495  0.5164
  588ILE    HD3 3486   6.425   5.941   6.403  0.3094 -0.1085  0.6280
  588ILE      C 3487   6.854   5.944   6.275  0.1066 -1.0469  0.0799
  588ILE      O 3488   6.879   6.066   6.282  0.0084  0.2591 -0.0156
  589ASP      N 3489   6.951   5.859   6.252  1.0490  0.3743 -0.7001
  589ASP      H 3490   6.923   5.765   6.277  1.8969  0.8154  2.2791
  589ASP     CA 3491   7.093   5.886   6.230  0.0310 -0.0594  0.5955
  589ASP     HA 3492   7.128   5.923   6.326  1.3542 -1.7317  0.8092
  589ASP     CB 3493   7.176   5.759   6.208  0.2393  0.3433 -0.0297
  589ASP    HB1 3494   7.136   5.689   6.282 -2.8407  3.2336  1.3362
  589ASP    HB2 3495   7.152   5.713   6.112  0.3867  0.1683  0.0171
  589ASP     CG 3496   7.332   5.780   6.205  0.5693  0.6037 -0.4024
  589ASP    OD1 3497   7.396   5.684   6.153 -0.0729  0.0293  0.0978
  589ASP    OD2 3498   7.382   5.884   6.245 -0.1550 -0.3099 -1.0171
  589ASP      C 3499   7.119   5.989   6.115 -0.6147  0.9790  0.5032
  589ASP      O 3500   7.197   6.081   6.133  0.3600  0.1317  0.0720
  590LYS      N 3501   7.043   5.983   6.007  0.1756  0.5941  0.3643
  590LYS      H 3502   6.993   5.897   5.989 -0.3948  0.9828  0.0647
  590LYS     CA 3503   7.045   6.070   5.893 -0.0338  0.0730  0.5175
  590LYS     HA 3504   7.145   6.060   5.853 -0.4604 -1.5430 -0.2529
  590LYS     CB 3505   6.961   6.017   5.776 -0.2131 -0.2612  0.2246
  590LYS    HB1 3506   6.987   6.084   5.694 -0.1230 -1.9034 -1.1343
  590LYS    HB2 3507   7.004   5.924   5.738 -0.2336  0.4902 -1.7556
  590LYS     CG 3508   6.817   5.996   5.800  0.5635  0.2124  0.3426
  590LYS    HG1 3509   6.811   5.929   5.886  0.6473 -0.0208  0.1644
  590LYS    HG2 3510   6.770   6.090   5.829 -2.0284  0.0208 -2.7746
  590LYS     CD 3511   6.732   5.943   5.684  0.1858 -0.4247  0.6859
  590LYS    HD1 3512   6.749   6.016   5.605 -0.4857  0.0048  0.9317
  590LYS    HD2 3513   6.757   5.847   5.639 -1.6961 -1.8125  2.4219
  590LYS     CE 3514   6.581   5.938   5.722 -0.1065 -0.3323 -0.3931
  590LYS    HE1 3515   6.568   5.847   5.780  1.2995  0.3739  1.1116
  590LYS    HE2 3516   6.557   6.025   5.783  2.1726 -0.5182  0.8631
  590LYS     NZ 3517   6.499   5.939   5.599  0.9661  0.0974 -0.6580
  590LYS    HZ1 3518   6.471   6.036   5.602  1.3490  0.1977  0.4086
  590LYS    HZ2 3519   6.545   5.911   5.514 -1.7747  0.2804 -2.2926
  590LYS    HZ3 3520   6.412   5.890   5.613  1.2033 -0.3831 -0.8257
  590LYS      C 3521   7.013   6.210   5.922 -0.0108  0.5188  0.1666
  590LYS      O 3522   7.037   6.300   5.846  0.0590  0.5544  0.4387
  591LEU      N 3523   6.940   6.242   6.025 -0.0177  0.4737 -0.2875
  591LEU      H 3524   6.923   6.167   6.091 -0.9702 -0.0220 -1.0683
  591LEU     CA 3525   6.896   6.375   6.061 -0.0506 -0.4245  0.2480
  591LEU     HA 3526   6.880   6.437   5.973  0.4829 -0.6565 -0.0141
  591LEU     CB 3527   6.774   6.381   6.147  0.6020  0.5768 -0.6568
  591LEU    HB1 3528   6.796   6.379   6.254  0.7682 -2.1647 -0.6602
  591LEU    HB2 3529   6.738   6.483   6.133 -0.6899  0.1217 -0.8306
  591LEU     CG 3530   6.659   6.277   6.116  0.1264 -0.8466 -0.2241
  591LEU     HG 3531   6.691   6.174   6.132  1.7571 -0.2271  0.7419
  591LEU    CD1 3532   6.547   6.295   6.221 -0.0847  0.3127 -0.5488
  591LEU   HD11 3533   6.507   6.393   6.247 -0.6231  0.5460 -2.1425
  591LEU   HD12 3534   6.458   6.240   6.192  0.7014 -1.3155 -0.0356
  591LEU   HD13 3535   6.571   6.244   6.315 -2.4561 -0.9367 -0.5507
  591LEU    CD2 3536   6.592   6.300   5.979  0.5672 -0.1549  0.1286
  591LEU   HD21 3537   6.501   6.242   5.966  0.3866 -0.1255  1.1569
  591LEU   HD22 3538   6.563   6.405   5.984  4.7424  1.2015  0.3715
  591LEU   HD23 3539   6.657   6.304   5.892  0.7556 -0.6446  0.2400
  591LEU      C 3540   7.008   6.447   6.141 -0.2288  0.1997 -0.1009
  591LEU      O 3541   7.011   6.570   6.141 -0.1296 -0.1571  0.1721
  592PHE      N 3542   7.119   6.381   6.183  0.3197 -0.2959  0.1210
  592PHE      H 3543   7.118   6.282   6.164  2.8744 -0.3012 -0.3369
  592PHE     CA 3544   7.243   6.438   6.226  0.6855  0.3211  0.7429
  592PHE     HA 3545   7.231   6.541   6.259 -3.9888  0.6632 -1.3133
  592PHE     CB 3546   7.299   6.353   6.341  0.3602 -0.0872 -1.0967
  592PHE    HB1 3547   7.296   6.248   6.314  0.5626 -1.3484  3.0995
  592PHE    HB2 3548   7.402   6.377   6.366  0.2291  0.6269 -1.2155
  592PHE     CG 3549   7.196   6.366   6.459  1.1946  0.1416 -0.0207
  592PHE    CD1 3550   7.078   6.292   6.457 -0.2248  0.0687  0.2328
  592PHE    HD1 3551   7.068   6.215   6.382  1.3442  0.9185 -0.9103
  592PHE    CD2 3552   7.214   6.461   6.566  0.4237  0.0185  0.2793
  592PHE    HD2 3553   7.304   6.520   6.572 -0.4816  1.3326  2.2009
  592PHE    CE1 3554   6.982   6.313   6.557 -0.9264 -0.1938  0.1329
  592PHE    HE1 3555   6.894   6.250   6.554 -0.3846 -0.9921  0.5729
  592PHE    CE2 3556   7.125   6.475   6.678 -0.8312 -0.4169  0.2120
  592PHE    HE2 3557   7.131   6.538   6.765 -1.8647 -1.1606  0.8501
  592PHE     CZ 3558   7.011   6.401   6.665 -0.2468  0.5906 -0.4487
  592PHE     HZ 3559   6.941   6.399   6.747 -0.1862  1.4109 -0.3701
  592PHE      C 3560   7.348   6.436   6.114  0.0667 -0.7274  0.0837
  592PHE      O 3561   7.457   6.495   6.133 -0.1184  0.0500  0.3486
  593LEU      N 3562   7.327   6.385   5.992  0.1381  0.1059 -0.0988
  593LEU      H 3563   7.236   6.343   5.981 -0.1517  0.0782  1.9900
  593LEU     CA 3564   7.412   6.398   5.876 -0.8175 -1.0927 -0.0164
  593LEU     HA 3565   7.512   6.404   5.918 -1.3587  1.1615  1.0981
  593LEU     CB 3566   7.397   6.272   5.787  0.1533  0.1122  0.1523
  593LEU    HB1 3567   7.290   6.274   5.766  0.0683  1.2933  0.6030
  593LEU    HB2 3568   7.447   6.293   5.692  0.1288  0.3291  0.1862
  593LEU     CG 3569   7.437   6.136   5.852  0.2344  0.8607 -0.3146
  593LEU     HG 3570   7.379   6.100   5.936  1.6421 -1.3921 -0.2242
  593LEU    CD1 3571   7.420   6.021   5.749  0.2683 -0.8271  0.1944
  593LEU   HD11 3572   7.331   6.038   5.690  0.0892  0.8170  0.8849
  593LEU   HD12 3573   7.500   6.019   5.675  1.1214 -1.5727  1.1008
  593LEU   HD13 3574   7.409   5.922   5.792  0.1082 -1.9333 -2.2565
  593LEU    CD2 3575   7.582   6.133   5.901 -0.3432 -0.2377 -0.1974
  593LEU   HD21 3576   7.605   6.029   5.926 -0.9550 -0.1133  0.9059
  593LEU   HD22 3577   7.647   6.170   5.822  0.1535  0.1210  0.3731
  593LEU   HD23 3578   7.590   6.190   5.993  0.0968  1.5047 -1.2694
  593LEU      C 3579   7.384   6.515   5.778  0.4140 -0.6876 -0.0814
  593LEU      O 3580   7.266   6.549   5.747  0.1261 -0.2405 -0.3082
  594ASP      N 3581   7.491   6.575   5.721 -0.6258  0.2337 -0.2333
  594ASP      H 3582   7.575   6.525   5.747 -1.3308 -0.0901  1.5537
  594ASP     CA 3583   7.500   6.702   5.650  0.0866 -0.1605 -0.2393
  594ASP     HA 3584   7.604   6.685   5.623 -0.1124 -0.8994 -0.5514
  594ASP     CB 3585   7.414   6.714   5.523  0.0640  0.5317  0.3993
  594ASP    HB1 3586   7.414   6.616   5.475 -0.8977 -0.7135  2.7265
  594ASP    HB2 3587   7.310   6.732   5.550 -0.0534  0.5934 -0.0954
  594ASP     CG 3588   7.459   6.830   5.432  0.1398 -0.8358 -0.7118
  594ASP    OD1 3589   7.576   6.860   5.426 -0.5482 -0.1195 -0.0199
  594ASP    OD2 3590   7.372   6.885   5.368  0.0246 -0.2221 -0.3310
  594ASP      C 3591   7.504   6.821   5.749  0.1750  0.1500  0.0426
  594ASP      O 3592   7.607   6.880   5.776 -0.2362  0.4097 -0.1714
  595THR      N 3593   7.386   6.845   5.811  0.0290 -0.1479 -0.7468
  595THR      H 3594   7.301   6.791   5.801 -2.1762  2.9150  0.0640
  595THR     CA 3595   7.360   6.953   5.906 -0.1818 -0.3521  0.3904
  595THR     HA 3596   7.448   6.997   5.954 -2.6290  1.0756  4.0429
  595THR     CB 3597   7.293   7.067   5.824  0.3705  0.2485 -0.4408
  595THR     HB 3598   7.370   7.112   5.762 -0.0732  0.5858 -0.7569
  595THR    OG1 3599   7.244   7.169   5.909 -0.1224  0.5154  0.3193
  595THR    HG1 3600   7.315   7.196   5.966  0.5140  0.3559 -0.3838
  595THR    CG2 3601   7.185   7.031   5.726  0.8063  0.1310 -0.6455
  595THR   HG21 3602   7.139   7.117   5.676 -1.1426  0.7552  2.0019
  595THR   HG22 3603   7.226   6.955   5.660  1.0701 -1.5602  1.3643
  595THR   HG23 3604   7.107   6.986   5.787  0.5684  0.6303 -0.5742
  595THR      C 3605   7.266   6.888   6.014 -0.0294 -0.1374  0.1992
  595THR      O 3606   7.194   6.798   5.977  0.1124  0.3791 -0.1456
  596LEU      N 3607   7.272   6.944   6.135  0.0701  0.2067  0.0157
  596LEU      H 3608   7.333   7.021   6.157 -0.6829  0.3252  1.9468
  596LEU     CA 3609   7.213   6.893   6.258  0.4003  0.8093 -0.0463
  596LEU     HA 3610   7.230   6.786   6.247 -0.0758  0.8275 -1.0485
  596LEU     CB 3611   7.272   6.959   6.387 -0.4102  0.5426 -0.0758
  596LEU    HB1 3612   7.273   7.068   6.386 -0.5591  0.6139 -3.4446
  596LEU    HB2 3613   7.215   6.930   6.475  2.0517 -0.8397  1.1977
  596LEU     CG 3614   7.413   6.908   6.417 -0.5132 -0.2755  0.0008
  596LEU     HG 3615   7.473   6.936   6.330  2.1738 -0.5510  1.6747
  596LEU    CD1 3616   7.470   6.983   6.528 -0.2593 -0.6487 -0.0842
  596LEU   HD11 3617   7.421   6.979   6.625  0.9359  1.0967  0.6471
  596LEU   HD12 3618   7.573   6.949   6.538 -0.2573 -0.7189 -0.3528
  596LEU   HD13 3619   7.474   7.087   6.496  1.1760 -0.8436 -0.5829
  596LEU    CD2 3620   7.423   6.757   6.440 -0.3283  0.1271 -0.5147
  596LEU   HD21 3621   7.413   6.703   6.346 -1.8739 -0.1254 -0.2459
  596LEU   HD22 3622   7.523   6.739   6.477 -0.5795  0.7054  0.5040
  596LEU   HD23 3623   7.347   6.718   6.507 -1.5216 -0.1317 -1.9521
  596LEU      C 3624   7.057   6.916   6.247  0.6332  0.3851  0.1903
  596LEU      O 3625   7.009   7.007   6.173 -0.5594 -0.2065 -0.2571
  597PRO      N 3626   6.972   6.848   6.326 -0.1761 -0.1848 -0.1216
  597PRO     CA 3627   6.823   6.857   6.311 -0.8091  0.7285  0.4504
  597PRO     HA 3628   6.799   6.854   6.204  0.6405 -1.5191  0.1259
  597PRO     CB 3629   6.768   6.723   6.370 -0.2908  0.9702 -0.9805
  597PRO    HB1 3630   6.665   6.732   6.404 -0.1573  0.0752 -0.2892
  597PRO    HB2 3631   6.769   6.652   6.286  1.7300 -0.1105 -0.1135
  597PRO     CG 3632   6.871   6.683   6.480 -0.7659 -0.5127  0.6457
  597PRO    HG1 3633   6.848   6.727   6.577  0.0177  1.5540 -0.0476
  597PRO    HG2 3634   6.882   6.578   6.506 -0.3029 -0.9790 -1.2962
  597PRO     CD 3635   7.003   6.743   6.426  0.1087  0.3132  0.1474
  597PRO    HD1 3636   7.066   6.779   6.507 -0.8391 -0.9620  1.4890
  597PRO    HD2 3637   7.056   6.662   6.377  0.9812  1.0926 -0.2359
  597PRO      C 3638   6.760   6.973   6.386  0.0370 -1.1690  0.3161
  597PRO      O 3639   6.640   6.997   6.382 -0.0441  0.6763  0.1928
  598PHE      N 3640   6.839   7.064   6.436  0.0287  0.2568 -0.1333
  598PHE      H 3641   6.938   7.066   6.415  0.4375  0.9074  1.6342
  598PHE     CA 3642   6.804   7.183   6.506 -0.1151 -0.2180  0.0824
  598PHE     HA 3643   6.722   7.225   6.446 -1.1073  1.2665  2.3371
  598PHE     CB 3644   6.751   7.146   6.644  0.0398  0.1156  0.3291
  598PHE    HB1 3645   6.738   7.237   6.703  1.4579 -0.2549  1.2626
  598PHE    HB2 3646   6.651   7.102   6.634  0.0217 -0.0270  1.0409
  598PHE     CG 3647   6.834   7.055   6.738  0.5832  0.6217  0.0992
  598PHE    CD1 3648   6.960   7.001   6.711 -0.2703 -0.3886 -1.3190
  598PHE    HD1 3649   7.002   7.017   6.613  0.2041  0.1674 -1.0362
  598PHE    CD2 3650   6.766   7.014   6.854  0.5251  1.0641  0.0860
  598PHE    HD2 3651   6.667   7.049   6.880 -0.1139 -0.0321 -0.8231
  598PHE    CE1 3652   7.027   6.924   6.805  0.0596 -0.7897  0.2870
  598PHE    HE1 3653   7.133   6.911   6.790  0.5914  1.2741  1.7445
  598PHE    CE2 3654   6.839   6.935   6.954  0.4985  0.0667 -0.1499
  598PHE    HE2 3655   6.799   6.904   7.049 -0.6619  3.6225  0.6782
  598PHE     CZ 3656   6.974   6.894   6.931  0.2768  0.5628  1.3025
  598PHE     HZ 3657   7.033   6.839   7.003 -0.6278  0.9883  2.3932
  598PHE      C 3658   6.923   7.285   6.492 -0.5844 -0.0964 -0.2133
  598PHE     O1 3659   6.911   7.406   6.519 -0.0649  0.3216  0.5250
  598PHE     O2 3660   7.031   7.238   6.453 -0.2456  0.3752  0.7094
  599JV2    C00 3661   8.444   1.795   1.244 -0.1838  0.2484 -0.1098
  599JV2    C01 3662   8.389   1.935   1.244  0.2420 -0.4225  0.0499
  599JV2    C02 3663   8.371   2.012   1.363 -0.5526  0.0266  0.2376
  599JV2    C03 3664   8.332   2.142   1.367  0.2207  0.3350  0.2241
  599JV2    C04 3665   8.280   2.203   1.251  0.4058  0.6170  0.0807
  599JV2    C05 3666   8.284   2.126   1.133  0.2210  0.8497  0.6012
  599JV2    C06 3667   8.347   2.000   1.125 -0.0372  0.1750 -0.2042
  599JV2    C07 3668   8.440   1.720   1.365 -0.0150  0.2549  0.2562
  599JV2    C08 3669   8.488   1.587   1.368  0.1371 -1.0034  0.2892
  599JV2    C09 3670   8.546   1.531   1.253 -0.3992  0.5335  0.2123
  599JV2    C0A 3671   8.559   1.604   1.137  0.0412 -0.5652 -0.0094
  599JV2    C0B 3672   8.509   1.732   1.131 -0.5066 -0.2113  0.1356
  599JV2    F0C 3673   8.482   1.512   1.481 -0.7843 -0.1877 -0.5678
  599JV2    N0D 3674   8.593   1.401   1.257  0.1923  0.2890 -0.5321
  599JV2    C0E 3675   8.685   1.335   1.204  0.1768  1.1613 -0.5959
  599JV2    C0F 3676   8.706   1.197   1.254 -0.1239 -0.6531 -0.4140
  599JV2    O0G 3677   8.755   1.397   1.127  0.2293  0.5114 -0.2456
  599JV2    C0H 3678   8.626   1.126   1.330 -0.2926 -0.0704  0.2131
  599JV2    C0I 3679   8.688   1.001   1.387  0.4719  0.2496  0.9038
  599JV2    C0J 3680   8.813   0.986   1.303  0.0601 -1.1841 -0.0458
  599JV2    C0K 3681   8.837   1.124   1.239 -0.2918  0.4846 -0.4800
  599JV2    C0M 3682   8.490   1.150   1.359 -0.0444 -0.1842  0.1059
  599JV2    O0N 3683   8.460   1.217   1.463 -0.1543  0.0501  0.7465
  599JV2    O0O 3684   8.409   1.085   1.286 -0.1144 -0.0496  0.1557
  599JV2    O0P 3685   8.339   1.927   1.006 -0.7567 -0.7750 -0.0478
  599JV2    C0Q 3686   8.212   1.893   0.955 -0.8603 -0.0281 -0.1795
  599JV2    C0R 3687   8.253   1.783   0.862  0.3003 -0.9171  0.0880
  599JV2    C0S 3688   8.257   1.805   0.727 -0.6320  0.0969  0.0243
  599JV2    C0T 3689   8.293   1.703   0.635 -0.2538 -0.0069  0.4238
  599JV2    C0U 3690   8.324   1.569   0.686 -0.2454 -0.9369  0.6589
  599JV2    C0V 3691   8.323   1.552   0.825  0.6152 -0.0388 -0.4708
  599JV2    C0W 3692   8.285   1.653   0.914 -0.1971 -0.4114 -0.2780
  599JV2    H0X 3693   8.398   1.967   1.457 -1.1382 -1.7113 -0.3791
  599JV2    H0Y 3694   8.310   2.186   1.463  1.5590  1.5487 -0.0001
  599JV2    H0Z 3695   8.239   2.302   1.261 -0.6573  0.2021  0.0271
  599JV2    H10 3696   8.234   2.165   1.046  1.2062  0.6331 -0.0849
  599JV2    H11 3697   8.390   1.762   1.451 -1.9484 -1.4843  0.0381
  599JV2    H12 3698   8.600   1.554   1.050 -2.6506 -2.2318 -0.4144
  599JV2    H13 3699   8.508   1.783   1.036 -0.3921 -2.9656 -1.4679
  599JV2    H14 3700   8.530   1.344   1.311  1.8979 -0.2142  1.0228
  599JV2    H15 3701   8.613   0.922   1.376  1.3362 -0.4350 -0.2977
  599JV2    H16 3702   8.707   1.018   1.493 -0.8460 -1.6715  1.4979
  599JV2    H17 3703   8.900   0.936   1.345  1.6907  0.7778 -0.9173
  599JV2    H18 3704   8.785   0.920   1.221  0.9861 -1.3377 -0.2554
  599JV2    H19 3705   8.901   1.175   1.311 -1.0427  1.5423 -0.5414
  599JV2    H1A 3706   8.874   1.121   1.137  1.1728  0.4221  0.0340
  599JV2    H1B 3707   8.142   1.855   1.030 -0.3154 -2.7787 -0.9346
  599JV2    H1C 3708   8.162   1.975   0.903  0.5324 -0.5102 -2.4086
  599JV2    H1D 3709   8.239   1.905   0.689  0.3839  0.6272  0.8629
  599JV2    H1E 3710   8.314   1.724   0.531  1.2618 -1.2273  0.4366
  599JV2    H1F 3711   8.347   1.482   0.626  0.1470 -0.5238  0.1955
  599JV2    H1G 3712   8.327   1.450   0.858  0.5128 -0.0966 -0.6379
  599JV2    H1H 3713   8.273   1.628   1.018 -1.1698  0.5266 -0.1377
  600SOL     OW 3714   7.156   0.027   4.915 -0.7535 -0.4666  0.1354
  600SOL    HW1 3715   7.161   0.074   4.998 -1.3873 -0.8741  0.4136
  600SOL    HW2 3716   7.194  -0.059   4.933 -1.4505 -0.7761  0.1790
  600SOL     MW 3717   7.161   0.022   4.928 -0.9238 -0.5584  0.1766
  601SOL     OW 3718   4.308   5.828   3.778  0.4574  0.2470 -0.0836
  601SOL    HW1 3719   4.299   5.901   3.717  1.2590  1.3089  1.0203
  601SOL    HW2 3720   4.401   5.804   3.774  0.0883 -1.1929 -0.9275
  601SOL     MW 3721   4.319   5.834   3.770  0.5128  0.1986 -0.0503
  602SOL     OW 3722   0.048   6.484   3.465 -0.1377 -0.8145  0.4574
  602SOL    HW1 3723  -0.010   6.534   3.408  0.1921 -1.3681 -0.3905
  602SOL    HW2 3724  -0.011   6.444   3.529 -0.5269 -0.2283  0.4692
  602SOL     MW 3725   0.033   6.485   3.466 -0.1453 -0.8103  0.3504
  603SOL     OW 3726   5.070   1.733   4.618 -0.4200 -0.0847  0.0719
  603SOL    HW1 3727   5.031   1.787   4.686  0.8090 -0.5056  1.1480
  603SOL    HW2 3728   5.002   1.669   4.596 -0.0738 -1.4008  2.5770
  603SOL     MW 3729   5.056   1.732   4.624 -0.2184 -0.3071  0.5303
  604SOL     OW 3730   4.310   1.582   1.806  0.5335 -0.2097 -0.0324
  604SOL    HW1 3731   4.352   1.523   1.870  0.9796  0.2891  0.1398
  604SOL    HW2 3732   4.341   1.551   1.721  0.5723 -0.3795  0.0430
  604SOL     MW 3733   4.320   1.570   1.803  0.5956 -0.1676 -0.0007
  605SOL     OW 3734   6.516   6.644   4.808  0.1840 -0.3462 -0.4216
  605SOL    HW1 3735   6.536   6.737   4.813 -0.8842 -0.1376  0.6292
  605SOL    HW2 3736   6.423   6.641   4.784  0.3404 -1.1516 -0.9659
  605SOL     MW 3737   6.506   6.656   4.805  0.0673 -0.4226 -0.3568
  606SOL     OW 3738   3.299   2.023   3.130  0.1549  0.2875 -0.2540
  606SOL    HW1 3739   3.329   2.064   3.211 -0.4340  3.5448 -1.5521
  606SOL    HW2 3740   3.209   1.996   3.149  0.2628  0.3569  0.3897
  606SOL     MW 3741   3.291   2.025   3.143  0.0933  0.7134 -0.3377
  607SOL     OW 3742   4.384   3.693   0.937 -0.9879 -0.2962  0.2813
  607SOL    HW1 3743   4.293   3.680   0.909 -0.8570 -1.2739  0.2812
  607SOL    HW2 3744   4.423   3.606   0.934 -0.6723 -0.2854  2.4909
  607SOL     MW 3745   4.377   3.680   0.933 -0.9307 -0.4199  0.5642
  608SOL     OW 3746   8.207   7.282   1.234  0.5040 -0.1332  0.1437
  608SOL    HW1 3747   8.250   7.200   1.208  2.1617  0.6876  0.1168
  608SOL    HW2 3748   8.273   7.349   1.214 -1.2921  1.3475 -1.0726
  608SOL     MW 3749   8.221   7.280   1.228  0.4863  0.1614 -0.0155
  609SOL     OW 3750   5.667   4.560   2.593 -0.3395  0.0205 -1.1689
  609SOL    HW1 3751   5.656   4.465   2.590  0.0723 -0.0228 -1.5608
  609SOL    HW2 3752   5.754   4.575   2.554  0.9275  0.3219  1.5716
  609SOL     MW 3753   5.677   4.550   2.587 -0.1246  0.0535 -0.8683
  610SOL     OW 3754   7.759   2.054   5.874 -0.5554  0.2907 -0.0464
  610SOL    HW1 3755   7.850   2.044   5.904 -0.0984  0.3830 -1.3494
  610SOL    HW2 3756   7.721   2.116   5.936  0.0732 -0.2459  0.9068
  610SOL     MW 3757   7.766   2.061   5.886 -0.4164  0.2338 -0.0912
  611SOL     OW 3758   6.731   6.075   4.642  0.5359 -0.3613 -0.4235
  611SOL    HW1 3759   6.732   6.015   4.716  1.7201 -1.1503 -1.0333
  611SOL    HW2 3760   6.721   6.018   4.565  0.9729  0.2682 -0.9638
  611SOL     MW 3761   6.730   6.060   4.641  0.7434 -0.3817 -0.5707
  612SOL     OW 3762   7.069   6.015   4.761  0.1251 -0.7241  0.5825
  612SOL    HW1 3763   7.017   5.937   4.780 -0.7725 -0.7743 -1.7095
  612SOL    HW2 3764   7.004   6.084   4.747  0.8229 -0.0471  0.6430
  612SOL     MW 3765   7.054   6.014   4.761  0.0995 -0.6439  0.2968
  613SOL     OW 3766   6.250   6.864   5.652 -0.2871  0.3951 -0.2724
  613SOL    HW1 3767   6.196   6.800   5.605  0.2268 -0.5995  0.4563
  613SOL    HW2 3768   6.259   6.937   5.591  0.2798 -0.8148 -1.6999
  613SOL     MW 3769   6.245   6.865   5.638 -0.1488  0.1129 -0.3619
  614SOL     OW 3770   8.865   3.213   6.093  0.5113  0.4395  0.1092
  614SOL    HW1 3771   8.831   3.269   6.024  0.2012 -2.4352 -2.2701
  614SOL    HW2 3772   8.953   3.190   6.065  0.5531 -0.4394  0.8902
  614SOL     MW 3773   8.872   3.217   6.081  0.4769 -0.0410 -0.0954
  615SOL     OW 3774   1.557   4.865   5.963 -0.0752 -0.2088 -0.5867
  615SOL    HW1 3775   1.629   4.845   5.903  1.3967 -1.0569  1.3500
  615SOL    HW2 3776   1.532   4.780   5.999 -2.1135  0.0676 -1.1992
  615SOL     MW 3777   1.563   4.852   5.960 -0.1477 -0.2820 -0.4172
  616SOL     OW 3778   6.529   8.865   1.061 -0.0892 -0.5206  0.5096
  616SOL    HW1 3779   6.520   8.803   0.988 -1.2949 -1.4886  1.4442
  616SOL    HW2 3780   6.539   8.809   1.138  2.1460  0.4766  1.0275
  616SOL     MW 3781   6.529   8.850   1.061  0.0426 -0.5168  0.6955
  617SOL     OW 3782   6.341   2.820   4.629  1.0859 -0.1973  0.0469
  617SOL    HW1 3783   6.367   2.871   4.553  0.6154  0.2847  0.2030
  617SOL    HW2 3784   6.251   2.792   4.610  1.0894 -0.3650  0.2711
  617SOL     MW 3785   6.333   2.823   4.617  1.0261 -0.1571  0.0956
  618SOL     OW 3786   5.409   1.927   1.858  0.0273 -0.8392 -0.2207
  618SOL    HW1 3787   5.428   1.844   1.816  1.2876 -1.1026  0.8012
  618SOL    HW2 3788   5.493   1.957   1.892 -0.5656  0.3992  0.2405
  618SOL     MW 3789   5.422   1.920   1.857  0.1127 -0.7144 -0.0309
  619SOL     OW 3790   8.737   3.863   0.847 -0.1843  0.3218 -0.7163
  619SOL    HW1 3791   8.787   3.938   0.816  2.0094 -0.8730 -0.2765
  619SOL    HW2 3792   8.684   3.836   0.772 -0.6722  2.0226 -1.0045
  619SOL     MW 3793   8.737   3.869   0.834  0.0340  0.3866 -0.6969
  620SOL     OW 3794   7.662   4.223   3.620  0.2588 -0.9106 -0.3996
  620SOL    HW1 3795   7.611   4.273   3.557 -0.8381 -1.9878 -0.3948
  620SOL    HW2 3796   7.669   4.281   3.696 -0.3516 -0.4736 -0.6658
  620SOL     MW 3797   7.657   4.237   3.622  0.0403 -0.9926 -0.4330
  621SOL     OW 3798   3.696   1.430   6.326  0.0032  0.3467 -0.7029
  621SOL    HW1 3799   3.736   1.470   6.403  1.2775  0.5131 -1.4103
  621SOL    HW2 3800   3.748   1.351   6.312 -1.6308 -0.8724 -0.1128
  621SOL     MW 3801   3.708   1.425   6.334 -0.0428  0.2119 -0.7179
  622SOL     OW 3802   5.077   1.690   2.130  0.1532 -0.4691  0.3903
  622SOL    HW1 3803   5.020   1.702   2.055  2.0637 -0.1119 -1.0732
  622SOL    HW2 3804   5.071   1.596   2.150 -0.7289 -0.4804  0.1139
  622SOL     MW 3805   5.069   1.679   2.123  0.2848 -0.4248  0.1676
  623SOL     OW 3806   5.741   5.589   3.272  0.2988 -0.0100 -0.4528
  623SOL    HW1 3807   5.763   5.575   3.180 -0.1590 -0.1696 -0.5387
  623SOL    HW2 3808   5.821   5.564   3.319 -0.0077 -1.5683 -0.7017
  623SOL     MW 3809   5.754   5.584   3.266  0.2010 -0.2299 -0.4957
  624SOL     OW 3810   0.932   5.429   1.981 -0.1972 -0.2313  0.6314
  624SOL    HW1 3811   0.910   5.339   1.956  0.1440  0.1953 -1.4045
  624SOL    HW2 3812   1.004   5.420   2.044  0.7601 -1.3795 -0.5716
  624SOL     MW 3813   0.938   5.416   1.986 -0.0310 -0.3237  0.2168
  625SOL     OW 3814   0.590   3.535   2.747  0.6150 -0.4526  0.7408
  625SOL    HW1 3815   0.619   3.619   2.783  0.0950  0.3019 -0.5339
  625SOL    HW2 3816   0.670   3.495   2.712  0.4517  1.0063 -1.5415
  625SOL     MW 3817   0.604   3.540   2.747  0.5275 -0.1693  0.2855
  626SOL     OW 3818   5.266   1.066   6.272 -0.4492  0.1060  0.5275
  626SOL    HW1 3819   5.195   1.061   6.209  0.2578  1.8984 -0.4737
  626SOL    HW2 3820   5.283   1.159   6.282  0.1993 -0.1693  2.5654
  626SOL     MW 3821   5.259   1.077   6.265 -0.2757  0.3002  0.6602
  627SOL     OW 3822   3.849   7.567   1.995  0.2249 -0.3225 -0.6801
  627SOL    HW1 3823   3.847   7.499   1.928 -0.6324 -1.3370  0.3282
  627SOL    HW2 3824   3.817   7.646   1.951  0.6957 -0.7009 -1.7255
  627SOL     MW 3825   3.845   7.568   1.981  0.1754 -0.5008 -0.6849
  628SOL     OW 3826   0.005   5.517   1.421  0.1333 -0.2166  0.3750
  628SOL    HW1 3827   0.071   5.522   1.352 -0.0531 -1.4897  0.0788
  628SOL    HW2 3828   0.050   5.544   1.500  0.9937 -0.9612  0.1550
  628SOL     MW 3829   0.019   5.521   1.422  0.2196 -0.4749  0.3089
  629SOL     OW 3830   1.877   6.554   4.990 -0.2196  0.0468 -0.3977
  629SOL    HW1 3831   1.821   6.504   4.931 -2.1097 -0.4189  1.6798
  629SOL    HW2 3832   1.857   6.646   4.969 -1.1185 -0.1110 -0.2806
  629SOL     MW 3833   1.867   6.560   4.980 -0.5766 -0.0330 -0.1168
  630SOL     OW 3834   0.854   6.252   4.571  0.0214 -0.7948 -0.3348
  630SOL    HW1 3835   0.830   6.213   4.655  1.3436 -0.3898  0.2682
  630SOL    HW2 3836   0.922   6.194   4.537 -1.9924 -2.1953 -2.2208
  630SOL     MW 3837   0.860   6.240   4.577 -0.0672 -0.9222 -0.4991
  631SOL     OW 3838   7.993   7.394   5.102 -0.0083  0.3864  0.1997
  631SOL    HW1 3839   8.056   7.454   5.140 -1.0643  2.0806 -0.5791
  631SOL    HW2 3840   7.951   7.352   5.177  1.0514  0.2821  0.7465
  631SOL     MW 3841   7.995   7.396   5.117 -0.0079  0.5900  0.1700
  632SOL     OW 3842   4.435   2.626   2.044 -0.0612  0.6881 -0.3166
  632SOL    HW1 3843   4.404   2.711   2.076 -1.8607  0.3587 -1.0819
  632SOL    HW2 3844   4.356   2.576   2.025  0.9495 -1.1495 -0.0057
  632SOL     MW 3845   4.421   2.630   2.046 -0.1622  0.4107 -0.3747
  633SOL     OW 3846   0.565   8.131   3.871  0.2595  0.5676  0.5567
  633SOL    HW1 3847   0.648   8.130   3.825 -0.6778  0.4643 -1.2182
  633SOL    HW2 3848   0.556   8.043   3.908  0.3285  0.1259 -0.4392
  633SOL     MW 3849   0.574   8.120   3.870  0.1483  0.4978  0.2020
  634SOL     OW 3850   6.337   4.928   2.158  0.1786 -0.4066 -0.4382
  634SOL    HW1 3851   6.361   4.888   2.242  0.1330  0.1851 -0.1413
  634SOL    HW2 3852   6.311   5.017   2.180 -1.7685 -0.8378 -0.8272
  634SOL     MW 3853   6.337   4.934   2.171 -0.0765 -0.3860 -0.4500
  635SOL     OW 3854   0.227   6.157   2.860  0.0657 -0.2092  0.6696
  635SOL    HW1 3855   0.319   6.133   2.856 -0.3687 -1.9512 -0.0110
  635SOL    HW2 3856   0.224   6.248   2.830  1.5356 -0.1572  0.6175
  635SOL     MW 3857   0.238   6.165   2.855  0.1983 -0.4255  0.5758
  636SOL     OW 3858   6.304   2.591   3.550 -0.3163 -0.2529 -0.5454
  636SOL    HW1 3859   6.396   2.616   3.563 -0.7937  0.5955  1.6331
  636SOL    HW2 3860   6.269   2.659   3.493 -0.1258  0.7182  0.4628
  636SOL     MW 3861   6.311   2.603   3.544 -0.3530 -0.0199 -0.1375
  637SOL     OW 3862   1.778   0.544   0.094  0.0036  0.1014  0.1550
  637SOL    HW1 3863   1.760   0.625   0.141 -0.7380 -0.5640  1.0753
  637SOL    HW2 3864   1.863   0.515   0.127 -0.2855 -0.1038  0.7439
  637SOL     MW 3865   1.787   0.551   0.104 -0.1284 -0.0101  0.3482
  638SOL     OW 3866   8.422   7.598   2.531 -0.3276  0.2371  0.9424
  638SOL    HW1 3867   8.477   7.607   2.609  0.0591 -0.9560  0.8335
  638SOL    HW2 3868   8.398   7.505   2.530 -2.4378  0.7361  1.0384
  638SOL     MW 3869   8.426   7.587   2.541 -0.5482  0.1483  0.9408
  639SOL     OW 3870   5.024   8.438   3.573  0.0384  0.1982  0.3815
  639SOL    HW1 3871   5.104   8.475   3.535 -0.1680 -0.5369 -0.8386
  639SOL    HW2 3872   5.041   8.344   3.576 -1.0931 -0.0654 -0.7352
  639SOL     MW 3873   5.037   8.431   3.568 -0.1329  0.0703  0.0824
  640SOL     OW 3874   7.653   8.888   3.967  0.2778 -0.2002  0.1266
  640SOL    HW1 3875   7.666   8.983   3.964  4.1936 -0.5042  1.8921
  640SOL    HW2 3876   7.566   8.875   3.929 -1.2842  4.2157  1.5401
  640SOL     MW 3877   7.643   8.899   3.961  0.5791  0.3262  0.5335
  641SOL     OW 3878   7.697   5.683   3.304  0.4117  0.8747  0.5739
  641SOL    HW1 3879   7.754   5.680   3.382 -0.7638 -2.2977  1.4898
  641SOL    HW2 3880   7.719   5.604   3.256 -1.3417  0.9628 -0.4584
  641SOL     MW 3881   7.707   5.672   3.308  0.0368  0.4799  0.5590
  642SOL     OW 3882   7.282   8.506   5.272  0.0998 -0.5526 -0.1966
  642SOL    HW1 3883   7.319   8.427   5.311  0.9212  0.2197  0.6420
  642SOL    HW2 3884   7.242   8.477   5.190  1.0191 -1.7071 -0.2489
  642SOL     MW 3885   7.281   8.492   5.267  0.3226 -0.6015 -0.0959
  643SOL     OW 3886   6.809   6.005   0.265  0.2650  0.0010 -0.4572
  643SOL    HW1 3887   6.892   5.960   0.281 -0.1152 -1.1836 -1.6338
  643SOL    HW2 3888   6.797   6.061   0.342  0.2501 -2.6820  1.6227
  643SOL     MW 3889   6.818   6.007   0.277  0.2144 -0.4941 -0.3416
  644SOL     OW 3890   6.682   1.645   3.708  0.6079 -0.1443  0.6365
  644SOL    HW1 3891   6.617   1.623   3.642  0.5102  0.3533  0.5666
  644SOL    HW2 3892   6.663   1.586   3.781  0.1932 -0.1283  0.5429
  644SOL     MW 3893   6.672   1.635   3.709  0.5423 -0.0785  0.6156
  645SOL     OW 3894   4.544   0.718   3.544  0.1614  0.3648  0.1424
  645SOL    HW1 3895   4.603   0.654   3.505 -0.7580 -0.2313 -0.3091
  645SOL    HW2 3896   4.466   0.716   3.488 -0.0506  1.5685  0.3717
  645SOL     MW 3897   4.541   0.709   3.532  0.0166  0.4426  0.1139
  646SOL     OW 3898   2.104   5.883   5.604  0.0784  0.6682  0.3769
  646SOL    HW1 3899   2.157   5.827   5.547 -1.0667 -1.5077  1.3258
  646SOL    HW2 3900   2.165   5.910   5.673  0.3731 -0.5325  0.6228
  646SOL     MW 3901   2.119   5.879   5.605 -0.0305  0.2359  0.5298
  647SOL     OW 3902   3.094   5.141   2.590 -0.6394  0.3499  0.1907
  647SOL    HW1 3903   3.100   5.077   2.519  0.1174  0.1380  0.4262
  647SOL    HW2 3904   3.048   5.216   2.552  1.7461  1.1929 -1.2560
  647SOL     MW 3905   3.089   5.142   2.576 -0.2372  0.4307  0.0356
  648SOL     OW 3906   0.628   4.223   5.129 -0.0073  0.0814 -0.3732
  648SOL    HW1 3907   0.564   4.170   5.081 -0.5300  0.8236 -0.5254
  648SOL    HW2 3908   0.590   4.232   5.216 -1.6614  2.9482 -1.2350
  648SOL     MW 3909   0.615   4.218   5.134 -0.2860  0.5434 -0.5030
  649SOL     OW 3910   1.018   4.217   3.774 -0.2020  0.7883 -0.3253
  649SOL    HW1 3911   1.107   4.247   3.793  0.9418 -1.3435 -1.8402
  649SOL    HW2 3912   1.004   4.144   3.834 -0.0952 -0.2015 -1.4820
  649SOL     MW 3913   1.028   4.212   3.784 -0.0419  0.3887 -0.6673
  650SOL     OW 3914   1.535   0.398   3.392  0.2846  0.0786  0.1116
  650SOL    HW1 3915   1.624   0.422   3.367  0.1439  0.6783  0.1812
  650SOL    HW2 3916   1.490   0.481   3.405 -0.1448 -0.2173  0.5811
  650SOL     MW 3917   1.541   0.412   3.391  0.2117  0.1175  0.1806
  651SOL     OW 3918   6.019   0.782   1.785 -0.2355 -0.1775 -0.1034
  651SOL    HW1 3919   5.989   0.845   1.720  0.1693  0.3453  0.2068
  651SOL    HW2 3920   6.081   0.831   1.839 -0.3109 -0.6974  0.4669
  651SOL     MW 3921   6.023   0.796   1.784 -0.1933 -0.1771  0.0093
  652SOL     OW 3922   5.205   4.472   3.188 -0.2661  0.2794  0.1934
  652SOL    HW1 3923   5.297   4.446   3.199 -0.5525 -0.7216  0.2526
  652SOL    HW2 3924   5.172   4.482   3.277 -0.5333 -0.5219  0.1901
  652SOL     MW 3925   5.213   4.470   3.200 -0.3370  0.0487  0.2006
  653SOL     OW 3926   1.441   5.638   4.184  0.0249 -0.2473 -0.2026
  653SOL    HW1 3927   1.528   5.661   4.217 -0.3104  0.2349  0.3531
  653SOL    HW2 3928   1.396   5.722   4.175 -1.3516 -0.6480  2.2039
  653SOL     MW 3929   1.447   5.652   4.187 -0.1942 -0.2368  0.1766
  654SOL     OW 3930   1.188   7.482   5.905  0.2899  0.5247  0.2077
  654SOL    HW1 3931   1.267   7.452   5.950  0.7131 -1.8628 -1.8817
  654SOL    HW2 3932   1.205   7.574   5.884  1.2907  0.8343  2.2077
  654SOL     MW 3933   1.200   7.490   5.908  0.4722  0.2587  0.1962
  655SOL     OW 3934   5.052   3.443   5.052  0.5053  0.3208  0.1056
  655SOL    HW1 3935   5.128   3.492   5.021  1.1728 -0.4589  0.4569
  655SOL    HW2 3936   5.077   3.412   5.139  0.7217 -1.8521 -0.6515
  655SOL     MW 3937   5.065   3.445   5.059  0.6184 -0.0571  0.0536
  656SOL     OW 3938   0.363   1.089   3.434 -0.0033  0.0359  0.0934
  656SOL    HW1 3939   0.378   1.100   3.340 -1.1041  2.9098  0.1686
  656SOL    HW2 3940   0.450   1.073   3.471  0.5719 -0.1623 -1.2872
  656SOL     MW 3941   0.376   1.088   3.427 -0.0706  0.3784 -0.0738
  657SOL     OW 3942   0.075   6.108   2.614  0.3960 -0.8412 -0.0054
  657SOL    HW1 3943   0.119   6.107   2.699  0.4405 -2.8282 -0.0028
  657SOL    HW2 3944   0.061   6.016   2.594 -0.2254 -0.3755 -1.8540
  657SOL     MW 3945   0.078   6.096   2.623  0.3222 -1.0359 -0.2417
  658SOL     OW 3946   7.019   0.843   6.089 -0.3489  0.0268  0.7631
  658SOL    HW1 3947   7.087   0.898   6.051 -0.1882 -0.1373  0.8150
  658SOL    HW2 3948   7.055   0.755   6.088 -2.0810 -0.8785 -3.1445
  658SOL     MW 3949   7.032   0.839   6.084 -0.5501 -0.1101  0.2695
  659SOL     OW 3950   6.289   7.084   3.766  0.3427  0.2626 -0.1091
  659SOL    HW1 3951   6.216   7.106   3.708  1.0987  0.5874 -0.9643
  659SOL    HW2 3952   6.257   7.010   3.818 -0.8809  0.9349  0.1236
  659SOL     MW 3953   6.275   7.078   3.765  0.2829  0.3902 -0.1888
  660SOL     OW 3954   5.858   5.323   4.103  0.5241  0.6105  0.7120
  660SOL    HW1 3955   5.775   5.368   4.113 -0.9298 -0.9094 -2.8700
  660SOL    HW2 3956   5.906   5.375   4.038  0.8454 -0.4045  0.1180
  660SOL     MW 3957   5.854   5.335   4.096  0.3791  0.2860  0.1775
  661SOL     OW 3958   3.216   6.429   3.615  0.0220  0.3209 -0.0018
  661SOL    HW1 3959   3.124   6.456   3.619  0.1073  0.4663  1.9641
  661SOL    HW2 3960   3.264   6.503   3.650  0.8815  0.1445 -0.7828
  661SOL     MW 3961   3.210   6.442   3.620  0.1430  0.3169  0.1499
  662SOL     OW 3962   7.675   0.981   2.529  0.1248  0.0341 -0.8700
  662SOL    HW1 3963   7.584   0.996   2.555  0.6753  1.6112  0.2903
  662SOL    HW2 3964   7.721   1.060   2.557  1.9558 -0.9636 -0.9273
  662SOL     MW 3965   7.669   0.993   2.536  0.4297  0.1083 -0.7288
  663SOL     OW 3966   1.727   5.315   5.980 -0.2826 -0.3866  0.1076
  663SOL    HW1 3967   1.731   5.353   6.068  0.2217  0.9580 -0.4745
  663SOL    HW2 3968   1.818   5.312   5.951 -0.6373  1.9279 -1.4743
  663SOL     MW 3969   1.739   5.319   5.988 -0.2634  0.0818 -0.1694
  664SOL     OW 3970   3.512   7.962   3.552  0.1507 -0.1023 -0.1245
  664SOL    HW1 3971   3.519   8.040   3.497  0.1355 -0.1029 -0.1276
  664SOL    HW2 3972   3.597   7.919   3.543  0.1434 -0.1098 -0.1587
  664SOL     MW 3973   3.524   7.966   3.544  0.1479 -0.1033 -0.1293
  665SOL     OW 3974   3.965   2.077   3.183  0.3002 -0.3316  0.0895
  665SOL    HW1 3975   3.984   2.058   3.274 -3.5922 -1.2114  0.9312
  665SOL    HW2 3976   3.979   1.994   3.137  0.5135 -0.3819  0.2479
  665SOL     MW 3977   3.969   2.064   3.189 -0.1708 -0.4506  0.2175
  666SOL     OW 3978   4.156   2.997   4.720  0.0522 -0.2574 -0.4280
  666SOL    HW1 3979   4.096   2.924   4.706  1.0950 -1.7829  2.2271
  666SOL    HW2 3980   4.233   2.975   4.666  0.3402 -1.1626  0.3114
  666SOL     MW 3981   4.158   2.985   4.711  0.2226 -0.5685  0.0065
  667SOL     OW 3982   4.983   7.862   2.239  0.0216 -0.1000 -0.5210
  667SOL    HW1 3983   4.904   7.817   2.269  0.3147  0.1137  0.6076
  667SOL    HW2 3984   5.009   7.916   2.313  1.9061 -1.0641 -0.4259
  667SOL     MW 3985   4.976   7.863   2.252  0.3004 -0.1960 -0.3644
  668SOL     OW 3986   1.377   7.673   3.937  0.0410 -0.2925 -0.0916
  668SOL    HW1 3987   1.385   7.677   3.842  0.4805 -0.7929 -0.0780
  668SOL    HW2 3988   1.463   7.645   3.968 -0.4497 -1.3678  0.3561
  668SOL     MW 3989   1.389   7.670   3.929  0.0345 -0.4942 -0.0325
  669SOL     OW 3990   0.563   8.295   1.327 -0.0076 -0.3385  0.5035
  669SOL    HW1 3991   0.597   8.272   1.414  0.9129 -1.0585 -0.0280
  669SOL    HW2 3992   0.482   8.343   1.345 -1.1785 -2.6284  1.7160
  669SOL     MW 3993   0.557   8.298   1.341 -0.0396 -0.7238  0.5907
  670SOL     OW 3994   4.403   6.223   2.968 -0.6476 -0.2923  0.1612
  670SOL    HW1 3995   4.448   6.152   3.012  2.2798  0.4552 -1.3660
  670SOL    HW2 3996   4.358   6.181   2.895 -0.7076 -0.8157  0.4968
  670SOL     MW 3997   4.403   6.209   2.964 -0.2806 -0.2636  0.0087
  671SOL     OW 3998   5.067   5.220   3.620  0.0537  0.3998  0.5300
  671SOL    HW1 3999   5.045   5.313   3.633 -0.1064  0.6022 -0.9652
  671SOL    HW2 4000   5.009   5.191   3.549 -0.2014 -0.9770  1.2742
  671SOL     MW 4001   5.057   5.228   3.612  0.0006  0.2495  0.4339
  672SOL     OW 4002   1.330   2.394   2.601  0.0609  0.3618 -0.6317
  672SOL    HW1 4003   1.246   2.381   2.646  0.9870  0.9497  1.3617
  672SOL    HW2 4004   1.325   2.336   2.525 -2.7106  1.4143 -1.3818
  672SOL     MW 4005   1.318   2.385   2.597 -0.1754  0.5718 -0.4725
  673SOL     OW 4006   0.178   4.048   3.571 -0.1046  0.0043  0.3586
  673SOL    HW1 4007   0.262   4.063   3.615 -0.4280  0.8249  0.7028
  673SOL    HW2 4008   0.114   4.093   3.625 -0.7594 -0.4943  0.0159
  673SOL     MW 4009   0.180   4.055   3.583 -0.2298  0.0455  0.3588
  674SOL     OW 4010   7.102   5.679   4.233  0.2747  0.1973  0.0426
  674SOL    HW1 4011   7.086   5.600   4.285 -0.2517  0.7353  0.7207
  674SOL    HW2 4012   7.055   5.664   4.151 -0.8558  0.3068  0.6536
  674SOL     MW 4013   7.094   5.667   4.229  0.0626  0.2801  0.2077
  675SOL     OW 4014   2.720   3.509   3.748 -0.0268  0.3822  0.0485
  675SOL    HW1 4015   2.781   3.437   3.767 -1.4761 -0.6576  0.9765
  675SOL    HW2 4016   2.679   3.528   3.832  0.7468  2.7424 -0.0581
  675SOL     MW 4017   2.722   3.502   3.761 -0.1133  0.5512  0.1537
  676SOL     OW 4018   6.308   7.820   5.817  0.2970  0.2805  0.1917
  676SOL    HW1 4019   6.367   7.758   5.773  1.7363  1.8581 -0.2222
  676SOL    HW2 4020   6.367   7.887   5.853 -1.2427  2.0071 -0.3734
  676SOL     MW 4021   6.323   7.821   5.816  0.2842  0.7035  0.0664
  677SOL     OW 4022   5.224   1.915   6.319  0.1423 -0.3473 -0.3746
  677SOL    HW1 4023   5.183   1.830   6.302  0.8231 -0.3231 -2.4831
  677SOL    HW2 4024   5.153   1.970   6.352 -1.1571 -0.7816 -2.2749
  677SOL     MW 4025   5.210   1.911   6.321  0.0631 -0.3998 -0.8878
  678SOL     OW 4026   3.415   5.237   0.591 -0.1308 -0.4250 -0.1308
  678SOL    HW1 4027   3.360   5.160   0.603  0.2270 -0.8638 -1.1347
  678SOL    HW2 4028   3.450   5.228   0.502 -0.6022  1.2310 -0.5254
  678SOL     MW 4029   3.412   5.226   0.581 -0.1454 -0.2692 -0.3098
  679SOL     OW 4030   2.701   5.329   5.484  0.0991  0.3028 -0.9244
  679SOL    HW1 4031   2.785   5.312   5.441  0.5272 -0.0982  0.0550
  679SOL    HW2 4032   2.637   5.285   5.428  0.9271 -2.6085  0.2447
  679SOL     MW 4033   2.704   5.321   5.471  0.2599 -0.1212 -0.6494
  680SOL     OW 4034   5.330   2.918   3.511  0.4081 -0.0459 -0.4528
  680SOL    HW1 4035   5.326   2.867   3.430 -1.5904  0.3641 -0.6645
  680SOL    HW2 4036   5.362   2.856   3.577 -2.0117 -1.6610 -0.6760
  680SOL     MW 4037   5.334   2.903   3.509 -0.1575 -0.2002 -0.5084
  681SOL     OW 4038   0.332   8.450   3.036  0.3490  0.2926  0.1076
  681SOL    HW1 4039   0.295   8.380   2.981 -1.9716  0.4003  1.4166
  681SOL    HW2 4040   0.395   8.405   3.091  0.8264 -0.2761 -0.8686
  681SOL     MW 4041   0.335   8.435   3.036  0.1130  0.2336  0.1502
  682SOL     OW 4042   6.244   6.917   2.366  0.4640  0.4654  0.1568
  682SOL    HW1 4043   6.319   6.879   2.411 -0.7074 -1.6644  0.4388
  682SOL    HW2 4044   6.198   6.967   2.433  0.6387  0.2401  0.4451
  682SOL     MW 4045   6.248   6.919   2.380  0.3364  0.1639  0.2298
  683SOL     OW 4046   6.106   8.810   1.991 -0.2517 -0.0259 -0.2297
  683SOL    HW1 4047   6.052   8.741   1.951  0.7266 -0.5576 -0.6641
  683SOL    HW2 4048   6.153   8.765   2.061  0.9319  0.0245 -0.9713
  683SOL     MW 4049   6.105   8.795   1.995  0.0251 -0.0875 -0.3803
  684SOL     OW 4050   0.412   6.833   2.329  0.1429 -0.5206  0.1103
  684SOL    HW1 4051   0.507   6.839   2.340  0.2519 -1.4723 -0.2124
  684SOL    HW2 4052   0.401   6.793   2.242 -0.4764 -3.0083  1.2320
  684SOL     MW 4053   0.423   6.829   2.319  0.0776 -0.9609  0.2126
  685SOL     OW 4054   5.593   6.524   0.889 -0.2867 -0.1771  0.2316
  685SOL    HW1 4055   5.538   6.587   0.937 -0.9045 -0.3030 -0.3067
  685SOL    HW2 4056   5.632   6.576   0.818 -0.8336 -0.4062 -0.2408
  685SOL     MW 4057   5.591   6.539   0.886 -0.4358 -0.2226  0.1022
  686SOL     OW 4058   5.175   5.852   4.688  0.1683  0.5785 -0.5092
  686SOL    HW1 4059   5.140   5.823   4.772  2.3532 -0.2155  0.1975
  686SOL    HW2 4060   5.135   5.792   4.624 -0.9064  0.6959  0.0216
  686SOL     MW 4061   5.165   5.840   4.690  0.3104  0.4919 -0.3508
  687SOL     OW 4062   0.029   5.755   2.789 -0.6058 -0.4272  0.5167
  687SOL    HW1 4063  -0.042   5.817   2.804 -0.4963  0.0230 -0.7081
  687SOL    HW2 4064   0.089   5.768   2.863 -0.8400  0.5670  0.5433
  687SOL     MW 4065   0.028   5.765   2.800 -0.6218 -0.2423  0.3633
  688SOL     OW 4066   1.525   3.470   0.285 -0.7362 -0.8578 -0.6847
  688SOL    HW1 4067   1.454   3.407   0.271 -2.2555  0.7312 -0.4546
  688SOL    HW2 4068   1.538   3.470   0.380 -0.5486 -1.0122 -0.7096
  688SOL     MW 4069   1.518   3.462   0.296 -0.9067 -0.6742 -0.6584
  689SOL     OW 4070   6.101   5.057   2.872 -0.1771  0.0776 -0.4909
  689SOL    HW1 4071   6.117   5.110   2.794 -0.0521 -0.8608 -1.1308
  689SOL    HW2 4072   6.039   4.990   2.843  0.9716 -1.1758 -0.2195
  689SOL     MW 4073   6.095   5.055   2.858 -0.0141 -0.2030 -0.5381
  690SOL     OW 4074   7.947   2.197   5.474  0.4065  0.1889 -0.0060
  690SOL    HW1 4075   7.920   2.289   5.477  0.9420  0.3956 -0.9837
  690SOL    HW2 4076   7.941   2.173   5.381 -0.5906 -1.0400  0.3523
  690SOL     MW 4077   7.943   2.206   5.462  0.3474  0.0581 -0.0853
  691SOL     OW 4078   6.541   5.554   0.122  0.4996  0.2296 -0.0246
  691SOL    HW1 4079   6.569   5.640   0.153 -0.8882  0.8000 -0.2724
  691SOL    HW2 4080   6.473   5.573   0.058 -1.6641 -1.0816  1.7434
  691SOL     MW 4081   6.536   5.568   0.118  0.0450  0.1348  0.1700
  692SOL     OW 4082   7.405   4.893   2.447  0.7703 -0.0299 -0.0303
  692SOL    HW1 4083   7.415   4.852   2.532 -1.0991 -0.9376 -0.1941
  692SOL    HW2 4084   7.348   4.969   2.463  1.3823  0.4946 -0.2876
  692SOL     MW 4085   7.399   4.898   2.460  0.6094 -0.0789 -0.0842
  693SOL     OW 4086   0.183   5.117   4.832 -0.0681 -0.1411  0.6227
  693SOL    HW1 4087   0.171   5.037   4.883 -0.3143 -0.8912 -0.5643
  693SOL    HW2 4088   0.242   5.171   4.884 -1.5540 -0.1704  2.4667
  693SOL     MW 4089   0.189   5.114   4.845 -0.2898 -0.2409  0.7068
  694SOL     OW 4090   8.768   7.813   5.527 -0.1498  0.3486 -0.0943
  694SOL    HW1 4091   8.704   7.775   5.587 -0.1435  0.2931 -0.1234
  694SOL    HW2 4092   8.851   7.770   5.549  0.4812  2.3111  1.7902
  694SOL     MW 4093   8.771   7.802   5.538 -0.0682  0.5927  0.1432
  695SOL     OW 4094   8.543   7.233   0.987 -0.4126  0.3435  0.1262
  695SOL    HW1 4095   8.541   7.238   0.891  1.0745  0.2644  0.0769
  695SOL    HW2 4096   8.616   7.288   1.013 -0.4859 -0.0342  1.1885
  695SOL     MW 4097   8.552   7.240   0.978 -0.2316  0.2850  0.2559
  696SOL     OW 4098   2.165   7.667   3.362 -0.2164 -1.0102 -0.0417
  696SOL    HW1 4099   2.252   7.627   3.373  0.3837 -0.3609 -1.8827
  696SOL    HW2 4100   2.127   7.620   3.287  0.1560  1.1488 -1.7053
  696SOL     MW 4101   2.172   7.656   3.354 -0.0919 -0.6507 -0.4903
  697SOL     OW 4102   2.865   6.526   5.594  0.0794  0.5618  0.4219
  697SOL    HW1 4103   2.901   6.589   5.532  0.8379  0.3143  0.6084
  697SOL    HW2 4104   2.816   6.464   5.540  2.9206 -1.2387 -0.3194
  697SOL     MW 4105   2.863   6.526   5.579  0.5402  0.2996  0.3508
  698SOL     OW 4106   6.593   6.914   3.131  0.1537  1.0140 -0.5954
  698SOL    HW1 4107   6.670   6.906   3.188 -0.2271  3.3276  0.3387
  698SOL    HW2 4108   6.555   6.999   3.153 -1.5777  0.7934 -2.4278
  698SOL     MW 4109   6.598   6.924   3.141 -0.1167  1.2819 -0.7104
  699SOL     OW 4110   5.024   7.469   0.510 -0.1894  0.1681 -0.2233
  699SOL    HW1 4111   5.057   7.462   0.421 -1.9259  2.2848 -1.1344
  699SOL    HW2 4112   5.098   7.503   0.561  0.4561  0.1583 -1.1339
  699SOL     MW 4113   5.037   7.473   0.505 -0.3290  0.4378 -0.4565
  700SOL     OW 4114   1.961   5.242   5.485 -0.5868 -0.1842 -0.4633
  700SOL    HW1 4115   1.931   5.151   5.482 -1.6677  0.1002  0.6562
  700SOL    HW2 4116   2.042   5.239   5.535 -1.2606 -0.4035  0.6509
  700SOL     MW 4117   1.967   5.230   5.491 -0.8115 -0.1759 -0.1774
  701SOL     OW 4118   3.466   3.971   1.805  0.1396 -0.0959 -0.4316
  701SOL    HW1 4119   3.388   3.928   1.840  0.1373  0.0821 -0.2165
  701SOL    HW2 4120   3.480   3.930   1.720  0.7208 -1.2274  0.1903
  701SOL     MW 4121   3.458   3.960   1.799  0.2137 -0.2179 -0.3245
  702SOL     OW 4122   8.151   5.197   1.964 -0.5070  0.5160  0.2072
  702SOL    HW1 4123   8.174   5.182   1.872 -1.4901  0.6379 -0.0719
  702SOL    HW2 4124   8.151   5.110   2.003 -1.3403  0.3201 -0.2173
  702SOL     MW 4125   8.154   5.184   1.957 -0.7395  0.5066  0.1171
  703SOL     OW 4126   6.684   1.574   2.027 -0.2874 -0.4159 -0.2475
  703SOL    HW1 4127   6.661   1.486   1.997 -2.1513 -0.1058  0.1148
  703SOL    HW2 4128   6.599   1.616   2.045  0.4200  2.0512 -2.0695
  703SOL     MW 4129   6.670   1.568   2.025 -0.4355 -0.0604 -0.4344
  704SOL     OW 4130   3.469   7.443   1.183  0.3493 -0.4013  0.0752
  704SOL    HW1 4131   3.427   7.528   1.199  1.3658  0.2910 -0.7988
  704SOL    HW2 4132   3.556   7.465   1.151  0.0669 -1.7332 -1.7920
  704SOL     MW 4133   3.475   7.457   1.181  0.4433 -0.4831 -0.2757
  705SOL     OW 4134   3.009   0.122   1.985  0.1839 -0.0807 -0.1374
  705SOL    HW1 4135   3.077   0.189   1.977  0.8423 -0.8646 -1.3312
  705SOL    HW2 4136   3.057   0.042   2.006 -0.3237 -0.7265 -1.3577
  705SOL     MW 4137   3.024   0.120   1.987  0.2032 -0.2637 -0.4464
  706SOL     OW 4138   4.495   6.865   0.473 -0.3956  0.2257  0.1212
  706SOL    HW1 4139   4.460   6.837   0.558 -0.7559 -1.2665 -0.4720
  706SOL    HW2 4140   4.423   6.849   0.412  0.7420 -1.3544 -0.8771
  706SOL     MW 4141   4.481   6.859   0.476 -0.2961 -0.1676 -0.0825
  707SOL     OW 4142   3.930   6.170   0.102 -0.2545 -0.0158 -0.7816
  707SOL    HW1 4143   3.909   6.135   0.188  1.0090 -0.3060 -0.5869
  707SOL    HW2 4144   3.855   6.226   0.081 -1.0181 -0.6835  0.0802
  707SOL     MW 4145   3.917   6.173   0.110 -0.1905 -0.1384 -0.6464
  708SOL     OW 4146   2.901   3.878   5.527  0.3254  0.8763 -0.4251
  708SOL    HW1 4147   2.808   3.875   5.505  0.1657 -0.1059  0.3095
  708SOL    HW2 4148   2.905   3.859   5.621  1.3031  0.2700 -0.5691
  708SOL     MW 4149   2.890   3.875   5.536  0.4301  0.6730 -0.3495
  709SOL     OW 4150   0.689   8.911   5.156  0.0000 -0.1606  0.0959
  709SOL    HW1 4151   0.647   8.896   5.072  0.7026  1.7766 -0.6452
  709SOL    HW2 4152   0.689   8.825   5.199 -0.4840 -1.1495 -1.8060
  709SOL     MW 4153   0.683   8.898   5.151  0.0280 -0.0392 -0.2425
  710SOL     OW 4154   6.721   6.133   1.683  0.1907 -0.5775 -0.0205
  710SOL    HW1 4155   6.757   6.202   1.739 -0.3538 -1.6576  1.7545
  710SOL    HW2 4156   6.750   6.156   1.595  1.2210  1.1238  0.7096
  710SOL     MW 4157   6.730   6.145   1.679  0.2529 -0.4980  0.3001
  711SOL     OW 4158   1.673   5.085   2.805 -0.1469  0.2839  0.0376
  711SOL    HW1 4159   1.695   5.023   2.736 -2.3072 -0.5229 -0.0175
  711SOL    HW2 4160   1.625   5.155   2.760 -0.7935  0.2033  0.5864
  711SOL     MW 4161   1.669   5.086   2.791 -0.5062  0.1703  0.1008
  712SOL     OW 4162   8.405   7.641   6.096 -0.0740  0.1422  0.4799
  712SOL    HW1 4163   8.481   7.597   6.135 -1.0238 -1.6418  0.3849
  712SOL    HW2 4164   8.442   7.719   6.054  1.7206 -0.7024  0.3995
  712SOL     MW 4165   8.420   7.646   6.095  0.0341 -0.1943  0.4575
  713SOL     OW 4166   4.715   4.912   5.483  0.2013 -0.5799 -0.1573
  713SOL    HW1 4167   4.745   4.901   5.393  0.4362  0.8050 -0.2740
  713SOL    HW2 4168   4.770   4.983   5.518 -0.9362 -0.0189  0.5527
  713SOL     MW 4169   4.726   4.920   5.476  0.0858 -0.3308 -0.0813
  714SOL     OW 4170   1.435   1.908   2.643 -0.0395  0.3886 -0.2082
  714SOL    HW1 4171   1.463   1.874   2.728 -0.6894 -2.0108 -0.8585
  714SOL    HW2 4172   1.490   1.862   2.579 -0.9309  0.5841 -1.1488
  714SOL     MW 4173   1.445   1.897   2.646 -0.2368  0.1065 -0.4118
  715SOL     OW 4174   3.498   6.309   4.857  0.0692  0.3936  0.4193
  715SOL    HW1 4175   3.496   6.317   4.952 -1.1741  0.6314  0.3973
  715SOL    HW2 4176   3.442   6.381   4.826 -0.4493 -0.3535 -0.4317
  715SOL     MW 4177   3.491   6.320   4.865 -0.1563  0.3284  0.3075
  716SOL     OW 4178   5.083   4.296   2.523 -0.7366  0.7045 -0.2538
  716SOL    HW1 4179   5.030   4.312   2.445 -0.7127  1.7669 -0.0708
  716SOL    HW2 4180   5.019   4.280   2.593 -0.8560  2.2020  0.0137
  716SOL     MW 4181   5.068   4.296   2.522 -0.7488  1.0322 -0.1962
  717SOL     OW 4182   2.599   3.583   1.931 -0.2740 -0.2675 -0.2653
  717SOL    HW1 4183   2.540   3.618   1.865 -0.7413 -0.1279  0.2157
  717SOL    HW2 4184   2.548   3.517   1.977 -0.5733  0.8614  1.1117
  717SOL     MW 4185   2.585   3.579   1.929 -0.3722 -0.1051 -0.0274
  718SOL     OW 4186   4.037   4.770   2.159 -0.1473  0.2123 -0.4080
  718SOL    HW1 4187   3.955   4.739   2.198  0.5472  0.2593  1.1566
  718SOL    HW2 4188   4.087   4.691   2.141 -0.1158  0.2277 -0.3886
  718SOL     MW 4189   4.033   4.756   2.162 -0.0544  0.2203 -0.2052
  719SOL     OW 4190   3.089   1.124   3.433  0.6190  0.3075  0.0212
  719SOL    HW1 4191   3.154   1.083   3.376  0.3674  0.4732 -0.3890
  719SOL    HW2 4192   3.132   1.203   3.465  0.6578  0.3632 -0.1667
  719SOL     MW 4193   3.103   1.129   3.430  0.5918  0.3359 -0.0554
  720SOL     OW 4194   4.922   3.162   0.773 -0.4047  0.5162 -0.0897
  720SOL    HW1 4195   5.015   3.172   0.754 -0.6792  0.6342 -1.4762
  720SOL    HW2 4196   4.878   3.193   0.695 -1.5829 -0.8110 -0.0058
  720SOL     MW 4197   4.929   3.167   0.761 -0.5906  0.3614 -0.2565
  721SOL     OW 4198   0.294   7.024   3.306 -0.4443 -0.7472 -0.3836
  721SOL    HW1 4199   0.368   7.033   3.246  1.1015  0.0197  1.5442
  721SOL    HW2 4200   0.241   7.103   3.291  1.1841  0.6508  0.8142
  721SOL     MW 4201   0.296   7.036   3.296 -0.0379 -0.4701  0.0165
  722SOL     OW 4202   2.032   6.416   1.191  0.2609  0.0615  1.1413
  722SOL    HW1 4203   2.099   6.374   1.137 -0.2053 -1.2482  1.5495
  722SOL    HW2 4204   1.954   6.362   1.179 -0.5959  1.2708  1.0756
  722SOL     MW 4205   2.031   6.404   1.182  0.0915  0.0487  1.1851
  723SOL     OW 4206   1.994   3.342   2.587  0.4838  0.2572 -0.0156
  723SOL    HW1 4207   1.989   3.425   2.541  0.7146  0.7079  0.7574
  723SOL    HW2 4208   1.913   3.297   2.564 -1.1130  1.9623  1.9407
  723SOL     MW 4209   1.983   3.347   2.578  0.3089  0.5332  0.3338
  724SOL     OW 4210   5.093   2.943   5.997 -0.2546  0.3328  0.5621
  724SOL    HW1 4211   5.119   2.995   5.921  2.5424  0.1789  1.2855
  724SOL    HW2 4212   5.163   2.958   6.061 -0.9463 -1.9049  1.9599
  724SOL     MW 4213   5.105   2.951   5.995  0.0149  0.0267  0.8336
  725SOL     OW 4214   8.051   1.655   3.150  0.1291  0.1755 -0.0400
  725SOL    HW1 4215   8.073   1.643   3.243 -1.1999 -1.7693  0.0724
  725SOL    HW2 4216   8.024   1.747   3.145  2.0927  0.9020  1.0424
  725SOL     MW 4217   8.050   1.666   3.162  0.2104  0.0195  0.1129
  726SOL     OW 4218   2.134   3.414   1.052 -0.2711  0.1435 -0.0978
  726SOL    HW1 4219   2.085   3.440   0.973  0.6108  1.6662 -0.1821
  726SOL    HW2 4220   2.179   3.494   1.080  1.8984 -1.0826  0.1760
  726SOL     MW 4221   2.133   3.428   1.045  0.1195  0.1815 -0.0735
  727SOL     OW 4222   6.783   0.328   0.420 -0.1997 -0.2447 -0.1174
  727SOL    HW1 4223   6.861   0.383   0.428 -0.1281 -0.3979  0.2723
  727SOL    HW2 4224   6.811   0.242   0.453 -0.7104 -0.1245  0.6453
  727SOL     MW 4225   6.797   0.324   0.426 -0.2559 -0.2489  0.0301
  728SOL     OW 4226   5.047   4.067   0.037  0.4761 -0.3014  0.6960
  728SOL    HW1 4227   5.022   4.134  -0.026  1.6876 -0.2422  0.2607
  728SOL    HW2 4228   5.105   4.112   0.099  0.1275 -0.6033  1.2489
  728SOL     MW 4229   5.051   4.081   0.037  0.5866 -0.3325  0.7110
  729SOL     OW 4230   6.573   7.595   1.476 -0.1262  0.3686  0.4193
  729SOL    HW1 4231   6.658   7.606   1.434 -0.9328  0.9033 -1.1819
  729SOL    HW2 4232   6.591   7.543   1.554  1.6540  0.4722  0.1193
  729SOL     MW 4233   6.586   7.590   1.481 -0.0016  0.4503  0.1759
  730SOL     OW 4234   1.133   7.769   4.525  0.1644  0.0406  0.4961
  730SOL    HW1 4235   1.073   7.833   4.487  0.0390 -0.2911  0.1275
  730SOL    HW2 4236   1.220   7.809   4.514 -0.0709  1.0934  2.1663
  730SOL     MW 4237   1.137   7.783   4.519  0.1182  0.1329  0.6627
  731SOL     OW 4238   4.120   4.523   2.991  0.4931 -0.6713 -0.0131
  731SOL    HW1 4239   4.109   4.598   2.933 -1.8298 -2.4958 -2.1667
  731SOL    HW2 4240   4.210   4.494   2.976  0.7934  0.5123 -0.5972
  731SOL     MW 4241   4.130   4.528   2.982  0.2342 -0.7534 -0.3635
  732SOL     OW 4242   7.036   6.694   3.548  0.2295  0.4193  0.0418
  732SOL    HW1 4243   7.005   6.612   3.587  0.8545  0.7562  1.3024
  732SOL    HW2 4244   6.957   6.748   3.540 -0.0540  0.0009 -0.0257
  732SOL     MW 4245   7.022   6.691   3.552  0.2732  0.4089  0.1945
  733SOL     OW 4246   5.228   1.418   4.549  0.1475 -0.3412  0.8886
  733SOL    HW1 4247   5.232   1.423   4.453  1.8657  1.9157  0.9733
  733SOL    HW2 4248   5.292   1.350   4.572  0.2085 -0.4366  0.4489
  733SOL     MW 4249   5.237   1.410   4.540  0.3753 -0.0645  0.8431
  734SOL     OW 4250   5.111   3.635   2.255 -0.5610 -0.1399  0.1308
  734SOL    HW1 4251   5.021   3.667   2.263 -0.7271 -0.6309  0.2618
  734SOL    HW2 4252   5.107   3.544   2.284  0.0471 -0.0627  0.4897
  734SOL     MW 4253   5.099   3.628   2.260 -0.5044 -0.1929  0.1935
  735SOL     OW 4254   6.688   3.965   4.334 -0.2175  0.0031  0.1703
  735SOL    HW1 4255   6.657   3.940   4.247  1.4559  1.2950 -0.8602
  735SOL    HW2 4256   6.739   3.890   4.364 -2.4233 -1.2683  0.9688
  735SOL     MW 4257   6.691   3.953   4.327 -0.2856  0.0057  0.1406
  736SOL     OW 4258   8.256   6.917   3.553  0.2468 -0.0180  0.3188
  736SOL    HW1 4259   8.230   6.941   3.464  1.1025 -0.6906 -0.1200
  736SOL    HW2 4260   8.351   6.914   3.550  0.2774 -0.0684  1.2595
  736SOL     MW 4261   8.265   6.920   3.541  0.3603 -0.1106  0.3830
  737SOL     OW 4262   2.925   5.563   4.002 -0.3482  0.2737  0.0772
  737SOL    HW1 4263   2.862   5.575   4.073 -0.4873 -0.7424  0.1405
  737SOL    HW2 4264   3.005   5.605   4.034  0.1017 -1.5982  1.5561
  737SOL     MW 4265   2.927   5.570   4.015 -0.3084 -0.0960  0.2746
  738SOL     OW 4266   0.026   6.409   1.231  0.1577 -0.1168 -0.4578
  738SOL    HW1 4267   0.068   6.408   1.316 -0.9308  0.5788  0.1229
  738SOL    HW2 4268   0.056   6.490   1.190  0.7145 -0.4723 -0.7596
  738SOL     MW 4269   0.035   6.419   1.236  0.0897 -0.0732 -0.4221
  739SOL     OW 4270   6.187   5.281   5.872 -0.3940 -0.0719  0.1000
  739SOL    HW1 4271   6.252   5.237   5.817 -0.6043  0.9842 -1.0231
  739SOL    HW2 4272   6.115   5.218   5.879 -0.4507 -0.1468 -1.0040
  739SOL     MW 4273   6.186   5.267   5.866 -0.4282  0.0537 -0.1851
  740SOL     OW 4274   6.400   8.937   3.960  0.3697  0.7731 -0.4643
  740SOL    HW1 4275   6.429   8.977   4.042  0.3216 -0.6927  0.3062
  740SOL    HW2 4276   6.305   8.940   3.964  0.2949 -1.1703  0.5713
  740SOL     MW 4277   6.392   8.942   3.971  0.3539  0.3367 -0.2331
  741SOL     OW 4278   3.003   5.869   6.069  0.1445  0.2645 -0.3547
  741SOL    HW1 4279   2.980   5.946   6.121  1.3483  1.1589 -1.0888
  741SOL    HW2 4280   2.922   5.844   6.025 -1.2535 -1.2077  2.6961
  741SOL     MW 4281   2.990   5.875   6.070  0.1197  0.1905 -0.0582
  742SOL     OW 4282   8.697   0.958   2.680  0.3943 -0.1728 -0.6185
  742SOL    HW1 4283   8.717   1.036   2.629 -1.7285  0.4964 -0.4918
  742SOL    HW2 4284   8.730   0.978   2.768 -0.3577  0.7230 -0.5186
  742SOL     MW 4285   8.704   0.970   2.685  0.0263  0.0276 -0.5895
  743SOL     OW 4286   0.935   7.583   5.611 -0.1632  0.2733 -0.1662
  743SOL    HW1 4287   0.868   7.635   5.566 -0.5578 -0.3906 -0.3688
  743SOL    HW2 4288   0.915   7.592   5.704 -0.5074  0.1240 -0.2238
  743SOL     MW 4289   0.924   7.591   5.617 -0.2578  0.1692 -0.1995
  744SOL     OW 4290   0.318   5.604   4.469 -0.1234 -0.5605 -0.1659
  744SOL    HW1 4291   0.413   5.618   4.472 -0.0990 -0.6584 -0.4424
  744SOL    HW2 4292   0.307   5.509   4.465 -0.2933 -0.6483  1.7452
  744SOL     MW 4293   0.329   5.594   4.469 -0.1420 -0.5843  0.0433
  745SOL     OW 4294   8.226   0.253   1.627  0.1231 -0.1396  0.1805
  745SOL    HW1 4295   8.211   0.335   1.580  1.0176 -0.2949 -0.4076
  745SOL    HW2 4296   8.232   0.278   1.719  1.3452  0.6055 -0.0846
  745SOL     MW 4297   8.225   0.266   1.633  0.3941 -0.0641  0.0713
  746SOL     OW 4298   0.965   2.852   4.745  0.6165 -0.0938  0.4229
  746SOL    HW1 4299   0.956   2.923   4.808 -0.8812 -0.6969  0.9377
  746SOL    HW2 4300   0.889   2.796   4.761 -0.0807 -0.0692 -2.1671
  746SOL     MW 4301   0.954   2.854   4.755  0.3355 -0.1679  0.1572
  747SOL     OW 4302   1.710   1.498   4.051  0.0630 -0.3337 -0.0446
  747SOL    HW1 4303   1.769   1.502   4.127 -0.1056 -0.0627  0.0737
  747SOL    HW2 4304   1.681   1.589   4.039  1.7139  0.0482 -1.7174
  747SOL     MW 4305   1.714   1.511   4.059  0.2527 -0.2502 -0.2436
  748SOL     OW 4306   6.282   0.973   1.566 -0.2148  0.1648  0.0601
  748SOL    HW1 4307   6.299   1.013   1.480  0.0206 -0.0464  0.0089
  748SOL    HW2 4308   6.187   0.971   1.573 -0.2340  0.6054  0.0005
  748SOL     MW 4309   6.272   0.978   1.556 -0.1871  0.1942  0.0459
  749SOL     OW 4310   5.333   4.245   6.287 -0.0958  0.7134 -0.4017
  749SOL    HW1 4311   5.320   4.303   6.362 -1.2887 -1.0718  0.8641
  749SOL    HW2 4312   5.419   4.206   6.302 -0.1827  0.6192 -0.1377
  749SOL     MW 4313   5.342   4.248   6.299 -0.2596  0.4728 -0.2059
  750SOL     OW 4314   8.204   7.214   2.427 -0.1745  0.4740  0.4425
  750SOL    HW1 4315   8.120   7.179   2.396 -1.0265  2.1974  0.7166
  750SOL    HW2 4316   8.187   7.241   2.517  0.4018  1.7008  0.1964
  750SOL     MW 4317   8.191   7.213   2.435 -0.2098  0.8517  0.4461
  751SOL     OW 4318   3.396   3.345   0.244  0.0811 -1.1495  1.0837
  751SOL    HW1 4319   3.480   3.344   0.200 -0.4854 -3.2020 -0.1036
  751SOL    HW2 4320   3.341   3.285   0.192 -1.9631 -0.2307  2.0710
  751SOL     MW 4321   3.399   3.337   0.232 -0.2531 -1.2946  1.0581
  752SOL     OW 4322   0.543   2.456   5.201  0.1890 -0.1309 -0.4886
  752SOL    HW1 4323   0.530   2.524   5.135 -3.0245 -1.3304 -1.2853
  752SOL    HW2 4324   0.569   2.378   5.152  1.0373 -0.2312  0.0862
  752SOL     MW 4325   0.544   2.454   5.187 -0.1138 -0.2973 -0.5170
  753SOL     OW 4326   2.285   3.059   2.237  0.2152  0.3551 -0.1783
  753SOL    HW1 4327   2.199   3.018   2.232  0.4102 -0.2424  0.8864
  753SOL    HW2 4328   2.344   2.996   2.195  0.5254 -0.5663  1.5167
  753SOL     MW 4329   2.281   3.045   2.231  0.2799  0.1607  0.1750
  754SOL     OW 4330   2.956   3.867   2.938 -0.5268 -0.2465 -0.0304
  754SOL    HW1 4331   2.928   3.945   2.985  0.0415 -0.3871  0.5633
  754SOL    HW2 4332   2.911   3.795   2.983  0.9929 -0.5148  1.1791
  754SOL     MW 4333   2.947   3.868   2.950 -0.2595 -0.2988  0.2004
  755SOL     OW 4334   4.547   1.509   2.364 -0.2939  0.4506 -0.4174
  755SOL    HW1 4335   4.477   1.473   2.311  1.3419  0.3674 -2.6819
  755SOL    HW2 4336   4.583   1.434   2.411 -0.3378  0.1006 -0.9375
  755SOL     MW 4337   4.543   1.495   2.363 -0.0901  0.3951 -0.7739
  756SOL     OW 4338   2.506   7.681   2.919  0.6478  0.4602  0.3392
  756SOL    HW1 4339   2.491   7.754   2.859  3.5321  1.5407  0.7688
  756SOL    HW2 4340   2.599   7.660   2.908  0.0973 -2.6418  0.8545
  756SOL     MW 4341   2.516   7.688   2.910  0.9465  0.2014  0.4601
  757SOL     OW 4342   5.375   2.579   0.092 -0.3835 -0.0643  0.3871
  757SOL    HW1 4343   5.282   2.557   0.093 -0.4868  0.3538  1.5274
  757SOL    HW2 4344   5.405   2.562   0.182  0.6851 -0.3584 -0.0068
  757SOL     MW 4345   5.367   2.574   0.104 -0.2600 -0.0484  0.4826
  758SOL     OW 4346   2.787   7.595   2.585 -0.6429 -0.2674  0.2883
  758SOL    HW1 4347   2.880   7.591   2.565  0.0970  3.0408  2.2208
  758SOL    HW2 4348   2.759   7.504   2.590  2.7830 -1.4254  0.8579
  758SOL     MW 4349   2.795   7.583   2.583 -0.1097  0.0079  0.6086
  759SOL     OW 4350   4.935   5.195   3.387  0.1846  0.1054 -0.3163
  759SOL    HW1 4351   5.024   5.222   3.366  0.3141 -1.4138 -1.9018
  759SOL    HW2 4352   4.924   5.111   3.343 -1.4910 -0.5399  1.2264
  759SOL     MW 4353   4.945   5.188   3.379 -0.0133 -0.1717 -0.3218
  760SOL     OW 4354   4.513   0.390   5.547 -0.3865 -0.1244 -1.0562
  760SOL    HW1 4355   4.483   0.416   5.459  0.2715 -1.5502 -1.7404
  760SOL    HW2 4356   4.596   0.344   5.531 -0.2226 -0.3458  0.3287
  760SOL     MW 4357   4.520   0.388   5.533 -0.2812 -0.3353 -0.9665
  761SOL     OW 4358   5.930   6.626   4.439  0.3253 -0.1017 -0.2911
  761SOL    HW1 4359   5.939   6.628   4.534 -0.5681  0.2705 -0.2016
  761SOL    HW2 4360   5.947   6.535   4.415  0.7389 -0.1600  0.1989
  761SOL     MW 4361   5.933   6.615   4.448  0.2639 -0.0615 -0.2169
  762SOL     OW 4362   7.381   0.653   3.976 -0.0664  0.1594 -0.1319
  762SOL    HW1 4363   7.415   0.700   3.900 -1.7955  0.9664 -0.4734
  762SOL    HW2 4364   7.292   0.687   3.986 -0.6176 -1.5112  0.9444
  762SOL     MW 4365   7.374   0.664   3.967 -0.3583  0.0489 -0.0378
  763SOL     OW 4366   7.138   7.096   2.830  0.2944 -0.3701  0.2138
  763SOL    HW1 4367   7.187   7.016   2.810  0.5463 -0.1116 -0.2121
  763SOL    HW2 4368   7.046   7.070   2.825  0.3787 -0.7331  0.4984
  763SOL     MW 4369   7.132   7.082   2.827  0.3375 -0.3834  0.1957
  764SOL     OW 4370   0.046   4.904   5.489  0.2597  0.2699 -0.0193
  764SOL    HW1 4371   0.055   4.818   5.447 -0.4213 -0.3172  0.9943
  764SOL    HW2 4372   0.070   4.889   5.580 -0.6796  0.9631  0.3559
  764SOL     MW 4373   0.050   4.891   5.495  0.0523  0.2835  0.1585
  765SOL     OW 4374   4.640   4.974   4.775 -0.0583  0.1374 -0.2566
  765SOL    HW1 4375   4.644   4.881   4.754  1.3643  0.3720 -1.1762
  765SOL    HW2 4376   4.547   4.997   4.767 -0.8455 -1.6551  2.2914
  765SOL     MW 4377   4.629   4.965   4.772  0.0230 -0.0620 -0.0481
  766SOL     OW 4378   1.821   8.163   5.357  0.6508 -0.4176 -0.2860
  766SOL    HW1 4379   1.815   8.085   5.303 -2.0006 -0.6472  0.2075
  766SOL    HW2 4380   1.783   8.138   5.441 -1.6450  1.6959 -0.5771
  766SOL     MW 4381   1.816   8.150   5.361  0.0175 -0.1765 -0.2601
  767SOL     OW 4382   4.732   2.782   2.642 -0.3293  0.1563 -0.3765
  767SOL    HW1 4383   4.711   2.695   2.607 -0.5054 -0.3850  1.0173
  767SOL    HW2 4384   4.817   2.804   2.603  0.2160 -1.1027  0.0666
  767SOL     MW 4385   4.740   2.774   2.632 -0.2821 -0.0742 -0.1414
  768SOL     OW 4386   3.623   4.150   4.144  0.0885  0.6013 -0.6251
  768SOL    HW1 4387   3.599   4.242   4.154  0.8213  0.7697 -0.3604
  768SOL    HW2 4388   3.550   4.111   4.097 -2.1136  0.4749  2.5570
  768SOL     MW 4389   3.611   4.156   4.140 -0.0996  0.6067 -0.1838
  769SOL     OW 4390   7.979   8.254   6.291  0.1451 -0.3129 -0.6767
  769SOL    HW1 4391   7.900   8.291   6.330  0.5351  0.2119 -0.3795
  769SOL    HW2 4392   7.948   8.212   6.211 -0.5684 -0.8809 -0.1198
  769SOL     MW 4393   7.965   8.253   6.286  0.1037 -0.3184 -0.5674
  770SOL     OW 4394   4.235   6.077   4.901 -0.0716 -0.5164 -0.7904
  770SOL    HW1 4395   4.330   6.087   4.909 -0.3776  1.6684  1.0876
  770SOL    HW2 4396   4.217   6.096   4.808  1.4102 -2.5616 -1.5696
  770SOL     MW 4397   4.245   6.081   4.890  0.0789 -0.4985 -0.6498
  771SOL     OW 4398   7.544   4.076   1.366 -0.0150  0.6771  0.2795
  771SOL    HW1 4399   7.534   3.983   1.386  0.5958  0.4479 -0.4443
  771SOL    HW2 4400   7.595   4.078   1.285 -0.3996  1.6349  0.0469
  771SOL     MW 4401   7.549   4.064   1.358  0.0139  0.7704  0.1571
  772SOL     OW 4402   6.300   8.521   2.751  0.4331  0.0883  0.5873
  772SOL    HW1 4403   6.211   8.486   2.740  1.0656 -1.1985 -0.8625
  772SOL    HW2 4404   6.290   8.593   2.812 -1.3559 -1.0497  1.7366
  772SOL     MW 4405   6.287   8.525   2.757  0.2851 -0.2221  0.5489
  773SOL     OW 4406   3.686   3.287   2.017 -0.8868 -0.4621 -0.2099
  773SOL    HW1 4407   3.713   3.378   2.001 -0.5880 -0.5058  0.0467
  773SOL    HW2 4408   3.641   3.262   1.936  1.3532 -0.9616 -1.3898
  773SOL     MW 4409   3.684   3.296   2.005 -0.5618 -0.5316 -0.3281
  774SOL     OW 4410   8.177   2.901   3.830 -0.0224 -0.3959  0.6336
  774SOL    HW1 4411   8.194   2.995   3.842  0.9676 -0.6600  1.4345
  774SOL    HW2 4412   8.100   2.884   3.884  0.9546 -0.4038  2.0977
  774SOL     MW 4413   8.170   2.911   3.838  0.2294 -0.4307  0.9235
  775SOL     OW 4414   6.956   2.005   4.234  0.4970  0.3083  0.1914
  775SOL    HW1 4415   6.905   2.086   4.237  0.5660  0.3267  2.9250
  775SOL    HW2 4416   6.891   1.936   4.249  0.7360  0.0036 -0.1618
  775SOL     MW 4417   6.941   2.006   4.236  0.5364  0.2716  0.4961
  776SOL     OW 4418   7.109   3.361   3.928  0.8403 -0.1351 -0.1323
  776SOL    HW1 4419   7.168   3.287   3.911  0.0480 -0.4895 -1.4963
  776SOL    HW2 4420   7.122   3.381   4.021  2.3318 -0.8699 -0.1457
  776SOL     MW 4421   7.119   3.354   3.938  0.9298 -0.2745 -0.3086
  777SOL     OW 4422   2.546   4.685   3.794  0.2231 -0.2620 -0.1099
  777SOL    HW1 4423   2.467   4.641   3.827  1.2217 -0.1586  2.7096
  777SOL    HW2 4424   2.616   4.649   3.848  2.0386  0.1469 -2.1031
  777SOL     MW 4425   2.545   4.675   3.806  0.5834 -0.1964 -0.0041
  778SOL     OW 4426   2.236   0.216   2.002  0.3281  0.8692  0.5227
  778SOL    HW1 4427   2.247   0.309   2.019 -3.1085  1.4823  0.2324
  778SOL    HW2 4428   2.175   0.212   1.927  0.0149 -1.5878  0.7973
  778SOL     MW 4429   2.229   0.227   1.994 -0.1519  0.6332  0.5207
  779SOL     OW 4430   3.554   3.319   3.628 -0.3960  0.3241  0.0696
  779SOL    HW1 4431   3.650   3.315   3.629 -0.3749  0.5338  1.6358
  779SOL    HW2 4432   3.534   3.402   3.670 -1.2849  0.1974 -0.0975
  779SOL     MW 4433   3.564   3.329   3.633 -0.5071  0.3347  0.2487
  780SOL     OW 4434   8.770   5.749   2.461  0.4129 -0.5010  0.1941
  780SOL    HW1 4435   8.854   5.757   2.507  0.4543  1.6243 -0.1381
  780SOL    HW2 4436   8.708   5.724   2.529  0.8576  0.5241  1.0227
  780SOL     MW 4437   8.773   5.747   2.476  0.4751 -0.0977  0.2577
  781SOL     OW 4438   7.623   8.652   1.515 -0.2312 -0.5077  0.5218
  781SOL    HW1 4439   7.564   8.578   1.531 -1.7512  0.4174 -0.4921
  781SOL    HW2 4440   7.583   8.698   1.441  1.8407  0.1220 -0.2771
  781SOL     MW 4441   7.610   8.649   1.507 -0.1606 -0.3087  0.2898
  782SOL     OW 4442   2.711   1.608   3.239 -0.0443 -0.8281 -0.3918
  782SOL    HW1 4443   2.651   1.672   3.201  0.5846 -0.7997 -1.3851
  782SOL    HW2 4444   2.746   1.561   3.163 -0.7396 -2.5761  0.3201
  782SOL     MW 4445   2.707   1.610   3.224 -0.0528 -1.0482 -0.4278
  783SOL     OW 4446   6.160   6.544   4.779 -0.1014 -0.6073  1.1031
  783SOL    HW1 4447   6.084   6.598   4.757 -0.4415 -0.6592  2.1144
  783SOL    HW2 4448   6.131   6.491   4.853  1.4246  0.5881  2.6360
  783SOL     MW 4449   6.146   6.545   4.785  0.0504 -0.4609  1.4288
  784SOL     OW 4450   6.251   7.869   0.837 -0.1772  0.1734 -0.4561
  784SOL    HW1 4451   6.325   7.809   0.842 -0.7100 -0.5696 -1.1475
  784SOL    HW2 4452   6.207   7.860   0.922 -0.1470 -0.2769 -0.4857
  784SOL     MW 4453   6.255   7.860   0.849 -0.2415  0.0207 -0.5484
  785SOL     OW 4454   8.171   6.767   4.206  0.0289  0.2014 -0.7282
  785SOL    HW1 4455   8.205   6.704   4.142 -0.4433 -0.7627 -0.0393
  785SOL    HW2 4456   8.086   6.733   4.231  1.1817 -0.8134  2.2431
  785SOL     MW 4457   8.165   6.755   4.201  0.1160 -0.0519 -0.2597
  786SOL     OW 4458   0.046   0.872   3.511 -0.2993  0.4202 -0.1444
  786SOL    HW1 4459   0.049   0.929   3.434 -1.5069 -2.4045 -2.4707
  786SOL    HW2 4460  -0.044   0.882   3.544  0.1434  1.4377  0.8128
  786SOL     MW 4461   0.035   0.881   3.506 -0.3972  0.1889 -0.3197
  787SOL     OW 4462   0.507   7.026   3.162  0.1554  0.1806  0.3933
  787SOL    HW1 4463   0.491   6.962   3.092 -3.4275  1.7994 -0.4865
  787SOL    HW2 4464   0.530   7.107   3.117 -1.3786  1.0318  1.0606
  787SOL     MW 4465   0.508   7.028   3.148 -0.4996  0.4967  0.3661
  788SOL     OW 4466   6.612   7.914   4.796  0.0822 -0.5439  0.1216
  788SOL    HW1 4467   6.599   7.966   4.875 -3.2708 -0.2185 -0.5016
  788SOL    HW2 4468   6.540   7.851   4.797  1.0798 -1.8170 -1.7212
  788SOL     MW 4469   6.601   7.912   4.806 -0.2193 -0.6652 -0.1941
  789SOL     OW 4470   7.268   1.860   1.866 -0.3680 -0.2658 -0.3834
  789SOL    HW1 4471   7.299   1.772   1.844  1.2988  0.3706 -0.7653
  789SOL    HW2 4472   7.341   1.899   1.914 -2.6374 -0.5079  3.6640
  789SOL     MW 4473   7.282   1.853   1.869 -0.4451 -0.2153  0.0858
  790SOL     OW 4474   6.755   2.422   0.362 -0.1866 -0.2154 -0.6922
  790SOL    HW1 4475   6.769   2.329   0.381 -1.4007 -0.2419  0.1672
  790SOL    HW2 4476   6.719   2.422   0.273 -1.2653 -0.6723 -0.2696
  790SOL     MW 4477   6.752   2.410   0.353 -0.4801 -0.2773 -0.5281
  791SOL     OW 4478   3.107   2.949   4.059  0.0833 -0.1736 -0.6097
  791SOL    HW1 4479   3.120   2.913   3.972 -1.1056  0.7131 -1.1901
  791SOL    HW2 4480   3.193   2.983   4.084  0.1893  0.6502 -1.9720
  791SOL     MW 4481   3.119   2.949   4.051 -0.0553  0.0454 -0.8584
  792SOL     OW 4482   1.989   0.888   2.530  0.9426 -0.2315  0.4444
  792SOL    HW1 4483   1.933   0.813   2.550 -1.0998  1.0877 -0.0377
  792SOL    HW2 4484   1.995   0.936   2.612  0.2262  0.3377  0.1707
  792SOL     MW 4485   1.983   0.884   2.543  0.5895  0.0103  0.3476
  793SOL     OW 4486   1.949   8.610   5.081 -0.2722  0.0390 -0.3014
  793SOL    HW1 4487   2.003   8.595   5.158 -1.2301  3.7633  1.3090
  793SOL    HW2 4488   1.993   8.561   5.011  0.5196 -3.6758  2.4933
  793SOL     MW 4489   1.962   8.602   5.082 -0.2934  0.0402  0.2625
  794SOL     OW 4490   3.785   3.531   3.579  0.8842  0.2191  0.4815
  794SOL    HW1 4491   3.837   3.455   3.604 -0.0065 -0.5462  0.0900
  794SOL    HW2 4492   3.763   3.573   3.662  2.8293  1.0738  0.6107
  794SOL     MW 4493   3.789   3.527   3.593  1.0191  0.2305  0.4479
  795SOL     OW 4494   1.619   1.943   2.095 -0.0167 -0.0968 -0.4635
  795SOL    HW1 4495   1.582   1.858   2.072  0.8406 -0.4755 -0.4819
  795SOL    HW2 4496   1.704   1.922   2.135  0.0471  0.7313 -0.1467
  795SOL     MW 4497   1.625   1.929   2.097  0.1012 -0.0393 -0.4253
  796SOL     OW 4498   4.521   1.468   2.880  0.3219 -0.6569 -0.2162
  796SOL    HW1 4499   4.458   1.496   2.814 -0.5382 -0.4069  0.6805
  796SOL    HW2 4500   4.499   1.376   2.898 -0.6723 -0.2213  1.0136
  796SOL     MW 4501   4.510   1.460   2.874  0.0845 -0.5691  0.0560
  797SOL     OW 4502   2.075   6.322   6.034  0.3897  0.0348  0.2177
  797SOL    HW1 4503   2.075   6.232   6.000  1.6620 -0.4153  1.3416
  797SOL    HW2 4504   2.038   6.315   6.121 -0.0973  0.7145  0.0714
  797SOL     MW 4505   2.071   6.309   6.041  0.4902  0.0642  0.3429
  798SOL     OW 4506   3.168   0.544   0.890  0.4149 -0.7620  0.1123
  798SOL    HW1 4507   3.184   0.513   0.801  0.4423 -0.1859 -0.0824
  798SOL    HW2 4508   3.254   0.541   0.932  0.2121 -2.2039  0.5056
  798SOL     MW 4509   3.181   0.539   0.884  0.3924 -0.8728  0.1377
  799SOL     OW 4510   2.394   8.516   2.635 -0.2980 -0.2460 -0.3947
  799SOL    HW1 4511   2.468   8.504   2.575  0.5314  0.2148  0.5166
  799SOL    HW2 4512   2.332   8.570   2.586  1.2855  1.9548 -0.1398
  799SOL     MW 4513   2.396   8.521   2.621  0.0109  0.0947 -0.2454
  800SOL     OW 4514   5.745   2.492   3.168 -0.0545 -0.4591 -0.3173
  800SOL    HW1 4515   5.760   2.568   3.225  1.4499 -1.4419  0.6802
  800SOL    HW2 4516   5.723   2.422   3.229  0.9436 -1.3877 -1.0035
  800SOL     MW 4517   5.744   2.493   3.183  0.2658 -0.7038 -0.2775
  801SOL     OW 4518   0.962   8.107   5.299  0.2331  0.2023  0.8217
  801SOL    HW1 4519   0.951   8.035   5.361 -0.4660  1.3638  2.1228
  801SOL    HW2 4520   1.054   8.132   5.308 -0.0053  0.7710  1.9260
  801SOL     MW 4521   0.972   8.101   5.308  0.1131  0.4238  1.1296
  802SOL     OW 4522   3.288   0.146   4.213  0.4271 -0.1152 -0.0018
  802SOL    HW1 4523   3.288   0.190   4.298 -0.9188 -0.6555  0.2994
  802SOL    HW2 4524   3.196   0.141   4.189  0.6064 -1.9823 -0.4397
  802SOL     MW 4525   3.277   0.151   4.221  0.2777 -0.4233 -0.0193
  803SOL     OW 4526   6.357   1.838   2.727  0.4204  0.0318  0.6973
  803SOL    HW1 4527   6.438   1.815   2.773  1.1192  1.1899  0.1119
  803SOL    HW2 4528   6.316   1.904   2.783 -0.0135 -0.3937  0.8850
  803SOL     MW 4529   6.362   1.844   2.740  0.4543  0.1256  0.6464
  804SOL     OW 4530   4.806   6.159   6.253  0.5919 -0.2481  0.1434
  804SOL    HW1 4531   4.812   6.209   6.171 -0.5439 -0.7338 -0.2461
  804SOL    HW2 4532   4.715   6.167   6.280  1.1237  0.6344  1.8551
  804SOL     MW 4533   4.795   6.167   6.246  0.5146 -0.1973  0.3127
  805SOL     OW 4534   4.905   8.024   3.193 -0.2814  0.5541  0.2106
  805SOL    HW1 4535   4.929   8.117   3.191 -0.2435  0.5554  0.6880
  805SOL    HW2 4536   4.877   8.008   3.283 -2.1634  0.5690 -0.3139
  805SOL     MW 4537   4.904   8.034   3.204 -0.5175  0.5562  0.2046
  806SOL     OW 4538   7.554   0.146   2.646 -0.4338  0.4582  0.0002
  806SOL    HW1 4539   7.569   0.171   2.555  1.0406  0.0248  0.0952
  806SOL    HW2 4540   7.518   0.057   2.641  0.6863 -0.0041 -0.1504
  806SOL     MW 4541   7.551   0.137   2.634 -0.1017  0.3436 -0.0069
  807SOL     OW 4542   2.867   4.012   2.707  0.4649 -0.0106 -0.2151
  807SOL    HW1 4543   2.883   4.102   2.738 -0.0845  0.2608 -0.6978
  807SOL    HW2 4544   2.895   3.957   2.779 -3.6945  0.6322  2.2287
  807SOL     MW 4545   2.873   4.017   2.720 -0.1379  0.1064  0.0359
  808SOL     OW 4546   2.630   0.726   4.437  0.8316  0.0482 -0.5616
  808SOL    HW1 4547   2.631   0.769   4.522 -0.1518 -2.1166  0.6449
  808SOL    HW2 4548   2.633   0.797   4.373 -0.5508  1.8460  1.2699
  808SOL     MW 4549   2.631   0.740   4.440  0.5287  0.0012 -0.1727
  809SOL     OW 4550   8.501   2.608   0.622 -0.6772 -0.1479 -0.0785
  809SOL    HW1 4551   8.510   2.647   0.709  0.3953  1.8457 -1.0298
  809SOL    HW2 4552   8.437   2.664   0.577 -1.2163 -1.1494 -0.6062
  809SOL     MW 4553   8.494   2.620   0.627 -0.6089 -0.0209 -0.2679
  810SOL     OW 4554   0.863   5.808   3.571 -0.2398  0.0389 -0.4003
  810SOL    HW1 4555   0.882   5.854   3.653 -1.4492 -1.0166  0.5253
  810SOL    HW2 4556   0.921   5.732   3.572 -0.4633 -0.1339 -0.3606
  810SOL     MW 4557   0.872   5.804   3.582 -0.4232 -0.1183 -0.2767
  811SOL     OW 4558   2.781   4.425   4.856  0.3844 -0.2598  0.3266
  811SOL    HW1 4559   2.752   4.440   4.766  0.7868 -0.2386  0.1990
  811SOL    HW2 4560   2.700   4.425   4.907  0.2122  0.4750  0.0720
  811SOL     MW 4561   2.767   4.427   4.851  0.4139 -0.1630  0.2777
  812SOL     OW 4562   5.537   4.214   5.231  0.2793 -0.4245 -0.0420
  812SOL    HW1 4563   5.556   4.191   5.141  0.5721 -2.1016  0.4135
  812SOL    HW2 4564   5.623   4.220   5.273  0.1225 -0.1555  0.2473
  812SOL     MW 4565   5.550   4.212   5.225  0.2967 -0.6048  0.0534
  813SOL     OW 4566   7.336   7.478   4.060 -0.0932  0.2286 -0.2771
  813SOL    HW1 4567   7.361   7.561   4.020  0.3318 -0.2978 -1.1395
  813SOL    HW2 4568   7.303   7.426   3.987 -0.1834 -0.4217  0.2239
  813SOL     MW 4569   7.335   7.482   4.046 -0.0503  0.0779 -0.3233
  814SOL     OW 4570   0.330   4.955   4.484 -0.5189 -0.1744 -0.1204
  814SOL    HW1 4571   0.253   5.012   4.476 -1.0306 -0.8203  0.1388
  814SOL    HW2 4572   0.389   5.003   4.542 -1.8421 -0.8211  1.8637
  814SOL     MW 4573   0.328   4.968   4.491 -0.7538 -0.3399  0.1668
  815SOL     OW 4574   2.195   3.592   1.867 -0.6099 -0.2538 -0.3319
  815SOL    HW1 4575   2.284   3.609   1.839 -0.6347 -1.2748 -1.0951
  815SOL    HW2 4576   2.182   3.498   1.852 -1.5959 -0.2588  0.3840
  815SOL     MW 4577   2.205   3.582   1.862 -0.7393 -0.3852 -0.3380
  816SOL     OW 4578   7.683   6.129   2.501  0.3661  0.3551  0.5261
  816SOL    HW1 4579   7.773   6.117   2.470 -0.2308 -2.2022 -0.3571
  816SOL    HW2 4580   7.634   6.155   2.424  0.2357  1.4032  0.9409
  816SOL     MW 4581   7.688   6.131   2.487  0.2730  0.1619  0.4661
  817SOL     OW 4582   1.229   6.026   1.691  0.3807 -0.1535 -0.4147
  817SOL    HW1 4583   1.149   6.065   1.725  1.1739  1.9899 -0.8676
  817SOL    HW2 4584   1.200   5.972   1.617 -0.6634  0.4229 -0.4415
  817SOL     MW 4585   1.215   6.024   1.686  0.3486  0.1946 -0.4761
  818SOL     OW 4586   4.002   2.065   3.453  0.4542 -0.0842 -0.2776
  818SOL    HW1 4587   3.922   2.107   3.485 -0.2499 -0.8702 -0.9558
  818SOL    HW2 4588   4.073   2.113   3.495 -0.3930 -1.1840  2.6616
  818SOL     MW 4589   4.001   2.076   3.463  0.2556 -0.3256  0.0118
  819SOL     OW 4590   3.565   7.167   3.778  0.2634  0.2805 -0.3954
  819SOL    HW1 4591   3.487   7.220   3.763 -0.0446 -0.2689 -0.7677
  819SOL    HW2 4592   3.609   7.163   3.693  1.0254  1.0894 -0.0524
  819SOL     MW 4593   3.560   7.173   3.765  0.3215  0.3137 -0.3992
  820SOL     OW 4594   3.249   3.727   6.222 -0.1660 -0.2036  0.1770
  820SOL    HW1 4595   3.318   3.745   6.286 -0.6597  1.5872  0.2504
  820SOL    HW2 4596   3.205   3.649   6.257  0.9815 -0.6128  0.8028
  820SOL     MW 4597   3.253   3.719   6.235 -0.0823 -0.0268  0.2665
  821SOL     OW 4598   4.245   0.450   0.104 -0.1748  0.1266  0.1047
  821SOL    HW1 4599   4.298   0.468   0.026  0.8505 -0.3403  0.6651
  821SOL    HW2 4600   4.309   0.420   0.169 -1.1244 -0.2849  0.8636
  821SOL     MW 4601   4.260   0.449   0.102 -0.1651  0.0141  0.2736
  822SOL     OW 4602   8.006   3.898   2.584  0.2701  0.1980  0.0364
  822SOL    HW1 4603   8.042   3.871   2.500  0.6381  2.4952 -0.6017
  822SOL    HW2 4604   7.933   3.955   2.562 -0.9304 -0.7625  1.3174
  822SOL     MW 4605   8.001   3.902   2.571  0.1635  0.3691  0.1187
  823SOL     OW 4606   0.921   7.360   5.445  0.0521  0.3002  0.1221
  823SOL    HW1 4607   0.930   7.416   5.523  1.6824  0.7999 -0.3883
  823SOL    HW2 4608   0.892   7.276   5.479 -1.1716  1.0619  1.0553
  823SOL     MW 4609   0.919   7.357   5.460  0.1041  0.4616  0.1762
  824SOL     OW 4610   8.188   2.605   4.538  1.0077 -0.1449  0.3829
  824SOL    HW1 4611   8.126   2.627   4.469 -0.4328 -1.6154  1.1409
  824SOL    HW2 4612   8.154   2.647   4.616  0.2628 -1.8826  1.0486
  824SOL     MW 4613   8.176   2.613   4.539  0.7279 -0.5556  0.5651
  825SOL     OW 4614   5.966   0.736   4.055 -0.2585 -0.3345 -0.2974
  825SOL    HW1 4615   6.014   0.729   3.972 -0.7397  0.3095 -0.6385
  825SOL    HW2 4616   6.004   0.813   4.098 -0.7258 -0.0485 -0.3968
  825SOL     MW 4617   5.977   0.745   4.050 -0.3799 -0.2155 -0.3538
  826SOL     OW 4618   8.947   1.452   4.112  0.6282  0.2652 -0.0589
  826SOL    HW1 4619   8.968   1.527   4.168  1.2358  0.1404 -0.1176
  826SOL    HW2 4620   9.032   1.415   4.088  0.3346 -0.3881 -0.1076
  826SOL     MW 4621   8.961   1.457   4.116  0.6684  0.1656 -0.0727
  827SOL     OW 4622   0.655   8.151   2.202  0.7533 -0.3209  0.0668
  827SOL    HW1 4623   0.737   8.144   2.252  2.3575  0.9497 -2.1962
  827SOL    HW2 4624   0.680   8.125   2.113 -1.0607  1.0813 -0.8967
  827SOL     MW 4625   0.669   8.146   2.197  0.7265  0.0213 -0.3462
  828SOL     OW 4626   4.807   6.402   0.751 -0.3808 -0.2561 -0.8263
  828SOL    HW1 4627   4.745   6.362   0.812 -1.1644  0.2712 -1.2599
  828SOL    HW2 4628   4.874   6.442   0.807 -1.4812  0.8640 -0.2560
  828SOL     MW 4629   4.808   6.402   0.766 -0.6220 -0.0452 -0.8088
  829SOL     OW 4630   5.529   7.319   2.365  0.2341 -0.0556 -0.3280
  829SOL    HW1 4631   5.526   7.224   2.379  2.0969 -0.0662  0.3587
  829SOL    HW2 4632   5.505   7.330   2.273 -1.3696 -1.0423 -0.0684
  829SOL     MW 4633   5.526   7.308   2.355  0.2673 -0.1833 -0.2068
  830SOL     OW 4634   1.402   6.402   5.827 -0.4416  0.6252  0.3749
  830SOL    HW1 4635   1.475   6.340   5.832 -1.2882 -0.3367  1.3025
  830SOL    HW2 4636   1.398   6.427   5.735  0.8241  0.4153  0.2443
  830SOL     MW 4637   1.411   6.397   5.816 -0.3879  0.4752  0.4769
  831SOL     OW 4638   8.201   3.241   4.428  0.8538 -0.3974 -0.0180
  831SOL    HW1 4639   8.126   3.269   4.481 -1.4046 -2.5474 -1.8867
  831SOL    HW2 4640   8.243   3.173   4.481 -0.8109 -1.8408 -0.4612
  831SOL     MW 4641   8.197   3.236   4.442  0.3516 -0.8574 -0.3139
  832SOL     OW 4642   1.192   6.588   0.774 -0.3996 -0.4270  0.7329
  832SOL    HW1 4643   1.227   6.514   0.823  0.5779 -1.7728 -1.8201
  832SOL    HW2 4644   1.269   6.642   0.753 -0.9049  0.5276  1.2226
  832SOL     MW 4645   1.206   6.586   0.778 -0.3392 -0.4771  0.4688
  833SOL     OW 4646   2.372   2.332   6.197 -0.0136 -0.0908  0.7151
  833SOL    HW1 4647   2.309   2.342   6.126  2.7118  1.3107 -1.7251
  833SOL    HW2 4648   2.432   2.406   6.187  2.6773 -1.8939  2.1100
  833SOL     MW 4649   2.372   2.343   6.187  0.6798 -0.1422  0.5813
  834SOL     OW 4650   3.681   0.408   0.968  0.0503  0.6013 -0.1359
  834SOL    HW1 4651   3.685   0.314   0.985 -1.0032  0.3183 -1.2866
  834SOL    HW2 4652   3.693   0.449   1.054 -1.6546 -0.6298  0.7483
  834SOL     MW 4653   3.683   0.401   0.981 -0.3028  0.4075 -0.1700
  835SOL     OW 4654   0.803   4.866   4.086  0.0236  0.1132 -0.3640
  835SOL    HW1 4655   0.711   4.891   4.076  0.4532  1.6499 -0.8027
  835SOL    HW2 4656   0.814   4.854   4.180 -0.8063 -0.9244 -0.3778
  835SOL     MW 4657   0.793   4.868   4.097 -0.0276  0.1771 -0.4219
  836SOL     OW 4658   7.529   8.001   1.144 -0.8846 -0.3978  0.3659
  836SOL    HW1 4659   7.576   8.083   1.127 -0.8060 -0.5425 -0.1140
  836SOL    HW2 4660   7.598   7.936   1.155 -0.9655 -0.7832 -1.1973
  836SOL     MW 4661   7.544   8.003   1.143 -0.8849 -0.4657  0.1044
  837SOL     OW 4662   2.428   2.538   4.210 -0.5236  0.4209  1.0552
  837SOL    HW1 4663   2.364   2.511   4.276 -1.3299  0.6837  0.4010
  837SOL    HW2 4664   2.437   2.632   4.223 -1.5782  0.6888  0.0640
  837SOL     MW 4665   2.421   2.547   4.220 -0.7618  0.4888  0.8446
  838SOL     OW 4666   1.045   4.435   4.855 -0.0099 -0.5974 -0.1563
  838SOL    HW1 4667   0.990   4.377   4.907 -1.0240  0.3836 -0.0883
  838SOL    HW2 4668   1.107   4.473   4.918 -0.6520 -0.0946  0.1828
  838SOL     MW 4669   1.046   4.432   4.869 -0.2219 -0.4075 -0.1042
  839SOL     OW 4670   3.924   8.783   5.066 -0.5765  0.5992 -0.4053
  839SOL    HW1 4671   3.879   8.728   5.130  0.9367  0.2289  0.3977
  839SOL    HW2 4672   3.891   8.871   5.082 -1.0057  0.3383  0.1595
  839SOL     MW 4673   3.914   8.787   5.076 -0.4377  0.5184 -0.2302
  840SOL     OW 4674   1.230   3.307   1.254 -0.4112 -0.0050  0.1740
  840SOL    HW1 4675   1.269   3.268   1.332  0.7998  1.6943  0.4778
  840SOL    HW2 4676   1.137   3.288   1.262 -0.1187 -1.1366  1.2525
  840SOL     MW 4677   1.223   3.300   1.265 -0.2187  0.0677  0.3510
  841SOL     OW 4678   2.717   6.866   2.981  0.0576  0.1868 -0.1640
  841SOL    HW1 4679   2.671   6.831   3.058  0.5118  0.0601  0.0557
  841SOL    HW2 4680   2.648   6.881   2.916 -0.0674 -2.2075 -0.6825
  841SOL     MW 4681   2.702   6.863   2.983  0.0997 -0.1359 -0.2023
  842SOL     OW 4682   8.705   6.543   4.910  0.4587  0.2090 -0.5511
  842SOL    HW1 4683   8.766   6.533   4.837  0.9565 -0.7135 -0.0225
  842SOL    HW2 4684   8.678   6.635   4.906 -1.8210 -0.4361 -3.6952
  842SOL     MW 4685   8.709   6.553   4.900  0.2306  0.0084 -0.8859
  843SOL     OW 4686   2.646   4.859   1.435  0.3191 -0.6436  0.0441
  843SOL    HW1 4687   2.597   4.845   1.516  0.0933 -0.1913 -0.0102
  843SOL    HW2 4688   2.581   4.851   1.366  0.5091 -1.0151 -0.0941
  843SOL     MW 4689   2.632   4.856   1.437  0.3145 -0.6333  0.0194
  844SOL     OW 4690   7.740   0.519   0.169 -0.0369 -0.4623  0.6130
  844SOL    HW1 4691   7.764   0.600   0.124  0.8368 -1.0780 -0.0844
  844SOL    HW2 4692   7.701   0.547   0.251 -0.7129  0.6763 -0.0820
  844SOL     MW 4693   7.738   0.533   0.173 -0.0116 -0.3953  0.4348
  845SOL     OW 4694   2.470   7.543   2.513 -0.2745  0.2506 -0.2758
  845SOL    HW1 4695   2.471   7.538   2.417 -3.7274 -1.1023 -0.3754
  845SOL    HW2 4696   2.533   7.476   2.541  0.4561  0.3514 -1.5579
  845SOL     MW 4697   2.478   7.534   2.504 -0.6229  0.0903 -0.4527
  846SOL     OW 4698   0.248   2.629   5.029 -0.0373 -0.3121  0.1224
  846SOL    HW1 4699   0.252   2.535   5.047 -0.4954 -0.5073 -0.7522
  846SOL    HW2 4700   0.257   2.636   4.934  0.0655  0.5337  0.1871
  846SOL     MW 4701   0.250   2.618   5.019 -0.0828 -0.2288  0.0187
  847SOL     OW 4702   7.241   8.277   6.212 -0.2498 -0.4387  0.3689
  847SOL    HW1 4703   7.235   8.182   6.200  1.3076 -0.4737 -0.3839
  847SOL    HW2 4704   7.327   8.300   6.178 -1.0206  1.4129 -0.4941
  847SOL     MW 4705   7.251   8.268   6.206 -0.1491 -0.2061  0.1621
  848SOL     OW 4706   6.674   8.012   0.776 -0.5629 -0.1043  0.5411
  848SOL    HW1 4707   6.767   8.036   0.781 -0.1604 -0.8244 -2.0018
  848SOL    HW2 4708   6.674   7.920   0.749 -2.0686 -0.7092  2.3951
  848SOL     MW 4709   6.686   8.003   0.773 -0.7041 -0.2739  0.4529
  849SOL     OW 4710   0.776   3.470   5.848  0.0955  0.4280 -0.1552
  849SOL    HW1 4711   0.745   3.384   5.820 -0.2355  0.9868 -1.6464
  849SOL    HW2 4712   0.871   3.466   5.837 -0.0218  0.6152 -1.4231
  849SOL     MW 4713   0.785   3.459   5.843  0.0381  0.5235 -0.5084
  850SOL     OW 4714   2.876   5.141   3.043 -0.1733  0.2903  0.0897
  850SOL    HW1 4715   2.846   5.200   2.974  1.2289 -0.8205 -1.5448
  850SOL    HW2 4716   2.931   5.196   3.098 -1.2940  1.1900  0.3591
  850SOL     MW 4717   2.879   5.156   3.041 -0.1373  0.2633 -0.0850
  851SOL     OW 4718   3.916   1.775   2.929  0.0792  0.1029  0.0077
  851SOL    HW1 4719   3.860   1.767   2.852 -0.2337  1.0614  0.1249
  851SOL    HW2 4720   3.888   1.855   2.972  0.8403  0.0482  0.6505
  851SOL     MW 4721   3.905   1.784   2.925  0.1366  0.2186  0.1050
  852SOL     OW 4722   7.164   2.635   4.126 -0.2095 -0.2120 -0.2598
  852SOL    HW1 4723   7.232   2.683   4.078  0.8056 -0.9845  0.3415
  852SOL    HW2 4724   7.093   2.698   4.137  1.2059  1.2788  0.8096
  852SOL     MW 4725   7.164   2.649   4.121  0.1016 -0.1201 -0.0459
  853SOL     OW 4726   4.609   5.690   0.574  0.1801  0.1642  0.0084
  853SOL    HW1 4727   4.670   5.725   0.509 -0.6501  1.5504 -0.0636
  853SOL    HW2 4728   4.637   5.600   0.587  1.3202  0.3282 -1.1204
  853SOL     MW 4729   4.621   5.683   0.567  0.2198  0.3626 -0.1453
  854SOL     OW 4730   3.517   0.921   5.491  0.0533 -0.1593 -0.3146
  854SOL    HW1 4731   3.465   0.970   5.555 -0.6931 -2.2370  0.7665
  854SOL    HW2 4732   3.455   0.898   5.423  0.0424 -0.8417 -0.0790
  854SOL     MW 4733   3.502   0.925   5.491 -0.0436 -0.5126 -0.1460
  855SOL     OW 4734   4.652   1.797   1.155 -0.2061  0.1003 -0.6566
  855SOL    HW1 4735   4.598   1.791   1.076  0.1286 -2.0602 -0.7927
  855SOL    HW2 4736   4.742   1.783   1.123 -0.1613 -1.7676  0.1709
  855SOL     MW 4737   4.657   1.794   1.141 -0.1575 -0.4154 -0.5681
  856SOL     OW 4738   0.913   2.561   4.421  0.0481 -0.0112  1.0120
  856SOL    HW1 4739   0.876   2.579   4.334 -1.4579  0.1098  1.6591
  856SOL    HW2 4740   0.859   2.612   4.481  0.7038 -0.5688  2.0929
  856SOL     MW 4741   0.901   2.570   4.417 -0.0607 -0.0671  1.2332
  857SOL     OW 4742   0.906   7.264   1.794  0.4569  0.0964  0.0955
  857SOL    HW1 4743   0.892   7.174   1.821 -0.0727  0.3676  0.7792
  857SOL    HW2 4744   0.917   7.312   1.877  1.8137  0.4970 -0.2873
  857SOL     MW 4745   0.906   7.259   1.808  0.5628  0.1824  0.1340
  858SOL     OW 4746   1.433   5.431   4.811 -0.2033 -0.2876 -0.0758
  858SOL    HW1 4747   1.516   5.389   4.836 -0.0949  0.7596  1.5026
  858SOL    HW2 4748   1.366   5.371   4.843 -0.0553  0.8345  2.5904
  858SOL     MW 4749   1.435   5.418   4.819 -0.1705 -0.0099  0.4676
  859SOL     OW 4750   1.001   5.262   2.251 -0.7193 -0.5829 -0.0383
  859SOL    HW1 4751   1.064   5.321   2.292  0.2615 -0.3562 -1.7375
  859SOL    HW2 4752   0.960   5.216   2.323 -1.5352  2.1625  1.3806
  859SOL     MW 4753   1.004   5.264   2.265 -0.6982 -0.2024 -0.0742
  860SOL     OW 4754   2.141   7.485   3.949 -0.1535  0.8372 -0.0122
  860SOL    HW1 4755   2.080   7.542   3.995 -1.2057 -0.1229 -0.1641
  860SOL    HW2 4756   2.089   7.443   3.882  0.3648 -0.9152  0.6119
  860SOL     MW 4757   2.127   7.487   3.947 -0.2219  0.4900  0.0482
  861SOL     OW 4758   8.350   4.919   2.450 -0.0970  0.0736 -0.1042
  861SOL    HW1 4759   8.356   4.968   2.532  0.7277  0.2669 -0.2754
  861SOL    HW2 4760   8.285   4.851   2.468 -0.3720  0.4846  0.5125
  861SOL     MW 4761   8.342   4.917   2.463 -0.0266  0.1509 -0.0472
  862SOL     OW 4762   2.791   4.284   1.847  0.3020  0.5044  0.4103
  862SOL    HW1 4763   2.856   4.214   1.847  1.3576  1.4448  1.9851
  862SOL    HW2 4764   2.840   4.363   1.827 -0.5604  1.0780  0.4994
  862SOL     MW 4765   2.806   4.285   1.844  0.3268  0.6982  0.6233
  863SOL     OW 4766   4.907   5.157   1.166 -0.1194  0.1900 -0.0117
  863SOL    HW1 4767   4.937   5.147   1.257  0.5203  0.7448 -0.1558
  863SOL    HW2 4768   4.911   5.068   1.130  1.8673  0.2830 -0.1666
  863SOL     MW 4769   4.912   5.144   1.173  0.2168  0.2729 -0.0500
  864SOL     OW 4770   1.043   1.609   3.682  0.1588  0.1586  0.0511
  864SOL    HW1 4771   0.972   1.579   3.625  0.0091  0.1575  0.2367
  864SOL    HW2 4772   1.089   1.676   3.631  0.1808 -0.0216 -0.1666
  864SOL     MW 4773   1.040   1.614   3.668  0.1425  0.1354  0.0470
  865SOL     OW 4774   5.725   7.349   2.911  0.9741 -0.2102 -0.3842
  865SOL    HW1 4775   5.666   7.298   2.856  0.0718 -0.3917  0.7060
  865SOL    HW2 4776   5.777   7.400   2.849  0.6301 -1.0766 -1.4256
  865SOL     MW 4777   5.724   7.349   2.896  0.8145 -0.3443 -0.3779
  866SOL     OW 4778   5.671   7.740   2.055  0.3852  0.2265  0.3249
  866SOL    HW1 4779   5.688   7.659   2.008  2.6573  1.6054 -1.4456
  866SOL    HW2 4780   5.666   7.714   2.147  0.8066 -1.9312 -0.2174
  866SOL     MW 4781   5.672   7.726   2.061  0.7300  0.1268  0.0288
  867SOL     OW 4782   4.647   2.134   0.019 -0.2173 -0.1065 -0.0394
  867SOL    HW1 4783   4.693   2.091   0.092  2.2113  0.6383 -1.0078
  867SOL    HW2 4784   4.555   2.116   0.035  0.4437 -2.9421  1.3240
  867SOL     MW 4785   4.641   2.126   0.030  0.1782 -0.3742  0.0111
  868SOL     OW 4786   6.865   8.675   0.521 -0.0408  0.8163  0.4614
  868SOL    HW1 4787   6.807   8.749   0.500 -0.2172  0.2636 -1.1440
  868SOL    HW2 4788   6.805   8.604   0.545 -0.1997 -0.0607 -2.1507
  868SOL     MW 4789   6.850   8.675   0.521 -0.0837  0.6333 -0.0785
  869SOL     OW 4790   6.387   6.327   2.088 -0.5985  0.5565 -0.0891
  869SOL    HW1 4791   6.324   6.396   2.109 -1.8838 -0.6644  0.2208
  869SOL    HW2 4792   6.448   6.327   2.162 -1.2483  0.6309  0.4567
  869SOL     MW 4793   6.387   6.336   2.100 -0.8462  0.4097  0.0205
  870SOL     OW 4794   7.267   5.768   0.227  0.1796  0.7166 -0.0829
  870SOL    HW1 4795   7.273   5.767   0.131  0.1340 -0.2126 -0.0897
  870SOL    HW2 4796   7.338   5.825   0.255  0.1883  1.0061 -0.6706
  870SOL     MW 4797   7.276   5.775   0.218  0.1749  0.6347 -0.1590
  871SOL     OW 4798   4.961   7.619   2.548 -0.0899 -0.1387 -0.4725
  871SOL    HW1 4799   5.051   7.628   2.518  0.4422 -1.2343  0.7148
  871SOL    HW2 4800   4.913   7.592   2.469  0.3057  1.8170 -1.4437
  871SOL     MW 4801   4.966   7.616   2.534  0.0289 -0.0286 -0.4449
  872SOL     OW 4802   8.816   8.575   0.323 -0.2473  0.4244 -0.4037
  872SOL    HW1 4803   8.792   8.547   0.234  0.2943  0.0113 -0.4230
  872SOL    HW2 4804   8.869   8.654   0.310 -0.7763  0.7828 -0.4079
  872SOL     MW 4805   8.820   8.581   0.310 -0.2457  0.4174 -0.4067
  873SOL     OW 4806   1.316   6.151   5.243  0.0768  0.4160  0.3750
  873SOL    HW1 4807   1.381   6.179   5.308  0.5849 -0.1876  0.1366
  873SOL    HW2 4808   1.292   6.232   5.197  1.4699  0.5067 -0.2542
  873SOL     MW 4809   1.322   6.165   5.245  0.3202  0.3504  0.2639
  874SOL     OW 4810   8.008   0.654   6.222 -0.0528  0.1442 -0.1726
  874SOL    HW1 4811   7.982   0.712   6.150 -0.6340  0.0232 -0.0707
  874SOL    HW2 4812   8.091   0.689   6.253  0.2993  0.0757 -1.0339
  874SOL     MW 4813   8.015   0.666   6.217 -0.0821  0.1200 -0.2698
  875SOL     OW 4814   5.080   3.227   4.893  0.0095  0.3216 -0.2826
  875SOL    HW1 4815   5.063   3.293   4.960  1.7748  0.2907  0.2578
  875SOL    HW2 4816   5.148   3.265   4.838 -0.7032 -0.0717 -1.4584
  875SOL     MW 4817   5.087   3.240   4.895  0.1443  0.2673 -0.3639
  876SOL     OW 4818   1.599   7.280   4.635 -0.1015  1.0347 -0.2486
  876SOL    HW1 4819   1.529   7.228   4.594  1.7200 -1.3554 -0.5469
  876SOL    HW2 4820   1.603   7.247   4.725  1.2431  0.4485 -0.5063
  876SOL     MW 4821   1.590   7.269   4.642  0.3038  0.6537 -0.3197
  877SOL     OW 4822   4.268   5.419   4.337 -0.5274 -0.2393 -0.5027
  877SOL    HW1 4823   4.181   5.458   4.329 -1.0529 -1.3590 -0.4814
  877SOL    HW2 4824   4.320   5.462   4.269 -1.5525 -0.7253 -1.6296
  877SOL     MW 4825   4.263   5.430   4.328 -0.7259 -0.4449 -0.6443
  878SOL     OW 4826   6.284   0.762   2.185  0.0544 -0.0988 -0.0802
  878SOL    HW1 4827   6.233   0.789   2.108 -2.9399 -2.4503  0.8449
  878SOL    HW2 4828   6.280   0.836   2.245 -0.6205  0.4912 -0.8396
  878SOL     MW 4829   6.277   0.775   2.183 -0.4153 -0.3243 -0.0590
  879SOL     OW 4830   4.194   1.363   3.534 -0.4773  0.4244 -0.4616
  879SOL    HW1 4831   4.146   1.284   3.509  0.1397 -0.5704  1.3381
  879SOL    HW2 4832   4.135   1.409   3.595  0.9203 -1.0805  2.1974
  879SOL     MW 4833   4.180   1.359   3.539 -0.2194  0.1044  0.1092
  880SOL     OW 4834   4.858   5.463   1.403 -0.5703  0.6529 -0.2209
  880SOL    HW1 4835   4.878   5.369   1.406 -1.4347  0.4734  0.0423
  880SOL    HW2 4836   4.925   5.500   1.345 -1.3090 -0.4050 -1.8104
  880SOL     MW 4837   4.869   5.456   1.396 -0.7755  0.4945 -0.3907
  881SOL     OW 4838   7.394   5.865   3.370 -0.2268 -0.3852 -0.8143
  881SOL    HW1 4839   7.447   5.858   3.450  0.9101 -0.5273 -1.5602
  881SOL    HW2 4840   7.452   5.907   3.307 -1.3263  0.3002 -1.3900
  881SOL     MW 4841   7.408   5.869   3.372 -0.2221 -0.3157 -0.9835
  882SOL     OW 4842   1.514   7.785   3.003 -0.2273  0.2046 -0.4904
  882SOL    HW1 4843   1.438   7.842   2.998  0.5785  1.3497  0.0550
  882SOL    HW2 4844   1.584   7.834   2.962  0.7922  0.1702  1.1217
  882SOL     MW 4845   1.513   7.798   2.997  0.0063  0.3468 -0.2142
  883SOL     OW 4846   8.242   6.328   3.942 -0.2328 -0.4098  0.4292
  883SOL    HW1 4847   8.229   6.308   3.849 -1.1811 -0.9629  0.6688
  883SOL    HW2 4848   8.250   6.423   3.945  0.4744 -0.4347 -0.2875
  883SOL     MW 4849   8.241   6.337   3.931 -0.2637 -0.4838  0.3681
  884SOL     OW 4850   8.071   1.634   5.297 -0.7466 -0.3704  0.5079
  884SOL    HW1 4851   8.038   1.714   5.257 -1.0058 -0.8550 -0.2593
  884SOL    HW2 4852   8.062   1.567   5.229  0.9293 -0.7282  0.5842
  884SOL     MW 4853   8.066   1.636   5.283 -0.5653 -0.4782  0.4195
  885SOL     OW 4854   2.335   5.141   4.125  0.1788  0.2232  0.1183
  885SOL    HW1 4855   2.414   5.195   4.127  0.2895  0.0329  1.2699
  885SOL    HW2 4856   2.284   5.176   4.051  0.0216  2.2354  1.1213
  885SOL     MW 4857   2.339   5.152   4.116  0.1729  0.4564  0.3941
  886SOL     OW 4858   4.558   2.625   5.195  0.0600  0.3751 -0.1544
  886SOL    HW1 4859   4.617   2.609   5.268  0.5626 -0.6050 -0.7490
  886SOL    HW2 4860   4.487   2.562   5.207 -0.6742  1.2729  0.3321
  886SOL     MW 4861   4.556   2.614   5.206  0.0304  0.3646 -0.1683
  887SOL     OW 4862   8.193   6.964   4.651 -0.5596 -0.4002 -0.4349
  887SOL    HW1 4863   8.109   6.931   4.681 -1.1330  1.6152  0.3546
  887SOL    HW2 4864   8.179   6.988   4.560 -1.0317  0.4245 -0.1590
  887SOL     MW 4865   8.181   6.963   4.643 -0.6934 -0.0366 -0.2985
  888SOL     OW 4866   0.300   0.403   4.986  0.0295 -0.0574  0.1887
  888SOL    HW1 4867   0.217   0.360   4.962 -0.1604 -0.3719  1.3299
  888SOL    HW2 4868   0.309   0.386   5.080  0.9396  0.7578  0.2629
  888SOL     MW 4869   0.290   0.395   4.995  0.1217  0.0067  0.3443
  889SOL     OW 4870   1.653   1.955   4.875 -0.1388  0.4758  0.3558
  889SOL    HW1 4871   1.704   1.934   4.953 -1.0050 -3.2191  0.1227
  889SOL    HW2 4872   1.698   1.909   4.804 -1.2075  1.0331 -0.7193
  889SOL     MW 4873   1.665   1.946   4.876 -0.3865  0.0741  0.1884
  890SOL     OW 4874   4.173   2.407   0.854 -0.6165  0.2202  0.1260
  890SOL    HW1 4875   4.139   2.416   0.943 -0.6572  0.0861  0.1252
  890SOL    HW2 4876   4.106   2.444   0.798 -1.1777 -0.8601  0.0571
  890SOL     MW 4877   4.160   2.413   0.859 -0.6936  0.0648  0.1171
  891SOL     OW 4878   2.826   0.264   1.370  0.1526 -0.1290  0.3470
  891SOL    HW1 4879   2.781   0.185   1.402 -0.7704  0.5302  0.7200
  891SOL    HW2 4880   2.908   0.267   1.420  0.0110 -0.6352  0.6155
  891SOL     MW 4881   2.831   0.254   1.381  0.0163 -0.1094  0.4291
  892SOL     OW 4882   7.257   0.769   5.675  0.4678  0.6885 -0.1104
  892SOL    HW1 4883   7.216   0.779   5.589 -0.0732 -0.7344 -0.0319
  892SOL    HW2 4884   7.349   0.791   5.660  0.6132 -0.6142 -1.3063
  892SOL     MW 4885   7.264   0.773   5.662  0.4171  0.3396 -0.2535
  893SOL     OW 4886   8.734   0.697   4.433  0.2544 -0.4014  0.0858
  893SOL    HW1 4887   8.819   0.727   4.465  0.3962 -0.5637 -0.1411
  893SOL    HW2 4888   8.718   0.615   4.480 -0.3791  0.2768  1.1079
  893SOL     MW 4889   8.743   0.691   4.443  0.1914 -0.3354  0.1876
  894SOL     OW 4890   8.622   5.123   5.137 -0.3240 -0.2651  0.0115
  894SOL    HW1 4891   8.611   5.185   5.210  0.1205  0.5775 -0.6109
  894SOL    HW2 4892   8.586   5.170   5.061 -0.2056 -0.8789 -0.4280
  894SOL     MW 4893   8.616   5.137   5.137 -0.2519 -0.2358 -0.1244
  895SOL     OW 4894   4.490   3.611   1.343 -0.0149 -0.7785 -0.2652
  895SOL    HW1 4895   4.421   3.556   1.306  0.0996 -0.4570 -0.9854
  895SOL    HW2 4896   4.450   3.698   1.349  0.2480 -0.6429 -0.4631
  895SOL     MW 4897   4.476   3.616   1.339  0.0334 -0.7200 -0.3827
  896SOL     OW 4898   3.754   4.705   5.447  0.0296 -0.3476  0.5097
  896SOL    HW1 4899   3.765   4.686   5.540 -0.3645  0.6031  0.7662
  896SOL    HW2 4900   3.673   4.660   5.423  0.3066 -0.8699  0.5351
  896SOL     MW 4901   3.745   4.697   5.456  0.0146 -0.2928  0.5458
  897SOL     OW 4902   2.425   7.882   2.734  0.3462 -0.0438  0.3661
  897SOL    HW1 4903   2.510   7.926   2.723  0.4665  0.2983  2.3908
  897SOL    HW2 4904   2.385   7.926   2.809 -0.6133 -1.7394  0.8918
  897SOL     MW 4905   2.431   7.894   2.742  0.2388 -0.2171  0.6926
  898SOL     OW 4906   2.169   4.484   4.439  0.6588 -0.7841 -0.1753
  898SOL    HW1 4907   2.208   4.552   4.494  1.5942 -1.1622 -0.3460
  898SOL    HW2 4908   2.075   4.488   4.458  0.7609  0.2279  0.1695
  898SOL     MW 4909   2.162   4.493   4.448  0.7916 -0.7030 -0.1530
  899SOL     OW 4910   7.351   7.957   2.229 -0.2261 -0.3819  0.2274
  899SOL    HW1 4911   7.363   7.871   2.188  0.5619  0.3026 -1.0653
  899SOL    HW2 4912   7.259   7.978   2.214  0.1810  0.1239 -1.8398
  899SOL     MW 4913   7.341   7.949   2.222 -0.0731 -0.2295 -0.2028
  900SOL     OW 4914   7.082   4.963   1.897 -0.2119  0.1526 -0.3714
  900SOL    HW1 4915   7.038   4.967   1.982 -0.3364  1.1794 -0.4722
  900SOL    HW2 4916   7.163   4.914   1.913 -0.7749 -0.6562  0.0824
  900SOL     MW 4917   7.087   4.957   1.910 -0.2999  0.1805 -0.3262
  901SOL     OW 4918   1.624   8.273   1.428 -0.3778 -0.1937 -0.4754
  901SOL    HW1 4919   1.663   8.263   1.515  1.8556  0.2429 -1.3554
  901SOL    HW2 4920   1.590   8.363   1.428 -0.5811 -0.2651  0.0066
  901SOL     MW 4921   1.624   8.283   1.439 -0.1179 -0.1469 -0.5264
  902SOL     OW 4922   1.859   2.643   4.492  0.3504  0.0983  0.1860
  902SOL    HW1 4923   1.920   2.710   4.523 -0.0692  0.9024 -0.7044
  902SOL    HW2 4924   1.826   2.676   4.409 -1.2553 -0.3546  0.6124
  902SOL     MW 4925   1.863   2.656   4.485  0.0912  0.1432  0.1266
  903SOL     OW 4926   6.461   3.761   0.975  0.1971 -0.2474  0.6124
  903SOL    HW1 4927   6.557   3.759   0.979  0.2304 -1.9891 -0.4216
  903SOL    HW2 4928   6.433   3.699   1.043 -0.1068 -1.4350 -0.5539
  903SOL     MW 4929   6.470   3.753   0.984  0.1625 -0.6224  0.3307
  904SOL     OW 4930   0.130   4.340   2.852 -0.2762 -0.3458 -0.4396
  904SOL    HW1 4931   0.116   4.399   2.926  1.6644 -1.3689  0.8420
  904SOL    HW2 4932   0.045   4.337   2.808 -0.9408  1.9040  0.5140
  904SOL     MW 4933   0.117   4.347   2.856 -0.1128 -0.1888 -0.1534
  905SOL     OW 4934   3.791   5.899   2.718  0.0065  0.3775 -0.5617
  905SOL    HW1 4935   3.882   5.872   2.706 -0.1635 -0.3409 -0.3323
  905SOL    HW2 4936   3.741   5.836   2.665 -0.4642 -0.3004  0.6424
  905SOL     MW 4937   3.796   5.887   2.709 -0.0755  0.1988 -0.3782
  906SOL     OW 4938   7.124   1.836   2.265 -0.1130 -0.3132 -0.9756
  906SOL    HW1 4939   7.160   1.859   2.350 -0.8456 -1.3414 -0.3630
  906SOL    HW2 4940   7.030   1.852   2.273 -0.5828 -2.7248 -0.7072
  906SOL     MW 4941   7.117   1.841   2.277 -0.2669 -0.7535 -0.8628
  907SOL     OW 4942   6.084   6.739   3.672 -0.5546  0.7174 -0.1263
  907SOL    HW1 4943   6.031   6.817   3.651  2.7336  3.4227  0.8036
  907SOL    HW2 4944   6.159   6.745   3.613  0.8732 -0.5379  1.4826
  907SOL     MW 4945   6.087   6.750   3.662  0.0491  0.9030  0.1987
  908SOL     OW 4946   0.330   3.838   2.333  0.1352 -0.0928 -0.0434
  908SOL    HW1 4947   0.331   3.835   2.237  0.6393 -0.3290 -0.0401
  908SOL    HW2 4948   0.254   3.786   2.358  1.0002 -1.5507 -0.2951
  908SOL     MW 4949   0.321   3.831   2.324  0.3105 -0.3097 -0.0752
  909SOL     OW 4950   1.626   0.459   4.739  0.3603  0.6449  0.6537
  909SOL    HW1 4951   1.584   0.537   4.775  1.0202  2.0348 -1.4518
  909SOL    HW2 4952   1.709   0.490   4.705 -0.2904 -0.4782 -2.2371
  909SOL     MW 4953   1.631   0.473   4.739  0.3615  0.6791  0.0141
  910SOL     OW 4954   3.565   8.883   0.864  0.4018 -0.0393 -0.0250
  910SOL    HW1 4955   3.603   8.948   0.805  1.2173  1.8056  2.3544
  910SOL    HW2 4956   3.640   8.839   0.903 -0.0877 -3.6141 -2.5485
  910SOL     MW 4957   3.579   8.886   0.862  0.4436 -0.2607 -0.0434
  911SOL     OW 4958   0.432   8.640   1.265 -0.0134 -0.7310 -0.0367
  911SOL    HW1 4959   0.397   8.598   1.186  2.1936 -3.2117  0.1498
  911SOL    HW2 4960   0.516   8.676   1.238 -0.1292  0.1747  0.7538
  911SOL     MW 4961   0.438   8.639   1.252  0.2543 -0.9326  0.0883
  912SOL     OW 4962   3.778   8.940   6.184 -0.2089  0.3740  0.0233
  912SOL    HW1 4963   3.693   8.973   6.153 -0.9956 -1.9904 -0.5340
  912SOL    HW2 4964   3.841   8.972   6.120 -0.8830  0.9837 -0.3508
  912SOL     MW 4965   3.775   8.948   6.172 -0.3959  0.1493 -0.0960
  913SOL     OW 4966   5.084   0.298   4.889 -1.0930  0.5571 -0.0470
  913SOL    HW1 4967   5.127   0.366   4.942 -0.7235 -0.3785  0.8819
  913SOL    HW2 4968   5.082   0.221   4.946 -0.7691 -0.4635 -1.3717
  913SOL     MW 4969   5.089   0.297   4.903 -1.0042  0.3066 -0.0977
  914SOL     OW 4970   1.451   8.039   4.668  0.3314 -0.1611  0.7192
  914SOL    HW1 4971   1.520   8.057   4.732  0.7937  1.8700 -0.2637
  914SOL    HW2 4972   1.483   7.964   4.619 -0.3648 -2.2589  3.2347
  914SOL     MW 4973   1.464   8.032   4.670  0.3015 -0.1697  0.9154
  915SOL     OW 4974   7.973   3.911   3.594  0.3678  0.1795  0.2096
  915SOL    HW1 4975   7.939   3.939   3.679 -0.9928  0.1157 -0.2837
  915SOL    HW2 4976   8.063   3.943   3.592  0.0798  1.1086  1.2384
  915SOL     MW 4977   7.980   3.919   3.605  0.1567  0.2903  0.2782
  916SOL     OW 4978   1.763   6.277   0.840  0.5752  0.0360 -0.2758
  916SOL    HW1 4979   1.793   6.187   0.842  0.0312 -0.1462  0.3745
  916SOL    HW2 4980   1.790   6.313   0.925  1.5010  0.7289 -0.8551
  916SOL     MW 4981   1.770   6.270   0.851  0.6241  0.1014 -0.2667
  917SOL     OW 4982   4.399   1.882   1.863 -0.2179 -0.5139  0.1291
  917SOL    HW1 4983   4.438   1.807   1.909  0.1748 -0.3049  0.1394
  917SOL    HW2 4984   4.304   1.865   1.866 -0.0934 -1.5336 -0.7623
  917SOL     MW 4985   4.392   1.870   1.869 -0.1517 -0.6176  0.0163
  918SOL     OW 4986   2.820   4.586   3.562  0.1114  0.3607 -0.0238
  918SOL    HW1 4987   2.905   4.604   3.522  0.2668  1.3724  0.7442
  918SOL    HW2 4988   2.815   4.645   3.637 -0.6597 -0.7044  0.7988
  918SOL     MW 4989   2.830   4.596   3.566  0.0326  0.3539  0.1798
  919SOL     OW 4990   4.400   0.434   1.236  0.6108  0.1860 -0.0833
  919SOL    HW1 4991   4.407   0.442   1.331  0.1209  1.7700 -0.1618
  919SOL    HW2 4992   4.346   0.357   1.222  0.6543 -0.0351  0.9179
  919SOL     MW 4993   4.394   0.425   1.246  0.5537  0.3605  0.0348
  920SOL     OW 4994   8.536   8.085   0.986  0.2841 -0.5859  0.0638
  920SOL    HW1 4995   8.501   8.073   0.898 -0.1196 -0.1169  0.1560
  920SOL    HW2 4996   8.524   8.178   1.004  0.7614 -0.5950  0.4481
  920SOL     MW 4997   8.530   8.095   0.977  0.2935 -0.5270  0.1248
  921SOL     OW 4998   2.546   3.307   1.959  0.3450 -0.1541 -0.0279
  921SOL    HW1 4999   2.632   3.292   2.000 -0.3907 -0.3709  1.4875
  921SOL    HW2 5000   2.542   3.244   1.888  0.5308 -1.7380  1.3195
  921SOL     MW 5001   2.557   3.297   1.956  0.2746 -0.3846  0.3386
  922SOL     OW 5002   1.731   7.536   5.622 -0.0175 -0.4203  0.0285
  922SOL    HW1 5003   1.648   7.504   5.655  1.0483 -0.4982  2.8919
  922SOL    HW2 5004   1.733   7.629   5.646 -0.7619  0.6323 -3.3708
  922SOL     MW 5005   1.721   7.544   5.629  0.0237 -0.2956 -0.0401
  923SOL     OW 5006   3.740   1.206   4.790 -0.3845 -0.1997 -0.2132
  923SOL    HW1 5007   3.822   1.157   4.784 -0.2386  0.0039  0.0471
  923SOL    HW2 5008   3.677   1.155   4.740 -0.2379 -0.6619  0.0642
  923SOL     MW 5009   3.742   1.193   4.783 -0.3471 -0.2328 -0.1443
  924SOL     OW 5010   0.079   6.508   6.101  0.6257 -0.4940 -0.0859
  924SOL    HW1 5011   0.128   6.555   6.033  0.7979 -0.9865 -0.3037
  924SOL    HW2 5012   0.119   6.536   6.183 -0.3326  1.0093 -0.0835
  924SOL     MW 5013   0.090   6.518   6.102  0.5251 -0.3646 -0.1134
  925SOL     OW 5014   8.146   4.736   2.541 -0.2527 -0.3056  0.0786
  925SOL    HW1 5015   8.174   4.752   2.631  0.4745  0.0472 -0.2018
  925SOL    HW2 5016   8.137   4.640   2.535 -1.1515 -0.2813  0.7577
  925SOL     MW 5017   8.148   4.725   2.552 -0.2746 -0.2573  0.1296
  926SOL     OW 5018   3.029   5.934   0.324 -0.2003 -0.1256  0.0497
  926SOL    HW1 5019   3.064   5.865   0.381  0.5059 -0.0380 -0.2697
  926SOL    HW2 5020   3.098   6.000   0.320 -0.7344  0.4430  0.0721
  926SOL     MW 5021   3.042   5.933   0.330 -0.1783 -0.0416  0.0117
  927SOL     OW 5022   1.966   3.812   4.039  0.1374  0.1354 -0.5595
  927SOL    HW1 5023   2.034   3.744   4.038 -1.4969 -1.5941  0.1546
  927SOL    HW2 5024   1.975   3.856   3.954  1.7099 -0.4797 -0.7394
  927SOL     MW 5025   1.976   3.809   4.028  0.1295 -0.1647 -0.4911
  928SOL     OW 5026   7.756   1.758   0.259 -0.0198 -0.2563  0.4136
  928SOL    HW1 5027   7.827   1.701   0.231 -0.3191  0.4364 -1.9075
  928SOL    HW2 5028   7.680   1.700   0.267 -0.4543 -0.1876 -2.4492
  928SOL     MW 5029   7.755   1.743   0.257 -0.1137 -0.1588 -0.2500
  929SOL     OW 5030   2.979   0.295   0.521 -0.3840 -0.1556  0.1327
  929SOL    HW1 5031   2.945   0.349   0.449  0.1122  0.4510  0.3441
  929SOL    HW2 5032   2.900   0.261   0.564 -0.7196  0.7737  0.2739
  929SOL     MW 5033   2.964   0.298   0.517 -0.3634  0.0410  0.1778
  930SOL     OW 5034   6.997   8.412   4.385 -0.0568 -0.2861 -0.2377
  930SOL    HW1 5035   6.921   8.460   4.419 -0.2083  0.1739 -1.2093
  930SOL    HW2 5036   7.034   8.469   4.318  1.0444 -0.5907  0.0837
  930SOL     MW 5037   6.992   8.426   4.381  0.0648 -0.2662 -0.3210
  931SOL     OW 5038   7.440   7.469   0.195 -0.1033 -0.7966  0.0979
  931SOL    HW1 5039   7.509   7.535   0.193 -1.2603  0.5442  1.3091
  931SOL    HW2 5040   7.382   7.492   0.122 -0.1264 -0.9092  0.0802
  931SOL     MW 5041   7.441   7.480   0.186 -0.2544 -0.6394  0.2507
  932SOL     OW 5042   4.225   7.112   1.977  0.3624  0.1991 -0.2844
  932SOL    HW1 5043   4.284   7.041   1.954  0.9641  0.2181  1.1070
  932SOL    HW2 5044   4.150   7.102   1.918  0.3517 -1.6928  0.0037
  932SOL     MW 5045   4.223   7.102   1.967  0.4380 -0.0407 -0.0694
  933SOL     OW 5046   5.314   7.879   6.070  0.3469  0.0298 -0.3745
  933SOL    HW1 5047   5.285   7.901   6.159 -0.4775 -0.7383 -0.4379
  933SOL    HW2 5048   5.326   7.963   6.027 -0.5098  0.3965  0.0785
  933SOL     MW 5049   5.312   7.892   6.076  0.1317 -0.0216 -0.3246
  934SOL     OW 5050   2.378   7.244   3.262  0.5660 -0.3443 -0.6691
  934SOL    HW1 5051   2.445   7.192   3.307  0.8565  0.2591 -0.3854
  934SOL    HW2 5052   2.362   7.197   3.180 -0.4954 -1.8622  0.3554
  934SOL     MW 5053   2.384   7.231   3.258  0.4673 -0.4614 -0.5016
  935SOL     OW 5054   7.223   5.293   3.426  0.9394 -0.0997 -0.6817
  935SOL    HW1 5055   7.212   5.388   3.429  1.7521 -0.0169  0.1977
  935SOL    HW2 5056   7.264   5.271   3.509  1.2671 -1.1599 -1.1052
  935SOL     MW 5057   7.227   5.302   3.437  1.0854 -0.2248 -0.6233
  936SOL     OW 5058   1.679   6.995   1.055  0.8185 -1.1174 -0.6937
  936SOL    HW1 5059   1.730   6.914   1.062 -0.1620 -1.6357  0.9265
  936SOL    HW2 5060   1.592   6.967   1.027  0.7780 -0.4920 -1.2214
  936SOL     MW 5061   1.674   6.981   1.052  0.6878 -1.1037 -0.5538
  937SOL     OW 5062   2.016   3.948   2.568  0.4898 -0.2818  0.0905
  937SOL    HW1 5063   1.987   3.904   2.488 -0.2964 -1.0121  0.7555
  937SOL    HW2 5064   1.947   4.011   2.586  0.3877 -0.5051  0.4886
  937SOL     MW 5065   2.004   3.950   2.560  0.3761 -0.4039  0.2266
  938SOL     OW 5066   2.573   0.179   5.124 -0.3094  0.3627 -0.2626
  938SOL    HW1 5067   2.490   0.215   5.157  0.3341  0.3316  1.5144
  938SOL    HW2 5068   2.632   0.253   5.122  0.3517 -0.0918  1.1052
  938SOL     MW 5069   2.570   0.193   5.128 -0.1424  0.3005  0.1399
  939SOL     OW 5070   1.535   5.971   4.217  0.0908  0.3123 -0.5815
  939SOL    HW1 5071   1.566   5.883   4.240 -1.3626 -0.2952 -0.8321
  939SOL    HW2 5072   1.544   5.976   4.122 -0.4790  0.1559 -0.6485
  939SOL     MW 5073   1.540   5.960   4.208 -0.1682  0.2145 -0.6221
  940SOL     OW 5074   4.610   8.448   5.851 -0.7264  0.2496  0.1137
  940SOL    HW1 5075   4.682   8.390   5.826  1.3756  3.3250 -1.6427
  940SOL    HW2 5076   4.640   8.490   5.932 -1.6719 -0.1255  0.6829
  940SOL     MW 5077   4.623   8.446   5.858 -0.5784  0.5953 -0.0383
  941SOL     OW 5078   1.109   1.564   4.670  0.6074 -0.4687 -0.2827
  941SOL    HW1 5079   1.035   1.545   4.728  0.2128 -1.0801 -0.9498
  941SOL    HW2 5080   1.165   1.622   4.720  1.3723 -2.6258  1.5511
  941SOL     MW 5081   1.107   1.569   4.684  0.6548 -0.8231 -0.1333
  942SOL     OW 5082   7.124   3.698   3.040 -0.2244 -0.6307  0.1878
  942SOL    HW1 5083   7.097   3.719   2.951 -1.9367 -0.0015  0.8147
  942SOL    HW2 5084   7.219   3.707   3.039 -0.2440 -0.2266 -1.4583
  942SOL     MW 5085   7.133   3.702   3.029 -0.4461 -0.4984  0.0573
  943SOL     OW 5086   8.017   4.417   3.574  0.2748  0.0332  0.6643
  943SOL    HW1 5087   7.990   4.334   3.534  0.6030  0.3275 -0.1927
  943SOL    HW2 5088   7.935   4.465   3.586  0.3063  0.8372 -1.7272
  943SOL     MW 5089   8.003   4.412   3.570  0.3209  0.1738  0.2485
  944SOL     OW 5090   2.517   5.033   5.903 -0.1620 -0.2335  0.4777
  944SOL    HW1 5091   2.554   5.100   5.847  0.2756  0.3625  1.4643
  944SOL    HW2 5092   2.439   5.003   5.856 -0.6641  1.3237  0.2592
  944SOL     MW 5093   2.511   5.037   5.890 -0.1702  0.0421  0.5760
  945SOL     OW 5094   2.475   5.567   1.699  0.5627 -0.2583  0.1953
  945SOL    HW1 5095   2.440   5.479   1.689  1.2105 -0.4417 -0.6039
  945SOL    HW2 5096   2.451   5.612   1.618  2.3134 -0.4657 -0.4957
  945SOL     MW 5097   2.468   5.562   1.688  0.8698 -0.3083  0.0045
  946SOL     OW 5098   1.365   3.261   2.675  0.5764 -0.1558  0.2965
  946SOL    HW1 5099   1.353   3.218   2.590  0.0906  0.5011  0.0229
  946SOL    HW2 5100   1.458   3.253   2.693  1.0617  1.4383 -1.2595
  946SOL     MW 5101   1.375   3.255   2.666  0.5763  0.1324  0.0623
  947SOL     OW 5102   7.120   3.884   5.379 -0.0821 -0.4372 -0.2057
  947SOL    HW1 5103   7.091   3.960   5.430 -0.4298  0.3692 -1.5576
  947SOL    HW2 5104   7.082   3.898   5.292  0.6563 -1.6761 -0.7452
  947SOL     MW 5105   7.111   3.896   5.375 -0.0321 -0.4926 -0.4479
  948SOL     OW 5106   3.613   3.765   2.662  0.0436 -0.3302  0.0152
  948SOL    HW1 5107   3.593   3.842   2.716 -0.4009  0.1654 -0.8406
  948SOL    HW2 5108   3.594   3.793   2.573 -0.3153 -1.5002 -0.2844
  948SOL     MW 5109   3.608   3.779   2.658 -0.0593 -0.4166 -0.1327
  949SOL     OW 5110   2.911   5.396   0.744  0.4431  0.1226 -0.1709
  949SOL    HW1 5111   2.874   5.389   0.832  0.5736  1.8203  0.0373
  949SOL    HW2 5112   2.996   5.352   0.750  1.1481  1.5795  0.9848
  949SOL     MW 5113   2.917   5.389   0.756  0.5501  0.5264  0.0037
  950SOL     OW 5114   1.793   1.062   3.271 -0.8485  0.4272 -0.3466
  950SOL    HW1 5115   1.850   1.138   3.282 -0.7184 -0.0272  3.0322
  950SOL    HW2 5116   1.707   1.092   3.298 -0.9152 -0.4621  0.4526
  950SOL     MW 5117   1.790   1.076   3.276 -0.8404  0.2552  0.1883
  951SOL     OW 5118   1.932   1.328   5.703  0.3065  0.3401 -0.3546
  951SOL    HW1 5119   1.893   1.244   5.724  2.3392 -0.8558 -1.0202
  951SOL    HW2 5120   1.929   1.378   5.784 -3.6029  0.8631 -0.6498
  951SOL     MW 5121   1.927   1.324   5.716  0.0662  0.2540 -0.4776
  952SOL     OW 5122   5.831   5.170   1.607 -0.1686  0.5985  0.1139
  952SOL    HW1 5123   5.773   5.244   1.590  1.1727  2.3267  2.4311
  952SOL    HW2 5124   5.872   5.152   1.523 -1.0861  2.0028 -0.6709
  952SOL     MW 5125   5.829   5.177   1.594 -0.1144  0.9995  0.3101
  953SOL     OW 5126   0.820   3.085   5.933  0.1858  0.7414  0.3384
  953SOL    HW1 5127   0.794   3.118   5.847  0.1017  0.2961  0.1910
  953SOL    HW2 5128   0.739   3.085   5.984  0.5162  2.5538  0.9454
  953SOL     MW 5129   0.806   3.089   5.929  0.2174  0.9164  0.3972
  954SOL     OW 5130   2.818   4.416   0.520 -0.5514 -0.1365 -0.7641
  954SOL    HW1 5131   2.746   4.363   0.552 -0.6518  1.4516  1.9912
  954SOL    HW2 5132   2.897   4.373   0.555 -0.5876  0.9786  0.8194
  954SOL     MW 5133   2.819   4.404   0.529 -0.5689  0.2095 -0.2087
  955SOL     OW 5134   7.893   6.198   3.716 -0.3684  0.6967  0.1981
  955SOL    HW1 5135   7.811   6.226   3.757 -1.1085 -0.7352 -0.2247
  955SOL    HW2 5136   7.876   6.204   3.622  0.0215  0.4336  0.1084
  955SOL     MW 5137   7.880   6.203   3.710 -0.4133  0.4797  0.1325
  956SOL     OW 5138   5.492   7.801   3.645  0.1564 -0.3681 -0.0203
  956SOL    HW1 5139   5.551   7.869   3.678  0.0945  0.0338 -0.7216
  956SOL    HW2 5140   5.405   7.841   3.650 -0.2103 -1.3111  1.9543
  956SOL     MW 5141   5.488   7.815   3.650  0.1015 -0.4373  0.1427
  957SOL     OW 5142   5.473   7.001   3.378 -0.3117  0.1113 -0.1896
  957SOL    HW1 5143   5.516   6.932   3.428  0.2159 -0.8588 -1.9332
  957SOL    HW2 5144   5.488   6.978   3.286  0.1726  2.7171 -0.8387
  957SOL     MW 5145   5.480   6.989   3.373 -0.1822  0.3207 -0.4959
  958SOL     OW 5146   2.368   3.586   1.516  0.0231  0.0682 -0.4752
  958SOL    HW1 5147   2.426   3.522   1.475 -0.2144 -2.2429  2.4002
  958SOL    HW2 5148   2.280   3.549   1.506 -0.2024  0.2681  0.5702
  958SOL     MW 5149   2.364   3.573   1.510 -0.0361 -0.2020  0.0267
  959SOL     OW 5150   0.817   8.548   0.425 -0.8664  0.3546  0.4085
  959SOL    HW1 5151   0.828   8.453   0.432 -0.6796  0.3891  0.5953
  959SOL    HW2 5152   0.794   8.576   0.513  0.2277  0.6276  0.6236
  959SOL     MW 5153   0.816   8.539   0.437 -0.7024  0.3940  0.4599
  960SOL     OW 5154   0.087   4.755   3.320  0.0572 -0.4390 -0.3951
  960SOL    HW1 5155   0.077   4.811   3.397 -2.1332 -0.5075 -0.5731
  960SOL    HW2 5156   0.053   4.808   3.247 -1.3803 -1.6837 -0.6786
  960SOL     MW 5157   0.081   4.769   3.320 -0.4072 -0.6071 -0.4541
  961SOL     OW 5158   5.378   5.086   0.962  0.3653 -0.2926  0.4326
  961SOL    HW1 5159   5.360   4.996   0.936  2.0059 -0.2115 -1.2499
  961SOL    HW2 5160   5.302   5.136   0.932  0.4948 -0.8032 -0.8212
  961SOL     MW 5161   5.366   5.081   0.954  0.5919 -0.3476  0.0567
  962SOL     OW 5162   6.984   2.159   3.545 -0.0245  0.2258 -0.2178
  962SOL    HW1 5163   7.048   2.197   3.485  0.0458 -0.4191 -0.5620
  962SOL    HW2 5164   6.907   2.142   3.490  0.0679 -0.4393 -0.1571
  962SOL     MW 5165   6.982   2.162   3.530 -0.0037  0.0581 -0.2541
  963SOL     OW 5166   1.531   6.365   3.067  0.2922 -0.1567  0.3604
  963SOL    HW1 5167   1.597   6.350   3.136  1.2245  0.7834 -0.2928
  963SOL    HW2 5168   1.562   6.313   2.993 -0.1402 -0.3395  0.3066
  963SOL     MW 5169   1.544   6.356   3.066  0.3562 -0.0597  0.2699
  964SOL     OW 5170   4.590   8.822   5.322 -0.6060  0.2634 -0.9036
  964SOL    HW1 5171   4.546   8.809   5.406 -1.8602  1.1315 -1.3902
  964SOL    HW2 5172   4.560   8.750   5.267  0.1726 -0.2733 -0.6420
  964SOL     MW 5173   4.580   8.811   5.325 -0.6669  0.3058 -0.9324
  965SOL     OW 5174   5.321   8.587   4.680  0.3988 -0.1827 -0.2741
  965SOL    HW1 5175   5.341   8.501   4.643  2.9133 -0.6073  1.8169
  965SOL    HW2 5176   5.397   8.641   4.657 -0.4408  1.0672 -0.2196
  965SOL     MW 5177   5.334   8.583   4.672  0.6132 -0.0770  0.0005
  966SOL     OW 5178   3.254   6.279   0.103 -0.3153  0.0972  0.7185
  966SOL    HW1 5179   3.185   6.234   0.054 -1.2530  2.1706  0.0446
  966SOL    HW2 5180   3.208   6.341   0.159  0.9406  0.5507  1.2813
  966SOL     MW 5181   3.239   6.281   0.104 -0.2745  0.4206  0.7043
  967SOL     OW 5182   8.925   6.394   4.271 -0.2241 -0.1868 -0.2490
  967SOL    HW1 5183   9.014   6.395   4.307 -1.0407 -0.6932  1.9726
  967SOL    HW2 5184   8.908   6.485   4.248  1.3590 -0.3053 -2.1749
  967SOL     MW 5185   8.934   6.406   4.273 -0.1260 -0.2668 -0.2111
  968SOL     OW 5186   2.291   5.782   4.756 -0.0425 -0.3617 -0.2319
  968SOL    HW1 5187   2.217   5.737   4.797  0.6721 -0.6346  0.7939
  968SOL    HW2 5188   2.276   5.874   4.775  1.0222 -0.5787  1.9915
  968SOL     MW 5189   2.279   5.788   4.764  0.1853 -0.4244  0.1840
  969SOL     OW 5190   7.075   7.594   2.882  0.2499  0.6301 -0.4346
  969SOL    HW1 5191   7.099   7.636   2.965 -0.6306  0.4238 -0.0624
  969SOL    HW2 5192   7.075   7.501   2.901 -0.8831  0.6235 -0.3910
  969SOL     MW 5193   7.078   7.588   2.895 -0.0078  0.6028 -0.3814
  970SOL     OW 5194   4.299   7.389   0.996 -0.0609  0.1460 -0.4421
  970SOL    HW1 5195   4.223   7.443   1.018  0.5803  0.2219  1.8633
  970SOL    HW2 5196   4.374   7.445   1.014  0.6151 -1.2874  1.5453
  970SOL     MW 5197   4.299   7.403   1.001  0.1077 -0.0278  0.1074
  971SOL     OW 5198   2.339   7.518   4.621  0.3823  0.0209 -0.0317
  971SOL    HW1 5199   2.389   7.438   4.612  1.6697  0.6717  1.0286
  971SOL    HW2 5200   2.378   7.563   4.696 -0.5681  1.4501 -0.3486
  971SOL     MW 5201   2.350   7.514   4.629  0.4254  0.2871  0.0635
  972SOL     OW 5202   0.370   6.553   3.355 -0.0311 -0.2682  0.1157
  972SOL    HW1 5203   0.333   6.615   3.418  0.3557 -1.2473  1.3663
  972SOL    HW2 5204   0.340   6.468   3.386  1.3146 -0.8870 -0.2178
  972SOL     MW 5205   0.361   6.550   3.367  0.1907 -0.4727  0.2331
  973SOL     OW 5206   3.252   5.388   1.649  0.1571 -0.0899 -0.4786
  973SOL    HW1 5207   3.168   5.342   1.638 -0.1672  0.4092 -0.1385
  973SOL    HW2 5208   3.272   5.422   1.561 -1.1934  1.7827 -0.1356
  973SOL     MW 5209   3.244   5.387   1.636 -0.0573  0.2137 -0.3912
  974SOL     OW 5210   6.740   5.843   3.101  0.3562 -0.4838  0.6362
  974SOL    HW1 5211   6.648   5.866   3.113  0.2784 -0.0136 -0.6765
  974SOL    HW2 5212   6.788   5.925   3.116  0.5811 -0.7390  1.3746
  974SOL     MW 5213   6.735   5.857   3.104  0.3750 -0.4563  0.5627
  975SOL     OW 5214   5.880   6.149   3.458  0.0352  0.4795  0.4383
  975SOL    HW1 5215   5.828   6.127   3.535  0.3846  1.0487  0.8446
  975SOL    HW2 5216   5.941   6.217   3.488  0.5207  0.3476 -0.2070
  975SOL     MW 5217   5.881   6.155   3.472  0.1421  0.5355  0.4077
  976SOL     OW 5218   2.061   8.345   5.754 -0.3459  0.0834  0.1195
  976SOL    HW1 5219   2.006   8.270   5.777  1.7509 -1.3863  0.5985
  976SOL    HW2 5220   2.110   8.364   5.834  1.5915 -0.2382 -0.9236
  976SOL     MW 5221   2.060   8.338   5.767  0.1705 -0.1459  0.0473
  977SOL     OW 5222   8.223   2.158   2.420  0.4724  0.4540  0.1439
  977SOL    HW1 5223   8.241   2.161   2.327  2.8691 -0.5875  0.5113
  977SOL    HW2 5224   8.129   2.177   2.427  0.0108 -0.4780 -2.5342
  977SOL     MW 5225   8.213   2.161   2.409  0.7201  0.2013 -0.1519
  978SOL     OW 5226   7.859   0.584   1.473 -0.8666 -0.8159 -0.1928
  978SOL    HW1 5227   7.787   0.541   1.426 -1.5947 -0.8301  0.9052
  978SOL    HW2 5228   7.934   0.576   1.413 -2.1602  0.8506 -2.2015
  978SOL     MW 5229   7.859   0.577   1.459 -1.1254 -0.6044 -0.3094
  979SOL     OW 5230   7.235   1.521   5.454 -0.1610  0.1139 -0.2831
  979SOL    HW1 5231   7.238   1.446   5.513 -0.3956  2.2146  2.6221
  979SOL    HW2 5232   7.327   1.539   5.432 -0.0136 -0.2632  0.0342
  979SOL     MW 5233   7.247   1.514   5.459 -0.1722  0.3345  0.1294
  980SOL     OW 5234   7.379   5.455   1.866 -0.2664  0.3347  0.0687
  980SOL    HW1 5235   7.301   5.486   1.912  0.5196  0.6594  1.2231
  980SOL    HW2 5236   7.432   5.413   1.934  0.0031 -1.0132 -0.9349
  980SOL     MW 5237   7.376   5.454   1.881 -0.1313  0.2037  0.0880
  981SOL     OW 5238   2.408   5.342   5.099 -1.0091  0.3119  0.3674
  981SOL    HW1 5239   2.489   5.392   5.100 -0.3288 -0.7555  2.2095
  981SOL    HW2 5240   2.399   5.307   5.187 -2.5291 -1.1014 -0.2778
  981SOL     MW 5241   2.417   5.344   5.110 -1.1166 -0.0057  0.5206
  982SOL     OW 5242   1.816   4.392   4.720 -0.2508  0.0558 -0.1907
  982SOL    HW1 5243   1.858   4.313   4.753 -0.2446  0.2605  0.2980
  982SOL    HW2 5244   1.764   4.425   4.793  0.3646  0.9339 -0.1336
  982SOL     MW 5245   1.814   4.386   4.733 -0.1712  0.1944 -0.1208
  983SOL     OW 5246   3.668   8.209   3.477  0.4495  0.9193  0.0412
  983SOL    HW1 5247   3.684   8.285   3.420  0.6087  0.8723  0.0214
  983SOL    HW2 5248   3.617   8.244   3.550 -1.7306  0.5478 -1.2279
  983SOL     MW 5249   3.664   8.224   3.479  0.1908  0.8658 -0.1238
  984SOL     OW 5250   4.188   8.714   5.946  0.4250 -0.0823  0.0147
  984SOL    HW1 5251   4.217   8.760   6.025 -2.6934 -0.4266  1.5365
  984SOL    HW2 5252   4.167   8.784   5.884 -0.2762  0.3738  0.7475
  984SOL     MW 5253   4.189   8.729   5.948 -0.0639 -0.0680  0.3033
  985SOL     OW 5254   8.846   5.416   3.749 -0.0764 -0.2418 -0.1380
  985SOL    HW1 5255   8.851   5.413   3.654 -0.6885 -0.6660 -0.1619
  985SOL    HW2 5256   8.900   5.491   3.774 -1.2463  0.9149 -0.9400
  985SOL     MW 5257   8.853   5.425   3.740 -0.3046 -0.1480 -0.2437
  986SOL     OW 5258   0.471   2.976   5.831 -0.0815 -0.0753 -0.3805
  986SOL    HW1 5259   0.549   2.931   5.798 -1.4501 -2.0699 -1.1239
  986SOL    HW2 5260   0.424   3.004   5.752 -0.9827 -0.5104 -0.0147
  986SOL     MW 5261   0.475   2.974   5.816 -0.3720 -0.3863 -0.4288
  987SOL     OW 5262   3.191   0.023   5.068  0.0055 -0.1540 -0.2635
  987SOL    HW1 5263   3.125  -0.027   5.019 -1.8693  2.1293 -0.2698
  987SOL    HW2 5264   3.143   0.059   5.143  1.3914  1.0741  0.0875
  987SOL     MW 5265   3.176   0.022   5.071 -0.0571  0.2955 -0.2194
  988SOL     OW 5266   1.532   5.379   1.581  0.3664 -0.4596  0.2593
  988SOL    HW1 5267   1.467   5.311   1.562  0.6892 -1.3952  2.2330
  988SOL    HW2 5268   1.615   5.343   1.551  0.6460 -1.2877  1.9386
  988SOL     MW 5269   1.534   5.366   1.574  0.4435 -0.6854  0.7269
  989SOL     OW 5270   5.562   4.765   4.252  0.2515  0.1192  0.5024
  989SOL    HW1 5271   5.560   4.853   4.290  0.3195 -0.6853  2.4780
  989SOL    HW2 5272   5.653   4.754   4.223  0.2207  0.7172  0.1587
  989SOL     MW 5273   5.574   4.775   4.253  0.2562  0.0928  0.7113
  990SOL     OW 5274   2.843   6.077   2.140  0.2208 -0.3559  0.3413
  990SOL    HW1 5275   2.865   6.167   2.115 -1.6719  0.9526  2.8872
  990SOL    HW2 5276   2.797   6.042   2.064  1.1440  0.7619 -0.7761
  990SOL     MW 5277   2.840   6.084   2.127  0.0967 -0.0453  0.5241
  991SOL     OW 5278   4.093   2.378   5.514  0.3497  0.1920  0.3601
  991SOL    HW1 5279   4.111   2.471   5.529 -1.9046  0.8357 -0.3853
  991SOL    HW2 5280   4.011   2.378   5.464  0.2826 -2.2107  0.3589
  991SOL     MW 5281   4.085   2.390   5.510  0.0525 -0.0332  0.2645
  992SOL     OW 5282   2.410   3.841   0.003  0.3533 -0.2595  0.0134
  992SOL    HW1 5283   2.436   3.823  -0.087 -1.2061 -2.2942 -0.1055
  992SOL    HW2 5284   2.314   3.839   0.002  0.2980 -0.9012  1.7980
  992SOL     MW 5285   2.401   3.839  -0.008  0.1466 -0.6021  0.2266
  993SOL     OW 5286   2.430   0.479   5.465  0.0805 -0.2914  0.3146
  993SOL    HW1 5287   2.434   0.535   5.543  1.7449 -0.0793  0.1002
  993SOL    HW2 5288   2.336   0.465   5.451 -0.2874 -1.2631  3.0226
  993SOL     MW 5289   2.418   0.484   5.474  0.2464 -0.3887  0.6338
  994SOL     OW 5290   8.306   4.097   0.734  0.0894  0.2161 -0.4476
  994SOL    HW1 5291   8.361   4.156   0.683  0.1909  0.4594 -0.0606
  994SOL    HW2 5292   8.346   4.097   0.822 -1.3950  1.6141  0.2826
  994SOL     MW 5293   8.318   4.105   0.739 -0.0876  0.4262 -0.3046
  995SOL     OW 5294   7.917   6.717   4.368 -0.3126 -0.0916 -0.6978
  995SOL    HW1 5295   7.924   6.812   4.377 -0.6635 -0.1450  0.2156
  995SOL    HW2 5296   7.859   6.703   4.294 -1.0093  0.4147 -0.2499
  995SOL     MW 5297   7.911   6.727   4.360 -0.4467 -0.0336 -0.5235
  996SOL     OW 5298   3.169   7.219   1.296 -0.0584 -0.7254  0.5053
  996SOL    HW1 5299   3.175   7.153   1.226 -0.2355 -0.4035  0.1809
  996SOL    HW2 5300   3.233   7.285   1.272 -0.0379 -0.6690  0.7138
  996SOL     MW 5301   3.178   7.219   1.284 -0.0785 -0.6770  0.4904
  997SOL     OW 5302   7.031   1.961   1.313  0.4193 -0.4216 -0.7961
  997SOL    HW1 5303   7.115   2.001   1.333 -0.1437  0.6449 -0.4802
  997SOL    HW2 5304   7.001   2.006   1.234 -1.0636  1.1382  0.5918
  997SOL     MW 5305   7.038   1.972   1.305  0.1574 -0.0854 -0.5780
  998SOL     OW 5306   8.885   2.976   2.112 -0.4250  0.3170 -0.2252
  998SOL    HW1 5307   8.823   3.005   2.044 -0.4847  0.7967  0.0292
  998SOL    HW2 5308   8.835   2.912   2.164  0.0228 -1.0478 -1.3995
  998SOL     MW 5309   8.870   2.971   2.110 -0.3754  0.2037 -0.3429
  999SOL     OW 5310   3.239   5.920   5.956 -0.4198  0.0997 -0.5117
  999SOL    HW1 5311   3.318   5.893   6.003  0.8435  2.3884 -1.2145
  999SOL    HW2 5312   3.167   5.891   6.013  0.9602 -0.1147  1.2262
  999SOL     MW 5313   3.240   5.913   5.970 -0.0815  0.3653 -0.3792
 1000SOL     OW 5314   7.079   2.422   0.913  0.0266 -0.0078  0.6175
 1000SOL    HW1 5315   6.995   2.376   0.922  1.0250 -2.0686  0.1669
 1000SOL    HW2 5316   7.107   2.403   0.823  0.6158  1.3128  0.5013
 1000SOL     MW 5317   7.072   2.413   0.902  0.2298 -0.1026  0.5449
 1001SOL     OW 5318   8.593   0.714   5.751 -0.1292  0.4541 -0.4513
 1001SOL    HW1 5319   8.542   0.770   5.693 -3.4446 -0.7769  1.0293
 1001SOL    HW2 5320   8.537   0.639   5.767  2.6437 -1.5658  0.5655
 1001SOL     MW 5321   8.579   0.712   5.745 -0.1986  0.0379 -0.1316
 1002SOL     OW 5322   6.923   5.303   0.327  0.2068 -0.2393 -0.4151
 1002SOL    HW1 5323   6.859   5.317   0.258 -0.2378  0.6534  0.1596
 1002SOL    HW2 5324   6.875   5.259   0.397 -0.1920  1.7451  0.6148
 1002SOL     MW 5325   6.909   5.299   0.327  0.0988  0.1290 -0.2097
 1003SOL     OW 5326   7.570   1.288   1.785  0.0935 -0.2681 -0.4590
 1003SOL    HW1 5327   7.619   1.361   1.747  0.4210 -0.9612 -1.4137
 1003SOL    HW2 5328   7.637   1.226   1.813 -0.0564  0.7620  2.5322
 1003SOL     MW 5329   7.585   1.289   1.784  0.1162 -0.2249 -0.1983
 1004SOL     OW 5330   2.085   1.559   4.066  0.1550  0.0104  0.2681
 1004SOL    HW1 5331   2.171   1.601   4.059 -0.1446  0.4512 -1.0249
 1004SOL    HW2 5332   2.051   1.559   3.976 -0.9544 -0.6772  0.6697
 1004SOL     MW 5333   2.092   1.564   4.053 -0.0254 -0.0212  0.1540
 1005SOL     OW 5334   6.973   7.222   0.764  0.1432  0.3311 -0.0312
 1005SOL    HW1 5335   6.964   7.315   0.785  0.9769  0.1705  1.1202
 1005SOL    HW2 5336   6.995   7.181   0.847  0.3864 -0.8208 -0.6448
 1005SOL     MW 5337   6.975   7.228   0.777  0.2811  0.1631  0.0377
 1006SOL     OW 5338   7.053   2.375   0.349 -0.6514 -0.4741 -0.5031
 1006SOL    HW1 5339   6.984   2.433   0.382 -0.5181  0.0430 -1.1226
 1006SOL    HW2 5340   7.078   2.413   0.265  1.5237  0.3004  0.4172
 1006SOL     MW 5341   7.047   2.388   0.343 -0.3559 -0.3088 -0.4646
 1007SOL     OW 5342   0.207   1.241   4.689  0.4430  0.4661 -0.3838
 1007SOL    HW1 5343   0.239   1.261   4.601 -0.5443  0.0677 -0.8468
 1007SOL    HW2 5344   0.176   1.151   4.684 -2.1825  1.2660 -0.4383
 1007SOL     MW 5345   0.207   1.232   4.677 -0.0195  0.5175 -0.4501
 1008SOL     OW 5346   7.535   0.642   0.645  0.4081 -0.1036  0.1076
 1008SOL    HW1 5347   7.597   0.669   0.712 -0.4892  0.1896  0.8453
 1008SOL    HW2 5348   7.587   0.632   0.566  1.7812 -2.0142  1.1811
 1008SOL     MW 5349   7.549   0.644   0.643  0.4690 -0.3107  0.3395
 1009SOL     OW 5350   5.270   4.121   2.656  0.0123  0.1852  0.4348
 1009SOL    HW1 5351   5.238   4.197   2.608 -1.1237 -0.5917 -0.0946
 1009SOL    HW2 5352   5.355   4.148   2.691 -0.3802  1.6854  0.2843
 1009SOL     MW 5353   5.277   4.134   2.654 -0.1834  0.2778  0.3478
 1010SOL     OW 5354   2.456   0.918   3.326 -0.8834 -0.3464  0.1776
 1010SOL    HW1 5355   2.363   0.927   3.305 -0.9618 -0.9671  0.2163
 1010SOL    HW2 5356   2.467   0.961   3.410 -1.1013 -0.1158  0.0884
 1010SOL     MW 5357   2.446   0.924   3.334 -0.9213 -0.3963  0.1711
 1011SOL     OW 5358   4.172   2.791   2.591 -0.1172  0.0016 -0.0571
 1011SOL    HW1 5359   4.118   2.822   2.663  0.1321  0.6864 -0.1591
 1011SOL    HW2 5360   4.249   2.754   2.633 -0.5090 -0.6910  0.0743
 1011SOL     MW 5361   4.175   2.790   2.605 -0.1355  0.0006 -0.0533
 1012SOL     OW 5362   6.291   7.242   4.007  0.5189 -0.3864 -0.2336
 1012SOL    HW1 5363   6.298   7.184   3.931 -1.8574  0.4855 -1.2269
 1012SOL    HW2 5364   6.211   7.213   4.051  0.0506  1.2196  0.0178
 1012SOL     MW 5365   6.281   7.231   4.003  0.1547 -0.0692 -0.3286
 1013SOL     OW 5366   8.734   2.421   3.922  0.3451 -0.4676  0.7398
 1013SOL    HW1 5367   8.829   2.422   3.935  0.5064 -0.4538 -0.3210
 1013SOL    HW2 5368   8.712   2.512   3.903  0.1039 -0.4568  1.0670
 1013SOL     MW 5369   8.743   2.433   3.921  0.3349 -0.4644  0.6459
 1014SOL     OW 5370   6.520   2.184   5.321 -0.3635 -0.1056  0.5472
 1014SOL    HW1 5371   6.565   2.160   5.402 -0.8291 -0.5391  0.6835
 1014SOL    HW2 5372   6.583   2.239   5.273 -1.3927  3.4803  2.9001
 1014SOL     MW 5373   6.534   2.188   5.325 -0.5549  0.2979  0.8659
 1015SOL     OW 5374   1.969   4.051   1.136  0.2526  0.5496 -0.4429
 1015SOL    HW1 5375   1.883   4.012   1.122  1.4506 -3.2855  1.4740
 1015SOL    HW2 5376   2.030   3.989   1.096  2.3665 -0.0698  3.2760
 1015SOL     MW 5377   1.966   4.038   1.129  0.6766 -0.0206  0.2786
 1016SOL     OW 5378   7.054   7.157   0.086 -0.4759  0.1679 -0.0902
 1016SOL    HW1 5379   7.049   7.195   0.174  0.1610  2.6391 -1.0462
 1016SOL    HW2 5380   7.002   7.216   0.032 -2.3312 -2.2588 -1.1530
 1016SOL     MW 5381   7.046   7.169   0.090 -0.6319  0.1736 -0.3487
 1017SOL     OW 5382   6.052   0.380   2.794 -0.2293  0.1001  0.0541
 1017SOL    HW1 5383   6.123   0.399   2.856 -0.7899  0.3767  0.6263
 1017SOL    HW2 5384   5.979   0.434   2.825 -0.8563 -0.5941 -0.2012
 1017SOL     MW 5385   6.052   0.390   2.806 -0.3813  0.0467  0.0947
 1018SOL     OW 5386   5.334   1.982   3.150  0.4083 -0.4110  0.0775
 1018SOL    HW1 5387   5.317   1.904   3.204  1.1685 -0.0475  0.8743
 1018SOL    HW2 5388   5.302   2.055   3.203 -0.5881 -0.1913 -0.8033
 1018SOL     MW 5389   5.328   1.981   3.164  0.3780 -0.3363  0.0667
 1019SOL     OW 5390   6.740   2.139   2.806  0.2758 -0.1183  0.3167
 1019SOL    HW1 5391   6.835   2.149   2.802  0.0066  3.3754 -0.1202
 1019SOL    HW2 5392   6.706   2.201   2.742 -2.3490 -1.1355  0.5795
 1019SOL     MW 5393   6.748   2.148   2.797 -0.0947  0.1987  0.2944
 1020SOL     OW 5394   8.680   4.673   3.541 -0.1098  0.0151  0.3463
 1020SOL    HW1 5395   8.740   4.693   3.612 -1.3251 -1.2861  1.8456
 1020SOL    HW2 5396   8.659   4.580   3.554 -2.8417  0.5407  0.2825
 1020SOL     MW 5397   8.685   4.663   3.552 -0.6151 -0.0842  0.5301
 1021SOL     OW 5398   8.295   7.885   5.774 -0.8283  0.3815  0.2728
 1021SOL    HW1 5399   8.273   7.968   5.817 -2.9561  0.4547 -0.8296
 1021SOL    HW2 5400   8.355   7.842   5.835 -1.3120  1.8152  1.8436
 1021SOL     MW 5401   8.300   7.890   5.788 -1.1626  0.5744  0.3328
 1022SOL     OW 5402   4.651   0.628   5.528  0.2800 -0.0666  0.0777
 1022SOL    HW1 5403   4.602   0.546   5.534  1.9771 -1.0955  0.9360
 1022SOL    HW2 5404   4.743   0.600   5.529  0.9029  1.8778  0.7535
 1022SOL     MW 5405   4.657   0.614   5.529  0.5770  0.0506  0.2741
 1023SOL     OW 5406   8.585   5.036   6.028  0.1448 -0.0733  0.0571
 1023SOL    HW1 5407   8.669   5.003   6.062 -1.1351 -2.3045  1.2733
 1023SOL    HW2 5408   8.606   5.065   5.939  2.6392  1.5350  1.0575
 1023SOL     MW 5409   8.599   5.035   6.021  0.3002 -0.1531  0.3409
 1024SOL     OW 5410   2.573   0.273   4.409  0.6211  0.0789  0.3086
 1024SOL    HW1 5411   2.604   0.282   4.499  1.1025 -0.0272  0.1568
 1024SOL    HW2 5412   2.613   0.192   4.378  0.6732  0.2531 -0.0873
 1024SOL     MW 5413   2.582   0.264   4.417  0.6894  0.0876  0.2385
 1025SOL     OW 5414   8.535   6.752   1.052 -0.0305  0.3081  0.0339
 1025SOL    HW1 5415   8.524   6.668   1.009 -1.2881 -0.3663  1.5605
 1025SOL    HW2 5416   8.447   6.789   1.056  0.3536  1.2331  0.2808
 1025SOL     MW 5417   8.523   6.746   1.047 -0.1423  0.3401  0.2609
 1026SOL     OW 5418   4.538   3.538   1.599 -0.1244  0.7436  0.2664
 1026SOL    HW1 5419   4.623   3.497   1.584 -1.0809 -0.7204 -1.5057
 1026SOL    HW2 5420   4.509   3.567   1.513 -1.1957  1.7163  0.9215
 1026SOL     MW 5421   4.545   3.536   1.586 -0.3840  0.6807  0.1234
 1027SOL     OW 5422   3.636   6.911   0.697 -0.0840  0.1481  0.2967
 1027SOL    HW1 5423   3.709   6.958   0.656 -0.0443  0.3110  0.5526
 1027SOL    HW2 5424   3.602   6.855   0.627 -0.1362  0.5587 -0.0124
 1027SOL     MW 5425   3.641   6.910   0.683 -0.0856  0.2215  0.2899
 1028SOL     OW 5426   6.976   3.872   5.118  0.0922  0.4977  0.4914
 1028SOL    HW1 5427   7.015   3.785   5.118 -0.6020  0.1463 -1.2518
 1028SOL    HW2 5428   6.917   3.872   5.043 -0.7438  2.1221  1.1001
 1028SOL     MW 5429   6.974   3.861   5.108 -0.1037  0.6607  0.3462
 1029SOL     OW 5430   2.226   6.635   5.603 -0.1162 -0.2588  0.3689
 1029SOL    HW1 5431   2.202   6.588   5.523  1.0847 -2.7211  1.3323
 1029SOL    HW2 5432   2.193   6.579   5.674  1.9306  0.0141  1.6052
 1029SOL     MW 5433   2.218   6.622   5.602  0.2995 -0.5390  0.6505
 1030SOL     OW 5434   1.112   8.400   3.243 -0.2545 -0.3941  0.1213
 1030SOL    HW1 5435   1.096   8.450   3.163 -0.9514  0.3747  0.7286
 1030SOL    HW2 5436   1.137   8.313   3.212 -0.9107 -0.2190 -0.9299
 1030SOL     MW 5437   1.113   8.395   3.229 -0.4277 -0.2732  0.0645
 1031SOL     OW 5438   8.222   3.579   5.313 -0.3048  0.0892  0.2669
 1031SOL    HW1 5439   8.267   3.647   5.263 -0.2926  0.7196  1.1175
 1031SOL    HW2 5440   8.167   3.627   5.376 -1.9911 -0.6639 -0.5661
 1031SOL     MW 5441   8.221   3.594   5.315 -0.5191  0.0735  0.2692
 1032SOL     OW 5442   1.869   0.622   4.625  0.4831  0.4051  0.7701
 1032SOL    HW1 5443   1.802   0.689   4.640  1.0373  0.8723  1.2319
 1032SOL    HW2 5444   1.945   0.671   4.595  0.1102 -0.2998 -1.4887
 1032SOL     MW 5445   1.870   0.637   4.623  0.5063  0.3747  0.5401
 1033SOL     OW 5446   7.406   0.869   3.198 -0.0771  0.2098  0.3025
 1033SOL    HW1 5447   7.449   0.800   3.147 -0.8936 -1.0249  1.2257
 1033SOL    HW2 5448   7.471   0.894   3.264  0.1537  0.1847  0.0866
 1033SOL     MW 5449   7.420   0.863   3.200 -0.1521  0.0485  0.3930
 1034SOL     OW 5450   6.691   5.889   3.890  0.2869 -0.5641  0.4199
 1034SOL    HW1 5451   6.696   5.978   3.856 -0.7674 -0.5948  0.1378
 1034SOL    HW2 5452   6.627   5.894   3.962 -0.8663 -1.3401 -0.5053
 1034SOL     MW 5453   6.684   5.901   3.895  0.0043 -0.6674  0.2654
 1035SOL     OW 5454   3.743   5.685   2.559 -0.2042 -0.5476 -0.1852
 1035SOL    HW1 5455   3.781   5.617   2.614  0.9716 -0.0894 -0.3853
 1035SOL    HW2 5456   3.650   5.685   2.580 -0.0475 -1.5237  0.5514
 1035SOL     MW 5457   3.736   5.677   2.569 -0.0336 -0.6139 -0.1165
 1036SOL     OW 5458   1.322   4.722   0.291  0.5857  0.1907  0.0523
 1036SOL    HW1 5459   1.310   4.680   0.376 -0.1283 -0.5410 -0.3883
 1036SOL    HW2 5460   1.234   4.750   0.265  0.7115 -0.0489 -0.6652
 1036SOL     MW 5461   1.310   4.720   0.299  0.5104  0.0664 -0.0960
 1037SOL     OW 5462   6.922   7.739   2.707  0.2159 -0.2753  0.0491
 1037SOL    HW1 5463   6.957   7.687   2.780 -0.1010 -0.8718 -0.2101
 1037SOL    HW2 5464   6.836   7.700   2.690  1.2598 -1.7849 -2.2379
 1037SOL     MW 5465   6.915   7.727   2.714  0.3089 -0.5449 -0.2769
 1038SOL     OW 5466   4.615   2.302   4.831 -0.6362  0.0397  0.6038
 1038SOL    HW1 5467   4.700   2.260   4.818  0.1464  1.4738  0.9160
 1038SOL    HW2 5468   4.587   2.274   4.919 -0.5752 -0.5648  0.4337
 1038SOL     MW 5469   4.622   2.293   4.841 -0.5282  0.1459  0.6220
 1039SOL     OW 5470   7.795   2.078   0.921 -0.4315 -0.9922 -0.4759
 1039SOL    HW1 5471   7.831   2.017   0.985  0.1588 -2.1373 -1.8337
 1039SOL    HW2 5472   7.707   2.045   0.903 -0.5839 -0.6941 -0.2831
 1039SOL     MW 5473   7.788   2.066   0.927 -0.3754 -1.1006 -0.6251
 1040SOL     OW 5474   8.550   2.320   2.169 -0.6530  0.2195 -0.6057
 1040SOL    HW1 5475   8.579   2.230   2.186 -2.9464 -0.5055 -0.0758
 1040SOL    HW2 5476   8.533   2.322   2.075 -1.7681 -0.3452 -0.4425
 1040SOL     MW 5477   8.551   2.309   2.159 -1.0893  0.0544 -0.5170
 1041SOL     OW 5478   3.424   6.555   2.151  0.0060 -0.2496 -0.6317
 1041SOL    HW1 5479   3.351   6.494   2.159  1.2215 -1.6631  0.3432
 1041SOL    HW2 5480   3.400   6.612   2.078 -1.7185 -1.1283 -0.8125
 1041SOL     MW 5481   3.412   6.554   2.143 -0.0592 -0.5430 -0.5300
 1042SOL     OW 5482   7.718   8.883   0.458  0.6161 -0.3512  0.0818
 1042SOL    HW1 5483   7.679   8.971   0.451 -1.2651 -1.1589 -0.3789
 1042SOL    HW2 5484   7.732   8.855   0.368 -1.0074 -1.3965  0.1091
 1042SOL     MW 5485   7.714   8.891   0.446  0.1674 -0.5884  0.0263
 1043SOL     OW 5486   4.043   8.565   1.156 -0.2036  0.1090 -0.2837
 1043SOL    HW1 5487   4.091   8.597   1.233  2.9407  0.1906 -2.0979
 1043SOL    HW2 5488   4.076   8.619   1.084 -1.8435 -1.0057 -1.9444
 1043SOL     MW 5489   4.054   8.576   1.157 -0.0110 -0.0233 -0.7285
 1044SOL     OW 5490   2.482   1.645   2.899 -0.6684  0.0768 -0.2411
 1044SOL    HW1 5491   2.534   1.715   2.939  0.4782 -0.3283 -0.9614
 1044SOL    HW2 5492   2.466   1.583   2.970 -1.9095  1.1592  0.4647
 1044SOL     MW 5493   2.487   1.646   2.913 -0.6805  0.1635 -0.2430
 1045SOL     OW 5494   1.518   6.584   4.310  0.4547 -0.0800  0.7436
 1045SOL    HW1 5495   1.433   6.622   4.336  0.3585 -0.2683  0.7039
 1045SOL    HW2 5496   1.514   6.580   4.214  0.0558 -1.1376  0.7965
 1045SOL     MW 5497   1.506   6.589   4.301  0.3913 -0.2395  0.7453
 1046SOL     OW 5498   0.704   3.790   6.058  0.1690  0.3034  0.2508
 1046SOL    HW1 5499   0.618   3.824   6.080  0.9052  2.8399 -0.4585
 1046SOL    HW2 5500   0.687   3.703   6.023 -2.3177  1.3984 -1.5715
 1046SOL     MW 5501   0.691   3.783   6.056 -0.0551  0.7683 -0.0733
 1047SOL     OW 5502   4.685   5.125   2.391 -0.0518 -0.1048 -0.7613
 1047SOL    HW1 5503   4.721   5.062   2.454 -1.5206  0.1374  0.3802
 1047SOL    HW2 5504   4.611   5.166   2.438 -0.1045  1.3350 -2.0389
 1047SOL     MW 5505   4.680   5.122   2.405 -0.2466  0.1105 -0.7787
 1048SOL     OW 5506   1.508   0.639   4.331 -0.1826 -0.0640 -0.2561
 1048SOL    HW1 5507   1.437   0.575   4.339 -0.5428  0.3739  0.0977
 1048SOL    HW2 5508   1.579   0.604   4.385 -0.2659 -0.3150 -0.3112
 1048SOL     MW 5509   1.508   0.626   4.339 -0.2393 -0.0401 -0.2179
 1049SOL     OW 5510   5.000   6.417   1.404 -0.2930  0.0260  0.0877
 1049SOL    HW1 5511   5.043   6.456   1.328 -0.1941 -0.5716 -0.1738
 1049SOL    HW2 5512   5.072   6.390   1.461 -0.3411 -0.1773  0.0550
 1049SOL     MW 5513   5.015   6.419   1.402 -0.2865 -0.0765  0.0501
 1050SOL     OW 5514   5.534   5.242   3.937  0.1634  0.0027  0.0444
 1050SOL    HW1 5515   5.521   5.263   3.844 -1.3068  0.2328  0.2884
 1050SOL    HW2 5516   5.484   5.162   3.950  1.3919 -0.7333  0.3686
 1050SOL     MW 5517   5.526   5.234   3.927  0.1325 -0.0621  0.1171
 1051SOL     OW 5518   3.363   5.351   5.312  0.2524 -0.3975  0.0382
 1051SOL    HW1 5519   3.459   5.358   5.310  0.2291  0.1053  0.6162
 1051SOL    HW2 5520   3.336   5.378   5.224  0.7070 -1.7510 -0.5522
 1051SOL     MW 5521   3.372   5.355   5.300  0.3076 -0.5064  0.0366
 1052SOL     OW 5522   4.621   7.348   4.429  0.0411 -0.0203  0.1258
 1052SOL    HW1 5523   4.580   7.264   4.452  1.3267 -1.0399 -1.1079
 1052SOL    HW2 5524   4.694   7.324   4.371  1.0241  1.8908  0.4915
 1052SOL     MW 5525   4.625   7.334   4.424  0.3315  0.0938  0.0147
 1053SOL     OW 5526   4.112   4.142   4.608 -0.7618  0.5369 -0.0620
 1053SOL    HW1 5527   4.138   4.175   4.694 -3.1213 -1.4658  1.5373
 1053SOL    HW2 5528   4.017   4.145   4.608 -0.8538  1.2996 -3.0253
 1053SOL     MW 5529   4.103   4.147   4.619 -1.0756  0.3782 -0.2367
 1054SOL     OW 5530   8.517   7.002   3.346 -1.0470  0.4603  0.4966
 1054SOL    HW1 5531   8.467   6.947   3.286 -2.9979  1.8375  0.7835
 1054SOL    HW2 5532   8.489   7.091   3.327 -0.0450  1.1229  1.9426
 1054SOL     MW 5533   8.507   7.006   3.336 -1.1685  0.7214  0.7185
 1055SOL     OW 5534   1.358   6.617   6.214 -0.0120  0.3498  0.1920
 1055SOL    HW1 5535   1.362   6.526   6.244 -1.2116  0.5263  0.9486
 1055SOL    HW2 5536   1.444   6.653   6.235  0.6565 -0.7338 -0.5831
 1055SOL     MW 5537   1.370   6.610   6.221 -0.0800  0.2337  0.1896
 1056SOL     OW 5538   2.261   7.349   1.015  0.0915  0.3908 -0.2771
 1056SOL    HW1 5539   2.314   7.407   1.070  0.7908 -0.1992 -0.3176
 1056SOL    HW2 5540   2.226   7.284   1.076 -2.2654  1.9047  0.1155
 1056SOL     MW 5541   2.263   7.348   1.030 -0.1207  0.5091 -0.2320
 1057SOL     OW 5542   8.261   8.395   1.984 -0.1275 -0.2694  0.0217
 1057SOL    HW1 5543   8.310   8.354   1.913  0.3942 -0.0211  0.2345
 1057SOL    HW2 5544   8.251   8.326   2.050 -1.2939 -0.7319 -0.6127
 1057SOL     MW 5545   8.266   8.381   1.984 -0.2101 -0.2969 -0.0322
 1058SOL     OW 5546   5.921   1.249   5.819 -0.3142  0.2155 -0.1086
 1058SOL    HW1 5547   5.849   1.296   5.861 -0.8747  0.2715 -1.0991
 1058SOL    HW2 5548   5.884   1.217   5.737  0.9124  0.6813 -0.8789
 1058SOL     MW 5549   5.907   1.251   5.814 -0.2289  0.2823 -0.3340
 1059SOL     OW 5550   4.850   5.999   3.218 -0.1769  0.0546  0.2144
 1059SOL    HW1 5551   4.789   6.035   3.153  0.0789 -0.1140 -0.1207
 1059SOL    HW2 5552   4.795   5.982   3.295 -0.2356  1.6372  0.5769
 1059SOL     MW 5553   4.835   6.002   3.220 -0.1517  0.2356  0.2179
 1060SOL     OW 5554   6.627   2.388   5.158  0.8898  0.3926 -0.3603
 1060SOL    HW1 5555   6.622   2.483   5.154 -0.1206  0.3157 -1.5635
 1060SOL    HW2 5556   6.551   2.357   5.109  1.5718 -1.0269 -0.6019
 1060SOL     MW 5557   6.617   2.396   5.151  0.8478  0.2011 -0.5452
 1061SOL     OW 5558   1.777   0.171   5.567  0.2487  0.1112  0.0435
 1061SOL    HW1 5559   1.863   0.147   5.599 -1.3196 -2.1103  3.0427
 1061SOL    HW2 5560   1.778   0.267   5.565  2.6244  0.1418  0.3144
 1061SOL     MW 5561   1.788   0.181   5.571  0.3521 -0.1692  0.4621
 1062SOL     OW 5562   8.644   8.506   2.853  0.1645  0.1091  0.2310
 1062SOL    HW1 5563   8.599   8.580   2.812  0.3129 -0.5478 -1.1703
 1062SOL    HW2 5564   8.584   8.433   2.844  1.3377 -0.7286 -1.4740
 1062SOL     MW 5565   8.631   8.506   2.846  0.3337 -0.0822 -0.1666
 1063SOL     OW 5566   1.105   2.452   2.280 -0.3359  0.3639  0.5837
 1063SOL    HW1 5567   1.150   2.447   2.196 -2.1498 -0.9577 -0.3976
 1063SOL    HW2 5568   1.167   2.493   2.339  2.3320 -1.8003 -0.5220
 1063SOL     MW 5569   1.118   2.457   2.277 -0.2266 -0.0823  0.3166
 1064SOL     OW 5570   8.892   7.050   6.053  0.0781 -0.2453 -0.7285
 1064SOL    HW1 5571   8.957   7.078   6.117 -0.4000  0.1331 -0.4048
 1064SOL    HW2 5572   8.860   7.131   6.014  0.0817 -0.4536 -1.1658
 1064SOL     MW 5573   8.896   7.064   6.056  0.0174 -0.2236 -0.7431
 1065SOL     OW 5574   1.776   5.436   1.889 -0.1718 -0.0458 -0.1410
 1065SOL    HW1 5575   1.734   5.512   1.930  1.0500  0.4847  0.1481
 1065SOL    HW2 5576   1.791   5.464   1.798  1.5954  0.6369  0.3232
 1065SOL     MW 5577   1.772   5.449   1.882  0.2109  0.1095 -0.0446
 1066SOL     OW 5578   5.097   8.259   2.212 -0.5184  0.3843  0.3860
 1066SOL    HW1 5579   5.018   8.220   2.176 -0.3646  1.4037 -1.1329
 1066SOL    HW2 5580   5.067   8.307   2.289 -0.8497 -1.8316  1.7399
 1066SOL     MW 5581   5.083   8.260   2.217 -0.5412  0.2311  0.3649
 1067SOL     OW 5582   7.711   8.001   3.900 -0.0897 -0.1325  0.0449
 1067SOL    HW1 5583   7.714   7.925   3.841 -0.2851  1.1511 -1.7156
 1067SOL    HW2 5584   7.770   7.978   3.972  0.7010 -1.5281 -0.9925
 1067SOL     MW 5585   7.719   7.989   3.901 -0.0135 -0.1468 -0.3133
 1068SOL     OW 5586   3.139   4.684   6.262 -0.2037  0.2069 -0.3926
 1068SOL    HW1 5587   3.106   4.667   6.350 -0.7654  0.5410 -0.5306
 1068SOL    HW2 5588   3.228   4.648   6.262  0.3826  1.5467  0.7809
 1068SOL     MW 5589   3.146   4.678   6.273 -0.2006  0.4212 -0.2600
 1069SOL     OW 5590   4.754   3.162   5.121 -0.5867 -0.4284  0.3821
 1069SOL    HW1 5591   4.805   3.127   5.194 -0.3873  0.1327  0.5134
 1069SOL    HW2 5592   4.749   3.089   5.059  0.3068 -0.5201  0.4018
 1069SOL     MW 5593   4.760   3.148   5.122 -0.4468 -0.3683  0.4015
 1070SOL     OW 5594   8.390   5.236   0.035 -0.0540 -0.5595 -0.3981
 1070SOL    HW1 5595   8.325   5.167   0.040 -2.0316  1.3041  0.9878
 1070SOL    HW2 5596   8.397   5.256  -0.059  0.4013 -2.4136 -0.7962
 1070SOL     MW 5597   8.383   5.230   0.024 -0.2489 -0.5583 -0.2717
 1071SOL     OW 5598   5.051   8.041   4.908 -0.1894  0.2684 -0.1877
 1071SOL    HW1 5599   4.969   8.064   4.864  0.4141  1.2728 -0.8136
 1071SOL    HW2 5600   5.094   7.980   4.848 -1.5436 -2.2387  1.2297
 1071SOL     MW 5601   5.046   8.036   4.895 -0.2855  0.0760 -0.0864
 1072SOL     OW 5602   3.134   6.046   1.274 -0.3008  0.0763  0.0090
 1072SOL    HW1 5603   3.208   6.090   1.316  0.3126 -0.0822 -0.8743
 1072SOL    HW2 5604   3.059   6.104   1.290 -0.1404 -0.1180  1.5346
 1072SOL     MW 5605   3.134   6.059   1.281 -0.2017  0.0311  0.0912
 1073SOL     OW 5606   6.968   1.474   5.930  0.0922  0.1084  0.2057
 1073SOL    HW1 5607   7.019   1.544   5.889  0.2907 -1.2719 -2.0754
 1073SOL    HW2 5608   6.887   1.470   5.879 -0.5067 -0.4607  1.1652
 1073SOL     MW 5609   6.964   1.483   5.918  0.0409 -0.1411  0.0366
 1074SOL     OW 5610   2.931   4.341   0.930 -0.5006 -0.1286  0.1928
 1074SOL    HW1 5611   2.996   4.397   0.888  0.0407 -0.0081  1.1671
 1074SOL    HW2 5612   2.945   4.255   0.890  0.4909 -0.1797  0.6254
 1074SOL     MW 5613   2.941   4.337   0.920 -0.3044 -0.1198  0.3729
 1075SOL     OW 5614   0.523   6.988   1.714  0.1518 -0.0420 -0.0555
 1075SOL    HW1 5615   0.559   7.042   1.785 -1.5804 -1.0058  1.6510
 1075SOL    HW2 5616   0.436   6.964   1.744 -0.4680 -0.9122 -2.3432
 1075SOL     MW 5617   0.516   6.992   1.727 -0.1493 -0.2768 -0.1299
 1076SOL     OW 5618   1.784   3.116   4.864 -0.3224 -0.2383  0.1061
 1076SOL    HW1 5619   1.815   3.188   4.808  0.3718 -0.8348 -0.2868
 1076SOL    HW2 5620   1.791   3.038   4.809 -0.0055 -0.7783  0.9023
 1076SOL     MW 5621   1.789   3.116   4.850 -0.1930 -0.3838  0.1578
 1077SOL     OW 5622   0.875   7.406   2.034  0.2749  0.2279  0.1386
 1077SOL    HW1 5623   0.825   7.488   2.025  2.6659  1.7293 -0.3401
 1077SOL    HW2 5624   0.830   7.358   2.103 -0.7948  2.3004  0.9566
 1077SOL     MW 5625   0.863   7.411   2.042  0.4441  0.6854  0.1820
 1078SOL     OW 5626   4.892   1.657   5.469 -0.0415 -0.4994 -0.5744
 1078SOL    HW1 5627   4.828   1.673   5.400 -1.7989 -2.1230  0.5874
 1078SOL    HW2 5628   4.935   1.575   5.445  0.6115 -0.1578 -0.6136
 1078SOL     MW 5629   4.889   1.649   5.457 -0.1829 -0.6635 -0.4307
 1079SOL     OW 5630   7.503   1.901   2.619  0.0670  0.1119 -0.4501
 1079SOL    HW1 5631   7.552   1.830   2.662  0.1663 -1.0073 -2.2932
 1079SOL    HW2 5632   7.527   1.894   2.527 -2.5863  0.3254 -1.2323
 1079SOL     MW 5633   7.513   1.891   2.613 -0.2600 -0.0040 -0.7862
 1080SOL     OW 5634   1.080   2.243   5.502  0.3490  0.1896 -0.0544
 1080SOL    HW1 5635   1.078   2.155   5.465  1.4166  0.0992  0.0680
 1080SOL    HW2 5636   1.131   2.235   5.582 -0.5684  0.6998  0.6075
 1080SOL     MW 5637   1.086   2.231   5.507  0.3682  0.2433  0.0460
 1081SOL     OW 5638   6.921   5.828   4.894 -0.5094 -0.5167  0.4799
 1081SOL    HW1 5639   6.839   5.870   4.918  0.5469  0.3684  2.9012
 1081SOL    HW2 5640   6.926   5.751   4.951  0.4544 -0.4008  0.5651
 1081SOL     MW 5641   6.911   5.824   4.905 -0.2508 -0.3885  0.8008
 1082SOL     OW 5642   7.177   0.310   4.048 -0.4033  0.1227  0.0104
 1082SOL    HW1 5643   7.089   0.347   4.038 -0.4884 -0.0864 -0.0057
 1082SOL    HW2 5644   7.190   0.305   4.143  0.0406  1.2314  0.0270
 1082SOL     MW 5645   7.167   0.314   4.059 -0.3574  0.2378  0.0105
 1083SOL     OW 5646   0.857   0.613   2.856  0.7114  0.2056  0.0909
 1083SOL    HW1 5647   0.864   0.534   2.909 -0.8071  0.1243  0.2082
 1083SOL    HW2 5648   0.781   0.598   2.799  2.4059  0.1730 -2.3342
 1083SOL     MW 5649   0.848   0.601   2.855  0.7340  0.1910 -0.2046
 1084SOL     OW 5650   7.903   0.346   4.845  0.2704  0.4742  0.1440
 1084SOL    HW1 5651   7.969   0.306   4.788  0.3444 -0.6936  1.0123
 1084SOL    HW2 5652   7.822   0.344   4.794  0.1740 -1.2360  0.3247
 1084SOL     MW 5653   7.901   0.341   4.831  0.2675  0.1058  0.2783
 1085SOL     OW 5654   2.979   7.053   4.190 -0.1798  0.0372 -0.1956
 1085SOL    HW1 5655   3.026   6.972   4.175 -0.7650 -0.0678 -1.5945
 1085SOL    HW2 5656   2.950   7.047   4.281 -1.6141 -2.0990 -0.7173
 1085SOL     MW 5657   2.981   7.042   4.200 -0.4384 -0.2497 -0.4414
 1086SOL     OW 5658   1.855   2.713   5.777  0.0786 -0.8051 -1.1918
 1086SOL    HW1 5659   1.869   2.798   5.820 -0.8134 -1.4069  0.3397
 1086SOL    HW2 5660   1.760   2.709   5.762  0.1700 -1.3581 -1.6532
 1086SOL     MW 5661   1.844   2.724   5.781 -0.0239 -0.9529 -1.0548
 1087SOL     OW 5662   7.641   2.801   3.343 -0.5345  0.0987 -0.2081
 1087SOL    HW1 5663   7.684   2.847   3.271  0.8620  1.7001  1.5485
 1087SOL    HW2 5664   7.660   2.709   3.328  1.1079  0.5336 -1.0208
 1087SOL     MW 5665   7.649   2.795   3.332 -0.1455  0.3594 -0.0872
 1088SOL     OW 5666   2.429   2.459   5.604  0.1132  0.7719 -0.0950
 1088SOL    HW1 5667   2.478   2.539   5.624  0.2887  0.5756  0.2540
 1088SOL    HW2 5668   2.362   2.488   5.541 -0.4028  1.3811  0.7123
 1088SOL     MW 5669   2.426   2.473   5.598  0.0696  0.8247  0.0530
 1089SOL     OW 5670   6.434   5.593   1.129 -0.8291 -0.0572  0.0890
 1089SOL    HW1 5671   6.421   5.502   1.154  0.2401 -0.1090  0.5155
 1089SOL    HW2 5672   6.390   5.602   1.044  0.4281 -1.4075 -0.7587
 1089SOL     MW 5673   6.427   5.583   1.121 -0.5313 -0.2367  0.0350
 1090SOL     OW 5674   4.635   6.954   4.007 -0.1230 -0.0755  0.7380
 1090SOL    HW1 5675   4.620   6.994   4.092 -0.2298  1.3198  0.0917
 1090SOL    HW2 5676   4.730   6.955   3.996  0.0294 -1.9189  1.5830
 1090SOL     MW 5677   4.645   6.959   4.016 -0.1171 -0.1328  0.7634
 1091SOL     OW 5678   6.791   2.217   4.253 -0.2877 -0.5004  0.2513
 1091SOL    HW1 5679   6.702   2.202   4.221 -0.8651  0.3716  1.3614
 1091SOL    HW2 5680   6.779   2.262   4.337  1.2126  0.7591 -0.1566
 1091SOL     MW 5681   6.778   2.221   4.260 -0.1696 -0.2276  0.3412
 1092SOL     OW 5682   2.349   8.507   3.107 -0.1779  0.2069 -0.2996
 1092SOL    HW1 5683   2.378   8.580   3.051 -1.3596  0.9222 -0.0206
 1092SOL    HW2 5684   2.412   8.506   3.180 -1.1973  2.2158  0.6937
 1092SOL     MW 5685   2.361   8.517   3.109 -0.4597  0.5556 -0.1367
 1093SOL     OW 5686   4.049   7.403   0.368  0.3720 -0.0865  0.2649
 1093SOL    HW1 5687   4.123   7.342   0.367  0.6205  0.1416  1.6144
 1093SOL    HW2 5688   4.081   7.478   0.419 -0.0796  0.9858 -0.9821
 1093SOL     MW 5689   4.063   7.405   0.375  0.3460  0.0800  0.2780
 1094SOL     OW 5690   3.444   3.557   3.694 -0.1426 -0.6994  0.1798
 1094SOL    HW1 5691   3.434   3.561   3.789 -0.0183  0.5783  0.1572
 1094SOL    HW2 5692   3.435   3.648   3.665  0.0278 -1.0449 -1.0112
 1094SOL     MW 5693   3.441   3.569   3.702 -0.1049 -0.5801  0.0245
 1095SOL     OW 5694   6.319   0.772   4.301  0.0014  0.1516 -0.6117
 1095SOL    HW1 5695   6.307   0.722   4.220  0.5661  0.9442 -1.2091
 1095SOL    HW2 5696   6.258   0.846   4.292  0.7809  0.7893 -0.7940
 1095SOL     MW 5697   6.309   0.775   4.289  0.1735  0.3347 -0.7115
 1096SOL     OW 5698   7.436   4.216   2.706  0.2036  0.1110  0.5127
 1096SOL    HW1 5699   7.410   4.200   2.615 -2.0793 -1.2420  1.3334
 1096SOL    HW2 5700   7.419   4.134   2.751  2.1437  0.4804  2.0359
 1096SOL     MW 5701   7.430   4.204   2.700  0.1597 -0.0150  0.8127
 1097SOL     OW 5702   4.558   6.829   1.376  0.7846  0.3841 -0.0615
 1097SOL    HW1 5703   4.478   6.797   1.333  0.5423  1.8173 -0.7360
 1097SOL    HW2 5704   4.610   6.750   1.391  0.2517 -0.3355 -1.7067
 1097SOL     MW 5705   4.554   6.815   1.372  0.6854  0.4755 -0.3584
 1098SOL     OW 5706   0.464   6.622   1.600 -0.0664 -0.0883  0.2316
 1098SOL    HW1 5707   0.476   6.608   1.506 -0.5676  0.2492  0.1143
 1098SOL    HW2 5708   0.508   6.547   1.641 -0.3365 -0.5407 -0.2910
 1098SOL     MW 5709   0.471   6.611   1.594 -0.1651 -0.1030  0.1497
 1099SOL     OW 5710   3.922   5.783   0.893  0.0108  0.4165  0.0642
 1099SOL    HW1 5711   3.985   5.770   0.964 -0.3865  0.5625  0.4417
 1099SOL    HW2 5712   3.837   5.761   0.931 -0.2864  1.1235 -0.1744
 1099SOL     MW 5713   3.920   5.778   0.907 -0.0781  0.5257  0.0820
 1100SOL     OW 5714   6.679   7.899   4.127 -0.4205 -0.0115  0.0332
 1100SOL    HW1 5715   6.724   7.980   4.153  0.0417  0.1407 -1.1816
 1100SOL    HW2 5716   6.603   7.929   4.077  0.9216 -0.3031 -2.3139
 1100SOL     MW 5717   6.675   7.913   4.124 -0.1896 -0.0293 -0.4228
 1101SOL     OW 5718   5.310   0.911   1.156  0.0272 -0.3244  0.5605
 1101SOL    HW1 5719   5.287   0.993   1.113  0.1964  0.0250  1.1221
 1101SOL    HW2 5720   5.398   0.891   1.124 -0.7926 -1.4002 -1.2001
 1101SOL     MW 5721   5.319   0.919   1.146 -0.0561 -0.4174  0.4070
 1102SOL     OW 5722   3.777   0.773   3.890 -0.1320 -0.2795 -0.0821
 1102SOL    HW1 5723   3.731   0.838   3.836  1.1012 -0.1278 -0.9911
 1102SOL    HW2 5724   3.744   0.689   3.859 -2.3586 -0.1415  1.6600
 1102SOL     MW 5725   3.767   0.771   3.879 -0.2592 -0.2424  0.0245
 1103SOL     OW 5726   1.350   7.659   0.679  0.7672 -0.5363  0.7291
 1103SOL    HW1 5727   1.337   7.581   0.625  0.4978 -0.7809  1.1474
 1103SOL    HW2 5728   1.419   7.635   0.741  0.3133 -0.6239  1.2063
 1103SOL     MW 5729   1.357   7.646   0.680  0.6746 -0.5788  0.8437
 1104SOL     OW 5730   0.709   4.539   0.652  0.3296  0.0109  0.0924
 1104SOL    HW1 5731   0.790   4.587   0.638  0.3153  0.0080 -0.0008
 1104SOL    HW2 5732   0.716   4.505   0.741 -0.4023  1.6498  0.8254
 1104SOL     MW 5733   0.720   4.541   0.662  0.2341  0.2203  0.1743
 1105SOL     OW 5734   2.378   2.850   4.730 -0.2090 -0.7440 -0.3701
 1105SOL    HW1 5735   2.308   2.895   4.779 -0.3296 -0.4949 -0.7654
 1105SOL    HW2 5736   2.459   2.887   4.765 -0.1862 -2.3163  1.3624
 1105SOL     MW 5737   2.379   2.861   4.741 -0.2215 -0.9134 -0.1990
 1106SOL     OW 5738   2.230   7.299   2.828 -0.2850  0.2033 -0.0538
 1106SOL    HW1 5739   2.175   7.371   2.798 -0.9070  0.5451  1.7432
 1106SOL    HW2 5740   2.317   7.337   2.838 -0.0834  0.0959 -1.2872
 1106SOL     MW 5741   2.234   7.313   2.826 -0.3388  0.2333  0.0183
 1107SOL     OW 5742   4.410   8.632   6.105  0.7325 -0.0058 -0.0558
 1107SOL    HW1 5743   4.390   8.614   6.013  0.4996  1.3415 -0.2863
 1107SOL    HW2 5744   4.503   8.610   6.114  1.2569  1.5946 -1.1180
 1107SOL     MW 5745   4.420   8.627   6.094  0.7698  0.3716 -0.2213
 1108SOL     OW 5746   2.207   2.976   6.284 -0.1979  0.3233  0.3245
 1108SOL    HW1 5747   2.149   3.005   6.354 -0.2987  0.8956  0.0082
 1108SOL    HW2 5748   2.275   3.043   6.280 -0.7348  0.8297 -0.7846
 1108SOL     MW 5749   2.209   2.988   6.292 -0.2796  0.4614  0.1420
 1109SOL     OW 5750   7.362   0.667   1.638 -0.4278  0.3227 -0.3028
 1109SOL    HW1 5751   7.453   0.672   1.611 -0.0478 -0.9054  0.6884
 1109SOL    HW2 5752   7.316   0.725   1.576  0.9424  0.6436 -1.0644
 1109SOL     MW 5753   7.367   0.675   1.626 -0.2038  0.2066 -0.2734
 1110SOL     OW 5754   6.974   2.140   0.113 -0.0536 -0.1999 -0.2795
 1110SOL    HW1 5755   6.927   2.160   0.194 -1.5384 -1.5234 -0.7666
 1110SOL    HW2 5756   6.905   2.134   0.046  1.1598  1.2246 -1.7554
 1110SOL     MW 5757   6.959   2.142   0.114 -0.0883 -0.1870 -0.5308
 1111SOL     OW 5758   6.871   8.678   0.231 -0.2092  0.3866  0.4399
 1111SOL    HW1 5759   6.887   8.646   0.320 -0.0917  2.5923  1.2825
 1111SOL    HW2 5760   6.781   8.708   0.233 -0.3497  0.0191 -0.3438
 1111SOL     MW 5761   6.862   8.678   0.243 -0.2121  0.6219  0.4474
 1112SOL     OW 5762   4.439   7.703   1.970 -0.4416 -0.2170  0.5564
 1112SOL    HW1 5763   4.392   7.729   1.891 -1.6640 -1.6751  0.7632
 1112SOL    HW2 5764   4.427   7.777   2.030  2.6256  2.0863 -1.3364
 1112SOL     MW 5765   4.431   7.716   1.967 -0.2054 -0.1088  0.3406
 1113SOL     OW 5766   2.338   5.365   2.675  0.6472  0.0476 -0.2439
 1113SOL    HW1 5767   2.415   5.336   2.626  0.1170 -0.1087 -1.0014
 1113SOL    HW2 5768   2.271   5.300   2.655  0.0795  0.6240 -0.2398
 1113SOL     MW 5769   2.339   5.353   2.666  0.5067  0.1014 -0.3403
 1114SOL     OW 5770   1.805   6.135   4.377  0.2330  0.1629  0.0754
 1114SOL    HW1 5771   1.817   6.050   4.333 -1.5697 -0.1408  0.1101
 1114SOL    HW2 5772   1.711   6.149   4.376  0.4535  1.8461  0.7256
 1114SOL     MW 5773   1.795   6.126   4.371  0.0305  0.3395  0.1631
 1115SOL     OW 5774   4.592   5.576   3.561 -0.0300 -0.2457  0.0806
 1115SOL    HW1 5775   4.627   5.514   3.497  2.4487  0.4603  0.6470
 1115SOL    HW2 5776   4.607   5.662   3.522 -0.3009  0.1186  0.7580
 1115SOL     MW 5777   4.598   5.579   3.548  0.2526 -0.1087  0.2398
 1116SOL     OW 5778   4.436   0.695   2.401 -0.2855 -0.4914  0.7779
 1116SOL    HW1 5779   4.423   0.744   2.482  0.1245 -1.8464  1.6876
 1116SOL    HW2 5780   4.361   0.718   2.347  0.2496  1.7117  0.8499
 1116SOL     MW 5781   4.425   0.704   2.404 -0.1645 -0.3828  0.9035
 1117SOL     OW 5782   6.365   0.408   4.581  0.8096  0.4829 -0.4745
 1117SOL    HW1 5783   6.286   0.459   4.564  1.0729  1.4951  1.1648
 1117SOL    HW2 5784   6.427   0.436   4.514  0.6036  1.5930 -0.2195
 1117SOL     MW 5785   6.363   0.418   4.570  0.8170  0.7546 -0.2320
 1118SOL     OW 5786   2.657   7.249   1.485  0.0122  0.3304  0.2410
 1118SOL    HW1 5787   2.592   7.311   1.518  1.8121  2.2906  0.3206
 1118SOL    HW2 5788   2.712   7.228   1.560  0.6331  0.2342 -0.2240
 1118SOL     MW 5789   2.656   7.254   1.498  0.3221  0.5690  0.1917
 1119SOL     OW 5790   4.976   3.139   0.098  0.2877 -0.2027  0.1401
 1119SOL    HW1 5791   5.039   3.148   0.027  0.8802 -0.4066  0.6352
 1119SOL    HW2 5792   5.001   3.206   0.161 -0.6948  0.4880 -0.1655
 1119SOL     MW 5793   4.987   3.149   0.097  0.2378 -0.1403  0.1644
 1120SOL     OW 5794   8.225   4.014   3.562 -0.4744  0.5437 -0.5598
 1120SOL    HW1 5795   8.230   4.096   3.612  0.0324  1.9889 -2.8417
 1120SOL    HW2 5796   8.305   3.967   3.587 -0.1489  1.2985 -0.1241
[truncated: 4,174,661 more chars]
