# Supplementary material for: Structural and mechanistic profiling of Nurr1 modulation by vidofludimus enables structure-guided ligand design
Source: Commun Chem. 2025 May 21;8:159. doi: 10.1038/s42004-025-01553-8 (PMC12095788; doi:10.1038/s42004-025-01553-8)
Supplement: Supplementary file 3 — Supplementary Data 1 [file 42004_2025_1553_MOESM3_ESM.zip › Supplementary Data 1/gro_files/cpd_1-Nurr1_WT_md4_end_200.gro]

1OVL - prepared in water
66297
  363SER      N    1   4.712   7.909   1.818  0.0219  0.1853  0.0090
  363SER     H1    2   4.789   7.975   1.818  0.1759  0.0091 -0.3604
  363SER     H2    3   4.655   7.926   1.899  0.4817  1.2598  0.1339
  363SER     H3    4   4.761   7.821   1.809 -1.6819 -0.7576 -0.3525
  363SER     CA    5   4.631   7.923   1.696 -0.0804 -0.0512  0.1677
  363SER     HA    6   4.567   7.835   1.687  0.7235 -0.4629 -2.5211
  363SER     CB    7   4.537   8.047   1.712  0.5750  0.0256  0.0379
  363SER    HB1    8   4.484   8.051   1.617 -0.2906 -1.1411  0.4440
  363SER    HB2    9   4.461   8.038   1.790  0.2165 -1.2315 -0.4415
  363SER     OG   10   4.605   8.165   1.745  0.1753  0.0542 -0.2325
  363SER     HG   11   4.547   8.233   1.777  0.8295  0.5217 -0.0250
  363SER      C   12   4.723   7.923   1.573 -0.0680  0.2199  0.9421
  363SER      O   13   4.843   7.937   1.581 -0.4174 -0.2568  0.0228
  364LEU      N   14   4.665   7.907   1.454 -0.0905 -0.6755 -0.2930
  364LEU      H   15   4.564   7.915   1.454 -0.0504 -0.0353 -0.9281
  364LEU     CA   16   4.738   7.889   1.325 -0.1938 -0.1048 -0.3313
  364LEU     HA   17   4.791   7.793   1.322 -0.1321 -0.0583 -1.0606
  364LEU     CB   18   4.628   7.885   1.212  0.8160 -0.2586  0.9667
  364LEU    HB1   19   4.545   7.829   1.256  0.5699  0.0368  0.8824
  364LEU    HB2   20   4.597   7.985   1.180  1.0475 -0.9383 -1.6329
  364LEU     CG   21   4.667   7.816   1.077 -0.3952  0.0120  0.0340
  364LEU     HG   22   4.575   7.816   1.019  0.5458 -1.8774 -1.5612
  364LEU    CD1   23   4.771   7.892   0.996 -0.2285 -0.6378  0.8703
  364LEU   HD11   24   4.739   7.996   0.988 -0.3414 -0.7775 -0.8347
  364LEU   HD12   25   4.874   7.884   1.033  0.2105 -1.4856 -0.4628
  364LEU   HD13   26   4.776   7.868   0.890  0.1201 -1.3779  1.0466
  364LEU    CD2   27   4.708   7.669   1.089 -0.9976  0.6868 -0.5693
  364LEU   HD21   28   4.628   7.622   1.145  0.3181 -0.5953  0.3027
  364LEU   HD22   29   4.712   7.612   0.996 -1.3414 -1.9922  0.9667
  364LEU   HD23   30   4.802   7.654   1.143 -1.3350  0.8650  0.0783
  364LEU      C   31   4.841   8.005   1.293  0.7177  0.8740 -0.2551
  364LEU      O   32   4.954   7.973   1.253 -0.6648 -0.0372 -0.0145
  365ILE      N   33   4.814   8.134   1.317  0.2493  0.3553 -0.2384
  365ILE      H   34   4.734   8.161   1.372  1.4044  1.7556  0.8601
  365ILE     CA   35   4.888   8.243   1.257 -0.2529  0.1109  0.5558
  365ILE     HA   36   4.894   8.222   1.150  0.0594  0.3577  0.5249
  365ILE     CB   37   4.798   8.364   1.252 -0.2127 -0.6416 -0.1720
  365ILE     HB   38   4.851   8.438   1.194 -0.6169 -1.1835 -1.2567
  365ILE    CG1   39   4.775   8.425   1.393 -0.6171  0.3028  0.7360
  365ILE   HG11   40   4.869   8.437   1.446 -0.0293 -0.4136 -0.1116
  365ILE   HG12   41   4.726   8.521   1.378  0.4003  0.6947 -0.2771
  365ILE    CG2   42   4.673   8.336   1.168 -0.8289 -0.3591 -0.1376
  365ILE   HG21   43   4.606   8.264   1.215 -1.3072  1.3274  1.9272
  365ILE   HG22   44   4.623   8.432   1.157  0.0307  0.1523  0.2764
  365ILE   HG23   45   4.689   8.307   1.064 -1.5089  1.2685 -0.7422
  365ILE     CD   46   4.672   8.348   1.486  0.4525 -0.1341  0.6040
  365ILE    HD1   47   4.689   8.241   1.494  1.4078 -0.2842 -2.3307
  365ILE    HD2   48   4.660   8.402   1.581 -0.5110  0.0658  0.3823
  365ILE    HD3   49   4.578   8.370   1.436  0.5266  0.2141  0.6143
  365ILE      C   50   5.025   8.261   1.324  0.0171  0.4624  0.7238
  365ILE      O   51   5.083   8.365   1.294  0.8360  0.0133 -0.4252
  366SER      N   52   5.068   8.173   1.414  0.4798  0.2204 -0.5742
  366SER      H   53   5.024   8.083   1.424  2.7512 -0.7875  1.3316
  366SER     CA   54   5.190   8.177   1.486 -0.4668 -0.1821 -0.2388
  366SER     HA   55   5.177   8.257   1.559 -0.6110 -0.1827 -0.2625
  366SER     CB   56   5.212   8.046   1.564  0.9071 -0.4470 -0.5269
  366SER    HB1   57   5.136   8.015   1.636  0.9020  1.9756  0.5870
  366SER    HB2   58   5.236   7.963   1.497  0.7138 -2.2786  1.5385
  366SER     OG   59   5.333   8.041   1.638  0.2939  0.0683  0.0449
  366SER     HG   60   5.336   8.111   1.702  0.1974 -0.6446  0.8484
  366SER      C   61   5.321   8.227   1.413 -0.2669 -0.0630  0.4426
  366SER      O   62   5.384   8.324   1.452  0.3034  0.5152  0.0650
  367ALA      N   63   5.355   8.161   1.303  0.4502 -0.0036 -0.0716
  367ALA      H   64   5.296   8.080   1.289 -1.0190  1.2187 -1.3614
  367ALA     CA   65   5.470   8.192   1.220  0.4613 -0.3733  0.1812
  367ALA     HA   66   5.561   8.210   1.276  0.8222  0.2923 -0.6106
  367ALA     CB   67   5.505   8.070   1.132 -0.3048  0.4576  0.3443
  367ALA    HB1   68   5.595   8.089   1.074  1.3803  0.0066  2.7047
  367ALA    HB2   69   5.522   7.975   1.181 -3.8583 -0.8784 -0.6756
  367ALA    HB3   70   5.427   8.050   1.057  1.6239 -0.9494 -1.3913
  367ALA      C   71   5.433   8.313   1.128  0.8094 -0.1434 -0.4496
  367ALA      O   72   5.520   8.386   1.082 -0.0008 -0.1294  0.7747
  368LEU      N   73   5.303   8.331   1.097 -0.2603  0.1122  0.0944
  368LEU      H   74   5.241   8.267   1.145 -0.7012 -1.6308 -2.5570
  368LEU     CA   75   5.259   8.440   1.007 -0.5881  0.6785 -0.6213
  368LEU     HA   76   5.322   8.438   0.918  0.8616  0.2146  0.3607
  368LEU     CB   77   5.109   8.417   0.970 -0.7072 -0.5025 -0.2940
  368LEU    HB1   78   5.051   8.427   1.062  1.2092  0.2890  0.9128
  368LEU    HB2   79   5.076   8.491   0.897 -1.3337 -1.8390 -1.4121
  368LEU     CG   80   5.079   8.275   0.921  0.7637 -0.2438  0.5678
  368LEU     HG   81   5.092   8.202   1.001  3.3876 -0.8965 -0.3388
  368LEU    CD1   82   4.937   8.259   0.859  0.1006  0.3723 -0.1612
  368LEU   HD11   83   4.926   8.284   0.754 -0.5875  0.3032 -0.1101
  368LEU   HD12   84   4.911   8.154   0.872  0.0751  0.5968  1.9421
  368LEU   HD13   85   4.861   8.312   0.918 -1.6820 -0.4940 -1.5895
  368LEU    CD2   86   5.176   8.234   0.807  0.3921  0.2377  0.6309
  368LEU   HD21   87   5.277   8.222   0.846  0.6820 -1.7364 -0.6032
  368LEU   HD22   88   5.143   8.135   0.776 -0.2166  0.7877 -0.5591
  368LEU   HD23   89   5.177   8.306   0.725 -2.2074 -1.4501 -1.0478
  368LEU      C   90   5.273   8.578   1.074 -0.0115  0.9391  0.0129
  368LEU      O   91   5.313   8.675   1.006  0.2535  0.0947  0.5338
  369VAL      N   92   5.250   8.600   1.210  0.2362 -0.0919  0.1669
  369VAL      H   93   5.212   8.523   1.263 -1.1437 -0.4364 -1.2620
  369VAL     CA   94   5.268   8.727   1.281 -0.3207  0.4219  0.3734
  369VAL     HA   95   5.225   8.813   1.231  1.4392  0.0353 -2.0108
  369VAL     CB   96   5.190   8.723   1.416  0.3777 -0.4696 -0.3930
  369VAL     HB   97   5.222   8.807   1.478  2.2771 -0.2179 -1.6238
  369VAL    CG1   98   5.033   8.725   1.414 -0.8376  0.1481 -0.2036
  369VAL   HG11   99   4.985   8.631   1.389  0.3911  0.2519 -3.3447
  369VAL   HG12  100   5.001   8.747   1.516  1.4916 -2.5427  1.2214
  369VAL   HG13  101   5.007   8.805   1.345 -0.4295  1.7018  1.3746
  369VAL    CG2  102   5.229   8.607   1.514  0.2817 -0.2894  0.9569
  369VAL   HG21  103   5.206   8.515   1.460 -1.1344 -0.5760  2.0115
  369VAL   HG22  104   5.334   8.598   1.544  0.1787  0.6577  1.6575
  369VAL   HG23  105   5.174   8.609   1.608 -0.5604  1.1320  0.4584
  369VAL      C  106   5.417   8.753   1.306  0.4700 -0.1706 -0.5665
  369VAL      O  107   5.455   8.869   1.327 -0.0588 -0.3172  0.0306
  370ARG      N  108   5.505   8.654   1.308 -0.7193 -0.1366 -0.3349
  370ARG      H  109   5.469   8.561   1.293 -3.0196  0.4653  0.9018
  370ARG     CA  110   5.651   8.685   1.317  0.6305 -0.0884  0.6581
  370ARG     HA  111   5.658   8.767   1.389 -2.1851 -0.0262  0.9677
  370ARG     CB  112   5.723   8.568   1.374  0.3717  0.0228  0.1249
  370ARG    HB1  113   5.690   8.532   1.472  0.3355 -0.4696 -0.0638
  370ARG    HB2  114   5.719   8.482   1.307 -1.1993 -0.1428  0.4050
  370ARG     CG  115   5.870   8.596   1.401 -0.3374 -0.1731  0.5264
  370ARG    HG1  116   5.921   8.646   1.319  2.1170 -2.3713  0.5575
  370ARG    HG2  117   5.870   8.660   1.489  0.7844 -0.0279  0.4453
  370ARG     CD  118   5.960   8.476   1.436  0.1587 -0.3694 -0.4530
  370ARG    HD1  119   6.028   8.502   1.517  0.0592  0.1956 -0.5493
  370ARG    HD2  120   5.895   8.400   1.480 -0.3728 -0.6252 -1.6174
  370ARG     NE  121   6.052   8.447   1.323 -0.1461  0.0236 -0.6532
  370ARG     HE  122   6.112   8.526   1.305  0.9158 -0.7443 -0.6336
  370ARG     CZ  123   6.038   8.339   1.238  0.2327  0.3081  0.0903
  370ARG    NH1  124   5.945   8.244   1.260  0.0344 -0.3062  0.2310
  370ARG   HH11  125   5.887   8.242   1.343  1.2257 -0.5190  1.0883
  370ARG   HH12  126   5.933   8.161   1.204  2.1110 -0.4058 -0.1469
  370ARG    NH2  127   6.115   8.338   1.127  0.2353 -0.1783  0.4675
  370ARG   HH21  128   6.178   8.414   1.105 -1.2823  1.2557  0.8223
  370ARG   HH22  129   6.113   8.254   1.072  0.1833  1.1153 -1.6287
  370ARG      C  130   5.708   8.717   1.174 -0.1435  0.2887  0.3882
  370ARG      O  131   5.795   8.806   1.156  0.0061 -0.2328  0.3742
  371ALA      N  132   5.654   8.651   1.070  0.2715 -0.0475 -0.2360
  371ALA      H  133   5.581   8.583   1.086  1.1659 -1.4898 -1.9451
  371ALA     CA  134   5.686   8.685   0.930  0.6872 -0.0527 -0.3839
  371ALA     HA  135   5.793   8.673   0.916  0.8698 -0.4989  1.2162
  371ALA     CB  136   5.632   8.578   0.826 -0.2031 -0.2828 -0.5305
  371ALA    HB1  137   5.655   8.606   0.723  2.3115 -2.0043 -0.5192
  371ALA    HB2  138   5.687   8.484   0.837 -2.8158 -2.3951 -3.6149
  371ALA    HB3  139   5.526   8.563   0.843 -0.3739  0.4035 -0.9428
  371ALA      C  140   5.643   8.830   0.893  0.5820  0.1212  0.0058
  371ALA      O  141   5.692   8.892   0.801  0.1615 -0.2928  0.1330
  372HIS      N  142   5.537   8.879   0.966 -0.1376  0.3368  0.2289
  372HIS      H  143   5.508   8.816   1.039  1.9728  1.5064  2.2274
  372HIS     CA  144   5.483   9.009   0.956 -0.0232 -0.2387  0.1357
  372HIS     HA  145   5.455   9.015   0.850 -1.3690 -2.9370  0.2367
  372HIS     CB  146   5.358   9.018   1.046  0.0090  0.0104 -0.6557
  372HIS    HB1  147   5.287   8.937   1.027  0.2383  0.0326 -1.6368
  372HIS    HB2  148   5.383   9.006   1.152 -3.2660  0.9456  0.3447
  372HIS     CG  149   5.278   9.145   1.039  0.1736  0.9304  0.3786
  372HIS    ND1  150   5.190   9.172   0.932 -0.2952 -0.3812 -0.1916
  372HIS    CD2  151   5.262   9.245   1.134 -0.4100 -0.2007  0.0603
  372HIS    HD2  152   5.306   9.269   1.229  0.5154  3.1481 -1.0891
  372HIS    CE1  153   5.136   9.285   0.965  1.0803 -0.0465 -0.1244
  372HIS    HE1  154   5.061   9.334   0.905  1.3875  0.1541 -0.3455
  372HIS    NE2  155   5.171   9.335   1.081  0.4165  0.1320  0.0178
  372HIS    HE2  156   5.140   9.428   1.104 -1.2389  0.7871 -4.0915
  372HIS      C  157   5.575   9.122   1.002 -0.2243 -0.1804  0.8860
  372HIS      O  158   5.605   9.226   0.938 -0.5323  0.4713  0.3897
  373VAL      N  159   5.642   9.103   1.115  0.1751 -0.2677  0.8966
  373VAL      H  160   5.622   9.022   1.172  1.6457 -0.9254  0.5212
  373VAL     CA  161   5.750   9.186   1.168 -0.2874 -0.2532  0.5649
  373VAL     HA  162   5.716   9.290   1.172 -0.7197 -0.3318 -0.5686
  373VAL     CB  163   5.787   9.138   1.312  0.0908  0.4389 -0.0769
  373VAL     HB  164   5.801   9.029   1.312 -1.9738  0.1258  0.7578
  373VAL    CG1  165   5.919   9.195   1.373  0.2457 -0.1270 -0.2623
  373VAL   HG11  166   6.011   9.157   1.328  0.3392 -1.4862  0.9848
  373VAL   HG12  167   5.915   9.303   1.387  0.4780 -0.2631  1.0595
  373VAL   HG13  168   5.925   9.143   1.469  0.3747 -0.6280 -0.5334
  373VAL    CG2  169   5.670   9.152   1.421 -0.2613  0.5292  0.0656
  373VAL   HG21  170   5.580   9.100   1.390  0.2002 -1.0942  1.3508
  373VAL   HG22  171   5.696   9.108   1.517  0.2456 -0.6466 -0.5888
  373VAL   HG23  172   5.636   9.255   1.432 -4.1632 -0.4078 -1.7084
  373VAL      C  173   5.875   9.177   1.076  0.3339 -0.1163  0.0679
  373VAL      O  174   5.929   9.281   1.042 -0.3511  0.4633 -0.1338
  374ASP      N  175   5.921   9.057   1.036 -0.0609  0.0940  0.5345
  374ASP      H  176   5.883   8.972   1.076 -0.2732 -0.0877 -0.0293
  374ASP     CA  177   6.033   9.036   0.938  0.3951  0.8389  1.2422
  374ASP     HA  178   6.122   9.090   0.973  1.0104  1.8176 -1.5613
  374ASP     CB  179   6.063   8.883   0.929  0.6614  0.0988  0.1008
  374ASP    HB1  180   6.089   8.844   1.028  1.4565  0.2645 -0.0295
  374ASP    HB2  181   5.976   8.825   0.898  0.5196 -0.2130  1.0423
  374ASP     CG  182   6.172   8.840   0.834 -0.4407  0.1195 -1.1731
  374ASP    OD1  183   6.148   8.762   0.746 -0.2399  0.0834  0.1627
  374ASP    OD2  184   6.285   8.882   0.863  0.0407  0.2056 -0.4132
  374ASP      C  185   5.999   9.097   0.804 -0.6859 -0.7315 -0.3245
  374ASP      O  186   6.095   9.139   0.741  0.4288  0.6909  0.2122
  375SER      N  187   5.873   9.104   0.762 -0.4601  0.5032  0.3293
  375SER      H  188   5.802   9.052   0.811 -0.4260 -0.6149 -0.7559
  375SER     CA  189   5.837   9.163   0.635 -0.7855  0.1588 -0.1543
  375SER     HA  190   5.923   9.156   0.569 -0.5501 -5.2186  0.3362
  375SER     CB  191   5.715   9.108   0.568  0.2966 -0.6763  0.1320
  375SER    HB1  192   5.679   9.179   0.494  2.0086  1.6221  1.3949
  375SER    HB2  193   5.730   9.018   0.508 -0.6707 -0.4605 -0.4609
  375SER     OG  194   5.606   9.096   0.661  0.2259 -0.9308 -0.2681
  375SER     HG  195   5.627   9.027   0.722  1.6319 -1.0147 -0.8093
  375SER      C  196   5.815   9.317   0.647 -0.4518  0.3676 -0.4362
  375SER      O  197   5.792   9.377   0.546 -0.5875 -0.0677  0.3676
  376ASN      N  198   5.803   9.376   0.763  0.5758  0.0905 -0.1463
  376ASN      H  199   5.799   9.317   0.845  0.8038 -0.0581 -0.2388
  376ASN     CA  200   5.790   9.524   0.784  0.3609  0.4274 -0.8154
  376ASN     HA  201   5.714   9.565   0.718  0.9328  1.1584 -1.0370
  376ASN     CB  202   5.752   9.547   0.937 -0.1080  0.3110 -0.4183
  376ASN    HB1  203   5.679   9.470   0.960  2.0392 -1.4269  0.9964
  376ASN    HB2  204   5.832   9.524   1.008  0.0275  2.4879  0.2077
  376ASN     CG  205   5.687   9.683   0.972  0.0580  0.2470 -0.0091
  376ASN    OD1  206   5.612   9.743   0.888 -0.0352 -0.1587 -0.0314
  376ASN    ND2  207   5.710   9.733   1.094  0.2876 -0.2892 -0.8158
  376ASN   HD21  208   5.787   9.703   1.152 -0.7167  0.2412  0.8616
  376ASN   HD22  209   5.654   9.811   1.123  3.3569  1.0685  2.0824
  376ASN      C  210   5.922   9.589   0.763 -0.7254 -0.1370 -0.1750
  376ASN      O  211   6.022   9.535   0.801 -0.0210  0.0976 -0.6288
  377PRO      N  212   5.930   9.710   0.707  0.1922 -0.6441 -0.1505
  377PRO     CA  213   6.057   9.786   0.712  0.1181  0.3027 -0.6500
  377PRO     HA  214   6.156   9.742   0.700  0.3974  0.3804  1.0681
  377PRO     CB  215   6.044   9.877   0.591  0.4019  0.9651 -0.3236
  377PRO    HB1  216   6.089   9.977   0.589  0.8472  0.7798  0.2122
  377PRO    HB2  217   6.067   9.817   0.503 -4.4984  1.3980 -2.2272
  377PRO     CG  218   5.897   9.901   0.566  0.3444  0.3042  0.6604
  377PRO    HG1  219   5.866   9.980   0.635 -1.6166  1.0461 -0.9689
  377PRO    HG2  220   5.866   9.927   0.465  0.5983  2.8867  1.1733
  377PRO     CD  221   5.831   9.775   0.619  0.1216  0.0758 -0.7904
  377PRO    HD1  222   5.730   9.798   0.653  0.1279 -0.6445 -0.2682
  377PRO    HD2  223   5.812   9.703   0.540 -1.7152  0.3430 -0.6433
  377PRO      C  224   6.073   9.865   0.840 -0.5483  0.8176  0.5290
  377PRO      O  225   5.995   9.958   0.863  0.3035  0.0592 -0.3263
  378ALA      N  226   6.189   9.843   0.916  0.3725 -0.1694 -0.0913
  378ALA      H  227   6.258   9.778   0.880  1.8774  1.3613 -0.0917
  378ALA     CA  228   6.243   9.917   1.028 -0.5397 -0.0930 -0.1608
  378ALA     HA  229   6.171   9.912   1.110  3.1202 -1.4384  3.2770
  378ALA     CB  230   6.387   9.863   1.071  0.8402 -0.0114  0.1996
  378ALA    HB1  231   6.467   9.916   1.020  1.0177 -0.0752  0.4106
  378ALA    HB2  232   6.390   9.880   1.179 -2.8900  2.6922  0.0940
  378ALA    HB3  233   6.397   9.754   1.065 -2.1764 -0.3250 -0.8406
  378ALA      C  234   6.251  10.066   0.996 -0.1031 -0.2647 -0.3038
  378ALA      O  235   6.276  10.091   0.874 -0.2645  0.4266 -0.5534
  379MET      N  236   6.243  10.163   1.085  0.2632  0.6897 -0.0660
  379MET      H  237   6.243  10.136   1.183 -0.3346 -1.3797 -0.5732
  379MET     CA  238   6.242  10.305   1.044 -0.1925  0.1837  0.4148
  379MET     HA  239   6.169  10.316   0.964 -1.6648 -0.1916  1.6452
  379MET     CB  240   6.198  10.396   1.163  0.2139 -0.6433 -0.0037
  379MET    HB1  241   6.147  10.329   1.232  2.8775 -4.3368 -1.2463
  379MET    HB2  242   6.284  10.432   1.220  0.4019  0.8205 -1.1405
  379MET     CG  243   6.100  10.511   1.125  0.2960 -0.4226 -0.1864
  379MET    HG1  244   6.158  10.577   1.060 -0.2942  0.1241 -0.1669
  379MET    HG2  245   6.010  10.478   1.073 -0.3279  0.5003  0.2744
  379MET     SD  246   6.050  10.612   1.266 -0.0806 -0.3957 -0.2055
  379MET     CE  247   5.892  10.525   1.310  0.2002 -0.2516  0.2373
  379MET    HE1  248   5.814  10.547   1.238 -0.8032  1.3976  1.7656
  379MET    HE2  249   5.917  10.419   1.319 -0.9258 -0.3914  2.4908
  379MET    HE3  250   5.848  10.563   1.402  1.3831 -2.7948  1.9809
  379MET      C  251   6.380  10.352   0.987  0.0995 -0.6677 -0.3487
  379MET      O  252   6.389  10.458   0.929  0.6320  0.0808 -0.4046
  380THR      N  253   6.492  10.285   1.008 -0.0137 -0.2327 -0.2944
  380THR      H  254   6.498  10.215   1.081 -0.2181  0.7651  0.7035
  380THR     CA  255   6.625  10.319   0.951 -0.3224  0.1780 -0.6686
  380THR     HA  256   6.637  10.426   0.939 -1.7701  0.4021 -0.3687
  380THR     CB  257   6.738  10.271   1.038 -0.0827 -0.1563  0.0716
  380THR     HB  258   6.834  10.281   0.988  0.0149  0.1369  0.3098
  380THR    OG1  259   6.715  10.138   1.078  0.5270 -0.2644 -0.2436
  380THR    HG1  260   6.768  10.083   1.022  2.2182  0.2813  0.7245
  380THR    CG2  261   6.744  10.342   1.174 -0.6645 -0.3825  0.1742
  380THR   HG21  262   6.754  10.449   1.154 -0.0956 -0.1758  1.4897
  380THR   HG22  263   6.656  10.318   1.234  0.1532 -2.1802  0.7043
  380THR   HG23  264   6.834  10.320   1.231 -0.1519  0.6550 -0.1937
  380THR      C  265   6.634  10.271   0.797  0.3904 -0.0911  0.1815
  380THR      O  266   6.722  10.317   0.731 -0.7117 -0.2608 -0.5942
  381SER      N  267   6.542  10.183   0.750 -0.5299  0.2602  0.6518
  381SER      H  268   6.459  10.155   0.801  1.2297 -4.4979  1.4128
  381SER     CA  269   6.558  10.120   0.624  0.5093  0.1618 -0.6223
  381SER     HA  270   6.663  10.134   0.598  0.7340  0.7657  0.5451
  381SER     CB  271   6.505   9.975   0.643 -0.6054  0.1975  0.4479
  381SER    HB1  272   6.549   9.916   0.562  0.2498  0.3905  0.7621
  381SER    HB2  273   6.534   9.928   0.737 -0.9348 -1.5066 -0.2543
  381SER     OG  274   6.364   9.959   0.646  0.3856  0.2868  0.4261
  381SER     HG  275   6.322  10.001   0.720 -2.7141 -2.0772  0.2600
  381SER      C  276   6.477  10.196   0.521  0.3769  0.5405  0.2076
  381SER      O  277   6.468  10.152   0.412  0.2588  0.4093  0.2246
  382LEU      N  278   6.409  10.309   0.555 -0.1068 -0.2655 -0.3673
  382LEU      H  279   6.441  10.340   0.646 -1.4330  1.9681 -0.5791
  382LEU     CA  280   6.316  10.393   0.489 -0.1397  0.0614  0.3242
  382LEU     HA  281   6.250  10.331   0.428 -1.2174  3.4513 -2.2439
  382LEU     CB  282   6.229  10.472   0.583 -0.0055 -0.4675  0.8937
  382LEU    HB1  283   6.284  10.542   0.645  0.9054 -1.1179  0.8421
  382LEU    HB2  284   6.165  10.525   0.513 -0.6285 -1.5477  0.6080
  382LEU     CG  285   6.134  10.398   0.674  1.1029 -0.0109  0.7783
  382LEU     HG  286   6.200  10.336   0.736 -0.8325 -1.4336  1.5156
  382LEU    CD1  287   6.068  10.494   0.777  0.3316  0.1135  0.3759
  382LEU   HD11  288   6.007  10.440   0.849  2.0511 -1.3553  0.8115
  382LEU   HD12  289   6.148  10.550   0.825  0.7204 -0.1517  0.0465
  382LEU   HD13  290   5.995  10.564   0.736  0.6712  0.6560  0.6912
  382LEU    CD2  291   6.032  10.317   0.585 -0.2599 -0.0646 -0.4102
  382LEU   HD21  292   6.079  10.227   0.544 -0.3705 -0.0212 -0.6329
  382LEU   HD22  293   5.955  10.284   0.655 -0.0037 -1.0333 -0.5617
  382LEU   HD23  294   5.999  10.381   0.503  0.4190  1.0453  0.1688
  382LEU      C  295   6.396  10.493   0.399 -0.0655  0.2158  0.3960
  382LEU      O  296   6.489  10.550   0.458  0.1320 -0.6610 -0.4387
  383ASP      N  297   6.381  10.500   0.267  0.0720  0.2809  0.1399
  383ASP      H  298   6.303  10.446   0.233  2.0669 -2.0048 -1.1229
  383ASP     CA  299   6.449  10.596   0.173  0.2899  0.1403  0.1962
  383ASP     HA  300   6.541  10.632   0.218  1.9457 -1.9050 -1.3201
  383ASP     CB  301   6.505  10.518   0.052  0.3458  0.0739 -0.0529
  383ASP    HB1  302   6.585  10.451   0.085 -0.5897 -0.5627  0.9900
  383ASP    HB2  303   6.425  10.452   0.021 -1.3007  0.8339  2.3234
  383ASP     CG  304   6.560  10.600  -0.067 -0.1814  0.1010  0.1624
  383ASP    OD1  305   6.585  10.549  -0.178 -0.0608  0.8029  0.3269
  383ASP    OD2  306   6.576  10.721  -0.047  0.2380 -0.1590  0.7780
  383ASP      C  307   6.346  10.702   0.139  0.0514  0.2104 -0.4127
  383ASP      O  308   6.241  10.674   0.077  0.2805  0.1743 -0.3884
  384TYR      N  309   6.395  10.825   0.160  0.2843  0.0568 -0.2543
  384TYR      H  310   6.492  10.845   0.177 -0.0191  1.5251 -0.1427
  384TYR     CA  311   6.314  10.946   0.136 -0.3627 -0.1062 -0.8938
  384TYR     HA  312   6.207  10.929   0.126 -0.3056 -0.6013 -0.6781
  384TYR     CB  313   6.340  11.036   0.258  0.6932 -0.2711 -0.0744
  384TYR    HB1  314   6.445  11.060   0.274  0.4194  1.6375 -0.9348
  384TYR    HB2  315   6.297  11.135   0.248 -3.0282 -1.8660 -2.0250
  384TYR     CG  316   6.275  10.978   0.380 -0.9804 -0.2915 -0.5075
  384TYR    CD1  317   6.350  10.906   0.476  0.0296  0.6928 -0.2242
  384TYR    HD1  318   6.452  10.880   0.453 -0.4229 -1.2173 -0.2151
  384TYR    CD2  319   6.140  11.013   0.410 -0.1021 -0.6186 -0.1848
  384TYR    HD2  320   6.090  11.078   0.341  0.4044 -0.6080 -0.5486
  384TYR    CE1  321   6.296  10.852   0.597  0.7279 -0.0024  0.1876
  384TYR    HE1  322   6.347  10.781   0.661 -1.2983 -0.3741  1.4769
  384TYR    CE2  323   6.089  10.964   0.532  0.2318 -0.2598  0.0707
  384TYR    HE2  324   5.987  10.984   0.563 -0.6896 -2.0277 -1.6167
  384TYR     CZ  325   6.161  10.884   0.620  0.4504  0.0270 -0.2472
  384TYR     OH  326   6.102  10.818   0.724  0.4504 -0.0633  0.0135
  384TYR     HH  327   6.165  10.791   0.790  1.4103  1.2213 -0.3362
  384TYR      C  328   6.358  11.016   0.007  0.4710 -0.2536 -0.7046
  384TYR      O  329   6.317  11.128  -0.013  0.2184 -0.9581  0.5037
  385SER      N  330   6.445  10.963  -0.077  0.0093 -0.6445  0.2491
  385SER      H  331   6.485  10.873  -0.052 -1.6510 -1.2304  0.9668
  385SER     CA  332   6.509  11.041  -0.190  0.3025  0.0341  0.1180
  385SER     HA  333   6.548  11.138  -0.159  1.0016  0.1464 -1.0485
  385SER     CB  334   6.638  10.963  -0.242  0.3815 -0.3479  0.4851
  385SER    HB1  335   6.664  11.016  -0.334 -0.7569  0.9375  0.8714
  385SER    HB2  336   6.705  10.958  -0.157 -1.5331 -1.7348  1.9961
  385SER     OG  337   6.608  10.831  -0.290 -0.2557  0.1238 -0.1860
  385SER     HG  338   6.589  10.772  -0.219 -1.5086  0.4817 -0.1992
  385SER      C  339   6.401  11.072  -0.304  0.1341  0.2492  0.1213
  385SER      O  340   6.424  11.165  -0.379 -0.1216  0.0785 -0.1468
  386ARG      N  341   6.292  10.994  -0.313  0.1746  0.6391  0.0621
  386ARG      H  342   6.278  10.925  -0.240 -1.0744 -0.1912 -0.9272
  386ARG     CA  343   6.187  11.011  -0.417  0.0804 -0.1980 -0.3785
  386ARG     HA  344   6.221  11.071  -0.501  1.1399 -0.0926  0.1143
  386ARG     CB  345   6.129  10.871  -0.463  0.2561 -0.0174  0.3610
  386ARG    HB1  346   6.075  10.816  -0.386 -0.4068  0.1504  0.0259
  386ARG    HB2  347   6.056  10.882  -0.543 -0.7559 -0.4985  1.1948
  386ARG     CG  348   6.241  10.777  -0.517 -0.4815  0.3586  0.3700
  386ARG    HG1  349   6.293  10.827  -0.599 -0.5774 -0.8172 -0.4380
  386ARG    HG2  350   6.310  10.746  -0.439 -0.7536 -2.2828 -0.3392
  386ARG     CD  351   6.189  10.647  -0.577 -0.5033 -0.1058  0.0371
  386ARG    HD1  352   6.086  10.623  -0.549 -0.5205 -0.4354 -0.3121
  386ARG    HD2  353   6.186  10.659  -0.685  1.0115  0.6858  0.0614
  386ARG     NE  354   6.268  10.531  -0.541  0.3023 -0.1933  0.6014
  386ARG     HE  355   6.329  10.545  -0.462  2.3021  0.0202 -0.8953
  386ARG     CZ  356   6.277  10.418  -0.612 -0.0360 -0.1286  0.5339
  386ARG    NH1  357   6.199  10.388  -0.715 -0.1759  0.2328  0.3981
  386ARG   HH11  358   6.137  10.454  -0.759 -0.0501  1.0708  1.4481
  386ARG   HH12  359   6.212  10.297  -0.757 -0.2199 -0.1318  1.1645
  386ARG    NH2  360   6.362  10.327  -0.562 -0.2391 -0.0388  0.2352
  386ARG   HH21  361   6.420  10.358  -0.486  0.2600  2.6834 -1.1163
  386ARG   HH22  362   6.384  10.238  -0.604  0.0614  1.1729 -2.4089
  386ARG      C  363   6.069  11.092  -0.359  0.7465  0.6794  0.2776
  386ARG      O  364   5.980  11.123  -0.439 -0.1750  0.0424 -0.3066
  387PHE      N  365   6.050  11.096  -0.230 -0.2856  0.0598 -0.0398
  387PHE      H  366   6.133  11.085  -0.174 -0.9615  2.4700  1.6059
  387PHE     CA  367   5.940  11.151  -0.148 -0.4836  0.1011  0.8079
  387PHE     HA  368   5.842  11.108  -0.170 -1.1047  1.3257  1.0851
  387PHE     CB  369   5.965  11.113  -0.004  0.3883  0.8410  0.0546
  387PHE    HB1  370   5.957  11.004   0.005  0.5319  0.9554  2.0511
  387PHE    HB2  371   6.067  11.137   0.027  1.4649 -1.4772 -1.4327
  387PHE     CG  372   5.883  11.170   0.107  0.3520  0.0438  1.2543
  387PHE    CD1  373   5.942  11.252   0.208 -0.4555  0.8774 -0.3717
  387PHE    HD1  374   6.048  11.272   0.211  0.3049 -2.2760 -1.7650
  387PHE    CD2  375   5.742  11.147   0.109  0.2003 -0.3726 -0.6397
  387PHE    HD2  376   5.697  11.091   0.029 -1.0240 -1.6207  0.8539
  387PHE    CE1  377   5.862  11.310   0.301  0.2421 -0.4254 -0.1443
  387PHE    HE1  378   5.907  11.363   0.384 -0.4579  0.4003 -0.2855
  387PHE    CE2  379   5.660  11.203   0.215 -0.6229  0.3794 -1.0189
  387PHE    HE2  380   5.554  11.182   0.223 -0.5047 -0.2052 -0.9247
  387PHE     CZ  381   5.726  11.282   0.311 -0.1714 -0.3128  0.1603
  387PHE     HZ  382   5.672  11.330   0.391 -0.0603 -0.1704  0.1503
  387PHE      C  383   5.948  11.301  -0.160  0.6086 -0.3172  0.4901
  387PHE      O  384   6.056  11.359  -0.132  0.2298  0.3855 -0.1379
  388GLN      N  385   5.838  11.358  -0.219 -0.3904  0.8168  0.1265
  388GLN      H  386   5.756  11.301  -0.231 -0.4800  0.8546  0.5505
  388GLN     CA  387   5.815  11.499  -0.253 -0.5174  0.8206  0.0564
  388GLN     HA  388   5.864  11.553  -0.172  0.1553  1.6054 -0.8578
  388GLN     CB  389   5.886  11.534  -0.384 -0.1161 -0.0449  0.5600
  388GLN    HB1  390   5.992  11.511  -0.371  0.1333  1.4131  1.3013
  388GLN    HB2  391   5.834  11.473  -0.457 -1.3119  1.5272  0.0308
  388GLN     CG  392   5.875  11.684  -0.414 -0.4542  0.5637 -0.3991
  388GLN    HG1  393   5.772  11.698  -0.448 -0.5347 -0.6618 -0.7170
  388GLN    HG2  394   5.894  11.740  -0.323 -1.3243 -0.1852  0.2602
  388GLN     CD  395   5.960  11.738  -0.535 -0.5231 -0.4248  0.3016
  388GLN    OE1  396   5.956  11.854  -0.572 -0.3926 -0.0493 -1.0235
  388GLN    NE2  397   6.036  11.654  -0.604  0.2072  0.3791  0.0114
  388GLN   HE21  398   6.037  11.556  -0.580  2.2104  0.4239  0.2472
  388GLN   HE22  399   6.077  11.675  -0.694 -1.2209  0.7239 -0.5950
  388GLN      C  400   5.665  11.531  -0.248  0.0557  0.0099  0.2474
  388GLN      O  401   5.578  11.452  -0.289 -0.5371  0.3974  0.4075
  389ALA      N  402   5.625  11.648  -0.196 -0.1806  0.6261 -0.1728
  389ALA      H  403   5.693  11.714  -0.162 -2.0697  2.8677 -0.4784
  389ALA     CA  404   5.490  11.702  -0.184  0.0036  0.6649 -0.2067
  389ALA     HA  405   5.423  11.627  -0.141  0.8560 -1.8019 -2.8162
  389ALA     CB  406   5.500  11.818  -0.089 -0.1640  0.6554  0.1453
  389ALA    HB1  407   5.527  11.781   0.010 -0.3242  1.3529  0.4550
  389ALA    HB2  408   5.558  11.903  -0.125 -1.3858  0.2931 -2.9766
  389ALA    HB3  409   5.396  11.846  -0.072 -0.7863 -1.6096  0.2841
  389ALA      C  410   5.439  11.740  -0.322  0.3025  0.1407 -0.1019
  389ALA      O  411   5.431  11.859  -0.348 -0.4827  0.6649  0.3935
  390ASN      N  412   5.411  11.640  -0.406  0.0506 -0.4710 -0.2054
  390ASN      H  413   5.450  11.552  -0.376  0.5420 -1.0165 -2.2217
  390ASN     CA  414   5.375  11.647  -0.548  0.1247  0.1107 -0.4293
  390ASN     HA  415   5.324  11.553  -0.572 -0.4113  0.4166 -0.5069
  390ASN     CB  416   5.266  11.750  -0.584 -0.5314 -0.1622 -0.2005
  390ASN    HB1  417   5.199  11.749  -0.498  0.0304 -0.7938  0.2415
  390ASN    HB2  418   5.309  11.849  -0.598 -1.5141  0.8040  2.8148
  390ASN     CG  419   5.180  11.725  -0.710  0.1814  0.0333  0.1633
  390ASN    OD1  420   5.222  11.654  -0.803 -0.3227  0.4214  0.2106
  390ASN    ND2  421   5.056  11.774  -0.710 -0.3407 -0.1087  0.2154
  390ASN   HD21  422   5.042  11.832  -0.628  1.2281  1.0327 -0.2864
  390ASN   HD22  423   4.992  11.765  -0.787  0.8190 -3.0715 -0.5378
  390ASN      C  424   5.500  11.676  -0.638 -0.0963 -0.4728  0.4202
  390ASN      O  425   5.586  11.761  -0.614 -0.0708 -0.0696  0.0958
  399ASP      N  426   5.516  11.594  -0.742  0.5841  0.0423  0.6389
  399ASP      H  427   5.439  11.532  -0.762 -0.2800  0.7660  1.6344
  399ASP     CA  428   5.625  11.588  -0.840  0.0618  0.2646  1.3608
  399ASP     HA  429   5.641  11.685  -0.886  2.2954 -1.0535 -0.8553
  399ASP     CB  430   5.763  11.549  -0.775 -0.4933 -0.5987 -0.0180
  399ASP    HB1  431   5.841  11.615  -0.815 -1.1225  0.1720  0.0095
  399ASP    HB2  432   5.765  11.560  -0.667  1.1415 -0.2559 -0.0559
  399ASP     CG  433   5.818  11.409  -0.799  0.4364 -0.2225  0.4734
  399ASP    OD1  434   5.752  11.322  -0.738  0.3672  0.1373 -0.4067
  399ASP    OD2  435   5.923  11.392  -0.860 -0.9610 -0.0989  0.6134
  399ASP      C  436   5.563  11.489  -0.944  0.4327 -0.2092  0.1684
  399ASP      O  437   5.474  11.412  -0.907  0.4032  0.0768 -0.2850
  400THR      N  438   5.604  11.498  -1.070 -0.1659  0.2558 -0.2653
  400THR      H  439   5.671  11.569  -1.097  1.3927  0.1379  2.7886
  400THR     CA  440   5.567  11.397  -1.169  0.3722  0.0648 -0.3518
  400THR     HA  441   5.468  11.354  -1.152 -0.1765  1.6548  0.6816
  400THR     CB  442   5.567  11.469  -1.303  0.6861  1.0696 -0.1554
  400THR     HB  443   5.569  11.389  -1.377 -1.1789  1.8109 -1.0853
  400THR    OG1  444   5.673  11.558  -1.325 -0.0566 -0.2186 -0.3837
  400THR    HG1  445   5.746  11.498  -1.333 -0.4799 -1.0433  1.3843
  400THR    CG2  446   5.428  11.531  -1.325 -0.3097 -0.5300 -0.0882
  400THR   HG21  447   5.438  11.579  -1.422 -0.0849 -0.2089  0.0926
  400THR   HG22  448   5.342  11.464  -1.318 -0.9515  0.1745 -0.9407
  400THR   HG23  449   5.418  11.606  -1.246 -0.7244 -1.1384  0.4501
  400THR      C  450   5.664  11.277  -1.163  0.4757 -0.2667  0.1953
  400THR      O  451   5.772  11.280  -1.225  0.4772 -0.2318 -0.6393
  401GLN      N  452   5.619  11.181  -1.084  0.4260 -0.2738  0.9623
  401GLN      H  453   5.546  11.203  -1.018 -0.3014  1.5778 -0.3895
  401GLN     CA  454   5.682  11.042  -1.090  1.2683 -0.0729 -0.3470
  401GLN     HA  455   5.790  11.056  -1.076  1.5619 -2.0068 -0.3859
  401GLN     CB  456   5.637  10.954  -0.976 -0.2581  0.0644  0.2600
  401GLN    HB1  457   5.534  10.924  -0.989  0.4354 -2.0704 -0.7092
  401GLN    HB2  458   5.683  10.856  -0.988 -0.9891 -0.0353 -2.2457
  401GLN     CG  459   5.686  11.015  -0.840 -0.3543  0.9193  0.5349
  401GLN    HG1  460   5.665  11.120  -0.826  0.8827  1.1743  0.6041
  401GLN    HG2  461   5.624  10.973  -0.761 -0.4968  3.0273  1.5892
  401GLN     CD  462   5.833  10.994  -0.802  0.2782  0.6494 -0.3493
  401GLN    OE1  463   5.892  10.886  -0.808 -0.2533 -0.0829  0.0548
  401GLN    NE2  464   5.900  11.097  -0.767 -0.4629  0.2260  0.3474
  401GLN   HE21  465   5.859  11.189  -0.757  0.6389  0.7218  0.4695
  401GLN   HE22  466   5.994  11.077  -0.737 -1.0731 -1.5896  1.2010
  401GLN      C  467   5.660  10.972  -1.227 -0.7948  0.8851 -1.2746
  401GLN      O  468   5.553  10.982  -1.291  0.1908  0.3426  0.4654
  402HIS      N  469   5.758  10.881  -1.260 -0.2622  0.2396 -0.0064
  402HIS      H  470   5.835  10.871  -1.195 -0.3942  1.7134  0.4051
  402HIS     CA  471   5.767  10.796  -1.374 -0.2520  0.5840  0.2692
  402HIS     HA  472   5.751  10.864  -1.458 -0.7060 -1.0002 -0.9692
  402HIS     CB  473   5.903  10.733  -1.388 -0.0448  0.0313  0.7893
  402HIS    HB1  474   5.989  10.795  -1.363  0.4175  0.2914 -1.2333
  402HIS    HB2  475   5.920  10.650  -1.319 -0.9831 -0.6300  0.2470
  402HIS     CG  476   5.937  10.683  -1.527 -0.4758 -0.4842 -0.0942
  402HIS    ND1  477   5.860  10.593  -1.603 -0.0753  0.9539 -0.4035
  402HIS    CD2  478   6.041  10.724  -1.615 -0.1747  0.2989 -0.0755
  402HIS    HD2  479   6.115  10.797  -1.587 -2.3438  2.1640  1.0827
  402HIS    CE1  480   5.910  10.584  -1.722 -0.5385 -0.5241  0.4517
  402HIS    HE1  481   5.862  10.544  -1.811  0.9129  1.9812 -1.6213
  402HIS    NE2  482   6.015  10.664  -1.743  0.3720  0.5052 -0.3929
  402HIS    HE2  483   6.040  10.692  -1.837  0.2634  1.3354 -0.1847
  402HIS      C  484   5.659  10.687  -1.365 -0.6270  0.5954 -0.9421
  402HIS      O  485   5.648  10.617  -1.261 -0.2619 -0.0695  0.8199
  403ILE      N  486   5.587  10.655  -1.470 -0.2405 -0.6658  0.1287
  403ILE      H  487   5.599  10.719  -1.547 -0.2433 -0.1751  0.5305
  403ILE     CA  488   5.473  10.556  -1.481 -0.2264 -0.1760  0.5492
  403ILE     HA  489   5.407  10.583  -1.399 -0.6415  1.5114 -0.3124
  403ILE     CB  490   5.409  10.559  -1.618  0.7036 -0.4250 -0.0140
  403ILE     HB  491   5.355  10.469  -1.646 -0.0747  0.4892 -1.6410
  403ILE    CG1  492   5.509  10.574  -1.739 -0.1593  0.2027 -1.0469
  403ILE   HG11  493   5.583  10.651  -1.719 -0.4827  0.1844  0.2591
  403ILE   HG12  494   5.568  10.484  -1.751 -0.8434 -0.2969 -0.7379
  403ILE    CG2  495   5.306  10.670  -1.609 -0.3326 -0.1620 -0.1384
  403ILE   HG21  496   5.244  10.646  -1.695  0.2035 -2.1931  0.0139
  403ILE   HG22  497   5.243  10.650  -1.522 -0.3384  2.6667  0.6129
  403ILE   HG23  498   5.337  10.775  -1.601 -1.3738  0.1281  0.2293
  403ILE     CD  499   5.437  10.600  -1.871 -0.3229 -0.1144  0.3359
  403ILE    HD1  500   5.380  10.693  -1.877 -0.6076 -0.3246 -0.3654
  403ILE    HD2  501   5.504  10.591  -1.956 -2.7414 -1.2193 -1.5846
  403ILE    HD3  502   5.364  10.522  -1.894  0.1689 -0.6033  0.4305
  403ILE      C  503   5.516  10.408  -1.448  0.7926 -1.0569 -0.1572
  403ILE      O  504   5.424  10.333  -1.414  0.4545  0.4483  0.5328
  404GLN      N  505   5.642  10.367  -1.459  0.1264  0.0785  0.1258
  404GLN      H  506   5.705  10.436  -1.497 -2.1406  2.8163  1.0308
  404GLN     CA  507   5.685  10.231  -1.444 -0.5322  0.4959  0.4999
  404GLN     HA  508   5.628  10.152  -1.491  1.0613  0.3054 -1.1777
  404GLN     CB  509   5.818  10.210  -1.518  0.1516  0.2338  0.9086
  404GLN    HB1  510   5.840  10.103  -1.519 -3.2457 -0.5897 -1.3012
  404GLN    HB2  511   5.816  10.237  -1.624 -1.6468  1.8301  1.2915
  404GLN     CG  512   5.937  10.285  -1.456  0.6130 -0.0823  0.2275
  404GLN    HG1  513   5.917  10.379  -1.405  2.8747 -0.7941  2.7064
  404GLN    HG2  514   5.974  10.231  -1.369  0.7369 -0.6937 -0.2022
  404GLN     CD  515   6.062  10.276  -1.546  0.7677 -0.0452 -0.1857
  404GLN    OE1  516   6.121  10.169  -1.550 -0.0231 -0.0453  0.1190
  404GLN    NE2  517   6.103  10.384  -1.605 -0.1254 -0.0334 -0.1473
  404GLN   HE21  518   6.045  10.466  -1.592 -0.8142 -0.8785  2.7538
  404GLN   HE22  519   6.183  10.386  -1.667 -0.9322 -2.3995 -1.3958
  404GLN      C  520   5.691  10.192  -1.293  0.3774  0.2415  0.0213
  404GLN      O  521   5.709  10.071  -1.262  0.3375 -0.1826 -0.1510
  405GLN      N  522   5.672  10.285  -1.204 -0.2512 -0.6945  0.5902
  405GLN      H  523   5.663  10.380  -1.237  2.1316 -0.6742 -0.1812
  405GLN     CA  524   5.674  10.266  -1.054  0.2557  0.9906  0.0881
  405GLN     HA  525   5.770  10.215  -1.041 -1.4307 -2.1858  0.9200
  405GLN     CB  526   5.666  10.401  -0.977 -0.0682 -0.6936  0.1340
  405GLN    HB1  527   5.653  10.374  -0.873 -1.9153 -1.3682 -0.2400
  405GLN    HB2  528   5.741  10.474  -1.008 -0.0930 -1.1031 -0.9492
  405GLN     CG  529   5.541  10.483  -0.996 -0.0138  0.4877  0.1799
  405GLN    HG1  530   5.512  10.518  -1.095 -2.9211  1.5417  1.3041
  405GLN    HG2  531   5.451  10.429  -0.969  0.0284  0.3122 -0.0338
  405GLN     CD  532   5.536  10.611  -0.920 -0.0654 -0.8237  0.0229
  405GLN    OE1  533   5.443  10.692  -0.943  0.0679 -0.1159  0.0007
  405GLN    NE2  534   5.643  10.651  -0.847 -0.5898  0.4421 -0.7239
  405GLN   HE21  535   5.728  10.598  -0.844 -0.2096  1.1019  1.6867
  405GLN   HE22  536   5.641  10.740  -0.799 -0.7796  1.8125 -3.0610
  405GLN      C  537   5.556  10.171  -1.007  0.8308  0.2447 -0.0178
  405GLN      O  538   5.577  10.091  -0.917  0.3424  0.3220 -0.1300
  406PHE      N  539   5.448  10.167  -1.088 -1.1831  0.2144 -0.2514
  406PHE      H  540   5.446  10.240  -1.159 -0.3210 -0.8777 -1.4350
  406PHE     CA  541   5.340  10.082  -1.090  0.2281  0.8874  0.2596
  406PHE     HA  542   5.284  10.086  -0.997  0.0186 -2.8452  0.4378
  406PHE     CB  543   5.255  10.113  -1.218 -0.6479  0.2665 -0.0612
  406PHE    HB1  544   5.228  10.219  -1.221 -0.8654  0.2218  0.2688
  406PHE    HB2  545   5.310  10.106  -1.311 -1.3745 -1.4717 -0.4013
  406PHE     CG  546   5.138  10.018  -1.238  0.0965 -0.2956 -0.6877
  406PHE    CD1  547   5.052   9.998  -1.122  0.1484  0.7634 -0.2496
  406PHE    HD1  548   5.077  10.054  -1.033 -0.0549  3.1269 -1.6082
  406PHE    CD2  549   5.114   9.956  -1.355  0.6784  0.1466 -0.2475
  406PHE    HD2  550   5.169   9.987  -1.442 -0.8118  1.1611 -0.8633
  406PHE    CE1  551   4.940   9.916  -1.135  0.9186 -0.3564 -0.3214
  406PHE    HE1  552   4.863   9.917  -1.059  0.0677  0.5869 -1.1690
  406PHE    CE2  553   4.998   9.876  -1.372 -0.1391  0.1194 -0.2334
  406PHE    HE2  554   4.981   9.819  -1.462  0.8132 -0.1478 -0.2630
  406PHE     CZ  555   4.919   9.846  -1.254  0.3945 -0.1433  0.0006
  406PHE     HZ  556   4.823   9.798  -1.261  0.2565  0.3418 -1.9765
  406PHE      C  557   5.385   9.932  -1.092  0.1272  0.6517  0.2095
  406PHE      O  558   5.354   9.854  -1.004 -0.4777 -0.1099 -0.5795
  407TYR      N  559   5.468   9.899  -1.194  0.4283  0.2443  1.1587
  407TYR      H  560   5.494   9.978  -1.251 -0.0735 -0.0129  0.5673
  407TYR     CA  561   5.533   9.765  -1.210  0.5425 -0.2237 -0.6720
  407TYR     HA  562   5.464   9.683  -1.192  0.4247  0.2508  1.3338
  407TYR     CB  563   5.600   9.754  -1.345 -0.6920 -0.2789  0.5396
  407TYR    HB1  564   5.686   9.820  -1.348  1.2672 -2.5627  2.3757
  407TYR    HB2  565   5.645   9.655  -1.355  0.2377 -0.0709  2.2418
  407TYR     CG  566   5.503   9.766  -1.456 -0.2790 -0.3360 -0.3779
  407TYR    CD1  567   5.371   9.712  -1.452 -0.4167 -0.8623  0.0551
  407TYR    HD1  568   5.333   9.655  -1.368 -1.0117 -2.0915 -1.0022
  407TYR    CD2  569   5.538   9.837  -1.571 -0.2866 -0.0081  0.4257
  407TYR    HD2  570   5.632   9.891  -1.570  0.5245 -1.3477 -0.3300
  407TYR    CE1  571   5.276   9.736  -1.555  0.4255 -0.3745 -0.1892
  407TYR    HE1  572   5.173   9.703  -1.551  0.1550  0.3213 -1.2114
  407TYR    CE2  573   5.444   9.859  -1.674  0.2391  1.1137  0.8527
  407TYR    HE2  574   5.465   9.927  -1.755 -0.4704  0.5025  0.1320
  407TYR     CZ  575   5.315   9.812  -1.667  0.1762  0.0149  0.3370
  407TYR     OH  576   5.226   9.847  -1.764  0.7366 -0.1829 -0.3510
  407TYR     HH  577   5.269   9.866  -1.845  1.6809 -0.1788  0.1357
  407TYR      C  578   5.635   9.747  -1.095 -0.3712 -0.2292  0.2884
  407TYR      O  579   5.630   9.654  -1.013 -0.2686 -0.2723 -0.6340
  408ASP      N  580   5.730   9.845  -1.092  0.2650  0.6760  0.9436
  408ASP      H  581   5.731   9.917  -1.164 -0.4016  0.4499  0.6973
  408ASP     CA  582   5.850   9.844  -1.008  0.0804  0.5947  0.0646
  408ASP     HA  583   5.912   9.768  -1.055  0.1151  1.0423 -0.6405
  408ASP     CB  584   5.926   9.978  -1.023  0.2033  0.1807 -0.0381
  408ASP    HB1  585   5.912  10.021  -1.123  1.4093 -1.3655 -0.9183
  408ASP    HB2  586   5.895  10.048  -0.946  0.5173  1.7953 -1.3252
  408ASP     CG  587   6.077   9.972  -0.992  0.6337  0.1405 -0.4094
  408ASP    OD1  588   6.137   9.863  -0.999 -0.0032 -0.1960  0.5323
  408ASP    OD2  589   6.132  10.080  -0.964  0.5249  0.2192 -0.0076
  408ASP      C  590   5.833   9.801  -0.863  0.2492 -0.0864 -0.3471
  408ASP      O  591   5.907   9.715  -0.814 -0.5202  0.1231  0.4472
  409LEU      N  592   5.739   9.869  -0.799 -0.1598 -0.1246 -0.3560
  409LEU      H  593   5.694   9.945  -0.846 -1.7468 -1.5384 -1.2232
  409LEU     CA  594   5.714   9.847  -0.658  0.5005 -0.6651 -0.4742
  409LEU     HA  595   5.815   9.832  -0.618  0.7815  0.7090 -0.5961
  409LEU     CB  596   5.654   9.981  -0.594 -0.3084  0.3406  0.3754
  409LEU    HB1  597   5.556   9.998  -0.640  0.2254 -0.0470 -0.9621
  409LEU    HB2  598   5.639   9.982  -0.486  1.5202  0.9525  0.6474
  409LEU     CG  599   5.737  10.109  -0.622  0.3797 -0.5684  0.1808
  409LEU     HG  600   5.750  10.119  -0.730  1.1616 -2.3424  0.0822
  409LEU    CD1  601   5.669  10.235  -0.575  0.1851  0.1916 -0.5441
  409LEU   HD11  602   5.572  10.243  -0.625 -1.3299 -1.9145  1.8161
  409LEU   HD12  603   5.649  10.236  -0.468  0.0856 -0.8308 -0.5400
  409LEU   HD13  604   5.723  10.324  -0.605  1.3949 -0.2147  0.3748
  409LEU    CD2  605   5.885  10.104  -0.567 -0.0835 -0.3306 -0.5876
  409LEU   HD21  606   5.938  10.192  -0.606  1.5834 -0.4346  1.2893
  409LEU   HD22  607   5.887  10.121  -0.460 -0.6133 -0.9878 -0.4662
  409LEU   HD23  608   5.940  10.014  -0.596  2.7151  1.2061 -0.3834
  409LEU      C  609   5.621   9.725  -0.630 -0.5260  0.9872 -0.2487
  409LEU      O  610   5.639   9.654  -0.530  0.2399 -0.0260 -0.2019
  410LEU      N  611   5.516   9.702  -0.712 -0.2235  0.2164 -0.8298
  410LEU      H  612   5.509   9.759  -0.795  0.3188 -0.7377 -1.5593
  410LEU     CA  613   5.437   9.579  -0.705 -0.0981 -0.1615 -0.0709
  410LEU     HA  614   5.406   9.569  -0.601  0.2095  0.5313  0.0920
  410LEU     CB  615   5.331   9.587  -0.820  0.1891 -0.6212 -0.0636
  410LEU    HB1  616   5.285   9.686  -0.826 -1.7869 -1.4066  1.0365
  410LEU    HB2  617   5.383   9.568  -0.914 -1.7156 -1.9382 -0.9075
  410LEU     CG  618   5.216   9.483  -0.820 -0.1790  0.2792  0.0933
  410LEU     HG  619   5.249   9.379  -0.816 -1.7368 -0.2276  0.5565
  410LEU    CD1  620   5.134   9.488  -0.689  0.6102 -0.0519  0.4995
  410LEU   HD11  621   5.072   9.578  -0.685 -0.7682 -0.8730 -1.0833
  410LEU   HD12  622   5.065   9.405  -0.682  0.2055  0.3862  2.1471
  410LEU   HD13  623   5.199   9.478  -0.602  0.1823 -0.4164  0.7806
  410LEU    CD2  624   5.134   9.500  -0.947 -0.3416 -0.9140  0.2223
  410LEU   HD21  625   5.058   9.425  -0.969 -1.0854 -0.0956 -0.0304
  410LEU   HD22  626   5.075   9.591  -0.932 -0.7570 -0.9858 -0.8878
  410LEU   HD23  627   5.189   9.536  -1.034 -0.2836  0.6307  0.8602
  410LEU      C  628   5.517   9.450  -0.718  0.5589  0.5125 -0.8580
  410LEU      O  629   5.512   9.361  -0.631 -0.0231 -0.2210  0.1138
  411THR      N  630   5.595   9.438  -0.818  0.0809 -0.3798  0.4074
  411THR      H  631   5.599   9.521  -0.876 -0.9134  0.4183  1.4437
  411THR     CA  632   5.686   9.328  -0.844  0.2418 -0.0887  0.6532
  411THR     HA  633   5.632   9.236  -0.822  0.9374 -0.3806  1.2179
  411THR     CB  634   5.725   9.337  -1.000 -0.5247 -0.7416 -0.7159
  411THR     HB  635   5.782   9.247  -1.022  0.7832 -0.3915  1.0022
  411THR    OG1  636   5.803   9.451  -1.020  0.6321  0.0137  0.3547
  411THR    HG1  637   5.752   9.530  -1.015 -3.4280 -1.9936 -2.9368
  411THR    CG2  638   5.611   9.327  -1.095  0.9878  0.1637 -0.1040
  411THR   HG21  639   5.645   9.290  -1.192 -2.2644 -2.3690 -0.4317
  411THR   HG22  640   5.536   9.259  -1.056  0.6742  0.0062 -0.9642
  411THR   HG23  641   5.567   9.426  -1.107  2.8397  1.0477  0.0179
  411THR      C  642   5.809   9.337  -0.753 -0.2156  0.1945  0.4466
  411THR      O  643   5.894   9.243  -0.757  0.7679 -0.2942 -0.0845
  412GLY      N  644   5.831   9.447  -0.680  0.1072  0.2076  0.5095
  412GLY      H  645   5.789   9.536  -0.704 -2.0700 -0.9630 -0.2302
  412GLY     CA  646   5.921   9.451  -0.574  0.1823  0.0456  0.1403
  412GLY    HA1  647   6.000   9.381  -0.599  0.1587  1.0461 -3.0990
  412GLY    HA2  648   5.948   9.555  -0.587 -1.5880  0.2637 -2.6248
  412GLY      C  649   5.881   9.431  -0.433  0.8662  0.6758 -0.2998
  412GLY      O  650   5.959   9.414  -0.341  0.3100  0.0305 -0.4491
  413SER      N  651   5.753   9.393  -0.413 -0.2227  0.4428 -0.1217
  413SER      H  652   5.694   9.414  -0.492 -2.1107  0.2147  1.1545
  413SER     CA  653   5.691   9.345  -0.294 -0.3117 -0.8953  0.5565
  413SER     HA  654   5.741   9.377  -0.203 -1.5390  2.5524  0.1693
  413SER     CB  655   5.553   9.410  -0.285  0.1327 -0.2307 -0.0436
  413SER    HB1  656   5.492   9.385  -0.372  2.9166  0.7433 -2.4035
  413SER    HB2  657   5.504   9.378  -0.192  2.1638  1.1441  1.5812
  413SER     OG  658   5.568   9.547  -0.271 -0.1545  0.3293  0.1474
  413SER     HG  659   5.623   9.576  -0.343  1.9147 -0.3395  1.3685
  413SER      C  660   5.671   9.196  -0.302 -0.1904  1.0137  1.0183
  413SER      O  661   5.623   9.132  -0.204 -0.3189 -0.8517  0.2316
  414MET      N  662   5.703   9.131  -0.414 -0.2965  0.1388  0.1828
  414MET      H  663   5.749   9.186  -0.485 -0.6443 -0.2042 -0.3136
  414MET     CA  664   5.656   8.996  -0.452  0.4293  0.5705  0.6073
  414MET     HA  665   5.553   8.988  -0.418 -0.6224  5.4344 -0.7341
  414MET     CB  666   5.683   8.972  -0.600  0.2078  0.4507  0.1274
  414MET    HB1  667   5.758   9.039  -0.643 -0.2081  1.1316  0.4484
  414MET    HB2  668   5.737   8.880  -0.624  1.2422  1.1339 -0.2299
  414MET     CG  669   5.561   8.981  -0.692 -0.1213 -0.2656 -0.1288
  414MET    HG1  670   5.483   8.909  -0.666 -1.0957  1.2706  1.4413
  414MET    HG2  671   5.501   9.072  -0.686  1.8473  1.0209  1.0891
  414MET     SD  672   5.606   8.943  -0.863  0.3041  0.2746  0.1799
  414MET     CE  673   5.449   8.976  -0.941  0.2298 -0.0565 -0.6562
  414MET    HE1  674   5.416   9.080  -0.934 -2.7046 -0.8620 -1.2848
  414MET    HE2  675   5.461   8.946  -1.045  1.1344 -1.0244 -0.2935
  414MET    HE3  676   5.379   8.922  -0.878 -0.0557  0.0006 -0.9219
  414MET      C  677   5.734   8.894  -0.366 -0.0726 -0.1060 -0.2885
  414MET      O  678   5.673   8.798  -0.312 -0.2210  0.0576 -0.1001
  415GLU      N  679   5.866   8.905  -0.356 -0.3168  0.3385 -0.9770
  415GLU      H  680   5.903   8.975  -0.419  2.0763 -0.2709 -0.3247
  415GLU     CA  681   5.955   8.819  -0.281 -0.1976  0.0620 -0.2201
  415GLU     HA  682   5.917   8.723  -0.318 -1.6183  0.8228 -0.7980
  415GLU     CB  683   6.097   8.851  -0.314 -0.3098  0.5454 -0.1638
  415GLU    HB1  684   6.107   8.868  -0.421 -1.4785  0.5895 -0.2747
  415GLU    HB2  685   6.129   8.938  -0.256  0.2365  0.3655 -0.1906
  415GLU     CG  686   6.188   8.730  -0.284  0.0719 -0.1782  0.1072
  415GLU    HG1  687   6.287   8.774  -0.292 -0.9029  2.6145  1.9222
  415GLU    HG2  688   6.172   8.692  -0.183 -1.0565  0.7538  0.2943
  415GLU     CD  689   6.172   8.608  -0.371  0.2580 -0.2528  0.4726
  415GLU    OE1  690   6.191   8.488  -0.327 -0.7902 -0.5584  0.1625
  415GLU    OE2  691   6.130   8.620  -0.485  0.2323  0.5910  0.2078
  415GLU      C  692   5.926   8.847  -0.132 -0.1482 -0.2999  0.4008
  415GLU      O  693   5.949   8.760  -0.048  0.2575 -0.1764  0.2212
  416ILE      N  694   5.873   8.965  -0.091  0.2295 -0.6008 -0.4014
  416ILE      H  695   5.851   9.036  -0.160  0.2483  1.0375  1.2002
  416ILE     CA  696   5.847   8.993   0.049 -0.2411  0.5209 -0.1742
  416ILE     HA  697   5.927   8.951   0.109 -1.2058 -1.6463 -0.3226
  416ILE     CB  698   5.837   9.145   0.071  0.0155 -0.7568 -0.5949
  416ILE     HB  699   5.750   9.180   0.015 -1.5201 -2.4295  0.5991
  416ILE    CG1  700   5.967   9.220   0.019 -0.1092  0.3239  0.4396
  416ILE   HG11  701   6.053   9.175   0.068 -0.1254 -0.1162  0.0792
  416ILE   HG12  702   5.987   9.201  -0.087  2.7705  2.5611  0.4600
  416ILE    CG2  703   5.830   9.161   0.230  0.0321 -0.0637 -0.1113
  416ILE   HG21  704   5.897   9.094   0.284  0.9384  2.2306  1.7484
  416ILE   HG22  705   5.865   9.258   0.265 -0.3560 -0.1235  0.4402
  416ILE   HG23  706   5.726   9.150   0.261 -0.3366  2.1061 -0.4039
  416ILE     CD  707   5.960   9.368   0.027 -0.4468 -0.2011 -0.2046
  416ILE    HD1  708   5.944   9.399   0.131 -0.5046 -0.3613 -0.1652
  416ILE    HD2  709   6.054   9.409  -0.009 -0.7725  0.7852  0.0348
  416ILE    HD3  710   5.891   9.417  -0.041  1.7233  2.5786 -0.5817
  416ILE      C  711   5.722   8.920   0.098  0.1417 -0.1877 -0.3856
  416ILE      O  712   5.716   8.874   0.209 -0.0905  0.1368  0.1358
  417ILE      N  713   5.629   8.905   0.007 -0.0529  0.8031 -0.0900
  417ILE      H  714   5.645   8.956  -0.079 -0.2392  1.6137  0.3530
  417ILE     CA  715   5.500   8.836   0.034 -0.4085  0.1820  1.1456
  417ILE     HA  716   5.472   8.846   0.139 -1.1093  1.2787  0.8746
  417ILE     CB  717   5.386   8.909  -0.038  0.5597 -0.4932  1.1528
  417ILE     HB  718   5.402   8.918  -0.145  0.8060  0.1735  1.2424
  417ILE    CG1  719   5.382   9.062   0.013 -0.3734 -0.2353 -0.1183
  417ILE   HG11  720   5.353   9.068   0.118  0.3400 -2.4982  0.2543
  417ILE   HG12  721   5.484   9.099   0.012 -1.3189  2.9177  2.0643
  417ILE    CG2  722   5.246   8.834  -0.008  0.2152  0.6200 -0.2960
  417ILE   HG21  723   5.239   8.793   0.092 -0.9842  2.2734  0.3363
  417ILE   HG22  724   5.160   8.895  -0.038  0.6448  2.7231  2.3834
  417ILE   HG23  725   5.237   8.745  -0.071 -1.1057  1.8393 -1.9186
  417ILE     CD  726   5.291   9.157  -0.070  0.3488 -0.7810 -0.3448
  417ILE    HD1  727   5.275   9.115  -0.169  1.4877  1.4417 -1.5758
  417ILE    HD2  728   5.193   9.170  -0.024  0.7487  2.0784 -0.1055
  417ILE    HD3  729   5.319   9.262  -0.084 -0.7046 -0.5637 -0.9491
  417ILE      C  730   5.510   8.686  -0.004 -0.3577 -1.0982 -0.3993
  417ILE      O  731   5.435   8.604   0.056  0.4165 -0.1745  0.3884
  418ARG      N  732   5.603   8.640  -0.094  0.8299 -0.5608  0.6547
  418ARG      H  733   5.646   8.707  -0.156  1.9429 -1.7393  0.1129
  418ARG     CA  734   5.633   8.500  -0.127 -0.5019 -0.4090 -0.3109
  418ARG     HA  735   5.541   8.443  -0.143  0.0919 -1.6627  0.5835
  418ARG     CB  736   5.717   8.498  -0.252  0.7079 -0.1097 -0.1537
  418ARG    HB1  737   5.661   8.559  -0.324  2.1766  0.6775 -0.6666
  418ARG    HB2  738   5.811   8.548  -0.230  0.3349  0.7357 -0.4137
  418ARG     CG  739   5.747   8.365  -0.322 -0.1855 -0.0058 -0.7883
  418ARG    HG1  740   5.836   8.314  -0.283  0.4379  0.3938 -1.6527
  418ARG    HG2  741   5.666   8.293  -0.314 -0.7579  0.4105 -2.5110
  418ARG     CD  742   5.750   8.381  -0.475  0.4100 -0.4732  0.5957
  418ARG    HD1  743   5.778   8.283  -0.512  1.2408 -0.9640  2.3958
  418ARG    HD2  744   5.646   8.397  -0.504  0.4433 -1.6598 -0.2452
  418ARG     NE  745   5.836   8.491  -0.521 -0.0614 -0.5055  0.2396
  418ARG     HE  746   5.909   8.516  -0.456 -0.6516 -1.1218  1.1695
  418ARG     CZ  747   5.835   8.554  -0.642  0.4508 -0.0957 -0.5806
  418ARG    NH1  748   5.736   8.528  -0.724  0.2295  0.0698  0.3578
  418ARG   HH11  749   5.671   8.452  -0.706  0.4652 -0.5671 -1.2861
  418ARG   HH12  750   5.721   8.575  -0.812  1.8821  0.6249  0.3358
  418ARG    NH2  751   5.933   8.641  -0.674 -0.2223  0.1280 -0.2489
  418ARG   HH21  752   6.017   8.639  -0.618  0.8911  1.9163 -1.7543
  418ARG   HH22  753   5.935   8.689  -0.762  1.7998 -0.9328 -0.8367
  418ARG      C  754   5.719   8.433  -0.021 -0.3224 -0.4795 -0.2055
  418ARG      O  755   5.705   8.315  -0.002 -0.2415 -0.1173 -0.0184
  419GLY      N  756   5.804   8.509   0.051 -0.3760 -0.4608 -0.2066
  419GLY      H  757   5.821   8.602   0.016  2.8670 -0.1342  1.8323
  419GLY     CA  758   5.880   8.460   0.170  0.7486  0.1747  0.4458
  419GLY    HA1  759   5.921   8.360   0.155  0.0390  0.0981 -1.2055
  419GLY    HA2  760   5.973   8.516   0.172 -0.0895  1.9714 -3.0888
  419GLY      C  761   5.803   8.473   0.305  0.1558 -0.2327  0.4675
  419GLY      O  762   5.828   8.397   0.399  0.1660  0.8988  0.3222
  420TRP      N  763   5.696   8.557   0.304 -0.6520  0.4894  0.3186
  420TRP      H  764   5.696   8.629   0.233 -1.6338 -1.5523 -1.9254
  420TRP     CA  765   5.584   8.556   0.402  0.2299  0.5573  0.0694
  420TRP     HA  766   5.639   8.564   0.495  2.3210  1.5101 -1.1827
  420TRP     CB  767   5.491   8.684   0.386 -0.6984 -0.6955 -0.0327
  420TRP    HB1  768   5.546   8.777   0.401 -3.0163  1.0339 -1.5770
  420TRP    HB2  769   5.445   8.713   0.291 -2.1833  2.7491  1.5884
  420TRP     CG  770   5.376   8.690   0.483  0.3854  0.7584  0.0908
  420TRP    CD1  771   5.382   8.738   0.609 -0.4515  0.2237 -0.0443
  420TRP    HD1  772   5.472   8.787   0.644 -1.6442  1.4045  1.4938
  420TRP    CD2  773   5.237   8.635   0.474 -0.0624  0.2968 -0.0561
  420TRP    NE1  774   5.267   8.709   0.674 -0.0921  0.1146 -0.1922
  420TRP    HE1  775   5.253   8.721   0.774 -2.1653 -0.4637 -0.3627
  420TRP    CE2  776   5.174   8.651   0.597  0.2171  1.4019 -0.6294
  420TRP    CE3  777   5.160   8.573   0.372 -0.0071 -0.4971  0.3259
  420TRP    HE3  778   5.188   8.564   0.268  1.1780 -1.4677  0.6944
  420TRP    CZ2  779   5.042   8.607   0.622 -0.0945  0.2083  0.3819
  420TRP    HZ2  780   5.002   8.607   0.722  1.7156 -1.2698  1.1728
  420TRP    CZ3  781   5.029   8.529   0.394 -1.1979  0.0644  0.3931
  420TRP    HZ3  782   4.961   8.501   0.315 -0.0457 -0.5004 -0.4465
  420TRP    CH2  783   4.971   8.543   0.522 -0.0635  0.4667  0.3253
  420TRP    HH2  784   4.867   8.516   0.533 -0.1289  0.1405 -0.8993
  420TRP      C  785   5.513   8.414   0.384 -0.6029 -0.0372 -0.0536
  420TRP      O  786   5.509   8.334   0.477 -0.3817 -0.0052 -0.7691
  421ALA      N  787   5.458   8.390   0.266 -0.5693 -0.0709  0.3577
  421ALA      H  788   5.471   8.465   0.200  0.6815  0.4922  1.1902
  421ALA     CA  789   5.375   8.274   0.235 -0.3621 -0.1227  0.0839
  421ALA     HA  790   5.296   8.289   0.309  1.0972  2.7438  1.2314
  421ALA     CB  791   5.341   8.288   0.086  0.0288 -0.3209 -0.0896
  421ALA    HB1  792   5.298   8.386   0.066  0.5116  0.0866  0.8448
  421ALA    HB2  793   5.425   8.290   0.017 -0.7614  0.7767 -1.0565
  421ALA    HB3  794   5.274   8.210   0.047 -0.7664 -0.2953  1.1681
  421ALA      C  795   5.429   8.133   0.267  0.1982  0.2956  0.1877
  421ALA      O  796   5.348   8.036   0.304 -0.6606  0.0591 -0.6991
  422GLU      N  797   5.554   8.122   0.274 -0.2005 -0.3099  0.3636
  422GLU      H  798   5.609   8.205   0.254  2.6800 -1.4653  2.6076
  422GLU     CA  799   5.632   8.003   0.294 -0.2585 -0.0778 -0.7223
  422GLU     HA  800   5.598   7.925   0.227  0.6121 -0.7683 -0.3799
  422GLU     CB  801   5.777   8.049   0.269  0.4648  0.2489 -0.4982
  422GLU    HB1  802   5.787   8.118   0.185  1.2218 -1.4068 -1.8385
  422GLU    HB2  803   5.817   8.100   0.357  0.3602 -1.0773  0.3493
  422GLU     CG  804   5.865   7.930   0.232 -0.2915  0.2281 -0.3356
  422GLU    HG1  805   5.852   7.851   0.306 -0.5098 -1.6208 -2.2466
  422GLU    HG2  806   5.839   7.882   0.138  2.0486 -3.1425  0.5370
  422GLU     CD  807   6.008   7.976   0.217 -0.2510 -0.2112  0.1525
  422GLU    OE1  808   6.026   8.035   0.113 -0.1955 -0.2635  0.8783
  422GLU    OE2  809   6.091   7.958   0.306 -0.3529 -0.0147 -0.2231
  422GLU      C  810   5.611   7.953   0.439 -0.0284 -0.5725  0.3888
  422GLU      O  811   5.634   7.834   0.457 -0.4164  0.2312 -0.2946
  423LYS      N  812   5.564   8.037   0.537  0.0166  0.0153  0.1351
  423LYS      H  813   5.543   8.134   0.516  0.5238 -0.1407 -1.2285
  423LYS     CA  814   5.532   8.001   0.673 -0.3970  0.8670  0.0518
  423LYS     HA  815   5.604   7.928   0.711 -3.5155 -1.7841  1.4158
  423LYS     CB  816   5.544   8.130   0.758  0.4463 -0.7728 -0.3981
  423LYS    HB1  817   5.509   8.214   0.699  1.8166 -1.2045 -1.9294
  423LYS    HB2  818   5.477   8.126   0.843 -1.0271  1.7105 -1.3391
  423LYS     CG  819   5.682   8.170   0.810  0.2526 -0.0036 -0.0940
  423LYS    HG1  820   5.675   8.251   0.882  1.2021 -0.9491  1.1048
  423LYS    HG2  821   5.726   8.086   0.864 -1.4208 -2.1062 -1.8014
  423LYS     CD  822   5.761   8.220   0.690 -0.4435 -0.1441  0.3991
  423LYS    HD1  823   5.785   8.141   0.618  0.1981 -0.0722  0.5265
  423LYS    HD2  824   5.713   8.299   0.633 -1.9178 -1.3464 -0.0947
  423LYS     CE  825   5.899   8.283   0.747  0.2234  0.4658 -0.6153
  423LYS    HE1  826   5.875   8.355   0.826 -2.5894 -0.9776 -0.0310
  423LYS    HE2  827   5.966   8.211   0.792 -0.8263  0.1037  0.4299
  423LYS     NZ  828   5.969   8.360   0.635 -0.1042 -0.7195 -0.0261
  423LYS    HZ1  829   5.971   8.459   0.654  3.9755 -0.5505 -0.5438
  423LYS    HZ2  830   6.065   8.329   0.625  0.4930  1.4709 -1.7942
  423LYS    HZ3  831   5.933   8.335   0.544  3.3289  1.6596 -2.2814
  423LYS      C  832   5.383   7.951   0.687  0.6070 -0.2935 -0.7651
  423LYS      O  833   5.345   7.900   0.797  0.5271 -0.1464  0.3442
  424ILE      N  834   5.295   7.958   0.585  0.0991 -0.1427  0.3990
  424ILE      H  835   5.321   7.965   0.487 -1.2907 -0.2714 -0.0097
  424ILE     CA  836   5.164   7.893   0.581 -0.7589  0.1530  0.1987
  424ILE     HA  837   5.117   7.915   0.677 -0.2230  0.1650  0.4626
  424ILE     CB  838   5.077   7.954   0.463 -0.2543  0.0399  0.0098
  424ILE     HB  839   5.128   7.944   0.367  1.0925 -0.7091  0.7661
  424ILE    CG1  840   5.044   8.105   0.492 -0.7497  0.3842 -0.1612
  424ILE   HG11  841   4.974   8.102   0.575 -0.5222 -1.0569  0.0023
  424ILE   HG12  842   5.133   8.160   0.521 -0.2747 -0.7799  0.6718
  424ILE    CG2  843   4.949   7.863   0.439  0.7276  0.5796 -1.1323
  424ILE   HG21  844   4.886   7.873   0.528  1.6825  0.9088 -0.4746
  424ILE   HG22  845   4.887   7.894   0.355  0.4556  1.1008 -0.7422
  424ILE   HG23  846   4.964   7.756   0.424  0.2992  0.6066 -1.7927
  424ILE     CD  847   4.981   8.176   0.378 -0.0611 -0.4991  0.3330
  424ILE    HD1  848   4.910   8.111   0.327 -0.3059 -0.0536  0.0941
  424ILE    HD2  849   4.936   8.273   0.399  2.1508  0.6143  0.2205
  424ILE    HD3  850   5.055   8.190   0.299 -0.5055 -0.5640 -0.0992
  424ILE      C  851   5.191   7.742   0.565  0.2392 -0.3280 -0.6144
  424ILE      O  852   5.269   7.705   0.478 -0.3285  0.5179  0.0974
  425PRO      N  853   5.138   7.658   0.656  0.1134  0.6679 -0.0876
  425PRO     CA  854   5.169   7.518   0.665  0.4280 -0.6874  0.4078
  425PRO     HA  855   5.276   7.501   0.652  0.3648 -0.2526 -0.8608
  425PRO     CB  856   5.130   7.474   0.801 -0.0280 -0.0345  0.1716
  425PRO    HB1  857   5.113   7.367   0.808 -0.9409  0.0545 -0.5019
  425PRO    HB2  858   5.219   7.490   0.861  1.3830  1.2556 -2.0960
  425PRO     CG  859   5.020   7.562   0.848 -0.3711  0.0396  1.0167
  425PRO    HG1  860   4.928   7.525   0.805 -1.1694  1.3219  1.5565
  425PRO    HG2  861   5.019   7.583   0.955  0.2613 -1.5820  1.3684
  425PRO     CD  862   5.052   7.695   0.773 -0.0372  0.0639 -0.5887
  425PRO    HD1  863   4.963   7.752   0.746  1.5923  1.7496 -2.8002
  425PRO    HD2  864   5.114   7.759   0.837  1.5409 -2.9617  1.1258
  425PRO      C  865   5.090   7.453   0.553 -0.1214 -0.5054  1.0882
  425PRO      O  866   4.968   7.472   0.536  0.0721  0.0442 -0.4810
  426GLY      N  867   5.156   7.383   0.466 -0.1887 -0.6081 -0.2307
  426GLY      H  868   5.255   7.402   0.464 -0.5083  1.5661  0.9959
  426GLY     CA  869   5.100   7.304   0.359  0.2701  0.1943  0.8586
  426GLY    HA1  870   5.133   7.200   0.357 -0.1916  0.0145 -1.9825
  426GLY    HA2  871   4.992   7.302   0.370  0.4353 -1.3277  2.6447
  426GLY      C  872   5.148   7.362   0.224 -0.5518 -0.2852  0.2722
  426GLY      O  873   5.148   7.287   0.125  0.6231 -0.1740  0.1788
  427PHE      N  874   5.188   7.488   0.212  0.1793  0.1457  0.0664
  427PHE      H  875   5.189   7.539   0.299  0.6512 -4.4786  3.0924
  427PHE     CA  876   5.237   7.559   0.095 -0.2219 -0.3066 -0.4624
  427PHE     HA  877   5.175   7.530   0.011  0.3052  0.2039 -1.0334
  427PHE     CB  878   5.220   7.712   0.123  0.3147 -0.2983  1.0602
  427PHE    HB1  879   5.143   7.708   0.199 -1.1431  2.8810 -0.0863
  427PHE    HB2  880   5.309   7.757   0.167 -0.9381  1.8810  1.4837
  427PHE     CG  881   5.178   7.800   0.002 -0.0577 -0.6619 -0.1937
  427PHE    CD1  882   5.043   7.842  -0.013 -0.4765  0.5994  0.4344
  427PHE    HD1  883   4.971   7.806   0.058 -0.7273 -0.6365 -0.4178
  427PHE    CD2  884   5.277   7.828  -0.097  0.0847 -1.3100  0.2539
  427PHE    HD2  885   5.378   7.794  -0.082  0.4907 -0.2289  0.0279
  427PHE    CE1  886   5.009   7.932  -0.115 -0.4135  0.3806  0.7447
  427PHE    HE1  887   4.910   7.974  -0.126 -0.5579 -0.1665 -0.1056
  427PHE    CE2  888   5.243   7.915  -0.205 -0.2667  0.2280 -0.1458
  427PHE    HE2  889   5.319   7.938  -0.277  0.4344 -0.7917  0.2400
  427PHE     CZ  890   5.113   7.970  -0.204  0.0266 -0.1995  0.6157
  427PHE     HZ  891   5.071   8.017  -0.292 -1.7814  0.0371  1.5539
  427PHE      C  892   5.382   7.520   0.057 -0.5671  0.2186 -0.2013
  427PHE      O  893   5.413   7.506  -0.061 -0.5251  0.4935  0.2173
  428ALA      N  894   5.474   7.488   0.150 -0.1917 -0.5015 -0.3273
  428ALA      H  895   5.452   7.468   0.247 -2.8691  1.2741 -0.4749
  428ALA     CA  896   5.609   7.453   0.117 -0.5341 -0.0373  0.1841
  428ALA     HA  897   5.644   7.512   0.032  0.4349 -1.8739 -0.7725
  428ALA     CB  898   5.695   7.485   0.233 -1.2027  0.5068  0.1098
  428ALA    HB1  899   5.800   7.468   0.209 -1.3863 -0.0618 -0.2954
  428ALA    HB2  900   5.685   7.586   0.273  3.9201  2.1245 -1.9725
  428ALA    HB3  901   5.674   7.412   0.312  1.4718  1.1449  1.5354
  428ALA      C  902   5.610   7.314   0.056 -0.4834 -0.6449  0.5603
  428ALA      O  903   5.707   7.273  -0.001  0.0775 -0.0778  0.0887
  429ASP      N  904   5.510   7.232   0.075 -0.0267  0.2691  0.1299
  429ASP      H  905   5.435   7.274   0.127 -1.9762 -0.0281 -2.2534
  429ASP     CA  906   5.502   7.093   0.030  0.5033  0.4924 -0.5283
  429ASP     HA  907   5.596   7.037   0.037 -0.4090 -1.4717 -2.5680
  429ASP     CB  908   5.405   7.020   0.130  0.0444 -0.1701 -0.4427
  429ASP    HB1  909   5.435   7.038   0.234 -1.3551 -0.7207  0.0869
  429ASP    HB2  910   5.303   7.058   0.124  0.5251  1.4575  0.9129
  429ASP     CG  911   5.410   6.871   0.124 -0.2262  0.2423 -0.3202
  429ASP    OD1  912   5.511   6.799   0.153 -0.0675 -0.1709  0.0707
  429ASP    OD2  913   5.307   6.813   0.085 -0.1541 -0.4113  0.7169
  429ASP      C  914   5.450   7.083  -0.113 -0.4822  0.3154  0.0392
  429ASP      O  915   5.480   6.984  -0.179  0.0465 -0.0795 -0.0816
  430LEU      N  916   5.367   7.176  -0.155 -0.4957  0.0071  0.3183
  430LEU      H  917   5.350   7.259  -0.099 -2.2639  0.7118 -1.1683
  430LEU     CA  918   5.296   7.186  -0.285 -1.0078  0.5076  0.0949
  430LEU     HA  919   5.226   7.102  -0.283  0.5898 -0.8793  0.0958
  430LEU     CB  920   5.227   7.331  -0.297 -0.1836  0.7196 -0.1895
  430LEU    HB1  921   5.296   7.404  -0.253 -0.8948  0.2159  1.8448
  430LEU    HB2  922   5.210   7.362  -0.400  1.2033  2.0224 -0.0750
  430LEU     CG  923   5.099   7.361  -0.218 -0.5019  0.9504  0.1794
  430LEU     HG  924   5.107   7.334  -0.113 -0.3349  0.5645  0.0690
  430LEU    CD1  925   5.065   7.516  -0.236  0.1294 -0.0389 -0.1121
  430LEU   HD11  926   4.991   7.546  -0.162 -0.6794  0.3488 -1.0538
  430LEU   HD12  927   5.151   7.578  -0.211 -1.1948  0.8805  2.4679
  430LEU   HD13  928   5.022   7.554  -0.329 -0.1446  1.4889  0.6076
  430LEU    CD2  929   4.976   7.286  -0.283 -0.4278  0.0360  0.3460
  430LEU   HD21  930   4.883   7.315  -0.235  0.7222  0.9537  2.0911
  430LEU   HD22  931   4.965   7.300  -0.391 -0.3738  0.2726  0.3710
  430LEU   HD23  932   4.988   7.178  -0.270 -0.9452 -0.5050 -2.8962
  430LEU      C  933   5.391   7.165  -0.410  0.0357  0.1677  0.2576
  430LEU      O  934   5.507   7.208  -0.406 -0.3330  0.8470  0.4105
  431PRO      N  935   5.341   7.119  -0.530 -0.6954  0.4581 -0.3656
  431PRO     CA  936   5.413   7.122  -0.661 -0.4859  0.2062  0.4093
  431PRO     HA  937   5.509   7.070  -0.661 -1.6218 -2.1046 -1.3100
  431PRO     CB  938   5.322   7.050  -0.760  0.0935 -0.3023 -0.5154
  431PRO    HB1  939   5.294   7.103  -0.851 -1.5035 -0.7347 -0.3213
  431PRO    HB2  940   5.375   6.962  -0.797  0.9742  1.0564 -2.6724
  431PRO     CG  941   5.191   7.018  -0.685 -0.6263  0.1361  0.1938
  431PRO    HG1  942   5.105   7.070  -0.728 -1.6514  0.0349  2.0221
  431PRO    HG2  943   5.180   6.910  -0.698  1.5043  0.1659 -2.8961
  431PRO     CD  944   5.216   7.054  -0.539 -0.8627  0.1003 -0.2729
  431PRO    HD1  945   5.141   7.116  -0.490  0.4732  2.3718 -0.8983
  431PRO    HD2  946   5.217   6.959  -0.487  1.8796  0.3079  0.2001
  431PRO      C  947   5.422   7.274  -0.707 -0.2160  0.2755  0.2892
  431PRO      O  948   5.333   7.359  -0.677 -0.6155 -0.3019  1.0033
  432LYS      N  949   5.536   7.301  -0.772 -0.3216  0.1847  0.3930
  432LYS      H  950   5.602   7.225  -0.783 -0.0223  0.5055 -0.0524
  432LYS     CA  951   5.581   7.428  -0.835 -0.0770  0.1835 -0.3271
  432LYS     HA  952   5.606   7.472  -0.739 -1.6137 -0.8422  0.5755
  432LYS     CB  953   5.712   7.400  -0.921  0.5794  0.6407 -0.5360
  432LYS    HB1  954   5.745   7.494  -0.967  0.4756  0.5918 -0.7127
  432LYS    HB2  955   5.797   7.359  -0.867  0.0931  0.4423  0.0913
  432LYS     CG  956   5.675   7.304  -1.038  0.2880  0.2332 -0.6879
  432LYS    HG1  957   5.619   7.214  -1.012 -0.6656  1.0206  0.0326
  432LYS    HG2  958   5.614   7.357  -1.111  1.7765 -0.6953 -2.7026
  432LYS     CD  959   5.800   7.251  -1.104  0.1763 -0.2998  0.0831
  432LYS    HD1  960   5.859   7.331  -1.149  0.3881 -0.5067 -0.0068
  432LYS    HD2  961   5.859   7.211  -1.022 -1.2262  0.0481  1.3111
  432LYS     CE  962   5.787   7.135  -1.201 -0.0892 -0.4662  0.2402
  432LYS    HE1  963   5.736   7.052  -1.152 -3.0749  1.1084  0.0724
  432LYS    HE2  964   5.734   7.162  -1.292 -2.3742 -1.5681  1.1774
  432LYS     NZ  965   5.919   7.093  -1.232  0.3235 -0.0991  0.2128
  432LYS    HZ1  966   5.965   7.078  -1.144  1.2294 -1.9537 -0.5367
  432LYS    HZ2  967   5.911   7.014  -1.293  1.2821  1.6776 -2.3907
  432LYS    HZ3  968   5.972   7.148  -1.298  1.0242 -1.4634 -0.3943
  432LYS      C  969   5.476   7.525  -0.900 -0.5139  0.5124  0.8937
  432LYS      O  970   5.489   7.647  -0.889  0.0281  1.1269 -0.0965
  433ALA      N  971   5.361   7.471  -0.950 -0.1424 -0.2114  0.5665
  433ALA      H  972   5.365   7.370  -0.951  2.0974 -0.2162 -1.8920
  433ALA     CA  973   5.254   7.542  -1.013  0.4306 -0.0224 -0.1778
  433ALA     HA  974   5.288   7.642  -1.042  0.5767  0.6778  2.1597
  433ALA     CB  975   5.193   7.450  -1.120 -0.5364  0.6584 -0.5200
  433ALA    HB1  976   5.110   7.510  -1.157 -1.3591 -0.3655 -0.3671
  433ALA    HB2  977   5.273   7.424  -1.190 -0.6567 -0.4304 -0.2647
  433ALA    HB3  978   5.159   7.367  -1.059 -0.9890  1.8688  0.9292
  433ALA      C  979   5.138   7.584  -0.923 -0.8275  0.2566  0.0929
  433ALA      O  980   5.080   7.693  -0.932 -0.1263  0.4288 -0.4596
  434ASP      N  981   5.106   7.500  -0.824  0.0454 -0.5779  0.2274
  434ASP      H  982   5.159   7.414  -0.815  2.6905  0.8929 -0.1942
  434ASP     CA  983   4.999   7.528  -0.731  0.5068 -0.3279 -0.5996
  434ASP     HA  984   4.904   7.544  -0.782 -2.1268 -3.2185  2.7881
  434ASP     CB  985   4.963   7.401  -0.648 -0.9564 -0.8372 -1.2375
  434ASP    HB1  986   5.058   7.369  -0.605 -0.5123  0.2869 -1.3582
  434ASP    HB2  987   4.893   7.420  -0.567 -1.4361 -1.1614 -1.5702
  434ASP     CG  988   4.900   7.289  -0.731  0.2234  0.3262  0.5197
  434ASP    OD1  989   4.961   7.252  -0.837 -0.1254  0.2080 -1.2944
  434ASP    OD2  990   4.792   7.242  -0.693 -0.7473  0.0322  0.6803
  434ASP      C  991   5.042   7.638  -0.635 -0.5599  0.0152 -0.6901
  434ASP      O  992   4.957   7.702  -0.576 -0.2464  0.7436 -0.1907
  435GLN      N  993   5.174   7.664  -0.618 -0.0278 -0.0090 -0.3537
  435GLN      H  994   5.237   7.606  -0.671 -0.9084 -0.9370 -0.4173
  435GLN     CA  995   5.229   7.773  -0.544 -0.3804  0.2740  0.3714
  435GLN     HA  996   5.175   7.790  -0.451 -2.0559  1.6636 -0.7832
  435GLN     CB  997   5.372   7.739  -0.514 -0.2868  0.0116  0.0461
  435GLN    HB1  998   5.435   7.733  -0.604  2.3040  3.1541  1.4418
  435GLN    HB2  999   5.416   7.823  -0.461  1.6929 -2.2182  2.1676
  435GLN     CG 1000   5.395   7.613  -0.425  0.0893  0.2505  1.3477
  435GLN    HG1 1001   5.344   7.618  -0.329  0.9066  1.2721  1.7517
  435GLN    HG2 1002   5.349   7.526  -0.472 -0.1275  1.9870 -1.9620
  435GLN     CD 1003   5.539   7.578  -0.405  0.8857 -0.1384 -0.4316
  435GLN    OE1 1004   5.610   7.562  -0.507  0.5565 -0.0835  0.5589
  435GLN    NE2 1005   5.589   7.557  -0.287 -0.2479 -0.0580 -0.2893
  435GLN   HE21 1006   5.534   7.550  -0.203  1.7930 -1.1813  1.0303
  435GLN   HE22 1007   5.689   7.542  -0.287 -0.1566  0.1811 -2.6688
  435GLN      C 1008   5.239   7.904  -0.623  0.5494  0.1227 -0.0737
  435GLN      O 1009   5.289   8.006  -0.572 -0.0726 -0.5633 -0.3717
  436ASP      N 1010   5.206   7.892  -0.750  0.2559  0.7535  0.0315
  436ASP      H 1011   5.162   7.803  -0.768 -0.3284  0.9876  0.2930
  436ASP     CA 1012   5.231   7.992  -0.850  0.7945 -0.9276 -0.4293
  436ASP     HA 1013   5.298   8.071  -0.816 -0.2256 -0.4962  0.6465
  436ASP     CB 1014   5.290   7.931  -0.979  0.4902 -0.1528  0.7254
  436ASP    HB1 1015   5.392   7.902  -0.952  1.0610  1.4882  0.3908
  436ASP    HB2 1016   5.232   7.853  -1.029 -1.5317  1.4007  0.5439
  436ASP     CG 1017   5.299   8.031  -1.092 -0.9223 -0.4823 -0.3665
  436ASP    OD1 1018   5.247   8.003  -1.204  0.0915  0.2193  0.1284
  436ASP    OD2 1019   5.362   8.136  -1.068 -0.0361 -0.1715  0.6561
  436ASP      C 1020   5.085   8.046  -0.872 -0.0086  1.0313 -0.4638
  436ASP      O 1021   5.057   8.161  -0.848 -0.1834  0.2700  0.5882
  437LEU      N 1022   4.982   7.955  -0.893  0.2088  0.4335  0.3091
  437LEU      H 1023   5.005   7.858  -0.909 -0.2166  0.3185  0.4058
  437LEU     CA 1024   4.837   7.992  -0.911 -0.2214 -0.2595 -0.5832
  437LEU     HA 1025   4.831   8.077  -0.979 -0.1873  0.0952 -0.1448
  437LEU     CB 1026   4.758   7.867  -0.954  0.0791 -0.2068  0.1976
  437LEU    HB1 1027   4.772   7.787  -0.882 -1.5570 -1.7778 -1.1470
  437LEU    HB2 1028   4.651   7.886  -0.957  0.1558  0.1595 -1.0403
  437LEU     CG 1029   4.798   7.821  -1.096  0.2704  0.1915  0.0319
  437LEU     HG 1030   4.905   7.829  -1.113  0.2178  0.2055 -0.2916
  437LEU    CD1 1031   4.772   7.673  -1.121  0.5380  0.3393  0.1911
  437LEU   HD11 1032   4.783   7.634  -1.222 -2.3896 -0.8172  0.2352
  437LEU   HD12 1033   4.840   7.619  -1.055  1.0558 -0.3826 -0.9127
  437LEU   HD13 1034   4.667   7.657  -1.097  0.6360  0.1661  0.5122
  437LEU    CD2 1035   4.723   7.898  -1.202 -0.6637 -0.2427 -0.5288
  437LEU   HD21 1036   4.617   7.889  -1.179 -0.7536  0.1452 -0.7881
  437LEU   HD22 1037   4.738   8.006  -1.202  1.7913 -0.5222  0.3042
  437LEU   HD23 1038   4.745   7.859  -1.301 -0.4054 -0.8472 -0.2368
  437LEU      C 1039   4.776   8.050  -0.784  0.4988 -0.7026 -0.2564
  437LEU      O 1040   4.683   8.130  -0.799 -0.4534 -0.1267  0.0150
  438LEU      N 1041   4.831   8.021  -0.662  0.8912  0.5829  0.1104
  438LEU      H 1042   4.910   7.960  -0.646  0.0859 -0.7698 -0.8722
  438LEU     CA 1043   4.782   8.068  -0.534 -0.3461 -0.1302  0.0533
  438LEU     HA 1044   4.678   8.095  -0.552 -0.1493  0.0234 -0.9127
  438LEU     CB 1045   4.802   7.958  -0.424 -0.1234 -0.7273  0.1065
  438LEU    HB1 1046   4.905   7.924  -0.408  0.9076  2.3035  0.5709
  438LEU    HB2 1047   4.777   7.997  -0.325  0.0029 -0.2705 -0.0393
  438LEU     CG 1048   4.705   7.844  -0.426  0.1222  0.3159  0.2320
  438LEU     HG 1049   4.722   7.774  -0.508  0.7028  1.3689 -0.5646
  438LEU    CD1 1050   4.729   7.754  -0.304 -0.4990  0.4887 -0.1621
  438LEU   HD11 1051   4.642   7.688  -0.310  0.6976 -1.2368  0.6674
  438LEU   HD12 1052   4.819   7.694  -0.306 -0.5855  0.2405  1.6620
  438LEU   HD13 1053   4.739   7.810  -0.211  1.3044 -0.6571  0.3809
  438LEU    CD2 1054   4.557   7.884  -0.433 -0.0650  0.2823 -0.0826
  438LEU   HD21 1055   4.524   7.929  -0.340 -2.4159  0.3908 -0.8983
  438LEU   HD22 1056   4.523   7.936  -0.523  0.3250  1.1171  0.2411
  438LEU   HD23 1057   4.502   7.790  -0.430  0.3039  0.0810  0.6922
  438LEU      C 1058   4.859   8.195  -0.489  0.0089 -0.0163 -0.8161
  438LEU      O 1059   4.855   8.232  -0.369  0.1234 -0.0033 -0.0540
  439PHE      N 1060   4.928   8.268  -0.580 -0.1647 -0.2787 -0.7245
  439PHE      H 1061   4.941   8.221  -0.668 -0.1971 -0.5354 -0.5915
  439PHE     CA 1062   5.011   8.387  -0.562  0.5114 -0.6610 -0.2039
  439PHE     HA 1063   4.981   8.428  -0.465  2.2138 -1.1796  0.5733
  439PHE     CB 1064   5.158   8.343  -0.539 -0.2669 -0.0564 -0.7300
  439PHE    HB1 1065   5.162   8.253  -0.476  1.8839  1.2812  1.2146
  439PHE    HB2 1066   5.219   8.311  -0.623  0.1725 -1.9935  0.2566
  439PHE     CG 1067   5.233   8.446  -0.455  0.4346 -0.4756  0.2964
  439PHE    CD1 1068   5.292   8.561  -0.517 -0.5246 -0.1562 -0.4251
  439PHE    HD1 1069   5.279   8.570  -0.623 -0.6484 -0.4128 -0.4341
  439PHE    CD2 1070   5.244   8.432  -0.317  1.0538  0.6378 -0.1648
  439PHE    HD2 1071   5.211   8.340  -0.270  1.7482  0.5052  0.0813
  439PHE    CE1 1072   5.357   8.661  -0.440 -0.0375 -0.9502 -0.0106
  439PHE    HE1 1073   5.403   8.741  -0.497  2.0985 -3.2911 -1.7818
  439PHE    CE2 1074   5.299   8.536  -0.238 -0.1148  0.0504 -0.9052
  439PHE    HE2 1075   5.288   8.521  -0.131  3.1863 -0.4761 -0.5344
  439PHE     CZ 1076   5.357   8.650  -0.301  0.3502  0.4475  0.4813
  439PHE     HZ 1077   5.403   8.729  -0.244  1.9168  0.7087 -1.0594
  439PHE      C 1078   4.985   8.482  -0.673  0.1608 -0.0131 -0.5029
  439PHE      O 1079   4.958   8.595  -0.640  0.2543  0.8588  0.2142
  440GLU      N 1080   4.986   8.428  -0.797 -0.0810  0.4131 -0.7485
  440GLU      H 1081   5.007   8.330  -0.804 -0.5865  0.3781 -2.1101
  440GLU     CA 1082   4.974   8.501  -0.923  0.3593 -0.1544  0.0324
  440GLU     HA 1083   5.073   8.544  -0.938 -0.7484  2.2869 -0.7742
  440GLU     CB 1084   4.934   8.409  -1.047  0.8947 -0.0379 -0.0409
  440GLU    HB1 1085   4.960   8.303  -1.041  0.1305 -0.3158 -1.2224
  440GLU    HB2 1086   4.826   8.404  -1.059  0.7685 -0.3977  1.1847
  440GLU     CG 1087   4.994   8.473  -1.176 -0.0443 -0.6109  0.7554
  440GLU    HG1 1088   4.946   8.439  -1.268  2.3094  0.9160 -1.1557
  440GLU    HG2 1089   4.988   8.581  -1.173  2.8399 -0.3964  2.5512
  440GLU     CD 1090   5.135   8.442  -1.213  0.2380 -0.4404  0.4567
  440GLU    OE1 1091   5.227   8.463  -1.131  0.0586 -0.4069  0.0185
  440GLU    OE2 1092   5.156   8.381  -1.321  0.1449  0.1740 -0.1155
  440GLU      C 1093   4.879   8.631  -0.920  0.4091  0.3966  0.6870
  440GLU      O 1094   4.921   8.742  -0.921 -0.6113 -0.1838 -0.4588
  441SER      N 1095   4.751   8.606  -0.903  0.3373  0.1412  0.0468
  441SER      H 1096   4.710   8.514  -0.913 -0.1737  0.2467  1.1360
  441SER     CA 1097   4.661   8.716  -0.875 -0.0623 -0.4384  0.3896
  441SER     HA 1098   4.707   8.803  -0.922  0.5260 -1.0195 -0.1186
  441SER     CB 1099   4.523   8.686  -0.936  0.2709 -0.0560  0.3871
  441SER    HB1 1100   4.456   8.769  -0.914 -0.9110 -1.0761  0.7644
  441SER    HB2 1101   4.535   8.687  -1.045  1.9027  0.8384  0.5577
  441SER     OG 1102   4.464   8.562  -0.889  0.2479 -0.0173 -0.4792
  441SER     HG 1103   4.522   8.490  -0.909  1.5803  1.4225 -2.1362
  441SER      C 1104   4.640   8.739  -0.726  0.5398 -0.0774 -0.6482
  441SER      O 1105   4.591   8.847  -0.701 -0.0473  0.1063  0.5560
  442ALA      N 1106   4.674   8.646  -0.629  0.2488 -0.2394  0.0663
  442ALA      H 1107   4.729   8.566  -0.656  2.7655  0.0852  3.4801
  442ALA     CA 1108   4.630   8.659  -0.489  0.3476 -0.7765 -0.2334
  442ALA     HA 1109   4.526   8.689  -0.480  0.5648  0.0201 -0.2680
  442ALA     CB 1110   4.646   8.528  -0.418  0.3789 -0.2108 -0.4906
  442ALA    HB1 1111   4.569   8.460  -0.455  2.2102 -2.3562 -0.5488
  442ALA    HB2 1112   4.743   8.479  -0.425 -0.0379 -1.3385  1.0505
  442ALA    HB3 1113   4.630   8.537  -0.311 -1.8576  1.2140 -0.8709
  442ALA      C 1114   4.714   8.767  -0.417 -0.3147  0.9859 -0.7404
  442ALA      O 1115   4.667   8.835  -0.329 -0.3187  0.5462 -0.0926
  443PHE      N 1116   4.848   8.779  -0.448 -0.0514 -0.3997 -0.6288
  443PHE      H 1117   4.888   8.713  -0.513  1.7397 -0.3744  0.3950
  443PHE     CA 1118   4.934   8.860  -0.364 -0.1094 -0.2030  0.3522
  443PHE     HA 1119   4.925   8.820  -0.263 -3.8540 -0.3223  0.0855
  443PHE     CB 1120   5.085   8.838  -0.412 -0.4478  0.0877  0.1280
  443PHE    HB1 1121   5.148   8.848  -0.324 -1.3019  0.5067  0.7165
  443PHE    HB2 1122   5.086   8.733  -0.440  0.5277  0.8082 -2.7949
  443PHE     CG 1123   5.135   8.921  -0.527  0.1320 -0.9176 -0.4193
  443PHE    CD1 1124   5.222   9.038  -0.509 -0.2503 -0.5705 -0.8250
  443PHE    HD1 1125   5.251   9.064  -0.408  0.7909  1.0548 -1.5008
  443PHE    CD2 1126   5.100   8.888  -0.656  0.0972  0.0480 -0.2004
  443PHE    HD2 1127   5.040   8.803  -0.682  0.4141 -0.7254  1.4467
  443PHE    CE1 1128   5.249   9.125  -0.618 -0.3438 -0.2372  0.0328
  443PHE    HE1 1129   5.304   9.217  -0.616 -2.0301  0.8185 -0.4070
  443PHE    CE2 1130   5.121   8.978  -0.762 -0.2242 -0.3426 -0.1898
  443PHE    HE2 1131   5.072   8.956  -0.855  1.2361 -0.6933 -0.9018
  443PHE     CZ 1132   5.187   9.099  -0.741 -0.2520  0.0215  0.4486
  443PHE     HZ 1133   5.193   9.170  -0.822  0.9534  1.3126  1.6282
  443PHE      C 1134   4.900   9.011  -0.363 -0.0285  0.4411  0.1498
  443PHE      O 1135   4.933   9.080  -0.266  0.2689 -0.5242 -0.3286
  444LEU      N 1136   4.830   9.057  -0.470 -0.0455 -0.3402 -0.4109
  444LEU      H 1137   4.827   8.986  -0.542  2.3969 -0.2382 -0.6839
  444LEU     CA 1138   4.768   9.190  -0.484 -0.6521 -0.4094  0.4151
  444LEU     HA 1139   4.852   9.259  -0.495 -1.2103 -0.1253 -2.8137
  444LEU     CB 1140   4.692   9.201  -0.621 -0.5646 -0.1022  0.5224
  444LEU    HB1 1141   4.592   9.159  -0.616  0.3682 -2.3051  2.2994
  444LEU    HB2 1142   4.682   9.309  -0.634  3.5436  0.4194  0.1103
  444LEU     CG 1143   4.760   9.145  -0.740 -0.9429 -0.6751  0.0589
  444LEU     HG 1144   4.808   9.048  -0.722  0.6509  0.4716  2.5715
  444LEU    CD1 1145   4.673   9.124  -0.864  0.3233  0.0471  0.4922
  444LEU   HD11 1146   4.591   9.053  -0.859  0.5000 -0.2455 -0.6718
  444LEU   HD12 1147   4.643   9.219  -0.908  0.6713 -0.2215 -0.3243
  444LEU   HD13 1148   4.732   9.076  -0.941 -2.1755 -0.8626 -0.9654
  444LEU    CD2 1149   4.874   9.240  -0.773 -0.3522  0.3534  0.7826
  444LEU   HD21 1150   4.950   9.243  -0.695  0.5027  1.8130 -0.0457
  444LEU   HD22 1151   4.925   9.198  -0.859 -0.3705  0.0953  0.8967
  444LEU   HD23 1152   4.837   9.337  -0.808 -2.0447 -0.8909 -1.1194
  444LEU      C 1153   4.684   9.225  -0.369  0.5246  0.3047  0.1485
  444LEU      O 1154   4.677   9.342  -0.328 -0.3697 -0.5532 -0.4912
  445GLU      N 1155   4.604   9.125  -0.313  0.2493 -0.5857 -0.0950
  445GLU      H 1156   4.617   9.030  -0.344 -0.4141 -0.6101 -0.2959
  445GLU     CA 1157   4.512   9.149  -0.203  0.3036 -0.1596 -1.2861
  445GLU     HA 1158   4.454   9.237  -0.230  1.7303  1.1526 -0.2725
  445GLU     CB 1159   4.413   9.034  -0.191  0.3501  0.2702 -0.0582
  445GLU    HB1 1160   4.476   8.952  -0.155 -2.3664 -1.5126  0.9694
  445GLU    HB2 1161   4.347   9.061  -0.109  0.2913 -2.2715  0.8381
  445GLU     CG 1162   4.338   9.003  -0.320 -0.4358  0.2785 -0.6533
  445GLU    HG1 1163   4.268   9.081  -0.351  1.1436  1.0230 -2.5624
  445GLU    HG2 1164   4.410   8.995  -0.401 -0.1561  1.2312 -0.5181
  445GLU     CD 1165   4.264   8.872  -0.320  0.3801 -0.3101 -0.4377
  445GLU    OE1 1166   4.208   8.839  -0.426  0.1783  0.1750 -0.0319
  445GLU    OE2 1167   4.244   8.800  -0.222  0.6270  0.1784  0.4041
  445GLU      C 1168   4.581   9.177  -0.070 -0.1979  0.3501 -0.5464
  445GLU      O 1169   4.525   9.252   0.008 -0.6644  0.0511 -0.2193
  446LEU      N 1170   4.701   9.107  -0.040  0.5988 -0.1195 -0.0734
  446LEU      H 1171   4.734   9.051  -0.118  0.5807  1.7964 -1.5401
  446LEU     CA 1172   4.783   9.133   0.078 -0.4795  0.2776  0.1818
  446LEU     HA 1173   4.719   9.145   0.166  1.0848 -0.6807  1.4848
  446LEU     CB 1174   4.883   9.014   0.095 -0.0475  0.1397  0.1146
  446LEU    HB1 1175   4.928   9.001  -0.004 -0.5840  0.3240 -0.1561
  446LEU    HB2 1176   4.964   9.050   0.158 -1.1354 -0.8317  2.1507
  446LEU     CG 1177   4.812   8.890   0.159  0.0567  0.0138  0.1038
  446LEU     HG 1178   4.754   8.911   0.249  0.7103  1.6016  0.1880
  446LEU    CD1 1179   4.723   8.820   0.065 -0.2471  0.1133  0.4638
  446LEU   HD11 1180   4.628   8.873   0.053  0.3885  1.2787  0.4719
  446LEU   HD12 1181   4.777   8.810  -0.028 -0.7734  0.2019  0.1428
  446LEU   HD13 1182   4.698   8.722   0.106 -1.7079 -0.2866 -1.2760
  446LEU    CD2 1183   4.929   8.797   0.195 -0.1982 -0.4174 -0.4631
  446LEU   HD21 1184   4.888   8.709   0.244 -0.2467  0.2111  0.6412
  446LEU   HD22 1185   4.984   8.765   0.106  3.2785  1.8476  0.6826
  446LEU   HD23 1186   4.989   8.851   0.267 -2.6669  1.0525  0.6090
  446LEU      C 1187   4.863   9.261   0.056  0.5764 -0.4478 -0.2445
  446LEU      O 1188   4.912   9.316   0.157  1.0267  0.3471 -0.1305
  447PHE      N 1189   4.881   9.305  -0.068 -0.0858 -0.0094  0.2246
  447PHE      H 1190   4.856   9.246  -0.145  1.1049  0.5648 -0.6323
  447PHE     CA 1191   4.959   9.420  -0.101  0.0967 -0.4614 -0.5908
  447PHE     HA 1192   5.050   9.419  -0.040 -0.5481 -0.0001  0.3979
  447PHE     CB 1193   5.007   9.418  -0.247 -0.0053  0.3093 -0.1368
  447PHE    HB1 1194   5.071   9.332  -0.266 -1.3423 -0.5055 -1.1472
  447PHE    HB2 1195   4.927   9.401  -0.319  1.6650  0.2419 -2.0701
  447PHE     CG 1196   5.069   9.546  -0.298  0.2334 -0.3489 -1.0123
  447PHE    CD1 1197   4.984   9.636  -0.368  0.4551  0.3842  0.7453
  447PHE    HD1 1198   4.879   9.611  -0.372  0.7835 -1.0931  0.7458
  447PHE    CD2 1199   5.204   9.584  -0.284 -0.4152  0.2266 -0.5024
  447PHE    HD2 1200   5.262   9.515  -0.225 -0.2017  0.9545  0.1427
  447PHE    CE1 1201   5.037   9.752  -0.428  0.4176 -0.4133 -0.1759
  447PHE    HE1 1202   4.980   9.815  -0.494  1.0807 -0.6862 -1.0305
  447PHE    CE2 1203   5.256   9.705  -0.339  0.4738 -0.5937  0.4323
  447PHE    HE2 1204   5.360   9.734  -0.336 -0.0120  1.4342 -0.6921
  447PHE     CZ 1205   5.171   9.790  -0.413  0.6353 -0.1372 -0.1391
  447PHE     HZ 1206   5.205   9.873  -0.472  0.6740 -1.1088 -1.5196
  447PHE      C 1207   4.876   9.544  -0.059  0.6687  0.7283 -0.1028
  447PHE      O 1208   4.924   9.622   0.029 -0.2829  0.2959  0.2040
  448VAL      N 1209   4.755   9.553  -0.119 -0.2785  0.2409 -0.6059
  448VAL      H 1210   4.737   9.482  -0.188  1.4599 -0.5954 -0.2593
  448VAL     CA 1211   4.650   9.648  -0.079 -0.6933  0.2935 -0.0649
  448VAL     HA 1212   4.674   9.743  -0.127  1.4662  0.9653  2.1792
  448VAL     CB 1213   4.514   9.606  -0.144 -1.0166 -0.2933  0.0399
  448VAL     HB 1214   4.505   9.497  -0.139  1.9614 -0.6034  0.1198
  448VAL    CG1 1215   4.389   9.672  -0.087 -0.1845 -0.5214 -0.1734
  448VAL   HG11 1216   4.371   9.644   0.016 -0.5698  0.1789 -0.0428
  448VAL   HG12 1217   4.395   9.781  -0.077 -0.8856 -0.5256  0.3349
  448VAL   HG13 1218   4.302   9.656  -0.152 -0.7858 -0.3563  0.5782
  448VAL    CG2 1219   4.526   9.624  -0.291 -0.0830 -0.0526 -0.2111
  448VAL   HG21 1220   4.621   9.586  -0.329  0.0441  1.3265 -1.3628
  448VAL   HG22 1221   4.447   9.575  -0.348 -1.1847  0.0955  1.1350
  448VAL   HG23 1222   4.534   9.730  -0.317  2.2206 -0.3189 -0.7615
  448VAL      C 1223   4.630   9.662   0.073 -0.5599  0.3806 -0.9560
  448VAL      O 1224   4.643   9.767   0.138 -0.3553  0.1855  0.0092
  449LEU      N 1225   4.621   9.544   0.142  0.7069 -0.0469  0.3771
  449LEU      H 1226   4.620   9.463   0.083 -0.2265  1.4781 -1.8146
  449LEU     CA 1227   4.578   9.530   0.281 -0.5173 -0.3699  0.6685
  449LEU     HA 1228   4.487   9.589   0.287  1.4635  2.9530  0.7814
  449LEU     CB 1229   4.552   9.376   0.304 -0.1880  0.0767 -0.0083
  449LEU    HB1 1230   4.477   9.349   0.230  0.4139  0.7834 -0.8913
  449LEU    HB2 1231   4.635   9.310   0.283 -0.7627 -0.5924 -0.1985
  449LEU     CG 1232   4.502   9.331   0.448 -0.7486 -0.3978  0.6334
  449LEU     HG 1233   4.591   9.352   0.507 -0.1877 -3.3363  0.9865
  449LEU    CD1 1234   4.378   9.402   0.496 -0.8996  0.4608 -0.2910
  449LEU   HD11 1235   4.371   9.392   0.605 -1.0103  2.2717 -0.0926
  449LEU   HD12 1236   4.386   9.511   0.500  0.1241  0.4368 -1.4080
  449LEU   HD13 1237   4.286   9.371   0.446 -0.5933  3.5213 -3.0892
  449LEU    CD2 1238   4.496   9.172   0.456 -0.5518 -0.2192 -0.4477
  449LEU   HD21 1239   4.585   9.121   0.419  0.8900  1.8174  0.0894
  449LEU   HD22 1240   4.498   9.136   0.558  1.8915 -0.9882 -0.7061
  449LEU   HD23 1241   4.407   9.122   0.418 -0.8987  0.7025 -0.8890
  449LEU      C 1242   4.688   9.578   0.375  1.0061 -0.0685 -0.3013
  449LEU      O 1243   4.662   9.644   0.479 -0.2344  0.2375  0.0739
  450ARG      N 1244   4.819   9.555   0.341  0.1089 -0.4697 -0.3910
  450ARG      H 1245   4.839   9.501   0.258 -1.2440 -1.0189 -0.3935
  450ARG     CA 1246   4.926   9.606   0.423  0.3783 -0.3795  0.5557
  450ARG     HA 1247   4.903   9.587   0.528  1.5775  1.4335  1.2001
  450ARG     CB 1248   5.056   9.526   0.377 -0.1283 -0.1278 -0.3093
  450ARG    HB1 1249   5.026   9.422   0.374 -0.6358  0.0279 -0.6323
  450ARG    HB2 1250   5.093   9.550   0.277 -0.1919  0.8976 -0.1001
  450ARG     CG 1251   5.166   9.533   0.483  0.6662  0.2706  0.8432
  450ARG    HG1 1252   5.256   9.488   0.443 -0.2702 -0.6213 -0.3513
  450ARG    HG2 1253   5.199   9.636   0.488  0.9124  0.1636  1.4895
  450ARG     CD 1254   5.133   9.456   0.611 -0.3708 -0.8904 -0.1210
  450ARG    HD1 1255   5.054   9.511   0.664 -0.4835 -0.3658 -0.8186
  450ARG    HD2 1256   5.101   9.354   0.592 -1.6549 -0.3578 -0.9868
  450ARG     NE 1257   5.252   9.460   0.699  0.2632  0.1574  0.8433
  450ARG     HE 1258   5.243   9.544   0.755 -0.8411  0.9292 -0.4420
  450ARG     CZ 1259   5.342   9.371   0.725  0.1662 -0.3008 -0.0493
  450ARG    NH1 1260   5.349   9.257   0.654  0.2411 -0.1687  0.2139
  450ARG   HH11 1261   5.278   9.236   0.585 -0.0843  0.8298  0.2192
  450ARG   HH12 1262   5.427   9.194   0.662  1.2142  0.9833  0.1938
  450ARG    NH2 1263   5.422   9.391   0.825  0.2233 -0.0033 -0.1007
  450ARG   HH21 1264   5.411   9.454   0.903  1.1642 -0.8299  0.7405
  450ARG   HH22 1265   5.490   9.320   0.848  0.8789  1.3189  2.4393
  450ARG      C 1266   4.942   9.761   0.396 -0.1863 -0.3924  0.5742
  450ARG      O 1267   4.989   9.839   0.481 -0.0248  0.1425 -0.0175
  451LEU      N 1268   4.896   9.817   0.280  0.5114 -0.1316 -0.5754
  451LEU      H 1269   4.855   9.758   0.209  0.9942  0.7847 -1.6653
  451LEU     CA 1270   4.910   9.963   0.257 -0.0547  0.1768  0.4409
  451LEU     HA 1271   4.998  10.006   0.305 -0.6405  2.1740 -0.1712
  451LEU     CB 1272   4.917  10.012   0.110 -0.7074  0.3226  0.3863
  451LEU    HB1 1273   4.843   9.959   0.050 -1.2509 -0.0425  1.3495
  451LEU    HB2 1274   4.891  10.118   0.119 -1.3640  0.0688  1.6999
  451LEU     CG 1275   5.049   9.978   0.039  0.0425 -0.3201 -0.0472
  451LEU     HG 1276   5.074   9.873   0.047  1.2843 -0.1249 -1.1450
  451LEU    CD1 1277   5.031  10.007  -0.112 -0.3530 -0.2802  0.3359
  451LEU   HD11 1278   5.119   9.973  -0.166 -0.9052  0.9180 -1.3992
  451LEU   HD12 1279   4.956   9.934  -0.146 -0.9592  0.9843 -1.1487
  451LEU   HD13 1280   4.994  10.105  -0.142  0.2364  0.3066  1.4686
  451LEU    CD2 1281   5.173  10.054   0.087  0.0351  0.2019 -0.4701
  451LEU   HD21 1282   5.261  10.008   0.044  2.0376  1.5215  1.9494
  451LEU   HD22 1283   5.170  10.162   0.068  1.7049  0.0929 -1.4875
  451LEU   HD23 1284   5.192  10.043   0.194 -1.9524 -1.1761 -0.2028
  451LEU      C 1285   4.780  10.031   0.319  0.0798 -0.5658  0.1719
  451LEU      O 1286   4.791  10.135   0.380  0.5762  0.5248 -0.0797
  452ALA      N 1287   4.662   9.969   0.316  0.4190  0.0450 -0.3215
  452ALA      H 1288   4.665   9.878   0.273  2.2564  0.1962 -0.5835
  452ALA     CA 1289   4.530  10.003   0.375 -0.3014 -0.5860  0.8908
  452ALA     HA 1290   4.498  10.103   0.345 -1.0883 -1.2875 -0.7146
  452ALA     CB 1291   4.422   9.916   0.325 -0.5482 -0.0557  0.2114
  452ALA    HB1 1292   4.441   9.809   0.330 -2.2098 -0.3272  1.6766
  452ALA    HB2 1293   4.331   9.950   0.375 -2.6689 -0.4276 -3.0914
  452ALA    HB3 1294   4.410   9.928   0.217  0.1480 -0.0747  0.1276
  452ALA      C 1295   4.530  10.000   0.532  0.2668 -0.1575  0.1015
  452ALA      O 1296   4.456  10.081   0.594  0.2124 -0.4226 -0.1486
  453TYR      N 1297   4.614   9.912   0.586 -0.0770  0.1148 -0.3471
  453TYR      H 1298   4.677   9.851   0.536 -0.4887 -0.0918 -0.6155
  453TYR     CA 1299   4.638   9.903   0.736  0.0722  0.3602  0.5596
  453TYR     HA 1300   4.554   9.941   0.793  1.0949  0.6174  1.9330
  453TYR     CB 1301   4.670   9.753   0.762  0.5070  0.4319  0.1653
  453TYR    HB1 1302   4.591   9.692   0.718 -0.1179  0.6912  0.8955
  453TYR    HB2 1303   4.758   9.709   0.716 -1.8603 -1.1974 -3.2802
  453TYR     CG 1304   4.667   9.714   0.908  0.0633 -0.1898  0.4431
  453TYR    CD1 1305   4.783   9.671   0.981 -0.1096 -0.9645  0.1980
  453TYR    HD1 1306   4.876   9.669   0.926 -1.6550 -0.8669 -2.6433
  453TYR    CD2 1307   4.540   9.699   0.965 -0.5835 -0.1043 -0.1066
  453TYR    HD2 1308   4.453   9.730   0.909 -0.2468  1.9171  0.4393
  453TYR    CE1 1309   4.762   9.621   1.108 -0.5992 -0.1479  0.1362
  453TYR    HE1 1310   4.843   9.596   1.174  0.9639  2.9178 -0.4463
  453TYR    CE2 1311   4.523   9.637   1.092  0.0288  0.7660  0.5826
  453TYR    HE2 1312   4.423   9.629   1.132 -0.6125 -1.0092 -1.1696
  453TYR     CZ 1313   4.637   9.588   1.158 -0.0051 -0.0695 -0.1973
  453TYR     OH 1314   4.627   9.542   1.283  0.5532 -0.4455  0.3290
  453TYR     HH 1315   4.538   9.509   1.286  0.0477  0.8129 -0.0967
  453TYR      C 1316   4.768   9.979   0.770  0.1873  0.2823 -0.1566
  453TYR      O 1317   4.825   9.957   0.880  0.4520  0.2529  0.9527
  454ARG      N 1318   4.823  10.066   0.677  0.1306 -0.3867 -0.7912
  454ARG      H 1319   4.764  10.087   0.598  0.2061  0.8299 -0.5431
  454ARG     CA 1320   4.947  10.148   0.698 -0.1297 -0.0528 -0.0437
  454ARG     HA 1321   4.952  10.197   0.795 -1.3922  0.6666 -0.3171
  454ARG     CB 1322   5.077  10.074   0.670 -0.5028 -1.2579  0.1568
  454ARG    HB1 1323   5.052   9.978   0.714 -1.5999 -0.6338  0.9128
  454ARG    HB2 1324   5.079  10.063   0.561  2.0173 -0.4140  0.0420
  454ARG     CG 1325   5.206  10.140   0.728  0.2657  0.3871  0.0979
  454ARG    HG1 1326   5.201  10.248   0.720 -0.0735  0.3741  0.1380
  454ARG    HG2 1327   5.222  10.114   0.833 -1.7693 -0.4294  0.2513
  454ARG     CD 1328   5.336  10.088   0.653  0.2984  0.1394  0.8207
  454ARG    HD1 1329   5.322  10.003   0.586 -0.4030 -0.0610  1.2078
  454ARG    HD2 1330   5.385  10.161   0.588 -0.4944  1.0504  1.2269
  454ARG     NE 1331   5.434  10.034   0.745  0.2275  0.1110 -0.0169
  454ARG     HE 1332   5.413   9.938   0.771 -1.1554  0.5711  0.6455
  454ARG     CZ 1333   5.545  10.089   0.798 -0.2177  0.4022  0.2485
  454ARG    NH1 1334   5.575  10.213   0.779 -0.3270  0.0084  0.1984
  454ARG   HH11 1335   5.512  10.281   0.740 -0.0592  0.4928  0.5967
  454ARG   HH12 1336   5.658  10.249   0.824 -0.5709  1.9272 -0.7972
  454ARG    NH2 1337   5.616  10.009   0.880 -0.7262 -0.3453  0.0323
  454ARG   HH21 1338   5.600   9.910   0.883  1.2982 -0.6924  1.4297
  454ARG   HH22 1339   5.700  10.038   0.928 -0.0063  1.2941 -2.0597
  454ARG      C 1340   4.919  10.280   0.617 -0.2454 -0.2158  0.1823
  454ARG      O 1341   5.019  10.337   0.571 -0.2685 -0.6027  0.2079
  455SER      N 1342   4.795  10.324   0.607 -0.2859 -0.0242 -0.5720
  455SER      H 1343   4.732  10.282   0.674 -0.9833  0.0014 -1.1978
  455SER     CA 1344   4.768  10.459   0.560 -0.0887 -0.1480  0.0135
  455SER     HA 1345   4.852  10.520   0.593  0.6040 -0.2713 -1.4388
  455SER     CB 1346   4.759  10.463   0.406 -0.2553 -0.4506 -0.1430
  455SER    HB1 1347   4.741  10.564   0.371 -2.2388  0.1516  2.3413
  455SER    HB2 1348   4.859  10.429   0.378  0.9205  2.0441  0.7511
  455SER     OG 1349   4.663  10.368   0.354  0.0782 -0.0684 -0.5332
  455SER     HG 1350   4.704  10.286   0.377 -1.0863 -0.0585  1.9669
  455SER      C 1351   4.641  10.508   0.631  1.0026 -0.4383  0.4481
  455SER      O 1352   4.550  10.434   0.683 -0.0469 -0.7284 -0.0713
  456ASN      N 1353   4.631  10.641   0.634 -0.7001 -0.0040  0.4831
  456ASN      H 1354   4.707  10.695   0.594  1.1267  0.1828  3.7975
  456ASN     CA 1355   4.532  10.716   0.710  0.2558  0.4061  0.0386
  456ASN     HA 1356   4.441  10.661   0.733  0.8342 -0.9206 -0.6637
  456ASN     CB 1357   4.588  10.746   0.849 -0.1296 -0.0341 -0.4549
  456ASN    HB1 1358   4.585  10.658   0.913 -2.4791  0.3048 -0.0143
  456ASN    HB2 1359   4.688  10.786   0.831  0.5295 -1.7517 -0.8276
  456ASN     CG 1360   4.516  10.854   0.923  0.4102 -0.4586 -0.3561
  456ASN    OD1 1361   4.540  10.973   0.886  0.0551 -0.1622 -0.5648
  456ASN    ND2 1362   4.427  10.822   1.018 -0.5463 -0.2278 -0.5206
  456ASN   HD21 1363   4.413  10.722   1.021  2.3079 -0.8494 -2.8660
  456ASN   HD22 1364   4.382  10.894   1.072  1.9092  0.9871  0.0582
  456ASN      C 1365   4.492  10.840   0.620  0.1597  0.5978  0.4800
  456ASN      O 1366   4.583  10.901   0.559  0.0329  0.6046 -0.1662
  457PRO      N 1367   4.363  10.884   0.621  0.2361  1.0666  0.0689
  457PRO     CA 1368   4.311  10.980   0.524 -0.4003 -0.7015 -0.6985
  457PRO     HA 1369   4.357  10.954   0.429  2.4173 -2.1311  0.9190
  457PRO     CB 1370   4.164  10.956   0.522  0.2438 -0.6943  0.0360
  457PRO    HB1 1371   4.106  11.035   0.475  0.1892  0.6805  2.2645
  457PRO    HB2 1372   4.147  10.871   0.455  0.5329 -1.4104  0.8548
  457PRO     CG 1373   4.130  10.926   0.662 -0.2972  0.6790  0.1898
  457PRO    HG1 1374   4.121  11.009   0.731  2.4297 -0.9295  2.7277
  457PRO    HG2 1375   4.041  10.863   0.659 -0.1258  0.4432 -2.2122
  457PRO     CD 1376   4.251  10.844   0.707 -0.0733  0.3826  0.5176
  457PRO    HD1 1377   4.276  10.861   0.811 -0.6703 -0.9372  0.8979
  457PRO    HD2 1378   4.222  10.739   0.696 -0.4542  0.5889 -0.5565
  457PRO      C 1379   4.348  11.121   0.576  0.8228  0.8030  0.3921
  457PRO      O 1380   4.320  11.212   0.497  0.3491 -0.2368 -0.0055
  458VAL      N 1381   4.407  11.144   0.693 -0.1190  0.3203 -0.0260
  458VAL      H 1382   4.441  11.071   0.754  0.2907  0.6176  0.1067
  458VAL     CA 1383   4.466  11.269   0.741  0.0738  0.8362 -0.0040
  458VAL     HA 1384   4.461  11.348   0.666  0.2685 -1.3134 -2.4210
  458VAL     CB 1385   4.386  11.315   0.871 -0.0803  1.1697  0.6267
  458VAL     HB 1386   4.432  11.398   0.924  1.5498  0.0759  1.0208
  458VAL    CG1 1387   4.243  11.353   0.832  0.8296  0.2122 -0.5303
  458VAL   HG11 1388   4.183  11.359   0.923  1.5817 -1.8731  0.1589
  458VAL   HG12 1389   4.239  11.455   0.795 -1.9345  0.8939  1.3609
  458VAL   HG13 1390   4.183  11.285   0.771 -1.1279  0.9013  0.5277
  458VAL    CG2 1391   4.382  11.211   0.981  0.2259 -0.2366  0.2197
  458VAL   HG21 1392   4.478  11.191   1.028 -0.7860 -2.9546  1.3757
  458VAL   HG22 1393   4.318  11.251   1.060  0.2455  1.6501 -0.6829
  458VAL   HG23 1394   4.336  11.114   0.958 -0.3265  0.0937 -0.0768
  458VAL      C 1395   4.622  11.251   0.757 -0.1769 -0.3484 -0.3937
  458VAL      O 1396   4.679  11.290   0.859 -0.1592  0.0835 -0.1219
  459GLU      N 1397   4.683  11.185   0.660 -0.2495  0.0807 -0.9077
  459GLU      H 1398   4.634  11.141   0.585 -0.9934  0.7443 -0.8275
  459GLU     CA 1399   4.827  11.170   0.636 -0.3446  0.3127 -1.2663
  459GLU     HA 1400   4.869  11.268   0.658 -0.1938 -0.0646  0.2132
  459GLU     CB 1401   4.883  11.051   0.728 -0.0870 -0.3930  0.1478
  459GLU    HB1 1402   4.878  11.083   0.832  2.2510  0.1025  0.1725
  459GLU    HB2 1403   4.814  10.971   0.702 -0.5953  0.8665 -2.6974
  459GLU     CG 1404   5.026  10.997   0.689  0.0298 -0.1179  0.0983
  459GLU    HG1 1405   5.041  10.901   0.739  0.4181 -0.3747 -0.5004
  459GLU    HG2 1406   5.031  10.960   0.587 -0.7295 -3.2755  1.0782
  459GLU     CD 1407   5.140  11.091   0.707  0.0575 -0.5089 -0.0241
  459GLU    OE1 1408   5.169  11.165   0.610  0.2379 -0.1530 -0.3561
  459GLU    OE2 1409   5.191  11.111   0.824 -0.6240  0.0802 -0.3794
  459GLU      C 1410   4.843  11.152   0.485  0.6871  0.4597 -0.1344
  459GLU      O 1411   4.761  11.094   0.414 -0.6250  0.2128  0.0504
  460GLY      N 1412   4.958  11.198   0.433  0.2054 -0.3314  0.5742
  460GLY      H 1413   5.026  11.231   0.500  1.2360 -0.6704 -0.2805
  460GLY     CA 1414   4.988  11.201   0.293 -0.5022 -0.4210  0.0235
  460GLY    HA1 1415   4.902  11.187   0.229  1.0089 -0.0836 -2.2109
  460GLY    HA2 1416   5.028  11.302   0.280 -0.8990 -0.1742  0.6943
  460GLY      C 1417   5.096  11.107   0.238 -0.1070  0.0158  0.1685
  460GLY      O 1418   5.102  11.079   0.117 -0.8610  0.1042 -0.0260
  461LYS      N 1419   5.171  11.051   0.333 -0.0227 -0.4707 -0.5209
  461LYS      H 1420   5.155  11.080   0.429  0.7264 -0.7100 -0.3199
  461LYS     CA 1421   5.285  10.962   0.314  0.1801  0.7039  0.7645
  461LYS     HA 1422   5.329  10.976   0.215  0.8067  0.9867  1.0801
  461LYS     CB 1423   5.382  10.978   0.427 -0.2236 -0.7458 -0.4708
  461LYS    HB1 1424   5.414  11.082   0.421 -2.7802  0.1607  0.5983
  461LYS    HB2 1425   5.330  10.979   0.523  1.4076  1.9357  0.5117
  461LYS     CG 1426   5.501  10.878   0.448 -0.1149 -0.0573  0.1045
  461LYS    HG1 1427   5.462  10.778   0.464 -0.5440  0.0305 -0.3510
  461LYS    HG2 1428   5.562  10.865   0.359  1.2878  0.0945  1.0142
  461LYS     CD 1429   5.586  10.915   0.573 -0.6480 -0.1655  0.0139
  461LYS    HD1 1430   5.513  10.930   0.653  0.6376 -1.8315  1.5992
  461LYS    HD2 1431   5.652  10.836   0.610 -0.5611  0.4859  1.3053
  461LYS     CE 1432   5.675  11.044   0.556 -0.3725  0.4888 -0.3342
  461LYS    HE1 1433   5.753  10.999   0.495  0.1797  1.0052 -0.0134
  461LYS    HE2 1434   5.624  11.126   0.505 -0.5169  1.6995  1.6761
  461LYS     NZ 1435   5.727  11.088   0.693 -0.1036  0.7513  0.0949
  461LYS    HZ1 1436   5.781  11.020   0.745  2.1545  1.6046 -1.0089
  461LYS    HZ2 1437   5.787  11.167   0.675  1.6594 -1.1450 -3.3953
  461LYS    HZ3 1438   5.652  11.123   0.750 -1.2383  0.1371 -0.9510
  461LYS      C 1439   5.230  10.815   0.318 -0.2779 -0.4187 -0.0381
  461LYS      O 1440   5.163  10.771   0.412 -0.1016  0.1941  0.0337
  462LEU      N 1441   5.274  10.743   0.213 -0.1374  0.6462 -0.2705
  462LEU      H 1442   5.346  10.782   0.154  2.9982  1.9485  3.9183
  462LEU     CA 1443   5.275  10.598   0.204 -0.0367 -0.1957  0.3755
  462LEU     HA 1444   5.220  10.558   0.289 -0.7256  0.9563  0.4856
  462LEU     CB 1445   5.231  10.548   0.057 -0.0227 -0.3497 -0.3456
  462LEU    HB1 1446   5.310  10.553  -0.017  0.4615 -0.6615  0.1423
  462LEU    HB2 1447   5.212  10.441   0.060 -1.5003 -0.0972  0.0990
  462LEU     CG 1448   5.089  10.607   0.024  0.2438 -0.1274  0.2771
  462LEU     HG 1449   5.053  10.630   0.125  0.4285  2.1999 -0.1247
  462LEU    CD1 1450   5.100  10.748  -0.044  0.4795 -0.1213 -1.0107
  462LEU   HD11 1451   5.128  10.717  -0.145 -0.1449 -0.3011 -1.1334
  462LEU   HD12 1452   5.007  10.805  -0.046  1.7409  2.2479  1.1753
  462LEU   HD13 1453   5.177  10.812  -0.001  0.8340 -1.9955  1.3907
  462LEU    CD2 1454   4.990  10.514  -0.055 -0.5856  1.1049 -0.0762
  462LEU   HD21 1455   4.887  10.547  -0.041  0.2590  2.6265  3.6955
  462LEU   HD22 1456   5.024  10.499  -0.158 -0.0134 -0.7315  0.3355
  462LEU   HD23 1457   4.982  10.413  -0.014  1.9575  2.0539  3.1634
  462LEU      C 1458   5.416  10.562   0.220 -0.4465  0.2513 -0.1876
  462LEU      O 1459   5.515  10.642   0.198 -0.8556  0.0093  0.2049
  463ILE      N 1460   5.436  10.434   0.255 -0.2328 -0.8226 -0.0440
  463ILE      H 1461   5.356  10.383   0.288 -0.6647 -0.4999 -0.5775
  463ILE     CA 1462   5.555  10.359   0.260 -0.1302 -0.9615  0.4729
  463ILE     HA 1463   5.623  10.396   0.182 -0.7587 -2.0816 -0.6429
  463ILE     CB 1464   5.625  10.367   0.399 -0.7180  0.0457 -0.1974
  463ILE     HB 1465   5.552  10.313   0.459  0.2418  0.6779  1.5979
  463ILE    CG1 1466   5.645  10.504   0.455  0.6450 -0.6644 -0.4260
  463ILE   HG11 1467   5.686  10.557   0.369 -3.1645  0.4746 -1.7910
  463ILE   HG12 1468   5.544  10.537   0.481 -0.1481 -4.6234  2.2763
  463ILE    CG2 1469   5.752  10.280   0.382 -0.4062 -0.4113 -0.8342
  463ILE   HG21 1470   5.742  10.205   0.304 -2.3643  0.1127 -1.1371
  463ILE   HG22 1471   5.834  10.338   0.339  0.1598 -1.6433 -1.4583
  463ILE   HG23 1472   5.787  10.240   0.477  0.2063  1.8448 -0.0395
  463ILE     CD 1473   5.726  10.522   0.585 -0.0029  0.3172 -0.4243
  463ILE    HD1 1474   5.689  10.443   0.651  1.1588  0.5195  0.4904
  463ILE    HD2 1475   5.831  10.496   0.579 -0.2657 -1.5974  1.6957
  463ILE    HD3 1476   5.714  10.611   0.647 -0.9374 -0.4779  0.5910
  463ILE      C 1477   5.516  10.221   0.207 -0.3551  0.2527  0.2031
  463ILE      O 1478   5.421  10.169   0.250  0.1011  0.0028 -0.2721
  464PHE      N 1479   5.586  10.171   0.101 -0.6745 -0.1170 -0.3295
  464PHE      H 1480   5.664  10.227   0.069  0.7939 -2.3652 -0.8942
  464PHE     CA 1481   5.572  10.042   0.035  0.0649  0.8521 -0.0215
  464PHE     HA 1482   5.475   9.996   0.052  0.1641  0.5770 -0.1910
  464PHE     CB 1483   5.590  10.056  -0.117 -0.3716 -0.1993  0.4739
  464PHE    HB1 1484   5.692  10.082  -0.144 -0.5336 -0.7496 -0.7169
  464PHE    HB2 1485   5.574   9.961  -0.168  1.0317 -0.7817  1.0769
  464PHE     CG 1486   5.492  10.145  -0.188  0.7248 -0.0595 -0.6178
  464PHE    CD1 1487   5.383  10.086  -0.254  0.4673  0.1259  0.0133
  464PHE    HD1 1488   5.375   9.979  -0.268 -0.5028  0.5110 -3.2678
  464PHE    CD2 1489   5.510  10.285  -0.191 -0.2661  0.3961 -0.2530
  464PHE    HD2 1490   5.592  10.328  -0.136 -0.9260  2.1062 -0.5660
  464PHE    CE1 1491   5.295  10.172  -0.321 -0.1816 -0.2000 -0.2540
  464PHE    HE1 1492   5.203  10.137  -0.365 -1.1199  2.2354 -0.3867
  464PHE    CE2 1493   5.420  10.368  -0.258 -0.5570  0.2028  0.4862
  464PHE    HE2 1494   5.430  10.476  -0.256 -1.4474  0.2857  0.6639
  464PHE     CZ 1495   5.308  10.314  -0.328  0.4110  0.0843  0.3245
  464PHE     HZ 1496   5.238  10.377  -0.378  1.2540  0.0413 -0.9554
  464PHE      C 1497   5.677   9.950   0.088 -0.3977 -0.5685 -0.0316
  464PHE      O 1498   5.779  10.008   0.131  0.1038  0.7525 -0.3704
  465CYS      N 1499   5.660   9.818   0.102  0.1467  0.1329 -0.4878
  465CYS      H 1500   5.578   9.774   0.062 -0.2664 -3.7946  3.7928
  465CYS     CA 1501   5.721   9.734   0.202  0.3003  0.4806  0.0046
  465CYS     HA 1502   5.726   9.783   0.299  1.0398 -0.3048  0.3768
  465CYS     CB 1503   5.637   9.608   0.220  0.1949 -0.0539 -0.0940
  465CYS    HB1 1504   5.675   9.547   0.302  0.2460  0.6199  0.3941
  465CYS    HB2 1505   5.533   9.626   0.249 -0.6920 -3.2132 -0.8159
  465CYS     SG 1506   5.625   9.500   0.072  0.1735 -0.1729  0.0474
  465CYS     HG 1507   5.589   9.597  -0.012  0.1504  0.5591  0.8939
  465CYS      C 1508   5.866   9.694   0.172 -0.5574 -0.2367 -0.3920
  465CYS      O 1509   5.937   9.648   0.263  0.0093  0.3687  0.1958
  466ASN      N 1510   5.903   9.722   0.047 -0.8741 -0.0237 -0.4675
  466ASN      H 1511   5.831   9.763  -0.011  0.0734  0.8806 -1.0452
  466ASN     CA 1512   6.042   9.715  -0.001 -0.4046  0.0839 -0.4506
  466ASN     HA 1513   6.085   9.622   0.036  0.7310  0.0337 -1.8452
  466ASN     CB 1514   6.048   9.713  -0.152 -0.1067  0.0190  0.7614
  466ASN    HB1 1515   6.151   9.695  -0.184 -0.1213 -0.2479  0.8608
  466ASN    HB2 1516   6.001   9.625  -0.195  0.5306  1.5258 -3.4676
  466ASN     CG 1517   5.985   9.833  -0.227 -1.2740  0.5415 -0.0240
  466ASN    OD1 1518   5.951   9.932  -0.158  0.1180  0.7799  0.0997
  466ASN    ND2 1519   5.978   9.836  -0.358  0.7061  0.1156  0.3891
  466ASN   HD21 1520   6.023   9.765  -0.414 -1.1555  0.1960 -1.3316
  466ASN   HD22 1521   5.931   9.907  -0.412 -0.6267 -2.9381 -2.8298
  466ASN      C 1522   6.135   9.828   0.054 -0.4721 -0.1171 -0.1418
  466ASN      O 1523   6.256   9.813   0.044  0.0295  0.1505 -0.4350
  467GLY      N 1524   6.084   9.938   0.111  0.0932 -0.1404  0.1688
  467GLY      H 1525   5.983   9.944   0.106  0.2489  3.4431 -2.3504
  467GLY     CA 1526   6.144  10.043   0.190  0.7772 -0.3888 -0.1071
  467GLY    HA1 1527   6.092  10.041   0.286  0.5357 -2.1518 -0.2521
  467GLY    HA2 1528   6.252  10.030   0.203  1.0415  0.5553 -1.1876
  467GLY      C 1529   6.133  10.184   0.137 -1.1993 -0.8866  0.4460
  467GLY      O 1530   6.189  10.280   0.196  0.5396 -0.1358 -0.0002
  468VAL      N 1531   6.067  10.196   0.025  0.3579  0.8613 -0.2816
  468VAL      H 1532   6.027  10.108  -0.003  2.0717  0.3994 -1.4333
  468VAL     CA 1533   6.048  10.314  -0.051 -0.6822  0.5575  0.1752
  468VAL     HA 1534   6.137  10.376  -0.052  0.0435 -0.4186 -2.1412
  468VAL     CB 1535   6.002  10.269  -0.198  0.2924 -0.2394  0.2863
  468VAL     HB 1536   5.909  10.213  -0.204  1.3543 -1.9499 -1.4042
  468VAL    CG1 1537   5.965  10.388  -0.285 -0.2185 -0.5417  0.1562
  468VAL   HG11 1538   5.947  10.361  -0.389  1.7189 -0.4928 -0.2215
  468VAL   HG12 1539   5.873  10.434  -0.249  0.1914 -0.6804  1.4108
  468VAL   HG13 1540   6.047  10.459  -0.277 -1.6232  1.1354  0.2228
  468VAL    CG2 1541   6.112  10.192  -0.271  0.1081  0.1112 -0.4607
  468VAL   HG21 1542   6.181  10.265  -0.313  2.0831  0.4184  2.9333
  468VAL   HG22 1543   6.170  10.123  -0.210 -1.5449 -1.7670 -0.9327
  468VAL   HG23 1544   6.068  10.130  -0.349  0.3538 -1.3423  0.5112
  468VAL      C 1545   5.927  10.389   0.012 -0.1056  0.0046  0.3228
  468VAL      O 1546   5.811  10.340   0.018 -0.5818 -0.0635  0.0477
  469VAL      N 1547   5.951  10.510   0.062 -0.1522  0.0448 -0.2519
  469VAL      H 1548   6.047  10.543   0.064 -0.3598  0.7209 -0.8764
  469VAL     CA 1549   5.849  10.609   0.101 -0.5852 -0.7857 -1.1421
  469VAL     HA 1550   5.761  10.554   0.136 -0.9679 -0.7861 -2.0910
  469VAL     CB 1551   5.914  10.702   0.208 -0.1137  0.1839  0.5367
  469VAL     HB 1552   5.984  10.756   0.144 -1.1893 -0.4492 -1.2436
  469VAL    CG1 1553   5.828  10.810   0.269  0.0432  0.1416  0.4580
  469VAL   HG11 1554   5.875  10.898   0.313  0.2650  1.1147 -1.6329
  469VAL   HG12 1555   5.762  10.853   0.194 -0.1718  0.2790  0.7231
  469VAL   HG13 1556   5.781  10.761   0.355  1.6345 -0.9106  0.7748
  469VAL    CG2 1557   5.997  10.639   0.323 -0.0297 -0.8106 -0.6681
  469VAL   HG21 1558   6.046  10.713   0.387  0.4550  0.5518 -2.5216
  469VAL   HG22 1559   5.934  10.572   0.381 -0.9190  1.8557  1.6673
  469VAL   HG23 1560   6.087  10.594   0.280  2.7746  3.6919 -0.2951
  469VAL      C 1561   5.812  10.700  -0.021  0.3334  0.4221  0.2175
  469VAL      O 1562   5.904  10.739  -0.101  0.1707 -0.5809 -0.1190
  470LEU      N 1563   5.681  10.729  -0.041  0.6486  0.2761  0.0699
  470LEU      H 1564   5.614  10.704   0.031  0.0510 -0.7518 -0.8056
  470LEU     CA 1565   5.630  10.833  -0.134 -0.1026 -0.4410  0.6547
  470LEU     HA 1566   5.706  10.908  -0.157  1.0806 -1.8861 -0.3346
  470LEU     CB 1567   5.576  10.773  -0.268 -0.3214 -0.1186  0.0522
  470LEU    HB1 1568   5.499  10.700  -0.243  0.7091 -2.0355 -2.0581
  470LEU    HB2 1569   5.516  10.851  -0.315 -0.9111 -0.6530 -0.0934
  470LEU     CG 1570   5.676  10.703  -0.363 -0.5194 -0.3346  0.0576
  470LEU     HG 1571   5.735  10.631  -0.305 -1.2224 -1.3255 -0.4251
  470LEU    CD1 1572   5.603  10.619  -0.466  0.4993  0.5536  0.5123
  470LEU   HD11 1573   5.539  10.685  -0.525  0.3547 -0.6758 -0.7563
  470LEU   HD12 1574   5.675  10.563  -0.526 -1.1734 -0.6524 -0.4461
  470LEU   HD13 1575   5.545  10.534  -0.430 -0.3901 -1.2131 -4.3128
  470LEU    CD2 1576   5.774  10.805  -0.435 -0.3459  0.2326  0.7637
  470LEU   HD21 1577   5.862  10.761  -0.483 -2.1489 -2.6683 -0.1532
  470LEU   HD22 1578   5.726  10.865  -0.512  0.8583 -1.1731 -1.1812
  470LEU   HD23 1579   5.816  10.871  -0.360  0.6939 -0.2875  0.6635
  470LEU      C 1580   5.512  10.910  -0.070  0.2596 -0.2003 -0.1809
  470LEU      O 1581   5.449  10.864   0.022  0.1560 -0.6470 -0.1655
  471HIS      N 1582   5.481  11.032  -0.123 -0.1912  0.1902 -0.3828
  471HIS      H 1583   5.540  11.060  -0.200  0.3356  1.9586  0.6063
  471HIS     CA 1584   5.357  11.103  -0.096  0.0533 -0.1530 -0.7178
  471HIS     HA 1585   5.317  11.074   0.001  2.0846  0.1690  0.2621
  471HIS     CB 1586   5.384  11.256  -0.107  0.2132  0.8123  0.0940
  471HIS    HB1 1587   5.483  11.290  -0.076  0.9675 -0.7087 -0.5587
  471HIS    HB2 1588   5.374  11.289  -0.211  0.3053  3.6700  0.8845
  471HIS     CG 1589   5.285  11.337  -0.037  0.2703 -0.6103 -0.3098
  471HIS    ND1 1590   5.153  11.360  -0.079  0.0897  0.3733 -0.7102
  471HIS    CD2 1591   5.310  11.398   0.080  0.2946  0.1017  0.0831
  471HIS    HD2 1592   5.386  11.409   0.157 -2.7358 -2.6753  3.8803
  471HIS    CE1 1593   5.096  11.435   0.020 -0.3518 -0.8209  0.0561
  471HIS    HE1 1594   4.992  11.455   0.036 -1.0774 -4.4948  1.0071
  471HIS    NE2 1595   5.190  11.463   0.110 -0.3635  0.6564 -0.3239
  471HIS    HE2 1596   5.180  11.527   0.187  4.3162 -1.5265  2.5062
  471HIS      C 1597   5.254  11.071  -0.200  0.2327  0.5500 -0.7804
  471HIS      O 1598   5.289  11.032  -0.311 -0.3089  0.4379 -0.1246
  472ARG      N 1599   5.125  11.081  -0.158 -0.5490  0.5898  0.0692
  472ARG      H 1600   5.118  11.108  -0.061 -0.9369 -3.5235  1.3601
  472ARG     CA 1601   5.001  11.057  -0.229 -0.4551 -0.7661  1.0290
  472ARG     HA 1602   5.010  10.954  -0.262  0.6849 -0.1044 -0.8887
  472ARG     CB 1603   4.881  11.097  -0.148 -0.2788  0.1269  1.3400
  472ARG    HB1 1604   4.882  11.047  -0.051  1.0068 -0.3879  1.0856
  472ARG    HB2 1605   4.900  11.198  -0.113  0.8744  0.3930  0.0489
  472ARG     CG 1606   4.740  11.063  -0.206  0.0414 -0.0899 -0.2280
  472ARG    HG1 1607   4.723  11.103  -0.307  0.0554  2.0973  0.5784
  472ARG    HG2 1608   4.732  10.955  -0.215 -1.4163 -0.0693  0.5119
  472ARG     CD 1609   4.624  11.119  -0.119 -0.3130 -0.0235  0.0340
  472ARG    HD1 1610   4.617  11.082  -0.017  0.1357  1.2570  0.5427
  472ARG    HD2 1611   4.645  11.226  -0.119 -0.3628 -0.0082  1.2614
  472ARG     NE 1612   4.492  11.094  -0.180 -0.1851 -0.4289 -0.7351
  472ARG     HE 1613   4.495  11.090  -0.281 -0.5588 -2.5025 -0.7053
  472ARG     CZ 1614   4.373  11.100  -0.116 -0.1579 -0.9062  0.3536
  472ARG    NH1 1615   4.365  11.124   0.014 -0.1360 -0.1762  0.3017
  472ARG   HH11 1616   4.445  11.151   0.070  0.6966  1.9253 -1.7337
  472ARG   HH12 1617   4.280  11.102   0.064  0.1804  2.5795  2.2803
  472ARG    NH2 1618   4.266  11.076  -0.187  0.3369 -0.1379 -0.3849
  472ARG   HH21 1619   4.257  11.039  -0.280 -0.1287 -0.4770 -0.2150
  472ARG   HH22 1620   4.174  11.078  -0.144  0.5834 -0.7186  0.1945
  472ARG      C 1621   5.009  11.132  -0.364  0.4879 -0.3125  0.4337
  472ARG      O 1622   5.014  11.073  -0.472 -0.1632  0.7550  0.2521
  473LEU      N 1623   5.010  11.267  -0.357 -0.2908 -0.1190  0.2589
  473LEU      H 1624   5.041  11.302  -0.267  0.6051  1.1751 -0.5079
  473LEU     CA 1625   5.014  11.373  -0.458  0.3646 -0.1973  0.5300
  473LEU     HA 1626   4.910  11.386  -0.488  0.2032 -1.9058  0.2697
  473LEU     CB 1627   5.044  11.518  -0.413 -0.5298  0.2907  0.1026
  473LEU    HB1 1628   5.144  11.517  -0.369 -0.8509 -1.8611  0.9559
  473LEU    HB2 1629   5.049  11.596  -0.488  1.1726  0.5568  0.4442
  473LEU     CG 1630   4.952  11.566  -0.299  1.6630 -0.5297 -1.1072
  473LEU     HG 1631   4.951  11.497  -0.214  0.1993  1.2630  0.3924
  473LEU    CD1 1632   5.004  11.692  -0.242  0.1492  0.4130 -0.8447
  473LEU   HD11 1633   5.018  11.762  -0.324  0.0113 -0.2498 -1.4493
  473LEU   HD12 1634   4.942  11.738  -0.165 -0.2133  1.8957 -1.9992
  473LEU   HD13 1635   5.103  11.676  -0.197 -0.2919  0.0994  0.0522
  473LEU    CD2 1636   4.810  11.575  -0.355  0.4866  0.0831 -0.5725
  473LEU   HD21 1637   4.745  11.639  -0.295  1.5301  1.5163 -0.9151
  473LEU   HD22 1638   4.807  11.623  -0.453  0.8368  0.6470 -0.3174
  473LEU   HD23 1639   4.761  11.479  -0.348 -0.8052  0.8099  1.1166
  473LEU      C 1640   5.092  11.344  -0.586  0.1417 -0.3975 -0.2213
  473LEU      O 1641   5.054  11.390  -0.691  0.3194 -0.2291  0.3436
  474GLN      N 1642   5.207  11.282  -0.568  0.1986  0.0448  0.6837
  474GLN      H 1643   5.211  11.246  -0.473  2.3966 -1.0365  0.2602
  474GLN     CA 1644   5.309  11.250  -0.674 -0.3015  0.5332 -0.1608
  474GLN     HA 1645   5.311  11.307  -0.767  0.0177  1.7978  0.5978
  474GLN     CB 1646   5.451  11.260  -0.623 -0.2066 -0.2769 -0.2693
  474GLN    HB1 1647   5.514  11.203  -0.691  0.6340  0.0044  0.2699
  474GLN    HB2 1648   5.477  11.366  -0.624 -0.4671 -0.2136 -0.7461
  474GLN     CG 1649   5.474  11.195  -0.483 -0.2550 -0.0005  0.3428
  474GLN    HG1 1650   5.419  11.255  -0.411  0.7781  0.6352  0.6226
  474GLN    HG2 1651   5.424  11.098  -0.486 -0.1736 -0.0279 -1.9417
  474GLN     CD 1652   5.618  11.187  -0.438  0.2792  0.4887 -0.4621
  474GLN    OE1 1653   5.630  11.141  -0.326  0.2874 -0.1087  0.5254
  474GLN    NE2 1654   5.723  11.219  -0.507 -0.0272 -0.3433 -0.2934
  474GLN   HE21 1655   5.716  11.270  -0.594 -0.7972 -0.8132 -0.5248
  474GLN   HE22 1656   5.815  11.195  -0.473 -0.9359 -0.7107  2.1033
  474GLN      C 1657   5.275  11.110  -0.730  0.1569 -0.2028 -0.4309
  474GLN      O 1658   5.254  11.100  -0.846  0.4812  0.2349 -0.3850
  475CYS      N 1659   5.267  11.004  -0.647  0.8087  0.2727 -0.1996
  475CYS      H 1660   5.269  11.030  -0.549 -1.0403 -1.1188  0.2481
  475CYS     CA 1661   5.256  10.860  -0.676  0.1967 -0.3837  0.6471
  475CYS     HA 1662   5.337  10.826  -0.740  0.8972 -0.3295  1.4845
  475CYS     CB 1663   5.260  10.782  -0.543  0.2446 -0.7469 -0.2141
  475CYS    HB1 1664   5.351  10.801  -0.486  0.9361  0.7570 -1.7315
  475CYS    HB2 1665   5.192  10.831  -0.473  2.0418  0.2839  0.8976
  475CYS     SG 1666   5.238  10.601  -0.546  0.1362 -0.1224  0.2659
  475CYS     HG 1667   5.360  10.552  -0.568  0.0617 -0.7285  1.1762
  475CYS      C 1668   5.132  10.835  -0.764  0.7958 -0.0960 -0.8865
  475CYS      O 1669   5.144  10.767  -0.865  0.2957  0.5530 -0.1268
  476VAL      N 1670   5.015  10.890  -0.731 -0.5000  0.0926 -0.0809
  476VAL      H 1671   5.022  10.951  -0.651  1.9956 -0.2707  0.0506
  476VAL     CA 1672   4.892  10.889  -0.812  0.7189  0.3809 -0.3685
  476VAL     HA 1673   4.871  10.782  -0.809  1.7067  0.1952  1.4160
  476VAL     CB 1674   4.774  10.968  -0.740  0.1891 -0.1056  0.0073
  476VAL     HB 1675   4.683  10.948  -0.796 -0.6137  0.3212  1.1329
  476VAL    CG1 1676   4.739  10.916  -0.606 -0.6647  0.0585 -0.0125
  476VAL   HG11 1677   4.828  10.916  -0.543  1.4458  0.9835 -2.8230
  476VAL   HG12 1678   4.663  10.976  -0.556 -1.6094 -1.3832  0.3631
  476VAL   HG13 1679   4.697  10.815  -0.606  2.5489 -1.4029 -0.5171
  476VAL    CG2 1680   4.813  11.122  -0.731 -0.0958 -0.4041 -0.2182
  476VAL   HG21 1681   4.921  11.134  -0.719 -0.0135 -0.9438 -0.3898
  476VAL   HG22 1682   4.781  11.160  -0.828 -3.2301 -0.7843  0.5673
  476VAL   HG23 1683   4.763  11.183  -0.656  0.3170 -0.6962  0.2987
  476VAL      C 1684   4.901  10.939  -0.951  0.0415 -0.1078  0.1547
  476VAL      O 1685   4.824  10.885  -1.040 -0.7112 -0.3380  0.2888
  477ARG      N 1686   4.996  11.028  -0.978  1.0783 -0.5377  0.5092
  477ARG      H 1687   5.054  11.063  -0.902 -0.3227  3.2389  0.0590
  477ARG     CA 1688   5.029  11.074  -1.113  0.2993 -0.6690 -1.2235
  477ARG     HA 1689   4.929  11.089  -1.153 -0.2113 -1.6172 -0.3560
  477ARG     CB 1690   5.111  11.208  -1.118  0.3595  0.3210  0.1864
  477ARG    HB1 1691   5.211  11.178  -1.087 -0.6527 -1.0422  2.3426
  477ARG    HB2 1692   5.117  11.247  -1.220 -1.5788  0.4545  0.0733
  477ARG     CG 1693   5.067  11.319  -1.027  0.1079 -0.4707 -0.3347
  477ARG    HG1 1694   4.959  11.328  -1.036  0.0323 -0.4291  0.5411
  477ARG    HG2 1695   5.062  11.286  -0.923  3.0827  2.4744  0.9225
  477ARG     CD 1696   5.144  11.455  -1.017  0.1949 -0.0310  0.5013
  477ARG    HD1 1697   5.108  11.526  -0.943  1.5541  1.4316 -0.1820
  477ARG    HD2 1698   5.245  11.426  -0.987  0.1358  0.9638  1.7295
  477ARG     NE 1699   5.134  11.530  -1.145 -0.4440 -0.1977 -0.0807
  477ARG     HE 1700   5.077  11.490  -1.218  1.0830 -1.1339 -0.8151
  477ARG     CZ 1701   5.187  11.649  -1.168  0.4402 -0.2023 -0.8351
  477ARG    NH1 1702   5.171  11.710  -1.280 -0.2870 -0.1921 -0.0891
  477ARG   HH11 1703   5.098  11.685  -1.345  1.1475 -2.0415 -1.0656
  477ARG   HH12 1704   5.203  11.804  -1.301 -1.4007 -0.1309 -1.7220
  477ARG    NH2 1705   5.243  11.707  -1.067 -0.9658 -0.2926 -0.1727
  477ARG   HH21 1706   5.245  11.667  -0.974  1.2501  2.2600  1.0446
  477ARG   HH22 1707   5.277  11.802  -1.063  0.1281 -0.7007  2.1261
  477ARG      C 1708   5.096  10.968  -1.208  0.1644 -0.3811 -0.4859
  477ARG      O 1709   5.104  10.981  -1.325  0.3364  0.2028 -0.0930
  478GLY      N 1710   5.152  10.862  -1.150 -0.2583  0.4538 -0.3882
  478GLY      H 1711   5.153  10.846  -1.050  1.3983 -1.1489 -0.6092
  478GLY     CA 1712   5.241  10.763  -1.217  0.3627 -0.6180  0.5146
  478GLY    HA1 1713   5.247  10.787  -1.323 -3.5404 -0.5151  0.1778
  478GLY    HA2 1714   5.341  10.767  -1.173  0.9341 -0.0864 -0.7663
  478GLY      C 1715   5.177  10.626  -1.202 -0.0504  0.5518  0.4105
  478GLY      O 1716   5.169  10.550  -1.301 -0.1237 -0.1446  0.0680
  479PHE      N 1717   5.147  10.586  -1.078  0.6330  0.2848  0.2010
  479PHE      H 1718   5.152  10.656  -1.005 -4.2284  1.3123 -0.0901
  479PHE     CA 1719   5.097  10.454  -1.039 -0.2532 -0.2315 -0.5645
  479PHE     HA 1720   5.154  10.373  -1.085  0.8120  0.7418 -1.0218
  479PHE     CB 1721   5.114  10.450  -0.883  0.5112 -0.0168  0.0559
  479PHE    HB1 1722   5.209  10.496  -0.859 -0.1427  0.3261  2.2266
  479PHE    HB2 1723   5.046  10.511  -0.823  0.5942  0.1463 -0.0161
  479PHE     CG 1724   5.119  10.309  -0.832 -0.1729  0.6352  0.6991
  479PHE    CD1 1725   5.009  10.218  -0.834 -0.3087  0.2467 -0.4820
  479PHE    HD1 1726   4.918  10.250  -0.882  1.0671  1.4353 -2.4553
  479PHE    CD2 1727   5.243  10.263  -0.781 -0.3104 -0.8802  0.0265
  479PHE    HD2 1728   5.327  10.330  -0.772  0.4067 -1.7200 -0.3794
  479PHE    CE1 1729   5.025  10.090  -0.778  0.1648 -0.7089  0.1587
  479PHE    HE1 1730   4.942  10.021  -0.778 -0.1312 -0.3760 -1.1724
  479PHE    CE2 1731   5.255  10.136  -0.720  0.0308 -0.2872  0.2199
  479PHE    HE2 1732   5.348  10.106  -0.672  0.5814  0.7031 -0.1963
  479PHE     CZ 1733   5.144  10.054  -0.716  0.6077 -0.9247 -0.0845
  479PHE     HZ 1734   5.148   9.952  -0.679 -3.9763 -0.9709  0.8919
  479PHE      C 1735   4.948  10.447  -1.080 -0.7129  0.6092 -0.1156
  479PHE      O 1736   4.917  10.355  -1.154  0.2063 -0.2741  0.1686
  480GLY      N 1737   4.863  10.536  -1.041 -0.1971 -1.2692 -0.2085
  480GLY      H 1738   4.898  10.606  -0.977  1.9312 -1.9241 -0.5585
  480GLY     CA 1739   4.724  10.544  -1.082 -0.1533 -0.0255  0.3092
  480GLY    HA1 1740   4.717  10.632  -1.146  0.0097 -0.2613 -0.0380
  480GLY    HA2 1741   4.696  10.460  -1.146  1.4528 -1.2900  1.1712
  480GLY      C 1742   4.628  10.561  -0.963  0.0398 -0.1263  0.0341
  480GLY      O 1743   4.668  10.574  -0.849 -0.6068  1.0969  0.0273
  481GLU      N 1744   4.498  10.579  -0.991  0.4016 -0.3713 -0.3800
  481GLU      H 1745   4.474  10.577  -1.089 -0.3253 -0.0420 -0.2111
  481GLU     CA 1746   4.389  10.622  -0.899  0.0805 -0.0660 -0.1897
  481GLU     HA 1747   4.420  10.706  -0.838  1.4842 -1.5819  1.2786
  481GLU     CB 1748   4.259  10.649  -0.984 -0.1302  0.3814 -0.1887
  481GLU    HB1 1749   4.267  10.680  -1.089 -0.6177 -1.5228 -0.8254
  481GLU    HB2 1750   4.192  10.564  -0.982  2.0076 -1.4452 -1.2804
  481GLU     CG 1751   4.175  10.762  -0.929  0.0039  0.1298 -0.6004
  481GLU    HG1 1752   4.070  10.772  -0.957 -0.1096  2.3101  0.3839
  481GLU    HG2 1753   4.171  10.736  -0.824 -1.2611  0.5453 -0.5297
  481GLU     CD 1754   4.228  10.900  -0.948  0.3776 -0.4876  0.2866
  481GLU    OE1 1755   4.327  10.914  -1.023  0.0871  0.4047  0.1210
  481GLU    OE2 1756   4.156  10.987  -0.892  0.1105  0.6576 -0.2931
  481GLU      C 1757   4.360  10.501  -0.799  0.1063 -0.0901 -0.2581
  481GLU      O 1758   4.295  10.522  -0.697  0.9136 -0.0474  0.2575
  482TRP      N 1759   4.424  10.384  -0.823 -0.5012 -0.4947 -0.1752
  482TRP      H 1760   4.485  10.380  -0.903 -1.1530 -0.0694 -0.7074
  482TRP     CA 1761   4.422  10.269  -0.731 -0.3997  0.0925 -0.3138
  482TRP     HA 1762   4.323  10.223  -0.735 -0.5794  0.3173  1.0683
  482TRP     CB 1763   4.515  10.156  -0.786 -0.2491  0.1492  0.2439
  482TRP    HB1 1764   4.475  10.135  -0.886  1.4196  1.3096 -0.7229
  482TRP    HB2 1765   4.619  10.187  -0.777  0.0502 -0.8047  0.2067
  482TRP     CG 1766   4.509  10.024  -0.709 -0.5019 -0.1306  0.6098
  482TRP    CD1 1767   4.416   9.983  -0.618 -0.1228  0.7172 -0.0706
  482TRP    HD1 1768   4.329  10.036  -0.582 -0.1016 -1.3080  3.4723
  482TRP    CD2 1769   4.603   9.907  -0.724  0.1053  0.1358  0.3567
  482TRP    NE1 1770   4.437   9.853  -0.591  0.8812  0.2322  0.1133
  482TRP    HE1 1771   4.355   9.807  -0.555  1.0445  0.3787  0.6747
  482TRP    CE2 1772   4.555   9.802  -0.639 -0.7223 -0.0516  0.5482
  482TRP    CE3 1773   4.716   9.884  -0.800  0.3133 -0.4842 -0.3859
  482TRP    HE3 1774   4.756   9.953  -0.873 -0.8798  0.7880  0.1172
  482TRP    CZ2 1775   4.621   9.678  -0.626 -0.4848  0.6998 -0.3024
  482TRP    HZ2 1776   4.581   9.604  -0.559  1.0736 -0.2312 -0.3495
  482TRP    CZ3 1777   4.784   9.762  -0.786  0.1076  0.6904 -0.2015
  482TRP    HZ3 1778   4.880   9.750  -0.835  0.2068  3.3592 -0.8139
  482TRP    CH2 1779   4.741   9.665  -0.694  0.8428  0.6665 -0.1668
  482TRP    HH2 1780   4.799   9.576  -0.675  1.0552  0.9346  0.4418
  482TRP      C 1781   4.471  10.305  -0.584 -0.7284 -0.2226  0.6245
  482TRP      O 1782   4.407  10.279  -0.484  0.0316  0.3384 -0.5317
  483ILE      N 1783   4.585  10.375  -0.582  0.1596  0.5992 -0.0992
  483ILE      H 1784   4.628  10.389  -0.673  2.4065 -0.2052  0.7715
  483ILE     CA 1785   4.650  10.443  -0.469  0.2713  0.7269  0.8442
  483ILE     HA 1786   4.655  10.364  -0.394  0.4751 -0.8933 -0.8037
  483ILE     CB 1787   4.790  10.504  -0.492  0.2469  0.2199  0.5417
  483ILE     HB 1788   4.777  10.584  -0.564 -1.2245 -0.6777 -0.2416
  483ILE    CG1 1789   4.881  10.404  -0.561  0.8633  0.3360 -0.3107
  483ILE   HG11 1790   4.851  10.373  -0.661 -0.7250 -1.0178  0.5336
  483ILE   HG12 1791   4.966  10.472  -0.567  0.0691  1.4085  0.0822
  483ILE    CG2 1792   4.864  10.552  -0.364 -0.1702 -0.4875 -0.1311
  483ILE   HG21 1793   4.810  10.635  -0.319 -1.5363 -0.7503 -1.2251
  483ILE   HG22 1794   4.842  10.482  -0.283  1.6143 -1.5554 -0.5160
  483ILE   HG23 1795   4.972  10.567  -0.371 -0.2057 -0.1432  0.0525
  483ILE     CD 1796   4.902  10.270  -0.486 -0.7888  0.4876 -0.1544
  483ILE    HD1 1797   4.829  10.197  -0.519  0.5131 -0.5766 -0.8079
  483ILE    HD2 1798   5.001  10.228  -0.505 -0.7930  0.3616  0.1063
  483ILE    HD3 1799   4.894  10.283  -0.378 -1.4634  0.1138 -0.1598
  483ILE      C 1800   4.554  10.542  -0.403  0.5363  0.4424  0.2382
  483ILE      O 1801   4.538  10.528  -0.285 -0.1510  0.4513 -0.2625
  484ASP      N 1802   4.482  10.633  -0.473 -0.2403 -0.0672  0.5117
  484ASP      H 1803   4.506  10.644  -0.571  2.8173 -0.3421  1.1413
  484ASP     CA 1804   4.373  10.712  -0.427 -0.4357 -0.7156  0.4576
  484ASP     HA 1805   4.418  10.787  -0.361 -1.3428  0.8873 -0.6589
  484ASP     CB 1806   4.313  10.808  -0.529 -0.7267 -0.1689 -0.2402
  484ASP    HB1 1807   4.397  10.868  -0.564 -0.3475 -0.3801  0.2984
  484ASP    HB2 1808   4.285  10.759  -0.623 -0.3696  0.8431 -0.8966
  484ASP     CG 1809   4.202  10.903  -0.487  0.0751  0.0841  0.4407
  484ASP    OD1 1810   4.232  11.016  -0.437  0.2396  0.2452 -0.1979
  484ASP    OD2 1811   4.082  10.869  -0.502 -0.0938  0.8724  0.6234
  484ASP      C 1812   4.260  10.638  -0.355  0.2741  0.0098 -0.2961
  484ASP      O 1813   4.220  10.673  -0.240 -0.8357  0.3420  0.4368
  485SER      N 1814   4.233  10.517  -0.412  0.0310  0.5083  0.6504
  485SER      H 1815   4.267  10.489  -0.503  1.0376 -2.9189  1.9245
  485SER     CA 1816   4.128  10.429  -0.349 -0.0680 -0.4075  0.4313
  485SER     HA 1817   4.053  10.499  -0.312  0.4532 -0.2733  1.2448
  485SER     CB 1818   4.065  10.341  -0.458 -0.6444 -0.0901 -0.0173
  485SER    HB1 1819   3.973  10.303  -0.413 -0.7333 -0.1959 -0.2860
  485SER    HB2 1820   4.028  10.398  -0.543 -0.9396 -0.9757 -0.4957
  485SER     OG 1821   4.147  10.237  -0.501 -0.0755 -0.0536  0.1160
  485SER     HG 1822   4.236  10.267  -0.500 -0.0972  0.4694 -3.1089
  485SER      C 1823   4.182  10.350  -0.232  0.6021 -0.1513 -0.0344
  485SER      O 1824   4.099  10.299  -0.155  0.5260  0.4924 -0.1805
  486ILE      N 1825   4.311  10.324  -0.219 -0.2897 -0.1946 -0.2953
  486ILE      H 1826   4.378  10.329  -0.294 -0.8199  1.4004 -0.7033
  486ILE     CA 1827   4.363  10.248  -0.099  0.0832 -0.7401 -0.1976
  486ILE     HA 1828   4.309  10.155  -0.087  0.1816 -0.6606  0.8927
  486ILE     CB 1829   4.510  10.198  -0.130 -0.2686 -0.6918  0.3134
  486ILE     HB 1830   4.576  10.276  -0.170 -0.0392 -1.0767 -0.0610
  486ILE    CG1 1831   4.508  10.084  -0.239  0.3016  0.3989 -0.1132
  486ILE   HG11 1832   4.484   9.989  -0.192  2.9161 -0.4736 -0.3814
  486ILE   HG12 1833   4.438  10.106  -0.320  2.3145 -0.1042 -2.1113
  486ILE    CG2 1834   4.586  10.148  -0.013 -0.0306  0.4212 -0.0505
  486ILE   HG21 1835   4.531  10.064   0.030  1.6192 -0.0115  1.3279
  486ILE   HG22 1836   4.678  10.105  -0.051  0.3552  1.9201 -0.9053
  486ILE   HG23 1837   4.619  10.223   0.059  1.1444  0.8211 -0.9839
  486ILE     CD 1838   4.641  10.062  -0.314  0.3599 -0.0999 -0.2245
  486ILE    HD1 1839   4.724  10.048  -0.244 -0.1824 -1.4835  0.1841
  486ILE    HD2 1840   4.634   9.971  -0.374 -1.3260  0.4204 -0.8865
  486ILE    HD3 1841   4.670  10.141  -0.383  0.2235  1.4580  1.4091
  486ILE      C 1842   4.359  10.341   0.022 -0.0785 -0.1195 -0.1010
  486ILE      O 1843   4.311  10.309   0.128 -0.3305 -0.0515  0.0469
  487VAL      N 1844   4.414  10.461   0.005  0.2869  0.1191 -0.2827
  487VAL      H 1845   4.440  10.493  -0.087 -1.5978  1.9022 -0.2614
  487VAL     CA 1846   4.410  10.565   0.110  0.4696  0.8567 -0.4540
  487VAL     HA 1847   4.461  10.518   0.194  1.0164 -3.3042 -2.8821
  487VAL     CB 1848   4.495  10.688   0.064  0.5844 -0.5508 -0.3629
  487VAL     HB 1849   4.452  10.730  -0.027  0.9588  2.6244  0.7820
  487VAL    CG1 1850   4.492  10.810   0.156 -0.4606  0.0520  0.2430
  487VAL   HG11 1851   4.557  10.787   0.241 -0.9093 -1.3411  0.2354
  487VAL   HG12 1852   4.535  10.896   0.105 -1.5985  1.0013  0.8471
  487VAL   HG13 1853   4.396  10.845   0.194 -0.6225  0.4604 -0.5348
  487VAL    CG2 1854   4.638  10.650   0.020  0.2822  0.3109 -0.9925
  487VAL   HG21 1855   4.693  10.724  -0.038  0.2343  1.7541  0.7264
  487VAL   HG22 1856   4.708  10.628   0.101 -0.5696 -4.0346 -1.2097
  487VAL   HG23 1857   4.642  10.557  -0.036 -0.3005  0.9418 -2.1187
  487VAL      C 1858   4.271  10.598   0.152 -0.3124 -0.7477 -0.1079
  487VAL      O 1859   4.246  10.593   0.273 -0.3180  0.6190  0.2898
  488GLU      N 1860   4.178  10.643   0.059  0.0885 -0.0260 -0.4735
  488GLU      H 1861   4.196  10.654  -0.040 -0.9215 -1.1579 -0.8134
  488GLU     CA 1862   4.040  10.673   0.104 -0.1459 -1.1338 -0.2293
  488GLU     HA 1863   4.054  10.754   0.176 -1.3526  1.0712 -2.3116
  488GLU     CB 1864   3.974  10.744  -0.012  0.1672 -0.4529 -0.3454
  488GLU    HB1 1865   4.045  10.819  -0.046 -0.4756 -0.3869 -1.6173
  488GLU    HB2 1866   3.974  10.684  -0.103  0.6535  0.4355 -0.9382
  488GLU     CG 1867   3.834  10.807   0.016 -0.0855  0.2185 -0.7579
  488GLU    HG1 1868   3.809  10.868  -0.071 -0.8761  1.0674  0.0332
  488GLU    HG2 1869   3.767  10.722   0.015 -0.8653  0.8172 -1.6084
  488GLU     CD 1870   3.822  10.895   0.140  0.4641  0.3658  0.4545
  488GLU    OE1 1871   3.724  10.859   0.215 -0.7670 -0.3678  0.2530
  488GLU    OE2 1872   3.905  10.987   0.159 -0.3056 -0.4178  0.8074
  488GLU      C 1873   3.967  10.563   0.171  0.3197  0.4256 -0.1114
  488GLU      O 1874   3.870  10.584   0.248 -0.5900  1.2393 -0.1021
  489PHE      N 1875   4.005  10.436   0.146 -0.3099 -0.2396 -0.3053
  489PHE      H 1876   4.082  10.419   0.083 -0.5435 -0.4627 -0.5327
  489PHE     CA 1877   3.949  10.313   0.203  0.1130  0.2749 -1.2977
  489PHE     HA 1878   3.840  10.312   0.204  0.0132  3.2588 -0.8967
  489PHE     CB 1879   3.992  10.188   0.118  0.1187 -0.0082 -0.0480
  489PHE    HB1 1880   3.940  10.184   0.022  0.4418 -0.2523 -0.2128
  489PHE    HB2 1881   4.095  10.210   0.092 -0.6985  0.8226 -2.8698
  489PHE     CG 1882   3.974  10.049   0.184 -0.2920 -0.4098 -0.4744
  489PHE    CD1 1883   3.844  10.002   0.206 -0.3184  0.8207 -0.5964
  489PHE    HD1 1884   3.760  10.062   0.174 -0.2387  1.3686  0.2059
  489PHE    CD2 1885   4.078   9.957   0.209 -0.2362  0.3923  0.2422
  489PHE    HD2 1886   4.177   9.998   0.200  0.0135 -0.5173 -1.9345
  489PHE    CE1 1887   3.822   9.873   0.268 -0.5613  0.0062  0.1862
  489PHE    HE1 1888   3.721   9.843   0.291 -0.8551  0.4540 -0.4963
  489PHE    CE2 1889   4.062   9.830   0.259 -0.8550 -0.2684  0.8152
  489PHE    HE2 1890   4.150   9.770   0.275 -0.2562  0.1944 -0.6300
  489PHE     CZ 1891   3.930   9.787   0.294 -0.3719  0.2553  0.2295
  489PHE     HZ 1892   3.913   9.686   0.329  1.2163 -0.2665 -0.4144
  489PHE      C 1893   3.990  10.295   0.354  0.1006 -0.0360  0.1037
  489PHE      O 1894   3.908  10.264   0.434  0.0276  0.0919  0.0155
  490SER      N 1895   4.118  10.318   0.380  0.2828  0.3734  0.7773
  490SER      H 1896   4.160  10.347   0.293  0.0968 -0.0189  0.5525
  490SER     CA 1897   4.194  10.269   0.489 -0.3834 -0.5370 -0.5846
  490SER     HA 1898   4.217  10.170   0.452  0.3095 -0.3488 -0.6858
  490SER     CB 1899   4.328  10.344   0.488 -0.5930 -0.5221  0.0206
  490SER    HB1 1900   4.384  10.296   0.568 -2.6685  1.3776  2.8108
  490SER    HB2 1901   4.384  10.339   0.395  0.6175  0.6348  0.6512
  490SER     OG 1902   4.307  10.479   0.522 -0.1833  0.0165 -0.1782
  490SER     HG 1903   4.294  10.527   0.442  0.8273 -0.5720 -0.7274
  490SER      C 1904   4.130  10.248   0.631 -0.5460  0.7766 -0.2394
  490SER      O 1905   4.141  10.150   0.695  0.4067  0.0247  0.1007
  491SER      N 1906   4.074  10.357   0.673  0.6700  0.0677  0.1166
  491SER      H 1907   4.086  10.439   0.615 -2.3244  0.8529  0.4127
  491SER     CA 1908   3.996  10.377   0.802  0.1307  0.7539  0.1232
  491SER     HA 1909   4.067  10.353   0.881 -0.5656 -0.2168  0.4714
  491SER     CB 1910   3.986  10.532   0.814 -0.0319 -0.4343 -0.2808
  491SER    HB1 1911   3.951  10.554   0.915  0.4904  1.6704 -0.5136
  491SER    HB2 1912   4.084  10.576   0.796  1.1184 -1.7245  2.1763
  491SER     OG 1913   3.898  10.588   0.720  0.5068  0.5239 -0.3412
  491SER     HG 1914   3.935  10.592   0.633  0.4325 -0.0454 -0.3993
  491SER      C 1915   3.866  10.296   0.825 -0.2909  0.6892 -0.3313
  491SER      O 1916   3.805  10.295   0.933 -0.4810  0.1340  0.4706
  492ASN      N 1917   3.840  10.210   0.727 -0.1739  0.4182 -0.2527
  492ASN      H 1918   3.874  10.237   0.635  0.0831  0.1686 -0.2333
  492ASN     CA 1919   3.744  10.099   0.735  0.3765 -0.3644 -0.4451
  492ASN     HA 1920   3.646  10.132   0.770  0.1108 -0.3202 -1.2255
  492ASN     CB 1921   3.741  10.027   0.598  0.1317  0.1930  0.8340
  492ASN    HB1 1922   3.723  10.105   0.524 -0.8695 -0.3150  0.5200
  492ASN    HB2 1923   3.832   9.973   0.569  0.2684  1.2722 -0.8944
  492ASN     CG 1924   3.620   9.938   0.573 -0.0963 -0.1925  0.0585
  492ASN    OD1 1925   3.619   9.812   0.562  0.3063  0.2922 -0.1848
  492ASN    ND2 1926   3.510  10.006   0.549  0.1791  0.2048  0.2150
  492ASN   HD21 1927   3.508  10.106   0.560 -1.2428  0.2729 -0.4096
  492ASN   HD22 1928   3.422   9.961   0.526 -0.7648  0.7218  2.4926
  492ASN      C 1929   3.806   9.999   0.840  0.4497 -0.8155 -0.1173
  492ASN      O 1930   3.742   9.958   0.935 -0.2326  0.3121 -0.2522
  493LEU      N 1931   3.929   9.968   0.825 -0.3408  0.3639  0.2334
  493LEU      H 1932   3.981  10.006   0.747  0.4122  0.8230  0.9419
  493LEU     CA 1933   3.999   9.863   0.895 -0.4857  0.9224  0.6600
  493LEU     HA 1934   3.932   9.787   0.935  0.7893 -0.3281  0.4725
  493LEU     CB 1935   4.110   9.795   0.809 -0.3822 -0.2939 -0.2518
  493LEU    HB1 1936   4.186   9.871   0.788 -1.1683  0.8407  0.8274
  493LEU    HB2 1937   4.157   9.722   0.876  0.0537  1.5594  1.5841
  493LEU     CG 1938   4.066   9.728   0.687 -0.2622  0.7251 -0.1726
  493LEU     HG 1939   4.008   9.790   0.618 -3.2776 -0.4345  1.1152
  493LEU    CD1 1940   4.187   9.682   0.609 -0.2852  0.5985 -0.2505
  493LEU   HD11 1941   4.244   9.598   0.650  0.7765  0.1715 -2.4490
  493LEU   HD12 1942   4.159   9.646   0.510  0.3698  0.1239 -0.2673
  493LEU   HD13 1943   4.263   9.759   0.597  1.0778 -0.1874  2.4970
  493LEU    CD2 1944   3.987   9.599   0.716  0.2461  0.0663 -0.2931
  493LEU   HD21 1945   4.046   9.530   0.777  0.4720  1.9684  1.7418
  493LEU   HD22 1946   3.890   9.601   0.766  0.1345 -1.4678 -0.3909
  493LEU   HD23 1947   3.969   9.551   0.620  2.6852 -1.1083 -0.2474
  493LEU      C 1948   4.064   9.921   1.023  0.0464 -0.6021 -0.2047
  493LEU      O 1949   4.145   9.856   1.093 -0.5788  0.7907 -0.1365
  494GLN      N 1950   4.018  10.043   1.059  0.5282  0.4724  0.0866
  494GLN      H 1951   3.941  10.075   1.001  1.1767  1.8565 -0.0549
  494GLN     CA 1952   4.038  10.107   1.185 -0.7810 -0.0713  0.0760
  494GLN     HA 1953   4.124  10.062   1.235  0.1139  0.5402 -0.8823
  494GLN     CB 1954   4.095  10.250   1.159  0.3580  0.8290  0.0950
  494GLN    HB1 1955   4.195  10.256   1.115 -0.1212  0.5404 -1.0647
  494GLN    HB2 1956   4.032  10.299   1.085  2.1103  1.6564 -0.9085
  494GLN     CG 1957   4.099  10.345   1.283  0.5361 -0.7755  0.1191
  494GLN    HG1 1958   4.128  10.445   1.252  0.6242  0.0780  2.7166
  494GLN    HG2 1959   4.001  10.347   1.332  0.7548 -0.0009  0.5329
  494GLN     CD 1960   4.203  10.316   1.392 -0.0074  0.2470 -0.5778
  494GLN    OE1 1961   4.198  10.383   1.491 -0.5182  0.5390  0.4110
  494GLN    NE2 1962   4.289  10.218   1.376 -0.6046  0.1071 -0.1015
  494GLN   HE21 1963   4.302  10.166   1.290  1.4519 -0.2173  0.3544
  494GLN   HE22 1964   4.351  10.207   1.454 -0.4424  0.5861 -0.1639
  494GLN      C 1965   3.909  10.107   1.267  0.6338  0.1759 -0.0046
  494GLN      O 1966   3.912  10.075   1.385  0.3696  0.3740 -0.8832
  495ASN      N 1967   3.796  10.145   1.204  1.1315 -0.1075 -0.0956
  495ASN      H 1968   3.804  10.172   1.108  1.8995  1.0903  0.2843
  495ASN     CA 1969   3.660  10.128   1.261 -0.1746 -0.1294 -0.1459
  495ASN     HA 1970   3.671  10.178   1.357 -0.4645 -0.0332 -0.1625
  495ASN     CB 1971   3.544  10.188   1.175  0.6390  0.4985 -0.2027
  495ASN    HB1 1972   3.553  10.156   1.071 -1.5437 -0.5627 -0.1208
  495ASN    HB2 1973   3.445  10.163   1.213 -0.1237  2.2350 -0.9708
  495ASN     CG 1974   3.534  10.341   1.177 -0.3125  0.0330  0.1834
  495ASN    OD1 1975   3.484  10.400   1.274 -0.2406  0.2844  0.2984
  495ASN    ND2 1976   3.585  10.416   1.081 -0.0785 -0.1853 -0.1759
  495ASN   HD21 1977   3.645  10.372   1.013 -0.3022  2.3326 -2.1714
  495ASN   HD22 1978   3.560  10.514   1.085 -2.4078 -0.7804  2.7656
  495ASN      C 1979   3.626   9.978   1.293 -0.2360 -0.6432 -0.0322
  495ASN      O 1980   3.570   9.947   1.398 -0.3897 -0.0362  0.0093
  496MET      N 1981   3.654   9.884   1.205 -0.7450 -0.2717  0.3278
  496MET      H 1982   3.701   9.919   1.122 -0.2764  0.1747  0.7682
  496MET     CA 1983   3.671   9.743   1.233  0.3081  0.5309 -0.0581
  496MET     HA 1984   3.585   9.715   1.294 -1.0053 -1.0614 -2.4841
  496MET     CB 1985   3.667   9.662   1.103  0.0795 -0.7136 -0.3215
  496MET    HB1 1986   3.593   9.697   1.031 -0.2817 -0.2475  0.2645
  496MET    HB2 1987   3.763   9.671   1.053  0.1498  1.1280  0.0745
  496MET     CG 1988   3.637   9.515   1.129  0.0061  0.4303 -0.4423
  496MET    HG1 1989   3.702   9.487   1.212 -1.8110  2.0144  1.6427
  496MET    HG2 1990   3.531   9.513   1.153  0.0019  1.5069 -0.3080
  496MET     SD 1991   3.657   9.411   0.981 -0.0601 -0.1460 -0.3693
  496MET     CE 1992   3.640   9.248   1.057  0.3368 -0.0900  0.0565
  496MET    HE1 1993   3.692   9.254   1.153 -0.9819  0.9343  0.7533
  496MET    HE2 1994   3.533   9.232   1.070  0.6082 -0.3434  2.5097
  496MET    HE3 1995   3.691   9.178   0.992  0.4134 -0.5796  0.6393
  496MET      C 1996   3.807   9.718   1.301  0.4662 -0.3065  0.1398
  496MET      O 1997   3.913   9.749   1.245  0.3234  0.2236  0.9186
  497ASN      N 1998   3.813   9.662   1.424  0.3090  0.1697 -0.0700
  497ASN      H 1999   3.729   9.628   1.469 -0.4134  0.6593 -1.0037
  497ASN     CA 2000   3.933   9.643   1.498  0.1857  0.7070  0.2932
  497ASN     HA 2001   3.997   9.727   1.473  0.8992  0.4277  1.1229
  497ASN     CB 2002   3.897   9.648   1.648 -0.2046  0.3224 -0.4287
  497ASN    HB1 2003   3.830   9.733   1.661 -0.0281  0.5217 -0.7845
  497ASN    HB2 2004   3.852   9.551   1.672 -0.3615  0.2281 -1.0760
  497ASN     CG 2005   4.028   9.657   1.726 -0.2346 -0.1688  0.0138
  497ASN    OD1 2006   4.078   9.555   1.762  0.1353 -0.2201 -0.2966
  497ASN    ND2 2007   4.083   9.773   1.763 -0.3261 -0.1455 -0.9169
  497ASN   HD21 2008   4.048   9.862   1.732 -1.1652 -0.8354 -2.0544
  497ASN   HD22 2009   4.145   9.759   1.842 -1.8683 -1.5450  0.1171
  497ASN      C 2010   3.978   9.501   1.461  0.0024 -0.1924  0.3029
  497ASN      O 2011   3.903   9.405   1.476 -0.0383  0.2736 -0.2060
  498ILE      N 2012   4.098   9.493   1.403  0.2506  0.1586 -0.4465
  498ILE      H 2013   4.137   9.582   1.376 -0.7540  0.9259  0.5363
  498ILE     CA 2014   4.163   9.368   1.367 -0.1628  0.8852 -0.1176
  498ILE     HA 2015   4.124   9.282   1.422  0.4545 -0.0042 -1.0394
  498ILE     CB 2016   4.150   9.343   1.211 -0.7559  0.2630  0.8194
  498ILE     HB 2017   4.224   9.267   1.186  0.8843  1.3150  2.2301
  498ILE    CG1 2018   4.190   9.466   1.126  0.2588 -0.3562  0.4058
  498ILE   HG11 2019   4.115   9.544   1.118 -0.1990 -0.7056  1.1244
  498ILE   HG12 2020   4.276   9.518   1.168  0.9119  0.4596 -1.7849
  498ILE    CG2 2021   4.011   9.299   1.179 -0.0163 -0.9146  0.4508
  498ILE   HG21 2022   4.013   9.248   1.083 -0.5430 -0.7532  0.3511
  498ILE   HG22 2023   3.965   9.228   1.247 -2.3891  0.0291 -0.0641
  498ILE   HG23 2024   3.946   9.385   1.162  1.2334  0.4888  2.2968
  498ILE     CD 2025   4.224   9.433   0.987 -0.0323 -0.2802  0.3643
  498ILE    HD1 2026   4.251   9.522   0.930 -0.8660 -0.8113 -0.9007
  498ILE    HD2 2027   4.307   9.362   0.988  1.1005  0.9951  2.4186
  498ILE    HD3 2028   4.148   9.378   0.931  0.7109 -0.0918 -0.8792
  498ILE      C 2029   4.306   9.384   1.411 -0.8130 -0.5961  1.1140
  498ILE      O 2030   4.378   9.478   1.370  0.2051 -0.2530 -0.4051
  499ASP      N 2031   4.348   9.288   1.496  0.5234  0.0549  0.1238
  499ASP      H 2032   4.279   9.231   1.544 -0.5053  0.9685 -0.2368
  499ASP     CA 2033   4.489   9.276   1.543 -0.1100 -0.2091  0.3537
  499ASP     HA 2034   4.540   9.365   1.580  3.5979 -2.4010  1.0912
  499ASP     CB 2035   4.479   9.187   1.666  0.5462 -0.7435  0.3332
  499ASP    HB1 2036   4.428   9.247   1.742 -0.1980 -0.2909 -0.4919
  499ASP    HB2 2037   4.413   9.102   1.646  0.0707 -0.3587  0.2339
  499ASP     CG 2038   4.612   9.156   1.735  0.6585 -0.2708  0.2625
  499ASP    OD1 2039   4.658   9.040   1.711 -0.3062  0.3508 -0.4397
  499ASP    OD2 2040   4.674   9.250   1.797 -0.3493  0.3379  0.5408
  499ASP      C 2041   4.575   9.217   1.435 -0.1879  0.3655 -0.2110
  499ASP      O 2042   4.524   9.158   1.340 -0.8805  0.0982 -0.4920
  500ILE      N 2043   4.709   9.231   1.443 -0.1131  0.0976 -0.8134
  500ILE      H 2044   4.755   9.282   1.517 -1.3977  1.4501 -0.9031
  500ILE     CA 2045   4.798   9.159   1.356 -0.7905  0.4801  0.4576
  500ILE     HA 2046   4.769   9.203   1.261  1.2146 -0.3678 -0.6143
  500ILE     CB 2047   4.947   9.207   1.368 -0.0497 -0.2691 -0.3049
  500ILE     HB 2048   5.006   9.151   1.295 -0.4288 -1.3980  0.2190
  500ILE    CG1 2049   5.009   9.170   1.504 -0.7817 -0.0981 -0.0654
  500ILE   HG11 2050   4.954   9.229   1.577  1.2320  0.1256  1.3217
  500ILE   HG12 2051   4.991   9.064   1.525 -1.4487  0.3797  2.0192
  500ILE    CG2 2052   4.962   9.359   1.341 -0.3728 -0.0772  0.1093
  500ILE   HG21 2053   4.886   9.421   1.390 -0.5003  0.8427 -1.2113
  500ILE   HG22 2054   5.059   9.405   1.357  0.1524 -1.2143  0.3414
  500ILE   HG23 2055   4.933   9.362   1.236  0.3080  0.2114 -0.0737
  500ILE     CD 2056   5.159   9.206   1.526  0.5935 -0.2324 -0.7104
  500ILE    HD1 2057   5.158   9.312   1.503  2.3578  0.2411  1.1213
  500ILE    HD2 2058   5.192   9.194   1.629 -1.8149 -0.2867  0.1046
  500ILE    HD3 2059   5.217   9.157   1.447  1.6900 -0.1136  0.0018
  500ILE      C 2060   4.781   9.004   1.337  0.2020  0.0811 -0.0337
  500ILE      O 2061   4.807   8.946   1.237 -0.0349 -0.1563  0.1338
  501SER      N 2062   4.732   8.935   1.441  0.9946 -0.4451 -0.1766
  501SER      H 2063   4.711   8.993   1.520  0.3175 -1.7967  0.6622
  501SER     CA 2064   4.675   8.797   1.434  0.5332  0.1007 -0.3528
  501SER     HA 2065   4.764   8.738   1.411  2.1288  0.9707  2.9003
  501SER     CB 2066   4.642   8.752   1.577  0.1064 -0.7126 -0.0478
  501SER    HB1 2067   4.586   8.659   1.575 -2.3027  0.6560  0.1651
  501SER    HB2 2068   4.732   8.728   1.634  0.4189 -1.5609 -0.8745
  501SER     OG 2069   4.543   8.832   1.638 -0.1566 -0.6424  0.0115
  501SER     HG 2070   4.590   8.910   1.663  0.7605 -1.2360  0.1690
  501SER      C 2071   4.559   8.771   1.342  0.2770 -0.6503  0.7121
  501SER      O 2072   4.552   8.678   1.260  0.2097 -0.1520  0.1052
  502ALA      N 2073   4.460   8.861   1.349  0.0259 -0.7943 -0.2555
  502ALA      H 2074   4.472   8.933   1.420 -0.0455 -0.4670 -0.5747
  502ALA     CA 2075   4.348   8.876   1.258  0.3054 -0.8985  0.2470
  502ALA     HA 2076   4.298   8.780   1.273 -0.8684 -0.0706  1.9961
  502ALA     CB 2077   4.251   8.988   1.306 -0.3340 -0.3664  0.6426
  502ALA    HB1 2078   4.202   8.957   1.398 -0.6173  0.7675  0.8910
  502ALA    HB2 2079   4.290   9.088   1.328  0.1851 -0.3801 -0.1504
  502ALA    HB3 2080   4.162   9.000   1.245  1.9374  0.1403 -2.8817
  502ALA      C 2081   4.388   8.913   1.114 -0.4540  0.5036 -0.9803
  502ALA      O 2082   4.344   8.847   1.023  0.1627  0.0226 -0.0990
  503PHE      N 2083   4.482   9.008   1.099 -0.3090  0.3134  0.6746
  503PHE      H 2084   4.502   9.046   1.191 -0.5804 -1.0949  1.3491
  503PHE     CA 2085   4.532   9.058   0.969 -0.2860  0.2679 -0.4922
  503PHE     HA 2086   4.448   9.099   0.913 -0.1391  0.4744 -0.5656
  503PHE     CB 2087   4.638   9.170   1.002  0.3190  0.0167  0.0727
  503PHE    HB1 2088   4.597   9.254   1.059 -2.4856 -0.6316 -0.8014
  503PHE    HB2 2089   4.715   9.129   1.066  1.0369  1.9654  0.5409
  503PHE     CG 2090   4.713   9.227   0.888 -0.2665  0.2230 -0.2051
  503PHE    CD1 2091   4.676   9.352   0.836 -0.0690 -0.0556  0.1691
  503PHE    HD1 2092   4.603   9.415   0.883 -0.4326  0.7310 -1.4083
  503PHE    CD2 2093   4.810   9.147   0.823 -0.2505 -0.7371  0.3797
  503PHE    HD2 2094   4.831   9.050   0.865  1.2110 -0.0667  1.2797
  503PHE    CE1 2095   4.734   9.394   0.718  0.2094 -0.0841  0.6923
  503PHE    HE1 2096   4.707   9.495   0.690 -2.0901 -0.7817  0.2100
  503PHE    CE2 2097   4.869   9.196   0.706 -0.5803  0.4407 -0.0886
  503PHE    HE2 2098   4.938   9.126   0.663  1.6003  1.5586  1.4042
  503PHE     CZ 2099   4.829   9.318   0.648  0.4181  0.3813  0.2148
  503PHE     HZ 2100   4.864   9.345   0.550  0.6740  1.1437  0.5050
  503PHE      C 2101   4.592   8.942   0.890  0.3201  0.2354 -0.3649
  503PHE      O 2102   4.559   8.920   0.775  0.5972  0.0168 -0.9048
  504SER      N 2103   4.666   8.856   0.962 -0.3685  0.1486  0.5177
  504SER      H 2104   4.659   8.860   1.063 -1.7285 -1.0721  0.5067
  504SER     CA 2105   4.740   8.749   0.905  0.5690 -0.4634 -0.3220
  504SER     HA 2106   4.782   8.789   0.812  0.1053  0.5110 -0.1285
  504SER     CB 2107   4.853   8.707   1.009  0.8233 -0.7935 -0.6011
  504SER    HB1 2108   4.805   8.676   1.102 -0.9892 -0.1006 -1.2589
  504SER    HB2 2109   4.925   8.633   0.974  1.7194  0.6761 -1.9389
  504SER     OG 2110   4.934   8.818   1.041 -0.4732  0.2974  0.7484
  504SER     HG 2111   4.894   8.875   1.105  0.0540  0.2901  1.0829
  504SER      C 2112   4.644   8.627   0.877 -0.2553 -0.6764 -0.3250
  504SER      O 2113   4.681   8.538   0.799 -0.1960 -0.6556 -0.1274
  505CYS      N 2114   4.519   8.626   0.924 -0.2225 -0.9834  0.0342
  505CYS      H 2115   4.495   8.688   1.000  0.6562 -2.0446  1.2268
  505CYS     CA 2116   4.422   8.530   0.885  0.0174  0.3820  0.1151
  505CYS     HA 2117   4.471   8.434   0.868 -3.3612 -1.4390 -0.2126
  505CYS     CB 2118   4.317   8.514   0.998  0.0373  0.7600 -1.0863
  505CYS    HB1 2119   4.368   8.518   1.094 -2.4672  0.3441  0.3644
  505CYS    HB2 2120   4.263   8.609   0.999  1.2593  1.5275 -2.8046
  505CYS     SG 2121   4.222   8.351   0.989 -0.2513 -0.0261  0.0854
  505CYS     HG 2122   4.141   8.359   0.882 -0.6495  1.5788  0.4869
  505CYS      C 2123   4.355   8.569   0.757  1.2645  0.0673  0.5016
  505CYS      O 2124   4.324   8.476   0.685  0.1978  0.6643  0.0971
  506ILE      N 2125   4.319   8.697   0.746 -0.7685  0.5742  0.0345
  506ILE      H 2126   4.357   8.766   0.810  0.7493  2.4447 -2.6517
  506ILE     CA 2127   4.260   8.756   0.624 -0.2437  0.2689 -0.3654
  506ILE     HA 2128   4.164   8.709   0.607 -0.9610  0.7262  2.0831
  506ILE     CB 2129   4.233   8.909   0.657  0.4845 -0.4193 -0.1152
  506ILE     HB 2130   4.325   8.962   0.684 -0.0542  0.4208  0.1265
  506ILE    CG1 2131   4.128   8.926   0.767  0.1910  0.7490 -0.2497
  506ILE   HG11 2132   4.029   8.915   0.722 -0.0892  0.9796  0.3096
  506ILE   HG12 2133   4.134   8.849   0.844 -2.2580 -0.2401 -0.9668
  506ILE    CG2 2134   4.182   8.981   0.529  0.1120  0.4657 -0.4246
  506ILE   HG21 2135   4.088   8.941   0.490  1.0661  0.1116 -2.4656
  506ILE   HG22 2136   4.156   9.082   0.560 -1.3846 -0.4821  1.6870
  506ILE   HG23 2137   4.255   8.987   0.449  0.1178  0.6097 -0.4087
  506ILE     CD 2138   4.139   9.060   0.844 -0.5712 -0.0234  0.4538
  506ILE    HD1 2139   4.069   9.061   0.927  1.1000  1.4246  1.9347
  506ILE    HD2 2140   4.237   9.098   0.872  0.7684 -1.2020 -2.2270
  506ILE    HD3 2141   4.100   9.143   0.784 -1.0144 -0.5011  0.0721
  506ILE      C 2142   4.363   8.734   0.516  0.5656  0.2351 -0.4331
  506ILE      O 2143   4.333   8.677   0.411  0.0869  0.4087 -0.8485
  507ALA      N 2144   4.492   8.761   0.548  0.9779 -0.7246  0.4227
  507ALA      H 2145   4.495   8.817   0.632 -1.6390  0.1060  0.0547
  507ALA     CA 2146   4.604   8.723   0.461 -0.1535 -0.4004 -0.4704
  507ALA     HA 2147   4.586   8.773   0.366 -0.6008  0.8918  0.2616
  507ALA     CB 2148   4.728   8.790   0.516  0.4179 -0.7158 -0.1958
  507ALA    HB1 2149   4.719   8.898   0.528  0.3950 -0.7257 -0.1216
  507ALA    HB2 2150   4.755   8.748   0.613 -1.0533  0.4750  0.7703
  507ALA    HB3 2151   4.820   8.781   0.458 -0.0278 -0.8511 -0.8899
  507ALA      C 2152   4.616   8.571   0.435 -0.3205 -0.1045 -0.0817
  507ALA      O 2153   4.670   8.536   0.329 -0.7277  0.4024 -0.1830
  508ALA      N 2154   4.575   8.479   0.526  0.5218  0.2465 -0.5396
  508ALA      H 2155   4.529   8.513   0.609  1.7952 -0.0463  0.3243
  508ALA     CA 2156   4.593   8.336   0.497 -0.0929 -0.1909  0.1900
  508ALA     HA 2157   4.688   8.318   0.446 -1.7191  2.5603 -4.4188
  508ALA     CB 2158   4.593   8.258   0.630  0.5961  0.1253  0.2049
  508ALA    HB1 2159   4.501   8.276   0.686  0.7363 -1.4417  0.9645
  508ALA    HB2 2160   4.581   8.152   0.609 -3.2557  0.7751 -1.9212
  508ALA    HB3 2161   4.675   8.291   0.694 -1.2245  0.3756  2.5379
  508ALA      C 2162   4.477   8.289   0.404  0.1034 -0.3594  0.0865
  508ALA      O 2163   4.498   8.229   0.302 -0.1272 -0.0170  0.3257
  509LEU      N 2164   4.349   8.324   0.436 -0.4552 -0.5974 -0.7498
  509LEU      H 2165   4.331   8.370   0.524 -2.1701 -0.3422 -1.2009
  509LEU     CA 2166   4.231   8.293   0.359  0.1465  0.1118  0.3663
  509LEU     HA 2167   4.237   8.186   0.340  1.3691  0.2319 -0.0384
  509LEU     CB 2168   4.099   8.311   0.427  0.2046  0.1993 -0.6816
  509LEU    HB1 2169   4.076   8.418   0.429  1.8423  0.5644  0.0803
  509LEU    HB2 2170   4.024   8.269   0.361  1.3312 -1.1709 -1.1258
  509LEU     CG 2171   4.081   8.248   0.572  0.5204 -0.1510 -0.7156
  509LEU     HG 2172   4.172   8.265   0.630 -0.3721 -0.6016  0.8742
  509LEU    CD1 2173   3.974   8.314   0.657 -0.2564  0.0645 -0.0348
  509LEU   HD11 2174   3.998   8.419   0.672  0.9048 -0.0984 -0.6959
  509LEU   HD12 2175   3.877   8.297   0.610 -0.0027 -4.4687  0.6269
  509LEU   HD13 2176   3.975   8.259   0.751  2.0104  1.6325  0.9471
  509LEU    CD2 2177   4.041   8.092   0.558 -0.1515 -0.0615  0.2068
  509LEU   HD21 2178   4.036   8.036   0.651 -1.9812 -0.3241 -0.0219
  509LEU   HD22 2179   3.951   8.075   0.500 -0.7744 -1.3114  1.4810
  509LEU   HD23 2180   4.127   8.054   0.503  0.7056  3.5005 -1.2300
  509LEU      C 2181   4.231   8.348   0.218 -0.6847  0.1991  0.8668
  509LEU      O 2182   4.165   8.303   0.127 -0.2994  0.2003 -0.5933
  510ALA      N 2183   4.299   8.462   0.204  0.1735  0.4127 -0.4874
  510ALA      H 2184   4.352   8.497   0.282  1.0068  2.7512 -1.9928
  510ALA     CA 2185   4.322   8.529   0.076 -0.0188 -0.7815 -0.5011
  510ALA     HA 2186   4.232   8.532   0.014 -0.1558  0.6106 -0.2883
  510ALA     CB 2187   4.377   8.670   0.098 -0.2490  0.2019  0.1075
  510ALA    HB1 2188   4.315   8.731   0.163  0.6190  1.2186  0.0170
  510ALA    HB2 2189   4.478   8.662   0.139  0.0941 -0.6950 -0.8627
  510ALA    HB3 2190   4.385   8.719   0.001 -0.1692 -0.3709 -0.1790
  510ALA      C 2191   4.434   8.465  -0.014 -0.6447  0.1393 -0.0055
  510ALA      O 2192   4.431   8.464  -0.140  0.2546 -0.4135  0.2985
  511MET      N 2193   4.538   8.404   0.049  0.1954 -0.0802 -0.1726
  511MET      H 2194   4.543   8.398   0.150  2.9168  1.7533 -0.1109
  511MET     CA 2195   4.643   8.327  -0.016  0.0445 -0.6410 -0.5561
  511MET     HA 2196   4.663   8.385  -0.106  0.4195 -0.6357 -0.4708
  511MET     CB 2197   4.767   8.324   0.070  0.1607 -0.4986  0.0132
  511MET    HB1 2198   4.778   8.425   0.109 -1.8263 -0.4470  0.5504
  511MET    HB2 2199   4.749   8.268   0.162 -0.8785 -2.5527 -1.3732
  511MET     CG 2200   4.892   8.269  -0.013  0.2696 -0.0437  0.0285
  511MET    HG1 2201   4.944   8.202   0.055 -1.0004 -1.0304  0.0828
  511MET    HG2 2202   4.861   8.212  -0.101 -1.3836  1.7127 -0.5853
  511MET     SD 2203   5.011   8.406  -0.060 -0.5252  0.3112 -0.3696
  511MET     CE 2204   4.909   8.522  -0.151  0.0057 -0.0269  0.4047
  511MET    HE1 2205   4.886   8.499  -0.255 -4.3939  2.1360  0.6824
  511MET    HE2 2206   4.814   8.542  -0.102  0.7788  2.3101  1.0810
  511MET    HE3 2207   4.970   8.612  -0.156  2.6720 -1.7832 -1.6750
  511MET      C 2208   4.588   8.186  -0.044 -0.0992  0.1428  0.1147
  511MET      O 2209   4.594   8.134  -0.154  0.7317  0.7759  1.0539
  512VAL      N 2210   4.526   8.123   0.053  0.7736  0.1391 -0.2112
  512VAL      H 2211   4.528   8.173   0.141  0.8001  2.3094 -1.3748
  512VAL     CA 2212   4.470   7.990   0.041  0.4777  0.3297  0.3547
  512VAL     HA 2213   4.511   7.933  -0.043 -0.3507  1.7401 -1.0789
  512VAL     CB 2214   4.501   7.907   0.167  0.2284 -0.0997 -0.4453
  512VAL     HB 2215   4.457   7.958   0.252  2.1284 -1.5871  1.5642
  512VAL    CG1 2216   4.453   7.762   0.161  0.1685 -0.1478  0.0290
  512VAL   HG11 2217   4.345   7.757   0.149  0.3503 -2.2085 -1.2635
  512VAL   HG12 2218   4.514   7.713   0.085 -1.7541 -1.6098 -0.6284
  512VAL   HG13 2219   4.473   7.717   0.258 -1.2553 -1.8534 -0.4236
  512VAL    CG2 2220   4.651   7.910   0.193  0.3614  0.2202  0.4929
  512VAL   HG21 2221   4.702   7.847   0.120  0.0796  0.1356  0.3652
  512VAL   HG22 2222   4.695   8.009   0.207  0.7550 -0.2251  2.7031
  512VAL   HG23 2223   4.674   7.866   0.290  1.2848  0.6071  0.4565
  512VAL      C 2224   4.317   8.002   0.020  0.1903 -0.6309 -0.0424
  512VAL      O 2225   4.237   7.975   0.113 -0.0187 -0.2995  0.2513
  513THR      N 2226   4.277   8.044  -0.102 -0.0766 -0.4819 -0.3387
  513THR      H 2227   4.347   8.076  -0.167  0.4742 -0.4865  0.2438
  513THR     CA 2228   4.148   8.011  -0.165 -1.0958  0.4239 -0.5787
  513THR     HA 2229   4.105   7.922  -0.118  0.6418  0.3212  0.9028
  513THR     CB 2230   4.047   8.133  -0.138 -0.0138  0.6119 -0.3593
  513THR     HB 2231   4.044   8.154  -0.031  1.9172  1.2624 -0.3891
  513THR    OG1 2232   3.916   8.097  -0.193  0.5785  0.0828  0.1050
  513THR    HG1 2233   3.851   8.153  -0.153 -0.8911 -0.8572 -0.8976
  513THR    CG2 2234   4.086   8.269  -0.194  0.2911 -0.3727  0.7373
  513THR   HG21 2235   4.182   8.290  -0.146 -0.8622  1.7458  2.2470
  513THR   HG22 2236   4.092   8.282  -0.302  0.4720  2.5747  1.0366
  513THR   HG23 2237   4.014   8.339  -0.152 -0.9749 -1.2411  0.0795
  513THR      C 2238   4.177   7.985  -0.313 -0.1308  0.3322 -0.2040
  513THR      O 2239   4.291   8.002  -0.360  0.5877  0.5360  0.5443
  514GLU      N 2240   4.096   7.900  -0.383 -0.1872  0.5793 -0.6483
  514GLU      H 2241   4.012   7.872  -0.334 -0.7419  0.6450 -1.5473
  514GLU     CA 2242   4.105   7.853  -0.526  0.3954 -0.2355  0.1273
  514GLU     HA 2243   4.208   7.817  -0.533  0.0028 -1.6435  1.0742
  514GLU     CB 2244   3.995   7.749  -0.544 -0.1580  0.1392 -0.1318
  514GLU    HB1 2245   4.004   7.675  -0.465 -0.6578  0.4185  0.1930
  514GLU    HB2 2246   3.894   7.786  -0.523 -0.8915 -1.9194  0.2169
  514GLU     CG 2247   4.004   7.671  -0.670 -0.1148  0.1562  0.2332
  514GLU    HG1 2248   4.007   7.744  -0.751  0.0065 -1.3185 -1.1501
  514GLU    HG2 2249   4.090   7.605  -0.683  0.7798  1.3955 -0.2412
  514GLU     CD 2250   3.892   7.576  -0.700  0.0115 -0.1311  0.0538
  514GLU    OE1 2251   3.798   7.571  -0.618 -0.2963 -0.2160  0.3812
  514GLU    OE2 2252   3.875   7.527  -0.810 -0.3721  0.3423 -0.1510
  514GLU      C 2253   4.079   7.974  -0.622  0.0238  0.3217 -0.7616
  514GLU      O 2254   3.998   8.061  -0.600 -0.0285 -0.0547 -0.2233
  515ARG      N 2255   4.164   7.985  -0.717 -0.6964 -0.6047  0.8402
  515ARG      H 2256   4.225   7.910  -0.746  1.5046  1.1368  0.6846
  515ARG     CA 2257   4.169   8.087  -0.821  0.0856  0.5359 -0.4186
  515ARG     HA 2258   4.080   8.149  -0.813 -1.2110 -1.1887 -0.9185
  515ARG     CB 2259   4.309   8.148  -0.813 -0.5926  0.1448  0.1377
  515ARG    HB1 2260   4.387   8.073  -0.830 -0.0298  0.7267  0.1403
  515ARG    HB2 2261   4.323   8.226  -0.888 -0.2719  1.0860  1.1497
  515ARG     CG 2262   4.358   8.213  -0.677  0.1820 -0.0337 -0.6097
  515ARG    HG1 2263   4.336   8.150  -0.591 -1.0462 -0.9652 -1.5745
  515ARG    HG2 2264   4.465   8.232  -0.669 -0.0118  1.5766 -1.3908
  515ARG     CD 2265   4.295   8.351  -0.661  0.1826 -0.0424 -0.0002
  515ARG    HD1 2266   4.338   8.426  -0.726  1.2829  0.3289  1.1062
  515ARG    HD2 2267   4.191   8.337  -0.688  0.6256 -1.5915 -1.0499
  515ARG     NE 2268   4.307   8.406  -0.532 -0.1440  0.5608 -0.3391
  515ARG     HE 2269   4.356   8.348  -0.465 -0.4076 -1.6865 -1.9768
  515ARG     CZ 2270   4.278   8.530  -0.489 -0.5261  0.1902  0.5247
  515ARG    NH1 2271   4.224   8.622  -0.569  0.2605 -0.2155 -0.3385
  515ARG   HH11 2272   4.192   8.605  -0.663  0.0381 -0.6992 -0.1779
  515ARG   HH12 2273   4.214   8.717  -0.538  2.7232  0.2312 -0.6777
  515ARG    NH2 2274   4.307   8.567  -0.362 -0.7372 -0.6242 -0.3064
  515ARG   HH21 2275   4.345   8.503  -0.294 -0.3625 -1.1881 -1.0436
  515ARG   HH22 2276   4.270   8.653  -0.323 -2.5200 -0.0826 -2.8943
  515ARG      C 2277   4.163   8.011  -0.957 -0.1268 -0.2738  0.2930
  515ARG      O 2278   4.203   7.893  -0.958  0.4585 -0.0733 -0.9621
  516HIS      N 2279   4.121   8.085  -1.064  0.0091 -0.1528  0.2175
  516HIS      H 2280   4.086   8.177  -1.042  1.1909  0.4301 -0.2602
  516HIS     CA 2281   4.123   8.040  -1.205  0.5831  0.5537 -0.3995
  516HIS     HA 2282   4.044   7.966  -1.216  0.7808  0.2433  0.2779
  516HIS     CB 2283   4.078   8.150  -1.298 -0.7052 -0.3390 -0.1627
  516HIS    HB1 2284   4.150   8.231  -1.286 -0.6441 -0.5866  1.4125
  516HIS    HB2 2285   4.093   8.114  -1.400 -0.1394 -0.5211 -0.0215
  516HIS     CG 2286   3.942   8.207  -1.283 -0.0999  0.6585 -0.2910
  516HIS    ND1 2287   3.829   8.128  -1.258 -0.4941 -0.3139  0.2231
  516HIS    CD2 2288   3.900   8.336  -1.298  0.1344 -0.0261  0.5619
  516HIS    HD2 2289   3.953   8.427  -1.321 -0.9477  1.0284  2.0793
  516HIS    CE1 2290   3.723   8.207  -1.248 -0.5861 -0.8339 -0.2486
  516HIS    HE1 2291   3.619   8.181  -1.233 -1.3956  0.8635 -2.4183
  516HIS    NE2 2292   3.763   8.330  -1.285 -0.1056  0.5373  0.7131
  516HIS    HE2 2293   3.698   8.408  -1.294 -0.7752  0.0065  0.8674
  516HIS      C 2294   4.262   7.978  -1.255  0.4506 -0.5216 -0.2522
  516HIS      O 2295   4.362   8.054  -1.246  0.4119 -0.2838 -0.1132
  517GLY      N 2296   4.268   7.850  -1.296  0.5075 -0.8325  0.3968
  517GLY      H 2297   4.177   7.808  -1.308  1.0461 -1.5672 -1.2970
  517GLY     CA 2298   4.380   7.780  -1.351  0.7853  0.9249  0.4068
  517GLY    HA1 2299   4.342   7.756  -1.450  1.1349 -2.0191  0.9168
  517GLY    HA2 2300   4.476   7.833  -1.357  0.2474  1.7548 -1.6185
  517GLY      C 2301   4.399   7.648  -1.267 -0.6116 -0.8341 -0.0998
  517GLY      O 2302   4.483   7.568  -1.312 -0.3869  0.4159  0.2402
  518LEU      N 2303   4.339   7.630  -1.149 -0.4652 -0.6198  0.3212
  518LEU      H 2304   4.275   7.694  -1.104 -0.2846 -0.5154  0.4296
  518LEU     CA 2305   4.375   7.513  -1.065 -0.2936  0.1408 -0.4367
  518LEU     HA 2306   4.476   7.479  -1.087  0.0694  0.4213  0.7289
  518LEU     CB 2307   4.353   7.546  -0.916 -0.1953 -0.1867 -0.4908
  518LEU    HB1 2308   4.253   7.584  -0.895 -0.7524 -2.1470  0.6225
  518LEU    HB2 2309   4.350   7.452  -0.861 -1.9510  0.3515  0.4064
  518LEU     CG 2310   4.455   7.642  -0.849  0.1703 -0.6316  0.7532
  518LEU     HG 2311   4.488   7.717  -0.920 -0.1323 -0.1544  1.1156
  518LEU    CD1 2312   4.399   7.732  -0.735  0.9343  0.3561 -0.4512
  518LEU   HD11 2313   4.327   7.808  -0.765 -0.3387 -1.4772 -2.3247
  518LEU   HD12 2314   4.344   7.662  -0.671  2.2824 -0.0878  0.2558
  518LEU   HD13 2315   4.476   7.778  -0.673  1.2142 -0.7025  0.0151
  518LEU    CD2 2316   4.584   7.568  -0.805  1.1502  0.2830 -0.5459
  518LEU   HD21 2317   4.626   7.508  -0.886  3.9364 -0.3534  1.2338
  518LEU   HD22 2318   4.665   7.621  -0.756  2.1550 -1.1096 -0.6193
  518LEU   HD23 2319   4.571   7.481  -0.740 -1.4718  0.4463 -0.7530
  518LEU      C 2320   4.281   7.398  -1.096 -0.2028 -0.1332 -0.2595
  518LEU      O 2321   4.166   7.422  -1.133 -0.2758 -0.1197 -1.3140
  519LYS      N 2322   4.327   7.271  -1.086  0.4763  0.2516  0.9927
  519LYS      H 2323   4.424   7.257  -1.061 -0.1150 -2.5006  2.0259
  519LYS     CA 2324   4.269   7.149  -1.127  0.5482 -0.4157 -0.2076
  519LYS     HA 2325   4.164   7.177  -1.120  0.7282  0.2276 -0.0208
  519LYS     CB 2326   4.303   7.120  -1.276 -0.0117 -0.1321 -0.3171
  519LYS    HB1 2327   4.252   7.029  -1.308  0.0970 -0.6663  0.9711
  519LYS    HB2 2328   4.267   7.199  -1.342  3.5386  2.3136  0.4134
  519LYS     CG 2329   4.447   7.105  -1.313 -0.1311 -0.1129  0.2899
  519LYS    HG1 2330   4.484   7.205  -1.291  0.6471 -0.5205  0.8724
  519LYS    HG2 2331   4.505   7.046  -1.242  0.8605 -0.6811 -0.9602
  519LYS     CD 2332   4.466   7.046  -1.451  0.1891 -0.6930 -0.1932
  519LYS    HD1 2333   4.423   6.946  -1.441  3.0425 -1.8057  3.4663
  519LYS    HD2 2334   4.408   7.115  -1.512  0.7369 -0.5732 -0.5836
  519LYS     CE 2335   4.616   7.033  -1.490  0.0741  0.3311  0.3388
  519LYS    HE1 2336   4.666   7.128  -1.510 -1.4233  0.9608 -0.6357
  519LYS    HE2 2337   4.668   6.982  -1.409 -0.6582  3.4951  3.0334
  519LYS     NZ 2338   4.630   6.951  -1.617 -0.5086 -0.5482 -0.7566
  519LYS    HZ1 2339   4.605   6.854  -1.606 -0.9342 -0.6561 -2.3662
  519LYS    HZ2 2340   4.571   6.990  -1.689  1.1928 -0.9753 -2.4741
  519LYS    HZ3 2341   4.721   6.949  -1.661 -0.9889 -0.0759 -1.8190
  519LYS      C 2342   4.303   7.031  -1.035 -0.3559  0.0293 -0.0932
  519LYS      O 2343   4.290   6.915  -1.082 -0.4952 -0.2357 -0.5009
  520GLU      N 2344   4.348   7.056  -0.912  0.3676  0.5347 -0.4738
  520GLU      H 2345   4.352   7.154  -0.888  2.3988  0.3762  0.0737
  520GLU     CA 2346   4.345   6.951  -0.805 -0.1224 -0.4446  0.4546
  520GLU     HA 2347   4.277   6.875  -0.842 -1.2383  2.0590 -3.2985
  520GLU     CB 2348   4.485   6.891  -0.779  0.2928 -0.0950  0.3035
  520GLU    HB1 2349   4.539   6.856  -0.867 -0.3171 -2.0513  0.6459
  520GLU    HB2 2350   4.555   6.949  -0.720  1.3560 -1.9634  0.9604
  520GLU     CG 2351   4.479   6.763  -0.691 -0.1158  0.1067 -0.7155
  520GLU    HG1 2352   4.577   6.750  -0.645  0.3945  1.5982 -1.3365
  520GLU    HG2 2353   4.411   6.776  -0.606  0.4701 -3.0013  0.3701
  520GLU     CD 2354   4.434   6.639  -0.770  0.0525 -0.2284  0.3161
  520GLU    OE1 2355   4.495   6.621  -0.882 -0.0514  0.1276 -0.0779
  520GLU    OE2 2356   4.333   6.569  -0.735 -0.3083  0.5437 -0.5193
  520GLU      C 2357   4.287   7.028  -0.684 -0.0650 -0.8425  0.3762
  520GLU      O 2358   4.362   7.079  -0.602  0.2846 -0.0039 -0.0019
  521PRO      N 2359   4.154   7.035  -0.674 -0.4022 -0.1715 -0.3500
  521PRO     CA 2360   4.086   7.115  -0.573 -1.1240 -0.8599  0.1270
  521PRO     HA 2361   4.131   7.214  -0.570 -2.8003 -0.0700  2.4179
  521PRO     CB 2362   3.944   7.133  -0.609 -0.5275  0.2782  0.5724
  521PRO    HB1 2363   3.875   7.110  -0.528 -0.1191 -1.3342  0.4870
  521PRO    HB2 2364   3.945   7.238  -0.638  0.4872  0.0110 -0.4102
  521PRO     CG 2365   3.915   7.030  -0.721  0.3462  0.5064 -0.3239
  521PRO    HG1 2366   3.870   6.943  -0.673 -0.0004  0.2116 -1.1603
  521PRO    HG2 2367   3.841   7.064  -0.794  0.6512 -1.1636 -1.4596
  521PRO     CD 2368   4.059   6.980  -0.772 -0.5079 -1.2439 -0.3383
  521PRO    HD1 2369   4.059   6.872  -0.781 -2.5593 -1.4738  1.4048
  521PRO    HD2 2370   4.083   7.027  -0.867  1.6300 -2.3392 -0.3823
  521PRO      C 2371   4.102   7.057  -0.431  0.0845 -0.3768  0.7953
  521PRO      O 2372   4.104   7.135  -0.335 -0.3298 -0.1525 -0.4146
  522LYS      N 2373   4.118   6.921  -0.419 -0.0975 -0.1650  1.0070
  522LYS      H 2374   4.108   6.856  -0.495  0.0451  1.3754 -0.4032
  522LYS     CA 2375   4.148   6.853  -0.287  0.1693 -0.0861 -0.0017
  522LYS     HA 2376   4.074   6.881  -0.212  0.5966  0.5838  0.1862
  522LYS     CB 2377   4.137   6.697  -0.298  0.0194 -0.2457  0.2600
  522LYS    HB1 2378   4.032   6.670  -0.309 -0.1876  0.7547 -0.4049
  522LYS    HB2 2379   4.184   6.676  -0.394 -1.8066  0.2478 -0.8004
  522LYS     CG 2380   4.207   6.610  -0.188 -0.5921 -0.2109  0.5747
  522LYS    HG1 2381   4.200   6.508  -0.225  1.3089  0.0885 -0.7731
  522LYS    HG2 2382   4.312   6.638  -0.175 -0.7218  0.3955  0.3454
  522LYS     CD 2383   4.134   6.590  -0.052  0.3377 -0.4271 -0.0622
  522LYS    HD1 2384   4.126   6.686  -0.001 -1.0271 -0.4763 -0.1473
  522LYS    HD2 2385   4.029   6.563  -0.067 -0.4434  3.3180 -3.3027
  522LYS     CE 2386   4.203   6.491   0.053  0.7818 -1.0848  0.7202
  522LYS    HE1 2387   4.172   6.391   0.024 -0.1531 -0.5692 -0.1405
  522LYS    HE2 2388   4.309   6.513   0.068  0.5318  1.8917 -0.9306
  522LYS     NZ 2389   4.140   6.492   0.185  0.8952 -0.1777 -0.1944
  522LYS    HZ1 2390   4.172   6.566   0.246  1.2285 -0.1515 -0.3954
  522LYS    HZ2 2391   4.040   6.492   0.173  0.4380  0.3250  2.8181
  522LYS    HZ3 2392   4.152   6.406   0.236 -2.9495 -1.8158 -1.7290
  522LYS      C 2393   4.287   6.900  -0.236  0.2834  0.0845 -0.5302
  522LYS      O 2394   4.301   6.918  -0.113 -0.3302 -0.1471 -0.1841
  523ARG      N 2395   4.384   6.937  -0.320  0.4454 -0.1185  0.4687
  523ARG      H 2396   4.352   6.946  -0.415  1.4318  1.6683  0.2717
  523ARG     CA 2397   4.503   6.997  -0.281 -0.1614  0.0363 -0.8906
  523ARG     HA 2398   4.552   6.931  -0.210  2.3808  2.0127 -0.6280
  523ARG     CB 2399   4.600   7.015  -0.403  0.4758 -0.5719 -0.8340
  523ARG    HB1 2400   4.600   6.924  -0.463  0.8138  0.1671 -2.0023
  523ARG    HB2 2401   4.566   7.091  -0.473 -0.6440 -0.0355  0.2447
  523ARG     CG 2402   4.745   7.056  -0.366 -0.2424  0.1073 -0.5332
  523ARG    HG1 2403   4.758   7.163  -0.382 -0.9994  0.3313  0.2813
  523ARG    HG2 2404   4.772   7.038  -0.262  0.0428  0.4745 -0.5401
  523ARG     CD 2405   4.845   6.967  -0.439 -0.5390 -0.6183  0.4163
  523ARG    HD1 2406   4.948   6.978  -0.406 -0.6414  0.9422  0.3159
  523ARG    HD2 2407   4.827   6.862  -0.416  0.4109 -0.8123  0.3168
  523ARG     NE 2408   4.847   6.993  -0.581  0.3196  0.7241 -0.1784
  523ARG     HE 2409   4.837   7.091  -0.603  0.6455  0.2644 -2.5629
  523ARG     CZ 2410   4.851   6.909  -0.685  0.0236  0.0539 -0.1631
  523ARG    NH1 2411   4.871   6.777  -0.676  0.5395  0.2580 -0.2729
  523ARG   HH11 2412   4.877   6.726  -0.590 -0.3184 -1.1189 -1.0019
  523ARG   HH12 2413   4.888   6.713  -0.752  0.8481 -1.2478  1.0327
  523ARG    NH2 2414   4.847   6.964  -0.805 -0.6142  0.0015 -0.1080
  523ARG   HH21 2415   4.879   7.058  -0.825 -0.3908  0.0335  0.3893
  523ARG   HH22 2416   4.818   6.910  -0.886 -0.1951  2.8501 -2.3204
  523ARG      C 2417   4.492   7.137  -0.218  0.1891  0.5328  0.0949
  523ARG      O 2418   4.569   7.162  -0.122  0.7091  0.8220  0.2933
  524VAL      N 2419   4.396   7.220  -0.266 -0.3496 -0.2888 -0.7214
  524VAL      H 2420   4.321   7.174  -0.315 -0.7596 -0.6858  0.2531
  524VAL     CA 2421   4.368   7.348  -0.202 -0.0115 -0.3196 -0.2654
  524VAL     HA 2422   4.460   7.392  -0.164  0.4985 -2.8693  1.7541
  524VAL     CB 2423   4.285   7.441  -0.290  0.6718 -0.5943  1.4434
  524VAL     HB 2424   4.179   7.415  -0.292 -0.5250  3.4890 -1.4126
  524VAL    CG1 2425   4.304   7.591  -0.246 -0.3204  0.0296 -0.1189
  524VAL   HG11 2426   4.255   7.660  -0.314 -1.9813 -2.3449 -1.4678
  524VAL   HG12 2427   4.259   7.599  -0.147 -0.0429  1.5906 -0.0873
  524VAL   HG13 2428   4.407   7.626  -0.250 -1.2268  2.8277 -2.0811
  524VAL    CG2 2429   4.326   7.435  -0.439 -0.1713  0.2140 -0.1095
  524VAL   HG21 2430   4.433   7.453  -0.453  0.0338  0.2515  1.3464
  524VAL   HG22 2431   4.302   7.346  -0.497 -0.2972  0.6481 -0.7259
  524VAL   HG23 2432   4.273   7.503  -0.505  0.5518 -0.4781 -1.4323
  524VAL      C 2433   4.283   7.319  -0.074  0.1944  0.3251  0.2624
  524VAL      O 2434   4.314   7.373   0.032 -0.3197  0.6051  0.1954
  525GLU      N 2435   4.182   7.230  -0.085 -0.8914 -0.4939 -0.5880
  525GLU      H 2436   4.168   7.185  -0.175  0.2193  0.7767 -1.4459
  525GLU     CA 2437   4.090   7.187   0.021  0.1581  0.4424  1.2900
  525GLU     HA 2438   4.038   7.282   0.034 -0.9412  0.3782 -1.8073
  525GLU     CB 2439   3.988   7.077  -0.039 -0.4312 -0.1118  0.6945
  525GLU    HB1 2440   3.948   7.109  -0.135 -0.5998  0.5168  0.9643
  525GLU    HB2 2441   4.037   6.980  -0.044 -0.7207 -0.1948 -0.9001
  525GLU     CG 2442   3.854   7.061   0.035  0.1203  0.0712  0.0471
  525GLU    HG1 2443   3.780   6.989   0.000 -2.6886  2.7966 -0.0280
  525GLU    HG2 2444   3.886   7.040   0.137  4.0493  0.6896 -0.8815
  525GLU     CD 2445   3.775   7.190   0.046  0.6083 -0.4154  0.1402
  525GLU    OE1 2446   3.720   7.222   0.158 -0.3011  0.1243  0.1758
  525GLU    OE2 2447   3.753   7.254  -0.056  0.0545 -0.7715  0.1504
  525GLU      C 2448   4.163   7.145   0.151  0.4422  0.6626 -0.1599
  525GLU      O 2449   4.128   7.191   0.258  0.0724  0.2599 -0.1564
  526GLU      N 2450   4.257   7.051   0.131 -0.2656  0.1588 -1.2730
  526GLU      H 2451   4.279   7.021   0.037 -2.2992 -1.2767 -1.3700
  526GLU     CA 2452   4.332   6.997   0.244  0.6790  0.5783 -0.0072
  526GLU     HA 2453   4.257   6.972   0.319 -2.0291  1.5117 -2.2137
  526GLU     CB 2454   4.412   6.869   0.192  0.6632 -0.4813 -0.3049
  526GLU    HB1 2455   4.337   6.813   0.135  0.8415 -0.8247 -0.1996
  526GLU    HB2 2456   4.494   6.909   0.132  0.8954 -0.8965 -0.2704
  526GLU     CG 2457   4.460   6.772   0.298 -0.5761 -0.7471  0.3265
  526GLU    HG1 2458   4.521   6.702   0.242 -0.0299 -0.5658  0.6865
  526GLU    HG2 2459   4.527   6.819   0.369  0.1320 -1.2367 -0.0086
  526GLU     CD 2460   4.344   6.719   0.387  0.5397  0.4160  0.9558
  526GLU    OE1 2461   4.366   6.687   0.507 -0.2714 -0.1898  0.2233
  526GLU    OE2 2462   4.238   6.687   0.331  0.3429  0.3870 -0.9774
  526GLU      C 2463   4.427   7.095   0.308  0.5731 -0.4000  1.0631
  526GLU      O 2464   4.467   7.077   0.423  0.0994  0.1068  0.2849
  527LEU      N 2465   4.461   7.204   0.239  0.0952 -0.3775  0.3214
  527LEU      H 2466   4.421   7.221   0.148  1.1794 -2.3385 -0.5645
  527LEU     CA 2467   4.542   7.318   0.288 -0.1523  0.3320  0.1183
  527LEU     HA 2468   4.628   7.293   0.350  0.3016  0.7200 -0.3456
  527LEU     CB 2469   4.598   7.391   0.161  0.9334  0.1757  0.7282
  527LEU    HB1 2470   4.614   7.312   0.088  1.5599 -1.0605  2.1302
  527LEU    HB2 2471   4.531   7.469   0.126  1.0010  0.3213  0.9202
  527LEU     CG 2472   4.743   7.440   0.170 -0.3231 -0.4623 -0.1570
  527LEU     HG 2473   4.806   7.363   0.214 -0.4983 -1.8316 -2.1593
  527LEU    CD1 2474   4.813   7.450   0.026  0.5613 -0.0623  0.0745
  527LEU   HD11 2475   4.764   7.388  -0.049 -0.8615 -2.9703  3.1322
  527LEU   HD12 2476   4.808   7.554  -0.006 -1.2656 -0.2459 -0.3795
  527LEU   HD13 2477   4.920   7.435   0.036  0.5447  0.7299  2.0012
  527LEU    CD2 2478   4.763   7.568   0.251  0.5717 -0.0408 -0.5417
  527LEU   HD21 2479   4.840   7.632   0.206 -0.2955 -0.3105 -2.5123
  527LEU   HD22 2480   4.682   7.640   0.245  0.8263  0.3437  0.3625
  527LEU   HD23 2481   4.787   7.553   0.356  3.2302 -0.3320 -1.0961
  527LEU      C 2482   4.458   7.422   0.365 -0.2076 -0.0885 -0.5167
  527LEU      O 2483   4.517   7.479   0.458  0.0995 -0.3771  0.0550
  528GLN      N 2484   4.330   7.437   0.328 -0.3007 -0.7420 -0.3406
  528GLN      H 2485   4.313   7.390   0.240  0.7349 -2.2376  0.2165
  528GLN     CA 2486   4.244   7.548   0.379 -0.5131 -0.4744  0.5106
  528GLN     HA 2487   4.306   7.635   0.399 -1.1192 -0.1715  1.1065
  528GLN     CB 2488   4.137   7.567   0.270 -0.0697 -0.3149 -0.6268
  528GLN    HB1 2489   4.193   7.574   0.177 -1.1686  0.9653 -1.2301
  528GLN    HB2 2490   4.076   7.478   0.262  1.0886 -1.1028 -0.8576
  528GLN     CG 2491   4.053   7.690   0.287 -0.7932 -0.1878 -0.9050
  528GLN    HG1 2492   4.008   7.680   0.386 -0.9482 -2.2084 -1.1366
  528GLN    HG2 2493   4.120   7.776   0.284  0.2204 -0.8366  1.1102
  528GLN     CD 2494   3.944   7.713   0.182  0.5493  0.1290  0.0187
  528GLN    OE1 2495   3.883   7.817   0.180  0.1712  0.1553 -0.0778
  528GLN    NE2 2496   3.911   7.619   0.097 -0.0340 -0.4581 -0.1700
  528GLN   HE21 2497   3.954   7.530   0.118 -1.7227 -1.5519 -1.1483
  528GLN   HE22 2498   3.833   7.629   0.034  1.4855  0.3983 -2.0000
  528GLN      C 2499   4.175   7.516   0.516  0.1878  0.0960 -0.2802
  528GLN      O 2500   4.158   7.598   0.607  0.3342 -0.0863  0.5630
  529ASN      N 2501   4.153   7.387   0.534 -0.7788  0.5378 -0.1621
  529ASN      H 2502   4.167   7.332   0.450 -0.8631 -0.1767  0.2813
  529ASN     CA 2503   4.090   7.319   0.654  0.8232  0.1473  0.2541
  529ASN     HA 2504   3.982   7.324   0.640  0.9893 -0.4320 -1.4984
  529ASN     CB 2505   4.106   7.164   0.638 -0.4727  0.3164 -0.1941
  529ASN    HB1 2506   4.042   7.136   0.554 -0.7170  0.7019 -0.1372
  529ASN    HB2 2507   4.209   7.135   0.616 -1.6025 -2.0988 -3.0404
  529ASN     CG 2508   4.054   7.091   0.757  0.1085  0.4711  0.2519
  529ASN    OD1 2509   3.941   7.107   0.798 -0.2333 -0.1563  0.3489
  529ASN    ND2 2510   4.137   7.008   0.823  0.6969  0.0599  0.5107
  529ASN   HD21 2511   4.222   6.987   0.773  1.4311  1.8882  0.9110
  529ASN   HD22 2512   4.101   6.954   0.901 -0.0739  1.2379  1.0009
  529ASN      C 2513   4.120   7.370   0.794 -0.7048 -0.0378 -0.2436
  529ASN      O 2514   4.032   7.401   0.878 -0.1204  0.5182  0.1812
  530LYS      N 2515   4.256   7.378   0.823  1.2041 -0.0908 -0.1740
  530LYS      H 2516   4.328   7.335   0.766 -0.2724 -2.0230 -0.7142
  530LYS     CA 2517   4.311   7.418   0.950  0.0057 -0.3930  0.1020
  530LYS     HA 2518   4.249   7.381   1.032 -0.9944  2.3654  0.6869
  530LYS     CB 2519   4.460   7.366   0.960  0.0821  0.6687  0.3559
  530LYS    HB1 2520   4.508   7.389   0.865  0.5020 -0.7693  0.1959
  530LYS    HB2 2521   4.518   7.413   1.039  2.0722 -0.0408 -0.6265
  530LYS     CG 2522   4.468   7.216   0.971 -0.4921  0.3329  1.1838
  530LYS    HG1 2523   4.423   7.179   1.063  2.0309 -0.4251  2.2155
  530LYS    HG2 2524   4.409   7.170   0.892  0.6077 -3.8390  2.5349
  530LYS     CD 2525   4.618   7.169   0.971 -0.3634 -0.3080 -0.3200
  530LYS    HD1 2526   4.670   7.213   0.886  0.1343  2.2969  1.2153
  530LYS    HD2 2527   4.667   7.217   1.056 -1.8143  0.3710  0.1769
  530LYS     CE 2528   4.624   7.019   0.968 -0.3868 -0.4047  0.2512
  530LYS    HE1 2529   4.569   6.966   1.046 -0.6434 -1.3073 -0.5259
  530LYS    HE2 2530   4.570   6.995   0.876 -2.1031  0.9847  0.8337
  530LYS     NZ 2531   4.759   6.963   0.959 -0.8142  0.2534  0.3234
  530LYS    HZ1 2532   4.769   6.863   0.961  0.4710  0.3682  0.8616
  530LYS    HZ2 2533   4.804   7.008   0.881  0.4459  1.9675  1.9361
  530LYS    HZ3 2534   4.816   6.990   1.038 -0.1402  1.9294 -0.6818
  530LYS      C 2535   4.318   7.576   0.967 -0.7499 -0.2199 -0.2247
  530LYS      O 2536   4.346   7.623   1.076 -0.1985 -0.3681 -0.7799
  531ILE      N 2537   4.309   7.648   0.857 -0.3393  0.2515 -0.4821
  531ILE      H 2538   4.275   7.603   0.774  0.0780  0.2389 -0.6458
  531ILE     CA 2539   4.293   7.795   0.850  0.7159  0.4200 -0.3324
  531ILE     HA 2540   4.347   7.842   0.932 -1.0963 -0.3265  1.3689
  531ILE     CB 2541   4.348   7.855   0.719 -0.1704  1.3760  0.0687
  531ILE     HB 2542   4.293   7.808   0.638  1.9319 -1.7484  0.2876
  531ILE    CG1 2543   4.499   7.810   0.701  0.0612  0.6654  0.3513
  531ILE   HG11 2544   4.563   7.852   0.778  1.9176  1.1453 -1.3893
  531ILE   HG12 2545   4.508   7.703   0.722  0.7980  0.7557  0.5075
  531ILE    CG2 2546   4.334   8.007   0.694 -0.0648  0.2551  0.0275
  531ILE   HG21 2547   4.264   8.058   0.760  1.2485 -1.0189  2.5508
  531ILE   HG22 2548   4.424   8.063   0.720  1.1132 -1.1053 -0.9167
  531ILE   HG23 2549   4.316   8.014   0.586 -0.9891 -0.6004  0.1084
  531ILE     CD 2550   4.561   7.833   0.561 -0.6775 -0.4063  0.9000
  531ILE    HD1 2551   4.517   7.926   0.526 -0.3289  0.4062  2.5066
  531ILE    HD2 2552   4.668   7.818   0.570 -0.6489 -3.3734 -2.4182
  531ILE    HD3 2553   4.532   7.754   0.491 -1.5389  1.3812 -0.8523
  531ILE      C 2554   4.148   7.833   0.867 -0.3000  0.8186 -0.3073
  531ILE      O 2555   4.123   7.924   0.942 -0.4789 -0.2979  0.1351
  532VAL      N 2556   4.050   7.766   0.806 -1.0279 -0.3547 -0.4391
  532VAL      H 2557   4.070   7.700   0.732  0.1173  1.0289 -1.4289
  532VAL     CA 2558   3.908   7.793   0.839 -0.6050 -0.2256  0.3830
  532VAL     HA 2559   3.878   7.898   0.844  1.6088  0.5126 -0.8648
  532VAL     CB 2560   3.827   7.711   0.735  0.6585 -0.3370 -0.6179
  532VAL     HB 2561   3.876   7.619   0.705 -0.9801 -1.3961 -0.1856
  532VAL    CG1 2562   3.688   7.667   0.776  0.0767  0.1324 -0.2286
  532VAL   HG11 2563   3.620   7.752   0.780  0.2629  0.2454  0.9372
  532VAL   HG12 2564   3.647   7.596   0.703 -0.8411 -0.6643  1.0046
  532VAL   HG13 2565   3.684   7.615   0.872  0.6925 -0.8125 -0.7003
  532VAL    CG2 2566   3.813   7.808   0.607  0.0047  0.1653  0.0266
  532VAL   HG21 2567   3.775   7.910   0.620 -2.1700 -0.6135  0.1565
  532VAL   HG22 2568   3.915   7.811   0.568 -1.2194  0.0430 -3.5288
  532VAL   HG23 2569   3.751   7.770   0.526  2.4248  0.1614 -1.9669
  532VAL      C 2570   3.876   7.751   0.986  0.2378  0.0586  0.0078
  532VAL      O 2571   3.801   7.827   1.050 -0.2064 -0.0866  0.1112
  533ASN      N 2572   3.943   7.652   1.037 -1.1009  0.4995 -0.2396
  533ASN      H 2573   4.002   7.601   0.973  1.0701  0.9301  1.3360
  533ASN     CA 2574   3.938   7.611   1.175  0.3818 -0.1606 -1.1342
  533ASN     HA 2575   3.831   7.604   1.196  0.5343  2.0577  0.7349
  533ASN     CB 2576   4.017   7.474   1.186 -0.1074 -0.9512  0.4102
  533ASN    HB1 2577   3.980   7.413   1.104  2.3107 -0.7188 -0.9346
  533ASN    HB2 2578   4.124   7.476   1.164 -0.2659 -0.1850 -0.3279
  533ASN     CG 2579   4.000   7.399   1.316  0.2873 -0.5132 -0.0853
  533ASN    OD1 2580   3.899   7.337   1.337 -0.0022 -0.0664 -0.4010
  533ASN    ND2 2581   4.089   7.405   1.413  0.0828  0.4800  0.6449
  533ASN   HD21 2582   4.182   7.440   1.397  0.3328 -0.4670 -0.0350
  533ASN   HD22 2583   4.081   7.370   1.508  2.0587  0.7576  0.9381
  533ASN      C 2584   3.999   7.713   1.275  0.8509 -0.0331  1.0740
  533ASN      O 2585   3.952   7.714   1.392  0.6072 -0.1355  0.2864
  534CYS      N 2586   4.090   7.808   1.237 -0.0515  0.8791 -0.3883
  534CYS      H 2587   4.135   7.811   1.146 -0.9053 -0.6893 -0.8869
  534CYS     CA 2588   4.141   7.919   1.313 -0.0301 -0.1773 -0.0361
  534CYS     HA 2589   4.192   7.882   1.402  1.8377 -0.5432 -1.1998
  534CYS     CB 2590   4.261   7.987   1.246 -0.5475 -1.1033 -0.0069
  534CYS    HB1 2591   4.328   7.925   1.187 -0.0539  0.9910 -1.7708
  534CYS    HB2 2592   4.208   8.055   1.179 -0.9793 -1.9913 -0.5905
  534CYS     SG 2593   4.357   8.092   1.355  0.0136 -0.1179 -0.1798
  534CYS     HG 2594   4.257   8.156   1.417  0.8920  1.0572  0.0648
  534CYS      C 2595   4.026   8.020   1.354 -0.4909  0.6284 -0.1710
  534CYS      O 2596   4.035   8.101   1.450  0.6708 -0.1652 -0.2444
  535LEU      N 2597   3.916   8.023   1.283  0.0735 -0.4246  0.3207
  535LEU      H 2598   3.929   7.952   1.211  1.5881 -0.3336  0.4797
  535LEU     CA 2599   3.794   8.106   1.295  0.2132 -0.3516  0.2208
  535LEU     HA 2600   3.807   8.213   1.312 -0.9561  0.1004 -1.5448
  535LEU     CB 2601   3.712   8.106   1.163 -0.0068  0.0337  0.3023
  535LEU    HB1 2602   3.677   8.005   1.143 -1.4751 -0.0418  2.7816
  535LEU    HB2 2603   3.619   8.161   1.179  0.5106  0.6176  1.4369
  535LEU     CG 2604   3.783   8.162   1.035 -0.0295  0.6911 -0.0015
  535LEU     HG 2605   3.855   8.087   1.004  0.2578  0.5880  0.8804
  535LEU    CD1 2606   3.686   8.147   0.919  0.4373  0.1754  0.4962
  535LEU   HD11 2607   3.673   8.042   0.892  1.6895 -0.4681  2.2114
  535LEU   HD12 2608   3.589   8.191   0.942  0.3651  1.9385 -2.7110
  535LEU   HD13 2609   3.712   8.190   0.823  0.3773  1.4340  1.0297
  535LEU    CD2 2610   3.853   8.304   1.048 -0.3697 -0.5993 -1.0998
  535LEU   HD21 2611   3.899   8.336   0.955  0.6496 -2.3090 -1.2200
  535LEU   HD22 2612   3.774   8.376   1.072 -0.1895 -0.4946 -0.8076
  535LEU   HD23 2613   3.932   8.302   1.124 -1.8930  1.2306  0.6439
  535LEU      C 2614   3.707   8.064   1.420 -0.5031 -0.2680  0.3906
  535LEU      O 2615   3.618   8.137   1.462 -0.3570  0.3792  0.2626
  536LYS      N 2616   3.731   7.949   1.477 -0.3033  0.3088  0.4646
  536LYS      H 2617   3.792   7.889   1.423 -1.9964 -0.0981 -1.1138
  536LYS     CA 2618   3.669   7.896   1.593  0.2178 -0.5644 -0.6896
  536LYS     HA 2619   3.625   7.980   1.648 -0.1613 -1.2134  0.0152
  536LYS     CB 2620   3.554   7.802   1.560 -0.1821  0.2978  0.0936
  536LYS    HB1 2621   3.500   7.795   1.655 -0.2183  0.7364  0.1080
  536LYS    HB2 2622   3.482   7.861   1.504  1.5649  0.7618 -1.7703
  536LYS     CG 2623   3.575   7.686   1.459 -0.0265 -0.9579 -0.7649
  536LYS    HG1 2624   3.475   7.656   1.425  0.0618  0.5119 -2.4587
  536LYS    HG2 2625   3.626   7.726   1.372 -1.1432  0.2314 -0.9093
  536LYS     CD 2626   3.651   7.563   1.525 -0.0623 -0.0595  0.2368
  536LYS    HD1 2627   3.759   7.578   1.527 -0.0363 -0.1437 -0.4651
  536LYS    HD2 2628   3.619   7.562   1.629 -0.0641  3.8557  0.4218
  536LYS     CE 2629   3.622   7.433   1.440  0.2196 -0.6530  0.2881
  536LYS    HE1 2630   3.513   7.429   1.430  0.3003 -2.6143 -0.2020
  536LYS    HE2 2631   3.670   7.431   1.342 -0.6520  0.2492 -0.1749
  536LYS     NZ 2632   3.655   7.315   1.515 -0.0907  0.2573  0.4875
  536LYS    HZ1 2633   3.751   7.285   1.503 -0.1397 -0.6370  2.0789
  536LYS    HZ2 2634   3.639   7.327   1.614 -0.0819 -0.4332  0.5808
  536LYS    HZ3 2635   3.596   7.239   1.482  1.6003 -0.3579 -1.3260
  536LYS      C 2636   3.772   7.828   1.691  0.1728  0.2330  0.2338
  536LYS      O 2637   3.737   7.741   1.769  0.1935 -0.4912 -0.0648
  537ASP      N 2638   3.897   7.873   1.684 -0.0742 -0.5354  0.4195
  537ASP      H 2639   3.906   7.949   1.618 -0.8586 -2.3681 -1.9321
  537ASP     CA 2640   4.018   7.824   1.743 -0.1088 -0.0974 -0.6618
  537ASP     HA 2641   3.983   7.797   1.843 -1.5922  0.9534 -0.8703
  537ASP     CB 2642   4.060   7.691   1.670  0.5207 -0.6917  0.5162
  537ASP    HB1 2643   3.976   7.622   1.664  1.4023 -1.9775  2.0068
  537ASP    HB2 2644   4.105   7.704   1.572  1.0391 -1.2198  0.6783
  537ASP     CG 2645   4.156   7.610   1.748  1.0783  0.4856 -0.3472
  537ASP    OD1 2646   4.268   7.583   1.704  0.8515  0.2697 -0.2628
  537ASP    OD2 2647   4.108   7.559   1.851  0.2606  0.1545 -0.7327
  537ASP      C 2648   4.130   7.935   1.758  0.2600  0.1205 -0.4521
  537ASP      O 2649   4.249   7.907   1.783 -0.2526 -0.1557  0.0119
  538HIS      N 2650   4.085   8.061   1.757 -0.0293  0.8871 -0.5910
  538HIS      H 2651   3.986   8.070   1.739  0.1305  1.9312 -1.0111
  538HIS     CA 2652   4.159   8.174   1.801  0.2575 -0.7701 -0.2628
  538HIS     HA 2653   4.224   8.148   1.885 -0.6852 -0.3121  0.6324
  538HIS     CB 2654   4.242   8.234   1.687 -0.4406 -0.0306  0.3521
  538HIS    HB1 2655   4.312   8.162   1.646  0.2432  0.3241  0.8765
  538HIS    HB2 2656   4.169   8.257   1.610 -0.1983 -0.3381  0.0298
  538HIS     CG 2657   4.314   8.364   1.722  0.5932 -0.7912 -0.2862
  538HIS    ND1 2658   4.404   8.379   1.835 -0.4332  0.1641  0.1551
  538HIS    CD2 2659   4.307   8.491   1.659 -0.4784 -0.0816 -0.9371
  538HIS    HD2 2660   4.249   8.528   1.576 -0.3106  1.4589 -0.3955
  538HIS    CE1 2661   4.423   8.510   1.842 -0.1576  0.2285  0.6080
  538HIS    HE1 2662   4.495   8.560   1.906  1.8569 -3.6948  1.6996
  538HIS    NE2 2663   4.370   8.580   1.741 -0.8999 -0.3530  0.5954
  538HIS    HE2 2664   4.374   8.680   1.728  0.9028 -0.7361 -3.1860
  538HIS      C 2665   4.057   8.275   1.855  0.5705  0.3779 -0.2581
  538HIS      O 2666   3.947   8.282   1.805  0.4772  0.2343  0.4574
  539VAL      N 2667   4.084   8.332   1.977 -0.0331 -0.2734 -0.3325
  539VAL      H 2668   4.176   8.312   2.014 -0.1178 -0.2574 -0.1097
  539VAL     CA 2669   3.975   8.388   2.057  0.4834 -0.6642  0.1733
  539VAL     HA 2670   3.885   8.398   1.996 -0.5543 -0.6844  1.6358
  539VAL     CB 2671   3.956   8.298   2.182 -0.6236 -0.2071  0.1266
  539VAL     HB 2672   3.886   8.352   2.245  1.1618  3.1788 -0.5816
  539VAL    CG1 2673   3.901   8.161   2.140  0.3354  0.0807 -0.0645
  539VAL   HG11 2674   3.839   8.164   2.051  0.1981 -0.1910  0.0204
  539VAL   HG12 2675   3.973   8.083   2.116  0.8237  0.8194 -1.0676
  539VAL   HG13 2676   3.835   8.123   2.218 -0.9122  1.7860 -0.2196
  539VAL    CG2 2677   4.088   8.291   2.265  0.3926 -0.4758 -0.7686
  539VAL   HG21 2678   4.135   8.387   2.287 -1.0624 -0.2528  1.7830
  539VAL   HG22 2679   4.065   8.243   2.361  2.8250 -0.1967  0.0392
  539VAL   HG23 2680   4.153   8.223   2.209 -0.8678 -2.7518  0.3891
  539VAL      C 2681   3.993   8.537   2.087 -0.1639 -0.1399  0.1795
  539VAL      O 2682   3.944   8.588   2.189  0.3835 -0.1919 -0.2634
  540THR      N 2683   4.079   8.602   2.004  0.3925 -0.1869 -0.5344
  540THR      H 2684   4.110   8.552   1.922  0.9689  1.7064 -1.5480
  540THR     CA 2685   4.124   8.738   2.035  0.0327 -0.1624  0.1402
  540THR     HA 2686   4.050   8.812   2.066  0.8987  0.1190  1.6128
  540THR     CB 2687   4.225   8.736   2.159 -0.1447 -0.0214  0.0978
  540THR     HB 2688   4.170   8.682   2.237  0.1745 -0.4881  0.0010
  540THR    OG1 2689   4.246   8.866   2.192 -0.6885  0.1176  0.0389
  540THR    HG1 2690   4.275   8.920   2.121  1.2645 -1.7403 -0.6861
  540THR    CG2 2691   4.350   8.662   2.153 -0.6312 -0.1977  1.0025
  540THR   HG21 2692   4.332   8.555   2.141  1.2131 -0.2861 -1.5651
  540THR   HG22 2693   4.412   8.702   2.073  1.3592  0.5856  2.8313
  540THR   HG23 2694   4.407   8.667   2.246  1.8182  1.9841 -0.5027
  540THR      C 2695   4.169   8.803   1.905 -0.6373  0.0592 -0.2336
  540THR      O 2696   4.287   8.838   1.894 -1.1023 -0.0277 -0.3658
  541PHE      N 2697   4.075   8.817   1.814 -0.4788  0.0393  0.1133
  541PHE      H 2698   3.977   8.799   1.833 -0.7009  1.3922  0.3778
  541PHE     CA 2699   4.102   8.882   1.684  0.8108  0.8193  0.3334
  541PHE     HA 2700   4.195   8.845   1.641 -0.5745  0.0063 -2.2079
  541PHE     CB 2701   3.984   8.849   1.593  0.2726 -1.2291 -0.0230
  541PHE    HB1 2702   3.894   8.890   1.640 -0.1277 -1.1231 -0.8593
  541PHE    HB2 2703   3.996   8.904   1.500 -2.1081 -1.0068 -0.2759
  541PHE     CG 2704   3.971   8.703   1.545  0.0510 -0.6293  0.4573
  541PHE    CD1 2705   3.902   8.598   1.607 -0.1236 -0.3283  0.1492
  541PHE    HD1 2706   3.847   8.625   1.696 -1.2705  0.1027 -0.6599
  541PHE    CD2 2707   4.021   8.670   1.418 -0.4880  0.7558  0.0545
  541PHE    HD2 2708   4.074   8.745   1.362 -1.0154 -0.2504 -1.8761
  541PHE    CE1 2709   3.890   8.467   1.551 -0.0066 -0.0498  0.4803
  541PHE    HE1 2710   3.848   8.387   1.610  2.3854 -1.7987 -0.0643
  541PHE    CE2 2711   4.011   8.541   1.359 -0.1645 -0.4488  0.4410
  541PHE    HE2 2712   4.052   8.519   1.262 -1.4141  0.3199 -0.2927
  541PHE     CZ 2713   3.949   8.437   1.434 -0.9538 -1.1931  0.5907
  541PHE     HZ 2714   3.942   8.333   1.408 -3.5957 -1.2416  1.2774
  541PHE      C 2715   4.108   9.034   1.689 -0.2519 -0.5346 -0.0395
  541PHE      O 2716   4.173   9.101   1.612 -0.5521  0.2982  0.1349
  542ASN      N 2717   4.040   9.090   1.788 -0.7007  0.8631  0.0883
  542ASN      H 2718   3.979   9.031   1.844  0.3212 -1.1363 -0.8106
  542ASN     CA 2719   4.051   9.226   1.829  0.4113  0.4996  0.5200
  542ASN     HA 2720   4.049   9.282   1.736  1.2831  1.9362  1.3388
  542ASN     CB 2721   3.931   9.264   1.917  0.0012  0.4051 -0.0416
  542ASN    HB1 2722   3.913   9.193   1.997 -0.1262 -0.3408 -0.7221
  542ASN    HB2 2723   3.936   9.360   1.969 -0.2518  0.0303  0.6823
  542ASN     CG 2724   3.800   9.269   1.843 -0.0275  0.9594  0.0200
  542ASN    OD1 2725   3.754   9.168   1.796 -0.1890  0.4351 -0.4515
  542ASN    ND2 2726   3.731   9.380   1.844  0.5911 -0.4151 -0.3292
  542ASN   HD21 2727   3.762   9.468   1.883 -3.1455  0.8091  0.3016
  542ASN   HD22 2728   3.637   9.374   1.806 -0.3383 -0.1634  1.8081
  542ASN      C 2729   4.172   9.253   1.918 -0.5953 -0.3597  0.6082
  542ASN      O 2730   4.207   9.178   2.010 -0.0688  0.3088 -0.1064
  543ASN      N 2731   4.232   9.364   1.889 -0.1404 -0.2134 -0.2544
  543ASN      H 2732   4.193   9.419   1.813 -0.8691  0.4086  0.5519
  543ASN     CA 2733   4.330   9.427   1.979  0.0613  0.1008 -0.1389
  543ASN     HA 2734   4.402   9.357   2.021  0.6896  0.6163 -0.3427
  543ASN     CB 2735   4.410   9.525   1.896 -0.3373  0.5365  0.3705
  543ASN    HB1 2736   4.441   9.480   1.801  1.1938  4.2098 -1.0710
  543ASN    HB2 2737   4.340   9.604   1.868  0.7346  0.6126 -2.4874
  543ASN     CG 2738   4.540   9.566   1.966 -0.2976  0.5059  0.8318
  543ASN    OD1 2739   4.548   9.656   2.043  0.0146  0.0383 -0.0687
  543ASN    ND2 2740   4.649   9.486   1.942 -0.7463 -0.6036 -0.5466
  543ASN   HD21 2741   4.650   9.401   1.887  0.3310 -1.1036  0.2308
  543ASN   HD22 2742   4.729   9.527   1.987 -2.0506  0.2118  1.1294
  543ASN      C 2743   4.256   9.511   2.087  0.1870 -0.0177  0.5440
  543ASN      O 2744   4.299   9.502   2.203  0.2855 -0.4087 -0.6063
  544GLY      N 2745   4.140   9.569   2.051 -0.0769 -0.5422  0.0559
  544GLY      H 2746   4.107   9.560   1.956  0.6208 -3.8055  0.0034
  544GLY     CA 2747   4.048   9.650   2.126 -0.0850  0.0222  0.5444
  544GLY    HA1 2748   4.066   9.640   2.233 -2.2914 -0.4570  0.9299
  544GLY    HA2 2749   4.056   9.752   2.089 -0.0531 -0.3768 -0.6067
  544GLY      C 2750   3.904   9.590   2.108 -0.1302  0.5615  0.6441
  544GLY      O 2751   3.847   9.587   1.998  1.0243 -0.3122 -0.1376
  545GLY      N 2752   3.860   9.526   2.213  0.8568 -0.5894 -0.3431
  545GLY      H 2753   3.919   9.526   2.295 -0.3212  1.2650  0.5551
  545GLY     CA 2754   3.730   9.462   2.219 -0.6928  0.3968  0.1741
  545GLY    HA1 2755   3.663   9.504   2.294  0.5669  1.6033  0.6594
  545GLY    HA2 2756   3.668   9.478   2.131 -1.4675 -0.6480  0.5139
  545GLY      C 2757   3.750   9.315   2.247  0.8420  0.1429 -0.3139
  545GLY      O 2758   3.864   9.269   2.267  0.4435  0.1555 -0.3586
  546LEU      N 2759   3.639   9.239   2.260 -0.3700  0.0307 -0.4420
  546LEU      H 2760   3.551   9.285   2.243  1.1326  3.2291 -0.1775
  546LEU     CA 2761   3.640   9.093   2.293 -0.3159  0.4344 -0.0911
  546LEU     HA 2762   3.739   9.050   2.301  0.1598  1.6239  0.9521
  546LEU     CB 2763   3.585   9.072   2.438  0.2957 -0.2562  0.1254
  546LEU    HB1 2764   3.486   9.118   2.446  1.0342  1.5471 -0.5777
  546LEU    HB2 2765   3.580   8.966   2.462  1.3111 -0.3928 -0.2224
  546LEU     CG 2766   3.674   9.139   2.543  1.0576 -0.7291 -0.4668
  546LEU     HG 2767   3.674   9.243   2.512  0.6187 -0.7584 -0.5621
  546LEU    CD1 2768   3.623   9.122   2.690  0.6972 -0.7530  0.2167
  546LEU   HD11 2769   3.603   9.016   2.707  0.1422 -0.5594  0.8196
  546LEU   HD12 2770   3.689   9.158   2.768  0.9175  2.0263 -1.1198
  546LEU   HD13 2771   3.523   9.165   2.703  0.6068 -0.5082 -1.1107
  546LEU    CD2 2772   3.822   9.097   2.543 -0.8577  0.0238  0.2383
  546LEU   HD21 2773   3.872   9.159   2.619  1.6540  0.9857 -2.0423
  546LEU   HD22 2774   3.830   8.990   2.562  0.8278 -0.3413 -2.1143
  546LEU   HD23 2775   3.879   9.111   2.452  1.8177  1.1675  1.9524
  546LEU      C 2776   3.560   9.009   2.197  0.2039 -0.2166 -0.0762
  546LEU      O 2777   3.461   9.060   2.144  0.3215 -0.3774 -0.2884
  547ASN      N 2778   3.594   8.884   2.179 -0.3131  0.9114 -0.1381
  547ASN      H 2779   3.665   8.844   2.239 -2.1646 -0.3937  1.3020
  547ASN     CA 2780   3.541   8.782   2.086  0.7373 -0.8637  0.7837
  547ASN     HA 2781   3.545   8.820   1.984  0.8058 -0.5965  0.8862
  547ASN     CB 2782   3.624   8.653   2.088  0.2363  0.3772  0.2650
  547ASN    HB1 2783   3.730   8.673   2.072  0.3148 -2.2668 -4.2953
  547ASN    HB2 2784   3.636   8.600   2.182  0.2424 -1.8155 -0.8869
  547ASN     CG 2785   3.591   8.547   1.979 -0.0388 -0.2286  0.2664
  547ASN    OD1 2786   3.622   8.572   1.865 -0.3012 -0.5962  0.4142
  547ASN    ND2 2787   3.531   8.434   2.005 -0.1732  0.2121 -0.0244
  547ASN   HD21 2788   3.519   8.415   2.104 -0.0529  0.6870  0.0865
  547ASN   HD22 2789   3.502   8.369   1.935  1.6186 -0.0961 -0.5314
  547ASN      C 2790   3.398   8.754   2.115  0.3283  0.6406 -0.3281
  547ASN      O 2791   3.365   8.695   2.220 -0.2196  0.2096 -0.2482
  548ARG      N 2792   3.314   8.808   2.027 -0.4387  0.3757 -0.0017
  548ARG      H 2793   3.340   8.868   1.951 -0.8006 -1.4908 -1.6833
  548ARG     CA 2794   3.173   8.791   2.030 -0.0296 -0.2228 -0.8850
  548ARG     HA 2795   3.147   8.721   2.109  0.4038  1.9940  1.3233
  548ARG     CB 2796   3.106   8.930   2.061 -0.3615  0.9049  0.3924
  548ARG    HB1 2797   3.167   9.003   2.008  3.2375 -1.5019  0.8565
  548ARG    HB2 2798   3.009   8.946   2.015 -0.9066  1.2532  1.6105
  548ARG     CG 2799   3.103   8.955   2.209 -0.9848  0.2532  0.2529
  548ARG    HG1 2800   3.050   8.873   2.258  0.0945 -0.5666  0.0747
  548ARG    HG2 2801   3.201   8.939   2.254  0.1299 -0.6288 -2.3182
  548ARG     CD 2802   3.050   9.094   2.257  0.1094  0.3177  0.8413
  548ARG    HD1 2803   3.076   9.172   2.187  1.6151 -1.2316 -0.4058
  548ARG    HD2 2804   2.942   9.086   2.272 -0.0133 -0.1065 -0.2078
  548ARG     NE 2805   3.110   9.137   2.383 -0.4161 -0.6736  0.0635
  548ARG     HE 2806   3.070   9.084   2.459 -2.7133  0.9709  0.0814
  548ARG     CZ 2807   3.187   9.247   2.400  0.1691 -1.1124 -0.3441
  548ARG    NH1 2808   3.228   9.331   2.307 -0.6622  0.3575 -0.3035
  548ARG   HH11 2809   3.203   9.313   2.211 -1.3835  0.6588 -0.1776
  548ARG   HH12 2810   3.281   9.414   2.329 -0.7741 -0.2094  2.4333
  548ARG    NH2 2811   3.230   9.276   2.526 -0.5127 -0.1497  0.3049
  548ARG   HH21 2812   3.203   9.216   2.604 -1.7531  0.1722  0.1456
  548ARG   HH22 2813   3.280   9.357   2.558  0.9501 -1.0124  0.2988
  548ARG      C 2814   3.125   8.745   1.892 -0.3675 -0.0799 -0.3646
  548ARG      O 2815   3.199   8.756   1.797 -0.0848  0.1255  0.3322
  549PRO      N 2816   3.000   8.694   1.882 -0.4408 -0.5083 -1.0405
  549PRO     CA 2817   2.952   8.659   1.750  0.1781  0.2578 -0.6070
  549PRO     HA 2818   3.034   8.606   1.701  0.2133 -2.0329  1.7092
  549PRO     CB 2819   2.832   8.571   1.786  0.3956 -0.1593  0.1576
  549PRO    HB1 2820   2.748   8.575   1.716  0.3692  0.2573  0.2097
  549PRO    HB2 2821   2.871   8.469   1.781 -1.1610 -0.8205  0.9843
  549PRO     CG 2822   2.777   8.607   1.914 -0.3376 -0.0024 -0.1087
  549PRO    HG1 2823   2.695   8.678   1.907 -0.9190 -0.7417 -1.0049
  549PRO    HG2 2824   2.741   8.517   1.964 -0.6816 -0.0406 -0.4263
  549PRO     CD 2825   2.912   8.655   1.985 -0.0658  0.0661 -0.2279
  549PRO    HD1 2826   2.889   8.729   2.063 -1.4508 -0.5656 -0.0102
  549PRO    HD2 2827   2.955   8.566   2.030  1.3338  1.0807  0.5246
  549PRO      C 2828   2.908   8.782   1.679  0.3291  0.0660  0.4667
  549PRO      O 2829   2.864   8.882   1.733  0.1277 -0.4743  0.7263
  550ASN      N 2830   2.922   8.774   1.546  0.0608  0.2615  0.3645
  550ASN      H 2831   2.961   8.689   1.505 -1.3442  0.2103 -0.9475
  550ASN     CA 2832   2.877   8.866   1.443 -0.3720 -0.0916 -0.3881
  550ASN     HA 2833   2.893   8.801   1.357  2.9679  0.5713 -0.4262
  550ASN     CB 2834   2.730   8.915   1.455  0.2958 -0.5342  0.2338
  550ASN    HB1 2835   2.663   8.832   1.475 -0.6878  0.3549  0.7218
  550ASN    HB2 2836   2.719   8.985   1.538 -1.8316 -0.7844  0.2159
  550ASN     CG 2837   2.682   8.981   1.326 -1.0536 -0.5519 -1.2857
  550ASN    OD1 2838   2.690   8.924   1.216 -0.0473  0.1025 -0.3501
  550ASN    ND2 2839   2.629   9.098   1.345  0.3701 -0.2404  0.3610
  550ASN   HD21 2840   2.608   9.128   1.440 -0.4683 -0.1897  0.1699
  550ASN   HD22 2841   2.575   9.143   1.273  1.8176  0.0176 -0.5846
  550ASN      C 2842   2.989   8.971   1.417  1.1168 -0.4832 -0.0229
  550ASN      O 2843   2.968   9.094   1.419 -0.0433  0.3374 -0.4761
  551TYR      N 2844   3.110   8.916   1.398  0.4052  0.3036 -0.1960
  551TYR      H 2845   3.113   8.816   1.409  0.0675  0.5124  2.4430
  551TYR     CA 2846   3.233   8.986   1.355  0.4483  0.7665  0.4427
  551TYR     HA 2847   3.203   9.084   1.319  1.6323  0.6030 -1.0981
  551TYR     CB 2848   3.317   8.989   1.491 -0.4902 -0.3123  0.4223
  551TYR    HB1 2849   3.274   9.066   1.555  0.6029 -0.6122  1.5603
  551TYR    HB2 2850   3.311   8.897   1.550  0.1327 -1.2522 -0.9379
  551TYR     CG 2851   3.463   9.021   1.475 -0.0871 -0.2498  0.3396
  551TYR    CD1 2852   3.556   8.921   1.455 -0.5885 -0.6408 -0.5222
  551TYR    HD1 2853   3.523   8.820   1.471  0.2719 -0.7017  1.1445
  551TYR    CD2 2854   3.514   9.152   1.465  0.7037  0.4984 -0.1382
  551TYR    HD2 2855   3.442   9.232   1.464  0.2728  0.1163 -0.1198
  551TYR    CE1 2856   3.694   8.945   1.427 -0.5449 -0.0141 -0.7058
  551TYR    HE1 2857   3.766   8.867   1.407  0.2406  0.9942 -2.0105
  551TYR    CE2 2858   3.650   9.186   1.453 -0.2231  0.4895 -0.4845
  551TYR    HE2 2859   3.686   9.287   1.453 -0.7223  0.6689 -0.5686
  551TYR     CZ 2860   3.733   9.079   1.427 -0.2404  0.9762 -0.1372
  551TYR     OH 2861   3.866   9.107   1.418 -0.0728  0.5281  0.6782
  551TYR     HH 2862   3.878   9.201   1.420 -1.4390  0.7182  0.5293
  551TYR      C 2863   3.291   8.916   1.236 -0.2279  0.3563  0.1702
  551TYR      O 2864   3.336   8.983   1.142 -0.0375  0.1689  0.0197
  552LEU      N 2865   3.278   8.783   1.231 -0.0270 -0.2291 -0.0408
  552LEU      H 2866   3.243   8.729   1.309  2.3624  0.2731  1.4629
  552LEU     CA 2867   3.345   8.696   1.131 -0.0811 -0.4150 -0.7210
  552LEU     HA 2868   3.443   8.740   1.114  0.1598  0.3989  2.1206
  552LEU     CB 2869   3.363   8.562   1.191 -0.7401  0.1313 -0.1644
  552LEU    HB1 2870   3.267   8.522   1.222 -0.5072 -3.2005 -3.0737
  552LEU    HB2 2871   3.383   8.486   1.115  0.1563 -0.3997  0.5783
  552LEU     CG 2872   3.464   8.549   1.311  1.1606 -0.3249  0.3984
  552LEU     HG 2873   3.420   8.607   1.391 -1.6059  1.3236 -2.1150
  552LEU    CD1 2874   3.473   8.395   1.352 -0.2388  0.3638 -0.3603
  552LEU   HD11 2875   3.533   8.389   1.443  1.1760  2.8015 -1.0538
  552LEU   HD12 2876   3.371   8.355   1.351 -1.4102  3.0647 -2.3330
  552LEU   HD13 2877   3.526   8.342   1.274 -0.3926 -0.9949  0.4165
  552LEU    CD2 2878   3.606   8.599   1.289  0.9738  1.0975  0.2749
  552LEU   HD21 2879   3.661   8.588   1.383  1.5909 -2.0392 -0.3226
  552LEU   HD22 2880   3.656   8.537   1.215 -1.5933 -1.0592  0.2050
  552LEU   HD23 2881   3.600   8.700   1.250 -1.9728  0.8713 -0.0712
  552LEU      C 2882   3.274   8.703   0.998 -0.2083 -0.0662  0.3296
  552LEU      O 2883   3.345   8.709   0.897  0.5762 -0.4250 -0.3030
  553SER      N 2884   3.146   8.726   0.997  0.3299 -0.5839 -0.0482
  553SER      H 2885   3.110   8.729   1.092 -0.2515 -0.7790 -0.2554
  553SER     CA 2886   3.061   8.776   0.887 -0.7142  1.0947 -0.5896
  553SER     HA 2887   3.054   8.692   0.818  0.8553  1.0686 -0.7454
  553SER     CB 2888   2.924   8.807   0.957  0.7096  0.1179  0.5711
  553SER    HB1 2889   2.849   8.850   0.889 -0.7048 -1.6962  0.9183
  553SER    HB2 2890   2.884   8.713   0.994  1.0451 -1.1105 -2.0096
  553SER     OG 2891   2.932   8.890   1.068 -0.0605  0.3803 -0.9404
  553SER     HG 2892   2.845   8.898   1.104  0.2054  0.8759 -0.3776
  553SER      C 2893   3.115   8.897   0.807 -0.4786 -0.4955 -0.4188
  553SER      O 2894   3.117   8.905   0.685 -0.4430  0.0572 -0.3752
  554LYS      N 2895   3.181   8.991   0.878  0.4004 -0.3263  0.2501
  554LYS      H 2896   3.185   8.961   0.974 -1.1631 -0.9357  0.1672
  554LYS     CA 2897   3.247   9.112   0.828 -0.3950  0.7135 -0.5420
  554LYS     HA 2898   3.196   9.150   0.740 -0.8831 -3.0160 -2.0523
  554LYS     CB 2899   3.245   9.217   0.941 -0.5400 -0.1109 -0.9126
  554LYS    HB1 2900   3.260   9.168   1.038 -1.9840 -0.1314 -0.6880
  554LYS    HB2 2901   3.335   9.278   0.942 -1.1563  1.0954  3.1716
  554LYS     CG 2902   3.116   9.297   0.949 -0.0729 -0.4496  0.1340
  554LYS    HG1 2903   3.146   9.402   0.958  0.4306 -0.6750  1.3464
  554LYS    HG2 2904   3.061   9.298   0.855 -0.9352 -0.1039  0.6330
  554LYS     CD 2905   3.020   9.250   1.058 -0.6087  0.3713  0.7491
  554LYS    HD1 2906   3.021   9.141   1.065  0.5968  0.3129 -0.0056
  554LYS    HD2 2907   3.061   9.281   1.154  1.6786 -0.1200 -0.0195
  554LYS     CE 2908   2.864   9.290   1.062 -0.3939 -0.0717  0.1482
  554LYS    HE1 2909   2.818   9.223   1.134 -0.8963 -0.0792 -0.1746
  554LYS    HE2 2910   2.848   9.391   1.102 -1.7860  0.5811 -1.8885
  554LYS     NZ 2911   2.790   9.259   0.941  0.6849  0.4102 -0.1910
  554LYS    HZ1 2912   2.812   9.327   0.869  2.3656 -1.9419 -2.0271
  554LYS    HZ2 2913   2.802   9.168   0.901 -0.0272 -0.2604  1.0579
  554LYS    HZ3 2914   2.690   9.272   0.951  0.4272 -0.5230 -1.3344
  554LYS      C 2915   3.388   9.071   0.791 -0.1288  0.1056 -0.4815
  554LYS      O 2916   3.443   9.121   0.698 -0.1880 -0.4202 -0.0996
  555LEU      N 2917   3.452   8.977   0.861  0.3704 -0.3730  0.1668
  555LEU      H 2918   3.410   8.952   0.949 -0.0664 -0.4165 -0.0509
  555LEU     CA 2919   3.587   8.938   0.836 -0.2371 -0.3853 -0.4405
  555LEU     HA 2920   3.650   9.026   0.826 -2.2827  1.8565  3.7139
  555LEU     CB 2921   3.643   8.856   0.951 -1.1363 -0.3063  0.2907
  555LEU    HB1 2922   3.620   8.916   1.039  1.6435  2.1234 -0.4912
  555LEU    HB2 2923   3.593   8.759   0.956 -1.2785 -0.2760 -0.4195
  555LEU     CG 2924   3.802   8.834   0.939 -0.0819 -0.1384 -0.5438
  555LEU     HG 2925   3.842   8.911   0.873  0.1079  2.0071  1.9608
  555LEU    CD1 2926   3.856   8.863   1.077  0.0544 -0.0993 -0.2096
  555LEU   HD11 2927   3.830   8.962   1.116 -1.0003 -0.9519  1.3739
  555LEU   HD12 2928   3.823   8.785   1.146 -0.0333  0.1759  0.0591
  555LEU   HD13 2929   3.964   8.851   1.071  0.0110 -0.3658 -0.5087
  555LEU    CD2 2930   3.834   8.690   0.882  0.0777 -0.0087  0.1994
  555LEU   HD21 2931   3.935   8.656   0.906  0.3103 -0.2996 -1.1099
  555LEU   HD22 2932   3.763   8.620   0.925 -0.8541  0.3711 -0.6689
  555LEU   HD23 2933   3.839   8.680   0.774  2.9576  3.5151 -0.2218
  555LEU      C 2934   3.611   8.863   0.704 -0.6783  0.2292 -0.2696
  555LEU      O 2935   3.696   8.898   0.623  0.4637 -0.2518 -0.2358
  556LEU      N 2936   3.520   8.768   0.681 -0.5749  0.3731 -0.6501
  556LEU      H 2937   3.452   8.757   0.755  0.0825 -1.4206 -0.2591
  556LEU     CA 2938   3.503   8.688   0.562 -0.0516 -0.6832 -0.0598
  556LEU     HA 2939   3.600   8.645   0.537  0.6668 -0.0094  1.4476
  556LEU     CB 2940   3.408   8.565   0.584 -0.3573 -0.1571 -0.4913
  556LEU    HB1 2941   3.315   8.607   0.621 -0.4319 -1.3814  0.8119
  556LEU    HB2 2942   3.371   8.513   0.496 -2.0199 -2.1480  1.2556
  556LEU     CG 2943   3.480   8.458   0.682 -1.1660 -0.0756  1.0334
  556LEU     HG 2944   3.519   8.510   0.770 -0.9081 -1.5354  1.8054
  556LEU    CD1 2945   3.379   8.366   0.739  0.4702  1.1322  0.2059
  556LEU   HD11 2946   3.300   8.430   0.780 -0.3807  0.2230  0.0159
  556LEU   HD12 2947   3.326   8.304   0.667 -1.8229 -0.0227  2.6894
  556LEU   HD13 2948   3.417   8.296   0.814  1.7963 -1.0654 -2.3718
  556LEU    CD2 2949   3.587   8.376   0.614 -0.1508  0.0275 -0.0168
  556LEU   HD21 2950   3.555   8.344   0.515 -0.8841 -2.8710  1.0656
  556LEU   HD22 2951   3.676   8.440   0.614  0.4913 -0.7439 -2.5095
  556LEU   HD23 2952   3.624   8.287   0.664  1.4810  0.2637 -0.7336
  556LEU      C 2953   3.432   8.766   0.448 -0.9828  0.5944  0.0168
  556LEU      O 2954   3.424   8.714   0.334  0.5553 -0.0499 -0.1961
  557GLY      N 2955   3.394   8.885   0.479  0.0798  0.1716  0.1867
  557GLY      H 2956   3.415   8.911   0.574  1.6965  0.8891 -0.3221
  557GLY     CA 2957   3.332   8.989   0.399  0.3488  0.0969  0.4759
  557GLY    HA1 2958   3.285   8.945   0.311  2.8360  0.5083 -1.1501
  557GLY    HA2 2959   3.252   9.040   0.454 -0.3611 -0.3994 -0.0719
  557GLY      C 2960   3.428   9.093   0.355  0.0331  0.1039  0.0274
  557GLY      O 2961   3.406   9.157   0.254 -0.1101  0.0498 -0.3794
  558LYS      N 2962   3.543   9.109   0.429  0.2999  0.0181  0.5955
  558LYS      H 2963   3.555   9.062   0.518 -3.2986  2.8549  2.8906
  558LYS     CA 2964   3.658   9.193   0.391 -0.4813 -0.7821  0.6839
  558LYS     HA 2965   3.619   9.288   0.355  2.4734  0.8060  1.3993
  558LYS     CB 2966   3.753   9.232   0.501 -0.4532 -0.2706  0.0919
  558LYS    HB1 2967   3.807   9.145   0.538 -2.0676 -0.8532  1.1700
  558LYS    HB2 2968   3.832   9.297   0.461  0.3592 -0.8984  0.6429
  558LYS     CG 2969   3.699   9.322   0.612  1.0849  0.4075  0.0094
  558LYS    HG1 2970   3.650   9.258   0.685 -0.0514  1.8158  0.5438
  558LYS    HG2 2971   3.780   9.375   0.663  1.7222 -0.6330  0.1029
  558LYS     CD 2972   3.606   9.441   0.573 -0.0790 -0.0884 -0.2844
  558LYS    HD1 2973   3.668   9.498   0.503 -0.6100 -0.5629 -1.1582
  558LYS    HD2 2974   3.514   9.408   0.526 -1.0448 -1.0440  2.1303
  558LYS     CE 2975   3.556   9.523   0.688 -0.2022 -0.0920  0.2970
  558LYS    HE1 2976   3.505   9.466   0.766  0.8170  1.0679  1.8955
  558LYS    HE2 2977   3.652   9.551   0.733 -0.2010 -2.0646  1.6566
  558LYS     NZ 2978   3.465   9.635   0.652 -0.0711  0.5860 -0.0283
  558LYS    HZ1 2979   3.506   9.698   0.585 -0.1593  0.7498  0.0694
  558LYS    HZ2 2980   3.380   9.602   0.609  0.9496 -0.5769 -1.2086
  558LYS    HZ3 2981   3.456   9.697   0.732 -1.5731  1.5415 -0.8845
  558LYS      C 2982   3.746   9.130   0.279  0.3263 -0.1696  0.1425
  558LYS      O 2983   3.795   9.200   0.194 -0.3199 -0.3723 -0.3875
  559LEU      N 2984   3.750   9.001   0.282 -0.4457 -1.4438  0.2324
  559LEU      H 2985   3.683   8.967   0.350 -0.9095  1.1485  1.1597
  559LEU     CA 2986   3.810   8.916   0.184 -0.0270  0.2206  0.8327
  559LEU     HA 2987   3.918   8.930   0.186 -0.0978  1.2825 -0.9317
  559LEU     CB 2988   3.782   8.777   0.230 -0.5441 -0.3110  0.5009
  559LEU    HB1 2989   3.681   8.770   0.271 -0.6596 -0.3708  0.2069
  559LEU    HB2 2990   3.777   8.708   0.146 -1.4031 -0.9361  1.0488
  559LEU     CG 2991   3.865   8.719   0.335 -1.1618 -0.4083  0.0443
  559LEU     HG 2992   3.849   8.787   0.419 -1.0977 -0.3400  0.0009
  559LEU    CD1 2993   3.837   8.569   0.377  0.2470  0.2805 -0.4245
  559LEU   HD11 2994   3.873   8.493   0.307  0.4168 -1.0688  1.0711
  559LEU   HD12 2995   3.887   8.540   0.469 -1.3952  0.1931  0.4777
  559LEU   HD13 2996   3.731   8.543   0.384  0.4787 -0.7607 -0.5752
  559LEU    CD2 2997   4.020   8.721   0.311 -0.1460 -0.2969  0.4651
  559LEU   HD21 2998   4.064   8.662   0.231  1.2926 -0.2120  1.1749
  559LEU   HD22 2999   4.059   8.823   0.305  0.3556 -0.4591  0.8987
  559LEU   HD23 3000   4.060   8.687   0.406  2.7582 -2.1014 -1.2434
  559LEU      C 3001   3.782   8.948   0.035 -0.2192  0.0562 -0.1852
  559LEU      O 3002   3.872   8.982  -0.040 -0.6840  0.5050  0.2901
  560PRO      N 3003   3.657   8.940  -0.010  0.1231 -0.0322 -0.8378
  560PRO     CA 3004   3.617   8.988  -0.144 -0.4611  0.0930 -0.5164
  560PRO     HA 3005   3.678   8.932  -0.214 -1.1136 -0.6963 -0.4664
  560PRO     CB 3006   3.474   8.928  -0.151 -0.0835  0.2478  0.3737
  560PRO    HB1 3007   3.413   8.984  -0.222  1.2780  1.8854  0.4435
  560PRO    HB2 3008   3.488   8.829  -0.196  1.1083  0.7959 -0.5126
  560PRO     CG 3009   3.419   8.922  -0.013  0.4725  0.0208 -0.8181
  560PRO    HG1 3010   3.387   9.022   0.017  1.1646 -0.1900  0.7065
  560PRO    HG2 3011   3.338   8.850  -0.002  0.5679  0.0983  0.4892
  560PRO     CD 3012   3.540   8.887   0.063 -0.2248 -0.4096  0.3733
  560PRO    HD1 3013   3.523   8.920   0.166 -1.7928  0.9305 -0.2727
  560PRO    HD2 3014   3.555   8.779   0.067 -1.5216 -0.6012  0.5461
  560PRO      C 3015   3.626   9.135  -0.173  1.2330  0.3550 -1.2785
  560PRO      O 3016   3.633   9.176  -0.284 -0.2531  0.0298  0.5422
  561GLU      N 3017   3.607   9.219  -0.069 -0.3390  0.1058 -0.0436
  561GLU      H 3018   3.595   9.183   0.025  0.7245 -1.6054 -0.5206
  561GLU     CA 3019   3.620   9.366  -0.068 -0.0875 -0.6137  0.8846
  561GLU     HA 3020   3.550   9.397  -0.146  0.0460  1.2792  1.4634
  561GLU     CB 3021   3.581   9.431   0.067 -0.1469 -0.2318  0.8850
  561GLU    HB1 3022   3.500   9.371   0.109  0.7481 -2.3196 -0.1773
  561GLU    HB2 3023   3.665   9.430   0.136  0.2613  1.8929  0.4902
  561GLU     CG 3024   3.536   9.580   0.060 -0.0495 -0.0736 -0.5056
  561GLU    HG1 3025   3.557   9.628   0.156  0.2529 -1.9832  0.4227
  561GLU    HG2 3026   3.609   9.629  -0.005 -0.2628  0.8786 -0.0361
  561GLU     CD 3027   3.399   9.607   0.011 -0.5148 -0.4374 -0.3639
  561GLU    OE1 3028   3.322   9.514  -0.022 -0.8346  0.1146  0.1086
  561GLU    OE2 3029   3.362   9.724  -0.013 -0.0657 -0.2959  0.0475
  561GLU      C 3030   3.760   9.411  -0.123 -0.1739  0.4035  0.7005
  561GLU      O 3031   3.759   9.498  -0.216  0.3632 -0.5191 -0.0397
  562LEU      N 3032   3.867   9.361  -0.062 -0.4857  0.8506  0.5185
  562LEU      H 3033   3.846   9.292   0.008  0.9540  0.7037  0.8331
  562LEU     CA 3034   4.005   9.377  -0.099  0.0397 -0.1203 -0.0111
  562LEU     HA 3035   4.032   9.483  -0.100  0.2297 -0.1586 -1.4210
  562LEU     CB 3036   4.092   9.306   0.006  0.3730 -0.5250  0.0083
  562LEU    HB1 3037   4.066   9.200   0.008 -2.5007  0.1004  2.6857
  562LEU    HB2 3038   4.197   9.309  -0.026  0.5955 -2.1135  0.5162
  562LEU     CG 3039   4.080   9.358   0.154  0.0110  0.2729  0.2375
  562LEU     HG 3040   3.978   9.392   0.170  0.2014  1.2984 -0.6256
  562LEU    CD1 3041   4.126   9.247   0.245 -0.7452 -0.2984  0.1710
  562LEU   HD11 3042   4.234   9.234   0.234 -0.2426  2.0570  1.4468
  562LEU   HD12 3043   4.099   9.275   0.347 -0.3203  1.0158 -0.0562
  562LEU   HD13 3044   4.102   9.143   0.226  1.1187 -0.6891 -0.2851
  562LEU    CD2 3045   4.164   9.485   0.176  0.7654  0.4518  0.0186
  562LEU   HD21 3046   4.138   9.530   0.272 -2.0750 -1.3455  0.1961
  562LEU   HD22 3047   4.270   9.459   0.176  0.6108 -0.2233 -0.5157
  562LEU   HD23 3048   4.140   9.565   0.107 -1.1637 -0.1246 -0.0180
  562LEU      C 3049   4.033   9.320  -0.240  0.4381 -0.1501 -0.8516
  562LEU      O 3050   4.106   9.379  -0.320  0.2084  0.1422  0.0456
  563ARG      N 3051   3.968   9.212  -0.281 -0.3838  0.1599  0.4009
  563ARG      H 3052   3.910   9.172  -0.209 -1.7384 -0.0626 -0.7731
  563ARG     CA 3053   3.981   9.146  -0.417 -0.1088 -0.3763 -0.1454
  563ARG     HA 3054   4.086   9.145  -0.447 -0.1769 -1.0955 -0.3888
  563ARG     CB 3055   3.927   9.007  -0.407  0.4670 -0.0656 -0.1582
  563ARG    HB1 3056   3.967   8.956  -0.320 -0.5817  0.0882  0.4420
  563ARG    HB2 3057   3.827   9.020  -0.365  1.7419 -0.7153  3.3411
  563ARG     CG 3058   3.926   8.926  -0.534 -0.1990  0.4007  0.3179
  563ARG    HG1 3059   3.851   8.962  -0.605  0.6211 -0.5470 -1.0779
  563ARG    HG2 3060   4.026   8.937  -0.576 -0.4458  0.8301 -0.1672
  563ARG     CD 3061   3.897   8.777  -0.499  0.3405  0.0552 -0.9663
  563ARG    HD1 3062   3.795   8.776  -0.460  0.3691  1.6203 -0.7907
  563ARG    HD2 3063   3.906   8.699  -0.575 -0.2187 -1.0228  0.0402
  563ARG     NE 3064   3.974   8.733  -0.381 -0.0672 -0.4867 -0.1993
  563ARG     HE 3065   4.066   8.774  -0.388  0.7516 -1.4989  2.9329
  563ARG     CZ 3066   3.936   8.673  -0.267  0.5718  0.6736  0.6186
  563ARG    NH1 3067   3.816   8.620  -0.239  0.2379  0.4490  0.3581
  563ARG   HH11 3068   3.749   8.620  -0.315  1.8422 -0.2531 -1.1028
  563ARG   HH12 3069   3.782   8.575  -0.155 -1.1306  0.3356 -0.2284
  563ARG    NH2 3070   4.024   8.657  -0.171  0.6553 -0.5929  0.3206
  563ARG   HH21 3071   4.113   8.704  -0.176  1.3884 -1.8634  0.9141
  563ARG   HH22 3072   3.995   8.642  -0.075 -0.5087  1.8763  0.4369
  563ARG      C 3073   3.915   9.234  -0.519  0.2563 -0.1081 -0.4416
  563ARG      O 3074   3.949   9.241  -0.634 -0.4132  0.2208 -0.3944
  564THR      N 3075   3.809   9.304  -0.477 -0.2780  0.5008 -0.1134
  564THR      H 3076   3.792   9.296  -0.378  3.0772 -0.6976  0.4890
  564THR     CA 3077   3.735   9.401  -0.564 -0.4851  0.2973 -0.1601
  564THR     HA 3078   3.729   9.362  -0.665 -0.7360 -1.3507  0.4616
  564THR     CB 3079   3.595   9.423  -0.512 -0.1034  0.5424 -0.0135
  564THR     HB 3080   3.600   9.469  -0.414  2.2432  2.0778 -0.7854
  564THR    OG1 3081   3.529   9.293  -0.506 -0.5613  0.2193 -0.7165
  564THR    HG1 3082   3.579   9.239  -0.447  0.3673  0.7678 -0.9879
  564THR    CG2 3083   3.505   9.514  -0.600 -0.5780 -0.9061 -0.3260
  564THR   HG21 3084   3.515   9.483  -0.704 -1.4987  0.4930 -0.8486
  564THR   HG22 3085   3.399   9.492  -0.591 -0.5462 -1.2054 -0.6722
  564THR   HG23 3086   3.518   9.621  -0.584  0.1177 -0.9220 -0.7393
  564THR      C 3087   3.808   9.541  -0.574 -0.8957 -0.0034 -0.2229
  564THR      O 3088   3.826   9.597  -0.680  0.8990  0.0394 -0.2174
  565LEU      N 3089   3.886   9.579  -0.472  0.2195  0.3740 -0.0846
  565LEU      H 3090   3.863   9.525  -0.389 -2.4418 -0.6466 -1.3854
  565LEU     CA 3091   3.988   9.681  -0.461  0.1422 -0.0758  0.0584
  565LEU     HA 3092   3.948   9.776  -0.495 -2.6756 -0.6560  1.4793
  565LEU     CB 3093   4.019   9.700  -0.308  0.2589  0.2224  0.6813
  565LEU    HB1 3094   3.929   9.673  -0.252  0.9603  0.3849  1.9239
  565LEU    HB2 3095   4.100   9.633  -0.280  2.2225  1.2574 -2.1543
  565LEU     CG 3096   4.052   9.842  -0.256  0.5258  0.1709  0.1045
  565LEU     HG 3097   3.962   9.902  -0.271  0.3868  0.0974  0.6167
  565LEU    CD1 3098   4.067   9.852  -0.104  0.5373  0.4823  0.4435
  565LEU   HD11 3099   4.057   9.956  -0.073 -2.0618 -0.1073  1.9621
  565LEU   HD12 3100   3.988   9.796  -0.052 -0.2175  1.0235 -0.0961
  565LEU   HD13 3101   4.165   9.822  -0.068  0.5178  0.6785  0.6612
  565LEU    CD2 3102   4.172   9.915  -0.320 -0.2300 -0.2499  0.5395
  565LEU   HD21 3103   4.185  10.011  -0.270 -1.7870 -0.6046  1.7037
  565LEU   HD22 3104   4.265   9.860  -0.305  0.7045  0.8233 -1.0184
  565LEU   HD23 3105   4.164   9.941  -0.426 -1.2131 -1.8886  0.1696
  565LEU      C 3106   4.117   9.654  -0.546 -0.0645  1.0002 -0.1833
  565LEU      O 3107   4.196   9.743  -0.566 -0.8722 -0.0858  0.0116
  566CYS      N 3108   4.134   9.536  -0.608  0.0490 -0.0797 -0.6431
  566CYS      H 3109   4.065   9.467  -0.582  0.6198 -0.1420  0.8461
  566CYS     CA 3110   4.233   9.506  -0.712 -0.3506 -0.2312 -0.1824
  566CYS     HA 3111   4.328   9.556  -0.697 -0.5609  0.7289 -1.7985
  566CYS     CB 3112   4.275   9.361  -0.708  0.4186  0.1976  0.7062
  566CYS    HB1 3113   4.201   9.284  -0.727 -2.3036  2.6344  0.8567
  566CYS    HB2 3114   4.349   9.349  -0.787 -1.1126  1.8198 -1.0599
  566CYS     SG 3115   4.361   9.310  -0.556  0.0245 -0.5063 -0.1722
  566CYS     HG 3116   4.277   9.372  -0.473 -1.4094 -2.4139 -0.1202
  566CYS      C 3117   4.185   9.538  -0.850 -0.6085 -0.0711 -0.0172
  566CYS      O 3118   4.268   9.551  -0.944 -0.0579 -0.2650  1.0735
  567THR      N 3119   4.054   9.538  -0.876 -0.1383  0.3148  0.2532
  567THR      H 3120   3.994   9.523  -0.796  0.7821 -2.0536  0.6066
  567THR     CA 3121   4.005   9.566  -1.012 -0.0943  0.4997  0.4838
  567THR     HA 3122   4.035   9.475  -1.064  0.4992  0.9792 -0.0302
  567THR     CB 3123   3.852   9.547  -1.010 -0.2258 -0.1930 -0.3048
  567THR     HB 3124   3.816   9.564  -1.112  2.6206  3.6654 -0.8976
  567THR    OG1 3125   3.800   9.660  -0.937  0.1173  0.4247  0.0560
  567THR    HG1 3126   3.829   9.642  -0.849 -0.1072 -0.3773 -0.0299
  567THR    CG2 3127   3.800   9.414  -0.957 -0.6824  0.6330  0.0451
  567THR   HG21 3128   3.805   9.332  -1.028 -0.1231  2.9551 -2.7566
  567THR   HG22 3129   3.844   9.375  -0.865  1.1232 -0.5130 -1.2369
  567THR   HG23 3130   3.694   9.433  -0.935  0.0404  1.0871  3.9144
  567THR      C 3131   4.049   9.698  -1.088  0.0244  0.2112 -0.6490
  567THR      O 3132   4.073   9.697  -1.212  0.1112  0.5402 -0.4742
  568GLN      N 3133   4.070   9.807  -1.016 -0.1872  0.0044 -0.1391
  568GLN      H 3134   4.042   9.805  -0.919  2.5464 -4.5765  0.8371
  568GLN     CA 3135   4.127   9.933  -1.062 -0.7156  0.1682  1.1399
  568GLN     HA 3136   4.095   9.960  -1.163  3.3029  1.4079  0.0346
  568GLN     CB 3137   4.077  10.047  -0.966 -0.1936 -0.1176  0.4439
  568GLN    HB1 3138   4.129  10.138  -0.997 -2.4430  0.5610 -1.6208
  568GLN    HB2 3139   3.971  10.064  -0.984 -0.1498 -0.0636  0.2388
  568GLN     CG 3140   4.108  10.026  -0.813 -0.1954  0.4307  0.8389
  568GLN    HG1 3141   4.205   9.979  -0.794  0.3734  1.2585  0.0940
  568GLN    HG2 3142   4.113  10.126  -0.768 -1.9760  0.3459  1.2856
  568GLN     CD 3143   4.004   9.947  -0.741 -0.5684  0.5918 -0.1440
  568GLN    OE1 3144   3.965   9.834  -0.780  0.3062 -0.1132 -0.3054
  568GLN    NE2 3145   3.960   9.992  -0.625  0.1008 -0.6700  0.0122
  568GLN   HE21 3146   4.009  10.072  -0.588 -2.5177  0.0512  2.3250
  568GLN   HE22 3147   3.893   9.943  -0.567 -0.1216 -1.5819 -0.9920
  568GLN      C 3148   4.280   9.932  -1.061  0.4460 -1.0351  0.0473
  568GLN      O 3149   4.351  10.027  -1.089 -0.0927 -0.3076 -0.0439
  569GLY      N 3150   4.328   9.818  -1.025 -0.4538  0.1963  0.0507
  569GLY      H 3151   4.270   9.744  -0.988 -2.4205  1.4187 -0.4290
  569GLY     CA 3152   4.469   9.780  -1.036 -0.2521  0.0934  0.6442
  569GLY    HA1 3153   4.531   9.870  -1.036 -0.6291  0.3903 -1.6701
  569GLY    HA2 3154   4.513   9.725  -0.952  3.5662 -0.4307 -1.4652
  569GLY      C 3155   4.489   9.696  -1.164 -0.2285  1.1545  0.0052
  569GLY      O 3156   4.573   9.741  -1.242  0.1718 -0.1542 -0.2144
  570LEU      N 3157   4.400   9.601  -1.195  0.1348  0.3683 -0.3436
  570LEU      H 3158   4.323   9.570  -1.137  0.3131 -2.0993 -1.3171
  570LEU     CA 3159   4.417   9.514  -1.309 -0.0756  0.4591  0.6600
  570LEU     HA 3160   4.519   9.485  -1.335 -0.5078  0.4911 -1.2527
  570LEU     CB 3161   4.318   9.394  -1.291 -0.3697  0.4099 -0.3901
  570LEU    HB1 3162   4.223   9.443  -1.271 -0.0619 -0.4361  4.0225
  570LEU    HB2 3163   4.306   9.346  -1.389  0.1210  2.4007 -1.4786
  570LEU     CG 3164   4.357   9.296  -1.174 -0.9311  0.0923  0.9102
  570LEU     HG 3165   4.377   9.361  -1.089 -0.7434  1.4910 -0.1613
  570LEU    CD1 3166   4.240   9.197  -1.141 -0.5194 -0.1421 -0.5053
  570LEU   HD11 3167   4.277   9.141  -1.056 -2.0660 -1.4449 -0.6438
  570LEU   HD12 3168   4.153   9.252  -1.107 -0.5219 -0.8195  0.6458
  570LEU   HD13 3169   4.216   9.117  -1.212  1.1015  0.0910 -1.3744
  570LEU    CD2 3170   4.487   9.225  -1.210 -0.2370  0.6212 -0.3883
  570LEU   HD21 3171   4.470   9.150  -1.287 -0.4545  2.0874 -1.8369
  570LEU   HD22 3172   4.576   9.284  -1.229 -0.6145  1.2841 -0.1642
  570LEU   HD23 3173   4.508   9.166  -1.121  1.9533 -2.4919 -2.7567
  570LEU      C 3174   4.380   9.589  -1.438 -0.5228 -0.2622  0.1071
  570LEU      O 3175   4.442   9.571  -1.545 -0.9241 -0.0322  0.2130
  571GLN      N 3176   4.281   9.676  -1.436  0.0972  0.0819  0.1050
  571GLN      H 3177   4.212   9.665  -1.363 -0.9387 -1.7516 -1.0818
  571GLN     CA 3178   4.240   9.769  -1.544  0.2371 -0.9710  0.7974
  571GLN     HA 3179   4.232   9.706  -1.633  0.6612 -1.8034  1.3432
  571GLN     CB 3180   4.110   9.846  -1.497  0.1151 -0.2965 -0.6779
  571GLN    HB1 3181   4.026   9.787  -1.461  1.5944 -0.7679  2.2558
  571GLN    HB2 3182   4.137   9.886  -1.400 -1.8996  1.4294 -0.7629
  571GLN     CG 3183   4.056   9.964  -1.584  0.5009  0.6140  0.3741
  571GLN    HG1 3184   3.958   9.991  -1.545  0.6990  2.0532 -0.0452
  571GLN    HG2 3185   4.121  10.051  -1.575  0.5471  0.5431  0.7648
  571GLN     CD 3186   4.046   9.917  -1.728 -0.5959 -0.3858  0.3103
  571GLN    OE1 3187   4.036   9.800  -1.757 -0.4484  0.5491  0.2829
  571GLN    NE2 3188   4.068  10.005  -1.823  0.1196 -0.2214 -0.0323
  571GLN   HE21 3189   4.072  10.101  -1.792  1.1602  0.4055 -1.9813
  571GLN   HE22 3190   4.065   9.973  -1.919  1.1367  0.4483 -0.2986
  571GLN      C 3191   4.359   9.868  -1.576 -0.1663  0.8090 -0.9952
  571GLN      O 3192   4.372   9.918  -1.687 -0.1198  0.6829 -0.0551
  572ARG      N 3193   4.452   9.890  -1.484  0.8193  0.1129  0.2437
  572ARG      H 3194   4.443   9.862  -1.387 -0.7860  2.5190  0.8912
  572ARG     CA 3195   4.569   9.983  -1.510  0.1404  0.5172  0.1907
  572ARG     HA 3196   4.524  10.067  -1.564 -0.3794  0.7069  0.9028
  572ARG     CB 3197   4.614  10.041  -1.378 -0.3146  0.9390 -0.1454
  572ARG    HB1 3198   4.527  10.050  -1.312 -0.4292 -1.2849  0.0822
  572ARG    HB2 3199   4.662   9.963  -1.320 -0.3711  0.7721 -0.3236
  572ARG     CG 3200   4.723  10.155  -1.374  0.5123  0.3619  0.9243
  572ARG    HG1 3201   4.750  10.165  -1.269 -0.9179  1.8295  1.1960
  572ARG    HG2 3202   4.809  10.109  -1.422  0.6913 -0.0449  1.6180
  572ARG     CD 3203   4.695  10.298  -1.434  0.2897  0.0154 -0.1479
  572ARG    HD1 3204   4.691  10.293  -1.543 -2.4121  0.9366 -0.1630
  572ARG    HD2 3205   4.606  10.347  -1.396 -1.2191 -2.5422 -0.1632
  572ARG     NE 3206   4.809  10.391  -1.406  0.0385 -0.3928  0.0540
  572ARG     HE 3207   4.871  10.358  -1.334 -0.7598 -0.2210  0.8383
  572ARG     CZ 3208   4.826  10.517  -1.464  0.5512 -0.3002  0.6613
  572ARG    NH1 3209   4.730  10.560  -1.547  0.1201  0.6060  0.2324
  572ARG   HH11 3210   4.638  10.520  -1.554  0.7355 -0.9254  0.5799
  572ARG   HH12 3211   4.732  10.649  -1.595  0.1519  0.0174 -0.9043
  572ARG    NH2 3212   4.935  10.586  -1.454  0.0570  0.8686  0.0119
  572ARG   HH21 3213   5.006  10.555  -1.390 -0.7162  0.9476  0.9342
  572ARG   HH22 3214   4.951  10.673  -1.504  0.0961  1.8636  1.6614
  572ARG      C 3215   4.689   9.918  -1.595  0.1642  0.2347 -0.0434
  572ARG      O 3216   4.743   9.989  -1.679  0.3398 -0.2589 -0.4664
  573ILE      N 3217   4.722   9.787  -1.583  0.0953  0.0120 -0.0315
  573ILE      H 3218   4.682   9.732  -1.509 -0.0391 -0.5166 -0.4926
  573ILE     CA 3219   4.823   9.721  -1.665  0.3542 -0.7098  0.3661
  573ILE     HA 3220   4.915   9.779  -1.657  0.3906 -1.0310  3.2225
  573ILE     CB 3221   4.849   9.574  -1.625  0.4879 -0.5144 -0.5429
  573ILE     HB 3222   4.757   9.518  -1.643 -0.0037  0.0662  0.0849
  573ILE    CG1 3223   4.853   9.556  -1.469 -0.6079 -0.8303 -0.4525
  573ILE   HG11 3224   4.944   9.588  -1.418  0.2882 -1.2290 -1.7589
  573ILE   HG12 3225   4.790   9.625  -1.414  0.6555  1.2930 -1.5469
  573ILE    CG2 3226   4.975   9.522  -1.676 -0.4653  0.3809 -0.4537
  573ILE   HG21 3227   5.062   9.575  -1.637  0.9463 -0.1040 -2.7347
  573ILE   HG22 3228   4.980   9.415  -1.655 -1.2151  0.6848  1.4462
  573ILE   HG23 3229   4.963   9.524  -1.784  0.8797 -1.0057 -0.6754
  573ILE     CD 3230   4.820   9.415  -1.436  0.4430 -0.2061  0.2506
  573ILE    HD1 3231   4.716   9.401  -1.468  0.2730  0.7935  0.3341
  573ILE    HD2 3232   4.881   9.344  -1.491 -0.0798  0.6709 -1.5523
  573ILE    HD3 3233   4.821   9.392  -1.329  0.7005  0.4976  0.4029
  573ILE      C 3234   4.773   9.714  -1.810  0.3799  0.3457 -0.2365
  573ILE      O 3235   4.854   9.731  -1.902  0.4288  0.1520 -0.5688
  574PHE      N 3236   4.640   9.688  -1.835 -0.0595 -1.1483 -0.4340
  574PHE      H 3237   4.583   9.675  -1.752 -0.0118  0.2972 -0.1328
  574PHE     CA 3238   4.570   9.707  -1.959  0.2183  0.0383  0.0595
  574PHE     HA 3239   4.623   9.642  -2.029 -2.1737  0.1794 -2.0529
  574PHE     CB 3240   4.426   9.656  -1.938 -0.0042 -0.0338  0.2954
  574PHE    HB1 3241   4.423   9.552  -1.904 -1.2425  0.1246  0.7158
  574PHE    HB2 3242   4.376   9.719  -1.865 -0.8803  0.2324 -0.5147
  574PHE     CG 3243   4.339   9.647  -2.059 -0.0482 -0.5405  0.1517
  574PHE    CD1 3244   4.395   9.609  -2.181 -0.1372 -0.1231  0.1154
  574PHE    HD1 3245   4.492   9.560  -2.188 -0.8765 -1.7161  0.5489
  574PHE    CD2 3246   4.205   9.700  -2.057  0.0015  1.3538  0.5209
  574PHE    HD2 3247   4.170   9.735  -1.961 -0.4427  0.4307  0.7099
  574PHE    CE1 3248   4.318   9.626  -2.301 -0.0067  0.0294 -0.5196
  574PHE    HE1 3249   4.360   9.597  -2.396 -0.8485  1.4741 -1.3862
  574PHE    CE2 3250   4.132   9.719  -2.171 -0.1657  0.6940 -0.2633
  574PHE    HE2 3251   4.034   9.762  -2.160 -0.8411 -1.1284  1.5855
  574PHE     CZ 3252   4.185   9.677  -2.289  0.5115 -0.3796 -0.3168
  574PHE     HZ 3253   4.117   9.682  -2.373  0.7773 -0.0137 -0.5117
  574PHE      C 3254   4.582   9.852  -2.011 -0.7052  0.6110  0.2574
  574PHE      O 3255   4.631   9.871  -2.123 -0.1400  0.2548 -0.2732
  575TYR      N 3256   4.539   9.953  -1.933  0.3601 -0.1908 -0.1979
  575TYR      H 3257   4.504   9.925  -1.843 -0.7349  2.1191  0.1724
  575TYR     CA 3258   4.536  10.096  -1.973 -0.0847 -0.4917 -0.3286
  575TYR     HA 3259   4.473  10.093  -2.062 -0.4075  2.1706 -0.2936
  575TYR     CB 3260   4.464  10.198  -1.882 -0.4086 -0.9506 -0.6210
  575TYR    HB1 3261   4.365  10.169  -1.849  0.1234 -1.1208  0.9170
  575TYR    HB2 3262   4.505  10.203  -1.781 -0.8225 -0.9551 -0.4509
  575TYR     CG 3263   4.462  10.342  -1.946 -0.5785 -0.4472  0.2982
  575TYR    CD1 3264   4.385  10.363  -2.057  0.7718 -0.0722 -0.1954
  575TYR    HD1 3265   4.321  10.286  -2.098 -0.6237  0.1607  1.4521
  575TYR    CD2 3266   4.538  10.448  -1.895  0.1423  0.4918 -0.3097
  575TYR    HD2 3267   4.596  10.439  -1.804  2.9461 -2.4277 -2.1720
  575TYR    CE1 3268   4.371  10.491  -2.121 -0.3796  0.7484 -0.2079
  575TYR    HE1 3269   4.312  10.504  -2.211  1.5436 -0.1453 -1.6876
  575TYR    CE2 3270   4.534  10.569  -1.960 -0.8878  0.4073 -0.8688
  575TYR    HE2 3271   4.597  10.642  -1.911  0.9074 -1.3074 -0.5026
  575TYR     CZ 3272   4.453  10.591  -2.075 -1.2496  0.0917 -0.1651
  575TYR     OH 3273   4.436  10.717  -2.124  0.9693 -0.4198  0.8669
  575TYR     HH 3274   4.377  10.717  -2.198 -1.3051 -0.6722  2.5486
  575TYR      C 3275   4.675  10.149  -2.026 -0.5960  0.2374 -0.0218
  575TYR      O 3276   4.690  10.196  -2.143  0.1376 -0.3505 -0.9005
  576LEU      N 3277   4.787  10.125  -1.945 -0.0734  0.3204  0.3440
  576LEU      H 3278   4.783  10.068  -1.862  2.7394 -0.2704  0.1499
  576LEU     CA 3279   4.927  10.153  -1.983  0.0798 -0.5236 -0.6941
  576LEU     HA 3280   4.928  10.260  -2.005  0.8175 -0.3524  0.1169
  576LEU     CB 3281   5.021  10.122  -1.858  0.0682 -1.0276  0.4621
  576LEU    HB1 3282   5.006  10.015  -1.844 -0.8587 -1.0458 -0.5258
  576LEU    HB2 3283   5.126  10.144  -1.875  0.1780 -0.6554  1.5464
  576LEU     CG 3284   4.984  10.192  -1.732 -0.3345 -0.6094  0.5360
  576LEU     HG 3285   4.876  10.205  -1.718 -0.0398  1.2138  1.4273
  576LEU    CD1 3286   5.051  10.119  -1.616  0.3016 -0.1040  0.0601
  576LEU   HD11 3287   5.159  10.133  -1.609  0.3808 -0.1590 -0.9254
  576LEU   HD12 3288   5.016  10.144  -1.515  0.4851 -1.9713  0.6184
  576LEU   HD13 3289   5.024  10.014  -1.621  0.7736 -0.2024 -0.4221
  576LEU    CD2 3290   5.035  10.337  -1.729  0.6703 -0.2125  0.2129
  576LEU   HD21 3291   5.009  10.385  -1.634  1.1972  0.1550  0.1716
  576LEU   HD22 3292   5.144  10.339  -1.731  0.6681 -0.7481 -1.5104
  576LEU   HD23 3293   4.990  10.404  -1.802 -0.0477 -2.6143 -1.6538
  576LEU      C 3294   4.980  10.078  -2.103  0.2569 -0.3243 -0.7751
  576LEU      O 3295   5.051  10.144  -2.173 -0.7223 -0.0602  0.4665
  577LYS      N 3296   4.936   9.954  -2.123  0.0985  0.4972  0.5943
  577LYS      H 3297   4.851   9.925  -2.076  0.6890 -0.0775  1.3228
  577LYS     CA 3298   4.971   9.886  -2.252  0.7409  0.1790 -0.1035
  577LYS     HA 3299   5.070   9.922  -2.277 -0.3092  2.0784 -1.9070
  577LYS     CB 3300   4.961   9.729  -2.230  0.1243 -0.2152 -0.2676
  577LYS    HB1 3301   4.991   9.708  -2.127 -0.5620 -3.7461 -0.6807
  577LYS    HB2 3302   4.857   9.696  -2.237  0.2265 -0.6336  0.1590
  577LYS     CG 3303   5.050   9.654  -2.331  0.0479  0.0164 -0.4599
  577LYS    HG1 3304   5.028   9.682  -2.434 -2.4457  1.7977  0.4541
  577LYS    HG2 3305   5.153   9.680  -2.310  0.0922  1.3439 -2.1169
  577LYS     CD 3306   5.023   9.502  -2.303 -0.7425 -0.1792  0.7117
  577LYS    HD1 3307   5.072   9.473  -2.210 -0.5606 -1.2827  0.2947
  577LYS    HD2 3308   4.920   9.465  -2.306 -0.7568 -0.1970 -2.7694
  577LYS     CE 3309   5.091   9.424  -2.421 -0.3582 -0.2160 -0.2155
  577LYS    HE1 3310   5.036   9.443  -2.514  2.2420 -1.2335 -2.0642
  577LYS    HE2 3311   5.191   9.462  -2.439  2.0189 -4.6153  2.1458
  577LYS     NZ 3312   5.102   9.283  -2.387 -0.0064 -0.1826 -0.2980
  577LYS    HZ1 3313   5.010   9.241  -2.385  0.1917 -0.6154 -0.0091
  577LYS    HZ2 3314   5.163   9.230  -2.448  1.2595  1.2884 -0.3658
  577LYS    HZ3 3315   5.148   9.257  -2.300  1.6337 -0.8856 -1.3186
  577LYS      C 3316   4.879   9.938  -2.373  0.7915  0.4322 -0.8647
  577LYS      O 3317   4.932   9.941  -2.487  0.0485  0.1954 -0.1757
  578LEU      N 3318   4.745   9.954  -2.347  0.7940 -0.4827  0.9401
  578LEU      H 3319   4.705   9.940  -2.255 -1.2985  1.8638  0.5021
  578LEU     CA 3320   4.653   9.996  -2.454 -0.0972 -0.5933 -0.0918
  578LEU     HA 3321   4.665   9.927  -2.538  1.3114  0.5970 -0.9389
  578LEU     CB 3322   4.510   9.991  -2.391 -0.0288  0.6564  0.5138
  578LEU    HB1 3323   4.509   9.893  -2.345  1.6652  0.0448 -0.6389
  578LEU    HB2 3324   4.498  10.058  -2.306  1.5599  0.0471  1.2459
  578LEU     CG 3325   4.388  10.003  -2.496 -0.7853 -0.0750 -0.2222
  578LEU     HG 3326   4.395  10.088  -2.564 -1.5417  1.1380  1.1384
  578LEU    CD1 3327   4.368   9.869  -2.570  0.0258 -1.0619 -1.1110
  578LEU   HD11 3328   4.360   9.779  -2.510 -1.0633 -0.0265  0.3843
  578LEU   HD12 3329   4.281   9.868  -2.637 -0.1209 -0.3164 -0.9490
  578LEU   HD13 3330   4.454   9.861  -2.637  1.0073  0.8324 -0.1657
  578LEU    CD2 3331   4.258  10.042  -2.422  0.0536 -0.5543  0.4146
  578LEU   HD21 3332   4.180  10.069  -2.492  0.3324  1.6648  0.8933
  578LEU   HD22 3333   4.222   9.967  -2.351  2.4816  1.6675  4.4310
  578LEU   HD23 3334   4.278  10.132  -2.364 -1.0859  1.4267 -2.1445
  578LEU      C 3335   4.676  10.145  -2.507 -0.3445  0.4334 -0.5059
  578LEU      O 3336   4.665  10.166  -2.627  0.4218 -1.1510 -0.6026
  579GLU      N 3337   4.705  10.242  -2.416  0.2877 -0.1083  0.6602
  579GLU      H 3338   4.698  10.213  -2.319  0.0716 -1.8872  0.1522
  579GLU     CA 3339   4.744  10.375  -2.448 -1.3083 -0.1669  0.2170
  579GLU     HA 3340   4.696  10.413  -2.538 -0.5607  3.2135  1.0941
  579GLU     CB 3341   4.710  10.472  -2.332 -0.1083  0.1019 -0.2313
  579GLU    HB1 3342   4.615  10.442  -2.287  1.4293 -1.1642  2.4442
  579GLU    HB2 3343   4.774  10.453  -2.246 -1.2255 -1.8343  0.2488
  579GLU     CG 3344   4.722  10.623  -2.369  1.1003 -0.3253  0.3930
  579GLU    HG1 3345   4.690  10.681  -2.283  0.4078  0.0492 -0.1051
  579GLU    HG2 3346   4.818  10.662  -2.404  0.3769 -0.1556 -1.5746
  579GLU     CD 3347   4.612  10.677  -2.457 -0.2977  0.4290  0.3728
  579GLU    OE1 3348   4.618  10.798  -2.476  0.5290 -0.1286 -0.3284
  579GLU    OE2 3349   4.529  10.597  -2.518 -0.6796 -0.1900 -0.1526
  579GLU      C 3350   4.894  10.369  -2.485 -0.0870 -0.4106  1.0795
  579GLU      O 3351   4.950  10.463  -2.540  0.0473  0.2275 -0.2461
  580ASP      N 3352   4.967  10.262  -2.454  0.1634 -0.0193  0.0796
  580ASP      H 3353   4.915  10.199  -2.394 -0.9064  0.6452 -0.1397
  580ASP     CA 3354   5.110  10.225  -2.490 -0.0253  0.6132  0.1569
  580ASP     HA 3355   5.122  10.124  -2.450 -1.5454 -0.1637 -1.2517
  580ASP     CB 3356   5.127  10.223  -2.646 -0.1636  0.6447 -0.8241
  580ASP    HB1 3357   5.046  10.170  -2.696 -0.5796 -0.4191  0.9068
  580ASP    HB2 3358   5.129  10.329  -2.670  1.8452  0.7663 -0.3220
  580ASP     CG 3359   5.257  10.159  -2.683  0.7046  0.6288  0.0723
  580ASP    OD1 3360   5.325  10.218  -2.768  0.3348 -0.3863 -0.1123
  580ASP    OD2 3361   5.288  10.046  -2.635 -0.3753  0.5020  0.5649
  580ASP      C 3362   5.212  10.323  -2.427 -0.3556 -0.1040  0.4937
  580ASP      O 3363   5.309  10.374  -2.487 -0.4576  0.2002 -0.1429
  581LEU      N 3364   5.189  10.358  -2.301 -0.7646 -0.1045  0.4417
  581LEU      H 3365   5.111  10.302  -2.269 -0.8558 -0.8395 -0.9987
  581LEU     CA 3366   5.264  10.445  -2.213 -0.3656 -0.4548 -0.3546
  581LEU     HA 3367   5.303  10.529  -2.270 -2.4953  0.1710 -0.9746
  581LEU     CB 3368   5.168  10.501  -2.108  0.2570  0.5720  0.5275
  581LEU    HB1 3369   5.132  10.414  -2.053  2.7115 -1.2910 -0.5765
  581LEU    HB2 3370   5.217  10.563  -2.033  3.1390  0.8368 -1.4122
  581LEU     CG 3371   5.050  10.582  -2.163  0.1784  0.4399  0.0402
  581LEU     HG 3372   5.005  10.523  -2.243  2.1475 -0.8974 -0.1557
  581LEU    CD1 3373   4.937  10.601  -2.057  0.0331 -0.0200  0.1353
  581LEU   HD11 3374   4.849  10.640  -2.107  0.2640  2.1197  1.2948
  581LEU   HD12 3375   4.912  10.502  -2.018  0.4131  0.1602  0.8586
  581LEU   HD13 3376   4.965  10.664  -1.972 -1.9304 -0.4298  1.1573
  581LEU    CD2 3377   5.089  10.719  -2.216  0.4255  0.3278  0.0373
  581LEU   HD21 3378   5.145  10.770  -2.137 -0.2437  0.5497  0.3815
  581LEU   HD22 3379   5.157  10.726  -2.301  0.8315  1.1103  0.4099
  581LEU   HD23 3380   4.999  10.775  -2.241  0.1880 -0.1977 -0.2904
  581LEU      C 3381   5.385  10.378  -2.144  0.2725 -0.6450 -0.1130
  581LEU      O 3382   5.494  10.436  -2.140 -0.0142 -0.2455  0.0691
  582VAL      N 3383   5.375  10.253  -2.104 -0.0411  0.1384 -0.8788
  582VAL      H 3384   5.292  10.205  -2.136 -0.8093  0.9660 -0.1789
  582VAL     CA 3385   5.486  10.171  -2.064  0.4893 -0.1994 -0.1865
  582VAL     HA 3386   5.562  10.192  -2.139 -2.0269 -1.6420 -3.3390
  582VAL     CB 3387   5.549  10.204  -1.925  0.0896  0.2106 -0.5580
  582VAL     HB 3388   5.587  10.306  -1.925  1.9555 -0.2454 -5.1151
  582VAL    CG1 3389   5.453  10.207  -1.807 -0.7648 -0.6428  0.1456
  582VAL   HG11 3390   5.387  10.120  -1.807  0.1860 -1.3863  0.0232
  582VAL   HG12 3391   5.494  10.228  -1.708 -1.3000  1.7006 -0.0895
  582VAL   HG13 3392   5.392  10.296  -1.817  1.5690  1.2653  1.6428
  582VAL    CG2 3393   5.673  10.117  -1.892  0.1009 -0.7481  0.0328
  582VAL   HG21 3394   5.719  10.156  -1.801 -0.7075 -2.3747  1.1926
  582VAL   HG22 3395   5.659  10.009  -1.889  0.8104 -0.8234  1.9944
  582VAL   HG23 3396   5.754  10.128  -1.964  0.5485  0.0172  0.6478
  582VAL      C 3397   5.437  10.024  -2.080  0.3241  0.1819 -0.0749
  582VAL      O 3398   5.331   9.988  -2.030  0.1957 -0.1048  0.2568
  583PRO      N 3399   5.517   9.935  -2.143 -0.6406  0.2589  0.2861
  583PRO     CA 3400   5.474   9.790  -2.151  0.4166 -0.2555 -0.1080
  583PRO     HA 3401   5.371   9.780  -2.183  0.4357  0.5645 -0.4539
  583PRO     CB 3402   5.568   9.733  -2.263  0.0003  0.3276  0.0772
  583PRO    HB1 3403   5.602   9.634  -2.232 -0.7333 -0.6128 -1.9357
  583PRO    HB2 3404   5.516   9.730  -2.359 -0.8784 -1.0143  0.5530
  583PRO     CG 3405   5.691   9.824  -2.269  0.3229  0.0944  0.3826
  583PRO    HG1 3406   5.768   9.793  -2.199  1.3962 -1.3730 -1.3692
  583PRO    HG2 3407   5.742   9.842  -2.364  3.2820  1.1982  2.0339
  583PRO     CD 3408   5.647   9.960  -2.220  0.5079  0.4646 -0.1685
  583PRO    HD1 3409   5.736   9.988  -2.164  0.9598 -2.0196  0.4554
  583PRO    HD2 3410   5.632  10.045  -2.286  2.5258  0.9067 -0.1256
  583PRO      C 3411   5.500   9.715  -2.021 -0.8451 -0.2352  0.8169
  583PRO      O 3412   5.608   9.742  -1.960  0.3097 -0.0259 -0.2368
  584PRO      N 3413   5.408   9.628  -1.972 -0.4461 -0.2473 -0.1337
  584PRO     CA 3414   5.423   9.538  -1.864 -0.6211  0.4249 -0.6486
  584PRO     HA 3415   5.448   9.602  -1.779 -1.5928 -0.6417  0.4680
  584PRO     CB 3416   5.285   9.486  -1.832  0.1852 -0.0025 -0.1021
  584PRO    HB1 3417   5.280   9.400  -1.766 -0.5188 -0.2555 -0.4655
  584PRO    HB2 3418   5.230   9.563  -1.778  0.1859  0.3633 -0.6113
  584PRO     CG 3419   5.210   9.479  -1.962  0.1839 -0.2118 -0.1871
  584PRO    HG1 3420   5.245   9.384  -2.004  0.6996 -0.7559  1.4087
  584PRO    HG2 3421   5.102   9.489  -1.956  0.3986  2.4489  0.5766
  584PRO     CD 3422   5.274   9.600  -2.032 -0.4157  0.4515 -0.0756
  584PRO    HD1 3423   5.284   9.586  -2.140  1.5281  3.3183 -0.3962
  584PRO    HD2 3424   5.220   9.692  -2.008  0.9333  1.1239  0.5117
  584PRO      C 3425   5.528   9.429  -1.886 -0.4323 -0.1327  0.4115
  584PRO      O 3426   5.548   9.384  -2.000  0.1032  0.0360  0.2424
  585PRO      N 3427   5.584   9.376  -1.776 -0.1449  0.6752  0.0731
  585PRO     CA 3428   5.674   9.260  -1.774  0.3765  0.3217 -0.9378
  585PRO     HA 3429   5.750   9.276  -1.850 -0.3723 -0.7933 -1.9511
  585PRO     CB 3430   5.753   9.278  -1.644 -0.2549  0.1864 -0.1468
  585PRO    HB1 3431   5.784   9.180  -1.607 -0.2482  0.5609  0.8707
  585PRO    HB2 3432   5.847   9.332  -1.660 -0.2449 -0.2641 -1.7704
  585PRO     CG 3433   5.661   9.361  -1.549  0.0425  0.3348  0.4150
  585PRO    HG1 3434   5.604   9.279  -1.504  1.0979  0.4828  2.0879
  585PRO    HG2 3435   5.703   9.410  -1.462  0.8445  2.1716 -0.9512
  585PRO     CD 3436   5.572   9.436  -1.646 -0.0403 -0.8724 -0.1324
  585PRO    HD1 3437   5.469   9.426  -1.612  0.4269 -0.2697  1.5827
  585PRO    HD2 3438   5.593   9.542  -1.638 -1.9692 -0.5561  2.0481
  585PRO      C 3439   5.605   9.124  -1.790  0.4328  0.2311 -0.1225
  585PRO      O 3440   5.488   9.113  -1.752 -0.2562 -0.6272  0.0722
  586ALA      N 3441   5.677   9.030  -1.856  0.1524 -0.7348  0.0816
  586ALA      H 3442   5.772   9.038  -1.890 -0.2571 -0.3300 -1.0158
  586ALA     CA 3443   5.639   8.892  -1.898 -0.0509 -0.9671  0.5768
  586ALA     HA 3444   5.591   8.901  -1.996  2.4164  1.7300 -0.5312
  586ALA     CB 3445   5.771   8.813  -1.921  0.1246  0.2155  0.5753
  586ALA    HB1 3446   5.816   8.812  -2.021  0.8066 -0.8447  0.8719
  586ALA    HB2 3447   5.845   8.842  -1.847 -0.0273  1.0657  0.3957
  586ALA    HB3 3448   5.761   8.707  -1.895 -0.4740  0.4766  1.4122
  586ALA      C 3449   5.562   8.821  -1.796 -0.3259  0.0704  0.0065
  586ALA      O 3450   5.454   8.770  -1.823  0.4119 -0.3542 -0.6212
  587ILE      N 3451   5.605   8.836  -1.670 -0.6299  0.1400  0.3541
  587ILE      H 3452   5.696   8.880  -1.665  0.1365 -1.1067 -1.6390
  587ILE     CA 3453   5.544   8.779  -1.545 -0.1951  0.9931 -0.0628
  587ILE     HA 3454   5.528   8.674  -1.568 -1.4179  1.0293  0.5341
  587ILE     CB 3455   5.651   8.791  -1.436 -0.2478 -0.1003 -0.3294
  587ILE     HB 3456   5.612   8.746  -1.344 -0.8897  1.9367  0.4714
  587ILE    CG1 3457   5.699   8.930  -1.404  0.2983 -1.1901  0.4558
  587ILE   HG11 3458   5.760   8.966  -1.487  0.7433 -2.3561  0.2672
  587ILE   HG12 3459   5.621   9.006  -1.397 -0.4158 -1.9881  1.4527
  587ILE    CG2 3460   5.773   8.696  -1.467  0.2837 -0.4291 -0.4339
  587ILE   HG21 3461   5.743   8.600  -1.507 -0.0215 -0.7140  0.4602
  587ILE   HG22 3462   5.842   8.748  -1.534 -1.6035  1.7908 -0.7909
  587ILE   HG23 3463   5.844   8.685  -1.385 -1.0476 -0.2932  0.7733
  587ILE     CD 3464   5.779   8.930  -1.278 -0.3322 -0.1101 -0.5121
  587ILE    HD1 3465   5.815   9.029  -1.249 -1.7361 -0.2876  2.1701
  587ILE    HD2 3466   5.725   8.906  -1.186  2.7803 -1.9212  1.0464
  587ILE    HD3 3467   5.859   8.856  -1.279 -0.3655 -0.1766  0.4675
  587ILE      C 3468   5.412   8.842  -1.500  0.3806 -0.4927  0.1855
  587ILE      O 3469   5.340   8.782  -1.419 -0.3035 -0.0518  0.0371
  588ILE      N 3470   5.360   8.950  -1.559  0.6205 -0.2273 -0.2414
  588ILE      H 3471   5.406   8.997  -1.635 -0.2178 -0.4063 -0.8695
  588ILE     CA 3472   5.222   9.003  -1.537 -0.7965 -0.6198 -0.2018
  588ILE     HA 3473   5.156   8.919  -1.513 -0.6867 -1.3436 -2.2343
  588ILE     CB 3474   5.210   9.096  -1.416  0.3952  0.0090 -0.1475
  588ILE     HB 3475   5.111   9.139  -1.430  0.6830  0.5572 -0.5165
  588ILE    CG1 3476   5.313   9.217  -1.424  0.1677 -0.1857 -0.1764
  588ILE   HG11 3477   5.413   9.195  -1.387 -0.5018  0.7296  2.3270
  588ILE   HG12 3478   5.324   9.244  -1.530 -1.4124  0.4751 -0.1873
  588ILE    CG2 3479   5.208   9.041  -1.277 -0.1763  0.2062  0.4917
  588ILE   HG21 3480   5.300   9.001  -1.234 -0.5236 -0.4584  0.6308
  588ILE   HG22 3481   5.186   9.121  -1.206  1.4551  0.0690  1.2034
  588ILE   HG23 3482   5.130   8.965  -1.277 -0.4341  0.4634 -0.5312
  588ILE     CD 3483   5.269   9.353  -1.367  0.7735 -0.0584  0.2103
  588ILE    HD1 3484   5.184   9.401  -1.415  0.3896  0.2279  1.1448
  588ILE    HD2 3485   5.230   9.338  -1.266  0.2377 -1.8694 -0.2240
  588ILE    HD3 3486   5.344   9.430  -1.350 -1.3229  1.8872  1.1904
  588ILE      C 3487   5.159   9.052  -1.671 -0.1925  1.1116  0.0619
  588ILE      O 3488   5.057   9.122  -1.665  0.5439  0.1008  0.8011
  589ASP      N 3489   5.205   9.007  -1.787  0.4636  0.0120  0.3599
  589ASP      H 3490   5.266   8.927  -1.786  2.4002  1.3691  2.9689
  589ASP     CA 3491   5.163   9.058  -1.923 -0.6108  0.7338 -0.2513
  589ASP     HA 3492   5.168   9.167  -1.918  2.4851  0.6609  0.0712
  589ASP     CB 3493   5.284   9.029  -2.024 -0.1053  1.2494  0.7388
  589ASP    HB1 3494   5.379   9.071  -1.992 -0.5290  1.5582  1.6492
  589ASP    HB2 3495   5.308   8.923  -2.027  3.0619  1.8892 -1.0066
  589ASP     CG 3496   5.268   9.075  -2.167 -0.4153 -0.6310 -0.5717
  589ASP    OD1 3497   5.235   9.196  -2.189  0.0707 -0.5195  0.2180
  589ASP    OD2 3498   5.301   8.997  -2.257  0.0832  0.1077 -0.6979
  589ASP      C 3499   5.033   9.003  -1.981  0.6538 -0.4159 -0.7951
  589ASP      O 3500   4.986   9.043  -2.085 -0.2107 -0.4913  0.3129
  590LYS      N 3501   4.961   8.922  -1.902 -0.1692 -1.0559 -0.8023
  590LYS      H 3502   5.012   8.874  -1.829  0.5086  1.4055  0.4444
  590LYS     CA 3503   4.825   8.879  -1.926  0.3086 -0.2898  0.6670
  590LYS     HA 3504   4.773   8.953  -1.988  2.4149  0.7784  0.0615
  590LYS     CB 3505   4.822   8.758  -2.014  0.0972 -0.1179  0.2420
  590LYS    HB1 3506   4.716   8.749  -2.039 -0.3432  0.9884  1.5768
  590LYS    HB2 3507   4.877   8.778  -2.106  0.8418  2.2651  1.1378
  590LYS     CG 3508   4.895   8.623  -1.963  0.0852  0.0174 -0.5064
  590LYS    HG1 3509   4.902   8.563  -2.054  2.2652  1.1433 -1.1662
  590LYS    HG2 3510   5.000   8.640  -1.937  0.0750  0.3905 -0.6950
  590LYS     CD 3511   4.820   8.547  -1.848  0.5315  0.2561  0.0425
  590LYS    HD1 3512   4.828   8.603  -1.755 -0.4799  0.3412  0.0923
  590LYS    HD2 3513   4.711   8.544  -1.858  0.0673 -4.8871  2.8616
  590LYS     CE 3514   4.876   8.407  -1.825 -0.3320  0.9378  0.5341
  590LYS    HE1 3515   4.853   8.336  -1.905 -0.2954  1.7677 -0.2338
  590LYS    HE2 3516   4.984   8.415  -1.814 -0.1638  0.9567 -0.8885
  590LYS     NZ 3517   4.827   8.359  -1.698 -1.0390 -0.5349 -0.6119
  590LYS    HZ1 3518   4.865   8.272  -1.664  0.9691 -0.0808 -1.5319
  590LYS    HZ2 3519   4.847   8.420  -1.620 -1.9264 -0.8389 -0.1340
  590LYS    HZ3 3520   4.726   8.357  -1.703 -1.1635  0.0000  1.0056
  590LYS      C 3521   4.737   8.872  -1.799 -0.2105  0.2151  0.1475
  590LYS      O 3522   4.622   8.827  -1.822  0.4247 -0.2230  0.2527
  591LEU      N 3523   4.782   8.918  -1.682  0.4840  0.2725  0.1526
  591LEU      H 3524   4.873   8.961  -1.680 -0.2760  1.9974  2.4128
  591LEU     CA 3525   4.700   8.914  -1.557  0.8644 -0.0970  0.2567
  591LEU     HA 3526   4.681   8.808  -1.537  0.0076 -0.7664 -3.3322
  591LEU     CB 3527   4.785   8.981  -1.451  0.1175 -0.2937 -0.4506
  591LEU    HB1 3528   4.885   8.942  -1.475  0.3671  0.5718 -0.8514
  591LEU    HB2 3529   4.787   9.087  -1.476 -0.6872 -0.5968 -1.9324
  591LEU     CG 3530   4.754   8.953  -1.301  0.4845 -0.7291 -0.5053
  591LEU     HG 3531   4.654   8.994  -1.284  0.5546 -1.1375  1.0518
  591LEU    CD1 3532   4.752   8.808  -1.257 -0.6782 -0.2804 -0.0799
  591LEU   HD11 3533   4.727   8.789  -1.152  0.1408 -1.2279 -0.0355
  591LEU   HD12 3534   4.683   8.743  -1.310 -0.5998 -2.5517  2.3464
  591LEU   HD13 3535   4.844   8.749  -1.266  0.1088  0.8465  0.3381
  591LEU    CD2 3536   4.851   9.045  -1.214  0.3955  0.0127  0.3246
  591LEU   HD21 3537   4.917   9.116  -1.263  0.2867 -0.5516 -0.6622
  591LEU   HD22 3538   4.791   9.105  -1.146 -1.5053  0.2471 -1.4575
  591LEU   HD23 3539   4.915   8.979  -1.155  0.4652 -0.0119  0.2218
  591LEU      C 3540   4.556   8.978  -1.582 -0.1606  0.2329 -0.8670
  591LEU      O 3541   4.448   8.928  -1.536  0.2153 -0.7245  0.0146
  592PHE      N 3542   4.564   9.090  -1.654 -0.0405  0.6834  0.2270
  592PHE      H 3543   4.657   9.116  -1.682  0.9187 -2.9579 -0.5045
  592PHE     CA 3544   4.451   9.173  -1.684 -0.0368  0.2763  0.0187
  592PHE     HA 3545   4.390   9.183  -1.595 -0.1490  0.7350 -0.1040
  592PHE     CB 3546   4.511   9.311  -1.738 -0.4269 -0.0309  1.0740
  592PHE    HB1 3547   4.431   9.379  -1.764 -0.5956 -0.0878  1.4426
  592PHE    HB2 3548   4.562   9.365  -1.658  0.4283 -1.4654  1.5549
  592PHE     CG 3549   4.620   9.307  -1.856  0.2826 -1.1000 -0.1358
  592PHE    CD1 3550   4.579   9.315  -1.991 -0.3953  0.6207  0.1602
  592PHE    HD1 3551   4.477   9.331  -2.022 -1.0847 -1.4864  1.1215
  592PHE    CD2 3552   4.753   9.285  -1.824  0.1018  0.1723  0.5298
  592PHE    HD2 3553   4.786   9.291  -1.721  0.8858 -0.9688  0.3570
  592PHE    CE1 3554   4.680   9.308  -2.094 -0.3390  0.0348 -0.4246
  592PHE    HE1 3555   4.649   9.304  -2.198 -1.5310 -2.8323 -0.0414
  592PHE    CE2 3556   4.849   9.283  -1.930  0.4796 -0.3302 -0.1554
  592PHE    HE2 3557   4.954   9.276  -1.907  0.4514 -1.5990 -0.3193
  592PHE     CZ 3558   4.815   9.300  -2.058 -0.2757  0.5053 -0.0345
  592PHE     HZ 3559   4.895   9.307  -2.131  0.3661  2.9547  0.7790
  592PHE      C 3560   4.351   9.119  -1.789  0.3432  0.2855  0.0561
  592PHE      O 3561   4.243   9.178  -1.815 -0.5821  0.4159 -0.1983
  593LEU      N 3562   4.384   9.010  -1.853  0.4265  0.3319  0.2476
  593LEU      H 3563   4.463   8.956  -1.820 -0.9016 -3.1614 -1.7187
  593LEU     CA 3564   4.303   8.930  -1.950  0.0419 -0.2551  0.1286
  593LEU     HA 3565   4.208   8.985  -1.956  0.1192 -0.1330 -0.0006
  593LEU     CB 3566   4.370   8.898  -2.083 -0.5999  0.5548  0.0379
  593LEU    HB1 3567   4.459   8.835  -2.084 -0.8724  0.1446 -1.2787
  593LEU    HB2 3568   4.299   8.847  -2.148  3.0724 -2.6135 -1.8938
  593LEU     CG 3569   4.423   9.033  -2.144 -0.1458 -0.3926  0.2203
  593LEU     HG 3570   4.495   9.069  -2.072 -0.5596  1.3575 -0.2113
  593LEU    CD1 3571   4.503   9.014  -2.276 -0.5734 -0.2656 -0.7888
  593LEU   HD11 3572   4.543   9.108  -2.315  0.8815  0.2681  1.7840
  593LEU   HD12 3573   4.598   8.962  -2.263  0.7574  1.8028 -1.5384
  593LEU   HD13 3574   4.449   8.962  -2.355 -1.5071  0.3645 -0.5849
  593LEU    CD2 3575   4.311   9.143  -2.168 -0.0620  0.3977  0.3605
  593LEU   HD21 3576   4.239   9.109  -2.242 -0.3386  3.0340 -0.6866
  593LEU   HD22 3577   4.262   9.166  -2.072  2.4179 -2.6540  2.5445
  593LEU   HD23 3578   4.357   9.232  -2.211 -2.1942  0.4476 -2.0321
  593LEU      C 3579   4.267   8.793  -1.885 -0.2467 -0.3935  1.3107
  593LEU      O 3580   4.153   8.750  -1.902  0.3717  0.4184 -0.1605
  594ASP      N 3581   4.365   8.730  -1.816  0.6140  0.0856 -0.0331
  594ASP      H 3582   4.454   8.778  -1.812 -0.2382  1.6661  0.6693
  594ASP     CA 3583   4.356   8.595  -1.749  0.4721  0.3883 -0.0007
  594ASP     HA 3584   4.356   8.517  -1.825  0.8078  1.1001 -0.7550
  594ASP     CB 3585   4.478   8.587  -1.660 -0.3135 -0.3609  0.4869
  594ASP    HB1 3586   4.567   8.608  -1.720  0.6710  1.4973  2.4681
  594ASP    HB2 3587   4.474   8.664  -1.583 -2.6911  1.9658 -1.7461
  594ASP     CG 3588   4.513   8.444  -1.616 -0.5462 -0.5488 -0.8027
  594ASP    OD1 3589   4.499   8.404  -1.499  0.3988 -0.2211  0.2730
  594ASP    OD2 3590   4.566   8.371  -1.697 -0.3545  0.1553  0.2571
  594ASP      C 3591   4.238   8.593  -1.647 -0.4367 -0.0437  0.2305
  594ASP      O 3592   4.173   8.490  -1.626  0.1327  0.0997 -0.2409
  595THR      N 3593   4.209   8.708  -1.583 -0.8882 -0.3083 -0.5431
  595THR      H 3594   4.250   8.796  -1.611 -1.5270  0.3389  0.4912
  595THR     CA 3595   4.123   8.712  -1.473 -0.0752 -0.4860 -0.2549
  595THR     HA 3596   4.102   8.619  -1.419 -1.6952 -0.0978 -0.1503
  595THR     CB 3597   4.181   8.816  -1.371  0.6621  0.5588 -0.0991
  595THR     HB 3598   4.104   8.841  -1.298 -0.8483  0.4671 -1.6014
  595THR    OG1 3599   4.217   8.940  -1.432  0.0249  0.2290 -0.2614
  595THR    HG1 3600   4.292   8.924  -1.487  0.5730  0.6142  0.3694
  595THR    CG2 3601   4.292   8.761  -1.284 -0.6314 -0.3317 -0.5390
  595THR   HG21 3602   4.256   8.691  -1.208  1.1920  0.6965  1.3963
  595THR   HG22 3603   4.373   8.718  -1.341 -2.0608 -1.2930 -1.9299
  595THR   HG23 3604   4.336   8.841  -1.224 -0.4422 -2.4984  2.4234
  595THR      C 3605   3.978   8.748  -1.512  0.6415  0.0330 -0.6743
  595THR      O 3606   3.890   8.765  -1.423  0.2664 -0.0079 -0.0737
  596LEU      N 3607   3.941   8.768  -1.639  0.0620  0.5266 -0.1715
  596LEU      H 3608   4.025   8.767  -1.696  1.0350 -0.8832  1.2139
  596LEU     CA 3609   3.806   8.791  -1.693  0.7187  0.0899 -0.3419
  596LEU     HA 3610   3.757   8.873  -1.640  1.3600  0.3606 -0.1614
  596LEU     CB 3611   3.810   8.843  -1.836 -0.0457 -0.2120  0.4446
  596LEU    HB1 3612   3.858   8.765  -1.896 -0.1378 -0.8120  1.1383
  596LEU    HB2 3613   3.705   8.857  -1.862  0.1249  3.0392  1.1453
  596LEU     CG 3614   3.879   8.975  -1.855  0.1082 -0.9195 -0.1574
  596LEU     HG 3615   3.969   8.972  -1.794 -1.7756 -0.1929  2.8734
  596LEU    CD1 3616   3.909   9.013  -2.001  0.2229 -0.0114 -0.4056
  596LEU   HD11 3617   3.983   8.941  -2.036 -0.6977 -0.9274 -0.5154
  596LEU   HD12 3618   3.820   9.009  -2.062  0.1103  3.0526 -0.5987
  596LEU   HD13 3619   3.949   9.114  -1.991 -0.1268  0.0857  0.0475
  596LEU    CD2 3620   3.798   9.093  -1.792 -0.0541 -0.2768 -0.1487
  596LEU   HD21 3621   3.775   9.073  -1.687  2.8553 -0.4885  0.5162
  596LEU   HD22 3622   3.860   9.181  -1.783  0.0171 -0.3818  0.5014
  596LEU   HD23 3623   3.703   9.115  -1.842 -0.5650  0.9689  1.2793
  596LEU      C 3624   3.716   8.665  -1.692 -0.5934  0.1582  0.5241
  596LEU      O 3625   3.766   8.558  -1.722 -0.5894 -0.1446 -0.3599
  597PRO      N 3626   3.586   8.675  -1.662 -0.1097  0.5046 -0.5637
  597PRO     CA 3627   3.501   8.557  -1.644 -0.5296  0.8524  0.1132
  597PRO     HA 3628   3.564   8.483  -1.594 -0.2305  0.2102 -1.1735
  597PRO     CB 3629   3.385   8.612  -1.555 -0.0142  0.0609  1.0961
  597PRO    HB1 3630   3.289   8.565  -1.576  0.5574 -1.1034  0.9878
  597PRO    HB2 3631   3.408   8.591  -1.451 -2.3972 -2.5743  1.2160
  597PRO     CG 3632   3.370   8.764  -1.589  0.1281 -0.2885  0.1623
  597PRO    HG1 3633   3.307   8.775  -1.678 -0.6407 -1.5132  0.5259
  597PRO    HG2 3634   3.322   8.826  -1.513 -0.6487  0.4554 -0.8915
  597PRO     CD 3635   3.515   8.801  -1.630 -0.6504  0.7591 -0.1319
  597PRO    HD1 3636   3.506   8.856  -1.723 -0.5531 -0.7375 -1.0566
  597PRO    HD2 3637   3.576   8.841  -1.549 -0.0988 -0.4150  0.0478
  597PRO      C 3638   3.440   8.503  -1.776  0.1785 -0.4959 -0.3530
  597PRO      O 3639   3.442   8.574  -1.878  0.2746  0.8066 -0.0599
  598PHE      N 3640   3.397   8.379  -1.768 -0.3559  0.1632 -0.0792
  598PHE      H 3641   3.402   8.318  -1.687  1.9472 -1.0309 -1.0140
  598PHE     CA 3642   3.339   8.309  -1.880 -0.5901 -0.3089 -0.2411
  598PHE     HA 3643   3.277   8.376  -1.940  1.4942  0.9368 -1.1126
  598PHE     CB 3644   3.453   8.250  -1.967 -0.4174 -0.6867  0.3760
  598PHE    HB1 3645   3.507   8.332  -2.014  0.5744 -1.7603 -0.4180
  598PHE    HB2 3646   3.532   8.200  -1.911  1.8314  0.1261 -1.8681
  598PHE     CG 3647   3.412   8.160  -2.085 -0.5125  0.7496  0.7639
  598PHE    CD1 3648   3.316   8.201  -2.177  0.4040  0.5822 -0.0888
  598PHE    HD1 3649   3.268   8.297  -2.165 -1.4961 -0.3629  0.3359
  598PHE    CD2 3650   3.508   8.060  -2.123  0.2375  0.2681  0.5537
  598PHE    HD2 3651   3.605   8.052  -2.077  2.0418  0.7289 -2.8471
  598PHE    CE1 3652   3.284   8.120  -2.292  0.2245  0.3384 -0.2955
  598PHE    HE1 3653   3.199   8.133  -2.358  0.4537  0.0677 -0.6482
  598PHE    CE2 3654   3.482   7.982  -2.238 -0.0664  0.0444  0.7309
  598PHE    HE2 3655   3.548   7.902  -2.267 -1.7775 -0.5078 -2.0559
  598PHE     CZ 3656   3.376   8.018  -2.324  0.4744 -0.7073  0.1338
  598PHE     HZ 3657   3.357   7.956  -2.410 -2.7947  0.0118  0.2108
  598PHE      C 3658   3.239   8.207  -1.824 -0.5759 -0.0556 -0.4775
  598PHE     O1 3659   3.126   8.200  -1.876 -0.1328 -0.1410 -0.6265
  598PHE     O2 3660   3.267   8.166  -1.709 -0.2347  0.6305  0.5256
  599JV2    C00 3661   5.119   1.285   1.050  0.2136 -0.8443 -0.1082
  599JV2    C01 3662   5.051   1.397   0.994  0.0154 -0.1410 -0.6920
  599JV2    C02 3663   5.121   1.489   0.911  0.3144 -0.0713  0.2626
  599JV2    C03 3664   5.050   1.588   0.844 -0.0424  0.5739 -0.4951
  599JV2    C04 3665   4.913   1.601   0.854 -0.0144  0.2733  0.0258
  599JV2    C05 3666   4.841   1.506   0.938  0.4248 -0.2672 -0.1179
  599JV2    C06 3667   4.915   1.415   1.019  0.5746  0.1632  1.0459
  599JV2    C07 3668   5.062   1.157   1.069  0.3431  0.0496  0.5947
  599JV2    C08 3669   5.135   1.045   1.114 -0.4483 -0.6265  0.0929
  599JV2    C09 3670   5.273   1.058   1.137 -0.1178 -0.0890  0.0510
  599JV2    C0A 3671   5.338   1.184   1.124 -0.1562 -0.4058  0.7400
  599JV2    C0B 3672   5.261   1.291   1.075  0.3699  0.4849 -0.8850
  599JV2    F0C 3673   5.070   0.933   1.117 -0.8314  0.5960 -0.5805
  599JV2    N0D 3674   5.336   0.941   1.173 -0.3105 -0.0933 -0.4268
  599JV2    C0E 3675   5.451   0.915   1.233  1.1278  0.4800 -0.3820
  599JV2    C0F 3676   5.466   0.777   1.272 -1.3253 -0.5615 -0.6207
  599JV2    O0G 3677   5.536   1.001   1.264  0.4333 -0.1778  0.7494
  599JV2    C0H 3678   5.419   0.662   1.225 -0.2301  0.5677 -0.4002
  599JV2    C0I 3679   5.452   0.541   1.309  0.2932 -0.2841  0.5837
  599JV2    C0J 3680   5.544   0.595   1.412 -0.6007  1.2622  0.0564
  599JV2    C0K 3681   5.560   0.748   1.395 -0.2248  0.7830  0.3542
  599JV2    C0M 3682   5.329   0.648   1.113 -0.3907  0.8557  0.1898
  599JV2    O0N 3683   5.207   0.672   1.141 -0.5199 -0.1163  0.0493
  599JV2    O0O 3684   5.372   0.622   0.997  0.5625 -0.5751 -0.0241
  599JV2    O0P 3685   4.856   1.346   1.116  0.2655 -0.4000  0.3388
  599JV2    C0Q 3686   4.739   1.281   1.079  0.7720 -0.0303 -0.6766
  599JV2    C0R 3687   4.707   1.194   1.198  0.5822 -0.1186 -0.2617
  599JV2    C0S 3688   4.660   1.061   1.175 -0.5455  0.0546  0.8876
  599JV2    C0T 3689   4.619   0.982   1.284  0.0750  0.0304 -0.4852
  599JV2    C0U 3690   4.631   1.035   1.417  0.2197  0.9061 -0.0112
  599JV2    C0V 3691   4.682   1.165   1.437 -0.4221  0.4355  0.5889
  599JV2    C0W 3692   4.718   1.244   1.331  0.3801 -0.6566 -0.2573
  599JV2    H0X 3693   5.226   1.471   0.899  0.0901 -2.5265  1.3782
  599JV2    H0Y 3694   5.106   1.647   0.773  1.1634 -0.4457 -0.4263
  599JV2    H0Z 3695   4.861   1.679   0.800  0.5397  2.0785  1.9530
  599JV2    H10 3696   4.735   1.526   0.947  0.5628  0.9461 -0.9998
  599JV2    H11 3697   4.965   1.131   1.028  0.9050  1.3396 -1.7635
  599JV2    H12 3698   5.443   1.194   1.147 -0.2632  0.3753  0.9227
  599JV2    H13 3699   5.317   1.383   1.060  1.1176  0.3578  0.9061
  599JV2    H14 3700   5.284   0.855   1.165  1.9700 -2.2625  4.1064
  599JV2    H15 3701   5.513   0.476   1.246 -0.2472 -2.2707  1.9988
  599JV2    H16 3702   5.373   0.472   1.335  1.6007 -1.0667  2.7697
  599JV2    H17 3703   5.494   0.572   1.506 -1.4968 -0.4532 -0.8009
  599JV2    H18 3704   5.637   0.539   1.424 -0.1123  1.4324 -2.3464
  599JV2    H19 3705   5.528   0.805   1.482  1.3088  0.3541  1.2330
  599JV2    H1A 3706   5.658   0.783   1.363 -0.6775 -0.5353 -2.8416
  599JV2    H1B 3707   4.660   1.355   1.068  0.8045  0.1915  0.4545
  599JV2    H1C 3708   4.744   1.235   0.980  0.0994  1.2227 -1.3182
  599JV2    H1D 3709   4.639   1.028   1.074  0.5208  1.1260  0.2823
  599JV2    H1E 3710   4.580   0.883   1.268 -2.1267  0.5720  1.0527
  599JV2    H1F 3711   4.594   0.968   1.493 -2.7460  1.6356 -0.6860
  599JV2    H1G 3712   4.694   1.189   1.542 -0.0397  0.6560  0.4927
  599JV2    H1H 3713   4.758   1.341   1.355  1.8710 -1.8043  2.2884
  600SOL     OW 3714   7.636   6.185   1.988  0.1825  0.4572  0.1860
  600SOL    HW1 3715   7.729   6.202   2.003  0.2454  0.8230 -0.6054
  600SOL    HW2 3716   7.609   6.134   2.065  1.6552 -1.9694 -0.7680
  600SOL     MW 3717   7.645   6.180   2.000  0.3791  0.1934 -0.0374
  601SOL     OW 3718   0.581   2.474   2.567  0.2732  0.0702  0.0772
  601SOL    HW1 3719   0.555   2.561   2.598  0.2252 -0.1221  0.5797
  601SOL    HW2 3720   0.595   2.486   2.473  1.6043  0.9316  0.3545
  601SOL     MW 3721   0.579   2.487   2.559  0.4375  0.1559  0.1770
  602SOL     OW 3722   5.847   0.443   5.944  0.3828  0.5504  0.0122
  602SOL    HW1 3723   5.852   0.453   6.039 -0.2212  0.4988  0.0508
  602SOL    HW2 3724   5.849   0.349   5.930  1.7548  0.5671 -0.1120
  602SOL     MW 3725   5.848   0.433   5.955  0.4811  0.5460  0.0013
  603SOL     OW 3726   1.022   8.222   1.473  0.8679  0.4953  0.0237
  603SOL    HW1 3727   1.044   8.285   1.403 -0.7320  0.7398 -0.2920
  603SOL    HW2 3728   0.970   8.155   1.429  2.6600 -1.1795  0.3335
  603SOL     MW 3729   1.018   8.222   1.458  0.8925  0.3122  0.0229
  604SOL     OW 3730   8.743   5.497   1.363  0.4358  0.3660 -0.1840
  604SOL    HW1 3731   8.801   5.486   1.439 -0.3914 -0.4374  0.3386
  604SOL    HW2 3732   8.798   5.541   1.298  1.4949  0.0484  0.4723
  604SOL     MW 3733   8.758   5.501   1.365  0.4655  0.2225 -0.0331
  605SOL     OW 3734   6.937   0.834   0.174 -0.0550  0.0906 -0.2302
  605SOL    HW1 3735   6.913   0.909   0.120 -1.0834  0.3985  0.6165
  605SOL    HW2 3736   6.870   0.768   0.155  0.7115 -0.5428 -0.7978
  605SOL     MW 3737   6.925   0.835   0.165 -0.0885  0.0489 -0.1945
  606SOL     OW 3738   0.134   0.403   5.231  0.1054  0.0778 -0.1162
  606SOL    HW1 3739   0.176   0.476   5.187 -1.2912  0.4958 -0.8454
  606SOL    HW2 3740   0.044   0.433   5.246  0.1115 -0.6523  1.6454
  606SOL     MW 3741   0.128   0.416   5.227 -0.0726  0.0378  0.0159
  607SOL     OW 3742   5.946   3.627   3.053 -0.3383  0.4473  0.0194
  607SOL    HW1 3743   5.935   3.665   3.140 -0.4708  1.6657 -0.5040
  607SOL    HW2 3744   5.856   3.615   3.021 -0.2951  1.7649 -0.6613
  607SOL     MW 3745   5.933   3.631   3.060 -0.3498  0.7720 -0.1348
  608SOL     OW 3746   2.988   6.548   3.988 -0.1271 -0.2830  0.1328
  608SOL    HW1 3747   3.040   6.506   3.919  0.5062  1.7510 -0.7237
  608SOL    HW2 3748   2.906   6.571   3.945 -0.2263 -0.1214  0.4051
  608SOL     MW 3749   2.984   6.546   3.974 -0.0587 -0.0019  0.0580
  609SOL     OW 3750   7.138   2.134   5.222  0.4597  0.1680 -0.2931
  609SOL    HW1 3751   7.192   2.120   5.300 -0.8115  0.8177  0.7497
  609SOL    HW2 3752   7.133   2.048   5.181  0.3800 -0.4102  0.8814
  609SOL     MW 3753   7.144   2.121   5.227  0.2868  0.1772 -0.0093
  610SOL     OW 3754   0.679   8.961   6.003  0.6377  0.7357 -0.5041
  610SOL    HW1 3755   0.651   9.047   5.971 -0.4748 -0.3145 -2.5354
  610SOL    HW2 3756   0.676   8.904   5.926 -4.4343 -2.5816  1.6546
  610SOL     MW 3757   0.675   8.965   5.989 -0.1540  0.1766 -0.4878
  611SOL     OW 3758   7.376   7.013   4.778 -0.1788 -0.0373 -0.4381
  611SOL    HW1 3759   7.290   7.047   4.751  0.0418  0.0219 -1.0832
  611SOL    HW2 3760   7.362   6.919   4.789  0.1212 -0.3439 -2.4430
  611SOL     MW 3761   7.363   7.005   4.776 -0.1121 -0.0690 -0.7773
  612SOL     OW 3762   8.782   0.427   1.340  0.2902  0.0867 -0.2276
  612SOL    HW1 3763   8.698   0.405   1.382  0.1922  1.1018  0.1344
  612SOL    HW2 3764   8.785   0.522   1.342  0.2210  0.1944 -2.7046
  612SOL     MW 3765   8.772   0.436   1.346  0.2688  0.2304 -0.4983
  613SOL     OW 3766   8.646   7.748   1.285 -0.4092  0.2133 -0.0231
  613SOL    HW1 3767   8.645   7.653   1.274  1.1816  0.2804 -1.0931
  613SOL    HW2 3768   8.604   7.782   1.206  0.8764  0.4281 -0.6339
  613SOL     MW 3769   8.641   7.740   1.274 -0.0410  0.2494 -0.2383
  614SOL     OW 3770   3.747   6.442   4.187  0.1594 -0.2422 -0.4101
  614SOL    HW1 3771   3.676   6.379   4.174 -2.0115  2.2472 -1.5611
  614SOL    HW2 3772   3.717   6.496   4.259  0.7965  0.9398 -1.0089
  614SOL     MW 3773   3.734   6.441   4.194 -0.0370  0.2278 -0.6341
  615SOL     OW 3774   4.282   1.249   5.285  0.2973  0.1327 -0.1902
  615SOL    HW1 3775   4.215   1.317   5.281  0.5527  0.3482 -1.5229
  615SOL    HW2 3776   4.243   1.174   5.239  0.1187 -0.5487  1.0333
  615SOL     MW 3777   4.269   1.248   5.278  0.3071  0.0731 -0.2042
  616SOL     OW 3778   6.142   2.145   1.294  1.0030 -0.2625  0.1024
  616SOL    HW1 3779   6.050   2.164   1.311  1.1427 -1.6192  2.8788
  616SOL    HW2 3780   6.178   2.228   1.263 -1.4655 -0.1668 -3.0254
  616SOL     MW 3781   6.135   2.158   1.292  0.7049 -0.4239  0.0574
  617SOL     OW 3782   1.466   6.790   1.782  0.5326  0.1097 -0.2746
  617SOL    HW1 3783   1.470   6.719   1.718 -1.6272 -1.1331  0.8538
  617SOL    HW2 3784   1.554   6.793   1.819  1.8065  0.7660 -3.0908
  617SOL     MW 3785   1.478   6.781   1.779  0.4192  0.0346 -0.4907
  618SOL     OW 3786   4.228   4.404   6.003  0.1430  0.2712  0.4377
  618SOL    HW1 3787   4.140   4.401   6.039 -0.3234  0.2313 -0.6830
  618SOL    HW2 3788   4.217   4.438   5.914  1.3018  0.6705  0.4225
  618SOL     MW 3789   4.216   4.408   5.996  0.2316  0.3172  0.2923
  619SOL     OW 3790   0.281   0.092   4.968  0.1266  0.2881 -0.3745
  619SOL    HW1 3791   0.370   0.085   5.003 -0.4488  1.1146  1.3749
  619SOL    HW2 3792   0.246   0.003   4.972  0.0748  0.3630  1.2347
  619SOL     MW 3793   0.288   0.080   4.973  0.0463  0.4035  0.0554
  620SOL     OW 3794   4.133   6.555   5.405  0.1053  0.0559 -0.0692
  620SOL    HW1 3795   4.171   6.641   5.388 -1.0598  0.5904 -0.0764
  620SOL    HW2 3796   4.107   6.558   5.497 -1.6970  0.4601 -0.5425
  620SOL     MW 3797   4.135   6.566   5.415 -0.2746  0.1760 -0.1307
  621SOL     OW 3798   5.014   5.766   1.418  0.1045  0.0642 -0.3263
  621SOL    HW1 3799   4.964   5.687   1.400 -0.4277  0.3123  0.0434
  621SOL    HW2 3800   4.981   5.797   1.502  1.3891 -0.1704  0.2904
  621SOL     MW 3801   5.004   5.760   1.426  0.2008  0.0660 -0.2000
  622SOL     OW 3802   1.330   4.551   4.202 -0.4034  0.1127  0.1826
  622SOL    HW1 3803   1.239   4.569   4.179 -1.1188 -0.4628  2.2999
  622SOL    HW2 3804   1.362   4.634   4.239 -0.7207 -0.2497  1.2892
  622SOL     MW 3805   1.323   4.564   4.204 -0.5356 -0.0074  0.5953
  623SOL     OW 3806   6.720   3.098   5.309 -0.1488 -0.1060  0.0779
  623SOL    HW1 3807   6.772   3.110   5.229  2.2677 -2.6603  1.0806
  623SOL    HW2 3808   6.766   3.151   5.375  0.2531 -1.1249  0.6271
  623SOL     MW 3809   6.733   3.107   5.307  0.2120 -0.5634  0.2766
  624SOL     OW 3810   1.753   2.686   0.888  0.0281 -0.7922  0.5928
  624SOL    HW1 3811   1.670   2.651   0.857 -0.0537 -0.7304  0.7388
  624SOL    HW2 3812   1.818   2.619   0.866  0.0202 -0.6124  0.0099
  624SOL     MW 3813   1.751   2.673   0.882  0.0166 -0.7612  0.5369
  625SOL     OW 3814   6.676   6.976   1.546  0.1503  0.1159  0.0598
  625SOL    HW1 3815   6.658   7.065   1.577 -0.3242  0.5670 -1.4531
  625SOL    HW2 3816   6.589   6.937   1.534  0.3576 -0.6398  0.9081
  625SOL     MW 3817   6.663   6.982   1.549  0.1161  0.0769 -0.0253
  626SOL     OW 3818   3.895   8.325   4.662  0.4320 -0.4645 -0.2944
  626SOL    HW1 3819   3.913   8.395   4.724 -1.7851 -1.4454  1.5835
  626SOL    HW2 3820   3.846   8.368   4.592 -0.1331  0.0451  0.3980
  626SOL     MW 3821   3.891   8.339   4.661  0.0759 -0.5248  0.0347
  627SOL     OW 3822   5.745   6.667   0.153 -0.3699  0.3367  0.1421
  627SOL    HW1 3823   5.666   6.719   0.169 -0.3615  0.0285  1.2383
  627SOL    HW2 3824   5.809   6.703   0.213 -0.0655 -0.2957  0.1980
  627SOL     MW 3825   5.743   6.679   0.162 -0.3298  0.2163  0.2896
  628SOL     OW 3826   6.323   5.511   3.368 -0.2599  0.4886 -0.2668
  628SOL    HW1 3827   6.285   5.599   3.375 -1.0484  0.0429  1.4010
  628SOL    HW2 3828   6.405   5.516   3.417 -0.6285  0.1342  0.3982
  628SOL     MW 3829   6.329   5.523   3.375 -0.4080  0.3862  0.0318
  629SOL     OW 3830   1.042   0.324   1.464 -0.2367 -0.0518 -0.0156
  629SOL    HW1 3831   1.030   0.308   1.370  0.0137 -0.5872  0.0419
  629SOL    HW2 3832   1.022   0.240   1.506  0.8498 -0.1638  0.3082
  629SOL     MW 3833   1.038   0.311   1.457 -0.0656 -0.1346  0.0332
  630SOL     OW 3834   3.375   3.078   3.856  0.0910  0.0982  0.0921
  630SOL    HW1 3835   3.438   3.136   3.814 -0.8160  1.3701  0.4055
  630SOL    HW2 3836   3.290   3.105   3.821 -0.4468 -0.4531  0.9063
  630SOL     MW 3837   3.372   3.089   3.846 -0.0939  0.1905  0.2364
  631SOL     OW 3838   6.092   7.328   0.337 -0.5808  0.2095  0.1984
  631SOL    HW1 3839   6.183   7.357   0.343 -0.9006  1.2141  0.5297
  631SOL    HW2 3840   6.083   7.294   0.248 -0.8979  3.9679 -1.4053
  631SOL     MW 3841   6.102   7.328   0.326 -0.6623  0.8192  0.0355
  632SOL     OW 3842   3.156   3.668   3.530 -0.1605  0.0150 -0.1277
  632SOL    HW1 3843   3.160   3.716   3.447 -0.1451  0.7117  0.2674
  632SOL    HW2 3844   3.117   3.730   3.592 -0.3508 -0.5616  0.3443
  632SOL     MW 3845   3.151   3.682   3.527 -0.1829  0.0304 -0.0167
  633SOL     OW 3846   3.125   0.723   4.974  0.3657 -0.1035 -0.1391
  633SOL    HW1 3847   3.116   0.655   4.906 -1.3540 -0.1710  0.1158
  633SOL    HW2 3848   3.038   0.728   5.014  1.4259 -0.3197  2.3363
  633SOL     MW 3849   3.112   0.715   4.970  0.2813 -0.1398  0.2104
  634SOL     OW 3850   5.163   3.962   1.284 -0.1839 -0.3485  0.5884
  634SOL    HW1 3851   5.225   4.029   1.256 -0.7705  0.0621  0.2367
  634SOL    HW2 3852   5.213   3.881   1.283  0.9388  0.2631  2.4093
  634SOL     MW 3853   5.177   3.961   1.280 -0.1153 -0.2176  0.7765
  635SOL     OW 3854   1.514   4.552   5.399  0.3100  0.0427 -0.0464
  635SOL    HW1 3855   1.500   4.636   5.444 -1.6086 -0.0925 -0.2853
  635SOL    HW2 3856   1.552   4.577   5.314 -0.6910  0.7588 -0.3161
  635SOL     MW 3857   1.517   4.566   5.394 -0.0637  0.1171 -0.1115
  636SOL     OW 3858   6.960   8.061   6.078  0.4240 -0.2498 -0.0422
  636SOL    HW1 3859   6.877   8.069   6.029  1.6511  1.0644 -2.0629
  636SOL    HW2 3860   7.015   8.006   6.022  1.6017  0.5975  0.2605
  636SOL     MW 3861   6.956   8.055   6.064  0.7319  0.0269 -0.2622
  637SOL     OW 3862   5.567   8.734   1.710  0.5254 -0.7459 -0.8879
  637SOL    HW1 3863   5.635   8.674   1.740 -0.6037 -1.6630 -0.0667
  637SOL    HW2 3864   5.610   8.820   1.706  1.0096 -0.6866  2.6369
  637SOL     MW 3865   5.581   8.737   1.714  0.4429 -0.8557 -0.3315
  638SOL     OW 3866   6.725   0.313   2.786 -0.8003  0.6532 -0.1308
  638SOL    HW1 3867   6.670   0.377   2.742 -1.5767 -1.1788 -1.9973
  638SOL    HW2 3868   6.674   0.285   2.862 -3.0561 -1.6167 -2.2591
  638SOL     MW 3869   6.711   0.317   2.790 -1.1884  0.1281 -0.6421
  639SOL     OW 3870   7.644   0.215   4.161 -0.2499  0.0725 -0.0281
  639SOL    HW1 3871   7.614   0.154   4.093 -0.0372  0.4006 -0.4191
  639SOL    HW2 3872   7.565   0.234   4.212 -1.0688  1.9898 -1.8688
  639SOL     MW 3873   7.630   0.210   4.159 -0.3275  0.3599 -0.3138
  640SOL     OW 3874   3.016   4.928   1.603 -0.8025  0.5109  0.6160
  640SOL    HW1 3875   2.945   4.884   1.649 -0.7134 -1.0015 -0.6192
  640SOL    HW2 3876   3.034   4.873   1.527  1.0923  1.3121  0.4097
  640SOL     MW 3877   3.009   4.915   1.599 -0.5485  0.4199  0.4314
  641SOL     OW 3878   2.850   6.056   6.295 -0.6121  0.1085  0.3307
  641SOL    HW1 3879   2.893   6.087   6.215 -0.9412  0.1839  0.1826
  641SOL    HW2 3880   2.757   6.054   6.274 -0.8296  1.2310  1.0608
  641SOL     MW 3881   2.844   6.060   6.282 -0.6821  0.2618  0.4052
  642SOL     OW 3882   5.870   6.692   0.889  0.1266 -0.1573  0.0010
  642SOL    HW1 3883   5.881   6.599   0.907 -0.4430 -0.5921 -1.6805
  642SOL    HW2 3884   5.938   6.712   0.824  0.1228  0.5546  0.2074
  642SOL     MW 3885   5.880   6.683   0.883  0.0532 -0.1218 -0.1878
  643SOL     OW 3886   7.507   0.469   0.514  0.0861 -0.3236 -0.9191
  643SOL    HW1 3887   7.461   0.502   0.592 -2.8170 -0.6216 -2.3863
  643SOL    HW2 3888   7.500   0.540   0.450 -0.2437 -1.1947 -1.8759
  643SOL     MW 3889   7.500   0.482   0.516 -0.3278 -0.4733 -1.2294
  644SOL     OW 3890   3.376   4.441   4.209 -1.0514  0.2610 -0.2620
  644SOL    HW1 3891   3.336   4.384   4.275 -0.5659 -1.1343 -1.1099
  644SOL    HW2 3892   3.410   4.515   4.258 -1.9039 -0.0701  0.8676
  644SOL     MW 3893   3.375   4.443   4.223 -1.0984  0.0400 -0.2259
  645SOL     OW 3894   6.556   7.918   1.331  0.3526  0.0066 -0.4946
  645SOL    HW1 3895   6.511   7.938   1.413  1.9741 -0.7907  0.6467
  645SOL    HW2 3896   6.641   7.963   1.339 -0.0136  1.1286 -2.3940
  645SOL     MW 3897   6.561   7.926   1.343  0.5133  0.0481 -0.5917
  646SOL     OW 3898   1.117   3.298   4.188  0.3767 -0.3659 -0.2090
  646SOL    HW1 3899   1.178   3.226   4.208  0.1864 -0.7861 -1.1030
  646SOL    HW2 3900   1.053   3.296   4.259  0.1487 -1.3465 -0.4287
  646SOL     MW 3901   1.117   3.288   4.200  0.3232 -0.5452 -0.3516
  647SOL     OW 3902   6.890   4.901   0.324 -0.2095  0.3640 -0.3973
  647SOL    HW1 3903   6.813   4.850   0.349 -1.0154  1.9443  0.4761
  647SOL    HW2 3904   6.931   4.925   0.407  0.7772  0.2312 -0.8288
  647SOL     MW 3905   6.886   4.897   0.338 -0.1864  0.5493 -0.3407
  648SOL     OW 3906   3.980   3.843   2.212  0.7306 -0.4874 -0.2985
  648SOL    HW1 3907   3.969   3.922   2.158 -2.1771 -0.0263  0.8053
  648SOL    HW2 3908   4.043   3.869   2.279 -1.8744  1.8634  1.4774
  648SOL     MW 3909   3.987   3.857   2.213  0.0249 -0.1274  0.0701
  649SOL     OW 3910   7.792   6.483   3.200  0.1352  0.4942  0.1832
  649SOL    HW1 3911   7.762   6.495   3.290 -0.6243  1.5456 -0.1851
  649SOL    HW2 3912   7.775   6.567   3.157 -1.4476 -0.5650 -1.4590
  649SOL     MW 3913   7.786   6.495   3.206 -0.1646  0.4932 -0.0742
  650SOL     OW 3914   3.681   7.049   5.011  0.3450 -0.5808 -0.3922
  650SOL    HW1 3915   3.697   7.042   5.106 -1.3978 -0.2959 -0.0366
  650SOL    HW2 3916   3.763   7.081   4.975  1.6412 -2.3773  0.7779
  650SOL     MW 3917   3.693   7.052   5.019  0.2878 -0.7743 -0.1969
  651SOL     OW 3918   2.894   4.646   0.752 -0.0641 -0.2126  0.1016
  651SOL    HW1 3919   2.985   4.670   0.770 -0.0141  0.1634 -0.6232
  651SOL    HW2 3920   2.843   4.708   0.804  0.0835 -1.4088  1.7345
  651SOL     MW 3921   2.899   4.657   0.761 -0.0388 -0.3176  0.2179
  652SOL     OW 3922   7.731   5.287   5.962 -0.6216  0.4503  0.1556
  652SOL    HW1 3923   7.668   5.334   6.016 -1.6051  0.6377 -1.1079
  652SOL    HW2 3924   7.715   5.194   5.981 -1.8346  0.4587 -0.7071
  652SOL     MW 3925   7.721   5.281   5.971 -0.9028  0.4754 -0.1165
  653SOL     OW 3926   1.032   4.094   3.531 -0.3751 -0.6904 -0.2161
  653SOL    HW1 3927   1.065   4.182   3.514  0.4031 -0.9312  0.0070
  653SOL    HW2 3928   0.939   4.098   3.509 -0.1152 -0.0983 -1.2687
  653SOL     MW 3929   1.025   4.106   3.526 -0.2422 -0.6454 -0.3223
  654SOL     OW 3930   1.787   0.923   4.557 -0.2615  0.4996 -0.0166
  654SOL    HW1 3931   1.746   1.006   4.578  0.6415  0.8090  0.5881
  654SOL    HW2 3932   1.854   0.944   4.492 -0.8020  0.0545 -0.7389
  654SOL     MW 3933   1.790   0.936   4.551 -0.2151  0.4822 -0.0317
  655SOL     OW 3934   1.649   7.883   2.230  0.4540 -0.0666 -0.3070
  655SOL    HW1 3935   1.591   7.829   2.284  0.5252 -0.4428 -0.6068
  655SOL    HW2 3936   1.732   7.836   2.229 -0.0929 -1.0855 -2.3350
  655SOL     MW 3937   1.652   7.870   2.237  0.3931 -0.2452 -0.6050
  656SOL     OW 3938   0.571   4.934   1.765 -0.0313 -0.0889 -0.1739
  656SOL    HW1 3939   0.654   4.898   1.734  0.0846  0.4746 -0.5159
  656SOL    HW2 3940   0.589   5.026   1.782 -0.2864 -0.2120  0.8697
  656SOL     MW 3941   0.584   4.941   1.763 -0.0491 -0.0325 -0.0840
  657SOL     OW 3942   6.006   1.368   1.770 -0.6357 -0.0287 -0.0071
  657SOL    HW1 3943   6.075   1.434   1.776 -0.6738  0.0236 -0.1326
  657SOL    HW2 3944   6.017   1.331   1.683  2.2522 -3.3424  1.5209
  657SOL     MW 3945   6.016   1.372   1.760 -0.2709 -0.4462  0.1725
  658SOL     OW 3946   6.823   6.690   2.874 -0.3981  0.0857  0.3906
  658SOL    HW1 3947   6.782   6.716   2.956 -0.4975 -0.7966  0.6280
  658SOL    HW2 3948   6.814   6.595   2.872 -1.1117  0.1619 -1.0236
  658SOL     MW 3949   6.817   6.681   2.884 -0.5021 -0.0175  0.2400
  659SOL     OW 3950   6.288   1.905   0.921  0.1008 -0.0693  0.2479
  659SOL    HW1 3951   6.292   1.970   0.851  1.3277  0.2461  0.5763
  659SOL    HW2 3952   6.218   1.935   0.978 -1.4585 -0.7465 -1.2135
  659SOL     MW 3953   6.280   1.917   0.919  0.0583 -0.1156  0.1028
  660SOL     OW 3954   4.962   0.641   4.485 -1.1373  0.2750  0.4821
  660SOL    HW1 3955   5.040   0.658   4.538 -1.2544  2.4165  0.0519
  660SOL    HW2 3956   4.915   0.573   4.533  1.5588 -2.0116  0.1062
  660SOL     MW 3957   4.966   0.635   4.498 -0.8071  0.2565  0.3789
  661SOL     OW 3958   0.421   0.148   1.227 -0.1669  0.0300 -0.2490
  661SOL    HW1 3959   0.457   0.218   1.283  1.1527  0.9191 -2.1078
  661SOL    HW2 3960   0.328   0.171   1.218 -0.4315 -0.1511  1.5355
  661SOL     MW 3961   0.413   0.160   1.233 -0.0318  0.1206 -0.2585
  662SOL     OW 3962   4.382   8.502   2.787 -0.5766 -0.4915  0.1068
  662SOL    HW1 3963   4.378   8.508   2.692 -0.9146  1.2171  0.2096
  662SOL    HW2 3964   4.476   8.505   2.807 -0.5519  0.5132 -0.1134
  662SOL     MW 3965   4.394   8.503   2.778 -0.6167 -0.1442  0.0918
  663SOL     OW 3966   1.076   1.158   4.243  0.4331  0.0726  0.6083
  663SOL    HW1 3967   1.132   1.125   4.172 -0.3120 -0.9846  0.4957
  663SOL    HW2 3968   1.122   1.131   4.323 -0.3721 -1.6790  0.5228
  663SOL     MW 3969   1.089   1.150   4.244  0.2346 -0.2869  0.5830
  664SOL     OW 3970   2.297   4.171   6.179 -0.2099 -0.4602 -0.5492
  664SOL    HW1 3971   2.385   4.171   6.216 -0.1139 -1.0175 -0.7648
  664SOL    HW2 3972   2.249   4.107   6.231 -0.8783  0.8250  0.4504
  664SOL     MW 3973   2.302   4.163   6.190 -0.2832 -0.3670 -0.4488
  665SOL     OW 3974   0.567   1.699   4.143  0.6515  0.4685 -0.0046
  665SOL    HW1 3975   0.572   1.684   4.049 -0.0786  2.7359 -0.4625
  665SOL    HW2 3976   0.502   1.635   4.174  0.9014 -0.2969 -1.0086
  665SOL     MW 3977   0.559   1.689   4.135  0.5900  0.6608 -0.1917
  666SOL     OW 3978   6.905   4.262   5.197  0.0838 -0.2829 -0.5661
  666SOL    HW1 3979   6.953   4.182   5.220  1.7438  0.3051 -1.8293
  666SOL    HW2 3980   6.895   4.258   5.102 -1.0248  0.3722 -0.4962
  666SOL     MW 3981   6.910   4.251   5.188  0.1544 -0.1238 -0.7188
  667SOL     OW 3982   6.078   2.346   2.193  0.3342  0.0473 -0.1138
  667SOL    HW1 3983   6.075   2.251   2.203 -1.0442  0.2152  1.5137
  667SOL    HW2 3984   6.053   2.361   2.102  0.5795 -1.1401 -0.4006
  667SOL     MW 3985   6.075   2.336   2.182  0.1892 -0.0832  0.0578
  668SOL     OW 3986   8.691   6.011   4.558  0.0699 -0.6588 -0.3980
  668SOL    HW1 3987   8.689   6.093   4.608 -1.9936 -1.1463  0.4191
  668SOL    HW2 3988   8.757   6.026   4.490 -0.6139  1.8865 -0.5899
  668SOL     MW 3989   8.699   6.024   4.556 -0.2818 -0.3954 -0.3179
  669SOL     OW 3990   4.654   8.211   2.007 -0.2799  0.2863  0.1212
  669SOL    HW1 3991   4.686   8.188   1.920  0.1960 -1.0479  0.6150
  669SOL    HW2 3992   4.686   8.140   2.064 -1.5841  0.4971  1.1683
  669SOL     MW 3993   4.662   8.199   2.003 -0.3859  0.1425  0.3185
  670SOL     OW 3994   6.620   0.284   2.340  0.0750  0.3379 -0.1056
  670SOL    HW1 3995   6.543   0.284   2.397 -0.7142 -0.4305 -1.1350
  670SOL    HW2 3996   6.670   0.360   2.369 -1.1290  0.9343  0.5151
  670SOL     MW 3997   6.616   0.294   2.351 -0.1802  0.3159 -0.1579
  671SOL     OW 3998   4.659   4.566   3.135 -0.6465  0.1603  0.3637
  671SOL    HW1 3999   4.648   4.472   3.146 -0.5373  0.0909 -0.0893
  671SOL    HW2 4000   4.742   4.587   3.177 -0.3649 -0.0514 -0.0844
  671SOL     MW 4001   4.668   4.557   3.141 -0.5965  0.1243  0.2484
  672SOL     OW 4002   4.167   8.395   5.422  0.0068  0.2251 -0.1560
  672SOL    HW1 4003   4.079   8.432   5.414 -0.0117  0.4533  0.9385
  672SOL    HW2 4004   4.154   8.314   5.471  0.6823  1.6123  2.5021
  672SOL     MW 4005   4.154   8.389   5.427  0.0909  0.4319  0.3244
  673SOL     OW 4006   2.975   7.476   0.477  0.1832 -0.6507 -0.5947
  673SOL    HW1 4007   2.905   7.445   0.534  0.0571  0.4040 -0.1440
  673SOL    HW2 4008   3.053   7.429   0.506  0.3824  0.7062  1.3047
  673SOL     MW 4009   2.976   7.466   0.488  0.1926 -0.3420 -0.2939
  674SOL     OW 4010   3.762   0.917   4.959  0.1396 -0.4894 -0.1354
  674SOL    HW1 4011   3.707   0.894   5.034 -0.0278 -1.2335 -0.4709
  674SOL    HW2 4012   3.745   1.009   4.943  1.2621  0.0736  1.6309
  674SOL     MW 4013   3.753   0.926   4.966  0.2619 -0.5126  0.0478
  675SOL     OW 4014   6.392   8.402   3.159  0.3864 -0.3721 -0.2486
  675SOL    HW1 4015   6.397   8.320   3.208  0.8911  0.2767  0.8138
  675SOL    HW2 4016   6.482   8.432   3.154  0.3184 -0.3232 -1.4266
  675SOL     MW 4017   6.404   8.395   3.165  0.4423 -0.2828 -0.2634
  676SOL     OW 4018   3.816   3.575   3.472 -0.1979  0.0313 -0.3822
  676SOL    HW1 4019   3.859   3.656   3.447 -0.8901  0.3030 -0.7344
  676SOL    HW2 4020   3.757   3.555   3.399 -2.7253  1.1706  1.1871
  676SOL     MW 4021   3.814   3.583   3.460 -0.6100  0.2119 -0.2264
  677SOL     OW 4022   5.109   6.722   5.120  0.1158  0.1591 -0.6092
  677SOL    HW1 4023   5.031   6.758   5.079 -1.5591 -2.4198  0.0791
  677SOL    HW2 4024   5.095   6.734   5.214 -0.6424 -2.3061 -0.3311
  677SOL     MW 4025   5.097   6.728   5.127 -0.1957 -0.4866 -0.4855
  678SOL     OW 4026   6.252   7.088   5.701  0.4423 -0.0851  0.1475
  678SOL    HW1 4027   6.276   7.086   5.608 -0.0372 -0.3080  0.0223
  678SOL    HW2 4028   6.156   7.095   5.700  0.5298  1.9425  0.6065
  678SOL     MW 4029   6.242   7.089   5.689  0.3921  0.1459  0.1902
  679SOL     OW 4030   8.895   1.857   4.925  0.7199 -0.3064 -0.1732
  679SOL    HW1 4031   8.856   1.850   5.013  1.2535  1.0382  0.1917
  679SOL    HW2 4032   8.876   1.772   4.885 -2.5388  0.2049 -0.0263
  679SOL     MW 4033   8.887   1.845   4.931  0.3711 -0.0688 -0.1077
  680SOL     OW 4034   8.661   6.546   4.160  0.3611 -0.4404 -0.7092
  680SOL    HW1 4035   8.677   6.456   4.129  4.1110 -0.4357  0.6446
  680SOL    HW2 4036   8.646   6.597   4.081 -0.1743 -1.9649 -1.6319
  680SOL     MW 4037   8.661   6.541   4.146  0.7726 -0.6349 -0.6540
  681SOL     OW 4038   3.043   3.056   0.990  0.6030  0.2701  0.4140
  681SOL    HW1 4039   3.048   2.966   0.957  0.3579  0.8521 -1.3077
  681SOL    HW2 4040   3.002   3.048   1.076  1.1765 -1.3163  0.5710
  681SOL     MW 4041   3.039   3.043   0.997  0.6450  0.1415  0.2137
  682SOL     OW 4042   0.250   2.265   4.331  0.6198  0.5986 -0.3018
  682SOL    HW1 4043   0.304   2.331   4.375  0.0326  0.6645  0.3441
  682SOL    HW2 4044   0.312   2.214   4.279  0.9408  2.3763 -1.7696
  682SOL     MW 4045   0.265   2.267   4.330  0.5858  0.8346 -0.4070
  683SOL     OW 4046   5.393   1.134   6.086  0.0881  0.6111  0.1415
  683SOL    HW1 4047   5.439   1.087   6.016 -1.4456  0.7521 -1.0183
  683SOL    HW2 4048   5.459   1.146   6.154  0.6753 -3.0397  0.4476
  683SOL     MW 4049   5.408   1.129   6.086 -0.0330  0.1618  0.0322
  684SOL     OW 4050   4.822   0.268   6.136 -0.0811 -0.4346  0.2977
  684SOL    HW1 4051   4.861   0.184   6.113 -1.0193 -0.3474 -1.8970
  684SOL    HW2 4052   4.810   0.313   6.052 -2.4811  0.5859  1.0837
  684SOL     MW 4053   4.825   0.263   6.122 -0.5084 -0.2928  0.1174
  685SOL     OW 4054   7.595   5.191   3.337 -0.0032  0.5065 -0.3831
  685SOL    HW1 4055   7.637   5.152   3.414 -0.0138 -1.7281 -1.4221
  685SOL    HW2 4056   7.620   5.283   3.340  2.1166 -0.0336  0.9030
  685SOL     MW 4057   7.603   5.198   3.347  0.2668  0.1513 -0.3515
  686SOL     OW 4058   2.444   7.842   1.839  0.0916 -0.5689 -0.3089
  686SOL    HW1 4059   2.525   7.818   1.883  0.4989 -0.4519 -0.9768
  686SOL    HW2 4060   2.468   7.915   1.781 -0.9147  0.8678  1.0016
  686SOL     MW 4061   2.457   7.848   1.837  0.0149 -0.3700 -0.2266
  687SOL     OW 4062   8.235   4.760   1.353 -1.2682  0.5146  0.6498
  687SOL    HW1 4063   8.208   4.682   1.400 -1.9427 -0.3313 -1.0802
  687SOL    HW2 4064   8.274   4.816   1.421 -0.2512 -1.5168  1.8328
  687SOL     MW 4065   8.236   4.758   1.368 -1.2244  0.1463  0.5798
  688SOL     OW 4066   4.810   1.433   6.193 -0.9210 -0.3483  0.1976
  688SOL    HW1 4067   4.749   1.434   6.267 -2.1788 -4.5467 -0.5439
  688SOL    HW2 4068   4.756   1.412   6.117  1.0626 -1.7936 -0.9252
  688SOL     MW 4069   4.795   1.430   6.193 -0.8281 -1.0707 -0.0410
  689SOL     OW 4070   2.939   3.185   3.264  0.0845 -0.5068 -0.5364
  689SOL    HW1 4071   2.877   3.246   3.223  1.1984  0.3191 -1.0529
  689SOL    HW2 4072   2.910   3.180   3.355 -1.0842 -0.6042 -0.8882
  689SOL     MW 4073   2.927   3.192   3.270  0.0775 -0.4135 -0.6476
  690SOL     OW 4074   6.237   3.030   1.102 -0.3310  0.7719 -0.1228
  690SOL    HW1 4075   6.332   3.042   1.111  0.0660 -2.1194  0.7037
  690SOL    HW2 4076   6.205   3.023   1.192 -0.8019 -1.1790 -0.3892
  690SOL     MW 4077   6.245   3.031   1.115 -0.3405  0.1521 -0.0511
  691SOL     OW 4078   3.292   4.832   5.944  0.1718 -0.3319  0.3839
  691SOL    HW1 4079   3.252   4.841   6.031  2.0186 -0.1228  1.2665
  691SOL    HW2 4080   3.339   4.914   5.932 -0.2481 -0.2704 -0.9437
  691SOL     MW 4081   3.293   4.844   5.954  0.3544 -0.2973  0.3270
  692SOL     OW 4082   0.658   1.454   6.133  0.0559  0.1017 -0.6411
  692SOL    HW1 4083   0.739   1.424   6.092 -1.1339 -2.3998 -1.3622
  692SOL    HW2 4084   0.592   1.448   6.063 -0.9785  0.9152  0.2375
  692SOL     MW 4085   0.660   1.449   6.119 -0.2289 -0.1144 -0.6209
  693SOL     OW 4086   3.337   3.508   6.184 -0.3389 -0.0502  0.1561
  693SOL    HW1 4087   3.282   3.577   6.219 -1.9103 -0.6940 -0.9153
  693SOL    HW2 4088   3.426   3.540   6.195 -0.8956  0.9304  2.1659
  693SOL     MW 4089   3.341   3.521   6.190 -0.6113 -0.0071  0.2762
  694SOL     OW 4090   7.030   1.235   5.964 -0.0570 -0.5603  0.8529
  694SOL    HW1 4091   7.079   1.153   5.973 -0.3139 -0.8728 -0.4677
  694SOL    HW2 4092   6.942   1.214   5.998  0.1856 -0.5123  1.5273
  694SOL     MW 4093   7.025   1.222   5.970 -0.0588 -0.5942  0.7702
  695SOL     OW 4094   5.237   6.555   1.931  0.0589  0.0894  0.7041
  695SOL    HW1 4095   5.251   6.469   1.971 -1.3965 -0.4372  0.1747
  695SOL    HW2 4096   5.267   6.544   1.840  0.1530  0.2393  0.7169
  695SOL     MW 4097   5.243   6.543   1.924 -0.1153  0.0412  0.6380
  696SOL     OW 4098   3.867   8.813   5.066 -0.1190  0.4992 -0.4100
  696SOL    HW1 4099   3.814   8.777   4.995 -0.2714 -0.1271  0.0158
  696SOL    HW2 4100   3.804   8.861   5.121 -0.1209  0.3960 -0.3207
  696SOL     MW 4101   3.852   8.815   5.064 -0.1388  0.4058 -0.3441
  697SOL     OW 4102   8.898   0.208   4.554 -0.0245 -0.6456 -0.2851
  697SOL    HW1 4103   8.946   0.210   4.636 -1.0106  1.4265  0.3045
  697SOL    HW2 4104   8.942   0.140   4.502  1.8128 -0.6814  1.2111
  697SOL     MW 4105   8.910   0.200   4.558  0.0845 -0.3849 -0.0181
  698SOL     OW 4106   4.814   7.437   5.237  0.4516  0.3975  0.6544
  698SOL    HW1 4107   4.858   7.456   5.320  2.0744 -0.9764  0.1748
  698SOL    HW2 4108   4.884   7.440   5.171 -0.0718 -2.0233 -0.1329
  698SOL     MW 4109   4.828   7.440   5.239  0.5923 -0.0883  0.4922
  699SOL     OW 4110   2.118   3.016   0.649  0.4015 -0.1177  0.0376
  699SOL    HW1 4111   2.173   3.092   0.627  0.4780 -0.2785 -0.3348
  699SOL    HW2 4112   2.040   3.028   0.595 -0.2849  0.5181  1.1209
  699SOL     MW 4113   2.115   3.027   0.639  0.3234 -0.0569  0.1286
  700SOL     OW 4114   5.465   2.644   2.442  0.0369  0.5368 -0.4666
  700SOL    HW1 4115   5.482   2.573   2.380  1.6933 -0.5486  1.1377
  700SOL    HW2 4116   5.455   2.722   2.387  1.1383 -0.4163 -2.1088
  700SOL     MW 4117   5.466   2.645   2.427  0.3900  0.2759 -0.4714
  701SOL     OW 4118   8.731   7.482   3.903 -0.1674  0.8351  0.3863
  701SOL    HW1 4119   8.790   7.407   3.909 -1.9260 -0.6593 -0.0478
  701SOL    HW2 4120   8.764   7.533   3.830 -0.6443 -1.1866 -1.3434
  701SOL     MW 4121   8.742   7.479   3.895 -0.4535  0.3850  0.1093
  702SOL     OW 4122   8.413   3.164   5.304  0.2551  0.2581 -0.0222
  702SOL    HW1 4123   8.399   3.120   5.388 -0.1141 -1.0079 -0.7293
  702SOL    HW2 4124   8.405   3.258   5.325 -2.0741 -0.0969  0.9512
  702SOL     MW 4125   8.410   3.171   5.318 -0.0904  0.0506  0.0119
  703SOL     OW 4126   6.168   1.024   4.544  0.3924  0.0868 -0.6249
  703SOL    HW1 4127   6.138   0.940   4.577  1.5778 -0.8504 -1.8270
  703SOL    HW2 4128   6.162   1.016   4.449  2.0768  0.7431 -0.8205
  703SOL     MW 4129   6.163   1.012   4.536  0.7598  0.0509 -0.8038
  704SOL     OW 4130   6.409   5.015   0.137  0.0739 -0.1101 -0.2936
  704SOL    HW1 4131   6.349   4.997   0.064  0.0649 -1.5185  0.0276
  704SOL    HW2 4132   6.386   5.103   0.166 -1.9366 -0.6268 -0.1225
  704SOL     MW 4133   6.398   5.024   0.131 -0.1846 -0.3565 -0.2306
  705SOL     OW 4134   4.537   3.366   2.480  0.1665 -0.3944  0.8568
  705SOL    HW1 4135   4.626   3.393   2.503  0.8326 -0.9446 -0.9081
  705SOL    HW2 4136   4.502   3.440   2.429 -0.6368  0.0637  2.0121
  705SOL     MW 4137   4.544   3.379   2.477  0.1490 -0.4062  0.7788
  706SOL     OW 4138   3.479   0.851   2.556 -0.8806  0.1156  0.6608
  706SOL    HW1 4139   3.532   0.831   2.633 -0.0176  0.0608  0.0678
  706SOL    HW2 4140   3.521   0.928   2.517  0.0942 -1.1759 -0.9993
  706SOL     MW 4141   3.491   0.858   2.561 -0.6453 -0.0567  0.3724
  707SOL     OW 4142   2.380   2.939   6.243  0.1589  0.0050 -0.1559
  707SOL    HW1 4143   2.309   2.881   6.272  0.5193  0.0433  0.8319
  707SOL    HW2 4144   2.382   3.008   6.309  0.5853  0.4475 -0.6300
  707SOL     MW 4145   2.371   2.940   6.255  0.2596  0.0666 -0.0901
  708SOL     OW 4146   2.345   3.319   1.756  0.0076  0.3308  0.0319
  708SOL    HW1 4147   2.312   3.246   1.809 -1.5991  1.3201  0.4746
  708SOL    HW2 4148   2.275   3.335   1.692  1.0272  0.4894 -1.0720
  708SOL     MW 4149   2.331   3.312   1.755 -0.0675  0.4777 -0.0527
  709SOL     OW 4150   4.417   0.083   4.391 -0.5814 -0.0221 -0.4503
  709SOL    HW1 4151   4.439   0.165   4.436 -1.2929 -0.1825  0.2087
  709SOL    HW2 4152   4.498   0.032   4.394 -0.4866  0.1536  0.2538
  709SOL     MW 4153   4.430   0.087   4.397 -0.6604 -0.0201 -0.2758
  710SOL     OW 4154   8.177   5.815   6.310  0.2310  0.1650  0.3431
  710SOL    HW1 4155   8.230   5.746   6.270 -0.9656 -0.5643 -0.0366
  710SOL    HW2 4156   8.215   5.897   6.278  0.4991 -0.3647 -0.7226
  710SOL     MW 4157   8.188   5.817   6.301  0.1121  0.0038  0.1581
  711SOL     OW 4158   1.415   4.152   0.926 -0.1484  0.1185  0.1402
  711SOL    HW1 4159   1.328   4.120   0.952  0.2304 -1.6996 -0.6860
  711SOL    HW2 4160   1.409   4.164   0.831 -0.6895  4.0482  0.5035
  711SOL     MW 4161   1.403   4.149   0.917 -0.1692  0.3888  0.0809
  712SOL     OW 4162   2.150   5.438   4.019  0.3637 -0.8058  0.6051
  712SOL    HW1 4163   2.200   5.407   4.095  2.1778  0.1938 -0.1299
  712SOL    HW2 4164   2.215   5.446   3.949 -1.0428 -0.4987 -0.7111
  712SOL     MW 4165   2.165   5.435   4.020  0.4159 -0.6386  0.3425
  713SOL     OW 4166   8.515   1.740   4.167 -0.4115  0.4095 -0.0522
  713SOL    HW1 4167   8.606   1.712   4.175 -0.4604  0.0014 -0.8244
  713SOL    HW2 4168   8.515   1.831   4.195 -0.0362 -0.0073  1.3902
  713SOL     MW 4169   8.527   1.748   4.171 -0.3697  0.3039  0.0336
  714SOL     OW 4170   5.907   2.339   6.220 -0.2016 -0.1498  0.1109
  714SOL    HW1 4171   5.863   2.323   6.304  0.4697  0.1485  0.5331
  714SOL    HW2 4172   5.858   2.411   6.180 -0.0599  0.2251  0.6053
  714SOL     MW 4173   5.896   2.346   6.226 -0.0975 -0.0637  0.2282
  715SOL     OW 4174   0.519   0.935   3.385  0.5410 -0.5649  0.0210
  715SOL    HW1 4175   0.571   0.877   3.330 -0.0300 -1.7424  0.6837
  715SOL    HW2 4176   0.557   0.926   3.473 -0.4612 -1.0803  0.4188
  715SOL     MW 4177   0.531   0.927   3.389  0.3396 -0.7816  0.1568
  716SOL     OW 4178   7.522   6.209   5.094 -0.4910  0.0240 -0.0943
  716SOL    HW1 4179   7.448   6.187   5.038 -0.1755 -1.4088  0.0182
  716SOL    HW2 4180   7.575   6.129   5.097 -0.3954  0.0940  2.0683
  716SOL     MW 4181   7.520   6.196   5.087 -0.4383 -0.1504  0.1969
  717SOL     OW 4182   6.181   4.920   1.442 -0.2226  0.0978 -0.8069
  717SOL    HW1 4183   6.190   4.917   1.537  0.0671  1.4590 -0.7640
  717SOL    HW2 4184   6.141   4.837   1.418 -0.3117 -0.2488  0.5077
  717SOL     MW 4185   6.177   4.909   1.451 -0.1969  0.2277 -0.6331
  718SOL     OW 4186   6.119   6.024   1.830  0.2753 -0.0937 -0.0317
  718SOL    HW1 4187   6.096   6.024   1.923  0.1080  1.2562 -0.0594
  718SOL    HW2 4188   6.174   6.101   1.819  0.5658 -0.4240 -1.0010
  718SOL     MW 4189   6.123   6.034   1.841  0.2911  0.0368 -0.1593
  719SOL     OW 4190   4.131   1.271   4.742 -0.0214  0.2984 -0.0254
  719SOL    HW1 4191   4.124   1.322   4.823 -1.6151 -1.1650  0.8074
  719SOL    HW2 4192   4.040   1.262   4.712  0.3590 -0.9291 -0.8577
  719SOL     MW 4193   4.118   1.277   4.748 -0.1767 -0.0460 -0.0253
  720SOL     OW 4194   8.082   2.648   0.449 -0.1833  0.3172 -0.0052
  720SOL    HW1 4195   8.131   2.714   0.497  0.4813 -0.2967  0.1877
  720SOL    HW2 4196   7.993   2.683   0.441  0.1347  1.1714  0.1839
  720SOL     MW 4197   8.077   2.661   0.454 -0.0575  0.3480  0.0437
  721SOL     OW 4198   2.110   7.232   0.981 -0.0587  0.2313  0.0640
  721SOL    HW1 4199   2.193   7.197   1.013 -0.5308 -0.4842  0.5278
  721SOL    HW2 4200   2.074   7.161   0.927 -1.3967 -0.3333  1.6410
  721SOL     MW 4201   2.116   7.218   0.978 -0.2904  0.0674  0.3253
  722SOL     OW 4202   8.154   7.681   1.917 -0.5517  0.4673 -0.1403
  722SOL    HW1 4203   8.205   7.755   1.886 -2.1945  1.3883 -0.7671
  722SOL    HW2 4204   8.103   7.653   1.840 -0.0116 -1.2869  0.0953
  722SOL     MW 4205   8.154   7.687   1.903 -0.6929  0.3607 -0.1903
  723SOL     OW 4206   1.911   3.795   1.552  0.0197 -0.3145  0.3395
  723SOL    HW1 4207   1.895   3.720   1.494 -0.6768 -0.6503  0.9365
  723SOL    HW2 4208   1.917   3.870   1.493 -0.4170 -0.6818 -0.1925
  723SOL     MW 4209   1.910   3.795   1.537 -0.1254 -0.4045  0.3478
  724SOL     OW 4210   8.143   3.935   1.032  0.1218  0.2040 -0.2225
  724SOL    HW1 4211   8.198   3.862   1.002  0.1012 -0.5352  1.3896
  724SOL    HW2 4212   8.085   3.954   0.959 -0.5517 -2.0927 -0.3536
  724SOL     MW 4213   8.143   3.928   1.019  0.0330 -0.1846 -0.0329
  725SOL     OW 4214   7.594   1.703   5.647 -0.2288 -0.1868 -0.0450
  725SOL    HW1 4215   7.659   1.755   5.598 -0.8816  0.0425 -0.6912
  725SOL    HW2 4216   7.628   1.700   5.736  0.2557  0.6327 -0.1883
  725SOL     MW 4217   7.607   1.709   5.652 -0.2503 -0.0526 -0.1461
  726SOL     OW 4218   8.166   0.448   0.710  0.2738  0.0216  0.6371
  726SOL    HW1 4219   8.179   0.457   0.804 -0.3894 -1.0654  0.8526
  726SOL    HW2 4220   8.074   0.425   0.701  1.0958 -3.7192  0.0615
  726SOL     MW 4221   8.156   0.446   0.721  0.2941 -0.5964  0.5910
  727SOL     OW 4222   4.573   6.362   2.004 -0.1875 -0.1654  0.4337
  727SOL    HW1 4223   4.577   6.335   2.095  0.6304  0.7972  0.6982
  727SOL    HW2 4224   4.554   6.456   2.007 -0.3652 -0.1646 -0.3894
  727SOL     MW 4225   4.571   6.371   2.016 -0.1056 -0.0421  0.3622
  728SOL     OW 4226   1.678   0.659   3.345 -0.2688  0.9542  0.1569
  728SOL    HW1 4227   1.756   0.709   3.371  0.4524  1.0607 -1.9987
  728SOL    HW2 4228   1.614   0.726   3.322 -0.0459  0.8982 -0.6558
  728SOL     MW 4229   1.680   0.674   3.345 -0.1479  0.9606 -0.2231
  729SOL     OW 4230   3.144   2.619   5.589  0.1868 -0.2038 -0.1297
  729SOL    HW1 4231   3.135   2.544   5.647 -0.4848  0.8687  1.2053
  729SOL    HW2 4232   3.223   2.664   5.620 -1.5315  1.7787  1.7401
  729SOL     MW 4233   3.153   2.616   5.600 -0.1191  0.1873  0.2806
  730SOL     OW 4234   0.837   5.429   2.031 -0.0466 -0.1253 -0.1384
  730SOL    HW1 4235   0.881   5.514   2.022 -0.2470 -0.0776 -0.7057
  730SOL    HW2 4236   0.751   5.450   2.068 -0.6297  0.0744 -1.5691
  730SOL     MW 4237   0.831   5.443   2.035 -0.1469 -0.0937 -0.3942
  731SOL     OW 4238   3.096   2.668   4.735  0.1885 -0.2127  0.1420
  731SOL    HW1 4239   3.011   2.705   4.710  0.4573  1.1561  1.1106
  731SOL    HW2 4240   3.075   2.591   4.787 -0.4258 -0.3705 -0.3215
  731SOL     MW 4241   3.083   2.663   4.738  0.1442 -0.0576  0.2067
  732SOL     OW 4242   8.741   1.678   4.338  0.1086  0.3977 -0.2514
  732SOL    HW1 4243   8.830   1.669   4.373  0.3480  0.4461 -0.8259
  732SOL    HW2 4244   8.698   1.740   4.397  0.6684  0.8878 -0.3437
  732SOL     MW 4245   8.747   1.685   4.350  0.2109  0.4666 -0.3368
  733SOL     OW 4246   8.756   1.068   6.299  0.4964  0.0971  0.4483
  733SOL    HW1 4247   8.704   1.048   6.376 -1.3456 -1.5649 -1.1220
  733SOL    HW2 4248   8.768   0.984   6.255  3.6845  0.5809  0.1541
  733SOL     MW 4249   8.751   1.055   6.303  0.6687 -0.0537  0.2096
  734SOL     OW 4250   7.093   8.867   2.784  0.1623 -0.0999 -0.9049
  734SOL    HW1 4251   7.113   8.832   2.871 -0.6119  1.3184 -0.1166
  734SOL    HW2 4252   7.178   8.891   2.747  0.5597 -1.3420 -0.8485
  734SOL     MW 4253   7.106   8.866   2.790  0.1141 -0.0773 -0.7968
  735SOL     OW 4254   6.552   4.333   1.406  0.6192  0.4084  0.0522
  735SOL    HW1 4255   6.640   4.365   1.426  0.9408  0.7878 -1.8522
  735SOL    HW2 4256   6.565   4.266   1.339 -0.5577  0.6002 -0.3878
  735SOL     MW 4257   6.565   4.329   1.400  0.5097  0.4815 -0.2479
  736SOL     OW 4258   3.337   2.273   1.788  0.1532 -0.0343 -0.0330
  736SOL    HW1 4259   3.388   2.290   1.709 -0.8466 -0.3716 -0.7632
  736SOL    HW2 4260   3.303   2.359   1.813  0.4381  0.0669  0.0071
  736SOL     MW 4261   3.339   2.287   1.781  0.0617 -0.0645 -0.1214
  737SOL     OW 4262   3.538   1.729   1.736  0.6358 -0.4037  0.4119
  737SOL    HW1 4263   3.566   1.708   1.825  0.4669  0.2390  0.6234
  737SOL    HW2 4264   3.614   1.773   1.697  0.7054 -0.6737  0.2397
  737SOL     MW 4265   3.552   1.732   1.743  0.6231 -0.3560  0.4169
  738SOL     OW 4266   7.217   8.567   3.905  0.5194  0.5406 -0.2284
  738SOL    HW1 4267   7.180   8.577   3.993 -1.0182  0.0592 -0.7886
  738SOL    HW2 4268   7.248   8.477   3.902 -1.9390 -0.3522 -1.0320
  738SOL     MW 4269   7.217   8.557   3.916  0.0079  0.3647 -0.4030
  739SOL     OW 4270   6.799   3.536   4.790 -0.3310  0.5826 -0.2194
  739SOL    HW1 4271   6.715   3.579   4.807  0.3150  1.1160  1.9035
  739SOL    HW2 4272   6.863   3.607   4.788  0.0013  0.3042 -2.9587
  739SOL     MW 4273   6.796   3.550   4.792 -0.2057  0.6152 -0.2983
  740SOL     OW 4274   6.379   3.958   5.359 -0.2824  0.2362  0.3042
  740SOL    HW1 4275   6.432   3.886   5.393 -0.2999 -0.3317 -0.8286
  740SOL    HW2 4276   6.414   4.036   5.403  1.2408 -0.1818 -0.1105
  740SOL     MW 4277   6.390   3.959   5.369 -0.0897  0.1100  0.1061
  741SOL     OW 4278   6.055   4.660   5.285  0.2884  0.1754 -0.6603
  741SOL    HW1 4279   6.017   4.660   5.373  0.7575  0.6540 -0.4537
  741SOL    HW2 4280   6.019   4.582   5.244 -0.1298  0.0795 -0.1256
  741SOL     MW 4281   6.046   4.650   5.291  0.2949  0.2244 -0.5654
  742SOL     OW 4282   7.594   7.825   1.279 -0.2950  0.5116  0.0398
  742SOL    HW1 4283   7.561   7.766   1.211 -0.9263 -1.1815  1.7224
  742SOL    HW2 4284   7.516   7.864   1.318 -0.0848  0.0376  0.9817
  742SOL     MW 4285   7.580   7.823   1.275 -0.3489  0.2342  0.3758
  743SOL     OW 4286   1.601   5.573   2.907  0.3458 -0.2086 -0.3687
  743SOL    HW1 4287   1.594   5.605   2.997  1.9549  0.0905 -0.3139
  743SOL    HW2 4288   1.516   5.591   2.868 -0.0775  0.4914  0.8281
  743SOL     MW 4289   1.589   5.579   2.914  0.4976 -0.0807 -0.2085
  744SOL     OW 4290   4.660   2.494   4.877  0.1409  0.1999 -0.0628
  744SOL    HW1 4291   4.667   2.474   4.784 -0.8571 -0.3425 -0.0247
  744SOL    HW2 4292   4.570   2.473   4.901  0.1693  1.0215  0.8710
  744SOL     MW 4293   4.650   2.489   4.868  0.0168  0.2357  0.0616
  745SOL     OW 4294   3.334   6.653   3.898  0.2852 -0.4228  0.4501
  745SOL    HW1 4295   3.382   6.731   3.870  0.5376 -0.7471 -0.0234
  745SOL    HW2 4296   3.279   6.684   3.970  0.7551  0.0824  0.6001
  745SOL     MW 4297   3.333   6.667   3.904  0.3777 -0.3996  0.4087
  746SOL     OW 4298   4.463   0.646   5.729 -0.2606  0.0028  0.8706
  746SOL    HW1 4299   4.507   0.662   5.645 -0.4879 -1.1724  0.5115
  746SOL    HW2 4300   4.476   0.553   5.745 -3.2408 -0.5908  0.3732
  746SOL     MW 4301   4.470   0.636   5.720 -0.6712 -0.2236  0.7610
  747SOL     OW 4302   5.942   4.481   3.340 -0.9371  0.0129  0.3275
  747SOL    HW1 4303   5.984   4.442   3.264  1.7487  1.1703  1.1157
  747SOL    HW2 4304   5.981   4.436   3.415 -2.2761  0.0690  1.0968
  747SOL     MW 4305   5.952   4.470   3.340 -0.7647  0.1683  0.5268
  748SOL     OW 4306   5.950   6.380   2.759  0.0840 -0.1962 -0.2040
  748SOL    HW1 4307   5.920   6.437   2.830  0.3902  0.7571 -0.8330
  748SOL    HW2 4308   5.890   6.305   2.763  1.6998 -1.5285  2.7742
  748SOL     MW 4309   5.938   6.377   2.769  0.3300 -0.2447  0.0967
  749SOL     OW 4310   7.549   8.472   0.382  0.0707 -0.0235 -0.0874
  749SOL    HW1 4311   7.617   8.522   0.336 -1.9540  3.1667  0.0439
  749SOL    HW2 4312   7.468   8.515   0.357 -1.7126 -2.1846  1.6233
  749SOL     MW 4313   7.548   8.484   0.373 -0.4168  0.1082  0.1484
  750SOL     OW 4314   1.396   1.783   3.018  0.3720 -0.2832 -0.0917
  750SOL    HW1 4315   1.448   1.761   2.940  1.3915 -1.1904  0.8208
  750SOL    HW2 4316   1.324   1.836   2.984  1.3404  0.1718 -1.5247
  750SOL     MW 4317   1.393   1.787   3.003  0.6265 -0.3411 -0.1583
  751SOL     OW 4318   4.037   4.884   0.989  0.0712  0.0201  0.2423
  751SOL    HW1 4319   4.063   4.827   0.915 -0.8643 -1.8524  1.2864
  751SOL    HW2 4320   4.111   4.879   1.049  1.0471  1.9355 -0.6938
  751SOL     MW 4321   4.050   4.876   0.987  0.0764  0.0256  0.2561
  752SOL     OW 4322   6.376   4.527   5.958  0.4870  0.3122  0.0351
  752SOL    HW1 4323   6.344   4.437   5.950  1.6931 -0.0179 -1.3589
  752SOL    HW2 4324   6.359   4.550   6.050 -0.4110 -1.0990  0.2525
  752SOL     MW 4325   6.370   4.518   5.969  0.5265  0.0893 -0.1155
  753SOL     OW 4326   1.560   4.985   3.211 -0.0817  0.7277 -0.5897
  753SOL    HW1 4327   1.522   5.034   3.284  0.9113  0.0913  0.3882
  753SOL    HW2 4328   1.574   5.051   3.143 -1.0068  1.3366 -0.2177
  753SOL     MW 4329   1.557   5.000   3.212 -0.0730  0.7242 -0.4169
  754SOL     OW 4330   7.883   5.893   2.553 -1.0277 -0.6901  0.2630
  754SOL    HW1 4331   7.896   5.954   2.625 -0.8085 -1.0390  0.5248
  754SOL    HW2 4332   7.861   5.948   2.478  2.2871  0.0511 -0.3334
  754SOL     MW 4333   7.882   5.908   2.552 -0.5753 -0.6399  0.2202
  755SOL     OW 4334   7.670   7.165   2.198 -0.3157 -0.1057  0.0281
  755SOL    HW1 4335   7.619   7.093   2.161 -0.6668  0.5165 -0.7069
  755SOL    HW2 4336   7.759   7.151   2.164 -0.5292  0.1824 -0.6635
  755SOL     MW 4337   7.675   7.154   2.189 -0.3880  0.0108 -0.1545
  756SOL     OW 4338   8.857   5.895   3.888  0.1662  0.3254 -0.4428
  756SOL    HW1 4339   8.926   5.848   3.934 -0.4835 -1.7625 -1.4998
  756SOL    HW2 4340   8.892   5.984   3.878  2.7674 -0.6710 -1.0510
  756SOL     MW 4341   8.870   5.901   3.892  0.4160 -0.0694 -0.6560
  757SOL     OW 4342   6.358   6.326   5.037 -0.2595 -0.1480 -0.2905
  757SOL    HW1 4343   6.428   6.328   4.972  0.0205 -1.0372 -0.0297
  757SOL    HW2 4344   6.386   6.261   5.101 -0.7366  0.4014  0.4969
  757SOL     MW 4345   6.371   6.318   5.036 -0.2847 -0.1915 -0.1563
  758SOL     OW 4346   5.421   6.152   4.682  0.2974  0.2600  0.3854
  758SOL    HW1 4347   5.395   6.145   4.774 -2.4634 -0.6491 -0.3550
  758SOL    HW2 4348   5.343   6.186   4.638  2.2302  2.8003 -1.3736
  758SOL     MW 4349   5.407   6.156   4.688  0.1914  0.4689  0.0654
  759SOL     OW 4350   4.408   4.078   1.936  0.1924 -0.7761 -0.1375
  759SOL    HW1 4351   4.404   4.115   2.025 -0.1350 -0.2449 -0.3660
  759SOL    HW2 4352   4.367   4.145   1.881  0.8822 -0.8621 -0.7720
  759SOL     MW 4353   4.402   4.091   1.940  0.2388 -0.7191 -0.2480
  760SOL     OW 4354   0.514   1.497   2.572 -0.4839  0.1534  0.3486
  760SOL    HW1 4355   0.599   1.467   2.607 -0.3557  1.3472  1.1281
  760SOL    HW2 4356   0.449   1.452   2.626 -0.4420 -2.2561 -1.4809
  760SOL     MW 4357   0.517   1.488   2.583 -0.4622 -0.0022  0.2142
  761SOL     OW 4358   5.476   7.211   3.563  0.1993  0.1187  0.0988
  761SOL    HW1 4359   5.482   7.246   3.474 -1.7124  2.6795  0.8678
  761SOL    HW2 4360   5.528   7.271   3.616  0.6361 -0.9028  0.8584
  761SOL     MW 4361   5.483   7.223   3.558  0.0105  0.3158  0.2945
  762SOL     OW 4362   0.113   8.830   4.987  0.3777  0.1143 -0.2190
  762SOL    HW1 4363   0.099   8.824   5.082 -1.5036  1.6572 -0.3181
  762SOL    HW2 4364   0.113   8.740   4.957 -2.6836 -0.3829  0.8670
  762SOL     MW 4365   0.111   8.818   4.996 -0.2550  0.2481 -0.0927
  763SOL     OW 4366   0.234   2.880   1.679 -0.3537  0.2892  0.4211
  763SOL    HW1 4367   0.299   2.826   1.633 -0.5452 -0.0123  0.5029
  763SOL    HW2 4368   0.151   2.859   1.637 -0.2636  1.4284 -0.3604
  763SOL     MW 4369   0.232   2.870   1.668 -0.3667  0.3964  0.3315
  764SOL     OW 4370   5.205   5.380   5.932 -0.0164 -0.0575  0.0168
  764SOL    HW1 4371   5.177   5.467   5.904  1.9272  0.1457 -1.4842
  764SOL    HW2 4372   5.245   5.342   5.854 -1.4923 -2.6445  0.4031
  764SOL     MW 4373   5.206   5.386   5.918  0.0435 -0.3627 -0.1259
  765SOL     OW 4374   8.952   8.486   6.177  0.0359  0.5630 -0.2754
  765SOL    HW1 4375   8.953   8.428   6.252  0.4072  0.4647 -0.3561
  765SOL    HW2 4376   8.861   8.487   6.148  0.2365 -0.9889 -1.0525
  765SOL     MW 4377   8.940   8.479   6.183  0.1091  0.3517 -0.3852
  766SOL     OW 4378   6.758   1.833   0.765  0.2751  0.3839 -0.2445
  766SOL    HW1 4379   6.734   1.895   0.834  0.2224  1.2890 -1.0632
  766SOL    HW2 4380   6.684   1.773   0.760 -1.3353  2.3661 -1.8561
  766SOL     MW 4381   6.746   1.833   0.774  0.0622  0.7535 -0.5556
  767SOL     OW 4382   7.475   4.103   4.371  0.1880  0.5532 -0.0674
  767SOL    HW1 4383   7.532   4.054   4.313 -0.6650  0.9959 -1.3134
  767SOL    HW2 4384   7.462   4.045   4.446  1.1380 -0.1119 -0.3903
  767SOL     MW 4385   7.481   4.090   4.374  0.2004  0.5247 -0.2682
  768SOL     OW 4386   4.683   4.075   4.891 -0.3704  0.2933  0.5714
  768SOL    HW1 4387   4.734   4.009   4.844 -0.4084  0.5247  0.2004
  768SOL    HW2 4388   4.592   4.060   4.864 -0.1881  1.6361 -0.9440
  768SOL     MW 4389   4.678   4.065   4.882 -0.3520  0.4948  0.3299
  769SOL     OW 4390   8.543   2.526   1.109  0.0719  0.3924 -0.0097
  769SOL    HW1 4391   8.477   2.593   1.125  1.9213  2.5181 -0.8855
  769SOL    HW2 4392   8.509   2.448   1.154 -1.3669  2.3440  2.5626
  769SOL     MW 4393   8.530   2.524   1.117  0.1245  0.9143  0.2075
  770SOL     OW 4394   5.131   6.578   1.334  0.2778 -0.5652  0.0112
  770SOL    HW1 4395   5.187   6.510   1.372 -0.2434 -1.4220 -0.7192
  770SOL    HW2 4396   5.185   6.619   1.266  1.2562  1.0531  1.6726
  770SOL     MW 4397   5.145   6.574   1.330  0.3364 -0.4677  0.1304
  771SOL     OW 4398   8.884   6.626   1.372 -0.3501 -0.1263 -0.1243
  771SOL    HW1 4399   8.842   6.712   1.370  0.3936  0.2844  1.0388
  771SOL    HW2 4400   8.976   6.644   1.351 -0.3495 -0.7591 -0.6919
  771SOL     MW 4401   8.890   6.640   1.369 -0.2549 -0.1547 -0.0481
  772SOL     OW 4402   2.696   7.813   1.948  0.2096 -0.4720  0.4481
  772SOL    HW1 4403   2.734   7.733   1.912 -0.7703  0.0368 -1.8860
  772SOL    HW2 4404   2.738   7.884   1.898  1.8882  0.6591  3.1948
  772SOL     MW 4405   2.707   7.812   1.937  0.2991 -0.2620  0.5009
  773SOL     OW 4406   8.907   6.709   2.021 -0.0572 -0.3071 -0.7249
  773SOL    HW1 4407   8.848   6.776   2.057  1.5883 -0.2605  2.1660
  773SOL    HW2 4408   8.874   6.627   2.057 -0.4054 -0.7506 -2.0043
  773SOL     MW 4409   8.895   6.707   2.030  0.1088 -0.3579 -0.5186
  774SOL     OW 4410   6.321   2.816   3.330 -0.1626 -0.3851 -0.0857
  774SOL    HW1 4411   6.243   2.765   3.311 -0.2097 -0.3896  0.1127
  774SOL    HW2 4412   6.348   2.851   3.245 -0.0819 -0.8045 -0.2346
  774SOL     MW 4413   6.314   2.814   3.317 -0.1583 -0.4394 -0.0794
  775SOL     OW 4414   2.974   6.604   0.047  0.2418  0.1766  0.0610
  775SOL    HW1 4415   3.045   6.557   0.091 -0.1522 -0.2051  0.2907
  775SOL    HW2 4416   2.913   6.626   0.117  1.2841  2.6589  0.2761
  775SOL     MW 4417   2.975   6.601   0.062  0.3248  0.4455  0.1180
  776SOL     OW 4418   8.427   5.819   0.699 -0.0584 -0.7365 -0.1252
  776SOL    HW1 4419   8.481   5.751   0.738  0.3750 -0.0734  0.4496
  776SOL    HW2 4420   8.395   5.780   0.617 -0.9748 -2.1409  0.8470
  776SOL     MW 4421   8.430   5.805   0.693 -0.1202 -0.8314  0.0728
  777SOL     OW 4422   4.929   7.542   6.007  0.3956  0.7370  0.2536
  777SOL    HW1 4423   4.971   7.623   5.980 -1.4871  1.3744 -0.9647
  777SOL    HW2 4424   4.863   7.569   6.072 -1.4561  0.5110 -1.4270
  777SOL     MW 4425   4.926   7.556   6.012 -0.0825  0.7896 -0.1175
  778SOL     OW 4426   8.680   3.498   4.061  0.1492 -0.0360  0.2613
  778SOL    HW1 4427   8.636   3.417   4.035  0.0665 -0.2702  1.0929
  778SOL    HW2 4428   8.773   3.474   4.064  0.1527 -0.0247  0.2311
  778SOL     MW 4429   8.686   3.484   4.058  0.1390 -0.0645  0.3639
  779SOL     OW 4430   3.571   4.385   1.389 -0.8006  0.1681 -0.7003
  779SOL    HW1 4431   3.593   4.312   1.332 -0.2527  0.4437 -0.8422
  779SOL    HW2 4432   3.646   4.444   1.384 -1.1790  0.6786 -0.4829
  779SOL     MW 4433   3.583   4.383   1.381 -0.7789  0.2687 -0.6907
  780SOL     OW 4434   4.408   7.567   5.124 -0.1074  0.2587 -0.1948
  780SOL    HW1 4435   4.446   7.617   5.196  0.7036 -0.4916 -0.0957
  780SOL    HW2 4436   4.442   7.478   5.134 -0.5514 -0.0348 -1.0881
  780SOL     MW 4437   4.417   7.562   5.134 -0.0605  0.1251 -0.2965
  781SOL     OW 4438   0.047   2.786   2.474  0.3240 -0.1553 -0.9496
  781SOL    HW1 4439   0.079   2.700   2.450 -1.0342 -1.8361  2.5775
  781SOL    HW2 4440  -0.040   2.792   2.434  0.8269  0.0620 -2.0423
  781SOL     MW 4441   0.040   2.776   2.466  0.2145 -0.3426 -0.6380
  782SOL     OW 4442   2.988   3.699   1.178 -0.4978 -0.3392  0.3973
  782SOL    HW1 4443   2.942   3.702   1.262 -0.3036  0.2879  0.4881
  782SOL    HW2 4444   3.079   3.718   1.200 -0.1516 -1.6868  0.2347
  782SOL     MW 4445   2.994   3.702   1.192 -0.4287 -0.4314  0.3881
  783SOL     OW 4446   6.711   5.914   3.823  0.9591  0.2063  0.6364
  783SOL    HW1 4447   6.638   5.975   3.821  1.2500  0.5454 -0.1245
  783SOL    HW2 4448   6.779   5.957   3.771  1.6010 -0.2273  1.0997
  783SOL     MW 4449   6.711   5.928   3.816  1.0785  0.1942  0.5983
  784SOL     OW 4450   7.619   5.606   1.543  0.4869 -0.5452 -0.1858
  784SOL    HW1 4451   7.549   5.541   1.533  1.0902 -1.0370 -1.4563
  784SOL    HW2 4452   7.615   5.658   1.463  0.8304  0.1845  0.2553
  784SOL     MW 4453   7.609   5.605   1.532  0.6081 -0.5147 -0.2920
  785SOL     OW 4454   8.493   7.856   3.909 -0.3592  0.0319 -0.7447
  785SOL    HW1 4455   8.504   7.762   3.927 -0.5541  0.0805 -0.3548
  785SOL    HW2 4456   8.503   7.898   3.995 -0.5135  0.3451 -0.8796
  785SOL     MW 4457   8.495   7.849   3.923 -0.4039  0.0782 -0.7120
  786SOL     OW 4458   3.898   1.583   2.295  0.2891  0.3163  0.1387
  786SOL    HW1 4459   3.847   1.618   2.368 -2.6116 -0.5479 -1.3063
  786SOL    HW2 4460   3.919   1.659   2.242 -0.4438  0.6004  0.2402
  786SOL     MW 4461   3.894   1.597   2.297 -0.1760  0.2421 -0.0333
  787SOL     OW 4462   7.159   4.639   0.425 -0.1690  0.2382  0.2179
  787SOL    HW1 4463   7.192   4.719   0.385 -0.5495  0.1111 -0.3663
  787SOL    HW2 4464   7.211   4.569   0.384 -1.9554 -0.0851 -1.6811
  787SOL     MW 4465   7.170   4.640   0.414 -0.4464  0.1805 -0.1000
  788SOL     OW 4466   7.123   7.823   2.720 -0.7350  0.5875 -0.4875
  788SOL    HW1 4467   7.084   7.745   2.761  0.2305  0.0136 -0.6283
  788SOL    HW2 4468   7.090   7.896   2.772 -0.1287 -0.0664  0.8779
  788SOL     MW 4469   7.114   7.822   2.732 -0.5338  0.4303 -0.3308
  789SOL     OW 4470   7.284   4.276   5.105 -0.2654 -0.3822 -0.1860
  789SOL    HW1 4471   7.247   4.293   5.192 -2.3486 -0.3966 -1.0056
  789SOL    HW2 4472   7.322   4.188   5.112 -0.2428 -0.3061  0.7618
  789SOL     MW 4473   7.284   4.267   5.117 -0.5291 -0.3743 -0.1696
  790SOL     OW 4474   4.681   4.286   5.687  0.1134 -0.2202 -0.2721
  790SOL    HW1 4475   4.735   4.209   5.671  1.0484  0.5346 -0.9118
  790SOL    HW2 4476   4.652   4.313   5.600 -1.6869 -0.8499  0.0870
  790SOL     MW 4477   4.684   4.280   5.674  0.0027 -0.2042 -0.3080
  791SOL     OW 4478   4.031   3.337   5.619  0.6786 -0.2575 -0.1476
  791SOL    HW1 4479   4.016   3.348   5.525 -0.6275 -0.7284 -0.0288
  791SOL    HW2 4480   3.979   3.407   5.659 -0.7489 -1.5018  0.2769
  791SOL     MW 4481   4.022   3.347   5.612  0.3287 -0.4770 -0.0781
  792SOL     OW 4482   1.679   7.938   5.835  0.2521  0.0190 -0.5042
  792SOL    HW1 4483   1.678   7.842   5.836  1.0606 -0.0288 -1.8819
  792SOL    HW2 4484   1.666   7.961   5.743  2.3924  1.1584 -0.5781
  792SOL     MW 4485   1.677   7.929   5.823  0.6296  0.1587 -0.6901
  793SOL     OW 4486   8.075   5.162   3.308 -0.1937  0.3023  0.2227
  793SOL    HW1 4487   8.161   5.140   3.341 -0.5517 -0.4302  0.6872
  793SOL    HW2 4488   8.091   5.196   3.220  0.7926  2.4500  1.1448
  793SOL     MW 4489   8.088   5.164   3.301 -0.1132  0.4835  0.4002
  794SOL     OW 4490   6.047   3.293   3.169 -0.4154 -0.1761  0.9903
  794SOL    HW1 4491   6.007   3.212   3.202 -2.6548  0.9348  1.1903
  794SOL    HW2 4492   5.979   3.333   3.116  1.5825  0.3125 -1.3797
  794SOL     MW 4493   6.033   3.288   3.166 -0.4463  0.0287  0.7125
  795SOL     OW 4494   8.025   6.514   1.235  0.3405  0.1026  0.4618
  795SOL    HW1 4495   8.091   6.563   1.284  0.2182  0.7840 -0.0543
  795SOL    HW2 4496   7.942   6.555   1.260  0.0349 -1.0639  1.4918
  795SOL     MW 4497   8.023   6.525   1.245  0.2857  0.0405  0.5276
  796SOL     OW 4498   5.452   1.585   4.300  0.6502  0.4060  0.6162
  796SOL    HW1 4499   5.358   1.604   4.305  0.2746 -1.2191  0.3062
  796SOL    HW2 4500   5.486   1.650   4.239 -0.4899  0.3583 -0.1037
  796SOL     MW 4501   5.444   1.596   4.293  0.4562  0.1919  0.4843
  797SOL     OW 4502   7.381   0.543   0.104 -0.2881  0.5219 -0.2354
  797SOL    HW1 4503   7.369   0.448   0.111 -2.4388  0.6427 -1.4134
  797SOL    HW2 4504   7.304   0.573   0.056  0.9207  2.7334 -0.9259
  797SOL     MW 4505   7.370   0.534   0.099 -0.4087  0.8204 -0.4746
  798SOL     OW 4506   7.666   8.724   3.816 -0.1129  0.5809 -0.3421
  798SOL    HW1 4507   7.614   8.648   3.840 -1.4954  1.0543 -1.6703
  798SOL    HW2 4508   7.746   8.717   3.868  0.5799 -2.6877 -1.6103
  798SOL     MW 4509   7.670   8.714   3.825 -0.2012  0.2231 -0.6744
  799SOL     OW 4510   6.633   6.709   2.138 -1.0495 -0.1416 -0.1776
  799SOL    HW1 4511   6.693   6.694   2.210  0.3501  1.8181 -0.8513
  799SOL    HW2 4512   6.629   6.626   2.091  1.8423 -0.1139 -0.6023
  799SOL     MW 4513   6.640   6.697   2.141 -0.5002  0.1128 -0.3182
  800SOL     OW 4514   8.780   7.806   0.573  0.0585  0.3800  0.3061
  800SOL    HW1 4515   8.794   7.887   0.524  1.1998 -0.1731 -0.3371
  800SOL    HW2 4516   8.835   7.741   0.528 -1.5828 -1.0017  0.1848
  800SOL     MW 4517   8.789   7.808   0.561 -0.0055  0.1323  0.2083
  801SOL     OW 4518   1.576   7.649   0.578 -0.2311 -0.0349  0.5905
  801SOL    HW1 4519   1.585   7.690   0.492  0.2109 -1.8670 -0.2813
  801SOL    HW2 4520   1.661   7.663   0.621  0.2852 -0.9003 -0.1169
  801SOL     MW 4521   1.588   7.656   0.573 -0.1085 -0.3802  0.3884
  802SOL     OW 4522   7.218   7.394   0.586 -0.5722 -0.0699  0.2911
  802SOL    HW1 4523   7.226   7.469   0.645 -0.6325 -0.5666  0.9491
  802SOL    HW2 4524   7.127   7.397   0.556 -0.9451 -0.5991  1.3266
  802SOL     MW 4525   7.207   7.404   0.590 -0.6276 -0.2013  0.5079
  803SOL     OW 4526   5.924   4.379   2.698  0.1187  0.0833  0.5756
  803SOL    HW1 4527   5.928   4.343   2.609  0.6637  0.4707  0.4404
  803SOL    HW2 4528   5.838   4.353   2.730 -0.3410  0.5026 -0.3057
  803SOL     MW 4529   5.914   4.371   2.691  0.1296  0.1866  0.4455
  804SOL     OW 4530   0.128   3.197   0.615 -0.3560  0.6888  0.2122
  804SOL    HW1 4531   0.047   3.164   0.655  0.3977 -1.0144  0.4417
  804SOL    HW2 4532   0.148   3.132   0.547  0.5858  1.3250 -0.1290
  804SOL     MW 4533   0.120   3.184   0.612 -0.1390  0.5522  0.1979
  805SOL     OW 4534   3.377   7.917   4.748  0.2124 -0.0788  0.1706
  805SOL    HW1 4535   3.399   7.852   4.681 -0.1115 -1.2000  1.1019
  805SOL    HW2 4536   3.423   7.887   4.826  0.5559  1.1825  0.4689
  805SOL     MW 4537   3.386   7.905   4.749  0.2149 -0.0608  0.3280
  806SOL     OW 4538   4.804   6.026   5.137 -0.3107 -0.0980 -0.0011
  806SOL    HW1 4539   4.823   6.117   5.161 -3.1186  0.8566 -0.9730
  806SOL    HW2 4540   4.889   5.981   5.144  0.9399  2.2875  1.6797
  806SOL     MW 4541   4.818   6.032   5.141 -0.5101  0.3296  0.0896
  807SOL     OW 4542   7.688   8.828   0.872 -0.4621 -0.2197 -0.2188
  807SOL    HW1 4543   7.626   8.851   0.802 -1.3393 -0.1275  0.5613
  807SOL    HW2 4544   7.641   8.762   0.923  0.4034 -0.7166 -0.0525
  807SOL     MW 4545   7.674   8.822   0.870 -0.4636 -0.2715 -0.0977
  808SOL     OW 4546   3.697   2.351   0.751 -0.5152 -0.5794  0.2907
  808SOL    HW1 4547   3.748   2.279   0.714  0.4115  0.2509 -0.0979
  808SOL    HW2 4548   3.707   2.341   0.846  3.2828  1.4464  0.3044
  808SOL     MW 4549   3.705   2.340   0.759  0.0896 -0.2138  0.2427
  809SOL     OW 4550   1.600   6.231   5.442 -0.1158  0.2008  0.4833
  809SOL    HW1 4551   1.526   6.290   5.455 -1.6014 -1.2246 -1.1017
  809SOL    HW2 4552   1.600   6.212   5.348  3.5287  1.7071  0.0216
  809SOL     MW 4553   1.591   6.236   5.431  0.1606  0.2112  0.2213
  810SOL     OW 4554   7.949   0.590   4.684  0.0530  0.7628 -0.0224
  810SOL    HW1 4555   7.978   0.507   4.722  1.7198  1.0336 -0.5907
  810SOL    HW2 4556   8.022   0.651   4.701 -0.6005  1.7651 -0.6927
  810SOL     MW 4557   7.962   0.588   4.691  0.1828  0.9258 -0.1810
  811SOL     OW 4558   7.127   0.802   2.137 -0.0220 -0.3599 -0.5677
  811SOL    HW1 4559   7.113   0.880   2.192  0.1480 -1.1787  0.6827
  811SOL    HW2 4560   7.199   0.755   2.179 -0.8246 -1.7398 -0.6636
  811SOL     MW 4561   7.134   0.806   2.150 -0.1030 -0.6414 -0.4199
  812SOL     OW 4562   3.547   4.981   4.914 -0.1763  0.5168 -0.0315
  812SOL    HW1 4563   3.640   4.992   4.894  0.0413 -0.5292  0.3572
  812SOL    HW2 4564   3.515   5.071   4.927  1.0799  0.8267  1.1593
  812SOL     MW 4565   3.555   4.994   4.913  0.0124  0.4226  0.1707
  813SOL     OW 4566   5.539   0.599   3.805  0.1462 -0.4379 -0.6014
  813SOL    HW1 4567   5.508   0.556   3.885  1.5403  1.9481  1.4017
  813SOL    HW2 4568   5.465   0.595   3.745 -1.0378 -2.1747  0.8585
  813SOL     MW 4569   5.526   0.593   3.808  0.1731 -0.3548 -0.1581
  814SOL     OW 4570   8.604   6.728   0.051  0.1205 -0.3718 -0.3080
  814SOL    HW1 4571   8.649   6.810   0.031  1.3359 -1.5495 -2.8676
  814SOL    HW2 4572   8.671   6.674   0.093 -0.1891 -0.6255 -0.1346
  814SOL     MW 4573   8.618   6.731   0.054  0.2364 -0.5551 -0.6134
  815SOL     OW 4574   0.240   1.233   2.102 -0.0581  0.6317 -0.1898
  815SOL    HW1 4575   0.251   1.288   2.180 -0.7707  0.4144  0.0746
  815SOL    HW2 4576   0.177   1.166   2.129 -0.9957  1.0666 -1.2030
  815SOL     MW 4577   0.233   1.232   2.116 -0.2694  0.6596 -0.2856
  816SOL     OW 4578   7.988   3.649   2.716  0.1380 -0.2104 -0.2848
  816SOL    HW1 4579   8.014   3.664   2.626 -2.5231 -0.6269 -1.2138
  816SOL    HW2 4580   7.912   3.590   2.710 -1.4417  1.3965  2.0573
  816SOL     MW 4581   7.981   3.643   2.704 -0.4048 -0.0580 -0.1039
  817SOL     OW 4582   2.111   2.922   1.677 -0.1743 -0.0320  0.0105
  817SOL    HW1 4583   2.060   2.989   1.631 -0.2370 -1.2520 -1.8382
  817SOL    HW2 4584   2.056   2.844   1.673 -0.3002 -0.1496  2.5152
  817SOL     MW 4585   2.097   2.921   1.670 -0.1985 -0.2032  0.0945
  818SOL     OW 4586   2.910   7.357   0.778  0.0506  0.2221  0.4618
  818SOL    HW1 4587   2.865   7.438   0.802 -0.1759  0.5858 -1.0676
  818SOL    HW2 4588   2.979   7.347   0.843 -0.8576  0.8219  1.5676
  818SOL     MW 4589   2.913   7.366   0.790 -0.0947  0.3454  0.4076
  819SOL     OW 4590   6.374   5.848   1.226  0.0554  0.3897 -0.1120
  819SOL    HW1 4591   6.315   5.868   1.154  1.3438 -0.7012 -1.5210
  819SOL    HW2 4592   6.319   5.802   1.290 -0.2937 -2.5292 -2.3039
  819SOL     MW 4593   6.359   5.845   1.225  0.1757 -0.1236 -0.5729
  820SOL     OW 4594   8.777   0.490   4.244  0.2109 -0.2685 -0.1395
  820SOL    HW1 4595   8.856   0.454   4.205  0.8012  1.7574 -0.9286
  820SOL    HW2 4596   8.776   0.582   4.217 -1.8937  0.0123  0.6774
  820SOL     MW 4597   8.787   0.497   4.236  0.0170  0.0268 -0.1359
  821SOL     OW 4598   4.192   3.953   3.380 -0.1165  0.3725  0.0349
  821SOL    HW1 4599   4.192   3.951   3.284 -1.8259  1.4531 -0.0270
  821SOL    HW2 4600   4.176   4.045   3.402  1.9616  0.4812  1.4065
  821SOL     MW 4601   4.190   3.965   3.370 -0.0693  0.5247  0.2026
  822SOL     OW 4602   3.747   4.606   0.658  0.6963 -0.2300  0.0032
  822SOL    HW1 4603   3.806   4.597   0.584  2.1170  3.7660  0.3934
  822SOL    HW2 4604   3.665   4.638   0.620  0.7520 -0.1092 -0.0149
  822SOL     MW 4605   3.744   4.609   0.644  0.8853  0.2970  0.0508
  823SOL     OW 4606   2.917   7.897   4.191  0.7618 -0.2203 -0.2940
  823SOL    HW1 4607   2.866   7.857   4.120  0.8080 -2.3169  0.7743
  823SOL    HW2 4608   2.896   7.990   4.187 -0.6768 -0.5751 -1.8686
  823SOL     MW 4609   2.908   7.904   4.181  0.5835 -0.5341 -0.3588
  824SOL     OW 4610   0.489   7.598   3.838 -0.0336  0.1060 -1.0506
  824SOL    HW1 4611   0.476   7.503   3.836 -0.5768  0.1852 -1.4335
  824SOL    HW2 4612   0.578   7.611   3.805  0.3079 -0.3150 -0.3114
  824SOL     MW 4613   0.499   7.587   3.834 -0.0594  0.0623 -1.0050
  825SOL     OW 4614   1.856   7.138   1.629 -0.1262  0.6156  0.5771
  825SOL    HW1 4615   1.836   7.080   1.702 -2.9912  0.1195 -0.4503
  825SOL    HW2 4616   1.897   7.081   1.564 -0.6345  0.2943  0.5336
  825SOL     MW 4617   1.859   7.123   1.630 -0.5580  0.5110  0.4400
  826SOL     OW 4618   6.254   7.011   5.440  0.2221 -0.0297  0.1880
  826SOL    HW1 4619   6.316   7.081   5.421  0.0124  0.4191  1.1258
  826SOL    HW2 4620   6.309   6.941   5.476  0.2284  0.2327  0.6878
  826SOL     MW 4621   6.269   7.011   5.442  0.1960  0.0614  0.3721
  827SOL     OW 4622   6.848   3.331   1.174  0.5337 -0.3429 -0.0448
  827SOL    HW1 4623   6.915   3.397   1.192  0.9083 -0.3603 -1.2331
  827SOL    HW2 4624   6.887   3.276   1.106 -0.3910 -0.8264 -0.1984
  827SOL     MW 4625   6.861   3.333   1.167  0.4633 -0.4070 -0.2165
  828SOL     OW 4626   0.328   3.071   0.072 -0.1767 -0.2065  0.6530
  828SOL    HW1 4627   0.290   3.076  -0.016  0.2569  0.0424  0.4750
  828SOL    HW2 4628   0.258   3.034   0.126 -0.4586 -0.3347  0.2113
  828SOL     MW 4629   0.314   3.067   0.067 -0.1573 -0.1910  0.5737
  829SOL     OW 4630   8.212   5.744   0.858  0.2523  0.7359 -1.0432
  829SOL    HW1 4631   8.255   5.786   0.784  0.9470  0.8172 -0.6056
  829SOL    HW2 4632   8.237   5.797   0.934 -1.4304  1.3655 -0.8889
  829SOL     MW 4633   8.221   5.756   0.858  0.1258  0.8269 -0.9674
  830SOL     OW 4634   6.976   1.302   3.899  0.1527 -0.1695 -0.0605
  830SOL    HW1 4635   7.052   1.320   3.954  1.1146 -0.0108 -1.3987
  830SOL    HW2 4636   6.901   1.314   3.957  1.1736 -2.1240  1.7961
  830SOL     MW 4637   6.976   1.305   3.914  0.4065 -0.3994  0.0059
  831SOL     OW 4638   4.263   7.703   4.324 -0.1186 -0.3647  0.7769
  831SOL    HW1 4639   4.354   7.732   4.318  0.4157 -2.2296 -2.3123
  831SOL    HW2 4640   4.221   7.768   4.380  3.3441 -0.2148  3.6096
  831SOL     MW 4641   4.269   7.715   4.330  0.3930 -0.5843  0.7441
  832SOL     OW 4642   8.091   7.157   2.886  0.1603 -0.4870  0.1736
  832SOL    HW1 4643   8.019   7.179   2.945 -0.1322 -1.5896  0.2382
  832SOL    HW2 4644   8.161   7.128   2.943 -0.5739 -2.8663 -0.0173
  832SOL     MW 4645   8.091   7.156   2.901  0.0288 -0.9327  0.1575
  833SOL     OW 4646   1.511   3.929   5.439 -0.0080  0.1931  0.2089
  833SOL    HW1 4647   1.542   3.993   5.374  1.9359 -0.9793 -0.0836
  833SOL    HW2 4648   1.556   3.953   5.520 -1.1265  0.6147  0.7299
  833SOL     MW 4649   1.521   3.940   5.441  0.0977  0.0970  0.2382
  834SOL     OW 4650   8.307   3.715   5.868  0.6076  0.6706 -0.3280
  834SOL    HW1 4651   8.299   3.686   5.959 -0.6984  3.1495  0.4544
  834SOL    HW2 4652   8.367   3.653   5.828  0.9230 -0.7371  2.1175
  834SOL     MW 4653   8.313   3.703   5.875  0.4808  0.8077  0.0852
  835SOL     OW 4654   8.194   4.505   3.722 -0.0464 -0.3380 -0.4293
  835SOL    HW1 4655   8.283   4.539   3.726 -1.0206  2.3112  0.5351
  835SOL    HW2 4656   8.172   4.485   3.813 -1.0374  0.8125 -0.3902
  835SOL     MW 4657   8.203   4.507   3.734 -0.2980  0.1484 -0.3009
  836SOL     OW 4658   7.851   2.154   1.999  0.4762  0.6677  0.0203
  836SOL    HW1 4659   7.906   2.202   1.936  1.9914  0.6728  1.2664
  836SOL    HW2 4660   7.829   2.220   2.065  0.4313  0.2521  0.4227
  836SOL     MW 4661   7.856   2.169   2.000  0.6644  0.6152  0.2313
  837SOL     OW 4662   8.444   7.680   6.159 -0.6674 -0.2966 -0.1595
  837SOL    HW1 4663   8.442   7.609   6.096  0.9773 -0.4914 -0.0301
  837SOL    HW2 4664   8.536   7.688   6.184 -1.2281 -0.1448  2.1167
  837SOL     MW 4665   8.455   7.672   6.154 -0.5286 -0.3021  0.1485
  838SOL     OW 4666   7.248   6.750   2.582  0.2517 -0.5117  0.0987
  838SOL    HW1 4667   7.244   6.720   2.491 -2.8472  0.7239 -0.2921
  838SOL    HW2 4668   7.309   6.689   2.625  1.9229 -1.0359 -2.7776
  838SOL     MW 4669   7.255   6.738   2.576  0.0689 -0.4206 -0.3195
  839SOL     OW 4670   8.189   7.644   4.667 -0.1794 -0.2009  0.1181
  839SOL    HW1 4671   8.141   7.581   4.720 -0.0984  0.7988  1.4224
  839SOL    HW2 4672   8.282   7.625   4.684 -0.1431 -0.1890 -0.0555
  839SOL     MW 4673   8.195   7.634   4.676 -0.1644 -0.0714  0.2628
  840SOL     OW 4674   8.609   0.265   0.266 -0.3026 -0.4357 -0.4830
  840SOL    HW1 4675   8.660   0.241   0.188  1.1884 -2.5598  1.0319
  840SOL    HW2 4676   8.581   0.355   0.250  2.6027  0.2872 -2.1279
  840SOL     MW 4677   8.612   0.273   0.254  0.2602 -0.6151 -0.4996
  841SOL     OW 4678   5.263   1.975   6.207 -0.0543 -0.0114 -0.0078
  841SOL    HW1 4679   5.236   1.885   6.192 -0.6168 -0.1969  1.8446
  841SOL    HW2 4680   5.318   1.971   6.285  0.9782  1.1034 -0.6305
  841SOL     MW 4681   5.267   1.963   6.215  0.0059  0.1075  0.1497
  842SOL     OW 4682   7.215   2.576   5.081 -0.0399  0.1855 -0.5854
  842SOL    HW1 4683   7.239   2.483   5.077 -0.8080 -0.0513  0.1431
  842SOL    HW2 4684   7.130   2.577   5.126  0.1129  1.2692 -0.3059
  842SOL     MW 4685   7.207   2.564   5.086 -0.1186  0.2939 -0.4564
  843SOL     OW 4686   8.760   6.619   1.802  0.1442 -0.3797 -0.1874
  843SOL    HW1 4687   8.824   6.666   1.855  0.1377  1.6025 -1.7691
  843SOL    HW2 4688   8.813   6.566   1.742  0.2359 -0.4612 -0.0346
  843SOL     MW 4689   8.775   6.618   1.801  0.1551 -0.1364 -0.3703
  844SOL     OW 4690   3.335   7.587   4.786 -0.0823 -0.0561 -0.3645
  844SOL    HW1 4691   3.259   7.530   4.777 -1.1069  0.9379  1.4693
  844SOL    HW2 4692   3.345   7.629   4.700 -0.1069 -1.9595 -1.3395
  844SOL     MW 4693   3.327   7.585   4.774 -0.2166 -0.1726 -0.2546
  845SOL     OW 4694   0.290   0.372   0.219 -0.6280  0.2927  0.2160
  845SOL    HW1 4695   0.282   0.277   0.207  0.4120  0.3096 -0.8174
  845SOL    HW2 4696   0.380   0.384   0.249 -0.4949  1.0118 -0.4336
  845SOL     MW 4697   0.301   0.361   0.221 -0.4778  0.3869  0.0006
  846SOL     OW 4698   8.624   1.681   2.041 -0.4727  0.1302  0.2494
  846SOL    HW1 4699   8.640   1.587   2.036 -0.2210  0.1407  0.7431
  846SOL    HW2 4700   8.591   1.705   1.955  0.7564 -0.1650 -0.3141
  846SOL     MW 4701   8.622   1.672   2.029 -0.2832  0.0938  0.2405
  847SOL     OW 4702   5.187   5.529   2.830  0.0767 -0.3077 -0.5893
  847SOL    HW1 4703   5.224   5.575   2.754 -0.2510 -1.2808 -1.3593
  847SOL    HW2 4704   5.235   5.446   2.834  1.5125  0.5371  1.5089
  847SOL     MW 4705   5.198   5.524   2.821  0.2185 -0.3241 -0.4193
  848SOL     OW 4706   2.318   0.906   2.332  0.1762  0.2758 -0.0196
  848SOL    HW1 4707   2.294   0.840   2.268  0.3064  0.0510  0.1593
  848SOL    HW2 4708   2.253   0.896   2.402  0.2049  0.3235  0.0141
  848SOL     MW 4709   2.306   0.896   2.333  0.1966  0.2531  0.0076
  849SOL     OW 4710   7.050   7.998   3.602 -0.0806 -0.1253 -0.2470
  849SOL    HW1 4711   6.985   7.928   3.605  0.6156 -0.9091 -2.2822
  849SOL    HW2 4712   7.014   8.061   3.539 -0.0895  0.7749  0.6138
  849SOL     MW 4713   7.037   7.997   3.595  0.0074 -0.1104 -0.3974
  850SOL     OW 4714   8.542   7.857   5.115  0.1071 -0.3776  0.1023
  850SOL    HW1 4715   8.607   7.787   5.111  0.3065 -0.1318 -1.2643
  850SOL    HW2 4716   8.593   7.937   5.122 -0.0705 -0.2366 -0.2029
  850SOL     MW 4717   8.557   7.858   5.115  0.1099 -0.3281 -0.1117
  851SOL     OW 4718   4.153   8.542   4.578 -0.4583  0.0467 -0.1633
  851SOL    HW1 4719   4.098   8.605   4.625 -1.0909 -0.0375 -0.7690
  851SOL    HW2 4720   4.117   8.540   4.490  1.2796  0.9009 -0.9446
  851SOL     MW 4721   4.141   8.550   4.573 -0.3168  0.1453 -0.3408
  852SOL     OW 4722   1.942   8.928   2.313 -0.2936  0.2355 -0.2968
  852SOL    HW1 4723   1.885   8.903   2.386  0.3311 -1.8794 -0.4526
  852SOL    HW2 4724   2.028   8.895   2.337  0.1972  0.6306 -1.4428
  852SOL     MW 4725   1.945   8.920   2.325 -0.1508  0.0154 -0.4635
  853SOL     OW 4726   8.462   1.825   1.219  0.0885  0.0475 -0.1499
  853SOL    HW1 4727   8.522   1.753   1.232  1.1942  0.0958 -3.7891
  853SOL    HW2 4728   8.403   1.795   1.149 -2.1485  1.1939  1.1013
  853SOL     MW 4729   8.462   1.812   1.212 -0.0563  0.2004 -0.4556
  854SOL     OW 4730   7.891   8.848   0.707  0.5667 -0.4608  0.1101
  854SOL    HW1 4731   7.826   8.827   0.774  1.0387 -1.1044  0.3770
  854SOL    HW2 4732   7.852   8.818   0.625  0.9077 -1.7363  0.3879
  854SOL     MW 4733   7.877   8.842   0.705  0.6708 -0.7064  0.1798
  855SOL     OW 4734   6.175   2.420   1.494  0.3101  0.2768 -0.4052
  855SOL    HW1 4735   6.123   2.356   1.543 -0.2989  1.2566  0.2703
  855SOL    HW2 4736   6.215   2.474   1.562  1.5899  0.0306 -0.9437
  855SOL     MW 4737   6.173   2.419   1.509  0.3959  0.3707 -0.3876
  856SOL     OW 4738   7.562   3.942   2.409 -0.2820 -0.8358 -0.2055
  856SOL    HW1 4739   7.649   3.980   2.421 -0.7493 -0.0894  0.9846
  856SOL    HW2 4740   7.525   3.991   2.335  0.2742 -1.1200 -0.6827
  856SOL     MW 4741   7.568   3.953   2.401 -0.2707 -0.7766 -0.1143
  857SOL     OW 4742   7.907   1.640   5.333 -0.0379 -0.3551 -0.1656
  857SOL    HW1 4743   7.969   1.708   5.306 -1.4795  0.6958 -1.0021
  857SOL    HW2 4744   7.933   1.563   5.282 -1.0005  0.8189 -2.6136
  857SOL     MW 4745   7.918   1.639   5.323 -0.3457 -0.0703 -0.5861
  858SOL     OW 4746   0.579   5.556   0.902 -0.2593  0.3644 -0.1310
  858SOL    HW1 4747   0.565   5.552   0.997  0.0477 -0.6443 -0.1181
  858SOL    HW2 4748   0.522   5.487   0.867  0.2828  0.1472 -0.5920
  858SOL     MW 4749   0.570   5.546   0.910 -0.1506  0.2075 -0.1884
  859SOL     OW 4750   7.656   0.790   3.128  0.3222  0.0588 -0.3911
  859SOL    HW1 4751   7.621   0.776   3.040  1.5147 -3.4991 -0.4845
  859SOL    HW2 4752   7.588   0.756   3.186 -0.7820  3.0777  0.2335
  859SOL     MW 4753   7.643   0.784   3.124  0.3335 -0.0102 -0.3231
  860SOL     OW 4754   4.066   0.978   2.705 -0.5351 -0.0622  0.1920
  860SOL    HW1 4755   4.091   0.918   2.776 -0.5791  0.9523  1.0904
  860SOL    HW2 4756   4.023   0.921   2.641  2.1560 -1.5278 -0.4708
  860SOL     MW 4757   4.063   0.963   2.706 -0.1962 -0.1199  0.2221
  861SOL     OW 4758   3.177   3.556   1.540 -1.0335  0.0046  0.3461
  861SOL    HW1 4759   3.230   3.493   1.589  0.0819  0.7501  0.1440
  861SOL    HW2 4760   3.221   3.565   1.456 -1.0246  1.2096  0.4544
  861SOL     MW 4761   3.190   3.549   1.536 -0.8896  0.2543  0.3341
  862SOL     OW 4762   4.591   4.670   4.222 -0.2909 -0.1209 -0.2364
  862SOL    HW1 4763   4.598   4.765   4.232  1.4279 -0.3073  0.7549
  862SOL    HW2 4764   4.672   4.645   4.178  0.8955 -1.4365  2.4638
  862SOL     MW 4765   4.602   4.679   4.218  0.0810 -0.3132  0.2362
  863SOL     OW 4766   1.027   7.576   5.118 -0.2997 -0.0531  0.5561
  863SOL    HW1 4767   1.076   7.528   5.185  0.5019 -1.9735 -1.3156
  863SOL    HW2 4768   0.944   7.528   5.110  0.3942 -1.0421 -1.1360
  863SOL     MW 4769   1.023   7.564   5.126 -0.1083 -0.4256  0.0999
  864SOL     OW 4770   4.936   6.025   3.170  0.3642 -0.5041  0.4066
  864SOL    HW1 4771   4.936   6.064   3.258 -0.8770  0.0749  0.1747
  864SOL    HW2 4772   5.022   5.985   3.162  1.3371  1.3196  1.0511
  864SOL     MW 4773   4.947   6.025   3.180  0.3299 -0.1965  0.4594
  865SOL     OW 4774   4.394   6.104   3.601 -0.2305 -0.8123 -0.5021
  865SOL    HW1 4775   4.387   6.083   3.694 -0.1991  2.3367  0.3162
  865SOL    HW2 4776   4.309   6.079   3.564 -0.8222 -0.6688  0.7270
  865SOL     MW 4777   4.382   6.098   3.608 -0.3022 -0.3908 -0.2400
  866SOL     OW 4778   8.505   7.819   1.540 -0.6475  0.0640  0.1770
  866SOL    HW1 4779   8.531   7.906   1.568  1.0015 -0.4037  0.2067
  866SOL    HW2 4780   8.564   7.798   1.467 -0.3979 -1.3724  0.7631
  866SOL     MW 4781   8.516   7.827   1.534 -0.4045 -0.1797  0.2558
  867SOL     OW 4782   7.166   7.132   4.670 -0.1597 -0.6345 -0.2567
  867SOL    HW1 4783   7.138   7.189   4.741 -0.5784 -1.7880  0.5362
  867SOL    HW2 4784   7.092   7.073   4.655  0.0748 -0.6699 -1.3815
  867SOL     MW 4785   7.153   7.132   4.677 -0.1833 -0.7867 -0.2992
  868SOL     OW 4786   4.626   0.923   2.974  0.2153 -0.1269  0.2785
  868SOL    HW1 4787   4.572   0.973   3.035 -0.6869 -0.5684 -0.1491
  868SOL    HW2 4788   4.655   0.847   3.025  2.9944  1.5479  1.4927
  868SOL     MW 4789   4.623   0.920   2.988  0.4556  0.0310  0.3792
  869SOL     OW 4790   5.460   1.080   1.721  0.1982  0.3184  0.2437
  869SOL    HW1 4791   5.402   1.059   1.793 -1.1357  0.2480 -0.8132
  869SOL    HW2 4792   5.417   1.042   1.644  1.3492  0.7849 -0.6574
  869SOL     MW 4793   5.447   1.072   1.720  0.1748  0.3691 -0.0069
  870SOL     OW 4794   4.323   1.847   4.716  0.5636 -0.3874 -0.0200
  870SOL    HW1 4795   4.419   1.837   4.709  0.5400 -1.6024  1.0829
  870SOL    HW2 4796   4.290   1.758   4.705 -0.3950 -0.0936  0.4673
  870SOL     MW 4797   4.331   1.834   4.713  0.4379 -0.5053  0.1836
  871SOL     OW 4798   6.905   6.626   4.617  0.0199  0.1571 -0.6551
  871SOL    HW1 4799   6.826   6.640   4.564 -0.4402 -0.8521 -0.2576
  871SOL    HW2 4800   6.936   6.540   4.591  0.9000  0.4756 -0.6757
  871SOL     MW 4801   6.899   6.617   4.607  0.0737  0.0687 -0.6069
  872SOL     OW 4802   1.121   8.388   1.285  0.4881  0.2592 -0.1560
  872SOL    HW1 4803   1.179   8.423   1.352  2.1643  1.7732 -2.2604
  872SOL    HW2 4804   1.179   8.337   1.227 -1.1625 -2.4348  0.3558
  872SOL     MW 4805   1.136   8.386   1.286  0.4913  0.1081 -0.3599
  873SOL     OW 4806   4.999   2.367   5.025 -0.1297  0.1714  0.3319
  873SOL    HW1 4807   4.907   2.345   5.041  0.6955 -2.1161  2.5945
  873SOL    HW2 4808   5.015   2.444   5.080 -1.1034  1.7945 -1.5605
  873SOL     MW 4809   4.989   2.374   5.034 -0.1487  0.0864  0.3793
  874SOL     OW 4810   2.009   1.548   3.415  0.3732  0.0451  0.2110
  874SOL    HW1 4811   2.071   1.519   3.482  0.1224 -1.1435 -0.0492
  874SOL    HW2 4812   1.932   1.492   3.428 -0.1355  0.6109 -0.3092
  874SOL     MW 4813   2.007   1.537   3.425  0.2760 -0.0346  0.1111
  875SOL     OW 4814   5.776   8.236   3.214  0.0177 -0.3270 -0.0259
  875SOL    HW1 4815   5.831   8.298   3.167 -2.0317  0.8703 -0.9556
  875SOL    HW2 4816   5.741   8.285   3.289 -0.3438 -0.8506  0.1599
  875SOL     MW 4817   5.778   8.250   3.218 -0.2909 -0.2408 -0.1211
  876SOL     OW 4818   2.793   5.166   4.139  0.7706  0.1709  1.3145
  876SOL    HW1 4819   2.810   5.097   4.204  0.4085 -1.1824  0.0367
  876SOL    HW2 4820   2.850   5.144   4.066 -0.8564 -0.0054  0.0487
  876SOL     MW 4821   2.803   5.154   4.138  0.5160 -0.0249  0.9889
  877SOL     OW 4822   4.434   4.437   5.233 -0.3507  0.4689  0.6549
  877SOL    HW1 4823   4.341   4.423   5.215 -0.1988 -4.7509  2.3739
  877SOL    HW2 4824   4.479   4.409   5.153 -0.1240  2.3275  0.0793
  877SOL     MW 4825   4.428   4.432   5.220 -0.3022  0.0386  0.8013
  878SOL     OW 4826   3.589   6.305   2.132 -0.3588 -0.3604  0.0108
  878SOL    HW1 4827   3.599   6.389   2.176  2.0546  0.1972 -1.4297
  878SOL    HW2 4828   3.599   6.240   2.201  2.8102  0.4816  0.5010
  878SOL     MW 4829   3.591   6.308   2.146  0.3558 -0.1813 -0.1109
  879SOL     OW 4830   8.407   0.925   2.469  0.6949 -1.0236  0.1551
  879SOL    HW1 4831   8.335   0.918   2.532  1.1647  0.5803  0.9317
  879SOL    HW2 4832   8.371   0.978   2.398  1.2547  0.4039  0.8769
  879SOL     MW 4833   8.393   0.931   2.468  0.8267 -0.6356  0.3469
  880SOL     OW 4834   5.412   8.652   4.370 -0.4384 -0.7220 -0.5886
  880SOL    HW1 4835   5.413   8.710   4.446 -0.6806  1.6321 -2.2563
  880SOL    HW2 4836   5.377   8.570   4.403  0.8739 -0.3001  2.1328
  880SOL     MW 4837   5.408   8.649   4.384 -0.3014 -0.3667 -0.4537
  881SOL     OW 4838   5.057   2.815   4.503 -0.4145 -0.3263  0.1810
  881SOL    HW1 4839   4.980   2.826   4.447 -0.4324 -2.2241 -0.2492
  881SOL    HW2 4840   5.022   2.818   4.592 -0.5899  1.3442  0.0765
  881SOL     MW 4841   5.043   2.817   4.507 -0.4393 -0.3554  0.1125
  882SOL     OW 4842   0.442   2.203   3.624 -0.1620 -0.1021  0.3852
  882SOL    HW1 4843   0.444   2.238   3.535 -0.9848 -0.5322  0.1883
  882SOL    HW2 4844   0.420   2.278   3.679  1.9505  0.5482  0.4561
  882SOL     MW 4845   0.440   2.217   3.620  0.0031 -0.0739  0.3690
  883SOL     OW 4846   4.545   1.695   1.522 -0.4587  0.0234  0.3360
  883SOL    HW1 4847   4.614   1.629   1.523 -0.2930  0.1972  1.1539
  883SOL    HW2 4848   4.571   1.755   1.452  0.2728  0.1337  0.6892
  883SOL     MW 4849   4.557   1.694   1.513 -0.3439  0.0598  0.4859
  884SOL     OW 4850   0.263   5.894   2.359 -0.4396 -0.3100 -0.0645
  884SOL    HW1 4851   0.339   5.915   2.412  0.0813 -1.5813 -0.2565
  884SOL    HW2 4852   0.237   5.806   2.388  1.0334 -1.9144 -3.0832
  884SOL     MW 4853   0.269   5.885   2.369 -0.1844 -0.6781 -0.4756
  885SOL     OW 4854   7.221   5.921   1.464 -0.6034 -0.4870 -0.7285
  885SOL    HW1 4855   7.293   5.879   1.418 -1.4178 -1.2967 -1.2971
  885SOL    HW2 4856   7.189   5.988   1.404  1.3960  1.8331  0.5984
  885SOL     MW 4857   7.226   5.924   1.451 -0.4517 -0.2936 -0.6314
  886SOL     OW 4858   1.069   7.453   2.658  0.3627  0.0853  0.0227
  886SOL    HW1 4859   1.121   7.379   2.628 -0.6896 -0.5691 -0.2588
  886SOL    HW2 4860   1.009   7.471   2.586  0.8050  1.4356 -0.0412
  886SOL     MW 4861   1.068   7.446   2.645  0.2846  0.1744 -0.0215
  887SOL     OW 4862   8.385   8.045   3.487  0.3165  0.1576  0.0032
  887SOL    HW1 4863   8.318   8.038   3.555 -1.6671  1.7146 -1.6735
  887SOL    HW2 4864   8.450   7.978   3.510 -2.0181 -1.7473  1.4869
  887SOL     MW 4865   8.385   8.035   3.499 -0.2363  0.1131 -0.0215
  888SOL     OW 4866   3.690   2.104   6.033 -0.1957  0.2086  0.8176
  888SOL    HW1 4867   3.634   2.057   5.971  2.9764 -1.9442 -0.7665
  888SOL    HW2 4868   3.709   2.040   6.102  1.3819  0.2913  0.5185
  888SOL     MW 4869   3.685   2.090   6.034  0.4123 -0.0564  0.5765
  889SOL     OW 4870   7.964   2.968   3.235  0.2385  0.2261  0.2973
  889SOL    HW1 4871   7.981   2.931   3.322 -1.0542 -0.6903  0.1868
  889SOL    HW2 4872   8.047   2.957   3.188  0.6179 -0.2753  1.0669
  889SOL     MW 4873   7.977   2.962   3.240  0.1216  0.0446  0.3817
  890SOL     OW 4874   5.893   2.698   0.194  0.0596 -0.9015 -0.1439
  890SOL    HW1 4875   5.798   2.688   0.193 -0.0279 -0.4461  1.4240
  890SOL    HW2 4876   5.911   2.757   0.267  1.5785 -1.2329 -0.2015
  890SOL     MW 4877   5.883   2.705   0.203  0.2429 -0.8857  0.0494
  891SOL     OW 4878   3.054   8.378   6.120 -0.4020 -0.3560 -0.0660
  891SOL    HW1 4879   3.107   8.452   6.150 -1.0779 -0.3165  1.0959
  891SOL    HW2 4880   3.067   8.310   6.186 -2.0312 -0.2251  0.4576
  891SOL     MW 4881   3.062   8.379   6.132 -0.6971 -0.3342  0.1498
  892SOL     OW 4882   7.239   0.876   5.168  0.2244  0.5095  0.2930
  892SOL    HW1 4883   7.177   0.842   5.232 -1.9150  0.3338 -1.7257
  892SOL    HW2 4884   7.282   0.798   5.133  0.8409  0.5459  0.9511
  892SOL     MW 4885   7.237   0.861   5.172  0.0294  0.4916  0.1188
  893SOL     OW 4886   2.306   4.436   1.141 -0.7921  0.0179  0.1584
  893SOL    HW1 4887   2.329   4.477   1.058 -1.0866 -0.2672 -0.0651
  893SOL    HW2 4888   2.222   4.476   1.164 -1.2772 -0.7388 -0.2569
  893SOL     MW 4889   2.298   4.447   1.134 -0.8919 -0.1155  0.0766
  894SOL     OW 4890   7.050   2.555   0.657  0.7405  0.5138  0.7260
  894SOL    HW1 4891   7.025   2.523   0.571 -2.5788 -1.7771  2.3435
  894SOL    HW2 4892   7.134   2.512   0.676  0.0408 -1.3425 -0.2089
  894SOL     MW 4893   7.058   2.546   0.649  0.2260 -0.0171  0.8134
  895SOL     OW 4894   3.138   7.207   5.639 -0.1463  0.2006 -0.0792
  895SOL    HW1 4895   3.160   7.291   5.680  3.1329 -0.2433 -0.6725
  895SOL    HW2 4896   3.153   7.142   5.707  0.4363 -0.1377 -0.5243
  895SOL     MW 4897   3.143   7.209   5.653  0.3481  0.1005 -0.2122
  896SOL     OW 4898   6.679   6.077   0.265  0.2180  0.3280 -0.8187
  896SOL    HW1 4899   6.687   6.001   0.208 -0.4148  0.3955 -1.0064
  896SOL    HW2 4900   6.764   6.121   0.260  0.4423 -0.1325 -1.0394
  896SOL     MW 4901   6.691   6.073   0.257  0.1657  0.2777 -0.8710
  897SOL     OW 4902   3.307   2.423   2.637 -0.4968  0.1287 -0.3473
  897SOL    HW1 4903   3.368   2.493   2.613 -1.5698  1.6214  1.0313
  897SOL    HW2 4904   3.223   2.453   2.605 -0.4342 -2.5976 -3.5770
  897SOL     MW 4905   3.304   2.436   2.630 -0.6262 -0.0292 -0.5843
  898SOL     OW 4906   6.518   2.587   4.112  0.5461  0.1737  0.3795
  898SOL    HW1 4907   6.583   2.648   4.148 -0.5286  1.7551 -0.2421
  898SOL    HW2 4908   6.550   2.567   4.024  0.4245  0.6246  0.2281
  898SOL     MW 4909   6.530   2.592   4.105  0.3930  0.4338  0.2806
  899SOL     OW 4910   6.829   8.902   5.909 -0.3314 -0.1239 -0.1827
  899SOL    HW1 4911   6.911   8.864   5.940 -0.5117 -0.0363  0.4270
  899SOL    HW2 4912   6.761   8.842   5.940 -0.5938  0.5059  0.5176
  899SOL     MW 4913   6.831   8.890   5.917 -0.3881 -0.0321 -0.0150
  900SOL     OW 4914   3.691   7.422   3.836 -0.5101 -0.3669  0.2373
  900SOL    HW1 4915   3.624   7.436   3.768 -0.9563  0.4912  0.8409
  900SOL    HW2 4916   3.695   7.327   3.846 -0.6729 -0.4949 -0.7518
  900SOL     MW 4917   3.683   7.412   3.828 -0.5881 -0.2734  0.1879
  901SOL     OW 4918   3.731   2.667   4.697  0.0918 -0.2454 -0.6427
  901SOL    HW1 4919   3.646   2.658   4.739  0.2731 -2.6155 -0.6199
  901SOL    HW2 4920   3.711   2.699   4.609 -1.1220 -2.6076 -1.3306
  901SOL     MW 4921   3.717   2.670   4.691 -0.0404 -0.8512 -0.7278
  902SOL     OW 4922   3.674   4.838   4.132  0.4009  0.1407  0.5020
  902SOL    HW1 4923   3.581   4.816   4.121  0.4727  0.0851 -0.0101
  902SOL    HW2 4924   3.710   4.834   4.044  0.3938  2.5142  0.3330
  902SOL     MW 4925   3.667   4.835   4.120  0.4092  0.4374  0.4148
  903SOL     OW 4926   5.079   7.964   3.841 -0.2190  0.0240  0.4981
  903SOL    HW1 4927   5.096   7.912   3.919  2.0799  0.8759  0.6282
  903SOL    HW2 4928   5.098   8.054   3.866  3.3661  0.0620 -1.6345
  903SOL     MW 4929   5.083   7.969   3.854  0.5342  0.1380  0.2418
  904SOL     OW 4930   3.450   5.607   3.130  0.2340 -0.0926 -0.2280
  904SOL    HW1 4931   3.445   5.600   3.035  2.0186 -0.7746 -0.3121
  904SOL    HW2 4932   3.475   5.519   3.159  0.1325  0.2156  0.8320
  904SOL     MW 4933   3.453   5.595   3.122  0.4494 -0.1404 -0.1031
  905SOL     OW 4934   0.688   8.163   5.470 -0.2020 -0.3963 -0.6537
  905SOL    HW1 4935   0.720   8.176   5.559 -0.1543  0.3523 -0.7746
  905SOL    HW2 4936   0.727   8.235   5.420 -2.8354  1.1792 -0.6160
  905SOL     MW 4937   0.697   8.174   5.475 -0.5330 -0.0988 -0.6643
  906SOL     OW 4938   5.675   4.184   2.124 -0.1775 -0.0013  0.6254
  906SOL    HW1 4939   5.612   4.115   2.103 -0.2524  0.3843 -0.5063
  906SOL    HW2 4940   5.680   4.237   2.044  0.0480  1.1817  1.3947
  906SOL     MW 4941   5.668   4.182   2.111 -0.1582  0.1995  0.5790
  907SOL     OW 4942   5.413   2.027   2.770 -0.1583 -0.0275 -0.4995
  907SOL    HW1 4943   5.418   2.065   2.682 -3.1945 -1.4267 -1.3969
  907SOL    HW2 4944   5.381   1.938   2.755 -0.7894 -0.2819  2.0495
  907SOL     MW 4945   5.410   2.020   2.757 -0.6277 -0.2392 -0.2881
  908SOL     OW 4946   6.133   7.527   1.609 -0.3391  0.0873  0.1394
  908SOL    HW1 4947   6.079   7.460   1.650  0.3657  0.5852  1.9923
  908SOL    HW2 4948   6.221   7.489   1.607 -0.3148  0.1537 -0.7902
  908SOL     MW 4949   6.137   7.514   1.614 -0.2457  0.1596  0.2576
  909SOL     OW 4950   3.698   5.340   5.673 -0.1445  0.1868 -0.2744
  909SOL    HW1 4951   3.683   5.353   5.579 -1.0388  0.4168 -0.1133
  909SOL    HW2 4952   3.763   5.271   5.677  0.1761  0.4255 -1.0723
  909SOL     MW 4953   3.704   5.333   5.661 -0.2180  0.2468 -0.3559
  910SOL     OW 4954   3.447   5.303   5.170  0.1083 -0.0861  0.3803
  910SOL    HW1 4955   3.463   5.398   5.172 -2.6675  0.4441  1.4072
  910SOL    HW2 4956   3.441   5.282   5.077  1.5369  0.5541  0.1146
  910SOL     MW 4957   3.448   5.313   5.158 -0.0642  0.0637  0.4778
  911SOL     OW 4958   2.868   7.109   1.157  0.0676 -0.5560 -0.1204
  911SOL    HW1 4959   2.908   7.077   1.238 -0.4726 -1.7914 -0.3196
  911SOL    HW2 4960   2.938   7.103   1.091  0.4426  0.2486  0.1789
  911SOL     MW 4961   2.882   7.104   1.159  0.0465 -0.6111 -0.1076
  912SOL     OW 4962   5.817   7.815   0.929 -0.3106  0.4027 -0.5876
  912SOL    HW1 4963   5.823   7.842   0.837  3.2140  1.7515 -0.1291
  912SOL    HW2 4964   5.794   7.896   0.976  0.1195  0.2532 -0.1089
  912SOL     MW 4965   5.815   7.829   0.923  0.1957  0.5562 -0.4676
  913SOL     OW 4966   3.177   2.648   2.833 -0.0505  0.3104  0.0229
  913SOL    HW1 4967   3.182   2.705   2.756 -0.2873  0.0987 -0.1503
  913SOL    HW2 4968   3.261   2.603   2.836 -0.0229  0.3555 -0.0831
  913SOL     MW 4969   3.188   2.650   2.824 -0.0773  0.2891 -0.0128
  914SOL     OW 4970   4.980   1.627   2.175 -0.2962  0.2756  0.5845
  914SOL    HW1 4971   5.024   1.626   2.091 -1.1066  3.9051 -0.0357
  914SOL    HW2 4972   4.907   1.566   2.165  0.7415 -0.8215 -0.6053
  914SOL     MW 4973   4.977   1.619   2.163 -0.2671  0.5998  0.3528
  915SOL     OW 4974   7.760   8.920   3.077  0.2627 -0.6280  0.0386
  915SOL    HW1 4975   7.729   8.926   3.167 -0.7194 -2.0493 -0.1717
  915SOL    HW2 4976   7.850   8.887   3.085  0.1835 -0.7396  0.4996
  915SOL     MW 4977   7.768   8.917   3.089  0.1268 -0.8242  0.0707
  916SOL     OW 4978   5.289   5.365   4.599  0.7857 -0.0003  0.3892
  916SOL    HW1 4979   5.219   5.426   4.623  0.7112  1.0702 -2.2079
  916SOL    HW2 4980   5.243   5.285   4.575  0.5637  0.2458 -0.0062
  916SOL     MW 4981   5.274   5.362   4.599  0.7477  0.1682  0.0061
  917SOL     OW 4982   7.087   4.803   0.153 -0.7077  0.0805 -0.3777
  917SOL    HW1 4983   7.164   4.830   0.203 -0.2330  0.7459 -1.4057
  917SOL    HW2 4984   7.013   4.815   0.212 -0.0550 -0.2578  0.5201
  917SOL     MW 4985   7.087   4.808   0.167 -0.5634  0.1224 -0.3944
  918SOL     OW 4986   7.131   3.399   5.902  0.4155  0.0586  0.4973
  918SOL    HW1 4987   7.138   3.361   5.990 -0.4560 -0.4365  0.3665
  918SOL    HW2 4988   7.155   3.328   5.843  1.2780  0.4725  0.3349
  918SOL     MW 4989   7.135   3.385   5.906  0.4144  0.0482  0.4598
  919SOL     OW 4990   3.729   1.882   1.525  0.3410  0.5152  0.1815
  919SOL    HW1 4991   3.658   1.889   1.461 -0.2949  0.4668  0.8662
  919SOL    HW2 4992   3.754   1.973   1.543 -0.9479  0.6462  1.4522
  919SOL     MW 4993   3.723   1.895   1.519  0.0946  0.5258  0.4318
  920SOL     OW 4994   8.106   4.002   6.271  0.1827  0.3188  0.2913
  920SOL    HW1 4995   8.080   3.923   6.224  0.2921 -0.2013  1.0837
  920SOL    HW2 4996   8.029   4.026   6.323 -0.3607  1.5933 -1.0460
  920SOL     MW 4997   8.093   3.995   6.272  0.1271  0.4154  0.2215
  921SOL     OW 4998   6.277   6.688   2.789  0.3408 -0.4701 -0.0577
  921SOL    HW1 4999   6.203   6.734   2.748  0.4471  0.6963  1.0080
  921SOL    HW2 5000   6.319   6.754   2.843  0.0090 -2.0198  2.2223
  921SOL     MW 5001   6.273   6.702   2.791  0.3119 -0.5191  0.3706
  922SOL     OW 5002   5.206   3.935   2.752  0.1330 -0.0292 -0.0479
  922SOL    HW1 5003   5.151   3.991   2.696 -1.3726  0.1880  1.5509
  922SOL    HW2 5004   5.206   3.850   2.709 -0.9341  0.1496 -0.4251
  922SOL     MW 5005   5.199   3.932   2.740 -0.1963  0.0215  0.1084
  923SOL     OW 5006   2.043   8.120   6.149 -0.1716  0.1739  0.1138
  923SOL    HW1 5007   2.014   8.181   6.217  0.5446  0.5049  0.1303
  923SOL    HW2 5008   1.962   8.079   6.117 -0.5359  0.1916  0.9892
  923SOL     MW 5009   2.029   8.123   6.153 -0.1265  0.2186  0.2280
  924SOL     OW 5010   7.855   2.457   1.469 -0.7846 -0.6244 -0.1400
  924SOL    HW1 5011   7.805   2.390   1.514 -0.1581 -1.1850 -0.2584
  924SOL    HW2 5012   7.843   2.536   1.521 -0.7061 -1.0767  0.5638
  924SOL     MW 5013   7.847   2.459   1.481 -0.6944 -0.7541 -0.0651
  925SOL     OW 5014   6.187   2.878   1.874 -0.6258  0.0475 -0.2423
  925SOL    HW1 5015   6.189   2.837   1.787  1.6181  1.0697 -0.7453
  925SOL    HW2 5016   6.115   2.941   1.868  0.7422  1.5712 -2.1588
  925SOL     MW 5017   6.178   2.881   1.862 -0.1634  0.3734 -0.5520
  926SOL     OW 5018   1.949   4.562   2.339  0.1871  0.4975 -0.4493
  926SOL    HW1 5019   1.883   4.502   2.375  0.1392  1.4880  1.2646
  926SOL    HW2 5020   2.029   4.541   2.386  0.6102  0.6244 -1.0992
  926SOL     MW 5021   1.951   4.552   2.350  0.2351  0.6406 -0.3131
  927SOL     OW 5022   0.024   3.836   5.180 -0.1938 -0.2193  0.3175
  927SOL    HW1 5023  -0.022   3.766   5.133  0.3985 -0.6790  0.4003
  927SOL    HW2 5024   0.095   3.861   5.121  0.6265 -0.8805  0.9832
  927SOL     MW 5025   0.027   3.830   5.166 -0.0130 -0.3628  0.4133
  928SOL     OW 5026   2.934   1.061   5.814  0.1025  0.2902 -0.2295
  928SOL    HW1 5027   2.910   1.078   5.723 -0.2794  2.1482  0.1652
  928SOL    HW2 5028   2.851   1.060   5.861  0.3699  0.5333  0.2576
  928SOL     MW 5029   2.920   1.063   5.808  0.0879  0.5592 -0.1166
  929SOL     OW 5030   5.311   7.695   5.556  0.2930 -0.6154 -0.3643
  929SOL    HW1 5031   5.294   7.693   5.650  1.2296  0.7992 -0.1199
  929SOL    HW2 5032   5.267   7.618   5.521 -0.4233 -0.9363  1.1739
  929SOL     MW 5033   5.303   7.685   5.563  0.3212 -0.4754 -0.1361
  930SOL     OW 5034   4.990   8.648   3.749  0.4904 -0.8826 -0.4991
  930SOL    HW1 5035   4.991   8.630   3.843  0.5282 -0.0860 -0.3356
  930SOL    HW2 5036   4.939   8.577   3.711 -1.6669  0.1009  0.4162
  930SOL     MW 5037   4.984   8.637   3.756  0.2191 -0.6547 -0.3610
  931SOL     OW 5038   5.611   7.446   4.504  0.4189 -0.2065 -0.4689
  931SOL    HW1 5039   5.574   7.388   4.571  1.0516 -0.4268 -0.3053
  931SOL    HW2 5040   5.540   7.507   4.483 -0.4540 -1.4060 -1.0817
  931SOL     MW 5041   5.597   7.447   4.510  0.3881 -0.3883 -0.5264
  932SOL     OW 5042   6.631   8.492   0.014 -0.2868  0.2771 -0.0483
  932SOL    HW1 5043   6.616   8.539   0.096 -2.6404  1.8728 -1.3001
  932SOL    HW2 5044   6.571   8.417   0.018 -0.2762  0.2584 -0.2234
  932SOL     MW 5045   6.621   8.489   0.025 -0.5868  0.4790 -0.2309
  933SOL     OW 5046   5.456   6.675   3.490  0.6299  0.0247  0.6918
  933SOL    HW1 5047   5.454   6.626   3.408  1.7087 -1.1994  1.3524
  933SOL    HW2 5048   5.403   6.753   3.473  0.1782 -0.5894 -0.9035
  933SOL     MW 5049   5.449   6.679   3.477  0.7102 -0.2106  0.5721
  934SOL     OW 5050   4.542   6.384   4.262 -0.0930  0.0211  0.4688
  934SOL    HW1 5051   4.454   6.420   4.274 -0.3089 -0.4760  0.3761
  934SOL    HW2 5052   4.549   6.368   4.168 -0.2143 -0.7297  0.5826
  934SOL     MW 5053   4.532   6.387   4.252 -0.1362 -0.1386  0.4715
  935SOL     OW 5054   3.523   6.015   5.539  0.2781 -0.0019 -0.4695
  935SOL    HW1 5055   3.597   6.076   5.529 -0.8197  1.3421 -0.7655
  935SOL    HW2 5056   3.449   6.063   5.503 -0.7209 -1.3693 -0.2703
  935SOL     MW 5057   3.523   6.029   5.533  0.0097 -0.0049 -0.4819
  936SOL     OW 5058   5.114   2.105   2.888  0.0574  0.1754  0.0065
  936SOL    HW1 5059   5.097   2.199   2.892 -0.1556  0.1622 -0.5013
  936SOL    HW2 5060   5.180   2.090   2.955 -1.2061  0.3856  1.3360
  936SOL     MW 5061   5.120   2.115   2.897 -0.1316  0.2006  0.1117
  937SOL     OW 5062   4.557   5.910   0.173 -0.0253 -0.2517 -0.7516
  937SOL    HW1 5063   4.536   5.846   0.105 -2.6422 -0.9510  0.5709
  937SOL    HW2 5064   4.631   5.872   0.220 -0.6769 -1.6638 -0.8235
  937SOL     MW 5065   4.564   5.897   0.170 -0.4437 -0.5220 -0.5915
  938SOL     OW 5066   1.636   4.163   2.442  0.0622  0.3080  0.4325
  938SOL    HW1 5067   1.578   4.118   2.380 -0.1786  0.6255  0.4247
  938SOL    HW2 5068   1.684   4.092   2.485  1.4371  0.1434 -1.2642
  938SOL     MW 5069   1.635   4.148   2.439  0.2074  0.3276  0.2143
  939SOL     OW 5070   5.000   5.684   0.378  0.5392 -0.2992 -0.3721
  939SOL    HW1 5071   4.970   5.597   0.351 -0.2886 -0.9841  2.4165
  939SOL    HW2 5072   4.924   5.741   0.363  1.0507 -0.0002 -2.1085
  939SOL     MW 5073   4.986   5.680   0.372  0.4987 -0.3486 -0.2374
  940SOL     OW 5074   5.854   5.642   5.564 -0.5916 -0.3403  0.2173
  940SOL    HW1 5075   5.840   5.575   5.631  3.4495 -0.4681  1.1564
  940SOL    HW2 5076   5.848   5.725   5.610 -0.3240 -0.3074  0.1933
  940SOL     MW 5077   5.851   5.644   5.578 -0.0400 -0.3525  0.3344
  941SOL     OW 5078   3.995   0.770   4.986 -0.0881 -0.3167  0.3119
  941SOL    HW1 5079   3.920   0.812   4.945  0.9392 -0.6945 -2.1513
  941SOL    HW2 5080   4.055   0.842   5.005 -1.1492  0.0365  2.6692
  941SOL     MW 5081   3.993   0.785   4.983 -0.0924 -0.3198  0.2983
  942SOL     OW 5082   4.525   3.941   1.734 -0.0521  0.1782  0.1913
  942SOL    HW1 5083   4.483   3.988   1.806 -1.0669  0.6499 -0.6776
  942SOL    HW2 5084   4.493   3.986   1.655  0.4710 -0.7751 -0.5744
  942SOL     MW 5085   4.516   3.953   1.733 -0.1151  0.1166 -0.0179
  943SOL     OW 5086   4.761   1.125   5.973 -0.3215  0.1065 -0.2280
  943SOL    HW1 5087   4.759   1.082   6.058  0.4729  0.0474 -0.2284
  943SOL    HW2 5088   4.853   1.122   5.947 -0.6161 -0.2114 -1.2646
  943SOL     MW 5089   4.773   1.119   5.981 -0.2575  0.0582 -0.3607
  944SOL     OW 5090   8.765   2.699   3.090 -0.1819 -0.2803  0.1146
  944SOL    HW1 5091   8.689   2.714   3.034  0.9380  0.9058 -1.1655
  944SOL    HW2 5092   8.807   2.621   3.053 -0.4019 -0.5546  0.4297
  944SOL     MW 5093   8.761   2.691   3.078 -0.0667 -0.1636 -0.0089
  945SOL     OW 5094   6.586   5.770   5.171 -0.4069  0.3707  0.2458
  945SOL    HW1 5095   6.608   5.840   5.232  0.6652  0.5452 -0.3160
  945SOL    HW2 5096   6.654   5.775   5.103  0.7531 -2.2851  1.0688
  945SOL     MW 5097   6.598   5.779   5.170 -0.1211  0.0531  0.2792
  946SOL     OW 5098   2.593   5.156   3.038 -0.1829 -0.3059 -0.1073
  946SOL    HW1 5099   2.636   5.228   2.993 -1.1436  1.1634  1.2473
  946SOL    HW2 5100   2.654   5.131   3.107 -0.3476 -0.0509  0.1263
  946SOL     MW 5101   2.606   5.162   3.041 -0.3270 -0.0852  0.0960
  947SOL     OW 5102   2.676   5.100   6.308  0.0691  0.2519 -0.3346
  947SOL    HW1 5103   2.608   5.035   6.289  0.9248 -0.8245  0.1917
  947SOL    HW2 5104   2.628   5.180   6.330 -1.0157 -0.4366 -0.1507
  947SOL     MW 5105   2.661   5.102   6.308  0.0398  0.0260 -0.2437
  948SOL     OW 5106   3.806   3.838   0.902  0.4179 -0.5127 -0.2796
  948SOL    HW1 5107   3.891   3.810   0.869  0.5017 -0.0781 -0.4397
  948SOL    HW2 5108   3.773   3.763   0.952 -0.0092 -1.4529 -1.8953
  948SOL     MW 5109   3.813   3.825   0.904  0.3739 -0.5774 -0.5069
  949SOL     OW 5110   4.975   6.542   0.013  0.2259 -0.2143  0.3551
  949SOL    HW1 5111   5.069   6.555   0.023  0.3124 -0.0309 -0.6145
  949SOL    HW2 5112   4.935   6.605   0.074  0.7193  0.4759 -0.0257
  949SOL     MW 5113   4.982   6.552   0.022  0.3001 -0.1024  0.1823
  950SOL     OW 5114   5.321   7.916   4.830 -0.3812 -0.2819 -0.2141
  950SOL    HW1 5115   5.262   7.877   4.893  0.2652 -1.5140 -0.3399
  950SOL    HW2 5116   5.265   7.973   4.776 -0.9192  0.8582  1.4842
  950SOL     MW 5117   5.306   7.918   4.831 -0.3674 -0.2936 -0.0128
  951SOL     OW 5118   4.049   6.379   2.610  0.9079  0.6740  0.3957
  951SOL    HW1 5119   4.046   6.439   2.684  1.0464  1.3130 -0.1027
  951SOL    HW2 5120   4.022   6.433   2.535 -0.3459 -0.2482  0.1581
  951SOL     MW 5121   4.045   6.394   2.610  0.7652  0.6377  0.3015
  952SOL     OW 5122   6.771   5.356   3.203 -0.9875  0.2485 -0.4427
  952SOL    HW1 5123   6.831   5.417   3.160 -1.7607  1.0720 -0.3848
  952SOL    HW2 5124   6.826   5.283   3.231 -0.2911  0.2086 -1.8503
  952SOL     MW 5125   6.786   5.354   3.201 -0.9973  0.3488 -0.6155
  953SOL     OW 5126   4.233   8.745   2.872  0.3056  0.1169 -0.4905
  953SOL    HW1 5127   4.166   8.693   2.917  0.0946  2.3849  2.0448
  953SOL    HW2 5128   4.306   8.684   2.862 -0.5587 -1.2011  0.7016
  953SOL     MW 5129   4.234   8.730   2.876  0.1679  0.2385 -0.0133
  954SOL     OW 5130   6.143   2.688   2.041  0.1015 -0.4265 -0.1399
  954SOL    HW1 5131   6.222   2.687   2.095 -0.4971  1.0327  0.8101
  954SOL    HW2 5132   6.156   2.760   1.980  0.4982 -1.6687 -1.5719
  954SOL     MW 5133   6.155   2.697   2.040  0.0756 -0.3988 -0.2016
  955SOL     OW 5134   6.041   6.995   1.601 -0.6783 -0.1713 -0.0191
  955SOL    HW1 5135   6.061   6.902   1.588 -1.9183 -0.7201  1.6191
  955SOL    HW2 5136   5.952   6.996   1.638 -0.3470  1.6005  0.8643
  955SOL     MW 5137   6.032   6.983   1.604 -0.7946 -0.0147  0.3037
  956SOL     OW 5138   8.719   7.578   3.628  0.3096 -0.0513  0.2501
  956SOL    HW1 5139   8.764   7.571   3.544  2.4257  0.8700  1.2417
  956SOL    HW2 5140   8.684   7.667   3.629  0.0782 -0.1428  0.2469
  956SOL     MW 5141   8.720   7.588   3.617  0.5509  0.0549  0.3766
  957SOL     OW 5142   7.499   6.725   1.384  0.2895  0.1031 -0.1132
  957SOL    HW1 5143   7.505   6.771   1.467 -2.0874  0.3894 -0.0225
  957SOL    HW2 5144   7.533   6.787   1.319  0.6366  0.4966  0.4399
  957SOL     MW 5145   7.504   6.739   1.386  0.0297  0.1901 -0.0308
  958SOL     OW 5146   6.065   3.293   3.518 -0.1341  0.2169  0.5045
  958SOL    HW1 5147   6.110   3.209   3.502 -0.0800  0.2466  0.4999
  958SOL    HW2 5148   6.074   3.306   3.613  0.8613  0.7801  0.3531
  958SOL     MW 5149   6.072   3.284   3.528  0.0002  0.2928  0.4846
  959SOL     OW 5150   7.936   8.162   3.397  0.8264 -0.1886 -0.0941
  959SOL    HW1 5151   7.944   8.256   3.382 -0.4762 -0.3779 -2.5370
  959SOL    HW2 5152   7.993   8.123   3.331 -1.4599 -1.1085 -1.6321
  959SOL     MW 5153   7.944   8.169   3.387  0.3670 -0.3306 -0.6037
  960SOL     OW 5154   2.334   8.634   3.976 -0.0428  0.3460  0.0953
  960SOL    HW1 5155   2.421   8.674   3.976  0.0808  0.1162 -1.4585
  960SOL    HW2 5156   2.299   8.650   3.888 -1.9782  1.2556  0.9537
  960SOL     MW 5157   2.340   8.641   3.965 -0.2747  0.4330  0.0063
  961SOL     OW 5158   5.263   5.342   2.423  0.2928  0.3214  0.3219
  961SOL    HW1 5159   5.340   5.286   2.426 -0.3618 -0.5691  1.3454
  961SOL    HW2 5160   5.277   5.399   2.347  2.4678  0.9477  1.1153
  961SOL     MW 5161   5.275   5.342   2.414  0.4874  0.2876  0.5545
  962SOL     OW 5162   2.897   7.747   5.703 -0.0227 -0.0076  0.0274
  962SOL    HW1 5163   2.865   7.832   5.674  1.8812  1.1517  1.1294
  962SOL    HW2 5164   2.856   7.734   5.789 -0.4191 -0.2913 -0.1996
  962SOL     MW 5165   2.887   7.756   5.711  0.1703  0.1045  0.1394
  963SOL     OW 5166   3.060   0.059   4.457  0.4535  0.3296  0.9126
  963SOL    HW1 5167   3.147   0.036   4.490  0.3929  0.5134  1.1988
  963SOL    HW2 5168   3.010   0.083   4.534  0.5141  1.4281  0.6300
  963SOL     MW 5169   3.065   0.059   4.471  0.4535  0.4937  0.9131
  964SOL     OW 5170   4.707   4.574   2.636  0.3405  0.6429  0.1716
  964SOL    HW1 5171   4.662   4.657   2.622  1.5678  1.3905  0.4938
  964SOL    HW2 5172   4.646   4.523   2.689 -1.5619  0.2713 -2.2200
  964SOL     MW 5173   4.693   4.578   2.641  0.2541  0.6910 -0.0933
  965SOL     OW 5174   4.647   6.668   4.316 -0.0961 -0.3712  1.0153
  965SOL    HW1 5175   4.655   6.649   4.409  2.9805 -0.3088  0.8749
  965SOL    HW2 5176   4.670   6.585   4.273 -1.2270 -0.3272  0.3012
  965SOL     MW 5177   4.651   6.655   4.322  0.1529 -0.3576  0.9059
  966SOL     OW 5178   6.110   7.756   4.199 -0.8164  0.1890  0.0849
  966SOL    HW1 5179   6.097   7.682   4.140 -0.5280  0.5445 -0.4341
  966SOL    HW2 5180   6.130   7.830   4.141 -0.7440  0.5948  0.6141
  966SOL     MW 5181   6.111   7.756   4.184 -0.7702  0.2865  0.0862
  967SOL     OW 5182   0.229   4.492   3.185 -0.1014  0.2414  0.0832
  967SOL    HW1 5183   0.145   4.445   3.182  1.3141 -2.6073  1.7271
  967SOL    HW2 5184   0.248   4.512   3.094 -1.2190 -1.6025 -0.6050
  967SOL     MW 5185   0.220   4.489   3.173 -0.0633 -0.3593  0.2055
  968SOL     OW 5186   1.604   0.148   5.780  0.4635 -0.0643  0.0243
  968SOL    HW1 5187   1.574   0.059   5.799  1.2731 -0.0313  1.6835
  968SOL    HW2 5188   1.555   0.204   5.840  0.9738  0.4306 -0.0031
  968SOL     MW 5189   1.594   0.144   5.790  0.6324  0.0033  0.2332
  969SOL     OW 5190   1.003   1.473   5.224 -0.0214 -0.6329  0.1743
  969SOL    HW1 5191   0.998   1.439   5.135  0.4938 -0.9761  0.2713
  969SOL    HW2 5192   1.084   1.435   5.260 -0.0164 -0.1803  0.6526
  969SOL     MW 5193   1.013   1.463   5.218  0.0452 -0.6189  0.2479
  970SOL     OW 5194   6.442   3.073   5.108 -0.8299 -0.2168  0.1330
  970SOL    HW1 5195   6.486   3.143   5.062 -0.2142 -0.7970 -0.1773
  970SOL    HW2 5196   6.362   3.113   5.143 -0.7132  0.5111 -0.4273
  970SOL     MW 5197   6.437   3.087   5.107 -0.7362 -0.1979  0.0215
  971SOL     OW 5198   3.391   3.690   0.010 -0.2022 -0.3027  0.0107
  971SOL    HW1 5199   3.328   3.618   0.017  0.2055 -0.6702 -0.0461
  971SOL    HW2 5200   3.468   3.658   0.056 -0.1069  0.2026  0.2045
  971SOL     MW 5201   3.393   3.676   0.017 -0.1378 -0.2850  0.0282
  972SOL     OW 5202   5.367   5.990   4.039  0.5517  0.0390 -0.0259
  972SOL    HW1 5203   5.421   6.035   3.973  1.3983  1.1449  1.3667
  972SOL    HW2 5204   5.426   5.975   4.113 -0.4046 -1.0916  0.5409
  972SOL     MW 5205   5.381   5.994   4.040  0.5377  0.0359  0.2249
  973SOL     OW 5206   5.940   8.062   3.359  0.1977 -0.0665  0.0019
  973SOL    HW1 5207   5.861   8.100   3.319  0.2284 -0.0215 -0.0164
  973SOL    HW2 5208   5.961   8.121   3.432 -0.3310 -0.5980  0.5908
  973SOL     MW 5209   5.933   8.075   3.363  0.1339 -0.1288  0.0749
  974SOL     OW 5210   5.415   4.650   0.314 -0.1238 -0.2323 -0.5403
  974SOL    HW1 5211   5.483   4.627   0.378 -0.9071 -0.9729  0.0529
  974SOL    HW2 5212   5.409   4.573   0.258  0.4412  0.3494 -1.4312
  974SOL     MW 5213   5.423   4.637   0.315 -0.1517 -0.2526 -0.5784
  975SOL     OW 5214   5.044   1.711   4.072 -0.5339 -0.1702  0.0682
  975SOL    HW1 5215   5.049   1.660   3.991 -1.1697  0.8549 -0.6468
  975SOL    HW2 5216   4.996   1.790   4.047 -1.8086 -0.3711  1.7191
  975SOL     MW 5217   5.038   1.714   4.058 -0.7785 -0.0646  0.1880
  976SOL     OW 5218   6.824   2.400   2.211 -0.6081  0.1807 -0.3541
  976SOL    HW1 5219   6.742   2.394   2.259 -1.1772 -0.1599 -1.3538
  976SOL    HW2 5220   6.837   2.313   2.173 -1.0791  0.9050 -2.2735
  976SOL     MW 5221   6.815   2.388   2.212 -0.7413  0.2298 -0.7278
  977SOL     OW 5222   2.873   6.928   3.024  0.3699 -0.2703  0.0546
  977SOL    HW1 5223   2.909   6.845   3.058 -1.0727 -0.5617  0.9461
  977SOL    HW2 5224   2.862   6.912   2.930 -1.8959 -1.9045  0.5325
  977SOL     MW 5225   2.877   6.915   3.016 -0.1048 -0.5168  0.2299
  978SOL     OW 5226   2.322   2.529   4.266 -0.2885  0.2269 -0.9378
  978SOL    HW1 5227   2.264   2.453   4.272  0.8403 -0.6417 -0.7023
  978SOL    HW2 5228   2.376   2.525   4.346 -0.5018  1.5271 -0.7057
  978SOL     MW 5229   2.322   2.519   4.277 -0.1713  0.2822 -0.8779
  979SOL     OW 5230   7.559   1.133   2.730 -0.3514 -0.1339 -0.6319
  979SOL    HW1 5231   7.517   1.154   2.814  0.4330 -1.0455 -0.0025
  979SOL    HW2 5232   7.609   1.054   2.746 -0.0223 -0.2197 -1.9211
  979SOL     MW 5233   7.560   1.126   2.743 -0.2089 -0.2616 -0.7164
  980SOL     OW 5234   1.703   3.280   4.885 -0.1072  0.0235 -0.2154
  980SOL    HW1 5235   1.715   3.306   4.976 -0.4549  0.3942 -0.2731
  980SOL    HW2 5236   1.610   3.260   4.878 -0.2627  0.8712 -0.7072
  980SOL     MW 5237   1.693   3.281   4.896 -0.1717  0.1795 -0.2858
  981SOL     OW 5238   2.812   2.736   4.190  0.7040 -0.2131 -0.3487
  981SOL    HW1 5239   2.754   2.702   4.121  0.4941 -0.9183  0.1632
  981SOL    HW2 5240   2.887   2.677   4.189  0.7087 -0.2125  0.0133
  981SOL     MW 5241   2.814   2.724   4.181  0.6778 -0.3033 -0.2368
  982SOL     OW 5242   2.644   2.054   1.122 -0.0032 -0.4014 -0.1343
  982SOL    HW1 5243   2.713   2.012   1.071  0.2336  1.1648 -1.1683
  982SOL    HW2 5244   2.643   2.006   1.205  0.2822 -2.3822 -1.1977
  982SOL     MW 5245   2.653   2.042   1.126  0.0637 -0.4545 -0.4028
  983SOL     OW 5246   6.457   5.793   0.669  0.0973 -0.6600  0.3278
  983SOL    HW1 5247   6.462   5.874   0.719 -2.0393 -0.7222  0.7086
  983SOL    HW2 5248   6.433   5.821   0.580  0.4580 -0.8027  0.1830
  983SOL     MW 5249   6.455   5.807   0.664 -0.1300 -0.6862  0.3580
  984SOL     OW 5250   5.072   4.551   5.072 -0.0824 -0.0924  0.1251
  984SOL    HW1 5251   5.108   4.563   5.159  0.5892 -0.1003 -0.1444
  984SOL    HW2 5252   5.056   4.640   5.040 -3.5849 -0.0683  1.5383
  984SOL     MW 5253   5.075   4.564   5.079 -0.4448 -0.0903  0.2715
  985SOL     OW 5254   6.106   2.802   4.557  0.3925 -1.0667 -0.3288
  985SOL    HW1 5255   6.053   2.831   4.631  1.0521  0.9163 -0.5877
  985SOL    HW2 5256   6.042   2.771   4.493 -0.5645  1.4302 -0.7018
  985SOL     MW 5257   6.091   2.802   4.558  0.3544 -0.4932 -0.4097
  986SOL     OW 5258   2.256   1.687   3.701  0.2441 -0.1598  0.4728
  986SOL    HW1 5259   2.274   1.625   3.629 -0.0725 -0.4319  0.6231
  986SOL    HW2 5260   2.330   1.747   3.700 -0.9616  1.4472 -1.7522
  986SOL     MW 5261   2.268   1.686   3.692  0.0492  0.0111  0.2072
  987SOL     OW 5262   8.678   6.360   2.627  0.2109 -0.6064 -0.2145
  987SOL    HW1 5263   8.644   6.314   2.704 -0.6080 -0.7414 -0.6350
  987SOL    HW2 5264   8.627   6.325   2.554  0.0991  0.4140 -0.6510
  987SOL     MW 5265   8.667   6.350   2.627  0.0918 -0.4931 -0.3242
  988SOL     OW 5266   3.401   7.111   0.375  0.5576  0.0880 -0.2052
  988SOL    HW1 5267   3.398   7.035   0.434  0.1185  0.2755  0.0165
  988SOL    HW2 5268   3.453   7.081   0.301  1.0575 -0.1790  0.2383
  988SOL     MW 5269   3.408   7.098   0.373  0.5654  0.0778 -0.1200
  989SOL     OW 5270   7.694   8.411   5.355  0.3895 -0.3011  0.2920
  989SOL    HW1 5271   7.689   8.412   5.451 -0.5037 -0.3754  0.2596
  989SOL    HW2 5272   7.772   8.359   5.335  1.5976  1.1679  0.9956
  989SOL     MW 5273   7.703   8.405   5.365  0.4298 -0.1225  0.3780
  990SOL     OW 5274   1.193   7.702   2.651  0.1799 -0.2516 -0.0186
  990SOL    HW1 5275   1.205   7.704   2.556 -1.3370  0.0779 -0.2176
  990SOL    HW2 5276   1.157   7.615   2.669 -1.3596  0.3528 -0.0059
  990SOL     MW 5277   1.190   7.691   2.642 -0.2114 -0.1321 -0.0425
  991SOL     OW 5278   8.163   5.498   4.071  0.1125  0.1228  0.0924
  991SOL    HW1 5279   8.101   5.494   3.999 -1.1587  0.4997  1.1143
  991SOL    HW2 5280   8.169   5.592   4.092  3.0461  0.4372 -1.6102
  991SOL     MW 5281   8.155   5.510   4.065  0.3253  0.2113  0.0053
  992SOL     OW 5282   4.365   6.895   0.683  0.2407 -0.4578  0.2028
  992SOL    HW1 5283   4.459   6.907   0.690  0.1584 -0.1988  0.9228
  992SOL    HW2 5284   4.354   6.820   0.624  0.9351 -1.6388  1.5338
  992SOL     MW 5285   4.375   6.887   0.676  0.3191 -0.5758  0.4653
  993SOL     OW 5286   3.780   2.167   5.209 -0.6868 -0.2542 -0.2398
  993SOL    HW1 5287   3.695   2.200   5.239 -1.2600 -1.3953 -0.5867
  993SOL    HW2 5288   3.760   2.110   5.136  0.4743  0.2009 -0.9411
  993SOL     MW 5289   3.767   2.164   5.204 -0.6116 -0.3420 -0.3740
  994SOL     OW 5290   5.429   0.482   2.244  0.4537 -0.1919  0.0404
  994SOL    HW1 5291   5.347   0.451   2.281  0.2435  1.3452  0.9334
  994SOL    HW2 5292   5.404   0.556   2.189  1.2438  0.3615  0.4058
  994SOL     MW 5293   5.415   0.487   2.241  0.5280  0.0757  0.2015
  995SOL     OW 5294   2.265   7.682   1.436 -0.2048 -0.3859  0.4693
  995SOL    HW1 5295   2.329   7.678   1.508  0.4161  1.8815  0.1362
  995SOL    HW2 5296   2.186   7.643   1.473  0.7971 -1.4853  1.5597
  995SOL     MW 5297   2.263   7.676   1.450  0.0029 -0.2363  0.5662
  996SOL     OW 5298   6.661   0.729   0.476 -0.0885 -0.5857  0.9495
  996SOL    HW1 5299   6.742   0.777   0.458 -0.3990 -0.6203 -0.6505
  996SOL    HW2 5300   6.653   0.667   0.404 -1.0803 -1.2179  1.5720
  996SOL     MW 5301   6.670   0.727   0.465 -0.2552 -0.6711  0.8244
  997SOL     OW 5302   4.515   6.823   1.643  0.0352 -0.1536  0.6225
  997SOL    HW1 5303   4.463   6.882   1.588 -1.0283 -0.4479  1.2780
  997SOL    HW2 5304   4.601   6.820   1.601  0.0056  1.5624  0.3605
  997SOL     MW 5305   4.519   6.830   1.631 -0.1047  0.0284  0.6729
  998SOL     OW 5306   8.748   4.887   1.896  0.4528 -0.3266 -0.3281
  998SOL    HW1 5307   8.779   4.977   1.891  0.6225 -0.3549  0.2179
  998SOL    HW2 5308   8.670   4.891   1.952 -0.5960 -0.2469 -1.7165
  998SOL     MW 5309   8.742   4.899   1.902  0.3403 -0.3200 -0.4360
  999SOL     OW 5310   1.834   0.315   4.953 -0.1015 -0.0347  0.9026
  999SOL    HW1 5311   1.794   0.377   4.891 -1.0252  0.3493  1.8587
  999SOL    HW2 5312   1.888   0.259   4.898  0.0465  1.0510 -0.1094
  999SOL     MW 5313   1.836   0.316   4.938 -0.2008  0.1535  0.8954
 1000SOL     OW 5314   5.800   3.535   0.507 -0.6839  0.0574  0.0347
 1000SOL    HW1 5315   5.806   3.626   0.536 -2.8446 -0.4506  2.4416
 1000SOL    HW2 5316   5.887   3.499   0.523 -0.4781  1.0850  1.4440
 1000SOL     MW 5317   5.811   3.542   0.512 -0.9342  0.1239  0.5232
 1001SOL     OW 5318   4.369   3.344   1.923 -0.5242 -0.1076  0.6429
 1001SOL    HW1 5319   4.447   3.372   1.972 -0.9507  0.5110  0.9844
 1001SOL    HW2 5320   4.387   3.253   1.900  0.1935 -0.0507  0.9348
 1001SOL     MW 5321   4.381   3.336   1.926 -0.4869 -0.0211  0.7240
 1002SOL     OW 5322   0.210   5.542   2.776  0.4683 -0.3149  0.5855
 1002SOL    HW1 5323   0.156   5.592   2.836 -0.9333  0.5354 -1.2726
 1002SOL    HW2 5324   0.178   5.452   2.784  0.3977 -0.2378  1.1980
 1002SOL     MW 5325   0.199   5.537   2.784  0.2799 -0.1962  0.4260
 1003SOL     OW 5326   2.969   6.091   5.812 -0.3930  0.2919 -0.3508
 1003SOL    HW1 5327   2.945   6.184   5.810  2.5455  1.1490 -1.0897
 1003SOL    HW2 5328   2.990   6.073   5.904 -0.0946  0.6413 -0.3473
 1003SOL     MW 5329   2.969   6.101   5.823  0.0213  0.4464 -0.4450
 1004SOL     OW 5330   1.605   7.336   4.615 -0.2218  0.0434 -0.0658
 1004SOL    HW1 5331   1.584   7.365   4.704 -2.2851  2.3119 -1.1779
 1004SOL    HW2 5332   1.699   7.317   4.617  0.1285  1.6715  2.1681
 1004SOL     MW 5333   1.614   7.337   4.627 -0.4411  0.5422  0.0778
 1005SOL     OW 5334   0.890   8.925   0.591  0.6780 -0.1203  0.2091
 1005SOL    HW1 5335   0.964   8.908   0.533  0.1101  0.0050 -0.5623
 1005SOL    HW2 5336   0.886   8.847   0.647  0.0198 -1.1935 -1.2476
 1005SOL     MW 5337   0.899   8.913   0.591  0.5210 -0.2416 -0.0761
 1006SOL     OW 5338   4.956   2.808   1.583 -0.0683  0.2860 -1.2895
 1006SOL    HW1 5339   5.021   2.739   1.599  0.3705  0.9337 -0.0849
 1006SOL    HW2 5340   4.945   2.850   1.669 -0.4977  1.5554 -1.9365
 1006SOL     MW 5341   4.963   2.805   1.596 -0.0671  0.5314 -1.2181
 1007SOL     OW 5342   8.486   7.222   1.710 -0.2190  0.6316  0.5309
 1007SOL    HW1 5343   8.503   7.134   1.676 -0.7939  0.7162  0.0219
 1007SOL    HW2 5344   8.573   7.263   1.714 -0.2952  1.8669 -4.1956
 1007SOL     MW 5345   8.499   7.216   1.706 -0.3023  0.8005 -0.1393
 1008SOL     OW 5346   8.279   6.865   2.497  0.5094 -0.1903  0.2287
 1008SOL    HW1 5347   8.277   6.881   2.591  1.3306  0.0732  0.2058
 1008SOL    HW2 5348   8.235   6.781   2.486 -2.6371  1.2726  0.5050
 1008SOL     MW 5349   8.273   6.856   2.507  0.2118  0.0307  0.2611
 1009SOL     OW 5350   4.196   0.925   3.809 -0.0890 -0.0882 -0.0448
 1009SOL    HW1 5351   4.250   0.893   3.882  0.1534  0.4776  0.0269
 1009SOL    HW2 5352   4.106   0.912   3.839  0.0037  0.6797  0.6053
 1009SOL     MW 5353   4.192   0.919   3.822 -0.0461  0.0825  0.0476
 1010SOL     OW 5354   5.025   1.637   1.887  0.6563  0.3671 -0.5019
 1010SOL    HW1 5355   4.985   1.550   1.886  3.5894 -1.1115 -1.0007
 1010SOL    HW2 5356   4.968   1.690   1.831 -0.3707 -1.6789 -1.5237
 1010SOL     MW 5357   5.012   1.632   1.879  0.9003 -0.0841 -0.6966
 1011SOL     OW 5358   3.260   6.281   5.339 -0.1475 -0.1827  0.1086
 1011SOL    HW1 5359   3.224   6.331   5.266  0.3867 -0.8107 -0.5965
 1011SOL    HW2 5360   3.208   6.201   5.342 -0.1635 -0.1648  0.4191
 1011SOL     MW 5361   3.249   6.277   5.330 -0.0812 -0.2608  0.0581
 1012SOL     OW 5362   6.906   7.398   1.246  0.4695 -0.1814  0.1141
 1012SOL    HW1 5363   6.951   7.482   1.244  0.5734 -0.2480 -0.6840
 1012SOL    HW2 5364   6.847   7.401   1.171  1.1868 -1.1969 -0.5162
 1012SOL     MW 5365   6.905   7.409   1.236  0.5746 -0.3199 -0.0688
 1013SOL     OW 5366   5.716   7.778   5.392  0.0127  0.3730  0.2989
 1013SOL    HW1 5367   5.665   7.856   5.369  1.4373  1.0011 -0.8978
 1013SOL    HW2 5368   5.692   7.760   5.483 -0.0265  2.4848  0.7689
 1013SOL     MW 5369   5.706   7.786   5.401  0.1900  0.7238  0.2059
 1014SOL     OW 5370   3.596   0.958   3.300 -0.0364  0.1349  0.2462
 1014SOL    HW1 5371   3.622   0.999   3.382  1.0410  0.6262 -0.3183
 1014SOL    HW2 5372   3.660   0.989   3.236 -1.5419  0.7348 -1.0567
 1014SOL     MW 5373   3.607   0.967   3.302 -0.0912  0.2746  0.0072
 1015SOL     OW 5374   5.416   3.485   3.933 -0.5321 -0.6633  0.2151
 1015SOL    HW1 5375   5.373   3.426   3.994  0.5481 -0.1371  1.5508
 1015SOL    HW2 5376   5.472   3.540   3.988  0.8896 -0.5007 -1.3088
 1015SOL     MW 5377   5.418   3.485   3.947 -0.2118 -0.5751  0.1910
 1016SOL     OW 5378   1.799   5.367   2.008 -0.1772 -0.4901 -0.4207
 1016SOL    HW1 5379   1.869   5.427   1.983  0.1617 -0.8313 -0.2955
 1016SOL    HW2 5380   1.844   5.288   2.036 -0.2231  0.9192  4.6310
 1016SOL     MW 5381   1.813   5.365   2.009 -0.1397 -0.3534  0.2420
 1017SOL     OW 5382   1.766   4.814   2.325  0.1167 -0.4693  0.4844
 1017SOL    HW1 5383   1.715   4.849   2.398  0.3569  0.1309  0.3677
 1017SOL    HW2 5384   1.812   4.739   2.362  1.8079  0.9921  1.5152
 1017SOL     MW 5385   1.765   4.809   2.339  0.3639 -0.2054  0.6014
 1018SOL     OW 5386   6.802   1.477   5.390 -0.1802  0.1690  0.2108
 1018SOL    HW1 5387   6.729   1.530   5.358 -1.0146 -1.1259 -0.1452
 1018SOL    HW2 5388   6.775   1.449   5.477  0.1661  0.1757  0.3219
 1018SOL     MW 5389   6.789   1.480   5.397 -0.2427  0.0041  0.1795
 1019SOL     OW 5390   6.544   7.523   1.429 -0.3104  0.1092 -0.3828
 1019SOL    HW1 5391   6.627   7.543   1.385  0.1605 -0.5308  0.1802
 1019SOL    HW2 5392   6.485   7.593   1.403  0.2213  0.2337 -1.3072
 1019SOL     MW 5393   6.547   7.534   1.420 -0.1820  0.0432 -0.4291
 1020SOL     OW 5394   6.344   4.344   1.558  0.2178 -0.4908  0.3660
 1020SOL    HW1 5395   6.347   4.250   1.575  1.7154 -0.4429  0.5058
 1020SOL    HW2 5396   6.421   4.361   1.503 -1.7517  0.1628 -2.3334
 1020SOL     MW 5397   6.355   4.334   1.553  0.1574 -0.4010  0.0384
 1021SOL     OW 5398   8.546   2.398   3.496  0.1591  0.2496 -0.2470
 1021SOL    HW1 5399   8.536   2.428   3.406 -0.8108  1.6961  0.3049
 1021SOL    HW2 5400   8.582   2.474   3.543  3.0966 -1.2426  0.1423
 1021SOL     MW 5401   8.549   2.412   3.491  0.4110  0.2438 -0.1265
 1022SOL     OW 5402   8.379   3.084   1.960  0.2695 -0.1290  0.2896
 1022SOL    HW1 5403   8.374   3.001   2.007 -0.0799  1.3731  3.0642
 1022SOL    HW2 5404   8.290   3.102   1.932  0.0677 -0.0155  0.9855
 1022SOL     MW 5405   8.367   3.076   1.962  0.1989  0.0778  0.7339
 1023SOL     OW 5406   3.252   5.756   1.192  0.4756  1.0346 -0.1715
 1023SOL    HW1 5407   3.229   5.746   1.284 -1.1651  2.1069 -0.4382
 1023SOL    HW2 5408   3.345   5.781   1.194  1.2126 -1.4731  1.0204
 1023SOL     MW 5409   3.261   5.758   1.204  0.3599  0.8509 -0.0530
 1024SOL     OW 5410   0.963   1.006   5.790 -0.6230 -0.5643 -0.1663
 1024SOL    HW1 5411   0.925   0.919   5.777  0.9163 -1.2816 -0.0779
 1024SOL    HW2 5412   0.918   1.040   5.868 -1.0122 -1.4029 -0.0066
 1024SOL     MW 5413   0.952   0.999   5.798 -0.4758 -0.7635 -0.1345
 1025SOL     OW 5414   1.285   0.734   5.220 -0.1791  0.2404 -0.3069
 1025SOL    HW1 5415   1.374   0.705   5.244 -0.3494  0.6344  0.8401
 1025SOL    HW2 5416   1.297   0.824   5.189 -0.6639  2.3176  4.5541
 1025SOL     MW 5417   1.298   0.742   5.219 -0.2630  0.5568  0.4622
 1026SOL     OW 5418   6.612   0.474   3.620 -0.7926  0.2809  0.2605
 1026SOL    HW1 5419   6.573   0.387   3.605 -0.9943  0.0904  1.7415
 1026SOL    HW2 5420   6.705   0.462   3.600 -0.9192 -0.1200 -0.1140
 1026SOL     MW 5421   6.619   0.461   3.615 -0.8346  0.2052  0.4021
 1027SOL     OW 5422   2.781   5.698   5.170  0.0831  0.4939 -0.3350
 1027SOL    HW1 5423   2.766   5.776   5.115 -2.1126 -0.5086 -1.2729
 1027SOL    HW2 5424   2.856   5.722   5.224 -0.7555  3.4531 -0.2645
 1027SOL     MW 5425   2.789   5.711   5.170 -0.3053  0.7444 -0.4460
 1028SOL     OW 5426   5.732   4.026   6.036 -0.1865  0.1041  0.3131
 1028SOL    HW1 5427   5.776   4.036   6.121  1.2508 -0.8449 -0.2899
 1028SOL    HW2 5428   5.767   4.097   5.983  0.1487 -0.2770  0.0225
 1028SOL     MW 5429   5.742   4.037   6.040  0.0404 -0.0662  0.1987
 1029SOL     OW 5430   7.990   3.307   1.977  0.1146 -0.3111  0.4590
 1029SOL    HW1 5431   8.054   3.252   1.931  1.2503 -0.1692  1.7959
 1029SOL    HW2 5432   8.043   3.362   2.035 -1.1163  1.0210  0.3864
 1029SOL     MW 5433   8.005   3.307   1.978  0.1024 -0.1224  0.6208
 1030SOL     OW 5434   6.930   5.687   2.889  0.5736  0.3507 -0.5115
 1030SOL    HW1 5435   6.905   5.777   2.867  1.4401  0.6019 -0.5227
 1030SOL    HW2 5436   6.953   5.648   2.805  1.3718  0.5054 -0.3754
 1030SOL     MW 5437   6.930   5.694   2.876  0.7867  0.4027 -0.4955
 1031SOL     OW 5438   6.103   7.012   3.574  0.0339 -0.3113  0.3980
 1031SOL    HW1 5439   6.164   6.964   3.517 -0.8102  1.0352 -1.7740
 1031SOL    HW2 5440   6.021   6.963   3.569 -0.3736  0.4396 -0.5328
 1031SOL     MW 5441   6.101   7.000   3.566 -0.1263 -0.0428  0.0008
 1032SOL     OW 5442   8.218   2.033   1.853 -0.3676  0.5658 -0.0926
 1032SOL    HW1 5443   8.194   1.941   1.838  0.5072  0.5240 -1.2971
 1032SOL    HW2 5444   8.309   2.039   1.826 -0.4006  1.7840  0.0350
 1032SOL     MW 5445   8.226   2.022   1.848 -0.2599  0.7164 -0.2305
 1033SOL     OW 5446   0.795   3.628   2.812  0.2376 -0.5247  0.2538
 1033SOL    HW1 5447   0.862   3.605   2.747 -1.5033 -0.8833 -1.4935
 1033SOL    HW2 5448   0.727   3.673   2.762 -1.2350 -0.9090  1.8132
 1033SOL     MW 5449   0.795   3.631   2.797 -0.1738 -0.6198  0.2297
 1034SOL     OW 5450   4.379   3.490   2.971 -0.3042  0.2359 -0.7864
 1034SOL    HW1 5451   4.395   3.516   3.061 -2.0917 -2.1899  0.3503
 1034SOL    HW2 5452   4.285   3.499   2.959 -0.5331 -2.2568 -1.3780
 1034SOL     MW 5453   4.369   3.494   2.981 -0.5623 -0.3937 -0.7166
 1035SOL     OW 5454   8.143   7.025   0.932 -0.5795  0.0857 -0.3247
 1035SOL    HW1 5455   8.082   6.993   0.866 -0.1298 -0.1034 -0.6507
 1035SOL    HW2 5456   8.221   7.050   0.882  0.6288 -2.1076  0.3158
 1035SOL     MW 5457   8.145   7.024   0.917 -0.3673 -0.2192 -0.2844
 1036SOL     OW 5458   6.244   7.239   0.835  0.1136 -0.0922  0.2838
 1036SOL    HW1 5459   6.334   7.251   0.865  0.3450 -1.0837  0.0188
 1036SOL    HW2 5460   6.194   7.220   0.914  0.3137 -0.4984  0.3122
 1036SOL     MW 5461   6.249   7.238   0.849  0.1689 -0.2711  0.2535
 1037SOL     OW 5462   2.745   2.935   3.428  0.0438  0.1710 -0.0441
 1037SOL    HW1 5463   2.825   2.893   3.459 -0.1761 -0.5657 -0.4505
 1037SOL    HW2 5464   2.756   2.940   3.333  1.0176  3.0205  0.1214
 1037SOL     MW 5465   2.756   2.931   3.420  0.1403  0.4415 -0.0749
 1038SOL     OW 5466   3.719   3.525   5.290 -0.1700 -0.3324  0.2977
 1038SOL    HW1 5467   3.755   3.509   5.378 -0.0410 -0.5098  0.2122
 1038SOL    HW2 5468   3.632   3.485   5.292 -1.0562  1.5024  1.0463
 1038SOL     MW 5469   3.712   3.518   5.302 -0.2669 -0.1202  0.3826
 1039SOL     OW 5470   6.770   8.909   0.354  0.5464 -0.0614  0.0690
 1039SOL    HW1 5471   6.783   8.814   0.346 -0.9833 -0.4529  1.5695
 1039SOL    HW2 5472   6.701   8.928   0.290  0.3789 -0.0931  0.2386
 1039SOL     MW 5473   6.763   8.899   0.345  0.3291 -0.1156  0.2828
 1040SOL     OW 5474   6.297   2.427   3.071 -0.1181  0.7048  0.3206
 1040SOL    HW1 5475   6.275   2.401   2.982 -0.3398 -0.2813  0.6505
 1040SOL    HW2 5476   6.373   2.374   3.094 -1.2859 -0.5666  1.4231
 1040SOL     MW 5477   6.304   2.417   3.063 -0.2960  0.4158  0.5040
 1041SOL     OW 5478   4.880   3.934   3.163 -0.2677  1.1577  0.4476
 1041SOL    HW1 5479   4.878   3.976   3.078 -0.0665 -0.5451 -0.4422
 1041SOL    HW2 5480   4.941   3.861   3.153  0.7371  1.6626  2.4278
 1041SOL     MW 5481   4.887   3.930   3.151 -0.1133  1.0044  0.5872
 1042SOL     OW 5482   6.409   7.941   0.824 -0.1200 -0.2512  0.7843
 1042SOL    HW1 5483   6.426   8.034   0.841 -0.9862  0.3345 -1.2060
 1042SOL    HW2 5484   6.397   7.902   0.911  2.3218  1.0424  1.7900
 1042SOL     MW 5485   6.409   7.948   0.837  0.0817 -0.0106  0.6582
 1043SOL     OW 5486   1.693   8.898   5.523  0.1658 -0.0470 -0.1617
 1043SOL    HW1 5487   1.680   8.993   5.517  1.2710  0.1152 -0.2667
 1043SOL    HW2 5488   1.635   8.870   5.593 -0.4706  0.6474 -0.3987
 1043SOL     MW 5489   1.684   8.907   5.531  0.2258  0.0626 -0.2055
 1044SOL     OW 5490   0.331   2.090   0.395 -0.1476  0.1453 -0.6708
 1044SOL    HW1 5491   0.345   2.102   0.302 -1.3259  1.7358 -0.7097
 1044SOL    HW2 5492   0.294   2.002   0.404 -1.1842  0.4269 -1.8822
 1044SOL     MW 5493   0.328   2.081   0.385 -0.4311  0.3850 -0.8309
 1045SOL     OW 5494   2.861   4.069   0.651 -0.3284  0.3922 -0.4072
 1045SOL    HW1 5495   2.781   4.032   0.614 -1.1845  0.4893  1.2295
 1045SOL    HW2 5496   2.832   4.110   0.733  1.4092  0.4001  0.2442
 1045SOL     MW 5497   2.847   4.070   0.657 -0.2156  0.4056 -0.1143
 1046SOL     OW 5498   8.449   4.162   4.201 -0.1421 -0.2755  0.1633
 1046SOL    HW1 5499   8.389   4.109   4.252 -0.8078 -0.3355 -0.6685
 1046SOL    HW2 5500   8.480   4.229   4.262 -1.2784 -0.0655  0.5284
 1046SOL     MW 5501   8.446   4.164   4.215 -0.3728 -0.2563  0.1035
 1047SOL     OW 5502   0.382   1.325   0.042 -0.0073  0.4061  0.1778
 1047SOL    HW1 5503   0.370   1.255  -0.022 -0.1826  0.1555  0.4841
 1047SOL    HW2 5504   0.295   1.341   0.077  0.1783  0.1435  0.7719
 1047SOL     MW 5505   0.369   1.318   0.038 -0.0060  0.3404  0.2931
 1048SOL     OW 5506   8.529   1.026   4.752 -0.3061  0.0774  0.3689
 1048SOL    HW1 5507   8.585   0.990   4.821 -1.0324 -0.8568  0.4893
 1048SOL    HW2 5508   8.590   1.065   4.689  0.3884  0.4870  1.2867
 1048SOL     MW 5509   8.544   1.026   4.753 -0.3101  0.0102  0.5018
 1049SOL     OW 5510   1.392   8.558   6.257  0.2203  0.3025 -0.3081
 1049SOL    HW1 5511   1.470   8.502   6.247  0.1631  0.0503  0.6017
 1049SOL    HW2 5512   1.329   8.521   6.195  0.0857 -0.8318  0.4631
 1049SOL     MW 5513   1.394   8.546   6.248  0.1957  0.1250 -0.0929
 1050SOL     OW 5514   7.993   2.842   3.472  0.0179 -0.5472  0.3909
 1050SOL    HW1 5515   8.073   2.851   3.525  0.1143  0.8554  0.0634
 1050SOL    HW2 5516   7.925   2.881   3.526 -0.2446 -0.8268  0.2591
 1050SOL     MW 5517   7.995   2.848   3.486 -0.0034 -0.4035  0.3321
 1051SOL     OW 5518   0.198   8.472   6.014 -0.3806  0.7084  0.2677
 1051SOL    HW1 5519   0.249   8.405   6.059 -1.1230 -0.5526 -0.6966
 1051SOL    HW2 5520   0.120   8.483   6.068 -0.6024  0.2475  0.0446
 1051SOL     MW 5521   0.195   8.464   6.026 -0.5040  0.4880  0.1157
 1052SOL     OW 5522   5.055   8.347   5.476  0.4803  0.0649  0.1031
 1052SOL    HW1 5523   5.028   8.381   5.562 -0.5091 -0.0265 -0.1618
 1052SOL    HW2 5524   5.081   8.257   5.493  3.9023  1.0815  0.9619
 1052SOL     MW 5525   5.055   8.340   5.489  0.7917  0.1834  0.1792
 1053SOL     OW 5526   4.206   8.648   5.901 -0.4020  0.3278  0.6581
 1053SOL    HW1 5527   4.190   8.741   5.916 -0.5664  0.4540 -0.2028
 1053SOL    HW2 5528   4.221   8.642   5.806 -1.4905 -0.6608  0.5272
 1053SOL     MW 5529   4.206   8.659   5.891 -0.5624  0.2174  0.5312
 1054SOL     OW 5530   4.802   6.148   4.863 -0.3627  0.0637 -0.1671
 1054SOL    HW1 5531   4.802   6.082   4.932  1.0411 -1.0091 -1.1436
 1054SOL    HW2 5532   4.853   6.221   4.899  0.5401 -0.5761 -0.1235
 1054SOL     MW 5533   4.809   6.149   4.877 -0.0674 -0.1555 -0.2865
 1055SOL     OW 5534   2.160   4.423   5.549 -0.4371 -0.4163 -0.2538
 1055SOL    HW1 5535   2.252   4.415   5.524  0.0929 -1.1503  1.7621
 1055SOL    HW2 5536   2.157   4.504   5.600 -0.8242 -0.6009  0.0181
 1055SOL     MW 5537   2.171   4.433   5.552 -0.4188 -0.5339  0.0391
 1056SOL     OW 5538   6.825   5.131   4.673  0.2285  0.0437  0.0232
 1056SOL    HW1 5539   6.834   5.202   4.736 -1.8135 -0.3727  0.8551
 1056SOL    HW2 5540   6.870   5.162   4.595  0.3838  1.7440  0.7513
 1056SOL     MW 5541   6.832   5.144   4.671 -0.0130  0.2081  0.2229
 1057SOL     OW 5542   5.677   7.487   5.109 -0.5706  0.3539  0.0494
 1057SOL    HW1 5543   5.721   7.445   5.035 -0.3548  0.6529  0.0063
 1057SOL    HW2 5544   5.661   7.577   5.080 -1.9453  0.0401 -0.2417
 1057SOL     MW 5545   5.681   7.493   5.096 -0.7189  0.3520  0.0066
 1058SOL     OW 5546   6.897   2.415   4.136 -0.1315  0.2938  0.2537
 1058SOL    HW1 5547   6.857   2.421   4.223  0.4365  0.2905  0.5219
 1058SOL    HW2 5548   6.844   2.473   4.081 -1.2681 -0.6801  0.2998
 1058SOL     MW 5549   6.885   2.423   4.140 -0.2043  0.1687  0.2939
 1059SOL     OW 5550   6.707   5.676   3.220  0.0255 -0.0015  0.0148
 1059SOL    HW1 5551   6.772   5.746   3.221 -0.9232  1.0217 -2.2121
 1059SOL    HW2 5552   6.730   5.623   3.144 -1.1680 -0.1664 -0.2570
 1059SOL     MW 5553   6.718   5.678   3.210 -0.2487  0.1084 -0.3050
 1060SOL     OW 5554   7.965   5.961   5.613 -0.1625  0.0317 -0.1263
 1060SOL    HW1 5555   8.013   5.880   5.623 -2.0127 -1.0918  0.2110
 1060SOL    HW2 5556   7.975   6.005   5.698 -0.3258 -0.5405  0.1980
 1060SOL     MW 5557   7.972   5.957   5.626 -0.4202 -0.1854 -0.0416
 1061SOL     OW 5558   4.177   0.589   5.884  0.1787  0.2666  0.2035
 1061SOL    HW1 5559   4.255   0.594   5.939  0.3343  0.1364 -0.0026
 1061SOL    HW2 5560   4.106   0.616   5.941  0.6287  2.3798 -0.1534
 1061SOL     MW 5561   4.178   0.593   5.898  0.2562  0.5205  0.1314
 1062SOL     OW 5562   1.173   2.272   3.194  0.0169 -0.0901  0.2506
 1062SOL    HW1 5563   1.147   2.325   3.118  2.2029 -1.6033 -1.6939
 1062SOL    HW2 5564   1.122   2.192   3.186 -0.5994  0.2064  1.0842
 1062SOL     MW 5565   1.163   2.269   3.183  0.2179 -0.2459  0.1084
 1063SOL     OW 5566   4.731   0.176   5.654 -0.1610 -0.1508 -0.1383
 1063SOL    HW1 5567   4.677   0.246   5.618 -0.2502  1.3629  2.6684
 1063SOL    HW2 5568   4.678   0.138   5.725 -0.8944 -4.4187 -2.5926
 1063SOL     MW 5569   4.717   0.180   5.659 -0.2663 -0.5034 -0.0932
 1064SOL     OW 5570   7.688   3.854   6.154  0.0894 -0.0204  0.1532
 1064SOL    HW1 5571   7.740   3.827   6.229  0.3992  0.7445  0.2266
 1064SOL    HW2 5572   7.602   3.875   6.190  1.5296  5.4750  1.3972
 1064SOL     MW 5573   7.684   3.853   6.168  0.3134  0.7810  0.3218
 1065SOL     OW 5574   3.014   5.057   2.554  0.0867 -0.4384  0.0220
 1065SOL    HW1 5575   2.957   4.983   2.574  1.9235 -2.5352 -1.8443
 1065SOL    HW2 5576   3.038   5.093   2.639  0.5285 -3.1898  1.1732
 1065SOL     MW 5577   3.010   5.052   2.567  0.3784 -1.0590 -0.0695
 1066SOL     OW 5578   1.505   4.422   2.184 -0.2876 -0.2163 -0.7076
 1066SOL    HW1 5579   1.440   4.356   2.207  0.7599 -0.5725  1.4918
 1066SOL    HW2 5580   1.554   4.384   2.112 -1.2738 -0.7488 -1.1170
 1066SOL     MW 5581   1.503   4.409   2.178 -0.2798 -0.3301 -0.4785
 1067SOL     OW 5582   1.900   3.578   5.691 -0.1265 -0.2282 -0.0316
 1067SOL    HW1 5583   1.917   3.643   5.759  0.8851  1.3265 -1.7022
 1067SOL    HW2 5584   1.813   3.601   5.657  0.6728  0.9793 -1.3449
 1067SOL     MW 5585   1.891   3.589   5.696  0.1053  0.1254 -0.4136
 1068SOL     OW 5586   7.653   4.852   1.469  0.2301 -0.1046  0.0720
 1068SOL    HW1 5587   7.563   4.884   1.475 -0.0162 -0.7300 -0.1932
 1068SOL    HW2 5588   7.677   4.867   1.377 -0.6265 -2.5521 -0.6188
 1068SOL     MW 5589   7.644   4.858   1.458  0.0889 -0.4980 -0.0504
 1069SOL     OW 5590   6.445   3.860   1.532  0.0070 -0.0134 -0.2380
 1069SOL    HW1 5591   6.498   3.818   1.465  0.3570  0.8144 -0.4900
 1069SOL    HW2 5592   6.487   3.837   1.614 -0.7512 -1.5157 -0.2281
 1069SOL     MW 5593   6.457   3.852   1.534 -0.0452 -0.0997 -0.2690
 1070SOL     OW 5594   1.531   4.826   0.761 -0.2254 -0.1350  0.1055
 1070SOL    HW1 5595   1.472   4.893   0.796  2.1140  2.0044  0.1929
 1070SOL    HW2 5596   1.551   4.854   0.672  0.3805 -1.0231 -0.0600
 1070SOL     MW 5597   1.526   4.838   0.754  0.1517  0.0252  0.0955
 1071SOL     OW 5598   6.932   6.215   1.896 -0.0954 -0.0401  0.2592
 1071SOL    HW1 5599   6.837   6.204   1.892 -0.2863  1.0378  1.1866
 1071SOL    HW2 5600   6.946   6.309   1.888  0.9541 -0.2476 -0.5696
 1071SOL     MW 5601   6.921   6.226   1.895  0.0145  0.0713  0.2718
 1072SOL     OW 5602   7.320   8.335   2.391  0.4252  0.0328 -0.1103
 1072SOL    HW1 5603   7.319   8.257   2.446 -1.1478 -0.4084 -0.7152
 1072SOL    HW2 5604   7.243   8.385   2.418  0.9387  0.9571 -0.3196
 1072SOL     MW 5605   7.310   8.331   2.401  0.2896  0.0947 -0.2145
 1073SOL     OW 5606   1.006   4.525   2.701 -0.2367 -0.5934  0.2514
 1073SOL    HW1 5607   0.964   4.601   2.742 -1.0182 -0.5674 -0.5631
 1073SOL    HW2 5608   1.013   4.461   2.772 -2.3098 -0.8551  0.3071
 1073SOL     MW 5609   1.001   4.527   2.715 -0.6022 -0.6236  0.1543
 1074SOL     OW 5610   0.983   8.350   3.784  0.0873  0.0023  0.4317
 1074SOL    HW1 5611   0.922   8.401   3.839 -0.7018 -0.1843 -0.2460
 1074SOL    HW2 5612   0.946   8.355   3.696  0.4739 -1.0105  0.1955
 1074SOL     MW 5613   0.970   8.357   3.780  0.0358 -0.1513  0.3147
 1075SOL     OW 5614   8.432   2.430   2.965  0.3960  0.4054 -0.3142
 1075SOL    HW1 5615   8.367   2.497   2.947 -1.8274 -1.6783 -0.6249
 1075SOL    HW2 5616   8.412   2.359   2.904  1.6849 -1.1397  0.9419
 1075SOL     MW 5617   8.421   2.429   2.955  0.2764 -0.0591 -0.1932
 1076SOL     OW 5618   2.704   5.429   3.226  0.5032  0.2308  0.2207
 1076SOL    HW1 5619   2.643   5.385   3.285 -0.9252  2.1285  0.2600
 1076SOL    HW2 5620   2.748   5.494   3.281  1.7749 -0.3770 -0.0560
 1076SOL     MW 5621   2.701   5.432   3.241  0.4832  0.3959  0.1903
 1077SOL     OW 5622   2.235   4.114   4.073 -0.1314  0.3368  0.2419
 1077SOL    HW1 5623   2.223   4.027   4.035  1.4687  0.4849 -0.6973
 1077SOL    HW2 5624   2.220   4.102   4.167 -0.8041 -0.7636  0.0033
 1077SOL     MW 5625   2.232   4.101   4.080 -0.0127  0.2149  0.0911
 1078SOL     OW 5626   4.621   2.703   0.738 -0.7249  0.4030  0.2592
 1078SOL    HW1 5627   4.616   2.698   0.833 -0.5922  2.3085  0.4133
 1078SOL    HW2 5628   4.715   2.703   0.718 -0.7164 -2.4827 -0.1188
 1078SOL     MW 5629   4.632   2.702   0.748 -0.7068  0.2775  0.2305
 1079SOL     OW 5630   1.232   2.351   5.410  0.3292 -0.7488  0.5028
 1079SOL    HW1 5631   1.211   2.258   5.417 -2.8330 -0.3597 -1.5641
 1079SOL    HW2 5632   1.152   2.391   5.374  2.4652  2.3431 -1.3233
 1079SOL     MW 5633   1.219   2.345   5.407  0.1978 -0.3032  0.0045
 1080SOL     OW 5634   8.778   0.158   2.792  0.1913  0.1404 -0.7229
 1080SOL    HW1 5635   8.774   0.100   2.716  3.1593  0.4310 -1.2345
 1080SOL    HW2 5636   8.828   0.109   2.858 -0.5719  0.6742  0.2808
 1080SOL     MW 5637   8.784   0.145   2.791  0.4735  0.2459 -0.6599
 1081SOL     OW 5638   7.572   1.112   5.184 -0.9215 -0.6553  0.3411
 1081SOL    HW1 5639   7.481   1.092   5.207 -1.6530  2.2039  0.2756
 1081SOL    HW2 5640   7.591   1.194   5.230  2.1092 -1.8316  1.4210
 1081SOL     MW 5641   7.563   1.120   5.193 -0.6272 -0.4399  0.4709
 1082SOL     OW 5642   4.088   4.678   0.812 -0.1546  0.1537  0.1496
 1082SOL    HW1 5643   3.994   4.662   0.825 -0.3219  1.3192  0.5152
 1082SOL    HW2 5644   4.099   4.679   0.717 -1.0013  2.4427  0.0110
 1082SOL     MW 5645   4.077   4.676   0.802 -0.2844  0.5959  0.1787
 1083SOL     OW 5646   1.368   4.989   3.985  0.0199 -0.0060 -0.2988
 1083SOL    HW1 5647   1.432   5.054   4.016 -1.0799  0.6318  0.7044
 1083SOL    HW2 5648   1.331   5.027   3.906 -0.7151  0.6908  0.3554
 1083SOL     MW 5649   1.372   5.002   3.979 -0.2150  0.1649 -0.0867
 1084SOL     OW 5650   1.652   1.502   4.798 -0.1196  0.4098  0.2287
 1084SOL    HW1 5651   1.578   1.445   4.820  0.0885  0.5663  1.4065
 1084SOL    HW2 5652   1.727   1.443   4.793 -0.5723 -0.0992 -3.0390
 1084SOL     MW 5653   1.653   1.487   4.800 -0.1509  0.3647 -0.0389
 1085SOL     OW 5654   3.685   8.283   4.851  0.0907 -0.2926 -0.2140
 1085SOL    HW1 5655   3.757   8.275   4.789 -0.1527  1.7187 -0.8152
 1085SOL    HW2 5656   3.725   8.316   4.932 -0.1030  0.6384 -0.4872
 1085SOL     MW 5657   3.699   8.286   4.854  0.0348  0.0841 -0.3259
 1086SOL     OW 5658   7.304   2.590   4.654 -0.1974 -0.2112 -0.1288
 1086SOL    HW1 5659   7.352   2.529   4.599  3.0813  1.4177  0.7047
 1086SOL    HW2 5660   7.305   2.550   4.741  2.4328  1.1108  0.5386
 1086SOL     MW 5661   7.310   2.577   4.658  0.5590  0.1665  0.0633
 1087SOL     OW 5662   2.933   1.036   5.156 -0.4266 -0.3355 -0.4956
 1087SOL    HW1 5663   3.011   1.010   5.205  0.1087  1.1615 -0.5003
 1087SOL    HW2 5664   2.968   1.067   5.072 -0.8798  1.5495 -0.0254
 1087SOL     MW 5665   2.948   1.036   5.151 -0.4161  0.0974 -0.4360
 1088SOL     OW 5666   8.473   8.922   2.613  0.0895  0.3369 -0.2238
 1088SOL    HW1 5667   8.457   8.941   2.706  2.0128 -0.0252  0.2274
 1088SOL    HW2 5668   8.415   8.981   2.566 -0.5836  0.8612  1.2098
 1088SOL     MW 5669   8.464   8.932   2.619  0.2496  0.3576  0.0174
 1089SOL     OW 5670   1.097   8.775   5.340  0.4710 -0.8093 -0.1395
 1089SOL    HW1 5671   1.133   8.803   5.256  0.2910 -0.9339 -0.2613
 1089SOL    HW2 5672   1.165   8.796   5.404  0.8311 -1.2004 -0.3864
 1089SOL     MW 5673   1.110   8.781   5.337  0.4940 -0.8753 -0.1867
 1090SOL     OW 5674   2.723   0.913   2.857 -0.3144  0.0255  0.0089
 1090SOL    HW1 5675   2.786   0.984   2.870  0.5131 -0.6842 -0.0556
 1090SOL    HW2 5676   2.716   0.872   2.944 -0.6176  0.0434 -0.0069
 1090SOL     MW 5677   2.730   0.917   2.870 -0.2473 -0.0631 -0.0014
 1091SOL     OW 5678   4.835   5.570   1.315  0.2766 -0.9776 -0.2056
 1091SOL    HW1 5679   4.805   5.480   1.331 -1.2776 -0.6507 -1.0990
 1091SOL    HW2 5680   4.796   5.593   1.230  0.0271  0.8096  0.3613
 1091SOL     MW 5681   4.826   5.561   1.306  0.0457 -0.7069 -0.2474
 1092SOL     OW 5682   8.499   2.925   2.486 -0.7825 -0.3188 -0.0006
 1092SOL    HW1 5683   8.414   2.922   2.443 -0.9797 -0.2146  0.3816
 1092SOL    HW2 5684   8.508   3.015   2.517 -0.2714 -0.1667 -0.5555
 1092SOL     MW 5685   8.490   2.936   2.485 -0.7424 -0.2860 -0.0227
 1093SOL     OW 5686   3.771   3.774   4.174 -0.2341  0.2470 -0.5763
 1093SOL    HW1 5687   3.839   3.842   4.176 -0.7707  0.7745  0.4478
 1093SOL    HW2 5688   3.716   3.799   4.100 -1.2376  1.7776  0.6297
 1093SOL     MW 5689   3.773   3.786   4.165 -0.4313  0.5105 -0.2908
 1094SOL     OW 5690   2.525   6.351   1.718  0.8134 -0.7192  0.4442
 1094SOL    HW1 5691   2.500   6.301   1.641  1.9474  0.1669 -0.5305
 1094SOL    HW2 5692   2.448   6.345   1.776  0.0156 -1.5491 -0.6561
 1094SOL     MW 5693   2.512   6.344   1.716  0.8565 -0.7120  0.1786
 1095SOL     OW 5694   2.899   2.658   5.715 -0.2599  0.0423  0.0092
 1095SOL    HW1 5695   2.896   2.590   5.782 -1.4906  1.7352  1.7479
 1095SOL    HW2 5696   2.984   2.645   5.672 -1.1297 -3.6466 -0.9733
 1095SOL     MW 5697   2.910   2.648   5.718 -0.5288 -0.2132  0.1060
 1096SOL     OW 5698   7.724   6.062   3.497 -0.8064 -0.6553  0.2878
 1096SOL    HW1 5699   7.722   6.097   3.586  2.0347  0.2133  0.0917
 1096SOL    HW2 5700   7.660   6.115   3.450 -1.2887 -0.1544  1.4494
 1096SOL     MW 5701   7.715   6.073   3.503 -0.5044 -0.4800  0.4114
 1097SOL     OW 5702   1.987   4.914   2.209 -0.0602 -0.4583 -0.2061
 1097SOL    HW1 5703   2.006   4.843   2.147  0.3072 -0.4898 -0.0600
 1097SOL    HW2 5704   1.914   4.881   2.260 -0.3920 -0.4162 -0.6481
 1097SOL     MW 5705   1.980   4.901   2.208 -0.0556 -0.4569 -0.2439
 1098SOL     OW 5706   4.584   4.299   6.260  0.0745  0.6673 -0.2464
 1098SOL    HW1 5707   4.570   4.232   6.327 -0.8743  0.1885 -0.8934
 1098SOL    HW2 5708   4.500   4.343   6.252  0.0113  0.3808 -1.4543
 1098SOL     MW 5709   4.572   4.296   6.267 -0.0550  0.5693 -0.4839
 1099SOL     OW 5710   8.300   5.349   5.046 -0.0303 -0.2719  0.0120
 1099SOL    HW1 5711   8.314   5.444   5.041  0.9400 -0.4599 -2.7669
 1099SOL    HW2 5712   8.388   5.312   5.052 -0.4395 -1.0302  2.0724
 1099SOL     MW 5713   8.313   5.357   5.046  0.0415 -0.3930 -0.0800
 1100SOL     OW 5714   1.395   1.401   0.866 -0.0372 -0.7363 -0.5346
 1100SOL    HW1 5715   1.482   1.429   0.897 -0.7281 -0.5316  1.3323
 1100SOL    HW2 5716   1.412   1.366   0.779  1.7997  0.0406 -0.5518
 1100SOL     MW 5717   1.409   1.400   0.859  0.1095 -0.6106 -0.2978
 1101SOL     OW 5718   2.882   3.621   2.710 -0.2570  0.0926  0.0953
 1101SOL    HW1 5719   2.863   3.693   2.649 -1.3306 -0.3946 -0.1689
 1101SOL    HW2 5720   2.897   3.663   2.794 -0.9240  0.6276 -0.0481
 1101SOL     MW 5721   2.882   3.635   2.713 -0.4798  0.0987  0.0431
 1102SOL     OW 5722   3.043   6.941   6.128  0.5318  0.0294 -0.1169
 1102SOL    HW1 5723   3.112   6.875   6.124  0.9038  0.3400  0.8844
 1102SOL    HW2 5724   3.071   7.001   6.197 -1.0392 -0.1800  0.7473
 1102SOL     MW 5725   3.055   6.940   6.136  0.3783  0.0424  0.1219
 1103SOL     OW 5726   2.553   2.444   4.138 -0.5037  0.3325  0.5318
 1103SOL    HW1 5727   2.478   2.480   4.186  0.3160  0.8271  1.4740
 1103SOL    HW2 5728   2.583   2.516   4.083  0.3742  0.7402  1.5030
 1103SOL     MW 5729   2.547   2.458   4.137 -0.2864  0.4480  0.7768
 1104SOL     OW 5730   8.118   0.808   1.322  0.0946  0.1501  0.3799
 1104SOL    HW1 5731   8.173   0.752   1.268 -1.4119 -0.1891 -0.8952
 1104SOL    HW2 5732   8.043   0.753   1.346 -0.2175  0.8940  1.1713
 1104SOL     MW 5733   8.116   0.794   1.318 -0.1382  0.2019  0.3179
 1105SOL     OW 5734   2.328   0.735   5.083 -0.1870  0.1468 -0.1614
 1105SOL    HW1 5735   2.233   0.738   5.068 -0.2510  1.7747  0.3831
 1105SOL    HW2 5736   2.340   0.781   5.166  1.2467  1.6421 -1.1440
 1105SOL     MW 5737   2.317   0.742   5.092 -0.0117  0.5466 -0.2175
 1106SOL     OW 5738   5.213   3.685   3.947 -0.4166 -0.0767 -0.0295
 1106SOL    HW1 5739   5.183   3.687   4.038 -0.5557 -0.2622 -0.0713
 1106SOL    HW2 5740   5.269   3.608   3.943 -0.1173  0.1381 -0.0102
 1106SOL     MW 5741   5.216   3.676   3.958 -0.3961 -0.0729 -0.0324
 1107SOL     OW 5742   3.196   1.201   4.121  0.3324  0.1065  0.7113
 1107SOL    HW1 5743   3.230   1.114   4.141 -0.3955 -0.0888  1.1240
 1107SOL    HW2 5744   3.258   1.261   4.162  2.6462 -0.0635 -2.1653
 1107SOL     MW 5745   3.209   1.197   4.129  0.5354  0.0597  0.3959
 1108SOL     OW 5746   0.172   3.445   2.059  0.6257 -0.2737 -0.3364
 1108SOL    HW1 5747   0.128   3.364   2.087  0.4804 -0.0932 -0.0427
 1108SOL    HW2 5748   0.260   3.416   2.034  1.4024 -0.1834  2.0710
 1108SOL     MW 5749   0.178   3.431   2.059  0.7066 -0.2390  0.0094
 1109SOL     OW 5750   8.954   2.886   3.103  0.1604  0.0420 -0.6372
 1109SOL    HW1 5751   8.886   2.820   3.118  0.1778 -0.0954 -1.1318
 1109SOL    HW2 5752   9.002   2.854   3.026  0.6465  0.2481 -0.4249
 1109SOL     MW 5753   8.952   2.873   3.095  0.2248  0.0508 -0.6734
 1110SOL     OW 5754   1.991   8.076   0.708  0.5707  0.5058 -0.5739
 1110SOL    HW1 5755   1.988   8.162   0.665 -1.9553  2.0961  2.3910
 1110SOL    HW2 5756   1.901   8.044   0.703  1.0751 -1.0811  0.0331
 1110SOL     MW 5757   1.979   8.083   0.702  0.3119  0.5063 -0.1166
 1111SOL     OW 5758   0.865   6.140   1.727  0.1976 -0.3446  0.4780
 1111SOL    HW1 5759   0.818   6.144   1.643  1.1574  0.0582 -0.0492
 1111SOL    HW2 5760   0.893   6.230   1.743  1.1643 -0.6554  0.5638
 1111SOL     MW 5761   0.863   6.152   1.718  0.4442 -0.3328  0.4215
 1112SOL     OW 5762   8.037   7.595   1.681  0.0207 -0.3300  0.1700
 1112SOL    HW1 5763   8.017   7.502   1.669  0.8406 -0.5258  0.2195
 1112SOL    HW2 5764   8.119   7.608   1.633 -0.5907  0.6065 -0.6713
 1112SOL     MW 5765   8.045   7.585   1.673  0.0474 -0.2352  0.0686
 1113SOL     OW 5766   6.253   4.230   3.068 -0.1875 -0.1711  0.4673
 1113SOL    HW1 5767   6.336   4.278   3.066  0.2372 -0.9101 -0.2812
 1113SOL    HW2 5768   6.263   4.162   3.002 -2.5297  1.5850 -1.9579
 1113SOL     MW 5769   6.265   4.228   3.059 -0.4329 -0.0409  0.0610
 1114SOL     OW 5770   8.022   7.338   5.019 -0.2425 -0.0866 -0.3378
 1114SOL    HW1 5771   7.962   7.263   5.013  0.3572 -0.7526  1.2938
 1114SOL    HW2 5772   8.042   7.360   4.928 -1.3197 -1.1780 -0.8785
 1114SOL     MW 5773   8.017   7.331   5.007 -0.3037 -0.3116 -0.1982
 1115SOL     OW 5774   1.033   0.441   2.160 -0.2664  0.3954  0.0098
 1115SOL    HW1 5775   0.984   0.518   2.189 -2.4045 -1.3572  1.3489
 1115SOL    HW2 5776   1.122   0.457   2.190 -0.7526  2.1170  0.6853
 1115SOL     MW 5777   1.038   0.453   2.167 -0.6023  0.3915  0.2677
 1116SOL     OW 5778   0.280   7.812   0.363  0.0428  0.4226  0.2860
 1116SOL    HW1 5779   0.306   7.741   0.303  1.9712  0.0678  1.4541
 1116SOL    HW2 5780   0.212   7.860   0.315 -0.3315 -1.3827 -1.1030
 1116SOL     MW 5781   0.275   7.809   0.349  0.2418  0.1461  0.2577
 1117SOL     OW 5782   0.604   7.035   0.093 -0.7910 -0.1146 -0.4993
 1117SOL    HW1 5783   0.630   6.944   0.103 -0.2619  0.0260 -0.5684
 1117SOL    HW2 5784   0.685   7.085   0.104 -0.9876  0.3173 -0.9549
 1117SOL     MW 5785   0.618   7.030   0.096 -0.7484 -0.0413 -0.5665
 1118SOL     OW 5786   6.564   0.868   5.966  0.2033 -0.3122 -0.2551
 1118SOL    HW1 5787   6.556   0.836   5.876  1.8416  0.7795 -0.8397
 1118SOL    HW2 5788   6.552   0.790   6.020 -2.0139 -0.7748 -1.3284
 1118SOL     MW 5789   6.562   0.854   5.962  0.1292 -0.2317 -0.4673
 1119SOL     OW 5790   2.156   3.884   5.198 -0.1340 -0.6228 -0.1816
 1119SOL    HW1 5791   2.213   3.824   5.246  2.1725  1.9269  0.5403
 1119SOL    HW2 5792   2.203   3.967   5.199 -1.3218  0.3461 -4.4372
 1119SOL     MW 5793   2.169   3.887   5.204  0.0092 -0.1724 -0.6339
 1120SOL     OW 5794   8.258   3.984   4.332 -0.8217 -0.4514  0.1969
 1120SOL    HW1 5795   8.261   3.972   4.427  1.4354  0.6916  0.3345
 1120SOL    HW2 5796   8.283   3.899   4.296 -0.8275 -0.6511  0.6620
[truncated: 4,174,661 more chars]
