# Supplementary material for: Structural and mechanistic profiling of Nurr1 modulation by vidofludimus enables structure-guided ligand design
Source: Commun Chem. 2025 May 21;8:159. doi: 10.1038/s42004-025-01553-8 (PMC12095788; doi:10.1038/s42004-025-01553-8)
Supplement: Supplementary file 3 — Supplementary Data 1 [file 42004_2025_1553_MOESM3_ESM.zip › Supplementary Data 1/gro_files/cpd_1-Nurr1_WT_md_start.gro]

1OVL - prepared in water
66297
  363SER      N    1   5.813   7.543   5.246  0.2712  0.2102  0.1346
  363SER     H1    2   5.726   7.569   5.201  0.6365 -0.8900 -1.2487
  363SER     H2    3   5.820   7.586   5.338 -0.5718  0.7234 -0.0279
  363SER     H3    4   5.889   7.574   5.188 -0.5623  2.7279  0.2372
  363SER     CA    5   5.813   7.394   5.261  0.0847  0.0236  0.0589
  363SER     HA    6   5.897   7.367   5.326  0.7983  0.6719 -0.5739
  363SER     CB    7   5.677   7.363   5.329  0.2075  0.3766  0.5981
  363SER    HB1    8   5.659   7.420   5.420  1.0920 -0.7804  1.5317
  363SER    HB2    9   5.599   7.378   5.254  2.3223 -0.3760 -1.9186
  363SER     OG   10   5.664   7.226   5.358 -0.0413 -0.3781  0.3317
  363SER     HG   11   5.597   7.222   5.424 -2.0623  0.1997 -1.5640
  363SER      C   12   5.835   7.317   5.125 -0.4215 -0.1171  0.5452
  363SER      O   13   5.905   7.218   5.116  0.1702 -0.2819 -0.0548
  364LEU      N   14   5.780   7.370   5.016  0.2908 -0.6001 -0.5379
  364LEU      H   15   5.732   7.458   5.029  0.1553 -1.0221  2.6905
  364LEU     CA   16   5.788   7.318   4.880  0.3936 -0.3048  0.0709
  364LEU     HA   17   5.732   7.226   4.870  1.6936 -1.2189  0.8481
  364LEU     CB   18   5.715   7.431   4.794 -0.1120  0.2432 -0.0678
  364LEU    HB1   19   5.613   7.443   4.829 -0.4316  0.6103 -1.1083
  364LEU    HB2   20   5.769   7.525   4.803 -0.8953  0.5266  2.3375
  364LEU     CG   21   5.699   7.402   4.648  0.1976 -0.4803 -0.6563
  364LEU     HG   22   5.800   7.389   4.608  1.5771  0.2800  2.2912
  364LEU    CD1   23   5.629   7.276   4.615  0.3802 -0.3495 -0.3600
  364LEU   HD11   24   5.684   7.191   4.654 -0.8464 -1.5352 -1.1443
  364LEU   HD12   25   5.528   7.265   4.655  0.2983  3.3198  0.8618
  364LEU   HD13   26   5.636   7.272   4.507  0.8360  1.4701 -0.4440
  364LEU    CD2   27   5.625   7.523   4.574  0.1214  0.3028 -0.2611
  364LEU   HD21   28   5.685   7.613   4.577 -1.1904  1.1902  1.4326
  364LEU   HD22   29   5.604   7.502   4.469 -1.1200 -0.1147  0.0457
  364LEU   HD23   30   5.530   7.544   4.625  1.0133  0.2125  1.5168
  364LEU      C   31   5.927   7.292   4.825  1.0368  0.1413 -0.7671
  364LEU      O   32   5.947   7.193   4.761  0.2566 -0.0740  0.1568
  365ILE      N   33   6.025   7.366   4.862  0.0184  0.0750  0.0750
  365ILE      H   34   6.009   7.449   4.918 -1.8440  0.2810 -0.6840
  365ILE     CA   35   6.163   7.347   4.828 -0.3108  0.3606  0.2381
  365ILE     HA   36   6.168   7.356   4.720 -1.1934  0.7566  0.2164
  365ILE     CB   37   6.250   7.467   4.874  0.2639  0.0577  1.0481
  365ILE     HB   38   6.195   7.558   4.850  1.0858  0.8194  2.0125
  365ILE    CG1   39   6.377   7.479   4.793  0.0818 -0.0393  0.6377
  365ILE   HG11   40   6.446   7.542   4.849 -0.4733 -1.1108  2.6198
  365ILE   HG12   41   6.424   7.381   4.783 -0.5310 -0.4471  1.6206
  365ILE    CG2   42   6.285   7.465   5.028  0.5253 -0.0353 -0.0615
  365ILE   HG21   43   6.333   7.560   5.051 -3.3179  2.2806 -0.7845
  365ILE   HG22   44   6.201   7.469   5.097  1.4385 -0.1388  1.0932
  365ILE   HG23   45   6.361   7.393   5.058 -0.0813 -0.4186  0.5719
  365ILE     CD   46   6.358   7.562   4.659 -1.0235  0.1352 -0.3435
  365ILE    HD1   47   6.293   7.499   4.599  1.0436 -1.9062 -0.5667
  365ILE    HD2   48   6.311   7.659   4.678 -1.0509  0.3014 -1.2205
  365ILE    HD3   49   6.457   7.586   4.620  0.5049 -3.0057  1.3016
  365ILE      C   50   6.227   7.201   4.863  0.4932 -0.3502 -0.3440
  365ILE      O   51   6.277   7.131   4.776 -0.2786 -0.0532 -0.2457
  366SER      N   52   6.196   7.149   4.984  0.8200  0.6883 -0.2186
  366SER      H   53   6.158   7.210   5.055  3.2152 -1.5240  3.3016
  366SER     CA   54   6.244   7.018   5.037 -0.1867 -0.0769  0.0521
  366SER     HA   55   6.353   7.019   5.033  0.0319  0.3176  3.6165
  366SER     CB   56   6.203   6.992   5.178 -0.6790 -0.3300 -0.0841
  366SER    HB1   57   6.095   6.988   5.191 -0.9055 -1.6680 -1.9654
  366SER    HB2   58   6.239   6.893   5.206  1.4706 -0.3270 -2.4983
  366SER     OG   59   6.253   7.088   5.271 -0.2992  0.0891 -0.0674
  366SER     HG   60   6.333   7.124   5.238 -0.8164  1.0139 -0.3616
  366SER      C   61   6.181   6.896   4.958 -0.0274 -0.6395 -0.1517
  366SER      O   62   6.244   6.794   4.940  0.5424  0.4382 -0.4000
  367ALA      N   63   6.057   6.914   4.908 -0.5821 -0.2543  0.4292
  367ALA      H   64   6.033   7.011   4.917  2.6451  0.5592  1.9318
  367ALA     CA   65   5.984   6.817   4.828  0.0111 -0.1136 -0.0842
  367ALA     HA   66   5.984   6.721   4.879 -0.0981 -0.1804 -0.2077
  367ALA     CB   67   5.842   6.880   4.807  0.5079 -0.2364 -0.4397
  367ALA    HB1   68   5.776   6.819   4.744 -0.6916 -1.0139  1.4880
  367ALA    HB2   69   5.806   6.882   4.909 -0.3015  1.4620 -0.7119
  367ALA    HB3   70   5.837   6.981   4.765 -0.1806  0.5941  1.5051
  367ALA      C   71   6.052   6.804   4.696  0.2276 -0.2358  0.4704
  367ALA      O   72   6.087   6.686   4.662 -0.0057 -0.0253  0.1406
  368LEU      N   73   6.095   6.917   4.633  1.1588 -0.5129  0.4394
  368LEU      H   74   6.073   7.008   4.671 -0.5623 -0.5755 -0.2771
  368LEU     CA   75   6.167   6.922   4.504 -0.1890 -0.1805 -0.5809
  368LEU     HA   76   6.114   6.854   4.437 -2.1096  0.1609  0.5136
  368LEU     CB   77   6.174   7.070   4.454 -0.9991 -0.2653 -0.3673
  368LEU    HB1   78   6.171   7.136   4.541 -1.2207  1.1005 -1.3730
  368LEU    HB2   79   6.269   7.097   4.409 -0.6676  0.4605  0.7318
  368LEU     CG   80   6.052   7.121   4.369  0.1887  0.0904 -0.1984
  368LEU     HG   81   6.065   7.069   4.274  3.0073 -2.3859  1.3746
  368LEU    CD1   82   5.917   7.103   4.435 -0.4970 -0.2081 -0.0996
  368LEU   HD11   83   5.833   7.131   4.372 -1.6178 -0.2962  1.2918
  368LEU   HD12   84   5.897   7.001   4.469 -1.5827 -0.4014 -1.2756
  368LEU   HD13   85   5.917   7.159   4.529 -0.8364 -0.3977  0.0144
  368LEU    CD2   86   6.067   7.271   4.348  0.3702  0.4061  0.1748
  368LEU   HD21   87   6.171   7.293   4.327  0.8748 -0.3376  1.6909
  368LEU   HD22   88   6.020   7.299   4.254  2.5505  2.4917 -0.3750
  368LEU   HD23   89   6.036   7.338   4.428  0.2388 -0.3236  0.7570
  368LEU      C   90   6.305   6.860   4.517  0.2685  0.1982  0.1503
  368LEU      O   91   6.344   6.786   4.428 -0.0974  0.1426 -0.0514
  369VAL      N   92   6.380   6.885   4.623 -0.2693  0.4322  0.2182
  369VAL      H   93   6.344   6.937   4.702  1.6022  0.3306  1.2032
  369VAL     CA   94   6.516   6.829   4.649  0.4250  0.1458 -0.5599
  369VAL     HA   95   6.577   6.849   4.561 -0.0388  1.5893 -0.5658
  369VAL     CB   96   6.574   6.903   4.774  0.2602 -0.1153  1.0636
  369VAL     HB   97   6.505   6.895   4.857 -1.7318  0.9661 -0.4163
  369VAL    CG1   98   6.702   6.847   4.828 -0.6661 -0.1873 -0.2552
  369VAL   HG11   99   6.683   6.753   4.880 -1.8632 -0.1650 -0.6239
  369VAL   HG12  100   6.778   6.843   4.749 -1.5164  1.2194 -1.1828
  369VAL   HG13  101   6.748   6.914   4.900  3.2290 -2.2910 -0.4700
  369VAL    CG2  102   6.597   7.049   4.724  0.3317 -0.0234  0.2815
  369VAL   HG21  103   6.672   7.047   4.645  0.9518 -1.8334  0.8719
  369VAL   HG22  104   6.509   7.090   4.673  1.7265  1.0613 -1.3780
  369VAL   HG23  105   6.636   7.114   4.802 -1.2743  0.9330  0.3377
  369VAL      C  106   6.493   6.680   4.683  0.1644 -0.7461  0.4992
  369VAL      O  107   6.577   6.598   4.638  0.0831  0.5016  0.4847
  370ARG      N  108   6.385   6.638   4.752  0.1563 -0.3831 -0.2134
  370ARG      H  109   6.305   6.698   4.766 -0.2049  0.0804 -3.4163
  370ARG     CA  110   6.369   6.492   4.777 -0.1805 -0.0597  0.5077
  370ARG     HA  111   6.469   6.470   4.816  0.8148  2.1890 -0.6158
  370ARG     CB  112   6.255   6.475   4.881  0.1824 -0.6321  0.3619
  370ARG    HB1  113   6.276   6.543   4.964  0.9103  1.5080 -1.4793
  370ARG    HB2  114   6.161   6.520   4.847  1.2540  1.7265  0.3497
  370ARG     CG  115   6.245   6.327   4.923  0.0813 -0.0647 -0.6327
  370ARG    HG1  116   6.197   6.278   4.838  0.1387 -2.1406  0.4560
  370ARG    HG2  117   6.344   6.283   4.933 -0.0773  0.0486  2.2218
  370ARG     CD  118   6.154   6.305   5.041  0.3236  0.1230  0.5853
  370ARG    HD1  119   6.061   6.359   5.022  1.3963  0.9246 -3.2306
  370ARG    HD2  120   6.118   6.204   5.060  0.2176 -0.1434 -0.9294
  370ARG     NE  121   6.220   6.356   5.160 -0.4875 -0.1470 -0.0809
  370ARG     HE  122   6.192   6.448   5.192 -0.8409 -1.1339  2.7845
  370ARG     CZ  123   6.295   6.281   5.242 -0.1408 -0.1631  0.0085
  370ARG    NH1  124   6.320   6.151   5.216 -0.5323  0.2061 -0.0564
  370ARG   HH11  125   6.300   6.116   5.123  4.2591 -0.7217 -1.0328
  370ARG   HH12  126   6.371   6.091   5.279  2.1864  0.2559 -2.0246
  370ARG    NH2  127   6.349   6.339   5.351  0.3268  0.6055  0.1235
  370ARG   HH21  128   6.338   6.437   5.374  1.0311  0.3194  1.8424
  370ARG   HH22  129   6.390   6.283   5.424  0.9426 -1.0040 -1.3800
  370ARG      C  130   6.342   6.412   4.648 -0.7191 -1.0936  0.2403
  370ARG      O  131   6.405   6.309   4.623  0.7457 -0.4466  0.0676
  371ALA      N  132   6.262   6.479   4.559 -0.3635 -1.1692  0.2466
  371ALA      H  133   6.193   6.538   4.604  1.9569 -0.5187  3.2689
  371ALA     CA  134   6.225   6.412   4.438  0.8063 -0.6497  0.7172
  371ALA     HA  135   6.184   6.312   4.457  0.6501 -0.3678  1.9489
  371ALA     CB  136   6.120   6.501   4.377 -0.0160  0.4007  0.3281
  371ALA    HB1  137   6.079   6.463   4.283  0.4913  0.6619 -0.0056
  371ALA    HB2  138   6.033   6.517   4.440  0.2438  0.6303  0.6290
  371ALA    HB3  139   6.159   6.602   4.359 -2.9454  1.1276 -3.2909
  371ALA      C  140   6.343   6.399   4.343 -0.1914 -0.4755  0.3313
  371ALA      O  141   6.361   6.294   4.282  0.1954  0.0868  0.1033
  372HIS      N  142   6.430   6.497   4.340 -0.0645 -0.0418 -0.5326
  372HIS      H  143   6.405   6.572   4.403 -0.4888 -0.8773  0.3123
  372HIS     CA  144   6.562   6.490   4.279 -0.1692 -1.1613  0.1400
  372HIS     HA  145   6.536   6.472   4.175  1.9223 -0.5398 -0.5415
  372HIS     CB  146   6.637   6.626   4.291 -0.6066  0.6684  0.0173
  372HIS    HB1  147   6.585   6.709   4.243  0.1380  1.4235  0.4838
  372HIS    HB2  148   6.646   6.663   4.393  1.4613 -1.6040  0.7700
  372HIS     CG  149   6.774   6.637   4.225 -0.0237 -0.2053  0.0878
  372HIS    ND1  150   6.888   6.565   4.259 -0.2187 -0.5493 -0.4000
  372HIS    CD2  151   6.802   6.701   4.108  0.6933 -0.5709 -0.2461
  372HIS    HD2  152   6.744   6.770   4.048 -0.0323 -1.4551 -0.5761
  372HIS    CE1  153   6.992   6.602   4.182  0.4766 -0.4963 -0.5451
  372HIS    HE1  154   7.090   6.557   4.174  0.9703  0.4780 -0.1787
  372HIS    NE2  155   6.942   6.682   4.089  0.6636 -0.1285  0.1440
  372HIS    HE2  156   6.996   6.713   4.010 -0.0783  0.2497 -0.2200
  372HIS      C  157   6.646   6.376   4.333  0.0346 -1.3000 -0.9334
  372HIS      O  158   6.690   6.292   4.257 -0.5371  0.2110  0.5539
  373VAL      N  159   6.681   6.377   4.464  0.0999  0.6069 -0.3668
  373VAL      H  160   6.628   6.441   4.522  0.4805 -0.0935  0.7728
  373VAL     CA  161   6.763   6.276   4.527  0.3784 -0.0609  0.2020
  373VAL     HA  162   6.864   6.281   4.487  0.4200 -2.2946 -0.0936
  373VAL     CB  163   6.776   6.310   4.676 -0.6611  0.4918 -0.5825
  373VAL     HB  164   6.675   6.334   4.709 -0.0198  0.4220  1.5595
  373VAL    CG1  165   6.839   6.198   4.770  0.1497 -0.1910  0.3158
  373VAL   HG11  166   6.856   6.229   4.873  0.7695  0.5338  0.0019
  373VAL   HG12  167   6.776   6.109   4.777 -1.2677  0.8778  1.5159
  373VAL   HG13  168   6.934   6.167   4.726 -0.1267  0.2626 -0.6067
  373VAL    CG2  169   6.853   6.448   4.686 -0.6258  0.2835  0.7554
  373VAL   HG21  170   6.847   6.515   4.600  0.5415  1.9231  1.8910
  373VAL   HG22  171   6.800   6.511   4.757 -0.7702 -0.9237  1.7416
  373VAL   HG23  172   6.954   6.433   4.724 -0.2268 -1.2617 -0.7736
  373VAL      C  173   6.714   6.132   4.494 -0.2188 -0.0157  0.1281
  373VAL      O  174   6.798   6.048   4.456  0.2428  0.0236 -0.1017
  374ASP      N  175   6.583   6.103   4.497  0.7141  0.0238 -0.6375
  374ASP      H  176   6.529   6.184   4.524 -0.7080 -0.6153 -1.4367
  374ASP     CA  177   6.517   5.969   4.483 -0.1379  0.8309 -0.2622
  374ASP     HA  178   6.572   5.894   4.540 -1.5002 -1.4371 -1.7288
  374ASP     CB  179   6.372   5.966   4.533  0.6742  0.2349 -0.0903
  374ASP    HB1  180   6.320   6.047   4.481 -0.5890 -1.9871 -2.5238
  374ASP    HB2  181   6.313   5.883   4.495  0.0287  0.8147 -0.3967
  374ASP     CG  182   6.361   5.995   4.685  0.1359  0.0752 -0.0347
  374ASP    OD1  183   6.242   5.994   4.737 -0.3502  0.4024  0.0712
  374ASP    OD2  184   6.460   5.977   4.763 -0.1863  0.0680 -0.9548
  374ASP      C  185   6.509   5.936   4.336  0.4865  0.5466  0.0706
  374ASP      O  186   6.464   5.829   4.305  0.2101  0.1942 -0.2236
  375SER      N  187   6.552   6.016   4.241  0.6431  0.0279  0.0090
  375SER      H  188   6.577   6.107   4.277  0.2770 -0.3200  1.1783
  375SER     CA  189   6.536   5.989   4.097 -0.8863  0.2586 -0.8687
  375SER     HA  190   6.501   5.888   4.074 -1.2993 -0.0383  0.9101
  375SER     CB  191   6.429   6.085   4.042 -0.8238 -0.1760  0.0584
  375SER    HB1  192   6.417   6.067   3.935  1.7694  2.5666 -0.8304
  375SER    HB2  193   6.330   6.060   4.082 -1.7827  1.0685 -1.4142
  375SER     OG  194   6.479   6.216   4.042 -0.1623 -0.4792 -0.8536
  375SER     HG  195   6.469   6.243   4.132  0.9720 -0.6624 -0.6610
  375SER      C  196   6.680   5.996   4.032  0.8350  0.5093  0.2004
  375SER      O  197   6.687   6.013   3.911  0.2332 -0.4055 -0.2558
  376ASN      N  198   6.790   5.983   4.110 -0.1035 -0.3467  0.3406
  376ASN      H  199   6.772   5.962   4.207 -0.5289  1.8063  0.7884
  376ASN     CA  200   6.935   6.006   4.070  0.4066  0.7268 -0.1105
  376ASN     HA  201   6.930   5.982   3.964 -1.0825  1.8888 -0.3345
  376ASN     CB  202   6.994   6.146   4.105  0.8851  0.2683  1.1920
  376ASN    HB1  203   6.965   6.179   4.205 -0.3478 -0.0151  0.9479
  376ASN    HB2  204   7.103   6.147   4.106  0.8851  0.4695  2.1616
  376ASN     CG  205   6.955   6.255   4.006  0.2915  0.0089 -0.2120
  376ASN    OD1  206   7.016   6.267   3.902 -0.1197  0.4420  0.5189
  376ASN    ND2  207   6.864   6.348   4.046  0.8557  0.3080  0.6513
  376ASN   HD21  208   6.816   6.343   4.135 -1.2577  1.4065 -0.3550
  376ASN   HD22  209   6.846   6.436   4.000 -2.4976  0.2913  1.6949
  376ASN      C  210   7.024   5.893   4.120 -0.0634 -0.3047 -0.2042
  376ASN      O  211   6.997   5.850   4.227 -0.8370  0.2111 -0.5531
  377PRO      N  212   7.141   5.858   4.065  0.0962  0.3623  0.1103
  377PRO     CA  213   7.242   5.774   4.126  0.0443 -0.1605 -0.0698
  377PRO     HA  214   7.180   5.693   4.166  0.8191 -1.2506 -1.0179
  377PRO     CB  215   7.337   5.736   4.018  0.2973 -0.0361 -0.0282
  377PRO    HB1  216   7.436   5.720   4.058 -0.0007 -1.0280  0.3370
  377PRO    HB2  217   7.301   5.646   3.968 -2.1606  2.3056 -2.8843
  377PRO     CG  218   7.323   5.847   3.918  0.4046  0.2474 -0.0716
  377PRO    HG1  219   7.391   5.927   3.950 -0.5666  0.4383  1.6763
  377PRO    HG2  220   7.350   5.809   3.820 -0.1469 -0.3408  0.0007
  377PRO     CD  221   7.188   5.895   3.933  0.9154 -0.0922  0.1985
  377PRO    HD1  222   7.181   6.003   3.923  2.4014 -0.0345 -0.4959
  377PRO    HD2  223   7.114   5.845   3.870  0.6892 -0.9943  1.1692
  377PRO      C  224   7.307   5.849   4.243 -0.1946  0.7707  0.3893
  377PRO      O  225   7.311   5.971   4.229  0.4826  0.3311  0.5991
  378ALA      N  226   7.357   5.773   4.345  0.1668  0.2441  0.2046
  378ALA      H  227   7.332   5.675   4.341  3.6030 -0.9221  2.7009
  378ALA     CA  228   7.451   5.814   4.448 -0.1970 -0.1637  0.0634
  378ALA     HA  229   7.420   5.907   4.495 -1.2089 -0.2905 -0.3216
  378ALA     CB  230   7.455   5.705   4.551 -0.0069 -0.0727  0.8318
  378ALA    HB1  231   7.504   5.618   4.509  0.3959  0.8379 -0.6446
  378ALA    HB2  232   7.529   5.730   4.627  1.3884 -1.0864 -0.1556
  378ALA    HB3  233   7.359   5.681   4.596 -0.3428  1.7582  1.1746
  378ALA      C  234   7.591   5.831   4.382  0.4203  0.1862  0.1929
  378ALA      O  235   7.630   5.731   4.321 -0.4617 -0.5234  0.4441
  379MET      N  236   7.661   5.944   4.393 -0.6750 -1.0455 -0.5961
  379MET      H  237   7.634   6.018   4.457  0.0816 -0.4319 -0.9640
  379MET     CA  238   7.786   5.960   4.320 -0.1351 -0.5103 -0.1849
  379MET     HA  239   7.767   5.928   4.218 -0.7166 -2.8621  0.5892
  379MET     CB  240   7.833   6.106   4.326  0.3655 -0.1513 -0.0935
  379MET    HB1  241   7.862   6.136   4.427 -0.5236  0.0329  0.1132
  379MET    HB2  242   7.920   6.119   4.261  0.7996  1.4349  0.7454
  379MET     CG  243   7.736   6.211   4.267 -0.7686  0.0611  0.6575
  379MET    HG1  244   7.640   6.186   4.314 -0.2947 -1.6979  0.7599
  379MET    HG2  245   7.766   6.312   4.295  0.6534 -0.4617  1.1121
  379MET     SD  246   7.712   6.210   4.091  0.3601  0.2956 -0.2082
  379MET     CE  247   7.881   6.264   4.036  0.1581  0.7284 -0.2562
  379MET    HE1  248   7.879   6.364   3.992 -0.8478  0.1029 -1.6773
  379MET    HE2  249   7.946   6.280   4.122 -1.0560  2.7251  0.3573
  379MET    HE3  250   7.923   6.203   3.957 -1.2807  0.9610 -1.2310
  379MET      C  251   7.904   5.872   4.381  0.0774  0.1135 -0.3925
  379MET      O  252   8.020   5.874   4.336  0.6191  0.3755 -0.4840
  380THR      N  253   7.875   5.791   4.482 -0.1785  0.2066  0.7963
  380THR      H  254   7.781   5.789   4.519  0.4924  0.1271  2.5934
  380THR     CA  255   7.960   5.689   4.540  0.3461  0.3142 -0.1711
  380THR     HA  256   8.065   5.704   4.517  0.2017  1.5807 -0.0672
  380THR     CB  257   7.939   5.683   4.694 -0.4250  0.0809  0.5228
  380THR     HB  258   8.001   5.607   4.741  1.5021  1.4980  0.4064
  380THR    OG1  259   7.802   5.662   4.723  0.4564  0.6855 -0.2163
  380THR    HG1  260   7.763   5.748   4.714  0.4685  0.8146  0.9223
  380THR    CG2  261   7.996   5.807   4.757  0.3819 -0.1070 -0.2963
  380THR   HG21  262   8.103   5.810   4.737  0.0022 -0.8585 -2.7154
  380THR   HG22  263   7.961   5.900   4.711  0.3763  0.9907  1.7880
  380THR   HG23  264   7.973   5.816   4.863  1.2215 -1.7886  0.0546
  380THR      C  265   7.931   5.543   4.495  0.4172 -0.1165  0.9174
  380THR      O  266   7.999   5.449   4.543  0.6891 -0.4028 -0.0182
  381SER      N  267   7.847   5.534   4.394  0.6161 -0.4076  0.6207
  381SER      H  268   7.786   5.610   4.369  2.1773  0.3557 -1.0946
  381SER     CA  269   7.801   5.410   4.345  0.2474 -0.2551 -0.7704
  381SER     HA  270   7.865   5.327   4.374 -0.0690  0.0621  0.9237
  381SER     CB  271   7.664   5.372   4.412 -0.3088 -0.2325 -0.1874
  381SER    HB1  272   7.662   5.404   4.516  3.3803  0.8397 -0.2733
  381SER    HB2  273   7.582   5.433   4.375 -1.0404 -0.0637  1.6112
  381SER     OG  274   7.633   5.232   4.411 -0.0571 -0.0203  0.3214
  381SER     HG  275   7.710   5.179   4.427 -0.3139 -0.8299 -1.0176
  381SER      C  276   7.793   5.416   4.190  0.2864  0.6560  0.8233
  381SER      O  277   7.697   5.373   4.125  0.2681  0.0995 -0.4332
  382LEU      N  278   7.903   5.465   4.128  0.7465 -0.3206  0.0499
  382LEU      H  279   7.972   5.501   4.192  1.4252 -0.5819 -0.5181
  382LEU     CA  280   7.905   5.494   3.988 -0.3705  0.4550  0.5057
  382LEU     HA  281   7.812   5.505   3.933  0.7902  0.4380 -1.6073
  382LEU     CB  282   7.974   5.630   3.962  0.2428  0.4763 -0.2468
  382LEU    HB1  283   8.076   5.639   3.998  0.6276 -0.7563 -0.9900
  382LEU    HB2  284   7.988   5.642   3.855  0.9704  3.2038  0.0808
  382LEU     CG  285   7.897   5.755   4.004 -0.2512  0.0838 -0.0863
  382LEU     HG  286   7.905   5.747   4.113  0.4876  0.2832 -0.1208
  382LEU    CD1  287   7.967   5.884   3.959  0.7677  0.3721 -0.0441
  382LEU   HD11  288   7.901   5.971   3.961  0.8209  0.4107  0.0694
  382LEU   HD12  289   8.053   5.908   4.020  1.2050 -0.3903 -0.3422
  382LEU   HD13  290   7.988   5.870   3.853 -1.9321 -1.8442 -0.4350
  382LEU    CD2  291   7.747   5.764   3.961 -0.4312 -0.7838  0.3434
  382LEU   HD21  292   7.735   5.754   3.853  0.0499  0.0989  0.1984
  382LEU   HD22  293   7.696   5.677   4.001 -0.9627 -0.5034  0.2858
  382LEU   HD23  294   7.690   5.849   3.998 -2.5136 -0.4774 -3.1462
  382LEU      C  295   7.989   5.386   3.913  0.6694  0.4287  0.0739
  382LEU      O  296   8.089   5.343   3.964  0.1511  0.2383 -0.0065
  383ASP      N  297   7.943   5.344   3.795 -0.8072  0.2041 -0.0788
  383ASP      H  298   7.869   5.396   3.750  0.7493  0.6380 -2.3174
  383ASP     CA  299   8.004   5.242   3.710 -0.1512 -0.6607  0.1355
  383ASP     HA  300   8.060   5.169   3.768  0.1431 -0.3011  0.3066
  383ASP     CB  301   7.897   5.153   3.635 -1.1228 -0.1764 -1.2922
  383ASP    HB1  302   7.828   5.110   3.708  2.7048 -2.6310  1.2203
  383ASP    HB2  303   7.841   5.216   3.566 -0.8763  1.2602 -0.2359
  383ASP     CG  304   7.948   5.040   3.552 -0.9420 -0.0974 -0.0666
  383ASP    OD1  305   7.872   4.987   3.472  0.2706  0.4205  0.5171
  383ASP    OD2  306   8.061   4.989   3.555 -0.3258 -0.0368 -0.0628
  383ASP      C  307   8.094   5.301   3.608 -0.0131  0.0268 -0.2328
  383ASP      O  308   8.053   5.390   3.530 -0.1319 -0.2812 -0.4434
  384TYR      N  309   8.213   5.253   3.605 -0.5790  0.0612 -0.5837
  384TYR      H  310   8.228   5.178   3.670 -0.0609  2.0023  1.6871
  384TYR     CA  311   8.321   5.300   3.523 -0.5320  0.0756 -0.8005
  384TYR     HA  312   8.292   5.389   3.466  1.6607  0.2452 -1.7718
  384TYR     CB  313   8.433   5.359   3.610  0.4995 -0.0102 -0.3267
  384TYR    HB1  314   8.463   5.277   3.675 -1.4193 -2.0108 -1.8337
  384TYR    HB2  315   8.511   5.393   3.542 -0.1974 -0.9468 -1.6306
  384TYR     CG  316   8.393   5.485   3.694 -0.1214  0.2788  0.0115
  384TYR    CD1  317   8.350   5.472   3.827 -0.0686 -0.1465 -0.2253
  384TYR    HD1  318   8.340   5.375   3.874  0.7077 -0.0991  0.0535
  384TYR    CD2  319   8.394   5.616   3.634  0.1406 -0.2963 -0.1003
  384TYR    HD2  320   8.428   5.631   3.533 -2.3351 -0.6043 -1.0324
  384TYR    CE1  321   8.315   5.586   3.900 -0.1754 -0.3640  0.3177
  384TYR    HE1  322   8.280   5.574   4.002 -0.0770  0.9609  0.5258
  384TYR    CE2  323   8.370   5.728   3.710 -0.0278 -0.1485 -0.1847
  384TYR    HE2  324   8.395   5.819   3.658  2.7726  0.6508  2.3195
  384TYR     CZ  325   8.314   5.714   3.843 -0.1347 -0.0209  0.8148
  384TYR     OH  326   8.291   5.823   3.919  0.3899  0.0920  0.1071
  384TYR     HH  327   8.309   5.903   3.873  1.5100 -0.2002  0.0219
  384TYR      C  328   8.383   5.182   3.430  0.0704 -0.7655 -0.3551
  384TYR      O  329   8.481   5.213   3.363  0.3368 -0.3973  0.2407
  385SER      N  330   8.326   5.064   3.431  0.6626  0.3179 -0.0329
  385SER      H  331   8.243   5.063   3.488  1.1624  1.8749  0.7514
  385SER     CA  332   8.376   4.939   3.363  0.6862  0.2080  0.2451
  385SER     HA  333   8.481   4.938   3.392  0.7735  2.5579  0.2042
  385SER     CB  334   8.310   4.816   3.437 -0.3109 -0.4603  0.4095
  385SER    HB1  335   8.367   4.726   3.413  0.8996  1.0741 -3.4129
  385SER    HB2  336   8.318   4.834   3.544  0.7953  0.3093  0.2152
  385SER     OG  337   8.174   4.796   3.404  0.3846  0.0441 -0.0863
  385SER     HG  338   8.124   4.871   3.433 -0.0544 -0.6234  0.9674
  385SER      C  339   8.364   4.935   3.211 -0.9113  0.2283 -0.1847
  385SER      O  340   8.388   4.832   3.150  0.5704  0.7858  0.1363
  386ARG      N  341   8.347   5.047   3.141  0.7554  0.6509 -0.2104
  386ARG      H  342   8.353   5.129   3.199  0.8676  1.7817 -1.7419
  386ARG     CA  343   8.336   5.072   2.997  0.2972  0.0839  0.4711
  386ARG     HA  344   8.401   4.997   2.950 -0.3999 -0.3807  0.2369
  386ARG     CB  345   8.197   5.049   2.934 -0.1613 -0.0134  0.4871
  386ARG    HB1  346   8.117   5.112   2.974 -0.0645 -0.2001  0.9810
  386ARG    HB2  347   8.201   5.065   2.826  0.4494 -0.8319  0.3771
  386ARG     CG  348   8.142   4.906   2.945  1.1821 -0.6358 -0.1765
  386ARG    HG1  349   8.203   4.837   2.887  0.2716 -1.6645  0.0596
  386ARG    HG2  350   8.144   4.866   3.046 -0.6770 -1.0928 -0.2922
  386ARG     CD  351   7.998   4.882   2.885 -0.5697 -0.1865  0.0701
  386ARG    HD1  352   7.975   4.952   2.805 -1.5070  1.5675  1.7851
  386ARG    HD2  353   7.988   4.781   2.846 -0.3931  0.5414 -1.9745
  386ARG     NE  354   7.895   4.896   2.990 -0.4189 -0.1094  0.4308
  386ARG     HE  355   7.921   4.909   3.087 -1.4135  2.3338  0.4168
  386ARG     CZ  356   7.765   4.869   2.969 -0.1386 -0.5659 -0.3044
  386ARG    NH1  357   7.731   4.834   2.840 -0.6809 -0.3738 -0.1560
  386ARG   HH11  358   7.795   4.819   2.764 -0.7179 -1.1757 -0.0389
  386ARG   HH12  359   7.636   4.824   2.807 -0.5356 -0.7133 -0.4785
  386ARG    NH2  360   7.670   4.876   3.067 -0.1177 -0.0026 -0.0450
  386ARG   HH21  361   7.700   4.883   3.163 -2.1971 -0.3884  0.6880
  386ARG   HH22  362   7.572   4.857   3.052  0.2081 -1.3381 -0.6407
  386ARG      C  363   8.388   5.208   2.950  0.0092 -0.0669  0.0269
  386ARG      O  364   8.349   5.261   2.842 -0.3221  0.5083  0.5093
  387PHE      N  365   8.484   5.259   3.025  0.8582  0.6708  0.6407
  387PHE      H  366   8.530   5.206   3.097 -0.8792 -0.5191  0.9441
  387PHE     CA  367   8.535   5.391   3.009  0.2548 -0.6334  0.4497
  387PHE     HA  368   8.466   5.462   2.963  2.2111  0.9178 -0.2281
  387PHE     CB  369   8.568   5.436   3.153 -0.2426  0.0230  0.0012
  387PHE    HB1  370   8.473   5.420   3.204  0.3465 -1.8466  0.5930
  387PHE    HB2  371   8.642   5.378   3.208  1.2499  0.2227 -1.7347
  387PHE     CG  372   8.599   5.584   3.177  0.3268  0.6330  0.2738
  387PHE    CD1  373   8.510   5.683   3.139 -0.0037 -0.3464  0.8501
  387PHE    HD1  374   8.411   5.661   3.102  0.5175 -0.1460 -0.7433
  387PHE    CD2  375   8.729   5.623   3.211 -0.9984  0.1001 -0.0623
  387PHE    HD2  376   8.793   5.541   3.242 -0.5962  0.5898  0.4397
  387PHE    CE1  377   8.552   5.821   3.135  0.9962  0.5248 -1.0292
  387PHE    HE1  378   8.487   5.900   3.100  2.5655  2.1292 -0.4983
  387PHE    CE2  379   8.768   5.757   3.215 -0.2522 -0.0369  0.7731
  387PHE    HE2  380   8.869   5.786   3.240  0.5650 -2.6372  0.8068
  387PHE     CZ  381   8.678   5.859   3.173 -1.1917  0.0038  0.2446
  387PHE     HZ  382   8.714   5.960   3.159 -0.8581 -0.2876 -1.2175
  387PHE      C  383   8.660   5.394   2.919 -0.5246 -0.6737  0.3212
  387PHE      O  384   8.774   5.412   2.961 -0.3810  0.4119 -0.3026
  388GLN      N  385   8.632   5.380   2.789  0.2220  0.5571 -0.3647
  388GLN      H  386   8.534   5.381   2.767 -0.0162 -1.0256  0.4310
  388GLN     CA  387   8.739   5.363   2.686  0.6431  0.4661  0.2831
  388GLN     HA  388   8.838   5.406   2.701  0.5448  0.0972  2.2152
  388GLN     CB  389   8.782   5.213   2.664  0.3948 -1.2318 -0.4084
  388GLN    HB1  390   8.701   5.140   2.665  0.2945 -1.1557 -1.6533
  388GLN    HB2  391   8.828   5.193   2.568  1.4020 -2.3417  0.2823
  388GLN     CG  392   8.868   5.158   2.775  0.5498 -0.8060  0.3976
  388GLN    HG1  393   8.948   5.232   2.779 -0.9278  0.8087  1.9524
  388GLN    HG2  394   8.817   5.150   2.871 -0.6160 -1.5705 -0.2613
  388GLN     CD  395   8.917   5.022   2.741  0.3141  0.5534  0.1220
  388GLN    OE1  396   8.845   4.923   2.716  0.0911  0.1010 -0.2102
  388GLN    NE2  397   9.048   5.007   2.725 -0.1277  0.1245 -0.4744
  388GLN   HE21  398   9.110   5.083   2.750 -1.0967  0.5265  0.7947
  388GLN   HE22  399   9.087   4.916   2.706 -0.8641 -0.4915  0.8465
  388GLN      C  400   8.691   5.436   2.557 -0.4327  0.0625  0.5396
  388GLN      O  401   8.610   5.386   2.485  0.1403 -0.1714 -0.0343
  389ALA      N  402   8.734   5.561   2.534  0.0449 -0.2854 -0.3236
  389ALA      H  403   8.790   5.600   2.608 -0.4414  0.6280 -0.4118
  389ALA     CA  404   8.703   5.652   2.423 -0.0610 -0.0088  0.5187
  389ALA     HA  405   8.596   5.670   2.425 -0.4645 -2.0938  0.2451
  389ALA     CB  406   8.770   5.787   2.434 -0.1859 -0.3036 -0.1782
  389ALA    HB1  407   8.878   5.768   2.432 -0.1162  0.0185  0.3520
  389ALA    HB2  408   8.751   5.843   2.342 -0.3686 -1.4804 -0.8789
  389ALA    HB3  409   8.755   5.855   2.518 -0.9250  1.0016 -1.3220
  389ALA      C  410   8.730   5.588   2.284 -0.3667  0.6054  0.1950
  389ALA      O  411   8.851   5.579   2.256 -0.4292 -0.2030  0.2343
  390ASN      N  412   8.632   5.555   2.197 -0.6224 -0.0328  0.0370
  390ASN      H  413   8.539   5.589   2.217 -0.2902  2.0777 -1.6472
  390ASN     CA  414   8.651   5.504   2.068  0.0949  0.1015 -0.5040
  390ASN     HA  415   8.696   5.591   2.020 -0.4960  0.6673 -0.0425
  390ASN     CB  416   8.737   5.373   2.071 -0.0184 -0.1100 -0.4719
  390ASN    HB1  417   8.776   5.353   2.171 -1.5299 -2.0976 -0.2217
  390ASN    HB2  418   8.671   5.288   2.054 -0.9656  0.0227  2.1277
  390ASN     CG  419   8.847   5.378   1.972 -0.0157  0.5071  0.4924
  390ASN    OD1  420   8.824   5.377   1.851 -0.5616  0.8209 -0.0458
  390ASN    ND2  421   8.967   5.377   2.013 -0.3779 -0.1394 -0.4736
  390ASN   HD21  422   8.991   5.381   2.111 -0.2656 -0.6555 -0.4784
  390ASN   HD22  423   9.043   5.366   1.948 -0.4261 -1.7452 -0.2974
  390ASN      C  424   8.518   5.487   1.991 -0.2004  0.5838  0.0362
  390ASN      O  425   8.410   5.516   2.044  0.3434 -0.4531 -0.0477
  399ASP      N  426   8.534   5.425   1.870 -0.1273  0.1945 -0.4183
  399ASP      H  427   8.633   5.416   1.857  0.2846 -0.7095  2.6236
  399ASP     CA  428   8.452   5.360   1.765 -0.2236 -0.2874  0.2343
  399ASP     HA  429   8.500   5.423   1.690 -0.7046  1.6990  1.4914
  399ASP     CB  430   8.498   5.212   1.729  0.3959 -0.0174  0.3243
  399ASP    HB1  431   8.581   5.223   1.660  0.9483  0.9320  1.1122
  399ASP    HB2  432   8.531   5.156   1.817  0.9854 -2.6678 -1.4684
  399ASP     CG  433   8.397   5.122   1.659  0.0282  0.3001 -0.2089
  399ASP    OD1  434   8.310   5.074   1.738  0.3510  0.0980  0.1507
  399ASP    OD2  435   8.415   5.096   1.537  1.1218  0.4107 -0.0792
  399ASP      C  436   8.307   5.401   1.750 -0.3634 -0.3767 -0.3100
  399ASP      O  437   8.284   5.521   1.756 -0.7070 -0.0042  0.0037
  400THR      N  438   8.205   5.316   1.738 -0.1123  0.1615  0.8307
  400THR      H  439   8.230   5.218   1.745 -0.3919 -0.0720 -0.8849
  400THR     CA  440   8.074   5.344   1.675 -0.0306  0.1468  0.0269
  400THR     HA  441   8.060   5.451   1.695  0.9014  0.4070 -0.6326
  400THR     CB  442   8.075   5.326   1.527  0.0269 -0.4987  0.6784
  400THR     HB  443   8.168   5.364   1.485  0.6270 -1.6403  0.9347
  400THR    OG1  444   7.968   5.391   1.466 -0.1697 -0.5330  0.4936
  400THR    HG1  445   7.978   5.484   1.479 -0.9416 -0.3256 -0.3088
  400THR    CG2  446   8.089   5.183   1.459  0.0865 -0.0946 -0.5761
  400THR   HG21  447   8.163   5.131   1.520 -0.1173 -1.1517 -1.2059
  400THR   HG22  448   7.998   5.123   1.464 -0.2087  0.3497 -0.5345
  400THR   HG23  449   8.125   5.191   1.357 -0.7523  1.3238 -0.7879
  400THR      C  450   7.955   5.275   1.748  0.1007 -0.6894 -0.3520
  400THR      O  451   7.852   5.347   1.776  0.1234  0.3342 -0.1498
  401GLN      N  452   7.965   5.146   1.790  0.8302 -0.2524  0.7545
  401GLN      H  453   8.050   5.101   1.759  0.5881  1.4860 -2.9375
  401GLN     CA  454   7.863   5.046   1.831 -0.2514 -0.3061 -0.8045
  401GLN     HA  455   7.818   5.006   1.740  0.1542 -1.9163 -0.3233
  401GLN     CB  456   7.933   4.923   1.889 -0.2496 -0.2309  0.2922
  401GLN    HB1  457   7.964   4.935   1.993 -0.1515  0.5760  0.1794
  401GLN    HB2  458   7.858   4.845   1.889 -1.3918  0.8330 -0.0571
  401GLN     CG  459   8.040   4.857   1.799 -0.6183  0.2173 -0.0401
  401GLN    HG1  460   7.990   4.813   1.712 -0.4766 -0.0771  0.0254
  401GLN    HG2  461   8.104   4.937   1.761 -2.7006  1.3809 -1.2691
  401GLN     CD  462   8.100   4.732   1.860 -0.0351 -0.2777 -0.1166
  401GLN    OE1  463   8.075   4.697   1.978  0.4134  0.6641 -0.9618
  401GLN    NE2  464   8.198   4.668   1.787 -0.4344  0.0394 -0.1269
  401GLN   HE21  465   8.230   4.714   1.703 -1.5160 -0.1343 -0.6463
  401GLN   HE22  466   8.248   4.592   1.831 -0.6347 -1.3618 -2.1868
  401GLN      C  467   7.759   5.097   1.928  0.3360  0.4657 -0.5820
  401GLN      O  468   7.664   5.023   1.945 -0.2876  0.1272  0.0975
  402HIS      N  469   7.784   5.212   1.995 -0.1121  0.4921  0.3256
  402HIS      H  470   7.862   5.269   1.969 -1.8753  2.7198 -0.4237
  402HIS     CA  471   7.701   5.253   2.105 -0.6088 -0.7744 -0.6400
  402HIS     HA  472   7.668   5.163   2.157  3.5965 -0.5357  3.1013
  402HIS     CB  473   7.787   5.326   2.215 -0.1684 -0.5824  0.0396
  402HIS    HB1  474   7.827   5.423   2.189 -0.4861 -0.4935 -0.1222
  402HIS    HB2  475   7.719   5.354   2.295 -1.4150 -2.2608 -0.3731
  402HIS     CG  476   7.891   5.233   2.278 -0.2243 -0.3212  0.3564
  402HIS    ND1  477   7.916   5.097   2.246 -0.3634 -0.2909  0.8868
  402HIS    CD2  478   7.986   5.269   2.375 -0.5017  0.0472 -0.1511
  402HIS    HD2  479   8.004   5.361   2.429 -2.2282  0.8495 -0.8817
  402HIS    CE1  480   8.018   5.060   2.330  0.5919  0.3740  0.8564
  402HIS    HE1  481   8.055   4.959   2.317 -1.2976 -0.3557  0.8145
  402HIS    NE2  482   8.054   5.155   2.408  0.5029 -0.3547  0.4359
  402HIS    HE2  483   8.135   5.142   2.467 -0.8586  0.8858  2.7214
  402HIS      C  484   7.584   5.341   2.062 -0.7962  0.2384 -0.4597
  402HIS      O  485   7.525   5.410   2.142  0.1881  0.6399 -0.2647
  403ILE      N  486   7.548   5.340   1.931 -0.1246 -0.1432 -0.3631
  403ILE      H  487   7.615   5.310   1.862 -0.9727 -1.3827 -0.6784
  403ILE     CA  488   7.421   5.404   1.892 -0.6439  0.4958  0.9313
  403ILE     HA  489   7.423   5.504   1.934 -0.2117  0.0161  2.0814
  403ILE     CB  490   7.406   5.415   1.737  0.7765 -0.0292 -0.3808
  403ILE     HB  491   7.389   5.314   1.702  1.6372 -0.2242 -0.2650
  403ILE    CG1  492   7.529   5.469   1.661 -0.4617 -0.1083  0.0708
  403ILE   HG11  493   7.535   5.576   1.680 -0.6227 -0.1905  0.5970
  403ILE   HG12  494   7.615   5.418   1.705 -0.5359  1.2238  1.8584
  403ILE    CG2  495   7.289   5.498   1.685  0.2544  0.3787 -0.0694
  403ILE   HG21  496   7.258   5.459   1.588 -0.4679  0.4844  0.1113
  403ILE   HG22  497   7.204   5.496   1.753  0.5348 -2.5855  0.3135
  403ILE   HG23  498   7.312   5.602   1.662  1.8170 -0.3684 -2.2371
  403ILE     CD  499   7.529   5.442   1.509 -0.1763  0.8054  0.0155
  403ILE    HD1  500   7.440   5.483   1.462  0.2292  0.6780 -0.8728
  403ILE    HD2  501   7.615   5.493   1.466  2.1736 -1.8134  1.2508
  403ILE    HD3  502   7.557   5.337   1.494  3.1298  1.5034  0.4323
  403ILE      C  503   7.294   5.332   1.951  0.1045  0.4565 -0.3469
  403ILE      O  504   7.207   5.398   2.006  0.3685 -0.3818  0.4151
  404GLN      N  505   7.293   5.197   1.958  0.0729  0.1667 -0.0257
  404GLN      H  506   7.367   5.150   1.909 -0.6561 -0.3508 -0.6535
  404GLN     CA  507   7.206   5.114   2.052 -0.0621 -0.3700  0.5262
  404GLN     HA  508   7.106   5.144   2.022  0.3321 -1.5858 -2.3435
  404GLN     CB  509   7.234   4.963   2.030 -0.0659  0.3725  0.3041
  404GLN    HB1  510   7.248   4.940   1.924  0.8571  0.5991  0.3656
  404GLN    HB2  511   7.329   4.952   2.081  0.2938  0.5074 -0.3216
  404GLN     CG  512   7.139   4.861   2.092  0.9108  0.9800  0.0004
  404GLN    HG1  513   7.179   4.762   2.068  1.3308  0.5590  2.2163
  404GLN    HG2  514   7.135   4.860   2.201 -0.2004  0.6447 -0.0369
  404GLN     CD  515   6.997   4.881   2.038 -0.8265 -0.0741  0.1875
  404GLN    OE1  516   6.977   4.857   1.919 -0.5297  0.1388 -0.3086
  404GLN    NE2  517   6.898   4.895   2.119 -0.5978  0.0821 -0.8111
  404GLN   HE21  518   6.916   4.906   2.218  1.4092 -1.6105 -0.9245
  404GLN   HE22  519   6.801   4.894   2.091 -1.0196  1.7819  0.3917
  404GLN      C  520   7.228   5.149   2.200  0.1633  0.6804  0.6774
  404GLN      O  521   7.129   5.139   2.269 -0.3722 -0.6231  0.2350
  405GLN      N  522   7.346   5.189   2.241  0.5306 -0.2575 -0.1529
  405GLN      H  523   7.427   5.180   2.182 -0.7416  0.5040 -2.1283
  405GLN     CA  524   7.360   5.231   2.387 -0.1120  0.2010 -0.1540
  405GLN     HA  525   7.316   5.158   2.455  2.3379  0.0741  1.4339
  405GLN     CB  526   7.508   5.246   2.429 -0.9103 -0.3560 -0.6614
  405GLN    HB1  527   7.573   5.185   2.367 -0.5121 -1.3507  0.6697
  405GLN    HB2  528   7.535   5.347   2.402  2.3463 -0.9338 -0.0279
  405GLN     CG  529   7.522   5.222   2.585 -0.0283 -0.1381  0.4611
  405GLN    HG1  530   7.453   5.277   2.649  0.6873  1.0222  0.2637
  405GLN    HG2  531   7.519   5.113   2.597  0.9983 -0.0557  1.6992
  405GLN     CD  532   7.665   5.265   2.629 -0.1794  0.1099 -0.4382
  405GLN    OE1  533   7.712   5.373   2.591 -0.1746 -0.6148 -0.5238
  405GLN    NE2  534   7.732   5.184   2.707 -0.1569 -0.4060  0.2356
  405GLN   HE21  535   7.686   5.102   2.743 -0.3987 -0.0900  0.6598
  405GLN   HE22  536   7.828   5.204   2.731 -0.2668  0.2402  0.1706
  405GLN      C  537   7.294   5.372   2.411  0.0023  0.4385  0.2227
  405GLN      O  538   7.227   5.385   2.514 -0.0022 -0.1093  0.1663
  406PHE      N  539   7.310   5.468   2.319  0.4442 -0.0295 -0.4868
  406PHE      H  540   7.359   5.429   2.239  0.7369 -2.1490  0.6531
  406PHE     CA  541   7.247   5.603   2.318 -0.3165 -0.1345 -0.2780
  406PHE     HA  542   7.266   5.653   2.413  0.5325  0.0197 -0.5181
  406PHE     CB  543   7.305   5.682   2.195 -0.1264 -0.2874  0.1601
  406PHE    HB1  544   7.394   5.730   2.235 -0.2548  0.3214 -0.2835
  406PHE    HB2  545   7.342   5.613   2.119  0.3772 -0.3202  0.4297
  406PHE     CG  546   7.215   5.793   2.131 -0.1464 -0.1079 -0.9187
  406PHE    CD1  547   7.208   5.925   2.180  0.1717 -0.3515  0.2411
  406PHE    HD1  548   7.262   5.951   2.269  0.1753 -0.9015  0.4059
  406PHE    CD2  549   7.149   5.761   2.012  0.1065 -0.6378 -0.8651
  406PHE    HD2  550   7.144   5.662   1.969  3.1384 -0.7121 -1.2343
  406PHE    CE1  551   7.127   6.017   2.121 -0.0883 -0.0360  0.6039
  406PHE    HE1  552   7.103   6.112   2.166 -0.9842  0.4053 -0.7564
  406PHE    CE2  553   7.087   5.862   1.944  1.8850  0.3426 -0.0811
  406PHE    HE2  554   7.027   5.848   1.855  0.6900 -1.0742  0.9106
  406PHE     CZ  555   7.073   5.987   1.994 -0.2622 -0.0858 -0.7094
  406PHE     HZ  556   7.014   6.065   1.950  1.3524  0.7865 -1.4243
  406PHE      C  557   7.095   5.579   2.317  0.3247 -0.2821 -0.3390
  406PHE      O  558   7.016   5.642   2.387  0.3173  0.7784 -0.3536
  407TYR      N  559   7.045   5.478   2.243  0.3550 -0.3560 -0.1294
  407TYR      H  560   7.101   5.421   2.182  2.6949  1.0502  0.5482
  407TYR     CA  561   6.906   5.430   2.246  0.2055 -1.0208 -0.4978
  407TYR     HA  562   6.848   5.522   2.237  1.8012  0.0916  0.0350
  407TYR     CB  563   6.857   5.339   2.123 -0.5651 -0.5697  0.4264
  407TYR    HB1  564   6.907   5.243   2.135  1.3422  0.4803  1.2381
  407TYR    HB2  565   6.748   5.334   2.115 -0.4109 -1.1246 -2.8339
  407TYR     CG  566   6.884   5.381   1.978  0.0875  0.0677  0.1521
  407TYR    CD1  567   6.891   5.520   1.945  0.1714 -0.5854 -0.5707
  407TYR    HD1  568   6.877   5.601   2.015  0.6074 -0.3460 -0.7588
  407TYR    CD2  569   6.913   5.283   1.880 -0.1166  0.0132  0.6508
  407TYR    HD2  570   6.923   5.182   1.915  1.1462 -0.5156 -1.1076
  407TYR    CE1  571   6.906   5.554   1.811 -0.2376  0.3142  1.3345
  407TYR    HE1  572   6.914   5.659   1.785  0.0220 -0.1101 -0.4108
  407TYR    CE2  573   6.916   5.319   1.745 -0.1752 -0.1822  0.7333
  407TYR    HE2  574   6.939   5.243   1.672  1.4837  0.9081  0.0555
  407TYR     CZ  575   6.907   5.453   1.705 -0.0904 -0.0555  0.0632
  407TYR     OH  576   6.906   5.491   1.572  0.0526  0.0283 -0.3278
  407TYR     HH  577   6.921   5.419   1.512  1.8135  0.2320 -0.2076
  407TYR      C  578   6.867   5.377   2.388  0.1765  0.1412  0.2468
  407TYR      O  579   6.776   5.428   2.448 -0.0445 -0.3686  0.1280
  408ASP      N  580   6.941   5.276   2.439  0.0952  0.5581  0.0167
  408ASP      H  581   7.004   5.231   2.374 -0.7107  1.2293 -1.2549
  408ASP     CA  582   6.924   5.219   2.576  0.4284  0.5186 -0.5414
  408ASP     HA  583   6.825   5.176   2.593 -0.1688  1.3431 -1.8118
  408ASP     CB  584   7.028   5.106   2.592  0.8352 -0.9100  0.1076
  408ASP    HB1  585   7.119   5.151   2.552  0.1056  0.6649  0.1048
  408ASP    HB2  586   7.045   5.095   2.699 -1.6376  2.6743  1.0645
  408ASP     CG  587   7.001   4.979   2.520 -0.6593 -0.5491 -0.0377
  408ASP    OD1  588   6.885   4.955   2.484  0.2570  0.1582 -0.1753
  408ASP    OD2  589   7.092   4.893   2.511  0.4305 -0.2463  0.1324
  408ASP      C  590   6.938   5.329   2.693 -0.0459 -0.4192 -0.6353
  408ASP      O  591   6.852   5.322   2.786  0.5058  0.0440  0.3000
  409LEU      N  592   7.037   5.418   2.693  0.2088 -0.4506  0.5069
  409LEU      H  593   7.109   5.411   2.623 -2.0962  1.7265 -2.2848
  409LEU     CA  594   7.043   5.526   2.794 -0.2441 -0.3185  0.8154
  409LEU     HA  595   7.053   5.477   2.891  1.8344 -0.1422  0.7281
  409LEU     CB  596   7.172   5.604   2.764 -0.2825  0.2253  0.0285
  409LEU    HB1  597   7.175   5.635   2.660 -3.2926 -0.9369 -0.5141
  409LEU    HB2  598   7.166   5.698   2.818  0.1242 -1.1178  2.5969
  409LEU     CG  599   7.306   5.538   2.811  0.2158 -0.4416  0.2143
  409LEU     HG  600   7.308   5.449   2.749 -0.4608 -0.1542 -0.2481
  409LEU    CD1  601   7.419   5.631   2.777  0.0942 -0.1940  0.7523
  409LEU   HD11  602   7.509   5.571   2.786  0.1553 -0.4874 -1.3252
  409LEU   HD12  603   7.421   5.662   2.673 -0.6885 -0.7494  0.5617
  409LEU   HD13  604   7.446   5.713   2.844  0.0185 -1.1722  2.0218
  409LEU    CD2  605   7.315   5.481   2.954 -0.3841  0.1924 -0.1254
  409LEU   HD21  606   7.417   5.443   2.960  0.2523  1.5779 -1.5552
  409LEU   HD22  607   7.291   5.554   3.032  0.2298 -0.9187  1.1534
  409LEU   HD23  608   7.238   5.407   2.977  0.6433 -1.6310 -2.2107
  409LEU      C  609   6.927   5.625   2.800 -0.0684 -0.8150  0.2154
  409LEU      O  610   6.902   5.668   2.912  0.3893 -0.0456  0.2234
  410LEU      N  611   6.870   5.661   2.687 -0.3731  0.4963  0.7449
  410LEU      H  612   6.912   5.626   2.602 -0.7474  1.7491  0.0137
  410LEU     CA  613   6.747   5.736   2.672  0.6319  0.8964 -0.0152
  410LEU     HA  614   6.759   5.818   2.742  2.9403 -0.1500  0.9326
  410LEU     CB  615   6.720   5.777   2.524 -0.3519  0.2631  0.1507
  410LEU    HB1  616   6.740   5.695   2.455 -2.6419 -2.3248  2.2889
  410LEU    HB2  617   6.613   5.795   2.510 -0.1148  1.3281 -0.4008
  410LEU     CG  618   6.805   5.898   2.489 -0.7017  0.4799 -0.0476
  410LEU     HG  619   6.909   5.878   2.511 -1.0952  0.1119  1.5928
  410LEU    CD1  620   6.811   5.912   2.339  0.2696  0.2796 -0.7525
  410LEU   HD11  621   6.725   5.958   2.290  0.0911 -0.6758 -1.3728
  410LEU   HD12  622   6.897   5.963   2.298 -1.4841  3.4329 -0.7871
  410LEU   HD13  623   6.817   5.814   2.290 -0.4399  0.0093 -0.3234
  410LEU    CD2  624   6.743   6.023   2.549  0.0352  0.0320 -0.1622
  410LEU   HD21  625   6.733   6.024   2.658 -4.4691  1.2510 -0.3702
  410LEU   HD22  626   6.800   6.111   2.521 -0.3186  0.4245  0.3365
  410LEU   HD23  627   6.643   6.039   2.509  0.3312 -0.7075 -1.2519
  410LEU      C  628   6.632   5.650   2.724  0.8074  0.1795  0.6472
  410LEU      O  629   6.577   5.683   2.828  0.4441  0.2760  0.0762
  411THR      N  630   6.590   5.536   2.654  0.2484  0.4246 -0.4014
  411THR      H  631   6.644   5.505   2.574  0.6464 -2.9397  1.0048
  411THR     CA  632   6.483   5.440   2.691 -0.2478  0.2505 -0.0154
  411THR     HA  633   6.392   5.499   2.685 -0.4499 -0.0274  0.3063
  411THR     CB  634   6.472   5.335   2.578 -0.3505  0.3763 -0.3362
  411THR     HB  635   6.390   5.268   2.605  0.8025 -0.6836  0.6601
  411THR    OG1  636   6.594   5.262   2.560  0.1727  0.2005  0.1025
  411THR    HG1  637   6.656   5.293   2.496 -0.7064  2.1768  0.1493
  411THR    CG2  638   6.432   5.390   2.439  0.3683  0.6540 -0.1292
  411THR   HG21  639   6.448   5.317   2.360  0.7254  0.3371  0.2296
  411THR   HG22  640   6.327   5.419   2.430 -0.6219 -2.3173  0.4993
  411THR   HG23  641   6.500   5.472   2.418 -1.5981  3.0355  2.0256
  411THR      C  642   6.488   5.383   2.832  0.2935  0.1785 -0.4050
  411THR      O  643   6.388   5.325   2.872 -0.7610 -0.7311  0.0418
  412GLY      N  644   6.594   5.401   2.913  0.4443 -0.4222  0.5853
  412GLY      H  645   6.661   5.466   2.876 -0.2470 -0.2049 -0.3103
  412GLY     CA  646   6.612   5.354   3.046 -0.1020 -0.2767  0.8335
  412GLY    HA1  647   6.544   5.270   3.060 -1.4225  0.2293 -1.8484
  412GLY    HA2  648   6.713   5.314   3.054 -0.1603 -0.4661  0.6272
  412GLY      C  649   6.602   5.468   3.149 -0.3201 -0.8616  0.6155
  412GLY      O  650   6.582   5.446   3.262  0.1672  0.6773  0.0046
  413SER      N  651   6.596   5.594   3.104  0.3787  0.2427 -0.5156
  413SER      H  652   6.591   5.623   3.007 -1.0037 -0.2069 -0.6031
  413SER     CA  653   6.594   5.715   3.186  0.7955 -0.3936 -0.5730
  413SER     HA  654   6.617   5.685   3.288  0.7166 -2.1236 -1.0189
  413SER     CB  655   6.688   5.818   3.125  0.2100 -0.3431 -0.0537
  413SER    HB1  656   6.726   5.783   3.029 -2.8924 -3.6997 -0.2658
  413SER    HB2  657   6.629   5.905   3.097 -0.0406 -0.5324 -0.1170
  413SER     OG  658   6.791   5.853   3.208 -0.4300  0.1613  0.0816
  413SER     HG  659   6.850   5.779   3.201 -1.0047 -0.7383  3.2424
  413SER      C  660   6.450   5.773   3.189  0.2035  0.7535 -0.0428
  413SER      O  661   6.436   5.878   3.254  0.0254 -0.3754 -0.4006
  414MET      N  662   6.352   5.710   3.120 -0.0942  0.1037  0.3798
  414MET      H  663   6.356   5.618   3.079  0.3227  1.5029 -3.0844
  414MET     CA  664   6.214   5.762   3.112  0.0550  0.0110 -0.5148
  414MET     HA  665   6.215   5.868   3.088 -0.9397  0.2100  0.2311
  414MET     CB  666   6.137   5.701   2.998  0.0940  0.0135  0.2980
  414MET    HB1  667   6.142   5.592   3.006  1.0008 -0.0712 -1.0285
  414MET    HB2  668   6.034   5.736   3.011  0.4805  1.0286  0.7368
  414MET     CG  669   6.191   5.745   2.863  0.3249  0.6744 -0.3038
  414MET    HG1  670   6.177   5.853   2.853  0.1961  0.5907 -1.0860
  414MET    HG2  671   6.297   5.720   2.866  0.3327  0.7957  1.3954
  414MET     SD  672   6.120   5.659   2.719  0.2054  0.0039  0.2993
  414MET     CE  673   5.961   5.740   2.721  0.5345  0.3048  0.2969
  414MET    HE1  674   5.914   5.721   2.624 -0.7607  1.0465  0.7641
  414MET    HE2  675   5.890   5.685   2.783 -0.0811  1.1366  0.3393
  414MET    HE3  676   5.969   5.842   2.758  3.0209 -0.3837  1.8591
  414MET      C  677   6.139   5.744   3.244 -0.3641 -0.1409 -0.3079
  414MET      O  678   6.110   5.843   3.306 -0.1686 -0.0006  0.0701
  415GLU      N  679   6.137   5.621   3.290  0.4676  0.1651 -0.0893
  415GLU      H  680   6.189   5.555   3.234  4.9735  2.5452  0.8301
  415GLU     CA  681   6.087   5.572   3.424  0.3512  0.3888  0.2397
  415GLU     HA  682   5.980   5.594   3.418  0.4679  0.8145 -0.4563
  415GLU     CB  683   6.104   5.416   3.439 -0.1172 -0.4402 -0.0152
  415GLU    HB1  684   6.208   5.385   3.428 -0.2185 -0.8429  0.1231
  415GLU    HB2  685   6.071   5.387   3.539  0.0998  0.6325  0.3745
  415GLU     CG  686   6.016   5.335   3.346 -0.2530  0.2440 -0.0751
  415GLU    HG1  687   5.916   5.337   3.388 -0.1164 -0.0345  0.2710
  415GLU    HG2  688   6.017   5.367   3.242 -2.1881  0.1957 -0.1439
  415GLU     CD  689   6.047   5.187   3.346 -0.6645  0.4406  0.4054
  415GLU    OE1  690   6.080   5.127   3.454  0.0218 -0.3923 -0.0830
  415GLU    OE2  691   6.026   5.115   3.244 -0.1234 -0.7938  0.4449
  415GLU      C  692   6.145   5.647   3.545 -0.6614 -0.0612  0.2212
  415GLU      O  693   6.072   5.683   3.635  0.0542  0.4208  0.4309
  416ILE      N  694   6.276   5.668   3.543 -0.0900  1.0166 -0.0948
  416ILE      H  695   6.332   5.614   3.479  1.0278  0.4855  1.2735
  416ILE     CA  696   6.356   5.749   3.635  0.4889 -0.5448 -0.4381
  416ILE     HA  697   6.344   5.704   3.734 -1.7732 -1.0996 -0.9067
  416ILE     CB  698   6.505   5.728   3.605  0.0311 -0.1457 -0.0914
  416ILE     HB  699   6.524   5.781   3.512  1.2398  0.6744  0.5998
  416ILE    CG1  700   6.547   5.583   3.570  0.0584 -0.2744 -1.3361
  416ILE   HG11  701   6.509   5.549   3.473  0.1651  0.1644 -1.5337
  416ILE   HG12  702   6.655   5.583   3.555  0.5018 -0.2946  1.4717
  416ILE    CG2  703   6.602   5.809   3.694  0.2308  1.2586  0.5214
  416ILE   HG21  704   6.586   5.785   3.800 -1.4488 -0.1456  0.0124
  416ILE   HG22  705   6.707   5.786   3.676 -0.5367 -2.4894 -0.1318
  416ILE   HG23  706   6.587   5.913   3.668 -1.2931  0.9170 -0.0698
  416ILE     CD  707   6.512   5.486   3.688 -0.1517 -0.7135 -0.6018
  416ILE    HD1  708   6.405   5.479   3.707  0.1405 -1.3851  0.9430
  416ILE    HD2  709   6.558   5.390   3.667  0.1300 -0.2241 -2.3232
  416ILE    HD3  710   6.557   5.534   3.776  2.0038 -0.3021 -1.8611
  416ILE      C  711   6.303   5.897   3.635 -0.4988 -0.3361 -0.3376
  416ILE      O  712   6.282   5.951   3.743 -0.2739  0.1413  0.0428
  417ILE      N  713   6.270   5.958   3.525 -0.1316  0.1137  0.0406
  417ILE      H  714   6.287   5.907   3.439  0.4687  2.0707 -1.0564
  417ILE     CA  715   6.221   6.097   3.513  0.6906  0.5732 -1.1858
  417ILE     HA  716   6.256   6.152   3.600 -0.6104 -0.3649 -0.0227
  417ILE     CB  717   6.266   6.169   3.377 -0.5969 -0.7918 -0.2635
  417ILE     HB  718   6.255   6.098   3.295  0.1800 -1.9254  0.5824
  417ILE    CG1  719   6.414   6.217   3.399  0.5290 -0.2712 -0.0231
  417ILE   HG11  720   6.413   6.312   3.453  1.7168 -1.3020  1.9082
  417ILE   HG12  721   6.470   6.155   3.469  0.6846  1.9051  1.8746
  417ILE    CG2  722   6.189   6.301   3.346 -0.1293  0.4258 -0.5084
  417ILE   HG21  723   6.235   6.350   3.260 -0.8967  0.6564 -0.8014
  417ILE   HG22  724   6.088   6.271   3.320  0.1477 -0.4378 -0.6117
  417ILE   HG23  725   6.182   6.361   3.437  1.7389  1.3878 -0.9393
  417ILE     CD  726   6.496   6.243   3.270 -0.4248  0.4972  0.5538
  417ILE    HD1  727   6.444   6.316   3.207  1.5033  0.7499 -0.8231
  417ILE    HD2  728   6.591   6.295   3.283  0.1968 -1.0004  2.2798
  417ILE    HD3  729   6.513   6.151   3.214 -2.5006 -0.5473  1.5242
  417ILE      C  730   6.070   6.104   3.541 -0.2116  0.4857  0.2433
  417ILE      O  731   6.021   6.202   3.592 -0.8736 -0.2603 -0.0195
  418ARG      N  732   5.996   5.993   3.520 -0.4543  0.0981  0.1661
  418ARG      H  733   6.038   5.920   3.463  2.1409  1.2766  0.4339
  418ARG     CA  734   5.850   5.982   3.555 -0.0048  0.0569  0.5708
  418ARG     HA  735   5.799   6.075   3.529 -1.0910 -0.5047  0.6505
  418ARG     CB  736   5.780   5.864   3.474  1.1520  0.0776  0.5192
  418ARG    HB1  737   5.820   5.856   3.373  1.0122 -0.1327  0.4792
  418ARG    HB2  738   5.795   5.765   3.518  1.0274  1.0241  2.8098
  418ARG     CG  739   5.629   5.881   3.478 -0.0198  0.1017  0.0710
  418ARG    HG1  740   5.591   5.898   3.578  1.5995 -2.2266  1.1639
  418ARG    HG2  741   5.590   5.965   3.420 -0.2320  0.1096  0.2225
  418ARG     CD  742   5.539   5.770   3.425 -0.0666 -0.2245  0.4872
  418ARG    HD1  743   5.576   5.670   3.444  0.2751  0.1830  2.2197
  418ARG    HD2  744   5.444   5.772   3.478  1.0888 -2.7556  2.9001
  418ARG     NE  745   5.519   5.784   3.280 -0.4602 -0.0953 -0.2915
  418ARG     HE  746   5.460   5.864   3.260  0.9080  0.8868 -0.5451
  418ARG     CZ  747   5.578   5.713   3.182  0.2229 -0.0970  1.0189
  418ARG    NH1  748   5.644   5.601   3.200 -0.1213 -0.1508 -0.1713
  418ARG   HH11  749   5.648   5.561   3.293  0.3228 -0.6371 -0.3908
  418ARG   HH12  750   5.688   5.535   3.138  1.0091 -0.3945  0.8505
  418ARG    NH2  751   5.555   5.751   3.054  0.2442 -0.3553 -0.2636
  418ARG   HH21  752   5.505   5.833   3.024 -0.9180 -1.1785 -0.6417
  418ARG   HH22  753   5.547   5.674   2.989 -0.8157  0.1653 -0.7704
  418ARG      C  754   5.837   5.964   3.701 -0.1508 -0.0339 -0.2889
  418ARG      O  755   5.749   6.026   3.765  0.1244 -0.7763 -0.5207
  419GLY      N  756   5.942   5.906   3.769  0.3077 -0.3971  0.4509
  419GLY      H  757   6.006   5.859   3.707 -2.5165 -1.5954 -1.8088
  419GLY     CA  758   5.937   5.882   3.914  0.2458 -0.3200  0.3018
  419GLY    HA1  759   5.833   5.867   3.944  0.3468  1.7419  1.9407
  419GLY    HA2  760   5.995   5.793   3.936  1.7850  0.7550  0.7519
  419GLY      C  761   5.981   6.006   3.992 -0.4703 -0.5975  0.2365
  419GLY      O  762   5.946   6.026   4.111  0.3320  0.6546 -0.4586
  420TRP      N  763   6.055   6.098   3.923  0.4305  0.0977 -0.0001
  420TRP      H  764   6.062   6.077   3.825  0.1876 -0.4456  0.0993
  420TRP     CA  765   6.078   6.235   3.964 -0.0424  0.7170 -0.6762
  420TRP     HA  766   6.113   6.227   4.066 -1.2213 -1.3424 -0.3802
  420TRP     CB  767   6.185   6.285   3.871 -0.0015 -0.7251  0.1339
  420TRP    HB1  768   6.280   6.237   3.896  0.4826  0.0651 -0.1481
  420TRP    HB2  769   6.159   6.266   3.767  1.4665  2.7559 -1.0114
  420TRP     CG  770   6.209   6.433   3.886  0.7166  0.3448 -0.6115
  420TRP    CD1  771   6.277   6.493   3.986 -0.5907 -0.0867 -0.0545
  420TRP    HD1  772   6.316   6.443   4.074  0.3043 -1.1206 -0.9934
  420TRP    CD2  773   6.172   6.541   3.798  0.4538  0.4576 -0.3857
  420TRP    NE1  774   6.268   6.627   3.970 -0.5144  0.3231 -0.0739
  420TRP    HE1  775   6.292   6.693   4.043 -0.6794 -0.5139  0.7564
  420TRP    CE2  776   6.212   6.668   3.856  0.1588  0.8135  0.1654
  420TRP    CE3  777   6.097   6.545   3.677  0.0730 -0.2210  0.3464
  420TRP    HE3  778   6.054   6.458   3.630 -0.5131  0.6669 -0.8417
  420TRP    CZ2  779   6.193   6.785   3.794 -0.1840  0.1962 -0.0783
  420TRP    HZ2  780   6.210   6.881   3.842 -3.1339  0.4586  0.6157
  420TRP    CZ3  781   6.085   6.672   3.616 -0.0437 -0.8486  0.3333
  420TRP    HZ3  782   6.022   6.680   3.529 -1.9057 -2.7529  1.4228
  420TRP    CH2  783   6.132   6.789   3.672  0.0061 -0.1952  0.0348
  420TRP    HH2  784   6.104   6.885   3.630 -1.1630  0.1809  1.5742
  420TRP      C  785   5.952   6.319   3.949 -0.1439  0.2849 -0.3346
  420TRP      O  786   5.919   6.392   4.041  0.1612 -0.3582  0.0350
  421ALA      N  787   5.888   6.311   3.837 -0.5981 -0.2595  0.6114
  421ALA      H  788   5.919   6.241   3.772 -0.9649  0.3143 -0.1991
  421ALA     CA  789   5.771   6.387   3.797 -0.4003  0.4602  0.7723
  421ALA     HA  790   5.799   6.492   3.798  0.0054  0.3499  1.0695
  421ALA     CB  791   5.735   6.359   3.653  0.0574  0.7047  0.0942
  421ALA    HB1  792   5.652   6.427   3.634 -0.9272 -0.7756 -1.0962
  421ALA    HB2  793   5.816   6.388   3.586  0.2351  0.0939  0.0416
  421ALA    HB3  794   5.706   6.255   3.641  0.0309  0.9171 -2.0274
  421ALA      C  795   5.653   6.378   3.898 -0.8775  1.2376  0.4534
  421ALA      O  796   5.592   6.469   3.949  0.0798  0.3930 -1.3540
  422GLU      N  797   5.634   6.255   3.947 -0.1085  0.3450  0.5949
  422GLU      H  798   5.690   6.177   3.915  0.2024  0.5292  0.6865
  422GLU     CA  799   5.529   6.212   4.043 -0.2664  0.0463  0.3318
  422GLU     HA  800   5.432   6.248   4.009  0.2929  0.5127 -0.8322
  422GLU     CB  801   5.533   6.059   4.044  0.3459  0.0213 -0.2181
  422GLU    HB1  802   5.633   6.016   4.042 -0.1015 -1.0790  0.2408
  422GLU    HB2  803   5.493   6.022   4.139 -1.9326  0.4575 -0.9335
  422GLU     CG  804   5.447   5.993   3.928 -0.4430 -0.1879 -0.4054
  422GLU    HG1  805   5.342   6.021   3.932 -0.7341 -1.2604 -0.3703
  422GLU    HG2  806   5.486   6.015   3.829 -0.1059  2.0827  0.1553
  422GLU     CD  807   5.443   5.839   3.939  0.3140 -0.3858 -0.5905
  422GLU    OE1  808   5.522   5.774   4.014 -0.2966 -0.1326  0.0795
  422GLU    OE2  809   5.345   5.788   3.882 -0.3530 -0.1409 -0.4755
  422GLU      C  810   5.551   6.270   4.186  0.6151  0.4166  0.5521
  422GLU      O  811   5.461   6.289   4.264  0.0374 -0.1659 -0.2190
  423LYS      N  812   5.674   6.313   4.208 -0.1560 -0.0669  0.1425
  423LYS      H  813   5.747   6.309   4.138 -0.2889  0.3221 -0.0182
  423LYS     CA  814   5.718   6.357   4.343 -0.0920  0.3728  0.0764
  423LYS     HA  815   5.658   6.317   4.424  2.2202 -2.1872  0.6584
  423LYS     CB  816   5.848   6.286   4.383  0.1492  0.3056 -0.0480
  423LYS    HB1  817   5.931   6.313   4.318  1.2531  1.7910  1.8493
  423LYS    HB2  818   5.880   6.328   4.479 -3.7858  0.7914  1.2439
  423LYS     CG  819   5.848   6.127   4.391 -0.4583  0.1606  0.3229
  423LYS    HG1  820   5.760   6.093   4.336  0.7995  1.7415 -2.9695
  423LYS    HG2  821   5.931   6.076   4.342 -0.6659  0.5792 -0.4793
  423LYS     CD  822   5.833   6.081   4.531 -0.1792  0.5130  0.0885
  423LYS    HD1  823   5.773   6.148   4.593 -0.2790 -0.0212  0.5852
  423LYS    HD2  824   5.791   5.980   4.531  0.8207  0.0852 -0.6183
  423LYS     CE  825   5.958   6.065   4.614 -0.5490  0.8886 -0.8288
  423LYS    HE1  826   6.004   6.164   4.620  0.2349  0.4645  1.0660
  423LYS    HE2  827   5.923   6.030   4.711 -1.8032  0.0038 -1.5715
  423LYS     NZ  828   6.051   5.958   4.565 -0.6864  0.1652 -0.5881
  423LYS    HZ1  829   6.118   5.969   4.639  1.1164  0.7709 -2.2219
  423LYS    HZ2  830   6.002   5.870   4.579  2.7002 -1.6994  0.7495
  423LYS    HZ3  831   6.096   5.963   4.475  1.2820  0.0716  0.3525
  423LYS      C  832   5.740   6.505   4.362 -0.4826 -0.6651 -0.0443
  423LYS      O  833   5.768   6.549   4.471 -0.3684 -0.2276 -0.5577
  424ILE      N  834   5.706   6.583   4.258  0.1523 -0.1394 -0.3396
  424ILE      H  835   5.668   6.530   4.181 -0.2152  1.1400 -1.0725
  424ILE     CA  836   5.690   6.722   4.253  0.1357 -0.2601 -0.2809
  424ILE     HA  837   5.763   6.773   4.317 -1.1760  1.8552 -0.3639
  424ILE     CB  838   5.703   6.766   4.105 -0.0675 -0.5510  0.6005
  424ILE     HB  839   5.621   6.727   4.045  0.6757 -1.2766  0.0426
  424ILE    CG1  840   5.835   6.722   4.035  0.3351 -0.5245 -0.2259
  424ILE   HG11  841   5.853   6.615   4.025  1.7636 -0.3224  0.0784
  424ILE   HG12  842   5.837   6.754   3.930 -0.0759  0.2657 -0.0054
  424ILE    CG2  843   5.687   6.919   4.095  0.0175 -0.1142  0.6233
  424ILE   HG21  844   5.585   6.956   4.090 -0.1137  0.0586  3.3391
  424ILE   HG22  845   5.744   6.966   4.174 -0.1697  0.4876  0.4061
  424ILE   HG23  846   5.717   6.964   4.000  1.3477  0.9567  1.4967
  424ILE     CD  847   5.952   6.793   4.100 -0.2060  0.1240  0.1422
  424ILE    HD1  848   6.037   6.780   4.033 -0.3706  0.1046 -0.0650
  424ILE    HD2  849   5.940   6.900   4.113 -1.1922 -0.0934  1.1659
  424ILE    HD3  850   5.965   6.728   4.186 -1.9427 -2.4772 -1.3946
  424ILE      C  851   5.540   6.752   4.296 -0.7141  0.2877 -0.3687
  424ILE      O  852   5.453   6.725   4.216  0.3076 -0.0395  0.3361
  425PRO      N  853   5.512   6.812   4.411 -0.1989 -0.7112  0.0780
  425PRO     CA  854   5.379   6.847   4.453  0.3574 -0.4954 -0.4663
  425PRO     HA  855   5.310   6.763   4.459 -1.4333  0.9488  0.0560
  425PRO     CB  856   5.390   6.890   4.599 -0.4885  0.2847  0.7008
  425PRO    HB1  857   5.326   6.971   4.635 -0.8598  0.8682 -1.1629
  425PRO    HB2  858   5.384   6.801   4.661 -1.5498  0.2490  0.5748
  425PRO     CG  859   5.534   6.939   4.605 -0.6590 -0.1378 -0.3627
  425PRO    HG1  860   5.528   7.045   4.581 -0.1837 -0.0808 -0.2492
  425PRO    HG2  861   5.588   6.940   4.700  0.6934  2.7930 -1.0425
  425PRO     CD  862   5.612   6.862   4.502 -0.3952  0.1238 -0.6888
  425PRO    HD1  863   5.687   6.929   4.459  2.7843 -2.6288  0.0816
  425PRO    HD2  864   5.661   6.783   4.560 -1.0888 -0.1739 -0.5016
  425PRO      C  865   5.308   6.954   4.372 -0.9393  0.5692  0.2011
  425PRO      O  866   5.364   7.063   4.357  0.7807 -0.4169  0.0936
  426GLY      N  867   5.195   6.918   4.309  0.5131  0.1609 -0.3615
  426GLY      H  868   5.161   6.825   4.331  0.6224  0.7341  2.6893
  426GLY     CA  869   5.100   6.994   4.237 -0.0843  0.0908  0.1093
  426GLY    HA1  870   5.018   7.033   4.297 -0.1320  1.8788 -1.0755
  426GLY    HA2  871   5.138   7.093   4.216  0.7625 -0.5090 -1.3558
  426GLY      C  872   5.078   6.912   4.110 -0.2002  0.0708  0.7534
  426GLY      O  873   4.980   6.928   4.044  0.4503 -0.3649  0.7654
  427PHE      N  874   5.171   6.818   4.070 -0.0894 -0.7403 -0.2095
  427PHE      H  875   5.252   6.806   4.129 -0.8503  0.4466  1.1576
  427PHE     CA  876   5.165   6.752   3.946  1.4079 -0.1636 -0.4896
  427PHE     HA  877   5.152   6.824   3.865 -1.1222 -2.8457 -2.7417
  427PHE     CB  878   5.296   6.682   3.920  0.2927 -0.6199 -0.0983
  427PHE    HB1  879   5.387   6.739   3.936 -1.3579  2.2596 -0.3197
  427PHE    HB2  880   5.315   6.605   3.996  0.9374 -2.5245 -2.0743
  427PHE     CG  881   5.315   6.612   3.788 -0.6727  0.0388 -0.9284
  427PHE    CD1  882   5.371   6.687   3.678 -0.7472 -0.6022  0.3141
  427PHE    HD1  883   5.379   6.795   3.684 -1.5814 -0.3534 -2.0246
  427PHE    CD2  884   5.300   6.474   3.770 -0.2369 -0.0915  0.3623
  427PHE    HD2  885   5.262   6.414   3.852  1.0714  0.1996  1.2160
  427PHE    CE1  886   5.393   6.632   3.551 -0.6294 -0.3627  0.4671
  427PHE    HE1  887   5.408   6.690   3.460 -0.8454 -1.7971 -0.5230
  427PHE    CE2  888   5.336   6.410   3.648 -0.0930  0.0042  0.0870
  427PHE    HE2  889   5.323   6.302   3.650 -2.2657  0.1981  2.4271
  427PHE     CZ  890   5.369   6.492   3.538  0.2599  0.0311  0.2263
  427PHE     HZ  891   5.376   6.453   3.438  0.2913  1.4571 -0.3403
  427PHE      C  892   5.052   6.650   3.945  0.5989  0.1904  0.2701
  427PHE      O  893   4.979   6.653   3.847  0.3635 -0.0365 -0.0201
  428ALA      N  894   5.040   6.566   4.045  0.8451 -0.1882  0.5304
  428ALA      H  895   5.084   6.590   4.132 -0.6863  0.1022  1.2582
  428ALA     CA  896   4.938   6.462   4.048  0.8411 -0.1137  0.3571
  428ALA     HA  897   4.932   6.395   3.962 -4.0640  2.8529 -2.0281
  428ALA     CB  898   4.966   6.369   4.165 -0.3137 -0.5775  0.0417
  428ALA    HB1  899   4.906   6.278   4.161 -2.0337  0.3836  2.1092
  428ALA    HB2  900   5.064   6.323   4.156 -1.3104 -3.1187  1.1223
  428ALA    HB3  901   4.947   6.412   4.263 -0.6939 -2.6440  0.9117
  428ALA      C  902   4.791   6.504   4.070  0.8066  0.1167  0.7222
  428ALA      O  903   4.700   6.419   4.081 -0.2672  0.4013  0.2488
  429ASP      N  904   4.765   6.634   4.088  0.0684  0.3214 -0.5907
  429ASP      H  905   4.849   6.690   4.087  0.4310 -0.2092 -0.9919
  429ASP     CA  906   4.637   6.703   4.110  0.4293 -0.3440  1.1863
  429ASP     HA  907   4.558   6.653   4.165  1.1627  0.3206  2.9233
  429ASP     CB  908   4.664   6.833   4.190  0.3148  0.1838  0.4524
  429ASP    HB1  909   4.736   6.886   4.128 -1.1569 -1.7431 -3.2519
  429ASP    HB2  910   4.576   6.895   4.198 -0.1436 -0.3508 -0.2783
  429ASP     CG  911   4.702   6.827   4.342 -1.3473 -0.4246 -0.1522
  429ASP    OD1  912   4.691   6.715   4.395  0.1783 -0.1282 -0.6770
  429ASP    OD2  913   4.729   6.933   4.401 -0.3184 -0.1231 -0.3257
  429ASP      C  914   4.579   6.748   3.972  0.9405  0.5299  0.0489
  429ASP      O  915   4.461   6.787   3.964  0.2481  0.0971 -0.0132
  430LEU      N  916   4.660   6.745   3.865  0.0889  0.6698 -0.1516
  430LEU      H  917   4.751   6.700   3.871 -0.1775 -0.2796 -2.1598
  430LEU     CA  918   4.623   6.790   3.732 -0.4830  0.0469  0.0566
  430LEU     HA  919   4.546   6.867   3.734  1.1048  1.7275  0.4898
  430LEU     CB  920   4.753   6.846   3.672 -0.0836  0.1871  0.2265
  430LEU    HB1  921   4.825   6.768   3.647  1.2690  1.9155 -1.6610
  430LEU    HB2  922   4.729   6.879   3.571  0.9258 -0.9350 -0.4058
  430LEU     CG  923   4.817   6.960   3.756 -0.1367 -0.3466  0.4687
  430LEU     HG  924   4.823   6.928   3.860  0.9237 -3.2804 -0.3902
  430LEU    CD1  925   4.958   7.018   3.710 -0.1641  1.3005  0.1014
  430LEU   HD11  926   5.003   7.093   3.774  0.0360  1.2195  0.0574
  430LEU   HD12  927   5.028   6.935   3.720  0.3905  1.9834  2.6315
  430LEU   HD13  928   4.951   7.046   3.605  0.3464 -1.6528 -0.8173
  430LEU    CD2  929   4.731   7.083   3.769 -0.1861 -0.6061 -0.3256
  430LEU   HD21  930   4.796   7.160   3.810 -0.7131  0.2907 -1.1436
  430LEU   HD22  931   4.674   7.117   3.683 -0.0944 -1.7845 -0.8625
  430LEU   HD23  932   4.664   7.077   3.855  0.4334  1.4072  0.3613
  430LEU      C  933   4.590   6.667   3.638 -0.7281 -0.4857  0.2052
  430LEU      O  934   4.634   6.556   3.670 -0.4069 -0.1708  0.3944
  431PRO      N  935   4.520   6.685   3.525  0.0165 -0.1972 -0.1697
  431PRO     CA  936   4.473   6.579   3.434 -0.2902 -0.5063  0.3015
  431PRO     HA  937   4.406   6.518   3.493  2.2259 -0.4306  3.4946
  431PRO     CB  938   4.396   6.652   3.319 -0.2485  0.7422 -0.1304
  431PRO    HB1  939   4.460   6.643   3.231  0.5050  1.1760  0.3674
  431PRO    HB2  940   4.297   6.610   3.301 -0.6212  1.3673  0.4219
  431PRO     CG  941   4.374   6.794   3.359 -0.4777  0.2598 -0.2568
  431PRO    HG1  942   4.398   6.858   3.275 -2.0513  1.2558  0.0078
  431PRO    HG2  943   4.268   6.808   3.379 -0.7792  0.7783 -2.0521
  431PRO     CD  944   4.464   6.817   3.481 -0.9154  0.0625 -0.6289
  431PRO    HD1  945   4.543   6.890   3.462 -1.2671  0.5587 -0.1969
  431PRO    HD2  946   4.413   6.858   3.568 -0.3227 -0.0054 -0.2479
  431PRO      C  947   4.587   6.488   3.384 -0.2196  0.2463 -0.1022
  431PRO      O  948   4.690   6.532   3.336 -0.7790 -0.3271 -0.2571
  432LYS      N  949   4.567   6.355   3.401  0.3334 -0.5079  0.0485
  432LYS      H  950   4.476   6.331   3.438 -1.3801  2.3300 -1.8896
  432LYS     CA  951   4.645   6.248   3.338  0.5936 -0.6757  0.2567
  432LYS     HA  952   4.729   6.245   3.408 -0.8076  2.2428  2.2959
  432LYS     CB  953   4.571   6.110   3.358 -0.3241  0.4678  0.3414
  432LYS    HB1  954   4.536   6.097   3.460 -0.7381  1.6996  0.3689
  432LYS    HB2  955   4.482   6.112   3.295 -0.0872  0.4549  0.0033
  432LYS     CG  956   4.654   5.987   3.322  0.1017 -0.0272 -0.4474
  432LYS    HG1  957   4.607   5.892   3.346  0.2696 -0.0491 -0.2031
  432LYS    HG2  958   4.679   5.979   3.216 -0.1411  0.6072 -0.5553
  432LYS     CD  959   4.798   5.986   3.376  0.5585 -0.4285 -0.4856
  432LYS    HD1  960   4.859   6.071   3.346  0.1752  0.5797  1.4501
  432LYS    HD2  961   4.786   5.993   3.484 -1.1267  0.6110 -0.7048
  432LYS     CE  962   4.872   5.858   3.337  0.7574  0.4903 -0.0981
  432LYS    HE1  963   4.868   5.788   3.420 -0.3173  0.7498  0.0909
  432LYS    HE2  964   4.823   5.811   3.252 -0.8957 -0.1624  1.1510
  432LYS     NZ  965   5.014   5.873   3.305 -0.0154  0.0981  1.0207
  432LYS    HZ1  966   5.033   5.908   3.213 -3.2211  2.3528  1.0428
  432LYS    HZ2  967   5.062   5.930   3.374  0.1477  0.7472  0.3785
  432LYS    HZ3  968   5.063   5.786   3.293  0.2188  0.4196 -0.5228
  432LYS      C  969   4.700   6.272   3.203 -0.9934 -0.3996  0.3474
  432LYS      O  970   4.817   6.245   3.176  0.1046 -0.6390 -0.2150
  433ALA      N  971   4.614   6.319   3.109 -0.7490 -0.0856 -0.3410
  433ALA      H  972   4.526   6.344   3.151  0.4154  0.2812  2.0538
  433ALA     CA  973   4.645   6.358   2.971  0.1161  0.5638 -0.2230
  433ALA     HA  974   4.691   6.274   2.919 -2.2298  0.0575 -1.5845
  433ALA     CB  975   4.515   6.393   2.891  0.0452  0.2193 -0.0281
  433ALA    HB1  976   4.494   6.500   2.884  0.3709  0.3060  0.2897
  433ALA    HB2  977   4.520   6.368   2.785  1.5260  1.8303 -0.3812
  433ALA    HB3  978   4.424   6.342   2.923  0.2614 -0.0987  0.0879
  433ALA      C  979   4.742   6.479   2.970  1.2246  0.4607  0.0862
  433ALA      O  980   4.829   6.476   2.882  0.1647 -0.0179  0.2309
  434ASP      N  981   4.743   6.573   3.063  0.5807  0.4802 -0.2187
  434ASP      H  982   4.675   6.558   3.136  0.2116 -1.3296 -0.8889
  434ASP     CA  983   4.831   6.687   3.071 -0.7137 -0.2701  0.1838
  434ASP     HA  984   4.866   6.711   2.970 -1.8764 -3.3172 -1.0331
  434ASP     CB  985   4.765   6.809   3.131  0.6033 -0.2692  0.1910
  434ASP    HB1  986   4.734   6.793   3.235 -0.2338  0.9394  0.1503
  434ASP    HB2  987   4.834   6.894   3.130  1.9265 -1.3249 -0.8278
  434ASP     CG  988   4.641   6.876   3.070 -0.4381 -0.2819 -0.8090
  434ASP    OD1  989   4.605   6.839   2.958 -0.1854  0.1975  0.1952
  434ASP    OD2  990   4.596   6.974   3.137 -0.3045  0.5089  0.0569
  434ASP      C  991   4.965   6.653   3.148 -0.4442 -0.2222  0.1101
  434ASP      O  992   5.076   6.684   3.107  0.1273  0.6370 -0.5121
  435GLN      N  993   4.956   6.573   3.251  0.5597  0.0391 -0.3357
  435GLN      H  994   4.862   6.558   3.284 -0.8202  1.2716 -3.3300
  435GLN     CA  995   5.072   6.496   3.312  0.0896  0.6496  0.8256
  435GLN     HA  996   5.147   6.566   3.349 -1.0966  0.8715  3.0373
  435GLN     CB  997   5.036   6.397   3.429  0.5376  0.4972  0.8521
  435GLN    HB1  998   4.970   6.322   3.385 -1.2594  1.4378  1.8577
  435GLN    HB2  999   5.117   6.329   3.459 -0.0821 -1.9514 -2.4491
  435GLN     CG 1000   4.974   6.452   3.552  0.3051  0.1878  0.4275
  435GLN    HG1 1001   5.052   6.511   3.600 -0.9943  1.7579  0.6916
  435GLN    HG2 1002   4.898   6.528   3.534 -0.5721 -0.6989  0.2889
  435GLN     CD 1003   4.933   6.345   3.650 -0.0289  0.2591  0.2654
  435GLN    OE1 1004   4.990   6.238   3.648 -0.3796 -0.1539 -0.4033
  435GLN    NE2 1005   4.829   6.367   3.720 -0.0741 -0.1433 -0.0830
  435GLN   HE21 1006   4.774   6.450   3.707  0.5710  0.5544  1.3883
  435GLN   HE22 1007   4.803   6.310   3.800 -1.3478  0.9180  0.2971
  435GLN      C 1008   5.162   6.429   3.204  0.1954 -0.2229 -0.6031
  435GLN      O 1009   5.283   6.451   3.200  1.1871 -0.3143  0.0740
  436ASP      N 1010   5.102   6.345   3.117  0.0766 -0.6656  0.3130
  436ASP      H 1011   5.006   6.325   3.141 -0.2685  0.2916 -0.2044
  436ASP     CA 1012   5.173   6.277   3.012 -0.0019  0.0278  0.1067
  436ASP     HA 1013   5.249   6.215   3.059  1.1381  0.4877 -1.0957
  436ASP     CB 1014   5.086   6.172   2.938 -0.1288 -0.2253  0.0171
  436ASP    HB1 1015   4.994   6.220   2.905 -0.4816 -2.1155 -1.9461
  436ASP    HB2 1016   5.122   6.149   2.838  0.9858  0.7056  0.1722
  436ASP     CG 1017   5.051   6.044   3.015  0.0741 -0.0067  0.5162
  436ASP    OD1 1018   5.128   5.992   3.095  0.6248 -0.2206  0.0707
  436ASP    OD2 1019   4.951   5.979   2.968 -0.3615  0.1356  0.2412
  436ASP      C 1020   5.232   6.377   2.916 -0.1339 -0.2499  0.4703
  436ASP      O 1021   5.347   6.361   2.870 -0.3220  0.0768  0.1281
  437LEU      N 1022   5.154   6.487   2.882  0.2935  0.2230 -0.5237
  437LEU      H 1023   5.063   6.491   2.925 -0.3447 -1.5437 -1.5816
  437LEU     CA 1024   5.189   6.589   2.788 -1.0400  0.3762 -0.1795
  437LEU     HA 1025   5.214   6.534   2.697  0.3108  0.8480 -0.1189
  437LEU     CB 1026   5.077   6.685   2.767  0.4553 -0.3605  0.9536
  437LEU    HB1 1027   4.989   6.622   2.757 -0.8165  1.4138  0.7127
  437LEU    HB2 1028   5.066   6.753   2.851  2.0820 -0.7953  1.5652
  437LEU     CG 1029   5.078   6.760   2.631  0.2693 -0.3038  0.5439
  437LEU     HG 1030   5.102   6.685   2.554 -3.1837 -2.0700  0.9722
  437LEU    CD1 1031   4.940   6.795   2.585  0.2369  0.0566  0.0467
  437LEU   HD11 1032   4.875   6.710   2.567  0.8427 -0.3397 -0.3217
  437LEU   HD12 1033   4.882   6.852   2.657  1.8946  0.6438  0.9674
  437LEU   HD13 1034   4.948   6.847   2.490  1.7545  1.5947  0.9552
  437LEU    CD2 1035   5.176   6.875   2.629  0.7158  0.1229  0.1235
  437LEU   HD21 1036   5.148   6.959   2.692  0.3954 -1.8129  2.7187
  437LEU   HD22 1037   5.276   6.842   2.658  0.6322 -1.1565 -0.9547
  437LEU   HD23 1038   5.176   6.921   2.530  0.1210  0.3800  0.2342
  437LEU      C 1039   5.316   6.667   2.836  0.0089  0.2507 -0.1246
  437LEU      O 1040   5.415   6.671   2.762  0.1987 -0.2579  0.1972
  438LEU      N 1041   5.309   6.720   2.959  0.4333  0.2895  0.2903
  438LEU      H 1042   5.220   6.726   3.007 -0.9072  1.2226 -2.1158
  438LEU     CA 1043   5.425   6.792   3.019  0.4908 -0.6952  0.4684
  438LEU     HA 1044   5.460   6.872   2.954  2.9201 -0.9575  1.3441
  438LEU     CB 1045   5.385   6.844   3.161 -0.3838  0.0174  0.6406
  438LEU    HB1 1046   5.376   6.755   3.224 -1.6496 -1.0611 -0.9941
  438LEU    HB2 1047   5.480   6.895   3.177 -0.5471 -0.0496  1.9758
  438LEU     CG 1048   5.276   6.957   3.184 -0.1066  0.0623 -0.4263
  438LEU     HG 1049   5.176   6.922   3.155  0.2198 -0.2263 -1.2323
  438LEU    CD1 1050   5.262   6.982   3.333  0.0878  0.8465 -0.4735
  438LEU   HD11 1051   5.201   6.900   3.368 -1.1384  0.9527 -2.1984
  438LEU   HD12 1052   5.356   6.981   3.388  0.1497 -0.3422 -0.5862
  438LEU   HD13 1053   5.207   7.073   3.357 -1.9762 -1.1078  2.9812
  438LEU    CD2 1054   5.299   7.089   3.106  0.0579 -0.0315  0.4255
  438LEU   HD21 1055   5.397   7.128   3.134 -1.0277  3.0786  0.3179
  438LEU   HD22 1056   5.295   7.087   2.997 -2.4073  0.9394  0.4212
  438LEU   HD23 1057   5.214   7.154   3.125  0.8916  1.2247 -0.0240
  438LEU      C 1058   5.549   6.700   3.025  1.0050 -0.0766 -0.7237
  438LEU      O 1059   5.655   6.743   2.981 -0.5112  0.3293  0.2228
  439PHE      N 1060   5.529   6.572   3.063  0.1497  0.1318  0.6469
  439PHE      H 1061   5.431   6.553   3.048 -0.2466  2.5330 -0.1353
  439PHE     CA 1062   5.630   6.469   3.069  0.1056 -0.5933 -0.3397
  439PHE     HA 1063   5.708   6.508   3.135 -1.1112 -1.0992  1.4692
  439PHE     CB 1064   5.584   6.341   3.141  0.0600  0.5816 -0.2035
  439PHE    HB1 1065   5.560   6.362   3.246 -3.2826 -1.7750 -0.3556
  439PHE    HB2 1066   5.496   6.293   3.099  1.0291 -0.3619 -1.1823
  439PHE     CG 1067   5.672   6.221   3.137 -0.7000 -0.0871  0.4391
  439PHE    CD1 1068   5.769   6.203   3.233  0.7636 -0.3784 -0.5359
  439PHE    HD1 1069   5.770   6.267   3.320  0.7844 -0.7683 -0.2495
  439PHE    CD2 1070   5.646   6.118   3.045  0.1565 -0.0888  0.9687
  439PHE    HD2 1071   5.564   6.119   2.975 -0.6715 -1.5835  1.8647
  439PHE    CE1 1072   5.864   6.094   3.223  0.0225 -0.2078 -0.5339
  439PHE    HE1 1073   5.952   6.094   3.286 -0.7465 -0.2623  0.5562
  439PHE    CE2 1074   5.746   6.017   3.028  0.2127  0.4053  0.1061
  439PHE    HE2 1075   5.737   5.943   2.951 -1.6934  1.6178 -0.8866
  439PHE     CZ 1076   5.852   6.000   3.123  0.2607 -0.5534  0.9377
  439PHE     HZ 1077   5.920   5.916   3.119 -0.1921 -0.9595  1.5551
  439PHE      C 1078   5.692   6.446   2.924 -0.1123 -0.1313  0.0454
  439PHE      O 1079   5.815   6.456   2.912 -0.4787  0.1635 -0.3186
  440GLU      N 1080   5.610   6.414   2.824  0.1448 -0.4094 -0.2935
  440GLU      H 1081   5.509   6.421   2.831  0.2651  3.6133  0.2450
  440GLU     CA 1082   5.663   6.372   2.695 -0.2546 -0.6959 -0.4765
  440GLU     HA 1083   5.750   6.306   2.697  1.4575  1.4618  0.4742
  440GLU     CB 1084   5.543   6.300   2.630  0.2403  0.5506  0.6337
  440GLU    HB1 1085   5.449   6.351   2.648  0.2150  0.3788  1.0036
  440GLU    HB2 1086   5.550   6.305   2.522  1.2668 -0.5857  0.6249
  440GLU     CG 1087   5.542   6.154   2.661  0.4781 -0.1275  0.1673
  440GLU    HG1 1088   5.625   6.106   2.609  1.4921  0.5311  1.1218
  440GLU    HG2 1089   5.574   6.147   2.765  0.7837  0.5318  0.1233
  440GLU     CD 1090   5.411   6.069   2.655 -0.0034 -0.3739 -0.2895
  440GLU    OE1 1091   5.302   6.126   2.618 -0.1963  0.1375 -0.5394
  440GLU    OE2 1092   5.427   5.950   2.678 -0.6124  0.1647 -0.0848
  440GLU      C 1093   5.708   6.488   2.612 -0.8233 -0.2153  0.6501
  440GLU      O 1094   5.810   6.472   2.536  0.2624 -0.5752 -0.2270
  441SER      N 1095   5.663   6.614   2.635 -0.5742  0.1211  0.0823
  441SER      H 1096   5.591   6.630   2.705 -1.5488 -1.4977 -0.4788
  441SER     CA 1097   5.733   6.730   2.569 -0.1393 -0.2742 -0.2463
  441SER     HA 1098   5.748   6.706   2.463 -0.4565 -1.5956 -0.0097
  441SER     CB 1099   5.647   6.854   2.594 -0.4699 -0.5610 -0.5025
  441SER    HB1 1100   5.633   6.865   2.702 -0.6854 -1.6958 -0.4010
  441SER    HB2 1101   5.696   6.943   2.555  0.8039 -1.4694 -1.0400
  441SER     OG 1102   5.521   6.836   2.533 -0.4851  0.0080  0.8203
  441SER     HG 1103   5.473   6.770   2.582 -1.1566  0.1207  0.3207
  441SER      C 1104   5.870   6.759   2.629 -0.4984  0.3460  0.2918
  441SER      O 1105   5.968   6.802   2.569  0.4498 -0.0311  0.2657
  442ALA      N 1106   5.884   6.724   2.760 -0.4198  0.4184  0.4427
  442ALA      H 1107   5.809   6.672   2.803 -0.1328 -0.3128  0.0761
  442ALA     CA 1108   6.002   6.770   2.841  0.3668 -0.1286 -0.5018
  442ALA     HA 1109   6.034   6.863   2.793  1.6876 -0.4294 -0.2482
  442ALA     CB 1110   5.955   6.808   2.985  0.6538 -0.1079 -0.5189
  442ALA    HB1 1111   6.037   6.856   3.038  0.4264  0.6940 -0.8831
  442ALA    HB2 1112   5.873   6.879   2.989 -1.0792 -2.0735  0.8275
  442ALA    HB3 1113   5.919   6.721   3.040  0.7670  0.2049  0.0538
  442ALA      C 1114   6.111   6.665   2.852 -0.4783 -0.2609  0.1397
  442ALA      O 1115   6.208   6.691   2.916 -0.0954 -0.0374 -0.4223
  443PHE      N 1116   6.090   6.543   2.804 -0.0623 -1.1112 -0.1554
  443PHE      H 1117   5.996   6.516   2.781 -0.9209  0.4711  1.2567
  443PHE     CA 1118   6.182   6.433   2.835 -0.2611  0.0386  0.0761
  443PHE     HA 1119   6.176   6.410   2.941 -0.6635 -1.5975 -0.2777
  443PHE     CB 1120   6.142   6.298   2.774  0.3620  0.2234  0.0910
  443PHE    HB1 1121   6.045   6.258   2.802  0.2240  1.1830  1.0676
  443PHE    HB2 1122   6.148   6.320   2.667 -0.1308 -1.7155 -0.3774
  443PHE     CG 1123   6.246   6.193   2.810 -0.4252  0.9525 -0.4907
  443PHE    CD1 1124   6.261   6.151   2.946 -0.2047 -0.0739 -0.4406
  443PHE    HD1 1125   6.205   6.184   3.032  0.0901  2.1785 -1.0447
  443PHE    CD2 1126   6.323   6.133   2.709  0.6933 -0.2993  0.2832
  443PHE    HD2 1127   6.304   6.163   2.607 -1.1868 -0.7127  0.4884
  443PHE    CE1 1128   6.365   6.065   2.977 -0.0401  0.1363  0.4549
  443PHE    HE1 1129   6.381   6.029   3.077  1.4086 -3.1704 -0.8063
  443PHE    CE2 1130   6.426   6.041   2.745 -0.0530  0.4777 -0.2567
  443PHE    HE2 1131   6.500   6.008   2.675  1.4198  2.4247  0.2712
  443PHE     CZ 1132   6.455   6.018   2.880 -0.4733  0.4303  0.1654
  443PHE     HZ 1133   6.543   5.962   2.909  1.0252  1.9867 -1.1569
  443PHE      C 1134   6.325   6.459   2.794 -0.3690  0.0876  0.3147
  443PHE      O 1135   6.411   6.435   2.881 -0.3155 -0.2663  0.3423
  444LEU      N 1136   6.358   6.516   2.679 -0.4189  0.1038 -0.2647
  444LEU      H 1137   6.291   6.542   2.608  2.3504  1.1244 -2.7193
  444LEU     CA 1138   6.492   6.531   2.624 -0.6983 -0.1666  0.1842
  444LEU     HA 1139   6.556   6.444   2.640  1.4945  1.4530  0.7502
  444LEU     CB 1140   6.492   6.552   2.465  0.4396 -0.6316  0.2220
  444LEU    HB1 1141   6.390   6.583   2.445  0.3954 -0.0159  1.3082
  444LEU    HB2 1142   6.554   6.639   2.444  1.0778 -0.8592  1.1026
  444LEU     CG 1143   6.531   6.441   2.364  0.5463 -0.6222 -0.0652
  444LEU     HG 1144   6.503   6.343   2.401  0.1900 -0.4239  0.1949
  444LEU    CD1 1145   6.455   6.454   2.227 -0.7906  0.0045 -0.2481
  444LEU   HD11 1146   6.468   6.375   2.152  0.2766 -1.0592  1.0255
  444LEU   HD12 1147   6.347   6.469   2.236 -0.8960  0.8271 -2.2183
  444LEU   HD13 1148   6.498   6.538   2.172  0.5688 -1.1771 -1.0506
  444LEU    CD2 1149   6.680   6.449   2.343 -0.1045  0.6096 -0.1542
  444LEU   HD21 1150   6.716   6.545   2.307  0.4253  0.3632 -0.2849
  444LEU   HD22 1151   6.737   6.432   2.434  0.1043 -0.7493 -0.5181
  444LEU   HD23 1152   6.714   6.372   2.274 -0.6210 -0.7661  1.0610
  444LEU      C 1153   6.559   6.652   2.690 -0.0916  0.6148  0.1168
  444LEU      O 1154   6.680   6.640   2.716  0.3911  0.1416  0.3467
  445GLU      N 1155   6.481   6.751   2.738  0.4718 -0.4977 -0.4951
  445GLU      H 1156   6.382   6.750   2.722 -0.0104  3.4116  1.1979
  445GLU     CA 1157   6.531   6.866   2.815 -0.2564 -0.7815 -0.6183
  445GLU     HA 1158   6.623   6.905   2.772  0.7042  1.2707  2.9073
  445GLU     CB 1159   6.421   6.977   2.830  0.7430  0.2841  0.3213
  445GLU    HB1 1160   6.327   6.925   2.847  0.1502  0.8219 -1.0962
  445GLU    HB2 1161   6.441   7.041   2.915  0.5622  0.8435 -0.0499
  445GLU     CG 1162   6.405   7.064   2.702  0.6925 -0.3418  0.1848
  445GLU    HG1 1163   6.481   7.140   2.686 -0.2839  0.5145 -0.5444
  445GLU    HG2 1164   6.423   7.006   2.611  1.6201 -1.0515  0.7958
  445GLU     CD 1165   6.262   7.128   2.710 -1.2086  0.6582 -0.0439
  445GLU    OE1 1166   6.256   7.246   2.756 -0.0891  0.5926  0.2573
  445GLU    OE2 1167   6.168   7.058   2.677 -0.4266  0.0090 -0.4500
  445GLU      C 1168   6.584   6.812   2.952  0.6797 -0.2883 -0.7512
  445GLU      O 1169   6.701   6.831   2.987 -0.4443 -0.2395  0.5974
  446LEU      N 1170   6.499   6.747   3.028 -0.6086 -0.3013  0.1975
  446LEU      H 1171   6.418   6.720   2.974  0.6349 -1.2341 -1.3330
  446LEU     CA 1172   6.516   6.694   3.158  0.0045 -0.0829 -0.4154
  446LEU     HA 1173   6.552   6.770   3.228  1.0505  0.7633 -1.8056
  446LEU     CB 1174   6.389   6.631   3.205  0.2355  0.1432 -0.4362
  446LEU    HB1 1175   6.352   6.573   3.120 -0.0066 -1.9296  1.0125
  446LEU    HB2 1176   6.395   6.542   3.267 -0.0751 -0.7659 -1.6535
  446LEU     CG 1177   6.275   6.734   3.236  0.1813  0.7591  0.1586
  446LEU     HG 1178   6.272   6.802   3.151  0.4307 -0.0116 -0.4746
  446LEU    CD1 1179   6.141   6.658   3.256  0.2164  0.6902 -0.4997
  446LEU   HD11 1180   6.046   6.711   3.269 -0.3100 -0.5046  0.8359
  446LEU   HD12 1181   6.123   6.602   3.164 -0.3358 -0.8088  0.4892
  446LEU   HD13 1182   6.153   6.586   3.336  0.7041  0.2960 -0.9214
  446LEU    CD2 1183   6.304   6.806   3.369 -0.2930  0.3933 -0.2555
  446LEU   HD21 1184   6.390   6.873   3.365  1.9277 -2.2912 -2.9965
  446LEU   HD22 1185   6.219   6.865   3.402 -0.3945  0.8880 -1.3510
  446LEU   HD23 1186   6.321   6.732   3.447 -2.3425  2.0906  1.9023
  446LEU      C 1187   6.624   6.589   3.162 -0.6653 -0.2923  0.0872
  446LEU      O 1188   6.704   6.593   3.255  0.5065  0.4731 -0.4128
  447PHE      N 1189   6.632   6.504   3.057 -0.1183  0.0002 -0.3311
  447PHE      H 1190   6.570   6.499   2.978 -0.7416 -1.3125  0.2230
  447PHE     CA 1191   6.743   6.410   3.034  0.1743 -0.0564 -0.1786
  447PHE     HA 1192   6.747   6.342   3.119 -0.6402 -0.6284 -0.5899
  447PHE     CB 1193   6.726   6.330   2.899  0.2071  0.3532 -0.3152
  447PHE    HB1 1194   6.630   6.279   2.895  0.1125  0.6097 -2.1470
  447PHE    HB2 1195   6.718   6.404   2.820  0.3510  1.3937  0.6178
  447PHE     CG 1196   6.838   6.231   2.859 -0.6540 -0.6488 -0.9767
  447PHE    CD1 1197   6.928   6.267   2.761  0.3305  0.3505  0.6214
  447PHE    HD1 1198   6.902   6.355   2.705 -4.7204 -2.1675 -1.6668
  447PHE    CD2 1199   6.849   6.105   2.922  0.2983  0.1457 -0.4050
  447PHE    HD2 1200   6.778   6.071   2.996 -1.0152  0.9391 -1.2418
  447PHE    CE1 1201   7.039   6.183   2.730 -0.1344 -0.4282  0.2372
  447PHE    HE1 1202   7.108   6.215   2.654  1.1989 -0.3390  1.4413
  447PHE    CE2 1203   6.951   6.011   2.881  0.6172 -0.3877 -0.0187
  447PHE    HE2 1204   6.962   5.916   2.931  0.4859 -0.3051  0.1690
  447PHE     CZ 1205   7.054   6.055   2.792  0.2280 -0.5336 -0.0266
  447PHE     HZ 1206   7.136   5.990   2.766  0.8809  0.5450 -0.7805
  447PHE      C 1207   6.869   6.488   3.024 -0.5247  0.4066 -0.1978
  447PHE      O 1208   6.970   6.450   3.082 -0.0723 -0.7834  0.0305
  448VAL      N 1209   6.874   6.591   2.939 -0.4743 -0.6705  0.0838
  448VAL      H 1210   6.797   6.619   2.881  0.8622 -0.0213 -1.4381
  448VAL     CA 1211   7.002   6.661   2.913 -0.6664  0.6495  0.4020
  448VAL     HA 1212   7.095   6.603   2.913  0.4580  2.3693  1.1911
  448VAL     CB 1213   6.984   6.736   2.780 -0.5114 -0.5487 -0.7861
  448VAL     HB 1214   6.901   6.798   2.814  2.3725  1.9063  2.4498
  448VAL    CG1 1215   7.091   6.844   2.739  0.6394  0.7509 -0.1343
  448VAL   HG11 1216   7.131   6.905   2.820  2.2183 -0.5098  0.1083
  448VAL   HG12 1217   7.180   6.790   2.705 -0.2486 -0.0430 -1.2623
  448VAL   HG13 1218   7.050   6.907   2.661 -1.2643  1.7687  1.6003
  448VAL    CG2 1219   6.963   6.643   2.660  0.4665  0.2346 -0.2170
  448VAL   HG21 1220   7.056   6.624   2.605 -0.4929 -2.0234 -1.2159
  448VAL   HG22 1221   6.906   6.551   2.670 -0.9673  1.3123  2.2325
  448VAL   HG23 1222   6.902   6.702   2.591  0.3618  0.5697  0.1602
  448VAL      C 1223   7.041   6.754   3.031  0.2483 -0.1873  0.2285
  448VAL      O 1224   7.160   6.771   3.064  0.5343 -0.0281  0.1791
  449LEU      N 1225   6.942   6.813   3.096 -0.2324  0.6205  0.6314
  449LEU      H 1226   6.847   6.795   3.065 -0.0046 -0.3138  0.4283
  449LEU     CA 1227   6.962   6.906   3.207 -0.4707  0.3133 -0.6826
  449LEU     HA 1228   7.033   6.980   3.171 -0.2501  0.8205  0.7362
  449LEU     CB 1229   6.828   6.975   3.245 -0.9489  0.5472  0.6104
  449LEU    HB1 1230   6.779   7.026   3.161 -1.3063 -1.1306 -0.2568
  449LEU    HB2 1231   6.762   6.896   3.281 -0.2497 -0.0301  0.6443
  449LEU     CG 1232   6.828   7.070   3.360  0.5640 -0.3045 -0.3169
  449LEU     HG 1233   6.828   7.015   3.454  0.6460  1.3584  0.6925
  449LEU    CD1 1234   6.933   7.176   3.339 -0.5219  0.7421 -0.3796
  449LEU   HD11 1235   6.925   7.257   3.411  1.5223  0.3997  0.2974
  449LEU   HD12 1236   7.030   7.132   3.362 -0.1667  0.8583 -1.6143
  449LEU   HD13 1237   6.931   7.213   3.237 -0.5498 -0.2167 -0.7373
  449LEU    CD2 1238   6.689   7.147   3.363  0.3205  0.0103  0.1640
  449LEU   HD21 1239   6.683   7.241   3.309 -0.7367 -0.6479 -0.9171
  449LEU   HD22 1240   6.601   7.082   3.354 -0.9362  1.6780  0.0102
  449LEU   HD23 1241   6.672   7.183   3.464  0.5047 -1.2764  0.6816
  449LEU      C 1242   7.037   6.828   3.321  0.0160 -0.1602 -0.8101
  449LEU      O 1243   7.116   6.887   3.394  0.1641  0.0947 -0.4763
  450ARG      N 1244   6.976   6.716   3.356  0.1135 -0.1897  0.6587
  450ARG      H 1245   6.896   6.686   3.301  1.7714 -0.8559 -1.5290
  450ARG     CA 1246   7.005   6.639   3.474 -0.2007  0.7420  0.3593
  450ARG     HA 1247   7.025   6.693   3.566 -0.2262  1.1010  0.1547
  450ARG     CB 1248   6.885   6.534   3.500 -0.0997  0.7990  0.0784
  450ARG    HB1 1249   6.871   6.489   3.401  1.3518  1.1795 -0.3175
  450ARG    HB2 1250   6.920   6.462   3.573 -0.5913 -1.0158 -1.3992
  450ARG     CG 1251   6.763   6.606   3.559  0.3702  0.1347  0.1787
  450ARG    HG1 1252   6.768   6.646   3.660 -1.1389 -1.4658  0.9448
  450ARG    HG2 1253   6.747   6.700   3.507  2.5684  0.4210 -0.0910
  450ARG     CD 1254   6.642   6.510   3.560  1.1581 -0.2581  0.6125
  450ARG    HD1 1255   6.552   6.542   3.612 -0.1890  0.0694 -1.7780
  450ARG    HD2 1256   6.606   6.511   3.457  1.0688  1.6017  0.6332
  450ARG     NE 1257   6.671   6.369   3.589 -0.2398  0.5239  0.1160
  450ARG     HE 1258   6.727   6.329   3.515 -1.1619 -2.2621  0.7927
  450ARG     CZ 1259   6.657   6.295   3.701  0.2714 -0.1214  0.0717
  450ARG    NH1 1260   6.600   6.346   3.812 -0.1874  0.7121  0.1049
  450ARG   HH11 1261   6.589   6.443   3.839  1.3598  0.6867  0.9197
  450ARG   HH12 1262   6.573   6.293   3.893  0.6021  0.0434 -0.0623
  450ARG    NH2 1263   6.686   6.167   3.694  0.3972  0.3607  0.1325
  450ARG   HH21 1264   6.696   6.126   3.602  0.3855  3.6943 -1.4845
  450ARG   HH22 1265   6.668   6.102   3.769  0.7287 -1.1653 -1.0473
  450ARG      C 1266   7.127   6.546   3.453  0.3692 -0.2839  0.6004
  450ARG      O 1267   7.191   6.508   3.554 -0.2736  0.1380  0.0087
  451LEU      N 1268   7.163   6.514   3.324 -0.4098  0.1140 -0.6181
  451LEU      H 1269   7.094   6.536   3.254 -1.4160  1.7876  0.8071
  451LEU     CA 1270   7.294   6.473   3.279  0.4731 -0.2286  0.0047
  451LEU     HA 1271   7.317   6.388   3.344  2.9354  0.3240 -0.0524
  451LEU     CB 1272   7.279   6.441   3.131  0.2865  0.2763 -0.3561
  451LEU    HB1 1273   7.200   6.367   3.119  0.1297  0.3987 -0.0794
  451LEU    HB2 1274   7.232   6.522   3.075 -0.9430 -1.1124 -1.4190
  451LEU     CG 1275   7.407   6.386   3.053  0.0078 -0.4478 -0.7871
  451LEU     HG 1276   7.471   6.473   3.037 -0.5397  0.1120 -0.0179
  451LEU    CD1 1277   7.486   6.283   3.130 -0.0689  0.8620  0.0220
  451LEU   HD11 1278   7.507   6.310   3.233 -0.1829 -0.5837  0.4432
  451LEU   HD12 1279   7.447   6.182   3.142  1.7396  0.2232  0.8656
  451LEU   HD13 1280   7.588   6.262   3.098 -0.3272 -0.6603  0.1363
  451LEU    CD2 1281   7.355   6.325   2.925 -0.0687 -0.5726 -0.4648
  451LEU   HD21 1282   7.284   6.396   2.880  0.3387  0.9877  1.2476
  451LEU   HD22 1283   7.432   6.300   2.852  1.3732 -0.1142  0.8382
  451LEU   HD23 1284   7.292   6.240   2.950 -0.6069 -0.4374 -1.3102
  451LEU      C 1285   7.390   6.585   3.306 -0.9500  0.4486  0.5868
  451LEU      O 1286   7.489   6.564   3.377 -0.0555 -0.0104  0.0342
  452ALA      N 1287   7.366   6.709   3.250 -0.0450  0.6475 -0.8613
  452ALA      H 1288   7.289   6.726   3.187 -1.9879  0.8958  1.4486
  452ALA     CA 1289   7.463   6.820   3.254  0.8576  0.0763  0.2313
  452ALA     HA 1290   7.549   6.785   3.196  0.2037  1.6178 -1.8069
  452ALA     CB 1291   7.409   6.945   3.186 -0.6558  0.0061  0.0583
  452ALA    HB1 1292   7.313   6.979   3.226  0.0118  0.0238  1.7579
  452ALA    HB2 1293   7.464   7.036   3.213  0.0257 -0.1195 -0.8576
  452ALA    HB3 1294   7.421   6.921   3.081 -0.7328 -2.0427  0.4761
  452ALA      C 1295   7.504   6.858   3.394 -0.2612 -0.7133  0.1973
  452ALA      O 1296   7.619   6.880   3.421 -0.6779  0.5857  0.0205
  453TYR      N 1297   7.408   6.866   3.488  0.5151 -0.7311 -0.0542
  453TYR      H 1298   7.315   6.856   3.448 -0.4781 -1.3038  2.2238
  453TYR     CA 1299   7.432   6.900   3.630 -0.0571  0.0631 -0.8832
  453TYR     HA 1300   7.467   7.004   3.634  0.3349 -0.1126  0.9965
  453TYR     CB 1301   7.290   6.894   3.695 -0.9431  0.5025  1.0152
  453TYR    HB1 1302   7.225   6.956   3.632 -0.3122  1.3453  1.1839
  453TYR    HB2 1303   7.258   6.790   3.686 -0.3003  0.3356  0.5976
  453TYR     CG 1304   7.288   6.943   3.838  0.0961  0.3168 -0.2562
  453TYR    CD1 1305   7.294   7.075   3.856 -0.6202 -0.0338  0.3554
  453TYR    HD1 1306   7.304   7.129   3.763  1.0607  0.2858  0.6720
  453TYR    CD2 1307   7.290   6.857   3.950  0.3375 -0.4186  0.1834
  453TYR    HD2 1308   7.285   6.751   3.932 -0.6104 -0.2916 -0.3382
  453TYR    CE1 1309   7.298   7.141   3.980 -0.1051  0.1301  0.0036
  453TYR    HE1 1310   7.303   7.248   3.993  0.8900  0.3816 -2.0401
  453TYR    CE2 1311   7.284   6.915   4.083 -0.3621  0.7241  0.3449
  453TYR    HE2 1312   7.281   6.847   4.166  0.9827 -0.5360 -0.6078
  453TYR     CZ 1313   7.292   7.057   4.096 -0.0302 -0.4190 -0.3503
  453TYR     OH 1314   7.284   7.112   4.225 -0.0486  0.4158 -0.7147
  453TYR     HH 1315   7.301   7.204   4.230  0.5380  0.3663 -1.6463
  453TYR      C 1316   7.532   6.806   3.705  1.0475 -0.7771 -0.2262
  453TYR      O 1317   7.626   6.854   3.772  0.1356 -0.4559 -0.3177
  454ARG      N 1318   7.508   6.670   3.688  0.0236  0.0027  0.3787
  454ARG      H 1319   7.427   6.648   3.632 -0.3829 -0.3645  1.1018
  454ARG     CA 1320   7.577   6.558   3.755 -0.2943 -0.3522  0.4451
  454ARG     HA 1321   7.604   6.574   3.859  1.0482  2.5376 -0.2379
  454ARG     CB 1322   7.482   6.440   3.745  0.7207 -0.7167  0.4350
  454ARG    HB1 1323   7.384   6.456   3.789  1.1837 -0.1975  1.2960
  454ARG    HB2 1324   7.453   6.431   3.641  0.9197  1.9289  0.0986
  454ARG     CG 1325   7.541   6.307   3.784  0.2442  0.5783 -0.5642
  454ARG    HG1 1326   7.632   6.288   3.727  1.0015  1.0444  0.4787
  454ARG    HG2 1327   7.572   6.319   3.888 -0.3424 -2.1338  0.0237
  454ARG     CD 1328   7.440   6.181   3.780  0.6355 -0.7634  0.5804
  454ARG    HD1 1329   7.469   6.101   3.712 -0.8291  0.5142 -1.6753
  454ARG    HD2 1330   7.456   6.127   3.873 -1.6520 -0.4770  1.2104
  454ARG     NE 1331   7.295   6.227   3.764 -0.2407  0.7253  0.1910
  454ARG     HE 1332   7.254   6.255   3.852  0.6951 -1.0110  1.2465
  454ARG     CZ 1333   7.225   6.230   3.645  0.1279 -0.2945 -0.9725
  454ARG    NH1 1334   7.295   6.205   3.534  0.2562  0.0657 -0.3716
  454ARG   HH11 1335   7.395   6.189   3.532  0.2298 -0.1454  0.0056
  454ARG   HH12 1336   7.251   6.202   3.443 -1.4608  1.3371  0.3775
  454ARG    NH2 1337   7.094   6.248   3.645  0.1883 -0.0261  0.1544
  454ARG   HH21 1338   7.051   6.260   3.736 -1.9509  0.2845 -0.8294
  454ARG   HH22 1339   7.031   6.237   3.566  1.3947  0.2721 -0.8789
  454ARG      C 1340   7.707   6.527   3.674  0.4555 -0.7708 -1.0109
  454ARG      O 1341   7.806   6.482   3.728 -0.2588 -0.1388  0.1985
  455SER      N 1342   7.722   6.556   3.544 -0.4770 -0.1482  0.0472
  455SER      H 1343   7.643   6.576   3.485 -0.1831 -0.1883 -0.3691
  455SER     CA 1344   7.848   6.520   3.468  0.2826 -1.0052 -0.1775
  455SER     HA 1345   7.885   6.420   3.494  1.6999 -0.3058  0.6036
  455SER     CB 1346   7.813   6.537   3.327  0.7650  0.6231 -0.2309
  455SER    HB1 1347   7.798   6.642   3.304 -1.6237  0.0302 -1.7999
  455SER    HB2 1348   7.905   6.506   3.278  0.4599 -0.9590  0.1482
  455SER     OG 1349   7.712   6.453   3.271  0.1713  0.0128 -0.3210
  455SER     HG 1350   7.628   6.466   3.313  0.3890 -1.6343  0.7666
  455SER      C 1351   7.971   6.610   3.494 -0.0538  0.0268  0.4660
  455SER      O 1352   7.959   6.718   3.546 -0.3011  0.2400  0.0337
  456ASN      N 1353   8.089   6.570   3.452 -0.8274  0.4485 -0.1185
  456ASN      H 1354   8.108   6.490   3.393 -0.2975 -0.5761  1.3981
  456ASN     CA 1355   8.209   6.639   3.484  0.7222  0.4490  0.4963
  456ASN     HA 1356   8.184   6.734   3.531  1.4541  1.6543 -1.4394
  456ASN     CB 1357   8.296   6.553   3.580 -0.7674 -0.3211  0.3384
  456ASN    HB1 1358   8.248   6.484   3.649 -1.9569  0.1458 -0.0043
  456ASN    HB2 1359   8.362   6.486   3.524 -0.7607  0.3861 -0.5166
  456ASN     CG 1360   8.379   6.635   3.680 -0.3052 -0.4472 -0.6906
  456ASN    OD1 1361   8.337   6.727   3.751 -0.2303 -0.0081 -0.1075
  456ASN    ND2 1362   8.509   6.609   3.690  0.4953  0.4917 -0.7007
  456ASN   HD21 1363   8.560   6.540   3.637  3.6087  2.6810 -0.8488
  456ASN   HD22 1364   8.558   6.669   3.755 -0.9557 -0.6772  1.5855
  456ASN      C 1365   8.277   6.681   3.357 -0.3404 -0.1843  0.1078
  456ASN      O 1366   8.360   6.610   3.305  0.3434 -0.1753  0.0421
  457PRO      N 1367   8.248   6.808   3.303 -0.1633  0.4740  0.2387
  457PRO     CA 1368   8.288   6.859   3.171  0.4706 -0.1545  0.6889
  457PRO     HA 1369   8.257   6.779   3.103 -3.6906  0.2205  1.8669
  457PRO     CB 1370   8.206   6.978   3.143  0.0722  0.1247 -0.3985
  457PRO    HB1 1371   8.257   7.054   3.085 -0.3031  0.8969  0.2656
  457PRO    HB2 1372   8.112   6.966   3.088 -0.9415  0.3211  1.2306
  457PRO     CG 1373   8.171   7.035   3.280  0.7763  0.2952 -0.2511
  457PRO    HG1 1374   8.252   7.103   3.305 -1.2857  2.6025  0.4690
  457PRO    HG2 1375   8.073   7.083   3.283  1.4243  1.7823 -1.3622
  457PRO     CD 1376   8.166   6.911   3.372 -0.5812 -0.0703 -0.0519
  457PRO    HD1 1377   8.203   6.921   3.474 -1.5285 -2.1637  0.5437
  457PRO    HD2 1378   8.064   6.875   3.383 -1.3420  2.2220  1.0296
  457PRO      C 1379   8.430   6.893   3.155  0.4051 -0.0718  0.1412
  457PRO      O 1380   8.486   6.880   3.048 -0.6412  0.1074  0.9435
  458VAL      N 1381   8.499   6.940   3.260 -0.3945 -0.2895  0.2795
  458VAL      H 1382   8.465   6.969   3.350  3.8196 -1.2770  2.4459
  458VAL     CA 1383   8.641   6.990   3.261 -0.3648 -0.1800 -0.2700
  458VAL     HA 1384   8.662   7.062   3.183  1.1933 -0.6381 -0.2989
  458VAL     CB 1385   8.681   7.051   3.404  0.1054  0.0359 -0.1203
  458VAL     HB 1386   8.661   6.978   3.482  0.6822  1.6259  1.5857
  458VAL    CG1 1387   8.829   7.077   3.416  0.2724  0.0194 -0.1256
  458VAL   HG11 1388   8.866   7.123   3.324  1.8301  0.2535  0.5804
  458VAL   HG12 1389   8.848   7.142   3.501 -1.6467 -0.4195  0.6896
  458VAL   HG13 1390   8.874   6.979   3.431 -1.2139 -0.8391 -1.0214
  458VAL    CG2 1391   8.598   7.179   3.430  0.2759  0.6692 -0.0830
  458VAL   HG21 1392   8.634   7.256   3.362  1.2990  0.2886 -0.0008
  458VAL   HG22 1393   8.491   7.164   3.415  0.4796 -0.1571 -0.7870
  458VAL   HG23 1394   8.607   7.220   3.531 -2.0193 -0.8877  0.8422
  458VAL      C 1395   8.730   6.863   3.222 -0.0117 -0.4776 -0.6389
  458VAL      O 1396   8.818   6.876   3.140  0.2336  0.4095  0.2830
  459GLU      N 1397   8.709   6.742   3.288  0.2592 -0.2401 -0.0999
  459GLU      H 1398   8.637   6.730   3.358  0.4812 -0.8612  0.0280
  459GLU     CA 1399   8.774   6.616   3.259  0.3892 -0.2039  0.2676
  459GLU     HA 1400   8.883   6.622   3.256  0.3828 -0.5047 -1.0868
  459GLU     CB 1401   8.743   6.529   3.380 -0.2046  0.2275 -0.9396
  459GLU    HB1 1402   8.638   6.507   3.402  0.7502 -4.7240 -0.1675
  459GLU    HB2 1403   8.762   6.423   3.362 -1.1392 -0.1509  0.1483
  459GLU     CG 1404   8.827   6.574   3.502 -0.0607  0.5749  0.0937
  459GLU    HG1 1405   8.935   6.571   3.491  0.1976 -0.7970  2.3622
  459GLU    HG2 1406   8.805   6.673   3.543  4.1743  0.7447  2.5911
  459GLU     CD 1407   8.808   6.469   3.613  0.2461  0.2052 -0.7071
  459GLU    OE1 1408   8.697   6.405   3.624  0.5189  0.4367 -0.0227
  459GLU    OE2 1409   8.897   6.460   3.698  0.3838 -0.2781 -0.0004
  459GLU      C 1410   8.715   6.544   3.130 -0.0372 -0.0486 -0.5538
  459GLU      O 1411   8.786   6.466   3.068 -0.3526 -0.4405 -0.1161
  460GLY      N 1412   8.584   6.555   3.100 -0.1523 -0.4167 -0.2709
  460GLY      H 1413   8.527   6.611   3.162  1.8903  1.5197 -0.0216
  460GLY     CA 1414   8.519   6.491   2.983 -0.0190 -0.1120  0.4566
  460GLY    HA1 1415   8.475   6.562   2.913  1.5044  0.3308 -0.0865
  460GLY    HA2 1416   8.585   6.439   2.914 -2.0449 -0.7813 -1.1111
  460GLY      C 1417   8.418   6.379   3.003 -0.1226  0.0916  0.3373
  460GLY      O 1418   8.368   6.317   2.909 -0.1950 -0.3422  0.4435
  461LYS      N 1419   8.403   6.344   3.132 -0.2774  0.0774 -0.5910
  461LYS      H 1420   8.439   6.406   3.203 -2.7973  0.8361  0.1408
  461LYS     CA 1421   8.325   6.229   3.181  0.5270  0.3264 -0.6218
  461LYS     HA 1422   8.334   6.146   3.111 -1.5088 -0.6575  0.1908
  461LYS     CB 1423   8.371   6.189   3.332  0.1179  0.2158  0.5212
  461LYS    HB1 1424   8.355   6.271   3.402 -2.3994  0.2102  0.0770
  461LYS    HB2 1425   8.322   6.100   3.372  0.3597  1.4890  3.9976
  461LYS     CG 1426   8.523   6.145   3.352 -0.0930 -0.4904 -0.9586
  461LYS    HG1 1427   8.541   6.046   3.311 -0.0815 -0.0424 -2.0725
  461LYS    HG2 1428   8.602   6.210   3.313 -1.6478  1.5565 -0.9151
  461LYS     CD 1429   8.554   6.143   3.504  0.3788  0.1283  0.6676
  461LYS    HD1 1430   8.546   6.247   3.534  4.1502  1.0719 -1.1016
  461LYS    HD2 1431   8.473   6.085   3.550  1.7138 -1.9728  0.5208
  461LYS     CE 1432   8.705   6.094   3.535 -0.2001 -0.0755 -0.3233
  461LYS    HE1 1433   8.729   5.988   3.525 -1.2388 -0.3464 -0.1071
  461LYS    HE2 1434   8.770   6.138   3.459 -1.0022 -0.6926 -1.4033
  461LYS     NZ 1435   8.747   6.152   3.664  0.6396 -0.2289  0.4388
  461LYS    HZ1 1436   8.845   6.140   3.683  0.6166  0.7218  1.2799
  461LYS    HZ2 1437   8.728   6.249   3.643 -1.0196 -0.2348  1.6797
  461LYS    HZ3 1438   8.692   6.114   3.741 -0.6451 -1.2204 -0.9115
  461LYS      C 1439   8.179   6.261   3.190 -0.2728  0.3027  0.1386
  461LYS      O 1440   8.145   6.364   3.246 -0.4518  0.1917  0.4782
  462LEU      N 1441   8.090   6.189   3.121  0.3094  0.2984 -0.4884
  462LEU      H 1442   8.117   6.103   3.076 -1.4907  0.4856 -2.0496
  462LEU     CA 1443   7.948   6.212   3.124  0.0217  0.3909 -1.3457
  462LEU     HA 1444   7.915   6.308   3.163 -1.7689 -0.1060 -1.5167
  462LEU     CB 1445   7.897   6.179   2.978 -0.4544  0.7824 -0.4262
  462LEU    HB1 1446   7.942   6.089   2.936  0.7955  1.1779  0.0077
  462LEU    HB2 1447   7.790   6.164   2.989 -0.1813 -0.9698  0.0631
  462LEU     CG 1448   7.895   6.296   2.880  1.0731  0.5085  0.0436
  462LEU     HG 1449   7.874   6.248   2.784 -0.1633 -0.4095  0.7473
  462LEU    CD1 1450   7.793   6.400   2.911  0.7594 -0.1684 -0.5748
  462LEU   HD11 1451   7.693   6.359   2.928  1.0730 -1.1965 -1.1698
  462LEU   HD12 1452   7.816   6.451   3.004  3.1870 -2.4399  0.1848
  462LEU   HD13 1453   7.793   6.469   2.826 -0.4363 -0.5120 -0.8750
  462LEU    CD2 1454   8.032   6.365   2.854  0.9234  0.0659 -0.7796
  462LEU   HD21 1455   8.030   6.433   2.769 -1.1644 -0.7137 -1.4150
  462LEU   HD22 1456   8.048   6.425   2.944 -1.2877 -1.0704  0.4533
  462LEU   HD23 1457   8.112   6.291   2.846  0.8028 -0.4427  1.8334
  462LEU      C 1458   7.893   6.106   3.216  0.5740 -0.7115 -0.3327
  462LEU      O 1459   7.915   5.985   3.199 -0.5263  0.0393 -0.0973
  463ILE      N 1460   7.815   6.144   3.320 -0.3166 -0.2407  0.1644
  463ILE      H 1461   7.787   6.241   3.321 -3.5731 -1.0616  0.2122
  463ILE     CA 1462   7.780   6.060   3.435 -0.0482  0.0924  0.5031
  463ILE     HA 1463   7.819   5.959   3.424  0.7771  0.3050  1.3709
  463ILE     CB 1464   7.834   6.123   3.566 -0.1648 -0.5748 -0.4885
  463ILE     HB 1465   7.792   6.223   3.581 -1.4076 -1.1891  0.2772
  463ILE    CG1 1466   7.983   6.139   3.553 -0.1960 -0.2323 -0.4421
  463ILE   HG11 1467   8.040   6.046   3.560  2.7834  1.3669 -1.5410
  463ILE   HG12 1468   8.014   6.195   3.464  1.8991 -0.0867  0.3165
  463ILE    CG2 1469   7.797   6.049   3.695 -0.0394  0.2189 -0.6574
  463ILE   HG21 1470   7.839   6.092   3.786 -0.7140  1.3127 -0.8440
  463ILE   HG22 1471   7.688   6.047   3.701 -0.0699  1.8438 -0.3131
  463ILE   HG23 1472   7.823   5.944   3.683  0.0290  0.0918  0.4909
  463ILE     CD 1473   8.045   6.218   3.669 -0.0922 -0.0066 -0.0055
  463ILE    HD1 1474   8.149   6.240   3.644 -0.5921  0.3939 -1.9100
  463ILE    HD2 1475   7.993   6.313   3.682  0.7227  0.6076 -1.0449
  463ILE    HD3 1476   8.030   6.159   3.759 -2.4806 -0.1715 -0.4422
  463ILE      C 1477   7.623   6.043   3.423 -0.6443  0.4529 -0.0297
  463ILE      O 1478   7.548   6.122   3.475 -0.3274  0.8869 -0.1982
  464PHE      N 1479   7.583   5.947   3.349  0.5321  0.4485  0.1396
  464PHE      H 1480   7.650   5.881   3.311  0.4224 -0.7066  1.8563
  464PHE     CA 1481   7.444   5.912   3.313 -0.2706  0.1134  0.5229
  464PHE     HA 1482   7.389   5.999   3.276 -1.1758 -1.1981 -1.3726
  464PHE     CB 1483   7.446   5.803   3.201 -0.4544  0.1536  0.3989
  464PHE    HB1 1484   7.509   5.717   3.222  0.5813  0.4199 -1.4786
  464PHE    HB2 1485   7.351   5.756   3.174 -0.3204 -0.2598  0.6347
  464PHE     CG 1486   7.487   5.876   3.075 -0.3241  0.1638 -0.9355
  464PHE    CD1 1487   7.620   5.868   3.035 -0.0590 -0.5710  0.1449
  464PHE    HD1 1488   7.701   5.835   3.098  0.8377 -0.8927 -1.1317
  464PHE    CD2 1489   7.393   5.940   2.995 -0.4419  0.3749 -0.2162
  464PHE    HD2 1490   7.288   5.938   3.016 -0.5939 -1.0483 -1.0159
  464PHE    CE1 1491   7.657   5.930   2.910 -0.2302 -0.1622  0.3832
  464PHE    HE1 1492   7.757   5.944   2.871 -0.1303  0.9196  0.9806
  464PHE    CE2 1493   7.425   6.007   2.874 -0.2842  0.5343 -0.6344
  464PHE    HE2 1494   7.345   6.049   2.815 -1.3423  0.3387  0.6062
  464PHE     CZ 1495   7.559   5.993   2.830  0.9237 -1.3099  0.1303
  464PHE     HZ 1496   7.594   6.032   2.736 -1.7242  2.2169  0.4171
  464PHE      C 1497   7.360   5.857   3.429  0.4667  0.3818 -0.0389
  464PHE      O 1498   7.405   5.843   3.541 -0.6436 -0.0249  0.5145
  465CYS      N 1499   7.227   5.840   3.409  0.2213 -0.4288  0.1412
  465CYS      H 1500   7.187   5.803   3.324  2.0621  0.3437 -1.1546
  465CYS     CA 1501   7.132   5.857   3.520  0.4990  0.0281  0.5179
  465CYS     HA 1502   7.177   5.918   3.598 -1.4625 -0.0364  1.7520
  465CYS     CB 1503   7.010   5.920   3.456  0.2895 -0.4999 -0.3928
  465CYS    HB1 1504   6.960   5.849   3.391 -2.5814  2.5432 -1.8094
  465CYS    HB2 1505   6.936   5.942   3.533  0.9310 -0.7517  0.3155
  465CYS     SG 1506   7.045   6.074   3.372 -0.1476  0.0756  0.0763
  465CYS     HG 1507   7.061   6.006   3.258  0.8805  0.6851 -0.1499
  465CYS      C 1508   7.089   5.724   3.593 -0.7349  0.3069  0.2266
  465CYS      O 1509   7.011   5.717   3.688 -0.4112  0.1522  0.4719
  466ASN      N 1510   7.150   5.616   3.537  0.1693 -0.8768 -0.6552
  466ASN      H 1511   7.209   5.631   3.457  0.6504 -0.2401 -0.1812
  466ASN     CA 1512   7.155   5.471   3.568 -0.1227  0.3218  0.7023
  466ASN     HA 1513   7.064   5.445   3.621  0.2056  0.5561  1.3901
  466ASN     CB 1514   7.150   5.395   3.434 -0.0960 -0.1912  0.0632
  466ASN    HB1 1515   7.145   5.288   3.451 -0.8888 -0.3366 -0.9956
  466ASN    HB2 1516   7.053   5.416   3.387 -0.0484 -0.4118 -0.1335
  466ASN     CG 1517   7.257   5.426   3.336  0.0742 -1.2073 -0.2578
  466ASN    OD1 1518   7.338   5.523   3.349 -0.2086  0.3130  0.5928
  466ASN    ND2 1519   7.273   5.338   3.242 -0.4443 -0.6251  0.2562
  466ASN   HD21 1520   7.209   5.261   3.231  0.4759 -1.1220 -2.1846
  466ASN   HD22 1521   7.338   5.348   3.166 -0.4143  1.2134  0.4647
  466ASN      C 1522   7.280   5.423   3.643  0.1053  0.4293  0.3520
  466ASN      O 1523   7.292   5.307   3.681  0.1061  0.4607  0.4537
  467GLY      N 1524   7.372   5.514   3.666  0.4620 -0.2563  0.4474
  467GLY      H 1525   7.373   5.602   3.615  0.1922  0.4547  1.6127
  467GLY     CA 1526   7.492   5.495   3.748 -0.3734  0.8335  0.2727
  467GLY    HA1 1527   7.509   5.589   3.800 -0.4898  2.1962 -2.0133
  467GLY    HA2 1528   7.486   5.405   3.808 -0.8395  0.0221 -0.9639
  467GLY      C 1529   7.618   5.472   3.651  0.0457 -0.0731 -0.1828
  467GLY      O 1530   7.726   5.467   3.705 -0.2018  0.4840  0.2722
  468VAL      N 1531   7.598   5.467   3.520  0.7509 -0.3449  0.3628
  468VAL      H 1532   7.508   5.491   3.481  2.3237  2.2721 -2.0646
  468VAL     CA 1533   7.708   5.455   3.423  0.2463  0.1635 -0.8058
  468VAL     HA 1534   7.780   5.394   3.477 -0.6360  1.5799  2.1378
  468VAL     CB 1535   7.656   5.381   3.297  0.0659 -0.2649 -0.2079
  468VAL     HB 1536   7.597   5.444   3.230 -1.5278  1.0266  2.2536
  468VAL    CG1 1537   7.778   5.328   3.220  0.4740  0.1167  0.5101
  468VAL   HG11 1538   7.852   5.403   3.192 -0.6437  0.1708 -2.7079
  468VAL   HG12 1539   7.827   5.265   3.294 -0.3822 -0.0664  0.9222
  468VAL   HG13 1540   7.742   5.275   3.131  4.1396 -0.5125 -0.7923
  468VAL    CG2 1541   7.578   5.252   3.332  0.1494  0.3125  0.2836
  468VAL   HG21 1542   7.487   5.271   3.389 -0.5572  0.0658 -0.7309
  468VAL   HG22 1543   7.544   5.207   3.239 -0.8128  2.5331 -0.5114
  468VAL   HG23 1544   7.636   5.179   3.389  0.9005  0.1184 -0.7028
  468VAL      C 1545   7.774   5.583   3.387  0.5462 -0.3582 -0.4308
  468VAL      O 1546   7.699   5.677   3.355  0.3929 -0.4427 -0.1839
  469VAL      N 1547   7.904   5.589   3.391 -0.4492  0.6034  0.4642
  469VAL      H 1548   7.952   5.505   3.420 -0.0534  0.3031 -0.9369
  469VAL     CA 1549   7.991   5.693   3.347 -0.6895  0.5369  0.1008
  469VAL     HA 1550   7.940   5.788   3.337  0.0724  1.1984  2.1169
  469VAL     CB 1551   8.109   5.708   3.459  0.4481 -0.0944 -0.1865
  469VAL     HB 1552   8.169   5.618   3.467  1.4953  0.6667  0.8115
  469VAL    CG1 1553   8.202   5.826   3.420  0.6854  0.2195  0.5108
  469VAL   HG11 1554   8.272   5.859   3.496  0.5930  3.9288 -0.8453
  469VAL   HG12 1555   8.271   5.797   3.341  0.0490  0.0653  0.0012
  469VAL   HG13 1556   8.155   5.923   3.406 -0.1626 -0.1866  0.4697
  469VAL    CG2 1557   8.050   5.728   3.602  0.0425  0.3942 -0.2979
  469VAL   HG21 1558   8.120   5.779   3.668 -1.5283  3.1975 -0.6691
  469VAL   HG22 1559   7.962   5.793   3.600 -0.1624  0.1100 -1.2780
  469VAL   HG23 1560   8.017   5.628   3.631 -2.0057  0.1989 -2.8734
  469VAL      C 1561   8.059   5.645   3.211 -0.2692 -0.0913  0.2133
  469VAL      O 1562   8.117   5.540   3.201 -0.0881  0.7204 -0.0738
  470LEU      N 1563   8.044   5.727   3.107  0.0079  0.6565 -0.5898
  470LEU      H 1564   8.006   5.820   3.124 -1.5082  0.1512 -1.0615
  470LEU     CA 1565   8.109   5.715   2.985  0.5035 -0.5988  0.1867
  470LEU     HA 1566   8.179   5.633   2.968  0.8241 -0.2513 -0.1761
  470LEU     CB 1567   8.002   5.703   2.868 -0.4865 -0.1597  0.5782
  470LEU    HB1 1568   7.937   5.791   2.871  0.1899  0.3179  1.3994
  470LEU    HB2 1569   8.059   5.705   2.775 -0.2385  0.4276  0.7387
  470LEU     CG 1570   7.916   5.578   2.851  0.2622  0.6457 -0.0982
  470LEU     HG 1571   7.889   5.565   2.746 -0.1783  1.6829 -0.1283
  470LEU    CD1 1572   8.002   5.444   2.874 -0.1691  0.0711  0.4205
  470LEU   HD11 1573   8.104   5.454   2.837 -0.1840  2.4117  0.8429
  470LEU   HD12 1574   8.015   5.433   2.982 -0.1421  0.2677  0.4383
  470LEU   HD13 1575   7.965   5.353   2.827 -0.8700  1.3947 -1.7470
  470LEU    CD2 1576   7.788   5.561   2.927  0.1208  0.8252 -0.4981
  470LEU   HD21 1577   7.738   5.463   2.922 -1.1010  1.4728 -1.6139
  470LEU   HD22 1578   7.794   5.577   3.034 -1.0526  1.0941 -0.4531
  470LEU   HD23 1579   7.715   5.639   2.907  2.2445  2.6818 -1.3831
  470LEU      C 1580   8.181   5.850   2.959 -0.0588  0.0837 -0.4200
  470LEU      O 1581   8.137   5.952   3.013  0.2427  0.3041  0.3217
  471HIS      N 1582   8.281   5.849   2.876 -0.4460 -0.7150 -0.1817
  471HIS      H 1583   8.298   5.763   2.824 -0.6954 -0.3245 -0.9249
  471HIS     CA 1584   8.350   5.968   2.825  0.5235 -0.1046  0.2297
  471HIS     HA 1585   8.354   6.043   2.904  1.6267  0.3301 -0.2252
  471HIS     CB 1586   8.496   5.934   2.791 -0.0345 -1.1175 -0.2374
  471HIS    HB1 1587   8.533   5.870   2.871 -2.5947 -0.9893  1.1514
  471HIS    HB2 1588   8.501   5.884   2.694 -0.2580  0.7182 -1.2462
  471HIS     CG 1589   8.588   6.055   2.780  0.0216  0.5924 -0.2667
  471HIS    ND1 1590   8.609   6.129   2.664 -0.1196 -0.1563  0.4846
  471HIS    CD2 1591   8.664   6.117   2.877 -0.1498 -0.2872 -0.0507
  471HIS    HD2 1592   8.683   6.098   2.981  0.7791  2.1378  0.2949
  471HIS    CE1 1593   8.680   6.230   2.697  0.1299  0.0495  0.6918
  471HIS    HE1 1594   8.717   6.299   2.622  0.5591  1.8510  2.4637
  471HIS    NE2 1595   8.726   6.225   2.815  0.8502  0.1861  0.3682
  471HIS    HE2 1596   8.788   6.294   2.854  0.1974 -0.2912  2.3805
  471HIS      C 1597   8.279   6.026   2.700  0.9937 -0.4669  0.0536
  471HIS      O 1598   8.230   5.949   2.622 -0.3636  0.0821  0.5354
  472ARG      N 1599   8.289   6.158   2.682  1.0364  0.6252 -0.0218
  472ARG      H 1600   8.318   6.217   2.759  1.7842  1.8070 -1.1600
  472ARG     CA 1601   8.265   6.237   2.559  0.1626 -0.7461  0.0383
  472ARG     HA 1602   8.161   6.270   2.553 -0.2168 -1.9330 -0.2046
  472ARG     CB 1603   8.344   6.373   2.576 -0.4135  0.7272  0.1098
  472ARG    HB1 1604   8.313   6.415   2.672 -0.1718 -1.5537  1.2570
  472ARG    HB2 1605   8.450   6.358   2.600 -0.4634  1.3864  0.7890
  472ARG     CG 1606   8.321   6.476   2.464 -0.0385  0.7513  0.0517
  472ARG    HG1 1607   8.352   6.437   2.367  1.6547  2.0144  0.0384
  472ARG    HG2 1608   8.217   6.508   2.458 -0.1528  0.5468  0.8077
  472ARG     CD 1609   8.397   6.601   2.501 -0.1715 -0.2831  0.3703
  472ARG    HD1 1610   8.348   6.682   2.446  2.6505 -0.3584 -2.5795
  472ARG    HD2 1611   8.376   6.637   2.602  0.0691  0.5639  0.1315
  472ARG     NE 1612   8.543   6.600   2.467  0.3568 -0.0606 -0.2119
  472ARG     HE 1613   8.602   6.587   2.548 -1.8523 -2.2317  1.2076
  472ARG     CZ 1614   8.604   6.597   2.352 -0.0476  0.5898  0.5163
  472ARG    NH1 1615   8.545   6.606   2.235  0.0805  0.0423  0.3680
  472ARG   HH11 1616   8.449   6.638   2.227  0.1275  0.2280  0.5434
  472ARG   HH12 1617   8.593   6.625   2.148  0.0432  0.5490  0.4516
  472ARG    NH2 1618   8.736   6.595   2.341 -0.1720 -0.0569 -0.5628
  472ARG   HH21 1619   8.801   6.611   2.417 -2.6692 -0.0843  1.7082
  472ARG   HH22 1620   8.778   6.578   2.251  1.6937  2.4439 -0.2810
  472ARG      C 1621   8.287   6.168   2.432 -0.3296 -0.7542  0.4038
  472ARG      O 1622   8.196   6.151   2.346 -0.1946 -0.7538 -0.1423
  473LEU      N 1623   8.416   6.126   2.412  0.2036 -0.6700  0.1034
  473LEU      H 1624   8.456   6.137   2.504 -1.4715  1.6305  0.6377
  473LEU     CA 1625   8.472   6.057   2.296  0.7524 -0.0982 -0.5864
  473LEU     HA 1626   8.428   6.106   2.210  1.4294 -0.1927 -0.9844
  473LEU     CB 1627   8.618   6.085   2.293  0.1564  0.1408  0.7430
  473LEU    HB1 1628   8.672   6.038   2.375  0.9534  1.4365  0.9827
  473LEU    HB2 1629   8.660   6.028   2.211  1.7979  1.8031  0.3675
  473LEU     CG 1630   8.659   6.228   2.275 -0.4185 -0.2931  0.0535
  473LEU     HG 1631   8.607   6.276   2.357 -0.6619  0.7494 -0.6997
  473LEU    CD1 1632   8.799   6.251   2.309  0.0676 -0.0375  0.4193
  473LEU   HD11 1633   8.816   6.242   2.417 -1.7035  0.2950  0.7529
  473LEU   HD12 1634   8.856   6.178   2.251  1.1763  2.9543 -2.5909
  473LEU   HD13 1635   8.832   6.346   2.267 -3.1813  0.5764 -1.0402
  473LEU    CD2 1636   8.617   6.284   2.137 -0.0728 -0.1647 -0.6930
  473LEU   HD21 1637   8.509   6.295   2.143 -0.0884 -0.8210  0.5432
  473LEU   HD22 1638   8.654   6.383   2.111 -1.1704  0.0717 -1.4358
  473LEU   HD23 1639   8.640   6.222   2.050  2.2052 -0.2465 -0.1046
  473LEU      C 1640   8.433   5.910   2.286 -0.2158  0.2966  0.0094
  473LEU      O 1641   8.487   5.835   2.205  0.3906 -0.0762 -0.4877
  474GLN      N 1642   8.337   5.859   2.365 -0.5453 -0.0295  0.4076
  474GLN      H 1643   8.287   5.914   2.434 -2.5148 -0.6079 -0.4705
  474GLN     CA 1644   8.269   5.728   2.333  0.8749 -0.2614  0.7579
  474GLN     HA 1645   8.281   5.703   2.228  1.8297 -0.6507  0.9491
  474GLN     CB 1646   8.302   5.615   2.430 -0.4066  0.6849 -0.1497
  474GLN    HB1 1647   8.241   5.528   2.405 -1.2286  1.6163 -1.4754
  474GLN    HB2 1648   8.404   5.583   2.406 -0.6597 -1.3433  1.2092
  474GLN     CG 1649   8.294   5.652   2.580 -0.6337  0.1676 -0.3853
  474GLN    HG1 1650   8.371   5.725   2.606  2.5175 -3.2596  0.6579
  474GLN    HG2 1651   8.197   5.695   2.604 -0.4576  0.3985 -0.0742
  474GLN     CD 1652   8.320   5.542   2.680 -0.3325 -0.3736 -0.5388
  474GLN    OE1 1653   8.334   5.576   2.796 -0.3266 -0.4937 -0.4811
  474GLN    NE2 1654   8.325   5.420   2.635 -0.4483  0.1140  0.1365
  474GLN   HE21 1655   8.322   5.391   2.538  0.3613 -0.9836  0.4161
  474GLN   HE22 1656   8.335   5.350   2.707 -0.1947  0.3340  0.3126
  474GLN      C 1657   8.120   5.750   2.334  0.4987 -0.6392 -0.1261
  474GLN      O 1658   8.045   5.663   2.289 -0.1242  0.6062  0.0018
  475CYS      N 1659   8.071   5.868   2.372  0.3865 -0.2426 -0.3038
  475CYS      H 1660   8.123   5.937   2.425  0.7020 -1.8944  1.6296
  475CYS     CA 1661   7.932   5.910   2.354 -0.2666 -0.1753 -0.2073
  475CYS     HA 1662   7.858   5.830   2.358  0.2039 -0.6600 -0.8810
  475CYS     CB 1663   7.890   5.999   2.473 -0.6436  0.1068  0.0214
  475CYS    HB1 1664   7.962   6.077   2.497  0.2921 -0.6047 -0.3863
  475CYS    HB2 1665   7.803   6.061   2.451  0.2134  1.2854 -0.1337
  475CYS     SG 1666   7.861   5.887   2.605  0.2219  0.1341 -0.1240
  475CYS     HG 1667   7.986   5.846   2.631 -0.4631 -0.7640  1.9735
  475CYS      C 1668   7.915   5.989   2.223 -0.3847  0.4427 -0.5716
  475CYS      O 1669   7.801   5.983   2.176  0.6190  0.0668 -0.3673
  476VAL      N 1670   8.018   6.042   2.166 -0.7187 -0.4159  0.5115
  476VAL      H 1671   8.104   6.057   2.218 -1.5116  2.4311  1.1766
  476VAL     CA 1672   8.026   6.087   2.031  0.2696  0.2286 -0.1245
  476VAL     HA 1673   7.952   6.167   2.021 -1.3459 -1.2713 -0.7284
  476VAL     CB 1674   8.167   6.147   2.008 -0.1124  0.2821  0.5407
  476VAL     HB 1675   8.193   6.211   2.092  0.7406  0.8902 -0.1585
  476VAL    CG1 1676   8.278   6.037   2.003  0.6786 -0.6138 -0.3943
  476VAL   HG11 1677   8.259   5.961   2.078  2.2637 -0.1684  0.5126
  476VAL   HG12 1678   8.274   5.987   1.906  2.8242  0.2000 -0.9680
  476VAL   HG13 1679   8.380   6.072   2.017  0.4811 -0.2590  0.1639
  476VAL    CG2 1680   8.178   6.237   1.886  0.0914 -0.2147 -0.6051
  476VAL   HG21 1681   8.107   6.317   1.905  1.3569  0.3021  2.4480
  476VAL   HG22 1682   8.280   6.275   1.876  0.5461 -1.7336 -2.4502
  476VAL   HG23 1683   8.160   6.170   1.802  0.1442 -1.3944  0.3019
  476VAL      C 1684   7.989   5.981   1.925 -0.6986 -0.3390  1.6213
  476VAL      O 1685   7.938   6.015   1.814 -0.2109  0.2444 -0.3962
  477ARG      N 1686   8.002   5.851   1.957 -0.6906  0.2218  0.6468
  477ARG      H 1687   8.041   5.842   2.049 -0.8384  0.1618  0.7043
  477ARG     CA 1688   7.943   5.732   1.888  0.0419  0.0825  0.5983
  477ARG     HA 1689   8.000   5.714   1.797 -0.0264  1.3587  0.2832
  477ARG     CB 1690   7.951   5.610   1.984  0.5338  0.3098  0.0307
  477ARG    HB1 1691   7.912   5.634   2.083  0.6976  0.2767  0.1036
  477ARG    HB2 1692   7.890   5.533   1.936  0.2502  0.5695 -0.0345
  477ARG     CG 1693   8.086   5.556   2.010  0.0044  0.1594  0.0689
  477ARG    HG1 1694   8.133   5.548   1.913 -0.3119  3.3037 -0.4576
  477ARG    HG2 1695   8.151   5.621   2.068  1.2156  0.3763 -1.4838
  477ARG     CD 1696   8.082   5.420   2.077 -0.1282  0.2382  0.0012
  477ARG    HD1 1697   8.049   5.428   2.181 -0.6896 -1.1572 -0.0477
  477ARG    HD2 1698   8.013   5.357   2.020 -0.8375  2.7955 -2.1296
  477ARG     NE 1699   8.213   5.353   2.093 -0.2492 -0.2232 -0.3136
  477ARG     HE 1700   8.292   5.416   2.087  0.4749 -1.1011 -0.1505
  477ARG     CZ 1701   8.228   5.221   2.081  0.1159 -0.6768  0.0463
  477ARG    NH1 1702   8.353   5.183   2.068 -0.3123  0.2061  0.3546
  477ARG   HH11 1703   8.428   5.220   2.125  0.0853  0.7605 -0.5150
  477ARG   HH12 1704   8.375   5.090   2.033 -2.0351  0.1467 -0.6358
  477ARG    NH2 1705   8.128   5.136   2.056  0.1338 -0.1577 -0.2379
  477ARG   HH21 1706   8.045   5.151   2.112 -1.1216 -1.7979 -1.5413
  477ARG   HH22 1707   8.148   5.040   2.031 -2.8036 -0.7784 -0.6142
  477ARG      C 1708   7.797   5.758   1.848  0.3540 -0.2810  0.5488
  477ARG      O 1709   7.768   5.759   1.729  0.3798 -0.4967  0.2108
  478GLY      N 1710   7.703   5.778   1.942 -0.0367 -0.4626  0.0919
  478GLY      H 1711   7.727   5.758   2.038  1.2655  0.3060 -0.0470
  478GLY     CA 1712   7.562   5.780   1.919  0.5693  0.4646  0.1160
  478GLY    HA1 1713   7.540   5.738   1.822  0.9602  2.2345 -0.7937
  478GLY    HA2 1714   7.527   5.714   1.998  1.3106  0.5197  0.5013
  478GLY      C 1715   7.497   5.915   1.925 -0.2732  0.5837 -0.3446
  478GLY      O 1716   7.395   5.938   1.858  0.2354 -0.7762  0.4437
  479PHE      N 1717   7.555   6.002   2.009 -0.5323  0.0483 -0.2556
  479PHE      H 1718   7.643   5.976   2.051 -0.4398  2.3294  1.1645
  479PHE     CA 1719   7.503   6.140   2.036  0.5555  0.1097 -0.2340
  479PHE     HA 1720   7.394   6.131   2.030  0.7240 -1.4457 -4.7164
  479PHE     CB 1721   7.539   6.187   2.183 -0.0612  0.1163 -0.1808
  479PHE    HB1 1722   7.648   6.190   2.185 -0.0439 -0.1928 -0.5673
  479PHE    HB2 1723   7.504   6.290   2.187 -1.1485 -0.2954  2.0709
  479PHE     CG 1724   7.480   6.110   2.299  0.0315 -0.2050  0.2897
  479PHE    CD1 1725   7.531   5.983   2.337  0.1505 -0.7789 -0.0390
  479PHE    HD1 1726   7.603   5.932   2.275  0.2412  1.9167 -2.3432
  479PHE    CD2 1727   7.379   6.174   2.376 -0.0118  0.6944  0.1223
  479PHE    HD2 1728   7.335   6.268   2.346  2.4580  1.5770 -0.9868
  479PHE    CE1 1729   7.477   5.920   2.454  0.1252 -0.6041  0.0612
  479PHE    HE1 1730   7.505   5.818   2.477 -0.3589 -0.8357 -0.3758
  479PHE    CE2 1731   7.338   6.104   2.491 -0.4334  0.0010 -0.0506
  479PHE    HE2 1732   7.269   6.153   2.558  1.1130 -0.6664  2.1615
  479PHE     CZ 1733   7.380   5.974   2.532  0.3998 -0.1295  0.2661
  479PHE     HZ 1734   7.344   5.926   2.621  0.2923 -0.3926  0.0820
  479PHE      C 1735   7.547   6.236   1.926  0.4237 -0.0848  1.0563
  479PHE      O 1736   7.480   6.328   1.891  0.2417 -0.1041  0.0796
  480GLY      N 1737   7.666   6.206   1.863  0.5869 -0.0630  0.7244
  480GLY      H 1738   7.706   6.115   1.880 -1.7208 -1.4631 -0.7172
  480GLY     CA 1739   7.735   6.281   1.757 -0.0443 -0.2079  0.0814
  480GLY    HA1 1740   7.808   6.208   1.723 -1.0686 -0.8145 -0.8735
  480GLY    HA2 1741   7.672   6.290   1.669 -1.2537  0.4458  0.9856
  480GLY      C 1742   7.800   6.406   1.815 -0.1206 -0.0524  0.0983
  480GLY      O 1743   7.815   6.405   1.941  0.1396  0.0764 -0.2191
  481GLU      N 1744   7.832   6.511   1.735 -0.9190  0.2994 -0.5991
  481GLU      H 1745   7.822   6.496   1.636  1.0329  0.5336 -0.8749
  481GLU     CA 1746   7.883   6.643   1.784 -0.5219  0.2413 -0.0274
  481GLU     HA 1747   7.978   6.633   1.838 -1.5103 -0.5653  1.6268
  481GLU     CB 1748   7.897   6.727   1.658  0.0792 -0.1467 -0.7487
  481GLU    HB1 1749   7.968   6.809   1.668 -1.5705  1.5632 -2.3248
  481GLU    HB2 1750   7.934   6.661   1.579 -1.5400 -1.9294 -0.1125
  481GLU     CG 1751   7.761   6.789   1.610 -0.4817 -0.6238  0.0206
  481GLU    HG1 1752   7.674   6.724   1.616 -1.2697  0.3842 -0.0543
  481GLU    HG2 1753   7.738   6.875   1.673 -0.6524 -0.7205  0.0911
  481GLU     CD 1754   7.761   6.829   1.463 -0.5598 -0.1193 -0.1149
  481GLU    OE1 1755   7.730   6.949   1.430  0.0110 -0.0640 -0.3546
  481GLU    OE2 1756   7.798   6.743   1.381 -0.6097  0.2770  0.0170
  481GLU      C 1757   7.790   6.708   1.891  0.2908 -0.6723 -0.1192
  481GLU      O 1758   7.839   6.798   1.962  0.0457  0.2341  0.0434
  482TRP      N 1759   7.670   6.659   1.911 -0.2369 -0.3963  0.2295
  482TRP      H 1760   7.656   6.569   1.867  0.5591 -0.5935  0.3621
  482TRP     CA 1761   7.571   6.713   2.003 -0.0150  0.3631 -0.4024
  482TRP     HA 1762   7.556   6.819   1.986 -2.2820  0.0274 -0.9500
  482TRP     CB 1763   7.429   6.645   1.986 -0.8221 -0.0942  1.0311
  482TRP    HB1 1764   7.399   6.658   1.882  1.8652  4.2905  0.5519
  482TRP    HB2 1765   7.445   6.541   2.013  1.1890  0.5110  2.4431
  482TRP     CG 1766   7.327   6.693   2.081  0.8507  0.1802 -0.4979
  482TRP    CD1 1767   7.300   6.825   2.112 -0.4719  0.6387 -0.4781
  482TRP    HD1 1768   7.353   6.913   2.077  1.1220 -0.2726 -0.4629
  482TRP    CD2 1769   7.228   6.616   2.153  0.5365 -0.0476  0.4384
  482TRP    NE1 1770   7.193   6.832   2.193  0.5654  0.4982 -0.0052
  482TRP    HE1 1771   7.150   6.920   2.218 -1.8821 -0.1786 -1.4138
  482TRP    CE2 1772   7.147   6.704   2.226  0.1552 -0.6838 -0.0695
  482TRP    CE3 1773   7.204   6.473   2.166  0.1833 -0.7581  0.4132
  482TRP    HE3 1774   7.262   6.397   2.116 -2.5796 -4.4359  2.2229
  482TRP    CZ2 1775   7.050   6.656   2.319 -0.4682 -0.2535  0.6419
  482TRP    HZ2 1776   6.985   6.721   2.376 -0.5297 -0.2944  0.6180
  482TRP    CZ3 1777   7.101   6.427   2.257 -0.3368 -0.0905 -0.0755
  482TRP    HZ3 1778   7.088   6.321   2.272 -0.5196  0.1844  2.0293
  482TRP    CH2 1779   7.027   6.519   2.334  0.2502  0.2484  0.4697
  482TRP    HH2 1780   6.960   6.489   2.414 -1.8998 -0.3991 -1.4800
  482TRP      C 1781   7.625   6.706   2.146  0.5167 -0.1530 -0.2121
  482TRP      O 1782   7.601   6.796   2.228  0.5129  0.0743 -0.4879
  483ILE      N 1783   7.701   6.597   2.167  0.3827 -0.1247 -0.1462
  483ILE      H 1784   7.714   6.542   2.083  1.5130 -1.1660  0.6783
  483ILE     CA 1785   7.785   6.562   2.283 -0.7576 -0.0531  0.4428
  483ILE     HA 1786   7.708   6.537   2.356 -1.5511  0.2472 -0.2798
  483ILE     CB 1787   7.875   6.435   2.260 -0.4394  0.5366 -0.3801
  483ILE     HB 1788   7.838   6.382   2.172 -1.8574  1.8385 -0.6176
  483ILE    CG1 1789   7.874   6.345   2.377  0.4389  0.1431 -0.0092
  483ILE   HG11 1790   7.776   6.300   2.396  0.2864  1.6118  3.4065
  483ILE   HG12 1791   7.946   6.263   2.373 -0.5669 -0.9021  1.7963
  483ILE    CG2 1792   8.016   6.458   2.212 -0.3486 -0.2441  0.1998
  483ILE   HG21 1793   8.068   6.368   2.180 -1.3147 -0.6917 -0.1564
  483ILE   HG22 1794   8.006   6.519   2.123  1.9975 -2.1007 -1.4662
  483ILE   HG23 1795   8.076   6.515   2.282 -2.1628 -0.3272  1.9290
  483ILE     CD 1796   7.911   6.418   2.507  0.1295 -0.2819 -0.1173
  483ILE    HD1 1797   7.948   6.353   2.586  0.4723 -0.2486 -0.2478
  483ILE    HD2 1798   7.987   6.493   2.481 -0.9913  2.0307  2.7277
  483ILE    HD3 1799   7.826   6.473   2.548  0.4085  0.5630 -0.6289
  483ILE      C 1800   7.858   6.692   2.345 -0.0155  0.6617  0.1002
  483ILE      O 1801   7.834   6.725   2.456 -0.4070  0.1436  0.0812
  484ASP      N 1802   7.943   6.751   2.261 -0.6369  0.3846  0.5940
  484ASP      H 1803   7.944   6.712   2.168 -0.1158  1.6983  0.0292
  484ASP     CA 1804   8.028   6.865   2.289  0.6288 -0.0631 -0.7385
  484ASP     HA 1805   8.096   6.833   2.368 -1.0945 -2.2881 -0.0280
  484ASP     CB 1806   8.105   6.885   2.159  1.0335 -0.3851  0.5869
  484ASP    HB1 1807   8.046   6.882   2.067 -0.5898  2.6092  1.3907
  484ASP    HB2 1808   8.155   6.982   2.154  3.4260 -1.6038 -1.5509
  484ASP     CG 1809   8.227   6.789   2.131  0.0356  0.1528 -0.4360
  484ASP    OD1 1810   8.299   6.741   2.218  0.0904  0.0395 -0.1002
  484ASP    OD2 1811   8.268   6.773   2.013  0.0430  0.3241  0.4131
  484ASP      C 1812   7.943   6.990   2.323  0.6497  1.1283 -0.6048
  484ASP      O 1813   7.978   7.070   2.406 -0.1274  0.2257 -0.1216
  485SER      N 1814   7.819   6.998   2.273  0.8383 -0.0630  0.2494
  485SER      H 1815   7.778   6.927   2.214  1.5502 -0.7331  0.5403
  485SER     CA 1816   7.728   7.111   2.308 -0.5479  0.0402  0.0777
  485SER     HA 1817   7.783   7.205   2.303 -1.7879  0.7364 -0.7672
  485SER     CB 1818   7.616   7.125   2.204 -0.0699  0.5336  0.2380
  485SER    HB1 1819   7.544   7.044   2.206  0.1731  0.1818 -2.1363
  485SER    HB2 1820   7.564   7.219   2.218  0.9145  1.0515  0.5580
  485SER     OG 1821   7.676   7.139   2.081 -0.2649  0.0898 -0.1716
  485SER     HG 1822   7.734   7.211   2.103  1.5555 -1.5753  0.7644
  485SER      C 1823   7.665   7.089   2.447  0.7398  0.6273  0.0153
  485SER      O 1824   7.648   7.185   2.526 -0.3388  0.8936 -0.6017
  486ILE      N 1825   7.631   6.962   2.473  0.3147  0.4154 -0.4489
  486ILE      H 1826   7.627   6.901   2.393  0.6844 -0.0996 -0.0838
  486ILE     CA 1827   7.587   6.919   2.611 -0.7441  0.1856 -0.7075
  486ILE     HA 1828   7.503   6.981   2.641 -0.5175  0.5403 -0.8049
  486ILE     CB 1829   7.539   6.768   2.612 -0.1232 -0.6762 -0.0276
  486ILE     HB 1830   7.618   6.702   2.575 -1.0618 -1.7185 -0.1997
  486ILE    CG1 1831   7.431   6.743   2.508  0.7214 -0.1502  1.0705
  486ILE   HG11 1832   7.339   6.797   2.531 -0.4417 -1.7779  0.4119
  486ILE   HG12 1833   7.454   6.775   2.406 -2.1239 -0.2454  0.3135
  486ILE    CG2 1834   7.500   6.727   2.750  0.3669 -0.6047  0.1093
  486ILE   HG21 1835   7.575   6.744   2.827 -0.1373 -0.8736  0.6633
  486ILE   HG22 1836   7.411   6.778   2.785 -0.1371 -0.7718 -0.8827
  486ILE   HG23 1837   7.482   6.620   2.761 -0.8937 -0.2488  1.9479
  486ILE     CD 1838   7.402   6.589   2.492  1.1129  0.1707 -0.2624
  486ILE    HD1 1839   7.369   6.545   2.586  2.1837  0.0983  0.0893
  486ILE    HD2 1840   7.322   6.570   2.420 -0.5722  0.9579  1.3177
  486ILE    HD3 1841   7.485   6.533   2.450 -0.4117 -2.6501  0.2565
  486ILE      C 1842   7.702   6.945   2.709 -0.6400  0.3567  0.1596
  486ILE      O 1843   7.689   6.998   2.819 -0.4085 -0.2648  0.6451
  487VAL      N 1844   7.831   6.908   2.669  1.0535 -0.5682  0.3300
  487VAL      H 1845   7.844   6.858   2.583  2.0637  2.4109 -1.3752
  487VAL     CA 1846   7.948   6.935   2.755  0.7480 -0.4526 -0.1400
  487VAL     HA 1847   7.921   6.885   2.849  0.5969 -0.5810 -0.2512
  487VAL     CB 1848   8.073   6.857   2.699  0.1454  0.0658 -0.0235
  487VAL     HB 1849   8.088   6.877   2.594  0.8506 -0.2078  0.0217
  487VAL    CG1 1850   8.198   6.900   2.774  0.4662  0.1285 -0.0817
  487VAL   HG11 1851   8.166   6.914   2.877 -0.0596  0.6886 -0.3139
  487VAL   HG12 1852   8.285   6.835   2.764 -0.4840 -1.1914  0.0198
  487VAL   HG13 1853   8.239   6.995   2.740  0.0277 -0.2953 -1.9241
  487VAL    CG2 1854   8.070   6.708   2.720 -0.4324 -0.1396 -0.1345
  487VAL   HG21 1855   7.972   6.672   2.692 -1.7493  2.1001  1.2919
  487VAL   HG22 1856   8.157   6.656   2.679  0.0712  1.2089 -0.8098
  487VAL   HG23 1857   8.060   6.684   2.826  1.2019  0.2218  0.1376
  487VAL      C 1858   7.970   7.089   2.775  0.4166  0.5871 -0.8030
  487VAL      O 1859   8.010   7.132   2.885  0.4477 -0.3969  0.4625
  488GLU      N 1860   7.936   7.174   2.678  0.6834 -0.2760 -0.0375
  488GLU      H 1861   7.909   7.139   2.587  1.8964  1.0386 -0.9380
  488GLU     CA 1862   7.949   7.319   2.684  0.0602 -0.4251 -0.5563
  488GLU     HA 1863   8.051   7.349   2.705  0.0625 -1.0863  0.4392
  488GLU     CB 1864   7.923   7.380   2.547 -0.1400  0.5480 -0.2586
  488GLU    HB1 1865   8.003   7.344   2.483  1.2672 -0.2080  1.7897
  488GLU    HB2 1866   7.837   7.336   2.498  0.0542 -0.2566  0.1024
  488GLU     CG 1867   7.943   7.535   2.536  0.0396  0.2160 -0.5567
  488GLU    HG1 1868   7.872   7.590   2.597 -0.5494 -0.1313 -0.9101
  488GLU    HG2 1869   8.040   7.558   2.580 -0.7474  1.4443  0.6251
  488GLU     CD 1870   7.955   7.592   2.404  0.5163  0.8925  1.3005
  488GLU    OE1 1871   7.906   7.522   2.306  0.9140  0.3002  0.0182
  488GLU    OE2 1872   8.009   7.707   2.392  0.0908 -0.7848 -0.7550
  488GLU      C 1873   7.854   7.380   2.787 -0.4250 -0.5811 -0.3287
  488GLU      O 1874   7.897   7.443   2.879 -0.6346  0.4690  0.1965
  489PHE      N 1875   7.725   7.342   2.776 -0.0525 -0.3653  0.3479
  489PHE      H 1876   7.705   7.284   2.696 -0.4088 -0.8467  0.7819
  489PHE     CA 1877   7.615   7.369   2.873  0.0396  0.2144  0.0211
  489PHE     HA 1878   7.611   7.477   2.880  1.5549  0.3102 -0.2593
  489PHE     CB 1879   7.484   7.314   2.808 -0.1533  0.5554 -0.1412
  489PHE    HB1 1880   7.455   7.365   2.716 -1.3549 -0.0557 -0.1227
  489PHE    HB2 1881   7.501   7.208   2.786  2.8458  0.9333 -0.0990
  489PHE     CG 1882   7.364   7.342   2.899  0.2295  0.3515 -0.3500
  489PHE    CD1 1883   7.294   7.456   2.885  0.6436  0.1798  0.0193
  489PHE    HD1 1884   7.328   7.522   2.807 -1.6760  0.1152 -1.1156
  489PHE    CD2 1885   7.316   7.244   2.986  0.7176  0.3888  0.0010
  489PHE    HD2 1886   7.369   7.150   2.987 -1.3705 -0.8516  0.8852
  489PHE    CE1 1887   7.180   7.493   2.968 -0.1764  0.0268  0.6542
  489PHE    HE1 1888   7.143   7.592   2.950  0.0238 -0.2248 -1.3641
  489PHE    CE2 1889   7.201   7.277   3.065  0.9199 -0.1786 -0.6263
  489PHE    HE2 1890   7.173   7.210   3.144 -0.9377 -0.3850 -1.4006
  489PHE     CZ 1891   7.128   7.399   3.058  0.2780  0.2734 -0.6499
  489PHE     HZ 1892   7.044   7.421   3.121  0.7846 -0.1057  0.1864
  489PHE      C 1893   7.636   7.312   3.015  0.3704  0.4963 -0.3134
  489PHE      O 1894   7.627   7.387   3.115  0.4142 -0.5083  0.3733
  490SER      N 1895   7.693   7.192   3.027 -0.3169  0.0241 -0.1582
  490SER      H 1896   7.716   7.148   2.939  1.7913  4.3731 -2.0658
  490SER     CA 1897   7.742   7.133   3.158  0.4460  0.0945 -0.0270
  490SER     HA 1898   7.663   7.140   3.232  1.1949 -0.9377  0.8905
  490SER     CB 1899   7.796   6.995   3.127 -0.0913 -0.0896 -0.0718
  490SER    HB1 1900   7.712   6.956   3.069 -0.6166 -0.0144  0.6378
  490SER    HB2 1901   7.880   7.001   3.058  0.9643  0.5282  1.2234
  490SER     OG 1902   7.841   6.908   3.238  0.2611 -0.1644 -0.0384
  490SER     HG 1903   7.771   6.898   3.301  1.6004  1.4174  1.8447
  490SER      C 1904   7.852   7.226   3.222  0.0893 -0.4849 -0.5853
  490SER      O 1905   7.835   7.267   3.334 -0.1183  0.5038  0.3462
  491SER      N 1906   7.951   7.270   3.145 -0.3942 -0.0524 -0.2652
  491SER      H 1907   7.964   7.240   3.050  3.4987  1.5378 -0.4092
  491SER     CA 1908   8.055   7.360   3.188  0.7921  0.1398  0.0538
  491SER     HA 1909   8.095   7.321   3.282  4.3615  0.8107 -1.0118
  491SER     CB 1910   8.162   7.379   3.079  0.2195 -0.2899 -0.4441
  491SER    HB1 1911   8.215   7.286   3.056  0.4578 -0.0591 -0.8432
  491SER    HB2 1912   8.126   7.406   2.980  2.6799  0.9858 -1.0651
  491SER     OG 1913   8.263   7.470   3.120  0.1210 -0.0238 -0.4156
  491SER     HG 1914   8.305   7.436   3.197  0.0830 -1.6710 -1.0884
  491SER      C 1915   7.991   7.496   3.237  0.0505 -0.6026 -0.6716
  491SER      O 1916   8.020   7.553   3.344  0.1904 -0.1752  0.5338
  492ASN      N 1917   7.899   7.547   3.155 -0.0062  0.9242 -0.5521
  492ASN      H 1918   7.868   7.492   3.076 -0.2637  1.0691 -0.5506
  492ASN     CA 1919   7.831   7.673   3.169  0.7078 -0.4222 -0.1134
  492ASN     HA 1920   7.896   7.760   3.183  0.0655 -0.2233  2.0167
  492ASN     CB 1921   7.753   7.705   3.043  0.0701 -0.6080  0.3409
  492ASN    HB1 1922   7.688   7.626   3.004 -0.5469  0.3706 -0.6757
  492ASN    HB2 1923   7.679   7.780   3.070 -1.3687 -0.3199 -3.7403
  492ASN     CG 1924   7.838   7.761   2.924 -0.2006 -0.1477 -0.1772
  492ASN    OD1 1925   7.801   7.759   2.808  1.3873 -0.3033 -1.0817
  492ASN    ND2 1926   7.963   7.805   2.943 -0.0285 -0.3191 -0.2994
  492ASN   HD21 1927   8.017   7.791   3.027 -2.0175  0.3991  1.1688
  492ASN   HD22 1928   8.008   7.858   2.870  1.3540 -0.7636  0.2020
  492ASN      C 1929   7.732   7.674   3.291  0.1740 -0.1541  0.2144
  492ASN      O 1930   7.739   7.766   3.371 -0.1096  0.2959 -1.1119
  493LEU      N 1931   7.648   7.568   3.309  0.4503 -0.2627 -0.4038
  493LEU      H 1932   7.636   7.498   3.237 -1.6945  1.5133 -1.8944
  493LEU     CA 1933   7.552   7.549   3.417  0.3796  0.7414 -0.4516
  493LEU     HA 1934   7.490   7.639   3.420 -0.2340  0.3083  0.7975
  493LEU     CB 1935   7.484   7.413   3.380  0.2044 -0.7443 -0.0506
  493LEU    HB1 1936   7.451   7.415   3.276  1.0184  0.7717 -0.3074
  493LEU    HB2 1937   7.562   7.337   3.383  1.0399 -0.0534 -2.2358
  493LEU     CG 1938   7.358   7.379   3.470 -0.9919  0.1780  0.9320
  493LEU     HG 1939   7.386   7.376   3.576  1.7063 -2.3924  0.3005
  493LEU    CD1 1940   7.243   7.478   3.452 -0.0390 -0.4823  0.1156
  493LEU   HD11 1941   7.208   7.490   3.349 -2.0593 -0.1721  0.7848
  493LEU   HD12 1942   7.150   7.451   3.501 -0.5286  0.4599 -0.2621
  493LEU   HD13 1943   7.263   7.578   3.491  2.2923 -0.8907  0.1114
  493LEU    CD2 1944   7.319   7.233   3.440 -0.7678 -0.2853  0.3202
  493LEU   HD21 1945   7.394   7.166   3.481  0.3104  0.8412  0.2520
  493LEU   HD22 1946   7.219   7.207   3.473  0.1868 -2.0384  1.9989
  493LEU   HD23 1947   7.311   7.218   3.332  1.7327  1.6258 -0.2312
  493LEU      C 1948   7.638   7.543   3.545 -0.3100  0.0174 -0.1876
  493LEU      O 1949   7.603   7.611   3.639  0.1544 -0.6597 -0.1950
  494GLN      N 1950   7.754   7.469   3.550 -0.0498  0.2435  0.2489
  494GLN      H 1951   7.789   7.420   3.469  1.4808  0.3072  0.8360
  494GLN     CA 1952   7.831   7.445   3.670  0.0866 -0.2587 -0.0787
  494GLN     HA 1953   7.763   7.431   3.754 -1.3637 -1.5182 -1.4014
  494GLN     CB 1954   7.918   7.320   3.658  0.3529 -0.3738  0.3151
  494GLN    HB1 1955   7.980   7.328   3.569  0.8588  0.7455  0.7452
  494GLN    HB2 1956   7.989   7.306   3.740  1.6654 -0.1157 -0.7410
  494GLN     CG 1957   7.833   7.195   3.657 -0.4184 -0.1407  0.0548
  494GLN    HG1 1958   7.766   7.175   3.740 -0.1257 -2.2445 -0.1456
  494GLN    HG2 1959   7.745   7.209   3.595 -1.0202 -0.3543  0.8498
  494GLN     CD 1960   7.916   7.072   3.625  0.8174  0.1857  0.1295
  494GLN    OE1 1961   8.037   7.070   3.626 -0.0304 -0.6225 -0.6838
  494GLN    NE2 1962   7.846   6.968   3.586 -0.2862 -0.2841 -0.6019
  494GLN   HE21 1963   7.745   6.966   3.593 -0.4859  1.9142 -1.7452
  494GLN   HE22 1964   7.891   6.879   3.572 -1.5444 -0.7279 -2.2063
  494GLN      C 1965   7.917   7.561   3.714 -0.2949  0.7240  0.0424
  494GLN      O 1966   7.964   7.568   3.826  0.0769 -1.0390  0.0230
  495ASN      N 1967   7.935   7.657   3.623  0.5203  0.5562 -0.1415
  495ASN      H 1968   7.877   7.651   3.540 -0.3231  1.4611  0.3685
  495ASN     CA 1969   7.999   7.784   3.661  0.1612  0.6037  0.1672
  495ASN     HA 1970   8.066   7.766   3.746  1.2366 -0.4150 -0.8601
  495ASN     CB 1971   8.077   7.847   3.539  0.8676  0.2176 -0.0642
  495ASN    HB1 1972   8.033   7.834   3.440  0.1037  0.2574  0.2593
  495ASN    HB2 1973   8.103   7.952   3.549 -0.3394  1.3586 -5.5841
  495ASN     CG 1974   8.218   7.785   3.537  0.0018  0.4527  0.3243
  495ASN    OD1 1975   8.304   7.821   3.617 -0.1319  0.2928 -0.2547
  495ASN    ND2 1976   8.245   7.704   3.436 -0.0324 -0.1392 -0.1262
  495ASN   HD21 1977   8.175   7.685   3.366 -0.5441  0.8574  0.0953
  495ASN   HD22 1978   8.343   7.682   3.427  0.1924  1.0808 -0.8646
  495ASN      C 1979   7.895   7.887   3.702 -0.7478  0.2989  0.0860
  495ASN      O 1980   7.936   8.000   3.730 -0.0525  0.9444 -0.1110
  496MET      N 1981   7.762   7.864   3.693 -0.3991 -0.1009  0.9229
  496MET      H 1982   7.724   7.774   3.668 -1.0780  0.8590 -1.7745
  496MET     CA 1983   7.668   7.944   3.767  0.2377 -0.3720 -0.1566
  496MET     HA 1984   7.699   8.049   3.761 -0.9607 -0.0337 -0.7997
  496MET     CB 1985   7.529   7.922   3.719  0.1780 -0.7335 -0.1151
  496MET    HB1 1986   7.488   7.821   3.730  0.9164 -0.9402  0.8319
  496MET    HB2 1987   7.465   7.988   3.777  1.7030  0.8841 -0.2201
  496MET     CG 1988   7.524   7.961   3.569 -0.1007 -0.7646  0.7124
  496MET    HG1 1989   7.582   8.049   3.542 -1.1571 -0.6838 -1.5598
  496MET    HG2 1990   7.565   7.876   3.516 -1.3227 -1.1024  0.2750
  496MET     SD 1991   7.357   7.989   3.520 -0.0778  0.1391  0.0738
  496MET     CE 1992   7.320   8.141   3.612 -0.3436  0.8639 -0.6307
  496MET    HE1 1993   7.386   8.222   3.583  0.2072  0.8408  0.5127
  496MET    HE2 1994   7.218   8.161   3.579 -1.0288  0.4989  1.1126
  496MET    HE3 1995   7.321   8.131   3.721 -0.4046 -0.7286 -0.7527
  496MET      C 1996   7.666   7.903   3.920  0.3199  0.0276  0.4663
  496MET      O 1997   7.626   7.997   3.995 -0.3401 -0.1222 -0.2753
  497ASN      N 1998   7.703   7.777   3.951 -0.2959 -0.2554  0.4715
  497ASN      H 1999   7.700   7.708   3.877  0.9676  1.1389 -0.9522
  497ASN     CA 2000   7.723   7.727   4.092 -0.1341 -0.1514  0.1913
  497ASN     HA 2001   7.765   7.626   4.088 -0.2133 -0.3145  2.1154
  497ASN     CB 2002   7.823   7.814   4.184 -0.2872 -0.5356 -0.2176
  497ASN    HB1 2003   7.785   7.913   4.212 -0.6234 -0.8588  0.4874
  497ASN    HB2 2004   7.841   7.752   4.272 -1.6373 -1.3729 -0.4987
  497ASN     CG 2005   7.957   7.843   4.119  0.6362 -0.0029 -0.2670
  497ASN    OD1 2006   7.994   7.956   4.099 -0.9337  0.1961  0.4360
  497ASN    ND2 2007   8.038   7.741   4.088 -0.3517  0.0550  0.2392
  497ASN   HD21 2008   8.011   7.644   4.092  0.0277 -0.0111  1.3864
  497ASN   HD22 2009   8.136   7.764   4.079  1.6525 -6.2516  1.1076
  497ASN      C 2010   7.595   7.691   4.162  0.0323 -0.0778  0.4389
  497ASN      O 2011   7.562   7.736   4.274 -0.5574  0.2212 -0.5814
  498ILE      N 2012   7.503   7.631   4.088 -0.6433  0.2673  0.8226
  498ILE      H 2013   7.524   7.616   3.990  1.4790  1.9933  0.9434
  498ILE     CA 2014   7.365   7.603   4.118  0.2634  0.0347  0.3145
  498ILE     HA 2015   7.314   7.689   4.162 -2.6317 -1.1014 -0.6579
  498ILE     CB 2016   7.284   7.569   3.991 -0.4712  0.0530  0.1813
  498ILE     HB 2017   7.318   7.469   3.963 -1.3659 -0.4302  0.7701
  498ILE    CG1 2018   7.317   7.664   3.882  0.5902  0.6814  0.0306
  498ILE   HG11 2019   7.343   7.762   3.923 -1.5936  0.5294  1.9623
  498ILE   HG12 2020   7.404   7.618   3.834  0.1583 -0.1971  0.0791
  498ILE    CG2 2021   7.135   7.564   4.016  0.7901 -0.9909  0.5873
  498ILE   HG21 2022   7.122   7.522   4.116  0.3662 -0.1913  0.8763
  498ILE   HG22 2023   7.092   7.662   4.037 -0.0381 -1.0091 -0.8820
  498ILE   HG23 2024   7.074   7.493   3.960  1.2845 -0.5617 -0.5371
  498ILE     CD 2025   7.214   7.671   3.765 -0.4518 -0.2567 -0.2231
  498ILE    HD1 2026   7.173   7.572   3.746 -0.2513 -0.3449 -0.1899
  498ILE    HD2 2027   7.135   7.742   3.792  1.0130  1.3172  0.1043
  498ILE    HD3 2028   7.267   7.691   3.673 -2.8351 -0.8036 -1.8099
  498ILE      C 2029   7.360   7.490   4.226  0.0190  0.7221 -0.3048
  498ILE      O 2030   7.388   7.372   4.200 -0.6942 -0.2170  0.0500
  499ASP      N 2031   7.328   7.528   4.348 -0.6365  0.6580  0.5429
  499ASP      H 2032   7.317   7.628   4.355  2.3190  1.0486  0.7816
  499ASP     CA 2033   7.296   7.447   4.465 -0.1045  0.2202 -0.2690
  499ASP     HA 2034   7.389   7.390   4.480 -0.3769 -0.0670  0.3821
  499ASP     CB 2035   7.283   7.550   4.593 -0.0007 -0.8608  0.7329
  499ASP    HB1 2036   7.303   7.487   4.680 -1.7355 -0.5609  1.3838
  499ASP    HB2 2037   7.363   7.621   4.573  0.2052 -0.7030  2.0258
  499ASP     CG 2038   7.145   7.609   4.615  0.0468  0.2291  0.1251
  499ASP    OD1 2039   7.051   7.535   4.631 -0.1240  0.1563 -0.2946
  499ASP    OD2 2040   7.136   7.730   4.629  0.3669  0.3080 -0.1663
  499ASP      C 2041   7.177   7.355   4.447 -0.1283 -0.2702 -0.2831
  499ASP      O 2042   7.105   7.370   4.349 -0.3892 -0.1406  0.0584
  500ILE      N 2043   7.166   7.253   4.530 -0.2134  0.2934 -0.3494
  500ILE      H 2044   7.207   7.257   4.622  1.4239  1.5532 -1.0940
  500ILE     CA 2045   7.076   7.141   4.496  0.9213 -0.4192 -0.1853
  500ILE     HA 2046   7.092   7.120   4.391  0.4544 -0.7866 -0.1819
  500ILE     CB 2047   7.105   7.013   4.579 -0.1058 -0.7215 -0.2522
  500ILE     HB 2048   7.209   6.998   4.552  0.0145 -0.1035 -0.1483
  500ILE    CG1 2049   7.022   6.892   4.543 -0.6062 -0.0192  0.6387
  500ILE   HG11 2050   6.918   6.883   4.574 -0.5233  0.1220  0.9667
  500ILE   HG12 2051   7.002   6.897   4.436  0.8914 -1.3820  0.2621
  500ILE    CG2 2052   7.101   7.024   4.735 -0.0365 -0.0409  0.2036
  500ILE   HG21 2053   7.133   6.929   4.777  1.3997 -0.5330 -1.8464
  500ILE   HG22 2054   7.152   7.107   4.783 -0.2883  0.1133  0.2083
  500ILE   HG23 2055   6.995   7.036   4.760 -0.6915  0.0393 -2.3589
  500ILE     CD 2056   7.097   6.758   4.569  0.3471 -0.6348 -0.0850
  500ILE    HD1 2057   7.193   6.759   4.516  0.9340  0.1910  0.9468
  500ILE    HD2 2058   7.104   6.735   4.675  0.4469 -1.2912 -0.2284
  500ILE    HD3 2059   7.047   6.677   4.516  0.0116  0.2074 -1.0870
  500ILE      C 2060   6.926   7.180   4.522 -0.1786 -0.3504  0.9707
  500ILE      O 2061   6.833   7.121   4.465  0.0778  0.1326 -0.6123
  501SER      N 2062   6.898   7.284   4.602 -0.1038 -0.3120  0.1603
  501SER      H 2063   6.980   7.336   4.629  0.2264 -0.5699 -0.3325
  501SER     CA 2064   6.772   7.352   4.626 -0.5964 -0.0840 -0.5215
  501SER     HA 2065   6.705   7.266   4.629 -1.6564  0.6752 -1.6035
  501SER     CB 2066   6.771   7.424   4.764 -0.2643  0.5009 -0.6257
  501SER    HB1 2067   6.866   7.468   4.794  0.1857  0.2534 -1.6452
  501SER    HB2 2068   6.689   7.496   4.771 -0.7961  0.2075 -2.9569
  501SER     OG 2069   6.748   7.330   4.861 -0.2737  0.1053 -0.0678
  501SER     HG 2070   6.826   7.276   4.869  0.5926  1.2587 -0.3558
  501SER      C 2071   6.734   7.452   4.508 -0.6239  0.0215 -0.6004
  501SER      O 2072   6.620   7.456   4.458 -0.2303 -0.0510 -0.0573
  502ALA      N 2073   6.836   7.514   4.457 -0.2724 -0.5841  0.4582
  502ALA      H 2074   6.920   7.514   4.512 -1.0107 -0.7679  1.6157
  502ALA     CA 2075   6.811   7.604   4.340  0.7836 -0.0911  0.4776
  502ALA     HA 2076   6.730   7.676   4.353  1.1699  0.8846 -1.9170
  502ALA     CB 2077   6.936   7.695   4.333  0.2530  0.0943  0.6173
  502ALA    HB1 2078   6.957   7.741   4.429  0.1320  3.1981 -0.7175
  502ALA    HB2 2079   7.026   7.648   4.293 -1.2511 -0.2538 -2.7137
  502ALA    HB3 2080   6.919   7.774   4.260  1.5084  0.4794  0.7140
  502ALA      C 2081   6.798   7.526   4.204 -0.5727 -0.2334 -0.5689
  502ALA      O 2082   6.712   7.557   4.129 -0.3672 -0.2930 -0.1117
  503PHE      N 2083   6.863   7.412   4.182  0.2650  0.2195 -0.3721
  503PHE      H 2084   6.919   7.379   4.260  1.3240  1.5346 -0.5468
  503PHE     CA 2085   6.851   7.325   4.060 -0.3123 -0.5733 -0.2023
  503PHE     HA 2086   6.839   7.387   3.972 -0.5804  0.0849  0.2883
  503PHE     CB 2087   6.958   7.220   4.062 -0.7274  0.3556  0.7957
  503PHE    HB1 2088   7.058   7.265   4.065  0.1308 -1.3167 -0.6989
  503PHE    HB2 2089   6.950   7.160   4.153  0.6039  0.2007  0.8338
  503PHE     CG 2090   6.953   7.127   3.939 -0.9548  0.5887 -0.5616
  503PHE    CD1 2091   6.911   6.993   3.957  0.3866 -0.0681  0.5597
  503PHE    HD1 2092   6.891   6.951   4.055 -0.2022  0.8488  0.8447
  503PHE    CD2 2093   6.986   7.179   3.814 -0.2977  0.0207  0.6023
  503PHE    HD2 2094   7.019   7.281   3.804 -2.4306  0.6520 -0.8531
  503PHE    CE1 2095   6.883   6.923   3.843 -0.1868  0.3937 -0.3542
  503PHE    HE1 2096   6.849   6.820   3.843 -0.8509  0.5912 -1.5540
  503PHE    CE2 2097   6.969   7.098   3.703  0.4290  0.0102  0.2628
  503PHE    HE2 2098   7.003   7.140   3.610 -0.7698 -1.5785 -0.9319
  503PHE     CZ 2099   6.915   6.973   3.716 -0.3828 -0.5526  0.8011
  503PHE     HZ 2100   6.890   6.918   3.627 -0.5598  1.2317 -0.3060
  503PHE      C 2101   6.716   7.252   4.059 -0.1426 -0.5974 -0.0888
  503PHE      O 2102   6.653   7.246   3.956  0.1846  0.4148 -0.5865
  504SER      N 2103   6.659   7.199   4.168  0.4779 -0.5191  0.1896
  504SER      H 2104   6.727   7.186   4.241 -1.2649 -0.2103  1.9520
  504SER     CA 2105   6.544   7.115   4.172 -0.3607  0.4965 -0.0091
  504SER     HA 2106   6.558   7.030   4.106  2.2391  0.2919  0.6929
  504SER     CB 2107   6.555   7.057   4.322 -0.5381  0.1590 -0.4426
  504SER    HB1 2108   6.585   7.135   4.392  2.0214  0.6217 -1.9371
  504SER    HB2 2109   6.457   7.021   4.355  0.8192 -1.6471  1.9807
  504SER     OG 2110   6.642   6.942   4.334  0.5201  0.1427  0.1146
  504SER     HG 2111   6.729   6.966   4.360  0.6506 -0.4669  0.2510
  504SER      C 2112   6.416   7.196   4.145  0.3623 -0.4634  0.3130
  504SER      O 2113   6.323   7.136   4.096 -0.0368 -0.5217 -0.5522
  505CYS      N 2114   6.421   7.334   4.158 -0.0184  0.6747 -0.0218
  505CYS      H 2115   6.501   7.371   4.207  0.0139 -0.8868  1.2081
  505CYS     CA 2116   6.321   7.427   4.100 -0.1837  0.0313  0.2594
  505CYS     HA 2117   6.222   7.386   4.119  0.0165 -0.9754 -0.7344
  505CYS     CB 2118   6.348   7.562   4.164 -0.2349  0.1028  0.5816
  505CYS    HB1 2119   6.452   7.589   4.143 -0.3855 -0.9788 -1.9077
  505CYS    HB2 2120   6.287   7.640   4.119  0.1732  0.1680  0.1277
  505CYS     SG 2121   6.295   7.576   4.337  0.2386 -0.3276 -0.5662
  505CYS     HG 2122   6.313   7.453   4.385 -0.6791 -1.0318 -1.9782
  505CYS      C 2123   6.326   7.442   3.948  0.2465  0.5868 -0.0009
  505CYS      O 2124   6.228   7.423   3.877  0.1484  0.2137  0.1652
  506ILE      N 2125   6.449   7.470   3.896  0.3250 -0.6507  0.3354
  506ILE      H 2126   6.532   7.492   3.949  2.3897  0.5233 -3.0086
  506ILE     CA 2127   6.490   7.478   3.754 -0.2342 -0.8419  0.8461
  506ILE     HA 2128   6.427   7.560   3.720 -0.3713 -1.3105 -0.0698
  506ILE     CB 2129   6.646   7.525   3.749  0.1263 -0.4089  0.1921
  506ILE     HB 2130   6.694   7.457   3.820  1.4127 -0.7762 -0.9809
  506ILE    CG1 2131   6.650   7.665   3.803  0.2056 -0.9365 -0.4481
  506ILE   HG11 2132   6.605   7.675   3.902  1.4739 -0.6668  0.1131
  506ILE   HG12 2133   6.750   7.706   3.819 -1.1112  1.6579  1.8956
  506ILE    CG2 2134   6.709   7.512   3.610 -0.5646 -0.2706  0.3273
  506ILE   HG21 2135   6.673   7.579   3.532 -0.3440  2.0419  2.0745
  506ILE   HG22 2136   6.816   7.532   3.623 -0.2702 -1.7215  0.2314
  506ILE   HG23 2137   6.715   7.409   3.575 -1.5232  0.6306 -2.8256
  506ILE     CD 2138   6.591   7.774   3.715  0.0074  0.5094  0.1957
  506ILE    HD1 2139   6.652   7.789   3.625 -0.5716 -0.4826 -0.3855
  506ILE    HD2 2140   6.485   7.772   3.690  0.6095  0.7439 -2.8211
  506ILE    HD3 2141   6.601   7.876   3.750 -0.5994  1.1283 -1.3210
  506ILE      C 2142   6.459   7.353   3.670  0.0032  0.0709 -0.1340
  506ILE      O 2143   6.412   7.363   3.561  0.8223  0.3333  0.2216
  507ALA      N 2144   6.492   7.235   3.730 -0.3005  0.4034  0.2107
  507ALA      H 2145   6.536   7.242   3.821 -0.0413 -0.9574  0.2147
  507ALA     CA 2146   6.450   7.100   3.686  0.0532  0.0287  0.1928
  507ALA     HA 2147   6.490   7.074   3.589 -1.2412 -1.5741  0.0550
  507ALA     CB 2148   6.502   6.993   3.783  0.5664  0.0058  0.0972
  507ALA    HB1 2149   6.465   7.005   3.885 -1.4096 -0.0044 -0.5784
  507ALA    HB2 2150   6.467   6.893   3.757 -4.4231  1.7938 -1.2631
  507ALA    HB3 2151   6.611   6.998   3.785  0.6061 -0.9131  1.4083
  507ALA      C 2152   6.292   7.097   3.668 -0.4072 -0.3451  0.8973
  507ALA      O 2153   6.248   7.074   3.556  0.1558  0.0551 -0.0784
  508ALA      N 2154   6.214   7.137   3.765  0.8355 -0.0679  0.2713
  508ALA      H 2155   6.261   7.174   3.847  2.3017 -2.4185  0.5896
  508ALA     CA 2156   6.064   7.137   3.758  0.6418  0.2083 -0.1528
  508ALA     HA 2157   6.014   7.040   3.747  2.5603 -0.5790 -2.9183
  508ALA     CB 2158   6.028   7.170   3.903  0.0580 -0.7166  0.3618
  508ALA    HB1 2159   6.103   7.125   3.967  1.0553  1.8349  1.0584
  508ALA    HB2 2160   6.039   7.278   3.904  1.1207 -0.7494 -1.8311
  508ALA    HB3 2161   5.931   7.135   3.940  0.1157  0.3784  1.5960
  508ALA      C 2162   6.013   7.243   3.658 -0.4622  0.4158  0.6566
  508ALA      O 2163   5.900   7.219   3.615  0.8199 -0.3595  0.4763
  509LEU      N 2164   6.080   7.358   3.626 -0.3687  0.1334 -0.1598
  509LEU      H 2165   6.161   7.380   3.682 -0.8543  0.4665  0.4213
  509LEU     CA 2166   6.034   7.453   3.529  0.0694  0.3629 -0.0380
  509LEU     HA 2167   5.926   7.471   3.531  0.0960  0.6077 -0.5023
  509LEU     CB 2168   6.105   7.588   3.574  0.0762 -0.4423 -0.2873
  509LEU    HB1 2169   6.213   7.573   3.576  0.0284 -0.8336 -0.5418
  509LEU    HB2 2170   6.086   7.670   3.504 -1.4085  0.4992  1.1554
  509LEU     CG 2171   6.054   7.646   3.711  0.0234 -0.0925 -0.0892
  509LEU     HG 2172   6.061   7.567   3.785  0.4290  1.3105  1.4064
  509LEU    CD1 2173   6.142   7.771   3.742 -0.1619  0.8952 -0.3533
  509LEU   HD11 2174   6.107   7.822   3.832  1.0161 -0.5765  0.9818
  509LEU   HD12 2175   6.241   7.729   3.755  0.1233  0.9771 -2.0105
  509LEU   HD13 2176   6.158   7.841   3.659  0.0026 -1.3665 -2.3181
  509LEU    CD2 2177   5.904   7.684   3.701 -0.2544  0.6245  0.0190
  509LEU   HD21 2178   5.860   7.717   3.795 -1.0621  1.1095 -0.5089
  509LEU   HD22 2179   5.893   7.771   3.637 -0.3346  0.8850  0.3829
  509LEU   HD23 2180   5.837   7.606   3.663  0.0419 -0.3306  1.3814
  509LEU      C 2181   6.073   7.419   3.380  0.1983  0.1173  0.0989
  509LEU      O 2182   6.045   7.498   3.293  0.2237  0.5122 -0.1731
  510ALA      N 2183   6.145   7.313   3.353  0.7320 -0.4576 -0.6498
  510ALA      H 2184   6.199   7.271   3.428 -2.9851  0.0077  2.6168
  510ALA     CA 2185   6.160   7.253   3.226  0.0712 -0.3911  0.1627
  510ALA     HA 2186   6.174   7.328   3.149 -1.0896  1.0592  1.2928
  510ALA     CB 2187   6.283   7.163   3.230 -0.8314  0.0850 -0.3329
  510ALA    HB1 2188   6.295   7.130   3.127  0.0118  0.9162 -0.5062
  510ALA    HB2 2189   6.368   7.221   3.266 -0.3010 -0.7894 -0.1406
  510ALA    HB3 2190   6.270   7.081   3.301  3.9233  0.0493  0.8302
  510ALA      C 2191   6.030   7.171   3.200 -0.9407 -0.6855  0.2729
  510ALA      O 2192   5.985   7.175   3.082  0.1245  0.1607  0.3162
  511MET      N 2193   5.983   7.099   3.298  0.4177 -0.0923 -0.0511
  511MET      H 2194   6.020   7.104   3.391  0.7461 -0.5209 -0.1546
  511MET     CA 2195   5.858   7.019   3.279 -0.0981  0.1382 -0.4712
  511MET     HA 2196   5.866   6.969   3.183  1.0543 -3.0897  1.1598
  511MET     CB 2197   5.849   6.909   3.387  0.5064 -0.4417  0.0567
  511MET    HB1 2198   5.941   6.850   3.385  0.9583  0.0038  3.0748
  511MET    HB2 2199   5.839   6.950   3.488 -2.5913 -0.9171  0.0228
  511MET     CG 2200   5.734   6.813   3.362  0.1958  0.2595 -0.3763
  511MET    HG1 2201   5.642   6.871   3.375 -0.3897 -0.6921 -0.1897
  511MET    HG2 2202   5.750   6.785   3.258  0.8202 -0.6793 -0.0427
  511MET     SD 2203   5.736   6.677   3.484 -0.1040  0.2372  0.1289
  511MET     CE 2204   5.718   6.768   3.638 -0.3567 -0.6459 -0.3663
  511MET    HE1 2205   5.623   6.821   3.647  0.3683  1.0200 -1.9426
  511MET    HE2 2206   5.721   6.705   3.727 -1.8223 -2.5893 -1.5988
  511MET    HE3 2207   5.799   6.840   3.651 -0.3545 -0.6278 -0.4801
  511MET      C 2208   5.738   7.116   3.296 -0.1097 -0.6315  0.0203
  511MET      O 2209   5.658   7.128   3.205  0.3811 -0.3401 -0.4913
  512VAL      N 2210   5.714   7.179   3.416 -0.5433  0.3579  0.4904
  512VAL      H 2211   5.785   7.179   3.488 -0.8631 -1.1832  0.8366
  512VAL     CA 2212   5.599   7.259   3.449 -0.5156  0.3850  0.2676
  512VAL     HA 2213   5.513   7.212   3.403 -1.3125  0.5720  1.5222
  512VAL     CB 2214   5.573   7.264   3.599  0.7414 -0.0153 -0.3207
  512VAL     HB 2215   5.658   7.316   3.642 -0.5868  1.7879  0.2782
  512VAL    CG1 2216   5.463   7.356   3.659  0.3542 -0.5552 -0.6798
  512VAL   HG11 2217   5.367   7.325   3.617  0.5817 -3.0403  0.4917
  512VAL   HG12 2218   5.473   7.341   3.766  1.7515  0.8724 -0.5721
  512VAL   HG13 2219   5.484   7.463   3.653  0.9029 -0.3953  2.4667
  512VAL    CG2 2220   5.555   7.124   3.660  0.8229  0.0548  0.0438
  512VAL   HG21 2221   5.464   7.076   3.623  1.2707 -0.0674 -0.9457
  512VAL   HG22 2222   5.643   7.062   3.647  1.2666  0.6829 -0.0166
  512VAL   HG23 2223   5.553   7.123   3.769 -1.0508 -0.0287  0.0310
  512VAL      C 2224   5.628   7.396   3.390 -0.1541 -0.2252 -0.2157
  512VAL      O 2225   5.695   7.475   3.448 -0.6008 -0.2101  0.8355
  513THR      N 2226   5.578   7.416   3.267  0.4295  0.5178  0.0514
  513THR      H 2227   5.526   7.341   3.224 -0.2372  0.3018  1.2088
  513THR     CA 2228   5.591   7.528   3.179 -0.2423  0.4105  0.1117
  513THR     HA 2229   5.577   7.615   3.242  0.2833  0.3238  0.3566
  513THR     CB 2230   5.730   7.528   3.122 -0.6715  0.1979  0.2885
  513THR     HB 2231   5.803   7.532   3.203  0.3206 -1.3115 -0.4822
  513THR    OG1 2232   5.740   7.653   3.051  0.5039  0.7476  0.2284
  513THR    HG1 2233   5.757   7.722   3.114 -1.1936 -0.1365  1.7515
  513THR    CG2 2234   5.779   7.410   3.034  0.9689 -1.0833 -0.1476
  513THR   HG21 2235   5.743   7.423   2.932  0.6445 -0.8589 -0.0088
  513THR   HG22 2236   5.887   7.417   3.026  0.8902  1.9895  0.0223
  513THR   HG23 2237   5.753   7.312   3.074 -2.5602 -0.4739 -0.5528
  513THR      C 2238   5.480   7.513   3.074  0.6384 -0.5515 -0.4294
  513THR      O 2239   5.425   7.403   3.053  0.1722 -0.6104  0.2641
  514GLU      N 2240   5.447   7.621   3.006  0.2044 -0.4258 -0.2778
  514GLU      H 2241   5.507   7.701   3.020  0.8567 -0.3791 -2.8709
  514GLU     CA 2242   5.345   7.625   2.900  0.2306 -0.1656 -0.0072
  514GLU     HA 2243   5.252   7.588   2.943  0.8883 -0.7948  0.9164
  514GLU     CB 2244   5.328   7.765   2.859  0.0057 -0.2912 -0.7836
  514GLU    HB1 2245   5.258   7.768   2.775  2.4774  1.3736 -2.9289
  514GLU    HB2 2246   5.277   7.828   2.932  1.0420  2.4601 -2.2728
  514GLU     CG 2247   5.463   7.839   2.807  0.9266 -0.4035  0.1808
  514GLU    HG1 2248   5.544   7.845   2.879  3.2336  0.7752 -2.3061
  514GLU    HG2 2249   5.501   7.785   2.721 -0.9058 -0.4929 -0.6284
  514GLU     CD 2250   5.436   7.979   2.768  0.2495 -0.5928 -0.1643
  514GLU    OE1 2251   5.358   7.995   2.671 -0.7307 -1.3142  0.4986
  514GLU    OE2 2252   5.484   8.070   2.840  0.2344 -0.4477 -0.3806
  514GLU      C 2253   5.387   7.526   2.790  0.0191  0.2783  0.3737
  514GLU      O 2254   5.504   7.528   2.748 -0.0910  0.3310  0.5398
  515ARG      N 2255   5.281   7.453   2.741 -0.6870 -0.1338 -0.1157
  515ARG      H 2256   5.187   7.464   2.775 -0.1867  0.9805  1.0188
  515ARG     CA 2257   5.285   7.354   2.633 -0.5070 -0.1562 -0.8612
  515ARG     HA 2258   5.360   7.393   2.564  1.3263  0.8565  1.5808
  515ARG     CB 2259   5.318   7.212   2.681  0.1374  0.6781 -0.0325
  515ARG    HB1 2260   5.231   7.169   2.731  0.0655  0.1916 -0.5582
  515ARG    HB2 2261   5.325   7.140   2.599 -0.4858  0.9877 -0.3713
  515ARG     CG 2262   5.445   7.183   2.773  0.6971 -0.0258  0.5284
  515ARG    HG1 2263   5.447   7.255   2.855 -0.4310  2.0942 -1.1888
  515ARG    HG2 2264   5.455   7.080   2.808 -0.2762 -1.4458 -2.9224
  515ARG     CD 2265   5.576   7.204   2.689  0.2112  0.3981 -0.4233
  515ARG    HD1 2266   5.567   7.129   2.611  0.9343 -0.2021  0.0504
  515ARG    HD2 2267   5.584   7.296   2.632  1.4503  1.6392  1.6226
  515ARG     NE 2268   5.700   7.164   2.764 -0.1598  0.0646 -0.3963
  515ARG     HE 2269   5.683   7.163   2.863  0.4848  0.4807 -0.2763
  515ARG     CZ 2270   5.823   7.158   2.710  0.9626 -0.2921  0.0020
  515ARG    NH1 2271   5.836   7.145   2.572  0.1145 -0.1397  0.7693
  515ARG   HH11 2272   5.763   7.167   2.506 -1.4047 -0.4227  2.2880
  515ARG   HH12 2273   5.926   7.140   2.527 -0.2045  1.5180 -0.1279
  515ARG    NH2 2274   5.933   7.154   2.784  0.3529 -0.6458  0.3146
  515ARG   HH21 2275   5.940   7.190   2.878  1.8404 -0.4818  0.1748
  515ARG   HH22 2276   6.018   7.114   2.747 -0.4481  0.0825 -2.5376
  515ARG      C 2277   5.153   7.368   2.559  0.7491  0.0121  0.3652
  515ARG      O 2278   5.047   7.384   2.621 -0.4090  0.2949 -0.2035
  516HIS      N 2279   5.142   7.362   2.428 -0.4916  0.0403  0.5379
  516HIS      H 2280   5.228   7.366   2.375  0.2152  0.8970  1.7155
  516HIS     CA 2281   5.018   7.349   2.355 -0.0015  0.5375  0.1669
  516HIS     HA 2282   4.954   7.430   2.390  1.2048  2.2145 -1.3144
  516HIS     CB 2283   5.057   7.372   2.204 -0.2279 -0.0517  0.1177
  516HIS    HB1 2284   5.111   7.465   2.186  2.0901 -1.4881 -0.7297
  516HIS    HB2 2285   5.130   7.297   2.175  2.3292  2.4910 -0.4307
  516HIS     CG 2286   4.948   7.374   2.099 -0.5679 -0.7149 -0.2259
  516HIS    ND1 2287   4.842   7.463   2.095 -0.1060 -0.7845  0.1856
  516HIS    CD2 2288   4.935   7.283   1.999  0.3962  0.2911 -0.0293
  516HIS    HD2 2289   4.994   7.200   1.963  1.5123  1.9640 -2.3808
  516HIS    CE1 2290   4.773   7.433   1.990 -0.1538 -0.8268 -0.1464
  516HIS    HE1 2291   4.681   7.481   1.961 -0.0255 -0.2576  0.3669
  516HIS    NE2 2292   4.818   7.324   1.934  0.5646  0.1282 -0.4381
  516HIS    HE2 2293   4.769   7.280   1.858  0.3533  1.2049 -0.9482
  516HIS      C 2294   4.956   7.213   2.376  0.3592  0.6484  0.8988
  516HIS      O 2295   5.028   7.111   2.387 -0.3184 -0.0782 -0.0160
  517GLY      N 2296   4.826   7.213   2.402  0.1384 -0.2392  0.2980
  517GLY      H 2297   4.773   7.299   2.390  0.6705 -0.0780 -1.0408
  517GLY     CA 2298   4.755   7.087   2.411 -0.1762  0.5028  0.6931
  517GLY    HA1 2299   4.662   7.112   2.360 -0.1503  2.2330  1.4156
  517GLY    HA2 2300   4.808   7.002   2.368  2.6349  1.3864  2.0785
  517GLY      C 2301   4.715   7.066   2.557 -0.1984 -0.4267  0.7704
  517GLY      O 2302   4.645   6.964   2.576  0.1870  0.5788  0.0940
  518LEU      N 2303   4.749   7.156   2.654  0.7660 -1.3521 -0.1370
  518LEU      H 2304   4.779   7.246   2.619 -1.5059 -0.5050 -0.0930
  518LEU     CA 2305   4.700   7.144   2.791 -0.0513  0.1739 -0.5084
  518LEU     HA 2306   4.730   7.048   2.832  0.7685  0.9641  0.8436
  518LEU     CB 2307   4.767   7.258   2.878 -0.1527  0.5368  0.2469
  518LEU    HB1 2308   4.786   7.337   2.805 -1.0013 -0.1477 -0.7495
  518LEU    HB2 2309   4.695   7.288   2.954 -0.8879  1.3553 -0.7319
  518LEU     CG 2310   4.905   7.225   2.935 -0.2344  0.6871 -0.7737
  518LEU     HG 2311   4.889   7.174   3.029 -0.9038  0.6576 -0.8993
  518LEU    CD1 2312   4.999   7.131   2.857  0.6777 -0.2083  0.8388
  518LEU   HD11 2313   5.095   7.122   2.908  1.7646  0.0732 -1.0577
  518LEU   HD12 2314   4.958   7.031   2.848 -1.2513  0.4651  1.5744
  518LEU   HD13 2315   5.002   7.163   2.753 -0.6155  0.5747  1.0213
  518LEU    CD2 2316   4.984   7.350   2.970 -0.1816 -0.4566 -0.2095
  518LEU   HD21 2317   5.085   7.317   2.997 -0.4397 -1.4840 -0.4597
  518LEU   HD22 2318   4.989   7.419   2.886  0.7085  0.2361  0.3921
  518LEU   HD23 2319   4.927   7.392   3.053 -1.0233  0.6658 -1.3406
  518LEU      C 2320   4.548   7.162   2.796  0.4735 -0.9496  0.0683
  518LEU      O 2321   4.494   7.251   2.726  0.1107 -0.0049 -0.2774
  519LYS      N 2322   4.482   7.086   2.883 -0.0103 -0.2613 -0.8205
  519LYS      H 2323   4.529   7.015   2.939  2.1698  1.8091  0.1666
  519LYS     CA 2324   4.340   7.093   2.918 -0.3056  0.6608 -0.6137
  519LYS     HA 2325   4.289   7.123   2.827  1.6750  1.6194 -1.4715
  519LYS     CB 2326   4.275   6.960   2.972  0.1882 -0.5117 -0.6677
  519LYS    HB1 2327   4.333   6.918   3.054  1.5995  0.7555 -0.9676
  519LYS    HB2 2328   4.181   6.986   3.021  0.8022  1.5864 -0.4883
  519LYS     CG 2329   4.251   6.845   2.875  0.3696 -0.1395 -0.1496
  519LYS    HG1 2330   4.190   6.879   2.791 -1.7865  0.2620  1.4957
  519LYS    HG2 2331   4.348   6.811   2.839  1.0866  1.1605  0.4888
  519LYS     CD 2332   4.169   6.735   2.940 -0.6634  1.0922 -0.6199
  519LYS    HD1 2333   4.217   6.717   3.036 -0.3958  1.0139 -0.7694
  519LYS    HD2 2334   4.067   6.767   2.963 -1.0395 -0.5470  0.1665
  519LYS     CE 2335   4.174   6.601   2.859 -0.3717 -0.1732  0.2475
  519LYS    HE1 2336   4.142   6.623   2.756 -0.0837  1.2480  0.4314
  519LYS    HE2 2337   4.274   6.560   2.861  0.9273  2.7394  1.3538
  519LYS     NZ 2338   4.083   6.502   2.917  0.0763 -0.3023  0.1563
  519LYS    HZ1 2339   3.984   6.516   2.900 -0.2523 -3.0573 -0.7058
  519LYS    HZ2 2340   4.106   6.409   2.886 -3.0996 -1.3715  0.6082
  519LYS    HZ3 2341   4.088   6.502   3.018  0.3653  0.3534  0.1467
  519LYS      C 2342   4.324   7.195   3.026  0.2245  0.1592 -0.5096
  519LYS      O 2343   4.241   7.284   3.019 -0.2684  0.3192 -0.2593
  520GLU      N 2344   4.409   7.182   3.133 -0.0476 -0.2386  0.1451
  520GLU      H 2345   4.478   7.109   3.143  2.6002  2.0303 -0.3684
  520GLU     CA 2346   4.420   7.277   3.248  0.4009 -0.4089 -0.2327
  520GLU     HA 2347   4.338   7.348   3.246 -0.7413 -1.6997 -0.5783
  520GLU     CB 2348   4.414   7.197   3.379 -1.0589 -0.3222  1.0023
  520GLU    HB1 2349   4.497   7.128   3.386  0.6407  1.4870 -0.2705
  520GLU    HB2 2350   4.426   7.266   3.463  0.9645  1.7826 -0.8675
  520GLU     CG 2351   4.281   7.115   3.389 -0.1094  0.2661  0.5613
  520GLU    HG1 2352   4.271   7.044   3.307 -1.3067  0.6274  0.3760
  520GLU    HG2 2353   4.278   7.047   3.474 -2.6024 -1.8965 -1.1112
  520GLU     CD 2354   4.152   7.200   3.395 -0.5957 -0.0448 -0.0008
  520GLU    OE1 2355   4.158   7.321   3.423  0.0044  0.3058 -0.0855
  520GLU    OE2 2356   4.043   7.138   3.372  0.1602 -0.7830  0.1276
  520GLU      C 2357   4.557   7.363   3.244  0.7922  0.0194  0.0185
  520GLU      O 2358   4.633   7.348   3.341  0.1376 -0.1021  0.2363
  521PRO      N 2359   4.574   7.463   3.155  0.6720  0.3230  0.0422
  521PRO     CA 2360   4.700   7.537   3.150 -0.3244  0.0442 -0.1991
  521PRO     HA 2361   4.784   7.470   3.167 -0.2960  0.0559 -0.2919
  521PRO     CB 2362   4.706   7.607   3.015 -0.1014 -0.8540  0.0070
  521PRO    HB1 2363   4.765   7.699   3.007  1.1212 -1.7014 -1.0450
  521PRO    HB2 2364   4.753   7.544   2.940  1.9005  1.0140 -0.4043
  521PRO     CG 2365   4.562   7.631   2.981  0.1989  0.4730 -0.5285
  521PRO    HG1 2366   4.514   7.727   2.996  0.5390  0.8894 -1.9681
  521PRO    HG2 2367   4.548   7.612   2.875  4.6252  0.2138 -1.2465
  521PRO     CD 2368   4.488   7.510   3.046  0.4439 -0.1241  0.4018
  521PRO    HD1 2369   4.386   7.530   3.076  0.8927  0.2961  1.6852
  521PRO    HD2 2370   4.476   7.428   2.974 -1.0498  0.0144  0.4739
  521PRO      C 2371   4.711   7.644   3.261  0.5334  1.1760 -0.2482
  521PRO      O 2372   4.824   7.683   3.297 -0.3763  0.0913  0.1908
  522LYS      N 2373   4.601   7.690   3.323 -0.4549  0.3140 -0.2846
  522LYS      H 2374   4.514   7.642   3.304 -1.1593  1.7454 -0.8622
  522LYS     CA 2375   4.607   7.793   3.432  0.6327 -0.1502  0.1240
  522LYS     HA 2376   4.677   7.869   3.398  0.7650  0.0504  0.8306
  522LYS     CB 2377   4.466   7.842   3.438  1.1407  0.0488  0.0003
  522LYS    HB1 2378   4.424   7.875   3.343 -0.7283 -1.6376  0.1694
  522LYS    HB2 2379   4.389   7.768   3.460 -0.6403  2.0846  1.0791
  522LYS     CG 2380   4.448   7.962   3.547 -1.4470  0.2148 -0.2069
  522LYS    HG1 2381   4.343   7.989   3.549 -2.5625 -3.6326  1.6131
  522LYS    HG2 2382   4.474   7.927   3.647 -1.7525  0.3803 -0.0682
  522LYS     CD 2383   4.541   8.084   3.526  0.3359  0.1853 -0.4475
  522LYS    HD1 2384   4.638   8.049   3.494  0.4408  0.7816 -0.8049
  522LYS    HD2 2385   4.510   8.140   3.438 -0.2533 -0.0059 -0.3648
  522LYS     CE 2386   4.546   8.179   3.639  0.2397  0.4803 -0.1119
  522LYS    HE1 2387   4.591   8.268   3.595  2.0165 -1.7983 -3.3201
  522LYS    HE2 2388   4.446   8.210   3.671 -0.0255 -2.6515  2.5848
  522LYS     NZ 2389   4.608   8.127   3.761 -0.0377  0.0775  0.0954
  522LYS    HZ1 2390   4.580   8.200   3.824  1.2717  0.4041  0.3178
  522LYS    HZ2 2391   4.583   8.036   3.798 -1.0443  0.0733 -0.5508
  522LYS    HZ3 2392   4.705   8.135   3.737 -0.1720 -0.8393 -0.8358
  522LYS      C 2393   4.641   7.725   3.571  0.2962  0.0108  0.6186
  522LYS      O 2394   4.689   7.784   3.663 -0.5563 -0.2019  0.6052
  523ARG      N 2395   4.631   7.592   3.575 -0.3443 -0.0001 -0.5700
  523ARG      H 2396   4.606   7.550   3.486  1.3542 -3.8572  0.5280
  523ARG     CA 2397   4.685   7.507   3.683  0.1855 -0.0695 -0.3199
  523ARG     HA 2398   4.680   7.556   3.781 -0.8183  2.7306 -1.6672
  523ARG     CB 2399   4.592   7.385   3.687 -0.0012  0.4805 -0.7557
  523ARG    HB1 2400   4.587   7.318   3.601  1.3468 -1.9770  0.9450
  523ARG    HB2 2401   4.624   7.326   3.773 -1.6684  0.8570  0.1535
  523ARG     CG 2402   4.448   7.424   3.737 -0.4209  0.1502 -0.2252
  523ARG    HG1 2403   4.406   7.505   3.677 -0.5477 -0.1893 -0.5977
  523ARG    HG2 2404   4.390   7.337   3.709  0.1946  0.0938 -1.3665
  523ARG     CD 2405   4.440   7.460   3.889  0.0081  0.0199  0.8289
  523ARG    HD1 2406   4.510   7.400   3.947  0.6524  1.1161  1.2314
  523ARG    HD2 2407   4.465   7.565   3.905  0.6480 -0.2030  1.3483
  523ARG     NE 2408   4.311   7.416   3.933  0.4317  0.4005  0.4918
  523ARG     HE 2409   4.246   7.408   3.855  1.9234  2.6411 -1.1208
  523ARG     CZ 2410   4.273   7.406   4.061  0.4376  0.7616 -0.3424
  523ARG    NH1 2411   4.367   7.423   4.150 -0.8495  0.0351 -0.3081
  523ARG   HH11 2412   4.459   7.451   4.119 -0.4247 -1.7557 -0.7826
  523ARG   HH12 2413   4.348   7.447   4.246  0.1509  3.1763 -0.7570
  523ARG    NH2 2414   4.146   7.372   4.099  0.2322 -0.0323  0.3228
  523ARG   HH21 2415   4.066   7.370   4.037 -0.0422  0.1396  0.6668
  523ARG   HH22 2416   4.130   7.332   4.190 -0.4478  1.1951  0.7638
  523ARG      C 2417   4.830   7.466   3.668  0.5446 -0.5805  0.1749
  523ARG      O 2418   4.899   7.447   3.765  0.3452  0.2757  0.4684
  524VAL      N 2419   4.885   7.468   3.547 -0.2343  0.7203  0.0130
  524VAL      H 2420   4.825   7.477   3.466 -0.6927 -0.5438  0.2019
  524VAL     CA 2421   5.030   7.454   3.526  0.4468 -0.3180  0.5574
  524VAL     HA 2422   5.081   7.380   3.588  3.1276  3.0414  2.6536
  524VAL     CB 2423   5.057   7.413   3.379 -0.7164 -0.2183  0.7279
  524VAL     HB 2424   5.019   7.489   3.310 -0.0299  0.4808  1.1047
  524VAL    CG1 2425   5.208   7.386   3.362 -0.3508  0.5527  0.1797
  524VAL   HG11 2426   5.239   7.303   3.426 -2.5438 -1.2414 -0.9473
  524VAL   HG12 2427   5.238   7.362   3.260 -0.6559  0.2662  0.1572
  524VAL   HG13 2428   5.261   7.478   3.387 -0.5636  0.6731  0.1886
  524VAL    CG2 2429   4.982   7.284   3.355  0.0964  0.1644  0.3049
  524VAL   HG21 2430   5.035   7.209   3.415  0.0780  0.7338  1.0455
  524VAL   HG22 2431   4.876   7.292   3.378  0.7756 -0.6583  4.7560
  524VAL   HG23 2432   4.984   7.248   3.252 -0.8021 -1.7484  0.9022
  524VAL      C 2433   5.096   7.590   3.549  0.2151 -0.0762 -0.6570
  524VAL      O 2434   5.205   7.593   3.608 -0.6528  0.4292  0.1888
  525GLU      N 2435   5.031   7.701   3.503 -0.1061 -0.2233 -0.1461
  525GLU      H 2436   4.962   7.685   3.431 -1.4377  3.6607  0.0112
  525GLU     CA 2437   5.054   7.837   3.543 -0.1162  0.1836 -0.4573
  525GLU     HA 2438   5.153   7.856   3.500 -0.6288  2.1596 -0.8819
  525GLU     CB 2439   4.961   7.941   3.479  0.2191  0.3304  0.1758
  525GLU    HB1 2440   4.959   7.921   3.372  1.0399 -1.3135  0.4439
  525GLU    HB2 2441   4.856   7.931   3.506  0.5868  0.5703  1.7912
  525GLU     CG 2442   4.993   8.089   3.485 -0.1814  0.7059 -0.5123
  525GLU    HG1 2443   5.091   8.091   3.532 -0.0679 -2.4057 -0.4009
  525GLU    HG2 2444   5.007   8.126   3.383  0.3224  0.8753 -0.3861
  525GLU     CD 2445   4.898   8.170   3.570  0.7704  0.1028  0.5227
  525GLU    OE1 2446   4.867   8.116   3.677 -0.7469  0.0447 -0.0016
  525GLU    OE2 2447   4.873   8.287   3.529  0.6244 -0.2534  0.0307
  525GLU      C 2448   5.068   7.862   3.692  0.1834  0.9408  0.1553
  525GLU      O 2449   5.175   7.915   3.727  0.9448 -0.4998  0.0839
  526GLU      N 2450   4.967   7.828   3.777 -0.5339  0.3678 -0.3796
  526GLU      H 2451   4.877   7.798   3.742 -0.4031  0.3210 -0.6753
  526GLU     CA 2452   4.985   7.837   3.921  0.6654  0.0221  0.1825
  526GLU     HA 2453   4.996   7.943   3.943 -1.2610 -0.1799  2.5816
  526GLU     CB 2454   4.850   7.804   3.995 -0.3904  0.5865  0.6047
  526GLU    HB1 2455   4.820   7.705   3.960 -2.0650  1.7009 -1.3241
  526GLU    HB2 2456   4.871   7.798   4.102  0.9106  0.0828  0.3393
  526GLU     CG 2457   4.740   7.908   3.968  0.0307 -0.0405  0.0085
  526GLU    HG1 2458   4.744   7.997   4.031 -0.1911  0.6664 -0.9588
  526GLU    HG2 2459   4.753   7.934   3.863 -1.7895 -0.2889 -0.3099
  526GLU     CD 2460   4.597   7.858   3.978  0.5750 -0.3650  0.4115
  526GLU    OE1 2461   4.566   7.763   4.052  0.4247  0.7455 -0.1209
  526GLU    OE2 2462   4.517   7.927   3.908  0.4940 -0.0293  0.2725
  526GLU      C 2463   5.095   7.757   3.986  0.1403  0.1760  0.5658
  526GLU      O 2464   5.165   7.806   4.072  0.2788  0.1688 -0.2245
  527LEU      N 2465   5.119   7.637   3.937 -0.0911  0.2955 -0.0858
  527LEU      H 2466   5.061   7.597   3.864 -0.2204  0.8023 -0.2707
  527LEU     CA 2467   5.236   7.555   3.982 -0.3717  0.2984 -0.2585
  527LEU     HA 2468   5.243   7.549   4.091  0.8623 -2.5873 -0.4046
  527LEU     CB 2469   5.217   7.409   3.939  0.1414  0.9244 -0.2193
  527LEU    HB1 2470   5.112   7.380   3.943  0.5346 -0.3847  2.0263
  527LEU    HB2 2471   5.265   7.383   3.845 -0.9524  1.3118 -0.9041
  527LEU     CG 2472   5.265   7.304   4.036 -0.9668  0.0659 -1.0522
  527LEU     HG 2473   5.214   7.317   4.132 -0.8904  1.5824 -1.1856
  527LEU    CD1 2474   5.234   7.167   3.965 -0.2846 -0.3342 -0.0463
  527LEU   HD11 2475   5.284   7.169   3.868  1.1235 -1.1909  0.6287
  527LEU   HD12 2476   5.279   7.076   4.006 -0.9477 -0.2842  0.8302
  527LEU   HD13 2477   5.127   7.155   3.954 -0.7465  3.0762 -0.3564
  527LEU    CD2 2478   5.414   7.305   4.079 -0.1032 -0.3398 -0.3114
  527LEU   HD21 2479   5.477   7.332   3.994 -1.5771  2.4575 -0.6388
  527LEU   HD22 2480   5.434   7.372   4.163 -1.5640 -2.3792  1.7695
  527LEU   HD23 2481   5.422   7.205   4.119  0.3509  0.4695  1.7302
  527LEU      C 2482   5.370   7.620   3.947 -0.5225  0.0454 -0.9620
  527LEU      O 2483   5.461   7.632   4.032  0.0325 -0.7693  0.0936
  528GLN      N 2484   5.383   7.663   3.820 -0.3633 -0.1309  0.1267
  528GLN      H 2485   5.314   7.646   3.748  1.8036 -1.6702 -1.7341
  528GLN     CA 2486   5.508   7.739   3.765  0.1400  0.1515 -0.1856
  528GLN     HA 2487   5.595   7.673   3.775 -0.8666 -1.3090 -0.7164
  528GLN     CB 2488   5.486   7.756   3.613  0.2398 -0.5579  0.3652
  528GLN    HB1 2489   5.458   7.658   3.575 -0.7668 -0.4266  0.7396
  528GLN    HB2 2490   5.407   7.824   3.581  2.1832  2.4827  1.5281
  528GLN     CG 2491   5.607   7.813   3.537 -0.0505 -0.6632  1.0839
  528GLN    HG1 2492   5.661   7.883   3.600 -0.2856  1.3266 -0.8000
  528GLN    HG2 2493   5.677   7.732   3.516  0.0007 -0.6498  1.2049
  528GLN     CD 2494   5.574   7.891   3.406 -0.0531 -0.2312  0.4513
  528GLN    OE1 2495   5.473   7.961   3.395  0.2897 -0.1348 -0.4433
  528GLN    NE2 2496   5.656   7.874   3.303  0.0035  0.1042  0.9646
  528GLN   HE21 2497   5.747   7.833   3.312  0.4552  1.1135  1.1107
  528GLN   HE22 2498   5.629   7.918   3.217 -0.0166 -1.0760  0.3386
  528GLN      C 2499   5.538   7.860   3.850 -0.1199  0.0817  0.0910
  528GLN      O 2500   5.653   7.884   3.892 -0.5018  0.5572 -0.0351
  529ASN      N 2501   5.427   7.930   3.882 -0.6107  0.3866 -0.2642
  529ASN      H 2502   5.346   7.898   3.829 -0.0665 -1.7739  0.1210
  529ASN     CA 2503   5.427   8.060   3.953  0.3467  0.1880  0.0314
  529ASN     HA 2504   5.493   8.139   3.917  0.1671 -0.4694 -1.8755
  529ASN     CB 2505   5.284   8.123   3.951  0.6639 -0.3926  0.2242
  529ASN    HB1 2506   5.206   8.048   3.939  1.3573 -1.4974  2.1406
  529ASN    HB2 2507   5.264   8.169   4.048 -0.2441  2.8441 -1.3452
  529ASN     CG 2508   5.283   8.244   3.856  0.3802  0.2276 -0.0184
  529ASN    OD1 2509   5.355   8.342   3.875  0.0691  0.2830 -0.3836
  529ASN    ND2 2510   5.200   8.237   3.744 -0.3306  0.1214 -0.3825
  529ASN   HD21 2511   5.134   8.161   3.734 -1.0763  0.3713  1.9227
  529ASN   HD22 2512   5.220   8.302   3.670  1.2419 -0.8925 -0.8924
  529ASN      C 2513   5.468   8.029   4.103  0.7206 -0.1078  0.2426
  529ASN      O 2514   5.559   8.092   4.157 -0.6906  0.7723  0.1661
  530LYS      N 2515   5.415   7.920   4.172 -0.5311 -0.3121  0.2142
  530LYS      H 2516   5.351   7.866   4.116  0.6217 -1.0093 -0.4669
  530LYS     CA 2517   5.466   7.877   4.302  0.0246 -0.4047 -0.1611
  530LYS     HA 2518   5.455   7.933   4.395 -2.3109 -1.5175  0.3109
  530LYS     CB 2519   5.390   7.741   4.345 -0.2400  0.6855 -0.2402
  530LYS    HB1 2520   5.383   7.664   4.268  1.8548  0.0027  0.1912
  530LYS    HB2 2521   5.455   7.700   4.422  1.0264 -1.0584 -2.1301
  530LYS     CG 2522   5.252   7.772   4.408  0.3048  0.5060  0.2506
  530LYS    HG1 2523   5.244   7.862   4.470 -1.6068 -0.3866  1.4009
  530LYS    HG2 2524   5.182   7.805   4.331  2.7624  2.2158 -1.3977
  530LYS     CD 2525   5.188   7.665   4.487 -0.2973 -0.4582  0.3600
  530LYS    HD1 2526   5.261   7.638   4.564  0.1897  1.6634  0.7140
  530LYS    HD2 2527   5.105   7.707   4.545 -0.9966  0.8422 -1.4883
  530LYS     CE 2528   5.145   7.540   4.412  0.3838  0.5459  0.3786
  530LYS    HE1 2529   5.071   7.565   4.337  2.6271  4.5719 -0.7596
  530LYS    HE2 2530   5.223   7.498   4.349 -0.8279  0.5118 -1.1596
  530LYS     NZ 2531   5.077   7.435   4.489  0.5089  0.5690 -0.1464
  530LYS    HZ1 2532   5.016   7.383   4.427  1.1739  0.1771 -0.4797
  530LYS    HZ2 2533   5.152   7.375   4.519 -0.2791 -0.2412  0.2327
  530LYS    HZ3 2534   5.023   7.478   4.563  2.5094  0.6682  1.3330
  530LYS      C 2535   5.615   7.841   4.299  0.2039  0.2791  0.0286
  530LYS      O 2536   5.679   7.874   4.399 -0.0150  0.3137  0.5823
  531ILE      N 2537   5.664   7.766   4.196 -0.3286 -0.2741 -0.3335
  531ILE      H 2538   5.594   7.737   4.130 -0.7165  0.9078 -0.4654
  531ILE     CA 2539   5.806   7.723   4.191 -0.4014  0.7827  0.9099
  531ILE     HA 2540   5.829   7.687   4.291  0.8235  0.8086  0.6509
  531ILE     CB 2541   5.828   7.602   4.090 -0.2944 -0.3427 -0.2665
  531ILE     HB 2542   5.791   7.632   3.992 -2.5455 -0.8790  0.3435
  531ILE    CG1 2543   5.746   7.480   4.124 -0.1845 -0.7474 -0.2353
  531ILE   HG11 2544   5.756   7.424   4.217 -1.1620 -1.3272 -0.4643
  531ILE   HG12 2545   5.641   7.508   4.138 -1.2721 -1.8347 -4.8157
  531ILE    CG2 2546   5.976   7.561   4.084 -0.1162  0.8950 -0.7624
  531ILE   HG21 2547   6.036   7.648   4.059 -1.6967  2.8337  1.6312
  531ILE   HG22 2548   6.023   7.518   4.172  0.5976  2.4378 -0.3550
  531ILE   HG23 2549   5.993   7.491   4.002 -1.3172 -1.6546  1.0474
  531ILE     CD 2550   5.754   7.374   4.016  0.6536  0.0834 -0.0525
  531ILE    HD1 2551   5.856   7.339   4.030  1.1616  1.2975 -0.5643
  531ILE    HD2 2552   5.684   7.296   4.045 -1.0375  1.6633  0.3078
  531ILE    HD3 2553   5.746   7.403   3.911  0.8766 -1.0789 -0.4077
  531ILE      C 2554   5.907   7.839   4.172  0.3047 -0.5114  0.5136
  531ILE      O 2555   6.020   7.835   4.232  0.0508 -0.3103  0.4345
  532VAL      N 2556   5.867   7.944   4.092 -0.2067  0.6997 -0.8119
  532VAL      H 2557   5.789   7.935   4.028 -1.3282  1.3047  0.4196
  532VAL     CA 2558   5.971   8.046   4.060 -0.3104 -0.3794  0.4054
  532VAL     HA 2559   6.069   8.002   4.043  0.1137 -0.0821  1.9110
  532VAL     CB 2560   5.921   8.132   3.935  0.2311  0.0916 -0.2673
  532VAL     HB 2561   5.988   8.218   3.929  1.1239 -0.3376  2.2163
  532VAL    CG1 2562   5.932   8.053   3.803  0.1594  0.2956  0.0920
  532VAL   HG11 2563   5.872   8.086   3.718  3.1038  1.4278 -1.7327
  532VAL   HG12 2564   6.031   8.054   3.757 -1.4420  1.3312 -3.7480
  532VAL   HG13 2565   5.902   7.949   3.813 -0.7117  0.6056  0.7517
  532VAL    CG2 2566   5.780   8.186   3.943  0.0297  0.2832 -0.4747
  532VAL   HG21 2567   5.767   8.255   3.860  2.4406  1.5140  0.0729
  532VAL   HG22 2568   5.705   8.109   3.930 -1.1761  1.3204  0.0897
  532VAL   HG23 2569   5.768   8.250   4.031  3.0999 -1.1984  1.1944
  532VAL      C 2570   5.975   8.140   4.181  0.3387 -0.3450 -0.4145
  532VAL      O 2571   6.075   8.201   4.205  1.1405  0.2721  0.8677
  533ASN      N 2572   5.862   8.147   4.260 -0.3340 -0.4613  0.5109
  533ASN      H 2573   5.785   8.091   4.227  0.4031 -0.2481 -1.6975
  533ASN     CA 2574   5.863   8.216   4.387 -0.2269  0.2261  0.3419
  533ASN     HA 2575   5.908   8.314   4.373  0.0891 -0.0622 -0.7758
  533ASN     CB 2576   5.720   8.234   4.437 -0.7942  0.0399  0.0155
  533ASN    HB1 2577   5.670   8.138   4.432  0.2532 -0.6056  1.2486
  533ASN    HB2 2578   5.711   8.275   4.538 -2.3283 -1.2330  0.4379
  533ASN     CG 2579   5.637   8.340   4.364  0.0071  0.5457 -0.3081
  533ASN    OD1 2580   5.685   8.445   4.322  0.2387  0.2903 -0.0229
  533ASN    ND2 2581   5.508   8.328   4.354 -0.1410 -0.2232 -0.0626
  533ASN   HD21 2582   5.452   8.268   4.414  2.3856 -0.7539  1.9119
  533ASN   HD22 2583   5.458   8.408   4.319  0.9539  0.0155 -1.1237
  533ASN      C 2584   5.955   8.144   4.486 -0.4824  0.1031 -0.2696
  533ASN      O 2585   6.036   8.205   4.558 -0.3118 -0.4761 -0.7635
  534CYS      N 2586   5.947   8.013   4.494  0.5199 -0.1746  0.3346
  534CYS      H 2587   5.889   7.971   4.422  1.4726 -1.3190  0.2088
  534CYS     CA 2588   6.012   7.926   4.587 -0.7530 -0.9081 -0.6610
  534CYS     HA 2589   6.002   7.962   4.689 -0.3591 -1.7207 -0.3247
  534CYS     CB 2590   5.941   7.797   4.584 -0.1377  0.7170 -0.6400
  534CYS    HB1 2591   5.839   7.809   4.621 -0.7951 -1.2197 -1.6490
  534CYS    HB2 2592   5.940   7.767   4.479 -1.1470 -0.6956 -0.2571
  534CYS     SG 2593   6.002   7.643   4.661 -0.2374 -0.2460  0.0881
  534CYS     HG 2594   6.028   7.698   4.780  0.2967 -2.6550  1.1570
  534CYS      C 2595   6.160   7.916   4.564  0.1354  0.6598  0.4375
  534CYS      O 2596   6.239   7.913   4.661 -0.4596  0.3592 -0.3127
  535LEU      N 2597   6.196   7.930   4.433 -0.6171  0.3485  0.7623
  535LEU      H 2598   6.124   7.911   4.366 -0.7323  1.6475  0.5071
  535LEU     CA 2599   6.335   7.954   4.388 -0.0959  0.5320  0.2442
  535LEU     HA 2600   6.400   7.874   4.422 -2.6304 -0.8824  2.1026
  535LEU     CB 2601   6.337   7.943   4.232 -0.1485  0.2950  0.3848
  535LEU    HB1 2602   6.290   7.851   4.199  0.4056  1.1851 -3.2625
  535LEU    HB2 2603   6.279   8.026   4.192 -0.6015  0.6640  1.7251
  535LEU     CG 2604   6.474   7.957   4.166  0.0854  0.1429  0.4551
  535LEU     HG 2605   6.505   8.058   4.195 -1.8377  0.6884  0.7331
  535LEU    CD1 2606   6.578   7.862   4.214  0.1447  0.4018  0.7069
  535LEU   HD11 2607   6.609   7.881   4.317 -0.0333  0.4060  0.7612
  535LEU   HD12 2608   6.537   7.761   4.224 -1.9898  1.0780 -0.4542
  535LEU   HD13 2609   6.674   7.858   4.164  1.0385 -3.6814  2.3041
  535LEU    CD2 2610   6.463   7.957   4.018  0.0728 -0.0753  0.2745
  535LEU   HD21 2611   6.442   7.855   3.987  0.1795 -0.4739  1.4451
  535LEU   HD22 2612   6.377   8.008   3.975  0.0903 -2.1840 -2.5101
  535LEU   HD23 2613   6.551   7.995   3.965 -0.3952  0.7416  0.0566
  535LEU      C 2614   6.375   8.096   4.429 -0.7843 -0.6306  0.4197
  535LEU      O 2615   6.476   8.111   4.498  0.2215 -0.1665  0.6117
  536LYS      N 2616   6.298   8.201   4.395  0.2706 -0.5237  0.7678
  536LYS      H 2617   6.220   8.186   4.333  0.9937 -0.5338 -0.1604
  536LYS     CA 2618   6.329   8.342   4.423 -0.4068 -0.3824 -0.1795
  536LYS     HA 2619   6.418   8.374   4.368  0.0823 -0.3893  0.5961
  536LYS     CB 2620   6.212   8.429   4.376 -0.1940 -0.3871 -0.1498
  536LYS    HB1 2621   6.185   8.394   4.276 -0.6124 -1.9800  0.4908
  536LYS    HB2 2622   6.126   8.392   4.433 -1.8924  1.0320 -1.6551
  536LYS     CG 2623   6.219   8.585   4.400  0.4670  0.0411 -0.2566
  536LYS    HG1 2624   6.207   8.598   4.507 -1.0314 -0.3223 -0.3591
  536LYS    HG2 2625   6.317   8.626   4.375 -0.0846  0.8298 -1.1800
  536LYS     CD 2626   6.103   8.664   4.331  0.3417  0.0668  0.5502
  536LYS    HD1 2627   6.004   8.634   4.365  0.0745  1.7137  1.3112
  536LYS    HD2 2628   6.094   8.770   4.356  0.3066 -0.0209  0.9257
  536LYS     CE 2629   6.108   8.661   4.181  0.6982  0.3028 -0.3353
  536LYS    HE1 2630   6.190   8.729   4.158  1.4075 -0.3999  0.0665
  536LYS    HE2 2631   6.127   8.560   4.147  1.7964  1.2566 -2.7834
  536LYS     NZ 2632   5.982   8.720   4.127  0.2455 -0.0441 -0.2174
  536LYS    HZ1 2633   5.985   8.727   4.026 -1.4440  2.8022 -0.1795
  536LYS    HZ2 2634   5.906   8.655   4.138 -0.4786  0.9314  0.7970
  536LYS    HZ3 2635   5.962   8.815   4.156  0.0526  0.1015 -0.8076
  536LYS      C 2636   6.358   8.357   4.573  0.5283  0.4663  0.2508
  536LYS      O 2637   6.462   8.407   4.606 -0.6949 -0.4055  0.5118
  537ASP      N 2638   6.272   8.308   4.658  0.5474  0.5261 -0.2886
  537ASP      H 2639   6.182   8.271   4.632 -0.1459  0.3513  2.1183
  537ASP     CA 2640   6.274   8.300   4.807  0.4782  0.9988  0.5405
  537ASP     HA 2641   6.270   8.404   4.838 -2.6465  1.0430  0.3343
  537ASP     CB 2642   6.154   8.220   4.866 -0.7260  0.0351 -0.2436
  537ASP    HB1 2643   6.120   8.138   4.803  1.9449 -0.4446 -1.1831
  537ASP    HB2 2644   6.187   8.176   4.960 -0.4108  1.4363  0.3223
  537ASP     CG 2645   6.035   8.311   4.898 -0.4135  0.6693  0.3405
  537ASP    OD1 2646   6.044   8.436   4.884 -0.5989 -0.2660  0.2087
  537ASP    OD2 2647   5.929   8.261   4.941  0.3059  0.2632  0.0385
  537ASP      C 2648   6.407   8.244   4.849 -0.3932  0.6214 -0.2659
  537ASP      O 2649   6.490   8.323   4.904  0.1411  0.2332  0.1049
  538HIS      N 2650   6.437   8.119   4.812 -0.6720  0.0848  0.0473
  538HIS      H 2651   6.371   8.077   4.748 -0.7100  1.4737 -0.8787
  538HIS     CA 2652   6.572   8.055   4.821  0.3706  0.0034  0.0081
  538HIS     HA 2653   6.591   8.023   4.924 -0.8555 -0.3243  0.1579
  538HIS     CB 2654   6.555   7.922   4.751 -0.7733 -0.3785  0.1044
  538HIS    HB1 2655   6.490   7.856   4.809  1.1760  0.1957  3.1824
  538HIS    HB2 2656   6.540   7.923   4.643  1.5780 -2.1676 -0.3510
  538HIS     CG 2657   6.688   7.847   4.761 -0.9036  0.0367 -0.7785
  538HIS    ND1 2658   6.734   7.777   4.881 -0.0686  0.5011  0.3372
  538HIS    CD2 2659   6.772   7.822   4.655 -0.4931  0.1268  0.3700
  538HIS    HD2 2660   6.763   7.851   4.551  1.4673  0.0183  0.1345
  538HIS    CE1 2661   6.859   7.736   4.838 -0.4120 -0.4331 -0.6498
  538HIS    HE1 2662   6.937   7.694   4.901 -0.2258 -1.3878 -1.4942
  538HIS    NE2 2663   6.880   7.753   4.705  0.4377  0.4789 -0.2424
  538HIS    HE2 2664   6.964   7.729   4.655 -0.0679  1.2343 -1.4953
  538HIS      C 2665   6.696   8.141   4.784  0.2816  0.0893 -0.7142
  538HIS      O 2666   6.790   8.153   4.862  0.0693  0.5785  0.4691
  539VAL      N 2667   6.688   8.208   4.670  0.3224  0.7791  0.5508
  539VAL      H 2668   6.603   8.189   4.620 -0.4285 -1.6931  2.5671
  539VAL     CA 2669   6.789   8.291   4.607  0.2756 -0.7859 -0.5117
  539VAL     HA 2670   6.882   8.234   4.614  1.0938  0.5635  0.0356
  539VAL     CB 2671   6.758   8.319   4.457  0.3323  0.4992  0.9003
  539VAL     HB 2672   6.654   8.352   4.450 -0.9222 -2.3414  3.4798
  539VAL    CG1 2673   6.852   8.414   4.394  0.8588 -0.1734  0.8544
  539VAL   HG11 2674   6.826   8.430   4.289 -3.2256  0.4997  1.8223
  539VAL   HG12 2675   6.854   8.517   4.428  0.8127  0.3849 -0.7562
  539VAL   HG13 2676   6.956   8.380   4.396  1.5988  1.9285  0.7459
  539VAL    CG2 2677   6.767   8.184   4.383 -0.7205 -0.5397  0.2954
  539VAL   HG21 2678   6.727   8.098   4.436  1.0419 -1.2658  0.5266
  539VAL   HG22 2679   6.711   8.206   4.292  0.3009  1.8386  0.1632
  539VAL   HG23 2680   6.869   8.154   4.359 -0.4441  0.3476  0.3353
  539VAL      C 2681   6.804   8.428   4.682  0.2834 -0.0976 -0.1284
  539VAL      O 2682   6.914   8.479   4.700  0.0234  0.3902 -0.3127
  540THR      N 2683   6.695   8.494   4.721  0.2967 -0.2273  0.2135
  540THR      H 2684   6.609   8.441   4.717 -0.5850  1.2342 -1.4349
  540THR     CA 2685   6.694   8.631   4.768 -0.4425  0.0369  0.1261
  540THR     HA 2686   6.781   8.685   4.732 -2.5394  1.9562 -2.5171
  540THR     CB 2687   6.572   8.714   4.700  0.4348  0.8882  0.4027
  540THR     HB 2688   6.563   8.812   4.747  2.0010  0.4889  1.6383
  540THR    OG1 2689   6.454   8.649   4.727 -0.5642  1.1394 -0.2528
  540THR    HG1 2690   6.457   8.566   4.683 -0.5750  0.3124  1.2324
  540THR    CG2 2691   6.582   8.724   4.538  0.2390  0.1648 -0.1320
  540THR   HG21 2692   6.490   8.751   4.486 -1.4794  0.6129  2.8820
  540THR   HG22 2693   6.669   8.785   4.515  0.7540 -1.2165 -2.1371
  540THR   HG23 2694   6.603   8.624   4.499 -1.8062 -1.2561  2.0696
  540THR      C 2695   6.699   8.653   4.921 -0.2373  0.6874  0.6304
  540THR      O 2696   6.742   8.761   4.956  0.1587 -0.0268 -0.4384
  541PHE      N 2697   6.649   8.555   4.994  0.1984  0.5227  0.4501
  541PHE      H 2698   6.585   8.487   4.957 -0.0905 -0.3732  2.4406
  541PHE     CA 2699   6.642   8.565   5.137 -0.1456 -0.4689 -0.2580
  541PHE     HA 2700   6.574   8.649   5.152  1.9397  1.3212 -0.2768
  541PHE     CB 2701   6.587   8.430   5.196  0.3222  0.4873 -0.4439
  541PHE    HB1 2702   6.486   8.410   5.160  0.9385 -1.9693 -1.0177
  541PHE    HB2 2703   6.641   8.347   5.151 -0.9696  1.3768 -4.0025
  541PHE     CG 2704   6.580   8.423   5.353  0.0138  0.0760 -0.2654
  541PHE    CD1 2705   6.484   8.499   5.426 -0.4059 -0.2109  0.0896
  541PHE    HD1 2706   6.416   8.562   5.370  0.5609 -1.1999 -2.3757
  541PHE    CD2 2707   6.678   8.348   5.415  0.4346 -0.1696  0.4564
  541PHE    HD2 2708   6.748   8.293   5.354  0.2328  1.2889 -1.1803
  541PHE    CE1 2709   6.493   8.499   5.567  0.1899 -0.3682 -0.4362
  541PHE    HE1 2710   6.419   8.561   5.616  2.0305  0.5077  1.3654
  541PHE    CE2 2711   6.685   8.350   5.557 -0.4474 -0.5853 -0.3242
  541PHE    HE2 2712   6.762   8.289   5.602  0.3347  0.2224 -0.5278
  541PHE     CZ 2713   6.595   8.427   5.635  1.0103 -0.5637  0.2040
  541PHE     HZ 2714   6.597   8.426   5.743 -0.0786 -3.0482  0.2593
  541PHE      C 2715   6.780   8.607   5.200  0.0093 -0.6158 -0.4500
  541PHE      O 2716   6.881   8.545   5.188 -0.5750  0.4658  0.1924
  542ASN      N 2717   6.772   8.725   5.274  0.5649  0.3404 -0.3113
  542ASN      H 2718   6.690   8.782   5.262 -0.3389 -0.8027  0.1575
  542ASN     CA 2719   6.876   8.770   5.365 -0.7670  0.3140  0.4314
  542ASN     HA 2720   6.830   8.844   5.430  1.1387 -0.0208  2.2658
  542ASN     CB 2721   6.925   8.662   5.461 -0.0756 -0.1212 -0.3877
  542ASN    HB1 2722   6.838   8.616   5.508  0.8415 -3.8741 -2.0097
  542ASN    HB2 2723   6.977   8.577   5.416  1.3093  1.4130 -1.8010
  542ASN     CG 2724   7.003   8.723   5.578 -0.5820 -0.1387  0.3841
  542ASN    OD1 2725   7.124   8.722   5.577 -0.4713  0.2148 -0.3138
  542ASN    ND2 2726   6.943   8.777   5.683 -0.4555 -0.1484 -0.5144
  542ASN   HD21 2727   6.843   8.782   5.698 -0.4140  1.4980 -0.6012
  542ASN   HD22 2728   6.993   8.819   5.760  0.4806  0.9750 -1.6867
  542ASN      C 2729   6.982   8.845   5.289 -0.2101 -0.4725  0.4191
  542ASN      O 2730   7.109   8.837   5.308 -0.0186  0.1624  0.5950
  543ASN      N 2731   6.933   8.915   5.189  0.0771  0.2668  0.3917
  543ASN      H 2732   6.833   8.923   5.175  0.1647  0.1788 -0.3116
  543ASN     CA 2733   7.002   9.008   5.102 -0.3539 -0.0613 -0.0961
  543ASN     HA 2734   6.920   9.044   5.041  0.0796 -0.9989 -1.2629
  543ASN     CB 2735   7.068   9.133   5.167 -0.6184  0.4774  0.2843
  543ASN    HB1 2736   7.138   9.104   5.245 -0.1272  0.9227  0.0181
  543ASN    HB2 2737   7.136   9.178   5.095 -0.5745 -0.4563 -0.2687
  543ASN     CG 2738   6.964   9.237   5.210 -0.3737 -0.1020  0.0948
  543ASN    OD1 2739   6.900   9.298   5.126 -0.2432  0.2838  0.1152
  543ASN    ND2 2740   6.940   9.248   5.344  0.3838 -0.0813  0.5651
  543ASN   HD21 2741   6.979   9.179   5.407  0.2154  0.3736  1.1778
  543ASN   HD22 2742   6.863   9.305   5.375 -1.8133 -1.7263 -1.5111
  543ASN      C 2743   7.090   8.927   5.005  0.6658  0.4219 -0.2179
  543ASN      O 2744   7.205   8.949   4.987 -0.2522 -0.2701 -0.2293
  544GLY      N 2745   7.033   8.823   4.940 -0.3625 -0.6431 -0.0381
  544GLY      H 2746   6.937   8.794   4.952 -0.3227  0.0660  2.5430
  544GLY     CA 2747   7.111   8.712   4.884 -0.2632  0.5844 -0.0090
  544GLY    HA1 2748   7.213   8.703   4.921  0.8102 -0.6796 -2.9661
  544GLY    HA2 2749   7.064   8.619   4.916  1.4050 -0.6164 -0.8927
  544GLY      C 2750   7.115   8.712   4.733 -0.6425 -0.3962  0.1287
  544GLY      O 2751   7.197   8.647   4.674  0.1574  0.1637  0.5371
  545GLY      N 2752   7.038   8.800   4.663  0.1443  0.6126  0.6090
  545GLY      H 2753   6.964   8.845   4.714 -1.0544  0.2556 -0.7528
  545GLY     CA 2754   7.057   8.850   4.523  0.3075 -0.3519  0.3037
  545GLY    HA1 2755   7.133   8.785   4.478 -1.2639 -0.3441 -2.6453
  545GLY    HA2 2756   6.972   8.842   4.455  0.8903 -0.5198 -0.4202
  545GLY      C 2757   7.114   8.996   4.525 -0.2385 -0.2476  0.0846
  545GLY      O 2758   7.079   9.076   4.443 -0.1851 -0.3515 -1.3181
  546LEU      N 2759   7.198   9.021   4.620 -0.2952  0.2495 -0.1822
  546LEU      H 2760   7.220   8.942   4.679 -0.9305  0.5528  0.4670
  546LEU     CA 2761   7.265   9.154   4.632 -0.3808  0.5626 -0.0905
  546LEU     HA 2762   7.214   9.232   4.575 -0.8307  1.7684  1.8886
  546LEU     CB 2763   7.291   9.173   4.783 -0.0351  0.1123 -0.1468
  546LEU    HB1 2764   7.194   9.167   4.832  0.7845 -1.1868  1.4270
  546LEU    HB2 2765   7.354   9.087   4.806  1.4107  0.5661 -2.0990
  546LEU     CG 2766   7.370   9.305   4.819 -0.2908  0.2329 -0.1628
  546LEU     HG 2767   7.462   9.306   4.760  0.8432  0.3062  1.5227
  546LEU    CD1 2768   7.284   9.428   4.786 -0.4453  0.1169 -0.3854
  546LEU   HD11 2769   7.335   9.517   4.825 -0.4323 -1.2227  3.0483
  546LEU   HD12 2770   7.255   9.426   4.681  1.9948  1.8177 -1.1881
  546LEU   HD13 2771   7.198   9.409   4.849 -0.2277  0.2004 -0.0578
  546LEU    CD2 2772   7.410   9.317   4.968  0.3103  0.6341  0.0403
  546LEU   HD21 2773   7.327   9.326   5.038  0.0170  0.5100 -0.2909
  546LEU   HD22 2774   7.464   9.228   5.001  0.0153  0.6400  0.5524
  546LEU   HD23 2775   7.473   9.403   4.991  1.3233  0.1287 -0.7927
  546LEU      C 2776   7.402   9.156   4.560 -1.1861  0.2492  0.4175
  546LEU      O 2777   7.427   9.245   4.481  0.5673  0.0599 -0.2665
  547ASN      N 2778   7.475   9.049   4.573 -0.3751  0.3353  0.0508
  547ASN      H 2779   7.437   8.986   4.642 -1.3606 -1.2972 -1.8731
  547ASN     CA 2780   7.605   9.011   4.510  0.7605  0.2054 -0.4452
  547ASN     HA 2781   7.645   9.103   4.469 -2.3299  1.5955 -0.6238
  547ASN     CB 2782   7.702   8.953   4.622 -0.4377  0.0548 -0.2217
  547ASN    HB1 2783   7.657   8.861   4.659  0.9765 -0.3220  0.6042
  547ASN    HB2 2784   7.798   8.943   4.572 -1.2403  1.0803 -2.0715
  547ASN     CG 2785   7.739   9.056   4.730  0.5661  0.0352  0.4592
  547ASN    OD1 2786   7.724   9.038   4.849 -0.3273 -0.3090 -0.2931
  547ASN    ND2 2787   7.817   9.155   4.688  0.4591  0.0792 -0.3185
  547ASN   HD21 2788   7.852   9.167   4.594  0.5450  0.3045 -0.2566
  547ASN   HD22 2789   7.835   9.226   4.757  0.5549  3.0310 -3.1309
  547ASN      C 2790   7.581   8.912   4.393  0.4579 -0.4764  0.6188
  547ASN      O 2791   7.675   8.852   4.338 -0.1722 -0.6380 -0.3554
  548ARG      N 2792   7.459   8.898   4.343  0.0056  0.1900 -0.1395
  548ARG      H 2793   7.406   8.970   4.390  1.6400  1.8466 -0.7224
  548ARG     CA 2794   7.430   8.823   4.223 -0.0694  0.5653 -0.0709
  548ARG     HA 2795   7.500   8.843   4.142 -0.6987  1.6949 -0.3607
  548ARG     CB 2796   7.445   8.672   4.249 -0.2011 -0.5324 -0.5396
  548ARG    HB1 2797   7.431   8.610   4.161  2.0689 -1.6272 -0.2045
  548ARG    HB2 2798   7.550   8.661   4.276 -0.1509 -0.0529 -0.5198
  548ARG     CG 2799   7.363   8.615   4.373  0.5888  0.1497  1.0431
  548ARG    HG1 2800   7.376   8.686   4.455 -2.0777  1.3081  0.5957
  548ARG    HG2 2801   7.258   8.630   4.345  0.9897  1.3244  0.0673
  548ARG     CD 2802   7.400   8.470   4.418  0.2897  0.3273 -0.5083
  548ARG    HD1 2803   7.387   8.401   4.334  1.0320  0.6028 -0.8584
  548ARG    HD2 2804   7.504   8.461   4.452 -0.0567 -2.1487  0.0821
  548ARG     NE 2805   7.301   8.443   4.523  0.1289  0.1808  0.3597
  548ARG     HE 2806   7.259   8.525   4.565 -0.2783 -0.3170  0.9559
  548ARG     CZ 2807   7.248   8.332   4.573  0.0717  0.0896  0.0622
  548ARG    NH1 2808   7.300   8.211   4.534  0.2549  0.3438 -0.4435
  548ARG   HH11 2809   7.391   8.199   4.492  0.7467 -1.5298  1.0017
  548ARG   HH12 2810   7.235   8.135   4.549  0.4070 -0.2814 -2.7206
  548ARG    NH2 2811   7.139   8.331   4.655 -0.4991 -0.1565  0.1691
  548ARG   HH21 2812   7.073   8.408   4.651  1.4965  1.6959  1.0623
  548ARG   HH22 2813   7.118   8.257   4.720 -0.1888 -2.0899 -1.7966
  548ARG      C 2814   7.291   8.878   4.172 -0.9187  0.8798 -0.1090
  548ARG      O 2815   7.190   8.815   4.183  0.2500 -0.1570 -0.0444
  549PRO      N 2816   7.295   9.006   4.122  0.7611  0.1099 -0.1639
  549PRO     CA 2817   7.161   9.081   4.102 -0.5058 -0.8875  0.4807
  549PRO     HA 2818   7.097   9.068   4.189  0.3597 -0.5952  1.1738
  549PRO     CB 2819   7.202   9.228   4.099  0.1165 -0.2908 -0.6411
  549PRO    HB1 2820   7.122   9.286   4.052  0.3999  1.9113  1.3544
  549PRO    HB2 2821   7.208   9.265   4.202 -0.1047 -0.7445 -0.4615
  549PRO     CG 2822   7.338   9.223   4.039  0.4029  0.0324 -0.2005
  549PRO    HG1 2823   7.329   9.208   3.931  0.1226 -0.8160 -0.0729
  549PRO    HG2 2824   7.386   9.320   4.052 -1.7586  0.9237  1.8120
  549PRO     CD 2825   7.411   9.098   4.096 -0.6219 -0.1062  0.0529
  549PRO    HD1 2826   7.486   9.062   4.026 -0.8401  1.0267 -0.7714
  549PRO    HD2 2827   7.448   9.123   4.195  0.4371  2.3886 -0.8934
  549PRO      C 2828   7.076   9.037   3.987  0.1414  0.0072  0.3098
  549PRO      O 2829   6.955   9.060   4.004  0.4823  0.0944 -0.1319
  550ASN      N 2830   7.122   8.959   3.885  0.0120 -0.2278 -0.3478
  550ASN      H 2831   7.221   8.938   3.878 -0.0211 -0.5041 -0.0520
  550ASN     CA 2832   7.040   8.897   3.774 -0.3970 -0.2687 -0.0425
  550ASN     HA 2833   6.939   8.938   3.775  0.0444  0.9065  1.8691
  550ASN     CB 2834   7.090   8.948   3.640  0.7524 -1.1512  0.2659
  550ASN    HB1 2835   7.198   8.935   3.634  1.1443  1.0902  1.1430
  550ASN    HB2 2836   7.040   8.892   3.562 -1.9457 -0.8353  1.6379
  550ASN     CG 2837   7.052   9.095   3.615  0.0183  0.7051  0.0145
  550ASN    OD1 2838   6.934   9.120   3.593  0.0217  0.4585  0.0715
  550ASN    ND2 2839   7.146   9.193   3.618  0.1852  0.1665  0.2173
  550ASN   HD21 2840   7.244   9.171   3.605  0.8105  1.3814  2.3420
  550ASN   HD22 2841   7.125   9.285   3.583  0.5707 -0.4054 -1.6180
  550ASN      C 2842   7.036   8.745   3.787 -0.2958 -0.5363  0.3004
  550ASN      O 2843   6.995   8.677   3.692  0.1893 -0.4958  0.3187
  551TYR      N 2844   7.076   8.687   3.900 -0.6224  0.3387 -0.0045
  551TYR      H 2845   7.108   8.757   3.967 -0.4017  0.1904  0.0471
  551TYR     CA 2846   7.087   8.543   3.922 -0.1657 -0.8820  0.3315
  551TYR     HA 2847   7.171   8.513   3.859  0.0166 -1.6191  0.9070
  551TYR     CB 2848   7.135   8.517   4.066 -0.3065  0.1143  0.0171
  551TYR    HB1 2849   7.209   8.593   4.091 -1.3416  1.9702 -2.2037
  551TYR    HB2 2850   7.052   8.531   4.136  0.2818  2.6752  0.3124
  551TYR     CG 2851   7.195   8.374   4.092 -0.1507  0.3665  0.0578
  551TYR    CD1 2852   7.113   8.269   4.147  0.0896 -0.2809  0.5702
  551TYR    HD1 2853   7.011   8.292   4.175  0.5582  1.2605  1.1167
  551TYR    CD2 2854   7.332   8.349   4.055  0.5505 -0.0101  0.2996
  551TYR    HD2 2855   7.398   8.427   4.020  0.3073  0.1650  0.2304
  551TYR    CE1 2856   7.171   8.142   4.160  0.0871  0.9826 -0.5151
  551TYR    HE1 2857   7.106   8.058   4.184  0.6599  0.8282  0.5734
  551TYR    CE2 2858   7.383   8.221   4.086  0.3799  0.4648 -0.6508
  551TYR    HE2 2859   7.488   8.202   4.067  0.8462  2.5153 -0.3847
  551TYR     CZ 2860   7.304   8.116   4.136 -0.0851  0.1807 -0.0422
  551TYR     OH 2861   7.358   7.992   4.156 -0.9394  0.1146 -0.2655
  551TYR     HH 2862   7.450   7.989   4.134 -0.3033 -0.2248  2.1503
  551TYR      C 2863   6.959   8.465   3.881  0.0988  0.4226  0.7042
  551TYR      O 2864   6.974   8.372   3.807 -0.3237  0.3058  0.2685
  552LEU      N 2865   6.842   8.501   3.923  0.1767  0.0226  0.0791
  552LEU      H 2866   6.852   8.582   3.982  0.6465  0.3649 -0.4514
  552LEU     CA 2867   6.712   8.438   3.911 -0.1374  0.5883  0.1945
  552LEU     HA 2868   6.713   8.332   3.934  0.0560  0.8031  1.2421
  552LEU     CB 2869   6.611   8.504   4.014  0.2222  0.3807  0.4685
  552LEU    HB1 2870   6.660   8.499   4.111 -0.3843  1.0954  0.8238
  552LEU    HB2 2871   6.586   8.608   3.992 -1.3723  0.1325  0.9809
  552LEU     CG 2872   6.467   8.438   4.036  0.2994  0.0254  0.0119
  552LEU     HG 2873   6.433   8.461   4.137 -0.5238 -1.6669  0.1584
  552LEU    CD1 2874   6.360   8.482   3.924 -0.2290 -0.5554 -0.1586
  552LEU   HD11 2875   6.257   8.486   3.959 -0.1224  2.8950  0.1103
  552LEU   HD12 2876   6.361   8.587   3.895 -0.6790 -0.3089  0.6855
  552LEU   HD13 2877   6.373   8.417   3.837  0.5515  1.1147 -1.3526
  552LEU    CD2 2878   6.481   8.287   4.044 -0.1292 -0.2928  0.5005
  552LEU   HD21 2879   6.385   8.245   4.073  0.0096  0.7536  2.6998
  552LEU   HD22 2880   6.515   8.239   3.952  0.7667 -0.6537  1.0034
  552LEU   HD23 2881   6.561   8.264   4.115 -0.1457 -0.1244  0.5735
  552LEU      C 2882   6.662   8.464   3.774  0.5412  0.8388 -0.5446
  552LEU      O 2883   6.587   8.378   3.722  0.1851 -0.1828 -0.1270
  553SER      N 2884   6.708   8.572   3.708  0.7542  1.0695  0.1266
  553SER      H 2885   6.782   8.624   3.753  0.7359  1.6955 -0.5477
  553SER     CA 2886   6.676   8.597   3.560  0.0161 -0.2192  0.0770
  553SER     HA 2887   6.568   8.581   3.558 -0.1206 -0.4067  3.0905
  553SER     CB 2888   6.696   8.750   3.541 -0.4402  0.6730  0.1853
  553SER    HB1 2889   6.637   8.805   3.614 -1.3208 -1.6693  1.3240
  553SER    HB2 2890   6.801   8.781   3.542 -0.5690  1.8212 -3.8542
  553SER     OG 2891   6.650   8.799   3.409 -0.4320  0.6575 -0.6099
  553SER     HG 2892   6.556   8.788   3.416 -0.2076 -1.0861  4.8507
  553SER      C 2893   6.767   8.520   3.466 -0.6431  0.3000  0.2795
  553SER      O 2894   6.733   8.470   3.360  0.8294  0.0952  0.6086
  554LYS      N 2895   6.895   8.493   3.505 -0.5106  0.0928  0.0630
  554LYS      H 2896   6.926   8.549   3.583 -0.3537  2.0402 -1.3214
  554LYS     CA 2897   6.990   8.410   3.433 -0.0356  0.2644  0.2857
  554LYS     HA 2898   6.987   8.440   3.328  0.2430 -0.5885  0.0221
  554LYS     CB 2899   7.125   8.451   3.497 -0.5381 -0.6954 -0.1911
  554LYS    HB1 2900   7.120   8.559   3.502 -0.0713 -0.6385 -0.8859
  554LYS    HB2 2901   7.140   8.407   3.596 -0.8825  0.4311  0.3814
  554LYS     CG 2902   7.245   8.403   3.411 -0.4016 -0.5505 -0.2582
  554LYS    HG1 2903   7.330   8.416   3.478  0.2009 -2.3594 -0.6128
  554LYS    HG2 2904   7.246   8.297   3.385 -0.4494 -0.9158  1.1416
  554LYS     CD 2905   7.271   8.490   3.290  0.1341 -0.3899  0.3901
  554LYS    HD1 2906   7.183   8.492   3.226 -0.6447  1.4593  1.4446
  554LYS    HD2 2907   7.277   8.592   3.330  1.1712 -1.2627  2.6129
  554LYS     CE 2908   7.398   8.445   3.205 -0.2042 -0.5246 -0.8622
  554LYS    HE1 2909   7.379   8.341   3.177 -0.5778 -1.0561  1.2521
  554LYS    HE2 2910   7.394   8.493   3.107 -0.2751 -2.0692 -1.6468
  554LYS     NZ 2911   7.532   8.471   3.259 -0.8674 -0.3079  0.5434
  554LYS    HZ1 2912   7.606   8.476   3.191  2.1144  2.4347  3.6091
  554LYS    HZ2 2913   7.533   8.568   3.289 -2.4353 -0.2984  0.6570
  554LYS    HZ3 2914   7.565   8.412   3.334 -0.6263  0.0878  0.7554
  554LYS      C 2915   6.949   8.263   3.453 -0.0468  0.6745 -0.2005
  554LYS      O 2916   6.937   8.199   3.346 -0.2399 -0.0003  0.0005
  555LEU      N 2917   6.923   8.210   3.573 -0.2078  0.1696 -0.3792
  555LEU      H 2918   6.935   8.276   3.648  1.2769 -0.3526 -0.1273
  555LEU     CA 2919   6.868   8.077   3.598  0.0530 -0.0558 -0.4381
  555LEU     HA 2920   6.950   8.009   3.574  0.2986 -0.5877  1.6928
  555LEU     CB 2921   6.831   8.069   3.749 -0.1119  0.0509 -0.2794
  555LEU    HB1 2922   6.819   8.167   3.796  1.0999  0.0149  0.1208
  555LEU    HB2 2923   6.729   8.035   3.768 -0.7970  1.7166 -0.7854
  555LEU     CG 2924   6.929   7.977   3.826  0.4942  0.2991 -0.7164
  555LEU     HG 2925   6.936   7.886   3.766 -0.7572 -2.2938  2.7409
  555LEU    CD1 2926   7.065   8.048   3.836 -0.2210 -0.0556  0.9723
  555LEU   HD11 2927   7.064   8.150   3.873  3.0690  1.0488 -1.4632
  555LEU   HD12 2928   7.127   7.987   3.902 -1.1361 -1.9277  0.1906
  555LEU   HD13 2929   7.115   8.047   3.739  1.3401  2.3385  1.6681
  555LEU    CD2 2930   6.879   7.923   3.958  0.0048  0.3351 -0.2833
  555LEU   HD21 2931   6.870   7.993   4.041 -1.8777 -3.2162  2.8481
  555LEU   HD22 2932   6.783   7.873   3.950  0.3663 -0.4358  0.0901
  555LEU   HD23 2933   6.947   7.846   3.995 -0.0541  0.3957 -0.0527
  555LEU      C 2934   6.749   8.034   3.511 -0.4325  0.4380 -0.3742
  555LEU      O 2935   6.742   7.929   3.447  0.6020 -0.1072 -0.2534
  556LEU      N 2936   6.660   8.128   3.498 -0.7358 -0.7609  0.3890
  556LEU      H 2937   6.674   8.220   3.538 -0.9028 -0.8941  0.7644
  556LEU     CA 2938   6.541   8.110   3.412 -0.3445  0.0473 -0.5321
  556LEU     HA 2939   6.503   8.012   3.439 -2.6135  1.0102  0.0278
  556LEU     CB 2940   6.437   8.219   3.454  0.1279  0.1897  0.2389
  556LEU    HB1 2941   6.486   8.302   3.505 -1.2627  0.4979  1.1296
  556LEU    HB2 2942   6.389   8.252   3.362 -0.2482 -0.7015  0.1028
  556LEU     CG 2943   6.321   8.166   3.543  0.1365  0.5255 -0.5914
  556LEU     HG 2944   6.274   8.085   3.487 -0.1424  1.0094 -1.0625
  556LEU    CD1 2945   6.387   8.102   3.678  0.6572 -0.0406 -0.6752
  556LEU   HD11 2946   6.312   8.074   3.752  1.7855 -1.3885  0.0081
  556LEU   HD12 2947   6.441   8.009   3.657  1.2515  0.0787  0.2868
  556LEU   HD13 2948   6.451   8.175   3.726  1.2881  0.3079 -1.9926
  556LEU    CD2 2949   6.216   8.263   3.590 -0.3314  0.5790 -0.5325
  556LEU   HD21 2950   6.163   8.321   3.515 -1.3673  1.8086  1.0823
  556LEU   HD22 2951   6.135   8.218   3.648  1.5287 -1.3478  0.7300
  556LEU   HD23 2952   6.261   8.341   3.650 -0.5820  0.7181 -0.5248
  556LEU      C 2953   6.571   8.110   3.265  0.4521  0.3658 -1.0648
  556LEU      O 2954   6.491   8.054   3.190 -0.4674 -0.3620 -1.2472
  557GLY      N 2955   6.687   8.151   3.226 -0.1809 -0.0139  0.3453
  557GLY      H 2956   6.762   8.173   3.290  2.5835 -2.1822 -1.8794
  557GLY     CA 2957   6.732   8.172   3.091  0.2735 -0.8271  0.9920
  557GLY    HA1 2958   6.646   8.184   3.024  1.6544  0.3889 -0.6654
  557GLY    HA2 2959   6.773   8.273   3.093 -1.7650  0.0734  0.1293
  557GLY      C 2960   6.815   8.051   3.039  0.5446 -0.4443  0.2168
  557GLY      O 2961   6.825   8.024   2.919  0.0411  0.0123 -0.3846
  558LYS      N 2962   6.873   7.971   3.135 -0.4241 -0.2788  0.4056
  558LYS      H 2963   6.852   7.994   3.231 -2.0276 -2.1872  0.5875
  558LYS     CA 2964   6.929   7.838   3.103 -0.1935 -0.1619 -0.7011
  558LYS     HA 2965   7.003   7.859   3.026 -2.9539  1.6383 -3.0898
  558LYS     CB 2966   6.997   7.777   3.224 -0.1750 -0.1052  0.2889
  558LYS    HB1 2967   6.927   7.784   3.307 -0.8898 -0.9081 -0.2310
  558LYS    HB2 2968   7.013   7.670   3.212 -0.1679  0.0087 -0.7562
  558LYS     CG 2969   7.135   7.841   3.266 -0.0533  0.1094  0.4481
  558LYS    HG1 2970   7.129   7.949   3.264 -0.7914  0.0632 -0.5531
  558LYS    HG2 2971   7.143   7.825   3.374 -1.6846 -1.9082  0.3422
  558LYS     CD 2972   7.251   7.777   3.175 -0.0910  0.0219 -0.3111
  558LYS    HD1 2973   7.283   7.680   3.213  0.7162  1.2337  2.3554
  558LYS    HD2 2974   7.208   7.772   3.075  0.1124 -2.2506 -0.3247
  558LYS     CE 2975   7.377   7.860   3.163 -1.0949  0.1139  0.5313
  558LYS    HE1 2976   7.411   7.890   3.262  0.7650 -1.1868  0.3253
  558LYS    HE2 2977   7.456   7.798   3.121 -2.1817 -1.1056  0.2057
  558LYS     NZ 2978   7.350   7.986   3.086 -0.0124 -0.0862 -0.3619
  558LYS    HZ1 2979   7.430   8.045   3.075  0.6089 -0.8850 -0.2026
  558LYS    HZ2 2980   7.317   7.955   2.995  0.7590 -0.9392 -0.3679
  558LYS    HZ3 2981   7.284   8.042   3.138  1.4061  0.8834  0.4239
  558LYS      C 2982   6.822   7.743   3.048  0.3161  0.4987 -0.1362
  558LYS      O 2983   6.860   7.639   2.991  0.1853 -0.1611  0.8940
  559LEU      N 2984   6.693   7.772   3.067  0.3406 -0.3680  0.2915
  559LEU      H 2985   6.677   7.859   3.116 -3.6152 -0.8469  0.1618
  559LEU     CA 2986   6.579   7.694   3.019  0.0856 -0.1606 -0.2542
  559LEU     HA 2987   6.611   7.591   3.032  0.4380 -0.3441 -2.2748
  559LEU     CB 2988   6.450   7.722   3.095 -0.4842  0.1132  0.4687
  559LEU    HB1 2989   6.442   7.831   3.096  0.3575  0.1768  1.2124
  559LEU    HB2 2990   6.367   7.670   3.046 -0.8438 -1.6554  2.7796
  559LEU     CG 2991   6.453   7.670   3.240 -0.0592  0.2370  0.0103
  559LEU     HG 2992   6.550   7.699   3.279 -0.1171 -2.4657  2.5645
  559LEU    CD1 2993   6.341   7.741   3.324 -0.3224  0.2629  0.6484
  559LEU   HD11 2994   6.380   7.842   3.327  1.8372 -0.4405 -1.2556
  559LEU   HD12 2995   6.245   7.727   3.273  1.2833 -1.1946 -2.2313
  559LEU   HD13 2996   6.326   7.703   3.425 -0.7468 -0.1731  0.4314
  559LEU    CD2 2997   6.432   7.518   3.238  0.2561 -0.2069 -0.0533
  559LEU   HD21 2998   6.452   7.484   3.340 -0.8810  0.3279  0.3636
  559LEU   HD22 2999   6.334   7.479   3.210  0.7617 -0.1103 -2.1148
  559LEU   HD23 3000   6.508   7.462   3.182  0.1393 -1.0197  0.5764
  559LEU      C 3001   6.555   7.710   2.862 -0.9474 -0.2549 -0.4359
  559LEU      O 3002   6.555   7.610   2.796  0.3864  0.2946 -0.0108
  560PRO      N 3003   6.537   7.837   2.798 -0.4712  0.3339  0.1008
  560PRO     CA 3004   6.529   7.838   2.647  0.0115 -0.5590  0.3388
  560PRO     HA 3005   6.443   7.781   2.614  1.3524 -1.6454 -1.4205
  560PRO     CB 3006   6.489   7.987   2.611  0.7913 -0.2279 -0.2264
  560PRO    HB1 3007   6.543   8.023   2.523  1.2788 -0.5805 -0.0792
  560PRO    HB2 3008   6.384   8.002   2.586  0.3240  1.0613  2.2146
  560PRO     CG 3009   6.515   8.069   2.734  0.4128  0.1589 -0.9476
  560PRO    HG1 3010   6.605   8.129   2.719  1.2330 -1.0650 -1.0244
  560PRO    HG2 3011   6.437   8.146   2.739 -0.7770 -1.0059 -1.0064
  560PRO     CD 3012   6.507   7.965   2.847  0.2467 -0.1183 -0.3560
  560PRO    HD1 3013   6.579   7.986   2.927  0.9854  0.0752 -1.0523
  560PRO    HD2 3014   6.410   7.974   2.895 -0.6228 -2.9886 -1.3918
  560PRO      C 3015   6.662   7.794   2.580  0.5323  0.1579  0.5985
  560PRO      O 3016   6.665   7.732   2.472  0.1493  0.3372 -0.0436
  561GLU      N 3017   6.766   7.814   2.654  0.0113 -0.0598 -0.3712
  561GLU      H 3018   6.755   7.865   2.741  1.5504 -1.2913  0.5983
  561GLU     CA 3019   6.902   7.775   2.621 -0.0565  0.8176  0.0422
  561GLU     HA 3020   6.926   7.830   2.530 -0.2264  0.8257  0.0029
  561GLU     CB 3021   7.002   7.813   2.732 -0.5135 -0.6196 -0.0685
  561GLU    HB1 3022   6.945   7.819   2.825 -0.3607  0.1644 -0.0171
  561GLU    HB2 3023   7.082   7.739   2.740  1.6751  1.6511  0.2348
  561GLU     CG 3024   7.066   7.955   2.699 -0.1435  0.1736  0.5141
  561GLU    HG1 3025   7.107   7.958   2.598 -0.3049 -0.0214  0.4433
  561GLU    HG2 3026   6.988   8.032   2.696  1.9450  2.4045  0.4658
  561GLU     CD 3027   7.173   7.999   2.798  0.3099 -0.2145  0.3470
  561GLU    OE1 3028   7.179   8.122   2.828  0.8212  0.0055 -0.0957
  561GLU    OE2 3029   7.250   7.915   2.852 -0.5459 -0.2186  0.5990
  561GLU      C 3030   6.915   7.624   2.602  1.0667  0.5147 -0.3191
  561GLU      O 3031   6.952   7.566   2.505 -0.4604  0.6643  0.1867
  562LEU      N 3032   6.864   7.548   2.699  0.1719 -0.5863 -0.0768
  562LEU      H 3033   6.859   7.597   2.788 -1.4062  1.4853 -1.2200
  562LEU     CA 3034   6.839   7.411   2.702 -0.0556  0.2272 -0.0375
  562LEU     HA 3035   6.940   7.371   2.685  0.9396  1.4732  2.4182
  562LEU     CB 3036   6.796   7.377   2.843 -0.3644  0.6460 -0.0091
  562LEU    HB1 3037   6.877   7.395   2.914  0.8383  0.4494 -1.2808
  562LEU    HB2 3038   6.718   7.450   2.863 -0.7806 -0.0089  0.8393
  562LEU     CG 3039   6.747   7.229   2.873  0.2838 -0.0992  0.0991
  562LEU     HG 3040   6.676   7.200   2.795  0.9887 -2.2766  0.1953
  562LEU    CD1 3041   6.866   7.134   2.872  0.3193  0.6711 -0.5980
  562LEU   HD11 3042   6.950   7.147   2.939  1.3069  1.5905 -1.9487
  562LEU   HD12 3043   6.826   7.034   2.887  0.3983  0.7423  0.0731
  562LEU   HD13 3044   6.905   7.133   2.770 -0.3695  1.1030 -0.8743
  562LEU    CD2 3045   6.678   7.230   3.009  0.2518 -0.1108 -0.5730
  562LEU   HD21 3046   6.631   7.132   3.023  1.3135 -0.4333  1.0095
  562LEU   HD22 3047   6.740   7.265   3.092 -1.1141  1.3955 -0.1398
  562LEU   HD23 3048   6.594   7.299   2.997 -0.0313  0.4237  3.0863
  562LEU      C 3049   6.758   7.352   2.589  0.0981 -0.0115  0.4480
  562LEU      O 3050   6.789   7.248   2.528 -0.0417  0.2439  0.1163
  563ARG      N 3051   6.644   7.416   2.560  0.2871  0.4971  0.2625
  563ARG      H 3052   6.619   7.490   2.624  0.4791  0.1795  0.7135
  563ARG     CA 3053   6.545   7.376   2.460 -0.5748 -0.2817 -0.2436
  563ARG     HA 3054   6.522   7.271   2.481  0.0701 -0.1458  1.2745
  563ARG     CB 3055   6.417   7.463   2.467  0.0839  0.7480  0.4860
  563ARG    HB1 3056   6.403   7.460   2.575  4.9246 -0.1928  1.3444
  563ARG    HB2 3057   6.430   7.569   2.444  0.4290  0.2590 -1.8183
  563ARG     CG 3058   6.300   7.419   2.384  0.1701 -0.6973 -0.5578
  563ARG    HG1 3059   6.302   7.478   2.292  0.8429  0.8349  0.4152
  563ARG    HG2 3060   6.302   7.313   2.357 -1.6265 -0.7429 -0.6257
  563ARG     CD 3061   6.172   7.431   2.467  0.3088 -0.9600 -0.5029
  563ARG    HD1 3062   6.109   7.342   2.469 -0.0259 -0.8131  2.9542
  563ARG    HD2 3063   6.196   7.448   2.573  0.2973 -0.9054 -0.5095
  563ARG     NE 3064   6.079   7.533   2.426  0.1037  0.0624  0.2257
  563ARG     HE 3065   6.072   7.536   2.325  2.4128  0.0930  0.0230
  563ARG     CZ 3066   5.984   7.603   2.492 -0.3026 -0.4589 -0.3279
  563ARG    NH1 3067   5.962   7.577   2.620  0.7563  0.1653  0.2067
  563ARG   HH11 3068   6.014   7.509   2.673 -3.2071 -0.7485  3.4189
  563ARG   HH12 3069   5.884   7.613   2.673  0.4793 -0.7450  0.4261
  563ARG    NH2 3070   5.928   7.699   2.427 -0.1942 -0.0662  0.0308
  563ARG   HH21 3071   5.966   7.738   2.342 -0.0363 -0.4857 -0.0931
  563ARG   HH22 3072   5.846   7.741   2.469 -0.0536 -0.8995  1.2024
  563ARG      C 3073   6.608   7.384   2.320 -0.1648 -0.5711  0.2951
  563ARG      O 3074   6.593   7.291   2.242 -0.5674 -0.0468 -0.1482
  564THR      N 3075   6.694   7.487   2.298  0.5832  0.1454  0.5493
  564THR      H 3076   6.697   7.564   2.365  0.7707  0.7873 -0.1825
  564THR     CA 3077   6.771   7.521   2.168 -0.1025  0.0958 -0.0691
  564THR     HA 3078   6.699   7.508   2.087  0.6260  0.7488 -0.8290
  564THR     CB 3079   6.828   7.667   2.174  0.6125  0.0368  0.4535
  564THR     HB 3080   6.901   7.666   2.255  2.6818 -0.3238 -1.3272
  564THR    OG1 3081   6.719   7.756   2.183  0.1894  0.4399  0.0670
  564THR    HG1 3082   6.693   7.761   2.273  1.9466  2.3898  0.5508
  564THR    CG2 3083   6.906   7.702   2.047  0.1869 -0.5405  0.5260
  564THR   HG21 3084   6.916   7.809   2.027 -0.0723 -0.2607  1.8160
  564THR   HG22 3085   7.006   7.662   2.060  0.7356  1.2743  2.5681
  564THR   HG23 3086   6.858   7.666   1.956  1.3332  1.7951 -1.1048
  564THR      C 3087   6.897   7.428   2.153  0.4053  0.5282 -0.3843
  564THR      O 3088   6.958   7.414   2.050  0.0559  0.5805 -0.4049
  565LEU      N 3089   6.934   7.360   2.259  0.0601 -0.0994 -0.0960
  565LEU      H 3090   6.878   7.376   2.341  1.2701  0.0858  0.7074
  565LEU     CA 3091   7.038   7.254   2.266  0.0792 -0.0635 -0.3433
  565LEU     HA 3092   7.121   7.286   2.202  0.1057 -2.2883 -1.5325
  565LEU     CB 3093   7.074   7.240   2.410  0.9705  0.2892 -0.4983
  565LEU    HB1 3094   7.056   7.338   2.453  1.0004  0.0318  0.1170
  565LEU    HB2 3095   7.002   7.169   2.452 -0.4936  0.8494 -1.9694
  565LEU     CG 3096   7.209   7.191   2.449  0.5297  0.0218  0.4472
  565LEU     HG 3097   7.286   7.259   2.412  0.5502 -1.0997 -1.7445
  565LEU    CD1 3098   7.207   7.190   2.600  0.4492  0.0268 -0.8555
  565LEU   HD11 3099   7.304   7.160   2.639  0.3370 -1.1102 -1.4017
  565LEU   HD12 3100   7.188   7.283   2.653  2.6203 -0.1395  0.3220
  565LEU   HD13 3101   7.139   7.121   2.649  0.6808  0.8315  0.6603
  565LEU    CD2 3102   7.251   7.051   2.400  0.2101  0.3914 -0.6025
  565LEU   HD21 3103   7.347   7.018   2.439 -0.0662  0.9031  0.5529
  565LEU   HD22 3104   7.181   6.977   2.438 -0.0103  1.0082  0.2359
  565LEU   HD23 3105   7.259   7.050   2.291  1.5184 -1.2527 -0.5367
  565LEU      C 3106   6.980   7.127   2.210 -0.3769 -0.0496 -0.6605
  565LEU      O 3107   7.046   7.047   2.146 -0.5915  0.0319 -0.5403
  566CYS      N 3108   6.852   7.103   2.243 -0.3044 -0.5367  0.8347
  566CYS      H 3109   6.797   7.175   2.288  1.7112  0.9463  1.0603
  566CYS     CA 3110   6.791   6.973   2.220  0.3108 -0.1389 -0.5201
  566CYS     HA 3111   6.856   6.886   2.234  0.0205 -0.3015 -0.1712
  566CYS     CB 3112   6.663   6.961   2.316 -0.0255 -0.2779  0.3057
  566CYS    HB1 3113   6.597   7.047   2.304  0.8886  0.5283  0.9220
  566CYS    HB2 3114   6.615   6.867   2.291 -0.3078  0.2814 -1.3766
  566CYS     SG 3115   6.718   6.958   2.484 -0.3169 -0.0406  0.2898
  566CYS     HG 3116   6.766   7.083   2.491 -2.3477  0.8034 -0.3062
  566CYS      C 3117   6.752   6.950   2.072  0.1441 -0.0828 -0.2218
  566CYS      O 3118   6.737   6.838   2.027  0.1818 -0.3456 -0.5245
  567THR      N 3119   6.744   7.061   1.992 -0.5691  0.4870  0.5191
  567THR      H 3120   6.742   7.148   2.042 -1.3691 -0.8739  3.0329
  567THR     CA 3121   6.721   7.065   1.847 -0.2622 -0.7381  0.1808
  567THR     HA 3122   6.632   7.003   1.836  0.3368 -1.7484  0.7890
  567THR     CB 3123   6.701   7.218   1.812  0.2946 -0.7151 -0.0290
  567THR     HB 3124   6.681   7.204   1.705 -1.4821  1.0268  0.0323
  567THR    OG1 3125   6.823   7.303   1.814  0.2246  0.3163 -0.0475
  567THR    HG1 3126   6.856   7.319   1.901 -1.6217  1.7352  0.4596
  567THR    CG2 3127   6.576   7.291   1.880 -0.5347  0.0909  0.3989
  567THR   HG21 3128   6.501   7.214   1.900  0.6411 -1.7132 -1.6650
  567THR   HG22 3129   6.594   7.336   1.977  2.0193 -0.8520  0.4359
  567THR   HG23 3130   6.536   7.364   1.809  2.3274  1.0940 -0.3376
  567THR      C 3131   6.824   6.983   1.772  0.1000 -0.4854 -0.2585
  567THR      O 3132   6.791   6.921   1.672  0.1972  0.2076  0.0264
  568GLN      N 3133   6.945   6.968   1.826  0.4906  0.4141  0.2915
  568GLN      H 3134   6.948   7.023   1.911  0.1089  0.0426  0.5475
  568GLN     CA 3135   7.046   6.882   1.783 -0.8326  0.3872  0.3694
  568GLN     HA 3136   7.052   6.887   1.674  0.3906 -0.2250  0.3955
  568GLN     CB 3137   7.177   6.938   1.841 -0.0997  0.3042 -1.5488
  568GLN    HB1 3138   7.159   6.983   1.939 -1.2899 -2.0847 -0.5889
  568GLN    HB2 3139   7.246   6.854   1.849 -0.3158  0.1709 -1.0504
  568GLN     CG 3140   7.248   7.041   1.752 -0.0243 -0.2102 -0.9292
  568GLN    HG1 3141   7.255   7.010   1.647  0.1527 -2.2549 -0.3655
  568GLN    HG2 3142   7.199   7.138   1.746 -0.1498 -0.1558  0.6949
  568GLN     CD 3143   7.383   7.061   1.815 -0.6081 -0.0778  0.0090
  568GLN    OE1 3144   7.479   6.986   1.777  0.7846  0.6226  0.2780
  568GLN    NE2 3145   7.411   7.154   1.915 -0.6325  0.0327  0.4463
  568GLN   HE21 3146   7.344   7.226   1.939  0.7810  1.0648  1.4740
  568GLN   HE22 3147   7.499   7.181   1.955 -0.6586  3.8507 -1.6243
  568GLN      C 3148   7.029   6.737   1.817 -0.1455  0.0303 -0.0490
  568GLN      O 3149   7.106   6.653   1.765  0.4131  0.6568  0.2096
  569GLY      N 3150   6.938   6.705   1.910 -0.3680  0.1392 -0.5045
  569GLY      H 3151   6.890   6.779   1.959 -2.8630 -0.9865 -1.1132
  569GLY     CA 3152   6.905   6.570   1.964  0.3126  0.4871  0.0870
  569GLY    HA1 3153   6.985   6.495   1.970 -0.5313 -0.5605 -1.2030
  569GLY    HA2 3154   6.882   6.584   2.070  3.5726 -0.6974  1.0827
  569GLY      C 3155   6.776   6.515   1.893 -0.7177  0.1463 -0.1446
  569GLY      O 3156   6.775   6.395   1.870 -0.1086  0.1649 -0.2386
  570LEU      N 3157   6.695   6.607   1.843 -0.3197 -0.7927  0.1921
  570LEU      H 3158   6.721   6.701   1.871 -1.0775 -0.5010 -0.0681
  570LEU     CA 3159   6.588   6.582   1.749  0.1419 -0.2839 -0.7461
  570LEU     HA 3160   6.541   6.491   1.786 -0.3313 -0.9449 -2.8563
  570LEU     CB 3161   6.488   6.696   1.741  0.1260  0.2127 -0.5706
  570LEU    HB1 3162   6.537   6.783   1.697 -1.1388  0.4072 -1.6543
  570LEU    HB2 3163   6.414   6.649   1.677  1.2269 -2.1567 -0.1819
  570LEU     CG 3164   6.418   6.752   1.872  0.1916 -0.3242  0.0685
  570LEU     HG 3165   6.495   6.796   1.936  3.3669 -2.8005 -1.7243
  570LEU    CD1 3166   6.326   6.872   1.834  0.8908 -0.1235 -0.4021
  570LEU   HD11 3167   6.232   6.846   1.786 -0.1483  1.2793  0.7618
  570LEU   HD12 3168   6.288   6.923   1.923 -1.3660 -0.5064 -1.0653
  570LEU   HD13 3169   6.371   6.942   1.764 -1.0933  0.3810 -1.2624
  570LEU    CD2 3170   6.339   6.654   1.952  0.5735  0.0163 -0.6966
  570LEU   HD21 3171   6.399   6.572   1.993 -1.1740 -1.0870 -0.2167
  570LEU   HD22 3172   6.286   6.709   2.029 -1.8129 -2.9202 -0.0358
  570LEU   HD23 3173   6.267   6.596   1.894 -0.0396 -0.3784  0.4338
  570LEU      C 3174   6.652   6.569   1.608 -0.1688  0.4017  0.1309
  570LEU      O 3175   6.612   6.487   1.530  0.3730  0.5200  0.1011
  571GLN      N 3176   6.763   6.644   1.575  0.4482  0.1276  0.6590
  571GLN      H 3177   6.798   6.724   1.625  0.7701  1.3026 -1.3374
  571GLN     CA 3178   6.821   6.629   1.440 -1.0982  0.1340 -0.8534
  571GLN     HA 3179   6.740   6.627   1.367 -3.8003  0.5659  1.9050
  571GLN     CB 3180   6.909   6.749   1.409 -0.1111  0.3659  0.2972
  571GLN    HB1 3181   6.961   6.787   1.498  1.5685 -1.6177  0.2465
  571GLN    HB2 3182   6.979   6.723   1.330 -0.7511 -0.2294 -0.0813
  571GLN     CG 3183   6.818   6.862   1.356 -0.5201 -0.0835 -1.1458
  571GLN    HG1 3184   6.775   6.831   1.260 -0.3718  2.8755 -2.2737
  571GLN    HG2 3185   6.729   6.886   1.415 -0.5743  3.2059 -2.3404
  571GLN     CD 3186   6.903   6.987   1.349 -0.6334  0.0079  0.1551
  571GLN    OE1 3187   6.990   6.991   1.266 -0.1419 -0.3034 -0.0641
  571GLN    NE2 3188   6.874   7.084   1.431 -0.8037 -0.2267 -0.1044
  571GLN   HE21 3189   6.790   7.078   1.487 -0.2987  1.5115  0.9230
  571GLN   HE22 3190   6.928   7.168   1.421  2.6398 -2.4610 -2.6313
  571GLN      C 3191   6.904   6.499   1.434  0.5623 -0.5846  0.4758
  571GLN      O 3192   6.914   6.441   1.327  0.1903 -0.2026  0.0327
  572ARG      N 3193   6.964   6.453   1.549  0.3627  0.0155 -0.4116
  572ARG      H 3194   6.966   6.514   1.630 -1.5735  1.2086 -1.1860
  572ARG     CA 3195   7.032   6.324   1.562  0.0184 -0.0322  0.4199
  572ARG     HA 3196   7.113   6.325   1.489  0.7789 -2.9960  1.0610
  572ARG     CB 3197   7.096   6.306   1.702 -0.3706  0.2280  0.0075
  572ARG    HB1 3198   7.143   6.400   1.731  1.3178 -0.7228  0.4622
  572ARG    HB2 3199   7.019   6.287   1.777  0.1259  0.9602  0.7231
  572ARG     CG 3200   7.187   6.182   1.717 -0.7132  0.3564 -0.2497
  572ARG    HG1 3201   7.208   6.172   1.823 -1.3738  0.2747 -0.1242
  572ARG    HG2 3202   7.123   6.104   1.676 -2.0744  0.5015  1.4846
  572ARG     CD 3203   7.305   6.189   1.619 -0.8280 -0.3116  0.2969
  572ARG    HD1 3204   7.278   6.213   1.517 -2.4019  1.3379  1.0378
  572ARG    HD2 3205   7.369   6.269   1.657  0.7176 -0.5599 -1.6597
  572ARG     NE 3206   7.388   6.068   1.611  0.1869 -0.1919  0.4255
  572ARG     HE 3207   7.382   6.008   1.692 -0.0030  0.6771  1.0620
  572ARG     CZ 3208   7.487   6.042   1.529  0.1304 -0.0303  0.4996
  572ARG    NH1 3209   7.531   6.132   1.435  0.3948 -0.0952 -0.2705
  572ARG   HH11 3210   7.504   6.229   1.448  1.6773  0.0852  1.4715
  572ARG   HH12 3211   7.600   6.104   1.367  1.1226 -0.1886  0.4908
  572ARG    NH2 3212   7.554   5.925   1.534  0.5887 -0.0502  0.2515
  572ARG   HH21 3213   7.537   5.866   1.614 -2.7945  1.6694  0.9735
  572ARG   HH22 3214   7.596   5.887   1.451  0.0411  1.1942 -0.6321
  572ARG      C 3215   6.937   6.208   1.519  0.6541 -0.8104 -1.0079
  572ARG      O 3216   6.967   6.129   1.431  0.1531 -0.4992 -0.4346
  573ILE      N 3217   6.823   6.191   1.582  0.8464  0.1105  0.2500
  573ILE      H 3218   6.796   6.254   1.657 -1.3438  1.6839 -1.7241
  573ILE     CA 3219   6.720   6.081   1.563  0.5973  0.9661  0.5087
  573ILE     HA 3220   6.777   5.991   1.584 -0.8446  0.0501  0.6759
  573ILE     CB 3221   6.599   6.086   1.672  0.4081 -0.1780  0.2178
  573ILE     HB 3222   6.560   6.187   1.667 -0.2875 -0.4369  0.2539
  573ILE    CG1 3223   6.653   6.059   1.813  0.0586 -0.5899 -1.0844
  573ILE   HG11 3224   6.663   5.953   1.837  1.6934 -0.6725 -1.9961
  573ILE   HG12 3225   6.747   6.108   1.836 -1.0924  0.7263  1.1544
  573ILE    CG2 3226   6.486   5.986   1.640  0.3805  0.5723 -0.0408
  573ILE   HG21 3227   6.406   6.026   1.578  0.4331  1.0957  0.2279
  573ILE   HG22 3228   6.528   5.898   1.591 -1.0848  0.2941 -0.8257
  573ILE   HG23 3229   6.443   5.942   1.729 -1.1417 -2.3462 -2.0606
  573ILE     CD 3230   6.558   6.101   1.927 -0.0017  0.4170  0.7410
  573ILE    HD1 3231   6.604   6.077   2.023 -0.6071  0.9653  1.1751
  573ILE    HD2 3232   6.557   6.210   1.922  2.4937  0.4484 -0.6305
  573ILE    HD3 3233   6.463   6.049   1.916  1.1820 -1.4225 -1.6018
  573ILE      C 3234   6.669   6.074   1.412  0.1971 -0.4501  0.1624
  573ILE      O 3235   6.649   5.968   1.364 -0.1202  0.1384  1.2982
  574PHE      N 3236   6.661   6.191   1.352  0.6296  0.3316  0.8032
  574PHE      H 3237   6.667   6.275   1.408  1.4744 -0.7211  2.3616
  574PHE     CA 3238   6.623   6.212   1.214  0.7063 -0.6403 -0.6746
  574PHE     HA 3239   6.537   6.147   1.194  0.7719 -0.9345  0.0034
  574PHE     CB 3240   6.580   6.365   1.201  0.1894 -0.3844 -0.0575
  574PHE    HB1 3241   6.509   6.387   1.281  0.8223  1.1216  0.1126
  574PHE    HB2 3242   6.659   6.436   1.225  0.1340 -0.3163 -0.0769
  574PHE     CG 3243   6.513   6.409   1.069  0.1675 -0.3761  0.4070
  574PHE    CD1 3244   6.590   6.487   0.981  0.6201  0.3355 -0.4066
  574PHE    HD1 3245   6.691   6.517   1.005  0.3008 -0.8574  3.0967
  574PHE    CD2 3246   6.385   6.379   1.029  0.7259 -0.2177  0.7420
  574PHE    HD2 3247   6.324   6.317   1.094 -2.1818  1.4686 -0.1790
  574PHE    CE1 3248   6.533   6.541   0.864 -0.0268  0.1911  0.1907
  574PHE    HE1 3249   6.593   6.609   0.807  0.4177  1.2480  1.8590
  574PHE    CE2 3250   6.333   6.421   0.905 -0.6498  0.2507 -0.8704
  574PHE    HE2 3251   6.239   6.385   0.864 -0.3861  0.8762 -2.0802
  574PHE     CZ 3252   6.403   6.511   0.824  0.0330  0.5096  0.8768
  574PHE     HZ 3253   6.364   6.542   0.728  0.6757  0.7637  0.6926
  574PHE      C 3254   6.741   6.181   1.124 -0.4617  0.2668  0.0965
  574PHE      O 3255   6.717   6.111   1.029 -0.2821 -0.2449 -0.3885
  575TYR      N 3256   6.867   6.218   1.170  0.5125 -0.6622 -0.0875
  575TYR      H 3257   6.873   6.269   1.257 -0.7615  1.6619 -1.2608
  575TYR     CA 3258   6.987   6.185   1.099  0.1744  0.8215  0.3304
  575TYR     HA 3259   6.969   6.207   0.994 -1.8377 -1.7556  0.0362
  575TYR     CB 3260   7.114   6.261   1.161  0.3318 -0.4144  0.1192
  575TYR    HB1 3261   7.107   6.369   1.154 -1.2287 -0.2452  2.9027
  575TYR    HB2 3262   7.099   6.248   1.268 -0.0597 -1.3712 -0.0330
  575TYR     CG 3263   7.247   6.218   1.108  0.0473  0.3236 -0.0004
  575TYR    CD1 3264   7.312   6.101   1.154 -0.1074 -0.2432  0.4620
  575TYR    HD1 3265   7.255   6.030   1.212 -1.5307 -0.5339 -1.2056
  575TYR    CD2 3266   7.321   6.305   1.026 -0.2111 -0.4828  0.4387
  575TYR    HD2 3267   7.281   6.395   0.984 -1.2829 -0.5934  1.1906
  575TYR    CE1 3268   7.437   6.066   1.108  0.5872  1.3531  0.3688
  575TYR    HE1 3269   7.488   5.974   1.131 -2.8449 -0.4058  1.6233
  575TYR    CE2 3270   7.445   6.266   0.974  0.2223 -0.3463  0.4067
  575TYR    HE2 3271   7.498   6.333   0.907  0.4913 -1.5731 -0.6578
  575TYR     CZ 3272   7.503   6.154   1.021  0.0130  0.0725  0.2560
  575TYR     OH 3273   7.628   6.130   0.981 -0.8532 -0.3759 -0.1287
  575TYR     HH 3274   7.658   6.207   0.934 -1.0459  0.0095  0.3701
  575TYR      C 3275   7.012   6.031   1.092 -0.1489 -0.2130  0.0536
  575TYR      O 3276   7.029   5.981   0.984 -0.7095  0.9072 -0.7132
  576LEU      N 3277   6.991   5.969   1.210 -0.6698 -0.2450  0.5340
  576LEU      H 3278   6.976   6.027   1.291  0.6447  1.4492 -0.3732
  576LEU     CA 3279   6.998   5.822   1.220 -0.0884 -0.2802 -0.2811
  576LEU     HA 3280   7.091   5.805   1.165  0.0755  0.3302 -0.2046
  576LEU     CB 3281   7.008   5.784   1.367  0.9991 -0.9240  0.0147
  576LEU    HB1 3282   6.928   5.835   1.420  1.9914  0.4236  0.2626
  576LEU    HB2 3283   6.978   5.681   1.389  0.7098 -1.2038 -1.5797
  576LEU     CG 3284   7.133   5.825   1.451 -0.0597 -0.3507 -0.9184
  576LEU     HG 3285   7.164   5.926   1.425  0.5329 -0.5739 -1.0870
  576LEU    CD1 3286   7.103   5.813   1.603  0.4468 -0.7840 -0.4749
  576LEU   HD11 3287   7.183   5.851   1.667 -0.8640  0.9604  0.2048
  576LEU   HD12 3288   7.021   5.882   1.620 -0.1916 -1.0814 -2.1658
  576LEU   HD13 3289   7.075   5.711   1.629 -0.9129  0.0823  1.6997
  576LEU    CD2 3290   7.252   5.738   1.414  0.6886 -0.2452 -0.2211
  576LEU   HD21 3291   7.228   5.638   1.379 -2.3063 -1.0205  3.3713
  576LEU   HD22 3292   7.292   5.781   1.322  1.3257  1.7327  0.9172
  576LEU   HD23 3293   7.332   5.740   1.488 -0.5273  3.0912  1.2096
  576LEU      C 3294   6.887   5.746   1.147  0.3608 -0.0030  0.1571
  576LEU      O 3295   6.916   5.643   1.078  0.7353 -0.1765 -1.1531
  577LYS      N 3296   6.766   5.801   1.152  0.0795 -0.6912  0.1075
  577LYS      H 3297   6.758   5.888   1.204 -4.4156  0.0843 -1.4213
  577LYS     CA 3298   6.644   5.746   1.087  0.4527 -0.0240  0.5929
  577LYS     HA 3299   6.636   5.641   1.112  0.5577 -0.1171  0.2487
  577LYS     CB 3300   6.515   5.806   1.139  0.3313 -0.6151 -0.6794
  577LYS    HB1 3301   6.513   5.799   1.247 -0.2443  0.5807 -0.6028
  577LYS    HB2 3302   6.515   5.912   1.115  1.1348 -0.4124  0.1800
  577LYS     CG 3303   6.389   5.729   1.108 -0.1317 -0.4091 -0.0499
  577LYS    HG1 3304   6.378   5.721   1.000 -0.2732 -0.2870 -0.0454
  577LYS    HG2 3305   6.383   5.631   1.155 -1.5218 -0.2445  0.1787
  577LYS     CD 3306   6.271   5.815   1.152 -0.0330 -0.6553 -0.4155
  577LYS    HD1 3307   6.280   5.838   1.258  1.3138 -1.7072 -0.2616
  577LYS    HD2 3308   6.264   5.902   1.087 -1.5100 -0.4062  0.0435
  577LYS     CE 3309   6.141   5.743   1.116 -0.6687  0.1072 -0.1386
  577LYS    HE1 3310   6.056   5.800   1.154  0.0786  1.5075 -0.5100
  577LYS    HE2 3311   6.135   5.737   1.008 -1.6744 -0.0671 -0.0837
  577LYS     NZ 3312   6.129   5.612   1.180 -0.3613  0.1210 -0.0430
  577LYS    HZ1 3313   6.048   5.557   1.157 -0.9960  0.1046  2.0195
  577LYS    HZ2 3314   6.216   5.562   1.168  1.2118  2.7852 -0.5406
  577LYS    HZ3 3315   6.119   5.628   1.279 -0.4341 -1.0660  0.1600
  577LYS      C 3316   6.652   5.760   0.936  0.0603  0.2383  0.3925
  577LYS      O 3317   6.578   5.680   0.869 -0.3815  0.3197  0.2542
  578LEU      N 3318   6.724   5.853   0.878  0.4182 -0.6793  0.5392
  578LEU      H 3319   6.782   5.906   0.943 -0.2365  1.3310 -0.4393
  578LEU     CA 3320   6.771   5.867   0.739  0.2763 -0.0541 -0.2552
  578LEU     HA 3321   6.702   5.834   0.661  1.1776  1.4143 -1.7617
  578LEU     CB 3322   6.812   6.017   0.702  0.1777  0.2170  0.2912
  578LEU    HB1 3323   6.896   6.038   0.767 -0.8310  0.9758  1.4055
  578LEU    HB2 3324   6.855   6.020   0.602 -0.0036  3.1637  0.1973
  578LEU     CG 3325   6.692   6.118   0.711  0.0504  0.3741 -0.5078
  578LEU     HG 3326   6.650   6.112   0.812 -2.4899 -0.7657 -1.5495
  578LEU    CD1 3327   6.736   6.266   0.692 -0.5452  0.6273  0.3289
  578LEU   HD11 3328   6.813   6.288   0.618  1.7647  2.9519  3.1460
  578LEU   HD12 3329   6.649   6.331   0.685 -0.5150  0.7735  1.1934
  578LEU   HD13 3330   6.774   6.300   0.788 -1.2610 -1.5630  1.4422
  578LEU    CD2 3331   6.580   6.093   0.615 -0.1583  0.3375 -0.2988
  578LEU   HD21 3332   6.611   6.112   0.512  1.0799  1.3189  0.2342
  578LEU   HD22 3333   6.521   6.002   0.630 -1.2073  1.2376  1.2371
  578LEU   HD23 3334   6.496   6.160   0.633 -0.2589  0.6935 -1.9068
  578LEU      C 3335   6.899   5.775   0.714 -0.4526 -0.6479  0.3816
  578LEU      O 3336   6.907   5.723   0.601  0.1554 -0.7840  0.2357
  579GLU      N 3337   6.995   5.747   0.802  0.3045 -0.3094  0.0927
  579GLU      H 3338   6.997   5.792   0.893 -0.3569 -0.2308  0.0716
  579GLU     CA 3339   7.109   5.652   0.781 -0.1269  0.2980  0.9633
  579GLU     HA 3340   7.158   5.687   0.690  0.0408  0.5792  1.1598
  579GLU     CB 3341   7.212   5.669   0.890  0.1472  0.5187  0.6733
  579GLU    HB1 3342   7.247   5.771   0.903 -0.9121  0.7950  1.4903
  579GLU    HB2 3343   7.168   5.646   0.987  1.5600  0.3449  1.2985
  579GLU     CG 3344   7.338   5.590   0.864 -0.0032 -0.0245  0.0680
  579GLU    HG1 3345   7.322   5.483   0.873  2.4261 -0.4235  0.2167
  579GLU    HG2 3346   7.371   5.604   0.761 -3.2905 -0.2178 -1.1563
  579GLU     CD 3347   7.454   5.629   0.955  0.0982 -0.1460  0.0804
  579GLU    OE1 3348   7.443   5.618   1.077  0.6119 -0.6189 -0.4639
  579GLU    OE2 3349   7.554   5.679   0.902 -0.0460 -0.5847 -0.1027
  579GLU      C 3350   7.061   5.504   0.762  0.0619  0.2049 -0.3916
  579GLU      O 3351   7.111   5.452   0.660  0.0925 -0.2157 -0.0310
  580ASP      N 3352   6.963   5.450   0.848 -0.2723 -0.0447  0.2353
  580ASP      H 3353   6.935   5.514   0.921  2.2375 -0.3620  1.6147
  580ASP     CA 3354   6.896   5.324   0.829  0.0747  0.4349  0.9087
  580ASP     HA 3355   6.818   5.311   0.904 -1.2532 -3.0605 -0.8256
  580ASP     CB 3356   6.820   5.328   0.693  0.1245  0.2861 -0.4271
  580ASP    HB1 3357   6.795   5.433   0.674  2.1344  0.5592 -2.0278
  580ASP    HB2 3358   6.891   5.301   0.615  1.3965  0.3025  0.6880
  580ASP     CG 3359   6.698   5.243   0.671  0.4618  0.2304  0.4529
  580ASP    OD1 3360   6.591   5.273   0.730 -0.3137  0.1754 -0.1799
  580ASP    OD2 3361   6.700   5.152   0.586  0.1278  0.2543  0.3215
  580ASP      C 3362   6.989   5.198   0.837  0.5096 -1.0205  0.8127
  580ASP      O 3363   6.952   5.090   0.785 -0.0760  0.2323 -0.2802
  581LEU      N 3364   7.092   5.212   0.915  0.1858 -0.2550 -0.0624
  581LEU      H 3365   7.101   5.306   0.950 -0.2658  0.7367 -2.4178
  581LEU     CA 3366   7.192   5.120   0.953  0.2871 -0.8658  0.7761
  581LEU     HA 3367   7.203   5.048   0.872  0.2388  0.7502 -0.7312
  581LEU     CB 3368   7.318   5.201   0.985 -0.1292 -0.5837 -0.3807
  581LEU    HB1 3369   7.330   5.262   0.895  1.1939  0.0618  0.2053
  581LEU    HB2 3370   7.302   5.275   1.063 -0.2985 -1.2450  0.2197
  581LEU     CG 3371   7.443   5.126   1.021 -0.8121 -0.1069 -0.6106
  581LEU     HG 3372   7.426   5.031   0.970 -2.3590 -0.4522  0.4955
  581LEU    CD1 3373   7.566   5.184   0.951 -0.0310  0.0638  0.1106
  581LEU   HD11 3374   7.614   5.278   0.979  0.7606 -0.2839 -0.0651
  581LEU   HD12 3375   7.640   5.104   0.960  0.1482 -0.1208 -2.2286
  581LEU   HD13 3376   7.555   5.187   0.842 -0.2951 -0.4087  0.1207
  581LEU    CD2 3377   7.465   5.099   1.172  0.2521 -0.5521  0.1691
  581LEU   HD21 3378   7.386   5.046   1.225  0.3617 -0.2104  0.6744
  581LEU   HD22 3379   7.556   5.040   1.185  0.5088 -0.9504 -2.8298
  581LEU   HD23 3380   7.482   5.192   1.226 -1.2524 -0.6139  0.8060
  581LEU      C 3381   7.153   5.057   1.082 -0.0459  0.3545  0.0029
  581LEU      O 3382   7.172   4.933   1.091 -0.1414 -0.6301 -0.4385
  582VAL      N 3383   7.105   5.132   1.180 -0.0227 -0.1171  0.1426
  582VAL      H 3384   7.087   5.228   1.155 -0.2621 -0.6555 -1.9148
  582VAL     CA 3385   7.033   5.088   1.297  0.4499 -0.7822 -0.6285
  582VAL     HA 3386   6.993   4.989   1.275 -0.2607 -0.5566 -0.3655
  582VAL     CB 3387   7.132   5.065   1.411 -0.5670 -0.2694 -0.6484
  582VAL     HB 3388   7.199   4.985   1.380 -0.2876  0.1996 -1.2638
  582VAL    CG1 3389   7.212   5.190   1.455 -0.8200 -0.0468 -0.4386
  582VAL   HG11 3390   7.244   5.174   1.558  0.4760  0.2729 -0.7639
  582VAL   HG12 3391   7.306   5.200   1.400  0.1179 -1.1461  0.8752
  582VAL   HG13 3392   7.172   5.289   1.438  1.4533  0.6309 -2.3377
  582VAL    CG2 3393   7.080   4.988   1.528  0.3213 -0.0289  0.1781
  582VAL   HG21 3394   7.004   5.055   1.568 -2.5501 -2.9689  0.1108
  582VAL   HG22 3395   7.035   4.896   1.488  1.4851  0.4230 -2.3843
  582VAL   HG23 3396   7.149   4.953   1.604 -0.1999 -1.1526  0.1515
  582VAL      C 3397   6.906   5.169   1.322  0.1665  0.1752  0.5231
  582VAL      O 3398   6.912   5.260   1.404  0.2623  0.0749 -0.3999
  583PRO      N 3399   6.793   5.153   1.244  0.0405  0.0168 -0.1450
  583PRO     CA 3400   6.667   5.230   1.274  0.3272  0.0726  0.4222
  583PRO     HA 3401   6.679   5.327   1.227  2.8545  0.1908  1.1478
  583PRO     CB 3402   6.565   5.151   1.205  0.0842  0.3133  0.5095
  583PRO    HB1 3403   6.509   5.088   1.274  0.7373  0.5867  1.2872
  583PRO    HB2 3404   6.489   5.210   1.154  0.9560  1.8672  0.9709
  583PRO     CG 3405   6.634   5.074   1.097  0.1021 -0.0080 -0.1406
  583PRO    HG1 3406   6.596   4.977   1.065 -2.4464  0.5933  0.7944
  583PRO    HG2 3407   6.637   5.140   1.010 -0.6163  0.0310 -0.1417
  583PRO     CD 3408   6.772   5.046   1.143 -0.2578 -0.1030  0.5590
  583PRO    HD1 3409   6.786   4.946   1.184  0.7127 -0.1658  0.0943
  583PRO    HD2 3410   6.845   5.056   1.063  1.1832  0.8593  1.9385
  583PRO      C 3411   6.629   5.239   1.423  0.6393 -0.4786  0.6538
  583PRO      O 3412   6.623   5.133   1.491  0.1426 -0.0320  0.2688
  584PRO      N 3413   6.593   5.359   1.478  0.0730 -0.4338  0.6608
  584PRO     CA 3414   6.548   5.374   1.624 -0.4352  0.4848  0.6566
  584PRO     HA 3415   6.633   5.371   1.692  1.7711  0.1815 -1.9276
  584PRO     CB 3416   6.491   5.515   1.626  0.4537 -0.0640  0.4760
  584PRO    HB1 3417   6.382   5.521   1.624  0.4880  0.8727  0.9150
  584PRO    HB2 3418   6.510   5.570   1.718  2.5064  1.9577 -1.0533
  584PRO     CG 3419   6.560   5.592   1.517  0.2175 -0.1584 -0.2115
  584PRO    HG1 3420   6.486   5.661   1.476  0.1072  0.4245  0.9425
  584PRO    HG2 3421   6.639   5.648   1.568  0.8602 -1.3332  0.1071
  584PRO     CD 3422   6.601   5.486   1.414  0.0149 -0.0820  0.6178
  584PRO    HD1 3423   6.523   5.477   1.338 -1.0064  1.8511  1.3826
  584PRO    HD2 3424   6.700   5.500   1.371  0.5749 -1.5094  1.3755
  584PRO      C 3425   6.431   5.285   1.653 -0.0044  0.8187 -0.2307
  584PRO      O 3426   6.343   5.265   1.571  0.4064 -0.3275  0.0960
  585PRO      N 3427   6.422   5.233   1.774 -0.3782 -0.3994 -0.0329
  585PRO     CA 3428   6.301   5.166   1.827 -0.1667 -0.4352  0.6762
  585PRO     HA 3429   6.282   5.077   1.768  0.4989 -0.8444  1.0679
  585PRO     CB 3430   6.336   5.125   1.973  0.6450 -0.3452  0.0081
  585PRO    HB1 3431   6.245   5.117   2.033 -0.7200 -1.5944 -2.0728
  585PRO    HB2 3432   6.380   5.025   1.967  0.7734 -0.1908 -2.6143
  585PRO     CG 3433   6.435   5.233   2.009  0.7945  0.5861  0.3657
  585PRO    HG1 3434   6.372   5.315   2.043 -1.2566 -1.2218  1.1442
  585PRO    HG2 3435   6.501   5.196   2.087  0.4188 -2.6570 -0.7069
  585PRO     CD 3436   6.508   5.270   1.879  0.6415 -0.4671  0.7720
  585PRO    HD1 3437   6.521   5.378   1.871 -2.7940 -0.0070 -0.1845
  585PRO    HD2 3438   6.608   5.228   1.869  0.8050  0.4273 -1.9957
  585PRO      C 3439   6.180   5.261   1.824  0.1558  0.8265 -0.3139
  585PRO      O 3440   6.179   5.382   1.826 -0.1510  0.3102 -0.7303
  586ALA      N 3441   6.063   5.203   1.847  0.1051 -0.1268 -0.0003
  586ALA      H 3442   6.056   5.102   1.850 -1.4752 -0.1608 -2.2669
  586ALA     CA 3443   5.939   5.270   1.835 -0.5161  0.2402  0.4773
  586ALA     HA 3444   5.939   5.319   1.738 -0.8794 -1.1931 -0.2663
  586ALA     CB 3445   5.834   5.171   1.825  0.2412  0.5063  0.5188
  586ALA    HB1 3446   5.830   5.098   1.907 -2.5710 -0.8607 -0.6945
  586ALA    HB2 3447   5.735   5.216   1.831 -1.0436 -2.0919  0.1509
  586ALA    HB3 3448   5.827   5.125   1.727  0.8012 -0.0249  0.7182
  586ALA      C 3449   5.919   5.358   1.961  0.1827  0.4872 -0.6776
  586ALA      O 3450   5.850   5.465   1.956 -0.1759  0.5329 -0.4964
  587ILE      N 3451   5.983   5.321   2.074  0.3741  0.1947 -0.4268
  587ILE      H 3452   6.024   5.229   2.075  0.3240  0.1084  2.9762
  587ILE     CA 3453   5.972   5.410   2.188 -0.2148 -0.5640  0.9818
  587ILE     HA 3454   5.872   5.445   2.211 -0.4640 -0.2370 -0.5080
  587ILE     CB 3455   6.032   5.340   2.315 -0.1048  0.2558 -0.7505
  587ILE     HB 3456   6.139   5.358   2.315 -0.2942  1.4727  0.1949
  587ILE    CG1 3457   6.004   5.185   2.329 -0.5760  0.0297  0.0704
  587ILE   HG11 3458   5.906   5.171   2.375  0.3771 -0.3806  2.0838
  587ILE   HG12 3459   5.996   5.141   2.229 -0.2355 -1.1199  0.5290
  587ILE    CG2 3460   5.977   5.407   2.448 -0.4683  0.4124  0.1072
  587ILE   HG21 3461   6.021   5.343   2.525 -1.4505 -0.7759 -0.2963
  587ILE   HG22 3462   6.015   5.509   2.451  1.0368 -0.1108 -0.5257
  587ILE   HG23 3463   5.869   5.397   2.459 -0.4617 -1.5842 -1.2668
  587ILE     CD 3464   6.109   5.100   2.404 -0.2351  0.1920  0.1721
  587ILE    HD1 3465   6.087   4.994   2.410 -1.4643  0.3207 -1.3524
  587ILE    HD2 3466   6.204   5.103   2.351 -1.0738 -1.6383 -1.5772
  587ILE    HD3 3467   6.132   5.135   2.504 -0.6640 -0.3518  0.4631
  587ILE      C 3468   6.046   5.541   2.159 -0.2833 -0.0220  0.3274
  587ILE      O 3469   6.011   5.647   2.212 -0.4653 -1.1778 -0.2547
  588ILE      N 3470   6.153   5.543   2.067 -0.1098 -0.6374 -0.6398
  588ILE      H 3471   6.158   5.470   1.998 -0.2611  1.4658 -3.0124
  588ILE     CA 3472   6.239   5.661   2.050 -0.5561 -0.0294  0.7459
  588ILE     HA 3473   6.219   5.725   2.136  0.5709  0.2686  0.8032
  588ILE     CB 3474   6.388   5.626   2.037  0.5039 -0.6947  0.9920
  588ILE     HB 3475   6.390   5.538   1.973  2.3673 -0.3584  0.5263
  588ILE    CG1 3476   6.453   5.577   2.169  0.1246 -0.8331 -0.0727
  588ILE   HG11 3477   6.440   5.647   2.251 -1.0130 -0.8407 -0.2285
  588ILE   HG12 3478   6.396   5.494   2.211 -2.5045  1.6464  1.5818
  588ILE    CG2 3479   6.475   5.735   1.967 -0.6209 -0.3535  0.2493
  588ILE   HG21 3480   6.560   5.692   1.915  0.2790 -0.4412  1.7248
  588ILE   HG22 3481   6.431   5.790   1.884  3.9641  3.2333 -0.2084
  588ILE   HG23 3482   6.526   5.804   2.035  0.2333  1.1654 -1.8280
  588ILE     CD 3483   6.596   5.536   2.146  0.8348  0.4092 -0.1888
  588ILE    HD1 3484   6.601   5.485   2.050 -0.7804  0.9614 -0.5885
  588ILE    HD2 3485   6.659   5.625   2.143 -0.4639  1.3446 -0.3649
  588ILE    HD3 3486   6.624   5.472   2.230 -1.1524 -0.5874 -0.2457
  588ILE      C 3487   6.180   5.739   1.933  0.1738 -0.2400 -0.6797
  588ILE      O 3488   6.191   5.860   1.926  0.0317 -0.4108 -0.3730
  589ASP      N 3489   6.116   5.672   1.841  0.2280 -0.3694 -0.4239
  589ASP      H 3490   6.134   5.573   1.846  0.0652 -0.4530 -1.3547
  589ASP     CA 3491   6.039   5.724   1.729 -0.0376  0.4446 -0.2319
  589ASP     HA 3492   6.097   5.793   1.667 -1.0235  2.8287  1.3712
  589ASP     CB 3493   6.000   5.609   1.638 -0.4147  0.4010  0.4709
  589ASP    HB1 3494   6.086   5.541   1.633  0.4511  1.5185 -0.5662
  589ASP    HB2 3495   5.917   5.552   1.679  0.9185 -1.0609  1.2942
  589ASP     CG 3496   5.982   5.628   1.488  0.3600  0.4341 -1.1272
  589ASP    OD1 3497   5.872   5.605   1.430 -0.4673 -0.4533 -0.6391
  589ASP    OD2 3498   6.080   5.677   1.428 -0.0462  0.0600  0.2282
  589ASP      C 3499   5.916   5.792   1.773 -0.1175  0.5829 -0.1178
  589ASP      O 3500   5.869   5.880   1.707 -0.1704 -0.5532  0.1227
  590LYS      N 3501   5.873   5.759   1.898  1.4828 -0.2626 -0.2664
  590LYS      H 3502   5.914   5.679   1.944  0.6914 -2.3425 -2.9161
  590LYS     CA 3503   5.768   5.837   1.970 -0.1786 -0.6399 -0.2460
  590LYS     HA 3504   5.686   5.867   1.905  0.3777  0.2295 -0.5544
  590LYS     CB 3505   5.706   5.744   2.079 -0.1879 -0.4485  0.4791
  590LYS    HB1 3506   5.645   5.668   2.031 -0.3263  0.0009 -0.0720
  590LYS    HB2 3507   5.786   5.687   2.126 -0.4689 -1.2891 -0.0418
  590LYS     CG 3508   5.617   5.808   2.187 -0.8127 -0.2115 -0.3993
  590LYS    HG1 3509   5.676   5.854   2.266 -0.8118 -0.4576 -0.2561
  590LYS    HG2 3510   5.544   5.876   2.141 -0.3966 -0.0596 -0.8417
  590LYS     CD 3511   5.546   5.695   2.257  0.3693  0.0015 -0.4123
  590LYS    HD1 3512   5.476   5.642   2.193  0.8584 -1.4707  0.2285
  590LYS    HD2 3513   5.619   5.619   2.286 -0.3042  0.7647  3.9038
  590LYS     CE 3514   5.491   5.736   2.396 -0.3487 -0.7908  0.4045
  590LYS    HE1 3515   5.425   5.660   2.438 -2.3016  1.6695  2.1371
  590LYS    HE2 3516   5.568   5.746   2.472 -0.2426  0.4953  0.1521
  590LYS     NZ 3517   5.434   5.871   2.401  0.5303  0.0275 -0.0309
  590LYS    HZ1 3518   5.417   5.903   2.495  2.0402  1.4621 -0.2063
  590LYS    HZ2 3519   5.505   5.935   2.368 -0.4066  0.6544 -0.9002
  590LYS    HZ3 3520   5.353   5.882   2.341  0.4997  1.9708  0.2975
  590LYS      C 3521   5.827   5.955   2.040  0.0069 -0.2294 -0.1165
  590LYS      O 3522   5.780   6.059   2.002 -0.2200 -0.2671  0.6430
  591LEU      N 3523   5.935   5.945   2.120  0.2062  0.4850 -0.1736
  591LEU      H 3524   5.969   5.851   2.135  0.3365  0.1712 -2.1387
  591LEU     CA 3525   6.017   6.051   2.177  0.1249  1.0276 -0.1626
  591LEU     HA 3526   5.955   6.084   2.261 -0.3617 -0.2089 -0.0205
  591LEU     CB 3527   6.141   5.979   2.240 -0.6109 -0.4368  0.4904
  591LEU    HB1 3528   6.094   5.901   2.301 -1.3508 -0.1679  0.2822
  591LEU    HB2 3529   6.203   5.930   2.165 -0.3101  2.4210 -1.2410
  591LEU     CG 3530   6.246   6.059   2.332 -0.0011  0.1703 -0.4350
  591LEU     HG 3531   6.203   6.129   2.405  0.1878 -1.4753  1.3183
  591LEU    CD1 3532   6.317   5.951   2.413  0.0613 -0.2887  0.0546
  591LEU   HD11 3533   6.257   5.919   2.498  0.6153  1.4931  1.1842
  591LEU   HD12 3534   6.363   5.875   2.350  0.3130  1.4123 -1.9404
  591LEU   HD13 3535   6.396   5.992   2.476  1.3326 -1.5387 -0.6716
  591LEU    CD2 3536   6.355   6.124   2.250 -0.0814  0.3882  0.2000
  591LEU   HD21 3537   6.324   6.220   2.207 -0.1030  1.0471  1.6482
  591LEU   HD22 3538   6.440   6.141   2.315  1.2904 -0.4965 -1.2802
  591LEU   HD23 3539   6.392   6.059   2.171  3.1912  0.8983  1.1842
  591LEU      C 3540   6.044   6.169   2.088  0.4173 -0.1947  0.0494
  591LEU      O 3541   6.035   6.281   2.133 -0.4548 -0.1690 -0.0702
  592PHE      N 3542   6.081   6.135   1.963  0.9229  0.3886  0.1151
  592PHE      H 3543   6.099   6.039   1.939 -0.2396 -0.3617  1.9961
  592PHE     CA 3544   6.092   6.233   1.854  0.3738 -0.0731  0.2007
  592PHE     HA 3545   6.167   6.309   1.877  0.5474  0.2685 -1.4247
  592PHE     CB 3546   6.129   6.167   1.724  0.5665  0.0741  0.1573
  592PHE    HB1 3547   6.223   6.113   1.728  0.6135  0.1260 -0.1988
  592PHE    HB2 3548   6.048   6.098   1.700  0.4512 -0.1202  1.0545
  592PHE     CG 3549   6.146   6.268   1.608 -0.7570 -0.3331  0.1643
  592PHE    CD1 3550   6.279   6.313   1.575  0.5054 -0.1689  0.2476
  592PHE    HD1 3551   6.360   6.289   1.643  0.4956  0.3607  0.4440
  592PHE    CD2 3552   6.046   6.296   1.511 -0.4627  0.1590 -0.1258
  592PHE    HD2 3553   5.949   6.262   1.542 -0.5682  1.5202  1.1307
  592PHE    CE1 3554   6.299   6.403   1.463 -0.1531  0.2818  0.4903
  592PHE    HE1 3555   6.403   6.428   1.446  0.1894 -2.0796 -1.3740
  592PHE    CE2 3556   6.073   6.377   1.398  0.4624 -0.1825  0.4171
  592PHE    HE2 3557   5.990   6.394   1.331 -0.5548 -2.3052  1.0338
  592PHE     CZ 3558   6.193   6.439   1.376  0.3199  0.5756  0.3561
  592PHE     HZ 3559   6.213   6.501   1.290  0.0870 -1.9030 -1.5775
  592PHE      C 3560   5.964   6.319   1.831 -0.3559 -0.5474 -0.2142
  592PHE      O 3561   5.963   6.441   1.846  0.0783  0.5083 -0.1290
  593LEU      N 3562   5.854   6.252   1.802 -0.3882 -0.3941 -0.5783
  593LEU      H 3563   5.861   6.151   1.802 -0.8131 -0.4399  0.5475
  593LEU     CA 3564   5.726   6.319   1.770  0.2744  0.2143 -0.4054
  593LEU     HA 3565   5.745   6.399   1.699 -2.1287 -0.1055 -1.5362
  593LEU     CB 3566   5.623   6.216   1.729 -0.4629  0.4404  0.1616
  593LEU    HB1 3567   5.599   6.140   1.804  0.3123 -0.8130 -0.8307
  593LEU    HB2 3568   5.525   6.260   1.712 -0.7332 -0.6337 -1.2768
  593LEU     CG 3569   5.660   6.152   1.594  0.7893 -0.3860 -0.3099
  593LEU     HG 3570   5.763   6.117   1.590  0.0693 -2.8321  0.7354
  593LEU    CD1 3571   5.565   6.031   1.582  0.0130  0.0564 -0.2426
  593LEU   HD11 3572   5.570   5.972   1.674 -0.6298 -0.6721 -0.6606
  593LEU   HD12 3573   5.460   6.055   1.561 -0.6866 -1.2717  1.5003
  593LEU   HD13 3574   5.586   5.970   1.494 -0.9682 -1.7039  0.6920
  593LEU    CD2 3575   5.636   6.247   1.469  0.3402  0.1985  0.0377
  593LEU   HD21 3576   5.545   6.306   1.475  0.7937  0.8402  0.9526
  593LEU   HD22 3577   5.724   6.310   1.457  3.1048 -3.0436  1.4615
  593LEU   HD23 3578   5.642   6.191   1.376  1.2872  3.1010 -1.7948
  593LEU      C 3579   5.669   6.382   1.902 -0.6045 -0.7732  0.2967
  593LEU      O 3580   5.600   6.486   1.894 -1.1303 -0.0803 -0.5077
  594ASP      N 3581   5.694   6.324   2.017  0.1894  0.1214  0.0475
  594ASP      H 3582   5.737   6.234   2.006 -0.7703 -0.4865  1.1680
  594ASP     CA 3583   5.655   6.382   2.146 -0.1240 -0.3664  0.3967
  594ASP     HA 3584   5.547   6.396   2.141  0.0289  1.6064  1.4659
  594ASP     CB 3585   5.687   6.279   2.261  0.1084 -0.3246 -0.1191
  594ASP    HB1 3586   5.785   6.237   2.237  0.6318  1.2226 -0.8417
  594ASP    HB2 3587   5.695   6.330   2.357  1.2246 -0.2558 -0.2327
  594ASP     CG 3588   5.596   6.159   2.282  0.7632  0.9512  0.4233
  594ASP    OD1 3589   5.483   6.172   2.233 -0.1068  0.2398 -0.0448
  594ASP    OD2 3590   5.634   6.058   2.345 -0.4402 -0.3774  0.1497
  594ASP      C 3591   5.724   6.515   2.187  1.0518  0.1129  0.1610
  594ASP      O 3592   5.660   6.610   2.241 -0.6140  0.3150  0.1352
  595THR      N 3593   5.854   6.527   2.162 -0.1586 -0.0252 -0.1122
  595THR      H 3594   5.903   6.447   2.125 -0.5594  0.1431 -1.0152
  595THR     CA 3595   5.938   6.650   2.195 -0.3165  0.2262  0.1106
  595THR     HA 3596   5.897   6.700   2.283  0.7151  1.0012  0.1619
  595THR     CB 3597   6.087   6.606   2.210 -0.0112 -0.0116 -0.5464
  595THR     HB 3598   6.114   6.564   2.113 -2.1714 -0.6344 -0.9439
  595THR    OG1 3599   6.087   6.507   2.312 -0.8208 -0.0844  0.5868
  595THR    HG1 3600   6.042   6.429   2.283  2.0866 -1.7235  0.1392
  595THR    CG2 3601   6.180   6.724   2.260  0.1331  0.5031 -0.2580
  595THR   HG21 3602   6.167   6.813   2.198 -1.2683 -0.2847 -1.1361
  595THR   HG22 3603   6.161   6.757   2.362 -0.6854 -0.8460  0.0486
  595THR   HG23 3604   6.284   6.694   2.268 -0.0241  0.1723  0.6138
  595THR      C 3605   5.929   6.742   2.070 -0.1888  0.1636 -0.7165
  595THR      O 3606   5.951   6.859   2.087  0.0920 -0.5333  0.4008
  596LEU      N 3607   5.875   6.708   1.954  0.5255 -0.1162 -0.0230
  596LEU      H 3608   5.832   6.616   1.950  1.3606 -0.5329  0.3014
  596LEU     CA 3609   5.865   6.790   1.833  0.6150  0.5492  0.3375
  596LEU     HA 3610   5.955   6.838   1.794  0.9226  0.2178  0.6265
  596LEU     CB 3611   5.814   6.701   1.715 -0.4941 -0.4623 -0.9285
  596LEU    HB1 3612   5.874   6.611   1.728  1.7157  1.1948  1.1506
  596LEU    HB2 3613   5.713   6.664   1.733 -0.4244 -0.5505 -0.7187
  596LEU     CG 3614   5.846   6.748   1.570 -0.2925  0.3573 -0.3222
  596LEU     HG 3615   5.814   6.852   1.565 -0.5638  0.2995  0.1548
  596LEU    CD1 3616   5.992   6.727   1.537  0.0338 -0.8342 -0.2114
  596LEU   HD11 3617   6.004   6.760   1.434  0.8214  2.7749  0.8877
  596LEU   HD12 3618   6.046   6.795   1.603 -1.3734 -1.3304  1.5264
  596LEU   HD13 3619   6.042   6.630   1.543  1.1866 -0.2553 -0.1786
  596LEU    CD2 3620   5.759   6.657   1.482 -0.4000  0.8398  0.9405
  596LEU   HD21 3621   5.670   6.711   1.450  0.1993  0.4313 -1.6935
  596LEU   HD22 3622   5.822   6.640   1.395 -0.5798  0.3803  0.8987
  596LEU   HD23 3623   5.730   6.566   1.533 -1.9180  1.6997  1.6842
  596LEU      C 3624   5.752   6.889   1.859 -0.8076 -0.3077 -0.1621
  596LEU      O 3625   5.635   6.851   1.891 -1.0268 -0.4003  0.1181
  597PRO      N 3626   5.782   7.022   1.847  0.4105 -0.3248 -0.8131
  597PRO     CA 3627   5.701   7.127   1.903  0.3281 -0.1422  0.0835
  597PRO     HA 3628   5.636   7.094   1.984 -1.5667  1.3330 -0.7379
  597PRO     CB 3629   5.802   7.236   1.945 -0.4015  0.1315  0.6201
  597PRO    HB1 3630   5.753   7.334   1.951 -2.1896 -0.6680 -0.1976
  597PRO    HB2 3631   5.857   7.226   2.039  1.6620  2.4306 -0.2321
  597PRO     CG 3632   5.916   7.226   1.839  0.3821  0.4504 -0.4609
  597PRO    HG1 3633   5.873   7.264   1.746 -2.0348 -0.3525  0.2344
  597PRO    HG2 3634   6.014   7.273   1.846  1.5788 -2.0012  0.3985
  597PRO     CD 3635   5.913   7.079   1.813  0.5007  0.5868 -0.3494
  597PRO    HD1 3636   5.951   7.076   1.711  0.4870  0.8767 -0.3623
  597PRO    HD2 3637   5.987   7.034   1.879  0.9311  0.6450 -0.7864
  597PRO      C 3638   5.605   7.183   1.799  0.1327  0.0860  0.2292
  597PRO      O 3639   5.556   7.295   1.820 -0.5312  0.2271 -0.2777
  598PHE      N 3640   5.565   7.112   1.692 -0.3784  0.3286 -0.1184
  598PHE      H 3641   5.601   7.022   1.666 -1.4693  0.3397 -1.8291
  598PHE     CA 3642   5.481   7.169   1.587  0.1843  0.1652  0.0183
  598PHE     HA 3643   5.410   7.236   1.635  0.5928  0.6449 -0.0412
  598PHE     CB 3644   5.576   7.245   1.488  0.6894  0.6041  0.4002
  598PHE    HB1 3645   5.504   7.279   1.413 -1.2830 -1.2622  1.3343
  598PHE    HB2 3646   5.607   7.341   1.529  0.7198  1.0886 -0.7156
  598PHE     CG 3647   5.693   7.175   1.434  0.2215  0.0068 -0.3274
  598PHE    CD1 3648   5.817   7.235   1.457  0.1024 -0.3024 -0.2425
  598PHE    HD1 3649   5.820   7.330   1.508  0.3487 -0.4866  0.0972
  598PHE    CD2 3650   5.684   7.050   1.374  0.6057  0.0896  0.0651
  598PHE    HD2 3651   5.590   6.999   1.360 -0.7707  2.5680 -0.2883
  598PHE    CE1 3652   5.937   7.178   1.406 -0.4437 -0.0468  0.5444
  598PHE    HE1 3653   6.034   7.218   1.432 -0.0244 -1.8107  1.8456
  598PHE    CE2 3654   5.797   6.994   1.321 -1.3417 -0.1436 -0.1458
  598PHE    HE2 3655   5.777   6.904   1.264 -1.3695  0.4489 -1.0980
  598PHE     CZ 3656   5.922   7.059   1.328 -0.4756  0.1821  0.2296
  598PHE     HZ 3657   6.006   7.015   1.276 -1.3200  0.3798 -1.3796
  598PHE      C 3658   5.384   7.067   1.537  0.8532  0.0360  0.0292
  598PHE     O1 3659   5.341   6.978   1.621  0.3732  0.4484 -0.2081
  598PHE     O2 3660   5.351   7.063   1.420 -0.4026  0.5896  0.5147
  827JV2    C00 3661   7.676   6.875   4.219  0.2370 -0.5551  0.7117
  827JV2    C01 3662   7.734   7.000   4.166  0.5135 -1.2871 -0.0970
  827JV2    C02 3663   7.833   6.987   4.067 -0.4383  0.1417 -0.7581
  827JV2    C03 3664   7.911   7.094   4.021  0.0239 -0.8295  0.2798
  827JV2    C04 3665   7.873   7.224   4.071 -0.6170 -0.2008 -0.4261
  827JV2    C05 3666   7.777   7.238   4.176 -0.3471 -0.2498  0.4242
  827JV2    C06 3667   7.716   7.122   4.228  0.2526 -0.0356  0.2539
  827JV2    C07 3668   7.619   6.781   4.132 -0.3671  0.4687 -0.1050
  827JV2    C08 3669   7.564   6.660   4.176 -0.3349  0.0228 -0.7420
  827JV2    C09 3670   7.548   6.633   4.313  0.4448  0.3526 -0.3075
  827JV2    C0A 3671   7.601   6.734   4.400  0.1881 -0.6465  0.7687
  827JV2    C0B 3672   7.666   6.849   4.353  0.5776  0.1269 -0.6812
  827JV2    F0C 3673   7.530   6.562   4.089  0.3586  0.4867  0.0194
  827JV2    N0D 3674   7.485   6.519   4.354  0.0188  0.0301  0.1140
  827JV2    C0E 3675   7.459   6.479   4.480 -0.6945 -0.5676 -0.6097
  827JV2    C0F 3676   7.371   6.367   4.481  0.0724 -0.4555 -0.0849
  827JV2    O0G 3677   7.536   6.513   4.575 -0.7494  0.3840  0.5569
  827JV2    C0H 3678   7.392   6.253   4.548 -0.1161  0.4153 -0.1649
  827JV2    C0I 3679   7.274   6.164   4.535  0.1562 -0.1586  0.0829
  827JV2    C0J 3680   7.169   6.247   4.455 -0.1422 -0.2664  0.5648
  827JV2    C0K 3681   7.243   6.377   4.408  0.4593 -0.0518 -0.3494
  827JV2    C0M 3682   7.511   6.218   4.629 -0.0409  0.3992 -0.3863
  827JV2    O0N 3683   7.608   6.161   4.571 -0.6256 -0.3269  0.1596
  827JV2    O0O 3684   7.506   6.230   4.755  0.7293 -0.6175 -0.1573
  827JV2    O0P 3685   7.620   7.129   4.321  0.1460  0.0417  0.4122
  827JV2    C0Q 3686   7.610   7.242   4.409  0.2462  0.4710  0.5995
  827JV2    C0R 3687   7.548   7.193   4.542 -0.6717 -0.1671  0.6051
  827JV2    C0S 3688   7.580   7.262   4.663 -0.3853 -0.6167  0.8306
  827JV2    C0T 3689   7.528   7.217   4.792 -0.6892 -0.3855  0.2050
  827JV2    C0U 3690   7.447   7.107   4.792 -0.6295  0.3090  0.2617
  827JV2    C0V 3691   7.435   7.026   4.679  0.0191 -0.2476 -0.0477
  827JV2    C0W 3692   7.477   7.073   4.555  0.1215 -0.1182 -0.1721
  827JV2    H0X 3693   7.859   6.895   4.016  0.8181  1.3573 -2.4232
  827JV2    H0Y 3694   7.989   7.075   3.949 -1.3452 -0.6068 -1.3401
  827JV2    H0Z 3695   7.913   7.314   4.026 -2.3508  1.1709  0.6382
  827JV2    H10 3696   7.754   7.338   4.209  0.6546  0.1879 -0.1566
  827JV2    H11 3697   7.613   6.788   4.024 -0.3668 -1.4858 -0.2629
  827JV2    H12 3698   7.603   6.717   4.506  0.9798  1.8663  1.2405
  827JV2    H13 3699   7.710   6.918   4.424 -2.4635  0.3553  1.1757
  827JV2    H14 3700   7.442   6.464   4.281 -1.1914 -0.9320  1.4705
  827JV2    H15 3701   7.233   6.134   4.632 -0.4292  0.7986  0.1535
  827JV2    H16 3702   7.294   6.072   4.481  2.1210  0.2981 -0.0153
  827JV2    H17 3703   7.133   6.204   4.361  0.2588 -0.9052  0.6966
  827JV2    H18 3704   7.087   6.268   4.523 -0.1886  0.7305  0.2210
  827JV2    H19 3705   7.253   6.375   4.299 -0.7448 -0.4444 -0.4663
  827JV2    H1A 3706   7.196   6.474   4.425  0.2830 -0.5710  2.5932
  827JV2    H1B 3707   7.709   7.282   4.429 -0.2387  1.1568  1.7688
  827JV2    H1C 3708   7.553   7.322   4.361 -0.1797  0.7844  1.5934
  827JV2    H1D 3709   7.634   7.356   4.653  0.3641 -1.2601 -2.2864
  827JV2    H1E 3710   7.548   7.271   4.883 -2.6654  1.5098 -0.3807
  827JV2    H1F 3711   7.407   7.060   4.881  0.2098 -0.7924  0.0815
  827JV2    H1G 3712   7.385   6.931   4.693 -0.3116  0.1023  1.3943
  827JV2    H1H 3713   7.460   7.010   4.469 -2.2022  2.1358 -1.5210
  828SOL     OW 3714   5.299   8.053   5.534  0.5405 -0.3548  0.6934
  828SOL    HW1 3715   5.392   8.032   5.523  0.1651 -1.7326 -0.0639
  828SOL    HW2 3716   5.274   8.092   5.450  0.5828  0.6438  1.1361
  828SOL     MW 3717   5.308   8.055   5.522  0.4978 -0.4029  0.6533
  829SOL     OW 3718   0.843   9.280   0.775 -0.3410 -0.2905  0.3753
  829SOL    HW1 3719   0.933   9.254   0.795  0.0430 -0.9039 -1.9152
  829SOL    HW2 3720   0.851   9.341   0.702 -1.7329  0.7057  0.9980
  829SOL     MW 3721   0.855   9.285   0.768 -0.4700 -0.2422  0.1618
  830SOL     OW 3722   4.705   7.316   4.972  0.1183  0.3128  0.5968
  830SOL    HW1 3723   4.753   7.338   5.052  2.0612  1.5985 -0.8374
  830SOL    HW2 3724   4.644   7.388   4.960 -0.4658 -0.0834  1.0938
  830SOL     MW 3725   4.704   7.328   4.981  0.2923  0.4265  0.4766
  831SOL     OW 3726   0.859   2.494   1.164  0.6874  0.2359  0.1613
  831SOL    HW1 3727   9.829   2.442   1.242  0.1361 -0.2820 -0.0497
  831SOL    HW2 3728   9.797   2.583   1.196 -0.5244 -0.1659  0.7439
  831SOL     MW 3729   0.860   2.499   1.178  0.4621  0.1181  0.2089
  832SOL     OW 3730   1.059   1.038   1.345 -0.0252  0.1155 -0.1474
  832SOL    HW1 3731   1.002   9.919   1.372  0.8600 -0.4460  0.2896
  832SOL    HW2 3732   1.048   1.105   1.413 -0.5940  0.2573 -0.3753
  832SOL     MW 3733   1.050   1.038   1.357  0.0153  0.0619 -0.1206
  833SOL     OW 3734   8.626   1.518   2.026  0.0205 -0.0594 -0.4341
  833SOL    HW1 3735   8.631   1.579   1.952  0.3039 -1.1468 -1.3511
  833SOL    HW2 3736   8.536   1.525   2.057  0.0054  0.6989 -0.6227
  833SOL     MW 3737   8.615   1.527   2.020  0.0548 -0.1015 -0.5757
  834SOL     OW 3738   7.932   9.622   1.869 -0.1345  0.0779 -0.1548
  834SOL    HW1 3739   7.866   9.644   1.803 -0.1827  2.0105  0.5050
  834SOL    HW2 3740   8.015   9.629   1.822 -0.2661 -0.4685 -0.4873
  834SOL     MW 3741   7.934   9.625   1.854 -0.1574  0.2556 -0.1128
  835SOL     OW 3742   4.733  13.143   6.260 -0.1855  0.6353  0.8019
  835SOL    HW1 3743   4.689  13.088   6.325  0.1543  1.6575  1.9488
  835SOL    HW2 3744   4.718  13.232   6.290  0.0507  1.1381 -0.5094
  835SOL     MW 3745   4.726  13.147   6.272 -0.1116  0.8302  0.7811
  836SOL     OW 3746   8.532   9.835   1.389 -0.2243 -0.3890  0.3920
  836SOL    HW1 3747   8.531   0.976   1.370  0.2734 -0.7027 -1.3185
  836SOL    HW2 3748   8.615   9.821   1.434  2.4203 -0.7503 -3.9978
  836SOL     MW 3749   8.542   9.845   1.392  0.1783 -0.4764 -0.3889
  837SOL     OW 3750   4.621   5.476   5.406  0.1191 -0.2204 -0.0783
  837SOL    HW1 3751   4.531   5.443   5.413  0.2000 -0.3388  0.4825
  837SOL    HW2 3752   4.651   5.446   5.320 -0.6503  0.5234 -0.6221
  837SOL     MW 3753   4.613   5.468   5.396  0.0310 -0.1400 -0.0761
  838SOL     OW 3754   7.987   1.851   1.976 -0.0935  0.0224 -0.4004
  838SOL    HW1 3755   7.974   1.933   1.930  0.7753  0.9810  0.9746
  838SOL    HW2 3756   7.921   1.851   2.045  0.7281  0.2138  0.4121
  838SOL     MW 3757   7.977   1.861   1.979  0.1228  0.1696 -0.1204
  839SOL     OW 3758   8.329   9.577   3.346 -0.2174 -0.1707 -0.1655
  839SOL    HW1 3759   8.295   9.621   3.268  0.1743 -0.6521 -0.6125
  839SOL    HW2 3760   8.420   9.557   3.325  0.7782  2.1890  1.4677
  839SOL     MW 3761   8.337   9.580   3.334 -0.0401  0.0706 -0.0136
  840SOL     OW 3762   9.681   6.161   1.074  0.5843  0.0937  0.1396
  840SOL    HW1 3763   0.725   6.125   0.986  2.3153  0.3256 -0.0523
  840SOL    HW2 3764   9.591   6.153   1.106  0.1792 -1.1440 -1.1706
  840SOL     MW 3765   9.669   6.155   1.067  0.7544 -0.0350 -0.0527
  841SOL     OW 3766   7.878   1.558   0.677 -0.2096  0.2418 -0.5392
  841SOL    HW1 3767   7.938   1.577   0.749  0.3727  1.3631 -1.2989
  841SOL    HW2 3768   7.835   1.476   0.703 -0.7712  1.1258  1.5716
  841SOL     MW 3769   7.880   1.550   0.690 -0.2069  0.4985 -0.3663
  842SOL     OW 3770   7.613  10.126   2.000 -0.4885 -0.7828 -0.0300
  842SOL    HW1 3771   7.653  10.040   2.008  0.9210 -0.1167  0.4738
  842SOL    HW2 3772   7.674  10.176   1.945  0.4005  0.8072  2.2254
  842SOL     MW 3773   7.626  10.122   1.994 -0.1945 -0.4940  0.3232
  843SOL     OW 3774  13.197   7.860   6.135  0.4510 -0.7177 -0.2248
  843SOL    HW1 3775  13.165   7.789   6.079  1.6977 -1.7357  0.3067
  843SOL    HW2 3776   4.324   7.891   6.091  0.8857 -0.8541  0.4630
  843SOL     MW 3777  13.203   7.855   6.122  0.6666 -0.8652 -0.0689
  844SOL     OW 3778   4.813   4.489   4.640  0.5235  0.1423  0.3572
  844SOL    HW1 3779   4.848   4.570   4.678  0.6202  1.1169 -1.6876
  844SOL    HW2 3780   4.850   4.419   4.694  2.3750  1.3491  0.7201
  844SOL     MW 3781   4.822   4.490   4.652  0.7730  0.4215  0.1414
  845SOL     OW 3782   8.000   5.469   6.134  0.1055  0.4094  0.0882
  845SOL    HW1 3783   7.937   5.539   6.120  0.1471  0.4672  0.1808
  845SOL    HW2 3784   7.961   5.392   6.093 -0.1886  0.3594  0.4548
  845SOL     MW 3785   7.987   5.469   6.127  0.0730  0.4106  0.1473
  846SOL     OW 3786   0.533   8.821   0.634  0.5291  0.0331  0.5077
  846SOL    HW1 3787   0.461   8.852   0.580  1.7075  0.4709 -0.8783
  846SOL    HW2 3788   0.520   8.865   0.718  1.2848  3.2940 -0.9025
  846SOL     MW 3789   0.522   8.830   0.638  0.7767  0.5069  0.1498
  847SOL     OW 3790   7.988   6.625   5.813  0.3775  0.0717  0.2991
  847SOL    HW1 3791   8.038   6.570   5.753  0.0780 -1.3687  1.3386
  847SOL    HW2 3792   7.938   6.564   5.867 -0.4178  1.3801  1.1114
  847SOL     MW 3793   7.988   6.610   5.812  0.2375  0.0548  0.5364
  848SOL     OW 3794   9.660   2.680   1.885  0.1950 -0.6054  0.7596
  848SOL    HW1 3795   9.727   2.742   1.857  0.3665 -0.2754  1.8540
  848SOL    HW2 3796   9.584   2.734   1.907 -0.8119 -1.0427 -1.4074
  848SOL     MW 3797   9.659   2.695   1.884  0.0877 -0.6191  0.6222
  849SOL     OW 3798   4.341   6.116   4.099 -0.0362 -0.2465  0.0326
  849SOL    HW1 3799   4.338   6.133   4.194  1.3187  0.9548 -0.1141
  849SOL    HW2 3800   4.360   6.201   4.060 -2.2419 -0.3787 -1.4892
  849SOL     MW 3801   4.343   6.129   4.106 -0.1452 -0.1094 -0.1812
  850SOL     OW 3802   2.867   9.439   1.135 -0.3944 -0.3289  0.7830
  850SOL    HW1 3803   2.902   9.519   1.174 -1.0184  0.7916 -0.8310
  850SOL    HW2 3804   2.815   9.470   1.060  2.7612 -2.3409 -2.5976
  850SOL     MW 3805   2.865   9.453   1.130 -0.0701 -0.4439  0.1436
  851SOL     OW 3806   7.681   8.967   2.108  0.6034 -0.2157 -0.3312
  851SOL    HW1 3807   7.646   8.987   2.021  0.1321  0.4092 -0.0023
  851SOL    HW2 3808   7.605   8.965   2.165  1.0325  0.6670  0.2987
  851SOL     MW 3809   7.667   8.969   2.104  0.5980 -0.0234 -0.2085
  852SOL     OW 3810   4.578   4.803   5.633  0.0635  0.1521 -0.1929
  852SOL    HW1 3811   4.485   4.824   5.642  0.0195 -0.1926  0.1743
  852SOL    HW2 3812   4.621   4.857   5.700  0.2249  0.9438 -0.9184
  852SOL     MW 3813   4.571   4.813   5.643  0.0787  0.2093 -0.2387
  853SOL     OW 3814   1.735   2.708   2.141 -0.1216 -0.0172  0.0942
  853SOL    HW1 3815   1.798   2.725   2.070  0.4054  1.3793  0.8708
  853SOL    HW2 3816   1.675   2.782   2.138 -2.0133 -1.5146 -0.8615
  853SOL     MW 3817   1.736   2.719   2.131 -0.2963 -0.0302  0.0712
  854SOL     OW 3818   9.283   1.376   0.675  0.4804  0.4196  0.1847
  854SOL    HW1 3819   9.280   1.330   0.592 -1.2995  0.7295  0.0546
  854SOL    HW2 3820   9.331   1.457   0.657  2.0150 -0.4873  0.0025
  854SOL     MW 3821   9.289   1.381   0.662  0.4492  0.3432  0.1447
  855SOL     OW 3822   9.032   1.922   0.413 -0.1147  0.0225  0.0706
  855SOL    HW1 3823   9.127   1.917   0.422  0.0955  0.8315 -1.4020
  855SOL    HW2 3824   9.007   1.837   0.378 -0.0175 -0.3589  0.8827
  855SOL     MW 3825   9.041   1.910   0.410 -0.0749  0.0772 -0.0140
  856SOL     OW 3826   4.380   5.420   4.524  0.1823  0.4902 -0.5524
  856SOL    HW1 3827   4.363   5.380   4.439  0.6039 -1.3615  0.1818
  856SOL    HW2 3828   4.308   5.483   4.535 -1.9673 -1.7729 -0.7680
  856SOL     MW 3829   4.369   5.423   4.515 -0.0389 -0.0365 -0.4859
  857SOL     OW 3830   8.476   8.860   1.406 -0.1667  0.3384 -0.8896
  857SOL    HW1 3831   8.521   8.926   1.354 -0.7588  0.9787 -0.6053
  857SOL    HW2 3832   8.480   8.894   1.495  0.1786 -0.3804 -0.6254
  857SOL     MW 3833   8.482   8.873   1.411 -0.1979  0.3285 -0.8194
  858SOL     OW 3834   1.714   1.824   1.751  0.1620  0.0642 -0.6190
  858SOL    HW1 3835   1.625   1.806   1.721 -0.2176  1.3348 -0.3153
  858SOL    HW2 3836   1.760   1.855   1.674  0.6407 -1.4838 -0.9978
  858SOL     MW 3837   1.708   1.826   1.737  0.1747  0.0286 -0.6286
  859SOL     OW 3838   8.442   7.869   0.588 -0.5521 -0.5424  0.1320
  859SOL    HW1 3839   8.411   7.900   0.503 -0.4620 -0.3059  0.1844
  859SOL    HW2 3840   8.389   7.792   0.607  0.0308 -1.1360 -0.5635
  859SOL     MW 3841   8.431   7.863   0.580 -0.4663 -0.5882  0.0497
  860SOL     OW 3842   0.664   1.638   0.491  0.0970 -0.9058 -0.0968
  860SOL    HW1 3843   0.638   1.577   0.560 -0.1901  0.0077  0.6159
  860SOL    HW2 3844   0.584   1.686   0.469  0.6116  0.2105  0.3805
  860SOL     MW 3845   0.651   1.636   0.497  0.1261 -0.6460  0.0555
  861SOL     OW 3846   8.234   9.511   0.848 -0.0141  0.5273 -0.6866
  861SOL    HW1 3847   8.179   9.520   0.926 -0.2724  2.0778 -1.0172
  861SOL    HW2 3848   8.275   0.644   0.837  0.8830  0.0058 -1.6361
  861SOL     MW 3849   8.232   9.523   0.857  0.0677  0.6595 -0.8505
  862SOL     OW 3850   6.944   5.379   5.720 -0.0217  0.4490 -0.4364
  862SOL    HW1 3851   6.932   5.317   5.792  0.7684  0.1976 -0.5118
  862SOL    HW2 3852   6.927   5.465   5.759  1.5521  0.4302  0.3773
  862SOL     MW 3853   6.940   5.382   5.734  0.2809  0.4144 -0.3419
  863SOL     OW 3854   4.779   4.192   5.582 -0.2899  0.6867 -0.5721
  863SOL    HW1 3855   4.696   4.238   5.599 -0.6856  0.1229 -0.9500
  863SOL    HW2 3856   4.817   4.239   5.508 -0.0232  1.2638 -0.0728
  863SOL     MW 3857   4.773   4.204   5.575 -0.3064  0.6883 -0.5565
  864SOL     OW 3858   7.513   1.613   1.613 -0.1512  0.0552 -0.0780
  864SOL    HW1 3859   7.439   1.552   1.614 -1.3621  1.3487 -2.3683
  864SOL    HW2 3860   7.569   1.582   1.543  0.1882  0.4890 -0.0059
  864SOL     MW 3861   7.511   1.602   1.605 -0.2630  0.2763 -0.3619
  865SOL     OW 3862   2.592   0.178   0.083  0.6353 -0.1749  0.5375
  865SOL    HW1 3863   2.604   0.115   0.154  1.8340  0.2153  0.7033
  865SOL    HW2 3864   2.681   0.197   0.053  0.1582 -0.8280 -1.5145
  865SOL     MW 3865   2.605   0.172   0.088  0.7277 -0.2086  0.2961
  866SOL     OW 3866   0.821   1.363   0.380 -0.3253 -0.4132 -0.6917
  866SOL    HW1 3867   0.837   1.442   0.432  2.2477 -1.7308  0.7442
  866SOL    HW2 3868   0.902   1.351   0.331 -0.5938 -2.2428 -0.7348
  866SOL     MW 3869   0.834   1.372   0.381 -0.0303 -0.8161 -0.5134
  867SOL     OW 3870   8.453   9.439   1.224 -0.2202 -0.0560  0.2500
  867SOL    HW1 3871   8.533   9.478   1.191 -0.1071  0.1911  0.8058
  867SOL    HW2 3872   8.483   9.370   1.284 -0.4157 -0.9374 -0.6457
  867SOL     MW 3873   8.467   9.435   1.228 -0.2303 -0.1378  0.2064
  868SOL     OW 3874   1.901   3.602   1.821 -0.2907  0.2508  0.0752
  868SOL    HW1 3875   1.970   3.539   1.840 -1.1529 -0.1346  2.1334
  868SOL    HW2 3876   1.819   3.553   1.830 -0.9045  0.9266 -1.3885
  868SOL     MW 3877   1.899   3.588   1.824 -0.4796  0.2880  0.1513
  869SOL     OW 3878   5.712   6.890   6.161  0.6000 -0.3860 -0.1822
  869SOL    HW1 3879   5.795   6.896   6.114  0.2145 -0.7845 -0.9156
  869SOL    HW2 3880   5.647   6.867   6.095 -0.0508 -0.3776  0.4355
  869SOL     MW 3881   5.714   6.887   6.147  0.4673 -0.4361 -0.1967
  870SOL     OW 3882   8.799   9.287   1.740  0.4453 -0.3988  0.3215
  870SOL    HW1 3883   8.804   9.371   1.696  2.0804 -0.4254  0.3751
  870SOL    HW2 3884   8.750   9.304   1.820  0.9122  0.5601  0.4183
  870SOL     MW 3885   8.794   9.300   1.745  0.7143 -0.2789  0.3408
  871SOL     OW 3886   3.506   2.288   2.930  0.2428 -0.0319  0.0006
  871SOL    HW1 3887   3.567   2.223   2.965  0.0183  0.2855  1.0378
  871SOL    HW2 3888   3.422   2.242   2.929  0.3640 -0.2502 -0.7759
  871SOL     MW 3889   3.503   2.273   2.934  0.2296 -0.0192  0.0341
  872SOL     OW 3890   3.962   8.230   1.693 -0.5076 -0.2320 -0.1250
  872SOL    HW1 3891   3.911   8.310   1.688  0.9254  0.7378  0.0789
  872SOL    HW2 3892   4.053   8.259   1.683  0.0468 -1.8283 -0.0251
  872SOL     MW 3893   3.967   8.244   1.691 -0.2531 -0.3123 -0.0862
  873SOL     OW 3894   6.183   1.493   2.003  0.3863 -0.0241  0.1246
  873SOL    HW1 3895   6.224   1.448   1.929 -0.4190 -0.1497 -0.2523
  873SOL    HW2 3896   6.128   1.560   1.963 -0.2802 -0.2817  0.5908
  873SOL     MW 3897   6.181   1.496   1.988  0.1984 -0.0731  0.1361
  874SOL     OW 3898   3.497   0.735   0.651  0.1180  0.2144 -0.5432
  874SOL    HW1 3899   3.520   0.655   0.604  2.3008  0.0625  0.6665
  874SOL    HW2 3900   3.580   0.770   0.681 -1.0632  0.8635  2.2953
  874SOL     MW 3901   3.510   0.729   0.649  0.2463  0.2780 -0.0250
  875SOL     OW 3902   5.465   5.798   5.641  0.1121 -0.1949 -0.0803
  875SOL    HW1 3903   5.451   5.725   5.580 -0.6589 -0.0690 -0.0613
  875SOL    HW2 3904   5.398   5.787   5.708  0.0026  0.5164 -0.0636
  875SOL     MW 3905   5.454   5.787   5.642 -0.0007 -0.0877 -0.0758
  876SOL     OW 3906   9.680   2.157   1.425  0.2115 -0.3138 -0.2913
  876SOL    HW1 3907   9.688   2.133   1.333 -1.9106 -0.1421 -0.5647
  876SOL    HW2 3908   9.651   2.077   1.468  0.8079 -0.2874  0.1727
  876SOL     MW 3909   9.677   2.144   1.419  0.0157 -0.2885 -0.2668
  877SOL     OW 3910   1.099   9.274   0.843  0.6071  0.1351 -0.1868
  877SOL    HW1 3911   1.124   9.363   0.866 -1.3322  0.4869  0.7814
  877SOL    HW2 3912   1.108   9.225   0.925  0.4062 -0.2653 -0.4011
  877SOL     MW 3913   1.103   9.279   0.856  0.3332  0.1292 -0.0903
  878SOL     OW 3914   2.971   1.147   0.859  0.3591  0.7027 -0.0651
  878SOL    HW1 3915   2.879   1.135   0.882  0.1759  1.0172 -0.6083
  878SOL    HW2 3916   3.005   1.204   0.927  0.2780  0.1993  0.4077
  878SOL     MW 3917   2.963   1.153   0.871  0.3253  0.6785 -0.0741
  879SOL     OW 3918   8.046   1.966   0.894  0.3007  0.3326  0.1901
  879SOL    HW1 3919   8.072   1.994   0.807 -1.3593  0.5934 -0.2602
  879SOL    HW2 3920   7.951   1.955   0.889  0.2751 -0.5290  1.7216
  879SOL     MW 3921   8.037   1.968   0.882  0.0849  0.2557  0.3285
  880SOL     OW 3922   5.930   4.488   4.967  0.3553  0.4459 -0.5399
  880SOL    HW1 3923   5.959   4.579   4.966  0.1753  0.5789  1.6572
  880SOL    HW2 3924   5.954   4.454   4.881  0.8397  2.4345 -1.2302
  880SOL     MW 3925   5.937   4.495   4.956  0.3943  0.7174 -0.3469
  881SOL     OW 3926   8.470   9.515   1.605 -0.3066 -0.2181 -0.3482
  881SOL    HW1 3927   8.523   9.567   1.544 -0.9363 -0.2177 -0.9105
  881SOL    HW2 3928   8.380   9.528   1.575 -0.6276 -0.2347  0.5804
  881SOL     MW 3929   8.465   9.523   1.593 -0.4277 -0.2203 -0.3013
  882SOL     OW 3930  10.428   2.765   2.783 -0.1833  0.0070  0.1239
  882SOL    HW1 3931  10.354   2.745   2.725  0.0323  0.8613 -0.4602
  882SOL    HW2 3932  10.504   2.726   2.740  0.0437  0.9969 -0.3958
  882SOL     MW 3933  10.428   2.757   2.770 -0.1264  0.2431 -0.0174
  883SOL     OW 3934   5.520   6.057   5.632  0.3738  0.1545 -0.3927
  883SOL    HW1 3935   5.485   5.968   5.637  0.6418  0.0450 -0.4493
  883SOL    HW2 3936   5.568   6.069   5.715  0.5134  0.1709 -0.4745
  883SOL     MW 3937   5.522   6.047   5.643  0.4256  0.1428 -0.4103
  884SOL     OW 3938   4.581   4.486   6.018  0.4135 -0.3010 -0.4473
  884SOL    HW1 3939   4.645   4.415   6.022 -0.9943 -1.5933 -0.0076
  884SOL    HW2 3940   4.599   4.539   6.096  1.0353 -0.5620 -0.4109
  884SOL     MW 3941   4.591   4.484   6.029  0.3128 -0.5000 -0.3865
  885SOL     OW 3942   6.918   5.916   5.706 -0.6203  0.4726  0.4324
  885SOL    HW1 3943   6.940   5.955   5.790 -0.3153  0.3000  0.4323
  885SOL    HW2 3944   6.915   5.991   5.645  1.3173  0.3569  0.1495
  885SOL     MW 3945   6.920   5.931   5.709 -0.3328  0.4354  0.3958
  886SOL     OW 3946   1.600   2.716   0.577 -0.1132  0.1034 -0.2178
  886SOL    HW1 3947   1.690   2.700   0.605 -0.8665 -2.4762  1.1215
  886SOL    HW2 3948   1.592   2.812   0.572  2.7447  0.3825 -0.7309
  886SOL     MW 3949   1.610   2.726   0.580  0.1562 -0.1910 -0.1120
  887SOL     OW 3950   1.457   2.886   0.115 -0.1454 -0.4335 -0.1889
  887SOL    HW1 3951   1.449   2.794   0.137  2.5664 -0.2178  2.2053
  887SOL    HW2 3952   1.397   2.931   0.174  1.9921 -0.4206  2.1475
  887SOL     MW 3953   1.448   2.880   0.125  0.4753 -0.4041  0.4167
  888SOL     OW 3954   7.731   1.927   1.230  0.0695 -0.2451 -0.2077
  888SOL    HW1 3955   7.804   1.985   1.254 -0.7386  1.2431 -1.2416
  888SOL    HW2 3956   7.771   1.863   1.171  0.4714  0.8855 -1.2156
  888SOL     MW 3957   7.746   1.926   1.226  0.0176  0.0902 -0.4691
  889SOL     OW 3958   6.241  12.715   6.061 -0.1016 -0.1773 -0.3918
  889SOL    HW1 3959   6.214  12.628   6.032  0.5129 -0.1503 -1.0770
  889SOL    HW2 3960   6.177  12.738   6.129 -1.4609 -0.3576 -1.5460
  889SOL     MW 3961   6.229  12.707   6.066 -0.1969 -0.1974 -0.6278
  890SOL     OW 3962   1.829   9.967   1.446  0.5141 -0.2964  0.6469
  890SOL    HW1 3963   1.879  10.013   1.512  2.2111 -1.4734  0.2426
  890SOL    HW2 3964   1.877   1.027   1.365 -0.5272 -0.4270 -0.0188
  890SOL     MW 3965   1.841   1.022   1.444  0.5981 -0.4638  0.5099
  891SOL     OW 3966   6.834   2.625   2.585 -0.0086 -0.0724  0.2217
  891SOL    HW1 3967   6.832   2.530   2.596 -1.0770  0.0348  1.1539
  891SOL    HW2 3968   6.912   2.654   2.632  0.7962 -0.5478 -0.7768
  891SOL     MW 3969   6.843   2.617   2.592 -0.0427 -0.1194  0.2133
  892SOL     OW 3970   7.934   9.304   0.850 -0.7918 -0.0493  0.4525
  892SOL    HW1 3971   7.986   9.259   0.784 -0.7823  0.9640 -0.2537
  892SOL    HW2 3972   7.862   9.343   0.800 -0.9120  0.5312  1.0787
  892SOL     MW 3973   7.931   9.303   0.835 -0.8063  0.1540  0.4423
  893SOL     OW 3974   8.540   1.211   1.709  0.3376 -0.7008 -0.3772
  893SOL    HW1 3975   8.624   1.199   1.663  0.7777 -1.4046  0.5826
  893SOL    HW2 3976   8.501  10.077   1.711  0.2902 -0.6700  0.4967
  893SOL     MW 3977   8.546  10.151   1.703  0.3881 -0.7870 -0.1425
  894SOL     OW 3978   7.563   0.958   0.313 -0.0640  0.5148 -0.2095
  894SOL    HW1 3979   7.473   0.982   0.293  0.7416  2.0029 -2.5270
  894SOL    HW2 3980   7.574   0.976   0.406 -1.3664  3.1742 -0.4966
  894SOL     MW 3981   7.553   0.963   0.322 -0.1278  1.0457 -0.5429
  895SOL     OW 3982   6.250  13.070   6.291 -0.6006  0.3661  0.1539
  895SOL    HW1 3983   6.328  13.018   6.271 -1.0175 -0.4996  0.7327
  895SOL    HW2 3984   6.271  13.157   6.259  0.1960 -0.1035 -0.6671
  895SOL     MW 3985   6.262  13.074   6.284 -0.5519  0.1950  0.1228
  896SOL     OW 3986   9.090   9.270   0.588 -0.1521  0.1493  0.1617
  896SOL    HW1 3987   9.012   9.303   0.632 -1.0933 -0.1464 -1.2067
  896SOL    HW2 3988   9.057   9.233   0.505  1.4042 -0.2221 -0.3291
  896SOL     MW 3989   9.076   9.269   0.583 -0.0734  0.0639 -0.0763
  897SOL     OW 3990   8.806   9.163   2.737 -0.3746 -0.3598  0.2351
  897SOL    HW1 3991   8.827   9.190   2.826  1.3952 -0.9520  0.0372
  897SOL    HW2 3992   8.812   9.244   2.685 -0.0463 -0.2488  0.4428
  897SOL     MW 3993   8.810   9.177   2.742 -0.1059 -0.4210  0.2363
  898SOL     OW 3994   8.832   9.645   2.663  0.6956  0.6193 -0.1011
  898SOL    HW1 3995   8.771   9.713   2.632 -2.8772 -1.8803  0.7279
  898SOL    HW2 3996   8.867   9.679   2.744  0.2283  2.1120 -0.4902
  898SOL     MW 3997   8.828   9.658   2.669  0.1788  0.4902 -0.0448
  899SOL     OW 3998   8.127   8.059   0.927 -0.1715 -0.4403  0.1035
  899SOL    HW1 3999   8.044   8.034   0.968  0.7357 -1.6054  1.3019
  899SOL    HW2 4000   8.137   7.997   0.855  0.0343 -0.8115  0.4487
  899SOL     MW 4001   8.117   8.048   0.923 -0.0291 -0.6371  0.3011
  900SOL     OW 4002   8.033   1.283   0.076  0.5048 -0.6190 -0.1639
  900SOL    HW1 4003   8.019   1.223   0.150  0.9479  2.2436  2.4514
  900SOL    HW2 4004   8.110   1.248   0.031 -0.4696 -3.0936 -0.0330
  900SOL     MW 4005   8.041   1.271   0.080  0.4368 -0.5693  0.1876
  901SOL     OW 4006   8.347   9.864   1.740  0.0485 -0.2280  0.4461
  901SOL    HW1 4007   8.395   9.795   1.786 -0.0227 -0.5700  0.0219
  901SOL    HW2 4008   8.347   9.938   1.800  0.0627 -0.6230  0.9396
  901SOL     MW 4009   8.353   9.865   1.753  0.0405 -0.3223  0.4550
  902SOL     OW 4010   4.757   8.351   0.989 -0.2160  0.6017 -0.4939
  902SOL    HW1 4011   4.725   8.270   0.949  0.0410  0.6669 -0.8365
  902SOL    HW2 4012   4.680   8.389   1.032 -0.2861  0.0648 -0.1374
  902SOL     MW 4013   4.743   8.346   0.989 -0.1922  0.5417 -0.4922
  903SOL     OW 4014  11.352   7.815   3.495  0.6067  0.5662  0.4046
  903SOL    HW1 4015   2.444   7.755   3.435 -1.0889 -0.5251  0.1612
  903SOL    HW2 4016  11.407   7.814   3.574 -0.4165 -3.1106  1.2747
  903SOL     MW 4017  11.365   7.807   3.497  0.2594 -0.0443  0.4848
  904SOL     OW 4018   1.244   1.651   1.154 -0.0467 -0.1399 -0.6608
  904SOL    HW1 4019   1.243   1.739   1.193  0.1246 -0.0047 -0.9670
  904SOL    HW2 4020   1.316   1.652   1.092 -0.6009 -0.2222 -1.3092
  904SOL     MW 4021   1.253   1.662   1.151 -0.0957 -0.1331 -0.7830
  905SOL     OW 4022   9.227   9.030   2.131 -0.9624  0.3675 -0.1298
  905SOL    HW1 4023   9.310   9.068   2.103  0.3645 -1.8635  0.5618
  905SOL    HW2 4024   9.206   9.076   2.212  0.3944 -0.0688  0.4960
  905SOL     MW 4025   9.235   9.041   2.138 -0.6189  0.0257  0.0390
  906SOL     OW 4026   5.040   5.897   6.171  0.1484  0.0992 -0.6976
  906SOL    HW1 4027   5.083   5.951   6.105 -0.1724  1.6677  0.3086
  906SOL    HW2 4028   5.097   5.821   6.182  0.4792  0.0863 -2.3519
  906SOL     MW 4029   5.053   5.894   6.164  0.1497  0.2987 -0.7806
  907SOL     OW 4030   8.477  10.322   4.633 -0.2134 -0.6230  0.0560
  907SOL    HW1 4031   8.523  10.295   4.554 -1.2060  0.2366 -0.8614
  907SOL    HW2 4032   8.533  10.389   4.672 -0.4482  0.1006 -0.8102
  907SOL     MW 4033   8.490  10.327   4.628 -0.3700 -0.4206 -0.1726
  908SOL     OW 4034   1.389   9.041   0.310 -0.4429 -0.5903  0.0523
  908SOL    HW1 4035   1.439   8.961   0.296 -1.5896 -1.4014  0.4653
  908SOL    HW2 4036   1.403   9.062   0.403 -1.0590 -0.9673  0.2369
  908SOL     MW 4037   1.397   9.034   0.320 -0.6685 -0.7424  0.1288
  909SOL     OW 4038   4.990   4.336   5.173  0.5197 -0.1847 -0.7223
  909SOL    HW1 4039   5.046   4.294   5.239  1.3847  0.0817 -1.2818
  909SOL    HW2 4040   4.926   4.385   5.224  1.6657  0.6697 -0.0564
  909SOL     MW 4041   4.989   4.337   5.188  0.7768 -0.0415 -0.7088
  910SOL     OW 4042   7.839   3.288   0.297  0.1060 -0.3453 -0.2930
  910SOL    HW1 4043   7.781   3.329   0.232 -0.8502 -0.8320  0.2246
  910SOL    HW2 4044   7.911   3.349   0.307  0.4033 -0.3692 -1.9852
  910SOL     MW 4045   7.840   3.301   0.290  0.0217 -0.4104 -0.4434
  911SOL     OW 4046   4.689   7.720   5.921 -0.2251 -0.6617  0.3538
  911SOL    HW1 4047   4.771   7.766   5.940 -0.3787 -0.4553  0.5137
  911SOL    HW2 4048   4.680   7.658   5.993 -0.1406 -0.7785  0.2643
  911SOL     MW 4049   4.698   7.718   5.933 -0.2341 -0.6504  0.3629
  912SOL     OW 4050   8.510   1.579   0.922 -0.0286  0.2170  0.5125
  912SOL    HW1 4051   8.578   1.513   0.932  0.0077  0.3037  0.8572
  912SOL    HW2 4052   8.546   1.657   0.964  0.6096  0.9459 -1.3278
  912SOL     MW 4053   8.523   1.581   0.929  0.0577  0.3214  0.3210
  913SOL     OW 4054   9.233   3.183   1.206 -0.2705  0.4878 -0.5125
  913SOL    HW1 4055   9.210   3.248   1.139 -0.3953 -0.2443 -1.1936
  913SOL    HW2 4056   9.246   3.234   1.286 -1.2905  1.2429 -0.8164
  913SOL     MW 4057   9.232   3.198   1.208 -0.4168  0.4908 -0.6385
  914SOL     OW 4058   7.659   0.941   0.572  0.0371  0.0607  0.4431
  914SOL    HW1 4059   7.728   0.970   0.631 -0.3546  0.8152  0.5432
  914SOL    HW2 4060   7.621   0.864   0.616 -0.6963  1.0086  1.5260
  914SOL     MW 4061   7.663   0.935   0.586 -0.1066  0.2787  0.5945
  915SOL     OW 4062   0.883   8.395   0.978 -0.5251  0.0132 -0.6848
  915SOL    HW1 4063   0.818   8.466   0.980 -1.3773 -0.6802 -2.0731
  915SOL    HW2 4064   0.959   8.433   0.935 -1.4605 -0.2500 -2.6655
  915SOL     MW 4065   0.884   8.409   0.973 -0.7540 -0.1092 -1.1161
  916SOL     OW 4066   8.617  10.193   2.934  0.0759 -0.3159  0.5828
  916SOL    HW1 4067   8.590  10.262   2.995  1.2524  0.1870  0.5597
  916SOL    HW2 4068   8.710  10.181   2.951  0.7489  0.7008 -1.9362
  916SOL     MW 4069   8.625  10.201   2.944  0.3128 -0.1216  0.2574
  917SOL     OW 4070   0.460   0.656   0.532  0.1064  0.3100 -0.1370
  917SOL    HW1 4071   0.427   0.584   0.477 -1.4188  1.2136 -0.4562
  917SOL    HW2 4072   9.335   0.704   0.559  0.8817  0.3947  2.1911
  917SOL     MW 4073   0.446   0.653   0.528  0.0104  0.4365  0.1202
  918SOL     OW 4074   8.175   4.537   2.859  0.1059 -0.3491  0.6280
  918SOL    HW1 4075   8.200   4.538   2.951 -0.6389  1.8266  0.8581
  918SOL    HW2 4076   8.231   4.602   2.818  0.0783 -0.9336 -0.3741
  918SOL     MW 4077   8.185   4.546   2.865  0.0072 -0.1454  0.5291
  919SOL     OW 4078   2.479   9.225   0.485  0.1336  0.8062 -0.7536
  919SOL    HW1 4079   2.553   9.171   0.457 -0.6972  0.1543 -1.7864
  919SOL    HW2 4080   2.473   0.339   0.416 -1.2461 -0.1415 -1.5925
  919SOL     MW 4081   2.488   9.227   0.472 -0.1493  0.6013 -0.9932
  920SOL     OW 4082   4.106   5.172   5.532 -0.1945 -0.7956  0.7890
  920SOL    HW1 4083   4.121   5.265   5.512 -1.3372 -0.5222  1.1147
  920SOL    HW2 4084   4.152   5.158   5.615  0.7576 -0.7717  0.2831
  920SOL     MW 4085   4.114   5.182   5.540 -0.2191 -0.7575  0.7658
  921SOL     OW 4086   6.617   6.244   5.024  0.5042 -0.7579  0.2690
  921SOL    HW1 4087   6.622   6.250   5.119  0.3838  0.5776  0.2040
  921SOL    HW2 4088   6.628   6.151   5.006  1.3629 -0.9323  1.5339
  921SOL     MW 4089   6.619   6.233   5.034  0.5987 -0.6096  0.4227
  922SOL     OW 4090   5.925   6.732   5.361 -0.4757  0.6386 -0.0601
  922SOL    HW1 4091   5.959   6.820   5.378  1.0018  0.0238  0.3437
  922SOL    HW2 4092   5.887   6.737   5.273  0.1189  1.5433 -0.2788
  922SOL     MW 4093   5.925   6.744   5.352 -0.2103  0.6762 -0.0362
  923SOL     OW 4094   4.643   7.510   5.746 -0.1575 -0.1354  0.7082
  923SOL    HW1 4095   4.686   7.588   5.782  0.5509 -0.5008  0.6658
  923SOL    HW2 4096   4.698   7.483   5.673 -0.6025 -0.4653  0.4868
  923SOL     MW 4097   4.656   7.517   5.742 -0.1240 -0.2244  0.6742
  924SOL     OW 4098   9.651   1.906   1.515 -0.4992 -0.4321  0.5337
  924SOL    HW1 4099   9.568   1.872   1.549 -0.1220 -1.9116  0.0526
  924SOL    HW2 4100   9.666   1.857   1.435  1.2659 -0.8174  1.0568
  924SOL     MW 4101   9.643   1.895   1.509 -0.2246 -0.6708  0.5390
  925SOL     OW 4102   1.411   2.105   0.072  0.2931  0.3194  0.2024
  925SOL    HW1 4103   1.450   2.109   0.160  1.4000  0.2816 -0.2676
  925SOL    HW2 4104   1.443   2.183   0.028 -3.1966  2.3592  0.9320
  925SOL     MW 4105   1.420   2.115   0.078 -0.0120  0.5758  0.2357
  926SOL     OW 4106   8.926   3.178   0.522 -0.8902  0.5178 -0.0239
  926SOL    HW1 4107   8.847   3.147   0.566 -0.3375 -2.1321 -0.6658
  926SOL    HW2 4108   8.997   3.154   0.582 -0.4526  1.3515 -0.1958
  926SOL     MW 4109   8.925   3.171   0.535 -0.7634  0.2853 -0.1281
  927SOL     OW 4110   7.293   1.766   1.200  0.0341  0.1572  0.0042
  927SOL    HW1 4111   7.336   1.801   1.279 -1.9832 -0.1852  1.3288
  927SOL    HW2 4112   7.300   1.837   1.136  0.9920  0.7718  0.7505
  927SOL     MW 4113   7.300   1.780   1.202 -0.1018  0.1920  0.2693
  928SOL     OW 4114   3.554   9.690   1.216 -0.5869 -0.0607 -0.0378
  928SOL    HW1 4115   3.557   9.777   1.256  0.8954  2.1332 -4.2610
  928SOL    HW2 4116   3.463   9.680   1.187 -0.5918  0.4272 -0.1989
  928SOL     MW 4117   3.543   9.700   1.217 -0.3978  0.2828 -0.5990
  929SOL     OW 4118   4.842   7.464   5.428  0.2092  0.4789  0.6856
  929SOL    HW1 4119   4.808   7.391   5.479  0.3629 -0.0289  0.0762
  929SOL    HW2 4120   4.771   7.528   5.426  0.0525  0.3225  1.1712
  929SOL     MW 4121   4.829   7.463   5.434  0.2086  0.3939  0.6697
  930SOL     OW 4122   2.962   8.921   2.168 -0.8924  0.2370  0.2871
  930SOL    HW1 4123   2.992   9.011   2.177 -3.0167  0.9492  0.7941
  930SOL    HW2 4124   3.019   8.871   2.226  0.3809  1.2199 -0.0705
  930SOL     MW 4125   2.973   8.926   2.177 -1.0012  0.4539  0.3062
  931SOL     OW 4126   2.739   2.640   3.034  0.1665  0.3555 -0.0933
  931SOL    HW1 4127   2.824   2.654   2.992 -0.3470  2.8981 -0.4277
  931SOL    HW2 4128   2.759   2.622   3.126  1.1123 -1.2775 -0.5775
  931SOL     MW 4129   2.752   2.640   3.040  0.2218  0.4718 -0.1981
  932SOL     OW 4130   7.842   1.728   1.082 -0.1835 -0.4696 -0.3225
  932SOL    HW1 4131   7.886   1.695   1.004  0.3696 -1.3212  0.3246
  932SOL    HW2 4132   7.754   1.691   1.078  0.3924 -1.9875  0.3331
  932SOL     MW 4133   7.837   1.719   1.072 -0.0393 -0.7728 -0.1557
  933SOL     OW 4134   3.267   3.943   4.429  0.1503  0.4312 -0.2966
  933SOL    HW1 4135   3.320   3.886   4.484 -0.8453  0.0058  0.2527
  933SOL    HW2 4136   3.228   3.884   4.364 -0.6227  0.5230  0.0713
  933SOL     MW 4137   3.268   3.928   4.428 -0.0761  0.3885 -0.1791
  934SOL     OW 4138   8.547   2.656   0.873  0.5242 -0.2516 -0.1896
  934SOL    HW1 4139   8.467   2.678   0.826 -0.9801 -1.3606  1.7154
  934SOL    HW2 4140   8.557   2.562   0.859  0.3428 -0.5033  1.1906
  934SOL     MW 4141   8.538   2.646   0.865  0.3080 -0.4257  0.2309
  935SOL     OW 4142   9.407   3.127   3.161  0.1810 -0.8785  0.5474
  935SOL    HW1 4143   9.361   3.051   3.124  0.5496 -0.6350 -0.4566
  935SOL    HW2 4144   9.347   3.200   3.147 -0.1044 -0.9526  1.3666
  935SOL     MW 4145   9.394   3.127   3.154  0.1922 -0.8570  0.5236
  936SOL     OW 4146   8.856   1.970   1.487  1.0247  0.3605  0.0203
  936SOL    HW1 4147   8.932   1.951   1.432  2.8906  0.3220  2.4358
  936SOL    HW2 4148   8.874   1.925   1.569 -1.2795  1.0050  0.9638
  936SOL     MW 4149   8.868   1.962   1.490  0.9685  0.4381  0.4503
  937SOL     OW 4150   8.102  10.010   3.212  0.1745  0.1087  0.3389
  937SOL    HW1 4151   8.159  10.055   3.274  0.2266  1.2857 -0.5315
  937SOL    HW2 4152   8.062   9.940   3.263  0.2415  1.0173  1.6988
  937SOL     MW 4153   8.104  10.007   3.227  0.1903  0.3757  0.4015
  938SOL     OW 4154   8.692   8.308   1.091 -0.6890  0.3075 -0.3693
  938SOL    HW1 4155   8.673   8.402   1.082 -1.4938  0.1861 -0.0032
  938SOL    HW2 4156   8.656   8.268   1.012  0.9008  0.4608 -1.2231
  938SOL     MW 4157   8.685   8.315   1.080 -0.5889  0.3119 -0.4317
  939SOL     OW 4158   1.142   8.885   1.364 -0.2779  0.3100 -0.5832
  939SOL    HW1 4159   1.055   8.918   1.383 -0.3617  0.3793 -1.0768
  939SOL    HW2 4160   1.128   8.811   1.305 -0.1336 -0.9870  0.9377
  939SOL     MW 4161   1.129   8.879   1.359 -0.2701  0.1526 -0.4518
  940SOL     OW 4162   2.905   1.618   2.269 -0.2748  0.0592  0.4823
  940SOL    HW1 4163   2.840  10.513   2.229  0.1286  0.6954 -1.1527
  940SOL    HW2 4164   2.985  10.518   2.271 -0.5540 -0.3479  1.4941
  940SOL     MW 4165   2.907   1.604   2.264 -0.2590  0.0886  0.4026
  941SOL     OW 4166   8.405   9.024   1.065 -0.0443  0.1762 -0.2241
  941SOL    HW1 4167   8.398   9.110   1.025 -1.3149  0.6304  0.9052
  941SOL    HW2 4168   8.387   9.039   1.158 -0.8686 -1.3717 -0.0962
  941SOL     MW 4169   8.402   9.037   1.072 -0.3123  0.0358 -0.0632
  942SOL     OW 4170   6.905   6.587   5.045 -0.3111  0.4121  0.1056
  942SOL    HW1 4171   6.814   6.561   5.030 -0.8840 -0.0541  3.7016
  942SOL    HW2 4172   6.955   6.506   5.041 -0.6661  0.0782  1.7873
  942SOL     MW 4173   6.900   6.573   5.042 -0.4296  0.3097  0.7811
  943SOL     OW 4174   7.226   6.580   6.070 -0.2029  0.0930  0.0057
  943SOL    HW1 4175   7.214   6.612   5.981  0.7172  0.9880  0.1794
  943SOL    HW2 4176   7.318   6.600   6.090 -0.2174 -0.6865  0.9229
  943SOL     MW 4177   7.236   6.587   6.061 -0.0870  0.1080  0.1450
  944SOL     OW 4178   2.469   0.593   0.038  0.0430 -0.1404 -0.6581
  944SOL    HW1 4179   2.438   0.675   0.000  1.8001  1.6929  1.6405
  944SOL    HW2 4180   7.023   5.048   6.317 -0.5781 -0.6043 -1.4485
  944SOL     MW 4181   2.475   0.600   0.026  0.1884  0.0348 -0.4652
  945SOL     OW 4182   0.660   8.039   0.852  0.9645  0.0658  0.8293
  945SOL    HW1 4183   0.654   8.126   0.812 -1.5482 -0.3705  0.0626
  945SOL    HW2 4184   0.688   8.056   0.942  2.0961  1.5079  0.2334
  945SOL     MW 4185   0.663   8.052   0.858  0.7873  0.1945  0.6549
  946SOL     OW 4186   8.675   2.303   0.307  0.2564 -0.1913 -0.4366
  946SOL    HW1 4187   8.611   2.286   0.377  2.5633  0.4573  1.9841
  946SOL    HW2 4188   8.718   2.385   0.333  2.3567 -0.8165 -1.6980
  946SOL     MW 4189   8.672   2.311   0.319  0.8206 -0.1884 -0.2882
  947SOL     OW 4190   1.055   9.335   1.479 -0.6059 -0.2978 -0.4107
  947SOL    HW1 4191   1.138   9.374   1.451 -0.8833  0.5617 -0.0514
  947SOL    HW2 4192  10.033   9.266   1.541 -0.0614 -1.3524 -1.7547
  947SOL     MW 4193   1.069   9.331   1.483 -0.5717 -0.3233 -0.5368
  948SOL     OW 4194   4.505   6.598   5.162  0.1320 -0.5582 -0.0894
  948SOL    HW1 4195   4.447   6.615   5.236 -0.4395 -1.9766 -0.1757
  948SOL    HW2 4196   4.546   6.514   5.182 -0.7458 -1.4425 -1.7736
  948SOL     MW 4197   4.503   6.589   5.174 -0.0536 -0.8531 -0.3161
  949SOL     OW 4198   1.790   1.830   0.181  0.4589 -0.2344 -0.3128
  949SOL    HW1 4199   1.858   1.805   0.242  1.0573  0.3418 -0.7312
  949SOL    HW2 4200   1.763   1.917   0.209  0.3177 -0.2128 -0.5115
  949SOL     MW 4201   1.795   1.838   0.192  0.5175 -0.1578 -0.3918
  950SOL     OW 4202   0.707   1.106   0.730  0.0299  0.0954  0.0295
  950SOL    HW1 4203   0.695   1.011   0.724 -0.9826  0.2336 -0.2597
  950SOL    HW2 4204   0.620   1.140   0.749  0.3997  0.9669  0.1939
  950SOL     MW 4205   0.694   1.098   0.732 -0.0524  0.2246  0.0135
  951SOL     OW 4206   1.681   0.683   0.170 -0.3175 -0.1154  0.2305
  951SOL    HW1 4207   1.769   0.667   0.204 -0.4173 -0.7833  0.1760
  951SOL    HW2 4208   1.692   0.685   0.075  0.1257  2.6767  0.2504
  951SOL     MW 4209   1.694   0.682   0.162 -0.2736  0.1566  0.2261
  952SOL     OW 4210   9.152   3.636   0.735  0.1018 -0.4478  0.0687
  952SOL    HW1 4211   9.198   3.658   0.654  1.1017 -0.7401  0.5425
  952SOL    HW2 4212   9.153   3.717   0.786  0.1757 -0.4867  0.1277
  952SOL     MW 4213   9.158   3.649   0.731  0.2398 -0.4901  0.1369
  953SOL     OW 4214   9.811   9.832   1.447  0.5545  0.0868 -0.4897
  953SOL    HW1 4215   9.832   9.744   1.417 -2.3079 -1.2289  0.9925
  953SOL    HW2 4216   9.781   9.820   1.537 -2.4175  2.1358 -1.0645
  953SOL     MW 4217   9.810   9.820   1.455 -0.1922  0.1802 -0.3735
  954SOL     OW 4218   1.692   2.349   1.001 -0.0230  0.9530 -0.6933
  954SOL    HW1 4219   1.622   2.352   1.066 -0.5603  1.9365 -1.2946
  954SOL    HW2 4220   1.678   2.427   0.947  1.2097  0.8690 -1.1662
  954SOL     MW 4221   1.681   2.359   1.002  0.0660  1.0681 -0.8308
  955SOL     OW 4222   1.808   1.407   0.059 -0.0279 -0.0234  0.4132
  955SOL    HW1 4223   1.869   1.337   0.081  0.1232  0.0317  0.1752
  955SOL    HW2 4224   6.251   5.859   6.303  0.4819  0.5089  0.0631
  955SOL     MW 4225   1.811   1.395   0.051  0.0568  0.0518  0.3379
  956SOL     OW 4226   5.511   5.144   6.157 -0.6914  0.4251 -0.6689
  956SOL    HW1 4227   5.461   5.225   6.152 -1.7886 -0.2900 -1.7796
  956SOL    HW2 4228   5.601   5.169   6.133 -0.6328  1.5932  0.6616
  956SOL     MW 4229   5.516   5.158   6.153 -0.8245  0.4830 -0.6411
  957SOL     OW 4230   0.452   3.134   0.510  0.0202  0.5121  0.4103
  957SOL    HW1 4231   0.378   3.184   0.474 -0.3948  1.0408  1.9092
  957SOL    HW2 4232   0.527   3.192   0.499  0.0384  0.3594 -0.2787
  957SOL     MW 4233   0.452   3.148   0.504 -0.0306  0.5602  0.5140
  958SOL     OW 4234   8.049   1.212   0.637 -0.3585 -0.5887 -0.3486
  958SOL    HW1 4235   8.059   1.222   0.542  2.3548  0.0132 -0.0667
  958SOL    HW2 4236   7.960   1.243   0.655 -0.7174 -0.1317 -2.6065
  958SOL     MW 4237   8.039   1.217   0.627 -0.0567 -0.4531 -0.6015
  959SOL     OW 4238   5.370   6.474   5.982 -0.6826  1.1632  0.0604
  959SOL    HW1 4239   5.421   6.493   6.061 -2.0145  0.5334  1.1269
  959SOL    HW2 4240   5.406   6.531   5.915  0.8098  1.3733  1.0011
  959SOL     MW 4241   5.381   6.484   5.983 -0.6618  1.1096  0.3173
  960SOL     OW 4242   2.262   0.713   0.794  0.3922  0.6383  0.2053
  960SOL    HW1 4243   2.182   0.660   0.800  1.6435 -1.3249  0.6590
  960SOL    HW2 4244   2.304   0.683   0.714  1.7329 -0.0184  1.1154
  960SOL     MW 4245   2.257   0.702   0.785  0.7241  0.3029  0.3799
  961SOL     OW 4246   1.879   8.241   0.542 -0.0485 -0.5781  0.9007
  961SOL    HW1 4247   1.891   8.334   0.522  1.1098 -0.4070  2.2043
  961SOL    HW2 4248   1.787   8.224   0.524 -0.4236  0.9688  1.1966
  961SOL     MW 4249   1.869   8.251   0.537  0.0518 -0.3581  1.1054
  962SOL     OW 4250   0.985   2.040   0.187 -0.4728  0.3766  0.4374
  962SOL    HW1 4251   1.033   2.117   0.219 -1.3886  1.1761 -0.0775
  962SOL    HW2 4252   0.974   1.985   0.265  0.0579  0.8347  0.8463
  962SOL     MW 4253   0.990   2.043   0.201 -0.5221  0.5376  0.4238
  963SOL     OW 4254   7.909   2.319   1.239  0.2963 -0.1972 -0.6873
  963SOL    HW1 4255   7.954   2.403   1.253  1.4855 -0.4700 -2.5695
  963SOL    HW2 4256   7.944   2.262   1.307 -0.6117  0.8334  0.6911
  963SOL     MW 4257   7.920   2.322   1.250  0.3324 -0.1001 -0.7517
  964SOL     OW 4258   2.123   9.050   0.586 -0.6021 -0.0437 -0.3018
  964SOL    HW1 4259   2.188   9.043   0.516 -1.8173  0.1208 -1.4744
  964SOL    HW2 4260   2.045   9.006   0.552 -1.3414  0.3739  0.7947
  964SOL     MW 4261   2.121   9.044   0.573 -0.8522  0.0310 -0.3116
  965SOL     OW 4262   3.678   9.339   1.188  0.2667 -1.1416  0.0891
  965SOL    HW1 4263   3.706   9.261   1.236 -0.5041 -0.8363  1.0691
  965SOL    HW2 4264   3.584   9.345   1.206  0.3587  0.1169  0.1870
  965SOL     MW 4265   3.669   9.329   1.196  0.1798 -0.9413  0.2272
  966SOL     OW 4266   8.745   1.408   0.932 -0.2528  0.0241  0.2808
  966SOL    HW1 4267   8.817   1.386   0.872 -1.0722  0.6951 -0.9883
  966SOL    HW2 4268   8.724   1.325   0.975  0.4534 -0.4544 -0.2659
  966SOL     MW 4269   8.752   1.395   0.930 -0.2670  0.0488  0.0483
  967SOL     OW 4270   2.597   7.098   1.462  0.3464 -0.2753  0.2476
  967SOL    HW1 4271   2.671   7.073   1.518 -0.1096 -0.8795  0.5943
  967SOL    HW2 4272   2.633   7.097   1.373  1.0561  0.6077  0.5074
  967SOL     MW 4273   2.611   7.095   1.458  0.3790 -0.2394  0.3253
  968SOL     OW 4274   2.242   9.421   1.897 -0.1483  0.7167  0.0402
  968SOL    HW1 4275   2.166   9.373   1.930  0.1159 -0.3119 -0.7681
  968SOL    HW2 4276   2.205   9.499   1.856 -0.5644  1.4158  1.6498
  968SOL     MW 4277   2.227   9.424   1.896 -0.1676  0.6747  0.1428
  969SOL     OW 4278   9.602  10.324   2.117 -0.1377  0.0531 -0.2945
  969SOL    HW1 4279   9.625  10.417   2.122 -0.9132  0.3126 -1.1398
  969SOL    HW2 4280   9.511  10.324   2.088 -0.2591 -0.9734  0.0470
  969SOL     MW 4281   9.593  10.336   2.114 -0.2527 -0.0453 -0.3591
  970SOL     OW 4282   4.617   4.719   4.855 -0.4297 -0.2245  0.3329
  970SOL    HW1 4283   4.597   4.734   4.762 -3.7782 -0.4745  0.8661
  970SOL    HW2 4284   4.711   4.706   4.858 -0.2714 -0.7706 -3.1065
  970SOL     MW 4285   4.626   4.719   4.843 -0.8385 -0.3262 -0.0391
  971SOL     OW 4286   3.612   6.638   4.692  0.4330 -0.0054 -0.3488
  971SOL    HW1 4287   3.575   6.578   4.626 -1.6960 -0.0103  0.7658
  971SOL    HW2 4288   3.586   6.725   4.662 -0.3922  0.0042  0.3812
  971SOL     MW 4289   3.604   6.641   4.679  0.0550 -0.0050 -0.1128
  972SOL     OW 4290   9.779   2.539   2.075 -0.5460 -0.0475  0.3634
  972SOL    HW1 4291   9.727   2.592   2.014  1.4961 -0.9463 -2.3436
  972SOL    HW2 4292   9.828   2.603   2.127  0.5206  0.8063 -1.6065
  972SOL     MW 4293   9.779   2.554   2.074 -0.1478 -0.0533 -0.2353
  973SOL     OW 4294   1.704   9.870   2.331  0.1125  0.5658  0.2456
  973SOL    HW1 4295   1.689   9.823   2.250 -0.2983 -0.5343  0.9385
  973SOL    HW2 4296  10.591   9.940   2.331 -1.3099 -0.7093  0.5859
  973SOL     MW 4297   1.694   9.873   2.321 -0.1221  0.2618  0.3779
  974SOL     OW 4298   9.659   8.102   1.131 -0.1648 -0.3659  0.7500
  974SOL    HW1 4299   9.593   8.092   1.200 -0.6931 -1.1479  0.1551
  974SOL    HW2 4300   9.724   8.161   1.168 -0.7008 -0.3644  1.7229
  974SOL     MW 4301   9.659   8.108   1.144 -0.3011 -0.4654  0.7984
  975SOL     OW 4302   2.631   0.676   0.531 -0.1332 -0.2437  0.3584
  975SOL    HW1 4303   2.667   0.593   0.562 -0.0000 -0.3748 -0.1356
  975SOL    HW2 4304   2.641   0.672   0.436 -0.9395 -0.0453  0.2550
  975SOL     MW 4305   2.637   0.665   0.523 -0.2193 -0.2351  0.2820
  976SOL     OW 4306   1.934   1.288   0.378 -0.0207 -0.6506  0.6146
  976SOL    HW1 4307   1.845   1.274   0.345 -0.5859  0.0688  1.7245
  976SOL    HW2 4308   1.991   1.272   0.303 -1.1382 -0.4387 -0.3125
  976SOL     MW 4309   1.930   1.284   0.364 -0.2360 -0.5313  0.6380
  977SOL     OW 4310   7.812   9.717   2.364 -0.1277 -0.0897  0.1921
  977SOL    HW1 4311   7.808   9.809   2.391  1.1886  0.3030 -0.8533
  977SOL    HW2 4312   7.771   9.715   2.278 -1.5320 -0.7913  0.8378
  977SOL     MW 4313   7.807   9.729   2.357 -0.1390 -0.1292  0.1409
  978SOL     OW 4314  12.292   5.585   5.822 -0.0479  0.5630 -0.2438
  978SOL    HW1 4315  12.234   5.516   5.791 -0.3768  0.1159  1.2954
  978SOL    HW2 4316  12.233   5.652   5.857  0.3437  0.5406  0.4651
  978SOL     MW 4317  12.277   5.585   5.822 -0.0391  0.5031  0.0439
  979SOL     OW 4318   9.519   9.815   1.376  0.6601  0.4294  0.1036
  979SOL    HW1 4319   9.456   9.879   1.343  2.5602  2.4477  0.0606
  979SOL    HW2 4320   9.520   9.829   1.470  0.2462 -0.3915  0.2349
  979SOL     MW 4321   9.511   9.825   1.384  0.8502  0.5822  0.1149
  980SOL     OW 4322   3.165   7.697   1.463 -0.6856  0.5438  0.6501
  980SOL    HW1 4323   3.129   7.769   1.410 -1.6924 -0.8142 -0.5856
  980SOL    HW2 4324   3.178   7.736   1.549 -0.7427  2.3437 -0.0883
  980SOL     MW 4325   3.162   7.712   1.467 -0.8217  0.6006  0.3974
  981SOL     OW 4326   9.039   1.001   0.799 -0.1121  0.3036  0.2661
  981SOL    HW1 4327   9.124   1.016   0.840  0.8708 -3.8731  0.2560
  981SOL    HW2 4328   8.989   0.952   0.864 -1.4826  0.3813 -0.6865
  981SOL     MW 4329   9.043   0.996   0.813 -0.1612 -0.2212  0.1429
  982SOL     OW 4330   9.564   2.371   2.122 -0.1181 -0.3269  0.0761
  982SOL    HW1 4331   9.648   2.416   2.134  0.2643 -0.8085 -0.7159
  982SOL    HW2 4332   9.506   2.410   2.188  0.1456  1.4518 -0.6784
  982SOL     MW 4333   9.567   2.382   2.132 -0.0353 -0.1609 -0.1220
  983SOL     OW 4334  12.134   5.383   5.729 -0.0734 -0.4797 -0.2638
  983SOL    HW1 4335  12.121   5.300   5.775 -2.1001 -0.2838 -0.4178
  983SOL    HW2 4336  12.068   5.383   5.660 -0.8115  1.7057  0.3718
  983SOL     MW 4337  12.124   5.372   5.726 -0.4272 -0.1750 -0.2019
  984SOL     OW 4338   7.966   9.347   1.605  0.4439  0.0112 -0.0616
  984SOL    HW1 4339   7.977   9.292   1.681  3.4252  0.2124 -0.2446
  984SOL    HW2 4340   7.987   9.291   1.530  0.8594  0.6752 -0.4580
  984SOL     MW 4341   7.970   9.333   1.605  0.8788  0.1216 -0.1358
  985SOL     OW 4342   9.725   1.869   1.823  0.4035  0.3622 -0.3706
  985SOL    HW1 4343   9.776   1.927   1.879 -0.1101 -0.2160  0.7277
  985SOL    HW2 4344   9.739   1.903   1.734  1.0833  1.4103  0.1174
  985SOL     MW 4345   9.733   1.881   1.819  0.4244  0.4223 -0.1676
  986SOL     OW 4346  11.855   6.075   6.214 -0.2289 -0.0282  0.7029
  986SOL    HW1 4347  11.945   6.105   6.230  0.7641 -2.5166  0.1436
  986SOL    HW2 4348  11.822   6.134   6.146  1.8886 -0.6179 -0.9259
  986SOL     MW 4349  11.862   6.087   6.208  0.1688 -0.4222  0.4225
  987SOL     OW 4350   6.591   1.545   0.682  0.6885 -0.2106  0.2335
  987SOL    HW1 4351   6.570   1.632   0.716  2.6146 -0.1725  1.4351
  987SOL    HW2 4352   6.515   1.492   0.706 -0.8303  1.2147 -1.0814
  987SOL     MW 4353   6.579   1.550   0.689  0.7408 -0.0232  0.2190
  988SOL     OW 4354   1.297   9.436   1.442  0.2663 -0.1683 -0.7432
  988SOL    HW1 4355   1.277   9.528   1.459 -4.1066 -1.0946  0.5281
  988SOL    HW2 4356   1.290   9.426   1.347 -1.6751  0.5035 -0.7227
  988SOL     MW 4357   1.293   9.446   1.432 -0.5420 -0.2012 -0.5779
  989SOL     OW 4358   7.889  10.812   2.959 -0.5996 -0.2163  0.0139
  989SOL    HW1 4359   7.969  10.787   2.915 -0.8029  0.3562 -0.6943
  989SOL    HW2 4360   7.819  10.776   2.904 -0.8652  0.9755 -0.4463
  989SOL     MW 4361   7.890  10.804   2.947 -0.6597  0.0095 -0.1358
  990SOL     OW 4362   2.523   8.543   1.947  0.3178  0.0650 -0.3174
  990SOL    HW1 4363   2.536   8.449   1.960 -0.1847  0.1728  1.2577
  990SOL    HW2 4364   2.599   8.571   1.897  1.0428 -0.9975  0.1433
  990SOL     MW 4365   2.534   8.534   1.943  0.3464 -0.0572 -0.0567
  991SOL     OW 4366   2.412   2.205   1.050  0.0452 -0.4314 -0.5379
  991SOL    HW1 4367   2.405   2.145   0.975 -1.9583 -1.2852  0.2586
  991SOL    HW2 4368   2.331   2.255   1.048  0.8240  0.9043 -0.0163
  991SOL     MW 4369   2.401   2.203   1.040 -0.1117 -0.3697 -0.3692
  992SOL     OW 4370   0.757   8.272   0.382  0.5660  0.1070  0.5172
  992SOL    HW1 4371   0.759   8.206   0.452  0.4610 -0.0523  0.3693
  992SOL    HW2 4372   0.814   8.342   0.415  1.7866 -0.6558  0.0868
  992SOL     MW 4373   0.765   8.272   0.395  0.7088 -0.0110  0.4432
  993SOL     OW 4374   8.866   0.489   0.676 -0.0627  0.0380 -0.2210
  993SOL    HW1 4375   8.818   0.570   0.689 -0.8890 -0.7076  1.6623
  993SOL    HW2 4376   8.807   9.373   0.707  0.2549 -1.4237 -2.5523
  993SOL     MW 4377   8.852   0.491   0.682 -0.1283 -0.2446 -0.2784
  994SOL     OW 4378   8.209   2.491   0.788  0.6241 -0.2295  0.0290
  994SOL    HW1 4379   8.257   2.492   0.705 -1.1012  0.5698 -0.9899
  994SOL    HW2 4380   8.231   2.405   0.826  0.9253 -0.8935 -1.5551
  994SOL     MW 4381   8.218   2.480   0.782  0.4416 -0.2122 -0.3042
  995SOL     OW 4382  12.606  13.100   6.062  0.4864  0.1484  0.2914
  995SOL    HW1 4383  12.599  13.154   5.983 -1.3880  0.9487  0.9186
  995SOL    HW2 4384  12.560  13.019   6.040  0.5632  0.0919  0.3398
  995SOL     MW 4385  12.599  13.097   6.049  0.2565  0.2446  0.3777
  996SOL     OW 4386   0.946   0.298   0.090 -0.7006  0.1919 -0.3737
  996SOL    HW1 4387   1.024   0.249   0.117 -0.5783  0.7816  0.3895
  996SOL    HW2 4388   5.437   4.792   6.327  0.1554  0.4089 -0.2149
  996SOL     MW 4389   0.958   0.294   0.081 -0.5753  0.2951 -0.2557
  997SOL     OW 4390   8.108   7.578   1.069  0.7504 -0.1710  0.2433
  997SOL    HW1 4391   8.031   7.540   1.111 -0.5189  1.1458 -0.7617
  997SOL    HW2 4392   8.179   7.563   1.130 -0.2967 -1.4732  1.1950
  997SOL     MW 4393   8.107   7.571   1.082  0.4535 -0.1693  0.2365
  998SOL     OW 4394   0.638   0.987   0.278 -0.2071 -0.5640 -0.3372
  998SOL    HW1 4395   0.562   0.931   0.291 -0.7221  0.4404  1.3054
  998SOL    HW2 4396   0.616   1.039   0.200 -0.2561 -1.7448 -1.1249
  998SOL     MW 4397   0.625   0.987   0.270 -0.2793 -0.5866 -0.2277
  999SOL     OW 4398   1.384   8.434   0.609 -0.3094  0.1421 -0.5750
  999SOL    HW1 4399   1.415   8.410   0.522 -0.0930  1.3293 -0.8435
  999SOL    HW2 4400   1.416   8.365   0.666  1.7557  0.6585 -1.0350
  999SOL     MW 4401   1.392   8.422   0.605 -0.0175  0.3600 -0.6682
 1000SOL     OW 4402   0.996   8.839   0.248 -0.0310  0.1857  0.0602
 1000SOL    HW1 4403   1.067   8.827   0.186 -0.3434  0.3457 -0.3354
 1000SOL    HW2 4404   0.936   8.766   0.231  0.0178  0.0738  0.3623
 1000SOL     MW 4405   0.997   8.828   0.238 -0.0647  0.1922  0.0482
 1001SOL     OW 4406   7.663  11.372   5.875  0.4697  0.3886 -0.0679
 1001SOL    HW1 4407   7.572  11.373   5.903 -0.0993  0.2698 -1.8458
 1001SOL    HW2 4408   7.675  11.287   5.833  1.1060  0.8240 -0.7892
 1001SOL     MW 4409   7.653  11.361   5.873  0.4780  0.4287 -0.3879
 1002SOL     OW 4410   2.263   9.849   1.950  0.6936  0.3951 -0.4414
 1002SOL    HW1 4411   2.219   9.826   2.032  0.1929  0.2222 -0.7514
 1002SOL    HW2 4412   2.352   9.818   1.961  0.1825 -1.2381 -0.6376
 1002SOL     MW 4413   2.268   9.842   1.962  0.5641  0.1636 -0.5062
 1003SOL     OW 4414   9.380   0.913   0.786 -0.2146 -0.3859 -0.5776
 1003SOL    HW1 4415   9.321   0.897   0.713 -1.2530  0.3243  0.0616
 1003SOL    HW2 4416   9.383   1.009   0.793  2.0578 -0.3580 -1.3910
 1003SOL     MW 4417   9.373   0.923   0.778 -0.0572 -0.2914 -0.5999
 1004SOL     OW 4418   8.576   1.104   0.493 -0.4136 -0.2849 -0.3571
 1004SOL    HW1 4419   8.582   1.180   0.435 -1.6945  0.3089  0.2491
 1004SOL    HW2 4420   8.502   1.054   0.459  0.4756 -1.3262 -0.8005
 1004SOL     MW 4421   8.568   1.108   0.481 -0.4635 -0.3422 -0.3362
 1005SOL     OW 4422   3.209   6.920   1.787 -0.2973  0.2543  0.1284
 1005SOL    HW1 4423   3.299   6.890   1.800  0.6604  2.3164 -1.0475
 1005SOL    HW2 4424   3.169   6.854   1.731  1.7545  1.0646 -2.5056
 1005SOL     MW 4425   3.215   6.908   1.781  0.0880  0.6223 -0.3593
 1006SOL     OW 4426   8.214   1.659   1.444 -0.1042  0.2436 -0.2347
 1006SOL    HW1 4427   8.141   1.609   1.409  0.7164 -2.4556  1.6022
 1006SOL    HW2 4428   8.261   1.597   1.499  1.2124  2.9951  1.9773
 1006SOL     MW 4429   8.211   1.645   1.447  0.1698  0.2503  0.2836
 1007SOL     OW 4430   6.375   3.975   5.314  0.1178  0.6269 -0.2203
 1007SOL    HW1 4431   6.360   4.014   5.228 -0.3518 -1.8810 -1.3655
 1007SOL    HW2 4432   6.306   4.012   5.369 -1.7983 -0.2687 -1.8639
 1007SOL     MW 4433   6.364   3.985   5.310 -0.1876  0.1911 -0.5774
 1008SOL     OW 4434   9.098   8.624   1.764  0.4864 -0.2933 -0.2754
 1008SOL    HW1 4435   9.109   8.715   1.790 -0.8900 -0.3118  0.4305
 1008SOL    HW2 4436   9.131   8.621   1.674  1.7445  0.6032  0.1326
 1008SOL     MW 4437   9.103   8.635   1.756  0.4716 -0.1817 -0.1328
 1009SOL     OW 4438   1.152   2.318   0.793  0.0627  0.1967  0.0244
 1009SOL    HW1 4439   1.130   2.232   0.829 -2.3789  0.4315 -0.7358
 1009SOL    HW2 4440   1.150   2.376   0.869  1.8900 -0.3721  0.5724
 1009SOL     MW 4441   1.149   2.314   0.808 -0.0159  0.1538 -0.0027
 1010SOL     OW 4442   9.219   1.963   0.827 -0.5517  0.2879 -0.6413
 1010SOL    HW1 4443   9.285   2.031   0.811  0.7010 -1.0916 -1.5356
 1010SOL    HW2 4444   9.143   1.991   0.776 -0.6117  1.7553  0.1818
 1010SOL     MW 4445   9.218   1.976   0.819 -0.3991  0.2992 -0.6504
 1011SOL     OW 4446   2.136   9.654   1.473  0.5706 -0.0498 -0.5074
 1011SOL    HW1 4447   2.201   9.599   1.430 -0.0579 -0.8301 -0.4952
 1011SOL    HW2 4448   2.170   9.666   1.562 -0.1142 -1.9411  0.0664
 1011SOL     MW 4449   2.149   9.649   1.479  0.4023 -0.3910 -0.4323
 1012SOL     OW 4450   1.175   7.195   0.785  0.4414  0.5365  0.2604
 1012SOL    HW1 4451   1.118   7.167   0.713  0.9813  0.5058 -0.1570
 1012SOL    HW2 4452   1.114   7.221   0.854 -0.0817  0.2582 -0.0849
 1012SOL     MW 4453   1.160   7.195   0.785  0.4436  0.4971  0.1628
 1013SOL     OW 4454   8.214   4.224   0.951 -0.4806  0.0382  0.1395
 1013SOL    HW1 4455   8.230   4.203   0.859 -0.8867 -1.0312  0.3000
 1013SOL    HW2 4456   8.302   4.233   0.989 -0.2763  2.3539 -0.7216
 1013SOL     MW 4457   8.228   4.223   0.944 -0.5064  0.1976  0.0499
 1014SOL     OW 4458   4.534   8.553   0.755  0.0984  0.3862 -0.4208
 1014SOL    HW1 4459   4.502   8.625   0.701 -0.0692  0.2311 -0.5287
 1014SOL    HW2 4460   4.624   8.578   0.778 -0.1933  0.9613  0.1269
 1014SOL     MW 4461   4.542   8.565   0.751  0.0396  0.4396 -0.3645
 1015SOL     OW 4462   9.195   2.276   2.484  0.0780  0.4064 -0.1150
 1015SOL    HW1 4463   9.206   2.197   2.432  2.5380  0.1688  0.6444
 1015SOL    HW2 4464   9.168   2.343   2.421  0.9736 -0.3472 -1.3418
 1015SOL     MW 4465   9.193   2.274   2.469  0.5083  0.2795 -0.1746
 1016SOL     OW 4466   8.131   2.984   2.617  0.1952 -0.2479 -0.5734
 1016SOL    HW1 4467   8.096   3.024   2.697  0.5314 -1.0217 -0.0206
 1016SOL    HW2 4468   8.166   3.057   2.567 -0.5136  0.3150 -0.2658
 1016SOL     MW 4469   8.131   2.998   2.621  0.1478 -0.2749 -0.4631
 1017SOL     OW 4470   5.656   3.689   4.752 -0.4409 -0.1128  0.2302
 1017SOL    HW1 4471   5.612   3.604   4.756 -0.3917 -0.1584 -0.1278
 1017SOL    HW2 4472   5.589   3.748   4.716  0.1205 -0.4237 -1.4354
 1017SOL     MW 4473   5.642   3.686   4.748 -0.3631 -0.1584 -0.0288
 1018SOL     OW 4474   5.174  13.219   6.280 -0.0242 -0.1568 -0.0561
 1018SOL    HW1 4475   0.757   8.708   0.016  0.4854  1.7168  0.5469
 1018SOL    HW2 4476   5.188  13.314   6.283  0.3967 -0.0142 -3.2326
 1018SOL     MW 4477   5.183  13.227   6.289  0.0949  0.1016 -0.3855
 1019SOL     OW 4478   7.214   4.509   5.279 -0.0674 -0.3951  0.0783
 1019SOL    HW1 4479   7.307   4.505   5.259 -0.0443  0.9049 -0.1552
 1019SOL    HW2 4480   7.171   4.481   5.198  0.0980 -1.0803  0.2131
 1019SOL     MW 4481   7.220   4.505   5.267 -0.0434 -0.3164  0.0653
 1020SOL     OW 4482   0.293   0.710   0.187 -0.0403 -0.3889 -0.7215
 1020SOL    HW1 4483   0.302   0.788   0.241 -0.9928 -0.5174 -0.3620
 1020SOL    HW2 4484   0.357   0.722   0.117  0.8569  0.0080  0.1454
 1020SOL     MW 4485   0.303   0.722   0.185 -0.0474 -0.3546 -0.5645
 1021SOL     OW 4486   8.878   9.861   2.212 -0.3847  0.0605  0.5539
 1021SOL    HW1 4487   8.879   9.814   2.295  0.3033 -0.0055  0.5133
 1021SOL    HW2 4488   8.826   9.940   2.230 -1.4154 -0.6184  0.6584
 1021SOL     MW 4489   8.871   9.865   2.225 -0.4282 -0.0348  0.5622
 1022SOL     OW 4490  10.023   1.605   1.548  0.6352 -0.0957 -0.2678
 1022SOL    HW1 4491   1.118   1.545   1.489 -0.1662 -1.7046  0.6486
 1022SOL    HW2 4492   9.995   1.549   1.620 -1.1101  1.1840  0.0851
 1022SOL     MW 4493  10.026   1.590   1.549  0.3090 -0.1378 -0.1054
 1023SOL     OW 4494   1.128   0.919   0.953 -1.0760 -0.2917 -0.8562
 1023SOL    HW1 4495   1.098   1.009   0.950 -0.6960 -0.0487  1.0222
 1023SOL    HW2 4496   1.053   0.869   0.985 -0.0623  0.1621  2.8003
 1023SOL     MW 4497   1.115   0.924   0.957 -0.8976 -0.2025 -0.1477
 1024SOL     OW 4498   6.168   6.251   5.793  0.0900  0.1384  0.1617
 1024SOL    HW1 4499   6.120   6.199   5.858 -0.2096 -0.3420 -0.4402
 1024SOL    HW2 4500   6.138   6.341   5.808  2.1245  0.5313  2.5861
 1024SOL     MW 4501   6.158   6.256   5.804  0.3123  0.1276  0.3951
 1025SOL     OW 4502   2.627   9.424   0.939  0.2694 -0.4065 -0.4524
 1025SOL    HW1 4503   2.618   9.418   0.844  0.9974  0.7474 -0.6064
 1025SOL    HW2 4504   2.556   9.370   0.973 -0.7129  0.0783 -1.6576
 1025SOL     MW 4505   2.617   9.416   0.931  0.2369 -0.1969 -0.6264
 1026SOL     OW 4506   8.904   3.319   0.880  0.6930  0.0918  0.1635
 1026SOL    HW1 4507   8.874   3.339   0.968  0.5315  0.2852  0.0659
 1026SOL    HW2 4508   8.999   3.330   0.884  0.4940  2.2786 -0.2337
 1026SOL     MW 4509   8.912   3.323   0.892  0.6471  0.3963  0.1002
 1027SOL     OW 4510   8.167   8.293   1.487 -0.2879  0.4160  0.6203
 1027SOL    HW1 4511   8.075   8.314   1.470  0.2438  1.7517 -0.9228
 1027SOL    HW2 4512   8.199   8.255   1.405  1.0043  1.8645  0.3905
 1027SOL     MW 4513   8.160   8.291   1.474 -0.0539  0.7725  0.3933
 1028SOL     OW 4514   8.938   9.674   1.178 -0.1500 -0.2516  0.0422
 1028SOL    HW1 4515   8.984   9.650   1.097 -2.1405 -1.0036 -0.9301
 1028SOL    HW2 4516   8.987   9.748   1.212  1.2928 -0.4985 -1.3581
 1028SOL     MW 4517   8.950   9.680   1.172 -0.2203 -0.3800 -0.2615
 1029SOL     OW 4518   5.316   7.170   4.811  0.7527 -0.0643 -0.3481
 1029SOL    HW1 4519   5.242   7.114   4.789 -0.1714  1.1437 -0.4660
 1029SOL    HW2 4520   5.280   7.233   4.874  1.7504  0.3933 -0.2122
 1029SOL     MW 4521   5.302   7.171   4.816  0.7622  0.1488 -0.3459
 1030SOL     OW 4522   4.742   5.362   4.770 -0.1428 -0.0216 -0.3505
 1030SOL    HW1 4523   4.668   5.355   4.829 -0.9700 -1.5737 -1.5017
 1030SOL    HW2 4524   4.780   5.274   4.768  2.0617  0.8137  0.5663
 1030SOL     MW 4525   4.738   5.350   4.777  0.0334 -0.1132 -0.3805
 1031SOL     OW 4526   0.713   0.743   0.475 -0.2041  0.1088 -0.1635
 1031SOL    HW1 4527   0.709   0.818   0.415  1.3904  1.5782  1.4230
 1031SOL    HW2 4528   0.623   0.711   0.481 -0.5206  0.3252 -2.7497
 1031SOL     MW 4529   0.701   0.749   0.468 -0.0406  0.3245 -0.2915
 1032SOL     OW 4530   6.341   7.022   5.845 -0.4621 -0.6344  0.3742
 1032SOL    HW1 4531   6.412   7.004   5.906  0.1581 -2.0170 -0.7096
 1032SOL    HW2 4532   6.366   6.976   5.765 -1.0340  1.4500 -1.0960
 1032SOL     MW 4533   6.353   7.014   5.843 -0.4561 -0.5445  0.0467
 1033SOL     OW 4534   5.334   5.365   6.103 -0.1352  1.0471 -0.3528
 1033SOL    HW1 4535   5.273   5.294   6.088  0.9430 -0.0621  0.2985
 1033SOL    HW2 4536   5.339   5.411   6.019 -1.6032  0.9881 -0.4988
 1033SOL     MW 4537   5.327   5.362   6.090 -0.1853  0.8981 -0.2882
 1034SOL     OW 4538   7.973  12.319   5.266 -0.1607  0.4432  0.8752
 1034SOL    HW1 4539   8.064  12.289   5.270 -0.4645 -0.4137  2.7106
 1034SOL    HW2 4540   7.952  12.344   5.357 -2.1660 -0.6918  0.7899
 1034SOL     MW 4541   7.982  12.319   5.278 -0.4561  0.1884  1.0991
 1035SOL     OW 4542   8.025   1.681   0.855  0.4100 -0.1970 -0.6177
 1035SOL    HW1 4543   8.104   1.629   0.874  1.0636  1.0031  0.0234
 1035SOL    HW2 4544   8.040   1.764   0.899 -0.4015  0.7368 -2.0390
 1035SOL     MW 4545   8.037   1.685   0.863  0.3901  0.0761 -0.7177
 1036SOL     OW 4546   1.001   0.780   0.687 -0.2332 -0.2677 -0.4507
 1036SOL    HW1 4547   1.029   0.851   0.744 -1.6372  0.2053 -0.3261
 1036SOL    HW2 4548   0.913   0.758   0.716 -0.6070 -0.6795 -1.7949
 1036SOL     MW 4549   0.994   0.786   0.698 -0.4608 -0.2599 -0.6068
 1037SOL     OW 4550   1.977   9.049   2.485 -0.2836 -0.4195 -0.3087
 1037SOL    HW1 4551   2.049   8.991   2.460 -0.0732 -0.1599 -0.3115
 1037SOL    HW2 4552   1.955   9.095   2.404 -0.0901 -0.1083 -0.1887
 1037SOL     MW 4553   1.983   9.047   2.471 -0.2319 -0.3462 -0.2939
 1038SOL     OW 4554   4.403   5.591   6.020  0.4116 -0.2408 -0.1181
 1038SOL    HW1 4555   4.360   5.677   6.020  0.0393 -0.3915 -2.1376
 1038SOL    HW2 4556   4.342   5.534   6.066 -0.2522  0.1595 -0.4892
 1038SOL     MW 4557   4.390   5.595   6.026  0.2792 -0.2084 -0.4239
 1039SOL     OW 4558   3.809   6.035   5.375 -0.0589  0.6385 -0.5026
 1039SOL    HW1 4559   3.775   6.108   5.324  0.9434 -0.2119 -2.4941
 1039SOL    HW2 4560  12.683   5.991   5.409 -0.7624  1.2623 -1.2772
 1039SOL     MW 4561  12.747   6.039   5.373 -0.0205  0.6094 -0.8564
 1040SOL     OW 4562  12.559   4.868   5.176 -0.1344 -0.3432 -0.8250
 1040SOL    HW1 4563  12.491   4.933   5.192 -0.0273 -0.6419  1.0947
 1040SOL    HW2 4564  12.623   4.883   5.245  0.2054 -2.0477 -0.7115
 1040SOL     MW 4565  12.558   4.878   5.187 -0.0777 -0.5996 -0.5646
 1041SOL     OW 4566   8.743   2.536   0.375 -0.5409  0.6640 -0.0509
 1041SOL    HW1 4567   8.772   2.521   0.464  2.3713  0.1992 -0.9813
 1041SOL    HW2 4568   8.787   2.616   0.347  0.1238 -0.2054 -1.6458
 1041SOL     MW 4569   8.752   2.544   0.383 -0.0830  0.4933 -0.3742
 1042SOL     OW 4570   5.195   6.439   6.228  0.2429 -0.1193 -0.2198
 1042SOL    HW1 4571   5.197   6.436   6.324 -2.4929 -0.2253 -0.0671
 1042SOL    HW2 4572   5.274   6.487   6.204  0.8572  0.1895  2.0933
 1042SOL     MW 4573   5.205   6.444   6.238 -0.0288 -0.0935  0.0956
 1043SOL     OW 4574   1.674   1.225   0.737 -0.3287  0.4753  0.2382
 1043SOL    HW1 4575   1.698   1.318   0.739  0.1714  0.3743 -0.6719
 1043SOL    HW2 4576   1.745   1.183   0.689 -2.7728  0.3148 -3.6809
 1043SOL     MW 4577   1.686   1.232   0.731 -0.5775  0.4418 -0.3800
 1044SOL     OW 4578   3.200   9.862   2.327  0.1479  0.7733 -0.3775
 1044SOL    HW1 4579   3.210   9.928   2.396 -0.6913  0.6909 -0.1651
 1044SOL    HW2 4580   3.289   9.845   2.297  0.3633  2.0758 -0.5077
 1044SOL     MW 4581   3.213   9.868   2.332  0.0679  0.9289 -0.3669
 1045SOL     OW 4582   9.323   9.140   0.680  0.6611  0.0474 -0.7692
 1045SOL    HW1 4583   0.434   9.154   0.610  2.0942  2.1074  0.8306
 1045SOL    HW2 4584   9.249   9.197   0.655  0.5319 -0.3356 -1.2967
 1045SOL     MW 4585   9.322   9.149   0.668  0.8283  0.2618 -0.6320
 1046SOL     OW 4586  10.276   9.073   3.238 -0.5073 -0.3385  0.3943
 1046SOL    HW1 4587  10.226   9.139   3.287  0.6874 -0.6649  2.1595
 1046SOL    HW2 4588  10.247   8.989   3.274  1.6681 -0.5118  1.9413
 1046SOL     MW 4589  10.266   9.071   3.249 -0.0753 -0.4025  0.8184
 1047SOL     OW 4590  10.745  10.950   4.509 -1.0344  0.2460 -0.0009
 1047SOL    HW1 4591  10.716  11.039   4.527 -0.1201  0.6139 -0.3254
 1047SOL    HW2 4592  10.683  10.895   4.557  0.0626  1.1062  2.5825
 1047SOL     MW 4593  10.733  10.954   4.517 -0.7768  0.4034  0.2882
 1048SOL     OW 4594   1.410   8.544   1.130  0.4653 -0.3087 -0.5646
 1048SOL    HW1 4595   1.414   8.633   1.096  0.2314 -0.3429 -0.6834
 1048SOL    HW2 4596   1.332   8.506   1.088 -0.0725 -0.2180  0.3282
 1048SOL     MW 4597   1.400   8.550   1.120  0.3665 -0.3018 -0.4655
 1049SOL     OW 4598   2.572  10.304   2.707  0.4381  0.0590 -0.7112
 1049SOL    HW1 4599   2.478  10.290   2.718  0.6088 -0.3196  0.2874
 1049SOL    HW2 4600   2.578  10.364   2.632 -0.6497  1.0725 -0.0270
 1049SOL     MW 4601   2.561  10.310   2.699  0.3208  0.1407 -0.4959
 1050SOL     OW 4602   1.587   8.926   1.280 -0.1620 -1.0027 -0.4300
 1050SOL    HW1 4603   1.657   8.985   1.250 -0.2139 -1.7687 -2.1698
 1050SOL    HW2 4604   1.632   8.864   1.337  0.4782 -1.1112 -1.0321
 1050SOL     MW 4605   1.602   8.926   1.283 -0.0867 -1.1144 -0.7299
 1051SOL     OW 4606   8.470   2.573   2.805  0.3160  0.5392 -0.1991
 1051SOL    HW1 4607   8.501   2.578   2.714  0.4032 -1.0737 -0.2808
 1051SOL    HW2 4608   8.449   2.664   2.827  0.6788  1.0279 -1.6899
 1051SOL     MW 4609   8.472   2.585   2.796  0.3734  0.3952 -0.4005
 1052SOL     OW 4610   6.341   1.155   1.411  0.2992  0.0746 -0.2358
 1052SOL    HW1 4611   6.284   1.115   1.346  0.5529 -1.8546  0.6835
 1052SOL    HW2 4612   6.398   1.212   1.360  0.5379 -1.4415 -1.7453
 1052SOL     MW 4613   6.341   1.157   1.396  0.3622 -0.3664 -0.3113
 1053SOL     OW 4614   8.839   2.347   2.797 -0.8219 -0.4343  0.6321
 1053SOL    HW1 4615   8.885   2.264   2.785 -0.0712  0.1170 -0.4449
 1053SOL    HW2 4616   8.908   2.410   2.817 -1.3795 -0.0366  1.3969
 1053SOL     MW 4617   8.853   2.344   2.798 -0.7968 -0.3128  0.5921
 1054SOL     OW 4618   2.145   2.914   2.803  0.1425 -0.3098  0.1688
 1054SOL    HW1 4619   2.227   2.927   2.850 -1.8776  2.3644  3.3872
 1054SOL    HW2 4620   2.115   3.002   2.782 -2.7279 -1.0623  0.7086
 1054SOL     MW 4621   2.152   2.927   2.806 -0.4835 -0.0637  0.6499
 1055SOL     OW 4622   4.486   4.962   5.974  0.1882  0.1044 -0.2995
 1055SOL    HW1 4623   4.494   4.935   6.066  1.5946 -0.4880 -0.5690
 1055SOL    HW2 4624   4.430   4.895   5.934 -3.0294  1.9552  0.6955
 1055SOL     MW 4625   4.480   4.950   5.981 -0.0436  0.2656 -0.2069
 1056SOL     OW 4626  10.376   9.416   2.194 -0.2883  0.0827  0.3041
 1056SOL    HW1 4627  10.301   9.376   2.237 -0.0785 -1.2545 -0.5365
 1056SOL    HW2 4628  10.447   9.354   2.207 -0.0983 -0.1353 -1.5476
 1056SOL     MW 4629  10.376   9.403   2.201 -0.2370 -0.1163 -0.0405
 1057SOL     OW 4630   1.764   8.791   2.217  0.2000  0.1981  0.4647
 1057SOL    HW1 4631   1.723   8.743   2.145 -1.7166  1.4963  0.5973
 1057SOL    HW2 4632   1.845   8.744   2.235  0.5705 -0.3969 -2.2852
 1057SOL     MW 4633   1.769   8.779   2.210  0.0021  0.2885  0.1297
 1058SOL     OW 4634   7.417   2.308   2.012 -0.6225  0.5854 -0.1566
 1058SOL    HW1 4635   7.425   2.249   1.937  1.5955  0.8937 -0.2294
 1058SOL    HW2 4636   7.350   2.371   1.985 -0.1484  0.4645 -1.7487
 1058SOL     MW 4637   7.410   2.309   1.999 -0.2778  0.6094 -0.3697
 1059SOL     OW 4638   3.002   2.281   1.029 -0.3753  0.9674 -0.1562
 1059SOL    HW1 4639   3.072   2.224   0.996  0.4204  2.5304 -1.2943
 1059SOL    HW2 4640   2.925   2.256   0.977  0.0295  1.0908 -0.8217
 1059SOL     MW 4641   3.001   2.270   1.018 -0.2215  1.1833 -0.3871
 1060SOL     OW 4642   2.285  11.026   2.939  0.5591 -0.6892  0.0216
 1060SOL    HW1 4643   2.377   2.093   2.920  0.0079  0.8547 -1.2809
 1060SOL    HW2 4644   2.285  10.934   2.965  2.2779 -1.1609 -1.4576
 1060SOL     MW 4645   2.297  11.017   2.940  0.7086 -0.5518 -0.3344
 1061SOL     OW 4646   8.906   9.800   1.773 -0.1701 -0.1536  0.2425
 1061SOL    HW1 4647   8.966   9.872   1.752 -1.0030  0.5193  0.0923
 1061SOL    HW2 4648   8.963   9.729   1.802  0.6585  0.6510  0.6396
 1061SOL     MW 4649   8.921   9.800   1.774 -0.1707  0.0353  0.2741
 1062SOL     OW 4650   9.475  10.083   1.954  0.0229  0.4411 -0.1383
 1062SOL    HW1 4651   9.438  10.122   2.033 -1.4621 -0.1686 -0.4928
 1062SOL    HW2 4652   9.538  10.018   1.986  0.4509  1.1628  0.5001
 1062SOL     MW 4653   9.478  10.079   1.968 -0.1121  0.4559 -0.1019
 1063SOL     OW 4654  10.333  11.321   3.617 -1.1208  0.0282 -0.4592
 1063SOL    HW1 4655  10.406  11.317   3.555 -2.7698  2.3568 -2.7944
 1063SOL    HW2 4656  10.301  11.231   3.622  0.1639 -0.5380 -1.5886
 1063SOL     MW 4657  10.338  11.309   3.610 -1.1678  0.2542 -0.9027
 1064SOL     OW 4658   9.858   8.770   1.947 -0.7762 -0.1298 -0.0079
 1064SOL    HW1 4659   9.896   8.781   1.860 -1.5366 -1.6472 -0.5575
 1064SOL    HW2 4660   9.924   8.806   2.006  0.8609 -1.2943 -1.0367
 1064SOL     MW 4661   9.871   8.776   1.943 -0.6638 -0.4735 -0.2100
 1065SOL     OW 4662   2.631   8.272   3.052  0.6915 -0.8144 -0.3146
 1065SOL    HW1 4663   2.588   8.339   3.000  0.1366  0.9137  2.1757
 1065SOL    HW2 4664   2.725   8.290   3.042  0.5345  0.9162  0.9458
 1065SOL     MW 4665   2.638   8.282   3.044  0.6005 -0.3715  0.1653
 1066SOL     OW 4666   8.270   9.307   2.387  0.1438 -0.2711 -0.1806
 1066SOL    HW1 4667   8.241   9.306   2.296 -0.1066 -0.8666 -0.0983
 1066SOL    HW2 4668   8.190   9.296   2.438  0.5082 -2.0897  0.0461
 1066SOL     MW 4669   8.256   9.306   2.382  0.1583 -0.5803 -0.1409
 1067SOL     OW 4670   0.531   9.156   0.455  0.3965 -0.1469  0.1072
 1067SOL    HW1 4671   0.534   9.202   0.371  0.8418  0.2122  0.3156
 1067SOL    HW2 4672   0.618   9.170   0.494  0.2304 -0.3935  0.5809
 1067SOL     MW 4673   0.543   9.164   0.449  0.4322 -0.1326  0.1945
 1068SOL     OW 4674   2.403   1.940   1.247 -0.0047  0.1850 -0.0583
 1068SOL    HW1 4675   2.384   2.022   1.200 -0.5360 -1.0780 -2.1630
 1068SOL    HW2 4676   2.337   1.879   1.216 -0.9405 -0.5563  3.0630
 1068SOL     MW 4677   2.392   1.943   1.237 -0.1925 -0.0715  0.0719
 1069SOL     OW 4678   2.833   8.119   1.852 -0.0633  0.5832  0.0221
 1069SOL    HW1 4679   2.762   8.060   1.875 -2.2903  3.0078 -0.1233
 1069SOL    HW2 4680   2.890   8.120   1.930 -0.6729 -0.7072  0.5036
 1069SOL     MW 4681   2.832   8.112   1.865 -0.4265  0.7286  0.0651
 1070SOL     OW 4682   2.534   9.864   1.962  0.1668 -0.6887 -0.1813
 1070SOL    HW1 4683   2.562   9.809   2.035 -0.9681 -0.3429  0.5364
 1070SOL    HW2 4684   2.548   9.954   1.993  0.9148 -0.5393 -0.9064
 1070SOL     MW 4685   2.540   9.869   1.975  0.1173 -0.6256 -0.1822
 1071SOL     OW 4686   9.052   8.376   3.566  0.3013  0.0321  0.5339
 1071SOL    HW1 4687   9.011   8.442   3.623 -2.3541 -1.9480  1.1218
 1071SOL    HW2 4688   9.033   8.407   3.477  3.0311  2.2783  0.5970
 1071SOL     MW 4689   9.044   8.389   3.562  0.3104  0.0663  0.6173
 1072SOL     OW 4690   9.653   9.311   4.019  0.4141  0.2748 -0.1075
 1072SOL    HW1 4691   9.745   9.335   4.033  0.4910  1.0347 -1.7230
 1072SOL    HW2 4692   9.654   9.253   3.943 -0.1509 -2.3064  1.7187
 1072SOL     MW 4693   9.665   9.307   4.011  0.3519  0.0415 -0.0806
 1073SOL     OW 4694   1.123   1.872   1.568 -0.0329 -0.3518 -0.0941
 1073SOL    HW1 4695   1.185   1.893   1.638 -1.7032 -0.0343  1.3962
 1073SOL    HW2 4696  10.057   1.779   1.580 -0.8618 -0.1409  0.3977
 1073SOL     MW 4697   1.128   1.863   1.579 -0.3529 -0.2842  0.1596
 1074SOL     OW 4698   9.596   7.525   1.717  0.4348 -0.0661  0.3051
 1074SOL    HW1 4699   9.509   7.537   1.680  1.0825  0.5423 -1.0733
 1074SOL    HW2 4700   9.581   7.474   1.797 -1.1649 -0.0119  0.0711
 1074SOL     MW 4701   9.583   7.520   1.723  0.3128  0.0186  0.0986
 1075SOL     OW 4702  11.239  10.082   4.407 -0.3241  0.3902  0.6754
 1075SOL    HW1 4703  11.262  10.039   4.489  0.0749  0.9139  0.8392
 1075SOL    HW2 4704  11.309  10.145   4.392  0.3855 -0.6791 -0.7983
 1075SOL     MW 4705  11.251  10.085   4.416 -0.1826  0.3209  0.5078
 1076SOL     OW 4706   1.671   1.253   1.686 -0.1935 -0.2773 -0.0783
 1076SOL    HW1 4707   1.666   1.348   1.690 -0.6326 -0.2887 -0.3530
 1076SOL    HW2 4708   1.726   1.234   1.610 -2.1549 -0.2718 -1.5794
 1076SOL     MW 4709   1.677   1.263   1.677 -0.5008 -0.2781 -0.3057
 1077SOL     OW 4710   6.474   5.855   6.058 -0.2005 -0.4357  0.1662
 1077SOL    HW1 4711   6.462   5.940   6.101 -3.2800  0.4025 -1.9880
 1077SOL    HW2 4712   6.521   5.875   5.977  0.9133 -1.1669  0.6066
 1077SOL     MW 4713   6.478   5.868   6.053 -0.4523 -0.4222 -0.0529
 1078SOL     OW 4714   6.717   3.199   0.677  0.6923  0.4352 -0.2856
 1078SOL    HW1 4715   6.665   3.122   0.701  0.9590 -0.0023 -1.0773
 1078SOL    HW2 4716   6.730   3.190   0.583 -0.0363  1.9283 -0.5547
 1078SOL     MW 4717   6.712   3.188   0.668  0.6330  0.5703 -0.4214
 1079SOL     OW 4718   8.258   2.365   2.557 -0.0170 -0.0557  0.5095
 1079SOL    HW1 4719   8.231   2.290   2.609 -2.0729  0.7359  0.6878
 1079SOL    HW2 4720   8.228   2.441   2.607 -0.9952  0.7550 -1.2227
 1079SOL     MW 4721   8.250   2.365   2.570 -0.4053  0.1493  0.3104
 1080SOL     OW 4722   9.847   7.549   1.633 -0.4478  0.2829  0.7190
 1080SOL    HW1 4723   9.886   7.636   1.635 -0.2404  0.3285 -1.6387
 1080SOL    HW2 4724   9.759   7.561   1.670  0.2356  1.0514  2.1796
 1080SOL     MW 4725   9.840   7.561   1.638 -0.3333  0.3872  0.6042
 1081SOL     OW 4726  12.270   5.121   5.672 -0.1077  0.2597  0.3877
 1081SOL    HW1 4727  12.305   5.064   5.740 -2.4786 -1.4013  0.3070
 1081SOL    HW2 4728  12.310   5.206   5.690  0.7480 -0.5620  2.7311
 1081SOL     MW 4729  12.280   5.125   5.683 -0.3009 -0.0582  0.6776
 1082SOL     OW 4730   1.178   0.600   0.822  0.1814 -0.0494  0.0093
 1082SOL    HW1 4731   1.260   0.639   0.789 -0.1207  1.9252  1.3763
 1082SOL    HW2 4732   1.109   0.646   0.774 -0.1717  0.3180  0.8518
 1082SOL     MW 4733   1.180   0.611   0.812  0.0975  0.2504  0.2922
 1083SOL     OW 4734  10.522   9.114   3.427  0.8388 -0.3381 -0.4109
 1083SOL    HW1 4735  10.564   9.028   3.432  1.0708 -0.5121 -3.3095
 1083SOL    HW2 4736  10.442   9.098   3.376 -0.4698  0.7620  1.2213
 1083SOL     MW 4737  10.517   9.101   3.421  0.7010 -0.2193 -0.5732
 1084SOL     OW 4738   7.202   1.429   0.018  0.3541  0.0424 -0.1246
 1084SOL    HW1 4739   7.107   1.439   0.013  0.3844  3.0082  2.4656
 1084SOL    HW2 4740  11.713   5.980   6.300  1.3316 -0.1959  0.1837
 1084SOL     MW 4741   7.194   1.439   0.011  0.4835  0.3917  0.2463
 1085SOL     OW 4742   2.703   9.534   2.558  0.0066 -0.4967 -0.1277
 1085SOL    HW1 4743   2.662   9.463   2.509  0.0599 -0.1594 -0.6696
 1085SOL    HW2 4744   2.631   9.591   2.583  0.0764 -0.1858 -0.6176
 1085SOL     MW 4745   2.689   9.532   2.554  0.0224 -0.4139 -0.2599
 1086SOL     OW 4746   9.676   2.805   2.246  0.1901 -0.3077 -0.5473
 1086SOL    HW1 4747   9.630   2.829   2.165 -0.0620  1.6734  0.1273
 1086SOL    HW2 4748   9.623   2.843   2.316  1.6761  0.1297  0.3934
 1086SOL     MW 4749   9.663   2.813   2.244  0.3486  0.0019 -0.3405
 1087SOL     OW 4750   7.883   8.787   2.128  0.4099 -0.3589  0.3298
 1087SOL    HW1 4751   7.939   8.826   2.060  1.1709 -0.0615  1.1117
 1087SOL    HW2 4752   7.818   8.855   2.146  0.4596 -0.2737  0.1976
 1087SOL     MW 4753   7.882   8.801   2.122  0.5136 -0.3099  0.4129
 1088SOL     OW 4754   7.730   7.816   1.919  0.3228  0.2550  0.0083
 1088SOL    HW1 4755   7.700   7.769   1.997  1.1309 -1.2134 -0.5287
 1088SOL    HW2 4756   7.824   7.827   1.933  0.6528 -0.8921 -1.1863
 1088SOL     MW 4757   7.738   7.811   1.931  0.4685 -0.0796 -0.2134
 1089SOL     OW 4758   2.004   8.679   2.368  0.0906  0.0674  0.2348
 1089SOL    HW1 4759   2.090   8.648   2.396  1.5645  2.3574 -1.4801
 1089SOL    HW2 4760   1.955   8.599   2.348  2.5682 -1.2792 -0.8701
 1089SOL     MW 4761   2.009   8.665   2.369  0.5964  0.1884 -0.1261
 1090SOL     OW 4762  11.015  11.221   5.227  0.5262  0.2149 -0.4477
 1090SOL    HW1 4763  10.980  11.262   5.148 -1.0719 -0.3335 -0.0637
 1090SOL    HW2 4764  10.970  11.267   5.299  1.6382  0.4220  0.1321
 1090SOL     MW 4765  11.005  11.232   5.226  0.4635  0.1717 -0.3245
 1091SOL     OW 4766   6.194   8.874   2.532 -0.4184 -0.3148 -0.3252
 1091SOL    HW1 4767   6.116   8.819   2.533 -0.4922 -0.2248 -0.7755
 1091SOL    HW2 4768   6.262   8.818   2.495 -0.2791 -0.3769  0.0190
 1091SOL     MW 4769   6.193   8.860   2.527 -0.4101 -0.3109 -0.3388
 1092SOL     OW 4770   4.513   5.174   5.588 -0.2673  0.1301 -0.3647
 1092SOL    HW1 4771   4.553   5.239   5.531 -1.3831 -0.2003 -1.5794
 1092SOL    HW2 4772   4.439   5.219   5.628 -0.2869 -0.0287 -0.2225
 1092SOL     MW 4773   4.509   5.188   5.586 -0.4122  0.0672 -0.5021
 1093SOL     OW 4774   8.750   1.158   1.092  0.1523  0.1312  0.5815
 1093SOL    HW1 4775   8.839   1.186   1.117  0.7959 -0.2633 -1.1269
 1093SOL    HW2 4776   8.765   1.093   1.024 -1.4831  0.2564  0.0846
 1093SOL     MW 4777   8.764   1.153   1.087  0.0253  0.0967  0.2992
 1094SOL     OW 4778   7.517   8.790   1.876  0.0085  0.4920 -0.1639
 1094SOL    HW1 4779   7.459   8.743   1.815  1.0030 -0.2856 -0.5482
 1094SOL    HW2 4780   7.564   8.720   1.922  1.8279  1.0691 -1.0327
 1094SOL     MW 4781   7.516   8.775   1.874  0.3686  0.4663 -0.3244
 1095SOL     OW 4782   8.803  10.269   2.074  0.3420 -0.1421  0.4399
 1095SOL    HW1 4783   8.733  10.325   2.039 -0.1287  0.0171  1.5896
 1095SOL    HW2 4784   8.792  10.186   2.028  1.5956  0.9018 -1.9606
 1095SOL     MW 4785   8.792  10.266   2.063  0.4420  0.0114  0.2798
 1096SOL     OW 4786   7.843   8.422   1.850  0.4158 -0.3789  0.8573
 1096SOL    HW1 4787   7.829   8.455   1.761  0.3403 -0.7941  0.7160
 1096SOL    HW2 4788   7.824   8.329   1.845  0.3545 -0.3935  1.3255
 1096SOL     MW 4789   7.839   8.414   1.838  0.3984 -0.4339  0.8991
 1097SOL     OW 4790   9.410   9.550   2.335  0.2381  0.0934  0.2694
 1097SOL    HW1 4791   9.432   9.552   2.242 -1.5630 -0.7357 -0.2251
 1097SOL    HW2 4792   9.438   9.463   2.364  0.1749  0.0939  0.3308
 1097SOL     MW 4793   9.417   9.539   2.327 -0.0005 -0.0129  0.2139
 1098SOL     OW 4794   9.536   9.708   4.084 -0.1457 -0.1018 -0.1591
 1098SOL    HW1 4795   9.623   9.695   4.122 -0.5926 -0.0076  0.9347
 1098SOL    HW2 4796   9.542   9.789   4.035 -0.1442  1.0323  1.6184
 1098SOL     MW 4797   9.548   9.717   4.083 -0.2031  0.0553  0.2084
 1099SOL     OW 4798   8.659   1.666   1.819  0.2414  0.0740  0.0557
 1099SOL    HW1 4799   8.621   1.636   1.736  0.1249 -0.8696  0.4477
 1099SOL    HW2 4800   8.726   1.729   1.792 -0.9620  1.0830 -0.6834
 1099SOL     MW 4801   8.663   1.670   1.805  0.0720  0.0824  0.0114
 1100SOL     OW 4802   2.638   7.945   1.913  0.3476  0.1696 -0.1776
 1100SOL    HW1 4803   2.678   7.862   1.940  1.0760  0.7426  0.5703
 1100SOL    HW2 4804   2.611   7.930   1.823  4.1180  0.3574 -1.5190
 1100SOL     MW 4805   2.639   7.932   1.905  0.9234  0.2670 -0.2536
 1101SOL     OW 4806   9.236   1.472   1.330  0.5817 -0.1281 -0.0827
 1101SOL    HW1 4807   9.174   1.428   1.387  0.4193  0.2681  0.0515
 1101SOL    HW2 4808   9.321   1.435   1.354  0.5886  0.4277  0.8138
 1101SOL     MW 4809   9.239   1.462   1.340  0.5617 -0.0063  0.0492
 1102SOL     OW 4810   1.428   2.272   1.411  0.3260 -0.3713  0.2469
 1102SOL    HW1 4811   1.427   2.197   1.352  0.9856 -1.1917  1.2378
 1102SOL    HW2 4812   1.337   2.287   1.435  0.0378  0.0519 -1.0471
 1102SOL     MW 4813   1.417   2.265   1.406  0.3735 -0.4221  0.2081
 1103SOL     OW 4814   8.254  10.193   1.870  0.1281  0.1517  0.5939
 1103SOL    HW1 4815   8.194  10.268   1.874  0.8296  0.6587  2.4909
 1103SOL    HW2 4816   8.209  10.124   1.918 -0.6224 -0.7948 -1.3509
 1103SOL     MW 4817   8.240  10.194   1.877  0.1216  0.0949  0.5878
 1104SOL     OW 4818   9.048   3.450   2.483  0.1285  0.1506  0.5156
 1104SOL    HW1 4819   9.141   3.469   2.487  0.0110  0.6262  1.3561
 1104SOL    HW2 4820   9.014   3.511   2.418  0.2733  0.6141  0.8650
 1104SOL     MW 4821   9.055   3.460   2.476  0.1316  0.2710  0.6677
 1105SOL     OW 4822   8.804   8.778   1.914  0.5302  0.4347  0.2257
 1105SOL    HW1 4823   8.886   8.767   1.962  1.0909  2.9915 -0.0054
 1105SOL    HW2 4824   8.739   8.793   1.982  0.1797 -1.6491  0.4127
 1105SOL     MW 4825   8.806   8.778   1.929  0.5574  0.4954  0.2200
 1106SOL     OW 4826   1.750   9.145   1.218 -0.2154  0.6995  0.5579
 1106SOL    HW1 4827   1.785   9.171   1.303  0.7534 -1.0456  0.7310
 1106SOL    HW2 4828   1.666   9.191   1.212  0.9610  3.0859  1.1711
 1106SOL     MW 4829   1.743   9.155   1.228  0.0591  0.7815  0.6586
 1107SOL     OW 4830   9.473   9.097   2.063  0.3047 -0.2183 -0.2242
 1107SOL    HW1 4831   9.441   9.158   1.996 -0.2657  0.1058  0.3321
 1107SOL    HW2 4832   9.523   9.032   2.014 -1.6070 -1.0264 -1.1952
 1107SOL     MW 4833   9.476   9.097   2.048 -0.0129 -0.2804 -0.2774
 1108SOL     OW 4834   0.714   9.407   0.987 -0.0419 -0.3739 -0.2362
 1108SOL    HW1 4835   0.781   9.372   0.929  0.0771 -2.9317  1.3135
 1108SOL    HW2 4836   9.688   9.372   1.073 -3.0355 -0.8496  0.4268
 1108SOL     MW 4837   0.725   9.398   0.991 -0.4098 -0.7620  0.0471
 1109SOL     OW 4838   1.922   1.164   0.609  0.6453 -0.0443  0.3114
 1109SOL    HW1 4839   1.944   1.077   0.575  2.1556  0.3483  0.2120
 1109SOL    HW2 4840   1.935   1.223   0.535 -0.3528  0.2945  0.3845
 1109SOL     MW 4841   1.926   1.160   0.596  0.7108  0.0493  0.3080
 1110SOL     OW 4842   9.545   2.708   2.629  0.4303 -0.1339 -0.7162
 1110SOL    HW1 4843   9.484   2.642   2.663 -0.2604  0.7320 -0.2090
 1110SOL    HW2 4844   9.583   2.668   2.551  0.6010 -1.4203 -0.0107
 1110SOL     MW 4845   9.542   2.695   2.623  0.3633 -0.1879 -0.5610
 1111SOL     OW 4846   9.513   9.696   3.036 -0.0361  0.7982 -0.1988
 1111SOL    HW1 4847   9.562   9.773   3.064 -0.2642  0.3065  1.7095
 1111SOL    HW2 4848   9.431   9.701   3.086 -0.3614 -0.3041 -0.6011
 1111SOL     MW 4849   9.509   9.707   3.046 -0.1063  0.5941 -0.0060
 1112SOL     OW 4850   8.240   8.573   1.165 -0.7952 -0.4584  0.0234
 1112SOL    HW1 4851   8.152   8.588   1.200  0.3865  2.8350  2.1108
 1112SOL    HW2 4852   8.245   8.629   1.088  0.2029  1.5962  1.4816
 1112SOL     MW 4853   8.229   8.582   1.160 -0.5159  0.2260  0.4773
 1113SOL     OW 4854   1.429   3.177   1.885  0.1255 -0.5433  0.7172
 1113SOL    HW1 4855   1.477   3.230   1.822 -0.7465  0.0470  0.5232
 1113SOL    HW2 4856   1.418   3.235   1.961 -1.0004 -0.3586  0.4313
 1113SOL     MW 4857   1.434   3.191   1.887 -0.1304 -0.4441  0.6557
 1114SOL     OW 4858  10.220   8.819   3.361 -0.1792 -0.0462 -0.1718
 1114SOL    HW1 4859  10.259   8.731   3.357  0.4574  0.2160  0.1434
 1114SOL    HW2 4860  10.168   8.819   3.441 -2.2622 -0.9639 -1.4538
 1114SOL     MW 4861  10.219   8.807   3.371 -0.3643 -0.1302 -0.2955
 1115SOL     OW 4862   9.065   8.832   2.066  0.0527 -0.2203  0.2221
 1115SOL    HW1 4863   9.060   8.860   1.975  0.3175  0.0501  0.2888
 1115SOL    HW2 4864   9.129   8.891   2.106 -2.5984  2.1264  1.4521
 1115SOL     MW 4865   9.072   8.843   2.060 -0.2527  0.1144  0.3880
 1116SOL     OW 4866   8.911   4.152   2.582  0.7347  0.1911  0.4192
 1116SOL    HW1 4867   8.859   4.169   2.504  0.2293  1.6103  1.0490
 1116SOL    HW2 4868   8.874   4.071   2.619 -0.3933  0.6576  0.3311
 1116SOL     MW 4869   8.900   4.144   2.577  0.5260  0.4325  0.4886
 1117SOL     OW 4870   3.483   9.215   3.131 -0.2767 -0.3079 -0.2359
 1117SOL    HW1 4871   3.425   9.243   3.059  2.0602  2.0877 -1.3240
 1117SOL    HW2 4872   3.501   9.123   3.111 -3.0101 -0.9490 -0.2424
 1117SOL     MW 4873   3.478   9.207   3.119 -0.3275 -0.0830 -0.3759
 1118SOL     OW 4874   2.089   7.829   1.963  0.1368  0.4882 -0.1920
 1118SOL    HW1 4875   2.144   7.842   1.885 -0.3304 -0.3016 -0.6650
 1118SOL    HW2 4876   2.055   7.916   1.982 -0.8560  0.4891 -1.7346
 1118SOL     MW 4877   2.092   7.842   1.955 -0.0502  0.3874 -0.4501
 1119SOL     OW 4878   8.859   2.582   2.552  0.2570 -0.2360 -0.0934
 1119SOL    HW1 4879   8.895   2.539   2.629 -0.1616  0.4259  0.4803
 1119SOL    HW2 4880   8.766   2.560   2.553  0.0646  0.5434  0.1300
 1119SOL     MW 4881   8.852   2.574   2.562  0.1793 -0.0515  0.0086
 1120SOL     OW 4882   9.818   2.175   2.333  0.3380 -0.8478 -0.2689
 1120SOL    HW1 4883   9.898   2.227   2.324  0.1325 -0.2730  0.9585
 1120SOL    HW2 4884   9.846   2.096   2.378  0.3567 -1.0251 -0.5914
 1120SOL     MW 4885   9.831   2.172   2.338  0.3138 -0.7969 -0.1531
 1121SOL     OW 4886  10.537   7.598   3.327  0.3324  0.5162 -0.1873
 1121SOL    HW1 4887  10.478   7.529   3.356  1.2262  0.0599  0.6441
 1121SOL    HW2 4888  10.591   7.617   3.404  0.7688  1.4425 -0.6958
 1121SOL     MW 4889  10.537   7.592   3.341  0.5026  0.5765 -0.1462
 1122SOL     OW 4890   3.440   2.022   1.397 -0.5654 -0.1177 -0.2767
 1122SOL    HW1 4891   3.433   2.084   1.325 -1.4985 -0.3603 -0.4146
 1122SOL    HW2 4892   3.411   1.939   1.360 -0.7465 -0.3149  0.2857
 1122SOL     MW 4893   3.435   2.019   1.383 -0.7080 -0.1740 -0.2223
 1123SOL     OW 4894   7.805   8.621   0.084  0.5019  0.4438 -0.4370
 1123SOL    HW1 4895   7.792   8.612   0.178  1.0274  0.9867 -0.3044
 1123SOL    HW2 4896   7.824   8.714   0.071  2.0313  0.1056 -0.8659
 1123SOL     MW 4897   7.806   8.632   0.094  0.7653  0.4702 -0.4749
 1124SOL     OW 4898  10.210   9.797   2.134 -0.6398 -0.5352  0.2756
 1124SOL    HW1 4899  10.154   9.723   2.112 -1.7130 -0.0919  1.4269
 1124SOL    HW2 4900  10.156   9.853   2.190  0.4158  0.7255  0.0890
 1124SOL     MW 4901  10.196   9.795   2.138 -0.6423 -0.3166  0.3991
 1125SOL     OW 4902   9.658   8.155   4.650 -0.0535 -0.2371  0.3228
 1125SOL    HW1 4903   9.718   8.214   4.696 -1.7708  1.4101  0.5973
 1125SOL    HW2 4904   9.686   8.159   4.559  0.8131 -0.2508  0.5753
 1125SOL     MW 4905   9.669   8.163   4.644 -0.1631 -0.0281  0.3901
 1126SOL     OW 4906   7.903  10.276   3.337  0.2861  0.2937  0.0153
 1126SOL    HW1 4907   7.811  10.260   3.317  0.8876 -1.4917 -1.6625
 1126SOL    HW2 4908   7.945  10.287   3.251  1.9446 -1.0340  0.5874
 1126SOL     MW 4909   7.897  10.275   3.323  0.5753 -0.1049 -0.1262
 1127SOL     OW 4910   8.159  10.155   3.969 -0.1661  0.2439 -0.6048
 1127SOL    HW1 4911   8.078  10.201   3.992  1.3496  3.0541 -0.4908
 1127SOL    HW2 4912   8.188  10.195   3.888  1.6565  0.0914 -0.0786
 1127SOL     MW 4913   8.152  10.166   3.962  0.2613  0.5846 -0.5226
 1128SOL     OW 4914   5.702   6.489   5.652 -0.1430 -0.1767 -0.7138
 1128SOL    HW1 4915   5.635   6.531   5.598 -0.8037  0.4618  0.5729
 1128SOL    HW2 4916   5.659   6.413   5.691  0.3167 -0.6020 -1.0073
 1128SOL     MW 4917   5.688   6.485   5.650 -0.1686 -0.1497 -0.5863
 1129SOL     OW 4918   1.549   8.855   1.627 -0.0679  0.2503 -0.0132
 1129SOL    HW1 4919   1.569   8.883   1.716  0.5719  0.6430 -0.2736
 1129SOL    HW2 4920   1.480   8.916   1.598 -0.4817 -0.0591  0.3052
 1129SOL     MW 4921   1.543   8.866   1.634 -0.0390  0.2608 -0.0057
 1130SOL     OW 4922  10.907   2.601   3.130 -0.5199  0.0877 -0.1039
 1130SOL    HW1 4923  10.844   2.587   3.059  1.1247 -0.9910 -1.4078
 1130SOL    HW2 4924  10.991   2.575   3.093  0.1952 -2.0549  2.7394
 1130SOL     MW 4925  10.910   2.596   3.116 -0.2179 -0.3247  0.0931
 1131SOL     OW 4926   8.950   8.005   4.112 -0.4409  0.1011  0.0412
 1131SOL    HW1 4927   8.933   8.041   4.025 -1.0984  1.1136  0.5625
 1131SOL    HW2 4928   8.927   8.076   4.172  2.3815  0.3683  0.9806
 1131SOL     MW 4929   8.945   8.019   4.109 -0.1631  0.2646  0.2282
 1132SOL     OW 4930   6.402   8.691   2.382  0.2573 -0.1636  0.3354
 1132SOL    HW1 4931   6.442   8.638   2.313  1.0445  1.5186 -0.5791
 1132SOL    HW2 4932   6.411   8.639   2.462 -0.8137 -2.2402 -0.8171
 1132SOL     MW 4933   6.408   8.678   2.383  0.2208 -0.2141  0.0708
 1133SOL     OW 4934   9.884  10.254   3.880  0.1104  0.6857  0.6045
 1133SOL    HW1 4935   9.794  10.234   3.852 -0.1561  0.0979  1.7628
 1133SOL    HW2 4936   9.921  10.307   3.810  0.0982 -2.0890 -1.6720
 1133SOL     MW 4937   9.877  10.258   3.868  0.0744  0.2551  0.4613
 1134SOL     OW 4938   7.757   8.881   2.730  0.1342  0.0931  0.0299
 1134SOL    HW1 4939   7.809   8.925   2.663  1.0029 -1.0872 -0.0983
 1134SOL    HW2 4940   7.783   8.789   2.724 -1.6264 -0.4453  0.3024
 1134SOL     MW 4941   7.767   8.875   2.721  0.0203 -0.1268  0.0483
 1135SOL     OW 4942   8.641   8.423   1.528  0.7363  0.2392  0.6711
 1135SOL    HW1 4943   8.735   8.417   1.511  0.4452 -0.9104 -0.7815
 1135SOL    HW2 4944   8.606   8.341   1.493 -0.8357  0.7796  0.9318
 1135SOL     MW 4945   8.649   8.411   1.521  0.4978  0.1612  0.5186
 1136SOL     OW 4946  10.014   7.355   4.121 -0.5065  0.3570  0.2390
 1136SOL    HW1 4947  10.069   7.357   4.043 -0.7862 -3.0990 -0.2205
 1136SOL    HW2 4948  10.071   7.320   4.190 -1.4069 -0.9875  0.3518
 1136SOL     MW 4949  10.028   7.351   4.120 -0.6576 -0.2575  0.1948
 1137SOL     OW 4950   2.301   1.788   2.115  0.5430  0.5814  0.4044
 1137SOL    HW1 4951   2.291   1.751   2.203  0.8116  0.4882  0.3963
 1137SOL    HW2 4952   2.234   1.856   2.109 -0.0026  0.0538  0.4004
 1137SOL     MW 4953   2.291   1.792   2.125  0.5075  0.5020  0.4029
 1138SOL     OW 4954   7.634   9.467   2.077  0.3184  0.4009 -0.5048
 1138SOL    HW1 4955   7.622   9.561   2.094  0.2226  0.4600 -0.8846
 1138SOL    HW2 4956   7.604   9.424   2.157  1.3955  0.7402  0.1037
 1138SOL     MW 4957   7.629   9.474   2.089  0.4442  0.4516 -0.4755
 1139SOL     OW 4958   9.216   8.079   1.728  0.5790 -0.2130 -0.2711
 1139SOL    HW1 4959   9.192   8.010   1.666  1.1283 -0.6865  0.0371
 1139SOL    HW2 4960   9.285   8.040   1.782  0.2632  0.2677  0.4982
 1139SOL     MW 4961   9.221   8.065   1.727  0.6089 -0.2122 -0.1332
 1140SOL     OW 4962   8.295  10.217   3.675  0.4128  0.6461 -1.0594
 1140SOL    HW1 4963   8.299  10.137   3.623  1.8548 -0.6834  0.9550
 1140SOL    HW2 4964   8.382  10.225   3.714  0.0889  2.8454 -0.6616
 1140SOL     MW 4965   8.307  10.208   3.674  0.5555  0.7572 -0.7507
 1141SOL     OW 4966   3.693   9.156   2.863 -0.5504  0.0780 -0.4463
 1141SOL    HW1 4967   3.625   9.210   2.822 -0.6745  0.6337  0.4551
 1141SOL    HW2 4968   3.772   9.172   2.812 -0.8530  0.2413 -0.8657
 1141SOL     MW 4969   3.694   9.165   2.851 -0.6051  0.1702 -0.3846
 1142SOL     OW 4970   7.567   1.691   0.849 -0.6242 -0.8180 -0.2912
 1142SOL    HW1 4971   7.634   1.751   0.816 -1.0599 -0.1907 -0.0678
 1142SOL    HW2 4972   7.578   1.611   0.798 -0.5998 -0.2343 -1.2120
 1142SOL     MW 4973   7.577   1.688   0.838 -0.6766 -0.6630 -0.3805
 1143SOL     OW 4974   9.430   0.763   1.047 -0.1593 -0.4828  0.1315
 1143SOL    HW1 4975   9.404   0.812   0.970  1.3798 -0.0884 -0.1774
 1143SOL    HW2 4976   9.382   9.634   1.041  1.3201 -1.2819 -2.3150
 1143SOL     MW 4977   9.421   0.759   1.037  0.2270 -0.5345 -0.2213
 1144SOL     OW 4978   8.367   0.794   0.934  0.5908  0.6684  0.0633
 1144SOL    HW1 4979   8.310   0.866   0.961 -0.9163 -0.9497  1.4950
 1144SOL    HW2 4980   8.411   0.767   1.015  0.3019 -0.6925 -0.2150
 1144SOL     MW 4981   8.365   0.800   0.948  0.3610  0.2871  0.2109
 1145SOL     OW 4982   6.975   9.694   1.375 -0.2653  0.2636  0.2455
 1145SOL    HW1 4983   6.919   9.737   1.310  0.1349 -0.0169 -0.2930
 1145SOL    HW2 4984   7.034   9.762   1.405  1.2281 -0.1731 -1.5561
 1145SOL     MW 4985   6.975   9.708   1.370 -0.0231  0.1717 -0.0541
 1146SOL     OW 4986   3.082   7.169   1.836 -0.3940  0.1377  0.4857
 1146SOL    HW1 4987   3.114   7.080   1.820 -0.9480  0.0724 -0.2941
 1146SOL    HW2 4988   3.133   7.199   1.912 -0.3040 -0.8900  0.8481
 1146SOL     MW 4989   3.093   7.162   1.844 -0.4534 -0.0024  0.4323
 1147SOL     OW 4990   9.514   9.413   1.322  0.2726 -0.2258  0.1203
 1147SOL    HW1 4991   9.448   9.470   1.362  0.3569 -0.9058  1.2690
 1147SOL    HW2 4992   9.471   9.378   1.244 -0.2245  0.4377  0.0915
 1147SOL     MW 4993   9.500   9.416   1.317  0.2198 -0.2284  0.2636
 1148SOL     OW 4994  10.382  10.844   3.474  0.0168  0.4926 -0.2336
 1148SOL    HW1 4995  10.323  10.879   3.407 -0.8625  0.9586  0.7621
 1148SOL    HW2 4996  10.461  10.897   3.466 -0.6167  1.5099  0.0434
 1148SOL     MW 4997  10.384  10.855   3.464 -0.1764  0.6819 -0.0707
 1149SOL     OW 4998   8.561   1.605   1.576  0.2660 -0.1063  0.1292
 1149SOL    HW1 4999   8.561   1.698   1.556  0.0859 -0.1307  0.0086
 1149SOL    HW2 5000   8.571   1.562   1.491 -1.7786 -0.2400 -0.0831
 1149SOL     MW 5001   8.562   1.611   1.562 -0.0191 -0.1265  0.0865
 1150SOL     OW 5002   9.616   1.761   1.150 -0.1134  0.1879 -0.9343
 1150SOL    HW1 5003   9.670   1.708   1.090  0.2643 -0.8305  0.2686
 1150SOL    HW2 5004   9.618   1.713   1.233 -1.5957  0.9510 -0.4179
 1150SOL     MW 5005   9.623   1.748   1.153 -0.2546  0.1553 -0.7142
 1151SOL     OW 5006   9.679   9.563   2.488 -0.1208  0.1760  0.0696
 1151SOL    HW1 5007   9.675   9.467   2.479 -0.6290 -0.0461  2.2698
 1151SOL    HW2 5008   9.588   9.592   2.476  0.1888  0.5338 -1.6628
 1151SOL     MW 5009   9.667   9.554   2.485 -0.1459  0.1936  0.1295
 1152SOL     OW 5010   0.669   8.317   0.826 -0.0220 -0.0789 -0.4776
 1152SOL    HW1 5011   0.741   8.364   0.868 -0.9369  0.2331  0.7848
 1152SOL    HW2 5012   0.629   8.382   0.768 -0.2497  0.2097 -0.0006
 1152SOL     MW 5013   0.674   8.331   0.824 -0.1683 -0.0019 -0.2550
 1153SOL     OW 5014   1.853   2.345   0.317  0.3660 -1.0613  0.3725
 1153SOL    HW1 5015   1.763   2.352   0.350  0.3493 -0.2666  0.1901
 1153SOL    HW2 5016   1.843   2.343   0.222  0.5639 -0.3706  0.3292
 1153SOL     MW 5017   1.840   2.345   0.309  0.3893 -0.8712  0.3437
 1154SOL     OW 5018   8.490   9.813   3.142  0.1193 -0.1665  0.3728
 1154SOL    HW1 5019   8.574   9.783   3.175  1.0651  2.4539  0.6067
 1154SOL    HW2 5020   8.494   9.798   3.048  0.7417 -0.3206  0.4186
 1154SOL     MW 5021   8.501   9.807   3.134  0.3200  0.1493  0.4084
 1155SOL     OW 5022  10.688   8.988   2.579  0.6105 -0.3516  0.1308
 1155SOL    HW1 5023  10.669   9.004   2.671  1.6766 -2.2858  0.7347
 1155SOL    HW2 5024   1.825   9.019   2.566  0.2711  0.4439 -0.4299
 1155SOL     MW 5025  10.697   8.994   2.589  0.7033 -0.4973  0.1363
 1156SOL     OW 5026   9.442   8.077   1.291  0.2225  0.5158  0.5796
 1156SOL    HW1 5027   9.451   7.982   1.294  2.1268  0.5955 -0.7894
 1156SOL    HW2 5028   9.475   8.107   1.376 -1.3760 -0.0626  1.4433
 1156SOL     MW 5029   9.447   8.068   1.302  0.2613  0.4516  0.5149
 1157SOL     OW 5030   1.787   9.152   0.838  0.0868  0.0416  0.5753
 1157SOL    HW1 5031   1.839   9.211   0.783 -1.3883  1.2293  0.3949
 1157SOL    HW2 5032   1.851   9.091   0.874  1.1630 -0.6349 -2.2248
 1157SOL     MW 5033   1.802   9.152   0.836  0.0358  0.1068  0.1938
 1158SOL     OW 5034   3.064   3.009   1.030 -0.1938  0.0283 -0.0781
 1158SOL    HW1 5035   3.109   3.075   0.978 -2.4334  1.1046 -0.7725
 1158SOL    HW2 5036   2.996   3.057   1.077 -0.8424 -1.5448  0.6631
 1158SOL     MW 5037   3.061   3.023   1.029 -0.5634 -0.0354 -0.0722
 1159SOL     OW 5038   8.993   1.249   1.105 -0.1450  0.2997 -0.7027
 1159SOL    HW1 5039   9.051   1.324   1.086 -2.3106  3.3033  3.1031
 1159SOL    HW2 5040   9.028   1.213   1.186 -0.6335 -1.2587 -1.1653
 1159SOL     MW 5041   9.005   1.254   1.113 -0.4845  0.4848 -0.2748
 1160SOL     OW 5042   2.724   8.692   0.255 -0.2010 -0.1259  0.3523
 1160SOL    HW1 5043   2.683   8.616   0.296 -0.8221  0.3411  0.6117
 1160SOL    HW2 5044   2.673   8.707   0.176  1.1711 -1.2038 -0.7882
 1160SOL     MW 5045   2.712   8.684   0.250 -0.1048 -0.2041  0.2395
 1161SOL     OW 5046   5.826   6.179   6.206 -0.0982  0.7699 -0.0300
 1161SOL    HW1 5047   5.893   6.235   6.245  0.2261  0.8965 -0.7606
 1161SOL    HW2 5048   5.826   6.202   6.113  0.2709 -0.6856 -0.4086
 1161SOL     MW 5049   5.834   6.189   6.199 -0.0095  0.5999 -0.1719
 1162SOL     OW 5050   9.649   9.473   3.049  0.2656  0.0523 -0.5493
 1162SOL    HW1 5051   9.719   9.471   2.985  1.5139  1.3022  0.7086
 1162SOL    HW2 5052   9.604   9.556   3.036 -1.5138 -1.0250 -1.8067
 1162SOL     MW 5053   9.652   9.483   3.039  0.1974  0.0749 -0.5494
 1163SOL     OW 5054   9.290  10.113   2.504  0.0724  0.2936  0.1957
 1163SOL    HW1 5055   9.339  10.173   2.559 -1.5209  1.1099  0.7940
 1163SOL    HW2 5056   9.240  10.170   2.445  1.1933 -0.5415 -1.6358
 1163SOL     MW 5057   9.290  10.128   2.503  0.0114  0.2913  0.0379
 1164SOL     OW 5058   9.185   0.811   0.613 -0.2365  0.8437 -0.1869
 1164SOL    HW1 5059   9.123   0.856   0.671 -2.2484 -0.4051 -1.2570
 1164SOL    HW2 5060   9.135   0.737   0.577  1.4813  0.5396 -2.1321
 1164SOL     MW 5061   9.171   0.807   0.616 -0.2737  0.6449 -0.5729
 1165SOL     OW 5062   8.143   9.365   1.251 -0.1493 -0.0092  0.7401
 1165SOL    HW1 5063   8.226   9.318   1.255  0.1673  0.5967  1.5039
 1165SOL    HW2 5064   8.081   9.309   1.299  0.2254  0.3208  1.6444
 1165SOL     MW 5065   8.145   9.352   1.258 -0.0606  0.1101  0.9537
 1166SOL     OW 5066   3.147   2.382   1.501  0.2348  0.0715  0.1082
 1166SOL    HW1 5067   3.184   2.416   1.419  1.9817 -1.6868  0.1137
 1166SOL    HW2 5068   3.065   2.430   1.511  0.9735  1.8435 -1.5744
 1166SOL     MW 5069   3.141   2.393   1.492  0.5531  0.0732 -0.1066
 1167SOL     OW 5070   2.541   8.986   1.041  0.4905  0.1924 -0.3432
 1167SOL    HW1 5071   2.519   9.019   0.955  1.3024 -0.9376 -1.0141
 1167SOL    HW2 5072   2.555   8.892   1.028  0.6335  0.0026  1.0096
 1167SOL     MW 5073   2.540   8.978   1.029  0.6129  0.0229 -0.2559
 1168SOL     OW 5074   2.258   0.978   0.799  0.6088 -0.1692 -0.0761
 1168SOL    HW1 5075   2.183   0.985   0.740  0.8985 -1.1193 -0.5726
 1168SOL    HW2 5076   2.272   0.884   0.809 -0.0551 -0.0970  2.3072
 1168SOL     MW 5077   2.250   0.967   0.793  0.5609 -0.2816  0.1655
 1169SOL     OW 5078   9.811  10.710   5.283 -0.5946  0.7068  0.0013
 1169SOL    HW1 5079   9.817  10.618   5.258 -0.2228  1.2021 -1.8779
 1169SOL    HW2 5080   9.717  10.727   5.288 -0.6676  0.0528  1.1392
 1169SOL     MW 5081   9.799  10.700   5.281 -0.5560  0.6866 -0.0935
 1170SOL     OW 5082   8.825   0.928   0.972 -0.3467  0.4837  0.0544
 1170SOL    HW1 5083   8.818   0.868   0.897  0.7091 -0.0212  0.3555
 1170SOL    HW2 5084   8.802   0.875   1.048  0.0033  0.6190  0.2570
 1170SOL     MW 5085   8.821   0.914   0.972 -0.1669  0.4364  0.1189
 1171SOL     OW 5086   8.015   9.534   2.125 -0.1895 -0.5509  0.5304
 1171SOL    HW1 5087   8.036   9.621   2.159  0.8102 -0.4879 -0.1822
 1171SOL    HW2 5088   7.987   9.550   2.035  0.1063 -0.9663  0.3604
 1171SOL     MW 5089   8.014   9.548   2.118 -0.0234 -0.5960  0.4174
 1172SOL     OW 5090  11.383   9.577   4.360  1.1112  0.1423  0.2123
 1172SOL    HW1 5091  11.389   9.500   4.303  2.1510  1.4586 -1.5448
 1172SOL    HW2 5092  11.468   9.582   4.403  0.7124 -0.2065  1.0674
 1172SOL     MW 5093  11.395   9.568   4.358  1.1926  0.2661  0.0968
 1173SOL     OW 5094   7.991   9.927   3.955  0.0275  0.0113 -0.2814
 1173SOL    HW1 5095   7.897   9.936   3.938 -0.0307 -1.8766 -1.2836
 1173SOL    HW2 5096   8.030  10.009   3.924 -1.4579  1.7671  2.1526
 1173SOL     MW 5097   7.984   9.938   3.949 -0.1705 -0.0057 -0.0981
 1174SOL     OW 5098   9.554   8.192   1.502  0.4163 -0.2025  0.3273
 1174SOL    HW1 5099   9.509   8.231   1.577  0.3452  0.4828 -0.0622
 1174SOL    HW2 5100   9.629   8.249   1.486 -1.2999  1.6020 -2.0976
 1174SOL     MW 5101   9.558   8.204   1.510  0.1874  0.1163 -0.0330
 1175SOL     OW 5102   9.172   9.147   2.364  0.7432  0.0687 -0.2456
 1175SOL    HW1 5103   9.090   9.191   2.386  0.7492  0.3289 -0.7364
 1175SOL    HW2 5104   9.202   9.109   2.446 -0.1851 -0.5473 -0.1840
 1175SOL     MW 5105   9.165   9.147   2.377  0.6251  0.0238 -0.3005
 1176SOL     OW 5106   8.128   7.971   0.230 -0.0716  0.6023  0.2669
 1176SOL    HW1 5107   8.210   7.963   0.279 -0.9998 -0.0632  1.7709
 1176SOL    HW2 5108   8.134   7.903   0.163 -0.7927 -1.8999  2.5457
 1176SOL     MW 5109   8.139   7.961   0.228 -0.2832  0.1967  0.7512
 1177SOL     OW 5110   8.851   9.440   4.284  1.1268 -0.2816  0.1685
 1177SOL    HW1 5111   8.797   9.411   4.357  0.3385 -0.0013 -0.2835
 1177SOL    HW2 5112   8.792   9.437   4.208  0.5554  3.5240  0.2364
 1177SOL     MW 5113   8.837   9.436   4.283  0.9522  0.2418  0.1192
 1178SOL     OW 5114   8.366   1.953   2.441  0.2249  0.0305  0.1709
 1178SOL    HW1 5115   8.415   1.883   2.398 -1.4196 -1.6381  0.8754
 1178SOL    HW2 5116   8.433   2.003   2.488  1.5765 -0.3838 -1.2100
 1178SOL     MW 5117   8.381   1.951   2.442  0.1874 -0.2361  0.0843
 1179SOL     OW 5118  10.671  10.361   2.648  0.0006  0.0589 -0.6410
 1179SOL    HW1 5119  10.584  10.334   2.617 -0.5894  0.2365  0.7907
 1179SOL    HW2 5120  10.657  10.447   2.687  0.5336 -0.4943  0.8396
 1179SOL     MW 5121  10.658  10.369   2.649 -0.0062  0.0105 -0.2683
 1180SOL     OW 5122   7.696   9.401   0.756 -0.2733 -0.0945 -0.8182
 1180SOL    HW1 5123   7.665   9.324   0.803  1.5247 -1.2840 -1.4628
 1180SOL    HW2 5124   7.685   9.379   0.663  0.5025  0.2954 -1.0167
 1180SOL     MW 5125   7.691   9.389   0.750  0.0558 -0.1974 -0.9262
 1181SOL     OW 5126   2.987   7.892   1.566  0.2390 -0.8758  0.5701
 1181SOL    HW1 5127   3.072   7.930   1.588 -1.1045  1.3049  2.5237
 1181SOL    HW2 5128   2.953   7.947   1.496 -0.4615 -0.2500  1.3643
 1181SOL     MW 5129   2.993   7.904   1.560 -0.0226 -0.5167  0.9218
 1182SOL     OW 5130   3.183   9.953   1.809  0.2636  0.1280 -0.0427
 1182SOL    HW1 5131   3.104  10.001   1.783  0.5420  0.3926 -0.4067
 1182SOL    HW2 5132   3.203   9.898   1.733  1.1870  1.0391 -0.4771
 1182SOL     MW 5133   3.175   9.952   1.796  0.4174  0.2789 -0.1449
 1183SOL     OW 5134  10.129  10.131   1.802  0.2258 -0.1669  0.0711
 1183SOL    HW1 5135  10.202  10.068   1.799 -0.3286 -0.7905 -0.6232
 1183SOL    HW2 5136  10.088  10.115   1.887 -0.2436 -1.1444 -0.3212
 1183SOL     MW 5137  10.133  10.121   1.812  0.0949 -0.3724 -0.0680
 1184SOL     OW 5138  10.423   7.754   4.824  0.0457 -0.0561 -0.3030
 1184SOL    HW1 5139  10.428   7.699   4.747  0.6314 -2.9199  1.6238
 1184SOL    HW2 5140  10.514   7.763   4.853 -0.0067  2.1759 -0.6650
 1184SOL     MW 5141  10.436   7.748   4.818  0.1140 -0.1373 -0.1028
 1185SOL     OW 5142   1.169   8.488   0.413 -0.2820 -0.8437  0.3027
 1185SOL    HW1 5143   1.077   8.503   0.391  0.3840  0.6803 -1.7673
 1185SOL    HW2 5144   1.167   8.416   0.476 -3.0049  0.5553  2.0084
 1185SOL     MW 5145   1.156   8.480   0.418 -0.5453 -0.4697  0.2561
 1186SOL     OW 5146   1.542   9.208   1.854  0.0944 -0.0865 -0.3772
 1186SOL    HW1 5147   1.601   9.266   1.901 -0.5505 -0.4990  1.0296
 1186SOL    HW2 5148   1.590   9.181   1.776  1.4922  0.1127  0.3848
 1186SOL     MW 5149   1.555   9.212   1.850  0.1909 -0.1135 -0.0995
 1187SOL     OW 5150   7.775   8.476   0.367 -0.4451  0.5473  0.4833
 1187SOL    HW1 5151   7.789   8.501   0.458 -0.3121  1.9452  0.0893
 1187SOL    HW2 5152   7.780   8.380   0.368 -0.8979  0.5155  2.0138
 1187SOL     MW 5153   7.778   8.467   0.379 -0.4861  0.7224  0.6288
 1188SOL     OW 5154   9.177   7.915   2.624 -0.3491  0.1947  0.3164
 1188SOL    HW1 5155   9.131   7.967   2.558 -0.6002  1.0805  1.1696
 1188SOL    HW2 5156   9.259   7.963   2.640  1.1459 -1.5703 -1.4848
 1188SOL     MW 5157   9.182   7.928   2.617 -0.1903  0.0823  0.1949
 1189SOL     OW 5158   8.009   9.165   1.825  0.1739  0.3243  0.5541
 1189SOL    HW1 5159   7.959   9.191   1.903 -0.4894 -0.2796  0.3438
 1189SOL    HW2 5160   7.950   9.105   1.778  0.3065  1.1670 -0.7349
 1189SOL     MW 5161   7.995   9.160   1.829  0.1054  0.3548  0.3622
 1190SOL     OW 5162   9.923   2.061   1.723  0.0692 -0.1118  0.0105
 1190SOL    HW1 5163   9.953   2.029   1.638 -1.5569 -1.3865 -0.1298
 1190SOL    HW2 5164   9.982   2.021   1.786  1.8505  1.5495 -0.5184
 1190SOL     MW 5165   9.934   2.052   1.720  0.0887 -0.0623 -0.0752
 1191SOL     OW 5166   8.458   8.077   1.914  0.0943 -0.2607  0.1039
 1191SOL    HW1 5167   8.512   8.014   1.962  0.5298  0.8053  1.0615
 1191SOL    HW2 5168   8.505   8.092   1.832  0.6097 -0.2781  0.3920
 1191SOL     MW 5169   8.471   8.071   1.910  0.2165 -0.1259  0.2634
 1192SOL     OW 5170   9.736   1.671   2.157  0.0484 -0.0856  0.5233
 1192SOL    HW1 5171   9.683   1.730   2.210  0.2185 -0.1855  0.8092
 1192SOL    HW2 5172   9.802   1.638   2.218  1.1618  0.9271 -0.0841
 1192SOL     MW 5173   9.738   1.674   2.172  0.2127  0.0312  0.4821
 1193SOL     OW 5174  10.341   2.468   2.805  0.2088 -0.6682  0.4394
 1193SOL    HW1 5175  10.247   2.481   2.818  0.4451 -0.6541  2.4438
 1193SOL    HW2 5176  10.382   2.546   2.843  1.0339 -0.0758 -1.4953
 1193SOL     MW 5177  10.334   2.480   2.811  0.3448 -0.5906  0.4481
 1194SOL     OW 5178  10.119   7.995   4.961  0.1252 -0.2481  0.1730
 1194SOL    HW1 5179  10.089   8.010   4.871 -0.5580 -2.2948  0.0173
 1194SOL    HW2 5180  10.214   8.008   4.957  0.1268 -0.5144 -0.8976
 1194SOL     MW 5181  10.127   7.999   4.949  0.0381 -0.5443  0.0157
 1195SOL     OW 5182  12.089   7.551   4.633  0.1220 -0.8178 -0.2837
 1195SOL    HW1 5183  12.142   7.604   4.692  0.0319  1.1674 -1.8731
 1195SOL    HW2 5184  12.114   7.461   4.652  2.7735 -0.0524  0.2281
 1195SOL     MW 5185  12.099   7.546   4.643  0.4497 -0.4659 -0.4215
 1196SOL     OW 5186   6.678   4.623   2.165 -0.6255 -0.4644 -0.3981
 1196SOL    HW1 5187   6.699   4.550   2.107  0.6304  0.4030 -1.0945
 1196SOL    HW2 5188   6.748   4.624   2.229 -0.5330  0.2296 -0.5040
 1196SOL     MW 5189   6.689   4.614   2.165 -0.4532 -0.2649 -0.5008
 1197SOL     OW 5190   1.512   1.422   0.141  0.0227  0.4352 -0.0409
 1197SOL    HW1 5191   1.560   1.412   0.059 -2.6749  0.1732 -1.7133
 1197SOL    HW2 5192   1.518   1.515   0.162 -0.6788  0.8333 -1.5122
 1197SOL     MW 5193   1.519   1.432   0.133 -0.4123  0.4527 -0.4434
 1198SOL     OW 5194   8.057   3.505   3.630 -0.2410 -0.1722  0.3088
 1198SOL    HW1 5195   7.976   3.551   3.612 -0.4336 -0.6666 -0.1150
 1198SOL    HW2 5196   8.110   3.515   3.551 -0.2359 -0.5627  0.2579
 1198SOL     MW 5197   8.053   3.512   3.618 -0.2651 -0.2855  0.2480
 1199SOL     OW 5198   9.191   3.100   3.494  0.1938  0.3486  0.7034
 1199SOL    HW1 5199   9.165   3.018   3.452  0.1187 -0.2417  1.8589
 1199SOL    HW2 5200   9.287   3.100   3.488  0.1447  0.8104 -0.4131
 1199SOL     MW 5201   9.200   3.089   3.488  0.1779  0.3321  0.7083
 1200SOL     OW 5202  13.274   7.562   6.197 -0.6177 -0.0913 -0.0318
 1200SOL    HW1 5203  13.271   7.653   6.169 -1.3657  0.1802  0.8782
 1200SOL    HW2 5204  13.207   7.556   6.265 -0.6344 -1.3410 -0.1372
 1200SOL     MW 5205  13.265   7.573   6.202 -0.7157 -0.2167  0.0713
 1201SOL     OW 5206   8.844  11.828   5.508  0.2615 -0.1389  0.2313
 1201SOL    HW1 5207   8.860  11.763   5.576 -0.6673 -1.0504 -0.3723
 1201SOL    HW2 5208   8.765  11.875   5.537 -0.7578 -1.2283 -0.6598
 1201SOL     MW 5209   8.836  11.826   5.520  0.0124 -0.3958  0.0398
 1202SOL     OW 5210   9.277   8.488   1.890 -0.4675  0.2073  0.0029
 1202SOL    HW1 5211   9.210   8.543   1.849  0.4867  1.1793 -0.3191
 1202SOL    HW2 5212   9.343   8.550   1.920  0.3450 -0.7326  0.2010
 1202SOL     MW 5213   9.277   8.503   1.889 -0.2413  0.2112 -0.0130
 1203SOL     OW 5214   9.451   8.536   3.970 -0.1515 -0.1734  0.1058
 1203SOL    HW1 5215   9.419   8.484   4.043 -0.9911  0.9973  0.6064
 1203SOL    HW2 5216   9.526   8.487   3.937  1.3405  0.0721  2.8297
 1203SOL     MW 5217   9.457   8.523   3.975 -0.0677  0.0076  0.5186
 1204SOL     OW 5218   7.861   9.149   2.303 -0.0052 -0.2921 -0.2133
 1204SOL    HW1 5219   7.843   9.174   2.213  0.2681  1.3150  0.1420
 1204SOL    HW2 5220   7.901   9.227   2.342 -0.5501 -0.7890  1.4289
 1204SOL     MW 5221   7.864   9.162   2.297 -0.0398 -0.1497  0.0424
 1205SOL     OW 5222   2.143   1.015   0.303 -0.1071  0.4908 -0.2428
 1205SOL    HW1 5223   2.103   1.006   0.217  0.4353  0.2010 -0.4760
 1205SOL    HW2 5224   2.070   1.009   0.365 -0.7143  2.3045 -0.7213
 1205SOL     MW 5225   2.129   1.013   0.300 -0.1154  0.6858 -0.3339
 1206SOL     OW 5226   2.040  10.270   2.161 -0.6625  0.0608  0.3288
 1206SOL    HW1 5227   1.982  10.201   2.129 -1.5464  0.8408  0.2200
 1206SOL    HW2 5228   2.058  10.324   2.085 -1.1945  0.8046  0.7181
 1206SOL     MW 5229   2.035  10.268   2.148 -0.8438  0.2556  0.3647
 1207SOL     OW 5230   8.854   8.343   2.092 -0.0361  0.4471  0.3574
 1207SOL    HW1 5231   8.871   8.285   2.017 -1.3643  0.7785 -0.2170
 1207SOL    HW2 5232   8.940   8.355   2.132  0.5148 -0.6575 -0.4375
 1207SOL     MW 5233   8.867   8.337   2.087 -0.1354  0.3481  0.1822
 1208SOL     OW 5234   8.877   1.766   2.403  0.1809 -0.1378 -0.4689
 1208SOL    HW1 5235   8.805   1.828   2.393  0.4680 -0.0238 -2.0805
 1208SOL    HW2 5236   8.857   1.695   2.342  0.9188 -0.6203 -0.1699
 1208SOL     MW 5237   8.865   1.765   2.394  0.3123 -0.1850 -0.6368
 1209SOL     OW 5238   2.478   1.454   1.084 -0.2338  0.2214 -0.0941
 1209SOL    HW1 5239   2.429   1.414   1.156  0.9675 -1.9308 -0.4025
 1209SOL    HW2 5240   2.536   1.517   1.127 -0.4785 -0.0526  0.6557
 1209SOL     MW 5241   2.479   1.457   1.099 -0.1113 -0.0892 -0.0376
 1210SOL     OW 5242  10.292  10.581   3.584  0.3874  0.6347  1.0907
 1210SOL    HW1 5243  10.349  10.638   3.533  0.0117  0.2956  0.2774
 1210SOL    HW2 5244  10.209  10.582   3.538  0.9787 -2.3234 -0.2676
 1210SOL     MW 5245  10.289  10.589   3.572  0.4153  0.2122  0.8128
 1211SOL     OW 5246   8.577   0.541   0.018  0.1016 -0.1288  0.4313
 1211SOL    HW1 5247  13.097   4.956   6.291  2.0217 -1.9872  3.5637
 1211SOL    HW2 5248   8.617   0.526   0.104 -1.3509  3.5575  1.9859
 1211SOL     MW 5249   8.588   0.531   0.022  0.1621  0.1049  1.0314
 1212SOL     OW 5250   8.748   9.615   3.895 -0.3752 -0.0043 -0.2820
 1212SOL    HW1 5251   8.834   9.635   3.934 -0.6723 -0.9801  0.9578
 1212SOL    HW2 5252   8.687   9.671   3.943 -0.4190  0.9471 -1.4033
 1212SOL     MW 5253   8.751   9.625   3.906 -0.4182 -0.0072 -0.2668
 1213SOL     OW 5254   8.882  10.791   3.086  0.1716 -0.3136 -0.4192
 1213SOL    HW1 5255   8.890  10.700   3.116  0.5288 -0.0888  0.1942
 1213SOL    HW2 5256   8.913  10.789   2.995  1.8806 -0.5113  0.1220
 1213SOL     MW 5257   8.887  10.779   3.078  0.4363 -0.3095 -0.2714
 1214SOL     OW 5258   2.817   2.613   3.284 -0.0419  0.1469  0.2924
 1214SOL    HW1 5259   2.746   2.582   3.340  1.1177 -1.3885  0.9656
 1214SOL    HW2 5260   2.831   2.703   3.311 -1.6366  0.4493  0.2219
 1214SOL     MW 5261   2.810   2.620   3.294 -0.0975 -0.0111  0.3695
 1215SOL     OW 5262   9.771   2.255   1.806 -0.0837 -0.3585 -0.3938
 1215SOL    HW1 5263   9.793   2.253   1.900 -2.0853 -2.6231  0.1192
 1215SOL    HW2 5264   9.828   2.189   1.767  1.5670  1.3848 -1.0406
 1215SOL     MW 5265   9.781   2.246   1.813 -0.1292 -0.4253 -0.4109
 1216SOL     OW 5266   1.172   8.776   0.499 -0.2334 -0.1741 -0.2747
 1216SOL    HW1 5267   1.127   8.830   0.435 -1.0087 -1.7513 -1.1118
 1216SOL    HW2 5268   1.163   8.687   0.466  0.4456 -0.8973  1.3841
 1216SOL     MW 5269   1.165   8.771   0.487 -0.2457 -0.4687 -0.1695
 1217SOL     OW 5270   7.529   8.124   1.679 -0.3862  0.4210  0.5687
 1217SOL    HW1 5271   7.514   8.033   1.706 -0.3754 -0.1774 -1.3064
 1217SOL    HW2 5272   7.450   8.170   1.707 -0.7533 -0.3257  0.8029
 1217SOL     MW 5273   7.517   8.118   1.686 -0.4318  0.2489  0.3586
 1218SOL     OW 5274   2.228   0.985   1.088 -0.6148  0.9463 -0.3269
 1218SOL    HW1 5275   2.175   0.916   1.128  1.5708 -0.3057  0.5852
 1218SOL    HW2 5276   2.222   0.969   0.994 -0.0905 -0.5943 -0.1233
 1218SOL     MW 5277   2.221   0.974   1.081 -0.2680  0.5888 -0.1841
 1219SOL     OW 5278   7.842   8.633   3.073 -0.0565  0.1923  0.0722
 1219SOL    HW1 5279   7.901   8.696   3.034 -1.0232  0.7287 -0.5649
 1219SOL    HW2 5280   7.834   8.661   3.165  1.4831 -0.5241  0.4573
 1219SOL     MW 5281   7.848   8.644   3.080  0.0172  0.1693  0.0401
 1220SOL     OW 5282  10.355   8.062   4.045 -0.6235 -0.0407  0.3325
 1220SOL    HW1 5283  10.331   7.972   4.070 -1.4988  0.4626  1.4050
 1220SOL    HW2 5284  10.416   8.051   3.972 -0.1189 -1.5305  0.9313
 1220SOL     MW 5285  10.360   8.049   4.039 -0.6704 -0.1669  0.5462
 1221SOL     OW 5286   8.376   7.979   0.354 -0.0363  0.3902  0.6947
 1221SOL    HW1 5287   8.443   7.977   0.286 -1.0980 -1.7192 -0.3944
 1221SOL    HW2 5288   8.373   8.071   0.382  0.4152  1.3883 -2.1531
 1221SOL     MW 5289   8.384   7.991   0.349 -0.1144  0.2480  0.1907
 1222SOL     OW 5290   8.750   5.892   1.752 -0.3274  0.2583 -0.1390
 1222SOL    HW1 5291   8.709   5.965   1.798 -1.8173 -1.7907  2.0496
 1222SOL    HW2 5292   8.693   5.817   1.770  1.5208 -1.6367 -1.5903
 1222SOL     MW 5293   8.738   5.891   1.760 -0.2809 -0.2468 -0.0445
 1223SOL     OW 5294   8.366   1.989   1.934 -0.3531 -0.6609  0.2376
 1223SOL    HW1 5295   8.300   2.009   1.868 -0.9593 -1.1809  0.6757
 1223SOL    HW2 5296   8.324   2.013   2.017  0.3804 -0.0569  0.4464
 1223SOL     MW 5297   8.352   1.995   1.936 -0.3366 -0.6501  0.3204
 1224SOL     OW 5298   3.430   3.025   1.499  0.3151 -0.6812 -0.1763
 1224SOL    HW1 5299   3.340   2.991   1.498  0.4969 -1.1643 -0.2019
 1224SOL    HW2 5300   3.485   2.948   1.486  0.8944 -0.8788  2.8178
 1224SOL     MW 5301   3.425   3.011   1.497  0.4126 -0.7683  0.2037
 1225SOL     OW 5302  10.957   9.294   3.853 -0.8359 -0.2240  0.2186
 1225SOL    HW1 5303  10.865   9.271   3.865 -0.9271  1.2482  3.0840
 1225SOL    HW2 5304  10.977   9.352   3.926  2.4317 -0.6140 -0.2374
 1225SOL     MW 5305  10.948   9.298   3.864 -0.4292 -0.0854  0.5271
 1226SOL     OW 5306   1.329   7.299   0.317  0.4046 -0.2813 -0.0338
 1226SOL    HW1 5307   1.336   7.343   0.402  1.2202  1.0002 -0.7287
 1226SOL    HW2 5308   1.318   7.207   0.339  0.7157  0.0054  1.4598
 1226SOL     MW 5309   1.328   7.293   0.331  0.5489 -0.0806  0.0684
 1227SOL     OW 5310   8.240   8.966   2.368 -0.2255  0.6160 -0.4711
 1227SOL    HW1 5311   8.303   9.019   2.417 -1.1254  0.3201  1.0830
 1227SOL    HW2 5312   8.288   8.886   2.347 -0.2566  0.0204  1.4563
 1227SOL     MW 5313   8.254   8.963   2.372 -0.3448  0.5016 -0.0254
 1228SOL     OW 5314   7.562   8.814   0.528 -0.0918 -0.5234  0.2852
 1228SOL    HW1 5315   7.522   8.729   0.505 -0.7410  0.0933 -0.9489
 1228SOL    HW2 5316   7.509   8.846   0.601  0.5583 -1.4495  1.2026
 1228SOL     MW 5317   7.550   8.807   0.534 -0.0916 -0.5631  0.2447
 1229SOL     OW 5318   8.904   8.460   1.287 -0.6134  0.1331 -0.2722
 1229SOL    HW1 5319   8.886   8.384   1.231  1.1645  1.3901 -2.7551
 1229SOL    HW2 5320   8.964   8.427   1.353  1.5115 -0.3796 -2.3219
 1229SOL     MW 5321   8.909   8.446   1.288 -0.1140  0.2284 -0.8524
 1230SOL     OW 5322  10.453   8.404   2.127 -0.0172 -0.5243  0.0638
 1230SOL    HW1 5323  10.407   8.449   2.197  0.2348  2.6637 -1.6423
 1230SOL    HW2 5324  10.384   8.361   2.076 -0.9528  2.0090 -0.9636
 1230SOL     MW 5325  10.439   8.404   2.129 -0.1040  0.2079 -0.2861
 1231SOL     OW 5326   7.118   8.574   2.596 -0.0564  0.3048  0.3977
 1231SOL    HW1 5327   7.194   8.595   2.651 -1.8050 -0.1988  3.2274
 1231SOL    HW2 5328   7.113   8.478   2.599 -0.3852  0.2972 -0.3463
 1231SOL     MW 5329   7.127   8.564   2.604 -0.3223  0.2394  0.6646
 1232SOL     OW 5330   6.611  10.102   1.742  0.0078 -0.1710 -0.3418
 1232SOL    HW1 5331   6.654  10.023   1.710 -1.6618 -1.7458  1.0656
 1232SOL    HW2 5332   6.541  10.119   1.679 -0.3965 -0.5647 -0.0087
 1232SOL     MW 5333   6.608  10.094   1.730 -0.2577 -0.4234 -0.1190
 1233SOL     OW 5334   8.957   8.465   3.310  0.1180 -0.6138  0.2132
 1233SOL    HW1 5335   8.911   8.535   3.263 -1.3190 -0.2292  2.0820
 1233SOL    HW2 5336   9.014   8.425   3.244  0.2184  1.6356 -1.1520
 1233SOL     MW 5337   8.958   8.469   3.295 -0.0529 -0.2770  0.2776
 1234SOL     OW 5338  10.245  10.282   3.127 -0.5717 -0.0540  0.1324
 1234SOL    HW1 5339  10.209  10.195   3.110  1.2226 -0.5615 -1.4448
 1234SOL    HW2 5340  10.305  10.269   3.201  0.7095 -0.4798 -0.9566
 1234SOL     MW 5341  10.248  10.269   3.135 -0.1783 -0.1740 -0.2090
 1235SOL     OW 5342   1.893   0.906   0.164 -0.0791 -0.5841  0.4761
 1235SOL    HW1 5343   1.939   0.875   0.086  0.2515  2.7276 -0.7996
 1235SOL    HW2 5344   1.803   0.921   0.135 -0.2927 -0.5978  1.1139
 1235SOL     MW 5345   1.887   0.904   0.150 -0.0641 -0.1619  0.3945
 1236SOL     OW 5346   7.178   9.894   1.536 -0.1680  0.1018 -0.1457
 1236SOL    HW1 5347   7.161   9.966   1.476 -0.6325 -0.3874 -0.6182
 1236SOL    HW2 5348   7.257   9.852   1.501  0.4839  0.7709  0.5087
 1236SOL     MW 5349   7.186   9.898   1.524 -0.1445  0.1245 -0.1225
 1237SOL     OW 5350   9.891   7.077   4.209  0.1999 -0.5458  0.5631
 1237SOL    HW1 5351   9.854   7.153   4.163  0.3174 -0.9893 -0.2813
 1237SOL    HW2 5352   9.884   7.100   4.302 -0.2073  0.2938  0.3386
 1237SOL     MW 5353   9.885   7.090   4.215  0.1631 -0.4952  0.4263
 1238SOL     OW 5354   1.643   4.142   2.124  0.3500 -0.4053  0.1425
 1238SOL    HW1 5355   1.606   4.212   2.177 -1.1675 -1.4647  0.5785
 1238SOL    HW2 5356   1.710   4.102   2.180  0.5125  0.0644  0.2819
 1238SOL     MW 5357   1.647   4.146   2.138  0.1765 -0.4809  0.2160
 1239SOL     OW 5358   2.149   1.458   1.236  0.1695  0.1118  0.2840
 1239SOL    HW1 5359   2.077   1.395   1.232 -0.5995  0.9805 -0.0000
 1239SOL    HW2 5360   2.225   1.407   1.264 -0.0260 -1.2894 -1.5568
 1239SOL     MW 5361   2.150   1.444   1.239  0.0459  0.0437  0.0120
 1240SOL     OW 5362   2.794   8.291   0.279  0.6160  0.4233 -0.7053
 1240SOL    HW1 5363   2.889   8.289   0.270  0.7635  1.0153  0.4157
 1240SOL    HW2 5364   2.767   8.200   0.274  1.1962  0.2785 -1.3855
 1240SOL     MW 5365   2.803   8.279   0.277  0.7093  0.4807 -0.6488
 1241SOL     OW 5366   1.839   1.927   1.540  0.4184 -0.1141 -0.1987
 1241SOL    HW1 5367   1.796   2.012   1.549  0.1782 -0.2963  0.3732
 1241SOL    HW2 5368   1.784   1.879   1.479 -0.8758 -0.7751  1.4189
 1241SOL     MW 5369   1.827   1.932   1.533  0.2220 -0.2220  0.0816
 1242SOL     OW 5370   9.890   7.929   1.403 -0.0624  0.0654  0.7697
 1242SOL    HW1 5371   9.810   7.919   1.455 -1.1722 -3.5599 -1.2635
 1242SOL    HW2 5372   9.942   7.852   1.424  0.0914 -0.7861 -2.2516
 1242SOL     MW 5373   9.887   7.918   1.412 -0.1850 -0.5076  0.1227
 1243SOL     OW 5374   9.634   2.856   3.296 -0.0260 -0.5654  0.1932
 1243SOL    HW1 5375   9.568   2.917   3.329 -0.9951 -1.7528  0.5423
 1243SOL    HW2 5376   9.583   2.785   3.256  1.0871 -0.5666 -1.2838
 1243SOL     MW 5377   9.619   2.855   3.295 -0.0076 -0.7175  0.0489
 1244SOL     OW 5378  10.037   9.083   3.061 -0.0093 -0.2631  0.3604
 1244SOL    HW1 5379  10.111   9.092   3.121 -0.7014  0.2117  1.1660
 1244SOL    HW2 5380  10.038   8.990   3.037  1.4442 -0.0644 -0.4598
 1244SOL     MW 5381  10.047   9.072   3.066  0.0882 -0.1769  0.3585
 1245SOL     OW 5382   2.987   0.815   0.989  0.2006 -0.4789 -0.3456
 1245SOL    HW1 5383   2.958   0.845   0.902  0.2376  0.3093 -0.0884
 1245SOL    HW2 5384   3.022   0.727   0.973 -2.6564 -1.6887 -0.6359
 1245SOL     MW 5385   2.988   0.808   0.976 -0.1602 -0.5329 -0.3498
 1246SOL     OW 5386   9.375   7.398   2.567 -0.1642  0.2381 -0.4255
 1246SOL    HW1 5387   9.309   7.423   2.632  0.1870  1.0931 -0.3858
 1246SOL    HW2 5388   9.453   7.447   2.593  0.8927 -1.7143  0.2885
 1246SOL     MW 5389   9.376   7.407   2.579  0.0162  0.0978 -0.3290
 1247SOL     OW 5390   3.049   8.382   2.295 -0.1322  0.1658 -0.9278
 1247SOL    HW1 5391   3.066   8.288   2.307  1.4716  0.4197 -1.0547
 1247SOL    HW2 5392   2.969   8.398   2.346  0.0631 -1.1012 -0.1772
 1247SOL     MW 5393   3.041   8.372   2.303  0.0982  0.0358 -0.8478
 1248SOL     OW 5394   9.245   0.875   1.209 -0.3706 -0.1915 -0.2703
 1248SOL    HW1 5395   9.213   0.959   1.175  1.3373  1.2157  1.3314
 1248SOL    HW2 5396   9.322   0.855   1.156 -1.0011 -0.9702 -0.9045
 1248SOL     MW 5397   9.251   0.883   1.198 -0.2327 -0.1109 -0.1465
 1249SOL     OW 5398  10.203  10.256   3.993  0.0803  0.3656  0.2570
 1249SOL    HW1 5399  10.228  10.225   3.906 -1.0719 -0.7357  0.2993
 1249SOL    HW2 5400  10.240  10.191   4.053  1.3884  1.4355  0.6675
 1249SOL     MW 5401  10.211  10.244   3.990  0.1006  0.3614  0.3150
 1250SOL     OW 5402   9.090   7.748   1.955 -0.1987 -0.7200 -0.2403
 1250SOL    HW1 5403   9.169   7.695   1.963  0.3142  0.2687  2.0062
 1250SOL    HW2 5404   9.037   7.724   2.031 -1.0353  0.2576 -0.4835
 1250SOL     MW 5405   9.093   7.738   1.966 -0.2403 -0.4680  0.0161
 1251SOL     OW 5406   2.955   9.126   2.497 -0.1344  0.2556  0.0950
 1251SOL    HW1 5407   2.864   9.146   2.521 -0.3077 -0.3937 -0.0038
 1251SOL    HW2 5408   2.958   9.138   2.402 -0.1945 -0.0226  0.0583
 1251SOL     MW 5409   2.944   9.130   2.488 -0.1643  0.1369  0.0776
 1252SOL     OW 5410   8.245   1.541   0.849  0.3739  0.2309 -0.0872
 1252SOL    HW1 5411   8.252   1.473   0.781  0.6258 -1.1272  1.2537
 1252SOL    HW2 5412   8.335   1.556   0.878  0.0807 -0.8450  1.4840
 1252SOL     MW 5413   8.257   1.534   0.844  0.3691 -0.0806  0.2856
 1253SOL     OW 5414   4.505   4.888   6.228 -0.0901  0.2982  0.3590
 1253SOL    HW1 5415   4.551   4.809   6.259  0.6986  0.7892  0.4619
 1253SOL    HW2 5416   4.413   4.862   6.226  0.2727 -1.0953 -0.9681
 1253SOL     MW 5417   4.499   4.874   6.231  0.0572  0.1826  0.2027
 1254SOL     OW 5418   2.563   2.517   3.375 -0.3871  0.1813 -0.1056
 1254SOL    HW1 5419   2.514   2.435   3.387 -0.8338 -0.0758 -3.0268
 1254SOL    HW2 5420   2.528   2.575   3.443 -0.3301 -1.8741  1.8044
 1254SOL     MW 5421   2.552   2.514   3.386 -0.4370 -0.1148 -0.2351
 1255SOL     OW 5422   8.588   0.348   0.266  0.1284 -0.0136 -0.6582
 1255SOL    HW1 5423   8.587   0.290   0.189  0.0834  0.2190 -0.8327
 1255SOL    HW2 5424   8.669   0.324   0.313  1.2793  1.2916 -1.8868
 1255SOL     MW 5425   8.599   0.337   0.262  0.2699  0.1833 -0.8378
 1256SOL     OW 5426   8.512   8.248   1.352  0.1170 -0.0248 -0.2791
 1256SOL    HW1 5427   8.441   8.207   1.303 -1.2382 -1.4264  2.6177
 1256SOL    HW2 5428   8.591   8.206   1.318 -1.0745 -3.9527  1.2792
 1256SOL     MW 5429   8.513   8.237   1.341 -0.2093 -0.7062  0.2911
 1257SOL     OW 5430   1.683  10.407   2.065  0.0316  0.0293  0.0044
 1257SOL    HW1 5431   1.709  10.315   2.063 -2.7217 -0.9002  1.6621
 1257SOL    HW2 5432   1.653   1.474   1.976 -0.7372 -1.1506 -0.0114
 1257SOL     MW 5433   1.683  10.398   2.054 -0.4192 -0.2408  0.2146
 1258SOL     OW 5434   9.923   9.615   2.636 -0.2792  0.0709  0.5557
 1258SOL    HW1 5435   9.978   9.583   2.564  0.4252  0.1559  1.0406
 1258SOL    HW2 5436   9.838   9.575   2.621  0.2449 -1.0490  0.4496
 1258SOL     MW 5437   9.919   9.606   2.625 -0.1225 -0.0615  0.6042
 1259SOL     OW 5438  10.072  10.602   3.429  0.6236  0.1692 -0.2138
 1259SOL    HW1 5439  10.042  10.681   3.385  0.5113  0.8449  1.0193
 1259SOL    HW2 5440  10.064  10.533   3.363 -0.7306  0.9004 -0.8482
 1259SOL     MW 5441  10.067  10.603   3.415  0.4354  0.3490 -0.1371
 1260SOL     OW 5442  10.044  10.659   4.099  0.2758  0.2125  0.7339
 1260SOL    HW1 5443  10.040  10.727   4.165  2.3178 -0.4805  1.6593
 1260SOL    HW2 5444  10.111  10.688   4.037  1.5859 -1.1244  1.4432
 1260SOL     MW 5445  10.052  10.671   4.099  0.7043 -0.0467  0.9432
 1261SOL     OW 5446  11.112  10.595   5.215  0.1304  0.2397 -0.2385
 1261SOL    HW1 5447  11.036  10.574   5.160  0.5537 -0.5730 -0.5405
 1261SOL    HW2 5448  11.143  10.510   5.246  1.0588  0.5291 -0.3277
 1261SOL     MW 5449  11.106  10.581   5.212  0.3033  0.1726 -0.2885
 1262SOL     OW 5450  12.321  11.129   5.206 -0.0091 -0.2298 -0.0648
 1262SOL    HW1 5451  12.353  11.071   5.137 -3.4170 -1.9291 -0.4346
 1262SOL    HW2 5452  12.283  11.204   5.160  0.3146  0.0695  0.1500
 1262SOL     MW 5453  12.320  11.131   5.191 -0.4039 -0.4101 -0.0846
 1263SOL     OW 5454   9.497   3.064   3.405  0.7699  0.3348  0.1757
 1263SOL    HW1 5455   9.456   3.111   3.333  0.2428 -0.5330 -0.1012
 1263SOL    HW2 5456   9.577   3.114   3.423  1.5714 -0.1133 -1.8403
 1263SOL     MW 5457   9.502   3.077   3.398  0.8054  0.1663 -0.1177
 1264SOL     OW 5458   8.225   9.431   3.956  0.5305  0.1319  0.2354
 1264SOL    HW1 5459   8.211   9.484   4.034  1.3805 -0.4888  0.8370
 1264SOL    HW2 5460   8.314   9.452   3.928 -0.1358  1.1617 -1.2344
 1264SOL     MW 5461   8.235   9.440   3.963  0.5546  0.1845  0.1242
 1265SOL     OW 5462   8.472   7.755   4.579  0.1420 -0.0971 -0.5560
 1265SOL    HW1 5463   8.430   7.817   4.520 -1.2448  0.0272  0.5168
 1265SOL    HW2 5464   8.405   7.689   4.597  0.2665  0.2725  1.4484
 1265SOL     MW 5465   8.458   7.755   4.574 -0.0196 -0.0341 -0.1621
 1266SOL     OW 5466  10.231   8.320   5.485  0.4388  0.2307  0.3064
 1266SOL    HW1 5467  10.315   8.288   5.517  0.4692  1.4253  1.5207
 1266SOL    HW2 5468  10.186   8.353   5.563 -1.2874 -0.6278 -0.2724
 1266SOL     MW 5469  10.236   8.320   5.499  0.2217  0.2737  0.3877
 1267SOL     OW 5470   8.644   9.988   5.191 -0.1984  0.1982  0.0335
 1267SOL    HW1 5471   8.718   9.937   5.158  1.1281  1.9563  0.1387
 1267SOL    HW2 5472   8.575   9.975   5.126  0.2360 -1.3588 -0.1553
 1267SOL     MW 5473   8.645   9.980   5.178  0.0267  0.2241  0.0231
 1268SOL     OW 5474  10.767  10.601   3.951  0.0251 -0.4534  0.4786
 1268SOL    HW1 5475  10.677  10.611   3.920 -0.2691  0.5379  1.5848
 1268SOL    HW2 5476  10.811  10.681   3.924  0.5470 -0.8737  0.0670
 1268SOL     MW 5477  10.761  10.612   3.944  0.0539 -0.3796  0.5674
 1269SOL     OW 5478   9.113  10.805   4.655  0.5539  0.3377 -0.6905
 1269SOL    HW1 5479   9.067  10.730   4.617  1.5411 -1.5292  1.5519
 1269SOL    HW2 5480   9.197  10.807   4.608  0.6305 -0.1388 -0.5835
 1269SOL     MW 5481   9.118  10.796   4.644  0.6900  0.0377 -0.3896
 1270SOL     OW 5482   9.729   1.333   1.135 -0.4529  0.2987 -0.5978
 1270SOL    HW1 5483   0.794   1.402   1.071 -0.1262  0.0330 -0.7934
 1270SOL    HW2 5484   0.862   1.309   1.169 -0.5256 -0.3213 -0.8496
 1270SOL     MW 5485   9.742   1.339   1.131 -0.4204  0.1853 -0.6551
 1271SOL     OW 5486   7.868  10.026   6.184  0.0715  0.5673 -0.4060
 1271SOL    HW1 5487   7.855   9.935   6.212 -1.5017  0.9519  0.2265
 1271SOL    HW2 5488   7.959  10.046   6.209 -0.2295 -0.1629  1.4457
 1271SOL     MW 5489   7.878  10.017   6.191 -0.1688  0.5236 -0.0880
 1272SOL     OW 5490   3.188   7.594   4.361  0.9757  0.4363 -0.3203
 1272SOL    HW1 5491   3.127   7.667   4.357  1.5847  1.0154  0.6320
 1272SOL    HW2 5492   3.169   7.552   4.446 -0.8679 -1.8738 -1.7463
 1272SOL     MW 5493   3.178   7.598   4.372  0.8178  0.2148 -0.3808
 1273SOL     OW 5494   7.170   3.167   4.335 -0.2842 -0.1522  0.0588
 1273SOL    HW1 5495   7.092   3.123   4.369 -0.9278  0.3154 -0.7981
 1273SOL    HW2 5496   7.243   3.115   4.370 -0.9367 -0.1785  1.4452
 1273SOL     MW 5497   7.169   3.154   4.343 -0.4499 -0.0957  0.1266
 1274SOL     OW 5498   9.422   9.953   4.766  0.5292 -0.2123 -0.0282
 1274SOL    HW1 5499   9.341   9.975   4.812  0.9320 -1.0584  1.1053
 1274SOL    HW2 5500   9.419  10.008   4.687 -0.9787  0.0189  0.1505
 1274SOL     MW 5501   9.411   9.963   4.761  0.3877 -0.2904  0.1397
 1275SOL     OW 5502  10.255  10.706   2.799 -0.1777  0.4628 -0.4395
 1275SOL    HW1 5503  10.310  10.708   2.721  0.9987  0.7473  0.3666
 1275SOL    HW2 5504  10.316  10.689   2.871 -0.4894  4.3691  0.9981
 1275SOL     MW 5505  10.269  10.704   2.799 -0.0668  0.9995 -0.1521
 1276SOL     OW 5506   4.598   6.998   1.582 -0.5907  0.4884  0.6939
 1276SOL    HW1 5507   4.665   6.983   1.515 -0.4627 -2.0658  1.2593
 1276SOL    HW2 5508   4.634   6.957   1.661 -3.2444 -2.1997  0.6987
 1276SOL     MW 5509   4.612   6.991   1.584 -0.9143 -0.1829  0.7669
 1277SOL     OW 5510   9.890  10.463   5.200  0.2493  0.3727  0.1686
 1277SOL    HW1 5511   9.969  10.409   5.208  1.7384  1.7472 -3.5262
 1277SOL    HW2 5512   9.833  10.414   5.140 -0.2938  0.9267  0.2156
 1277SOL     MW 5513   9.893  10.450   5.194  0.3705  0.6199 -0.2987
 1278SOL     OW 5514   8.774  10.451   5.408  0.3191 -0.3209  0.0575
 1278SOL    HW1 5515   8.758  10.358   5.393 -0.8739  0.0822 -1.4384
 1278SOL    HW2 5516   8.823  10.479   5.331 -0.3866  0.5213 -0.1002
 1278SOL     MW 5517   8.778  10.443   5.396  0.0758 -0.1616 -0.1543
 1279SOL     OW 5518  10.220  11.163   4.905  0.3610  0.6218 -0.3231
 1279SOL    HW1 5519  10.242  11.228   4.971 -0.7647 -0.0746  0.7772
 1279SOL    HW2 5520  10.281  11.180   4.833  1.4228  1.5848  0.7689
 1279SOL     MW 5521  10.231  11.173   4.904  0.3524  0.6566 -0.0422
 1280SOL     OW 5522  11.627   9.735   4.430  0.1844  0.0196  0.0756
 1280SOL    HW1 5523  11.572   9.798   4.476  1.0932  0.8092  0.1172
 1280SOL    HW2 5524  11.665   9.785   4.357  1.9171 -0.1041  0.8436
 1280SOL     MW 5525  11.625   9.750   4.427  0.5231  0.1049  0.1793
 1281SOL     OW 5526   8.826   9.821   2.911  0.0865 -0.9830 -0.7179
 1281SOL    HW1 5527   8.761   9.767   2.954  1.6285 -0.7137  2.1792
 1281SOL    HW2 5528   8.811   9.909   2.944 -0.0369 -0.2799 -2.5051
 1281SOL     MW 5529   8.816   9.825   2.921  0.2680 -0.8583 -0.5759
 1282SOL     OW 5530   9.482   9.592   3.451 -0.7079 -0.6381  0.3572
 1282SOL    HW1 5531   9.404   9.638   3.483 -0.5075 -0.2496  0.2899
 1282SOL    HW2 5532   9.456   9.558   3.365 -0.9392 -0.8649  0.5174
 1282SOL     MW 5533   9.468   9.594   3.444 -0.7124 -0.6175  0.3691
 1283SOL     OW 5534   9.609  10.196   3.295 -0.3532  0.1462 -0.3070
 1283SOL    HW1 5535   9.690  10.156   3.263 -0.2622  0.5497 -0.5907
 1283SOL    HW2 5536   9.543  10.127   3.285  0.1825 -0.5895  1.0477
 1283SOL     MW 5537   9.611  10.182   3.289 -0.2732  0.1040 -0.1699
 1284SOL     OW 5538   8.846   9.005   1.767 -0.2478  0.3804  0.6740
 1284SOL    HW1 5539   8.848   9.069   1.839 -1.4538  0.9831  0.1843
 1284SOL    HW2 5540   8.828   8.922   1.810  2.6081  0.0458  1.4897
 1284SOL     MW 5541   8.844   9.003   1.782 -0.0367  0.4148  0.7157
 1285SOL     OW 5542   1.146   0.420   0.339 -0.3234 -0.1749  0.0086
 1285SOL    HW1 5543   1.181   0.472   0.268 -0.4854 -0.0310  0.0336
 1285SOL    HW2 5544   1.147   0.330   0.306  0.5491 -0.2458  0.1965
 1285SOL     MW 5545   1.151   0.415   0.326 -0.2325 -0.1656  0.0359
 1286SOL     OW 5546   9.310   8.003   5.177 -0.1040  0.2094  0.7259
 1286SOL    HW1 5547   9.251   7.949   5.229  0.0790 -0.4247  0.2892
 1286SOL    HW2 5548   9.260   8.024   5.098  0.0617  0.1224  0.5970
 1286SOL     MW 5549   9.296   7.998   5.173 -0.0591  0.1171  0.6537
 1287SOL     OW 5550   6.051   8.864   3.431  0.2814 -0.0022  0.0304
 1287SOL    HW1 5551   6.016   8.950   3.408  1.3920  0.1836 -1.0366
 1287SOL    HW2 5552   6.124   8.883   3.491  0.0183 -0.2626  0.4440
 1287SOL     MW 5553   6.056   8.877   3.436  0.3898 -0.0114 -0.0532
 1288SOL     OW 5554  10.794   9.333   5.780 -0.9652  0.2588 -0.3115
 1288SOL    HW1 5555  10.819   9.296   5.695  0.2526  0.9471 -0.2698
 1288SOL    HW2 5556  10.700   9.316   5.787 -1.0956  0.2554 -1.8261
 1288SOL     MW 5557  10.785   9.326   5.770 -0.8259  0.3471 -0.5000
 1289SOL     OW 5558   9.353  10.897   3.072  0.4743  0.0872 -0.0203
 1289SOL    HW1 5559   9.320  10.987   3.072 -0.2450 -0.1714 -0.2861
 1289SOL    HW2 5560   9.416  10.895   3.144  0.8154  0.9150 -0.2812
 1289SOL     MW 5561   9.357  10.908   3.081  0.4258  0.1597 -0.0877
 1290SOL     OW 5562   3.592  11.049   3.504  0.4719  0.1669 -0.2716
 1290SOL    HW1 5563   3.599  11.000   3.423  0.7645  2.7864 -1.9461
 1290SOL    HW2 5564   3.673  11.030   3.551 -0.1927 -2.2630  0.0455
 1290SOL     MW 5565   3.603  11.040   3.500  0.4244  0.1907 -0.4454
 1291SOL     OW 5566  10.757  10.502   3.677  0.2202  0.4686 -0.3314
 1291SOL    HW1 5567  10.795  10.552   3.750  1.5581 -0.2719 -0.4773
 1291SOL    HW2 5568  10.667  10.486   3.703 -0.0961  2.4718 -0.0339
 1291SOL     MW 5569  10.751  10.507   3.690  0.3510  0.6309 -0.3120
 1292SOL     OW 5570   2.336   7.419   2.212  0.3253 -0.3340  0.0985
 1292SOL    HW1 5571   2.312   7.502   2.170 -0.9268  0.4129  2.1497
 1292SOL    HW2 5572   2.312   7.352   2.148 -0.1637  0.8119 -0.9586
 1292SOL     MW 5573   2.330   7.421   2.198  0.1024 -0.0920  0.2258
 1293SOL     OW 5574   7.279   9.508   6.094 -0.3475 -0.2053 -0.3305
 1293SOL    HW1 5575   7.257   9.468   6.178  0.1268 -0.7522 -0.4578
 1293SOL    HW2 5576   7.370   9.535   6.103 -0.9893  1.9752  0.1664
 1293SOL     MW 5577   7.288   9.506   6.106 -0.3691  0.0038 -0.2830
 1294SOL     OW 5578   9.997   9.048   3.957  0.3130  0.6188  0.6126
 1294SOL    HW1 5579   9.926   9.025   4.018  1.2236  0.1239  1.5055
 1294SOL    HW2 5580   9.986   8.987   3.884  0.1581  0.1520  1.0173
 1294SOL     MW 5581   9.986   9.037   3.955  0.4096  0.4959  0.7786
 1295SOL     OW 5582   9.574   8.197   3.556 -0.2079  0.2957 -0.6202
 1295SOL    HW1 5583   9.518   8.221   3.483 -1.7655  0.1246  0.4530
 1295SOL    HW2 5584   9.585   8.278   3.606  1.2139  0.5140 -1.2422
 1295SOL     MW 5585   9.568   8.210   3.553 -0.2246  0.3018 -0.5624
 1296SOL     OW 5586  11.393  11.072   4.432 -0.2957 -0.2122  0.1015
 1296SOL    HW1 5587  11.392  11.059   4.527 -4.2021 -1.2387  0.0976
 1296SOL    HW2 5588  11.473  11.027   4.403  0.1495 -1.3323  2.7186
 1296SOL     MW 5589  11.403  11.065   4.440 -0.7391 -0.4873  0.4361
 1297SOL     OW 5590   9.203   9.675   2.736  0.2567  0.2896 -0.2409
 1297SOL    HW1 5591   9.284   9.632   2.765 -1.1082 -2.8930 -0.6641
 1297SOL    HW2 5592   9.151   9.683   2.815 -0.0232 -0.1308 -0.3800
 1297SOL     MW 5593   9.207   9.670   2.750  0.0458 -0.1712 -0.3129
 1298SOL     OW 5594  10.387  10.649   3.034  0.5394  0.8115  0.0126
 1298SOL    HW1 5595  10.399  10.634   3.128  0.6420  1.8772  0.1851
 1298SOL    HW2 5596  10.474  10.672   3.002  0.6396 -0.2176 -0.4905
 1298SOL     MW 5597  10.399  10.650   3.042  0.5651  0.8163 -0.0297
 1299SOL     OW 5598   7.374   1.375   1.627  0.5256  0.1115  0.4708
 1299SOL    HW1 5599   7.440   1.317   1.590  1.4933  0.2447  1.8917
 1299SOL    HW2 5600   7.347   1.332   1.708 -0.0610  0.7682  0.6354
 1299SOL     MW 5601   7.379   1.362   1.633  0.5744  0.2126  0.6738
 1300SOL     OW 5602   9.647   9.867   1.963  1.0354  0.1722  0.6280
 1300SOL    HW1 5603   9.691   9.872   1.878  0.2498 -1.8438  0.0494
 1300SOL    HW2 5604   9.655   9.775   1.989  0.4430  0.5561  2.3018
 1300SOL     MW 5605   9.654   9.856   1.955  0.8593 -0.0367  0.7682
 1301SOL     OW 5606   9.902   9.451   3.604 -0.1641 -0.1061 -0.2989
 1301SOL    HW1 5607   9.818   9.487   3.632 -0.3080 -1.5128  1.2305
 1301SOL    HW2 5608   9.933   9.401   3.680  1.7310 -0.1928 -1.0716
 1301SOL     MW 5609   9.895   9.449   3.617  0.0606 -0.2975 -0.2021
 1302SOL     OW 5610   9.801  10.861   3.827  0.0502  0.4052  0.7398
 1302SOL    HW1 5611   9.799  10.870   3.732  2.7089 -4.5392 -0.1194
 1302SOL    HW2 5612   9.717  10.819   3.849  0.5242 -0.9783  0.0467
 1302SOL     MW 5613   9.790  10.857   3.818  0.4511 -0.4048  0.5411
 1303SOL     OW 5614   9.346   9.300   3.453 -0.0831  0.1789 -0.0812
 1303SOL    HW1 5615   9.288   9.223   3.448 -0.9644  0.8464 -0.2936
 1303SOL    HW2 5616   9.433   9.263   3.470 -0.2588 -0.9737 -1.4654
 1303SOL     MW 5617   9.350   9.285   3.454 -0.2189  0.1168 -0.2855
 1304SOL     OW 5618   9.384   8.674   5.497  0.1333  0.3636  0.1604
 1304SOL    HW1 5619   9.379   8.674   5.592  2.8176 -0.7993  0.4031
 1304SOL    HW2 5620   9.442   8.747   5.475 -0.3412  0.5319 -0.5943
 1304SOL     MW 5621   9.391   8.683   5.506  0.4163  0.2360  0.0944
 1305SOL     OW 5622  11.425   9.620   6.282  0.5465 -0.0954  0.2241
 1305SOL    HW1 5623  11.474   9.700   6.302 -0.6316  0.1315  2.4950
 1305SOL    HW2 5624   6.921   5.110   0.036 -0.9837 -1.6525 -0.8168
 1305SOL     MW 5625  11.427   9.626   6.295  0.1993 -0.2661  0.3819
 1306SOL     OW 5626   6.315   5.126   0.244 -0.2439 -0.2169  0.5555
 1306SOL    HW1 5627   6.332   5.122   0.338  1.2888 -1.6619  0.2621
 1306SOL    HW2 5628   6.389   5.081   0.204 -1.8412 -1.4143 -1.2470
 1306SOL     MW 5629   6.327   5.119   0.251 -0.2522 -0.5555  0.2872
 1307SOL     OW 5630  10.264   8.183   4.289  0.1780  0.2626 -0.1747
 1307SOL    HW1 5631  10.273   8.121   4.216 -0.6305  0.3403 -0.3459
 1307SOL    HW2 5632  10.261   8.127   4.367 -0.8808  0.0489 -0.3533
 1307SOL     MW 5633  10.265   8.168   4.290 -0.0610  0.2451 -0.2193
 1308SOL     OW 5634   1.530   9.810   1.820  0.1878  0.1712 -0.2081
 1308SOL    HW1 5635   1.505   9.898   1.792 -0.6433  0.3005  0.8930
 1308SOL    HW2 5636   1.448   9.760   1.819  0.0670  0.2117  2.0187
 1308SOL     MW 5637   1.516   9.815   1.816  0.0660  0.1926  0.2179
 1309SOL     OW 5638  10.225   9.588   4.138 -0.0042  0.1821 -0.7325
 1309SOL    HW1 5639  10.277   9.618   4.212  0.4805 -0.8066 -0.6460
 1309SOL    HW2 5640  10.185   9.667   4.102  0.2732  0.7537  0.1853
 1309SOL     MW 5641  10.227   9.602   4.143  0.0935  0.1283 -0.6039
 1310SOL     OW 5642   8.812   9.846   5.036  0.5282 -0.0940 -0.6614
 1310SOL    HW1 5643   8.767   9.763   5.051 -0.5612  0.7168  0.9453
 1310SOL    HW2 5644   8.782   9.875   4.950 -2.6394  0.7066  0.5931
 1310SOL     MW 5645   8.803   9.839   5.027 -0.0167  0.1121 -0.2949
 1311SOL     OW 5646   9.430   7.466   5.153 -0.6474  0.5162 -0.2604
 1311SOL    HW1 5647   9.366   7.397   5.134  0.8769 -1.1066  0.1123
 1311SOL    HW2 5648   9.416   7.532   5.085 -3.3359  0.7381  0.4119
 1311SOL     MW 5649   9.420   7.465   5.142 -0.7968  0.3364 -0.1266
 1312SOL     OW 5650   9.702   3.370   3.284  0.4195 -0.4536 -0.6258
 1312SOL    HW1 5651   9.619   3.385   3.239  0.7372  0.0462 -1.0519
 1312SOL    HW2 5652   9.769   3.386   3.218  0.9498  1.3766  0.2771
 1312SOL     MW 5653   9.700   3.374   3.270  0.5283 -0.1554 -0.5648
 1313SOL     OW 5654  10.250  10.737   5.132  0.0096  0.0438 -0.5727
 1313SOL    HW1 5655  10.312  10.807   5.156  1.3060 -1.4593  0.7012
 1313SOL    HW2 5656  10.188  10.734   5.205 -0.6779  0.5094 -1.1182
 1313SOL     MW 5657  10.250  10.746   5.144  0.0877 -0.0892 -0.4795
 1314SOL     OW 5658   2.416   1.404   1.920  0.0600  0.3989  0.0490
 1314SOL    HW1 5659   2.384   1.369   1.837 -0.3125  0.4577  0.1679
 1314SOL    HW2 5660   2.384  10.295   1.986  0.6969  0.1251  0.1169
 1314SOL     MW 5661   2.408   1.391   1.918  0.0939  0.3713  0.0728
 1315SOL     OW 5662   9.389   8.380   1.669 -0.2429 -0.1001 -0.5969
 1315SOL    HW1 5663   9.334   8.428   1.731  0.9248 -1.7048  1.8474
 1315SOL    HW2 5664   9.328   8.338   1.609 -2.1193 -3.6613  3.3237
 1315SOL     MW 5665   9.374   8.381   1.669 -0.3343 -0.7615  0.2180
 1316SOL     OW 5666  10.764   8.761   4.466  0.3766 -0.8596 -0.3026
 1316SOL    HW1 5667  10.853   8.734   4.489  0.1915 -1.4992 -0.3323
 1316SOL    HW2 5668  10.777   8.837   4.408  0.8613  0.1946  1.1216
 1316SOL     MW 5669  10.777   8.767   4.461  0.4148 -0.8068 -0.1242
 1317SOL     OW 5670  10.406  10.039   2.454 -0.3036 -0.2275 -0.0735
 1317SOL    HW1 5671  10.470  10.037   2.525  1.0734  2.3703 -1.1069
 1317SOL    HW2 5672  10.341   9.973   2.478  1.3029 -1.0366  2.4074
 1317SOL     MW 5673  10.406  10.030   2.466  0.0782  0.0014  0.1118
 1318SOL     OW 5674   7.719  10.348   4.770 -0.1312  0.3462 -0.1792
 1318SOL    HW1 5675   7.629  10.365   4.744 -1.0240 -0.1630  2.3067
 1318SOL    HW2 5676   7.716  10.344   4.865  2.2076 -1.4917 -0.1031
 1318SOL     MW 5677   7.707  10.350   4.779  0.0539  0.0448  0.1485
 1319SOL     OW 5678   3.428  11.357   3.503 -0.0593  0.2827 -0.3197
 1319SOL    HW1 5679   3.488   2.440   3.438  0.2586 -0.2820 -0.3371
 1319SOL    HW2 5680   3.468  11.275   3.531 -0.2578  0.4517  0.4937
 1319SOL     MW 5681   3.440  11.351   3.498 -0.0441  0.2322 -0.2178
 1320SOL     OW 5682  10.565   9.677   4.599  0.1524  0.4320 -0.2734
 1320SOL    HW1 5683  10.552   9.753   4.657  2.1311  0.4062  0.2996
 1320SOL    HW2 5684  10.569   9.602   4.659  0.7138  0.2111 -0.5786
 1320SOL     MW 5685  10.564   9.677   4.614  0.4778  0.4005 -0.2391
 1321SOL     OW 5686   8.639  12.407   5.196  0.0904  0.0208 -0.3584
 1321SOL    HW1 5687   8.662  12.391   5.288  0.3718 -0.1006 -0.4473
 1321SOL    HW2 5688   8.543  12.406   5.194  0.0382 -2.8338 -0.5430
 1321SOL     MW 5689   8.630  12.405   5.208  0.1197 -0.3600 -0.3936
 1322SOL     OW 5690   8.143  10.919   5.511 -0.5493 -0.2518 -0.3863
 1322SOL    HW1 5691   8.065  10.971   5.532  0.1906  0.5393  0.4947
 1322SOL    HW2 5692   8.116  10.829   5.526 -1.3115  0.0060 -0.1459
 1322SOL     MW 5693   8.129  10.915   5.516 -0.5527 -0.1173 -0.2427
 1323SOL     OW 5694   8.746   9.865   5.717  0.2982 -0.2003 -0.3098
 1323SOL    HW1 5695   8.709   9.777   5.722  0.0335 -0.0888 -0.2622
 1323SOL    HW2 5696   8.762   9.879   5.623 -0.2571 -0.0580 -0.3854
 1323SOL     MW 5697   8.743   9.856   5.705  0.1931 -0.1678 -0.3133
 1324SOL     OW 5698   6.958   8.751   3.306  0.3819  0.0378  0.4957
 1324SOL    HW1 5699   6.874   8.749   3.351  0.2829  0.4929  0.3406
 1324SOL    HW2 5700   6.951   8.684   3.239 -0.1282  0.5453  0.0276
 1324SOL     MW 5701   6.946   8.742   3.303  0.3037  0.1607  0.4157
 1325SOL     OW 5702  10.071   9.527   4.846 -0.2809  0.2336  0.2229
 1325SOL    HW1 5703  10.050   9.553   4.936  1.0513  0.0563  0.6129
 1325SOL    HW2 5704  10.000   9.562   4.793 -0.4862  1.3590  1.2056
 1325SOL     MW 5705  10.060   9.535   4.851 -0.1373  0.3552  0.3986
 1326SOL     OW 5706   9.806   8.858   3.842  0.1710  0.3470 -0.0600
 1326SOL    HW1 5707   9.781   8.779   3.794 -0.2440  0.7054 -0.4549
 1326SOL    HW2 5708   9.762   8.849   3.927  1.0345 -0.3623  0.3251
 1326SOL     MW 5709   9.797   8.847   3.846  0.2284  0.3023 -0.0613
 1327SOL     OW 5710   9.154  11.405   5.177  0.2420  0.2730 -0.3804
 1327SOL    HW1 5711   9.061  11.389   5.162  0.5265 -0.7700 -1.1335
 1327SOL    HW2 5712   9.157  11.454   5.259 -0.9508  0.0824 -0.2044
 1327SOL     MW 5713   9.142  11.409   5.186  0.1259  0.1159 -0.4544
 1328SOL     OW 5714   9.686  12.059   4.975  0.3749 -0.0995 -0.2242
 1328SOL    HW1 5715   9.644  12.047   4.890  0.9569  0.2585 -0.5645
 1328SOL    HW2 5716   9.694  11.970   5.011  0.2447 -0.2630 -0.5982
 1328SOL     MW 5717   9.682  12.046   4.969  0.4330 -0.0749 -0.3157
 1329SOL     OW 5718  11.108   9.486   5.823 -0.5131 -0.4116  0.1757
 1329SOL    HW1 5719  11.064   9.540   5.757  1.4225  1.7619  0.5031
 1329SOL    HW2 5720  11.117   9.544   5.899  0.6129 -1.5839  0.9842
 1329SOL     MW 5721  11.104   9.500   5.825 -0.1211 -0.2832  0.3209
 1330SOL     OW 5722  10.370   9.674   6.230 -0.0666 -0.0464 -0.0997
 1330SOL    HW1 5723  10.401   9.723   6.306  0.1206 -0.8245  0.3364
 1330SOL    HW2 5724  10.275   9.671   6.240 -0.1830  1.1420 -0.7002
 1330SOL     MW 5725  10.362   9.680   6.241 -0.0572  0.0062 -0.1209
 1331SOL     OW 5726  11.104  10.128   5.691 -0.3330 -0.2690 -0.6026
 1331SOL    HW1 5727  11.099  10.033   5.681 -0.7770 -0.4818  1.2423
 1331SOL    HW2 5728  11.185  10.153   5.647 -0.1338 -1.5201 -0.9852
 1331SOL     MW 5729  11.113  10.119   5.684 -0.3643 -0.4568 -0.4153
 1332SOL     OW 5730   8.391  10.039   2.982 -0.4101 -0.7010  0.0188
 1332SOL    HW1 5731   8.400   9.982   3.058 -0.5276  0.8693  1.2723
 1332SOL    HW2 5732   8.474  10.085   2.976 -0.8112  0.0367 -0.0678
 1332SOL     MW 5733   8.403  10.038   2.991 -0.4764 -0.4058  0.1682
 1333SOL     OW 5734   9.257  11.136   4.087  0.0752  0.1382 -0.5135
 1333SOL    HW1 5735   9.225  11.124   4.177 -1.0105  0.3751 -0.8560
 1333SOL    HW2 5736   9.290  11.226   4.086 -0.8740  0.5012 -0.6156
 1333SOL     MW 5737   9.257  11.146   4.099 -0.1845  0.2151 -0.5705
 1334SOL     OW 5738   8.273  10.413   4.448 -0.4652 -0.4367 -0.3439
 1334SOL    HW1 5739   8.239  10.323   4.440 -1.1742 -0.3176  1.0242
 1334SOL    HW2 5740   8.335  10.408   4.522 -1.0915  0.3514  0.2418
 1334SOL     MW 5741   8.277  10.401   4.457 -0.6366 -0.3200 -0.0937
 1335SOL     OW 5742   2.418   8.501   2.481  0.1437 -0.0102 -0.2451
 1335SOL    HW1 5743   2.443   8.431   2.542 -0.7683 -1.1062 -1.0845
 1335SOL    HW2 5744   2.466   8.480   2.401 -0.7549 -0.1314 -0.7554
 1335SOL     MW 5745   2.428   8.489   2.479 -0.0880 -0.1659 -0.4179
 1336SOL     OW 5746   5.811   6.510   0.421 -0.2561  0.4113 -0.4260
 1336SOL    HW1 5747   5.737   6.535   0.476  0.9585  2.3053  0.4138
 1336SOL    HW2 5748   5.883   6.567   0.448  2.2009 -2.6882  0.2539
 1336SOL     MW 5749   5.811   6.520   0.432  0.2141  0.2573 -0.2315
 1337SOL     OW 5750  12.033  10.287   5.552  0.1500  0.2658  0.1113
 1337SOL    HW1 5751  12.007  10.309   5.641 -0.9084 -1.5336  0.2836
 1337SOL    HW2 5752  11.966  10.226   5.521  0.7588  0.4730 -1.7468
 1337SOL     MW 5753  12.021  10.282   5.559  0.0925  0.0625 -0.1047
 1338SOL     OW 5754  10.188  10.531   4.356 -0.2487  0.8525  0.1566
 1338SOL    HW1 5755  10.177  10.441   4.388 -0.9695  1.0446  0.4714
 1338SOL    HW2 5756  10.137  10.535   4.275  3.0788 -0.1774 -2.1935
 1338SOL     MW 5757  10.180  10.520   4.350  0.0844  0.7448 -0.1042
 1339SOL     OW 5758   8.785   8.257   4.064 -0.1032 -0.3513  0.1163
 1339SOL    HW1 5759   8.741   8.173   4.053 -2.5367  0.7255  0.8629
 1339SOL    HW2 5760   8.728   8.307   4.122  1.8643  1.4213  0.6778
 1339SOL     MW 5761   8.772   8.253   4.070 -0.1626  0.0129  0.2840
 1340SOL     OW 5762  11.440   8.875   5.002  0.9420  0.0755 -0.2685
 1340SOL    HW1 5763  11.511   8.901   4.943  2.0245 -0.7902  0.6170
 1340SOL    HW2 5764  11.466   8.909   5.087  1.5666 -2.3400  0.5760
 1340SOL     MW 5765  11.452   8.883   5.005  1.1601 -0.3443 -0.0472
 1341SOL     OW 5766   8.276  10.057   2.409  0.6533  0.0538 -0.2700
 1341SOL    HW1 5767   8.228   9.981   2.443  0.7385  0.3518  0.5121
 1341SOL    HW2 5768   8.345  10.019   2.354 -0.4049 -0.3872 -1.3459
 1341SOL     MW 5769   8.278  10.042   2.406  0.5288  0.0358 -0.3074
 1342SOL     OW 5770   9.719   8.690   5.628  0.4177 -0.0696  0.0563
 1342SOL    HW1 5771   9.685   8.623   5.687  0.9419 -0.3891 -0.0023
 1342SOL    HW2 5772   9.668   8.768   5.649  0.3854 -0.2625  0.7122
 1342SOL     MW 5773   9.708   8.691   5.638  0.4802 -0.1359  0.1326
 1343SOL     OW 5774   9.596  10.906   4.164 -0.0363  0.3396  0.0037
 1343SOL    HW1 5775   9.644  10.940   4.240  0.0638  0.3108 -0.0458
 1343SOL    HW2 5776   9.504  10.918   4.186 -0.0038  2.1830 -0.6808
 1343SOL     MW 5777   9.591  10.912   4.177 -0.0191  0.5722 -0.0906
 1344SOL     OW 5778  10.030   9.873   4.445  0.4039 -0.1088  0.0896
 1344SOL    HW1 5779   9.979   9.923   4.509  1.3242  0.3003  0.5356
 1344SOL    HW2 5780  10.094   9.826   4.498  0.3408 -0.7926 -0.4355
 1344SOL     MW 5781  10.032   9.874   4.460  0.5136 -0.1440  0.0799
 1345SOL     OW 5782   9.815   9.927   2.185 -0.4421  0.0813 -0.2685
 1345SOL    HW1 5783   9.894   9.975   2.159 -0.5277  1.1917  1.3706
 1345SOL    HW2 5784   9.767   9.915   2.103  1.0258  0.1023 -1.1762
 1345SOL     MW 5785   9.819   9.932   2.171 -0.2651  0.2260 -0.1748
 1346SOL     OW 5786  10.728   8.283   3.543 -0.0554  0.2493 -0.0486
 1346SOL    HW1 5787  10.681   8.236   3.612  0.8308 -0.8704 -0.1793
 1346SOL    HW2 5788  10.774   8.353   3.588 -2.3329  1.8405  0.0054
 1346SOL     MW 5789  10.728   8.286   3.557 -0.2332  0.3099 -0.0584
 1347SOL     OW 5790   1.417  10.350   1.977 -0.7092 -0.5215  0.0833
 1347SOL    HW1 5791  10.276  10.348   1.992 -1.2113 -0.8148 -2.5368
 1347SOL    HW2 5792   1.447  10.262   2.001 -1.0971 -0.4277  0.9316
 1347SOL     MW 5793   1.409  10.339   1.982 -0.8230 -0.5471 -0.1435
 1348SOL     OW 5794  10.293   9.799   5.926 -0.3766 -0.2691 -0.0043
 1348SOL    HW1 5795  10.326   9.881   5.963 -0.2241 -0.3733  0.0872
 1348SOL    HW2 5796  10.355   9.732   5.954  0.0861 -0.2594 -0.9505
[truncated: 4,174,661 more chars]
