# Supplementary material for: Structural and mechanistic profiling of Nurr1 modulation by vidofludimus enables structure-guided ligand design
Source: Commun Chem. 2025 May 21;8:159. doi: 10.1038/s42004-025-01553-8 (PMC12095788; doi:10.1038/s42004-025-01553-8)
Supplement: Supplementary file 3 — Supplementary Data 1 [file 42004_2025_1553_MOESM3_ESM.zip › Supplementary Data 1/gro_files/vido-Nurr1_I500W_md1_end_200.gro]

Nurr1 1OVL_E + IMU in water
52817
  363SER      N    1   7.146   1.845   0.404 -0.0941 -0.2262  0.2290
  363SER     H1    2   7.214   1.773   0.420 -1.5255 -1.8358 -0.6609
  363SER     H2    3   7.182   1.936   0.429 -0.6250 -0.1380  0.7038
  363SER     H3    4   7.064   1.822   0.458 -1.0326 -0.5815 -1.2959
  363SER     CA    5   7.111   1.847   0.259 -0.4709  0.7175 -0.0802
  363SER     HA    6   7.037   1.924   0.237 -0.8668  0.1814 -0.6623
  363SER     CB    7   7.232   1.881   0.163 -0.7965 -0.2071  0.1877
  363SER    HB1    8   7.268   1.984   0.174 -0.0392 -0.5281  0.8573
  363SER    HB2    9   7.317   1.823   0.200  0.3566  1.1529 -0.2111
  363SER     OG   10   7.219   1.852   0.023  0.7869  0.8019  0.1214
  363SER     HG   11   7.222   1.935  -0.022 -0.4526  1.1237  0.5922
  363SER      C   12   7.060   1.705   0.222  0.4516  0.2595 -0.6994
  363SER      O   13   7.109   1.604   0.281 -0.0899 -0.7176  0.3255
  364LEU      N   14   6.961   1.688   0.137 -0.0037 -0.6948 -0.9767
  364LEU      H   15   6.932   1.770   0.086 -1.3421 -1.4622 -1.4731
  364LEU     CA   16   6.915   1.560   0.083 -0.1697 -0.2913  0.3732
  364LEU     HA   17   6.905   1.493   0.168  0.9495 -1.1394 -0.1449
  364LEU     CB   18   6.773   1.582   0.016 -0.1365  0.1591  0.2037
  364LEU    HB1   19   6.770   1.656  -0.064  3.3569  2.0442  1.5894
  364LEU    HB2   20   6.744   1.490  -0.035 -1.3770  0.6866 -0.0737
  364LEU     CG   21   6.655   1.616   0.112 -0.1348 -0.8803 -0.9607
  364LEU     HG   22   6.664   1.548   0.197  2.2273  1.9355  1.2467
  364LEU    CD1   23   6.648   1.761   0.171 -0.1584 -0.7366  0.0019
  364LEU   HD11   24   6.633   1.842   0.099  0.0355 -0.0386  0.7271
  364LEU   HD12   25   6.558   1.770   0.231 -0.6875 -3.7959 -0.2067
  364LEU   HD13   26   6.739   1.781   0.228 -0.3718  0.3549 -0.0108
  364LEU    CD2   27   6.522   1.591   0.041  0.0703 -0.2313  0.0315
  364LEU   HD21   28   6.437   1.608   0.106  0.6153  2.0265  0.2471
  364LEU   HD22   29   6.510   1.655  -0.046 -0.4634 -0.6652 -0.2208
  364LEU   HD23   30   6.527   1.490   0.001 -3.6581 -0.0212 -1.3035
  364LEU      C   31   7.027   1.504  -0.011  0.0762  0.2323 -0.6407
  364LEU      O   32   7.030   1.385  -0.029 -0.3983 -0.2766  0.2487
  365ILE      N   33   7.111   1.584  -0.078  0.3080 -0.4921  0.0560
  365ILE      H   34   7.118   1.683  -0.058  0.7612 -0.5954  0.4205
  365ILE     CA   35   7.189   1.541  -0.193 -0.5756  0.2842  0.4476
  365ILE     HA   36   7.129   1.481  -0.261 -1.7363  1.7441  0.1422
  365ILE     CB   37   7.228   1.670  -0.272  0.0993  0.2776  0.4641
  365ILE     HB   38   7.263   1.744  -0.200  1.1706 -0.2767  0.5463
  365ILE    CG1   39   7.102   1.720  -0.336 -0.0131 -0.0471 -0.3710
  365ILE   HG11   40   7.076   1.656  -0.420  0.9424 -1.1304  0.1274
  365ILE   HG12   41   7.017   1.713  -0.268  0.3649  1.1052  0.2565
  365ILE    CG2   42   7.326   1.640  -0.384 -0.5466  0.2395  0.3312
  365ILE   HG21   43   7.419   1.605  -0.340  0.7508  2.3772 -0.5561
  365ILE   HG22   44   7.296   1.577  -0.467 -0.1715  0.1367  0.2740
  365ILE   HG23   45   7.350   1.736  -0.429 -0.5313  0.2336  0.3275
  365ILE     CD   46   7.103   1.866  -0.389 -0.4879 -0.7077 -0.2183
  365ILE    HD1   47   7.013   1.894  -0.442 -0.3786  0.5396  0.2080
  365ILE    HD2   48   7.111   1.930  -0.301  0.5765 -0.2637 -0.6154
  365ILE    HD3   49   7.190   1.897  -0.448 -0.5667  0.0095  0.0288
  365ILE      C   50   7.305   1.455  -0.145  0.8136 -0.0108  0.2893
  365ILE      O   51   7.342   1.357  -0.209  0.3165 -0.6082 -0.3881
  366SER      N   52   7.356   1.471  -0.024 -0.0261  0.2564  0.1587
  366SER      H   53   7.349   1.568   0.004  0.4838  0.3088  0.1167
  366SER     CA   54   7.475   1.401   0.036 -0.1559 -0.2798 -0.6397
  366SER     HA   55   7.556   1.405  -0.037 -0.9456 -2.5314 -1.7129
  366SER     CB   56   7.514   1.490   0.160 -0.7426 -0.0228 -0.3977
  366SER    HB1   57   7.607   1.455   0.205 -0.8829  1.3479  1.0539
  366SER    HB2   58   7.530   1.596   0.143  3.9899 -0.2063  1.3313
  366SER     OG   59   7.414   1.480   0.257 -0.3061  0.1099  0.0850
  366SER     HG   60   7.429   1.404   0.310 -1.3428  0.0741  0.3333
  366SER      C   61   7.452   1.249   0.058  0.2486 -0.4607  0.2966
  366SER      O   62   7.546   1.172   0.057 -0.8577  0.1473  0.1493
  367ALA      N   63   7.326   1.201   0.061  0.4871  0.6698  0.3511
  367ALA      H   64   7.249   1.265   0.054 -0.8739 -0.7770  1.3358
  367ALA     CA   65   7.284   1.060   0.055 -0.1435  0.9320 -0.7066
  367ALA     HA   66   7.351   0.991   0.106  0.2082  0.5302 -1.6787
  367ALA     CB   67   7.144   1.060   0.127  1.0367  0.2643  0.2963
  367ALA    HB1   68   7.091   1.143   0.080  0.1090  0.7410  2.0855
  367ALA    HB2   69   7.087   0.969   0.107  0.1094  0.9311 -0.1729
  367ALA    HB3   70   7.137   1.074   0.234  0.5629  0.6337  0.2228
  367ALA      C   71   7.262   1.005  -0.084  0.5155 -0.7834  0.9751
  367ALA      O   72   7.281   0.887  -0.110 -0.0643 -0.5764  0.4922
  368LEU      N   73   7.220   1.095  -0.178 -0.1592  0.6404  0.0919
  368LEU      H   74   7.219   1.193  -0.152  2.0959  0.5057  0.9681
  368LEU     CA   75   7.185   1.048  -0.313 -0.0854  0.2120 -0.4075
  368LEU     HA   76   7.125   0.957  -0.306 -0.8888  0.5847 -1.9466
  368LEU     CB   77   7.117   1.158  -0.391 -0.4391  0.0617 -0.1194
  368LEU    HB1   78   7.195   1.233  -0.406 -0.6078  0.4852  1.0712
  368LEU    HB2   79   7.086   1.123  -0.490 -1.3233  0.5921 -0.0346
  368LEU     CG   80   6.996   1.234  -0.334  0.0036  0.2817  0.5122
  368LEU     HG   81   7.033   1.285  -0.245  0.8739 -1.0302  0.9344
  368LEU    CD1   82   6.955   1.352  -0.431  0.0440  0.4423  0.0797
  368LEU   HD11   83   7.038   1.411  -0.470  1.1812  0.5867  2.5368
  368LEU   HD12   84   6.899   1.312  -0.516 -1.1147 -1.4224  1.6365
  368LEU   HD13   85   6.876   1.415  -0.388 -1.2842  0.5902 -2.3676
  368LEU    CD2   86   6.884   1.131  -0.293  0.0478 -0.4432 -0.3784
  368LEU   HD21   87   6.914   1.074  -0.204  0.6446  0.9928  0.3684
  368LEU   HD22   88   6.795   1.183  -0.260  0.7418  1.2133 -1.0370
  368LEU   HD23   89   6.857   1.066  -0.376 -0.6834  1.3003 -1.5389
  368LEU      C   90   7.311   1.008  -0.393 -0.1552 -0.5373 -0.0831
  368LEU      O   91   7.318   0.901  -0.444  0.6329 -0.6122  0.4688
  369VAL      N   92   7.420   1.088  -0.389  0.2197 -0.1482 -0.1650
  369VAL      H   93   7.410   1.171  -0.332  1.1902 -0.1605  0.0432
  369VAL     CA   94   7.555   1.076  -0.449 -0.4270  0.3513 -0.3381
  369VAL     HA   95   7.543   1.070  -0.557 -1.9871 -3.0247 -0.1109
  369VAL     CB   96   7.634   1.202  -0.405 -0.2459  0.1539  0.3398
  369VAL     HB   97   7.732   1.190  -0.452 -0.2329  2.5413 -0.4004
  369VAL    CG1   98   7.585   1.331  -0.470  0.2225  0.8616 -0.5277
  369VAL   HG11   99   7.484   1.342  -0.431  0.3786  0.9296 -0.1359
  369VAL   HG12  100   7.627   1.423  -0.430 -0.9304  1.5672 -0.8865
  369VAL   HG13  101   7.597   1.316  -0.577 -0.4030 -1.8894 -0.3000
  369VAL    CG2  102   7.661   1.219  -0.254  0.2575 -0.6926  0.2841
  369VAL   HG21  103   7.739   1.155  -0.213  1.0650  0.0342 -0.0768
  369VAL   HG22  104   7.695   1.319  -0.226 -4.4718  0.8895  1.3583
  369VAL   HG23  105   7.570   1.208  -0.194  1.4272 -0.2837  2.2348
  369VAL      C  106   7.624   0.939  -0.419  0.4227 -0.9696  0.4429
  369VAL      O  107   7.672   0.870  -0.507  0.5479  0.1710 -0.6939
  370ARG      N  108   7.617   0.900  -0.292 -0.7635  0.2078 -0.0835
  370ARG      H  109   7.547   0.952  -0.242 -0.6050  0.3239  0.0217
  370ARG     CA  110   7.673   0.773  -0.228  0.5436 -0.0531  0.3157
  370ARG     HA  111   7.769   0.758  -0.277 -0.1038 -0.5492 -0.8370
  370ARG     CB  112   7.661   0.794  -0.082  0.5857 -0.2031 -0.4574
  370ARG    HB1  113   7.563   0.820  -0.041  0.8071 -0.7276  0.4256
  370ARG    HB2  114   7.671   0.700  -0.028 -1.5777  1.1971  2.7298
  370ARG     CG  115   7.764   0.892  -0.021 -0.4239  0.6315  0.1475
  370ARG    HG1  116   7.862   0.874  -0.064 -0.7195 -0.6991 -0.0062
  370ARG    HG2  117   7.729   0.993  -0.046  0.2336  0.8612  0.1390
  370ARG     CD  118   7.780   0.872   0.125  0.2668 -0.6519  0.8382
  370ARG    HD1  119   7.765   0.767   0.148 -1.6444  0.1240  3.5999
  370ARG    HD2  120   7.868   0.926   0.161  0.0838  0.5097 -0.3803
  370ARG     NE  121   7.658   0.935   0.189 -0.5721  0.6191 -0.3374
  370ARG     HE  122   7.661   1.036   0.189  0.4850  0.6904  2.8950
  370ARG     CZ  123   7.568   0.871   0.268  0.0313  0.2260 -0.0797
  370ARG    NH1  124   7.565   0.739   0.296 -0.7146 -0.1546  0.0974
  370ARG   HH11  125   7.630   0.677   0.252 -0.2174  1.1110 -1.0348
  370ARG   HH12  126   7.497   0.695   0.357 -1.9925 -1.5529 -2.1855
  370ARG    NH2  127   7.482   0.950   0.330  0.0250  0.2673  0.8043
  370ARG   HH21  128   7.478   1.049   0.311 -0.3596  0.2819  0.9540
  370ARG   HH22  129   7.412   0.909   0.391  2.4023 -3.0396  1.5596
  370ARG      C  130   7.587   0.655  -0.266  0.2885  0.0269 -0.3877
  370ARG      O  131   7.638   0.544  -0.295 -0.2674  0.7074 -0.0429
  371ALA      N  132   7.451   0.677  -0.286  0.6877 -0.1807  0.3978
  371ALA      H  133   7.404   0.767  -0.281 -1.9260 -1.3470 -1.1593
  371ALA     CA  134   7.364   0.569  -0.333  0.0287  0.5116 -0.1043
  371ALA     HA  135   7.389   0.480  -0.276  0.8719  0.1961 -0.9411
  371ALA     CB  136   7.219   0.604  -0.311 -0.1389  0.5415 -0.3162
  371ALA    HB1  137   7.197   0.650  -0.215 -0.9788  0.9912 -0.7132
  371ALA    HB2  138   7.187   0.673  -0.389  0.2549 -1.8217 -2.7621
  371ALA    HB3  139   7.156   0.517  -0.329  0.9182 -0.2181 -0.4481
  371ALA      C  140   7.384   0.541  -0.483 -0.0818 -0.1650  0.7938
  371ALA      O  141   7.375   0.433  -0.531  0.2322  0.0823  0.0831
  372HIS      N  142   7.419   0.652  -0.556  0.4189 -0.3877  0.4145
  372HIS      H  143   7.418   0.743  -0.512 -0.1377  0.4396 -1.2622
  372HIS     CA  144   7.463   0.664  -0.691  0.1781  0.0936  0.0476
  372HIS     HA  145   7.401   0.609  -0.762 -0.2564 -1.4026  1.5113
  372HIS     CB  146   7.465   0.806  -0.744 -0.0818  0.0658  0.4293
  372HIS    HB1  147   7.418   0.878  -0.678  0.4327  1.1139 -0.3175
  372HIS    HB2  148   7.568   0.842  -0.752 -0.5028  1.3172  0.4703
  372HIS     CG  149   7.393   0.832  -0.881 -0.2231 -0.7357  0.4025
  372HIS    ND1  150   7.260   0.793  -0.909 -0.1864 -0.9269  0.1487
  372HIS    CD2  151   7.447   0.888  -0.992 -0.0753 -0.2348  1.1463
  372HIS    HD2  152   7.546   0.926  -1.015 -1.0633  1.4261 -0.5819
  372HIS    CE1  153   7.239   0.851  -1.028  0.1116 -0.1720 -0.0122
  372HIS    HE1  154   7.141   0.838  -1.071  0.3759 -1.6041 -0.2095
  372HIS    NE2  155   7.343   0.912  -1.084  0.6720  0.4930 -0.1080
  372HIS    HE2  156   7.352   0.962  -1.171  0.7336  0.4219 -0.1423
  372HIS      C  157   7.594   0.589  -0.714 -0.0228 -0.7453 -0.2906
  372HIS      O  158   7.595   0.506  -0.804 -0.7333 -0.4396  0.1167
  373VAL      N  159   7.693   0.598  -0.618  0.6423  0.6242  0.2193
  373VAL      H  160   7.672   0.662  -0.543 -1.7623  1.3880 -1.0221
  373VAL     CA  161   7.825   0.525  -0.634  0.0538  0.1729  0.0106
  373VAL     HA  162   7.868   0.553  -0.731 -2.2597  0.4272 -1.0095
  373VAL     CB  163   7.928   0.583  -0.534 -0.2750  0.7751  0.4041
  373VAL     HB  164   7.872   0.581  -0.441  3.1188  0.0368  2.6038
  373VAL    CG1  165   8.041   0.493  -0.493  0.6814  0.1113 -0.7735
  373VAL   HG11  166   8.009   0.410  -0.430  2.4014 -2.0629 -2.6032
  373VAL   HG12  167   8.095   0.451  -0.578  1.7044  3.6983 -2.1033
  373VAL   HG13  168   8.103   0.549  -0.422 -1.6250 -0.8185  2.2100
  373VAL    CG2  169   7.975   0.723  -0.572 -0.6498 -0.2795 -0.0565
  373VAL   HG21  170   8.024   0.716  -0.669 -2.2046 -3.1520 -0.7583
  373VAL   HG22  171   7.905   0.807  -0.566 -1.2333 -0.8005  0.5960
  373VAL   HG23  172   8.055   0.759  -0.507  1.2048 -2.0933 -1.2115
  373VAL      C  173   7.802   0.372  -0.617  0.4058  0.1247  0.0459
  373VAL      O  174   7.864   0.291  -0.686 -0.0193 -0.3417 -0.5238
  374ASP      N  175   7.712   0.332  -0.523  0.4358  0.8726  0.1557
  374ASP      H  176   7.666   0.397  -0.461  1.3738 -0.6357  2.6114
  374ASP     CA  177   7.671   0.193  -0.482 -0.7725  0.3365  0.3406
  374ASP     HA  178   7.759   0.132  -0.462 -0.6344  0.5015  0.2421
  374ASP     CB  179   7.590   0.194  -0.347 -0.3782 -0.6868 -0.4993
  374ASP    HB1  180   7.618   0.280  -0.286  0.5023 -1.7674  0.6553
  374ASP    HB2  181   7.488   0.211  -0.381 -0.8225  0.0062  1.1184
  374ASP     CG  182   7.608   0.070  -0.267 -0.1540 -0.9415  0.4363
  374ASP    OD1  183   7.511   0.002  -0.237 -0.1570 -0.4473  0.4561
  374ASP    OD2  184   7.720   0.049  -0.224  0.4117  0.1343 -0.3402
  374ASP      C  185   7.600   0.124  -0.603 -0.9701  0.9226 -0.4321
  374ASP      O  186   7.598   0.002  -0.613 -0.5253 -0.2467 -0.0762
  375SER      N  187   7.531   0.203  -0.688 -0.0543 -0.6972  0.5032
  375SER      H  188   7.567   0.297  -0.682  0.1610 -0.7959  0.7931
  375SER     CA  189   7.451   0.158  -0.793  0.0778  0.4048  0.6127
  375SER     HA  190   7.416   0.057  -0.776  0.5943 -0.2275 -1.6749
  375SER     CB  191   7.319   0.230  -0.800  0.0486  0.1033  0.8447
  375SER    HB1  192   7.261   0.186  -0.881 -0.4526  0.5114  0.9787
  375SER    HB2  193   7.255   0.199  -0.718 -1.1729  0.4024  0.0369
  375SER     OG  194   7.313   0.368  -0.826 -0.2998 -0.2841 -0.5556
  375SER     HG  195   7.352   0.396  -0.745 -1.6891  1.6088 -0.4858
  375SER      C  196   7.531   0.160  -0.923  0.3068  0.2201 -0.8083
  375SER      O  197   7.470   0.141  -1.026 -0.6187  0.0522  0.1726
  376ASN      N  198   7.659   0.190  -0.929 -0.2823 -0.2264 -0.1632
  376ASN      H  199   7.716   0.195  -0.846 -0.3079  0.2153 -0.1708
  376ASN     CA  200   7.745   0.201  -1.047 -0.7528  0.2153  0.3977
  376ASN     HA  201   7.687   0.208  -1.140  2.1576 -1.5140 -1.7191
  376ASN     CB  202   7.839   0.324  -1.029  0.6989 -0.1946  0.1553
  376ASN    HB1  203   7.773   0.411  -1.032 -0.1817 -0.8592 -2.4287
  376ASN    HB2  204   7.890   0.333  -0.933  1.4755 -1.1783 -0.1435
  376ASN     CG  205   7.946   0.340  -1.134  0.3368 -0.8236  0.2013
  376ASN    OD1  206   7.916   0.381  -1.248 -0.5334  0.9593  0.3778
  376ASN    ND2  207   8.071   0.309  -1.097 -0.2685  0.2548 -0.0932
  376ASN   HD21  208   8.097   0.262  -1.012 -1.1664 -0.3627 -0.1548
  376ASN   HD22  209   8.144   0.355  -1.150  0.8819  0.6793  1.7839
  376ASN      C  210   7.831   0.071  -1.060 -0.3575 -0.3451 -0.5117
  376ASN      O  211   7.906   0.042  -0.969  0.1459  0.1269  0.1965
  377PRO      N  212   7.824  -0.007  -1.171 -0.0159 -0.1169 -0.0966
  377PRO     CA  213   7.921  -0.119  -1.195 -0.1491 -0.8565  0.0171
  377PRO     HA  214   7.932  -0.183  -1.107 -1.5061 -0.0351  0.8302
  377PRO     CB  215   7.855  -0.205  -1.306 -0.1303 -1.0631 -0.0080
  377PRO    HB1  216   7.929  -0.240  -1.378  1.8282  0.6362  1.0485
  377PRO    HB2  217   7.796  -0.288  -1.270 -1.7979 -0.2751 -0.8165
  377PRO     CG  218   7.756  -0.109  -1.374  0.5532 -0.5193 -0.2094
  377PRO    HG1  219   7.821  -0.065  -1.450 -1.7616  2.0725 -0.8528
  377PRO    HG2  220   7.665  -0.165  -1.400  0.3194 -0.0413 -0.4357
  377PRO     CD  221   7.716   0.009  -1.274 -0.1322 -0.3621  0.6434
  377PRO    HD1  222   7.718   0.102  -1.330 -2.4241 -0.9711 -0.5974
  377PRO    HD2  223   7.615   0.002  -1.233 -0.2765 -0.0769  0.3442
  377PRO      C  224   8.055  -0.053  -1.241 -0.0981  0.9521  0.3239
  377PRO      O  225   8.058   0.051  -1.308 -0.1072  0.0056 -0.5971
  378ALA      N  226   8.168  -0.099  -1.184  0.5068  0.0501 -0.2696
  378ALA      H  227   8.153  -0.179  -1.125 -2.5451  0.6695 -0.0246
  378ALA     CA  228   8.302  -0.030  -1.180  0.3408 -0.5267  0.2523
  378ALA     HA  229   8.283   0.069  -1.138  0.5085  0.5683 -2.0661
  378ALA     CB  230   8.391  -0.116  -1.090  0.5787  0.0216 -0.0468
  378ALA    HB1  231   8.480  -0.058  -1.064  0.4994  2.2744 -4.0901
  378ALA    HB2  232   8.335  -0.138  -0.999  2.1171 -2.2434  0.4482
  378ALA    HB3  233   8.423  -0.209  -1.136 -2.5291 -0.5091 -1.3259
  378ALA      C  234   8.366  -0.028  -1.320  0.0986  0.0803  0.0681
  378ALA      O  235   8.346  -0.118  -1.401 -0.6220 -0.1195  0.2303
  379MET      N  236   8.423   0.092  -1.347  0.3192  0.4391  0.0895
  379MET      H  237   8.408   0.175  -1.292  0.7070 -0.1151  1.0539
  379MET     CA  238   8.479   0.118  -1.480  0.5576  0.6454  0.1149
  379MET     HA  239   8.390   0.111  -1.543  0.5126 -2.0014  0.3663
  379MET     CB  240   8.531   0.258  -1.482  0.2358 -1.3145  0.2375
  379MET    HB1  241   8.471   0.321  -1.416  0.7551  0.6017 -1.0434
  379MET    HB2  242   8.628   0.268  -1.434 -0.3423 -0.2294  1.2329
  379MET     CG  243   8.523   0.336  -1.614 -0.3717  0.0100  0.5487
  379MET    HG1  244   8.599   0.413  -1.602 -0.6473  0.3064  0.4041
  379MET    HG2  245   8.550   0.276  -1.700  0.4035 -0.3323  1.0185
  379MET     SD  246   8.369   0.428  -1.639 -0.5091 -0.1492 -0.1143
  379MET     CE  247   8.419   0.531  -1.773  0.2184  0.4661 -0.1627
  379MET    HE1  248   8.504   0.596  -1.752 -0.0427  1.4642 -1.9816
  379MET    HE2  249   8.454   0.468  -1.854  0.0066 -0.1308  0.2026
  379MET    HE3  250   8.339   0.599  -1.803 -0.1590  0.3621  0.5889
  379MET      C  251   8.591   0.022  -1.531 -0.0403  0.7239 -0.2580
  379MET      O  252   8.613   0.002  -1.650 -0.3130 -0.0101 -0.0166
  380THR      N  253   8.668  -0.025  -1.435 -0.0062 -0.0382  0.1756
  380THR      H  254   8.660   0.019  -1.345 -0.8736  1.3892 -0.5639
  380THR     CA  255   8.768  -0.133  -1.447 -0.3365 -0.7596 -0.7019
  380THR     HA  256   8.818  -0.116  -1.542  1.9986  1.1000  0.7387
  380THR     CB  257   8.862  -0.101  -1.324  0.2205 -0.0919 -0.5043
  380THR     HB  258   8.907  -0.194  -1.289 -0.7429 -0.1476  0.6646
  380THR    OG1  259   8.788  -0.052  -1.207 -0.2148 -0.2178 -0.1471
  380THR    HG1  260   8.763  -0.124  -1.151 -1.6890 -0.5522 -1.1784
  380THR    CG2  261   8.972  -0.004  -1.375  0.5553  0.4571 -0.3920
  380THR   HG21  262   8.939   0.088  -1.423 -0.6836 -0.2664 -0.9681
  380THR   HG22  263   9.041   0.016  -1.293 -1.2573  1.2663  0.9983
  380THR   HG23  264   9.028  -0.054  -1.454  0.4154  0.6326 -0.6018
  380THR      C  265   8.712  -0.279  -1.440  0.0448  0.2650  0.5375
  380THR      O  266   8.790  -0.373  -1.433 -0.3261  0.3790 -0.1797
  381SER      N  267   8.582  -0.300  -1.454 -0.3760  0.4211  0.5642
  381SER      H  268   8.516  -0.224  -1.450 -1.0431 -0.0722 -0.6935
  381SER     CA  269   8.518  -0.431  -1.459  0.3554 -0.0127  1.3531
  381SER     HA  270   8.591  -0.506  -1.490  1.6726  1.3483  1.0670
  381SER     CB  271   8.472  -0.496  -1.321  0.0179 -0.5137 -0.2998
  381SER    HB1  272   8.416  -0.426  -1.258  1.6664 -0.3960  1.0873
  381SER    HB2  273   8.412  -0.584  -1.345 -2.4879  0.6434  1.2387
  381SER     OG  274   8.584  -0.535  -1.241  0.5873 -0.4203 -0.8297
  381SER     HG  275   8.607  -0.459  -1.191 -0.0265 -1.1713  0.6506
  381SER      C  276   8.401  -0.433  -1.564  0.6826  0.0051  0.3507
  381SER      O  277   8.309  -0.522  -1.553 -0.3147 -0.1252  0.2184
  382LEU      N  278   8.392  -0.337  -1.660  0.4531  0.1562 -0.4349
  382LEU      H  279   8.468  -0.271  -1.668 -0.8580  1.9710  1.0137
  382LEU     CA  280   8.284  -0.322  -1.758  0.1023  0.7787 -0.6150
  382LEU     HA  281   8.186  -0.333  -1.710 -0.5236 -1.6030 -2.2421
  382LEU     CB  282   8.300  -0.190  -1.833 -0.2381 -0.8075  0.8922
  382LEU    HB1  283   8.404  -0.197  -1.867 -0.1015 -1.5009  1.4234
  382LEU    HB2  284   8.241  -0.180  -1.924 -0.8468  0.4274  1.4048
  382LEU     CG  285   8.273  -0.059  -1.758 -0.6063 -0.0046  0.1775
  382LEU     HG  286   8.335  -0.060  -1.669 -0.8120 -1.4359  0.3205
  382LEU    CD1  287   8.307   0.062  -1.843 -0.7008 -0.5252  0.2291
  382LEU   HD11  288   8.403   0.049  -1.893  0.6708 -0.8630  2.8150
  382LEU   HD12  289   8.236   0.066  -1.926 -2.1054 -0.3158  1.4000
  382LEU   HD13  290   8.289   0.157  -1.793 -0.6510  0.5804 -1.7478
  382LEU    CD2  291   8.128  -0.044  -1.708  0.5748 -0.8058  0.2295
  382LEU   HD21  292   8.099   0.043  -1.649 -0.2213  1.1896 -2.8664
  382LEU   HD22  293   8.068  -0.032  -1.797  0.1934  1.1442  0.7043
  382LEU   HD23  294   8.107  -0.128  -1.642  2.1291 -1.0070  0.5053
  382LEU      C  295   8.307  -0.425  -1.874  0.8520 -0.8446  0.0416
  382LEU      O  296   8.422  -0.456  -1.905  0.1090 -0.3160 -0.1668
  383ASP      N  297   8.202  -0.480  -1.929 -0.5261 -0.0843 -0.2449
  383ASP      H  298   8.113  -0.438  -1.908  0.6642  1.8460  1.3362
  383ASP     CA  299   8.212  -0.601  -2.018  0.2612  0.0520  0.3988
  383ASP     HA  300   8.295  -0.668  -1.996  0.8244  0.0052 -1.7273
  383ASP     CB  301   8.083  -0.674  -2.013  0.4745  0.3920  0.8957
  383ASP    HB1  302   8.085  -0.739  -1.925 -1.2686  1.3424  1.6917
  383ASP    HB2  303   7.996  -0.611  -1.995 -0.8401 -1.2161  0.4691
  383ASP     CG  304   8.060  -0.777  -2.126 -0.1878 -0.4543 -0.5097
  383ASP    OD1  305   8.156  -0.808  -2.190  0.0332  0.4487  1.2101
  383ASP    OD2  306   7.953  -0.838  -2.132 -0.5364  0.0333  0.8953
  383ASP      C  307   8.229  -0.541  -2.159 -0.6656 -0.1601  0.1210
  383ASP      O  308   8.134  -0.479  -2.218 -0.1942  0.2870 -0.1214
  384TYR      N  309   8.346  -0.550  -2.218 -0.0448  0.2098  0.1846
  384TYR      H  310   8.421  -0.599  -2.170  1.5891 -0.3950 -2.7422
  384TYR     CA  311   8.384  -0.506  -2.352  0.4388  0.1464  0.0990
  384TYR     HA  312   8.312  -0.435  -2.391 -0.5958 -0.5751  0.6598
  384TYR     CB  313   8.528  -0.446  -2.346 -0.1866 -0.4148 -0.1943
  384TYR    HB1  314   8.592  -0.500  -2.276  1.4431  0.9791 -0.5368
  384TYR    HB2  315   8.577  -0.443  -2.444  1.2188  4.8336  0.3881
  384TYR     CG  316   8.537  -0.302  -2.302 -0.2248  0.2827  0.3378
  384TYR    CD1  317   8.557  -0.292  -2.161 -0.0446 -0.2282  0.0734
  384TYR    HD1  318   8.547  -0.380  -2.099 -1.2025 -0.7387 -0.8086
  384TYR    CD2  319   8.565  -0.198  -2.388 -0.3759  0.8060  0.4678
  384TYR    HD2  320   8.575  -0.220  -2.493 -0.2735  0.5466  0.5323
  384TYR    CE1  321   8.575  -0.165  -2.111 -0.0409 -0.4409 -0.1539
  384TYR    HE1  322   8.571  -0.145  -2.005 -1.7404  2.5657 -0.6598
  384TYR    CE2  323   8.591  -0.072  -2.329  0.0315 -0.1978  0.7620
  384TYR    HE2  324   8.614   0.005  -2.400 -0.1168 -1.4909 -0.7515
  384TYR     CZ  325   8.588  -0.051  -2.192  1.2400  0.5558  0.3756
  384TYR     OH  326   8.621   0.062  -2.133 -0.5489  0.2224 -0.3013
  384TYR     HH  327   8.643   0.056  -2.041 -2.1518 -0.0933  0.0908
  384TYR      C  328   8.369  -0.622  -2.455 -0.3195  0.1882 -0.2088
  384TYR      O  329   8.408  -0.604  -2.564 -0.4308 -0.0849  0.3282
  385SER      N  330   8.317  -0.738  -2.427  0.1340  0.3649 -0.1227
  385SER      H  331   8.280  -0.749  -2.334 -1.5274  2.1319 -0.5197
  385SER     CA  332   8.308  -0.863  -2.514 -0.9037  0.4023  0.1476
  385SER     HA  333   8.411  -0.894  -2.527 -0.4714  0.8055  2.2767
  385SER     CB  334   8.253  -0.989  -2.431  0.6244 -0.7903  0.2783
  385SER    HB1  335   8.250  -1.078  -2.494 -1.1316 -2.7566  2.9204
  385SER    HB2  336   8.318  -1.007  -2.345  0.6975 -1.0171  0.1775
  385SER     OG  337   8.125  -0.957  -2.393  0.1623 -0.3058  0.5696
  385SER     HG  338   8.130  -0.903  -2.315 -2.3309 -0.8443  1.1928
  385SER      C  339   8.234  -0.836  -2.643 -0.0070  0.7335  0.4690
  385SER      O  340   8.282  -0.887  -2.747  0.0532  0.2647  0.2115
  386ARG      N  341   8.120  -0.759  -2.641 -0.4795 -0.3013  0.1783
  386ARG      H  342   8.088  -0.713  -2.557  0.4728  1.5677 -0.4224
  386ARG     CA  343   8.040  -0.744  -2.764  0.0359  0.0804 -0.5704
  386ARG     HA  344   8.056  -0.829  -2.830  0.7851 -1.3664  1.3734
  386ARG     CB  345   7.893  -0.723  -2.737  0.2399  0.5249 -0.4952
  386ARG    HB1  346   7.874  -0.630  -2.683  0.7560 -0.5731  1.7302
  386ARG    HB2  347   7.826  -0.721  -2.823  1.2685 -0.0156 -1.3289
  386ARG     CG  348   7.828  -0.824  -2.636  0.3901 -0.1619 -0.0789
  386ARG    HG1  349   7.833  -0.920  -2.687  0.8619 -0.2512  0.1323
  386ARG    HG2  350   7.889  -0.827  -2.546 -1.9709 -0.2007  1.6185
  386ARG     CD  351   7.680  -0.790  -2.597 -0.1449  0.1795 -0.8710
  386ARG    HD1  352   7.644  -0.688  -2.607 -1.1735  0.2458  2.3195
  386ARG    HD2  353   7.608  -0.839  -2.663 -1.1077  0.2971  0.0631
  386ARG     NE  354   7.649  -0.836  -2.454 -0.0076 -0.4232  0.3847
  386ARG     HE  355   7.732  -0.874  -2.411 -0.2676 -2.0242 -0.4762
  386ARG     CZ  356   7.531  -0.845  -2.388  0.1589  0.2894  0.6115
  386ARG    NH1  357   7.420  -0.835  -2.457  0.6279  0.2663 -0.6092
  386ARG   HH11  358   7.413  -0.791  -2.547  1.0814  1.4253 -0.1033
  386ARG   HH12  359   7.333  -0.861  -2.412  0.3251  0.7232 -0.9160
  386ARG    NH2  360   7.537  -0.862  -2.260  1.0101  0.2378 -0.5121
  386ARG   HH21  361   7.619  -0.889  -2.208 -0.6219 -2.7991  0.7363
  386ARG   HH22  362   7.454  -0.861  -2.202  0.7769  3.6710 -0.7225
  386ARG      C  363   8.084  -0.617  -2.844 -0.3781 -0.5169  0.3497
  386ARG      O  364   8.031  -0.587  -2.951  0.2021  0.2945 -0.4901
  387PHE      N  365   8.192  -0.549  -2.799 -0.2498 -0.5867 -0.6466
  387PHE      H  366   8.230  -0.571  -2.708  0.4629  0.5976 -0.6428
  387PHE     CA  367   8.228  -0.412  -2.836  0.0694 -0.7236 -0.5942
  387PHE     HA  368   8.141  -0.353  -2.864 -1.3542 -2.2314  0.4658
  387PHE     CB  369   8.305  -0.342  -2.710 -0.2149  0.4093 -0.1084
  387PHE    HB1  370   8.240  -0.359  -2.624 -0.4179 -2.2278 -0.7000
  387PHE    HB2  371   8.392  -0.406  -2.690 -1.1763 -1.0186 -0.3815
  387PHE     CG  372   8.361  -0.205  -2.733 -0.6443 -0.2025  0.4402
  387PHE    CD1  373   8.280  -0.091  -2.728  0.0356  0.3501 -0.1808
  387PHE    HD1  374   8.173  -0.101  -2.713  0.1741 -4.5083 -0.9173
  387PHE    CD2  375   8.495  -0.197  -2.775 -0.5813 -0.9046  0.0406
  387PHE    HD2  376   8.556  -0.286  -2.780  0.6747 -0.0304 -0.6380
  387PHE    CE1  377   8.335   0.037  -2.765 -0.2188  0.1982 -0.5184
  387PHE    HE1  378   8.282   0.128  -2.740  0.2815 -0.0517  1.6863
  387PHE    CE2  379   8.546  -0.071  -2.804 -0.9938  0.0387 -0.2446
  387PHE    HE2  380   8.648  -0.066  -2.839 -1.3269  0.7862 -1.1405
  387PHE     CZ  381   8.471   0.045  -2.798  0.1102 -0.0300  1.0175
  387PHE     HZ  382   8.505   0.144  -2.824 -0.4512  0.8506  3.4446
  387PHE      C  383   8.321  -0.412  -2.953 -0.2792  0.0808  0.1847
  387PHE      O  384   8.417  -0.491  -2.960  0.7746 -0.3595 -0.2577
  388GLN      N  385   8.289  -0.326  -3.053  0.4215 -0.4979 -0.1484
  388GLN      H  386   8.222  -0.252  -3.039  1.2738  0.0371  1.2932
  388GLN     CA  387   8.358  -0.312  -3.176  0.1062 -0.2103 -0.3871
  388GLN     HA  388   8.461  -0.326  -3.144 -0.3956 -0.7883  1.0169
  388GLN     CB  389   8.308  -0.409  -3.284  0.1294 -0.1539  0.2144
  388GLN    HB1  390   8.317  -0.513  -3.254  2.7793 -0.8727 -2.5884
  388GLN    HB2  391   8.203  -0.388  -3.304 -0.4939 -2.7902  0.4046
  388GLN     CG  392   8.384  -0.414  -3.415 -0.0247 -0.6954  0.5633
  388GLN    HG1  393   8.379  -0.318  -3.467  1.6574 -0.7521  0.2173
  388GLN    HG2  394   8.489  -0.427  -3.388  0.6406  0.6070 -1.1403
  388GLN     CD  395   8.331  -0.518  -3.515 -0.2810 -0.0153 -0.1577
  388GLN    OE1  396   8.284  -0.628  -3.494  0.1018  0.5926  0.4689
  388GLN    NE2  397   8.338  -0.476  -3.638 -0.7461 -0.0278  0.0024
  388GLN   HE21  398   8.390  -0.389  -3.643  0.9244 -0.8002  2.1323
  388GLN   HE22  399   8.300  -0.525  -3.717 -0.4967  1.8283 -1.3421
  388GLN      C  400   8.338  -0.169  -3.225  0.0129  0.6179  0.0225
  388GLN      O  401   8.229  -0.117  -3.231  0.1906 -0.1067  0.1581
  389ALA      N  402   8.447  -0.104  -3.266 -0.4959  0.2362 -0.3819
  389ALA      H  403   8.528  -0.163  -3.256 -0.5004  0.4644  1.2737
  389ALA     CA  404   8.463   0.037  -3.304 -0.7158 -0.7943  0.2624
  389ALA     HA  405   8.372   0.095  -3.284 -0.3770  1.4585 -3.7260
  389ALA     CB  406   8.584   0.088  -3.225 -0.2445  0.5712  0.0401
  389ALA    HB1  407   8.623   0.189  -3.236 -1.2810  0.7667 -2.8484
  389ALA    HB2  408   8.581   0.082  -3.117 -1.9482  0.9214  0.0476
  389ALA    HB3  409   8.669   0.027  -3.257 -0.4924  0.7241 -0.9728
  389ALA      C  410   8.486   0.051  -3.451 -0.5012  0.0414  0.9947
  389ALA      O  411   8.581   0.116  -3.496  0.3901 -0.2119 -0.2379
  390ASN      N  412   8.404  -0.016  -3.531  0.1515  0.5929  0.8248
  390ASN      H  413   8.337  -0.069  -3.478  0.9108 -0.9520  0.3060
  390ASN     CA  414   8.390  -0.002  -3.676 -0.4203 -0.1739 -0.2413
  390ASN     HA  415   8.391   0.102  -3.709  0.7954  0.0736  0.5141
  390ASN     CB  416   8.513  -0.065  -3.754  0.4234  0.2706 -0.6425
  390ASN    HB1  417   8.515  -0.032  -3.858  1.4498 -2.0320 -1.3988
  390ASN    HB2  418   8.611  -0.027  -3.727  1.2261 -2.0006 -0.1344
  390ASN     CG  419   8.512  -0.218  -3.749  0.3186  1.2979 -0.2470
  390ASN    OD1  420   8.543  -0.285  -3.648 -0.4032 -0.4866  0.0384
  390ASN    ND2  421   8.468  -0.277  -3.864 -0.4715  0.0329 -0.3832
  390ASN   HD21  422   8.447  -0.215  -3.942  0.9941  1.3296  0.2138
  390ASN   HD22  423   8.469  -0.378  -3.865  1.2848 -0.0238 -3.2435
  390ASN      C  424   8.251  -0.050  -3.717 -0.4446 -0.0509  0.0601
  390ASN      O  425   8.203  -0.146  -3.652 -0.0157 -0.4159 -0.4786
  391PRO      N  426   8.182   0.006  -3.820 -0.1696  0.2436  0.3736
  391PRO     CA  427   8.038  -0.021  -3.851  0.2771  0.1101  0.3070
  391PRO     HA  428   7.979   0.003  -3.763  2.2955  1.4898  1.3667
  391PRO     CB  429   8.000   0.073  -3.966  0.0615 -0.9231 -0.5386
  391PRO    HB1  430   7.931   0.019  -4.031 -1.1305 -2.6166  1.9542
  391PRO    HB2  431   7.948   0.164  -3.935 -0.8428 -2.3493  2.5514
  391PRO     CG  432   8.136   0.115  -4.027  0.7413  0.2134  0.0513
  391PRO    HG1  433   8.168   0.041  -4.100  1.5008 -1.7870  2.2685
  391PRO    HG2  434   8.132   0.214  -4.073  0.8524  1.1716  1.9664
  391PRO     CD  435   8.234   0.104  -3.914 -0.8821  0.3238 -0.6416
  391PRO    HD1  436   8.335   0.085  -3.951  0.0019 -0.1980  1.8767
  391PRO    HD2  437   8.247   0.199  -3.864 -0.5276 -0.6586  1.2000
  391PRO      C  438   8.009  -0.165  -3.905 -0.4222 -0.0235 -0.1038
  391PRO      O  439   7.900  -0.210  -3.902  0.3731 -0.1126 -0.5367
  392ASP      N  440   8.113  -0.232  -3.963 -0.4727 -0.1722 -0.1194
  392ASP      H  441   8.211  -0.208  -3.967 -0.4409  0.0265  1.4610
  392ASP     CA  442   8.086  -0.371  -4.014 -0.1567 -0.1423  0.2163
  392ASP     HA  443   7.984  -0.369  -4.053  0.1118 -1.9510 -0.7002
  392ASP     CB  444   8.197  -0.394  -4.124  0.1042  0.1883  0.9909
  392ASP    HB1  445   8.208  -0.312  -4.195  1.3377  0.2684  1.2604
  392ASP    HB2  446   8.296  -0.409  -4.082  0.4132 -0.3904  0.0708
  392ASP     CG  447   8.185  -0.518  -4.204 -0.6674  0.5247  0.7198
  392ASP    OD1  448   8.287  -0.555  -4.268  0.7771 -0.6457  0.2721
  392ASP    OD2  449   8.081  -0.584  -4.206  0.1734  0.0997 -0.5793
  392ASP      C  450   8.098  -0.475  -3.903 -0.0280 -0.8658  0.2973
  392ASP      O  451   8.202  -0.537  -3.876  0.1283  0.2389  0.0951
  393TYR      N  452   7.994  -0.478  -3.823 -0.5964 -0.3210  0.6460
  393TYR      H  453   7.913  -0.467  -3.883  0.3072 -1.7160 -0.9282
  393TYR     CA  454   7.982  -0.549  -3.698  0.2632 -0.1750 -0.6418
  393TYR     HA  455   8.080  -0.565  -3.652 -0.6059 -0.5123  1.1658
  393TYR     CB  456   7.887  -0.465  -3.608  0.3118  0.0055  0.5336
  393TYR    HB1  457   7.911  -0.359  -3.614 -1.3173  0.3018 -2.4017
  393TYR    HB2  458   7.790  -0.466  -3.658 -0.4126 -2.6349  1.8101
  393TYR     CG  459   7.861  -0.516  -3.463  0.0692  0.7929  0.1985
  393TYR    CD1  460   7.730  -0.553  -3.434 -0.5599 -0.1124 -0.2749
  393TYR    HD1  461   7.658  -0.527  -3.510  0.1429  1.4898 -0.4323
  393TYR    CD2  462   7.966  -0.542  -3.378 -0.1199  0.6161 -0.1685
  393TYR    HD2  463   8.069  -0.520  -3.401  0.1629 -0.7570 -0.2965
  393TYR    CE1  464   7.695  -0.625  -3.316 -0.7848 -0.1534  0.6521
  393TYR    HE1  465   7.589  -0.629  -3.294 -1.6882 -1.3457 -3.2000
  393TYR    CE2  466   7.937  -0.616  -3.266 -1.0433 -0.1269 -0.6220
  393TYR    HE2  467   8.031  -0.625  -3.212 -0.6824  0.3412 -1.1652
  393TYR     CZ  468   7.804  -0.650  -3.232 -0.3255  0.4815 -0.3229
  393TYR     OH  469   7.780  -0.701  -3.105  0.6703 -0.2458  0.2532
  393TYR     HH  470   7.851  -0.703  -3.043 -0.4260 -0.8440  1.5596
  393TYR      C  471   7.911  -0.685  -3.721 -0.0233  0.8850 -0.0066
  393TYR      O  472   7.843  -0.701  -3.825 -0.4435  0.3348 -0.6406
  394GLN      N  473   7.919  -0.776  -3.624  0.0082  0.9024 -0.1928
  394GLN      H  474   7.974  -0.755  -3.542 -0.3237 -0.2332  0.3495
  394GLN     CA  475   7.853  -0.906  -3.626  0.6203  0.1235  0.1245
  394GLN     HA  476   7.762  -0.901  -3.684  1.4559 -1.9437 -1.4727
  394GLN     CB  477   7.934  -1.014  -3.703  0.4862 -0.4529 -0.4324
  394GLN    HB1  478   8.025  -1.042  -3.649 -0.3758  0.6455  1.6960
  394GLN    HB2  479   7.876  -1.103  -3.680 -1.4151  0.3696 -1.7441
  394GLN     CG  480   7.971  -0.988  -3.853  0.0770  0.3414 -0.1096
  394GLN    HG1  481   8.014  -0.888  -3.858  0.5761  0.0827 -1.1030
  394GLN    HG2  482   8.056  -1.047  -3.885  0.3958  0.3104  0.7742
  394GLN     CD  483   7.864  -1.000  -3.955 -0.0034 -0.7214  0.0733
  394GLN    OE1  484   7.755  -1.060  -3.933 -0.2433  0.0131 -0.4350
  394GLN    NE2  485   7.889  -0.931  -4.067  0.2372 -0.3160 -0.3935
  394GLN   HE21  486   7.976  -0.881  -4.076  0.7454 -1.3662 -1.6388
  394GLN   HE22  487   7.833  -0.934  -4.151  1.9308  0.5134 -1.6156
  394GLN      C  488   7.834  -0.939  -3.481  0.5229  0.2529  0.4655
  394GLN      O  489   7.935  -0.962  -3.408 -0.1460  0.4271  0.1407
  395MET      N  490   7.708  -0.948  -3.436 -0.5132  0.8923 -1.1533
  395MET      H  491   7.626  -0.927  -3.491 -0.1117  1.2530 -1.6212
  395MET     CA  492   7.679  -0.998  -3.296 -0.2844 -0.1660  0.5777
  395MET     HA  493   7.751  -0.945  -3.234  0.7359 -0.1728 -0.5612
  395MET     CB  494   7.530  -0.958  -3.255  0.5268  0.3056  0.0716
  395MET    HB1  495   7.498  -0.875  -3.318 -1.3267 -1.4111 -1.3964
  395MET    HB2  496   7.450  -1.023  -3.291  2.1678 -2.3429  0.9577
  395MET     CG  497   7.509  -0.938  -3.111 -0.1955 -0.3173 -0.7377
  395MET    HG1  498   7.555  -1.019  -3.054  0.0703  1.6018  1.9817
  395MET    HG2  499   7.568  -0.852  -3.080 -0.3937 -0.3212 -0.3438
  395MET     SD  500   7.338  -0.942  -3.073 -0.0249 -0.1541 -0.1187
  395MET     CE  501   7.304  -1.123  -3.075 -0.1082 -0.0203 -0.2165
  395MET    HE1  502   7.345  -1.154  -2.979  0.5856  0.4429 -0.3551
  395MET    HE2  503   7.200  -1.154  -3.063  1.0382 -3.3591  2.7985
  395MET    HE3  504   7.349  -1.177  -3.158  0.4460  0.2441 -0.0914
  395MET      C  505   7.694  -1.148  -3.290  0.8230  0.6419 -0.9280
  395MET      O  506   7.709  -1.202  -3.182  0.2434 -0.2994 -0.1701
  396SER      N  507   7.691  -1.218  -3.406  0.3637 -0.6257 -0.1697
  396SER      H  508   7.660  -1.160  -3.483  0.5967  0.7301  0.7123
  396SER     CA  509   7.716  -1.359  -3.430  0.1390 -0.2167 -0.0017
  396SER     HA  510   7.750  -1.362  -3.533 -0.4212  2.3865 -0.3314
  396SER     CB  511   7.844  -1.411  -3.351  0.0726 -0.1008 -0.0221
  396SER    HB1  512   7.916  -1.333  -3.328  1.1565 -1.2052  0.4455
  396SER    HB2  513   7.798  -1.438  -3.256 -1.2667 -0.4852 -0.7567
  396SER     OG  514   7.907  -1.523  -3.412 -0.2133  0.4598  0.0438
  396SER     HG  515   7.920  -1.499  -3.503 -0.2534  1.5949  0.3125
  396SER      C  516   7.597  -1.461  -3.443  0.7505 -0.3637 -0.2812
  396SER      O  517   7.609  -1.584  -3.442 -0.2687  0.6752 -0.2187
  397GLY      N  518   7.477  -1.398  -3.449 -0.2342  0.0232  0.1781
  397GLY      H  519   7.476  -1.297  -3.452 -1.1592  0.0309  0.5431
  397GLY     CA  520   7.352  -1.463  -3.458 -0.0552  0.0890  0.3865
  397GLY    HA1  521   7.356  -1.572  -3.460 -0.0996  0.0361  2.0985
  397GLY    HA2  522   7.295  -1.445  -3.368  0.6057 -2.1736  1.3384
  397GLY      C  523   7.279  -1.440  -3.590 -0.2585 -0.4715  0.4675
  397GLY      O  524   7.339  -1.385  -3.682  0.4863  0.6257 -0.0870
  398ASP      N  525   7.153  -1.469  -3.591 -0.1917  0.1213 -0.0129
  398ASP      H  526   7.114  -1.526  -3.518  2.3644  0.3497  1.6171
  398ASP     CA  527   7.065  -1.423  -3.699  0.1325  0.4101 -0.4643
  398ASP     HA  528   7.114  -1.442  -3.794 -0.4882 -0.6602 -0.5925
  398ASP     CB  529   6.925  -1.492  -3.681  0.1656  0.0748  0.0893
  398ASP    HB1  530   6.938  -1.597  -3.652 -2.6205 -0.1738  0.6618
  398ASP    HB2  531   6.882  -1.455  -3.587 -1.6958 -0.2188 -0.6116
  398ASP     CG  532   6.835  -1.459  -3.795 -0.4447 -0.0759 -0.7409
  398ASP    OD1  533   6.855  -1.522  -3.900 -0.1855 -0.0222 -0.3984
  398ASP    OD2  534   6.753  -1.368  -3.797 -0.1685  0.7826 -0.3726
  398ASP      C  535   7.033  -1.279  -3.674 -0.2769 -0.5994 -0.1548
  398ASP      O  536   7.022  -1.228  -3.562 -0.4150  0.1776  0.0470
  399ASP      N  537   7.004  -1.200  -3.772 -0.0323 -0.6399  0.5026
  399ASP      H  538   6.989  -1.242  -3.863 -3.0651  1.6704 -0.2464
  399ASP     CA  539   6.952  -1.064  -3.770 -0.0302 -0.5122  0.4885
  399ASP     HA  540   7.031  -1.005  -3.724 -0.4895  1.1461 -0.7451
  399ASP     CB  541   6.918  -1.005  -3.909  0.7885  0.1616  0.3321
  399ASP    HB1  542   7.001  -1.016  -3.979  1.2638  1.8992  0.5704
  399ASP    HB2  543   6.835  -1.060  -3.954  0.7895  0.3975  0.0380
  399ASP     CG  544   6.889  -0.856  -3.915  0.2094  0.4969 -0.1539
  399ASP    OD1  545   6.772  -0.831  -3.947  0.1560 -0.5647  0.5079
  399ASP    OD2  546   6.981  -0.776  -3.909 -0.1353 -0.0740  0.6742
  399ASP      C  547   6.838  -1.038  -3.673 -0.5515 -0.7453  0.4281
  399ASP      O  548   6.843  -0.929  -3.602 -0.0507  0.8552 -0.5965
  400THR      N  549   6.738  -1.127  -3.665 -0.1272  0.3881 -0.1522
  400THR      H  550   6.756  -1.220  -3.700  0.3619 -0.5734  2.4280
  400THR     CA  551   6.618  -1.093  -3.592  0.0269  0.7192  0.2200
  400THR     HA  552   6.597  -0.986  -3.599 -1.6454  0.4867  1.0077
  400THR     CB  553   6.511  -1.179  -3.645 -0.5208  0.5697 -0.0233
  400THR     HB  554   6.426  -1.164  -3.579  0.5462  3.2525  0.8754
  400THR    OG1  555   6.540  -1.313  -3.647  0.2587 -0.3612  0.0469
  400THR    HG1  556   6.620  -1.329  -3.693 -0.0266  0.2784 -0.6942
  400THR    CG2  557   6.471  -1.144  -3.792 -0.0165 -0.2766  0.3781
  400THR   HG21  558   6.529  -1.194  -3.870 -0.6378  0.9961 -0.9306
  400THR   HG22  559   6.365  -1.163  -3.805  0.1961 -1.0629 -0.3056
  400THR   HG23  560   6.494  -1.040  -3.814 -0.1159 -0.4519 -0.5903
  400THR      C  561   6.640  -1.127  -3.444 -0.3156 -0.2237 -0.1170
  400THR      O  562   6.567  -1.091  -3.352  0.1769  0.4611 -0.6219
  401GLN      N  563   6.759  -1.184  -3.417 -0.4386  0.0898  0.1151
  401GLN      H  564   6.825  -1.190  -3.493 -1.7768 -2.0498 -1.0005
  401GLN     CA  565   6.817  -1.198  -3.280  0.2475 -0.0626  0.5236
  401GLN     HA  566   6.728  -1.191  -3.217 -0.0986  1.8825 -0.1175
  401GLN     CB  567   6.909  -1.323  -3.266 -0.2280 -0.1644 -0.3133
  401GLN    HB1  568   6.881  -1.401  -3.337  1.4367 -1.8256  0.7603
  401GLN    HB2  569   7.011  -1.303  -3.295  0.1121 -1.0716  0.2031
  401GLN     CG  570   6.921  -1.382  -3.124 -0.1088 -0.5460  0.2515
  401GLN    HG1  571   6.995  -1.461  -3.123  0.4037 -0.1004 -0.9623
  401GLN    HG2  572   6.953  -1.302  -3.057 -2.7070 -0.6102  1.6877
  401GLN     CD  573   6.787  -1.428  -3.062  0.2340 -0.0706 -0.2548
  401GLN    OE1  574   6.794  -1.468  -2.946  0.3506 -0.3259  0.4936
  401GLN    NE2  575   6.669  -1.418  -3.129 -0.3177  0.0191  0.0240
  401GLN   HE21  576   6.689  -1.424  -3.228  3.4075 -1.2981  0.6911
  401GLN   HE22  577   6.584  -1.432  -3.077  0.7288 -1.1304  1.4918
  401GLN      C  578   6.902  -1.075  -3.247  0.3422  0.4518 -0.7082
  401GLN      O  579   6.915  -1.040  -3.131  0.0406 -0.1974 -0.5457
  402HIS      N  580   6.958  -1.002  -3.342  0.2592 -0.0620 -0.1263
  402HIS      H  581   6.946  -1.037  -3.437 -0.0271  1.1631 -0.5597
  402HIS     CA  582   7.039  -0.879  -3.326  0.4694 -0.2722  0.4262
  402HIS     HA  583   7.115  -0.905  -3.253 -0.0764  1.5958  1.7387
  402HIS     CB  584   7.122  -0.853  -3.456 -0.6401 -0.8813 -0.2009
  402HIS    HB1  585   7.179  -0.927  -3.513 -0.2267 -1.0998  0.4731
  402HIS    HB2  586   7.058  -0.820  -3.537 -1.7140  0.2666  1.0873
  402HIS     CG  587   7.209  -0.731  -3.442 -0.2752  0.0415 -0.1953
  402HIS    ND1  588   7.233  -0.639  -3.550 -0.5803  0.2753  0.1056
  402HIS    CD2  589   7.270  -0.681  -3.322 -0.1446  0.4836  0.1166
  402HIS    HD2  590   7.271  -0.708  -3.218  0.0370 -2.5712 -0.5799
  402HIS    CE1  591   7.294  -0.537  -3.492  0.2885  0.2873  1.2471
  402HIS    HE1  592   7.317  -0.446  -3.544 -2.8044  0.9994  0.9469
  402HIS    NE2  593   7.323  -0.563  -3.364  0.3528 -0.0357 -0.0529
  402HIS    HE2  594   7.364  -0.499  -3.297  2.0575 -2.3373  1.2443
  402HIS      C  595   6.950  -0.758  -3.278  0.0244  0.0050  0.4526
  402HIS      O  596   6.979  -0.706  -3.171  0.3440 -0.1717  0.2490
  403ILE      N  597   6.851  -0.718  -3.358 -0.2245 -0.2832  0.8483
  403ILE      H  598   6.840  -0.756  -3.451  0.5375  2.2485 -0.3590
  403ILE     CA  599   6.761  -0.602  -3.344 -0.5777  0.3674  0.0113
  403ILE     HA  600   6.832  -0.520  -3.355 -1.2192  0.8544 -0.6884
  403ILE     CB  601   6.654  -0.588  -3.463 -0.3384  0.0979 -0.1225
  403ILE     HB  602   6.575  -0.518  -3.436 -1.4804 -0.4238 -1.8739
  403ILE    CG1  603   6.568  -0.720  -3.465  0.5961 -0.4153  0.5656
  403ILE   HG11  604   6.630  -0.791  -3.519  2.1384  0.4715  1.1283
  403ILE   HG12  605   6.564  -0.774  -3.370 -0.7714 -1.0735  0.1726
  403ILE    CG2  606   6.722  -0.550  -3.596  1.1931  0.2604 -0.3967
  403ILE   HG21  607   6.794  -0.470  -3.578  1.7668 -0.4627  0.5870
  403ILE   HG22  608   6.784  -0.626  -3.644  0.1191 -0.1535 -1.1890
  403ILE   HG23  609   6.650  -0.501  -3.662 -1.2018 -1.7067  0.6016
  403ILE     CD  610   6.431  -0.703  -3.545  0.0653  0.2657  0.3600
  403ILE    HD1  611   6.441  -0.621  -3.615  2.6405 -0.0728  0.2402
  403ILE    HD2  612   6.376  -0.787  -3.587  0.7431 -1.5544  2.8677
  403ILE    HD3  613   6.360  -0.673  -3.468  0.8483  3.3709 -0.0121
  403ILE      C  614   6.703  -0.586  -3.201 -0.5835  0.0549 -0.0604
  403ILE      O  615   6.686  -0.474  -3.157  0.1843 -0.2160 -0.4658
  404GLN      N  616   6.680  -0.698  -3.130 -0.0900  0.4045  0.8103
  404GLN      H  617   6.700  -0.789  -3.170 -2.5040  0.6897 -1.3170
  404GLN     CA  618   6.620  -0.690  -3.001  0.4313  0.3561 -1.4392
  404GLN     HA  619   6.549  -0.607  -3.001 -0.7229 -0.4382  2.2735
  404GLN     CB  620   6.545  -0.824  -2.979  0.5439  1.0105 -0.6961
  404GLN    HB1  621   6.506  -0.838  -2.878  2.2580  0.1989 -0.1028
  404GLN    HB2  622   6.453  -0.813  -3.037  0.1979 -0.1606 -0.4061
  404GLN     CG  623   6.613  -0.954  -3.012  0.3868  0.6076  0.4596
  404GLN    HG1  624   6.642  -0.956  -3.117  1.8210 -1.4249  0.8184
  404GLN    HG2  625   6.708  -0.964  -2.960 -0.6711  3.4846  3.2392
  404GLN     CD  626   6.529  -1.084  -2.993 -0.1570  0.5373  0.1117
  404GLN    OE1  627   6.580  -1.189  -2.956 -0.0077  0.0648 -0.2940
  404GLN    NE2  628   6.403  -1.074  -3.019  0.3849 -0.6368  0.0936
  404GLN   HE21  629   6.368  -0.999  -3.077  2.7619 -1.1327 -2.1802
  404GLN   HE22  630   6.342  -1.153  -3.000 -2.2418  0.8445 -1.5700
  404GLN      C  631   6.716  -0.673  -2.881 -0.2512 -0.0742  0.6670
  404GLN      O  632   6.665  -0.660  -2.772  0.3862  0.3678  0.0388
  405GLN      N  633   6.847  -0.665  -2.913 -0.1428 -0.3552 -0.5193
  405GLN      H  634   6.866  -0.657  -3.012 -0.3174  0.8737 -0.4713
  405GLN     CA  635   6.957  -0.650  -2.817  0.4890 -0.3426 -0.0292
  405GLN     HA  636   6.967  -0.747  -2.768  0.4249 -0.0884  0.4979
  405GLN     CB  637   7.090  -0.630  -2.899  0.3020  0.1261  0.1329
  405GLN    HB1  638   7.089  -0.718  -2.963  2.0551  0.5930 -0.6022
  405GLN    HB2  639   7.069  -0.552  -2.973 -1.5628  1.5894  2.0807
  405GLN     CG  640   7.229  -0.609  -2.834  0.1893  0.3820  0.6219
  405GLN    HG1  641   7.290  -0.602  -2.925 -0.5005  0.0557  0.1251
  405GLN    HG2  642   7.240  -0.511  -2.786 -2.3583  0.9375  0.2050
  405GLN     CD  643   7.290  -0.718  -2.754 -0.4685  0.5582  0.3067
  405GLN    OE1  644   7.402  -0.698  -2.709  0.2605  0.0490 -0.2076
  405GLN    NE2  645   7.224  -0.831  -2.733  0.7386 -0.0558 -0.7293
  405GLN   HE21  646   7.136  -0.849  -2.778 -0.4977  0.4886  1.3338
  405GLN   HE22  647   7.270  -0.911  -2.692 -2.5885 -2.8960 -2.0370
  405GLN      C  648   6.944  -0.550  -2.702 -0.1497  0.2757  0.1291
  405GLN      O  649   7.005  -0.569  -2.595  0.1273 -0.2284  0.2639
  406PHE      N  650   6.875  -0.431  -2.727 -0.1196  0.4178  0.9417
  406PHE      H  651   6.821  -0.430  -2.813 -0.1294  0.0606  0.9419
  406PHE     CA  652   6.840  -0.330  -2.626 -1.2657  0.1665  0.3102
  406PHE     HA  653   6.930  -0.288  -2.580  0.2938 -1.2009 -1.3346
  406PHE     CB  654   6.783  -0.210  -2.705  0.0759  0.4833 -0.2730
  406PHE    HB1  655   6.793  -0.118  -2.647 -2.8332  0.1363  0.9210
  406PHE    HB2  656   6.845  -0.190  -2.793  1.8925 -1.6443  0.4396
  406PHE     CG  657   6.643  -0.227  -2.756 -0.5768 -0.2273 -0.2266
  406PHE    CD1  658   6.627  -0.297  -2.879  0.5526 -0.2943  0.1093
  406PHE    HD1  659   6.710  -0.335  -2.936 -0.6275  1.2507 -2.8903
  406PHE    CD2  660   6.536  -0.168  -2.683 -0.2003  0.0522 -0.0755
  406PHE    HD2  661   6.549  -0.126  -2.584 -0.9486 -1.3093  0.6326
  406PHE    CE1  662   6.498  -0.298  -2.929 -0.4723  0.3162 -0.1179
  406PHE    HE1  663   6.478  -0.349  -3.021  0.9722 -1.0509  0.2860
  406PHE    CE2  664   6.408  -0.178  -2.734 -0.1249  0.4220 -0.0163
  406PHE    HE2  665   6.321  -0.134  -2.687 -0.2142  0.5252 -0.2784
  406PHE     CZ  666   6.388  -0.242  -2.858 -0.7386  0.0247 -0.2125
  406PHE     HZ  667   6.287  -0.248  -2.894 -1.1244 -2.0996  1.0696
  406PHE      C  668   6.764  -0.386  -2.506  0.2571 -0.4623 -0.0535
  406PHE      O  669   6.799  -0.356  -2.385 -0.1033  0.5186  1.0790
  407TYR      N  670   6.667  -0.476  -2.528 -0.4296 -0.0539  0.0839
  407TYR      H  671   6.642  -0.492  -2.625  2.6907  2.2983 -1.2832
  407TYR     CA  672   6.595  -0.540  -2.419  0.0561  0.4312 -0.0908
  407TYR     HA  673   6.549  -0.460  -2.361  0.6031  0.2387  0.6179
  407TYR     CB  674   6.489  -0.633  -2.480  0.1579  0.0501 -0.0797
  407TYR    HB1  675   6.518  -0.709  -2.553 -0.1738 -2.4490  2.2205
  407TYR    HB2  676   6.444  -0.698  -2.405  0.0192 -0.7985 -0.8715
  407TYR     CG  677   6.376  -0.564  -2.554 -0.1552 -0.3478  0.1928
  407TYR    CD1  678   6.308  -0.640  -2.659 -1.1762 -0.3440  0.4038
  407TYR    HD1  679   6.348  -0.735  -2.691 -0.5957 -0.1037  0.4046
  407TYR    CD2  680   6.320  -0.439  -2.515 -0.2705 -0.1876  0.3081
  407TYR    HD2  681   6.370  -0.374  -2.445 -0.5933  0.6953 -0.2677
  407TYR    CE1  682   6.192  -0.593  -2.715 -0.4271  0.5578  0.7475
  407TYR    HE1  683   6.157  -0.654  -2.797  1.2664  0.2970  0.1987
  407TYR    CE2  684   6.202  -0.392  -2.577  0.2345 -0.7508  0.1110
  407TYR    HE2  685   6.162  -0.296  -2.546 -0.8257 -1.0844 -0.1879
  407TYR     CZ  686   6.138  -0.468  -2.678  0.2023  0.3764 -0.2032
  407TYR     OH  687   6.026  -0.415  -2.736 -0.2381 -0.4390  0.0444
  407TYR     HH  688   5.971  -0.478  -2.780  2.9628 -0.6655 -4.2415
  407TYR      C  689   6.684  -0.627  -2.328  0.6335  0.0073  0.6961
  407TYR      O  690   6.666  -0.620  -2.207 -0.4805  0.1410  0.1811
  408ASP      N  691   6.776  -0.708  -2.382 -0.2743 -0.2274 -0.2761
  408ASP      H  692   6.790  -0.712  -2.482  1.5761  0.2880 -0.0882
  408ASP     CA  693   6.874  -0.789  -2.305  0.3885 -0.6271  0.0495
  408ASP     HA  694   6.818  -0.857  -2.241 -0.8846 -1.0866 -1.4646
  408ASP     CB  695   6.962  -0.875  -2.391 -0.0540  0.0633 -0.1217
  408ASP    HB1  696   6.901  -0.948  -2.445 -0.7819  1.0718 -0.7036
  408ASP    HB2  697   7.000  -0.819  -2.477 -0.4176 -2.1698 -1.8372
  408ASP     CG  698   7.068  -0.958  -2.324 -0.2605  0.1030  0.4570
  408ASP    OD1  699   7.033  -1.037  -2.234 -0.0384 -0.5393  0.1071
  408ASP    OD2  700   7.188  -0.935  -2.355  0.0419  0.3286 -0.2779
  408ASP      C  701   6.959  -0.708  -2.203  0.0104  0.2378  0.1014
  408ASP      O  702   6.972  -0.749  -2.084 -0.3944 -0.8199 -0.1358
  409LEU      N  703   7.017  -0.590  -2.246 -0.2076  0.6462 -0.2478
  409LEU      H  704   7.014  -0.569  -2.345 -1.1903  0.0080 -0.3729
  409LEU     CA  705   7.087  -0.497  -2.169  0.1877  0.4410  0.1644
  409LEU     HA  706   7.170  -0.550  -2.122  0.0768 -0.0945 -0.2213
  409LEU     CB  707   7.171  -0.404  -2.263  0.5218 -0.1604 -0.4127
  409LEU    HB1  708   7.104  -0.334  -2.314 -0.0736  0.4490  1.1328
  409LEU    HB2  709   7.233  -0.342  -2.199  0.2589  0.7465 -1.0205
  409LEU     CG  710   7.264  -0.462  -2.372 -0.0316 -0.2182  0.2353
  409LEU     HG  711   7.220  -0.551  -2.417  0.9802 -0.6310  0.0375
  409LEU    CD1  712   7.288  -0.368  -2.492  0.3111  0.0172  0.0155
  409LEU   HD11  713   7.362  -0.422  -2.550  0.4496  1.1716 -0.9188
  409LEU   HD12  714   7.198  -0.351  -2.551 -0.7003 -4.2353 -0.0008
  409LEU   HD13  715   7.330  -0.270  -2.469  1.0055 -0.1401 -0.5532
  409LEU    CD2  716   7.402  -0.482  -2.313  0.3516  0.1953  0.2568
  409LEU   HD21  717   7.398  -0.535  -2.218  1.9988 -1.0003 -0.2907
  409LEU   HD22  718   7.471  -0.535  -2.378 -0.3717  1.3987 -1.5684
  409LEU   HD23  719   7.443  -0.386  -2.283 -0.5731  0.5973  0.2726
  409LEU      C  720   7.003  -0.426  -2.059  0.1238 -1.5181 -0.5074
  409LEU      O  721   7.045  -0.395  -1.947  0.0251  0.7008 -0.9430
  410LEU      N  722   6.878  -0.393  -2.094 -0.0867 -0.5651  0.5340
  410LEU      H  723   6.852  -0.410  -2.191  2.9558  0.7112 -0.6366
  410LEU     CA  724   6.775  -0.340  -2.004 -0.0384 -0.2652  0.8187
  410LEU     HA  725   6.821  -0.259  -1.947 -0.1854 -1.2304  2.3809
  410LEU     CB  726   6.654  -0.286  -2.092  0.2105  0.3606 -0.1540
  410LEU    HB1  727   6.697  -0.202  -2.146  2.4345 -0.0251  0.9156
  410LEU    HB2  728   6.637  -0.360  -2.170  1.1766 -0.7590  0.6615
  410LEU     CG  729   6.522  -0.238  -2.022 -0.2172 -0.3485  0.6229
  410LEU     HG  730   6.510  -0.299  -1.933 -2.9785  0.7200  1.0747
  410LEU    CD1  731   6.518  -0.085  -1.975 -0.8327  0.3748  0.0361
  410LEU   HD11  732   6.431  -0.045  -1.922 -1.1232 -0.4960  0.2480
  410LEU   HD12  733   6.600  -0.067  -1.907 -0.5064 -0.0164 -0.2454
  410LEU   HD13  734   6.546  -0.031  -2.065  2.3381  3.7859  2.8032
  410LEU    CD2  735   6.402  -0.252  -2.110  0.2488 -0.3141 -0.0201
  410LEU   HD21  736   6.410  -0.185  -2.196  2.0055 -0.3903  0.0458
  410LEU   HD22  737   6.371  -0.345  -2.157 -1.7657  0.3365 -0.0781
  410LEU   HD23  738   6.316  -0.215  -2.054  1.5116  1.1157  1.0446
  410LEU      C  739   6.736  -0.444  -1.896  0.3041 -0.1444 -0.0621
  410LEU      O  740   6.735  -0.417  -1.775  0.9681  0.6330  0.0650
  411THR      N  741   6.694  -0.563  -1.946 -0.2720  0.4418  0.7642
  411THR      H  742   6.695  -0.575  -2.046  1.1662 -0.8618  0.8853
  411THR     CA  743   6.651  -0.669  -1.851 -0.7389 -0.0982  0.0866
  411THR     HA  744   6.571  -0.630  -1.788 -2.4511 -0.5812 -1.7009
  411THR     CB  745   6.584  -0.787  -1.931  0.5742 -0.0884 -0.2229
  411THR     HB  746   6.563  -0.870  -1.863 -0.5594  0.4291  0.0910
  411THR    OG1  747   6.678  -0.826  -2.027 -0.0333  0.3040 -0.3032
  411THR    HG1  748   6.693  -0.753  -2.086  0.3460  0.9551  0.5924
  411THR    CG2  749   6.457  -0.747  -2.004 -0.0412  0.5692 -0.2966
  411THR   HG21  750   6.467  -0.656  -2.063  0.9426 -0.9880 -2.6578
  411THR   HG22  751   6.414  -0.827  -2.063  1.9306 -0.1923 -0.7758
  411THR   HG23  752   6.388  -0.718  -1.924 -0.9522  0.5550 -1.0587
  411THR      C  753   6.771  -0.722  -1.770  0.2803 -0.2502 -0.3269
  411THR      O  754   6.759  -0.791  -1.669 -0.3054  0.0793 -0.1171
  412GLY      N  755   6.893  -0.680  -1.798 -0.1603 -0.9291  0.2321
  412GLY      H  756   6.902  -0.644  -1.892 -1.4330  0.2349  0.5297
  412GLY     CA  757   7.018  -0.702  -1.727  0.0279 -0.5224 -0.1962
  412GLY    HA1  758   7.036  -0.797  -1.677  2.3786 -0.5803 -1.0116
  412GLY    HA2  759   7.090  -0.716  -1.808 -0.5727 -1.4295 -0.5916
  412GLY      C  760   7.060  -0.586  -1.635  0.4572 -0.9816 -0.6970
  412GLY      O  761   7.160  -0.591  -1.567  0.3115 -0.0774  0.4688
  413SER      N  762   6.983  -0.473  -1.632  0.2598  0.6437  0.1322
  413SER      H  763   6.909  -0.477  -1.700 -0.3209 -0.9083  0.8109
  413SER     CA  764   7.006  -0.355  -1.544 -0.0700 -0.0710  0.7451
  413SER     HA  765   7.107  -0.353  -1.504  0.4584  2.2851 -0.4591
  413SER     CB  766   6.991  -0.236  -1.625 -0.4758  0.1447  0.6154
  413SER    HB1  767   6.890  -0.219  -1.662 -0.1150  2.2442  0.4214
  413SER    HB2  768   7.021  -0.151  -1.563  0.0538  3.0976 -3.2531
  413SER     OG  769   7.088  -0.220  -1.731 -0.3778  0.3153  0.6550
  413SER     HG  770   7.081  -0.304  -1.772 -1.5390  0.5748  0.2862
  413SER      C  771   6.897  -0.341  -1.440 -0.7172 -0.5890  0.0132
  413SER      O  772   6.901  -0.245  -1.363  0.4413 -0.3987  0.0287
  414MET      N  773   6.807  -0.439  -1.424  0.0262 -0.8199  0.4065
  414MET      H  774   6.806  -0.506  -1.499 -1.4136 -0.3537 -0.0238
  414MET     CA  775   6.690  -0.437  -1.339 -0.0950  0.0676 -0.9072
  414MET     HA  776   6.644  -0.342  -1.368  0.7701  0.5790 -0.6386
  414MET     CB  777   6.603  -0.549  -1.371 -0.1919  0.2737 -0.4586
  414MET    HB1  778   6.585  -0.566  -1.478  0.2838 -1.0757 -0.3375
  414MET    HB2  779   6.639  -0.646  -1.339 -0.3691  1.0749  2.4047
  414MET     CG  780   6.467  -0.534  -1.293  0.7970 -0.0966 -0.1813
  414MET    HG1  781   6.467  -0.530  -1.184 -1.4947 -0.4747 -0.1172
  414MET    HG2  782   6.405  -0.453  -1.329  0.1763  0.2742  1.6030
  414MET     SD  783   6.392  -0.688  -1.329 -0.0433 -0.1103 -0.2027
  414MET     CE  784   6.321  -0.656  -1.494 -0.3461  0.8409  0.0496
  414MET    HE1  785   6.289  -0.742  -1.553  1.9090  0.0812 -0.1420
  414MET    HE2  786   6.233  -0.600  -1.464 -2.6514 -2.1749 -0.5395
  414MET    HE3  787   6.380  -0.594  -1.561 -2.1471  2.7325  0.1005
  414MET      C  788   6.735  -0.423  -1.192  0.6205  0.1055  1.0496
  414MET      O  789   6.690  -0.330  -1.129 -0.2755  0.3953 -0.1061
  415GLU      N  790   6.821  -0.514  -1.146 -0.0495 -0.2212 -0.1545
  415GLU      H  791   6.854  -0.589  -1.204  0.5250 -0.8281  0.9254
  415GLU     CA  792   6.867  -0.524  -1.005 -0.2256  0.4724 -0.5342
  415GLU     HA  793   6.777  -0.525  -0.943  0.5172  0.3596  0.5693
  415GLU     CB  794   6.949  -0.664  -0.976 -0.0840 -0.6243  0.6263
  415GLU    HB1  795   6.901  -0.755  -1.012 -1.2168 -0.2518  1.1235
  415GLU    HB2  796   7.035  -0.666  -1.043  1.3036  0.9867  2.2652
  415GLU     CG  797   6.995  -0.704  -0.837  0.1828 -0.2968 -0.1343
  415GLU    HG1  798   7.061  -0.789  -0.854  1.2817  0.5558 -0.1950
  415GLU    HG2  799   7.050  -0.624  -0.788 -0.5691  1.1302 -1.5221
  415GLU     CD  800   6.866  -0.745  -0.750  0.7727  0.5433  0.8970
  415GLU    OE1  801   6.883  -0.802  -0.636  0.2001 -0.2739 -0.3180
  415GLU    OE2  802   6.750  -0.727  -0.797  0.5015  0.2706 -0.6638
  415GLU      C  803   6.960  -0.405  -0.967 -0.1985  0.2478  0.7408
  415GLU      O  804   6.989  -0.391  -0.851  0.0768  0.0994  0.2004
  416ILE      N  805   7.007  -0.330  -1.066  0.0882 -0.5520 -0.1520
  416ILE      H  806   6.975  -0.357  -1.158  0.8075 -0.2906 -0.4890
  416ILE     CA  807   7.090  -0.210  -1.049 -0.2801  0.9631 -0.4303
  416ILE     HA  808   7.168  -0.234  -0.977 -0.0115 -1.4617 -1.4390
  416ILE     CB  809   7.159  -0.177  -1.183 -0.1554 -0.1326 -0.0253
  416ILE     HB  810   7.081  -0.156  -1.256 -0.3243  0.6161  0.3581
  416ILE    CG1  811   7.240  -0.281  -1.255 -1.0619 -0.6556  0.3520
  416ILE   HG11  812   7.172  -0.364  -1.275  0.3440 -1.7717 -0.0236
  416ILE   HG12  813   7.275  -0.239  -1.349  0.1734  0.5218  1.2918
  416ILE    CG2  814   7.243  -0.048  -1.167 -0.1245  0.6091 -0.5465
  416ILE   HG21  815   7.324  -0.062  -1.096  0.7679 -2.0055 -1.9460
  416ILE   HG22  816   7.308  -0.028  -1.253 -2.3556  0.0512 -2.4700
  416ILE   HG23  817   7.181   0.041  -1.155 -1.5099 -0.3982  0.1274
  416ILE     CD  818   7.350  -0.345  -1.170  0.4633 -0.0122  0.1247
  416ILE    HD1  819   7.433  -0.280  -1.144  0.4312  0.0245  0.1332
  416ILE    HD2  820   7.308  -0.390  -1.080  3.4039  1.1690  2.2595
  416ILE    HD3  821   7.387  -0.419  -1.241 -0.6984  1.2227 -1.8635
  416ILE      C  822   6.999  -0.098  -0.998 -0.0864  0.0635 -0.2020
  416ILE      O  823   7.039  -0.031  -0.905 -0.3684  0.3487  0.0982
  417ILE      N  824   6.886  -0.074  -1.058 -0.2042 -0.2997  0.1786
  417ILE      H  825   6.862  -0.151  -1.119 -0.4886  0.2617 -0.4385
  417ILE     CA  826   6.812   0.056  -1.039  0.1186  0.0751  0.4176
  417ILE     HA  827   6.888   0.128  -1.008  0.7805 -0.0899 -0.7498
  417ILE     CB  828   6.755   0.098  -1.173  0.4657 -0.9965  0.2778
  417ILE     HB  829   6.690   0.021  -1.215 -0.3443 -0.0372 -0.2564
  417ILE    CG1  830   6.862   0.127  -1.282 -0.0585  0.0117  0.3734
  417ILE   HG11  831   6.907   0.226  -1.280  2.5098 -1.0731  0.2624
  417ILE   HG12  832   6.940   0.052  -1.268 -0.3691 -0.3035  0.4429
  417ILE    CG2  833   6.674   0.228  -1.163 -0.2702  0.0170  0.0552
  417ILE   HG21  834   6.643   0.266  -1.261 -2.8847  3.8723  2.1207
  417ILE   HG22  835   6.586   0.220  -1.100  0.9062 -1.9804  1.5407
  417ILE   HG23  836   6.744   0.302  -1.123  2.6533 -1.9829 -1.0439
  417ILE     CD  837   6.806   0.094  -1.418 -0.5603 -0.8181  0.1142
  417ILE    HD1  838   6.786  -0.012  -1.429 -1.8317 -0.3788 -2.9962
  417ILE    HD2  839   6.711   0.144  -1.438 -0.2821  0.2538  1.3153
  417ILE    HD3  840   6.877   0.116  -1.498  0.5541  1.8322  1.6831
  417ILE      C  841   6.700   0.038  -0.931 -0.1786 -0.4379  0.4923
  417ILE      O  842   6.656   0.139  -0.870  0.3809  0.1228  0.6891
  418ARG      N  843   6.672  -0.088  -0.889 -0.3715  0.4678  0.3903
  418ARG      H  844   6.709  -0.163  -0.945 -0.9988  1.0729 -0.8706
  418ARG     CA  845   6.583  -0.122  -0.778  0.2767  0.4510  1.1886
  418ARG     HA  846   6.506  -0.046  -0.763  1.6249  1.8598  1.2106
  418ARG     CB  847   6.512  -0.260  -0.802 -0.1965  0.6598 -0.6625
  418ARG    HB1  848   6.444  -0.261  -0.887 -0.5478  2.0863 -0.4272
  418ARG    HB2  849   6.592  -0.333  -0.812  0.3518  1.3358 -1.3089
  418ARG     CG  850   6.426  -0.295  -0.675  0.4510 -1.4067 -0.2960
  418ARG    HG1  851   6.493  -0.308  -0.590  0.0903  0.1307  0.2611
  418ARG    HG2  852   6.364  -0.209  -0.649 -0.4056 -1.4707 -1.9950
  418ARG     CD  853   6.335  -0.415  -0.687 -0.4709 -0.0581  0.3561
  418ARG    HD1  854   6.395  -0.494  -0.730 -0.0580 -0.3964  1.5238
  418ARG    HD2  855   6.312  -0.453  -0.587  1.6202  1.5677  1.5232
  418ARG     NE  856   6.210  -0.386  -0.763 -0.1832 -0.0008  0.0531
  418ARG     HE  857   6.170  -0.300  -0.726  0.5370 -0.0187  0.9000
  418ARG     CZ  858   6.143  -0.459  -0.858  0.1586  0.0194 -0.4215
  418ARG    NH1  859   6.198  -0.560  -0.918  0.2196  0.4749 -0.0573
  418ARG   HH11  860   6.295  -0.583  -0.909 -0.3550 -2.6476 -0.6376
  418ARG   HH12  861   6.154  -0.606  -0.997 -0.6399 -0.4161  0.9026
  418ARG    NH2  862   6.027  -0.415  -0.898  0.2758  0.5026 -0.3769
  418ARG   HH21  863   5.964  -0.362  -0.838 -0.9183  0.8956 -1.9027
  418ARG   HH22  864   5.989  -0.431  -0.990  1.4017  0.4948 -0.8447
  418ARG      C  865   6.675  -0.131  -0.656  0.6000  0.7467  0.0801
  418ARG      O  866   6.781  -0.195  -0.663 -0.5617 -0.6077  0.0491
  419GLY      N  867   6.638  -0.059  -0.549  0.2707  0.3913 -0.1488
  419GLY      H  868   6.556  -0.001  -0.564 -1.2046 -1.3910  0.5013
  419GLY     CA  869   6.710  -0.048  -0.425  0.0188  0.4066 -0.0224
  419GLY    HA1  870   6.646  -0.082  -0.343  0.4110 -3.1060 -1.0184
  419GLY    HA2  871   6.794  -0.117  -0.435 -1.1097 -0.8777 -0.9354
  419GLY      C  872   6.767   0.090  -0.403  0.3427 -0.6364  0.1309
  419GLY      O  873   6.830   0.114  -0.305 -0.3574 -0.8740  0.9574
  420TRP      N  874   6.751   0.186  -0.497 -0.6150  0.2663 -0.5073
  420TRP      H  875   6.687   0.173  -0.574 -1.7767 -0.6669  0.5674
  420TRP     CA  876   6.796   0.320  -0.483 -1.0693  0.0971  0.0055
  420TRP     HA  877   6.892   0.326  -0.433 -1.1194 -0.9221  0.2422
  420TRP     CB  878   6.820   0.376  -0.629 -0.7417  0.0929  0.0327
  420TRP    HB1  879   6.866   0.299  -0.690 -1.5510 -0.3742 -0.0130
  420TRP    HB2  880   6.727   0.404  -0.679 -0.9699 -0.4282  0.1680
  420TRP     CG  881   6.928   0.481  -0.643  0.2798  0.0271 -0.2333
  420TRP    CD1  882   7.052   0.466  -0.673 -0.0600  0.0733 -0.2016
  420TRP    HD1  883   7.098   0.368  -0.674 -0.7426 -0.3070  1.9971
  420TRP    CD2  884   6.909   0.624  -0.630  0.9370  0.8756 -0.4077
  420TRP    NE1  885   7.112   0.591  -0.688  0.1764  0.5267  0.0400
  420TRP    HE1  886   7.202   0.602  -0.731 -0.8231  1.2968 -2.0106
  420TRP    CE2  887   7.031   0.695  -0.653  0.5146 -0.6795  0.6925
  420TRP    CE3  888   6.798   0.711  -0.600 -0.0738 -0.1602 -0.0363
  420TRP    HE3  889   6.700   0.673  -0.575 -0.9184  2.0148  0.1507
  420TRP    CZ2  890   7.052   0.838  -0.638 -0.1513  0.1656  0.7010
  420TRP    HZ2  891   7.150   0.879  -0.658  0.4946 -1.7479 -0.3733
  420TRP    CZ3  892   6.808   0.853  -0.590 -0.1659  0.3797  0.3653
  420TRP    HZ3  893   6.721   0.906  -0.554  1.0261  0.8494  2.7245
  420TRP    CH2  894   6.932   0.917  -0.618  0.0572 -0.5397  0.5067
  420TRP    HH2  895   6.940   1.024  -0.604 -0.1328 -0.4783  0.1536
  420TRP      C  896   6.702   0.416  -0.399 -0.7697 -0.1052 -0.5054
  420TRP      O  897   6.747   0.501  -0.320  0.0005  0.1826 -0.7447
  421ALA      N  898   6.571   0.387  -0.402 -0.0606 -0.1989 -0.0729
  421ALA      H  899   6.543   0.323  -0.475  0.9538 -0.9835  0.2005
  421ALA     CA  900   6.462   0.450  -0.326  0.6585 -0.2691 -0.1106
  421ALA     HA  901   6.465   0.557  -0.346 -1.1963 -0.5400 -2.2064
  421ALA     CB  902   6.332   0.379  -0.368  0.0090 -0.1606  0.3643
  421ALA    HB1  903   6.249   0.425  -0.314  1.0817  1.5669  0.6244
  421ALA    HB2  904   6.313   0.387  -0.475 -2.1173  1.1324  0.7753
  421ALA    HB3  905   6.331   0.273  -0.344 -1.0654 -0.3927 -0.6340
  421ALA      C  906   6.477   0.449  -0.174  0.2983  0.2751  0.6027
  421ALA      O  907   6.446   0.550  -0.111 -0.4381 -0.7505  0.2289
  422GLU      N  908   6.526   0.336  -0.125 -0.5350  0.1609  0.2239
  422GLU      H  909   6.539   0.267  -0.197 -0.7770  0.5029 -0.1513
  422GLU     CA  910   6.559   0.310   0.012  0.4332  0.1296  0.4589
  422GLU     HA  911   6.466   0.321   0.068 -0.0165 -1.0879 -0.0250
  422GLU     CB  912   6.596   0.156   0.021 -0.3198  0.5141  0.0203
  422GLU    HB1  913   6.527   0.085  -0.026 -1.1268  0.6964  0.8900
  422GLU    HB2  914   6.683   0.126  -0.037 -0.1869 -0.5927  0.7644
  422GLU     CG  915   6.607   0.099   0.163 -0.1209 -0.0563  0.3037
  422GLU    HG1  916   6.661   0.005   0.155 -1.4022 -0.7668 -0.2831
  422GLU    HG2  917   6.670   0.167   0.220 -0.0222 -0.9671  1.3100
  422GLU     CD  918   6.471   0.079   0.228  0.2156  0.1072  0.4319
  422GLU    OE1  919   6.381   0.021   0.154 -0.2079  0.6130  0.0514
  422GLU    OE2  920   6.449   0.111   0.347  0.1326 -0.4017 -0.0227
  422GLU      C  921   6.660   0.412   0.065  0.3011 -0.8006  0.2723
  422GLU      O  922   6.665   0.436   0.186 -0.0242 -0.5396  0.0634
  423LYS      N  923   6.740   0.475  -0.022  0.4847 -0.4205  0.1207
  423LYS      H  924   6.725   0.451  -0.118 -0.8048 -2.0483  0.6765
  423LYS     CA  925   6.852   0.565   0.014  0.1848  0.2174  0.1028
  423LYS     HA  926   6.886   0.554   0.117  0.7303  0.9456  0.0072
  423LYS     CB  927   6.970   0.530  -0.082  0.1623  0.4769 -0.2412
  423LYS    HB1  928   6.930   0.516  -0.183 -0.1627  2.3984 -0.4174
  423LYS    HB2  929   7.049   0.605  -0.080 -0.7460  1.4508 -0.4106
  423LYS     CG  930   7.056   0.413  -0.035 -0.2724  0.4031 -0.4494
  423LYS    HG1  931   7.160   0.432  -0.061  0.1681 -1.8541 -0.5086
  423LYS    HG2  932   7.053   0.406   0.073 -0.8621  1.1110 -0.4101
  423LYS     CD  933   7.015   0.282  -0.105  0.0049 -0.6568  0.1868
  423LYS    HD1  934   6.931   0.244  -0.046  0.3582 -0.1595  1.0306
  423LYS    HD2  935   6.994   0.311  -0.208 -0.1639 -0.0092  0.4038
  423LYS     CE  936   7.123   0.171  -0.111  0.4184 -0.4929  0.2700
  423LYS    HE1  937   7.201   0.214  -0.174 -0.8734  1.8825  0.1804
  423LYS    HE2  938   7.172   0.144  -0.017  1.8003 -1.1504 -0.6041
  423LYS     NZ  939   7.064   0.052  -0.177  0.0584  0.0300  0.3456
  423LYS    HZ1  940   6.994   0.080  -0.244  0.2597  0.0136  0.1282
  423LYS    HZ2  941   7.130   0.003  -0.236 -0.2323 -0.0038  0.0442
  423LYS    HZ3  942   7.028  -0.017  -0.112 -1.4945  1.5345  1.1669
  423LYS      C  943   6.814   0.712  -0.013 -0.3453 -0.7182  0.0397
  423LYS      O  944   6.889   0.800   0.023  0.8679  0.3269 -0.5261
  424ILE      N  945   6.697   0.748  -0.067  0.9213 -0.2297 -0.3960
  424ILE      H  946   6.635   0.673  -0.095  1.5997 -1.1353  0.4842
  424ILE     CA  947   6.636   0.882  -0.056 -0.0285 -0.0328  0.4063
  424ILE     HA  948   6.705   0.961  -0.082 -0.2457 -0.0392 -0.2128
  424ILE     CB  949   6.525   0.896  -0.170  0.0522 -0.0713 -0.1096
  424ILE     HB  950   6.443   0.830  -0.142  0.2490 -0.6437 -0.8467
  424ILE    CG1  951   6.573   0.862  -0.312  0.0854  0.0130  0.2389
  424ILE   HG11  952   6.654   0.933  -0.330  1.2134 -1.6423 -1.6296
  424ILE   HG12  953   6.607   0.760  -0.331 -2.6036 -0.8601 -0.3153
  424ILE    CG2  954   6.453   1.030  -0.161 -0.5291 -0.0029 -0.0838
  424ILE   HG21  955   6.374   1.050  -0.234 -0.4322  0.5359 -0.0442
  424ILE   HG22  956   6.412   1.043  -0.061  2.6759 -0.9119  1.5050
  424ILE   HG23  957   6.527   1.110  -0.158  0.8548 -1.2464  0.2232
  424ILE     CD  958   6.468   0.875  -0.426 -0.5132  0.4233 -0.0664
  424ILE    HD1  959   6.510   0.823  -0.512  2.3965 -0.3052  1.6499
  424ILE    HD2  960   6.367   0.842  -0.402 -0.0890 -1.7566 -0.9968
  424ILE    HD3  961   6.461   0.978  -0.459 -2.9968 -0.2071 -1.7724
  424ILE      C  962   6.583   0.901   0.089 -0.0942 -0.6321  0.2967
  424ILE      O  963   6.498   0.821   0.128 -0.2587 -0.5535 -0.4069
  425PRO      N  964   6.616   1.012   0.165 -0.0478  0.3776  0.6592
  425PRO     CA  965   6.558   1.037   0.291  0.4249  0.4146  0.1055
  425PRO     HA  966   6.570   0.954   0.362 -0.3905 -1.5221 -1.9167
  425PRO     CB  967   6.641   1.155   0.353  0.2121 -0.3872  0.0163
  425PRO    HB1  968   6.583   1.236   0.396 -0.2966 -0.0860 -1.1912
  425PRO    HB2  969   6.699   1.114   0.436 -3.4667 -1.6353  2.2342
  425PRO     CG  970   6.715   1.226   0.230 -0.2673 -0.6790  0.0390
  425PRO    HG1  971   6.649   1.302   0.190 -0.0811 -0.0917  0.8305
  425PRO    HG2  972   6.818   1.257   0.249 -0.0409 -0.9859 -0.6197
  425PRO     CD  973   6.713   1.113   0.129  0.0117  0.5140  0.5455
  425PRO    HD1  974   6.685   1.152   0.031  0.3381 -2.2409 -0.7422
  425PRO    HD2  975   6.809   1.066   0.108 -1.1086 -0.6838 -2.5630
  425PRO      C  976   6.406   1.072   0.285  0.8694  0.5294 -0.0436
  425PRO      O  977   6.366   1.162   0.212  0.5844 -0.1730  0.4706
  426GLY      N  978   6.322   1.000   0.357  1.0029 -0.2900 -0.2715
  426GLY      H  979   6.362   0.927   0.414 -0.8725 -0.6721  0.6111
  426GLY     CA  980   6.182   1.051   0.384 -0.8808  0.1134 -0.0911
  426GLY    HA1  981   6.158   1.015   0.484  0.2419  1.4776  0.7081
  426GLY    HA2  982   6.182   1.160   0.377  0.4387  0.0768 -1.2373
  426GLY      C  983   6.070   0.996   0.298 -0.2781  0.2071  0.1796
  426GLY      O  984   5.950   1.025   0.316 -0.1311 -0.2278  0.3903
  427PHE      N  985   6.113   0.916   0.201  0.2656 -0.1103  0.0789
  427PHE      H  986   6.213   0.918   0.192  0.5873 -2.8518  1.8345
  427PHE     CA  987   6.031   0.856   0.093 -0.3837 -0.1077 -0.5148
  427PHE     HA  988   5.965   0.934   0.053 -1.8085 -1.5178 -1.0613
  427PHE     CB  989   6.135   0.817  -0.019 -0.0533  0.3059 -0.2751
  427PHE    HB1  990   6.211   0.894  -0.011  0.2465 -0.0271  0.1069
  427PHE    HB2  991   6.187   0.729   0.017 -0.3170 -0.8712 -2.6172
  427PHE     CG  992   6.080   0.795  -0.160 -0.0657  0.2607 -0.4847
  427PHE    CD1  993   6.153   0.703  -0.238 -0.5603  0.4809 -0.6157
  427PHE    HD1  994   6.239   0.649  -0.200 -2.0089 -0.3991  1.6069
  427PHE    CD2  995   5.962   0.861  -0.209 -0.1348 -0.3907 -0.1244
  427PHE    HD2  996   5.914   0.944  -0.160 -0.0463  0.3815 -1.3165
  427PHE    CE1  997   6.102   0.668  -0.365  0.7959 -0.6617 -0.2766
  427PHE    HE1  998   6.153   0.597  -0.428  0.5821 -0.2651 -0.9139
  427PHE    CE2  999   5.912   0.822  -0.335 -0.6672 -0.8073 -0.2687
  427PHE    HE2 1000   5.824   0.872  -0.373 -0.7036  1.5426  2.5088
  427PHE     CZ 1001   5.981   0.725  -0.408 -0.4548 -0.3749 -0.1091
  427PHE     HZ 1002   5.946   0.694  -0.505  1.5537 -1.1076 -0.6369
  427PHE      C 1003   5.967   0.733   0.146 -0.4290  0.1119 -0.0290
  427PHE      O 1004   5.888   0.675   0.072  0.6583 -0.3934  0.3269
  428ALA      N 1005   5.999   0.682   0.266  0.4265 -0.2472 -0.2976
  428ALA      H 1006   6.075   0.724   0.317  0.5120 -0.0144 -0.6136
  428ALA     CA 1007   5.922   0.578   0.335  0.0545 -0.1251  0.2896
  428ALA     HA 1008   5.925   0.499   0.260  3.7872  1.1287 -1.1414
  428ALA     CB 1009   6.003   0.523   0.449 -0.0967 -0.2133 -0.0249
  428ALA    HB1 1010   5.995   0.573   0.545  1.2750  3.9001 -1.8297
  428ALA    HB2 1011   5.993   0.414   0.449 -0.2885 -0.2535 -2.7487
  428ALA    HB3 1012   6.107   0.545   0.423 -0.5048 -0.4747 -2.0530
  428ALA      C 1013   5.781   0.627   0.382 -1.1550  0.1243 -0.7584
  428ALA      O 1014   5.718   0.556   0.464  1.2797 -0.5528 -0.0734
  429ASP      N 1015   5.738   0.745   0.336 -0.0646  0.0863 -0.0165
  429ASP      H 1016   5.809   0.796   0.285  1.2417 -0.6249  1.0044
  429ASP     CA 1017   5.604   0.804   0.348 -0.3524  0.4943 -0.2336
  429ASP     HA 1018   5.568   0.760   0.441  1.4985  0.4800  0.5258
  429ASP     CB 1019   5.614   0.959   0.348  0.3707 -0.4848 -0.2303
  429ASP    HB1 1020   5.669   1.002   0.432  1.3294 -1.3732 -0.3832
  429ASP    HB2 1021   5.659   0.991   0.254 -0.3997  0.9803 -0.1240
  429ASP     CG 1022   5.485   1.036   0.361  0.5530  0.1069 -0.4150
  429ASP    OD1 1023   5.430   1.092   0.263 -0.5885  0.2025  1.0540
  429ASP    OD2 1024   5.425   1.038   0.472  0.4272 -0.2209 -0.1334
  429ASP      C 1025   5.513   0.755   0.234  0.3088  0.1904  0.5130
  429ASP      O 1026   5.394   0.755   0.249  0.0006  0.3625 -0.0942
  430LEU      N 1027   5.573   0.722   0.118  0.2597  0.0928 -0.0351
  430LEU      H 1028   5.673   0.714   0.127  0.1652  0.3368  1.4582
  430LEU     CA 1029   5.507   0.649   0.009 -0.3785  0.2045 -0.4002
  430LEU     HA 1030   5.398   0.659   0.012 -0.1327  5.1183  1.5078
  430LEU     CB 1031   5.566   0.687  -0.127 -0.7576 -0.4178 -0.7602
  430LEU    HB1 1032   5.675   0.692  -0.123 -0.8377  1.8045 -0.2573
  430LEU    HB2 1033   5.550   0.613  -0.206 -0.6244 -1.8021  0.4629
  430LEU     CG 1034   5.520   0.824  -0.175 -0.1011 -0.2043 -0.3855
  430LEU     HG 1035   5.572   0.831  -0.271  0.9211  0.4880  0.2123
  430LEU    CD1 1036   5.373   0.829  -0.199 -1.2495  0.2534  0.2643
  430LEU   HD11 1037   5.334   0.732  -0.231 -0.1933  0.1367 -0.7443
  430LEU   HD12 1038   5.321   0.845  -0.104 -0.7109  0.7062  0.4891
  430LEU   HD13 1039   5.338   0.894  -0.279 -0.6294  1.1828  0.7286
  430LEU    CD2 1040   5.564   0.944  -0.101 -0.2604  0.1928  0.8221
  430LEU   HD21 1041   5.511   0.942  -0.005 -2.0728  2.7407 -0.0093
  430LEU   HD22 1042   5.672   0.942  -0.085  0.0521 -1.6178 -1.1802
  430LEU   HD23 1043   5.527   1.031  -0.155 -4.2225 -1.9660 -0.3174
  430LEU      C 1044   5.529   0.498   0.040 -0.6781  0.0723  0.5024
  430LEU      O 1045   5.646   0.465   0.068  0.1792  0.3579  0.1267
  431PRO      N 1046   5.429   0.406   0.058 -0.0665 -0.9875  0.4340
  431PRO     CA 1047   5.451   0.266   0.084 -0.0057  0.8155 -0.2658
  431PRO     HA 1048   5.508   0.257   0.177  0.4639 -0.4139 -0.6562
  431PRO     CB 1049   5.310   0.213   0.122  0.5291  0.5159 -0.3361
  431PRO    HB1 1050   5.291   0.110   0.094  0.5391  1.2350 -3.3524
  431PRO    HB2 1051   5.300   0.233   0.228 -0.7234  2.2436 -0.7427
  431PRO     CG 1052   5.213   0.306   0.051 -0.4458 -0.4304 -0.5873
  431PRO    HG1 1053   5.201   0.268  -0.050 -1.3631  0.2468 -0.7469
  431PRO    HG2 1054   5.112   0.299   0.092 -0.6010  2.7386 -0.1884
  431PRO     CD 1055   5.283   0.440   0.054 -0.6303  0.7700  0.1856
  431PRO    HD1 1056   5.267   0.497  -0.037 -0.8253  1.6668  0.7742
  431PRO    HD2 1057   5.251   0.493   0.144 -0.9164 -0.6427  0.9515
  431PRO      C 1058   5.520   0.185  -0.029  0.8439 -0.1103  0.3087
  431PRO      O 1059   5.538   0.235  -0.144 -0.5558 -0.1436  0.0395
  432LYS      N 1060   5.565   0.061  -0.004  0.1931 -0.4248  0.2089
  432LYS      H 1061   5.568   0.030   0.092  0.7394  0.9406  0.6550
  432LYS     CA 1062   5.642  -0.022  -0.095 -0.4142 -0.3018  0.1033
  432LYS     HA 1063   5.735   0.026  -0.123 -0.1962 -2.3438 -3.2999
  432LYS     CB 1064   5.681  -0.157  -0.021 -0.2008  0.1051  0.3570
  432LYS    HB1 1065   5.589  -0.202   0.018 -0.2337  2.0410  2.7397
  432LYS    HB2 1066   5.723  -0.230  -0.091  1.9386 -0.7867  2.4492
  432LYS     CG 1067   5.785  -0.150   0.087  0.2184  0.3214  0.3805
  432LYS    HG1 1068   5.811  -0.253   0.115 -2.4756 -1.1575 -2.0072
  432LYS    HG2 1069   5.881  -0.115   0.048  1.4239 -1.4592  1.5631
  432LYS     CD 1070   5.730  -0.082   0.213 -0.4116  0.1744  1.0283
  432LYS    HD1 1071   5.712   0.024   0.198  0.6727  0.7751  3.4204
  432LYS    HD2 1072   5.631  -0.122   0.235 -0.4930  0.6499  1.5336
  432LYS     CE 1073   5.802  -0.113   0.343 -0.5065 -0.0777  0.1686
  432LYS    HE1 1074   5.848  -0.211   0.343  0.1001  0.2048  0.4325
  432LYS    HE2 1075   5.889  -0.047   0.342  1.4496 -2.4696 -2.2496
  432LYS     NZ 1076   5.724  -0.117   0.468  0.4119  0.3603 -0.1493
  432LYS    HZ1 1077   5.677  -0.033   0.499  2.1193  0.4023  2.6742
  432LYS    HZ2 1078   5.661  -0.195   0.481  1.9054 -1.1218 -1.4547
  432LYS    HZ3 1079   5.792  -0.139   0.539 -1.4791 -0.6826  1.4656
  432LYS      C 1080   5.566  -0.045  -0.227  0.2053  0.1854 -0.0459
  432LYS      O 1081   5.636  -0.031  -0.329 -0.2465 -0.0384 -0.1420
  433ALA      N 1082   5.432  -0.074  -0.230 -0.4193 -0.1958 -0.0336
  433ALA      H 1083   5.378  -0.064  -0.145 -0.0913  1.7314 -0.0047
  433ALA     CA 1084   5.371  -0.081  -0.361 -0.8227  0.2808  1.0261
  433ALA     HA 1085   5.427  -0.154  -0.420  0.2294  0.2333  2.0396
  433ALA     CB 1086   5.235  -0.151  -0.337  0.1664 -0.1948 -0.1534
  433ALA    HB1 1087   5.160  -0.084  -0.294  0.2983 -0.2110  0.0996
  433ALA    HB2 1088   5.192  -0.184  -0.432  1.8400 -0.4136 -0.8615
  433ALA    HB3 1089   5.237  -0.244  -0.280  1.6302 -0.1915 -0.1658
  433ALA      C 1090   5.352   0.054  -0.438 -0.6976  0.3700  0.2780
  433ALA      O 1091   5.319   0.057  -0.555  0.1781  0.0484 -0.1769
  434ASP      N 1092   5.389   0.166  -0.382 -0.2182  0.3052  0.5977
  434ASP      H 1093   5.411   0.161  -0.283  2.3147 -3.6187  0.0524
  434ASP     CA 1094   5.400   0.299  -0.442 -0.1390 -0.4104  0.2031
  434ASP     HA 1095   5.331   0.291  -0.526 -0.6278 -3.4541  0.7824
  434ASP     CB 1096   5.341   0.406  -0.354 -1.0514  0.4170  0.1956
  434ASP    HB1 1097   5.390   0.424  -0.259  0.0683 -0.8250 -0.1317
  434ASP    HB2 1098   5.340   0.502  -0.406 -1.0171  0.7356  0.7716
  434ASP     CG 1099   5.190   0.398  -0.334 -0.6448  0.3851 -0.1096
  434ASP    OD1 1100   5.119   0.319  -0.404 -0.2891 -0.9938  0.1625
  434ASP    OD2 1101   5.145   0.484  -0.255  0.1029 -0.3768 -0.1929
  434ASP      C 1102   5.545   0.332  -0.480 -0.1204 -0.0697 -0.1786
  434ASP      O 1103   5.568   0.389  -0.589 -0.3665  0.2806  0.1906
  435GLN      N 1104   5.646   0.297  -0.399  0.6422 -0.0290 -0.4963
  435GLN      H 1105   5.609   0.255  -0.315 -2.2179  4.2142  0.6990
  435GLN     CA 1106   5.791   0.314  -0.425  0.5174 -0.5761  0.0490
  435GLN     HA 1107   5.792   0.423  -0.433 -1.3867 -0.2959  2.3318
  435GLN     CB 1108   5.870   0.270  -0.310  0.2082 -1.1429 -0.8459
  435GLN    HB1 1109   5.834   0.174  -0.272 -0.0254 -1.1205 -1.0142
  435GLN    HB2 1110   5.973   0.256  -0.343  0.6081 -2.5567  0.8081
  435GLN     CG 1111   5.879   0.372  -0.188  0.2812  0.6245  1.4540
  435GLN    HG1 1112   5.895   0.470  -0.231 -2.6114  0.7779  0.5454
  435GLN    HG2 1113   5.781   0.381  -0.141 -0.9371 -0.9391 -0.6164
  435GLN     CD 1114   5.972   0.338  -0.079  0.5890  0.3254  0.4751
  435GLN    OE1 1115   6.021   0.222  -0.069  0.1208 -0.3496  0.0371
  435GLN    NE2 1116   5.992   0.426   0.010  0.1497 -0.1879 -0.2622
  435GLN   HE21 1117   5.943   0.514   0.002 -0.0584 -0.3273 -0.5427
  435GLN   HE22 1118   6.057   0.411   0.086 -1.2978 -0.4833  0.9701
  435GLN      C 1119   5.822   0.235  -0.545  0.0325  0.1811 -0.3147
  435GLN      O 1120   5.907   0.282  -0.621  0.0382 -0.5328  0.2562
  436ASP      N 1121   5.762   0.111  -0.552 -0.3016  0.8145 -0.0038
  436ASP      H 1122   5.700   0.085  -0.477  0.3688 -0.7299  0.0461
  436ASP     CA 1123   5.775   0.014  -0.664  0.6911  0.5221 -0.2081
  436ASP     HA 1124   5.879   0.000  -0.693  0.0164 -0.7554 -2.1774
  436ASP     CB 1125   5.716  -0.121  -0.626 -0.0135  0.1693 -0.1314
  436ASP    HB1 1126   5.750  -0.165  -0.532  1.0592 -0.9034 -0.9987
  436ASP    HB2 1127   5.608  -0.111  -0.631 -0.2162 -1.1616  0.8395
  436ASP     CG 1128   5.750  -0.231  -0.730 -0.1140 -1.0800  0.2428
  436ASP    OD1 1129   5.663  -0.274  -0.810  0.1220  0.6774 -0.2313
  436ASP    OD2 1130   5.869  -0.271  -0.739 -0.0896 -0.0930 -0.2195
  436ASP      C 1131   5.705   0.067  -0.795 -0.0284  0.1578  0.0840
  436ASP      O 1132   5.755   0.042  -0.905  0.8101 -0.6003  0.3573
  437LEU      N 1133   5.597   0.145  -0.785  0.4758 -0.3587  0.6513
  437LEU      H 1134   5.572   0.178  -0.693  0.5241  2.1371 -0.1739
  437LEU     CA 1135   5.529   0.210  -0.907  0.3886  0.1583 -0.4152
  437LEU     HA 1136   5.533   0.140  -0.990  2.7392 -0.0405 -0.2018
  437LEU     CB 1137   5.377   0.252  -0.884  0.9002 -0.2585  0.7611
  437LEU    HB1 1138   5.318   0.160  -0.880  0.3857 -0.3054 -3.1757
  437LEU    HB2 1139   5.357   0.298  -0.788 -0.1074 -0.6449  0.7523
  437LEU     CG 1140   5.298   0.339  -0.994  0.0397 -0.3741  0.1528
  437LEU     HG 1141   5.193   0.340  -0.965  0.1656  1.3047  0.6262
  437LEU    CD1 1142   5.342   0.490  -0.997  0.2608  0.8551 -0.9554
  437LEU   HD11 1143   5.443   0.509  -1.035  0.4488  0.3931 -0.7064
  437LEU   HD12 1144   5.261   0.535  -1.054 -1.7276 -2.9863 -1.4950
  437LEU   HD13 1145   5.339   0.537  -0.899  1.4834 -2.7900  1.0117
  437LEU    CD2 1146   5.305   0.270  -1.124  0.2907  0.5059 -0.0278
  437LEU   HD21 1147   5.405   0.263  -1.167 -0.9449 -0.7845 -3.0049
  437LEU   HD22 1148   5.250   0.176  -1.125 -0.0390  0.6454  1.8607
  437LEU   HD23 1149   5.255   0.333  -1.198 -3.6741 -0.6726  1.3871
  437LEU      C 1150   5.620   0.321  -0.956 -0.8006 -0.1045 -0.4081
  437LEU      O 1151   5.656   0.322  -1.073  0.2409  0.9686  0.2152
  438LEU      N 1152   5.678   0.407  -0.863  0.1672  0.4960  0.5794
  438LEU      H 1153   5.646   0.405  -0.767 -2.6352  0.9953 -0.2501
  438LEU     CA 1154   5.770   0.507  -0.902  0.1513  0.0796 -0.1028
  438LEU     HA 1155   5.721   0.575  -0.972  2.2288  1.7298 -0.0309
  438LEU     CB 1156   5.804   0.589  -0.781  0.4738  0.3081 -0.0377
  438LEU    HB1 1157   5.801   0.524  -0.693 -0.8985  0.3071 -0.0672
  438LEU    HB2 1158   5.905   0.631  -0.789 -0.3083  2.3470  0.1734
  438LEU     CG 1159   5.696   0.693  -0.755 -0.0060  0.0819 -0.9562
  438LEU     HG 1160   5.602   0.643  -0.780 -0.0086 -0.3052 -0.2075
  438LEU    CD1 1161   5.676   0.733  -0.609 -0.0155 -0.0746  0.8320
  438LEU   HD11 1162   5.600   0.808  -0.584 -2.5730 -2.2508  0.0405
  438LEU   HD12 1163   5.646   0.651  -0.544 -2.1826  1.3162  1.7207
  438LEU   HD13 1164   5.763   0.784  -0.567  0.8667 -0.2500 -0.7126
  438LEU    CD2 1165   5.696   0.822  -0.837  0.2463  0.5025  0.3650
  438LEU   HD21 1166   5.602   0.877  -0.836  0.7057  1.4024  3.2936
  438LEU   HD22 1167   5.769   0.898  -0.809  0.3322  0.8467 -0.7370
  438LEU   HD23 1168   5.737   0.801  -0.936  1.4707  0.3286  0.8930
  438LEU      C 1169   5.899   0.459  -0.977 -0.7566 -0.2387 -0.3649
  438LEU      O 1170   5.939   0.514  -1.080 -0.2315 -0.2396 -0.1450
  439PHE      N 1171   5.960   0.351  -0.922 -0.7324  0.3746 -0.0434
  439PHE      H 1172   5.926   0.320  -0.832 -0.3649 -1.4590 -0.4904
  439PHE     CA 1173   6.057   0.257  -0.991  1.1304  0.3831  0.1453
  439PHE     HA 1174   6.153   0.310  -0.999  1.6019 -0.1918  1.6456
  439PHE     CB 1175   6.082   0.134  -0.898 -0.0982 -0.3787 -0.3690
  439PHE    HB1 1176   6.117   0.158  -0.798  0.7265  0.1077 -0.7561
  439PHE    HB2 1177   5.988   0.081  -0.885 -0.6988  0.4710 -1.1160
  439PHE     CG 1178   6.179   0.027  -0.957 -0.1814 -0.2828 -0.0237
  439PHE    CD1 1179   6.137  -0.100  -0.992  0.2790  0.2657 -0.0492
  439PHE    HD1 1180   6.035  -0.123  -0.962 -0.1568  0.9516 -0.9446
  439PHE    CD2 1181   6.308   0.062  -0.996 -0.3684 -0.3419 -0.0114
  439PHE    HD2 1182   6.342   0.164  -0.980 -2.5841  0.6152 -0.9490
  439PHE    CE1 1183   6.213  -0.193  -1.062 -0.1226 -0.0414 -0.3561
  439PHE    HE1 1184   6.175  -0.284  -1.106 -0.4456  1.0100 -2.4112
  439PHE    CE2 1185   6.388  -0.025  -1.062 -0.0866 -0.6306 -0.5826
  439PHE    HE2 1186   6.489  -0.003  -1.092 -0.3247 -0.5986 -1.3895
  439PHE     CZ 1187   6.343  -0.154  -1.092 -0.0454  0.1021 -0.5089
  439PHE     HZ 1188   6.413  -0.219  -1.142  0.9080 -0.1556  1.0855
  439PHE      C 1189   6.017   0.227  -1.135  0.6176  0.2747 -0.0523
  439PHE      O 1190   6.076   0.273  -1.232 -0.2170 -0.2172  0.1713
  440GLU      N 1191   5.913   0.147  -1.148  0.4515 -0.2909 -0.3468
  440GLU      H 1192   5.870   0.112  -1.064 -1.9057 -0.3629 -1.4945
  440GLU     CA 1193   5.869   0.088  -1.276  1.0915  0.2016 -0.4812
  440GLU     HA 1194   5.943   0.020  -1.317 -1.8416 -2.7412 -1.2904
  440GLU     CB 1195   5.751  -0.007  -1.252 -0.2146  0.1068 -0.1752
  440GLU    HB1 1196   5.669   0.044  -1.200 -0.5343  0.2689 -0.8325
  440GLU    HB2 1197   5.714  -0.023  -1.353 -2.3918  1.6819  0.2884
  440GLU     CG 1198   5.791  -0.142  -1.191 -0.0041  0.6285 -0.1399
  440GLU    HG1 1199   5.878  -0.183  -1.242  1.1752  0.3860  1.9638
  440GLU    HG2 1200   5.817  -0.141  -1.085  1.1733  1.1879 -0.4243
  440GLU     CD 1201   5.677  -0.243  -1.200  0.3720 -0.2817 -0.1232
  440GLU    OE1 1202   5.702  -0.364  -1.214 -0.0596  0.2518  0.6948
  440GLU    OE2 1203   5.560  -0.206  -1.208  0.4829 -0.1186 -0.0720
  440GLU      C 1204   5.812   0.193  -1.379  0.1903  0.6611  0.3663
  440GLU      O 1205   5.839   0.181  -1.496 -0.1399  0.5773 -0.5335
  441SER      N 1206   5.738   0.296  -1.335 -0.6247 -0.1309  0.1440
  441SER      H 1207   5.720   0.308  -1.236 -0.4504 -0.7262  0.2467
  441SER     CA 1208   5.678   0.395  -1.422  0.2770 -0.5729 -0.0925
  441SER     HA 1209   5.628   0.346  -1.505 -1.2410 -0.2512  0.6000
  441SER     CB 1210   5.580   0.485  -1.343  0.0147  0.4225 -0.3344
  441SER    HB1 1211   5.522   0.425  -1.273 -1.3004  0.5051 -1.2926
  441SER    HB2 1212   5.633   0.560  -1.284  1.8329  0.7087 -2.2288
  441SER     OG 1213   5.493   0.553  -1.438 -0.0198  0.0087 -0.3131
  441SER     HG 1214   5.429   0.492  -1.472 -0.5345  0.3215  0.0816
  441SER      C 1215   5.795   0.485  -1.472  0.2268 -0.8155  0.1032
  441SER      O 1216   5.762   0.556  -1.567 -0.0312  0.2114  0.4389
  442ALA      N 1217   5.923   0.475  -1.427  0.0123  0.0985 -0.2339
  442ALA      H 1218   5.936   0.404  -1.357  0.5472 -0.0742 -0.5018
  442ALA     CA 1219   6.035   0.559  -1.479 -0.4088  0.2862 -0.1363
  442ALA     HA 1220   5.991   0.625  -1.554 -0.5881  1.4405  0.9588
  442ALA     CB 1221   6.094   0.644  -1.367 -0.0542 -0.0446  0.0321
  442ALA    HB1 1222   6.020   0.719  -1.340 -0.1331  0.6458 -1.9145
  442ALA    HB2 1223   6.127   0.584  -1.282 -0.4812 -0.1590  0.1221
  442ALA    HB3 1224   6.176   0.701  -1.408  0.5211  0.3197  1.6364
  442ALA      C 1225   6.139   0.469  -1.540 -0.1321  0.5380 -0.3721
  442ALA      O 1226   6.237   0.521  -1.584  0.0810  0.1059 -0.8574
  443PHE      N 1227   6.128   0.331  -1.533  0.8912 -0.2585 -0.2023
  443PHE      H 1228   6.034   0.301  -1.514  1.1520 -0.5284  0.7121
  443PHE     CA 1229   6.226   0.230  -1.559  0.2998  0.2945  0.1490
  443PHE     HA 1230   6.306   0.229  -1.485  0.4728 -2.9684  0.0804
  443PHE     CB 1231   6.169   0.088  -1.539 -0.1158  0.3024  0.0702
  443PHE    HB1 1232   6.119   0.078  -1.443  1.4114  1.1560  1.0032
  443PHE    HB2 1233   6.118   0.046  -1.626  0.4722  0.5251 -0.3977
  443PHE     CG 1234   6.274  -0.017  -1.541 -0.0547  0.0230 -0.1275
  443PHE    CD1 1235   6.358  -0.028  -1.427 -0.5573 -0.7037 -0.1567
  443PHE    HD1 1236   6.354   0.042  -1.345 -0.2870 -1.0100  0.1142
  443PHE    CD2 1237   6.291  -0.106  -1.654  0.3008 -0.3134 -0.2383
  443PHE    HD2 1238   6.225  -0.106  -1.739  0.1043  0.2051 -0.0861
  443PHE    CE1 1239   6.467  -0.114  -1.434 -0.4231  0.1480 -0.2537
  443PHE    HE1 1240   6.542  -0.118  -1.356 -0.3948 -1.5066 -0.3326
  443PHE    CE2 1241   6.393  -0.206  -1.655  0.4189 -0.0978  0.4585
  443PHE    HE2 1242   6.406  -0.268  -1.742 -1.6713 -1.4664  1.0539
  443PHE     CZ 1243   6.476  -0.203  -1.541 -0.0476 -0.8117  0.6609
  443PHE     HZ 1244   6.559  -0.273  -1.545  0.5945 -0.0173 -0.1416
  443PHE      C 1245   6.293   0.243  -1.702 -0.3370  0.3030 -1.2376
  443PHE      O 1246   6.417   0.221  -1.713 -0.1175 -0.5608  0.6504
  444LEU      N 1247   6.215   0.278  -1.805 -0.5069 -0.2488 -0.0074
  444LEU      H 1248   6.117   0.294  -1.790 -0.4081 -1.1711  1.9544
  444LEU     CA 1249   6.274   0.301  -1.937 -0.1347  0.7294  0.0774
  444LEU     HA 1250   6.358   0.233  -1.949  0.3170  0.9546  1.7225
  444LEU     CB 1251   6.163   0.292  -2.045 -0.3325  0.2858 -0.8723
  444LEU    HB1 1252   6.092   0.220  -2.005  0.8608  0.5650  1.9378
  444LEU    HB2 1253   6.105   0.384  -2.038  1.8216  1.6150  0.4571
  444LEU     CG 1254   6.190   0.280  -2.196 -0.0094  0.1412  0.9027
  444LEU     HG 1255   6.241   0.368  -2.235 -0.9990  0.7365  0.9179
  444LEU    CD1 1256   6.260   0.147  -2.242 -0.2250  0.4730 -0.2796
  444LEU   HD11 1257   6.265   0.143  -2.350 -0.0129  0.9547 -0.2916
  444LEU   HD12 1258   6.364   0.155  -2.213 -0.6570  1.4426  1.1125
  444LEU   HD13 1259   6.218   0.056  -2.199 -0.0471 -0.9307 -2.9075
  444LEU    CD2 1260   6.064   0.301  -2.272  0.4925  0.4676 -0.3092
  444LEU   HD21 1261   6.011   0.391  -2.240 -1.8655 -1.6423  2.2864
  444LEU   HD22 1262   6.069   0.306  -2.381  0.4825  0.7703 -0.2987
  444LEU   HD23 1263   5.993   0.223  -2.244 -0.5074  1.1769 -0.8062
  444LEU      C 1264   6.349   0.437  -1.942 -0.0725  0.2550  1.2359
  444LEU      O 1265   6.463   0.440  -1.984  0.3206  0.3820 -0.5262
  445GLU      N 1266   6.296   0.546  -1.880 -0.4184 -0.2405  0.4238
  445GLU      H 1267   6.204   0.528  -1.842 -0.5586 -0.4563 -0.0150
  445GLU     CA 1268   6.342   0.688  -1.870  0.4976  0.6008  0.6941
  445GLU     HA 1269   6.360   0.721  -1.972  0.9578 -1.9736 -0.1132
  445GLU     CB 1270   6.223   0.763  -1.809 -0.0943 -0.1275 -0.2520
  445GLU    HB1 1271   6.131   0.721  -1.851 -0.6156 -1.7703  2.3407
  445GLU    HB2 1272   6.219   0.742  -1.703  0.3646 -0.4973 -0.3029
  445GLU     CG 1273   6.218   0.917  -1.812 -0.5326 -0.8869  0.1369
  445GLU    HG1 1274   6.305   0.953  -1.758 -0.2261 -1.9262  0.3525
  445GLU    HG2 1275   6.219   0.959  -1.912 -1.0650 -0.5260  0.2747
  445GLU     CD 1276   6.096   0.970  -1.738  0.3555  0.2238  0.0693
  445GLU    OE1 1277   6.102   1.069  -1.656  0.1038 -0.0426  0.2898
  445GLU    OE2 1278   5.986   0.912  -1.767 -0.5382 -0.0480  0.0361
  445GLU      C 1279   6.471   0.683  -1.786  0.0392  0.2585  0.1132
  445GLU      O 1280   6.569   0.746  -1.828 -0.2212  0.1985  0.3399
  446LEU      N 1281   6.477   0.612  -1.672 -0.2122 -0.1433  0.3004
  446LEU      H 1282   6.393   0.567  -1.638 -0.8607  1.1190  0.4324
  446LEU     CA 1283   6.592   0.599  -1.582 -1.0551 -0.0302 -0.5014
  446LEU     HA 1284   6.614   0.704  -1.564 -1.2317 -0.4159  2.4057
  446LEU     CB 1285   6.554   0.524  -1.455 -0.0850  0.7934  0.6920
  446LEU    HB1 1286   6.467   0.460  -1.470 -0.0647  1.0930 -0.8256
  446LEU    HB2 1287   6.637   0.459  -1.427 -0.2298  1.1809  2.1049
  446LEU     CG 1288   6.521   0.618  -1.339  0.0237  0.8293 -0.7760
  446LEU     HG 1289   6.452   0.696  -1.372 -0.4521  0.3186 -1.0095
  446LEU    CD1 1290   6.449   0.546  -1.226  0.6161  0.6924 -0.9918
  446LEU   HD11 1291   6.411   0.614  -1.150  2.1374  0.6004 -0.1264
  446LEU   HD12 1292   6.360   0.491  -1.256 -0.8875  2.4073  0.0876
  446LEU   HD13 1293   6.520   0.482  -1.175  2.8699  2.8947 -1.1888
  446LEU    CD2 1294   6.644   0.690  -1.291  0.1954 -0.2001 -0.0564
  446LEU   HD21 1295   6.687   0.766  -1.356  0.9349  1.1310  1.8701
  446LEU   HD22 1296   6.633   0.740  -1.195  3.4329  2.9444 -1.1113
  446LEU   HD23 1297   6.728   0.625  -1.268  0.3412  0.0109  0.0161
  446LEU      C 1298   6.718   0.540  -1.657  0.2035  0.5187 -0.8923
  446LEU      O 1299   6.834   0.575  -1.637 -0.2114 -0.4207 -0.3285
  447PHE      N 1300   6.683   0.440  -1.742  0.9875 -0.0396  0.1197
  447PHE      H 1301   6.586   0.425  -1.765  1.0761 -1.1088  0.3886
  447PHE     CA 1302   6.781   0.364  -1.821 -0.1803  0.3617 -0.0957
  447PHE     HA 1303   6.870   0.348  -1.760  0.8606  1.0164 -1.3873
  447PHE     CB 1304   6.721   0.229  -1.871 -0.1992 -0.5120  0.3355
  447PHE    HB1 1305   6.703   0.151  -1.797 -2.2779 -1.6410 -1.2459
  447PHE    HB2 1306   6.619   0.242  -1.908  0.4558  1.5832 -0.9142
  447PHE     CG 1307   6.810   0.152  -1.962  0.1550 -0.1257  0.7286
  447PHE    CD1 1308   6.901   0.047  -1.911  0.3038  0.4613 -0.1976
  447PHE    HD1 1309   6.905   0.033  -1.804 -0.4449 -1.0861 -0.3388
  447PHE    CD2 1310   6.789   0.153  -2.103  0.1217  0.1913  0.6478
  447PHE    HD2 1311   6.719   0.225  -2.142 -0.7375 -1.4631 -1.0399
  447PHE    CE1 1312   6.960  -0.040  -2.002  0.1984 -0.2753  0.0187
  447PHE    HE1 1313   7.033  -0.109  -1.962 -0.3027 -1.3219 -0.8233
  447PHE    CE2 1314   6.852   0.063  -2.190 -0.0874  0.1413  0.4606
  447PHE    HE2 1315   6.829   0.065  -2.295 -1.7219  2.6428  0.7732
  447PHE     CZ 1316   6.942  -0.034  -2.139  0.1963  0.5493  0.2575
  447PHE     HZ 1317   7.001  -0.098  -2.202 -0.1305  2.3207 -1.9568
  447PHE      C 1318   6.835   0.451  -1.934 -0.1954 -0.2830 -0.3035
  447PHE      O 1319   6.948   0.430  -1.980  0.0023  0.1601 -0.3521
  448VAL      N 1320   6.756   0.544  -1.979  0.1127  0.2399 -0.2437
  448VAL      H 1321   6.666   0.561  -1.936  0.4263  0.1888  0.4500
  448VAL     CA 1322   6.801   0.629  -2.089  0.3979 -0.1644 -0.7365
  448VAL     HA 1323   6.859   0.570  -2.159  0.7417  0.5320 -1.0520
  448VAL     CB 1324   6.678   0.679  -2.166  0.7550  0.0322  0.5738
  448VAL     HB 1325   6.612   0.732  -2.098  3.9738  2.3896  2.0975
  448VAL    CG1 1326   6.717   0.790  -2.276 -0.4561 -0.4559  0.3678
  448VAL   HG11 1327   6.777   0.872  -2.235  0.3436 -0.3395 -0.9802
  448VAL   HG12 1328   6.761   0.753  -2.368 -1.0375  1.1416 -0.6080
  448VAL   HG13 1329   6.624   0.834  -2.311  0.5683  0.7219 -1.0135
  448VAL    CG2 1330   6.606   0.568  -2.243 -0.0561 -0.1015 -0.2359
  448VAL   HG21 1331   6.581   0.480  -2.185 -0.7249  0.2129 -0.0455
  448VAL   HG22 1332   6.513   0.613  -2.275 -1.6497 -3.2820 -0.4889
  448VAL   HG23 1333   6.662   0.521  -2.324 -1.8280 -4.8397  0.9583
  448VAL      C 1334   6.885   0.744  -2.034  0.3375  0.9628 -0.3739
  448VAL      O 1335   6.991   0.780  -2.094  0.3373 -0.4048 -0.3079
  449LEU      N 1336   6.856   0.794  -1.914  0.1142 -0.0092 -0.0229
  449LEU      H 1337   6.768   0.757  -1.881  0.5467 -1.8895 -0.8411
  449LEU     CA 1338   6.942   0.877  -1.822  0.2974 -0.1670 -0.6411
  449LEU     HA 1339   6.955   0.969  -1.879  0.0318 -1.5346 -3.0401
  449LEU     CB 1340   6.865   0.912  -1.694  0.6160  0.0890  0.6049
  449LEU    HB1 1341   6.764   0.942  -1.721  0.8178  0.8957  0.7019
  449LEU    HB2 1342   6.839   0.818  -1.646 -3.0752 -1.6073 -3.9424
  449LEU     CG 1343   6.924   1.017  -1.591 -0.4335  0.9679  0.2306
  449LEU     HG 1344   7.012   0.977  -1.541  0.6883  1.3293 -1.3917
  449LEU    CD1 1345   6.969   1.139  -1.656 -0.2667  0.4554 -0.4931
  449LEU   HD11 1346   6.892   1.175  -1.725  1.0472 -0.3481 -2.4837
  449LEU   HD12 1347   6.977   1.215  -1.578  2.3057  1.1167 -1.3170
  449LEU   HD13 1348   7.067   1.127  -1.701  0.3841 -0.3300  1.0735
  449LEU    CD2 1349   6.825   1.050  -1.468 -0.4665  0.0377  0.3336
  449LEU   HD21 1350   6.805   0.960  -1.409  0.2982 -0.2774  0.1204
  449LEU   HD22 1351   6.864   1.113  -1.389  0.6288  0.5397 -0.5886
  449LEU   HD23 1352   6.733   1.099  -1.501  1.0638  2.2270 -0.9129
  449LEU      C 1353   7.085   0.829  -1.792 -0.1420  0.3012 -0.3422
  449LEU      O 1354   7.183   0.884  -1.840 -0.1558 -0.4418  0.1091
  450ARG      N 1355   7.098   0.710  -1.732 -0.4944  0.3134 -0.1505
  450ARG      H 1356   7.007   0.672  -1.711 -0.1207  0.5150  2.0976
  450ARG     CA 1357   7.221   0.628  -1.707  0.1546 -0.4742  0.6901
  450ARG     HA 1358   7.285   0.710  -1.674 -0.9767  1.5199 -1.7679
  450ARG     CB 1359   7.185   0.532  -1.591 -0.1474 -0.5093  0.6874
  450ARG    HB1 1360   7.120   0.459  -1.639 -1.6183  1.4414 -0.4141
  450ARG    HB2 1361   7.275   0.474  -1.570  0.7121 -0.1515 -1.6790
  450ARG     CG 1362   7.137   0.598  -1.463  0.1179  0.2229 -0.4250
  450ARG    HG1 1363   7.182   0.692  -1.431  0.4659 -0.2278  0.4429
  450ARG    HG2 1364   7.033   0.628  -1.474 -0.0595 -0.5098 -0.7987
  450ARG     CD 1365   7.138   0.510  -1.336  0.7178 -0.3115 -0.2371
  450ARG    HD1 1366   7.052   0.555  -1.285  1.1309 -1.5180  1.6246
  450ARG    HD2 1367   7.108   0.406  -1.352 -2.2733  0.7003 -2.2033
  450ARG     NE 1368   7.264   0.518  -1.262  0.0102 -0.0646  0.1036
  450ARG     HE 1369   7.337   0.555  -1.321 -0.7503  0.4345 -0.5553
  450ARG     CZ 1370   7.282   0.499  -1.131  1.2371 -0.0836 -0.5279
  450ARG    NH1 1371   7.182   0.472  -1.049 -0.3191  0.4068 -0.3079
  450ARG   HH11 1372   7.083   0.468  -1.070 -0.4321  1.0717  0.0850
  450ARG   HH12 1373   7.207   0.434  -0.960 -0.8963  1.4667  0.3289
  450ARG    NH2 1374   7.406   0.490  -1.085 -0.3337  0.0023 -0.2037
  450ARG   HH21 1375   7.472   0.515  -1.158 -0.8046  1.7768 -0.0682
  450ARG   HH22 1376   7.425   0.455  -0.992 -1.7099 -0.1724  0.0233
  450ARG      C 1377   7.266   0.562  -1.841 -0.4937  0.9628 -0.5168
  450ARG      O 1378   7.347   0.466  -1.835 -0.5163  0.3602 -0.5002
  451LEU      N 1379   7.221   0.601  -1.962 -0.3103 -0.4485  0.6760
  451LEU      H 1380   7.154   0.676  -1.966  1.2563  1.0804  1.7471
  451LEU     CA 1381   7.298   0.572  -2.089  0.0256 -0.0863 -0.7680
  451LEU     HA 1382   7.387   0.514  -2.067  1.0971  1.9373  0.5766
  451LEU     CB 1383   7.201   0.494  -2.191 -0.9772 -0.0393  0.1863
  451LEU    HB1 1384   7.190   0.398  -2.141  0.4977 -0.0517  0.5259
  451LEU    HB2 1385   7.111   0.557  -2.198  0.4446  2.2936  1.4960
  451LEU     CG 1386   7.247   0.455  -2.341 -0.2788 -0.3208 -0.3529
  451LEU     HG 1387   7.289   0.543  -2.389  2.7742 -0.0233  2.4853
  451LEU    CD1 1388   7.359   0.345  -2.336  0.3282  0.2279 -0.2457
  451LEU   HD11 1389   7.451   0.373  -2.285 -0.3486 -0.8660  1.7005
  451LEU   HD12 1390   7.325   0.256  -2.282  1.1786 -1.5837 -2.5335
  451LEU   HD13 1391   7.383   0.316  -2.438 -0.6678 -0.0159 -0.4246
  451LEU    CD2 1392   7.124   0.422  -2.420  0.2317  0.0119 -0.2120
  451LEU   HD21 1393   7.041   0.494  -2.421 -1.5074 -1.8947 -1.0931
  451LEU   HD22 1394   7.157   0.406  -2.522  0.8543  0.4959 -0.0964
  451LEU   HD23 1395   7.070   0.335  -2.383  0.2257 -0.3319 -1.0109
  451LEU      C 1396   7.355   0.697  -2.165  0.1343  0.4574  0.1406
  451LEU      O 1397   7.452   0.696  -2.237  0.1358 -0.2770 -0.1925
  452ALA      N 1398   7.277   0.803  -2.147 -0.2197  0.4072  0.1518
  452ALA      H 1399   7.195   0.797  -2.089  0.7686  1.0912  1.6762
  452ALA     CA 1400   7.309   0.929  -2.203  0.3356 -0.5353  0.8620
  452ALA     HA 1401   7.330   0.914  -2.309 -2.9535 -0.6260  0.1072
  452ALA     CB 1402   7.187   1.020  -2.185  0.1818 -0.3803  0.0203
  452ALA    HB1 1403   7.208   1.117  -2.231  1.0026 -1.2351 -1.4664
  452ALA    HB2 1404   7.104   0.985  -2.247  0.1206  0.6799 -0.5244
  452ALA    HB3 1405   7.148   1.033  -2.084 -0.5523 -1.4633 -0.1087
  452ALA      C 1406   7.431   1.003  -2.133 -0.2411 -0.3328 -0.1083
  452ALA      O 1407   7.483   1.098  -2.190  0.0929 -0.5984 -0.0843
  453TYR      N 1408   7.474   0.959  -2.019  0.0576 -0.3581 -0.7602
  453TYR      H 1409   7.424   0.881  -1.980 -0.5887  0.7328  0.7069
  453TYR     CA 1410   7.585   1.021  -1.945  1.0563  0.0504 -0.0601
  453TYR     HA 1411   7.647   1.092  -1.999 -0.2640  1.0889 -0.2477
  453TYR     CB 1412   7.523   1.105  -1.823  0.4892  0.2175  0.0181
  453TYR    HB1 1413   7.457   1.171  -1.880 -0.7597 -1.5141 -0.6658
  453TYR    HB2 1414   7.451   1.045  -1.767  1.0872  0.3694  0.9568
  453TYR     CG 1415   7.615   1.176  -1.729  0.0929 -0.0802  0.2170
  453TYR    CD1 1416   7.669   1.307  -1.748 -0.1550 -0.1391 -0.4089
  453TYR    HD1 1417   7.648   1.370  -1.833  0.5786  0.0405 -0.4682
  453TYR    CD2 1418   7.654   1.097  -1.620  0.1275 -0.5523  0.0795
  453TYR    HD2 1419   7.613   0.997  -1.613  0.5327 -0.8010 -0.9249
  453TYR    CE1 1420   7.755   1.355  -1.652 -0.2163  0.4733 -0.6374
  453TYR    HE1 1421   7.794   1.455  -1.663 -1.6168  1.3823  1.7655
  453TYR    CE2 1422   7.737   1.148  -1.522 -0.2015 -0.5492  0.1240
  453TYR    HE2 1423   7.782   1.092  -1.441  0.0886  1.8341  1.7419
  453TYR     CZ 1424   7.786   1.277  -1.535  0.9880 -1.1373  0.0758
  453TYR     OH 1425   7.858   1.333  -1.436 -0.4315  0.2719 -0.0385
  453TYR     HH 1426   7.873   1.426  -1.450  1.3338 -0.3649 -3.7170
  453TYR      C 1427   7.667   0.904  -1.891 -0.2093 -0.1437 -0.1334
  453TYR      O 1428   7.614   0.796  -1.863  0.3101 -0.1689 -0.7132
  454ARG      N 1429   7.801   0.927  -1.876 -0.0062 -0.3333 -0.3466
  454ARG      H 1430   7.838   0.999  -1.936 -2.3818 -0.3208 -1.9237
  454ARG     CA 1431   7.908   0.828  -1.848 -0.5198  0.8371 -0.0549
  454ARG     HA 1432   7.989   0.884  -1.800 -0.9181  0.9377  0.4997
  454ARG     CB 1433   7.861   0.720  -1.742 -0.7476  0.1011  0.1371
  454ARG    HB1 1434   7.810   0.763  -1.656 -0.0248  0.9444  0.1539
  454ARG    HB2 1435   7.790   0.651  -1.790 -1.7232  0.0924  1.5440
  454ARG     CG 1436   7.975   0.638  -1.681 -0.1195 -0.0156 -0.7562
  454ARG    HG1 1437   8.040   0.605  -1.762  0.1334 -0.1813 -0.4914
  454ARG    HG2 1438   8.040   0.703  -1.622  0.1587 -0.5632 -0.4471
  454ARG     CD 1439   7.932   0.510  -1.613 -0.7681  0.1799 -0.1404
  454ARG    HD1 1440   7.861   0.514  -1.531  0.3452 -0.6243  0.9047
  454ARG    HD2 1441   7.886   0.448  -1.690  0.9271 -1.4247  0.0537
  454ARG     NE 1442   8.049   0.445  -1.554 -0.2103  0.0552  0.2830
  454ARG     HE 1443   8.125   0.508  -1.532  0.0142 -0.0765 -0.1022
  454ARG     CZ 1444   8.062   0.314  -1.514 -0.2780  0.3995  0.8389
  454ARG    NH1 1445   7.968   0.228  -1.527 -0.4201 -0.4769  0.4869
  454ARG   HH11 1446   7.894   0.248  -1.592 -1.5779 -0.1867  1.8401
  454ARG   HH12 1447   7.969   0.146  -1.467  0.6183  0.3270  1.6180
  454ARG    NH2 1448   8.158   0.283  -1.437 -0.1845  0.3200 -0.0200
  454ARG   HH21 1449   8.223   0.354  -1.408  1.4798 -1.1941  0.0947
  454ARG   HH22 1450   8.172   0.193  -1.392  0.9877  0.0531 -0.8644
  454ARG      C 1451   7.968   0.777  -1.976  0.0475  0.4020  0.0718
  454ARG      O 1452   8.082   0.738  -1.970 -0.2374  0.1744  0.3909
  455SER      N 1453   7.885   0.779  -2.083 -0.0594  0.4989  0.2344
  455SER      H 1454   7.786   0.785  -2.064 -0.0630 -0.5520  0.6179
  455SER     CA 1455   7.922   0.747  -2.219 -0.0097  0.7564  0.1188
  455SER     HA 1456   7.976   0.652  -2.216  0.2195  0.8731 -0.1619
  455SER     CB 1457   7.792   0.725  -2.290  0.0315 -0.6911  0.7888
  455SER    HB1 1458   7.728   0.813  -2.283 -1.0689 -1.2937 -1.0330
  455SER    HB2 1459   7.812   0.697  -2.394  4.2042  2.0761  0.5852
  455SER     OG 1460   7.711   0.628  -2.218 -0.2506  0.1736 -0.4899
  455SER     HG 1461   7.622   0.644  -2.243  0.3106  1.3012 -1.8723
  455SER      C 1462   8.007   0.856  -2.279 -0.1808 -0.1795  0.4942
  455SER      O 1463   7.986   0.976  -2.249 -0.1737  0.1400 -0.2585
  456ASN      N 1464   8.113   0.817  -2.348  0.1434  0.1968 -0.3623
  456ASN      H 1465   8.131   0.722  -2.377  1.6715  0.2662  0.2422
  456ASN     CA 1466   8.218   0.917  -2.395 -0.0552 -0.1941 -0.4014
  456ASN     HA 1467   8.211   0.998  -2.322 -1.7052  1.3869 -2.1881
  456ASN     CB 1468   8.352   0.856  -2.408 -0.3840  0.3000 -0.3464
  456ASN    HB1 1469   8.373   0.810  -2.311  0.9680  2.3755  0.3875
  456ASN    HB2 1470   8.358   0.775  -2.481  1.3604  1.0557 -1.0828
  456ASN     CG 1471   8.457   0.962  -2.442  0.2062  0.7936  0.7150
  456ASN    OD1 1472   8.450   1.017  -2.550 -0.0929  0.6396 -0.3082
  456ASN    ND2 1473   8.548   0.995  -2.357  0.2846  0.1449  0.3359
  456ASN   HD21 1474   8.546   0.960  -2.262  0.3860  0.7666  0.5664
  456ASN   HD22 1475   8.620   1.056  -2.392 -0.5596 -0.1356 -2.1214
  456ASN      C 1476   8.173   0.963  -2.538  0.4175 -0.1483  0.5763
  456ASN      O 1477   8.190   0.876  -2.625  0.2735 -0.2277  0.1931
  457PRO      N 1478   8.135   1.088  -2.571  0.0953  0.0570 -0.6338
  457PRO     CA 1479   8.057   1.106  -2.694  0.3419 -0.0774 -0.6787
  457PRO     HA 1480   7.998   1.017  -2.715 -1.6450  1.0186 -0.0601
  457PRO     CB 1481   7.976   1.234  -2.669  0.1335 -0.3912 -0.0206
  457PRO    HB1 1482   7.939   1.290  -2.756  0.1402 -0.2183  0.0872
  457PRO    HB2 1483   7.885   1.193  -2.625  0.4915 -0.2319  0.8837
  457PRO     CG 1484   8.062   1.309  -2.556  0.2099  0.0762 -0.0375
  457PRO    HG1 1485   8.133   1.370  -2.610 -0.5982 -0.2766 -1.5450
  457PRO    HG2 1486   7.991   1.367  -2.497 -0.1906 -2.2220  1.9147
  457PRO     CD 1487   8.120   1.196  -2.477  1.3857  1.1300 -0.4329
  457PRO    HD1 1488   8.208   1.236  -2.426  1.7668 -0.7421  0.4735
  457PRO    HD2 1489   8.058   1.167  -2.392  0.2124  1.1280 -1.2811
  457PRO      C 1490   8.150   1.140  -2.810  0.4258 -0.0112  0.1654
  457PRO      O 1491   8.100   1.126  -2.921  0.9026 -0.1011  0.3980
  458VAL      N 1492   8.265   1.194  -2.779  0.0460  0.1367 -0.3913
  458VAL      H 1493   8.291   1.213  -2.683  0.8182  1.6285 -0.8743
  458VAL     CA 1494   8.367   1.238  -2.871 -0.5911 -1.1527 -0.2202
  458VAL     HA 1495   8.328   1.305  -2.947  2.1558  1.7389  0.6580
  458VAL     CB 1496   8.487   1.321  -2.800  0.5150 -0.1566  0.2086
  458VAL     HB 1497   8.552   1.253  -2.745 -0.8711  0.0515  2.1830
  458VAL    CG1 1498   8.577   1.402  -2.895 -0.1092  0.2556 -0.0623
  458VAL   HG11 1499   8.668   1.417  -2.837 -0.1005  2.8209 -0.5990
  458VAL   HG12 1500   8.613   1.349  -2.983  1.0269  3.7096 -1.8926
  458VAL   HG13 1501   8.545   1.504  -2.919 -2.4379 -0.7437 -1.5717
  458VAL    CG2 1502   8.421   1.422  -2.701  0.1601  0.4200  0.9748
  458VAL   HG21 1503   8.384   1.374  -2.610 -2.3248  3.1612  1.5705
  458VAL   HG22 1504   8.486   1.498  -2.659  0.0842  0.9444  0.1630
  458VAL   HG23 1505   8.336   1.468  -2.752 -0.4804 -2.0268 -0.3458
  458VAL      C 1506   8.444   1.114  -2.929  0.4534  0.0841  0.5903
  458VAL      O 1507   8.488   1.119  -3.043 -0.0375  0.1781  0.1101
  459GLU      N 1508   8.449   1.000  -2.855  0.7414  1.0673 -0.5280
  459GLU      H 1509   8.413   1.004  -2.761  0.0661  1.7013 -0.8005
  459GLU     CA 1510   8.480   0.865  -2.910 -0.4394 -0.4727 -0.8197
  459GLU     HA 1511   8.558   0.877  -2.985 -1.3386  1.0525 -1.5542
  459GLU     CB 1512   8.512   0.770  -2.789  0.2338 -0.0243  0.1631
  459GLU    HB1 1513   8.594   0.816  -2.733 -0.3483  1.1987  0.0215
  459GLU    HB2 1514   8.431   0.755  -2.718  1.9630 -0.0797  2.2414
  459GLU     CG 1515   8.559   0.636  -2.838 -0.4804  0.3266 -0.1642
  459GLU    HG1 1516   8.482   0.583  -2.893 -1.5165 -1.2522  2.6315
  459GLU    HG2 1517   8.634   0.663  -2.913  0.4354 -1.1694  0.1833
  459GLU     CD 1518   8.618   0.559  -2.720 -0.5255 -0.5780 -0.5333
  459GLU    OE1 1519   8.720   0.495  -2.747  0.4245 -0.0174 -0.1044
  459GLU    OE2 1520   8.577   0.571  -2.601 -0.5032 -0.2482 -0.1130
  459GLU      C 1521   8.361   0.800  -2.983 -0.2235  0.0275  0.2155
  459GLU      O 1522   8.383   0.737  -3.089  0.3501  0.3004 -0.0131
  460GLY      N 1523   8.239   0.810  -2.926 -0.9817 -0.6138  0.1001
  460GLY      H 1524   8.233   0.863  -2.840 -0.2603 -0.7058  0.2143
  460GLY     CA 1525   8.123   0.744  -2.965  0.1407 -0.1913 -0.3296
  460GLY    HA1 1526   8.039   0.814  -2.959 -1.4071 -2.0038  0.0043
  460GLY    HA2 1527   8.117   0.713  -3.070 -0.6199 -0.3285 -0.2574
  460GLY      C 1528   8.077   0.623  -2.885 -0.0681  0.2321 -0.1514
  460GLY      O 1529   7.980   0.561  -2.927 -0.0272 -0.3689 -0.4422
  461LYS      N 1530   8.147   0.590  -2.774  0.1516 -0.0268  0.5045
  461LYS      H 1531   8.207   0.666  -2.743  0.6566 -1.2614  2.8311
  461LYS     CA 1532   8.136   0.479  -2.691  0.0190  0.0948 -0.4239
  461LYS     HA 1533   8.123   0.389  -2.752 -2.2615  0.0472  0.0405
  461LYS     CB 1534   8.266   0.462  -2.608 -0.8486  1.1682 -0.0586
  461LYS    HB1 1535   8.350   0.447  -2.676 -0.0475 -1.9585  1.4550
  461LYS    HB2 1536   8.280   0.555  -2.552  1.5321  1.6866 -1.3786
  461LYS     CG 1537   8.279   0.341  -2.506  0.2338 -0.4252 -0.0787
  461LYS    HG1 1538   8.206   0.335  -2.425  0.6977 -2.8532  0.2524
  461LYS    HG2 1539   8.259   0.248  -2.559 -0.7472 -0.1274 -0.2507
  461LYS     CD 1540   8.423   0.341  -2.452 -0.4518  0.7476 -0.2658
  461LYS    HD1 1541   8.446   0.447  -2.439 -2.2472  0.8902  2.5719
  461LYS    HD2 1542   8.419   0.292  -2.355 -1.8380  2.0026  0.3441
  461LYS     CE 1543   8.529   0.279  -2.544 -0.3901 -0.0815 -0.2555
  461LYS    HE1 1544   8.529   0.170  -2.540 -1.2794 -0.1021 -0.7165
  461LYS    HE2 1545   8.512   0.303  -2.648  1.2334  1.1878 -0.2677
  461LYS     NZ 1546   8.667   0.330  -2.517  0.1162  0.4369  0.9620
  461LYS    HZ1 1547   8.740   0.285  -2.570 -0.4469  0.4257  0.1635
  461LYS    HZ2 1548   8.657   0.425  -2.552 -1.2098 -0.1015 -0.2800
  461LYS    HZ3 1549   8.694   0.327  -2.420  1.4949  3.1323  0.7624
  461LYS      C 1550   8.012   0.496  -2.603 -0.6526 -0.3255 -0.0401
  461LYS      O 1551   7.993   0.599  -2.535  0.1490  0.4457 -0.5468
  462LEU      N 1552   7.927   0.395  -2.600  0.7323  0.0466  0.1660
  462LEU      H 1553   7.950   0.308  -2.647  0.1128  0.0761 -0.2036
  462LEU     CA 1554   7.816   0.385  -2.507 -0.1246 -0.0644 -0.0748
  462LEU     HA 1555   7.786   0.482  -2.466  0.5021 -0.3588  1.1284
  462LEU     CB 1556   7.698   0.325  -2.576  0.0415 -0.6304  0.5013
  462LEU    HB1 1557   7.722   0.219  -2.590 -0.4339 -0.6902  0.0819
  462LEU    HB2 1558   7.611   0.332  -2.511  0.0638  0.1751  0.4479
  462LEU     CG 1559   7.657   0.388  -2.717 -0.0718 -0.2086 -0.1683
  462LEU     HG 1560   7.743   0.390  -2.784  1.1304 -0.9638  1.2979
  462LEU    CD1 1561   7.556   0.291  -2.770 -0.1655 -0.0665  0.0466
  462LEU   HD11 1562   7.473   0.264  -2.706 -1.2017 -3.1328 -2.3408
  462LEU   HD12 1563   7.518   0.339  -2.861 -1.5336  0.3936  0.8421
  462LEU   HD13 1564   7.613   0.205  -2.806 -1.6882 -0.4007 -1.7362
  462LEU    CD2 1565   7.606   0.530  -2.700  0.5583 -0.1682 -0.4891
  462LEU   HD21 1566   7.505   0.528  -2.661  0.2805 -0.6678 -1.2157
  462LEU   HD22 1567   7.657   0.593  -2.627 -1.2657  2.1969 -1.1328
  462LEU   HD23 1568   7.596   0.579  -2.797 -0.0019  0.4633 -0.1156
  462LEU      C 1569   7.861   0.290  -2.390 -0.1242  0.2812  0.7186
  462LEU      O 1570   7.905   0.176  -2.413 -0.1615 -0.5356  0.1316
  463ILE      N 1571   7.846   0.336  -2.266  0.3620  0.8152  0.0503
  463ILE      H 1572   7.803   0.426  -2.252  1.7272  1.2663  1.6126
  463ILE     CA 1573   7.845   0.245  -2.147 -0.8983  0.1024  0.1581
  463ILE     HA 1574   7.873   0.147  -2.187  2.2917  1.1171 -0.3214
  463ILE     CB 1575   7.945   0.315  -2.043  0.2638  0.4658 -0.1558
  463ILE     HB 1576   7.902   0.412  -2.017  0.7220  1.2980 -2.2926
  463ILE    CG1 1577   8.092   0.330  -2.098  0.4855  0.5992  0.3405
  463ILE   HG11 1578   8.120   0.226  -2.111 -1.0858  0.0223  1.2661
  463ILE   HG12 1579   8.089   0.368  -2.200 -0.9397 -0.3523  0.0065
  463ILE    CG2 1580   7.950   0.243  -1.908 -0.2570 -0.4754 -0.0122
  463ILE   HG21 1581   8.015   0.292  -1.835  1.0292  0.0454 -1.4342
  463ILE   HG22 1582   7.857   0.233  -1.854  0.0640 -0.1110  0.6189
  463ILE   HG23 1583   7.993   0.143  -1.910 -0.9547 -0.7744 -0.4758
  463ILE     CD 1584   8.188   0.403  -2.012  0.1846  0.0948  0.7488
  463ILE    HD1 1585   8.213   0.362  -1.914 -2.1470 -0.3120  1.2447
  463ILE    HD2 1586   8.287   0.410  -2.058  0.6317  1.3453  1.8387
  463ILE    HD3 1587   8.157   0.504  -1.986  0.4260  0.4917 -0.4183
  463ILE      C 1588   7.703   0.247  -2.096 -0.5891 -0.6871  0.5556
  463ILE      O 1589   7.655   0.349  -2.052  0.4530  0.0963 -0.1598
  464PHE      N 1590   7.636   0.129  -2.100 -0.6504 -0.3467  0.0142
  464PHE      H 1591   7.688   0.049  -2.129  0.3529  0.9781 -2.0485
  464PHE     CA 1592   7.500   0.105  -2.046  0.0295 -0.3949  0.5305
  464PHE     HA 1593   7.432   0.190  -2.047 -1.4508 -1.4842  2.4940
  464PHE     CB 1594   7.433  -0.018  -2.113  0.4723 -0.1509 -0.0331
  464PHE    HB1 1595   7.494  -0.108  -2.106 -2.6453 -2.2831  1.6138
  464PHE    HB2 1596   7.336  -0.033  -2.066 -0.0315  1.4695 -0.4764
  464PHE     CG 1597   7.405   0.005  -2.263 -0.1951  0.4139  0.3473
  464PHE    CD1 1598   7.502   0.015  -2.366  0.5560  0.5554  0.0342
  464PHE    HD1 1599   7.605   0.018  -2.336  0.3702 -1.9762  1.2266
  464PHE    CD2 1600   7.271   0.002  -2.303 -0.2336 -0.5016  1.1819
  464PHE    HD2 1601   7.204  -0.021  -2.222  0.8770 -1.1306  1.9474
  464PHE    CE1 1602   7.461   0.039  -2.502  0.4777  0.5882  0.1917
  464PHE    HE1 1603   7.536   0.065  -2.576  0.4971  0.4796  0.1733
  464PHE    CE2 1604   7.226   0.005  -2.436  0.1151  0.1069 -0.6234
  464PHE    HE2 1605   7.120   0.002  -2.459 -0.2522  0.4770  0.8539
  464PHE     CZ 1606   7.322   0.033  -2.535 -0.4505  0.1400  0.7986
  464PHE     HZ 1607   7.283   0.037  -2.635  2.7685  1.1005 -0.5225
  464PHE      C 1608   7.505   0.067  -1.898  0.0444 -0.6352 -0.7412
  464PHE      O 1609   7.613   0.049  -1.839 -0.4303  0.2996 -0.1797
  465CYS      N 1610   7.387   0.068  -1.829 -0.9711  0.4846  0.4387
  465CYS      H 1611   7.303   0.087  -1.882 -0.9230 -0.4444  0.0009
  465CYS     CA 1612   7.365   0.068  -1.684  0.0611 -1.4519 -0.3911
  465CYS     HA 1613   7.430   0.146  -1.645  1.7491 -0.8967 -3.8970
  465CYS     CB 1614   7.219   0.104  -1.664  0.5752  0.5258 -0.2209
  465CYS    HB1 1615   7.179   0.186  -1.724 -0.8647  0.3177  0.4200
  465CYS    HB2 1616   7.148   0.023  -1.681 -0.5772  1.4496  0.0016
  465CYS     SG 1617   7.180   0.160  -1.491  0.0942  0.6443  0.1014
  465CYS     HG 1618   7.166   0.035  -1.444  1.2786 -0.3198 -1.9378
  465CYS      C 1619   7.406  -0.066  -1.618 -0.1682  0.2133 -0.2633
  465CYS      O 1620   7.437  -0.070  -1.500 -0.1882 -0.3540  0.1023
  466ASN      N 1621   7.418  -0.175  -1.697  0.0567  0.0976  0.5060
  466ASN      H 1622   7.400  -0.175  -1.796 -0.6369  2.1346  0.5934
  466ASN     CA 1623   7.451  -0.310  -1.650 -1.0633  0.0305 -0.3675
  466ASN     HA 1624   7.436  -0.328  -1.544 -0.6526 -1.2934 -0.5222
  466ASN     CB 1625   7.384  -0.418  -1.746 -0.0550 -0.0665  0.4894
  466ASN    HB1 1626   7.418  -0.510  -1.697  0.5197 -2.2622 -3.5920
  466ASN    HB2 1627   7.276  -0.416  -1.735  0.1401  1.8614  2.8855
  466ASN     CG 1628   7.409  -0.409  -1.895 -0.5035  0.2529  1.4382
  466ASN    OD1 1629   7.447  -0.308  -1.955  0.1666 -0.2055  0.2778
  466ASN    ND2 1630   7.399  -0.523  -1.967  0.2545 -0.1000 -0.3487
  466ASN   HD21 1631   7.378  -0.612  -1.924 -0.8742  0.5373  0.4440
  466ASN   HD22 1632   7.421  -0.525  -2.066 -0.1393  1.7210 -0.4955
  466ASN      C 1633   7.607  -0.342  -1.661  0.0337  0.2683  0.0684
  466ASN      O 1634   7.645  -0.447  -1.611  0.2503  0.1270 -0.3311
  467GLY      N 1635   7.688  -0.251  -1.720 -0.0204  0.5168 -0.5624
  467GLY      H 1636   7.658  -0.159  -1.749  2.5052  1.4720 -0.3903
  467GLY     CA 1637   7.829  -0.256  -1.726 -0.1802 -1.3217 -0.2803
  467GLY    HA1 1638   7.861  -0.159  -1.688 -0.0838 -1.6009  0.3644
  467GLY    HA2 1639   7.877  -0.324  -1.656  1.2003  0.6760  0.8112
  467GLY      C 1640   7.879  -0.284  -1.864 -0.7031  0.4390  0.5271
  467GLY      O 1641   7.997  -0.270  -1.888 -0.3158  0.1039 -0.0141
  468VAL      N 1642   7.791  -0.334  -1.953 -0.0485 -0.3876 -0.3731
  468VAL      H 1643   7.697  -0.347  -1.920  0.2084 -1.2839  0.0604
  468VAL     CA 1644   7.831  -0.376  -2.089  0.0441  0.9560  0.6966
  468VAL     HA 1645   7.925  -0.431  -2.083  0.0090  0.8893  0.6346
  468VAL     CB 1646   7.714  -0.472  -2.141 -0.6366 -0.8543 -0.4821
  468VAL     HB 1647   7.627  -0.406  -2.146  0.8153  1.0374 -2.0615
  468VAL    CG1 1648   7.749  -0.529  -2.278 -0.3013 -0.6360  0.5360
  468VAL   HG11 1649   7.858  -0.533  -2.282  0.2905  3.7849  3.9971
  468VAL   HG12 1650   7.718  -0.630  -2.302  0.8834 -0.5882 -1.4224
  468VAL   HG13 1651   7.721  -0.472  -2.366 -0.1664 -2.9037 -1.0635
  468VAL    CG2 1652   7.678  -0.592  -2.046 -0.6458 -0.2953 -0.3380
  468VAL   HG21 1653   7.667  -0.558  -1.944 -0.7885 -0.1618 -0.3968
  468VAL   HG22 1654   7.598  -0.658  -2.081  0.3706 -1.9839  0.4248
  468VAL   HG23 1655   7.772  -0.648  -2.046 -0.0551  0.6786 -0.7060
  468VAL      C 1656   7.836  -0.245  -2.173  0.3567  0.0654 -0.0083
  468VAL      O 1657   7.762  -0.149  -2.144  0.5620 -0.0927 -1.0306
  469VAL      N 1658   7.929  -0.241  -2.266 -0.0035  0.4079 -0.2406
  469VAL      H 1659   7.991  -0.320  -2.255 -0.7534 -0.1417  0.1344
  469VAL     CA 1660   7.967  -0.128  -2.348 -0.1922 -0.4314 -0.0525
  469VAL     HA 1661   7.915  -0.039  -2.313  1.3822 -0.1845  1.8350
  469VAL     CB 1662   8.122  -0.094  -2.316  0.1480  0.4228 -0.4553
  469VAL     HB 1663   8.181  -0.163  -2.376  0.0195  0.9621 -1.2119
  469VAL    CG1 1664   8.159   0.039  -2.368  0.2008  0.6813  0.0892
  469VAL   HG11 1665   8.132   0.040  -2.474  2.6399 -4.0733 -0.8162
  469VAL   HG12 1666   8.115   0.115  -2.303  1.5689  1.8886 -0.3639
  469VAL   HG13 1667   8.267   0.048  -2.356  0.2914 -0.7529  0.4531
  469VAL    CG2 1668   8.166  -0.113  -2.168 -0.9018  0.4609  0.4756
  469VAL   HG21 1669   8.271  -0.086  -2.152 -1.4185  0.9705  3.7303
  469VAL   HG22 1670   8.102  -0.060  -2.097 -1.2143  1.0106 -0.2015
  469VAL   HG23 1671   8.167  -0.219  -2.146  0.0287  0.3690  0.0287
  469VAL      C 1672   7.951  -0.165  -2.497  0.7420  0.0299 -0.3606
  469VAL      O 1673   7.990  -0.268  -2.541  0.3896 -0.0138 -0.0438
  470LEU      N 1674   7.878  -0.082  -2.564 -0.3049  0.6551  0.2996
  470LEU      H 1675   7.877   0.010  -2.524  1.4960  0.3619  1.1349
  470LEU     CA 1676   7.869  -0.083  -2.709 -0.1141 -0.0377  0.5357
  470LEU     HA 1677   7.914  -0.172  -2.752 -2.0941 -0.9080  0.1626
  470LEU     CB 1678   7.724  -0.095  -2.758 -1.3005 -0.0594  0.1245
  470LEU    HB1 1679   7.667  -0.013  -2.714 -0.1978 -0.6465  2.8364
  470LEU    HB2 1680   7.719  -0.077  -2.865 -1.7557 -2.0039 -0.2167
  470LEU     CG 1681   7.657  -0.229  -2.714  0.3617 -0.0306 -0.4721
  470LEU     HG 1682   7.624  -0.223  -2.610  2.9526 -0.2292  0.4181
  470LEU    CD1 1683   7.526  -0.254  -2.793  0.2525 -0.2671  0.2280
  470LEU   HD11 1684   7.471  -0.161  -2.810  0.3999 -0.0335  0.9901
  470LEU   HD12 1685   7.546  -0.305  -2.887 -1.6420  1.9966 -1.5363
  470LEU   HD13 1686   7.454  -0.306  -2.729 -2.7065  0.9218 -1.9255
  470LEU    CD2 1687   7.738  -0.357  -2.713 -0.6538  0.4251  0.3611
  470LEU   HD21 1688   7.671  -0.443  -2.708  0.3150 -0.3861 -0.1615
  470LEU   HD22 1689   7.794  -0.378  -2.805 -1.5897 -2.3983  0.3466
  470LEU   HD23 1690   7.804  -0.364  -2.627 -1.8858  1.5571  1.4368
  470LEU      C 1691   7.936   0.047  -2.759  0.5600 -0.3750  0.2484
  470LEU      O 1692   7.965   0.140  -2.683  0.4830  0.1062  0.2798
  471HIS      N 1693   7.956   0.049  -2.894  0.1193  0.3755  0.0480
  471HIS      H 1694   7.936  -0.033  -2.950  2.7477  0.8061 -1.6974
  471HIS     CA 1695   7.983   0.167  -2.968  0.3183 -0.5047  0.7842
  471HIS     HA 1696   8.007   0.247  -2.898 -0.0380  1.3411 -1.1107
  471HIS     CB 1697   8.095   0.139  -3.069  0.2542 -0.3740  0.0410
  471HIS    HB1 1698   8.180   0.080  -3.032  1.9544  2.2529  0.6030
  471HIS    HB2 1699   8.048   0.099  -3.159 -0.5943  1.4239 -0.3515
  471HIS     CG 1700   8.168   0.261  -3.120 -0.2934 -0.4481 -0.3287
  471HIS    ND1 1701   8.116   0.358  -3.211  0.5845  0.6567 -0.0400
  471HIS    CD2 1702   8.300   0.290  -3.102 -0.2423  0.1682 -0.4377
  471HIS    HD2 1703   8.376   0.233  -3.051 -0.5026 -0.0341 -0.2719
  471HIS    CE1 1704   8.215   0.443  -3.232  0.4319 -0.1648 -0.6451
  471HIS    HE1 1705   8.203   0.532  -3.292 -2.5007  0.0323  0.0396
  471HIS    NE2 1706   8.327   0.403  -3.171 -0.7864 -0.0521 -0.1312
  471HIS    HE2 1707   8.418   0.443  -3.189 -1.4161  2.1928  1.2599
  471HIS      C 1708   7.853   0.205  -3.047  0.1157 -0.0989  0.0548
  471HIS      O 1709   7.780   0.112  -3.102 -0.9114 -0.6054  0.0857
  472ARG      N 1710   7.841   0.337  -3.080 -0.1777  0.5885  0.4468
  472ARG      H 1711   7.907   0.400  -3.037 -0.0566 -0.5070  1.9402
  472ARG     CA 1712   7.732   0.400  -3.160 -0.4052 -0.4711 -0.4117
  472ARG     HA 1713   7.636   0.384  -3.110 -0.2621 -0.4357 -0.1268
  472ARG     CB 1714   7.761   0.553  -3.176 -0.2090 -0.5880  0.1656
  472ARG    HB1 1715   7.771   0.599  -3.077 -0.6542  1.0077 -0.4891
  472ARG    HB2 1716   7.854   0.560  -3.232 -1.4379  1.2979 -1.8175
  472ARG     CG 1717   7.657   0.636  -3.250 -0.0325 -1.2050  0.3513
  472ARG    HG1 1718   7.630   0.593  -3.346  2.0476 -0.4489 -0.6332
  472ARG    HG2 1719   7.567   0.650  -3.191  0.8103 -0.5690  1.5302
  472ARG     CD 1720   7.713   0.775  -3.285 -1.2478 -0.2451 -0.6129
  472ARG    HD1 1721   7.760   0.809  -3.193  1.0771 -1.4860 -1.2763
  472ARG    HD2 1722   7.791   0.768  -3.360 -1.0460 -3.9012 -0.2385
  472ARG     NE 1723   7.603   0.858  -3.331  0.1981  0.0071 -0.4953
  472ARG     HE 1724   7.517   0.810  -3.354  0.7091  0.1570 -2.9328
  472ARG     CZ 1725   7.594   0.991  -3.330 -0.0273 -0.0352 -0.2011
  472ARG    NH1 1726   7.690   1.061  -3.271 -0.2827  0.0768  0.0367
  472ARG   HH11 1727   7.762   1.022  -3.211  0.0901 -2.3687 -1.8643
  472ARG   HH12 1728   7.694   1.162  -3.279  1.5648  0.1907  1.5470
  472ARG    NH2 1729   7.490   1.053  -3.384  0.1601 -0.1381 -0.5809
  472ARG   HH21 1730   7.418   1.007  -3.437 -0.4509 -2.2736  1.8814
  472ARG   HH22 1731   7.462   1.150  -3.371  0.9599  0.4312 -2.6760
  472ARG      C 1732   7.722   0.341  -3.295  0.6451  0.3681  0.5703
  472ARG      O 1733   7.612   0.312  -3.340 -0.3653  0.0136 -0.2861
  473LEU      N 1734   7.839   0.296  -3.348  0.0666 -0.2099 -0.0828
  473LEU      H 1735   7.925   0.332  -3.308 -0.5036  3.3614 -1.6518
  473LEU     CA 1736   7.857   0.230  -3.482 -0.0350  0.8774 -0.2682
  473LEU     HA 1737   7.811   0.291  -3.560 -1.0009  0.3353 -0.1373
  473LEU     CB 1738   8.006   0.222  -3.516  0.1067  0.0098  0.0847
  473LEU    HB1 1739   8.060   0.178  -3.432  1.1701  2.5066  0.8164
  473LEU    HB2 1740   8.033   0.162  -3.603 -0.2749  0.5822 -0.4345
  473LEU     CG 1741   8.080   0.353  -3.539 -0.3191 -0.0159 -0.4699
  473LEU     HG 1742   8.054   0.426  -3.462  0.5904 -0.1714 -0.0002
  473LEU    CD1 1743   8.232   0.348  -3.537  0.0945  0.5933  0.1239
  473LEU   HD11 1744   8.280   0.445  -3.528  1.1117  0.0607  0.6930
  473LEU   HD12 1745   8.266   0.292  -3.449 -0.8483  1.4090  1.0319
  473LEU   HD13 1746   8.258   0.290  -3.625 -0.3715  0.6350 -0.0447
  473LEU    CD2 1747   8.035   0.432  -3.665 -0.5633 -1.0733  0.0571
  473LEU   HD21 1748   8.059   0.381  -3.758 -1.2962 -0.4632 -0.4724
  473LEU   HD22 1749   7.931   0.464  -3.662 -0.5621 -1.0783  0.1669
  473LEU   HD23 1750   8.089   0.526  -3.659 -2.3054 -0.0957  1.3576
  473LEU      C 1751   7.799   0.091  -3.484 -0.6286  0.0244  1.2721
  473LEU      O 1752   7.810   0.029  -3.594 -0.7302 -0.3052 -0.1090
  474GLN      N 1753   7.748   0.037  -3.379  0.0910  0.0415 -0.1707
  474GLN      H 1754   7.760   0.098  -3.299  2.0004  0.2048 -0.5282
  474GLN     CA 1755   7.692  -0.094  -3.347  0.5865  0.3042  0.3012
  474GLN     HA 1756   7.639  -0.112  -3.440  1.5834 -1.1284 -0.0176
  474GLN     CB 1757   7.788  -0.214  -3.341 -0.6533  0.4454  0.5552
  474GLN    HB1 1758   7.724  -0.302  -3.337  2.0242 -2.2157 -4.5395
  474GLN    HB2 1759   7.830  -0.213  -3.442 -1.7559 -0.1159  0.0769
  474GLN     CG 1760   7.900  -0.202  -3.240 -0.0736  0.7477  0.1962
  474GLN    HG1 1761   7.994  -0.242  -3.279 -0.9703  0.4634 -1.8115
  474GLN    HG2 1762   7.930  -0.098  -3.224  1.6397  0.0137  2.1821
  474GLN     CD 1763   7.882  -0.253  -3.097 -0.4755 -0.4463 -0.9107
  474GLN    OE1 1764   7.963  -0.216  -3.010  0.6343  0.5800 -0.1382
  474GLN    NE2 1765   7.791  -0.339  -3.079 -0.0398 -0.2718  0.0444
  474GLN   HE21 1766   7.750  -0.379  -3.162 -0.3259  0.8060 -0.3476
  474GLN   HE22 1767   7.769  -0.377  -2.988 -0.9123 -3.4215 -1.3165
  474GLN      C 1768   7.571  -0.086  -3.252 -0.5253  0.0364 -0.1187
  474GLN      O 1769   7.547  -0.169  -3.166  0.2906  0.4647  0.1833
  475CYS      N 1770   7.496   0.022  -3.275 -0.0142  0.4317 -0.0876
  475CYS      H 1771   7.532   0.091  -3.338 -0.3962 -0.8832 -1.8312
  475CYS     CA 1772   7.375   0.063  -3.205 -0.1339 -0.1703  0.3041
  475CYS     HA 1773   7.335  -0.026  -3.157 -1.1455  0.6064  0.9402
  475CYS     CB 1774   7.417   0.163  -3.098  0.0834 -0.1370  0.7114
  475CYS    HB1 1775   7.519   0.146  -3.063 -0.3383 -3.4009  0.6879
  475CYS    HB2 1776   7.392   0.264  -3.129 -0.0568 -0.8163 -1.5441
  475CYS     SG 1777   7.323   0.130  -2.951 -0.3142  0.0509 -0.0196
  475CYS     HG 1778   7.340  -0.002  -2.953  2.1547  0.3157 -0.5976
  475CYS      C 1779   7.273   0.109  -3.303  0.8356  0.3573 -0.1268
  475CYS      O 1780   7.156   0.078  -3.276 -0.5726 -0.3696  0.0274
  476VAL      N 1781   7.317   0.168  -3.417  0.1954  0.2516 -0.0150
  476VAL      H 1782   7.416   0.191  -3.413  0.3408  0.3684 -2.8497
  476VAL     CA 1783   7.232   0.215  -3.531 -0.6234  0.3302 -0.5518
  476VAL     HA 1784   7.158   0.287  -3.494 -0.0198  0.6164  0.1304
  476VAL     CB 1785   7.316   0.286  -3.633  0.2248  0.7685 -0.1905
  476VAL     HB 1786   7.255   0.287  -3.724 -2.3604 -0.7777  1.3822
  476VAL    CG1 1787   7.351   0.425  -3.590 -0.2410 -0.1893 -0.4526
  476VAL   HG11 1788   7.413   0.474  -3.665  0.0696 -0.0047 -0.0794
  476VAL   HG12 1789   7.266   0.492  -3.575  0.9733  1.5037 -0.9175
  476VAL   HG13 1790   7.412   0.431  -3.500 -2.2274  0.5460  0.9221
  476VAL    CG2 1791   7.447   0.212  -3.657 -0.4679  1.0211  0.3276
  476VAL   HG21 1792   7.527   0.240  -3.588 -0.4431  2.3172 -0.1945
  476VAL   HG22 1793   7.435   0.104  -3.667 -2.2182  1.3576 -2.1419
  476VAL   HG23 1794   7.488   0.241  -3.754  0.1156 -1.8514 -0.3620
  476VAL      C 1795   7.146   0.106  -3.595  0.2304 -0.0213 -0.3740
  476VAL      O 1796   7.039   0.135  -3.646  0.1978 -0.0281  0.2024
  477ARG      N 1797   7.180  -0.020  -3.580  0.4069  0.0148  0.6670
  477ARG      H 1798   7.273  -0.033  -3.544  0.9155  1.8355  0.1405
  477ARG     CA 1799   7.100  -0.141  -3.583 -0.3943 -0.3546 -0.2382
  477ARG     HA 1800   6.994  -0.116  -3.570  0.2608  4.8141 -2.5915
  477ARG     CB 1801   7.136  -0.230  -3.712 -0.6477  0.1807  0.1267
  477ARG    HB1 1802   7.143  -0.162  -3.797  0.0669 -0.4003 -0.2985
  477ARG    HB2 1803   7.241  -0.257  -3.701 -0.6286  0.2188  0.0399
  477ARG     CG 1804   7.031  -0.338  -3.731 -0.3697  0.4287 -0.1053
  477ARG    HG1 1805   7.023  -0.396  -3.639 -0.0100 -0.2866 -0.5176
  477ARG    HG2 1806   6.930  -0.296  -3.740 -1.2221 -1.1896  1.2253
  477ARG     CD 1807   7.056  -0.415  -3.861  0.1411  0.4433  0.0515
  477ARG    HD1 1808   7.072  -0.357  -3.953 -1.7444 -1.5990 -1.6928
  477ARG    HD2 1809   7.137  -0.488  -3.857 -0.9207 -0.7727 -0.0137
  477ARG     NE 1810   6.938  -0.502  -3.888  0.0937  0.0177 -0.4840
  477ARG     HE 1811   6.965  -0.599  -3.892 -2.9684 -0.8926 -1.5076
  477ARG     CZ 1812   6.811  -0.465  -3.929  0.4008 -0.2340  0.8679
  477ARG    NH1 1813   6.787  -0.338  -3.956 -0.3251 -0.3899 -0.1032
  477ARG   HH11 1814   6.851  -0.261  -3.972 -1.0206  0.6480  1.8575
  477ARG   HH12 1815   6.693  -0.310  -3.983 -1.2476 -3.1410 -0.0419
  477ARG    NH2 1816   6.714  -0.552  -3.935  0.2155 -0.1785  0.3278
  477ARG   HH21 1817   6.741  -0.649  -3.938  2.7981  0.4890 -0.2968
  477ARG   HH22 1818   6.617  -0.530  -3.919  0.6277  1.5314  0.6264
  477ARG      C 1819   7.141  -0.214  -3.447  0.1125 -0.1970  0.1260
  477ARG      O 1820   7.258  -0.214  -3.415  0.1183  0.0025 -0.2977
  478GLY      N 1821   7.042  -0.260  -3.367  0.1117  0.3071  0.2562
  478GLY      H 1822   6.949  -0.251  -3.406  0.7241  0.7902 -1.1572
  478GLY     CA 1823   7.044  -0.334  -3.244  1.1613  0.1918 -0.6816
  478GLY    HA1 1824   6.991  -0.430  -3.252  1.6087 -0.2468  1.1409
  478GLY    HA2 1825   7.144  -0.355  -3.207  0.0369 -2.7403  1.1082
  478GLY      C 1826   6.977  -0.256  -3.136 -0.3752 -0.4520  0.2300
  478GLY      O 1827   6.941  -0.303  -3.028 -0.0782 -0.1340 -0.0530
  479PHE      N 1828   6.964  -0.122  -3.163  0.2495 -0.3024 -0.2634
  479PHE      H 1829   7.018  -0.091  -3.242  1.5804 -0.1748  0.6544
  479PHE     CA 1830   6.889  -0.026  -3.082  0.3868 -0.0160  0.6584
  479PHE     HA 1831   6.818  -0.077  -3.017  0.5497 -0.2711  0.6370
  479PHE     CB 1832   6.989   0.051  -2.997 -0.2123 -0.1591 -0.2551
  479PHE    HB1 1833   7.053  -0.019  -2.945 -1.6941 -0.9039  0.6185
  479PHE    HB2 1834   7.052   0.120  -3.054 -0.7883 -0.2947 -1.0950
  479PHE     CG 1835   6.939   0.133  -2.878 -0.1497  0.2868 -0.2842
  479PHE    CD1 1836   6.876   0.257  -2.891 -0.5455  0.2699  0.1375
  479PHE    HD1 1837   6.854   0.303  -2.986  2.4193  0.1431 -0.7050
  479PHE    CD2 1838   6.955   0.085  -2.747 -0.9127 -0.4202 -0.0320
  479PHE    HD2 1839   7.006  -0.007  -2.720  0.2267  0.4653  0.9191
  479PHE    CE1 1840   6.830   0.326  -2.771 -0.2191 -0.5937  0.0312
  479PHE    HE1 1841   6.774   0.416  -2.790 -1.6471 -1.8034 -1.8659
  479PHE    CE2 1842   6.907   0.145  -2.632 -0.2139 -0.3010  0.4740
  479PHE    HE2 1843   6.921   0.092  -2.539 -3.0599 -0.3839  0.9480
  479PHE     CZ 1844   6.842   0.270  -2.643 -0.6760 -0.0012 -0.3092
  479PHE     HZ 1845   6.815   0.323  -2.553  0.5774 -1.9327  1.2860
  479PHE      C 1846   6.809   0.069  -3.183  0.5341 -0.0124 -0.1945
  479PHE      O 1847   6.691   0.095  -3.158 -0.5384 -0.3088 -0.0370
  480GLY      N 1848   6.869   0.109  -3.291 -0.4679  0.4132  0.9952
  480GLY      H 1849   6.969   0.098  -3.307 -0.1199  3.1184  0.9616
  480GLY     CA 1850   6.796   0.169  -3.403  0.1980 -1.2908 -0.5485
  480GLY    HA1 1851   6.830   0.107  -3.487  0.1395  0.3791 -1.8455
  480GLY    HA2 1852   6.689   0.159  -3.385 -0.2538 -0.1031 -2.3629
  480GLY      C 1853   6.853   0.311  -3.418  0.5678 -0.4673 -0.9330
  480GLY      O 1854   6.938   0.358  -3.341  0.4283 -0.2672 -0.3504
  481GLU      N 1855   6.805   0.385  -3.518 -0.2503  0.6590  0.0920
  481GLU      H 1856   6.719   0.353  -3.560 -1.5422  2.0999  1.5148
  481GLU     CA 1857   6.840   0.524  -3.541 -0.4228  0.1418 -0.1306
  481GLU     HA 1858   6.949   0.516  -3.549 -0.1999 -0.3914  2.6157
  481GLU     CB 1859   6.785   0.584  -3.677  0.2834 -0.1527  0.3855
  481GLU    HB1 1860   6.850   0.653  -3.731  1.9028 -1.1449  0.9937
  481GLU    HB2 1861   6.786   0.504  -3.751 -2.0933  1.1257 -1.1411
  481GLU     CG 1862   6.644   0.646  -3.686  0.6806  0.0371 -0.1716
  481GLU    HG1 1863   6.655   0.737  -3.627  2.1099  0.0980 -0.4874
  481GLU    HG2 1864   6.622   0.678  -3.788 -2.2443  1.1659  0.7148
  481GLU     CD 1865   6.529   0.553  -3.631 -0.0796  0.1672  0.3105
  481GLU    OE1 1866   6.436   0.609  -3.572 -0.0106  0.4313 -0.3512
  481GLU    OE2 1867   6.537   0.430  -3.639 -0.0897 -0.5337  0.6140
  481GLU      C 1868   6.811   0.614  -3.422  0.5981  1.1525 -0.2488
  481GLU      O 1869   6.856   0.721  -3.408 -0.1650 -0.3638  0.2436
  482TRP      N 1870   6.720   0.564  -3.337 -0.1829  0.2000 -0.0089
  482TRP      H 1871   6.679   0.474  -3.357  0.5459 -0.6730  2.0774
  482TRP     CA 1872   6.693   0.620  -3.204 -0.4978 -0.1854  0.5120
  482TRP     HA 1873   6.660   0.721  -3.230  2.0844  0.0808 -2.1867
  482TRP     CB 1874   6.582   0.538  -3.130  0.2567  0.4392 -0.0943
  482TRP    HB1 1875   6.499   0.546  -3.200 -0.5184  0.2697  0.7795
  482TRP    HB2 1876   6.599   0.431  -3.145 -0.0239  0.6796 -2.3176
  482TRP     CG 1877   6.549   0.555  -2.983  0.3963 -0.1413 -0.8533
  482TRP    CD1 1878   6.531   0.670  -2.912 -0.1011  0.2281  0.4497
  482TRP    HD1 1879   6.540   0.768  -2.959  1.7723 -0.2351 -0.2615
  482TRP    CD2 1880   6.529   0.452  -2.883 -0.1668  0.0652  0.3762
  482TRP    NE1 1881   6.472   0.643  -2.784  0.3283 -0.0603  0.3293
  482TRP    HE1 1882   6.469   0.713  -2.712  0.8910  1.1454 -0.7761
  482TRP    CE2 1883   6.481   0.508  -2.762  0.3745  0.1569  0.2235
  482TRP    CE3 1884   6.546   0.314  -2.885 -0.5961  0.1060  0.3104
  482TRP    HE3 1885   6.583   0.263  -2.973  1.9774 -1.4641  2.1606
  482TRP    CZ2 1886   6.461   0.429  -2.644  0.6382  0.2958  0.8207
  482TRP    HZ2 1887   6.423   0.475  -2.555 -0.9347  0.9832 -0.1701
  482TRP    CZ3 1888   6.520   0.231  -2.772 -0.0768  0.7108  0.2434
  482TRP    HZ3 1889   6.548   0.127  -2.770  1.2990  1.0621  0.0831
  482TRP    CH2 1890   6.474   0.288  -2.655 -0.2664  0.0461 -0.0046
  482TRP    HH2 1891   6.458   0.231  -2.565  0.1191 -0.3567 -0.1903
  482TRP      C 1892   6.809   0.647  -3.117 -0.4078  0.1419  0.2200
  482TRP      O 1893   6.794   0.748  -3.046  0.1131  0.1627  0.5190
  483ILE      N 1894   6.925   0.582  -3.131  0.8444 -0.0260 -0.2607
  483ILE      H 1895   6.941   0.522  -3.210  4.5489  1.1609 -0.6361
  483ILE     CA 1896   7.043   0.631  -3.054  0.1111 -0.1976  0.3291
  483ILE     HA 1897   7.014   0.637  -2.949  0.2155  1.3038  0.2884
  483ILE     CB 1898   7.154   0.518  -3.064 -0.4185  0.5417 -0.1715
  483ILE     HB 1899   7.106   0.421  -3.047 -0.0116  0.0419 -1.6737
  483ILE    CG1 1900   7.264   0.521  -2.957  0.5735 -0.1994 -0.2570
  483ILE   HG11 1901   7.336   0.440  -2.966  0.9770 -0.2697  2.6382
  483ILE   HG12 1902   7.320   0.613  -2.970 -0.1761  0.6039  1.8046
  483ILE    CG2 1903   7.215   0.497  -3.205  0.1014  0.6049 -0.2244
  483ILE   HG21 1904   7.300   0.559  -3.230 -2.3307  2.6708 -4.5568
  483ILE   HG22 1905   7.236   0.392  -3.228 -0.1691  0.3747  0.5310
  483ILE   HG23 1906   7.146   0.523  -3.285 -0.3319 -2.0796 -0.8196
  483ILE     CD 1907   7.217   0.508  -2.812  0.7030  0.1315 -0.5149
  483ILE    HD1 1908   7.108   0.499  -2.804  0.6655  0.4660 -0.6219
  483ILE    HD2 1909   7.256   0.428  -2.750 -2.3522 -0.8085  0.4095
  483ILE    HD3 1910   7.229   0.594  -2.745  2.5495 -0.1656 -0.4384
  483ILE      C 1911   7.105   0.760  -3.101 -0.5324  0.2441  1.1902
  483ILE      O 1912   7.180   0.823  -3.030  0.0472  0.6394 -0.8418
  484ASP      N 1913   7.068   0.813  -3.220  0.4278  0.2021  0.3310
  484ASP      H 1914   7.016   0.752  -3.282 -0.6339 -1.6710  2.8883
  484ASP     CA 1915   7.135   0.927  -3.282  0.0146  0.0230 -0.5621
  484ASP     HA 1916   7.243   0.907  -3.281  0.2540  1.2639 -0.8275
  484ASP     CB 1917   7.086   0.956  -3.423  0.7576 -0.1595 -0.1020
  484ASP    HB1 1918   7.060   0.868  -3.482 -1.0249  0.1816  0.1307
  484ASP    HB2 1919   6.993   1.013  -3.422  1.7153  1.6019  2.9696
  484ASP     CG 1920   7.193   1.029  -3.507 -0.2866  0.0397  0.0215
  484ASP    OD1 1921   7.174   1.150  -3.540  0.1850 -0.1127  0.3534
  484ASP    OD2 1922   7.295   0.966  -3.542  0.2992 -0.2026  0.4484
  484ASP      C 1923   7.110   1.056  -3.199  0.5476 -0.4893  0.0206
  484ASP      O 1924   7.205   1.132  -3.168 -0.0887 -0.4498  0.1285
  485SER      N 1925   6.987   1.080  -3.161 -0.2953 -0.2314 -0.6745
  485SER      H 1926   6.913   1.019  -3.192 -1.5416 -0.3599  2.3049
  485SER     CA 1927   6.937   1.194  -3.077 -0.2257  0.0834 -0.3745
  485SER     HA 1928   6.983   1.284  -3.118  2.2521 -0.2676  1.4584
  485SER     CB 1929   6.785   1.202  -3.094 -0.1831  1.5457  0.0978
  485SER    HB1 1930   6.747   1.286  -3.036  1.5126  1.3636  1.5562
  485SER    HB2 1931   6.768   1.225  -3.199 -0.0811 -2.0164 -0.8562
  485SER     OG 1932   6.726   1.078  -3.062 -0.1478 -0.2020 -0.2014
  485SER     HG 1933   6.727   1.022  -3.138 -0.0881 -2.2009  1.2055
  485SER      C 1934   6.975   1.174  -2.932 -0.6069  0.1176  0.1945
  485SER      O 1935   6.993   1.269  -2.859  0.0930  0.3340  0.0484
  486ILE      N 1936   6.986   1.049  -2.886 -0.6785  0.2077 -0.1276
  486ILE      H 1937   6.979   0.967  -2.944 -0.5711 -0.7737  1.1863
  486ILE     CA 1938   7.034   1.026  -2.749 -0.8578  0.6165  0.1399
  486ILE     HA 1939   6.984   1.084  -2.672 -0.5553  2.6655 -1.1053
  486ILE     CB 1940   7.014   0.878  -2.712  0.0681 -0.3333 -0.6971
  486ILE     HB 1941   7.078   0.813  -2.772  1.2838  0.0710  0.1281
  486ILE    CG1 1942   6.865   0.833  -2.718 -0.1434  0.1901  0.5867
  486ILE   HG11 1943   6.801   0.891  -2.652  0.2527  1.4919 -0.1427
  486ILE   HG12 1944   6.809   0.855  -2.809  1.4965  1.8567 -0.0734
  486ILE    CG2 1945   7.068   0.842  -2.571  0.2361 -0.1817 -0.0471
  486ILE   HG21 1946   7.056   0.738  -2.539 -0.9499  0.5221  2.0350
  486ILE   HG22 1947   7.173   0.868  -2.570 -0.4016  3.1518 -2.9095
  486ILE   HG23 1948   7.017   0.904  -2.497 -0.2480 -0.1422 -0.4077
  486ILE     CD 1949   6.856   0.678  -2.699 -0.3290  0.1268  0.5029
  486ILE    HD1 1950   6.835   0.656  -2.594  1.4279  2.7251  1.5070
  486ILE    HD2 1951   6.773   0.635  -2.756  0.2421 -0.0019 -0.2443
  486ILE    HD3 1952   6.947   0.622  -2.716  0.6637  1.7857  0.1214
  486ILE      C 1953   7.189   1.068  -2.740 -0.6187  0.5260 -0.8400
  486ILE      O 1954   7.231   1.134  -2.646 -0.0945  0.3587 -0.3238
  487VAL      N 1955   7.267   1.048  -2.845 -0.2014 -0.3015 -0.0841
  487VAL      H 1956   7.240   0.993  -2.925  0.6721  1.1414 -1.4318
  487VAL     CA 1957   7.403   1.089  -2.854 -0.4132 -0.6404  0.4217
  487VAL     HA 1958   7.446   1.065  -2.756 -2.4985 -2.4574  0.9673
  487VAL     CB 1959   7.486   1.004  -2.955  0.5015  0.2927 -0.5693
  487VAL     HB 1960   7.444   1.002  -3.056 -1.6391  0.5232  0.2589
  487VAL    CG1 1961   7.630   1.050  -2.951 -0.5230  0.1688  0.1716
  487VAL   HG11 1962   7.668   1.067  -2.851  2.9981  2.9970 -1.4105
  487VAL   HG12 1963   7.693   0.978  -3.003  0.7136  0.9897  0.4811
  487VAL   HG13 1964   7.644   1.147  -3.000 -1.1694 -0.3200 -1.0273
  487VAL    CG2 1965   7.489   0.857  -2.906  0.5108 -0.1299 -0.4567
  487VAL   HG21 1966   7.388   0.818  -2.916 -0.6027  2.8263 -1.8164
  487VAL   HG22 1967   7.551   0.800  -2.975  0.4917  0.4085 -0.9285
  487VAL   HG23 1968   7.532   0.851  -2.806 -0.4702  1.3893  0.0895
  487VAL      C 1969   7.421   1.240  -2.874 -0.3171  0.6910  0.1522
  487VAL      O 1970   7.511   1.305  -2.818  0.2898  0.3387  0.2056
  488GLU      N 1971   7.318   1.300  -2.932 -0.0957 -0.3171  0.8899
  488GLU      H 1972   7.236   1.249  -2.962 -0.9209  1.5690 -0.2284
  488GLU     CA 1973   7.304   1.447  -2.948  0.1145  0.0141 -0.1575
  488GLU     HA 1974   7.400   1.483  -2.983 -0.5153  0.5945 -1.3506
  488GLU     CB 1975   7.181   1.472  -3.043  0.5232 -0.0570 -0.2709
  488GLU    HB1 1976   7.165   1.389  -3.112 -3.5098 -1.0570  1.5935
  488GLU    HB2 1977   7.087   1.474  -2.989  1.0192  1.3160  0.5759
  488GLU     CG 1978   7.171   1.611  -3.114  0.3812 -0.1646  0.4282
  488GLU    HG1 1979   7.080   1.606  -3.175  0.0204  3.1774  0.4953
  488GLU    HG2 1980   7.158   1.687  -3.037  3.0318 -0.0714  0.8626
  488GLU     CD 1981   7.279   1.642  -3.211 -0.0818  0.0509 -0.0787
  488GLU    OE1 1982   7.309   1.552  -3.295 -0.1832  0.0376  0.0154
  488GLU    OE2 1983   7.321   1.761  -3.212 -0.2596  0.0287  0.2447
  488GLU      C 1984   7.264   1.514  -2.811 -0.4038  0.3160  0.1271
  488GLU      O 1985   7.317   1.618  -2.780 -0.0227  0.0146  0.0854
  489PHE      N 1986   7.179   1.448  -2.728 -0.7034 -0.2221  0.3830
  489PHE      H 1987   7.141   1.363  -2.767  1.2644 -1.3967  0.8944
  489PHE     CA 1988   7.167   1.480  -2.582  0.0465  0.2030  0.8140
  489PHE     HA 1989   7.143   1.587  -2.587  0.5393  0.2610 -1.3325
  489PHE     CB 1990   7.047   1.412  -2.524  0.5540  0.0870 -0.4677
  489PHE    HB1 1991   6.977   1.454  -2.597  1.3957  1.5282 -0.4966
  489PHE    HB2 1992   7.047   1.304  -2.541 -1.6360 -0.1974  1.0018
  489PHE     CG 1993   6.992   1.455  -2.386  0.1188 -0.2969 -0.0569
  489PHE    CD1 1994   6.970   1.358  -2.288 -0.0544  0.9545 -0.2103
  489PHE    HD1 1995   7.007   1.258  -2.303  1.8460  1.7097 -0.7483
  489PHE    CD2 1996   6.954   1.589  -2.370  0.7154 -0.2568  0.1907
  489PHE    HD2 1997   6.966   1.654  -2.456  0.7321 -0.2200  0.2205
  489PHE    CE1 1998   6.895   1.397  -2.172  0.0677  0.5069 -0.5830
  489PHE    HE1 1999   6.859   1.318  -2.108 -0.3095 -0.2342 -1.6638
  489PHE    CE2 2000   6.887   1.623  -2.252  0.9996  0.2516 -0.0165
  489PHE    HE2 2001   6.845   1.721  -2.238  0.6948  0.1150  0.0415
  489PHE     CZ 2002   6.853   1.526  -2.153  0.2145  0.2495  0.2713
  489PHE     HZ 2003   6.789   1.547  -2.068 -0.9106  0.6055 -0.6485
  489PHE      C 2004   7.292   1.458  -2.491 -0.0631  0.5692 -0.3210
  489PHE      O 2005   7.323   1.543  -2.406 -0.0155  0.2379  0.5216
  490SER      N 2006   7.359   1.349  -2.513 -0.2729  0.1645  0.4117
  490SER      H 2007   7.306   1.279  -2.562 -1.3664  1.5183 -0.4277
  490SER     CA 2008   7.489   1.314  -2.451 -0.0782  0.0115  0.0489
  490SER     HA 2009   7.471   1.311  -2.343 -0.6379  2.2070  0.0486
  490SER     CB 2010   7.545   1.177  -2.497 -0.5519  0.3641 -0.0848
  490SER    HB1 2011   7.471   1.098  -2.484  0.2845 -0.3831  0.2510
  490SER    HB2 2012   7.558   1.183  -2.605 -2.6444  1.2352 -0.3307
  490SER     OG 2013   7.648   1.114  -2.422  0.1751 -0.5099  0.2156
  490SER     HG 2014   7.631   1.110  -2.330 -3.2321  0.1547 -0.2485
  490SER      C 2015   7.599   1.417  -2.487  0.0279  0.6396 -0.4860
  490SER      O 2016   7.672   1.460  -2.396  0.3247  0.0257  0.1335
  491SER      N 2017   7.591   1.484  -2.605 -0.3853  0.0311 -0.6817
  491SER      H 2018   7.531   1.448  -2.678 -2.6002 -2.2214  2.0300
  491SER     CA 2019   7.685   1.584  -2.644 -0.2415  0.1411 -0.1342
  491SER     HA 2020   7.786   1.570  -2.606 -0.6644  3.7689  3.0228
  491SER     CB 2021   7.662   1.601  -2.795  0.2077 -0.4642  0.3148
  491SER    HB1 2022   7.556   1.618  -2.818  0.5997  3.6920  0.6922
  491SER    HB2 2023   7.717   1.688  -2.831 -3.2123  1.4424 -0.7535
  491SER     OG 2024   7.722   1.488  -2.870 -0.1035  0.0973 -0.4675
  491SER     HG 2025   7.661   1.419  -2.891  1.1888 -2.5195  3.2929
  491SER      C 2026   7.644   1.718  -2.578  0.4058  0.1435 -0.8048
  491SER      O 2027   7.732   1.792  -2.530 -0.3704 -0.1713  0.0560
  492ASN      N 2028   7.514   1.739  -2.554 -0.0617  0.3653  0.5685
  492ASN      H 2029   7.451   1.688  -2.615  1.2201 -1.6675  0.8643
  492ASN     CA 2030   7.459   1.854  -2.484  0.2765 -0.3566  0.0777
  492ASN     HA 2031   7.518   1.936  -2.524  2.8204 -2.1273 -0.0200
  492ASN     CB 2032   7.306   1.868  -2.510 -0.4225  0.3549 -0.2799
  492ASN    HB1 2033   7.265   1.825  -2.601  0.0489 -0.9316  0.0931
  492ASN    HB2 2034   7.255   1.807  -2.436  0.6273  1.7042  1.6456
  492ASN     CG 2035   7.254   2.005  -2.490  0.2530 -0.3859  0.1846
  492ASN    OD1 2036   7.213   2.049  -2.390 -0.0578 -0.2355  1.0579
  492ASN    ND2 2037   7.245   2.083  -2.601  0.6970  0.0039 -0.3428
  492ASN   HD21 2038   7.252   2.044  -2.693  1.6065  0.7224 -0.5893
  492ASN   HD22 2039   7.219   2.181  -2.598 -0.3259 -0.2598 -0.2407
  492ASN      C 2040   7.495   1.855  -2.333  0.2220  0.5098 -0.6568
  492ASN      O 2041   7.548   1.955  -2.281 -0.7144  0.1435  0.0950
  493LEU      N 2042   7.487   1.737  -2.264 -0.1603 -0.0435 -0.6485
  493LEU      H 2043   7.433   1.660  -2.299 -1.7163  0.1789  1.1202
  493LEU     CA 2044   7.543   1.716  -2.124 -0.6234 -0.1278  0.0874
  493LEU     HA 2045   7.497   1.794  -2.065 -1.1113 -0.8266  0.6442
  493LEU     CB 2046   7.492   1.582  -2.080 -0.0599 -0.2279  0.1649
  493LEU    HB1 2047   7.535   1.507  -2.145  3.5237  1.4124  0.4011
  493LEU    HB2 2048   7.546   1.556  -1.989 -0.6289 -0.3568  0.4763
  493LEU     CG 2049   7.345   1.566  -2.072  0.1784 -0.1445  0.6893
  493LEU     HG 2050   7.306   1.577  -2.173 -2.6380  0.9552  1.8072
  493LEU    CD1 2051   7.317   1.423  -2.036 -0.2609  0.4656  0.4574
  493LEU   HD11 2052   7.352   1.351  -2.110 -2.3017 -0.7464  0.5933
  493LEU   HD12 2053   7.352   1.398  -1.935 -1.6586  0.6738  1.0245
  493LEU   HD13 2054   7.211   1.398  -2.038  0.3237 -2.2993  0.0382
  493LEU    CD2 2055   7.264   1.666  -1.985  0.1751  0.5147  0.6848
  493LEU   HD21 2056   7.256   1.758  -2.043 -0.5886  0.2695  0.3879
  493LEU   HD22 2057   7.164   1.627  -1.966 -0.9118  3.1734  0.9230
  493LEU   HD23 2058   7.315   1.668  -1.888 -0.8253  0.9039  1.2209
  493LEU      C 2059   7.698   1.737  -2.111  0.1730 -0.0817  0.4116
  493LEU      O 2060   7.743   1.795  -2.014 -0.0640 -0.4128 -0.3692
  494GLN      N 2061   7.772   1.695  -2.217  0.7381  0.3391 -0.7627
  494GLN      H 2062   7.717   1.658  -2.293 -0.2602 -0.1348  0.1656
  494GLN     CA 2063   7.920   1.707  -2.221 -0.0632  0.0092  0.1089
  494GLN     HA 2064   7.961   1.665  -2.130 -1.9817 -1.5142  0.3368
  494GLN     CB 2065   7.967   1.618  -2.331 -0.1241  0.6094 -1.1760
  494GLN    HB1 2066   7.920   1.521  -2.315  1.5775  0.2778  3.1942
  494GLN    HB2 2067   7.927   1.651  -2.427 -2.8738 -0.5058 -0.5273
  494GLN     CG 2068   8.118   1.608  -2.346 -0.0556  0.2044 -0.3228
  494GLN    HG1 2069   8.137   1.552  -2.438  0.9475  1.2328 -0.7772
  494GLN    HG2 2070   8.163   1.706  -2.364  3.3866 -1.2580 -0.5146
  494GLN     CD 2071   8.199   1.539  -2.231  0.6192  0.3246 -0.2800
  494GLN    OE1 2072   8.151   1.471  -2.142 -0.1182 -0.0908  0.0391
  494GLN    NE2 2073   8.322   1.561  -2.240 -0.5350 -0.2383  0.9220
  494GLN   HE21 2074   8.350   1.629  -2.309  0.1112  0.0825  1.4934
  494GLN   HE22 2075   8.383   1.532  -2.166 -0.8456 -1.8419  0.5769
  494GLN      C 2076   7.960   1.853  -2.243  0.4954  0.5454 -0.3354
  494GLN      O 2077   8.064   1.892  -2.186  0.3532  0.7872 -0.0220
  495ASN      N 2078   7.881   1.931  -2.315 -0.0940 -0.2255  0.6077
  495ASN      H 2079   7.803   1.889  -2.364  0.8069 -0.5184 -0.6159
  495ASN     CA 2080   7.901   2.070  -2.336 -0.1131 -0.6992 -0.0814
  495ASN     HA 2081   8.008   2.084  -2.353  0.0187 -0.7964  0.6717
  495ASN     CB 2082   7.818   2.109  -2.467 -0.1349  0.3059 -0.1678
  495ASN    HB1 2083   7.841   2.043  -2.551  0.7951  0.2986  0.0777
  495ASN    HB2 2084   7.710   2.101  -2.460 -0.0830 -0.3331 -0.0122
  495ASN     CG 2085   7.839   2.257  -2.510 -0.3895  0.8041 -0.2893
  495ASN    OD1 2086   7.780   2.345  -2.447 -0.5498  0.0175  0.5434
  495ASN    ND2 2087   7.903   2.285  -2.619 -0.2562 -0.0230  0.5989
  495ASN   HD21 2088   7.959   2.213  -2.663  0.4718  0.0446  1.3867
  495ASN   HD22 2089   7.927   2.383  -2.632 -0.5459  0.3284  2.4259
  495ASN      C 2090   7.859   2.154  -2.212  0.2380 -0.6400 -0.6936
  495ASN      O 2091   7.941   2.233  -2.165  0.3693  0.6819 -0.0268
  496MET      N 2092   7.746   2.132  -2.145  0.2264 -0.0773 -0.5752
  496MET      H 2093   7.681   2.064  -2.184 -0.7490  0.9892 -0.8630
  496MET     CA 2094   7.701   2.200  -2.030 -0.4921 -0.3066  0.2929
  496MET     HA 2095   7.695   2.307  -2.049  0.7670 -0.2284  0.2710
  496MET     CB 2096   7.560   2.145  -2.009  0.5524 -0.6600  0.1211
  496MET    HB1 2097   7.494   2.175  -2.090  0.4368  0.2128  0.5229
  496MET    HB2 2098   7.557   2.036  -2.003  2.6859 -0.8058 -0.5340
  496MET     CG 2099   7.487   2.202  -1.890 -0.4093  0.4737  0.1904
  496MET    HG1 2100   7.536   2.160  -1.802  0.1459  1.4655  0.3768
  496MET    HG2 2101   7.503   2.310  -1.884 -0.9290  0.5958 -0.4859
  496MET     SD 2102   7.310   2.185  -1.871  0.0820  0.2811  0.0319
  496MET     CE 2103   7.310   2.319  -1.740  0.1193 -0.0908  0.2873
  496MET    HE1 2104   7.393   2.299  -1.672  2.3257 -2.7690 -2.8724
  496MET    HE2 2105   7.323   2.419  -1.780  1.7675 -0.2866  0.2528
  496MET    HE3 2106   7.222   2.324  -1.675  1.6717  0.0355  2.4737
  496MET      C 2107   7.799   2.167  -1.912  0.5790 -0.5638 -0.6317
  496MET      O 2108   7.824   2.268  -1.844 -0.5188 -0.5043  0.5410
  497ASN      N 2109   7.853   2.046  -1.891  0.1855 -0.1250  0.0024
  497ASN      H 2110   7.839   1.975  -1.961 -0.8720 -0.3564  0.4248
  497ASN     CA 2111   7.931   1.993  -1.782 -0.1917 -0.2123 -0.0348
  497ASN     HA 2112   7.968   1.895  -1.812 -0.0977  0.4832 -2.3032
  497ASN     CB 2113   8.050   2.085  -1.751  0.1430 -0.7316  0.1282
  497ASN    HB1 2114   8.090   2.136  -1.839  0.7947  0.5827  1.1481
  497ASN    HB2 2115   7.998   2.167  -1.702  0.3574 -0.1296 -0.6245
  497ASN     CG 2116   8.147   2.024  -1.653 -0.1479 -0.0182 -0.4732
  497ASN    OD1 2117   8.169   1.901  -1.666  0.3746 -0.2304 -0.1877
  497ASN    ND2 2118   8.184   2.090  -1.541 -0.0087 -0.3424 -0.3722
  497ASN   HD21 2119   8.166   2.185  -1.511  0.6509 -0.6745  1.1729
  497ASN   HD22 2120   8.235   2.042  -1.469 -1.5450 -2.3789 -0.5496
  497ASN      C 2121   7.834   1.971  -1.664 -0.1016 -0.7119  0.1152
  497ASN      O 2122   7.803   2.065  -1.590 -0.3383 -0.3319 -0.1743
  498ILE      N 2123   7.792   1.849  -1.637  0.6678  0.2183  0.6126
  498ILE      H 2124   7.823   1.771  -1.693 -2.5695 -0.5248 -0.3645
  498ILE     CA 2125   7.706   1.805  -1.532 -0.7774  0.7922 -0.5519
  498ILE     HA 2126   7.668   1.888  -1.473  1.0782  1.1819  0.1646
  498ILE     CB 2127   7.596   1.704  -1.578  0.4843  0.2919 -0.0340
  498ILE     HB 2128   7.644   1.625  -1.636  1.3767 -0.4227  1.6241
  498ILE    CG1 2129   7.506   1.783  -1.681  0.5098  0.0527 -0.1624
  498ILE   HG11 2130   7.562   1.823  -1.766 -0.3080  1.0082 -0.2749
  498ILE   HG12 2131   7.443   1.709  -1.729 -0.2229  0.2232  0.5077
  498ILE    CG2 2132   7.504   1.634  -1.469 -0.4609 -0.2545  0.3691
  498ILE   HG21 2133   7.575   1.567  -1.420 -0.2153  0.5644  1.1586
  498ILE   HG22 2134   7.465   1.703  -1.394  0.2216  0.3707  0.1531
  498ILE   HG23 2135   7.423   1.578  -1.516 -0.4264  0.8616 -1.0850
  498ILE     CD 2136   7.415   1.895  -1.624  0.2193  0.1205  0.4172
  498ILE    HD1 2137   7.364   1.953  -1.701 -2.1602  0.1376  1.9226
  498ILE    HD2 2138   7.346   1.853  -1.551  0.5460  2.2557  2.0631
  498ILE    HD3 2139   7.468   1.977  -1.575 -0.0064  1.0383 -0.8108
  498ILE      C 2140   7.799   1.722  -1.434 -0.3566 -0.4998  0.2097
  498ILE      O 2141   7.873   1.629  -1.475 -0.5071 -0.2196  0.3256
  499ASP      N 2142   7.791   1.761  -1.308  0.3322 -0.1425  0.1245
  499ASP      H 2143   7.744   1.849  -1.291  0.2431  0.0356 -1.0033
  499ASP     CA 2144   7.869   1.703  -1.198 -0.9255 -0.1321  0.4904
  499ASP     HA 2145   7.964   1.660  -1.228 -1.0439 -1.2680  1.6491
  499ASP     CB 2146   7.895   1.807  -1.092  0.5418 -0.3370  0.4087
  499ASP    HB1 2147   7.949   1.885  -1.146  2.8721 -2.0850  0.0403
  499ASP    HB2 2148   7.807   1.856  -1.052  0.5021 -0.3914  0.3890
  499ASP     CG 2149   7.992   1.758  -0.985  0.0869  0.3463 -0.4148
  499ASP    OD1 2150   8.111   1.743  -1.018 -0.2669  0.0718 -0.3097
  499ASP    OD2 2151   7.954   1.734  -0.866  0.2635 -0.1378 -0.1752
  499ASP      C 2152   7.789   1.587  -1.127 -0.2276  0.0510  0.0970
  499ASP      O 2153   7.669   1.590  -1.137  0.0357  0.1568 -0.3251
  500TRP      N 2154   7.850   1.488  -1.067 -0.6730 -0.0747 -0.1224
  500TRP      H 2155   7.951   1.486  -1.069 -0.5767  0.8221  1.7634
  500TRP     CA 2156   7.781   1.369  -1.012 -0.1391 -0.4893  0.4075
  500TRP     HA 2157   7.748   1.301  -1.091  0.0072  0.7742 -0.7798
  500TRP     CB 2158   7.883   1.277  -0.939  0.2964 -0.1312  0.2486
  500TRP    HB1 2159   7.969   1.260  -1.003  0.6343 -0.4725  0.7904
  500TRP    HB2 2160   7.926   1.325  -0.851 -2.4529  0.3897  1.4134
  500TRP     CG 2161   7.840   1.140  -0.906  0.1329 -0.1352 -0.2676
  500TRP    CD1 2162   7.794   1.104  -0.786  0.1174  0.3916 -0.9425
  500TRP    HD1 2163   7.785   1.177  -0.706  2.2492 -0.3426  0.0710
  500TRP    CD2 2164   7.834   1.019  -0.985  0.7624  0.1682  0.2663
  500TRP    NE1 2165   7.780   0.971  -0.775  0.2256  0.2836 -0.4603
  500TRP    HE1 2166   7.745   0.933  -0.689 -0.3206 -0.4887 -1.0127
  500TRP    CE2 2167   7.794   0.911  -0.895 -0.5155 -0.4868  0.1714
  500TRP    CE3 2168   7.854   0.985  -1.123 -0.1520 -0.3570 -0.5385
  500TRP    HE3 2169   7.893   1.060  -1.190  1.1065  0.1150  0.6599
  500TRP    CZ2 2170   7.782   0.781  -0.938  0.0727  0.0445  0.5617
  500TRP    HZ2 2171   7.752   0.690  -0.887 -1.6355  0.0841 -0.3082
  500TRP    CZ3 2172   7.848   0.851  -1.165 -0.0743 -0.4194 -0.0307
  500TRP    HZ3 2173   7.864   0.825  -1.269  2.5356  1.2382 -0.1317
  500TRP    CH2 2174   7.811   0.744  -1.078  0.2083 -0.2162  0.1101
  500TRP    HH2 2175   7.801   0.643  -1.113  1.1755  0.1002 -1.1385
  500TRP      C 2176   7.670   1.402  -0.910  0.3173 -0.2764 -0.1323
  500TRP      O 2177   7.565   1.338  -0.905  0.0006  1.0171 -0.0178
  501SER      N 2178   7.693   1.505  -0.829 -1.0265  0.0107  0.6866
  501SER      H 2179   7.784   1.551  -0.829 -1.5782  1.1651 -0.2138
  501SER     CA 2180   7.600   1.578  -0.742 -1.0275  0.0710  0.3677
  501SER     HA 2181   7.575   1.510  -0.660  1.1809 -0.0534  0.9992
  501SER     CB 2182   7.660   1.703  -0.684  0.0384  0.0052  0.0254
  501SER    HB1 2183   7.590   1.755  -0.618 -0.4008 -0.6328  0.0645
  501SER    HB2 2184   7.747   1.680  -0.622  0.2983  0.8061 -0.0279
  501SER     OG 2185   7.701   1.799  -0.785  0.1985 -0.0647  0.4960
  501SER     HG 2186   7.790   1.788  -0.816 -0.3418  0.1177 -1.2461
  501SER      C 2187   7.466   1.602  -0.812  0.3927  0.8383  0.3933
  501SER      O 2188   7.365   1.544  -0.778 -0.0380  0.1046  0.1612
  502ALA      N 2189   7.466   1.683  -0.924  0.7715  0.1810 -0.6622
  502ALA      H 2190   7.546   1.739  -0.945  0.0458  0.3417 -3.3716
  502ALA     CA 2191   7.348   1.708  -1.008 -0.7065  0.1511 -0.0180
  502ALA     HA 2192   7.265   1.742  -0.946 -0.3267 -1.3661  1.3831
  502ALA     CB 2193   7.389   1.819  -1.106  0.1088 -1.1415  0.0430
  502ALA    HB1 2194   7.301   1.846  -1.164  0.8479  0.3133 -0.4465
  502ALA    HB2 2195   7.430   1.915  -1.073  0.2444 -1.0376 -0.4288
  502ALA    HB3 2196   7.473   1.786  -1.167  0.1948  0.3509 -0.6978
  502ALA      C 2197   7.302   1.581  -1.072  0.8426 -0.2480  0.2127
  502ALA      O 2198   7.180   1.548  -1.061  0.2248 -0.5672 -0.0156
  503PHE      N 2199   7.387   1.501  -1.133  0.2549 -0.5202  0.7693
  503PHE      H 2200   7.483   1.534  -1.140  1.5107 -4.0948 -1.3456
  503PHE     CA 2201   7.351   1.368  -1.181  0.1545 -0.1176 -0.3392
  503PHE     HA 2202   7.283   1.386  -1.264  1.3225 -0.1791 -1.3377
  503PHE     CB 2203   7.477   1.296  -1.230 -0.4336 -0.7112  0.0253
  503PHE    HB1 2204   7.527   1.365  -1.297 -3.0940 -0.4937 -1.8940
  503PHE    HB2 2205   7.528   1.266  -1.138 -1.0562 -1.0127  0.2799
  503PHE     CG 2206   7.457   1.168  -1.311 -0.9134  0.3901  0.2597
  503PHE    CD1 2207   7.540   1.059  -1.285  0.3665 -0.5564  0.1191
  503PHE    HD1 2208   7.621   1.059  -1.213  0.2239 -0.3249  0.2771
  503PHE    CD2 2209   7.359   1.164  -1.416  0.1933  0.1716  0.0400
  503PHE    HD2 2210   7.298   1.247  -1.450  1.0537 -0.4739 -3.4613
  503PHE    CE1 2211   7.514   0.938  -1.359  0.1331 -0.0108  0.0820
  503PHE    HE1 2212   7.564   0.844  -1.340 -0.8653 -0.5007  0.3481
  503PHE    CE2 2213   7.340   1.045  -1.488  0.3997  0.8879 -0.1650
  503PHE    HE2 2214   7.272   1.052  -1.571 -0.0114 -0.3604  0.0445
  503PHE     CZ 2215   7.415   0.927  -1.462 -0.5948 -0.0801 -0.0462
  503PHE     HZ 2216   7.398   0.839  -1.523 -1.3431  0.0053  0.0385
  503PHE      C 2217   7.265   1.278  -1.086  0.4616  0.0364  0.1972
  503PHE      O 2218   7.172   1.210  -1.131 -0.2691  0.4113  0.1631
  504SER      N 2219   7.293   1.262  -0.958 -0.3377 -0.2107  0.3459
  504SER      H 2220   7.379   1.298  -0.919 -0.3413 -0.4579  0.5838
  504SER     CA 2221   7.216   1.177  -0.864  0.5535 -0.9628  0.5997
  504SER     HA 2222   7.184   1.086  -0.914 -0.3355  0.3827 -1.3879
  504SER     CB 2223   7.301   1.149  -0.745  0.2764  0.1909  0.2852
  504SER    HB1 2224   7.244   1.097  -0.669  0.1602  2.9252  2.1842
  504SER    HB2 2225   7.391   1.096  -0.778  0.7734  0.7947  0.6390
  504SER     OG 2226   7.346   1.270  -0.680 -0.5753  0.6994  0.3950
  504SER     HG 2227   7.415   1.312  -0.730 -0.9641  0.3968 -0.4201
  504SER      C 2228   7.087   1.249  -0.833  0.0193 -0.6246  0.2752
  504SER      O 2229   6.986   1.184  -0.815 -0.3193 -0.5533  1.3731
  505CYS      N 2230   7.088   1.383  -0.821  0.4320  0.1749 -0.2648
  505CYS      H 2231   7.179   1.427  -0.830  0.9300 -0.2616  2.1110
  505CYS     CA 2232   6.973   1.461  -0.782 -0.3453  0.1283 -1.3182
  505CYS     HA 2233   6.918   1.422  -0.696  3.5855  1.0396  1.9234
  505CYS     CB 2234   7.020   1.603  -0.742  0.6529  0.2583  0.5622
  505CYS    HB1 2235   7.092   1.603  -0.660  1.4608 -0.1929 -0.1319
  505CYS    HB2 2236   7.054   1.656  -0.830  0.1225 -1.3464 -0.6587
  505CYS     SG 2237   6.887   1.699  -0.657  0.0688  0.3505  0.2623
  505CYS     HG 2238   6.846   1.597  -0.581  0.3711  1.6295  2.2489
  505CYS      C 2239   6.870   1.470  -0.897 -0.8439  0.7775 -0.0061
  505CYS      O 2240   6.753   1.468  -0.873  0.8097  0.3598 -0.7970
  506ILE      N 2241   6.914   1.474  -1.025  0.0769  0.9990 -0.3732
  506ILE      H 2242   7.013   1.485  -1.039 -0.2804  1.9889 -2.4295
  506ILE     CA 2243   6.827   1.462  -1.145 -0.2287 -0.2439  0.3095
  506ILE     HA 2244   6.745   1.529  -1.122  1.7879  1.9178  1.6429
  506ILE     CB 2245   6.907   1.506  -1.276  0.2340 -0.4175 -0.2361
  506ILE     HB 2246   7.012   1.475  -1.269  1.1005  1.3729 -3.3659
  506ILE    CG1 2247   6.921   1.663  -1.290  0.9006  0.2241 -0.8380
  506ILE   HG11 2248   6.829   1.701  -1.334  0.4969 -0.3595 -0.5095
  506ILE   HG12 2249   6.933   1.711  -1.193  1.0119  0.7591 -1.1086
  506ILE    CG2 2250   6.862   1.446  -1.406 -0.0625 -0.1647 -0.5577
  506ILE   HG21 2251   6.754   1.461  -1.419 -0.2957 -0.0283  1.3097
  506ILE   HG22 2252   6.906   1.494  -1.493 -3.1521 -0.3346 -2.3874
  506ILE   HG23 2253   6.885   1.339  -1.408  0.3866 -0.1785  2.3104
  506ILE     CD 2254   7.030   1.707  -1.374 -0.0168  0.3028  0.4771
  506ILE    HD1 2255   7.038   1.815  -1.364 -1.3036  0.3872  0.7872
  506ILE    HD2 2256   7.118   1.651  -1.341 -1.3528 -2.3610 -0.1679
  506ILE    HD3 2257   7.001   1.696  -1.478 -0.0510  0.1054  0.5068
  506ILE      C 2258   6.753   1.324  -1.152  0.0966  0.2735  0.1853
  506ILE      O 2259   6.632   1.314  -1.187  0.2998  0.0572  0.0145
  507ALA      N 2260   6.829   1.219  -1.114 -0.6754  0.0277  0.4850
  507ALA      H 2261   6.927   1.239  -1.101 -0.8613  2.8525 -1.6265
  507ALA     CA 2262   6.782   1.075  -1.105 -0.3944 -0.2031 -0.4021
  507ALA     HA 2263   6.730   1.044  -1.196 -3.0085 -0.5508  1.1014
  507ALA     CB 2264   6.906   0.990  -1.067  0.3170  0.2870  0.3747
  507ALA    HB1 2265   6.960   0.955  -1.155  0.1126  0.2692  0.2548
  507ALA    HB2 2266   6.975   1.035  -0.996  0.2487 -0.0076  0.6341
  507ALA    HB3 2267   6.866   0.903  -1.015 -3.2646  1.1539 -0.6149
  507ALA      C 2268   6.680   1.064  -0.991  0.2042 -0.5014 -0.1465
  507ALA      O 2269   6.578   1.008  -1.009  0.7669  0.5309 -0.3564
  508ALA      N 2270   6.706   1.137  -0.882  0.2985  0.9470  0.1462
  508ALA      H 2271   6.799   1.176  -0.886  1.1187 -0.9598 -2.0276
  508ALA     CA 2272   6.609   1.153  -0.774  0.3447 -0.6898 -0.6674
  508ALA     HA 2273   6.592   1.048  -0.751 -2.3006 -0.2671 -0.3778
  508ALA     CB 2274   6.670   1.225  -0.651 -0.0019 -0.7518 -0.6347
  508ALA    HB1 2275   6.765   1.176  -0.632 -0.2837 -0.9930  0.1832
  508ALA    HB2 2276   6.677   1.333  -0.657 -0.1560 -0.5587  1.6760
  508ALA    HB3 2277   6.610   1.200  -0.563  1.6276 -0.7652  0.5091
  508ALA      C 2278   6.470   1.218  -0.823 -0.0073  0.0164  0.1674
  508ALA      O 2279   6.362   1.164  -0.803 -0.1709  0.2486 -0.6086
  509LEU      N 2280   6.482   1.326  -0.904 -0.3404 -0.1433  0.1231
  509LEU      H 2281   6.574   1.366  -0.911  0.8845 -2.7937 -0.4397
  509LEU     CA 2282   6.366   1.402  -0.963 -0.2569  0.0249 -0.2183
  509LEU     HA 2283   6.298   1.405  -0.878 -1.3111  0.2789 -1.0525
  509LEU     CB 2284   6.418   1.539  -1.004  0.8601 -0.1279 -0.3318
  509LEU    HB1 2285   6.509   1.529  -1.064  1.6262 -2.1204  1.0504
  509LEU    HB2 2286   6.343   1.579  -1.072  0.7084 -0.7928 -0.5599
  509LEU     CG 2287   6.447   1.642  -0.892 -0.1938 -0.0905 -0.1756
  509LEU     HG 2288   6.505   1.579  -0.824  0.8091 -1.1614 -1.9529
  509LEU    CD1 2289   6.523   1.768  -0.949 -0.3428  0.2540  0.1472
  509LEU   HD11 2290   6.606   1.745  -1.016 -0.0071  1.7731 -0.0030
  509LEU   HD12 2291   6.454   1.837  -0.998  2.6162  1.9525 -2.0047
  509LEU   HD13 2292   6.546   1.839  -0.870 -0.6176  0.4953  0.0144
  509LEU    CD2 2293   6.324   1.680  -0.812  0.2498 -0.0781  0.3437
  509LEU   HD21 2294   6.346   1.767  -0.750  0.2684  1.4306 -1.6798
  509LEU   HD22 2295   6.251   1.723  -0.880  0.9430 -0.8444 -0.9240
  509LEU   HD23 2296   6.279   1.610  -0.741 -0.3665  0.1107  0.1443
  509LEU      C 2297   6.293   1.339  -1.083  0.0108  0.7363 -0.3650
  509LEU      O 2298   6.184   1.384  -1.118  0.1063  0.5023  0.5416
  510ALA      N 2299   6.354   1.238  -1.140  0.3653 -0.4514 -0.3424
  510ALA      H 2300   6.454   1.247  -1.140  0.4935 -1.6844 -0.6621
  510ALA     CA 2301   6.298   1.151  -1.243  0.7419 -0.9075  0.3697
  510ALA     HA 2302   6.227   1.208  -1.303 -0.0377 -0.1146  2.0007
  510ALA     CB 2303   6.414   1.092  -1.328  0.9079 -0.1398 -0.2752
  510ALA    HB1 2304   6.484   1.030  -1.272  1.2645  0.5940  0.1019
  510ALA    HB2 2305   6.372   1.027  -1.405  0.8730  3.1285 -3.2262
  510ALA    HB3 2306   6.479   1.163  -1.379  1.0670 -0.8185 -1.0402
  510ALA      C 2307   6.232   1.035  -1.171  0.5223  0.6782 -0.0105
  510ALA      O 2308   6.127   0.986  -1.220 -0.4528  0.1738 -0.1147
  511MET      N 2309   6.289   0.982  -1.058 -0.0516  0.2297 -0.2062
  511MET      H 2310   6.375   1.022  -1.023  0.6423 -1.3159 -0.0337
  511MET     CA 2311   6.227   0.875  -0.980 -0.4475 -0.1228 -0.0428
  511MET     HA 2312   6.195   0.801  -1.053 -2.0339 -0.4609  0.9403
  511MET     CB 2313   6.324   0.813  -0.870  0.3932  0.2763  0.0053
  511MET    HB1 2314   6.415   0.780  -0.920  0.3976  1.9261 -1.1586
  511MET    HB2 2315   6.345   0.895  -0.801 -1.2037  2.0780 -1.5060
  511MET     CG 2316   6.252   0.696  -0.790 -0.6448 -0.2520 -0.2900
  511MET    HG1 2317   6.168   0.738  -0.735 -0.5680  1.2072 -1.2313
  511MET    HG2 2318   6.219   0.621  -0.861  3.3094 -0.9984 -1.5907
  511MET     SD 2319   6.359   0.620  -0.669 -0.0892 -0.1888  0.5304
  511MET     CE 2320   6.452   0.507  -0.772  0.2744  0.0804 -0.0675
  511MET    HE1 2321   6.503   0.435  -0.708  0.1576 -0.1518 -0.2325
  511MET    HE2 2322   6.385   0.459  -0.844 -0.5836  0.1923  0.6311
  511MET    HE3 2323   6.525   0.566  -0.827  0.3951  1.7281  1.7817
  511MET      C 2324   6.099   0.935  -0.920  0.0969 -0.4005 -0.4659
  511MET      O 2325   5.991   0.890  -0.946 -0.6609  0.3628 -0.1789
  512VAL      N 2326   6.114   1.034  -0.827  0.4906  0.4277  0.1874
  512VAL      H 2327   6.205   1.076  -0.813 -0.3490  1.7047  2.2296
  512VAL     CA 2328   6.010   1.101  -0.748  0.2914  0.1004 -0.0260
  512VAL     HA 2329   5.931   1.028  -0.735 -0.1559  0.5937  0.0651
  512VAL     CB 2330   6.072   1.151  -0.611  0.1160  0.7708  0.1502
  512VAL     HB 2331   6.163   1.205  -0.639  1.6633 -2.0153 -0.5766
  512VAL    CG1 2332   5.987   1.234  -0.514 -0.1195 -0.0054 -0.7150
  512VAL   HG11 2333   5.972   1.336  -0.551  2.1808  1.2402  1.4610
  512VAL   HG12 2334   5.893   1.185  -0.493 -0.2267  0.9860  1.5170
  512VAL   HG13 2335   6.048   1.258  -0.426  1.1152 -0.0122 -1.5410
  512VAL    CG2 2336   6.122   1.022  -0.540  0.0456  0.3697 -0.1357
  512VAL   HG21 2337   6.061   0.934  -0.562 -1.9229  1.0404  2.3308
  512VAL   HG22 2338   6.228   1.001  -0.555 -0.1105 -0.8604  0.3601
  512VAL   HG23 2339   6.119   1.042  -0.433  1.5830 -0.7805  0.1714
  512VAL      C 2340   5.951   1.215  -0.829 -0.3122 -0.1361  0.2545
  512VAL      O 2341   6.012   1.322  -0.847  0.4675 -0.4690 -0.4781
  513THR      N 2342   5.837   1.185  -0.892 -0.2761 -0.7899 -0.1763
  513THR      H 2343   5.777   1.110  -0.862 -0.9559 -0.6132 -1.0609
  513THR     CA 2344   5.774   1.273  -0.981  0.3110 -0.6564 -0.2787
  513THR     HA 2345   5.773   1.375  -0.941 -0.2427  0.0012 -1.8637
  513THR     CB 2346   5.850   1.293  -1.117 -0.0222  0.3446  0.2003
  513THR     HB 2347   5.956   1.310  -1.097  0.1098  0.4931 -0.5798
  513THR    OG1 2348   5.802   1.405  -1.197  0.5634  0.9458 -0.6642
  513THR    HG1 2349   5.852   1.479  -1.168  1.9296  0.4077 -1.5293
  513THR    CG2 2350   5.857   1.167  -1.208  0.5424  0.3136  0.6893
  513THR   HG21 2351   5.764   1.164  -1.265  0.2030  1.3064  1.1650
  513THR   HG22 2352   5.948   1.172  -1.268  0.9689  3.0821  1.4268
  513THR   HG23 2353   5.850   1.081  -1.142 -0.7715 -1.0452 -1.1395
  513THR      C 2354   5.621   1.228  -0.997 -0.2290  0.4058 -0.3662
  513THR      O 2355   5.584   1.129  -0.930  0.1200 -0.2071  0.4534
  514GLU      N 2356   5.543   1.302  -1.076 -0.4183  0.3469  0.1432
  514GLU      H 2357   5.589   1.377  -1.126 -0.1947 -0.3972 -0.8017
  514GLU     CA 2358   5.404   1.280  -1.086  0.0013 -0.3634 -0.0939
  514GLU     HA 2359   5.358   1.244  -0.994  1.4785  1.1515  1.3297
  514GLU     CB 2360   5.339   1.419  -1.126  0.0211 -0.0149  0.0375
  514GLU    HB1 2361   5.396   1.502  -1.084  1.4418 -0.9384  0.0070
  514GLU    HB2 2362   5.348   1.434  -1.234 -0.3110 -0.8303 -0.1067
  514GLU     CG 2363   5.190   1.433  -1.094  0.4403  0.3305  0.2255
  514GLU    HG1 2364   5.156   1.335  -1.127  1.5063  0.0333 -0.0190
  514GLU    HG2 2365   5.175   1.453  -0.988  0.7805  1.6453  0.0522
  514GLU     CD 2366   5.119   1.530  -1.181  0.2241  0.1509 -0.5776
  514GLU    OE1 2367   5.015   1.495  -1.237  0.5826 -0.0655 -0.3262
  514GLU    OE2 2368   5.169   1.638  -1.206 -0.1198 -0.6612 -0.2330
  514GLU      C 2369   5.394   1.183  -1.207 -0.0639 -0.2355 -0.3454
  514GLU      O 2370   5.470   1.201  -1.300  0.0291  0.3527  0.2269
  515ARG      N 2371   5.332   1.067  -1.181  0.2573  0.0467 -0.6005
  515ARG      H 2372   5.273   1.068  -1.099  0.4275 -0.7012 -0.4582
  515ARG     CA 2373   5.320   0.953  -1.265 -0.2622 -0.3391  0.3543
  515ARG     HA 2374   5.333   0.977  -1.370 -1.2047  0.4076  0.3944
  515ARG     CB 2375   5.414   0.839  -1.222 -0.4372 -0.6365 -0.3880
  515ARG    HB1 2376   5.378   0.801  -1.126 -0.5179  2.4821  0.9060
  515ARG    HB2 2377   5.393   0.760  -1.295  0.1610 -0.4985 -0.7219
  515ARG     CG 2378   5.564   0.872  -1.221  0.1802 -0.5636  0.6325
  515ARG    HG1 2379   5.576   0.956  -1.153 -0.4979 -0.5438  0.7330
  515ARG    HG2 2380   5.620   0.789  -1.178 -0.9131 -1.9450 -0.5019
  515ARG     CD 2381   5.614   0.887  -1.369  0.1369  0.3156  1.0299
  515ARG    HD1 2382   5.603   0.791  -1.420 -0.7873  0.2337  1.3724
  515ARG    HD2 2383   5.574   0.971  -1.426 -1.4302 -1.0550  0.0026
  515ARG     NE 2384   5.761   0.890  -1.363 -0.0285 -0.0916  0.0515
  515ARG     HE 2385   5.795   0.872  -1.269  0.2068  0.7261  0.1361
  515ARG     CZ 2386   5.842   0.921  -1.464  0.1727  0.1689  0.1531
  515ARG    NH1 2387   5.798   0.920  -1.589  0.7417  0.6865  0.1049
  515ARG   HH11 2388   5.706   0.889  -1.618  1.0310 -0.3944  0.3086
  515ARG   HH12 2389   5.868   0.931  -1.662 -0.0541  1.4845 -0.5629
  515ARG    NH2 2390   5.968   0.943  -1.441  0.2834  0.0665  0.0659
  515ARG   HH21 2391   6.004   0.952  -1.347 -1.2447 -0.4973  0.7284
  515ARG   HH22 2392   6.021   0.962  -1.525 -0.7750 -2.2169 -1.2281
  515ARG      C 2393   5.178   0.902  -1.261  0.2477 -0.4950  0.4406
  515ARG      O 2394   5.104   0.936  -1.167  0.0160  0.0318 -0.1132
  516HIS      N 2395   5.140   0.808  -1.355 -0.0641 -0.0483 -0.0956
  516HIS      H 2396   5.206   0.800  -1.431 -1.7327 -2.2148 -1.4397
  516HIS     CA 2397   5.013   0.743  -1.370  0.2192 -0.5940  0.4643
  516HIS     HA 2398   4.933   0.805  -1.327 -0.3088 -1.5580  0.8954
  516HIS     CB 2399   4.994   0.704  -1.516 -0.0397  0.4672  0.4460
  516HIS    HB1 2400   5.010   0.784  -1.587  3.1562  0.6232  1.1986
  516HIS    HB2 2401   5.068   0.632  -1.551  0.4603  1.9802 -1.7879
  516HIS     CG 2402   4.858   0.657  -1.549 -0.0500 -0.5701 -0.2513
  516HIS    ND1 2403   4.746   0.742  -1.540  0.3492  0.2644  0.5569
  516HIS    CD2 2404   4.818   0.529  -1.566  0.3440 -0.0926  0.4026
  516HIS    HD2 2405   4.871   0.435  -1.562 -2.2189 -1.6189  1.0517
  516HIS    CE1 2406   4.643   0.665  -1.584  0.0201 -0.2938 -0.1523
  516HIS    HE1 2407   4.541   0.702  -1.592  0.4577  0.9327 -0.2972
  516HIS    NE2 2408   4.679   0.537  -1.588 -0.3229  0.2823  0.4118
  516HIS    HE2 2409   4.618   0.457  -1.581 -0.9225  0.5556 -1.2865
  516HIS      C 2410   5.028   0.606  -1.297  0.5132 -0.3288 -0.1098
  516HIS      O 2411   5.113   0.521  -1.330 -0.0744  0.3510  0.2121
  517GLY      N 2412   4.955   0.582  -1.190 -0.5793  0.6063  0.5652
  517GLY      H 2413   4.884   0.652  -1.173 -0.1327  1.4717 -0.9004
  517GLY     CA 2414   4.950   0.465  -1.107  0.1483  0.4072 -0.1753
  517GLY    HA1 2415   4.860   0.408  -1.130  0.4591  0.6345 -2.1498
  517GLY    HA2 2416   5.032   0.395  -1.125  0.4588  0.4186  1.1173
  517GLY      C 2417   4.955   0.488  -0.959 -0.2463 -0.2200 -0.1228
  517GLY      O 2418   4.940   0.401  -0.876  0.1475 -0.0522 -0.1340
  518LEU      N 2419   4.990   0.614  -0.923 -0.7069  0.0108 -0.5829
  518LEU      H 2420   5.004   0.681  -0.997 -4.6202  0.7049 -0.9211
  518LEU     CA 2421   4.990   0.665  -0.782 -0.2301  0.2488  0.9812
  518LEU     HA 2422   5.050   0.592  -0.729  1.5949  0.5127 -0.6060
  518LEU     CB 2423   5.058   0.802  -0.772 -0.6714  0.0416  0.1928
  518LEU    HB1 2424   4.999   0.852  -0.850 -0.5163 -2.2292 -1.4856
  518LEU    HB2 2425   5.054   0.845  -0.673 -0.5878  0.8880 -0.1643
  518LEU     CG 2426   5.215   0.782  -0.805  0.6248 -0.3060 -0.4873
  518LEU     HG 2427   5.234   0.714  -0.888  1.5790 -0.2617 -0.3088
  518LEU    CD1 2428   5.264   0.918  -0.847  1.1077  0.2967  0.6987
  518LEU   HD11 2429   5.214   0.980  -0.922  3.5544  0.5418 -0.8364
  518LEU   HD12 2430   5.255   0.983  -0.760 -0.3848 -1.3899  1.8907
  518LEU   HD13 2431   5.369   0.919  -0.877  1.9783  0.7433  3.4513
  518LEU    CD2 2432   5.297   0.718  -0.689  0.6706  0.0385  0.5945
  518LEU   HD21 2433   5.405   0.730  -0.702  0.5866  2.1415  1.4589
  518LEU   HD22 2434   5.274   0.768  -0.595 -0.1049  2.5331 -0.8160
  518LEU   HD23 2435   5.287   0.610  -0.690  1.1450 -0.0417 -1.6169
  518LEU      C 2436   4.845   0.684  -0.732 -0.3970  0.4625  0.0263
  518LEU      O 2437   4.743   0.684  -0.805  0.5778 -0.1361  0.0757
  519LYS      N 2438   4.835   0.676  -0.600 -0.1330 -0.5022 -0.5252
  519LYS      H 2439   4.911   0.693  -0.536 -1.2453 -1.7652  1.2287
  519LYS     CA 2440   4.709   0.656  -0.525 -0.9738 -0.0647 -0.1185
  519LYS     HA 2441   4.634   0.621  -0.596 -0.5350  0.1141 -0.6789
  519LYS     CB 2442   4.729   0.549  -0.413 -0.3467  0.7489 -0.5636
  519LYS    HB1 2443   4.781   0.597  -0.329  1.0571 -1.4999 -0.0697
  519LYS    HB2 2444   4.632   0.531  -0.366  0.3501 -0.2059  0.5609
  519LYS     CG 2445   4.798   0.417  -0.445 -0.3131 -0.2576  0.1945
  519LYS    HG1 2446   4.903   0.442  -0.459 -0.6569 -0.1888 -3.1829
  519LYS    HG2 2447   4.787   0.357  -0.355  2.4073  0.1186  0.8589
  519LYS     CD 2448   4.750   0.337  -0.568  0.2118 -0.3445 -0.0745
  519LYS    HD1 2449   4.642   0.334  -0.570  0.1891 -4.7118  0.0096
  519LYS    HD2 2450   4.771   0.394  -0.659 -3.3827  1.8199  0.2575
  519LYS     CE 2451   4.816   0.197  -0.569  0.5461  0.0902 -0.5276
  519LYS    HE1 2452   4.801   0.153  -0.470  0.1229  0.5367 -0.3871
  519LYS    HE2 2453   4.766   0.137  -0.645 -1.1832  0.1882  0.4902
  519LYS     NZ 2454   4.961   0.213  -0.595  0.0241  0.2655  0.0963
  519LYS    HZ1 2455   5.008   0.261  -0.519 -1.4201 -0.8504  1.7952
  519LYS    HZ2 2456   5.012   0.126  -0.595  1.3967  1.0404 -0.3422
  519LYS    HZ3 2457   4.971   0.274  -0.675  0.8580  0.5825  0.4275
  519LYS      C 2458   4.674   0.792  -0.466 -0.3234  0.5695  0.6970
  519LYS      O 2459   4.561   0.831  -0.481 -0.0070 -0.1597  0.0246
  520GLU      N 2460   4.772   0.862  -0.413  0.4008 -0.0230 -0.4311
  520GLU      H 2461   4.859   0.816  -0.392  1.2460  1.4638 -0.5371
  520GLU     CA 2462   4.762   0.998  -0.358 -0.3884  0.5807 -0.4335
  520GLU     HA 2463   4.678   1.049  -0.405  1.1257  0.0537 -4.0647
  520GLU     CB 2464   4.741   0.994  -0.202  0.5254  0.2166  0.1088
  520GLU    HB1 2465   4.651   0.936  -0.182 -0.1911  0.5059 -2.0170
  520GLU    HB2 2466   4.830   0.946  -0.161  0.5044  0.4851  0.4729
  520GLU     CG 2467   4.725   1.132  -0.126 -1.2268 -0.1259  0.1396
  520GLU    HG1 2468   4.734   1.128  -0.018  2.0098 -2.9244 -0.0492
  520GLU    HG2 2469   4.807   1.197  -0.156  1.0267 -1.6559  2.5045
  520GLU     CD 2470   4.593   1.195  -0.154 -0.0726 -0.3947  0.1528
  520GLU    OE1 2471   4.588   1.311  -0.195 -0.1265 -0.0111 -0.4275
  520GLU    OE2 2472   4.491   1.125  -0.137 -0.2778  0.3470 -0.7158
  520GLU      C 2473   4.894   1.068  -0.412  0.1576  0.1115  0.3223
  520GLU      O 2474   4.991   1.078  -0.337  0.9732  0.3535  0.1142
  521PRO      N 2475   4.897   1.122  -0.536  0.2403 -0.0272 -0.4288
  521PRO     CA 2476   5.021   1.181  -0.589  0.7205 -0.3813  0.0635
  521PRO     HA 2477   5.094   1.100  -0.582  2.5311  1.0363 -1.4529
  521PRO     CB 2478   5.005   1.192  -0.744 -0.2110  0.1145  0.9184
  521PRO    HB1 2479   5.052   1.278  -0.790 -0.0141  0.9535  2.5956
  521PRO    HB2 2480   5.048   1.101  -0.784  2.8237  1.7984  0.0630
  521PRO     CG 2481   4.853   1.195  -0.756  0.0405  0.1482  0.5968
  521PRO    HG1 2482   4.812   1.295  -0.744  1.3135  1.3216 -3.1722
  521PRO    HG2 2483   4.818   1.152  -0.850  0.5771 -0.4812  0.6797
  521PRO     CD 2484   4.798   1.114  -0.638 -1.1486  0.4384 -0.5369
  521PRO    HD1 2485   4.699   1.142  -0.603 -2.2213 -3.1023 -0.3696
  521PRO    HD2 2486   4.785   1.008  -0.659  0.7036 -0.0435  0.5016
  521PRO      C 2487   5.081   1.312  -0.522  0.6106  0.3357  0.4337
  521PRO      O 2488   5.200   1.338  -0.534 -0.3537  0.6566  0.4832
  522LYS      N 2489   4.997   1.382  -0.441  0.8512  0.0004  0.3376
  522LYS      H 2490   4.903   1.347  -0.428  1.4458 -1.9830 -0.3417
  522LYS     CA 2491   5.043   1.499  -0.370  0.0560  0.6404 -0.7372
  522LYS     HA 2492   5.063   1.578  -0.441  1.9161  1.1060  0.2255
  522LYS     CB 2493   4.928   1.552  -0.272  0.4340 -0.2406  0.2559
  522LYS    HB1 2494   4.842   1.585  -0.330  0.8309  1.6128  0.6821
  522LYS    HB2 2495   4.886   1.467  -0.217 -0.9824  1.1291  1.3620
  522LYS     CG 2496   4.959   1.657  -0.169 -1.0759  0.9859 -0.1062
  522LYS    HG1 2497   4.879   1.651  -0.096  1.4106 -1.5224  2.7213
  522LYS    HG2 2498   5.044   1.631  -0.106  0.1220  2.9194 -0.8036
  522LYS     CD 2499   5.000   1.792  -0.218  0.2354 -0.3779 -0.8263
  522LYS    HD1 2500   5.074   1.788  -0.298  0.1389 -0.7751 -0.9013
  522LYS    HD2 2501   4.915   1.839  -0.267 -0.2454  0.1224  0.4512
  522LYS     CE 2502   5.045   1.884  -0.101  0.0475 -0.0379 -0.6835
  522LYS    HE1 2503   4.978   1.866  -0.018  1.4889 -2.7548  0.0372
  522LYS    HE2 2504   5.146   1.866  -0.062 -1.0551  1.2955  3.1636
  522LYS     NZ 2505   5.041   2.030  -0.135  0.1405 -0.4393  0.5283
  522LYS    HZ1 2506   5.070   2.077  -0.051  0.2789 -1.1949  0.9097
  522LYS    HZ2 2507   5.106   2.059  -0.207 -0.9849  0.4502 -0.1647
  522LYS    HZ3 2508   4.946   2.049  -0.164  0.6632 -0.9659 -1.7550
  522LYS      C 2509   5.167   1.470  -0.283  0.3586 -0.5308 -0.1625
  522LYS      O 2510   5.262   1.551  -0.287  0.8098  0.1604 -0.1425
  523ARG      N 2511   5.167   1.362  -0.204  0.1500  0.1734 -0.5204
  523ARG      H 2512   5.089   1.298  -0.208  0.6301 -0.3972 -0.9351
  523ARG     CA 2513   5.278   1.314  -0.120 -1.0721  0.4367 -0.2414
  523ARG     HA 2514   5.293   1.387  -0.041  1.3134  0.1645 -0.3682
  523ARG     CB 2515   5.241   1.183  -0.046 -0.1183 -0.9391  0.7713
  523ARG    HB1 2516   5.252   1.094  -0.108 -1.1638  0.1412 -1.0553
  523ARG    HB2 2517   5.319   1.158   0.026  0.2839 -0.4712  0.5020
  523ARG     CG 2518   5.110   1.184   0.035 -0.2414 -0.2988  0.7394
  523ARG    HG1 2519   5.106   1.268   0.105  0.6168  0.7758 -0.4735
  523ARG    HG2 2520   5.027   1.194  -0.035  1.1890 -2.1924 -1.3964
  523ARG     CD 2521   5.094   1.054   0.104  0.5253  0.2292 -0.3081
  523ARG    HD1 2522   4.985   1.046   0.108  0.3294 -0.4930 -3.6416
  523ARG    HD2 2523   5.117   0.968   0.040 -0.2410 -0.3936  0.2323
  523ARG     NE 2524   5.157   1.048   0.236  0.8555  0.0879  0.0690
  523ARG     HE 2525   5.258   1.058   0.234  0.7440  1.9080  1.1357
  523ARG     CZ 2526   5.094   1.022   0.349  0.8673  0.4832 -0.1769
  523ARG    NH1 2527   4.958   1.006   0.359 -0.5631  0.6245 -0.2212
  523ARG   HH11 2528   4.893   1.044   0.292  0.5529  0.1212 -1.6547
  523ARG   HH12 2529   4.917   0.967   0.442  0.7324  0.5196  0.4039
  523ARG    NH2 2530   5.155   1.010   0.467 -0.6035  0.4133 -0.3983
  523ARG   HH21 2531   5.256   1.011   0.471 -0.5880 -1.5692  1.5726
  523ARG   HH22 2532   5.111   1.001   0.557  3.6287  1.2869  2.0309
  523ARG      C 2533   5.417   1.300  -0.194 -0.2244 -0.0064 -0.1674
  523ARG      O 2534   5.512   1.338  -0.137 -0.6707  0.4047  0.3067
  524VAL      N 2535   5.419   1.248  -0.321  0.4267  0.3434 -0.0922
  524VAL      H 2536   5.329   1.212  -0.349  0.4054 -1.1193  1.6256
  524VAL     CA 2537   5.533   1.251  -0.413  0.4411  0.0829 -0.9369
  524VAL     HA 2538   5.616   1.198  -0.366 -1.6527 -1.8491  0.8303
  524VAL     CB 2539   5.500   1.167  -0.536 -0.3150 -0.3910 -0.4012
  524VAL     HB 2540   5.444   1.227  -0.608 -1.6175 -1.4296 -0.3000
  524VAL    CG1 2541   5.636   1.121  -0.601 -0.0749 -0.0069 -0.3643
  524VAL   HG11 2542   5.709   1.067  -0.541 -0.1918 -0.3722 -0.5440
  524VAL   HG12 2543   5.615   1.040  -0.671 -1.9448 -0.4773  0.6814
  524VAL   HG13 2544   5.684   1.197  -0.663  0.7630 -1.5021 -1.6623
  524VAL    CG2 2545   5.417   1.042  -0.504  0.0024 -0.3056 -0.1184
  524VAL   HG21 2546   5.421   0.980  -0.593  2.7655  0.7438 -0.8113
  524VAL   HG22 2547   5.469   0.987  -0.426  2.0341 -0.6663 -1.6440
  524VAL   HG23 2548   5.316   1.075  -0.480  0.2789  0.7103 -0.3161
  524VAL      C 2549   5.567   1.407  -0.456  0.7124  1.2717  0.1559
  524VAL      O 2550   5.684   1.449  -0.444  0.3118  0.1561  0.4970
  525GLU      N 2551   5.470   1.482  -0.501 -0.1325 -0.1724  0.4557
  525GLU      H 2552   5.381   1.436  -0.499 -0.5054  0.4981 -0.0538
  525GLU     CA 2553   5.483   1.624  -0.542  0.2099  0.4256 -0.0957
  525GLU     HA 2554   5.543   1.613  -0.632 -0.9493  0.3597 -0.8776
  525GLU     CB 2555   5.342   1.685  -0.569 -0.0316  0.3868 -0.2219
  525GLU    HB1 2556   5.264   1.630  -0.518  1.1328 -0.3273  0.8604
  525GLU    HB2 2557   5.339   1.788  -0.532  2.0679  0.4690 -0.1546
  525GLU     CG 2558   5.308   1.683  -0.725  0.3995 -0.2798 -0.5957
  525GLU    HG1 2559   5.333   1.587  -0.770  1.1816 -0.9785  1.2443
  525GLU    HG2 2560   5.200   1.689  -0.743  0.4469 -0.4711 -0.9696
  525GLU     CD 2561   5.379   1.803  -0.795  0.3617  0.8283 -0.3900
  525GLU    OE1 2562   5.354   1.916  -0.745  0.5017  0.1365  0.2163
  525GLU    OE2 2563   5.456   1.792  -0.890 -0.1053  0.2174 -0.0064
  525GLU      C 2564   5.562   1.707  -0.437 -0.5717 -0.6314 -0.3328
  525GLU      O 2565   5.661   1.784  -0.461  0.3431  0.4605  0.2771
  526GLU      N 2566   5.525   1.693  -0.308 -0.6686  0.0794  0.5382
  526GLU      H 2567   5.445   1.637  -0.281 -0.2690 -0.5908  0.3308
  526GLU     CA 2568   5.582   1.769  -0.198  0.4316  0.2257 -0.6308
  526GLU     HA 2569   5.574   1.876  -0.217  2.2128  0.4173 -0.4474
  526GLU     CB 2570   5.497   1.724  -0.073 -0.3061  0.0197  0.5264
  526GLU    HB1 2571   5.391   1.725  -0.099 -0.4126  1.0625  0.9395
  526GLU    HB2 2572   5.527   1.624  -0.043  0.9922  0.4850  0.8198
  526GLU     CG 2573   5.511   1.822   0.044 -0.0438 -0.2026 -0.0805
  526GLU    HG1 2574   5.527   1.750   0.124 -0.6757  0.4153  0.6124
  526GLU    HG2 2575   5.602   1.884   0.047  0.5335 -1.0213 -0.3495
  526GLU     CD 2576   5.399   1.921   0.058  0.8291  0.3141 -0.1275
  526GLU    OE1 2577   5.405   2.036   0.009  0.1318 -0.0960 -1.0496
  526GLU    OE2 2578   5.302   1.892   0.127 -0.9555  0.0028 -0.4818
  526GLU      C 2579   5.726   1.726  -0.172 -0.3982  0.3471  0.1904
  526GLU      O 2580   5.806   1.811  -0.136 -1.0472  0.6531 -0.4988
  527LEU      N 2581   5.766   1.597  -0.193  0.3733 -0.1882  0.1152
  527LEU      H 2582   5.690   1.537  -0.223  1.2157 -2.3079  1.9171
  527LEU     CA 2583   5.900   1.542  -0.177 -0.2222  0.5876 -0.9336
  527LEU     HA 2584   5.952   1.609  -0.107 -0.4319  0.4962 -0.6899
  527LEU     CB 2585   5.898   1.399  -0.129  0.3947  0.2202  0.5007
  527LEU    HB1 2586   5.842   1.387  -0.036  2.9200 -0.6224  1.9923
  527LEU    HB2 2587   5.851   1.349  -0.214  2.4453  0.5267 -0.8642
  527LEU     CG 2588   6.044   1.338  -0.107  0.0821 -0.2337  0.6120
  527LEU     HG 2589   6.106   1.367  -0.193  0.9092 -0.6663  1.0495
  527LEU    CD1 2590   6.104   1.384   0.025 -0.3469  0.3926 -0.4428
  527LEU   HD11 2591   6.114   1.492   0.014  2.2064  0.3215  0.4479
  527LEU   HD12 2592   6.038   1.357   0.107  0.2643 -2.3926 -0.7547
  527LEU   HD13 2593   6.205   1.348   0.048 -0.9454 -0.9893  0.1385
  527LEU    CD2 2594   6.032   1.182  -0.123  0.1986  0.9119 -0.3505
  527LEU   HD21 2595   6.131   1.139  -0.141 -0.5818 -0.6404 -1.1164
  527LEU   HD22 2596   5.985   1.144  -0.033 -0.2508  1.0274 -0.5343
  527LEU   HD23 2597   5.977   1.146  -0.210  2.9787 -0.6644 -1.5801
  527LEU      C 2598   5.989   1.563  -0.298 -0.2799  0.0376  0.4407
  527LEU      O 2599   6.104   1.601  -0.289 -0.0537 -0.4033  0.7417
  528GLN      N 2600   5.932   1.574  -0.421  0.1119  0.0096 -0.7733
  528GLN      H 2601   5.832   1.559  -0.421  0.2253 -0.7477 -0.7967
  528GLN     CA 2602   5.996   1.636  -0.536  0.0659  0.1524  0.7069
  528GLN     HA 2603   6.091   1.589  -0.561  0.7486  1.3683  0.9462
  528GLN     CB 2604   5.885   1.614  -0.649 -0.3301  0.0627  0.1170
  528GLN    HB1 2605   5.872   1.506  -0.659  1.4299 -0.2079  0.3900
  528GLN    HB2 2606   5.782   1.645  -0.631  0.5189  1.7778  2.5707
  528GLN     CG 2607   5.935   1.657  -0.790 -0.5525  0.0491 -0.8566
  528GLN    HG1 2608   6.043   1.671  -0.788 -0.3752 -1.2353 -0.3705
  528GLN    HG2 2609   5.918   1.573  -0.858 -0.0338 -0.4351 -0.3935
  528GLN     CD 2610   5.885   1.788  -0.851 -1.1224 -0.4845  1.0266
  528GLN    OE1 2611   5.851   1.798  -0.969 -0.5021 -0.6815 -0.8715
  528GLN    NE2 2612   5.870   1.896  -0.775 -0.4800  1.0594 -0.4081
  528GLN   HE21 2613   5.883   1.886  -0.675  0.4485  2.6059 -0.3465
  528GLN   HE22 2614   5.845   1.990  -0.802 -1.8984  1.3604  1.7033
  528GLN      C 2615   6.041   1.775  -0.511  0.4855 -0.4214 -0.3618
  528GLN      O 2616   6.150   1.818  -0.550  0.0341 -0.0069  0.0147
  529ASN      N 2617   5.950   1.854  -0.447 -0.0169  0.4358  0.2748
  529ASN      H 2618   5.865   1.807  -0.420 -0.9783  0.6779 -2.1636
  529ASN     CA 2619   5.970   1.992  -0.400 -0.2000 -1.0827 -0.1975
  529ASN     HA 2620   5.998   2.058  -0.482  2.8188 -2.1632 -0.1684
  529ASN     CB 2621   5.841   2.059  -0.347 -1.0242 -0.6808 -0.0803
  529ASN    HB1 2622   5.788   1.997  -0.274  2.7012 -1.0203  2.6667
  529ASN    HB2 2623   5.870   2.140  -0.281  0.6937 -0.1110 -1.4650
  529ASN     CG 2624   5.756   2.118  -0.460 -0.2548 -0.5770  0.7631
  529ASN    OD1 2625   5.778   2.237  -0.492  0.5582  0.4552  0.2445
  529ASN    ND2 2626   5.666   2.041  -0.523  0.0027  0.2161  0.3966
  529ASN   HD21 2627   5.654   1.945  -0.495  1.6673  0.4610  2.1622
  529ASN   HD22 2628   5.624   2.068  -0.611 -0.5906 -0.3528  0.4994
  529ASN      C 2629   6.082   2.008  -0.308 -0.2960 -0.0053  0.2596
  529ASN      O 2630   6.148   2.106  -0.311  0.1238 -0.5542  0.2374
  530LYS      N 2631   6.099   1.917  -0.216 -0.3267  0.0057 -0.3023
  530LYS      H 2632   6.033   1.841  -0.230  0.1297 -0.4700  0.1118
  530LYS     CA 2633   6.216   1.910  -0.126 -0.0598  0.2868 -0.3358
  530LYS     HA 2634   6.233   2.007  -0.081  1.5108 -0.4670  0.8069
  530LYS     CB 2635   6.182   1.801  -0.029 -0.0934 -0.3575  0.5027
  530LYS    HB1 2636   6.073   1.798  -0.021 -0.1212 -1.1552  0.0358
  530LYS    HB2 2637   6.224   1.707  -0.066  2.4601  0.5487  0.9475
  530LYS     CG 2638   6.224   1.822   0.114  0.0440  0.2145 -0.2638
  530LYS    HG1 2639   6.331   1.840   0.122 -0.1232  0.6514  1.6773
  530LYS    HG2 2640   6.190   1.922   0.144 -2.0852  0.0952 -2.0172
  530LYS     CD 2641   6.185   1.707   0.209 -0.2526  0.6942 -0.3272
  530LYS    HD1 2642   6.078   1.689   0.209 -0.2940  0.9321 -0.4467
  530LYS    HD2 2643   6.239   1.624   0.163 -1.7916 -0.0244 -0.9107
  530LYS     CE 2644   6.239   1.715   0.359  0.2809 -0.4578 -0.2332
  530LYS    HE1 2645   6.346   1.734   0.365  0.5463 -1.6167 -0.8633
  530LYS    HE2 2646   6.178   1.795   0.398  0.7555 -0.0186 -0.3801
  530LYS     NZ 2647   6.209   1.596   0.437  0.1496  0.1225  0.1873
  530LYS    HZ1 2648   6.109   1.579   0.436  0.3693 -1.3269 -0.0544
  530LYS    HZ2 2649   6.252   1.511   0.404  1.8827 -0.2547  3.0336
  530LYS    HZ3 2650   6.245   1.582   0.531  1.3822 -1.9038 -0.5357
  530LYS      C 2651   6.344   1.887  -0.206  0.6382  0.5323  0.4420
  530LYS      O 2652   6.441   1.951  -0.166 -0.5551  0.3529 -0.2203
  531ILE      N 2653   6.345   1.799  -0.313 -0.2537  0.0172 -0.3639
  531ILE      H 2654   6.257   1.752  -0.331 -0.3115 -0.3079  0.7151
  531ILE     CA 2655   6.461   1.776  -0.391  0.5132 -0.1799  0.1021
  531ILE     HA 2656   6.552   1.767  -0.332  0.1032 -0.2761  0.7347
  531ILE     CB 2657   6.447   1.633  -0.456 -0.4537  0.1648  0.2063
  531ILE     HB 2658   6.352   1.637  -0.510 -0.0413  0.7530 -0.4961
  531ILE    CG1 2659   6.445   1.527  -0.348  0.2242  0.1772  0.2852
  531ILE   HG11 2660   6.548   1.515  -0.315  0.8306  2.3620 -0.6552
  531ILE   HG12 2661   6.399   1.569  -0.259  0.0764  0.4605  0.0768
  531ILE    CG2 2662   6.557   1.599  -0.559  0.3664  0.0167 -0.7748
  531ILE   HG21 2663   6.536   1.501  -0.603 -0.9678  1.2140 -2.9707
  531ILE   HG22 2664   6.562   1.673  -0.639  1.1975  0.1319 -0.6307
  531ILE   HG23 2665   6.648   1.600  -0.498 -1.2531  0.1385  1.8096
  531ILE     CD 2666   6.374   1.398  -0.383  0.4534 -0.1240 -0.4733
  531ILE    HD1 2667   6.432   1.332  -0.448  0.1646 -0.3647 -0.4913
  531ILE    HD2 2668   6.353   1.345  -0.290  0.2373  3.0564  1.4349
  531ILE    HD3 2669   6.279   1.428  -0.427 -0.3685 -1.0699  0.5891
  531ILE      C 2670   6.481   1.906  -0.481 -0.5376 -0.1195 -0.3276
  531ILE      O 2671   6.598   1.954  -0.478  0.5932  0.2181  0.2171
  532VAL      N 2672   6.382   1.979  -0.534  0.1672 -0.7043 -0.2104
  532VAL      H 2673   6.286   1.950  -0.522 -1.0914  2.1932 -2.3338
  532VAL     CA 2674   6.393   2.108  -0.605 -1.0929  0.5267 -0.1715
  532VAL     HA 2675   6.455   2.094  -0.693  0.7032 -3.2206  1.4481
  532VAL     CB 2676   6.257   2.151  -0.665 -0.9448 -0.2261 -0.3278
  532VAL     HB 2677   6.183   2.174  -0.588  1.1446 -1.7041  2.2709
  532VAL    CG1 2678   6.278   2.288  -0.735  0.0287 -0.7748 -0.5974
  532VAL   HG11 2679   6.371   2.288  -0.791  0.3317  0.2895 -0.1218
  532VAL   HG12 2680   6.192   2.329  -0.788  2.3602  0.2674 -3.9412
  532VAL   HG13 2681   6.296   2.362  -0.658  2.1612 -1.6751 -0.1544
  532VAL    CG2 2682   6.195   2.062  -0.776  0.0204  0.4480 -0.1097
  532VAL   HG21 2683   6.099   2.106  -0.802  0.9441  1.7449 -1.4685
  532VAL   HG22 2684   6.257   2.060  -0.865  1.1335  0.3334  0.6541
  532VAL   HG23 2685   6.174   1.961  -0.739 -1.0401  0.3212 -1.0006
  532VAL      C 2686   6.467   2.209  -0.512 -0.7656 -0.0887  0.2273
  532VAL      O 2687   6.565   2.275  -0.552  1.1259  0.2278 -0.4122
  533ASN      N 2688   6.423   2.213  -0.394  0.1560  0.3236 -0.4975
  533ASN      H 2689   6.346   2.149  -0.377 -0.6907  0.4432 -3.3628
  533ASN     CA 2690   6.470   2.302  -0.287  0.0989 -0.0516 -0.3396
  533ASN     HA 2691   6.484   2.404  -0.323  1.2146  0.0368  0.2927
  533ASN     CB 2692   6.378   2.289  -0.159  0.0986 -0.0476 -0.3929
  533ASN    HB1 2693   6.276   2.283  -0.197  0.6107 -1.0758 -1.6692
  533ASN    HB2 2694   6.390   2.198  -0.100  0.6538  0.3340  0.0862
  533ASN     CG 2695   6.382   2.419  -0.078 -0.2691  0.6120 -0.0386
  533ASN    OD1 2696   6.355   2.519  -0.135  0.2979 -0.1248 -0.2379
  533ASN    ND2 2697   6.419   2.419   0.052  0.1439  0.4529 -0.3198
  533ASN   HD21 2698   6.415   2.335   0.107 -0.3868  0.7658  0.1301
  533ASN   HD22 2699   6.411   2.506   0.103 -0.3151 -0.8739  2.0032
  533ASN      C 2700   6.607   2.267  -0.241 -0.3815  0.0820  0.5188
  533ASN      O 2701   6.689   2.357  -0.219 -0.1396 -0.2096 -0.4995
  534CYS      N 2702   6.643   2.140  -0.229  0.0898  0.3033 -0.1994
  534CYS      H 2703   6.578   2.063  -0.224  0.3073  0.1459  0.4439
  534CYS     CA 2704   6.779   2.095  -0.192 -0.4484 -0.0107 -0.0433
  534CYS     HA 2705   6.810   2.151  -0.104 -3.0253 -1.2349  1.7773
  534CYS     CB 2706   6.785   1.947  -0.153  0.2495  0.1581 -0.2163
  534CYS    HB1 2707   6.696   1.929  -0.093  0.2757 -0.0122 -0.2273
  534CYS    HB2 2708   6.790   1.877  -0.237  0.1109 -1.0015  0.7197
  534CYS     SG 2709   6.926   1.923  -0.049 -0.0137 -0.4345 -0.4094
  534CYS     HG 2710   6.895   2.002   0.054  1.5352  0.3743 -0.5305
  534CYS      C 2711   6.881   2.133  -0.307  0.4071 -0.4412  0.1734
  534CYS      O 2712   6.999   2.163  -0.278  0.5150 -0.4403  0.2970
  535LEU      N 2713   6.839   2.123  -0.438  0.1928  0.1803  0.0912
  535LEU      H 2714   6.744   2.089  -0.446  0.7225 -1.3508  0.0654
  535LEU     CA 2715   6.905   2.172  -0.557  0.5083  0.3407  0.2321
  535LEU     HA 2716   7.008   2.138  -0.546  0.4164  0.1912  0.6486
  535LEU     CB 2717   6.827   2.123  -0.687 -0.5765  0.0584 -0.8328
  535LEU    HB1 2718   6.809   2.017  -0.674  0.7420 -0.2587 -1.3843
  535LEU    HB2 2719   6.735   2.175  -0.713  0.5869  4.4132  2.5419
  535LEU     CG 2720   6.901   2.134  -0.820 -0.2795  0.0476  0.1397
  535LEU     HG 2721   6.955   2.229  -0.816 -1.2834  0.6020  2.5123
  535LEU    CD1 2722   7.007   2.027  -0.846  0.1045 -0.0319  0.1367
  535LEU   HD11 2723   7.101   2.060  -0.802 -0.3754  1.2928  0.2148
  535LEU   HD12 2724   6.981   1.929  -0.807 -1.0731  0.0209 -0.4716
  535LEU   HD13 2725   7.026   2.008  -0.952 -0.6226  0.7875 -0.1451
  535LEU    CD2 2726   6.805   2.124  -0.938 -0.0793  0.5948  0.4325
  535LEU   HD21 2727   6.771   2.020  -0.935  1.7647 -0.0646 -0.3164
  535LEU   HD22 2728   6.716   2.187  -0.928 -0.6361 -0.5277  3.4133
  535LEU   HD23 2729   6.853   2.154  -1.031  1.5925  1.1351  1.4425
  535LEU      C 2730   6.915   2.322  -0.560  0.6362  0.1771  0.5434
  535LEU      O 2731   7.023   2.374  -0.595 -0.0476 -0.2232 -0.2896
  536LYS      N 2732   6.808   2.396  -0.513  0.0307 -0.0944 -0.3670
  536LYS      H 2733   6.715   2.358  -0.506 -0.2407  0.4823 -0.7507
  536LYS     CA 2734   6.826   2.539  -0.505  0.2939  0.4790  0.2611
  536LYS     HA 2735   6.859   2.569  -0.604 -0.7789 -1.8171 -0.8601
  536LYS     CB 2736   6.695   2.617  -0.476  0.3067  0.1983 -0.3914
  536LYS    HB1 2737   6.619   2.582  -0.546 -0.4872 -1.6213  1.2541
  536LYS    HB2 2738   6.656   2.594  -0.377  1.7441 -0.4821  0.0388
  536LYS     CG 2739   6.715   2.768  -0.485  0.7789  0.5526 -0.2765
  536LYS    HG1 2740   6.780   2.804  -0.406  2.4126  0.5360 -1.5703
  536LYS    HG2 2741   6.782   2.795  -0.567  4.3295 -1.8578  1.5499
  536LYS     CD 2742   6.577   2.838  -0.494 -0.3664 -0.0174 -0.1592
  536LYS    HD1 2743   6.596   2.933  -0.543 -4.6467 -0.2331 -2.7694
  536LYS    HD2 2744   6.514   2.797  -0.572 -0.4297  1.8088 -1.1175
  536LYS     CE 2745   6.508   2.872  -0.364 -0.0298 -0.2446 -0.2644
  536LYS    HE1 2746   6.487   2.784  -0.303 -1.5380 -0.4560 -1.0443
  536LYS    HE2 2747   6.563   2.948  -0.307  1.9145 -0.9454 -1.0991
  536LYS     NZ 2748   6.377   2.935  -0.389  0.3890 -0.4812 -0.2097
  536LYS    HZ1 2749   6.394   3.033  -0.405  1.3286 -0.4449  0.8628
  536LYS    HZ2 2750   6.319   2.897  -0.462 -0.7550  2.3230 -0.8908
  536LYS    HZ3 2751   6.323   2.939  -0.303 -0.9106 -0.9883 -0.9721
  536LYS      C 2752   6.936   2.575  -0.397 -0.9952 -0.1619 -0.1615
  536LYS      O 2753   6.988   2.690  -0.403  0.2491  0.2646 -0.5969
  537ASP      N 2754   6.962   2.490  -0.298 -0.5412  0.5883  1.0212
  537ASP      H 2755   6.898   2.411  -0.296 -1.6426  1.3894 -0.2767
  537ASP     CA 2756   7.067   2.518  -0.204 -0.6457 -0.2719 -0.0001
  537ASP     HA 2757   7.071   2.622  -0.172  2.7759 -0.4763  0.5649
  537ASP     CB 2758   7.046   2.434  -0.071 -0.1089 -0.4760 -0.2399
  537ASP    HB1 2759   6.965   2.483  -0.019  0.9065  0.2180  0.7306
  537ASP    HB2 2760   7.005   2.337  -0.097 -1.4037 -0.3166  1.1267
  537ASP     CG 2761   7.180   2.432   0.010  0.3098 -0.0114 -0.6553
  537ASP    OD1 2762   7.243   2.537   0.039  0.1693 -0.0117  0.7901
  537ASP    OD2 2763   7.198   2.323   0.070 -0.3693 -0.1181 -0.2250
  537ASP      C 2764   7.200   2.493  -0.278 -0.3503 -0.5496  0.2702
  537ASP      O 2765   7.293   2.576  -0.276 -0.0598 -0.2742  0.3224
  538HIS      N 2766   7.215   2.391  -0.365  0.0917  0.1834  0.0145
  538HIS      H 2767   7.138   2.332  -0.393  0.6534 -0.1572 -0.8726
  538HIS     CA 2768   7.337   2.346  -0.435  0.1037  0.4665  1.0284
  538HIS     HA 2769   7.409   2.319  -0.358  0.1599 -1.3648  0.3965
  538HIS     CB 2770   7.304   2.210  -0.505 -0.2727  0.1587  0.0014
  538HIS    HB1 2771   7.234   2.152  -0.446 -0.3321 -0.0768 -0.3030
  538HIS    HB2 2772   7.248   2.223  -0.597 -2.4471 -1.1437  1.0570
  538HIS     CG 2773   7.430   2.131  -0.536  0.6025 -0.1822 -0.0995
  538HIS    ND1 2774   7.507   2.170  -0.644 -0.1738  0.9063 -1.0148
  538HIS    CD2 2775   7.479   2.026  -0.468 -0.4374 -0.0498 -0.1849
  538HIS    HD2 2776   7.440   1.978  -0.379 -0.3932  1.5501  0.7293
  538HIS    CE1 2777   7.616   2.099  -0.623 -0.6796  1.0516  0.1240
  538HIS    HE1 2778   7.706   2.102  -0.682  0.8221  0.1069  2.2476
  538HIS    NE2 2779   7.607   2.016  -0.519 -0.1163 -0.2052 -0.7614
  538HIS    HE2 2780   7.679   1.950  -0.492  0.8916 -0.3937 -3.5794
  538HIS      C 2781   7.399   2.447  -0.538 -0.1318  0.0587  0.2711
  538HIS      O 2782   7.515   2.485  -0.517 -0.0310  0.3136  0.4991
  539VAL      N 2783   7.309   2.502  -0.626 -0.0419  0.6289  0.4684
  539VAL      H 2784   7.210   2.489  -0.607 -0.3038  1.8851  0.0868
  539VAL     CA 2785   7.341   2.604  -0.723  0.2595  0.8126 -0.0523
  539VAL     HA 2786   7.412   2.542  -0.778 -0.0467 -1.3741  1.8929
  539VAL     CB 2787   7.231   2.632  -0.825  0.2893  0.6218 -0.2546
  539VAL     HB 2788   7.282   2.702  -0.891  4.0136 -1.5953 -0.0475
  539VAL    CG1 2789   7.192   2.510  -0.910  0.2595 -0.0514  0.2942
  539VAL   HG11 2790   7.124   2.532  -0.992 -0.8037 -1.9384  0.6216
  539VAL   HG12 2791   7.279   2.461  -0.954  0.4616 -1.7035  2.4074
  539VAL   HG13 2792   7.145   2.440  -0.841  0.0779 -1.0590 -0.8267
  539VAL    CG2 2793   7.106   2.691  -0.760  0.2675 -0.0057 -0.2489
  539VAL   HG21 2794   7.117   2.781  -0.699  0.4529  0.3342 -0.7838
  539VAL   HG22 2795   7.028   2.717  -0.831  1.0840 -0.2312 -1.2559
  539VAL   HG23 2796   7.067   2.614  -0.693  0.2806  0.3997  0.2303
  539VAL      C 2797   7.406   2.732  -0.669 -0.4548  0.2860 -0.3080
  539VAL      O 2798   7.511   2.773  -0.722 -0.4484  0.2374 -0.1551
  540THR      N 2799   7.359   2.791  -0.555 -0.3477 -0.3844 -0.5034
  540THR      H 2800   7.287   2.740  -0.506 -0.4264 -0.4813 -0.7167
  540THR     CA 2801   7.438   2.898  -0.492  0.4700  0.2581  0.1121
  540THR     HA 2802   7.469   2.964  -0.572  0.7241 -0.0241 -0.0271
  540THR     CB 2803   7.346   2.975  -0.394 -0.0960  0.0023 -0.0233
  540THR     HB 2804   7.413   3.024  -0.324 -0.3210 -2.6967  2.2679
  540THR    OG1 2805   7.280   2.887  -0.300 -0.0870 -0.0108 -0.0806
  540THR    HG1 2806   7.204   2.935  -0.269 -2.0049 -3.6893  1.4872
  540THR    CG2 2807   7.243   3.080  -0.447 -0.6499 -0.1958 -1.0666
  540THR   HG21 2808   7.245   3.152  -0.364  3.6888  1.0420 -1.9725
  540THR   HG22 2809   7.282   3.130  -0.536  0.5619  2.3067  0.7370
  540THR   HG23 2810   7.147   3.037  -0.475 -0.7126 -2.3130  1.9204
  540THR      C 2811   7.556   2.848  -0.409 -0.1187 -0.2244  0.0614
  540THR      O 2812   7.659   2.907  -0.420 -1.1501 -0.3417 -0.0849
  541PHE      N 2813   7.543   2.730  -0.340 -0.6892  0.0580  0.4143
  541PHE      H 2814   7.455   2.681  -0.346  0.7956 -2.9304  1.0611
  541PHE     CA 2815   7.647   2.685  -0.246 -0.1364 -0.0404  0.6901
  541PHE     HA 2816   7.680   2.764  -0.179  1.4723 -1.4443  1.6281
  541PHE     CB 2817   7.595   2.565  -0.161 -0.5042 -0.1044  0.1397
  541PHE    HB1 2818   7.512   2.602  -0.100 -0.0200 -2.9822  2.7476
  541PHE    HB2 2819   7.561   2.479  -0.219  0.0335 -0.1396 -0.1259
  541PHE     CG 2820   7.691   2.512  -0.057  0.0392 -0.4115  0.7890
  541PHE    CD1 2821   7.785   2.412  -0.093 -0.3912  0.7205  0.0345
  541PHE    HD1 2822   7.772   2.372  -0.192 -2.1570  1.3893 -0.0419
  541PHE    CD2 2823   7.686   2.560   0.072 -0.3339  0.0105  0.3932
  541PHE    HD2 2824   7.620   2.629   0.123  1.2694  2.0913 -0.2420
  541PHE    CE1 2825   7.882   2.367  -0.008 -0.1071  0.9209  0.8948
  541PHE    HE1 2826   7.958   2.304  -0.051 -0.3367  0.2116  1.5110
  541PHE    CE2 2827   7.795   2.518   0.154  0.0279 -0.2026  0.4138
  541PHE    HE2 2828   7.796   2.561   0.253  0.9690 -0.1913  0.4079
  541PHE     CZ 2829   7.901   2.428   0.117  0.4550 -0.3621 -0.4707
  541PHE     HZ 2830   7.990   2.404   0.174 -0.0183  0.1227  0.5090
  541PHE      C 2831   7.778   2.645  -0.317 -0.4511 -0.3064  0.3400
  541PHE      O 2832   7.889   2.680  -0.272 -0.1017 -0.0992  0.4834
  542ASN      N 2833   7.768   2.573  -0.425 -0.4757  0.1308 -0.2966
  542ASN      H 2834   7.680   2.542  -0.465  0.0592 -0.6993 -0.8723
  542ASN     CA 2835   7.882   2.526  -0.498  0.5971  0.0592 -0.3949
  542ASN     HA 2836   7.953   2.475  -0.432 -0.5705 -0.2499  0.6510
  542ASN     CB 2837   7.824   2.431  -0.607 -0.2121  0.0007 -0.2521
  542ASN    HB1 2838   7.743   2.367  -0.573 -0.0670  0.0752  0.2311
  542ASN    HB2 2839   7.785   2.500  -0.682 -1.4109  1.7677  1.8907
  542ASN     CG 2840   7.926   2.336  -0.676  0.1560 -0.6823  0.3565
  542ASN    OD1 2841   7.988   2.363  -0.777 -0.1531 -0.4045 -0.3020
  542ASN    ND2 2842   7.948   2.218  -0.611  0.4605 -0.2156 -0.5592
  542ASN   HD21 2843   7.905   2.207  -0.520  1.1102 -1.5333 -0.3912
  542ASN   HD22 2844   8.018   2.156  -0.650  0.0540 -0.2178 -1.3154
  542ASN      C 2845   7.956   2.642  -0.561 -0.5991 -0.0633  0.3684
  542ASN      O 2846   8.081   2.635  -0.573  0.0992 -0.1980  0.5035
  543ASN      N 2847   7.886   2.751  -0.597  1.0032  0.2085  0.3654
  543ASN      H 2848   7.788   2.731  -0.579  0.9722  0.5160  0.5351
  543ASN     CA 2849   7.929   2.875  -0.664 -0.3688  0.6473 -0.0811
  543ASN     HA 2850   8.020   2.857  -0.721  1.1836  1.6737  1.9769
  543ASN     CB 2851   7.804   2.914  -0.746 -0.1508  0.5658  0.1049
  543ASN    HB1 2852   7.777   2.826  -0.804  0.9547  0.7532 -0.7349
  543ASN    HB2 2853   7.717   2.940  -0.685 -1.2837 -0.8457 -0.8380
  543ASN     CG 2854   7.847   3.011  -0.858  0.1492 -0.3988  0.3996
  543ASN    OD1 2855   7.927   2.986  -0.947  0.4620 -0.2653 -0.2978
  543ASN    ND2 2856   7.788   3.131  -0.852  0.5294  0.1036  0.3604
  543ASN   HD21 2857   7.716   3.164  -0.790  1.8316  1.6487  1.1198
  543ASN   HD22 2858   7.807   3.191  -0.931 -0.1757  1.6049  1.2920
  543ASN      C 2859   7.966   2.986  -0.561 -0.3358  0.7993 -0.1571
  543ASN      O 2860   7.996   3.096  -0.614 -0.6567 -0.1329 -0.2111
  544GLY      N 2861   7.981   2.961  -0.435 -0.1330  0.0956 -0.0871
  544GLY      H 2862   7.968   2.861  -0.430  1.6416 -0.1131  0.9458
  544GLY     CA 2863   8.032   3.045  -0.328 -0.1379 -0.0776 -0.4460
  544GLY    HA1 2864   8.075   2.965  -0.267 -0.8734 -0.8426 -0.9077
  544GLY    HA2 2865   8.120   3.106  -0.352 -1.8186  2.7894  0.1970
  544GLY      C 2866   7.929   3.118  -0.237  0.1736  0.6363 -0.9201
  544GLY      O 2867   7.964   3.170  -0.131 -0.3176  0.3663 -0.3757
  545GLY      N 2868   7.805   3.108  -0.278  0.3518 -0.0725  0.1091
  545GLY      H 2869   7.795   3.057  -0.364  2.2201 -0.6058  0.1622
  545GLY     CA 2870   7.685   3.145  -0.207  0.6861  0.0233 -1.0529
  545GLY    HA1 2871   7.620   3.066  -0.169 -1.6992  1.3661 -2.0951
  545GLY    HA2 2872   7.717   3.208  -0.124 -0.8489 -0.5925  0.0715
  545GLY      C 2873   7.595   3.236  -0.288  0.7114  0.2579  0.3827
  545GLY      O 2874   7.490   3.274  -0.237  0.1107  0.1509 -0.0584
  546LEU      N 2875   7.644   3.272  -0.408  0.5879  0.3410 -0.0362
  546LEU      H 2876   7.729   3.233  -0.444 -0.0740 -0.1570 -1.1260
  546LEU     CA 2877   7.579   3.367  -0.495 -0.2918 -0.5187 -0.1004
  546LEU     HA 2878   7.491   3.414  -0.450 -1.3858 -1.3832 -1.2695
  546LEU     CB 2879   7.675   3.482  -0.522  0.2550  0.7789 -0.1449
  546LEU    HB1 2880   7.617   3.558  -0.573 -0.6514  0.9937  1.1466
  546LEU    HB2 2881   7.706   3.522  -0.425  0.5623 -2.6554  1.3483
  546LEU     CG 2882   7.803   3.442  -0.598  0.0089 -0.3723  0.3470
  546LEU     HG 2883   7.774   3.356  -0.658 -0.4564  0.1555 -0.1865
  546LEU    CD1 2884   7.832   3.536  -0.711  0.0571 -0.0337  0.4310
  546LEU   HD11 2885   7.891   3.475  -0.780 -2.3926 -1.4791 -0.4936
  546LEU   HD12 2886   7.743   3.568  -0.765 -1.0418  0.0967  2.2655
  546LEU   HD13 2887   7.895   3.620  -0.679 -0.1418 -0.1824  1.2326
  546LEU    CD2 2888   7.931   3.424  -0.508 -0.1859  0.2973 -0.4011
  546LEU   HD21 2889   7.893   3.392  -0.411 -2.2965 -3.0254 -2.1443
  546LEU   HD22 2890   8.014   3.362  -0.542  0.2987  2.3015 -3.2419
  546LEU   HD23 2891   7.984   3.519  -0.506  0.1305  0.2014 -2.4886
  546LEU      C 2892   7.524   3.292  -0.616 -0.1378  0.1585  0.4199
  546LEU      O 2893   7.581   3.192  -0.659 -0.5439 -0.2452  0.1453
  547ASN      N 2894   7.410   3.339  -0.667  0.4390  0.1768  0.3880
  547ASN      H 2895   7.375   3.427  -0.633 -1.5992  0.3115 -1.7986
  547ASN     CA 2896   7.332   3.280  -0.776  0.3153 -0.0778 -0.4688
  547ASN     HA 2897   7.320   3.172  -0.765 -0.9387  0.1395  0.4999
  547ASN     CB 2898   7.193   3.344  -0.772 -0.6604  0.6018  0.0889
  547ASN    HB1 2899   7.154   3.340  -0.670  1.5225 -1.4303  0.9420
  547ASN    HB2 2900   7.205   3.448  -0.799  1.6694  0.3360 -0.0879
  547ASN     CG 2901   7.088   3.265  -0.855  0.2167 -0.7106 -0.6337
  547ASN    OD1 2902   7.056   3.155  -0.813 -0.0876 -0.2295  0.0970
  547ASN    ND2 2903   7.029   3.320  -0.961  0.0083  0.4962 -0.5107
  547ASN   HD21 2904   7.054   3.415  -0.985 -0.4306  0.6980 -0.1836
  547ASN   HD22 2905   6.978   3.262  -1.026 -0.1536 -0.4102  0.4158
  547ASN      C 2906   7.401   3.299  -0.916 -0.3555  0.4554  0.0193
  547ASN      O 2907   7.474   3.402  -0.929 -0.1314  0.4338 -0.5697
  548ARG      N 2908   7.394   3.201  -1.006 -0.2699 -0.4528  0.4832
  548ARG      H 2909   7.345   3.115  -0.989  1.6419 -1.7194 -0.1301
  548ARG     CA 2910   7.408   3.224  -1.150  0.2996  0.6399  0.0794
  548ARG     HA 2911   7.453   3.321  -1.173 -1.7320  1.5076 -0.4587
  548ARG     CB 2912   7.496   3.115  -1.202 -0.8376  0.1574 -0.0830
  548ARG    HB1 2913   7.454   3.018  -1.173 -0.8753  0.2642  0.2197
  548ARG    HB2 2914   7.476   3.133  -1.308 -1.4315 -0.1305 -0.0237
  548ARG     CG 2915   7.642   3.127  -1.164  0.1505 -0.3556  0.1400
  548ARG    HG1 2916   7.674   3.230  -1.178 -0.2348 -0.1416  0.7731
  548ARG    HG2 2917   7.636   3.105  -1.057 -0.7895 -0.5653  0.0517
  548ARG     CD 2918   7.731   3.040  -1.247 -0.6145  0.2452 -0.4793
  548ARG    HD1 2919   7.712   3.058  -1.353 -1.9500  1.2136 -0.0928
  548ARG    HD2 2920   7.829   3.083  -1.227 -0.3175 -0.4187 -0.4722
  548ARG     NE 2921   7.728   2.898  -1.208 -0.5666 -0.4677 -0.1971
  548ARG     HE 2922   7.668   2.878  -1.128 -0.9142 -3.0334 -1.0045
  548ARG     CZ 2923   7.769   2.795  -1.279 -0.6484 -0.1494  0.2702
  548ARG    NH1 2924   7.814   2.803  -1.405 -0.0988 -0.3621  0.0344
  548ARG   HH11 2925   7.801   2.886  -1.461 -0.4019 -1.0484 -0.9534
  548ARG   HH12 2926   7.866   2.726  -1.446  0.0513  0.0440 -0.5568
  548ARG    NH2 2927   7.778   2.673  -1.223  1.2264 -0.1143 -0.3377
  548ARG   HH21 2928   7.743   2.654  -1.131 -0.1538  0.2811 -0.7628
  548ARG   HH22 2929   7.804   2.589  -1.273 -0.7661 -0.6788 -0.4872
  548ARG      C 2930   7.270   3.211  -1.217  0.1534  0.8704 -0.4242
  548ARG      O 2931   7.208   3.108  -1.209  0.5820 -0.2662 -0.0682
  549PRO      N 2932   7.211   3.314  -1.281  0.5248 -0.5045  0.1589
  549PRO     CA 2933   7.072   3.315  -1.333 -0.0638 -0.2105 -0.0930
  549PRO     HA 2934   7.013   3.275  -1.251  0.8504  1.2943  1.3594
  549PRO     CB 2935   7.043   3.468  -1.356 -0.1860  0.8329  0.4776
  549PRO    HB1 2936   6.972   3.489  -1.436  0.5984  0.8775 -0.2240
  549PRO    HB2 2937   7.009   3.516  -1.264  0.4384  2.2171  0.0191
  549PRO     CG 2938   7.177   3.525  -1.385 -0.5219  0.1482 -0.5714
  549PRO    HG1 2939   7.205   3.512  -1.490 -0.3743  0.4842 -0.5751
  549PRO    HG2 2940   7.177   3.630  -1.358 -0.7885 -0.5981  2.8186
  549PRO     CD 2941   7.278   3.441  -1.304 -0.1154 -0.0739  0.5339
  549PRO    HD1 2942   7.376   3.440  -1.351  0.1610  1.1467  1.0343
  549PRO    HD2 2943   7.283   3.496  -1.209  1.6662 -2.5399  1.9849
  549PRO      C 2944   7.070   3.246  -1.464 -0.3981 -0.1526  0.1560
  549PRO      O 2945   7.165   3.253  -1.540  0.9914  0.1278  0.4372
  550ASN      N 2946   6.966   3.161  -1.477  0.8759  0.8707  0.3021
  550ASN      H 2947   6.891   3.164  -1.409 -1.2456  0.1727 -1.8737
  550ASN     CA 2948   6.942   3.061  -1.588 -1.1006 -0.0112 -0.1210
  550ASN     HA 2949   6.854   3.000  -1.569  0.7498 -3.3536 -1.4034
  550ASN     CB 2950   6.944   3.141  -1.721 -0.5484  0.8849  0.2099
  550ASN    HB1 2951   6.898   3.238  -1.704 -1.1235  0.6009  0.2831
  550ASN    HB2 2952   7.040   3.156  -1.769 -0.8643 -1.2654 -1.2281
  550ASN     CG 2953   6.861   3.078  -1.826  0.8467  0.1173 -0.2736
  550ASN    OD1 2954   6.904   2.999  -1.906 -0.6379  0.1281 -0.2989
  550ASN    ND2 2955   6.740   3.129  -1.849 -0.6871 -0.0674  0.3363
  550ASN   HD21 2956   6.708   3.216  -1.808 -0.7480 -0.2771  0.7390
  550ASN   HD22 2957   6.685   3.079  -1.917 -0.0835 -1.0784  0.5643
  550ASN      C 2958   7.054   2.946  -1.587  0.4058 -0.5169 -0.4402
  550ASN      O 2959   7.145   2.941  -1.671  0.3743 -0.6125  0.3904
  551TYR      N 2960   7.039   2.846  -1.492 -0.7191  0.5012 -0.2287
  551TYR      H 2961   6.955   2.850  -1.435 -0.7666 -2.4767  0.0588
  551TYR     CA 2962   7.122   2.724  -1.472  0.0400  0.2636  0.3761
  551TYR     HA 2963   7.140   2.688  -1.574 -3.1196  1.3216 -0.6877
  551TYR     CB 2964   7.266   2.762  -1.422  0.1511 -0.0810  0.5710
  551TYR    HB1 2965   7.317   2.815  -1.501 -0.2193  0.4561  0.6891
  551TYR    HB2 2966   7.255   2.826  -1.335 -0.4097  2.6602 -1.4038
  551TYR     CG 2967   7.342   2.646  -1.368 -0.2131  0.2261 -0.4475
  551TYR    CD1 2968   7.369   2.638  -1.231  0.2938 -0.5927 -1.2250
  551TYR    HD1 2969   7.313   2.708  -1.172 -3.0602 -2.5541 -1.8218
  551TYR    CD2 2970   7.406   2.548  -1.449 -0.5925 -1.0815  0.2396
  551TYR    HD2 2971   7.392   2.564  -1.555 -0.0824  1.0288  0.4398
  551TYR    CE1 2972   7.450   2.532  -1.167 -0.2253  0.3853 -0.1254
  551TYR    HE1 2973   7.468   2.531  -1.060 -1.7918  0.3366  0.1623
  551TYR    CE2 2974   7.473   2.440  -1.388 -0.1971  0.3195 -0.2806
  551TYR    HE2 2975   7.516   2.366  -1.455 -0.7751  1.5603 -2.1066
  551TYR     CZ 2976   7.503   2.434  -1.254 -0.2891  0.3140 -0.5230
  551TYR     OH 2977   7.574   2.322  -1.208  0.6933 -0.2922  0.1683
  551TYR     HH 2978   7.594   2.320  -1.115  1.5588  1.6139  0.0583
  551TYR      C 2979   7.045   2.621  -1.389 -0.7726  0.7133 -0.0358
  551TYR      O 2980   7.034   2.502  -1.426  0.3158  0.3848  0.0052
  552LEU      N 2981   6.972   2.667  -1.287  0.5687 -0.2197 -0.0399
  552LEU      H 2982   6.966   2.766  -1.266  1.3473 -0.4062  1.1777
  552LEU     CA 2983   6.879   2.580  -1.218 -0.1352 -0.1333 -0.0820
  552LEU     HA 2984   6.936   2.493  -1.188  0.5906  0.1575 -0.5958
  552LEU     CB 2985   6.828   2.659  -1.093  0.4411  0.6264  0.5577
  552LEU    HB1 2986   6.913   2.703  -1.042  2.3341 -1.3288 -0.6891
  552LEU    HB2 2987   6.773   2.744  -1.134 -1.7293 -1.6117 -1.5458
  552LEU     CG 2988   6.743   2.574  -0.999  0.7057  0.0804  0.7294
  552LEU     HG 2989   6.693   2.501  -1.063  1.6492  0.0448  0.0131
  552LEU    CD1 2990   6.824   2.489  -0.901 -0.3732  0.4066  0.0665
  552LEU   HD11 2991   6.892   2.555  -0.846  1.3673 -0.3319 -1.0994
  552LEU   HD12 2992   6.768   2.417  -0.843  0.7923  0.4375  1.2857
  552LEU   HD13 2993   6.884   2.428  -0.969 -2.0192  0.1219 -1.1686
  552LEU    CD2 2994   6.639   2.661  -0.925 -0.3078  0.0434  0.0596
  552LEU   HD21 2995   6.591   2.603  -0.846 -0.9768  2.3445  1.4413
  552LEU   HD22 2996   6.702   2.728  -0.868  1.2139 -0.9978 -0.3467
  552LEU   HD23 2997   6.567   2.706  -0.994 -1.3536 -1.0991  0.3624
  552LEU      C 2998   6.764   2.536  -1.311  0.1602 -0.4947 -0.3050
  552LEU      O 2999   6.740   2.419  -1.318  0.4812  0.6554  0.3843
  553SER      N 3000   6.711   2.628  -1.393  0.3731 -0.2918  0.2962
  553SER      H 3001   6.737   2.726  -1.394 -1.3239  0.1739 -0.9123
  553SER     CA 3002   6.617   2.599  -1.492 -0.2576  0.0006 -0.4012
  553SER     HA 3003   6.545   2.533  -1.443 -0.9908  0.0111 -1.4446
  553SER     CB 3004   6.540   2.724  -1.532  0.4604 -0.0792  0.2306
  553SER    HB1 3005   6.460   2.696  -1.600  0.2869 -1.9050  1.1202
  553SER    HB2 3006   6.484   2.763  -1.447 -0.2985 -1.6419  0.4859
  553SER     OG 3007   6.627   2.815  -1.599  0.3688  0.0293  0.4818
  553SER     HG 3008   6.626   2.804  -1.693 -1.6803  0.2333  0.4284
  553SER      C 3009   6.665   2.518  -1.612  0.3720 -0.0122 -0.1495
  553SER      O 3010   6.583   2.491  -1.703 -0.1611 -0.3577 -0.3280
  554LYS      N 3011   6.792   2.475  -1.616 -0.1648 -0.2766 -0.1262
  554LYS      H 3012   6.856   2.506  -1.544  1.9382 -2.3484 -1.0020
  554LYS     CA 3013   6.847   2.377  -1.715 -0.6475 -0.3829 -0.4005
  554LYS     HA 3014   6.769   2.359  -1.789  0.6009  1.9672 -2.4819
  554LYS     CB 3015   6.968   2.442  -1.783 -0.0528  0.2314  0.1555
  554LYS    HB1 3016   7.037   2.473  -1.704  0.1396  0.9582 -0.2940
  554LYS    HB2 3017   7.016   2.366  -1.845 -0.1494  1.3742 -1.3639
  554LYS     CG 3018   6.932   2.559  -1.872  0.6175  0.0986  0.3328
  554LYS    HG1 3019   6.856   2.544  -1.948  1.8256 -1.1811 -0.6770
  554LYS    HG2 3020   6.876   2.633  -1.814  2.2996  1.2299  0.6050
  554LYS     CD 3021   7.061   2.631  -1.917  0.1682  0.0636  0.3354
  554LYS    HD1 3022   7.032   2.730  -1.952 -0.0123  0.1802  0.8191
  554LYS    HD2 3023   7.122   2.662  -1.833  1.3940 -1.5804  0.1073
  554LYS     CE 3024   7.151   2.555  -2.020  0.3611 -0.0876 -0.6456
  554LYS    HE1 3025   7.190   2.461  -1.981 -0.0312 -0.2334 -0.5979
  554LYS    HE2 3026   7.086   2.530  -2.104 -3.0483  0.4749  1.6296
  554LYS     NZ 3027   7.261   2.644  -2.069 -0.7344  0.0171 -0.2259
  554LYS    HZ1 3028   7.232   2.708  -2.141 -0.6233 -1.0150 -1.2104
  554LYS    HZ2 3029   7.307   2.693  -1.993 -1.3552 -0.1759  0.2861
  554LYS    HZ3 3030   7.332   2.587  -2.114  0.3635  0.7328  0.5437
  554LYS      C 3031   6.864   2.241  -1.658 -0.1350  0.2291  0.7784
  554LYS      O 3032   6.849   2.143  -1.723 -0.0279 -0.3222  0.9973
  555LEU      N 3033   6.906   2.234  -1.532  0.3174 -0.1954  0.1046
  555LEU      H 3034   6.923   2.321  -1.483 -0.1906 -0.2316  0.3538
  555LEU     CA 3035   6.907   2.114  -1.452 -0.5181 -0.4607 -0.2462
  555LEU     HA 3036   6.963   2.039  -1.508 -0.5661  1.0168 -2.3879
  555LEU     CB 3037   6.979   2.132  -1.313  0.0332 -0.1579  0.3013
  555LEU    HB1 3038   6.926   2.208  -1.257  1.1633  1.7204 -1.0440
  555LEU    HB2 3039   6.964   2.047  -1.246  0.9305  0.7480  1.7081
  555LEU     CG 3040   7.128   2.180  -1.329  0.0943  0.1126 -0.7847
  555LEU     HG 3041   7.155   2.265  -1.392  1.5173  0.9953  0.8931
  555LEU    CD1 3042   7.170   2.227  -1.183 -0.6524  0.0237  0.1535
  555LEU   HD11 3043   7.105   2.300  -1.135 -0.2623  0.1929  0.4343
  555LEU   HD12 3044   7.182   2.149  -1.108 -2.3837 -0.9213 -0.4923
  555LEU   HD13 3045   7.269   2.272  -1.194 -1.4420  1.6336 -0.7639
  555LEU    CD2 3046   7.212   2.066  -1.379  0.5646  0.0642 -0.8743
  555LEU   HD21 3047   7.319   2.080  -1.366  0.3692  0.0798  0.9643
  555LEU   HD22 3048   7.181   1.971  -1.336 -2.8627  1.3392 -0.2068
  555LEU   HD23 3049   7.183   2.048  -1.483 -1.0779  1.9894 -0.8135
  555LEU      C 3050   6.769   2.062  -1.423  0.1161 -0.1956  0.4823
  555LEU      O 3051   6.727   1.954  -1.466 -0.1978 -0.4969 -0.4462
  556LEU      N 3052   6.674   2.153  -1.387  0.2718 -0.4115 -0.0504
  556LEU      H 3053   6.707   2.246  -1.368  0.9069 -0.4850 -0.7549
  556LEU     CA 3054   6.525   2.128  -1.382  0.0240  0.3024 -0.0205
  556LEU     HA 3055   6.518   2.027  -1.341 -2.6138  0.9337  1.3604
  556LEU     CB 3056   6.459   2.236  -1.296 -0.8525  1.3028 -0.3547
  556LEU    HB1 3057   6.478   2.328  -1.351  0.8403  0.4715 -1.2614
  556LEU    HB2 3058   6.353   2.213  -1.305 -0.9688  1.2943  0.9083
  556LEU     CG 3059   6.510   2.244  -1.150 -0.0215  0.1944 -0.1168
  556LEU     HG 3060   6.618   2.251  -1.152  0.3438 -3.5168 -0.2600
  556LEU    CD1 3061   6.424   2.360  -1.094 -0.0512 -0.5055  0.7360
  556LEU   HD11 3062   6.453   2.396  -0.995 -0.9886  2.6793 -0.0238
  556LEU   HD12 3063   6.414   2.452  -1.152  1.0789  0.6600  2.2912
  556LEU   HD13 3064   6.322   2.322  -1.101 -0.4734  0.7644 -0.4657
  556LEU    CD2 3065   6.477   2.114  -1.073  0.1636 -0.3071  0.0043
  556LEU   HD21 3066   6.465   2.131  -0.966 -2.5914 -0.3201 -0.2191
  556LEU   HD22 3067   6.386   2.066  -1.109 -0.1013  1.8965 -2.5552
  556LEU   HD23 3068   6.555   2.039  -1.080 -1.5369 -2.4109  1.8031
  556LEU      C 3069   6.461   2.131  -1.523 -0.1091 -0.0134  0.3040
  556LEU      O 3070   6.345   2.115  -1.544  0.0823 -0.4001  0.1075
  557GLY      N 3071   6.547   2.156  -1.625 -0.5594  0.2335  0.4291
  557GLY      H 3072   6.643   2.182  -1.608 -0.4279 -0.2196  0.3940
  557GLY     CA 3073   6.503   2.164  -1.767  0.0329  1.1334 -0.3511
  557GLY    HA1 3074   6.395   2.175  -1.776 -0.0597 -0.4058 -1.5736
  557GLY    HA2 3075   6.554   2.249  -1.812  1.8673 -0.2381 -0.9682
  557GLY      C 3076   6.554   2.049  -1.854 -0.7949 -0.2819 -0.0867
  557GLY      O 3077   6.514   2.037  -1.968 -0.0853  0.1760  0.1330
  558LYS      N 3078   6.637   1.959  -1.798 -0.1384  0.1308  0.1278
  558LYS      H 3079   6.679   1.971  -1.707  2.7192 -0.3309 -1.0162
  558LYS     CA 3080   6.673   1.833  -1.858  0.4858 -0.3354  0.4452
  558LYS     HA 3081   6.664   1.848  -1.966 -2.9319 -0.3018  0.6047
  558LYS     CB 3082   6.813   1.771  -1.827  0.1370  0.0281  0.9733
  558LYS    HB1 3083   6.822   1.735  -1.724 -1.7023 -0.4391  1.0082
  558LYS    HB2 3084   6.817   1.674  -1.878 -1.7425  1.1336 -1.4754
  558LYS     CG 3085   6.936   1.862  -1.859  0.2669  0.1270 -0.2811
  558LYS    HG1 3086   6.946   1.947  -1.792 -0.5369 -0.0497  0.0711
  558LYS    HG2 3087   7.024   1.798  -1.847 -0.8954 -1.3490  0.5533
  558LYS     CD 3088   6.946   1.904  -2.009  0.0005 -0.5454 -0.3902
  558LYS    HD1 3089   6.969   1.812  -2.062  0.7604  0.8045 -2.5364
  558LYS    HD2 3090   6.851   1.944  -2.044  0.4937 -0.2605 -1.4352
  558LYS     CE 3091   7.044   2.019  -2.035 -0.3438 -0.5792  0.1491
  558LYS    HE1 3092   7.070   2.084  -1.951  4.9202 -1.1507 -0.7073
  558LYS    HE2 3093   7.145   1.984  -2.056 -0.1351  0.9475 -1.6781
  558LYS     NZ 3094   7.021   2.092  -2.157  0.8793 -0.4361  0.0253
  558LYS    HZ1 3095   6.942   2.153  -2.149  0.9357 -0.0329 -1.9504
  558LYS    HZ2 3096   7.102   2.152  -2.170 -0.1270  0.9776  0.1250
  558LYS    HZ3 3097   7.004   2.032  -2.238 -0.7630  0.5881 -0.4253
  558LYS      C 3098   6.563   1.728  -1.818  0.4392  0.4726  1.1442
  558LYS      O 3099   6.561   1.613  -1.873 -0.0329  0.3142 -0.0583
  559LEU      N 3100   6.486   1.745  -1.715 -0.1983  0.0508 -0.3294
  559LEU      H 3101   6.494   1.834  -1.670  1.0733 -0.2898  0.1811
  559LEU     CA 3102   6.377   1.648  -1.680  0.3426  0.5655 -0.0338
  559LEU     HA 3103   6.417   1.551  -1.651  0.9756  0.9179  0.3119
  559LEU     CB 3104   6.314   1.691  -1.538  0.1150  0.2522  0.1233
  559LEU    HB1 3105   6.280   1.794  -1.548  0.9361  0.3804 -1.7594
  559LEU    HB2 3106   6.222   1.634  -1.525 -1.7167  2.4831 -1.9465
  559LEU     CG 3107   6.404   1.679  -1.414 -0.2339  0.3179  0.5949
  559LEU     HG 3108   6.501   1.724  -1.433  0.0633 -0.2876  0.6717
  559LEU    CD1 3109   6.346   1.758  -1.299 -0.3438 -0.5316 -0.3282
  559LEU   HD11 3110   6.337   1.859  -1.338 -1.4516 -1.2442 -2.0153
  559LEU   HD12 3111   6.253   1.725  -1.252 -0.0121  0.4933  1.0924
  559LEU   HD13 3112   6.415   1.766  -1.215 -0.7582  0.5687 -0.0795
  559LEU    CD2 3113   6.421   1.527  -1.375  0.4227 -0.3202  0.2894
  559LEU   HD21 3114   6.323   1.483  -1.363 -0.0633  0.9631  1.3567
  559LEU   HD22 3115   6.474   1.477  -1.455  0.4889  0.2514 -0.0342
  559LEU   HD23 3116   6.477   1.500  -1.285  0.6987 -0.8574 -0.0424
  559LEU      C 3117   6.270   1.630  -1.790  0.0916 -0.1438 -0.4278
  559LEU      O 3118   6.243   1.514  -1.828 -0.1146  0.0683  0.0297
  560PRO      N 3119   6.211   1.738  -1.850  0.4356 -0.2168 -0.0072
  560PRO     CA 3120   6.123   1.734  -1.969 -0.4888 -0.8580 -0.0756
  560PRO     HA 3121   6.047   1.659  -1.951  0.1979 -1.7469 -0.7289
  560PRO     CB 3122   6.054   1.866  -1.979  0.1172 -0.2990  0.7825
  560PRO    HB1 3123   6.049   1.897  -2.083  2.1456 -0.1121  0.6954
  560PRO    HB2 3124   5.947   1.862  -1.959 -0.2154  1.0072 -0.6468
  560PRO     CG 3125   6.132   1.957  -1.891  1.0554  0.2446 -0.6539
  560PRO    HG1 3126   6.200   2.011  -1.957 -1.8284  0.4945 -3.6950
  560PRO    HG2 3127   6.061   2.023  -1.841 -0.3830 -0.4510 -1.7063
  560PRO     CD 3128   6.204   1.870  -1.792 -0.2540  0.4600 -0.5086
  560PRO    HD1 3129   6.300   1.913  -1.764 -0.3139 -0.2807  0.9314
  560PRO    HD2 3130   6.138   1.855  -1.706 -0.1338  0.0118 -0.4878
  560PRO      C 3131   6.209   1.683  -2.091  0.0071  0.2411 -0.5146
  560PRO      O 3132   6.152   1.599  -2.162 -0.3994  0.2523  0.4826
  561GLU      N 3133   6.339   1.724  -2.106 -0.7377  0.5668  0.5649
  561GLU      H 3134   6.383   1.783  -2.037 -0.7439  2.0194 -0.6080
  561GLU     CA 3135   6.418   1.674  -2.219 -0.0975 -0.4580 -0.6591
  561GLU     HA 3136   6.348   1.690  -2.302 -3.0537 -1.0748  1.5314
  561GLU     CB 3137   6.547   1.750  -2.229 -0.2587  0.0287  0.6322
  561GLU    HB1 3138   6.530   1.848  -2.183  1.3367  1.2337 -1.2045
  561GLU    HB2 3139   6.631   1.708  -2.174 -0.6892 -0.6541  0.7758
  561GLU     CG 3140   6.600   1.767  -2.373  0.4675  0.8574 -0.4708
  561GLU    HG1 3141   6.705   1.798  -2.372  1.2788 -1.6709 -0.3858
  561GLU    HG2 3142   6.606   1.672  -2.426  3.0415  0.1049  0.9958
  561GLU     CD 3143   6.521   1.866  -2.458  0.8602  0.4178  0.0266
  561GLU    OE1 3144   6.483   1.975  -2.412  0.1620  0.0720 -0.0528
  561GLU    OE2 3145   6.487   1.833  -2.571  0.2616  0.4418  0.6073
  561GLU      C 3146   6.450   1.526  -2.221  0.4969 -0.6292  0.6339
  561GLU      O 3147   6.448   1.470  -2.329 -0.1452 -0.0894  0.2358
  562LEU      N 3148   6.446   1.455  -2.110  0.1338 -0.5301 -0.1097
  562LEU      H 3149   6.429   1.509  -2.026 -4.9626 -0.8989 -0.5413
  562LEU     CA 3150   6.468   1.313  -2.088 -0.4447  0.0307 -0.3654
  562LEU     HA 3151   6.556   1.282  -2.145  0.5203 -1.2518  1.7191
  562LEU     CB 3152   6.483   1.289  -1.935 -0.3349  0.4978 -0.3648
  562LEU    HB1 3153   6.554   1.362  -1.897 -1.6790  1.5231  0.2267
  562LEU    HB2 3154   6.386   1.309  -1.891 -0.8184  0.4529 -1.3668
  562LEU     CG 3155   6.522   1.147  -1.900  0.1897  0.3381  0.1824
  562LEU     HG 3156   6.434   1.088  -1.925  0.8614 -0.2940 -0.7706
  562LEU    CD1 3157   6.648   1.095  -1.978  0.6303 -0.0541  0.4509
  562LEU   HD11 3158   6.674   1.003  -1.927  0.4670 -0.6907 -0.5683
  562LEU   HD12 3159   6.652   1.085  -2.087  2.0922  0.2553  0.4520
  562LEU   HD13 3160   6.723   1.170  -1.952  0.6194 -0.7898  2.8413
  562LEU    CD2 3161   6.551   1.137  -1.754  0.6249  0.4818 -0.1241
  562LEU   HD21 3162   6.491   1.190  -1.680  0.3142 -0.5580  0.3847
  562LEU   HD22 3163   6.552   1.033  -1.721  3.0707  0.7720  0.9829
  562LEU   HD23 3164   6.651   1.171  -1.726 -0.3590  2.4912  1.1712
  562LEU      C 3165   6.350   1.232  -2.150 -0.3033  0.0869 -0.5993
  562LEU      O 3166   6.376   1.129  -2.215 -0.2235  0.4272  0.0010
  563ARG      N 3167   6.230   1.285  -2.132  0.1610  0.7360 -0.2844
  563ARG      H 3168   6.229   1.379  -2.095 -1.4502  0.7139 -0.2041
  563ARG     CA 3169   6.104   1.217  -2.168  0.4116  0.4566 -0.3002
  563ARG     HA 3170   6.119   1.120  -2.120 -3.1883  0.8410  1.9586
  563ARG     CB 3171   5.977   1.289  -2.117  0.2541  0.8775  1.0429
  563ARG    HB1 3172   5.970   1.390  -2.155 -2.8221  0.7586  1.0631
  563ARG    HB2 3173   5.887   1.236  -2.146  0.4797  1.2069 -0.3264
  563ARG     CG 3174   5.969   1.307  -1.963 -0.4384 -0.1798 -0.4270
  563ARG    HG1 3175   5.937   1.216  -1.912  3.6199 -1.7250 -0.2531
  563ARG    HG2 3176   6.064   1.334  -1.918 -1.1409  1.8997 -0.0796
  563ARG     CD 3177   5.872   1.424  -1.932  0.7023  0.1887  0.1474
  563ARG    HD1 3178   5.897   1.502  -2.004 -1.4924  0.7240 -0.1275
  563ARG    HD2 3179   5.769   1.401  -1.960  0.8740 -3.3221  1.8981
  563ARG     NE 3180   5.872   1.470  -1.788  0.1302  0.0411  0.7363
  563ARG     HE 3181   5.891   1.389  -1.730 -3.3836 -1.6740 -0.2411
  563ARG     CZ 3182   5.830   1.590  -1.738 -0.2533  0.0344 -0.1842
  563ARG    NH1 3183   5.778   1.686  -1.810  0.2389 -0.2266  0.2149
  563ARG   HH11 3184   5.761   1.686  -1.909 -1.0757  0.8107  0.4200
  563ARG   HH12 3185   5.775   1.777  -1.767  1.5890  0.9708 -2.0157
  563ARG    NH2 3186   5.857   1.608  -1.609  0.0200 -0.0776  0.1198
  563ARG   HH21 3187   5.918   1.546  -1.558  0.9503  0.4617 -0.3143
  563ARG   HH22 3188   5.851   1.702  -1.573  0.9997  0.1438 -0.2588
  563ARG      C 3189   6.088   1.199  -2.321 -0.5885  0.8416  0.2642
  563ARG      O 3190   6.045   1.096  -2.367  0.4799  0.8586 -0.1556
  564THR      N 3191   6.136   1.296  -2.400 -0.2058  0.3962  0.3544
  564THR      H 3192   6.174   1.374  -2.348  0.3219 -1.3300  2.7706
  564THR     CA 3193   6.143   1.289  -2.546 -0.1947 -0.3310 -0.1342
  564THR     HA 3194   6.044   1.286  -2.591 -0.3014 -2.6963  0.1148
  564THR     CB 3195   6.216   1.424  -2.595 -0.1699  0.0320  0.7563
  564THR     HB 3196   6.182   1.437  -2.698  0.7197 -1.3171  0.2642
  564THR    OG1 3197   6.359   1.424  -2.606  0.0844 -0.4626 -0.3555
  564THR    HG1 3198   6.395   1.430  -2.519  0.1192  0.8243 -0.4357
  564THR    CG2 3199   6.171   1.552  -2.526  0.2237  0.5556 -0.0258
  564THR   HG21 3200   6.204   1.544  -2.423 -0.7544  0.0545  0.2574
  564THR   HG22 3201   6.208   1.638  -2.582 -0.5095 -0.5880 -2.4101
  564THR   HG23 3202   6.064   1.570  -2.531  0.3863  1.2777 -1.6813
  564THR      C 3203   6.219   1.165  -2.594  0.7502 -0.5839  0.2735
  564THR      O 3204   6.172   1.110  -2.691 -0.7304  0.1127 -0.1636
  565LEU      N 3205   6.332   1.135  -2.534  0.0469 -0.1708  0.4257
  565LEU      H 3206   6.371   1.199  -2.466  2.3936 -0.4690 -0.5450
  565LEU     CA 3207   6.409   1.021  -2.577  0.2074  0.2618 -0.5653
  565LEU     HA 3208   6.408   1.016  -2.686 -2.0293  0.2954 -0.5930
  565LEU     CB 3209   6.550   1.031  -2.519  0.2304 -0.6810  0.0336
  565LEU    HB1 3210   6.553   1.011  -2.412 -1.3194  1.1015  0.4590
  565LEU    HB2 3211   6.609   0.946  -2.554 -0.7033 -1.2212 -0.2736
  565LEU     CG 3212   6.633   1.157  -2.549 -0.5852 -0.2122  0.0472
  565LEU     HG 3213   6.584   1.248  -2.513  1.2138  1.5127 -1.6086
  565LEU    CD1 3214   6.771   1.163  -2.488  0.3106 -0.7963 -0.2585
  565LEU   HD11 3215   6.800   1.061  -2.462  1.1299 -0.2844  0.9112
  565LEU   HD12 3216   6.849   1.206  -2.551  0.6968 -1.5573 -0.3126
  565LEU   HD13 3217   6.755   1.219  -2.396  2.1731  0.8094 -0.8620
  565LEU    CD2 3218   6.665   1.168  -2.701  0.0713 -0.0419  0.1529
  565LEU   HD21 3219   6.573   1.184  -2.757 -1.0739 -0.0238  1.9447
  565LEU   HD22 3220   6.723   1.252  -2.738  0.2616  0.1826  0.9342
  565LEU   HD23 3221   6.712   1.072  -2.725  0.5103  0.0925  0.4627
  565LEU      C 3222   6.341   0.888  -2.524 -0.0102 -0.1126 -0.3674
  565LEU      O 3223   6.390   0.779  -2.555 -0.0045  0.7535 -0.9588
  566CYS      N 3224   6.242   0.892  -2.437 -0.3147  0.5472  0.8417
  566CYS      H 3225   6.216   0.984  -2.403  0.7530  0.8064  0.9970
  566CYS     CA 3226   6.169   0.784  -2.380 -0.2232  0.6791 -0.7181
  566CYS     HA 3227   6.237   0.700  -2.370 -0.6499  0.4515  0.3577
  566CYS     CB 3228   6.121   0.809  -2.233  0.6690 -0.4113  0.1858
  566CYS    HB1 3229   6.196   0.864  -2.175 -0.4786  0.0562  1.2801
  566CYS    HB2 3230   6.028   0.866  -2.237  0.6942 -0.3482  0.4207
  566CYS     SG 3231   6.082   0.657  -2.158 -0.1055 -0.2989 -0.3363
  566CYS     HG 3232   5.955   0.688  -2.131 -1.3335 -2.7996 -2.6730
  566CYS      C 3233   6.036   0.764  -2.466  0.1053  0.3218 -0.1132
  566CYS      O 3234   6.006   0.651  -2.503  0.1037  0.0930 -0.5597
  567THR      N 3235   5.962   0.871  -2.509  0.0305 -0.1532 -0.4078
  567THR      H 3236   5.998   0.961  -2.480 -2.2362  0.9288 -0.7722
  567THR     CA 3237   5.838   0.854  -2.594 -0.3913 -0.8648  0.1705
  567THR     HA 3238   5.782   0.775  -2.546  0.5662 -1.4906  0.2876
  567THR     CB 3239   5.766   0.991  -2.608 -0.3288 -0.6079  0.1476
  567THR     HB 3240   5.676   0.970  -2.666 -1.1141  2.6139  0.0033
  567THR    OG1 3241   5.833   1.101  -2.678  0.2410 -0.0435 -0.7681
  567THR    HG1 3242   5.785   1.100  -2.760  1.1600  0.7526 -1.3269
  567THR    CG2 3243   5.714   1.048  -2.481 -0.2957  0.4280  0.2879
  567THR   HG21 3244   5.787   1.107  -2.426 -2.1265 -0.1604  3.6025
  567THR   HG22 3245   5.640   1.125  -2.498  1.4791  2.2597  0.4498
  567THR   HG23 3246   5.669   0.971  -2.417 -3.0758  1.3549 -0.4242
  567THR      C 3247   5.880   0.798  -2.733 -0.5311  0.6939  0.2271
  567THR      O 3248   5.827   0.695  -2.779  0.0071 -0.6136  0.1872
  568GLN      N 3249   5.982   0.864  -2.790 -0.4117 -0.0779 -0.3270
  568GLN      H 3250   6.022   0.944  -2.744  2.1903 -0.7028 -1.3043
  568GLN     CA 3251   6.044   0.815  -2.912 -0.3763  0.0213  0.6058
  568GLN     HA 3252   5.958   0.818  -2.979  0.8839  1.4550 -1.0250
  568GLN     CB 3253   6.147   0.923  -2.948 -0.1930  0.3707  0.2314
  568GLN    HB1 3254   6.224   0.931  -2.871 -1.0255 -0.0466  1.1273
  568GLN    HB2 3255   6.208   0.891  -3.033 -2.2494 -0.5950 -0.9714
  568GLN     CG 3256   6.073   1.049  -2.998 -0.0403  0.2730 -0.4328
  568GLN    HG1 3257   6.003   1.082  -2.921 -0.9898 -2.0106 -0.2641
  568GLN    HG2 3258   6.152   1.125  -2.997 -0.3880  0.6407  0.2178
  568GLN     CD 3259   6.004   1.045  -3.131  0.9219 -0.2801  0.5304
  568GLN    OE1 3260   5.902   1.113  -3.144  0.2742  0.0986  0.3922
  568GLN    NE2 3261   6.051   0.973  -3.232 -0.1060 -0.1609 -0.0754
  568GLN   HE21 3262   6.143   0.932  -3.241 -0.3388 -0.5760 -0.6013
  568GLN   HE22 3263   5.989   0.966  -3.310 -0.9093  3.7802 -0.0206
  568GLN      C 3264   6.111   0.677  -2.901 -0.0715  0.0038 -0.0457
  568GLN      O 3265   6.170   0.633  -3.003  0.1037 -0.3149  0.0302
  569GLY      N 3266   6.096   0.603  -2.790 -0.1486 -0.2019  0.2250
  569GLY      H 3267   6.042   0.638  -2.712  1.0985 -0.7534  1.3669
  569GLY     CA 3268   6.145   0.471  -2.762  1.0589 -0.4562  0.0283
  569GLY    HA1 3269   6.219   0.428  -2.830  1.7154  0.4403  0.1534
  569GLY    HA2 3270   6.214   0.477  -2.677  1.2909  0.1177 -0.1929
  569GLY      C 3271   6.026   0.385  -2.733 -0.0685 -0.6848  0.0949
  569GLY      O 3272   6.016   0.277  -2.783  0.3703  0.6544 -0.0190
  570LEU      N 3273   5.926   0.426  -2.648  0.0914 -0.2187  0.4750
  570LEU      H 3274   5.941   0.518  -2.609  0.4613  0.6978 -1.7187
  570LEU     CA 3275   5.792   0.361  -2.637  0.1564 -0.5071 -0.4260
  570LEU     HA 3276   5.806   0.261  -2.595 -1.4560  0.5700  3.0603
  570LEU     CB 3277   5.706   0.439  -2.534 -0.5472  0.5380 -0.1621
  570LEU    HB1 3278   5.692   0.545  -2.557 -1.0861  0.2900 -1.0197
  570LEU    HB2 3279   5.609   0.390  -2.528 -0.1849 -0.1997 -0.2786
  570LEU     CG 3280   5.767   0.427  -2.396 -0.0103  0.1640 -0.4767
  570LEU     HG 3281   5.875   0.423  -2.409  0.0104 -1.0210 -0.0467
  570LEU    CD1 3282   5.729   0.543  -2.297 -0.7187 -0.4646 -0.1611
  570LEU   HD11 3283   5.638   0.601  -2.309 -0.0238  0.5099 -0.8510
  570LEU   HD12 3284   5.721   0.507  -2.194 -2.3842 -2.8847 -1.0405
  570LEU   HD13 3285   5.803   0.623  -2.298 -1.1333 -0.0704 -0.0181
  570LEU    CD2 3286   5.727   0.288  -2.340 -0.2940  0.1662 -0.0904
  570LEU   HD21 3287   5.770   0.280  -2.240 -0.2527  0.1808 -0.1066
  570LEU   HD22 3288   5.619   0.278  -2.339 -0.3773  0.7399 -1.3669
  570LEU   HD23 3289   5.775   0.208  -2.397  0.6445  0.9298 -0.4021
  570LEU      C 3290   5.715   0.340  -2.765 -0.0718  0.0521 -0.3387
  570LEU      O 3291   5.642   0.244  -2.776 -0.2078  0.2650  0.3910
  571GLN      N 3292   5.737   0.425  -2.864 -0.0951 -0.2553 -0.2085
  571GLN      H 3293   5.791   0.509  -2.845  0.5552 -1.1159  2.1151
  571GLN     CA 3294   5.664   0.412  -2.993  0.0113  0.0482  0.1204
  571GLN     HA 3295   5.557   0.414  -2.973  0.2040  0.7831  1.1390
  571GLN     CB 3296   5.687   0.536  -3.084 -0.1694 -0.1076 -0.0335
  571GLN    HB1 3297   5.786   0.577  -3.064  0.5236 -2.5257  2.0514
  571GLN    HB2 3298   5.686   0.514  -3.191 -2.6493 -0.0083 -0.0986
  571GLN     CG 3299   5.588   0.652  -3.056 -0.2442  0.2141  0.0457
  571GLN    HG1 3300   5.486   0.615  -3.069 -0.6540  1.3684 -0.1632
  571GLN    HG2 3301   5.573   0.663  -2.949 -4.5658 -2.2975 -0.0728
  571GLN     CD 3302   5.597   0.777  -3.133  0.1443  0.1751  0.2492
  571GLN    OE1 3303   5.521   0.868  -3.101 -0.0672  0.3730  0.2474
  571GLN    NE2 3304   5.673   0.789  -3.240 -0.4773  0.7032  0.1430
  571GLN   HE21 3305   5.715   0.704  -3.275  0.5477  1.8362 -1.5005
  571GLN   HE22 3306   5.667   0.874  -3.294  1.1593  0.9504  0.2962
  571GLN      C 3307   5.714   0.289  -3.070 -0.3169  0.4458 -0.2320
  571GLN      O 3308   5.636   0.208  -3.112 -0.9150  0.3345  0.6060
  572ARG      N 3309   5.844   0.268  -3.067 -0.5160  0.3173 -0.6305
  572ARG      H 3310   5.900   0.329  -3.009 -1.9427 -0.7787  2.0491
  572ARG     CA 3311   5.912   0.145  -3.116  0.5502 -0.5305 -0.1972
  572ARG     HA 3312   5.883   0.138  -3.221  0.0504 -0.7046 -0.0492
  572ARG     CB 3313   6.074   0.149  -3.113 -0.4973  0.0509 -0.0140
  572ARG    HB1 3314   6.122   0.123  -3.019 -1.1624 -0.4891  0.1865
  572ARG    HB2 3315   6.101   0.075  -3.189  1.4076  1.0209 -0.3434
  572ARG     CG 3316   6.136   0.281  -3.157  0.2578  0.6045 -0.0807
  572ARG    HG1 3317   6.113   0.294  -3.263 -0.1735 -1.0096 -0.2138
  572ARG    HG2 3318   6.103   0.364  -3.095  0.3525  0.3619  0.2977
  572ARG     CD 3319   6.292   0.273  -3.145  0.6482  0.0590  0.1964
  572ARG    HD1 3320   6.324   0.375  -3.124 -2.1530  1.5828 -2.1798
  572ARG    HD2 3321   6.333   0.209  -3.067 -1.2380  0.0429  1.2254
  572ARG     NE 3322   6.352   0.231  -3.271 -0.2465 -0.1158  0.5085
  572ARG     HE 3323   6.387   0.137  -3.262  0.4079 -0.2376 -2.3759
  572ARG     CZ 3324   6.385   0.313  -3.372  0.1383  0.3115 -0.5034
  572ARG    NH1 3325   6.358   0.440  -3.376 -0.0055 -0.0232  0.2871
  572ARG   HH11 3326   6.292   0.484  -3.313 -0.3938 -0.1243 -0.0446
  572ARG   HH12 3327   6.412   0.502  -3.434 -1.7939  2.4334  1.0838
  572ARG    NH2 3328   6.450   0.262  -3.470 -0.0776  0.4974  0.2390
  572ARG   HH21 3329   6.469   0.163  -3.476 -0.3315  0.5324 -2.8310
  572ARG   HH22 3330   6.472   0.315  -3.554  0.0291 -2.2271 -1.5801
  572ARG      C 3331   5.870   0.014  -3.056  0.1052 -0.3309  0.9026
  572ARG      O 3332   5.829  -0.078  -3.127 -0.2005 -0.1152 -0.0266
  573ILE      N 3333   5.870  -0.000  -2.922 -0.7720 -0.1820  0.0845
  573ILE      H 3334   5.894   0.076  -2.861 -1.6048 -0.0821  0.3126
  573ILE     CA 3335   5.829  -0.113  -2.851  0.4661  0.3867 -0.1406
  573ILE     HA 3336   5.884  -0.198  -2.892  1.3714  1.1221 -0.4869
  573ILE     CB 3337   5.853  -0.087  -2.697 -0.2329  0.2901  0.7604
  573ILE     HB 3338   5.808   0.008  -2.669  1.0934  1.4960 -0.9923
  573ILE    CG1 3339   5.998  -0.077  -2.665  0.2057 -0.9797 -0.1552
  573ILE   HG11 3340   6.044  -0.175  -2.672 -2.2144 -2.2081  0.0514
  573ILE   HG12 3341   6.044  -0.010  -2.738 -3.1688  1.7401 -0.0553
  573ILE    CG2 3342   5.784  -0.191  -2.610 -0.1791  0.0548  1.0949
  573ILE   HG21 3343   5.793  -0.155  -2.508  0.4660  2.5590  0.2499
  573ILE   HG22 3344   5.679  -0.211  -2.632 -0.5670  3.0029 -0.2472
  573ILE   HG23 3345   5.826  -0.291  -2.613 -0.9515 -0.2661  0.3471
  573ILE     CD 3346   6.021  -0.022  -2.519  0.3088  0.0996  0.2648
  573ILE    HD1 3347   5.990  -0.093  -2.443 -0.7701  0.1322 -0.1299
  573ILE    HD2 3348   6.128  -0.010  -2.499  0.3133  0.0591  0.2631
  573ILE    HD3 3349   5.971   0.074  -2.506 -0.7100 -0.2709 -0.8347
  573ILE      C 3350   5.678  -0.133  -2.878  0.7110  0.3590  0.6262
  573ILE      O 3351   5.634  -0.250  -2.896  0.0477  0.0027 -0.1963
  574PHE      N 3352   5.592  -0.030  -2.888 -0.3596 -0.5386  0.1562
  574PHE      H 3353   5.623   0.065  -2.873  0.5939 -1.0855  1.9101
  574PHE     CA 3354   5.450  -0.046  -2.926  0.0834 -0.5050 -0.1843
  574PHE     HA 3355   5.413  -0.124  -2.861  3.0217 -1.6932  0.2066
  574PHE     CB 3356   5.382   0.087  -2.889 -0.8443  0.0865 -0.2290
  574PHE    HB1 3357   5.416   0.131  -2.795  0.3729  2.2602 -1.6049
  574PHE    HB2 3358   5.408   0.168  -2.957  1.5426  0.5949  1.1596
  574PHE     CG 3359   5.227   0.064  -2.876  0.4229  0.3801 -0.1720
  574PHE    CD1 3360   5.180   0.002  -2.759 -0.3614 -0.1783 -0.1498
  574PHE    HD1 3361   5.248  -0.032  -2.682  0.0299 -0.6991 -0.7110
  574PHE    CD2 3362   5.136   0.095  -2.979 -0.4111  1.0514  0.3280
  574PHE    HD2 3363   5.174   0.136  -3.072 -0.6353  1.8114  0.5651
  574PHE    CE1 3364   5.047  -0.026  -2.745  0.6597 -0.3024 -0.3554
  574PHE    HE1 3365   5.011  -0.083  -2.660  1.7027  0.3864  0.5900
  574PHE    CE2 3366   5.002   0.077  -2.961  0.8030 -0.2698 -0.2896
  574PHE    HE2 3367   4.933   0.124  -3.030  0.5042  0.3931  0.4498
  574PHE     CZ 3368   4.955   0.019  -2.843 -0.1104 -0.3227 -0.3833
  574PHE     HZ 3369   4.848   0.017  -2.823 -0.2300  1.2092 -0.7393
  574PHE      C 3370   5.422  -0.078  -3.074 -0.6342 -0.4621 -0.2530
  574PHE      O 3371   5.328  -0.145  -3.112 -0.2091 -0.2806 -0.0040
  575TYR      N 3372   5.516  -0.032  -3.160 -0.3442  0.0445 -0.3619
  575TYR      H 3373   5.584   0.037  -3.130  0.6053 -1.4272  1.0768
  575TYR     CA 3374   5.515  -0.060  -3.303  0.0340 -0.0779 -0.2257
  575TYR     HA 3375   5.412  -0.062  -3.338  0.5179 -0.9018 -1.6865
  575TYR     CB 3376   5.593   0.046  -3.390 -0.7248  0.3363  0.1769
  575TYR    HB1 3377   5.699   0.051  -3.366 -0.8612  1.4405  0.6202
  575TYR    HB2 3378   5.586   0.005  -3.491 -0.2001 -0.6674  0.5341
  575TYR     CG 3379   5.541   0.187  -3.399 -0.5798  0.5316  0.2787
  575TYR    CD1 3380   5.416   0.229  -3.351  0.6480  0.0915 -0.1639
  575TYR    HD1 3381   5.360   0.169  -3.282  2.3322 -0.3510  0.8695
  575TYR    CD2 3382   5.619   0.283  -3.464 -0.5328 -0.7054  1.3318
  575TYR    HD2 3383   5.720   0.262  -3.496 -0.6289  1.4278 -0.6285
  575TYR    CE1 3384   5.373   0.358  -3.378 -0.1135 -1.2721  0.0727
  575TYR    HE1 3385   5.281   0.397  -3.337 -1.9284 -2.2516 -2.7457
  575TYR    CE2 3386   5.574   0.415  -3.489 -0.0392 -0.7806 -0.0867
  575TYR    HE2 3387   5.643   0.483  -3.537 -1.1960  0.9746  0.6537
  575TYR     CZ 3388   5.452   0.455  -3.441  0.4467  0.0037 -0.1129
  575TYR     OH 3389   5.418   0.588  -3.449 -0.0478 -0.3929 -0.3240
  575TYR     HH 3390   5.350   0.603  -3.385  1.5289  0.1055  1.3427
  575TYR      C 3391   5.569  -0.198  -3.335 -0.4019 -0.8110  0.5780
  575TYR      O 3392   5.508  -0.266  -3.419  0.0633  0.6401 -0.4823
  576LEU      N 3393   5.665  -0.252  -3.262 -0.3765  0.1070  0.2435
  576LEU      H 3394   5.722  -0.185  -3.211  0.5572  0.0368 -0.6751
  576LEU     CA 3395   5.703  -0.387  -3.267 -0.3504  0.8002 -0.5516
  576LEU     HA 3396   5.710  -0.415  -3.372 -1.4746  2.6225 -1.1620
  576LEU     CB 3397   5.840  -0.408  -3.192  0.2489  0.0812  0.3452
  576LEU    HB1 3398   5.823  -0.369  -3.092 -3.0441  0.6036 -0.3188
  576LEU    HB2 3399   5.861  -0.515  -3.183  0.8378  0.2521  1.0654
  576LEU     CG 3400   5.959  -0.332  -3.258 -0.0180  0.3773 -0.2590
  576LEU     HG 3401   5.926  -0.231  -3.282 -1.2901  0.3721  1.2486
  576LEU    CD1 3402   6.088  -0.327  -3.175  0.4395 -0.0959 -0.0824
  576LEU   HD11 3403   6.114  -0.433  -3.168 -2.3369 -0.9383 -1.0924
  576LEU   HD12 3404   6.168  -0.273  -3.227 -0.7093 -0.1862 -2.0633
  576LEU   HD13 3405   6.075  -0.289  -3.074  1.8199  0.1711  0.0271
  576LEU    CD2 3406   5.995  -0.393  -3.396 -0.1789  0.1248 -0.4857
  576LEU   HD21 3407   6.000  -0.499  -3.370  0.3964 -0.0920 -1.4242
  576LEU   HD22 3408   5.917  -0.392  -3.472  0.9336  1.2168 -1.6611
  576LEU   HD23 3409   6.086  -0.359  -3.445  0.9940 -0.2861  1.2950
  576LEU      C 3410   5.587  -0.469  -3.205  0.0958  0.9453 -0.4598
  576LEU      O 3411   5.572  -0.584  -3.244  0.1618 -0.6314 -0.2927
  577LYS      N 3412   5.500  -0.411  -3.117 -0.6146  0.2915 -0.0474
  577LYS      H 3413   5.528  -0.316  -3.099  0.6728 -0.0636 -0.0890
  577LYS     CA 3414   5.383  -0.471  -3.055  0.0273 -0.4760  0.2889
  577LYS     HA 3415   5.406  -0.576  -3.036 -0.9358 -0.4807  1.5862
  577LYS     CB 3416   5.323  -0.410  -2.927  0.0856 -0.1305 -0.6595
  577LYS    HB1 3417   5.410  -0.415  -2.861 -0.8134 -1.9184  0.4430
  577LYS    HB2 3418   5.289  -0.307  -2.931 -0.7792 -0.3208  1.1161
  577LYS     CG 3419   5.216  -0.499  -2.852  0.5598 -0.1939  0.1433
  577LYS    HG1 3420   5.123  -0.486  -2.907  1.9913 -1.9655 -2.9454
  577LYS    HG2 3421   5.234  -0.605  -2.835 -0.8017 -0.5684 -0.6299
  577LYS     CD 3422   5.174  -0.450  -2.709 -0.5139 -0.7610  0.5096
  577LYS    HD1 3423   5.267  -0.426  -2.657 -0.5786 -2.1605  1.3395
  577LYS    HD2 3424   5.116  -0.360  -2.727  0.5822 -0.3821 -1.3989
  577LYS     CE 3425   5.077  -0.533  -2.625  0.3286 -0.4981 -0.4902
  577LYS    HE1 3426   5.034  -0.474  -2.543 -0.4010 -0.6162 -0.7789
  577LYS    HE2 3427   4.992  -0.562  -2.686 -1.0013  2.5874 -0.2983
  577LYS     NZ 3428   5.134  -0.646  -2.573  0.0994  0.1460 -0.3241
  577LYS    HZ1 3429   5.204  -0.620  -2.505 -2.2859 -0.6296  2.6391
  577LYS    HZ2 3430   5.064  -0.696  -2.520  0.8133  0.5859  1.0954
  577LYS    HZ3 3431   5.170  -0.709  -2.643  1.2656 -1.1182  1.3247
  577LYS      C 3432   5.270  -0.480  -3.158 -0.5842 -0.0782  0.1724
  577LYS      O 3433   5.207  -0.591  -3.159 -0.3632  0.4931 -0.0333
  578LEU      N 3434   5.228  -0.372  -3.240  0.2555  0.3901 -0.2624
  578LEU      H 3435   5.264  -0.281  -3.214 -0.6670  0.3366  1.3574
  578LEU     CA 3436   5.121  -0.378  -3.344  0.0534  0.5779  0.2390
  578LEU     HA 3437   5.029  -0.422  -3.304 -0.4517 -0.8111 -2.2490
  578LEU     CB 3438   5.092  -0.239  -3.403 -0.1180 -0.3174 -0.3462
  578LEU    HB1 3439   5.188  -0.198  -3.435  0.1410 -0.0722  0.7003
  578LEU    HB2 3440   5.022  -0.248  -3.486  0.4601  1.4289 -1.0718
  578LEU     CG 3441   5.023  -0.143  -3.303 -0.7136 -0.1135 -0.3380
  578LEU     HG 3442   5.052  -0.166  -3.200 -1.1700 -1.8240 -0.5565
  578LEU    CD1 3443   5.067  -0.002  -3.337 -0.2340  0.3074  0.0780
  578LEU   HD11 3444   5.011   0.077  -3.287  0.8145  0.5169  0.9564
  578LEU   HD12 3445   5.174  -0.001  -3.316  0.0336  0.8045 -1.2459
  578LEU   HD13 3446   5.084   0.024  -3.441  3.1320  1.9542  0.8986
  578LEU    CD2 3447   4.868  -0.168  -3.295 -0.2059 -0.1733  0.1750
  578LEU   HD21 3448   4.822  -0.202  -3.387  1.8287 -2.3234 -0.1700
  578LEU   HD22 3449   4.854  -0.253  -3.228  0.0318 -2.5358 -2.5842
  578LEU   HD23 3450   4.802  -0.084  -3.273 -3.1201 -2.1816 -0.3622
  578LEU      C 3451   5.168  -0.474  -3.457  0.9621  0.2863  0.7656
  578LEU      O 3452   5.084  -0.541  -3.521  0.5629  0.1901 -0.1426
  579GLU      N 3453   5.298  -0.472  -3.483  0.0732  0.3165  0.4604
  579GLU      H 3454   5.354  -0.416  -3.421  0.8187 -1.1363  1.1491
  579GLU     CA 3455   5.353  -0.559  -3.590 -0.1698 -1.6305 -0.2322
  579GLU     HA 3456   5.286  -0.547  -3.675  1.9862  0.7216 -1.7650
  579GLU     CB 3457   5.497  -0.510  -3.615 -0.0682  0.2829 -0.1471
  579GLU    HB1 3458   5.488  -0.402  -3.627 -0.6726  0.2344 -0.1736
  579GLU    HB2 3459   5.569  -0.529  -3.535  1.4958  0.7323 -1.3948
  579GLU     CG 3460   5.563  -0.551  -3.743 -0.0328 -0.8916  0.1598
  579GLU    HG1 3461   5.651  -0.487  -3.744 -0.7405  0.0984  0.3381
  579GLU    HG2 3462   5.582  -0.658  -3.735 -4.1357 -1.6590  4.2366
  579GLU     CD 3463   5.481  -0.511  -3.866  0.7085  0.5157  0.0219
  579GLU    OE1 3464   5.451  -0.393  -3.892  0.3679 -0.2095  0.2580
  579GLU    OE2 3465   5.427  -0.610  -3.922 -0.0735 -0.3325  0.3978
  579GLU      C 3466   5.367  -0.704  -3.553  1.0756 -0.5521  0.1768
  579GLU      O 3467   5.345  -0.784  -3.640 -0.0634  0.2940 -0.1362
  580ASP      N 3468   5.399  -0.726  -3.426 -0.1912 -0.0353 -0.2430
  580ASP      H 3469   5.413  -0.641  -3.374 -1.2194 -0.7602  1.3196
  580ASP     CA 3470   5.416  -0.852  -3.360 -0.1074 -0.3229  0.0537
  580ASP     HA 3471   5.425  -0.836  -3.253  0.2264 -1.3358  0.1857
  580ASP     CB 3472   5.305  -0.964  -3.391  0.2616 -0.6972  0.4170
  580ASP    HB1 3473   5.205  -0.927  -3.413  0.1246 -0.7596  0.9330
  580ASP    HB2 3474   5.332  -1.015  -3.483 -2.6188 -2.4606  0.4375
  580ASP     CG 3475   5.283  -1.071  -3.283 -0.7975 -0.9440 -0.4415
  580ASP    OD1 3476   5.296  -1.039  -3.162 -0.5765  0.6946  0.0712
  580ASP    OD2 3477   5.227  -1.179  -3.314 -0.3653 -0.8455  0.8599
  580ASP      C 3478   5.557  -0.905  -3.380  0.0677 -0.4654  0.1898
  580ASP      O 3479   5.576  -1.031  -3.394  0.4256 -0.7651 -0.0504
  581LEU      N 3480   5.658  -0.818  -3.403 -0.2273 -0.2762  0.3408
  581LEU      H 3481   5.641  -0.721  -3.385  0.9624  0.0725 -0.3323
  581LEU     CA 3482   5.789  -0.855  -3.459  0.2799 -0.4729  0.4832
  581LEU     HA 3483   5.765  -0.924  -3.540  1.1072 -2.3176  1.7429
  581LEU     CB 3484   5.850  -0.727  -3.521 -0.3478 -0.5676  0.0145
  581LEU    HB1 3485   5.774  -0.649  -3.526 -0.5049 -0.6148  1.2480
  581LEU    HB2 3486   5.921  -0.691  -3.448 -0.1273  0.5498 -0.7320
  581LEU     CG 3487   5.917  -0.742  -3.665 -0.7940 -0.2758 -0.4255
  581LEU     HG 3488   5.840  -0.761  -3.739 -1.7021  1.0657  0.1300
  581LEU    CD1 3489   5.993  -0.615  -3.716  0.1981  0.1108 -0.6349
  581LEU   HD11 3490   5.929  -0.526  -3.711  2.0469  1.4915 -0.2482
  581LEU   HD12 3491   6.079  -0.597  -3.651 -1.6852 -0.3882  2.1856
  581LEU   HD13 3492   6.018  -0.630  -3.821 -1.5673 -0.9625 -0.9497
  581LEU    CD2 3493   6.015  -0.854  -3.668 -0.4446  0.1167 -0.0396
  581LEU   HD21 3494   5.980  -0.957  -3.671 -0.4702  0.1444 -1.5801
  581LEU   HD22 3495   6.080  -0.849  -3.755 -1.0759  0.4069 -0.5044
  581LEU   HD23 3496   6.078  -0.844  -3.580  0.0932  0.4063 -0.4561
  581LEU      C 3497   5.870  -0.922  -3.350 -0.3876  0.8278  0.0028
  581LEU      O 3498   5.949  -1.011  -3.376  0.0845  0.1026  0.3994
  582VAL      N 3499   5.845  -0.886  -3.229  0.0559 -0.2892 -0.2882
  582VAL      H 3500   5.779  -0.809  -3.225 -2.3568 -2.2070 -1.0487
  582VAL     CA 3501   5.901  -0.950  -3.109  0.1900  0.4369 -0.0567
  582VAL     HA 3502   5.912  -1.055  -3.134  1.5399  0.6825 -0.6025
  582VAL     CB 3503   6.040  -0.893  -3.084  0.0843 -0.5559 -0.0442
  582VAL     HB 3504   6.068  -0.933  -2.986 -0.4778 -0.6872  0.0654
  582VAL    CG1 3505   6.153  -0.929  -3.186 -0.2088 -0.0361 -0.4134
  582VAL   HG11 3506   6.145  -0.879  -3.282  0.7743  0.7817 -0.0927
  582VAL   HG12 3507   6.245  -0.890  -3.141 -2.2793  0.5931  3.8016
  582VAL   HG13 3508   6.159  -1.038  -3.193 -1.2144  0.0184 -2.9324
  582VAL    CG2 3509   6.043  -0.739  -3.053 -0.2882  0.4778 -0.4896
  582VAL   HG21 3510   5.976  -0.702  -2.976 -1.5239  0.5853 -1.5862
  582VAL   HG22 3511   6.143  -0.708  -3.022 -0.9484  1.5542  0.6561
  582VAL   HG23 3512   6.012  -0.686  -3.143  0.2445  1.2682 -0.2169
  582VAL      C 3513   5.804  -0.934  -2.996 -0.0958 -0.1257 -0.0359
  582VAL      O 3514   5.733  -0.832  -2.993 -0.5446 -0.1314  0.0539
  583PRO      N 3515   5.805  -1.016  -2.892  0.2340 -0.5656  0.4349
  583PRO     CA 3516   5.717  -0.989  -2.783  0.1358 -0.1440 -0.1378
  583PRO     HA 3517   5.615  -0.963  -2.813  0.2575 -0.0150 -0.4484
  583PRO     CB 3518   5.713  -1.130  -2.710 -0.4000 -0.1859  0.4484
  583PRO    HB1 3519   5.675  -1.127  -2.608 -0.7177 -1.4524  0.3845
  583PRO    HB2 3520   5.643  -1.194  -2.765  0.3043  0.9362 -1.8780
  583PRO     CG 3521   5.851  -1.194  -2.744 -0.4068 -0.8011 -0.4134
  583PRO    HG1 3522   5.929  -1.168  -2.672 -0.0758  1.8865 -1.5999
  583PRO    HG2 3523   5.853  -1.303  -2.738  2.2763 -0.7623  0.7432
  583PRO     CD 3524   5.886  -1.135  -2.879  0.1049 -0.4766 -0.1785
  583PRO    HD1 3525   5.990  -1.102  -2.879 -0.1108  0.2119 -0.5902
  583PRO    HD2 3526   5.864  -1.198  -2.965 -1.1291  0.2644 -0.4234
  583PRO      C 3527   5.794  -0.880  -2.698 -0.7854 -0.7368 -0.2951
  583PRO      O 3528   5.919  -0.885  -2.691 -0.2128 -0.2077 -0.0109
  584PRO      N 3529   5.725  -0.788  -2.627  0.2924  0.2255  0.2756
  584PRO     CA 3530   5.773  -0.683  -2.536 -0.1851  0.3524  0.2381
  584PRO     HA 3531   5.849  -0.636  -2.598  0.8611 -3.9499 -2.1734
  584PRO     CB 3532   5.659  -0.577  -2.518  0.0788 -0.4235 -0.4455
  584PRO    HB1 3533   5.653  -0.541  -2.416 -0.7438 -0.2348 -0.5473
  584PRO    HB2 3534   5.678  -0.493  -2.585 -0.0598  0.7589  0.9634
  584PRO     CG 3535   5.540  -0.657  -2.544 -0.1928  0.3581  0.6532
  584PRO    HG1 3536   5.497  -0.708  -2.457 -1.6227  1.3447  0.5676
  584PRO    HG2 3537   5.453  -0.604  -2.582 -1.4595 -1.6458  0.6119
  584PRO     CD 3538   5.578  -0.773  -2.641 -0.5140  0.0583 -0.3076
  584PRO    HD1 3539   5.522  -0.865  -2.624 -1.8774  0.9051 -0.0133
  584PRO    HD2 3540   5.576  -0.754  -2.749  1.4304 -1.3440 -0.6570
  584PRO      C 3541   5.820  -0.743  -2.399  0.3053 -0.1955 -0.1969
  584PRO      O 3542   5.769  -0.851  -2.358 -0.1625 -0.2806  0.2623
  585PRO      N 3543   5.909  -0.677  -2.326  0.3230  0.2209  0.4153
  585PRO     CA 3544   5.936  -0.704  -2.186  0.0334 -0.2827  0.3722
  585PRO     HA 3545   5.947  -0.813  -2.182 -1.8743 -0.5127  0.3701
  585PRO     CB 3546   6.066  -0.626  -2.157  0.5176  0.2226  0.6155
  585PRO    HB1 3547   6.072  -0.595  -2.053  3.1317  0.6950  0.3910
  585PRO    HB2 3548   6.159  -0.680  -2.175  0.9158  0.9679  0.3806
  585PRO     CG 3549   6.071  -0.519  -2.256 -0.2036  0.2833  0.0775
  585PRO    HG1 3550   6.013  -0.441  -2.206  1.6938  0.9614  1.3547
  585PRO    HG2 3551   6.174  -0.482  -2.259  0.2216 -0.8969 -0.8998
  585PRO     CD 3552   5.995  -0.574  -2.378 -0.4976  0.5263 -0.5976
  585PRO    HD1 3553   5.940  -0.494  -2.427 -0.0265  0.4956 -1.1935
  585PRO    HD2 3554   6.064  -0.623  -2.447 -1.5207 -0.6276 -0.8379
  585PRO      C 3555   5.817  -0.658  -2.098 -0.0847  0.5034 -0.3396
  585PRO      O 3556   5.760  -0.551  -2.109  0.2657  0.4818 -0.7329
  586ALA      N 3557   5.779  -0.750  -2.008 -0.4675 -0.0715  0.1032
  586ALA      H 3558   5.820  -0.843  -2.011 -1.1552 -0.3595 -0.8150
  586ALA     CA 3559   5.665  -0.737  -1.920 -0.0402 -0.2565  0.3728
  586ALA     HA 3560   5.577  -0.738  -1.985  0.3110 -2.1857 -0.1439
  586ALA     CB 3561   5.661  -0.859  -1.827  0.5590 -0.4866 -0.1127
  586ALA    HB1 3562   5.572  -0.864  -1.763 -1.1688  0.8574 -2.2586
  586ALA    HB2 3563   5.669  -0.947  -1.891  1.8264  0.8241 -1.8667
  586ALA    HB3 3564   5.750  -0.849  -1.766 -0.2235 -0.3994  1.0475
  586ALA      C 3565   5.660  -0.608  -1.827 -0.1920  0.4832 -0.2788
  586ALA      O 3566   5.556  -0.557  -1.800  0.2012  0.3326  0.0592
  587ILE      N 3567   5.781  -0.559  -1.793 -0.0835 -0.0838 -0.4515
  587ILE      H 3568   5.865  -0.611  -1.813  0.4684  0.0961  1.1800
  587ILE     CA 3569   5.802  -0.436  -1.708 -0.0821  0.0934 -0.2935
  587ILE     HA 3570   5.741  -0.453  -1.618  1.3457 -2.2802  0.3208
  587ILE     CB 3571   5.954  -0.426  -1.662  0.1317  0.4607  0.0742
  587ILE     HB 3572   5.971  -0.522  -1.614 -2.4113  0.2571  0.7380
  587ILE    CG1 3573   5.971  -0.314  -1.555  1.1816 -0.2510  0.2066
  587ILE   HG11 3574   5.979  -0.212  -1.592 -2.8324  0.2714  0.3144
  587ILE   HG12 3575   5.877  -0.317  -1.501  0.2704 -3.7169 -1.2277
  587ILE    CG2 3576   6.049  -0.414  -1.778 -0.2710  0.2599  0.6491
  587ILE   HG21 3577   6.020  -0.327  -1.837  0.5433 -0.3844 -0.7250
  587ILE   HG22 3578   6.150  -0.389  -1.746  0.1133 -0.8125  0.2926
  587ILE   HG23 3579   6.041  -0.498  -1.846 -0.0376  1.7586 -1.3062
  587ILE     CD 3580   6.094  -0.321  -1.464  0.6477  0.3409  0.1524
  587ILE    HD1 3581   6.194  -0.340  -1.504  1.5275  2.2742  1.2489
  587ILE    HD2 3582   6.113  -0.230  -1.407  2.0640  0.4672 -0.4850
  587ILE    HD3 3583   6.094  -0.409  -1.400 -0.0895  0.7197  0.6997
  587ILE      C 3584   5.754  -0.312  -1.784  0.0898 -0.4171  0.0776
  587ILE      O 3585   5.712  -0.212  -1.724 -0.2474 -0.3603 -0.5219
  588ILE      N 3586   5.763  -0.313  -1.920  0.2161 -0.4834 -0.2861
  588ILE      H 3587   5.787  -0.403  -1.961  0.1682 -2.3643  3.4222
  588ILE     CA 3588   5.719  -0.207  -2.006  0.3840  0.3494  1.0284
  588ILE     HA 3589   5.712  -0.110  -1.958  0.0206  0.1454  1.4004
  588ILE     CB 3590   5.820  -0.186  -2.125 -0.0771  0.4024 -0.2374
  588ILE     HB 3591   5.808  -0.277  -2.183  2.1154 -1.2150  1.6238
  588ILE    CG1 3592   5.965  -0.179  -2.070 -0.1011  1.0106  0.1428
  588ILE   HG11 3593   6.007  -0.278  -2.054 -0.0402  1.0496  0.2240
  588ILE   HG12 3594   6.020  -0.157  -2.162  2.4033 -0.8961  1.0890
  588ILE    CG2 3595   5.778  -0.062  -2.211  0.3192 -0.1730 -0.0551
  588ILE   HG21 3596   5.705  -0.099  -2.283 -0.1750  1.6949 -0.5683
  588ILE   HG22 3597   5.736   0.026  -2.163  0.9855  1.1497 -1.7895
  588ILE   HG23 3598   5.855  -0.016  -2.274  1.2636 -3.5845 -1.6150
  588ILE     CD 3599   6.012  -0.072  -1.966 -0.1145 -0.2313  0.3709
  588ILE    HD1 3600   5.963   0.023  -1.988  0.8538  0.1456 -0.2413
  588ILE    HD2 3601   6.000  -0.105  -1.863  3.6484 -2.1525  0.3425
  588ILE    HD3 3602   6.120  -0.069  -1.980  0.0048 -2.1014  0.6766
  588ILE      C 3603   5.580  -0.240  -2.070  0.9305 -0.1621 -0.5558
  588ILE      O 3604   5.501  -0.153  -2.105 -0.0098  0.4058 -0.4572
  589ASP      N 3605   5.535  -0.366  -2.081 -0.0074  0.3424  0.5219
  589ASP      H 3606   5.593  -0.448  -2.066 -1.1653 -0.4960  0.5511
  589ASP     CA 3607   5.402  -0.408  -2.143 -0.4517  0.0178 -0.1669
  589ASP     HA 3608   5.383  -0.354  -2.236  1.5409  0.9099 -0.1000
  589ASP     CB 3609   5.410  -0.558  -2.178 -0.3828  0.1007 -0.2228
  589ASP    HB1 3610   5.502  -0.573  -2.235 -0.9831  1.7296 -1.7002
  589ASP    HB2 3611   5.421  -0.600  -2.078  1.3471 -0.0318 -0.4251
  589ASP     CG 3612   5.294  -0.602  -2.266 -0.5813  0.0040  0.1291
  589ASP    OD1 3613   5.203  -0.684  -2.229 -0.3035 -0.2151 -0.2468
  589ASP    OD2 3614   5.297  -0.557  -2.382 -0.4400 -0.2376  0.6835
  589ASP      C 3615   5.283  -0.370  -2.058 -0.6187 -0.0829  0.3762
  589ASP      O 3616   5.169  -0.353  -2.095  0.4775 -0.3177  0.1663
  590LYS      N 3617   5.305  -0.372  -1.930 -0.3515 -0.5193  0.2118
  590LYS      H 3618   5.401  -0.365  -1.899 -0.5422  0.1344  0.6712
  590LYS     CA 3619   5.205  -0.339  -1.835  0.0596 -0.1860 -0.0544
  590LYS     HA 3620   5.111  -0.390  -1.859  1.7038 -2.2419 -2.6873
  590LYS     CB 3621   5.252  -0.398  -1.698  0.3247 -0.1526  0.4010
  590LYS    HB1 3622   5.182  -0.393  -1.614 -1.9829 -4.0726 -1.0162
  590LYS    HB2 3623   5.269  -0.506  -1.708 -2.3047 -0.7968  1.7878
  590LYS     CG 3624   5.377  -0.331  -1.636  0.2256  0.5159 -0.2699
  590LYS    HG1 3625   5.461  -0.338  -1.705 -0.0921 -0.4833 -0.5829
  590LYS    HG2 3626   5.359  -0.225  -1.625 -1.0466  0.4396 -1.3100
  590LYS     CD 3627   5.425  -0.389  -1.506  0.2746  0.5217 -0.0707
  590LYS    HD1 3628   5.443  -0.496  -1.521  1.0437  0.8061 -1.3328
  590LYS    HD2 3629   5.523  -0.351  -1.479  0.7142 -0.9906  0.5883
  590LYS     CE 3630   5.327  -0.357  -1.388  0.3228  0.4335  0.1381
  590LYS    HE1 3631   5.328  -0.249  -1.373  0.5092  0.2382  1.7314
  590LYS    HE2 3632   5.223  -0.387  -1.400  0.0090  1.0921  1.0382
  590LYS     NZ 3633   5.385  -0.416  -1.264 -0.3826  0.7145  0.2022
  590LYS    HZ1 3634   5.402  -0.515  -1.279 -2.8068  0.4672 -1.4413
  590LYS    HZ2 3635   5.472  -0.373  -1.238 -0.2198  0.3163  0.3285
  590LYS    HZ3 3636   5.318  -0.400  -1.190  2.4527  0.3077  3.0804
  590LYS      C 3637   5.184  -0.188  -1.812 -0.4848  0.0463  0.1234
  590LYS      O 3638   5.100  -0.146  -1.730  0.8245 -0.5424 -0.4159
  591LEU      N 3639   5.267  -0.107  -1.885  0.4260 -0.4911  0.4301
  591LEU      H 3640   5.355  -0.140  -1.924  2.1710  2.2749  1.7244
  591LEU     CA 3641   5.252   0.041  -1.885 -0.0847 -0.2429  0.1208
  591LEU     HA 3642   5.209   0.085  -1.795  0.2023 -0.3313  0.3032
  591LEU     CB 3643   5.398   0.099  -1.898 -0.4299  0.1566 -0.3609
  591LEU    HB1 3644   5.439   0.083  -1.998 -0.0866  0.7330 -0.3167
  591LEU    HB2 3645   5.400   0.207  -1.883  2.6591  0.0069  0.9721
  591LEU     CG 3646   5.512   0.056  -1.803  0.7049  1.1154  0.1771
  591LEU     HG 3647   5.521  -0.049  -1.830 -2.8015  0.6032  0.5648
  591LEU    CD1 3648   5.633   0.143  -1.840  0.8388  0.4543  0.0079
  591LEU   HD11 3649   5.640   0.169  -1.946  2.0773 -3.2323 -0.9688
  591LEU   HD12 3650   5.637   0.242  -1.795 -1.5444  0.8471 -0.5053
  591LEU   HD13 3651   5.725   0.086  -1.826  0.6076  0.1677  0.3666
  591LEU    CD2 3652   5.473   0.070  -1.653 -0.3796  0.1344  0.1178
  591LEU   HD21 3653   5.438   0.170  -1.629  1.1878  1.0989 -1.4072
  591LEU   HD22 3654   5.391   0.004  -1.627 -0.0518  0.1113  1.1246
  591LEU   HD23 3655   5.559   0.055  -1.587 -0.3151 -2.1857 -0.4103
  591LEU      C 3656   5.167   0.084  -2.008 -0.5546  0.3408  0.3902
  591LEU      O 3657   5.136   0.200  -2.016 -0.3530 -0.7567 -0.5248
  592PHE      N 3658   5.128  -0.013  -2.094 -0.5339  0.6801 -0.0712
  592PHE      H 3659   5.170  -0.105  -2.093 -1.6865  0.1371 -0.3083
  592PHE     CA 3660   5.036   0.008  -2.204  0.8391 -0.0084  0.5150
  592PHE     HA 3661   5.025   0.114  -2.229  0.2548 -0.2561 -0.3105
  592PHE     CB 3662   5.079  -0.069  -2.331  0.0007  0.1442 -0.5556
  592PHE    HB1 3663   5.069  -0.174  -2.306 -0.3927  0.2295 -0.3489
  592PHE    HB2 3664   5.003  -0.050  -2.407  0.2580  2.5508 -0.2925
  592PHE     CG 3665   5.215  -0.046  -2.393 -0.0861 -0.6608  0.2455
  592PHE    CD1 3666   5.275   0.082  -2.414  0.1467 -0.7198 -0.2345
  592PHE    HD1 3667   5.218   0.163  -2.371 -1.4281 -1.1012 -1.4940
  592PHE    CD2 3668   5.283  -0.161  -2.438  0.0831 -0.5527  0.4382
  592PHE    HD2 3669   5.230  -0.254  -2.425  0.4879 -0.6836  1.2497
  592PHE    CE1 3670   5.400   0.093  -2.461  0.7203  0.3933 -0.0310
  592PHE    HE1 3671   5.444   0.191  -2.475  0.7400  0.3647 -0.1716
  592PHE    CE2 3672   5.415  -0.147  -2.481  0.1421 -0.3102  0.1598
  592PHE    HE2 3673   5.460  -0.240  -2.513  0.3919 -0.7690  1.7605
  592PHE     CZ 3674   5.476  -0.018  -2.492  0.0029  0.8813  0.1318
  592PHE     HZ 3675   5.575  -0.011  -2.533 -0.3490 -2.1185 -1.4592
  592PHE      C 3676   4.894  -0.031  -2.162  0.2023 -0.3716 -0.0956
  592PHE      O 3677   4.805  -0.039  -2.245  0.5380  0.0456 -0.0313
  593LEU      N 3678   4.866  -0.051  -2.032 -0.6680 -0.2557  0.4115
  593LEU      H 3679   4.938  -0.050  -1.960 -1.8121  1.9908  1.6199
  593LEU     CA 3680   4.744  -0.095  -1.972 -0.4138 -0.0307 -0.6297
  593LEU     HA 3681   4.683  -0.136  -2.053 -0.8423  0.5817 -0.6178
  593LEU     CB 3682   4.767  -0.197  -1.862 -0.0362 -0.2060  0.2109
  593LEU    HB1 3683   4.827  -0.152  -1.783  0.9195 -0.5197 -0.3151
  593LEU    HB2 3684   4.667  -0.222  -1.826 -0.0579 -2.0336 -0.9805
  593LEU     CG 3685   4.837  -0.330  -1.899  0.3820 -0.1174 -0.2768
  593LEU     HG 3686   4.936  -0.317  -1.945  0.9271 -2.4901  0.1290
  593LEU    CD1 3687   4.844  -0.433  -1.783  0.1771 -0.8817  1.0821
  593LEU   HD11 3688   4.744  -0.446  -1.741  0.6901  1.3467  3.2539
  593LEU   HD12 3689   4.871  -0.535  -1.811 -0.3538 -0.8500  0.4436
  593LEU   HD13 3690   4.910  -0.399  -1.703  1.6421 -0.3247 -0.3072
  593LEU    CD2 3691   4.751  -0.387  -2.017 -0.0045 -0.0078  0.0596
  593LEU   HD21 3692   4.782  -0.341  -2.111  0.2629 -3.4805 -1.7441
  593LEU   HD22 3693   4.763  -0.495  -2.030 -0.5947  0.2017 -3.2563
  593LEU   HD23 3694   4.643  -0.375  -2.008 -0.2770 -1.8761 -0.2115
  593LEU      C 3695   4.686   0.033  -1.911 -0.4334 -0.0343 -0.3834
  593LEU      O 3696   4.772   0.100  -1.843 -0.3222  0.6701 -0.3710
  594ASP      N 3697   4.559   0.070  -1.924  0.2868  0.3261 -0.7434
  594ASP      H 3698   4.506   0.004  -1.980 -1.9061  0.5648  0.9264
  594ASP     CA 3699   4.480   0.173  -1.858 -0.1658 -0.0887  1.0497
  594ASP     HA 3700   4.376   0.138  -1.852 -0.3007  0.4337  1.9109
  594ASP     CB 3701   4.517   0.201  -1.714 -0.5490  0.1304 -0.0098
  594ASP    HB1 3702   4.497   0.110  -1.657 -2.9035  1.5705  1.6494
  594ASP    HB2 3703   4.623   0.227  -1.706 -0.3371 -0.7591  0.2446
  594ASP     CG 3704   4.427   0.305  -1.647 -0.1410 -0.7503 -0.7915
  594ASP    OD1 3705   4.470   0.357  -1.543  0.3650 -0.1490 -0.4009
  594ASP    OD2 3706   4.308   0.325  -1.692 -0.5035  0.0841 -0.6573
  594ASP      C 3707   4.494   0.289  -1.964 -0.0376  0.0134 -0.2834
  594ASP      O 3708   4.391   0.345  -2.005 -0.2464 -0.5091 -0.3363
  595THR      N 3709   4.619   0.329  -1.996  0.4951 -0.3108 -0.5704
  595THR      H 3710   4.696   0.285  -1.948 -0.0769  2.7916  3.8226
  595THR     CA 3711   4.651   0.423  -2.106  0.1798 -0.3865  0.8548
  595THR     HA 3712   4.589   0.393  -2.190 -0.5395  1.7238  0.5890
  595THR     CB 3713   4.622   0.568  -2.067 -0.1274 -0.5060 -0.5068
  595THR     HB 3714   4.524   0.581  -2.021  0.8233  1.5399  1.1328
  595THR    OG1 3715   4.627   0.665  -2.171  0.3471 -0.5197 -0.2852
  595THR    HG1 3716   4.568   0.632  -2.237 -0.0459  1.2454 -0.8707
  595THR    CG2 3717   4.727   0.623  -1.959  0.4292  0.2964  0.2583
  595THR   HG21 3718   4.829   0.642  -1.994  0.1933  0.8145 -0.1564
  595THR   HG22 3719   4.681   0.706  -1.907  0.4822  1.1432 -1.0065
  595THR   HG23 3720   4.744   0.544  -1.885  0.4183  0.9681  0.9855
  595THR      C 3721   4.790   0.391  -2.172  0.3041 -0.3570  0.9910
  595THR      O 3722   4.863   0.298  -2.132 -0.1594 -0.1317  0.1360
  596LEU      N 3723   4.814   0.461  -2.279 -0.4158 -1.0654  0.5466
  596LEU      H 3724   4.748   0.535  -2.298 -0.1269  0.1967  3.8195
  596LEU     CA 3725   4.942   0.461  -2.347 -0.8223 -0.2149  0.1959
  596LEU     HA 3726   4.986   0.362  -2.334  1.1975  0.5477 -0.4480
  596LEU     CB 3727   4.942   0.504  -2.494 -0.0103 -0.4481  0.8805
  596LEU    HB1 3728   4.850   0.559  -2.515  0.8497  0.7072 -0.0508
  596LEU    HB2 3729   5.017   0.578  -2.521  1.2231 -2.2076 -0.7580
  596LEU     CG 3730   4.952   0.390  -2.595 -0.0918  0.2024 -0.3154
  596LEU     HG 3731   5.053   0.352  -2.611 -0.6341 -0.3261 -2.9344
  596LEU    CD1 3732   4.882   0.253  -2.572  0.0526  0.0591 -0.5922
  596LEU   HD11 3733   4.911   0.207  -2.478 -0.2503  0.9307 -0.0585
  596LEU   HD12 3734   4.774   0.267  -2.570  0.1963  1.2942 -0.8855
  596LEU   HD13 3735   4.902   0.182  -2.652 -1.7605 -1.4870  0.2356
  596LEU    CD2 3736   4.917   0.445  -2.732 -0.5878  0.1241 -0.4856
  596LEU   HD21 3737   4.933   0.366  -2.806 -0.2988  1.5877 -2.0360
  596LEU   HD22 3738   4.814   0.481  -2.738 -1.0752 -0.6326  1.9843
  596LEU   HD23 3739   4.983   0.519  -2.777 -0.5157 -0.0161 -0.6111
  596LEU      C 3740   5.025   0.577  -2.284  0.3658 -0.1379  0.2926
  596LEU      O 3741   4.970   0.680  -2.250 -0.3887 -0.2427  0.2289
  597PRO      N 3742   5.156   0.555  -2.262 -0.2117  0.3826  0.4236
  597PRO     CA 3743   5.246   0.644  -2.187  0.3342  0.0169  0.1009
  597PRO     HA 3744   5.192   0.705  -2.114  0.1918 -0.8333  0.7265
  597PRO     CB 3745   5.337   0.550  -2.127  0.1445 -0.3316 -0.6791
  597PRO    HB1 3746   5.426   0.597  -2.086 -0.9442  2.1127 -0.9622
  597PRO    HB2 3747   5.288   0.515  -2.035  1.0981 -0.4230 -0.1908
  597PRO     CG 3748   5.360   0.438  -2.222  0.9462  0.0094 -0.3484
  597PRO    HG1 3749   5.424   0.466  -2.305  0.5163 -0.8753 -0.9934
  597PRO    HG2 3750   5.398   0.344  -2.183 -1.1809  0.1157  2.2841
  597PRO     CD 3751   5.223   0.428  -2.289 -0.8432  0.6379 -0.3859
  597PRO    HD1 3752   5.232   0.439  -2.397  0.8262  1.3670 -0.2092
  597PRO    HD2 3753   5.178   0.332  -2.262 -0.2848  0.7206  0.9447
  597PRO      C 3754   5.318   0.748  -2.278 -0.2921  0.2495  0.0998
  597PRO      O 3755   5.428   0.788  -2.252  0.0549 -0.4537  0.3469
  598PHE      N 3756   5.252   0.788  -2.388 -0.3695  0.6140  0.5423
  598PHE      H 3757   5.155   0.764  -2.395 -1.3567  3.6201  2.0934
  598PHE     CA 3758   5.307   0.881  -2.486 -0.7587 -0.1798  0.1106
  598PHE     HA 3759   5.358   0.960  -2.431  0.1700  0.3665 -1.4499
  598PHE     CB 3760   5.427   0.820  -2.577 -0.1404  0.2042 -0.0370
  598PHE    HB1 3761   5.468   0.894  -2.645  2.0959 -2.6533 -2.0505
  598PHE    HB2 3762   5.514   0.811  -2.513  1.8557  1.8935 -2.3215
  598PHE     CG 3763   5.393   0.699  -2.657 -0.2872  0.1989  0.3726
  598PHE    CD1 3764   5.338   0.709  -2.786  0.0993 -0.0851 -0.1836
  598PHE    HD1 3765   5.326   0.808  -2.828  1.1346  0.5338  0.9114
  598PHE    CD2 3766   5.395   0.570  -2.601 -1.1324  0.6422  0.0320
  598PHE    HD2 3767   5.434   0.552  -2.502 -1.3713 -0.1857 -0.0210
  598PHE    CE1 3768   5.288   0.596  -2.862  0.0874  0.4942  0.7370
  598PHE    HE1 3769   5.249   0.616  -2.961 -3.4465 -1.8328  1.4871
  598PHE    CE2 3770   5.342   0.456  -2.665 -0.3604 -0.6193 -0.0397
  598PHE    HE2 3771   5.336   0.366  -2.606 -2.2666 -0.6785 -0.2461
  598PHE     CZ 3772   5.295   0.466  -2.804  0.2781  0.3164 -0.5796
  598PHE     HZ 3773   5.249   0.384  -2.858 -1.8559  1.6465 -0.9203
  598PHE      C 3774   5.193   0.943  -2.568  0.0861  0.9376 -0.5065
  598PHE     O1 3775   5.070   0.934  -2.528 -0.2039  0.5748  0.1319
  598PHE     O2 3776   5.220   1.002  -2.673  0.7113 -0.5185 -0.1259
  599IMU    H00 3777   3.935   5.397   3.724  1.4002 -1.6235 -0.5230
  599IMU    C01 3778   3.946   5.362   3.825  0.0418  0.3531  0.3719
  599IMU    C02 3779   4.074   5.319   3.858  0.2518 -0.0085  0.1385
  599IMU    C03 3780   3.843   5.360   3.921 -0.5768 -0.6705 -0.0929
  599IMU    H04 3781   4.154   5.326   3.785 -1.8382  1.5339 -2.1621
  599IMU    C05 3782   4.099   5.254   3.978 -0.4971 -0.1245  0.5342
  599IMU    O06 3783   3.715   5.401   3.895 -0.4322  0.0036  0.5490
  599IMU    C07 3784   3.875   5.305   4.047  0.5065 -0.4981  0.1961
  599IMU    H08 3785   4.198   5.213   3.993  0.2051  1.0595 -0.7050
  599IMU    C09 3786   4.001   5.252   4.080 -0.3560  1.1429 -0.0351
  599IMU    C0A 3787   3.666   5.454   3.770  0.2546 -0.6981  0.1401
  599IMU    H0B 3788   3.792   5.318   4.114  0.4174  1.6560 -0.2657
  599IMU    C0C 3789   4.030   5.170   4.205  0.1658  0.4277 -0.8623
  599IMU    H0D 3790   3.558   5.465   3.778  0.3120 -0.0381  0.0728
  599IMU    H0E 3791   3.685   5.559   3.749 -3.0671  0.0355  0.3610
  599IMU    H0F 3792   3.691   5.398   3.680 -0.5985 -0.9946  0.0771
  599IMU    C0G 3793   4.134   5.073   4.224  0.0520 -0.1286  0.4797
  599IMU    C0H 3794   3.947   5.193   4.316  0.1835 -0.1396  0.2040
  599IMU    H0I 3795   4.200   5.057   4.140 -1.8991  1.8051 -1.5463
  599IMU    C0J 3796   4.144   4.988   4.336  0.1409 -0.2737 -0.1586
  599IMU    H0K 3797   3.867   5.264   4.308  1.5176  1.2210 -3.1391
  599IMU    C0M 3798   3.954   5.109   4.430  0.3387  0.1400  0.9863
  599IMU    H0N 3799   4.217   4.913   4.360 -0.6032 -0.6546  0.9809
  599IMU    C0O 3800   4.050   5.010   4.438 -1.1671 -0.0909 -0.1622
  599IMU    F0P 3801   3.866   5.135   4.525  0.2935  0.3382  0.1902
  599IMU    N0Q 3802   4.060   4.949   4.561 -0.6098  0.3247 -0.1275
  599IMU    C0R 3803   4.099   4.826   4.597  0.1842 -0.3882 -0.1543
  599IMU    H0S 3804   4.036   5.008   4.640 -2.2283 -0.1389 -0.2317
  599IMU    C0T 3805   4.111   4.798   4.741 -0.7283 -0.1829 -0.6178
  599IMU    O0U 3806   4.115   4.738   4.505  0.3796  0.3289 -0.0665
  599IMU    C0V 3807   4.178   4.694   4.788 -0.1407 -0.2879 -0.6021
  599IMU    C0W 3808   4.041   4.878   4.845  0.2825  0.1736 -0.0567
  599IMU    C0X 3809   4.246   4.594   4.716 -0.1696 -0.1428 -0.3864
  599IMU    C0Y 3810   4.181   4.688   4.940  0.1000  0.1148 -0.0556
  599IMU    H0Z 3811   3.933   4.880   4.828  0.0594 -1.4500  0.9928
  599IMU    H10 3812   4.073   4.982   4.843 -1.2501  0.6642 -1.1730
  599IMU    C11 3813   4.083   4.807   4.975  0.1536  0.7396  0.3058
  599IMU    O12 3814   4.180   4.493   4.672 -0.3832 -0.1395 -0.0843
  599IMU    O13 3815   4.368   4.616   4.711 -0.0346  0.6109 -0.0573
  599IMU    H14 3816   4.283   4.693   4.977 -0.4511 -0.5105  1.6800
  599IMU    H15 3817   4.146   4.591   4.976 -0.8174 -0.7616 -3.0173
  599IMU    H16 3818   3.992   4.764   5.017 -1.7346  0.4784 -3.5918
  599IMU    H17 3819   4.133   4.876   5.042 -2.6613  0.6526  2.7120
  600SOL     OW 3820   4.286   8.618   4.504  0.4398 -0.4245 -0.1406
  600SOL    HW1 3821   4.286   8.712   4.485 -0.4171  0.0213  1.7272
  600SOL    HW2 3822   4.378   8.593   4.502  0.7621  0.6710  0.1695
  600SOL     MW 3823   4.298   8.627   4.502 -0.2743 -0.1013 -0.2605
  601SOL     OW 3824   7.877   7.243   2.537 -0.1043  0.4859  0.9764
  601SOL    HW1 3825   7.838   7.273   2.619  0.3502  3.5669  0.1790
  601SOL    HW2 3826   7.845   7.305   2.471 -0.7909 -2.1176 -1.3311
  601SOL     MW 3827   7.868   7.255   2.539 -0.3533 -0.6275  0.2789
  602SOL     OW 3828   5.094  10.515   5.359  0.1533 -0.9721 -0.1283
  602SOL    HW1 3829   5.167  10.489   5.415 -0.9428 -0.0970  1.8168
  602SOL    HW2 3830   5.091  10.448   5.290  3.5576 -0.3383 -1.0953
  602SOL     MW 3831   5.103  10.503   5.357  0.7052  0.1184 -0.2705
  603SOL     OW 3832   6.200   8.334   3.750 -0.0956 -0.1216  0.2526
  603SOL    HW1 3833   6.194   8.278   3.673 -0.6690 -1.1306  1.0088
  603SOL    HW2 3834   6.286   8.376   3.742 -0.4059  0.3005 -1.2542
  603SOL     MW 3835   6.210   8.332   3.739  0.2118  0.2438 -0.2178
  604SOL     OW 3836   8.663   2.764   3.736 -0.0350 -0.0995  0.4122
  604SOL    HW1 3837   8.752   2.739   3.764  0.7634 -0.6860 -2.3502
  604SOL    HW2 3838   8.675   2.847   3.690 -0.5862 -0.9768 -1.4143
  604SOL     MW 3839   8.676   2.771   3.734  0.3956  0.8030  0.0036
  605SOL     OW 3840   6.774   7.848   4.814  0.1142  0.1373  0.5086
  605SOL    HW1 3841   6.823   7.766   4.802  0.2326  0.3202 -0.2998
  605SOL    HW2 3842   6.836   7.906   4.857  0.0833 -0.1428  0.9377
  605SOL     MW 3843   6.788   7.845   4.818  0.5329  0.2006  0.5092
  606SOL     OW 3844   5.099   5.218   4.472  0.1225 -0.7114  0.0039
  606SOL    HW1 3845   5.160   5.164   4.523  0.0996  0.6112  1.5513
  606SOL    HW2 3846   5.098   5.179   4.385  3.1614 -0.8435 -0.0852
  606SOL     MW 3847   5.107   5.206   4.468 -0.0585  0.2032 -0.1108
  607SOL     OW 3848   8.885  10.614   3.793 -0.2501 -0.4277  0.3543
  607SOL    HW1 3849   8.896  10.574   3.879 -1.1675  0.9455  1.1502
  607SOL    HW2 3850   8.974  10.621   3.758  0.0331 -2.0136  0.6880
  607SOL     MW 3851   8.898  10.610   3.799 -0.1284 -0.5028 -0.1018
  608SOL     OW 3852   2.247   4.083   1.442 -0.2917 -0.1657  0.2159
  608SOL    HW1 3853   2.165   4.086   1.394 -0.6187  2.6256  0.7524
  608SOL    HW2 3854   2.279   3.994   1.431 -4.1931 -1.9215  1.3659
  608SOL     MW 3855   2.241   4.072   1.435  0.5101  0.4426  0.0831
  609SOL     OW 3856   9.772   1.761   2.081 -0.0588 -0.1552  0.0260
  609SOL    HW1 3857   9.731   1.713   2.009 -0.0324 -0.1103 -0.0198
  609SOL    HW2 3858   9.722   1.842   2.088  0.4774  0.2372 -0.5246
  609SOL     MW 3859   9.760   1.765   2.073  0.0524 -0.4913  0.1863
  610SOL     OW 3860   7.392   5.266   2.982 -0.1576 -0.0941  0.0819
  610SOL    HW1 3861   7.475   5.315   2.980 -0.4921  0.4818 -1.6165
  610SOL    HW2 3862   7.325   5.334   2.984 -0.5973 -0.5133 -0.2447
  610SOL     MW 3863   7.394   5.281   2.982 -0.0483 -0.1862 -0.3726
  611SOL     OW 3864   1.355   6.338   0.950 -0.2547  0.1759  0.3037
  611SOL    HW1 3865   1.418   6.273   0.918 -0.5923  0.5615 -1.2322
  611SOL    HW2 3866   1.408   6.404   0.993  0.1560 -0.7342  1.2282
  611SOL     MW 3867   1.370   6.338   0.951 -0.1305 -0.0166  0.0097
  612SOL     OW 3868  11.527  10.817   4.789 -0.5443 -0.4348 -0.3727
  612SOL    HW1 3869  11.563  10.896   4.749  1.3789 -1.5917 -1.0364
  612SOL    HW2 3870  11.452  10.848   4.840  1.2565  2.0896  0.9414
  612SOL     MW 3871  11.522  10.831   4.791  0.9062 -0.2789  0.1154
  613SOL     OW 3872   8.786   4.983   0.950  0.4356  0.1327 -0.6191
  613SOL    HW1 3873   8.745   4.908   0.907  1.4005 -0.7072 -0.1038
  613SOL    HW2 3874   8.843   5.021   0.883  1.2703 -0.6502 -0.3649
  613SOL     MW 3875   8.788   4.978   0.936 -0.5421  0.2125  0.4068
  614SOL     OW 3876   2.428   8.569   0.977 -0.3205  0.0920 -0.3534
  614SOL    HW1 3877   2.449   8.482   0.944 -1.4523 -0.7302  0.9409
  614SOL    HW2 3878   2.332   8.569   0.984 -0.2053  0.4975  2.0180
  614SOL     MW 3879   2.418   8.558   0.974  0.1992  0.4927 -0.0925
  615SOL     OW 3880   8.618   3.074   4.064  0.0707  0.6611  0.0388
  615SOL    HW1 3881   8.618   3.078   4.160 -0.7088  3.2290  0.0062
  615SOL    HW2 3882   8.576   2.990   4.043 -1.2700  0.7911  1.9549
  615SOL     MW 3883   8.613   3.063   4.074 -0.0041 -0.2356 -0.0922
  616SOL     OW 3884   6.167   3.514   1.227 -0.3598  0.1268  0.4569
  616SOL    HW1 3885   6.196   3.592   1.274 -1.7995  0.4492  0.8634
  616SOL    HW2 3886   6.246   3.479   1.187  0.3938  1.5315  0.6574
  616SOL     MW 3887   6.180   3.520   1.228  0.7063 -0.0595  0.3463
  617SOL     OW 3888   9.595   9.661   2.689  0.3960  0.2360  0.3075
  617SOL    HW1 3889   9.627   9.748   2.711 -0.2661  0.1986  1.5570
  617SOL    HW2 3890   9.654   9.601   2.736  2.5947 -0.2030 -2.7150
  617SOL     MW 3891   9.606   9.664   2.698  0.3629 -0.3801 -0.0545
  618SOL     OW 3892   2.910   4.553   0.401  0.2865 -0.1828 -0.1096
  618SOL    HW1 3893   2.903   4.641   0.437 -0.4024 -0.5807  0.7833
  618SOL    HW2 3894   2.894   4.496   0.476  0.7990 -1.0701 -0.6564
  618SOL     MW 3895   2.907   4.557   0.415  0.8167 -0.0847 -0.1479
  619SOL     OW 3896   3.523   3.714   0.217 -0.5204  0.1231  0.9567
  619SOL    HW1 3897   3.436   3.735   0.183 -0.8111 -2.4831 -0.1917
  619SOL    HW2 3898   3.510   3.633   0.267  1.3876 -1.1682 -0.4693
  619SOL     MW 3899   3.510   3.706   0.219  0.8024  0.3440 -0.0299
  620SOL     OW 3900   5.551   6.599   1.938 -0.0980  0.3382  0.6102
  620SOL    HW1 3901   5.621   6.542   1.970  0.6208  0.4610 -0.6871
  620SOL    HW2 3902   5.581   6.688   1.960 -1.2828  0.2784  2.7613
  620SOL     MW 3903   5.564   6.603   1.945  0.0473  0.2516 -0.0492
  621SOL     OW 3904   6.865   2.409   1.782 -0.2310  0.3019 -0.0013
  621SOL    HW1 3905   6.910   2.346   1.725 -1.6679 -0.6788 -0.0929
  621SOL    HW2 3906   6.932   2.474   1.802  0.7800 -0.2469 -1.4274
  621SOL     MW 3907   6.880   2.409   1.777 -0.1362  0.0037  0.3845
  622SOL     OW 3908   5.538   1.511   0.742 -0.4000  0.0210 -0.1322
  622SOL    HW1 3909   5.563   1.473   0.658 -2.1134 -1.2174 -0.1291
  622SOL    HW2 3910   5.590   1.463   0.806 -0.4862 -0.3517 -0.3408
  622SOL     MW 3911   5.548   1.500   0.739 -0.5702  0.6184 -0.8018
  623SOL     OW 3912   4.209   8.858   3.316  0.2385 -0.0141  0.5364
  623SOL    HW1 3913   4.277   8.921   3.339  0.4098  0.5632 -1.4094
  623SOL    HW2 3914   4.229   8.832   3.226 -0.0498 -2.6090  1.1505
  623SOL     MW 3915   4.220   8.863   3.308  0.1896  0.1897  0.0586
  624SOL     OW 3916   3.654  10.092   4.511  0.6457  0.2077  0.1267
  624SOL    HW1 3917   3.566  10.067   4.537  0.3588  2.5818  1.8546
  624SOL    HW2 3918   3.671  10.172   4.561  3.5777  0.1256 -0.5734
  624SOL     MW 3919   3.645  10.099   4.521  0.4348 -0.0664 -0.1131
  625SOL     OW 3920   8.168   3.502   2.643 -0.6459  0.5647 -0.2630
  625SOL    HW1 3921   8.188   3.409   2.634  0.0055  0.6953 -0.2722
  625SOL    HW2 3922   8.170   3.518   2.737  0.3578  0.7861 -0.3070
  625SOL     MW 3923   8.171   3.492   2.654  0.2577  0.0333 -0.0444
  626SOL     OW 3924   8.915   7.343   3.002 -1.0692 -0.6321 -0.1392
  626SOL    HW1 3925   8.905   7.247   2.997  0.8806 -0.9158  0.7861
  626SOL    HW2 3926   8.899   7.373   2.912 -2.5886 -1.7043 -0.2693
  626SOL     MW 3927   8.911   7.334   2.990 -0.5774 -0.2489 -0.1542
  627SOL     OW 3928   8.004   4.181   0.367  0.0488 -0.3462  0.3558
  627SOL    HW1 3929   8.010   4.121   0.441  0.0847 -1.3878 -0.4747
  627SOL    HW2 3930   7.946   4.251   0.397 -0.0557 -0.8287  1.3058
  627SOL     MW 3931   7.997   4.182   0.381  0.2508  0.1742 -0.0764
  628SOL     OW 3932  11.295  10.856   4.943  0.0147 -0.1256  0.3685
  628SOL    HW1 3933  11.293  10.789   5.011 -1.3226  0.2274  0.7041
  628SOL    HW2 3934  11.204  10.865   4.915  0.4158  0.3469 -0.8732
  628SOL     MW 3935  11.283  10.849   4.948  0.1325 -0.8975 -0.7455
  629SOL     OW 3936   4.703  10.362   3.355  0.4024 -0.1146 -0.0729
  629SOL    HW1 3937   4.791  10.325   3.348  0.1483 -0.6343 -0.5271
  629SOL    HW2 3938   4.669  10.361   3.266  0.6042  1.7555 -0.2209
  629SOL     MW 3939   4.710  10.357   3.343  0.4495  0.3766  0.0360
  630SOL     OW 3940   8.315   5.480   4.381 -0.1562 -0.5211  0.0898
  630SOL    HW1 3941   8.374   5.413   4.415 -1.3141 -1.2004  0.8090
  630SOL    HW2 3942   8.372   5.555   4.363  0.9579 -1.2395  0.5302
  630SOL     MW 3943   8.330   5.481   4.383 -0.5231 -0.1085  0.2013
  631SOL     OW 3944   5.273   3.611   3.211 -0.1483 -0.1803  0.2871
  631SOL    HW1 3945   5.240   3.670   3.143 -0.8915 -1.1601 -0.2261
  631SOL    HW2 3946   5.240   3.525   3.186  2.8741 -1.2899 -0.3443
  631SOL     MW 3947   5.264   3.607   3.199 -0.1684  0.2747  0.1393
  632SOL     OW 3948   7.151   4.458   1.266  0.1021  0.1312 -0.5846
  632SOL    HW1 3949   7.079   4.418   1.313  1.1847  0.8120  1.8069
  632SOL    HW2 3950   7.112   4.534   1.222 -0.8013 -0.0385 -0.1009
  632SOL     MW 3951   7.137   4.463   1.266  0.2702 -0.2507  0.1017
  633SOL     OW 3952   2.448   9.598   2.729  0.1928 -0.6229  0.0676
  633SOL    HW1 3953   2.373   9.538   2.735  0.4326 -1.1813 -1.8263
  633SOL    HW2 3954   2.409   9.684   2.717 -0.1407 -0.7080  0.5002
  633SOL     MW 3955   2.433   9.601   2.728 -0.1418 -0.0888  0.1744
  634SOL     OW 3956   8.685   9.938   2.704 -0.2398  1.0101 -0.7049
  634SOL    HW1 3957   8.755   9.933   2.768  0.5170  1.9197 -1.4321
  634SOL    HW2 3958   8.692  10.026   2.668 -0.7387  0.5692 -1.9246
  634SOL     MW 3959   8.695   9.948   2.707 -0.4270 -0.0556  0.6492
  635SOL     OW 3960   5.043   5.259   3.445  0.0523 -0.2906 -0.0187
  635SOL    HW1 3961   5.136   5.268   3.462  0.3719 -0.4949 -1.5300
  635SOL    HW2 3962   5.011   5.203   3.516  1.0482 -0.1473  0.5618
  635SOL     MW 3963   5.051   5.253   3.457 -0.6069  0.2280 -0.3218
  636SOL     OW 3964   7.391   8.742   4.930 -0.0763  0.5295 -0.9101
  636SOL    HW1 3965   7.424   8.664   4.887 -0.0655  0.7371 -1.2859
  636SOL    HW2 3966   7.436   8.744   5.014  1.3029  1.0937 -1.6306
  636SOL     MW 3967   7.401   8.733   4.935 -0.2974  0.6575 -0.3266
  637SOL     OW 3968   6.678   2.685   2.026  0.4731 -0.2558 -0.1071
  637SOL    HW1 3969   6.611   2.635   2.072  0.1805  0.7981  0.6580
  637SOL    HW2 3970   6.629   2.755   1.982  0.9608 -0.0717 -0.3645
  637SOL     MW 3971   6.663   2.688   2.026 -0.0142 -0.3645  0.0911
  638SOL     OW 3972   9.591   5.483   1.947  0.4960  0.1522  0.2009
  638SOL    HW1 3973   9.518   5.537   1.977  0.8618  0.6829  0.1536
  638SOL    HW2 3974   9.589   5.406   2.004 -0.3549 -0.0406 -0.0810
  638SOL     MW 3975   9.581   5.480   1.958 -0.5526 -1.0000  0.1265
  639SOL     OW 3976   5.244   2.569   0.468  0.0367 -0.2120 -0.0795
  639SOL    HW1 3977   5.187   2.568   0.545  1.2692  0.0823  0.8747
  639SOL    HW2 3978   5.204   2.631   0.408  0.2639  1.3321  1.3076
  639SOL     MW 3979   5.232   2.577   0.471 -0.3143  0.2944 -0.2249
  640SOL     OW 3980   6.978   4.107   1.023  0.3308  0.0579  0.9750
  640SOL    HW1 3981   7.063   4.149   1.022  0.6193 -0.5265  0.3535
  640SOL    HW2 3982   6.974   4.064   1.108  1.6393 -1.8336  0.1547
  640SOL     MW 3983   6.988   4.107   1.034 -0.5955 -0.9404 -0.0990
  641SOL     OW 3984   5.913   5.942   0.691 -0.6030  0.1160  0.0768
  641SOL    HW1 3985   5.997   5.970   0.728  0.3982 -2.5167  0.0914
  641SOL    HW2 3986   5.937   5.901   0.608 -2.1369  0.9810 -0.8219
  641SOL     MW 3987   5.927   5.940   0.685  0.0520 -0.0914 -0.1500
  642SOL     OW 3988   8.822   4.883   3.338  0.2937 -0.4781 -0.4876
  642SOL    HW1 3989   8.764   4.895   3.263  0.3402  1.3920 -0.2880
  642SOL    HW2 3990   8.910   4.887   3.300  0.3127 -1.8017 -0.6027
  642SOL     MW 3991   8.826   4.885   3.323  0.1210 -0.1807  0.5367
  643SOL     OW 3992   5.836   6.562   3.883 -0.5343  0.8125  0.4110
  643SOL    HW1 3993   5.806   6.488   3.831  0.2845 -0.3962  1.5829
  643SOL    HW2 3994   5.773   6.632   3.864 -1.9898 -0.5164  0.0965
  643SOL     MW 3995   5.824   6.561   3.874  0.5995  0.1813 -0.1119
  644SOL     OW 3996  10.667   6.672   3.645 -0.2893 -0.7097 -0.1299
  644SOL    HW1 3997  10.579   6.637   3.631 -1.8168  2.2659  1.1527
  644SOL    HW2 3998  10.686   6.720   3.564 -2.0230  2.5825  1.2117
  644SOL     MW 3999  10.658   6.673   3.633 -0.3416 -0.6628  0.3958
  645SOL     OW 4000   3.697   2.360   1.191  0.4794 -0.0374 -0.0155
  645SOL    HW1 4001   3.624   2.303   1.216  0.2382  0.6019  0.7815
  645SOL    HW2 4002   3.698   2.428   1.258  0.7213  0.9489 -0.9938
  645SOL     MW 4003   3.688   2.361   1.203  0.5565  0.7268 -0.1430
  646SOL     OW 4004   3.354   6.368   0.806 -0.5032 -0.6097  0.2266
  646SOL    HW1 4005   3.369   6.279   0.840 -0.5283 -0.1014  1.6212
  646SOL    HW2 4006   3.315   6.415   0.879  0.3117  0.7920 -0.2113
  646SOL     MW 4007   3.351   6.363   0.820  0.5980  0.7252  0.3326
  647SOL     OW 4008   6.794   3.504   0.972  0.1742  0.3486 -0.4679
  647SOL    HW1 4009   6.773   3.411   0.980  2.7819 -0.2036  0.8580
  647SOL    HW2 4010   6.826   3.513   0.882  0.8818 -0.2564 -0.2807
  647SOL     MW 4011   6.795   3.494   0.961  0.0300  0.3287 -1.0846
  648SOL     OW 4012   3.355   6.386   0.035  0.3096  0.1758  0.7948
  648SOL    HW1 4013   3.390   6.404   0.122 -0.6086  0.8837  1.0394
  648SOL    HW2 4014   3.300   6.308   0.047  1.4112 -0.6645  0.5056
  648SOL     MW 4015   3.352   6.378   0.048 -0.4132  0.6778  0.6281
  649SOL     OW 4016   6.233   7.375   1.240  0.1879 -0.4102  0.6282
  649SOL    HW1 4017   6.293   7.328   1.297  0.9993 -0.4266 -0.2152
  649SOL    HW2 4018   6.270   7.463   1.233  1.9266 -1.2143 -2.3207
  649SOL     MW 4019   6.246   7.380   1.246 -0.0902 -0.0816  0.5520
  650SOL     OW 4020   0.635   6.441   0.723 -0.2325 -0.3200 -0.1543
  650SOL    HW1 4021   0.690   6.469   0.796 -2.0441 -2.4042  2.1752
  650SOL    HW2 4022   0.551   6.483   0.739 -0.7465 -1.0555 -0.8868
  650SOL     MW 4023   0.631   6.450   0.735 -0.0442  0.8198  0.2614
  651SOL     OW 4024   7.206   8.001   4.345 -0.0717 -0.1374 -0.5366
  651SOL    HW1 4025   7.271   7.975   4.410  0.2286 -0.2419 -0.8810
  651SOL    HW2 4026   7.189   7.922   4.295 -1.5882 -0.5283  0.4993
  651SOL     MW 4027   7.212   7.987   4.347 -0.0722 -0.0013  0.6309
  652SOL     OW 4028   9.106   7.565   1.577 -0.0356 -0.5136 -0.7784
  652SOL    HW1 4029   9.122   7.567   1.483 -2.1456  1.0743 -1.1967
  652SOL    HW2 4030   9.066   7.650   1.596 -1.6334 -1.5961  1.1337
  652SOL     MW 4031   9.103   7.577   1.568 -0.3794  0.1897 -0.2225
  653SOL     OW 4032   7.826   5.742   2.193 -0.2719 -0.1172  0.6325
  653SOL    HW1 4033   7.870   5.826   2.183 -0.6219 -0.2149 -3.6272
  653SOL    HW2 4034   7.741   5.764   2.230  0.9056  0.8500  2.9565
  653SOL     MW 4035   7.821   5.756   2.196  0.2897 -0.6890 -0.6844
  654SOL     OW 4036   4.233   8.905   2.656  0.1738 -0.2184  0.1271
  654SOL    HW1 4037   4.288   8.981   2.672 -0.0328  0.4653 -2.1162
  654SOL    HW2 4038   4.184   8.927   2.577 -1.0148 -2.0811  0.2900
  654SOL     MW 4039   4.234   8.917   2.648  0.1532  0.2980 -0.3286
  655SOL     OW 4040   9.937   6.832   4.442 -0.2038 -0.2017 -0.5067
  655SOL    HW1 4041   9.845   6.854   4.458  0.2776  0.9197  0.9872
  655SOL    HW2 4042   9.979   6.916   4.424  1.1416 -0.1671  2.3232
  655SOL     MW 4043   9.930   6.846   4.442 -0.3826 -0.5537 -0.5071
  656SOL     OW 4044   8.862   2.725   3.145  0.1546 -0.2910 -0.0076
  656SOL    HW1 4045   8.846   2.784   3.218  0.5970  0.1981 -0.2998
  656SOL    HW2 4046   8.956   2.707   3.149  0.3256  0.3618 -0.9138
  656SOL     MW 4047   8.872   2.730   3.155 -0.7548 -0.0061  0.2370
  657SOL     OW 4048   2.427   6.289   2.857  0.0427  0.3263  0.3026
  657SOL    HW1 4049   2.371   6.359   2.823 -0.6842 -0.8121 -0.9243
  657SOL    HW2 4050   2.505   6.335   2.888 -0.4908  1.6982 -0.2776
  657SOL     MW 4051   2.430   6.304   2.857 -0.5400 -0.3679 -0.0930
  658SOL     OW 4052   5.498   5.846   5.827  0.7567  0.6766  0.3257
  658SOL    HW1 4053   5.527   5.884   5.910  0.3416  1.0888  0.2879
  658SOL    HW2 4054   5.439   5.775   5.851  0.4412  0.9545  0.3880
  658SOL     MW 4055   5.494   5.842   5.840  0.3978 -0.1173 -0.6947
  659SOL     OW 4056   4.825  11.410   5.843 -0.3481 -0.6177  0.3768
  659SOL    HW1 4057   4.820  11.324   5.885  0.6593 -2.0605 -2.2362
  659SOL    HW2 4058   4.904  11.450   5.880 -0.7999 -0.7908  1.5789
  659SOL     MW 4059   4.834  11.404   5.854  0.5304 -0.2469 -0.5295
  660SOL     OW 4060   6.055   3.988   1.884  1.0829 -0.2642  0.2234
  660SOL    HW1 4061   6.122   4.003   1.817 -0.3470 -0.3505 -1.3087
  660SOL    HW2 4062   6.032   3.895   1.874  2.6843 -1.0025  2.6709
  660SOL     MW 4063   6.060   3.978   1.874  0.5930 -0.1798 -0.1784
  661SOL     OW 4064   2.787   3.898   1.310  0.0239 -0.3711  0.5231
  661SOL    HW1 4065   2.720   3.888   1.378 -0.0134  0.4730  0.6172
  661SOL    HW2 4066   2.852   3.957   1.348 -0.1749  0.4014 -0.2913
  661SOL     MW 4067   2.787   3.904   1.324  0.0457  0.3581 -0.2100
  662SOL     OW 4068   6.424   8.768   3.654  0.5144 -0.0993 -0.5012
  662SOL    HW1 4069   6.411   8.745   3.746 -1.4367 -0.1001 -0.7459
  662SOL    HW2 4070   6.337   8.766   3.616  1.1160  1.2464 -2.0583
  662SOL     MW 4071   6.411   8.765   3.661 -0.3070 -0.3489 -0.0726
  663SOL     OW 4072   9.990   7.832   5.145  0.4269  0.3269  0.2741
  663SOL    HW1 4073   9.906   7.874   5.160  1.0975  2.0495 -0.6244
  663SOL    HW2 4074   9.973   7.739   5.162 -1.3862  0.7612  1.1024
  663SOL     MW 4075   9.977   7.825   5.149 -0.2496  0.3034 -0.7173
  664SOL     OW 4076   3.808   6.044   5.235 -0.0807  0.5867  0.2889
  664SOL    HW1 4077   3.791   5.977   5.169  0.4252 -0.2429  0.9920
  664SOL    HW2 4078   3.879   6.096   5.198 -0.4542  0.7273 -0.2445
  664SOL     MW 4079   3.815   6.042   5.221  0.1280  0.5116  0.4690
  665SOL     OW 4080   4.036  10.015   4.478  0.0450  0.4399  0.1452
  665SOL    HW1 4081   4.062   9.927   4.452 -0.4974 -0.2165  1.6903
  665SOL    HW2 4082   3.954  10.031   4.432 -0.4928 -0.3792  0.7870
  665SOL     MW 4083   4.029  10.006   4.469  0.3974  0.2126  0.1805
  666SOL     OW 4084   5.175   5.659   3.987 -0.0467 -0.5684  0.0373
  666SOL    HW1 4085   5.232   5.655   3.910 -1.9994 -0.7800 -1.4571
  666SOL    HW2 4086   5.228   5.704   4.053  1.3538  0.4734 -1.7034
  666SOL     MW 4087   5.189   5.664   3.986  0.0577  0.4803  0.7953
  667SOL     OW 4088   2.699   3.419   1.295 -0.0893  0.5309 -0.0410
  667SOL    HW1 4089   2.626   3.420   1.233  0.6056  2.3299 -0.8980
  667SOL    HW2 4090   2.657   3.429   1.381 -0.9640 -0.4441 -0.3324
  667SOL     MW 4091   2.684   3.421   1.298 -0.4253  0.3192 -0.4690
  668SOL     OW 4092   4.662   3.731   1.356  0.2679 -0.5206  0.8851
  668SOL    HW1 4093   4.671   3.807   1.300  1.3537 -0.5650  0.9731
  668SOL    HW2 4094   4.601   3.673   1.310  0.3504 -0.1132  0.2589
  668SOL     MW 4095   4.656   3.733   1.343 -0.6273 -0.7119 -0.0957
  669SOL     OW 4096   7.375   9.005   5.651  0.0115 -0.0098  0.1938
  669SOL    HW1 4097   7.470   9.009   5.646 -0.0357  1.0681 -0.0048
  669SOL    HW2 4098   7.357   8.948   5.725  0.8125  0.5603  0.8384
  669SOL     MW 4099   7.385   8.998   5.660 -0.5095 -0.2677  0.1840
  670SOL     OW 4100   3.406   8.713   1.646  0.0174 -0.4327  0.2474
  670SOL    HW1 4101   3.474   8.780   1.658 -1.0868  0.6961  0.4418
  670SOL    HW2 4102   3.449   8.631   1.669  1.8301 -0.0084 -1.2993
  670SOL     MW 4103   3.421   8.711   1.650 -0.0497 -0.3972  0.4441
  671SOL     OW 4104   5.243   4.179   2.879  0.7442  0.0186  0.0564
  671SOL    HW1 4105   5.199   4.187   2.795 -0.4674 -0.2235  0.6404
  671SOL    HW2 4106   5.219   4.259   2.926  0.9932 -0.0844  0.3645
  671SOL     MW 4107   5.235   4.190   2.875 -0.5867  0.6952 -0.0675
  672SOL     OW 4108   4.421   5.971   2.802 -0.2926 -0.4686 -0.0751
  672SOL    HW1 4109   4.474   5.929   2.870  1.3686 -0.5668 -1.3764
  672SOL    HW2 4110   4.479   6.037   2.763 -2.2787  1.9136  0.7645
  672SOL     MW 4111   4.435   5.974   2.806 -0.7991 -0.0846 -0.0369
  673SOL     OW 4112   4.868   5.043   0.033  0.0200 -0.7186 -0.1160
  673SOL    HW1 4113   4.914   4.959   0.040  1.2998  0.1044  2.2301
  673SOL    HW2 4114   4.926   5.098  -0.019  1.0696 -0.1521  1.5760
  673SOL     MW 4115   4.881   5.039   0.027 -0.1462  0.1174 -0.5593
  674SOL     OW 4116   8.223   7.113   3.769 -0.2145 -0.1825  0.5448
  674SOL    HW1 4117   8.195   7.204   3.781  2.0174  0.4795  1.1380
  674SOL    HW2 4118   8.145   7.061   3.790 -1.0675  1.5268  1.8149
  674SOL     MW 4119   8.209   7.118   3.773 -0.4121 -0.2256  0.0213
  675SOL     OW 4120   7.209  10.350   3.094  0.1468  0.8724 -0.0898
  675SOL    HW1 4121   7.158  10.417   3.139 -0.7901  0.3281 -0.3149
  675SOL    HW2 4122   7.188  10.363   3.001 -2.2122 -1.3951  0.0163
  675SOL     MW 4123   7.200  10.360   3.088  0.4790 -0.2355  0.1471
  676SOL     OW 4124   6.340   5.110   3.400  0.0623  0.3898  0.1592
  676SOL    HW1 4125   6.431   5.082   3.402 -0.3092 -0.8990  2.0203
  676SOL    HW2 4126   6.320   5.121   3.307  2.0279  0.4638 -0.2951
  676SOL     MW 4127   6.349   5.108   3.389 -0.4359 -0.2198 -0.2576
  677SOL     OW 4128   3.968   8.843   2.191  0.2135  0.4847  0.5940
  677SOL    HW1 4129   3.988   8.913   2.129  0.4623  0.3912  0.5654
  677SOL    HW2 4130   3.910   8.884   2.256 -0.8644  0.3150 -0.2387
  677SOL     MW 4131   3.963   8.857   2.192  0.6866 -0.0940  0.1953
  678SOL     OW 4132   5.849   4.784   5.502  0.4399  0.4223 -0.5904
  678SOL    HW1 4133   5.934   4.809   5.466  1.6574 -0.2824  1.6169
  678SOL    HW2 4134   5.847   4.823   5.589 -1.5471  0.4697 -0.6201
  678SOL     MW 4135   5.860   4.792   5.508 -0.5268  0.3037  0.1510
  679SOL     OW 4136  10.571   9.497   5.580  0.3231  0.3520  0.5064
  679SOL    HW1 4137  10.657   9.457   5.596 -0.8561 -1.7077  2.3629
  679SOL    HW2 4138  10.530   9.438   5.516  0.0733  1.0151  0.0506
  679SOL     MW 4139  10.577   9.484   5.574 -1.0459 -0.4890 -0.1958
  680SOL     OW 4140   8.553   9.519   4.631 -0.0907 -0.2871  0.4541
  680SOL    HW1 4141   8.498   9.567   4.569 -0.6942  0.7056  1.7149
  680SOL    HW2 4142   8.630   9.493   4.579 -0.3858  0.8496 -0.6023
  680SOL     MW 4143   8.556   9.522   4.616  0.0420  0.1510  0.7232
  681SOL     OW 4144   6.436   5.139   0.030 -0.1439  0.6525  0.5684
  681SOL    HW1 4145   6.402   5.054   0.005  1.3868  0.0088  0.6090
  681SOL    HW2 4146   6.504   5.120   0.095 -0.5029  1.9724  1.3835
  681SOL     MW 4147   6.440   5.126   0.035 -0.3100  0.3554  0.0687
  682SOL     OW 4148   7.300   3.712   4.597  0.3263 -0.4533 -0.2915
  682SOL    HW1 4149   7.378   3.696   4.543 -0.2484 -0.3893 -1.1586
  682SOL    HW2 4150   7.270   3.624   4.621  1.5363 -0.4584  1.3584
  682SOL     MW 4151   7.306   3.698   4.593  1.0764  0.1901 -0.1947
  683SOL     OW 4152   2.099   7.689   0.226 -0.1334 -0.0718 -0.3599
  683SOL    HW1 4153   2.055   7.773   0.208  2.6649  1.6899  0.3642
  683SOL    HW2 4154   2.148   7.705   0.307  1.4805 -2.0031 -0.8770
  683SOL     MW 4155   2.100   7.702   0.234  0.2181  0.0850 -0.4303
  684SOL     OW 4156   8.135   6.837   2.628  0.1802  0.2227  0.3184
  684SOL    HW1 4157   8.056   6.789   2.603  0.4060 -0.4622  0.9120
  684SOL    HW2 4158   8.103   6.908   2.684  0.0853 -0.7731  1.5680
  684SOL     MW 4159   8.121   6.840   2.632  0.2707 -0.1389  0.3012
  685SOL     OW 4160   2.553   8.923   0.974  0.0566  0.1600 -0.2336
  685SOL    HW1 4161   2.595   8.961   0.897 -0.2943  0.3637 -0.3256
  685SOL    HW2 4162   2.594   8.838   0.985 -1.0590 -0.5958 -1.6327
  685SOL     MW 4163   2.564   8.917   0.965  0.1910 -0.1855  0.2075
  686SOL     OW 4164   2.661   2.420   1.560 -0.2833  0.1974  0.2663
  686SOL    HW1 4165   2.632   2.492   1.616 -0.0083  0.0311  0.6252
  686SOL    HW2 4166   2.672   2.460   1.473 -0.7728  0.4429  0.3122
  686SOL     MW 4167   2.659   2.434   1.556  0.0633  0.2715  0.2301
  687SOL     OW 4168   7.133   7.993   1.708 -0.0869 -0.0552 -0.0834
  687SOL    HW1 4169   7.224   7.991   1.738  0.0652  0.5070 -0.4713
  687SOL    HW2 4170   7.131   8.066   1.645 -1.4185  1.6963  1.8681
  687SOL     MW 4171   7.144   8.002   1.704  0.3624 -0.5293 -0.2124
  688SOL     OW 4172   3.403   7.208   3.827  0.0696  0.4978 -0.0627
  688SOL    HW1 4173   3.322   7.159   3.843 -0.1112  1.4631  2.3914
  688SOL    HW2 4174   3.463   7.142   3.793 -0.2877 -1.4680  2.7349
  688SOL     MW 4175   3.400   7.193   3.825  0.2923  0.4055  0.0925
  689SOL     OW 4176   9.180   9.569   2.590 -0.2732 -0.2873  0.5741
  689SOL    HW1 4177   9.119   9.643   2.591 -2.5450 -2.0635  0.4880
  689SOL    HW2 4178   9.154   9.517   2.514 -0.5139 -2.5288  2.0880
  689SOL     MW 4179   9.169   9.572   2.581 -0.7237 -0.0301  0.1439
  690SOL     OW 4180   7.796   8.240   3.724  0.4646  0.0499  0.0469
  690SOL    HW1 4181   7.718   8.261   3.673  2.1444  2.1487 -1.8787
  690SOL    HW2 4182   7.802   8.310   3.789  1.2420  0.4838 -0.4731
  690SOL     MW 4183   7.787   8.252   3.726  0.0064  0.1120  0.3427
  691SOL     OW 4184   2.340   6.197   1.219  0.6588 -0.1896 -0.2419
  691SOL    HW1 4185   2.288   6.179   1.141  0.7016 -1.4428  0.0086
  691SOL    HW2 4186   2.366   6.289   1.209 -0.6119  0.1162 -0.9405
  691SOL     MW 4187   2.337   6.207   1.208  0.6330 -0.6479  0.4775
  692SOL     OW 4188  10.297  10.451   3.389  0.6889 -0.0678  0.5824
  692SOL    HW1 4189  10.267  10.381   3.448  1.0388  0.8561  1.8856
  692SOL    HW2 4190  10.392  10.449   3.396  0.6914  0.7605  0.9166
  692SOL     MW 4191  10.305  10.442   3.398 -0.0147 -0.6937  0.0589
  693SOL     OW 4192   6.157   9.758   5.557  0.3002 -0.0111 -0.5730
  693SOL    HW1 4193   6.194   9.803   5.633  2.3303 -0.2766 -1.3222
  693SOL    HW2 4194   6.083   9.708   5.591 -1.3048  2.8768  0.5049
  693SOL     MW 4195   6.152   9.757   5.571 -0.2175 -0.1731  0.1416
  694SOL     OW 4196   5.811   7.006   1.802 -0.2717 -0.1104 -0.6262
  694SOL    HW1 4197   5.742   7.063   1.770 -1.1387  0.2940  1.7958
  694SOL    HW2 4198   5.866   7.062   1.857 -0.6153 -1.3627  1.0713
  694SOL     MW 4199   5.809   7.020   1.805 -0.7170 -0.6516  0.0909
  695SOL     OW 4200   5.997   8.171   4.005  0.3687 -0.1058 -0.4025
  695SOL    HW1 4201   6.023   8.218   3.925 -0.6241  1.0175 -0.0960
  695SOL    HW2 4202   5.949   8.236   4.056 -1.5703 -1.6035 -0.1984
  695SOL     MW 4203   5.994   8.186   4.001 -0.0130  0.7196 -0.7783
  696SOL     OW 4204   5.975   2.805   3.325 -0.6297 -0.1072  0.1117
  696SOL    HW1 4205   5.895   2.825   3.374  0.0916  1.5552  0.7069
  696SOL    HW2 4206   5.946   2.753   3.250 -2.5105  1.8990 -0.6415
  696SOL     MW 4207   5.961   2.801   3.322  0.7269  0.2931 -0.0820
  697SOL     OW 4208   4.650   8.652   4.678 -0.5274 -0.0561  0.1552
  697SOL    HW1 4209   4.657   8.603   4.760  0.6533 -0.1055  0.0469
  697SOL    HW2 4210   4.599   8.596   4.620 -1.4615  0.0258  0.8743
  697SOL     MW 4211   4.645   8.639   4.681  0.3697  0.3042 -0.4772
  698SOL     OW 4212   7.536  10.179   4.199 -0.1463 -0.3239 -0.4432
  698SOL    HW1 4213   7.470  10.216   4.258  0.4437  2.0441 -1.1674
  698SOL    HW2 4214   7.617  10.224   4.222  0.9698 -2.2367 -0.4611
  698SOL     MW 4215   7.538  10.189   4.209  0.0377  0.4902  0.2556
  699SOL     OW 4216   9.971   9.830   2.684 -0.0022 -0.0757  0.5484
  699SOL    HW1 4217  10.023   9.909   2.690 -0.0611  0.0462 -0.3477
  699SOL    HW2 4218  10.001   9.775   2.756  0.3889  0.5560  0.8704
  699SOL     MW 4219   9.981   9.833   2.694  0.0984  0.1443 -0.2207
  700SOL     OW 4220   9.176   7.049   2.419  0.2925 -0.0208  0.2796
  700SOL    HW1 4221   9.169   6.973   2.361 -1.5069 -1.0154  1.6964
  700SOL    HW2 4222   9.174   7.124   2.359  0.5999 -1.0341 -1.0622
  700SOL     MW 4223   9.175   7.049   2.404 -0.1178  0.2011 -0.2237
  701SOL     OW 4224   6.943   1.987   2.748 -0.1188 -0.2415  0.8499
  701SOL    HW1 4225   6.937   1.947   2.834  1.1777  0.2687  1.1902
  701SOL    HW2 4226   6.898   2.071   2.758  2.6522  1.2365  1.9529
  701SOL     MW 4227   6.936   1.993   2.760 -0.1589  0.3839  0.1121
  702SOL     OW 4228   6.718   3.485   2.309 -0.2670  0.4020  0.2396
  702SOL    HW1 4229   6.722   3.451   2.398 -0.4346  1.4399  0.6598
  702SOL    HW2 4230   6.626   3.505   2.295 -0.0406  1.7281  0.4404
  702SOL     MW 4231   6.707   3.483   2.319 -0.2644  0.2987 -0.1106
  703SOL     OW 4232   6.882   4.172   3.071 -0.4829  0.7571  0.1018
  703SOL    HW1 4233   6.845   4.116   3.139  1.6231  0.6729  1.2758
  703SOL    HW2 4234   6.934   4.113   3.017 -0.8144  1.0932 -0.6004
  703SOL     MW 4235   6.884   4.157   3.072 -0.0144 -0.5591 -0.3619
  704SOL     OW 4236   6.936   4.565   3.321 -0.6230 -0.0021  0.2210
  704SOL    HW1 4237   6.878   4.641   3.315 -0.8303 -0.3049 -3.4244
  704SOL    HW2 4238   7.022   4.602   3.340 -0.9838  1.0230 -0.0625
  704SOL     MW 4239   6.939   4.580   3.323 -0.5979  0.2546  0.4348
  705SOL     OW 4240   8.833   1.625   2.239  0.0666  0.5309 -0.5312
  705SOL    HW1 4241   8.746   1.598   2.268  0.1226 -0.7786 -1.5039
  705SOL    HW2 4242   8.861   1.556   2.180  0.8476  2.0164 -1.9909
  705SOL     MW 4243   8.825   1.613   2.235  0.1493  0.2386  0.2475
  706SOL     OW 4244   5.162   2.149   0.065  0.1042  0.1382 -0.2373
  706SOL    HW1 4245   5.192   2.239   0.077 -0.5877  0.0401  3.0583
  706SOL    HW2 4246   5.242   2.098   0.057  0.5419  0.8236 -0.3582
  706SOL     MW 4247   5.176   2.154   0.065  0.6344  0.6551  0.1630
  707SOL     OW 4248   8.797   5.421   2.487 -0.2862  0.2409 -0.0881
  707SOL    HW1 4249   8.706   5.395   2.475 -0.3006 -0.8385  1.9120
  707SOL    HW2 4250   8.796   5.477   2.565  0.7456  0.2750 -0.0854
  707SOL     MW 4251   8.785   5.425   2.496  0.0275  0.2292 -0.4228
  708SOL     OW 4252   8.884   7.443   2.539  0.3549  0.5581 -0.1309
  708SOL    HW1 4253   8.944   7.453   2.613  0.3811  0.6254 -0.1614
  708SOL    HW2 4254   8.862   7.350   2.539 -0.6806  0.7870  0.7735
  708SOL     MW 4255   8.889   7.432   2.549  0.2568 -0.1257 -0.5542
  709SOL     OW 4256   6.406   9.689   5.454 -0.5980  0.0840 -0.1229
  709SOL    HW1 4257   6.337   9.755   5.459 -0.1554  0.5649 -0.2437
  709SOL    HW2 4258   6.465   9.722   5.385 -0.5544 -0.6110 -0.4241
  709SOL     MW 4259   6.405   9.702   5.445  0.5743  0.2205  0.1850
  710SOL     OW 4260   7.047   8.485   1.242 -0.4919 -0.4028  0.1207
  710SOL    HW1 4261   7.024   8.413   1.184 -3.3338 -0.1991  0.8300
  710SOL    HW2 4262   7.077   8.555   1.184 -4.2586  0.1736 -1.3725
  710SOL     MW 4263   7.048   8.485   1.227  0.0012 -0.1526  0.7526
  711SOL     OW 4264   9.056   4.024   5.455  0.1615  0.1084 -0.0543
  711SOL    HW1 4265   9.109   4.088   5.502  1.7009 -0.1766 -1.3252
  711SOL    HW2 4266   9.019   3.968   5.523 -0.5262  1.7968  1.0260
  711SOL     MW 4267   9.058   4.025   5.469 -0.2674 -0.0120  0.0795
  712SOL     OW 4268   5.499   3.348   0.423  0.5604  0.3149 -0.6019
  712SOL    HW1 4269   5.494   3.305   0.338  3.1169  0.3226 -0.8290
  712SOL    HW2 4270   5.504   3.441   0.403  5.6182  0.2440 -0.9487
  712SOL     MW 4271   5.499   3.354   0.410  0.3798 -0.1658  0.0250
  713SOL     OW 4272   5.831   5.158   3.886  0.4522  0.1724 -0.3914
  713SOL    HW1 4273   5.782   5.217   3.943  0.9883 -1.2719  1.6801
  713SOL    HW2 4274   5.922   5.166   3.916  0.5501 -1.5913 -0.0651
  713SOL     MW 4275   5.837   5.166   3.897  0.0655 -0.3479 -0.5868
  714SOL     OW 4276   7.491   4.130   4.785 -0.1987 -0.1988  0.0181
  714SOL    HW1 4277   7.473   4.059   4.847 -0.3813 -2.0409 -2.0220
  714SOL    HW2 4278   7.574   4.105   4.745  0.8801  1.9407  0.7768
  714SOL     MW 4279   7.499   4.118   4.788  1.0426  0.2768  0.2470
  715SOL     OW 4280   6.491   8.280   1.633  0.0137  0.3362 -0.3060
  715SOL    HW1 4281   6.400   8.252   1.624  0.0485  0.5151 -1.3415
  715SOL    HW2 4282   6.499   8.355   1.573  0.8238  0.3644 -0.1698
  715SOL     MW 4283   6.480   8.286   1.624 -0.1854 -0.0174 -0.0793
  716SOL     OW 4284   4.586   7.243   3.190  0.4524  0.0217  0.5453
  716SOL    HW1 4285   4.580   7.232   3.095  0.6816  0.9741  0.4046
  716SOL    HW2 4286   4.496   7.240   3.221  0.2089  1.4356  0.0597
  716SOL     MW 4287   4.574   7.241   3.182  0.8902 -0.3008  0.2068
  717SOL     OW 4288  11.243   8.448   4.240 -0.2791  0.0697  0.3840
  717SOL    HW1 4289  11.173   8.383   4.235 -1.1136  0.9945 -0.3482
  717SOL    HW2 4290  11.294   8.435   4.160 -0.3656  0.2120  0.3042
  717SOL     MW 4291  11.240   8.438   4.229 -0.7516 -0.0488 -0.8428
  718SOL     OW 4292   9.381   2.875   3.481 -0.6795 -0.3914  0.7695
  718SOL    HW1 4293   9.433   2.925   3.418 -2.8331  2.4219  0.9927
  718SOL    HW2 4294   9.351   2.798   3.433 -0.0167  0.2620 -0.7621
  718SOL     MW 4295   9.384   2.872   3.467  0.2371 -0.3189 -0.4128
  719SOL     OW 4296   4.499   5.927   5.186  0.3736 -0.2150 -0.2669
  719SOL    HW1 4297   4.556   5.936   5.262  0.2303 -0.8272 -0.0771
  719SOL    HW2 4298   4.411   5.917   5.223 -0.1856  2.7024 -0.5861
  719SOL     MW 4299   4.495   5.927   5.200 -0.1630 -0.2491  0.2967
  720SOL     OW 4300   1.859   5.839   0.887 -0.0322 -0.3473 -0.3500
  720SOL    HW1 4301   1.937   5.876   0.845  0.1984 -0.6342 -0.1830
  720SOL    HW2 4302   1.875   5.744   0.886 -0.5746 -0.4377 -0.6971
  720SOL     MW 4303   1.871   5.831   0.882  0.5323  0.1698 -0.1133
  721SOL     OW 4304   2.298   1.470   2.015  0.1864 -0.2089  0.7118
  721SOL    HW1 4305   2.271   1.515   1.935  0.0243 -1.9414 -0.2705
  721SOL    HW2 4306   2.294   1.536   2.083  1.2944  1.6075 -0.8788
  721SOL     MW 4307   2.294   1.484   2.013  0.4303  0.0202 -0.1163
  722SOL     OW 4308   9.669   8.212   4.481  0.0793 -0.0640  0.1182
  722SOL    HW1 4309   9.721   8.132   4.494  1.7976  0.8006 -1.0665
  722SOL    HW2 4310   9.674   8.230   4.388  2.3317  3.0179  0.6660
  722SOL     MW 4311   9.676   8.204   4.471  0.3012  0.2849  0.4100
  723SOL     OW 4312   4.815   7.342   3.499  0.0648  0.5376 -0.1197
  723SOL    HW1 4313   4.840   7.284   3.427 -0.6430  0.3033 -0.1880
  723SOL    HW2 4314   4.887   7.336   3.561  0.7494  0.8584 -0.8807
  723SOL     MW 4315   4.827   7.333   3.498  0.3146  0.5604 -0.4881
  724SOL     OW 4316   7.849   1.589   1.146  0.2736 -0.3836  0.1781
  724SOL    HW1 4317   7.799   1.514   1.115 -1.1657  0.2743  0.8066
  724SOL    HW2 4318   7.902   1.554   1.218  1.3105 -1.2365 -0.9479
  724SOL     MW 4319   7.850   1.575   1.152  0.2391  0.0440  0.0031
  725SOL     OW 4320   4.587   5.772   1.313 -0.1002 -0.1707 -0.5149
  725SOL    HW1 4321   4.660   5.710   1.318 -0.2683 -0.3699 -0.5044
  725SOL    HW2 4322   4.626   5.857   1.329 -0.0473 -0.3949  0.6395
  725SOL     MW 4323   4.601   5.775   1.316 -0.1339  0.6203 -0.1286
  726SOL     OW 4324   4.757   9.748   2.981  0.1631 -0.1859  0.4871
  726SOL    HW1 4325   4.801   9.821   2.938 -0.4881 -0.0496  0.0413
  726SOL    HW2 4326   4.778   9.671   2.927 -1.1701  0.0868 -0.4670
  726SOL     MW 4327   4.765   9.747   2.969 -0.2993 -0.1482 -0.5725
  727SOL     OW 4328   6.135   8.830   1.237 -0.0503 -0.0587 -0.0750
  727SOL    HW1 4329   6.112   8.781   1.316  1.6708 -0.5374  0.1895
  727SOL    HW2 4330   6.118   8.770   1.165  0.2784 -0.3807  0.1090
  727SOL     MW 4331   6.130   8.816   1.238  0.4326  0.8119 -0.0810
  728SOL     OW 4332   3.693   6.440   0.640  0.2706 -0.3531  1.4341
  728SOL    HW1 4333   3.609   6.394   0.648 -0.8326  1.2324 -0.2733
  728SOL    HW2 4334   3.685   6.515   0.698  0.4828 -0.1441  1.1939
  728SOL     MW 4335   3.681   6.443   0.648  0.0526  0.2194 -0.4888
  729SOL     OW 4336   9.686   6.380   3.400  0.2481  0.1300 -0.1311
  729SOL    HW1 4337   9.743   6.308   3.373 -0.1906 -1.0156  1.8379
  729SOL    HW2 4338   9.696   6.446   3.331  3.0238 -0.5042 -0.4244
  729SOL     MW 4339   9.694   6.379   3.387  0.0503 -0.4625 -0.0734
  730SOL     OW 4340   3.710   9.274   2.251  0.1103 -0.2633  0.1842
  730SOL    HW1 4341   3.725   9.227   2.334 -1.2749 -0.7916  0.1543
  730SOL    HW2 4342   3.633   9.328   2.268  0.1902  0.0948 -0.5740
  730SOL     MW 4343   3.702   9.275   2.264  0.0257  0.1372 -0.0631
  731SOL     OW 4344   6.088   6.999   5.874 -0.2131 -0.0318  0.5481
  731SOL    HW1 4345   6.129   7.077   5.837  0.1732 -0.3132  0.3863
  731SOL    HW2 4346   6.140   6.926   5.843  0.3710 -0.2516  1.9498
  731SOL     MW 4347   6.100   7.000   5.866 -0.3713  0.2407 -0.1862
  732SOL     OW 4348   7.592   6.056   1.621 -0.4248  0.0464  0.4182
  732SOL    HW1 4349   7.535   6.098   1.556 -1.7535 -1.8521  0.2768
  732SOL    HW2 4350   7.657   6.123   1.642 -1.1283  1.3947 -1.3948
  732SOL     MW 4351   7.593   6.070   1.615 -0.7214  0.6597 -0.0722
  733SOL     OW 4352   5.820   7.236   2.674 -0.0556 -0.2614  0.2932
  733SOL    HW1 4353   5.805   7.256   2.582 -1.2251  1.0799  0.7316
  733SOL    HW2 4354   5.915   7.241   2.685  0.0243  0.4918 -0.6501
  733SOL     MW 4355   5.831   7.240   2.664 -0.3263 -0.0408  0.2254
  734SOL     OW 4356   7.199   1.861   1.026  0.2859 -0.5506  0.3841
  734SOL    HW1 4357   7.253   1.906   1.090 -0.4940 -2.6785  2.6734
  734SOL    HW2 4358   7.255   1.792   0.992  0.0625 -0.6735  0.2624
  734SOL     MW 4359   7.213   1.858   1.030 -0.1702 -0.0897 -0.0333
  735SOL     OW 4360   8.123   9.082   4.745 -0.2772  0.3627  0.5509
  735SOL    HW1 4361   8.081   9.070   4.830 -0.6275 -2.1535  0.0859
  735SOL    HW2 4362   8.198   9.023   4.747 -1.3713 -1.2480 -1.5199
  735SOL     MW 4363   8.127   9.073   4.756  0.4839  0.6865  0.5125
  736SOL     OW 4364   3.882   3.146   4.034 -0.1468  0.1523 -0.1149
  736SOL    HW1 4365   3.863   3.133   3.941 -3.0587 -1.1359  0.5395
  736SOL    HW2 4366   3.895   3.057   4.068 -1.8865  0.3377  1.1575
  736SOL     MW 4367   3.882   3.133   4.026 -0.0903 -0.4122 -0.2876
  737SOL     OW 4368  10.315  12.035   5.800  0.0386 -0.0543 -0.2957
  737SOL    HW1 4369  10.378  12.015   5.869  2.0169  1.3555 -1.6059
  737SOL    HW2 4370  10.303  12.129   5.804 -0.7189 -0.0979 -1.1424
  737SOL     MW 4371  10.322  12.044   5.809  0.7019  0.6194 -0.1881
  738SOL     OW 4372   3.661   4.194   0.437  0.6717  0.0198  0.7292
  738SOL    HW1 4373   3.683   4.220   0.526  0.0894  1.1921  0.5464
  738SOL    HW2 4374   3.586   4.135   0.447  0.0576  0.8219  0.9820
  738SOL     MW 4375   3.654   4.190   0.450  0.2636  0.1341  0.3503
  739SOL     OW 4376   5.403   9.337   3.464 -0.3485 -0.1361  0.4601
  739SOL    HW1 4377   5.323   9.297   3.429 -0.5519  2.2546 -2.1758
  739SOL    HW2 4378   5.466   9.330   3.392  0.3224  2.0301  0.7697
  739SOL     MW 4379   5.401   9.331   3.450 -0.1247 -0.0488 -0.1022
  740SOL     OW 4380   4.384   7.729   2.576 -0.2205 -0.4768 -0.2668
  740SOL    HW1 4381   4.316   7.663   2.564  0.0838 -1.3769  2.2668
  740SOL    HW2 4382   4.401   7.729   2.670  2.4579  0.5525 -0.6516
  740SOL     MW 4383   4.377   7.721   2.587  0.0747  0.1656  0.0541
  741SOL     OW 4384   9.429  10.539   4.331  0.4646  0.4285  0.3675
  741SOL    HW1 4385   9.471  10.604   4.388  0.8659  0.7020 -0.2282
  741SOL    HW2 4386   9.460  10.561   4.243  0.2613 -0.3074  0.1046
  741SOL     MW 4387   9.438  10.550   4.327 -0.0888 -1.0059 -0.3103
  742SOL     OW 4388   4.086   5.382   0.612  0.0560  0.2645 -0.3195
  742SOL    HW1 4389   4.069   5.331   0.532 -1.2320  0.7158 -0.3546
  742SOL    HW2 4390   4.009   5.366   0.667  0.9029  0.0075  0.8197
  742SOL     MW 4391   4.074   5.373   0.609  0.3677 -0.0524 -0.1620
  743SOL     OW 4392   3.577   7.226   3.007  0.2192  0.5441  0.6371
  743SOL    HW1 4393   3.557   7.159   2.942 -2.1941  0.5494  1.2911
  743SOL    HW2 4394   3.664   7.203   3.039 -0.5329 -2.3283  0.8880
  743SOL     MW 4395   3.586   7.215   3.002 -0.8775  0.1850  0.1548
  744SOL     OW 4396   5.620  10.700   4.018  0.3830 -0.4216 -0.1082
  744SOL    HW1 4397   5.578  10.778   4.053  1.1470 -0.1571  0.2446
  744SOL    HW2 4398   5.699  10.732   3.976  1.3721 -1.1075  1.1457
  744SOL     MW 4399   5.625  10.714   4.017 -0.8887 -0.2284 -0.1180
  745SOL     OW 4400   7.643   2.410   2.680  0.8435 -0.2283 -0.7744
  745SOL    HW1 4401   7.736   2.435   2.680  0.8805 -0.2439 -2.5787
  745SOL    HW2 4402   7.597   2.489   2.709  1.4607 -0.6336  1.5258
  745SOL     MW 4403   7.649   2.423   2.683 -0.8069  0.4607  0.5710
  746SOL     OW 4404   8.896   3.943   3.455 -0.0421 -0.5003 -0.3402
  746SOL    HW1 4405   8.928   4.024   3.495 -0.3166 -1.0564  1.0562
  746SOL    HW2 4406   8.922   3.950   3.363  0.6029  0.8296 -0.0800
  746SOL     MW 4407   8.904   3.954   3.448 -0.1813  0.0450  0.7213
  747SOL     OW 4408   6.307   3.239   2.588  0.3648 -0.8997 -0.0535
  747SOL    HW1 4409   6.241   3.172   2.573 -1.3494  0.1586  2.2431
  747SOL    HW2 4410   6.338   3.223   2.677  0.1299  1.1367  0.4345
  747SOL     MW 4411   6.303   3.229   2.598  0.1762  0.4511 -0.6964
  748SOL     OW 4412   4.486   7.531   0.293  0.2337 -0.4627 -0.0406
  748SOL    HW1 4413   4.429   7.544   0.218  0.0289 -1.6593 -0.1131
  748SOL    HW2 4414   4.435   7.563   0.368 -0.9664 -2.3772  0.0306
  748SOL     MW 4415   4.472   7.537   0.293  0.6088  0.7107 -0.0199
  749SOL     OW 4416   7.039   7.139   5.562  0.0231 -0.6402  0.4003
  749SOL    HW1 4417   7.067   7.063   5.613  1.6389  0.1999  0.8191
  749SOL    HW2 4418   7.118   7.192   5.553 -1.3003  1.5587  1.1089
  749SOL     MW 4419   7.052   7.136   5.568  0.1491 -0.1402  0.6061
  750SOL     OW 4420   9.932  10.882   4.949 -0.3287  0.0007 -0.0656
  750SOL    HW1 4421   9.968  10.948   5.007 -0.3125 -0.1289  0.0723
  750SOL    HW2 4422  10.009  10.835   4.916 -0.4203 -1.3052  1.4448
  750SOL     MW 4423   9.947  10.884   4.952 -0.0066  0.0325  0.7974
  751SOL     OW 4424   7.685   0.501   0.163  0.3928 -0.1528  0.4405
  751SOL    HW1 4425   7.609   0.483   0.108  1.2790 -2.1126 -0.2722
  751SOL    HW2 4426   7.759   0.468   0.112  1.4425 -0.4998  2.1034
  751SOL     MW 4427   7.685   0.494   0.149  0.0124 -0.1154 -0.2145
  752SOL     OW 4428   8.686   7.998   5.038 -0.1877 -0.2780 -0.0588
  752SOL    HW1 4429   8.730   8.001   4.953 -0.9416 -0.9423 -0.4830
  752SOL    HW2 4430   8.603   7.955   5.020 -1.4039  1.7110  0.5824
  752SOL     MW 4431   8.681   7.993   5.025 -0.0726 -0.3563 -0.2118
  753SOL     OW 4432   7.341   2.896   2.432 -0.0989  0.4712 -0.2889
  753SOL    HW1 4433   7.386   2.951   2.496 -1.7665  1.4302  0.1189
  753SOL    HW2 4434   7.285   2.839   2.486 -0.8905  0.7069 -0.8540
  753SOL     MW 4435   7.339   2.896   2.447 -0.2911 -0.2169 -0.0036
  754SOL     OW 4436   8.946   7.030   5.849 -0.4407 -0.2436  0.1738
  754SOL    HW1 4437   9.007   7.039   5.922  1.7008  1.6530 -1.6711
  754SOL    HW2 4438   8.968   6.945   5.810  1.4768  0.6057 -0.7353
  754SOL     MW 4439   8.957   7.021   5.853  0.4075 -0.2674  0.1565
  755SOL     OW 4440   3.255   7.525   2.188 -0.5600 -0.1351  0.3040
  755SOL    HW1 4441   3.175   7.478   2.212 -0.4947 -0.8882 -0.8870
  755SOL    HW2 4442   3.297   7.545   2.272 -1.6804 -0.2630  0.9211
  755SOL     MW 4443   3.250   7.522   2.202 -0.3412 -0.2488 -0.7142
  756SOL     OW 4444   3.043  10.235   3.244 -0.2779  0.3411 -0.2543
  756SOL    HW1 4445   2.967  10.194   3.283 -0.4097  1.8444  1.1842
  756SOL    HW2 4446   3.012  10.321   3.215 -0.3967 -0.9044 -4.5366
  756SOL     MW 4447   3.030  10.241   3.245  0.3113  0.3509 -0.3821
  757SOL     OW 4448   4.996   7.133   1.647 -0.3741  0.3279  0.2455
  757SOL    HW1 4449   5.047   7.191   1.591 -0.2599  0.1029  0.1185
  757SOL    HW2 4450   5.007   7.169   1.735 -2.0220  1.7707 -0.0830
  757SOL     MW 4451   5.004   7.145   1.651 -0.1184  0.6368  0.1240
  758SOL     OW 4452   3.625   8.673   3.468 -0.8314  0.6812 -0.4432
  758SOL    HW1 4453   3.582   8.647   3.387  0.2131 -0.3331 -0.7037
  758SOL    HW2 4454   3.689   8.739   3.441 -1.3105  1.2289 -0.2548
  758SOL     MW 4455   3.628   8.678   3.454 -0.3191  0.1481 -0.0596
  759SOL     OW 4456   7.940   6.129   0.870  0.2387  0.3330  0.2507
  759SOL    HW1 4457   7.848   6.140   0.845  0.1845 -0.2948  0.1551
  759SOL    HW2 4458   7.966   6.214   0.905 -1.0681 -0.1134  2.5485
  759SOL     MW 4459   7.931   6.141   0.871  0.2101  0.8768 -0.6234
  760SOL     OW 4460   3.936   4.881   0.066 -0.2714 -0.7697 -0.3245
  760SOL    HW1 4461   3.901   4.955   0.016 -1.1229 -0.8066  0.1868
  760SOL    HW2 4462   4.030   4.899   0.073 -0.7333  1.4743  1.6903
  760SOL     MW 4463   3.943   4.893   0.061  0.2683  0.2040  0.1376
  761SOL     OW 4464   9.561   9.208   1.881 -0.7891  0.2361  0.1050
  761SOL    HW1 4465   9.482   9.174   1.924 -1.2251  1.0909  0.0022
  761SOL    HW2 4466   9.599   9.268   1.945 -0.9743  0.8608 -0.3570
  761SOL     MW 4467   9.556   9.211   1.895  0.2567 -0.1968 -0.2500
  762SOL     OW 4468   3.740   9.685   3.182  0.1693  0.6259 -0.1622
  762SOL    HW1 4469   3.703   9.718   3.101  1.5929  0.7316 -0.8032
  762SOL    HW2 4470   3.751   9.763   3.237 -0.0475  0.6638 -0.1701
  762SOL     MW 4471   3.737   9.700   3.179  0.0413  0.2360  0.2037
  763SOL     OW 4472   6.741   9.016   2.276  0.1880 -0.0918 -0.7125
  763SOL    HW1 4473   6.701   8.972   2.201 -0.0264 -3.5145  1.1637
  763SOL    HW2 4474   6.668   9.029   2.337  0.9168 -0.9401  0.3846
  763SOL     MW 4475   6.726   9.012   2.274 -0.3465  0.7657  0.0271
  764SOL     OW 4476   5.782   6.092   4.064  0.0457 -0.4216 -0.0051
  764SOL    HW1 4477   5.737   6.074   4.147  2.4469 -1.7446  1.1028
  764SOL    HW2 4478   5.815   6.181   4.073  0.1769 -0.5116  0.4049
  764SOL     MW 4479   5.780   6.101   4.076  0.2954 -0.6487  0.1739
  765SOL     OW 4480   4.493   0.934   0.358 -0.8533  0.3863 -0.1825
  765SOL    HW1 4481   4.498   0.860   0.418  2.0572 -0.4658 -1.3198
  765SOL    HW2 4482   4.463   1.007   0.412 -1.9095 -1.1344  1.3989
  765SOL     MW 4483   4.490   0.934   0.373  0.4028 -0.3194  0.2393
  766SOL     OW 4484  10.263   9.619   3.489 -0.0891 -0.0519  0.2238
  766SOL    HW1 4485  10.319   9.588   3.560 -0.9827  0.0691  1.0085
  766SOL    HW2 4486  10.216   9.693   3.527  1.4234  1.8188 -1.3649
  766SOL     MW 4487  10.264   9.624   3.503  0.1141  0.1636  0.1149
  767SOL     OW 4488  10.891   8.723   4.097 -0.1496  0.6123  0.4029
  767SOL    HW1 4489  10.971   8.717   4.149 -0.5461 -0.8612  0.9079
  767SOL    HW2 4490  10.876   8.633   4.066 -1.6089  0.8512  0.3457
  767SOL     MW 4491  10.899   8.710   4.100  0.0109 -0.3157  0.3278
  768SOL     OW 4492   7.259   3.609   0.345  0.2932 -0.4424 -0.3545
  768SOL    HW1 4493   7.191   3.660   0.387  1.5203  0.9413  0.0248
  768SOL    HW2 4494   7.228   3.595   0.255 -0.1422  0.8199 -0.4088
  768SOL     MW 4495   7.246   3.614   0.339 -0.1358 -0.2758  0.2308
  769SOL     OW 4496   8.806   8.221   2.845 -0.3418  0.9767 -0.2843
  769SOL    HW1 4497   8.866   8.284   2.805 -0.3370  1.7336  0.8632
  769SOL    HW2 4498   8.789   8.257   2.932 -2.4277  0.7602 -0.5593
  769SOL     MW 4499   8.812   8.234   2.851  0.5327  0.4557 -0.2241
  770SOL     OW 4500   8.060   7.688   2.301  0.2984 -0.0418  0.4200
  770SOL    HW1 4501   8.014   7.740   2.235  1.2571  0.7892  0.3927
  770SOL    HW2 4502   8.045   7.597   2.274  1.9046  0.2816 -1.8342
  770SOL     MW 4503   8.052   7.683   2.289  0.5095 -0.6960  0.1604
  771SOL     OW 4504   1.467   6.346   1.825  0.5534  0.3018 -0.3286
  771SOL    HW1 4505   1.561   6.329   1.821  0.9516  2.4538 -1.7953
  771SOL    HW2 4506   1.455   6.397   1.906  0.4100 -1.0095  0.5075
  771SOL     MW 4507   1.477   6.350   1.835  0.0199  0.3391 -0.2094
  772SOL     OW 4508   6.997   6.501   0.840  0.0628 -0.1468 -0.1862
  772SOL    HW1 4509   6.935   6.563   0.801 -0.7313 -0.4957  0.4789
  772SOL    HW2 4510   6.943   6.425   0.862  0.5978 -0.1812  1.0631
  772SOL     MW 4511   6.982   6.499   0.838 -0.3437  0.2761  0.7114
  773SOL     OW 4512   9.240   6.585   2.021 -0.5055 -0.0024  0.3719
  773SOL    HW1 4513   9.263   6.645   1.950  1.1843  1.9942  2.4594
  773SOL    HW2 4514   9.221   6.502   1.977  1.3116  0.8937 -2.3352
  773SOL     MW 4515   9.240   6.582   2.006 -0.0105  0.0609  0.0701
  774SOL     OW 4516   7.345   3.167   1.317  0.0734 -0.0120  0.1163
  774SOL    HW1 4517   7.430   3.127   1.336 -0.5619 -1.6605 -0.3376
  774SOL    HW2 4518   7.329   3.224   1.393  1.8256  0.8198 -0.0750
  774SOL     MW 4519   7.354   3.169   1.329  0.5351  0.1683  0.1824
  775SOL     OW 4520   2.091   1.007   1.065 -0.1170 -0.2037  0.3081
  775SOL    HW1 4521   2.054   1.055   1.139 -1.4790  0.9142 -1.0139
  775SOL    HW2 4522   2.122   0.925   1.102 -1.2628  0.0851  2.0149
  775SOL     MW 4523   2.090   1.003   1.079  0.3813  0.1624  0.0198
  776SOL     OW 4524   6.350   4.642   2.005 -0.4908  0.5131  0.3753
  776SOL    HW1 4525   6.445   4.656   1.998 -0.1755 -1.4105  0.1743
  776SOL    HW2 4526   6.319   4.713   2.060  1.1883  0.8281  0.9763
  776SOL     MW 4527   6.358   4.653   2.011  0.5453  0.5581  0.1598
  777SOL     OW 4528   0.511   5.312   0.105 -0.3217 -0.3161 -0.5569
  777SOL    HW1 4529   0.457   5.389   0.085 -0.4523 -0.6812 -1.6819
  777SOL    HW2 4530   0.544   5.328   0.193  0.0188  1.2389 -0.9506
  777SOL     MW 4531   0.508   5.324   0.113 -0.0455  0.0206  0.5029
  778SOL     OW 4532   7.244   7.653   0.825  0.3954  0.1055 -0.0481
  778SOL    HW1 4533   7.160   7.627   0.789 -0.3522  0.0819  1.6016
  778SOL    HW2 4534   7.240   7.748   0.832  1.2342  0.2835 -1.6101
  778SOL     MW 4535   7.233   7.662   0.822 -0.1866  0.2311  0.8585
  779SOL     OW 4536   5.534   7.437   0.791 -0.4935 -0.3210  0.1795
  779SOL    HW1 4537   5.553   7.394   0.708  1.6818 -1.2540  1.0801
  779SOL    HW2 4538   5.598   7.508   0.796  1.6628 -2.2334  2.3855
  779SOL     MW 4539   5.545   7.441   0.781  0.1237  0.0716 -0.0435
  780SOL     OW 4540   4.052  10.313   5.571 -0.1963  0.5125  0.1268
  780SOL    HW1 4541   4.141  10.310   5.607 -0.4891  2.4200  1.1470
  780SOL    HW2 4542   4.036  10.224   5.539  1.5561 -0.2399  1.1806
  780SOL     MW 4543   4.062  10.301   5.572 -0.1685  0.0814 -0.3639
  781SOL     OW 4544   4.713   5.651   5.829 -0.9497  0.4045  0.1948
  781SOL    HW1 4545   4.672   5.682   5.910  0.8572 -0.2109  1.4189
  781SOL    HW2 4546   4.803   5.631   5.854 -0.4340 -0.1679 -1.9080
  781SOL     MW 4547   4.719   5.652   5.843 -0.1229 -0.2549  0.4390
  782SOL     OW 4548   8.819   9.513   2.197 -0.1705 -0.2671  0.1070
  782SOL    HW1 4549   8.739   9.545   2.238  0.5090  1.2633  0.2914
  782SOL    HW2 4550   8.792   9.433   2.151 -2.1574  1.0776 -1.2184
  782SOL     MW 4551   8.805   9.507   2.196 -0.1398 -0.1864  0.0131
  783SOL     OW 4552   6.111   5.105   5.382 -0.2012  0.0559 -0.4542
  783SOL    HW1 4553   6.178   5.174   5.378 -0.4508  0.3229 -0.1854
  783SOL    HW2 4554   6.028   5.153   5.387 -0.3437 -0.2480  0.4147
  783SOL     MW 4555   6.109   5.120   5.382  0.7805  0.0529  0.0323
  784SOL     OW 4556   7.699   2.368   3.132 -0.3639  0.4995  0.4519
  784SOL    HW1 4557   7.660   2.314   3.063  0.3129  1.4341 -0.6933
  784SOL    HW2 4558   7.649   2.449   3.130  0.8195  1.2419 -0.2137
  784SOL     MW 4559   7.687   2.371   3.123  0.2397 -0.3791 -0.1362
  785SOL     OW 4560   5.829  11.210   4.269 -0.5421 -0.2531 -0.4041
  785SOL    HW1 4561   5.815  11.120   4.240 -1.3156  0.2216 -1.5765
  785SOL    HW2 4562   5.897  11.243   4.211 -1.4190  0.4101 -1.0754
  785SOL     MW 4563   5.836  11.202   4.258  0.1884  0.0661  0.0235
  786SOL     OW 4564   1.939   8.321   0.426  0.1018  0.0894  0.5216
  786SOL    HW1 4565   1.978   8.404   0.399  0.4937  0.0577  0.9621
  786SOL    HW2 4566   2.013   8.262   0.438  0.0537  0.3565  2.4871
  786SOL     MW 4567   1.953   8.324   0.424 -0.0413  0.1754  0.0519
  787SOL     OW 4568   5.630   5.374   0.239  0.7956  0.0693 -0.5599
  787SOL    HW1 4569   5.567   5.306   0.214  2.0433 -2.0854  1.6604
  787SOL    HW2 4570   5.699   5.368   0.173 -0.0815  0.6441 -1.5441
  787SOL     MW 4571   5.631   5.365   0.228 -0.0155  0.4315  0.1258
  788SOL     OW 4572   3.955   7.510   1.038  0.9385  0.0846 -0.6743
  788SOL    HW1 4573   3.940   7.599   1.069  1.5325  0.4214 -1.3220
  788SOL    HW2 4574   3.912   7.506   0.953  0.4402 -0.4229 -0.4019
  788SOL     MW 4575   3.948   7.521   1.031 -0.2916  0.0636 -0.7056
  789SOL     OW 4576   7.410   5.220   2.711  0.7383 -0.1866 -0.0375
  789SOL    HW1 4577   7.351   5.145   2.706 -0.5210  0.8425 -1.5971
  789SOL    HW2 4578   7.392   5.260   2.796 -0.4225 -0.2326 -0.2427
  789SOL     MW 4579   7.400   5.216   2.721  0.0474  0.3918  0.3502
  790SOL     OW 4580   2.211   6.464   2.755  0.0833  0.1370 -0.0094
  790SOL    HW1 4581   2.156   6.387   2.763 -0.8883  0.7402 -0.6703
  790SOL    HW2 4582   2.205   6.508   2.839 -0.8014  0.4187 -0.2110
  790SOL     MW 4583   2.203   6.460   2.767  0.0904 -0.0070  0.3930
  791SOL     OW 4584   6.957   4.654   2.992  0.2460 -0.1494  0.1472
  791SOL    HW1 4585   6.937   4.711   3.067  2.9447 -0.3019  1.0855
  791SOL    HW2 4586   6.972   4.568   3.030 -0.0143 -0.6252 -0.7995
  791SOL     MW 4587   6.956   4.651   3.006 -0.2703 -0.2031  0.4665
  792SOL     OW 4588  11.219   9.540   4.156  0.1701  0.0046  0.1005
  792SOL    HW1 4589  11.249   9.544   4.065  0.5816  0.2234  0.2424
  792SOL    HW2 4590  11.128   9.570   4.153  0.2956  0.3529 -0.1868
  792SOL     MW 4591  11.211   9.544   4.144 -0.0326  0.0877 -0.0640
  793SOL     OW 4592   4.092   2.063   2.661 -0.1568  0.0098 -1.0030
  793SOL    HW1 4593   4.007   2.047   2.701  1.0253 -1.0780  1.2904
  793SOL    HW2 4594   4.092   2.009   2.582 -1.1086 -1.0618 -0.3029
  793SOL     MW 4595   4.081   2.054   2.656  0.2131  0.0805 -0.6246
  794SOL     OW 4596   5.896   8.440   4.580  0.4982  0.1794  0.2389
  794SOL    HW1 4597   5.853   8.419   4.663 -0.7235 -0.5388 -0.5362
  794SOL    HW2 4598   5.866   8.529   4.561  0.1845  0.0725  0.2181
  794SOL     MW 4599   5.886   8.449   4.588  0.2160 -0.2198  0.2686
  795SOL     OW 4600   2.123   3.793   2.127 -0.1641  0.0223  0.1859
  795SOL    HW1 4601   2.042   3.840   2.146  0.1137  1.4891 -1.8592
  795SOL    HW2 4602   2.193   3.855   2.149  0.2005  1.1372 -3.3420
  795SOL     MW 4603   2.122   3.807   2.132  0.4358  0.1435 -0.2401
  796SOL     OW 4604   3.029   7.889   1.726  0.1956  0.4531  0.3487
  796SOL    HW1 4605   2.935   7.891   1.746 -0.1793 -0.4355 -1.0910
  796SOL    HW2 4606   3.071   7.872   1.810 -1.0569 -0.6210  0.8081
  796SOL     MW 4607   3.022   7.887   1.739  0.3035 -0.0375 -0.1334
  797SOL     OW 4608   1.840   4.565   2.381 -0.0896  0.4304 -0.4179
  797SOL    HW1 4609   1.880   4.637   2.332 -1.4018  0.7969 -0.9911
  797SOL    HW2 4610   1.874   4.486   2.340  1.2931  0.7007  0.1569
  797SOL     MW 4611   1.850   4.564   2.370  0.2069 -0.0716  0.5558
  798SOL     OW 4612   8.586   5.992   4.462  0.0221  0.4219 -1.4498
  798SOL    HW1 4613   8.553   5.903   4.477 -0.6547  0.9106  0.1650
  798SOL    HW2 4614   8.627   6.017   4.544 -0.2479  1.7875 -1.7070
  798SOL     MW 4615   8.587   5.984   4.474  0.0970  0.1347 -0.8524
  799SOL     OW 4616   4.567   5.022   0.336  0.2290  0.3322 -0.0833
  799SOL    HW1 4617   4.601   5.103   0.373 -2.3296  0.8297  1.4422
  799SOL    HW2 4618   4.526   5.049   0.254 -1.6673  0.9237  0.9789
  799SOL     MW 4619   4.566   5.036   0.330  0.3185  0.1200 -0.1316
  800SOL     OW 4620   5.140   4.911   5.550 -0.1794 -0.2171  0.9780
  800SOL    HW1 4621   5.059   4.865   5.531  0.0135  0.1608 -0.9412
  800SOL    HW2 4622   5.139   4.987   5.493  1.1443  0.2516  1.5370
  800SOL     MW 4623   5.130   4.915   5.540  0.0490  0.9131  0.3248
  801SOL     OW 4624   6.124   3.017   2.727  0.7727 -0.6707 -0.3374
  801SOL    HW1 4625   6.073   3.076   2.672  0.6059 -0.8065 -0.3282
  801SOL    HW2 4626   6.140   3.066   2.807  3.4086  0.6515 -1.5282
  801SOL     MW 4627   6.120   3.031   2.730  0.1182  0.4527 -0.3523
  802SOL     OW 4628   6.212   5.182   3.629  0.2702 -0.3225  0.1207
  802SOL    HW1 4629   6.163   5.104   3.602  0.7675 -0.4864 -0.3434
  802SOL    HW2 4630   6.260   5.208   3.550  0.9036 -0.1581  0.5542
  802SOL     MW 4631   6.212   5.175   3.615 -0.0501 -0.2065  0.2684
  803SOL     OW 4632   2.141   6.727   2.433 -0.2662 -0.0175  0.0968
  803SOL    HW1 4633   2.139   6.822   2.424  0.1479  0.0361  0.5246
  803SOL    HW2 4634   2.233   6.704   2.415 -0.4417 -0.3772 -0.3740
  803SOL     MW 4635   2.153   6.736   2.429 -0.5583 -0.6204  0.3089
  804SOL     OW 4636   1.063   4.089   1.076 -0.5137 -0.4883 -0.2182
  804SOL    HW1 4637   1.056   4.003   1.034  0.0926 -1.0908  0.8758
  804SOL    HW2 4638   1.003   4.085   1.150 -0.6194  0.1043 -0.2696
  804SOL     MW 4639   1.055   4.077   1.080 -0.6246 -0.6364  0.6277
  805SOL     OW 4640   8.609   8.576   4.192 -0.0804  0.6997 -0.0538
  805SOL    HW1 4641   8.616   8.502   4.252 -2.2348  1.5272  1.3223
  805SOL    HW2 4642   8.693   8.621   4.198  0.3414 -0.2020  1.0249
  805SOL     MW 4643   8.620   8.572   4.200 -0.2239 -0.9152 -0.9362
  806SOL     OW 4644   5.626   1.760   0.631  0.4310 -0.2504 -0.0024
  806SOL    HW1 4645   5.601   1.688   0.689 -0.4905  1.3837  1.7351
  806SOL    HW2 4646   5.548   1.777   0.579 -0.4407  1.3298  1.6682
  806SOL     MW 4647   5.613   1.753   0.632  0.4536  1.0514 -0.2978
  807SOL     OW 4648   2.096   7.695   2.844 -0.1022  0.8304  0.2133
  807SOL    HW1 4649   2.068   7.756   2.912  1.4346  2.2881 -0.3846
  807SOL    HW2 4650   2.106   7.611   2.889 -1.7174  1.1255  1.1772
  807SOL     MW 4651   2.094   7.692   2.859 -0.3523  0.1837 -0.5239
  808SOL     OW 4652   7.784   7.936   2.807 -0.4707  0.3897  0.2944
  808SOL    HW1 4653   7.691   7.913   2.803 -0.3371 -0.3594  1.1643
  808SOL    HW2 4654   7.829   7.859   2.772 -0.0504 -0.4121  2.4952
  808SOL     MW 4655   7.778   7.923   2.802  0.2441 -0.2692  0.5170
  809SOL     OW 4656   4.589   5.802   1.723  0.4688 -0.2490  0.0796
  809SOL    HW1 4657   4.525   5.732   1.710  0.3474  0.0017 -0.7929
  809SOL    HW2 4658   4.559   5.849   1.800 -0.4925 -0.0488 -0.3993
  809SOL     MW 4659   4.577   5.799   1.731  0.1014 -0.5797 -0.2774
  810SOL     OW 4660  10.036   8.494   2.947  0.4197 -0.2112 -0.3943
  810SOL    HW1 4661   9.944   8.470   2.944  0.1385  0.9039 -1.9644
  810SOL    HW2 4662  10.062   8.501   2.855  1.4577  1.6525 -0.0143
  810SOL     MW 4663  10.028   8.492   2.935 -0.6139  0.0100  0.1325
  811SOL     OW 4664   1.870   6.086   0.548 -0.3896  0.1861  0.3349
  811SOL    HW1 4665   1.782   6.112   0.573 -0.4789 -0.2798  0.5221
  811SOL    HW2 4666   1.878   6.110   0.455 -0.7218  0.1984  0.3111
  811SOL     MW 4667   1.860   6.092   0.539 -0.1037  0.5108 -0.6274
  812SOL     OW 4668   4.983   7.762   1.347 -0.2374  0.2091  0.1124
  812SOL    HW1 4669   4.895   7.730   1.369 -0.0358 -0.4617 -0.0270
  812SOL    HW2 4670   5.009   7.815   1.423 -0.3402 -0.4692  0.6299
  812SOL     MW 4671   4.975   7.765   1.360  0.1595  0.0097 -0.3063
  813SOL     OW 4672   6.667   4.694   5.573  0.2524  0.6735  0.2907
  813SOL    HW1 4673   6.676   4.625   5.508 -0.4524 -1.3713  2.1977
  813SOL    HW2 4674   6.727   4.763   5.545  0.8024 -0.5959 -1.8530
  813SOL     MW 4675   6.676   4.694   5.561 -0.0152 -0.5882 -0.0442
  814SOL     OW 4676   8.375   4.746   0.742 -0.3360  0.0794  0.1720
  814SOL    HW1 4677   8.330   4.829   0.723 -0.7011 -0.2268 -0.3044
  814SOL    HW2 4678   8.390   4.707   0.656  2.5248  1.0391  0.1126
  814SOL     MW 4679   8.371   4.752   0.729  1.0303 -0.2121 -0.3998
  815SOL     OW 4680   7.051   5.449   0.235  0.0048  0.3654  0.7681
  815SOL    HW1 4681   7.145   5.433   0.236  0.0953  0.9117  1.8197
  815SOL    HW2 4682   7.035   5.492   0.151  0.3454 -1.5846 -0.3663
  815SOL     MW 4683   7.061   5.453   0.224  0.0235 -1.0909  0.0573
  816SOL     OW 4684   8.671   8.349   5.549 -0.9800 -0.5267 -0.2647
  816SOL    HW1 4685   8.689   8.436   5.514 -0.2876 -1.0112 -1.1613
  816SOL    HW2 4686   8.685   8.357   5.643  0.2021  0.0534 -0.4763
  816SOL     MW 4687   8.675   8.361   5.556  0.5288 -0.3533  0.2369
  817SOL     OW 4688   4.522   4.931   4.230 -0.2091  0.0293  0.4034
  817SOL    HW1 4689   4.483   4.894   4.309  0.5414 -1.9951 -0.1082
  817SOL    HW2 4690   4.594   4.871   4.208 -0.8300  0.1095 -2.2019
  817SOL     MW 4691   4.526   4.919   4.237  0.4825 -0.2901  0.0137
  818SOL     OW 4692   2.106   2.332   2.348 -0.0033 -0.1996 -0.6377
  818SOL    HW1 4693   2.031   2.387   2.373  0.4913 -0.8185  2.7358
  818SOL    HW2 4694   2.067   2.254   2.310 -1.0733 -0.1041  0.2045
  818SOL     MW 4695   2.092   2.329   2.346  0.4927  0.1363  0.1666
  819SOL     OW 4696   9.333   7.123   5.686 -0.5141 -0.4818  0.0359
  819SOL    HW1 4697   9.327   7.135   5.592 -0.2399 -0.3883  0.0300
  819SOL    HW2 4698   9.427   7.120   5.704 -0.5358  0.7998  0.4733
  819SOL     MW 4699   9.344   7.124   5.677  0.5311 -0.3430  0.0748
  820SOL     OW 4700   7.457   4.023   0.865 -0.2806  0.1811  0.3722
  820SOL    HW1 4701   7.473   3.969   0.942 -0.2748  0.4645  0.5714
  820SOL    HW2 4702   7.362   4.019   0.853 -0.2815  0.1375  0.3932
  820SOL     MW 4703   7.447   4.015   0.873  0.4813  0.0376  0.6634
  821SOL     OW 4704   7.596   7.315   4.158  0.1077 -0.1897 -0.6529
  821SOL    HW1 4705   7.539   7.248   4.194 -0.4101 -0.5084 -1.9873
  821SOL    HW2 4706   7.631   7.276   4.078 -0.2082  1.0937 -1.4610
  821SOL     MW 4707   7.593   7.301   4.152  0.4863  0.5879 -0.1054
  822SOL     OW 4708   5.946   2.360   3.268 -0.4000 -0.1977 -0.2252
  822SOL    HW1 4709   5.983   2.442   3.299  0.6345 -0.3608 -0.9794
  822SOL    HW2 4710   5.855   2.362   3.298  0.1735  0.2573  1.5695
  822SOL     MW 4711   5.939   2.371   3.275 -0.2418  0.4995  0.8002
  823SOL     OW 4712   4.544   7.392   3.427  0.3067 -0.2043 -0.7538
  823SOL    HW1 4713   4.562   7.370   3.336  2.2262  1.3633 -0.8188
  823SOL    HW2 4714   4.621   7.361   3.475 -0.1469  0.0595  0.1660
  823SOL     MW 4715   4.556   7.385   3.421 -0.0078 -0.1827 -0.8575
  824SOL     OW 4716   5.355   3.766   4.669  0.2617  0.0974 -0.0925
  824SOL    HW1 4717   5.343   3.672   4.681 -0.8675  0.3023  0.5077
  824SOL    HW2 4718   5.398   3.796   4.749  0.6977  0.0723 -0.3198
  824SOL     MW 4719   5.359   3.758   4.681  0.1515 -0.3059  0.0475
  825SOL     OW 4720   8.237   5.209   3.792  0.1828 -0.2710  0.1308
  825SOL    HW1 4721   8.289   5.142   3.747  1.0871 -0.3332  1.2038
  825SOL    HW2 4722   8.154   5.165   3.812  0.0568 -0.4690 -0.8046
  825SOL     MW 4723   8.233   5.194   3.789 -0.1016 -0.1902 -0.3608
  826SOL     OW 4724   2.772   4.277   1.118 -0.4482 -0.1470 -0.0813
  826SOL    HW1 4725   2.806   4.276   1.208  2.7436  1.7403 -1.0744
  826SOL    HW2 4726   2.708   4.348   1.118  0.4033  0.6594  0.4984
  826SOL     MW 4727   2.768   4.286   1.130  0.5034 -0.8563  0.1944
  827SOL     OW 4728   6.077   4.620   3.774 -0.2315 -0.9283 -0.2746
  827SOL    HW1 4729   6.162   4.587   3.746  0.0335 -0.2215 -0.3125
  827SOL    HW2 4730   6.026   4.626   3.693  1.1203  2.8665 -1.0237
  827SOL     MW 4731   6.081   4.616   3.760  0.2158 -0.1210  0.1199
  828SOL     OW 4732   6.341   4.425   0.990 -0.3258  0.4781  0.1944
  828SOL    HW1 4733   6.342   4.471   1.074  2.8323 -0.4073  0.7743
  828SOL    HW2 4734   6.396   4.348   1.004 -0.0284  0.0921 -2.5781
  828SOL     MW 4735   6.348   4.421   1.003 -0.0323  0.4216 -0.8058
  829SOL     OW 4736   8.096   7.648   1.800  0.4502  0.3602 -0.0856
  829SOL    HW1 4737   8.145   7.629   1.879  1.3899  1.5889 -0.3541
  829SOL    HW2 4738   8.157   7.629   1.729 -0.2895 -0.4627 -0.5214
  829SOL     MW 4739   8.110   7.643   1.801  0.8867 -0.0373  0.1695
  830SOL     OW 4740   2.113   4.013   2.332 -0.0729 -0.0170 -0.2234
  830SOL    HW1 4741   2.053   4.077   2.370 -0.3409 -0.1410 -0.4330
  830SOL    HW2 4742   2.119   4.038   2.239  0.0561 -0.1153 -0.2432
  830SOL     MW 4743   2.106   4.025   2.325  0.0066 -0.0605  0.5697
  831SOL     OW 4744   8.512   3.616   1.215  0.0533 -0.3810  0.1757
  831SOL    HW1 4745   8.555   3.541   1.173 -2.2633 -1.5399 -0.3379
  831SOL    HW2 4746   8.569   3.690   1.198  0.6263 -1.3400 -2.5945
  831SOL     MW 4747   8.525   3.616   1.208 -0.5278 -0.4925  0.3214
  832SOL     OW 4748   5.211   4.046   5.086  0.3991 -0.5723 -0.0219
  832SOL    HW1 4749   5.136   4.097   5.116 -0.7046 -1.0264 -1.8452
  832SOL    HW2 4750   5.257   4.105   5.025 -0.4807 -1.4284 -1.5860
  832SOL     MW 4751   5.207   4.060   5.082 -0.0866  0.8453  0.0724
  833SOL     OW 4752  10.008   9.984   4.733 -0.3343  0.8436  0.4184
  833SOL    HW1 4753  10.011   9.901   4.779 -0.5843  0.8797  0.4971
  833SOL    HW2 4754  10.079   9.978   4.668  0.8077  1.2599  1.5864
  833SOL     MW 4755  10.018   9.973   4.730 -0.4484 -0.2974 -0.2706
  834SOL     OW 4756   9.350  10.263   4.996 -0.0787  0.3146  0.0269
  834SOL    HW1 4757   9.428  10.250   4.942  0.5954 -0.4261  1.1457
  834SOL    HW2 4758   9.278  10.266   4.933  0.7238 -0.1467 -0.9443
  834SOL     MW 4759   9.351  10.262   4.981 -0.2535 -0.0328  0.0657
  835SOL     OW 4760   8.320  10.413   3.507  0.3949  0.5803  0.3175
  835SOL    HW1 4761   8.231  10.380   3.493  1.0645 -1.3035  0.2137
  835SOL    HW2 4762   8.334  10.475   3.435 -0.0356 -0.8775 -1.1002
  835SOL     MW 4763   8.311  10.417   3.496 -0.5506 -0.4651 -0.2773
  836SOL     OW 4764   7.190   2.885   0.322 -0.4663 -0.1134  0.0834
  836SOL    HW1 4765   7.132   2.819   0.283  0.7088 -0.5003 -1.0937
  836SOL    HW2 4766   7.245   2.914   0.249  0.8400  0.2227  1.1695
  836SOL     MW 4767   7.190   2.880   0.307 -0.6209  0.2750 -0.3952
  837SOL     OW 4768   1.308   5.745   1.122 -0.2547  0.0467 -0.3316
  837SOL    HW1 4769   1.293   5.839   1.122 -1.1573 -0.0728 -1.4499
  837SOL    HW2 4770   1.233   5.709   1.170  0.1800 -0.1053  0.2507
  837SOL     MW 4771   1.297   5.752   1.128  0.3221 -0.6964  0.0125
  838SOL     OW 4772   7.984   4.912   2.597  0.2890  0.3183 -0.5196
  838SOL    HW1 4773   7.935   4.984   2.636 -2.5496 -1.0728 -1.2557
  838SOL    HW2 4774   7.969   4.838   2.657  2.6813  0.1025 -0.0677
  838SOL     MW 4775   7.976   4.911   2.610 -0.2704 -0.4150  0.1616
  839SOL     OW 4776   4.164   6.431   0.354  0.2234 -0.1690  0.1204
  839SOL    HW1 4777   4.099   6.361   0.357  1.2614 -1.1255  0.8550
  839SOL    HW2 4778   4.127   6.495   0.292 -1.7212 -0.3379  1.0358
  839SOL     MW 4779   4.151   6.430   0.346  0.6317 -0.0307 -0.5733
  840SOL     OW 4780   9.471   9.453   2.594 -0.7335 -0.0217  0.0541
  840SOL    HW1 4781   9.498   9.537   2.631 -1.3678  0.1189  0.1998
  840SOL    HW2 4782   9.484   9.391   2.665 -1.6318  0.1938  0.4162
  840SOL     MW 4783   9.476   9.456   2.608 -0.7254  0.4824 -0.2150
  841SOL     OW 4784   5.207   3.630   3.498 -0.2411  0.1145  0.0607
  841SOL    HW1 4785   5.194   3.719   3.529  0.8100  0.6291 -0.8979
  841SOL    HW2 4786   5.220   3.640   3.403 -0.6361 -1.1124 -0.1362
  841SOL     MW 4787   5.207   3.643   3.490 -0.1246 -0.2267  0.4549
  842SOL     OW 4788  11.615   6.337   5.777  0.4741 -0.1231  0.0810
  842SOL    HW1 4789  11.640   6.404   5.841 -1.7952  0.0196  0.9081
  842SOL    HW2 4790  11.520   6.339   5.777  0.3841 -0.7437 -2.6960
  842SOL     MW 4791  11.606   6.346   5.785 -0.0489 -0.6954  0.1481
  843SOL     OW 4792   4.477   5.490   4.474  0.5920 -0.6504  0.4155
  843SOL    HW1 4793   4.430   5.545   4.537  0.1337 -0.9089  0.3075
  843SOL    HW2 4794   4.408   5.447   4.424  0.9525 -0.6642 -0.0790
  843SOL     MW 4795   4.462   5.492   4.476  0.2423 -0.6158  0.0432
  844SOL     OW 4796   9.543   9.082   4.531 -0.3283  0.9392  0.0765
  844SOL    HW1 4797   9.615   9.020   4.535  0.7602  1.9812 -1.7933
  844SOL    HW2 4798   9.501   9.076   4.616 -0.5537 -2.6196 -0.1589
  844SOL     MW 4799   9.547   9.073   4.542  0.8812  0.0931 -0.2368
  845SOL     OW 4800   5.775   5.621   3.837 -0.0942 -0.1478 -0.0414
  845SOL    HW1 4801   5.790   5.684   3.908 -0.7621  2.0695 -1.7629
  845SOL    HW2 4802   5.681   5.621   3.825 -0.0039 -0.6964 -0.7931
  845SOL     MW 4803   5.765   5.629   3.845 -0.3096 -0.5659  0.3839
  846SOL     OW 4804   6.637   4.980   2.684 -0.4044 -0.0118 -0.1578
  846SOL    HW1 4805   6.557   4.958   2.732 -0.3636 -0.5991 -0.3452
  846SOL    HW2 4806   6.605   5.015   2.600 -0.4904  1.8806  0.6242
  846SOL     MW 4807   6.623   4.981   2.679 -0.5146 -0.5823  0.1087
  847SOL     OW 4808   5.543   6.716   0.816 -0.2872  0.0090  0.2918
  847SOL    HW1 4809   5.466   6.697   0.762  1.4781 -1.5616 -1.8578
  847SOL    HW2 4810   5.551   6.811   0.814 -1.0087  0.0679 -1.2069
  847SOL     MW 4811   5.534   6.726   0.809  0.5481 -0.6028 -0.4093
  848SOL     OW 4812   2.356   9.730   2.393  0.6766  0.1684 -0.0199
  848SOL    HW1 4813   2.323   9.812   2.355 -0.7102  0.4972  1.7569
  848SOL    HW2 4814   2.372   9.751   2.485  1.2461 -1.3105  0.2385
  848SOL     MW 4815   2.354   9.743   2.400  0.4988 -0.3292  0.3881
  849SOL     OW 4816   5.571   9.135   2.398  0.5804 -0.1919 -0.2558
  849SOL    HW1 4817   5.492   9.190   2.395  1.3378  1.0084  0.5063
  849SOL    HW2 4818   5.547   9.061   2.453  0.0164  0.2378  0.0848
  849SOL     MW 4819   5.558   9.133   2.405 -0.2177 -0.3865 -0.7380
  850SOL     OW 4820   7.784   3.389   2.643  0.0652  0.0368  0.2560
  850SOL    HW1 4821   7.782   3.374   2.548  0.9102 -0.3639  0.2881
  850SOL    HW2 4822   7.807   3.482   2.652  1.4582 -0.2621  0.0521
  850SOL     MW 4823   7.787   3.399   2.632  0.7497 -0.0877 -0.3242
  851SOL     OW 4824  11.139   8.135   4.095  0.1407  0.2968  0.2223
  851SOL    HW1 4825  11.174   8.059   4.049 -0.5581 -1.3778  2.2656
  851SOL    HW2 4826  11.215   8.180   4.130  0.5398  0.2601 -0.5793
  851SOL     MW 4827  11.153   8.131   4.093  0.2572  0.1405  0.4750
  852SOL     OW 4828   1.899   5.090   0.547  0.2155 -0.2078 -0.3036
  852SOL    HW1 4829   1.906   5.121   0.457  1.2336  2.9477  0.7325
  852SOL    HW2 4830   1.807   5.099   0.569 -0.0134 -0.8757 -0.9548
  852SOL     MW 4831   1.888   5.095   0.539  0.5342 -0.0999  0.4182
  853SOL     OW 4832   8.114   5.519   2.967 -0.0966 -0.3986  0.0625
  853SOL    HW1 4833   8.119   5.581   3.040  1.7053 -0.5025  0.0771
  853SOL    HW2 4834   8.188   5.460   2.981  1.9577  1.1004 -3.1596
  853SOL     MW 4835   8.124   5.520   2.978 -0.3194  0.3407  0.4656
  854SOL     OW 4836   9.218   8.099   3.309  0.0666 -0.2063 -0.8060
  854SOL    HW1 4837   9.149   8.052   3.262 -2.0299  0.6292  1.2524
  854SOL    HW2 4838   9.180   8.185   3.328  2.1625  0.7388 -0.6327
  854SOL     MW 4839   9.204   8.104   3.305  0.0326  0.1957 -0.7426
  855SOL     OW 4840   7.028   3.579   0.177  0.7910 -0.5087 -0.0657
  855SOL    HW1 4841   7.032   3.570   0.272 -1.7416  0.0739  0.1704
  855SOL    HW2 4842   7.038   3.490   0.144  2.2340 -0.6547  0.6821
  855SOL     MW 4843   7.030   3.566   0.185  0.5410  0.1118  0.6129
  856SOL     OW 4844   5.438   6.762   1.120 -0.2789 -0.7761 -0.2896
  856SOL    HW1 4845   5.416   6.727   1.034 -0.5873 -2.7639  0.5292
  856SOL    HW2 4846   5.355   6.763   1.167  0.0613 -0.7682  0.3233
  856SOL     MW 4847   5.425   6.758   1.115  0.4187 -0.1444  0.5073
  857SOL     OW 4848   3.367   2.249   0.783  0.6159 -0.3598 -0.1424
  857SOL    HW1 4849   3.414   2.304   0.845 -0.7836  0.0031  0.6384
  857SOL    HW2 4850   3.406   2.270   0.698  0.8588  1.0220  0.2809
  857SOL     MW 4851   3.378   2.259   0.780  1.1256  1.1739  0.3782
  858SOL     OW 4852   5.362   5.766   2.742 -0.2004 -0.8567 -0.3697
  858SOL    HW1 4853   5.436   5.770   2.682  0.2454 -1.8146  0.0922
  858SOL    HW2 4854   5.391   5.708   2.812 -1.1410 -0.6930  0.1762
  858SOL     MW 4855   5.375   5.759   2.743 -0.1482 -0.9511  0.2048
  859SOL     OW 4856   5.092   4.862   3.728  0.9236 -0.0306  0.3510
  859SOL    HW1 4857   5.103   4.769   3.705 -0.9957 -0.8172  2.2077
  859SOL    HW2 4858   5.139   4.872   3.810  2.5072  1.1346 -0.6383
  859SOL     MW 4859   5.099   4.851   3.735  0.2686 -0.8463 -0.0182
  860SOL     OW 4860   9.297   7.002   2.672 -0.2254  0.0942 -0.0801
  860SOL    HW1 4861   9.314   6.910   2.651 -2.5980  0.0479 -2.1309
  860SOL    HW2 4862   9.266   7.041   2.590  0.0534  2.5867  0.9027
  860SOL     MW 4863   9.295   6.995   2.659 -0.0610 -0.0619 -0.1153
  861SOL     OW 4864   8.731   1.862   2.571  0.1596  0.6095  0.0216
  861SOL    HW1 4865   8.703   1.915   2.646  0.1493 -0.7388  1.0263
  861SOL    HW2 4866   8.825   1.878   2.564  0.1399  0.8370  0.2543
  861SOL     MW 4867   8.739   1.871   2.580  0.3724 -0.7004 -0.4331
  862SOL     OW 4868   7.475   6.553   1.054  0.3886  0.3867 -0.1200
  862SOL    HW1 4869   7.541   6.553   0.986  0.0764 -1.6975 -0.4886
  862SOL    HW2 4870   7.424   6.473   1.039  0.7334 -0.5736  2.9301
  862SOL     MW 4871   7.477   6.543   1.044  0.1140  0.0203  0.1370
  863SOL     OW 4872   2.966   7.599   2.564 -0.7140  1.1783 -0.2869
  863SOL    HW1 4873   2.872   7.616   2.565 -0.7123  1.1866  1.4942
  863SOL    HW2 4874   2.988   7.597   2.471 -2.0751  3.4084 -0.7418
  863SOL     MW 4875   2.957   7.601   2.552 -0.2989  0.5243  0.1548
  864SOL     OW 4876   6.659   2.903   3.688 -0.1972 -0.2812 -0.9203
  864SOL    HW1 4877   6.586   2.965   3.687 -0.2977 -0.2493  1.5568
  864SOL    HW2 4878   6.617   2.818   3.697  0.0259 -0.3935 -0.9538
  864SOL     MW 4879   6.644   2.900   3.689  0.5786 -0.0378  0.1669
  865SOL     OW 4880   3.605  10.544   5.094  0.2423  0.2285  0.3118
  865SOL    HW1 4881   3.619  10.638   5.100 -1.5762  0.5976 -0.5324
  865SOL    HW2 4882   3.682  10.505   5.136  0.7133  2.0830  1.2554
  865SOL     MW 4883   3.617  10.551   5.100 -0.3034  0.1430 -0.2023
  866SOL     OW 4884   7.883   4.389   5.339 -0.2973 -0.2092  0.1988
  866SOL    HW1 4885   7.946   4.436   5.286  0.4252 -1.0959  0.2450
  866SOL    HW2 4886   7.931   4.365   5.419 -0.9494 -0.1162  0.6292
  866SOL     MW 4887   7.897   4.392   5.343  0.4799 -0.0360 -0.1290
  867SOL     OW 4888   6.731   9.982   4.643  0.6754 -0.3091  0.3015
  867SOL    HW1 4889   6.698  10.046   4.705 -0.1778  0.8931 -1.2973
  867SOL    HW2 4890   6.670   9.988   4.569  1.4931 -1.8572 -0.5341
  867SOL     MW 4891   6.719   9.991   4.641 -0.1159 -0.1029  0.1386
  868SOL     OW 4892   7.703  10.612   5.197 -0.1416 -0.4073  0.6462
  868SOL    HW1 4893   7.752  10.585   5.274  0.9029 -0.5034 -0.0268
  868SOL    HW2 4894   7.613  10.586   5.215  0.0380 -0.2103  1.9237
  868SOL     MW 4895   7.698  10.605   5.209  0.2404 -0.6836  0.2526
  869SOL     OW 4896   6.918  10.809   5.055 -0.3812 -0.0635 -0.2457
  869SOL    HW1 4897   6.979  10.765   4.995 -0.6232 -2.2497  1.0352
  869SOL    HW2 4898   6.844  10.749   5.063 -0.4504  0.2476  2.0577
  869SOL     MW 4899   6.916  10.796   5.048 -0.2633  0.2326 -0.0210
  870SOL     OW 4900   4.461   7.777   1.100  0.1348 -0.3580 -0.1882
  870SOL    HW1 4901   4.468   7.761   1.194  0.3666  0.0075 -0.1401
  870SOL    HW2 4902   4.391   7.719   1.071 -0.1916 -0.2075  0.2789
  870SOL     MW 4903   4.453   7.768   1.108 -0.0806  0.0151  0.8700
  871SOL     OW 4904   8.444   8.392   0.818 -0.2909 -0.0855 -0.3512
  871SOL    HW1 4905   8.409   8.351   0.739  0.1791  1.1493 -1.2293
  871SOL    HW2 4906   8.520   8.338   0.842 -1.0555 -1.0763 -0.1124
  871SOL     MW 4907   8.450   8.379   0.811 -0.2334 -0.1321 -0.0197
  872SOL     OW 4908   6.875   9.518   4.473 -0.0822 -0.0995 -0.2721
  872SOL    HW1 4909   6.881   9.574   4.551 -1.3152 -1.5303  0.9016
  872SOL    HW2 4910   6.856   9.579   4.401 -0.3037  1.1052  0.7688
  872SOL     MW 4911   6.874   9.533   4.474 -0.8498  0.5273 -0.3851
  873SOL     OW 4912   7.917   3.062   1.865  0.5228 -0.0980  0.2644
  873SOL    HW1 4913   7.972   3.003   1.813  0.2810  1.2267 -1.6132
  873SOL    HW2 4914   7.976   3.133   1.889  0.1010  0.4018 -0.1514
  873SOL     MW 4915   7.932   3.063   1.861 -0.4923 -0.2984 -0.3124
  874SOL     OW 4916   2.768   3.070   1.304  0.4602 -0.6584  0.2236
  874SOL    HW1 4917   2.840   3.013   1.332 -0.1187 -1.3987  0.2204
  874SOL    HW2 4918   2.812   3.139   1.254  1.1519 -1.2983 -0.0904
  874SOL     MW 4919   2.783   3.071   1.301 -0.7476 -0.1631  0.4745
  875SOL     OW 4920   2.522   1.768   0.481  0.5958 -0.2568 -0.1264
  875SOL    HW1 4921   2.478   1.700   0.430  1.4628 -0.7057 -0.2965
  875SOL    HW2 4922   2.455   1.799   0.542 -0.6671  0.7295 -1.9137
  875SOL     MW 4923   2.508   1.763   0.482 -0.0441 -0.2612  0.2080
  876SOL     OW 4924   3.524   8.500   1.746  0.3816  0.5788 -0.5014
  876SOL    HW1 4925   3.562   8.500   1.834 -2.1879  0.3706  0.6953
  876SOL    HW2 4926   3.599   8.500   1.688  2.2608 -1.8300  1.6740
  876SOL     MW 4927   3.538   8.500   1.750  0.0744  0.6254  0.2968
  877SOL     OW 4928   8.161   4.204   5.301 -0.6576  0.3187  0.3754
  877SOL    HW1 4929   8.104   4.150   5.355  0.3642 -1.2770 -0.0644
  877SOL    HW2 4930   8.246   4.202   5.346  0.2553 -1.1681 -1.2866
  877SOL     MW 4931   8.165   4.197   5.313 -0.1041  0.0340  0.3771
  878SOL     OW 4932   3.181   2.863   0.537 -0.1562  0.0003 -0.0727
  878SOL    HW1 4933   3.219   2.781   0.569  0.5266  0.1087 -0.5824
  878SOL    HW2 4934   3.163   2.913   0.616 -0.8643 -0.7603  0.2596
  878SOL     MW 4935   3.184   2.859   0.551 -0.4212 -0.3004  0.0556
  879SOL     OW 4936   7.571   6.763   1.476  0.1353  0.2348 -0.2287
  879SOL    HW1 4937   7.493   6.812   1.448  0.7492  2.1188  1.1035
  879SOL    HW2 4938   7.636   6.779   1.407 -0.1888 -0.0990 -0.6127
  879SOL     MW 4939   7.570   6.772   1.464  0.4144  0.5368 -1.2100
  880SOL     OW 4940   7.893   5.513   4.189  0.3270 -0.2512 -0.0332
  880SOL    HW1 4941   7.910   5.605   4.207  1.6290 -0.5545  0.3898
  880SOL    HW2 4942   7.805   5.497   4.224  0.7364  0.4304  1.3636
  880SOL     MW 4943   7.884   5.523   4.195  0.0575 -0.3395  0.1070
  881SOL     OW 4944   5.185   1.375   0.645 -0.4422  0.1561 -0.4395
  881SOL    HW1 4945   5.270   1.366   0.602 -0.3050 -0.4648 -0.0476
  881SOL    HW2 4946   5.204   1.425   0.725 -0.5038  0.3087 -0.5195
  881SOL     MW 4947   5.198   1.380   0.650 -0.1572 -0.6411  0.7575
  882SOL     OW 4948   6.977   9.922   4.690  0.2289 -0.1832  0.2687
  882SOL    HW1 4949   6.997  10.001   4.740  2.0245  1.8024 -3.1589
  882SOL    HW2 4950   6.886   9.934   4.661  0.7514  1.1879 -0.9438
  882SOL     MW 4951   6.968   9.934   4.693  0.1789  0.0676  0.0575
  883SOL     OW 4952   6.625  10.649   4.586  0.4182  0.7558  0.3007
  883SOL    HW1 4953   6.560  10.608   4.529 -1.0633  1.2753  1.5252
  883SOL    HW2 4954   6.575  10.712   4.638  2.0025  1.5312  0.9644
  883SOL     MW 4955   6.610  10.651   4.586 -0.0149  0.4124 -0.9945
  884SOL     OW 4956   7.679   4.673   4.628  0.0210 -0.3905  0.5711
  884SOL    HW1 4957   7.616   4.646   4.696  0.4233  1.2007  1.6370
  884SOL    HW2 4958   7.624   4.694   4.552 -0.7036  0.4436  1.3007
  884SOL     MW 4959   7.664   4.672   4.627 -0.0648 -0.9549 -0.0638
  885SOL     OW 4960   9.196   8.625   5.648 -0.2765  0.2347  0.6362
  885SOL    HW1 4961   9.270   8.573   5.679  0.3053  0.4679 -0.3197
  885SOL    HW2 4962   9.135   8.561   5.611 -0.1193  0.1205  0.5735
  885SOL     MW 4963   9.198   8.611   5.647  0.7138 -0.3363  0.4818
  886SOL     OW 4964   5.778   3.618   4.761  0.1818  0.1800 -0.7131
  886SOL    HW1 4965   5.780   3.610   4.856  0.1162 -0.0138 -0.7281
  886SOL    HW2 4966   5.818   3.704   4.743  0.9809 -0.1457 -0.5550
  886SOL     MW 4967   5.784   3.628   4.771 -0.6359  0.5478 -0.4695
  887SOL     OW 4968   8.368   5.469   1.804 -0.4006  0.7206  0.1846
  887SOL    HW1 4969   8.362   5.444   1.712  1.1047  2.3057 -0.3898
  887SOL    HW2 4970   8.455   5.438   1.831 -0.6795  0.6041  0.9865
  887SOL     MW 4971   8.379   5.462   1.796  0.2204  0.2149  0.3121
  888SOL     OW 4972   5.132   8.481   2.918  0.9548  0.2192 -0.8827
  888SOL    HW1 4973   5.150   8.563   2.963 -0.6503 -0.2834  0.8305
  888SOL    HW2 4974   5.149   8.413   2.983  0.8480 -0.7148 -1.7947
  888SOL     MW 4975   5.136   8.483   2.932 -1.1345 -0.2073  0.2195
  889SOL     OW 4976   6.543   4.302   5.306 -0.5254 -0.1702  1.2472
  889SOL    HW1 4977   6.515   4.223   5.352 -0.1003 -0.8111  0.4301
  889SOL    HW2 4978   6.595   4.270   5.233  0.0696  0.8938  1.1842
  889SOL     MW 4979   6.546   4.288   5.303  0.5750 -0.0686 -0.4664
  890SOL     OW 4980   7.321   7.176   3.002 -0.4363  0.8367 -0.7805
  890SOL    HW1 4981   7.281   7.191   3.088  0.4312  0.1991 -0.2449
  890SOL    HW2 4982   7.249   7.184   2.940 -1.1777  0.8011  0.0578
  890SOL     MW 4983   7.307   7.178   3.005  0.0550 -0.2876 -0.6859
  891SOL     OW 4984   4.565  10.768   4.509  0.2914 -0.3630  0.3345
  891SOL    HW1 4985   4.614  10.687   4.494 -0.5441 -0.8223  0.0344
  891SOL    HW2 4986   4.498  10.768   4.441 -1.1283 -0.5387  1.6880
  891SOL     MW 4987   4.563  10.757   4.498  0.3772  0.1425 -0.1246
  892SOL     OW 4988   7.319   2.498   2.610  0.3289 -0.2473 -0.1995
  892SOL    HW1 4989   7.235   2.531   2.578  1.1226  0.5196 -1.5985
  892SOL    HW2 4990   7.385   2.540   2.554  1.7253 -0.1621  1.4075
  892SOL     MW 4991   7.317   2.507   2.598  0.1644  0.3671 -0.5366
  893SOL     OW 4992   1.820   9.073   1.861  0.2913 -0.2917 -0.8173
  893SOL    HW1 4993   1.760   9.081   1.787  1.3265 -1.4044 -1.8171
  893SOL    HW2 4994   1.783   9.003   1.915 -0.6497  0.7516 -0.0605
  893SOL     MW 4995   1.808   9.065   1.859 -0.1147  0.0389  0.4481
  894SOL     OW 4996  10.120  10.023   2.832 -0.1729 -0.1216  0.3689
  894SOL    HW1 4997  10.059  10.013   2.905  0.2503  0.0792  0.7608
  894SOL    HW2 4998  10.140  10.117   2.831  0.4403 -0.2438  0.5132
  894SOL     MW 4999  10.115  10.034   2.841  0.2399  0.5604 -0.6617
  895SOL     OW 5000   4.193   5.019   5.470  0.7168 -0.5486 -0.3302
  895SOL    HW1 5001   4.170   5.075   5.396  0.9626 -2.1859 -1.6781
  895SOL    HW2 5002   4.271   5.060   5.507 -0.3200  1.1929  0.0716
  895SOL     MW 5003   4.200   5.031   5.466  1.0684 -0.1672 -0.3019
  896SOL     OW 5004   3.132   2.209   0.908 -0.0835  0.7972  0.3822
  896SOL    HW1 5005   3.115   2.284   0.965 -0.7288  1.4412 -0.6143
  896SOL    HW2 5006   3.202   2.238   0.850  1.7675 -0.4445  1.8761
  896SOL     MW 5007   3.139   2.222   0.908  0.8041  0.2590  0.7207
  897SOL     OW 5008   6.746  10.101   5.750 -0.5344 -0.0643  0.7068
  897SOL    HW1 5009   6.684  10.136   5.815 -0.2019  1.5353  0.2201
  897SOL    HW2 5010   6.697  10.101   5.668 -1.5335 -3.7254  1.1394
  897SOL     MW 5011   6.731  10.106   5.748 -0.3527  0.1099 -0.3654
  898SOL     OW 5012   8.843   1.905   2.219 -0.5397  0.1191 -0.7818
  898SOL    HW1 5013   8.825   1.811   2.220 -0.9815  0.1534  2.3411
  898SOL    HW2 5014   8.757   1.947   2.228 -0.4712  0.9397 -3.1981
  898SOL     MW 5015   8.830   1.899   2.220 -0.1106  0.3492  0.0418
  899SOL     OW 5016   6.803   5.487   3.959 -0.4247 -0.6171 -0.3113
  899SOL    HW1 5017   6.828   5.577   3.938 -0.4864 -0.3279  0.7540
  899SOL    HW2 5018   6.778   5.491   4.052  1.4951 -2.1220  0.3466
  899SOL     MW 5019   6.803   5.499   3.968  0.2932  0.1495  0.4674
  900SOL     OW 5020   8.081   9.291   4.597 -0.2644  0.0794  0.6829
  900SOL    HW1 5021   8.110   9.219   4.653 -1.8393 -0.2273  1.1792
  900SOL    HW2 5022   7.996   9.316   4.633 -0.5762  0.9700 -0.5955
  900SOL     MW 5023   8.074   9.285   4.609  0.2398 -0.3077  0.1635
  901SOL     OW 5024   1.330   8.725   1.215 -0.1398  0.4574  0.6641
  901SOL    HW1 5025   1.397   8.703   1.279  1.2163 -2.2275 -1.4459
  901SOL    HW2 5026   1.347   8.817   1.192  1.0543  0.6322  2.1388
  901SOL     MW 5027   1.341   8.734   1.220 -0.2311  0.3319 -0.6389
  902SOL     OW 5028   7.938  10.028   4.543  0.1182  0.0738 -0.0396
  902SOL    HW1 5029   7.890   9.988   4.615  0.6753 -1.4889 -0.5013
  902SOL    HW2 5030   7.934   9.964   4.472  3.3048 -0.4479  0.0827
  902SOL     MW 5031   7.932  10.015   4.543 -0.7429 -0.5335  0.7166
  903SOL     OW 5032   6.259   6.414   5.165  0.2315  0.0105  0.4970
  903SOL    HW1 5033   6.248   6.482   5.232  1.7653 -0.2690  1.0620
  903SOL    HW2 5034   6.284   6.462   5.086  1.3680  0.1066  0.9092
  903SOL     MW 5035   6.261   6.429   5.163 -0.0736 -0.4166 -0.2575
  904SOL     OW 5036   9.866  10.231   3.348 -0.3207 -0.7236 -0.1551
  904SOL    HW1 5037   9.936  10.261   3.289 -0.9566 -0.9130 -1.0401
  904SOL    HW2 5038   9.891  10.264   3.434  0.1082  0.4782 -0.7186
  904SOL     MW 5039   9.878  10.239   3.351 -0.0589  0.8397  0.2883
  905SOL     OW 5040   8.460   6.928   4.468  0.0338 -0.1860  0.1839
  905SOL    HW1 5041   8.414   6.920   4.384 -0.9374  1.5151  0.5069
  905SOL    HW2 5042   8.421   6.860   4.523 -1.5100  0.6599  0.1736
  905SOL     MW 5043   8.449   6.918   4.464  0.3970  0.0548 -0.3517
  906SOL     OW 5044   1.934   7.964   0.729 -0.3920  1.4501 -0.0018
  906SOL    HW1 5045   1.995   7.943   0.657  0.2724  1.4947  0.5357
  906SOL    HW2 5046   1.865   7.899   0.721 -0.7686  1.9599 -1.1908
  906SOL     MW 5047   1.933   7.953   0.719  0.2602  0.6908  0.0165
  907SOL     OW 5048   3.374   9.293   3.794  0.6320 -0.0685  0.0449
  907SOL    HW1 5049   3.454   9.260   3.834  0.2722 -1.3333 -0.2335
  907SOL    HW2 5050   3.403   9.340   3.715  1.1066 -0.3458  0.0549
  907SOL     MW 5051   3.388   9.295   3.789 -0.2209 -0.5222  0.8009
  908SOL     OW 5052   7.984   8.692   5.841 -0.3113  0.1250 -0.0057
  908SOL    HW1 5053   8.010   8.759   5.778 -2.2226  0.3379 -0.6483
  908SOL    HW2 5054   7.964   8.615   5.787 -2.1681  0.3744  0.2665
  908SOL     MW 5055   7.985   8.691   5.826 -0.0072  0.3132 -0.2145
  909SOL     OW 5056   4.554  11.444   4.548 -0.2987  0.4497  0.1706
  909SOL    HW1 5057   4.531  11.496   4.624 -0.7285 -1.2708  1.2891
  909SOL    HW2 5058   4.645  11.417   4.563 -0.0417  0.9301 -0.4523
  909SOL     MW 5059   4.563  11.447   4.559 -0.1221 -0.9546 -0.1494
  910SOL     OW 5060   3.496   0.613   0.631  0.1799 -0.1548 -0.3263
  910SOL    HW1 5061   3.590   0.621   0.615  0.0108  2.2292 -0.4492
  910SOL    HW2 5062   3.484   0.639   0.722 -0.3410 -0.6662 -0.2414
  910SOL     MW 5063   3.506   0.617   0.641  0.8003 -0.4120  0.7090
  911SOL     OW 5064   4.788   3.765   5.157 -0.3319 -0.0769  0.4997
  911SOL    HW1 5065   4.738   3.846   5.168 -1.6033 -0.8696  0.7218
  911SOL    HW2 5066   4.880   3.793   5.165 -0.5967  1.6848 -1.5968
  911SOL     MW 5067   4.794   3.779   5.159 -0.2850 -0.3099 -0.1992
  912SOL     OW 5068   6.926   1.743   0.539  0.2373  0.3503  0.4559
  912SOL    HW1 5069   6.840   1.778   0.561 -0.8028 -0.5277 -1.9097
  912SOL    HW2 5070   6.963   1.717   0.624 -1.0950  2.2388  1.7043
  912SOL     MW 5071   6.920   1.744   0.553  0.8413  0.3603  0.2284
  913SOL     OW 5072   8.760   9.672   2.587 -0.4460 -0.1349 -0.3537
  913SOL    HW1 5073   8.722   9.587   2.565  0.5070 -0.4075 -0.9882
  913SOL    HW2 5074   8.736   9.685   2.679 -0.4841 -1.1515 -0.2018
  913SOL     MW 5075   8.752   9.663   2.596  0.0401 -0.1554 -0.5436
  914SOL     OW 5076   8.306   5.721   4.670 -0.1013  0.0206  0.0880
  914SOL    HW1 5077   8.281   5.812   4.686  0.0680  0.8922 -3.6085
  914SOL    HW2 5078   8.225   5.672   4.681 -0.7535  1.0050 -0.1403
  914SOL     MW 5079   8.292   5.727   4.674  0.2517  0.0533 -0.0073
  915SOL     OW 5080   3.536   7.192   3.388 -0.2245 -0.2294  0.6146
  915SOL    HW1 5081   3.506   7.139   3.315  0.7368 -0.2585  0.2265
  915SOL    HW2 5082   3.563   7.129   3.455  0.1409 -0.2186  0.4770
  915SOL     MW 5083   3.536   7.177   3.388 -0.1274 -0.0425 -0.5194
  916SOL     OW 5084   4.346   8.583   2.403 -0.3462 -0.1503 -0.2127
  916SOL    HW1 5085   4.260   8.543   2.408 -0.3833 -0.1896 -0.9992
  916SOL    HW2 5086   4.365   8.587   2.309  0.7227 -0.6182 -0.0373
  916SOL     MW 5087   4.338   8.578   2.392  0.4777  0.0182 -0.0017
  917SOL     OW 5088   4.398   1.135   1.530 -1.2463  0.1682  0.2380
  917SOL    HW1 5089   4.395   1.226   1.559 -1.8708  0.0460  0.5674
  917SOL    HW2 5090   4.490   1.110   1.539 -0.7374  1.2486 -1.3787
  917SOL     MW 5091   4.409   1.143   1.535  0.5922 -0.1484  0.3053
  918SOL     OW 5092   5.522   2.976   3.514 -0.3842  0.5599 -0.1122
  918SOL    HW1 5093   5.435   2.960   3.478 -0.8905  1.1728  0.7910
  918SOL    HW2 5094   5.524   3.071   3.529  0.5056  0.5743 -0.2852
  918SOL     MW 5095   5.511   2.986   3.511  0.2599 -0.1681 -0.5613
  919SOL     OW 5096   6.565   7.124   4.834  0.5494 -0.2117 -0.4765
  919SOL    HW1 5097   6.501   7.193   4.817  0.8402  0.8026  2.0818
  919SOL    HW2 5098   6.634   7.139   4.769  0.1150  1.2866 -0.6392
  919SOL     MW 5099   6.566   7.135   4.823 -0.2739  1.0304 -0.5366
  920SOL     OW 5100   5.642   7.837   3.355  0.9017  0.0432  0.5495
  920SOL    HW1 5101   5.587   7.810   3.429 -0.3979 -0.5547 -0.6034
  920SOL    HW2 5102   5.663   7.756   3.309  1.6470  0.4154  0.2035
  920SOL     MW 5103   5.638   7.824   3.359  0.0307 -0.4300  0.3993
  921SOL     OW 5104  10.959   6.424   3.775 -0.1594 -0.4364  0.1087
  921SOL    HW1 5105  10.900   6.383   3.712 -1.9276  0.0853  1.3436
  921SOL    HW2 5106  10.930   6.515   3.780  1.0088 -0.0687  0.4808
  921SOL     MW 5107  10.948   6.430   3.768  0.2254  0.3441 -0.1368
  922SOL     OW 5108   7.596   7.377   3.414 -0.1787 -0.1609  0.0890
  922SOL    HW1 5109   7.598   7.303   3.352  1.4908 -1.1049  1.1804
  922SOL    HW2 5110   7.508   7.414   3.405 -0.3643 -0.9820 -1.9920
  922SOL     MW 5111   7.585   7.372   3.405 -0.2730 -0.0565 -0.2513
  923SOL     OW 5112   3.174   7.998   2.238 -0.0963  0.5799  0.0801
  923SOL    HW1 5113   3.149   7.956   2.320  1.7751 -1.6629 -0.4057
  923SOL    HW2 5114   3.170   8.092   2.257 -1.3667  0.1453  2.1865
  923SOL     MW 5115   3.170   8.005   2.251  0.1990 -0.1850  0.8309
  924SOL     OW 5116   8.496   5.350   4.037 -0.1173 -0.1930  0.1138
  924SOL    HW1 5117   8.560   5.413   4.070  1.1444 -1.8910  1.0496
  924SOL    HW2 5118   8.436   5.403   3.984  1.0309  1.7342  0.6294
  924SOL     MW 5119   8.496   5.365   4.034  0.1967  0.1890 -0.4243
  925SOL     OW 5120   6.574   6.775   1.784 -0.0642  0.1644  0.7221
  925SOL    HW1 5121   6.648   6.742   1.835  1.2372 -0.0540 -1.2234
  925SOL    HW2 5122   6.614   6.818   1.708 -1.9054  1.2919  0.3302
  925SOL     MW 5123   6.589   6.776   1.781 -0.0197 -0.1845  0.2274
  926SOL     OW 5124   7.882   4.325   3.519  0.5377 -0.4284 -0.1229
  926SOL    HW1 5125   7.916   4.256   3.576  4.7870  0.5814 -1.0308
  926SOL    HW2 5126   7.946   4.396   3.528 -1.2093  1.6266 -2.5631
  926SOL     MW 5127   7.895   4.325   3.527 -0.8281 -0.2101 -0.4498
  927SOL     OW 5128  10.512   9.780   5.490  0.2902  0.5991  0.8827
  927SOL    HW1 5129  10.418   9.772   5.504  0.4538 -0.7382  1.4406
  927SOL    HW2 5130  10.549   9.700   5.530  1.6712  1.1858  0.8448
  927SOL     MW 5131  10.505   9.769   5.497 -0.5509  1.0449  0.2223
  928SOL     OW 5132   8.489   8.180   3.428 -0.4927  0.2295 -0.2229
  928SOL    HW1 5133   8.408   8.133   3.406  0.0567 -0.1622 -1.4763
  928SOL    HW2 5134   8.480   8.201   3.521 -1.7494 -0.3713 -0.1900
  928SOL     MW 5135   8.477   8.177   3.437  0.1826 -0.7433 -0.0746
  929SOL     OW 5136   5.617   8.532   1.924  0.1996 -0.5213 -0.1766
  929SOL    HW1 5137   5.567   8.461   1.964 -0.5631 -0.0912 -0.3391
  929SOL    HW2 5138   5.566   8.556   1.846  1.5543 -1.2305 -1.3289
  929SOL     MW 5139   5.604   8.526   1.919  0.7857 -0.1867 -0.6843
  930SOL     OW 5140   6.856   4.417   4.829 -0.0681 -0.3509  0.1615
  930SOL    HW1 5141   6.864   4.326   4.858 -0.5584  0.5020  3.3410
  930SOL    HW2 5142   6.932   4.431   4.773  3.0510 -1.4336  3.6689
  930SOL     MW 5143   6.867   4.407   4.826  0.1720 -0.0497 -0.2210
  931SOL     OW 5144   3.937   8.944   1.715 -0.0127  0.3236 -0.1355
  931SOL    HW1 5145   3.969   8.861   1.749  0.1771  0.5567  0.2674
  931SOL    HW2 5146   3.870   8.971   1.779  1.2392  1.3864  0.7722
  931SOL     MW 5147   3.932   8.937   1.728  0.1493  0.0342  0.0789
  932SOL     OW 5148   6.382   9.666   2.545  0.2647  0.4621  0.2494
  932SOL    HW1 5149   6.343   9.733   2.488 -2.1764 -0.6472  0.4594
  932SOL    HW2 5150   6.332   9.673   2.626 -1.9573 -3.2014 -0.5787
  932SOL     MW 5151   6.370   9.675   2.548 -0.1554  0.2443  0.2780
  933SOL     OW 5152   8.504   8.548   4.660 -0.7130 -0.0916  0.1565
  933SOL    HW1 5153   8.433   8.510   4.609 -1.3301 -0.8232  1.5136
  933SOL    HW2 5154   8.462   8.585   4.737  0.1947  1.0258  0.1500
  933SOL     MW 5155   8.490   8.548   4.663  0.8230 -0.3388  0.0214
  934SOL     OW 5156   2.648   9.220   3.159  0.0134 -0.0285  0.4237
  934SOL    HW1 5157   2.695   9.207   3.076 -0.3836  1.1967 -0.0072
  934SOL    HW2 5158   2.691   9.159   3.220 -0.9721 -2.4243 -1.1361
  934SOL     MW 5159   2.660   9.211   3.156  0.2054  0.1367 -0.4243
  935SOL     OW 5160   5.841   9.122   4.240 -0.5617  0.0834  0.2736
  935SOL    HW1 5161   5.864   9.133   4.332  0.4579  1.8088 -0.1482
  935SOL    HW2 5162   5.847   9.027   4.225  3.3189  0.0285  1.0378
  935SOL     MW 5163   5.845   9.111   4.250 -0.6087  0.3329 -0.0389
  936SOL     OW 5164   3.602   6.129   2.293  0.3768  0.4029  0.0973
  936SOL    HW1 5165   3.512   6.120   2.325  1.0812  0.5401  2.3332
  936SOL    HW2 5166   3.599   6.205   2.235 -1.3163 -0.8417 -1.5678
  936SOL     MW 5167   3.590   6.138   2.290 -0.2539  0.5606  0.4807
  937SOL     OW 5168   5.816  10.961   4.689 -0.5088  0.2860  0.0414
  937SOL    HW1 5169   5.738  10.965   4.743 -0.1129  1.8115  0.5344
  937SOL    HW2 5170   5.783  10.943   4.601 -1.1350 -2.5648  0.7507
  937SOL     MW 5171   5.802  10.959   4.684 -0.0835  0.0017  0.0695
  938SOL     OW 5172   1.695   1.615   0.845  0.2093  0.0716 -0.0052
  938SOL    HW1 5173   1.747   1.569   0.779  1.2216 -0.5121  1.1486
  938SOL    HW2 5174   1.627   1.553   0.870 -0.6522  0.5799 -1.0246
  938SOL     MW 5175   1.693   1.602   0.840  0.1424 -0.4016  0.1019
  939SOL     OW 5176   1.561   5.132   1.162  0.1974 -0.4632 -0.3268
  939SOL    HW1 5177   1.572   5.166   1.073  0.1144 -0.7380 -0.4454
  939SOL    HW2 5178   1.482   5.077   1.156  0.5124 -0.9362 -0.2223
  939SOL     MW 5179   1.552   5.129   1.150  0.1844  0.1511 -0.9823
  940SOL     OW 5180   2.894   5.836   0.603 -0.4230  0.4632 -0.1388
  940SOL    HW1 5181   2.925   5.747   0.584 -0.7735  0.2600  0.2136
  940SOL    HW2 5182   2.800   5.825   0.620 -0.6888  1.0668 -1.1582
  940SOL     MW 5183   2.886   5.823   0.603  0.1898  0.1105 -0.2409
  941SOL     OW 5184   8.850   7.089   2.980  0.1849  0.1364 -0.1731
  941SOL    HW1 5185   8.893   7.004   2.969  2.4338  1.1915 -0.3311
  941SOL    HW2 5186   8.764   7.069   3.015  0.0297 -2.2932 -1.7028
  941SOL     MW 5187   8.845   7.076   2.983  0.4314 -0.1631 -0.1880
  942SOL     OW 5188   6.012   7.247   4.763 -0.4648 -0.3848 -0.4858
  942SOL    HW1 5189   5.976   7.259   4.851 -0.6108 -0.8436 -0.4818
  942SOL    HW2 5190   6.034   7.336   4.734  2.7585 -0.4649  1.3054
  942SOL     MW 5191   6.010   7.260   4.771 -0.7751  0.1660  0.2452
  943SOL     OW 5192   7.734   4.325   4.666 -0.4286  0.3207 -0.7462
  943SOL    HW1 5193   7.649   4.344   4.627 -0.4361  0.4641 -0.6615
  943SOL    HW2 5194   7.795   4.381   4.619 -0.5047  0.8240 -0.2570
  943SOL     MW 5195   7.731   4.335   4.655 -0.2209  0.0897 -0.2150
  944SOL     OW 5196   7.433   9.494   3.368 -0.2113 -0.1050 -0.2497
  944SOL    HW1 5197   7.413   9.567   3.427  0.7205 -0.1050  0.0827
  944SOL    HW2 5198   7.382   9.512   3.289 -0.2624  0.7205 -0.0357
  944SOL     MW 5199   7.424   9.505   3.366 -0.0997 -0.7945 -0.2234
  945SOL     OW 5200   1.910   6.585   0.550  1.0423 -0.1845  0.3331
  945SOL    HW1 5201   1.943   6.501   0.518  0.7777  0.0474 -0.5684
  945SOL    HW2 5202   1.815   6.579   0.541  1.1078  0.8519 -1.4094
  945SOL     MW 5203   1.902   6.573   0.545 -0.0129  0.0797  0.1424
  946SOL     OW 5204   4.154   1.227   0.346 -0.0089  0.2853 -0.4440
  946SOL    HW1 5205   4.172   1.276   0.265  1.1055 -2.0232 -1.6918
  946SOL    HW2 5206   4.241   1.205   0.379 -0.4617 -1.6022 -0.4417
  946SOL     MW 5207   4.168   1.231   0.340  0.5327 -0.0534  0.4458
  947SOL     OW 5208   8.413   6.693   3.972  0.3831 -0.3514 -0.4931
  947SOL    HW1 5209   8.361   6.649   4.039 -0.9374 -0.0639 -1.2922
  947SOL    HW2 5210   8.452   6.768   4.017  0.3499 -0.7388  0.1909
  947SOL     MW 5211   8.412   6.697   3.987  0.0401 -0.1931 -0.3646
  948SOL     OW 5212   9.582   5.173   3.781 -0.3499  0.0921 -0.0095
  948SOL    HW1 5213   9.591   5.097   3.723 -0.3245  0.6610 -0.7626
  948SOL    HW2 5214   9.509   5.223   3.745 -0.3842  0.4199  0.4938
  948SOL     MW 5215   9.574   5.170   3.769 -0.0699 -0.1994 -0.4828
  949SOL     OW 5216   7.886   6.688   4.399  0.1851 -0.1317  0.1711
  949SOL    HW1 5217   7.920   6.604   4.367  0.6440  0.0626  0.1360
  949SOL    HW2 5218   7.894   6.681   4.494 -2.4034 -1.2342  0.4001
  949SOL     MW 5219   7.892   6.676   4.407  1.0634  0.2876 -0.0788
  950SOL     OW 5220   8.487   8.507   0.318 -0.0290  0.1961 -0.3876
  950SOL    HW1 5221   8.544   8.538   0.389 -1.6548 -1.2298  1.6579
  950SOL    HW2 5222   8.423   8.577   0.307 -0.0905  0.1962 -0.0501
  950SOL     MW 5223   8.486   8.520   0.326  0.0123  0.1775 -0.6950
  951SOL     OW 5224   4.201   9.323   5.140  0.2494 -0.4637  0.0444
  951SOL    HW1 5225   4.110   9.324   5.111  0.2455  0.1366  0.0643
  951SOL    HW2 5226   4.251   9.304   5.060  0.2120  0.8011 -0.3048
  951SOL     MW 5227   4.196   9.320   5.126 -0.5070 -0.4168  0.5097
  952SOL     OW 5228   5.377   2.923   1.114 -0.3801  0.2966  0.2721
  952SOL    HW1 5229   5.323   2.977   1.056  0.0575  1.2274  0.7139
  952SOL    HW2 5230   5.435   2.985   1.158  0.1194 -0.5340  0.8155
  952SOL     MW 5231   5.378   2.937   1.112 -0.3491  0.2061  0.3078
  953SOL     OW 5232   4.822   9.181   1.465  0.2601  0.0360 -0.0094
  953SOL    HW1 5233   4.907   9.222   1.477 -0.0245  0.3244  1.1325
  953SOL    HW2 5234   4.825   9.101   1.517  0.2894 -0.6469 -1.0387
  953SOL     MW 5235   4.833   9.176   1.473  0.3170 -0.3025  0.2118
  954SOL     OW 5236   5.518   4.813   3.713  0.1439  0.3741  0.3087
  954SOL    HW1 5237   5.501   4.723   3.685 -1.5184  0.1920  1.7504
  954SOL    HW2 5238   5.607   4.810   3.751 -0.2502 -0.9117  1.2141
  954SOL     MW 5239   5.527   4.801   3.715  0.2075 -0.2494 -0.2242
  955SOL     OW 5240   4.876   9.899   2.316  0.2906 -0.0417 -0.1335
  955SOL    HW1 5241   4.906   9.970   2.260  0.9705  0.2370  0.5670
  955SOL    HW2 5242   4.914   9.820   2.278  1.3109  0.2257  0.3219
  955SOL     MW 5243   4.884   9.898   2.304 -0.5690  0.1908  0.2134
  956SOL     OW 5244   8.310   8.957   3.052  0.0274  0.1078 -0.3090
  956SOL    HW1 5245   8.273   8.876   3.017  0.1319 -0.7446  1.4587
  956SOL    HW2 5246   8.277   8.962   3.141  2.7095  0.2467  0.7571
  956SOL     MW 5247   8.301   8.947   3.059  0.0664  0.5576  0.1267
  957SOL     OW 5248   9.417   9.792   4.410 -0.1789 -0.5757  0.1209
  957SOL    HW1 5249   9.494   9.736   4.411 -0.6508 -1.2242  0.3628
  957SOL    HW2 5250   9.399   9.807   4.317  0.1272 -0.5610  0.0618
  957SOL     MW 5251   9.424   9.787   4.398 -0.1812  0.1142 -0.0586
  958SOL     OW 5252   8.040   6.360   0.955 -0.1015 -0.3184  0.3289
  958SOL    HW1 5253   8.122   6.364   1.005 -0.1425 -0.4260  0.4067
  958SOL    HW2 5254   8.059   6.407   0.874 -0.4269  1.0017  0.9961
  958SOL     MW 5255   8.053   6.367   0.951  0.4383 -0.0352 -0.2889
  959SOL     OW 5256   1.588   7.778   1.801  0.3617 -0.0516  0.1592
  959SOL    HW1 5257   1.511   7.820   1.763  0.3505  0.3628  0.6325
  959SOL    HW2 5258   1.608   7.707   1.741  1.2120  1.4497 -1.4331
  959SOL     MW 5259   1.580   7.774   1.788  0.6760 -0.0482 -0.1718
  960SOL     OW 5260   4.841   9.192   4.580  0.3178 -0.1465  0.2278
  960SOL    HW1 5261   4.771   9.198   4.645 -1.1502 -0.4133 -1.2556
  960SOL    HW2 5262   4.911   9.245   4.616 -0.5647 -0.0068  1.8612
  960SOL     MW 5263   4.841   9.199   4.593 -0.7946 -0.5926 -0.5686
  961SOL     OW 5264   5.715  10.693   5.387 -0.0285  0.5106  0.1342
  961SOL    HW1 5265   5.759  10.750   5.323  0.9698  0.4843  0.7764
  961SOL    HW2 5266   5.647  10.749   5.425 -0.4432  0.6147 -0.7293
  961SOL     MW 5267   5.712  10.708   5.384 -0.2359 -0.0515 -0.3452
  962SOL     OW 5268   2.880  10.324   2.879 -0.3149 -0.1167 -0.1576
  962SOL    HW1 5269   2.855  10.365   2.796 -0.0493 -0.0238 -0.1933
  962SOL    HW2 5270   2.797  10.297   2.918 -0.3762 -1.3999 -1.0854
  962SOL     MW 5271   2.867  10.326   2.873 -0.3885 -0.4525 -0.3238
  963SOL     OW 5272   7.055   1.314   1.324  0.2481  0.6633  0.2711
  963SOL    HW1 5273   6.999   1.261   1.381  1.7084 -1.9312 -0.5359
  963SOL    HW2 5274   7.082   1.388   1.379 -3.1590  1.5889  0.9421
  963SOL     MW 5275   7.051   1.317   1.339  0.5358 -0.5622  0.4642
  964SOL     OW 5276   4.799   9.087   4.042  0.3188  0.3256 -0.5318
  964SOL    HW1 5277   4.777   9.180   4.033  1.4342  0.5288 -1.4484
  964SOL    HW2 5278   4.760   9.060   4.125  0.5871  1.7932  0.0912
  964SOL     MW 5279   4.791   9.095   4.051 -0.3962  0.4266 -0.1815
  965SOL     OW 5280   3.105   3.241   1.733 -0.2395  0.0626 -0.4884
  965SOL    HW1 5281   3.180   3.288   1.696 -0.3817 -0.5330 -1.5796
  965SOL    HW2 5282   3.135   3.214   1.820  0.6842  0.1543 -0.7629
  965SOL     MW 5283   3.119   3.244   1.739 -0.7364  0.0457 -0.4139
  966SOL     OW 5284   4.542   7.089   4.757 -0.0291 -0.2188 -0.3504
  966SOL    HW1 5285   4.541   7.179   4.727 -0.2649  0.2978  1.1114
  966SOL    HW2 5286   4.450   7.069   4.775  0.0451 -0.6763 -0.4619
  966SOL     MW 5287   4.530   7.098   4.755  0.8654  0.0935 -0.4777
  967SOL     OW 5288   7.207   8.689   2.375  0.0366 -0.2366 -0.0911
  967SOL    HW1 5289   7.205   8.599   2.408  1.7301  0.4913  2.2786
  967SOL    HW2 5290   7.225   8.681   2.282  2.2983 -2.3346  0.4469
  967SOL     MW 5291   7.209   8.676   2.367 -0.1771 -0.3214  1.0696
  968SOL     OW 5292   7.493   4.288   0.213 -0.2673  0.0674 -0.7958
  968SOL    HW1 5293   7.527   4.364   0.166 -1.2941  0.6109 -0.6867
  968SOL    HW2 5294   7.477   4.320   0.302  3.0752 -1.3068  0.4769
  968SOL     MW 5295   7.496   4.302   0.218  0.1480  0.3656 -0.1122
  969SOL     OW 5296   3.621   1.578   1.525  0.9768  0.2951  0.8689
  969SOL    HW1 5297   3.595   1.514   1.458  1.0010  2.0158 -0.8926
  969SOL    HW2 5298   3.576   1.549   1.604 -1.4858 -0.2198 -0.5989
  969SOL     MW 5299   3.612   1.566   1.526 -0.6826 -0.0691 -0.0991
  970SOL     OW 5300   9.671   9.636   4.426  0.1277  0.0517 -0.2142
  970SOL    HW1 5301   9.684   9.599   4.339  1.1598 -0.9392  0.3231
  970SOL    HW2 5302   9.729   9.712   4.429 -0.4273  0.4915 -0.6213
  970SOL     MW 5303   9.680   9.641   4.416 -0.1697 -0.1307  0.1967
  971SOL     OW 5304   5.458   5.750   2.110 -0.4090 -0.4508  0.2451
  971SOL    HW1 5305   5.498   5.665   2.131  1.2869  0.2094 -0.1637
  971SOL    HW2 5306   5.393   5.764   2.179  0.4192 -1.3414  1.2395
  971SOL     MW 5307   5.454   5.741   2.121  0.3870 -0.1434 -0.0789
  972SOL     OW 5308   7.426   7.257   1.075  0.0505  0.1333  0.2548
  972SOL    HW1 5309   7.378   7.340   1.066 -0.2875  0.0391  1.0992
  972SOL    HW2 5310   7.399   7.223   1.160 -0.8917 -1.5317 -0.6552
  972SOL     MW 5311   7.416   7.263   1.085  0.3891 -0.4477 -0.3746
  973SOL     OW 5312   5.285   9.889   4.773  0.4952  0.3999  0.2120
  973SOL    HW1 5313   5.256   9.973   4.738  1.5356  0.7935  0.2507
  973SOL    HW2 5314   5.356   9.911   4.834  1.2303 -0.5396 -0.2701
  973SOL     MW 5315   5.291   9.903   4.776  0.1409 -0.3675  0.3183
  974SOL     OW 5316   5.915   2.150   0.902  0.1634 -0.2943 -0.3041
  974SOL    HW1 5317   5.829   2.109   0.893  0.7458 -1.1775 -2.2984
  974SOL    HW2 5318   5.977   2.080   0.883  1.3121  0.4884  0.4942
  974SOL     MW 5319   5.912   2.136   0.898  0.3372  0.2835 -0.1350
  975SOL     OW 5320   8.409   6.836   5.481 -0.9024 -0.4991  0.1064
  975SOL    HW1 5321   8.437   6.745   5.496  0.0042 -0.2543 -0.0364
  975SOL    HW2 5322   8.467   6.868   5.411 -2.0941 -0.2182 -0.7898
  975SOL     MW 5323   8.420   6.828   5.474 -0.0363  0.0378 -0.5628
  976SOL     OW 5324   3.132   8.763   2.660 -0.1622  0.1413 -0.3316
  976SOL    HW1 5325   3.065   8.831   2.657  0.8570  1.2357  0.6275
  976SOL    HW2 5326   3.180   8.773   2.577  1.6127  2.3949  0.8494
  976SOL     MW 5327   3.130   8.773   2.649 -0.6920  0.3694  0.4766
  977SOL     OW 5328   3.184   4.068   0.018 -0.0652  0.0516 -0.4147
  977SOL    HW1 5329   3.136   4.140   0.061  2.0588  0.2069  1.9874
  977SOL    HW2 5330   3.199   4.004   0.088  0.3743 -1.5046 -1.8683
  977SOL     MW 5331   3.180   4.069   0.033  0.3629 -0.1786 -0.0391
  978SOL     OW 5332   4.830   6.254   3.236  0.1467  0.5480  0.5981
  978SOL    HW1 5333   4.819   6.165   3.268 -1.3975  0.2508 -0.6279
  978SOL    HW2 5334   4.859   6.244   3.145 -0.4987  1.2863  0.2978
  978SOL     MW 5335   4.832   6.242   3.228  0.0330 -0.7984  0.6771
  979SOL     OW 5336   9.001   5.356   2.955  0.8686 -0.0194  0.3044
  979SOL    HW1 5337   9.084   5.351   3.001  0.2808  0.1899  1.4191
  979SOL    HW2 5338   8.996   5.275   2.905  2.0964  0.3281 -0.4176
  979SOL     MW 5339   9.011   5.345   2.954  0.7209  0.0589 -0.0058
  980SOL     OW 5340   3.218   8.895   3.600  0.0295  0.1446 -0.4946
  980SOL    HW1 5341   3.181   8.972   3.644  0.8917  0.1495  0.2611
  980SOL    HW2 5342   3.198   8.823   3.659  1.3897  0.1801  0.0442
  980SOL     MW 5343   3.211   8.896   3.613  0.5102  0.2897  0.4865
  981SOL     OW 5344   9.751   8.259   5.695 -0.4004 -0.3949 -0.0191
  981SOL    HW1 5345   9.792   8.300   5.772 -0.6660  0.4233 -0.3035
  981SOL    HW2 5346   9.724   8.173   5.726  0.3977 -0.4599  0.5256
  981SOL     MW 5347   9.753   8.253   5.709 -0.0749  0.0386  0.0188
  982SOL     OW 5348   3.979   7.682   0.101  0.4700  0.4777 -0.5906
  982SOL    HW1 5349   4.032   7.627   0.043  0.6295  0.1924 -0.1790
  982SOL    HW2 5350   3.989   7.771   0.066  0.5974  0.3145 -0.9742
  982SOL     MW 5351   3.987   7.686   0.089  0.7205  0.2749  0.0087
  983SOL     OW 5352  10.448   8.131   4.189  0.0542  0.1042  0.2185
  983SOL    HW1 5353  10.449   8.054   4.133  0.3545  0.3520 -0.1208
  983SOL    HW2 5354  10.520   8.185   4.158  1.0716 -0.3430  1.6889
  983SOL     MW 5355  10.457   8.128   4.178  0.2837 -0.3156  0.0061
  984SOL     OW 5356   4.915   4.296   0.394  0.2313  0.6085 -0.1638
  984SOL    HW1 5357   4.923   4.285   0.299  2.0603  0.3786 -0.0135
  984SOL    HW2 5358   4.912   4.391   0.406  0.2272  0.6463 -0.4402
  984SOL     MW 5359   4.915   4.307   0.383  0.1680 -0.0036  0.2526
  985SOL     OW 5360   8.601   8.359   3.843 -0.7999 -0.1871  0.0719
  985SOL    HW1 5361   8.628   8.409   3.765 -2.1317 -0.8009 -0.8257
  985SOL    HW2 5362   8.544   8.419   3.891 -1.9661 -0.6448 -0.7248
  985SOL     MW 5363   8.597   8.373   3.839  0.2719  0.4074 -0.1867
  986SOL     OW 5364   4.898   0.910   0.602 -0.1697  0.4944 -0.1157
  986SOL    HW1 5365   4.943   0.969   0.663 -0.8582  0.8840  0.0290
  986SOL    HW2 5366   4.825   0.874   0.653  0.4840 -0.8249 -0.0676
  986SOL     MW 5367   4.894   0.913   0.617 -0.2058  0.1574  0.0539
  987SOL     OW 5368   2.214   8.382   2.992 -0.4494 -0.1387 -0.0805
  987SOL    HW1 5369   2.178   8.398   3.079  0.9268 -0.7284  0.6204
  987SOL    HW2 5370   2.157   8.432   2.933 -1.2285  0.4955  1.1712
  987SOL     MW 5371   2.202   8.390   2.996 -0.2108  0.0282 -0.3990
  988SOL     OW 5372   9.040   3.221   3.581 -0.9308 -0.5159 -0.4032
  988SOL    HW1 5373   9.067   3.194   3.669  0.3376 -0.2879 -0.6916
  988SOL    HW2 5374   9.098   3.172   3.522 -1.6603 -0.5496 -1.1067
  988SOL     MW 5375   9.051   3.211   3.584  0.2903  0.0916  0.5172
  989SOL     OW 5376   5.273  11.127   4.084  0.1387 -0.4310  0.0173
  989SOL    HW1 5377   5.210  11.104   4.152 -0.1924 -0.0504 -0.1539
  989SOL    HW2 5378   5.326  11.197   4.122 -0.6588  0.4419 -0.4377
  989SOL     MW 5379   5.272  11.133   4.097  0.1362 -0.1595 -1.1753
  990SOL     OW 5380   9.883  10.688   5.172  0.2586  0.1738 -0.1082
  990SOL    HW1 5381   9.807  10.630   5.175 -0.1448  0.7348  1.3757
  990SOL    HW2 5382   9.865  10.748   5.099 -0.5875  0.1187  0.0471
  990SOL     MW 5383   9.871  10.688   5.163  0.0588  0.3632 -0.3612
  991SOL     OW 5384   4.984   8.253   2.194 -0.4851 -0.3232  0.3104
  991SOL    HW1 5385   5.022   8.171   2.224 -1.4321 -0.0343  2.4312
  991SOL    HW2 5386   4.996   8.251   2.099  1.4644 -1.8883  0.5212
  991SOL     MW 5387   4.990   8.242   2.185  0.6349  0.8707  0.0757
  992SOL     OW 5388   3.654   1.319   0.329 -0.2726 -0.3243  0.2654
  992SOL    HW1 5389   3.647   1.297   0.422  0.1404 -1.1945  0.0999
  992SOL    HW2 5390   3.679   1.237   0.287  0.5536  0.2950 -0.4820
  992SOL     MW 5391   3.656   1.306   0.336 -0.1181 -0.4255  0.3976
  993SOL     OW 5392   0.892   5.041   0.403  0.2862 -0.0615  0.2208
  993SOL    HW1 5393   0.820   4.988   0.438  0.8650 -0.9735  0.0472
  993SOL    HW2 5394   0.912   5.001   0.318  1.6813 -0.4728  0.7199
  993SOL     MW 5395   0.885   5.029   0.396 -0.1546 -0.4112 -0.6107
  994SOL     OW 5396   4.560   5.682   4.312  0.1731 -0.9504 -0.3331
  994SOL    HW1 5397   4.546   5.613   4.377 -0.6598  1.2639  2.0146
  994SOL    HW2 5398   4.478   5.686   4.263 -0.1791 -0.9349  0.2469
  994SOL     MW 5399   4.548   5.674   4.314  0.1376 -0.3389  0.3311
  995SOL     OW 5400   8.428   1.047   1.272 -0.0081 -0.4798 -0.0706
  995SOL    HW1 5401   8.385   1.041   1.187  0.6288  0.3972 -0.4754
  995SOL    HW2 5402   8.478   0.965   1.279  1.8357  0.4213 -1.6421
  995SOL     MW 5403   8.429   1.036   1.262 -0.4476  0.3865  0.3589
  996SOL     OW 5404   9.185   5.000   1.307 -0.5731 -0.0519  0.1098
  996SOL    HW1 5405   9.154   5.066   1.369  0.2264 -0.1479  0.6154
  996SOL    HW2 5406   9.110   4.985   1.249 -0.3571  2.3636 -0.9271
  996SOL     MW 5407   9.171   5.007   1.307 -0.3300 -0.1541  0.5871
  997SOL     OW 5408   5.202   5.264   0.070  0.2344 -0.1574 -0.1724
  997SOL    HW1 5409   5.249   5.181   0.079  1.1502  0.2790 -0.8451
  997SOL    HW2 5410   5.136   5.247   0.003  0.2003 -0.4376 -0.0693
  997SOL     MW 5411   5.199   5.251   0.063 -0.3772 -0.3752 -0.5911
  998SOL     OW 5412   4.729  10.172   3.655  0.5255 -0.3278  0.0165
  998SOL    HW1 5413   4.677  10.092   3.661  0.8802 -0.4958  1.0564
  998SOL    HW2 5414   4.667  10.238   3.623  0.6196 -1.3337 -2.4607
  998SOL     MW 5415   4.714  10.170   3.651 -0.2063 -0.0085 -0.3212
  999SOL     OW 5416   7.747   6.689   5.066 -0.2158  0.6589  0.0418
  999SOL    HW1 5417   7.684   6.635   5.019 -1.7087  2.4771 -0.1514
  999SOL    HW2 5418   7.764   6.763   5.009 -0.1451  1.6581  1.3052
  999SOL     MW 5419   7.741   6.692   5.053 -0.2724  0.5534 -0.3664
 1000SOL     OW 5420   7.831   4.884   3.941  0.0100  0.1417 -0.4812
 1000SOL    HW1 5421   7.819   4.809   3.884  0.7776 -1.7036  1.6079
 1000SOL    HW2 5422   7.924   4.906   3.931  0.1784 -0.2737  0.1203
 1000SOL     MW 5423   7.842   4.877   3.933  0.1467 -0.3127  0.4105
 1001SOL     OW 5424   3.483   7.611   1.884 -0.3615 -0.0677 -0.2292
 1001SOL    HW1 5425   3.483   7.597   1.789  1.4203 -1.2261 -0.0975
 1001SOL    HW2 5426   3.451   7.701   1.894  0.1444  0.3550 -1.9762
 1001SOL     MW 5427   3.479   7.621   1.873 -0.0958  0.1045  0.0660
 1002SOL     OW 5428   0.908   8.204   0.112  0.3590 -0.7763  0.1880
 1002SOL    HW1 5429   1.002   8.225   0.114  0.5258 -1.4352 -0.2387
 1002SOL    HW2 5430   0.899   8.144   0.038 -0.0514 -2.3849  1.4782
 1002SOL     MW 5431   0.919   8.199   0.103  0.4497  0.3013  0.2107
 1003SOL     OW 5432   2.905   7.699   4.089 -0.4678  0.4617 -0.0664
 1003SOL    HW1 5433   2.962   7.634   4.130 -1.9622 -0.4357  0.6891
 1003SOL    HW2 5434   2.896   7.767   4.156 -0.9121  0.2120  0.1305
 1003SOL     MW 5435   2.911   7.700   4.103 -0.2887  0.1504  0.0816
 1004SOL     OW 5436   3.332   8.481   3.851 -0.4813 -0.2221  0.1625
 1004SOL    HW1 5437   3.308   8.392   3.825  0.3673 -0.8592  1.4700
 1004SOL    HW2 5438   3.425   8.489   3.828 -0.2855 -0.0446  0.9898
 1004SOL     MW 5439   3.341   8.471   3.845 -0.2949  0.2419 -0.1295
 1005SOL     OW 5440   4.787   5.742   0.797  0.6010  0.0897 -0.1530
 1005SOL    HW1 5441   4.790   5.812   0.732 -4.3547  0.4525 -0.3565
 1005SOL    HW2 5442   4.805   5.662   0.747  4.2302  0.8422 -0.3115
 1005SOL     MW 5443   4.790   5.741   0.782 -0.4160 -0.6299 -0.5443
 1006SOL     OW 5444   4.183   3.602   0.790  0.0713 -0.4587  0.7139
 1006SOL    HW1 5445   4.230   3.681   0.816 -0.8200  0.3459 -0.0219
 1006SOL    HW2 5446   4.139   3.626   0.708  0.8557 -2.1495 -0.2469
 1006SOL     MW 5447   4.183   3.615   0.783  0.4070 -0.3478  0.5607
 1007SOL     OW 5448   6.251   5.882   1.772  0.6444  0.1755 -0.4880
 1007SOL    HW1 5449   6.218   5.815   1.712 -2.6973 -0.6987  2.0070
 1007SOL    HW2 5450   6.276   5.834   1.851 -0.0929  1.6359  0.6960
 1007SOL     MW 5451   6.250   5.867   1.774  0.1802 -1.0798  0.0356
 1008SOL     OW 5452   6.976   9.350   2.658 -0.2356 -0.3677  0.4187
 1008SOL    HW1 5453   6.882   9.334   2.659 -0.1980 -0.6350  0.0024
 1008SOL    HW2 5454   6.985   9.440   2.628 -0.3907 -0.0414  1.3328
 1008SOL     MW 5455   6.965   9.359   2.654 -0.2645  0.1838 -0.0102
 1009SOL     OW 5456   4.095   6.971   2.047  1.1508  0.0696  0.4047
 1009SOL    HW1 5457   4.084   7.054   2.093  1.5295 -0.0213  0.6647
 1009SOL    HW2 5458   4.098   6.995   1.955 -0.7011  0.1515  0.3326
 1009SOL     MW 5459   4.094   6.985   2.041 -0.1325 -0.5137  0.6228
 1010SOL     OW 5460   3.909   3.765   0.816  0.2392 -0.3301 -0.4993
 1010SOL    HW1 5461   3.965   3.841   0.806  0.8936 -0.5250  1.3277
 1010SOL    HW2 5462   3.884   3.741   0.727 -0.8755  2.6206 -1.0863
 1010SOL     MW 5463   3.913   3.771   0.804  0.3233  0.4772 -0.7098
 1011SOL     OW 5464   6.563   9.396   3.814 -0.0806  0.4069 -0.2546
 1011SOL    HW1 5465   6.480   9.421   3.854 -0.1371  0.4386 -0.3888
 1011SOL    HW2 5466   6.571   9.303   3.831 -1.4834 -0.2408 -2.5736
 1011SOL     MW 5467   6.553   9.387   3.821  0.4002 -0.6938  0.0406
 1012SOL     OW 5468   8.615   8.469   1.135  0.0042 -0.5055  0.4073
 1012SOL    HW1 5469   8.533   8.517   1.119 -0.0572 -1.0308 -1.0110
 1012SOL    HW2 5470   8.587   8.379   1.149  0.3375 -0.6804 -0.0369
 1012SOL     MW 5471   8.601   8.464   1.135 -0.5541  0.1028 -0.8560
 1013SOL     OW 5472   5.167   1.925   0.912 -0.0783 -0.3693  0.0936
 1013SOL    HW1 5473   5.179   1.856   0.977 -0.3826 -0.9889 -0.4968
 1013SOL    HW2 5474   5.229   1.904   0.842 -0.1003  0.0077 -0.0449
 1013SOL     MW 5475   5.176   1.914   0.911 -0.2917  0.3028  0.5784
 1014SOL     OW 5476   2.935   3.472   0.849 -0.3951 -0.4635 -0.0414
 1014SOL    HW1 5477   2.862   3.463   0.909  0.1376  0.8922  0.8439
 1014SOL    HW2 5478   2.959   3.564   0.852 -0.1241 -0.4107 -2.0934
 1014SOL     MW 5479   2.929   3.482   0.857 -0.5921 -0.0684  0.1868
 1015SOL     OW 5480   3.446   3.191   1.761  0.2042 -0.2236  0.2390
 1015SOL    HW1 5481   3.412   3.103   1.746  1.2630 -0.5591 -0.3641
 1015SOL    HW2 5482   3.518   3.178   1.823 -1.1961  0.5706  2.1292
 1015SOL     MW 5483   3.451   3.178   1.767 -0.2181  0.1808 -0.9144
 1016SOL     OW 5484   1.811   2.241   0.396 -0.1604  0.4879 -0.0274
 1016SOL    HW1 5485   1.847   2.292   0.468 -1.7513 -0.8746  1.8454
 1016SOL    HW2 5486   1.769   2.166   0.438 -1.6361 -0.0957 -2.3263
 1016SOL     MW 5487   1.810   2.238   0.411 -0.0550 -0.0192  0.1663
 1017SOL     OW 5488   2.257   2.885   1.307 -0.4442  0.3337 -0.8819
 1017SOL    HW1 5489   2.228   2.894   1.398 -0.9847  0.7949 -1.0981
 1017SOL    HW2 5490   2.353   2.892   1.313 -0.4962  0.7418 -0.3899
 1017SOL     MW 5491   2.266   2.887   1.320 -0.1336  0.0782  0.2468
 1018SOL     OW 5492   3.916   4.490   0.222 -0.6293 -0.1889 -0.1801
 1018SOL    HW1 5493   3.828   4.473   0.258 -0.0708 -3.6958 -0.1268
 1018SOL    HW2 5494   3.903   4.490   0.127 -0.5854 -1.9158 -0.2176
 1018SOL     MW 5495   3.903   4.488   0.215  0.2373 -0.3119  0.1029
 1019SOL     OW 5496   5.010  10.045   4.440 -0.5545  0.4042 -0.2054
 1019SOL    HW1 5497   5.029   9.968   4.387 -0.9002  1.2679 -1.6572
 1019SOL    HW2 5498   4.932  10.022   4.490  0.6899 -0.9922  1.1744
 1019SOL     MW 5499   5.003  10.032   4.440  0.4199 -0.0550 -0.0179
 1020SOL     OW 5500   5.949   8.388   2.570  0.4457  0.8195 -0.5030
 1020SOL    HW1 5501   5.865   8.376   2.615  0.3261 -0.1123 -0.9415
 1020SOL    HW2 5502   5.954   8.482   2.554 -0.1382  0.9892  0.2462
 1020SOL     MW 5503   5.939   8.398   2.574 -0.1551 -0.0016 -0.1595
 1021SOL     OW 5504   7.652   9.576   2.496  0.2859 -0.7139 -0.2794
 1021SOL    HW1 5505   7.610   9.518   2.433 -0.7381 -0.0556 -0.2217
 1021SOL    HW2 5506   7.704   9.518   2.551 -0.0960 -1.4778 -0.7174
 1021SOL     MW 5507   7.653   9.561   2.495 -0.2377  0.4417 -0.8069
 1022SOL     OW 5508   7.979   3.252   3.673 -0.6882  0.5250  0.0472
 1022SOL    HW1 5509   7.933   3.328   3.637 -0.0333  1.2204  0.6589
 1022SOL    HW2 5510   7.909   3.190   3.695 -1.2650  1.1656  0.0525
 1022SOL     MW 5511   7.964   3.254   3.671 -0.2409  0.0330 -0.3135
 1023SOL     OW 5512   5.237   6.160   1.057  0.3611 -0.3145 -0.2546
 1023SOL    HW1 5513   5.153   6.114   1.058 -0.4117  1.0187 -0.6525
 1023SOL    HW2 5514   5.299   6.097   1.021 -0.0501 -1.9630  1.7522
 1023SOL     MW 5515   5.234   6.146   1.052  0.1171  0.0319  0.6537
 1024SOL     OW 5516   6.887   7.500   1.284  0.2517 -0.4487 -0.2051
 1024SOL    HW1 5517   6.940   7.560   1.337  1.5344 -1.4318 -0.3372
 1024SOL    HW2 5518   6.840   7.447   1.348  0.8898 -0.8353 -0.0452
 1024SOL     MW 5519   6.888   7.501   1.299 -0.0865  0.2108  0.1416
 1025SOL     OW 5520   7.396   7.858   4.461  0.5277  0.3623 -0.2413
 1025SOL    HW1 5521   7.410   7.846   4.555  0.3054  1.2450 -0.0874
 1025SOL    HW2 5522   7.473   7.905   4.430  0.6109  0.0561 -0.5050
 1025SOL     MW 5523   7.407   7.863   4.469 -1.0984  0.0677  0.0677
 1026SOL     OW 5524   6.138  10.038   5.732 -0.5762 -0.0621  0.1703
 1026SOL    HW1 5525   6.101  10.038   5.643 -0.8588 -2.3302  0.2154
 1026SOL    HW2 5526   6.067  10.073   5.787 -0.6690  0.6516 -0.3848
 1026SOL     MW 5527   6.124  10.042   5.728  0.5511 -0.4143 -0.0833
 1027SOL     OW 5528   0.182   1.687   0.018  0.3664  0.4112  0.3154
 1027SOL    HW1 5529   0.166   1.737  -0.061  1.1746  1.1606  0.6103
 1027SOL    HW2 5530   0.165   1.749   0.090 -1.1988 -0.4910  0.7790
 1027SOL     MW 5531   0.177   1.701   0.017 -0.6049 -0.0267  0.7682
 1028SOL     OW 5532   8.195   7.399   3.781  0.2714 -0.3911 -0.1797
 1028SOL    HW1 5533   8.114   7.412   3.732 -1.5352 -1.6488  2.2344
 1028SOL    HW2 5534   8.264   7.428   3.722 -1.9221  0.8269 -2.3254
 1028SOL     MW 5535   8.194   7.404   3.767 -0.0151  0.0632  0.4477
 1029SOL     OW 5536   8.597   6.342   2.360  0.3723 -0.4033 -0.6159
 1029SOL    HW1 5537   8.682   6.334   2.318  0.5854 -1.0046 -0.0937
 1029SOL    HW2 5538   8.536   6.302   2.298  0.1502  1.6831 -1.8469
 1029SOL     MW 5539   8.600   6.336   2.347 -0.0792  0.5708 -0.0051
 1030SOL     OW 5540   9.309   3.456   4.331  0.0372  0.3359 -0.2678
 1030SOL    HW1 5541   9.227   3.413   4.308  0.4181 -0.1956 -0.6582
 1030SOL    HW2 5542   9.359   3.459   4.249  0.1095  1.3276 -0.1959
 1030SOL     MW 5543   9.305   3.451   4.318 -0.4176 -0.2249  0.0098
 1031SOL     OW 5544   5.375   6.874   3.714 -0.8288 -0.1435  0.0404
 1031SOL    HW1 5545   5.422   6.872   3.797  0.2456  1.0326 -0.5015
 1031SOL    HW2 5546   5.355   6.782   3.696 -1.3264 -0.3967  1.7047
 1031SOL     MW 5547   5.379   6.862   3.722  0.0382 -0.2317  0.3931
 1032SOL     OW 5548   8.652   9.149   5.273 -0.4772  0.1927  0.2868
 1032SOL    HW1 5549   8.720   9.138   5.340  0.8237  1.6344 -0.7136
 1032SOL    HW2 5550   8.646   9.244   5.261 -1.7387  0.0238 -0.6128
 1032SOL     MW 5551   8.660   9.160   5.280  0.7117 -0.6252  0.1664
 1033SOL     OW 5552   8.382   5.595   0.341 -0.0549 -0.4105  0.7407
 1033SOL    HW1 5553   8.446   5.524   0.345 -1.2847 -1.6101  0.0747
 1033SOL    HW2 5554   8.323   5.569   0.271 -1.7283  0.2500  1.8469
 1033SOL     MW 5555   8.383   5.582   0.333  0.4205 -0.5573 -0.1488
 1034SOL     OW 5556   5.924   1.049   0.773  0.1346  0.3762  0.4807
 1034SOL    HW1 5557   5.858   1.082   0.834 -1.2646 -1.2597 -0.0866
 1034SOL    HW2 5558   5.881   0.976   0.728  1.5306  0.7536 -1.6026
 1034SOL     MW 5559   5.910   1.044   0.775  0.1837 -0.6542 -0.1360
 1035SOL     OW 5560   8.746   3.199   1.204 -0.3448 -0.2893  0.2475
 1035SOL    HW1 5561   8.835   3.234   1.206  0.0318 -1.2026  2.7993
 1035SOL    HW2 5562   8.749   3.130   1.138  0.1249  1.2686 -1.4571
 1035SOL     MW 5563   8.758   3.195   1.196 -0.1679  0.0660  0.1972
 1036SOL     OW 5564   7.754  10.304   3.553 -0.1844 -0.4137  0.0549
 1036SOL    HW1 5565   7.810  10.241   3.509  0.9559  0.2084  0.5660
 1036SOL    HW2 5566   7.701  10.251   3.613  0.5426 -0.9350  0.2558
 1036SOL     MW 5567   7.754  10.289   3.555  0.2522  0.4052  0.2562
 1037SOL     OW 5568   6.798   6.095   0.528  0.0892 -0.3176 -0.6534
 1037SOL    HW1 5569   6.762   6.183   0.524  0.9582  0.1093  0.4776
 1037SOL    HW2 5570   6.753   6.054   0.602 -0.1013 -0.7247 -0.9921
 1037SOL     MW 5571   6.788   6.101   0.537  0.3885  0.6068  0.1759
 1038SOL     OW 5572   8.067   5.400   5.357  0.0831  0.4895 -0.2701
 1038SOL    HW1 5573   8.126   5.472   5.379  1.0468 -0.0899 -0.8963
 1038SOL    HW2 5574   8.042   5.416   5.266  0.7232 -0.2439 -0.5811
 1038SOL     MW 5575   8.071   5.412   5.348 -0.5477 -0.2352  0.1773
 1039SOL     OW 5576   3.602   9.772   2.983 -1.0102  0.2342  0.1571
 1039SOL    HW1 5577   3.601   9.866   2.965  0.5288 -0.1157 -2.1331
 1039SOL    HW2 5578   3.510   9.748   2.993 -1.4862  1.7958 -0.2779
 1039SOL     MW 5579   3.590   9.781   2.982  0.4481  0.1429 -0.4557
 1040SOL     OW 5580   7.404  10.420   3.751  0.0893  0.6685  0.0690
 1040SOL    HW1 5581   7.422  10.411   3.845 -1.5092  1.1630  0.4442
 1040SOL    HW2 5582   7.391  10.330   3.720  0.1370  0.5399  0.4211
 1040SOL     MW 5583   7.405  10.407   3.759  0.7861  0.1627  0.2771
 1041SOL     OW 5584   6.012   5.717   1.237  1.0224 -0.5205  0.2621
 1041SOL    HW1 5585   5.972   5.732   1.323  0.3335  0.9959 -0.2815
 1041SOL    HW2 5586   6.040   5.626   1.239 -0.7245 -1.0837  1.3845
 1041SOL     MW 5587   6.010   5.707   1.248  0.4891 -0.0331  0.4074
 1042SOL     OW 5588   8.950   8.927   2.712 -0.3867  0.1996 -0.3485
 1042SOL    HW1 5589   9.006   8.884   2.778 -0.9044 -0.3188 -0.2360
 1042SOL    HW2 5590   8.861   8.903   2.737 -0.7387  1.7375 -0.0166
 1042SOL     MW 5591   8.946   8.918   2.724 -0.4421 -0.6519 -0.3757
 1043SOL     OW 5592   4.386   2.557   0.621  0.7267 -0.0434 -0.1338
 1043SOL    HW1 5593   4.461   2.599   0.578  1.1948 -0.2990  0.4186
 1043SOL    HW2 5594   4.314   2.568   0.559  1.5465 -1.0123 -1.3121
 1043SOL     MW 5595   4.387   2.564   0.607 -0.7316  0.2784 -0.8802
 1044SOL     OW 5596   5.809   8.294   0.943  0.5227  0.2687 -0.4933
 1044SOL    HW1 5597   5.783   8.208   0.911 -0.5126  0.7055 -0.8635
 1044SOL    HW2 5598   5.866   8.275   1.018 -1.0040 -0.7472  0.4574
 1044SOL     MW 5599   5.813   8.280   0.949 -0.0357 -0.2222 -0.1520
 1045SOL     OW 5600   6.134   8.094   2.944 -0.2113 -0.4347  0.1494
 1045SOL    HW1 5601   6.089   8.114   2.862  0.4331 -0.7032 -0.2784
 1045SOL    HW2 5602   6.135   8.178   2.991 -1.7038 -0.5683  0.4568
 1045SOL     MW 5603   6.129   8.108   2.940  0.2951  0.1656  0.0796
 1046SOL     OW 5604   4.832   7.392   4.385 -0.5599  1.3446  0.2207
 1046SOL    HW1 5605   4.819   7.391   4.290  0.5050  2.2279  0.0452
 1046SOL    HW2 5606   4.861   7.481   4.404  5.0355 -0.1239  0.5027
 1046SOL     MW 5607   4.834   7.403   4.375  0.5129  0.1718 -0.1974
 1047SOL     OW 5608   4.001  10.677   4.853 -0.0650  0.1336 -1.0317
 1047SOL    HW1 5609   4.001  10.702   4.760 -1.0695  1.0772 -0.8028
 1047SOL    HW2 5610   3.952  10.594   4.855 -2.3605  1.4077 -1.0777
 1047SOL     MW 5611   3.994  10.669   4.841 -0.4339 -0.5365 -0.3709
 1048SOL     OW 5612   4.582   4.257   3.998 -0.3003 -0.2554 -0.0500
 1048SOL    HW1 5613   4.584   4.352   3.985  1.0900 -0.0014  1.6989
 1048SOL    HW2 5614   4.654   4.224   3.943 -1.5991 -0.5004 -1.6903
 1048SOL     MW 5615   4.591   4.265   3.989  0.0387 -0.7774 -0.4941
 1049SOL     OW 5616   9.151   7.557   1.301 -0.0794 -0.4088  0.3111
 1049SOL    HW1 5617   9.198   7.504   1.236  1.1891 -0.7423  1.4705
 1049SOL    HW2 5618   9.062   7.563   1.266  0.6926 -0.0457 -1.7843
 1049SOL     MW 5619   9.146   7.551   1.288 -0.3430  0.3165  0.2493
 1050SOL     OW 5620   7.039   7.530   5.744  0.4976 -0.2284 -0.1462
 1050SOL    HW1 5621   7.105   7.461   5.737  0.6047 -0.1220 -0.1856
 1050SOL    HW2 5622   7.005   7.541   5.655  2.4997  1.7594 -0.7687
 1050SOL     MW 5623   7.043   7.523   5.732  0.0926  0.4025 -0.2095
 1051SOL     OW 5624   5.618   7.543   0.336 -0.3376  0.3026 -0.0203
 1051SOL    HW1 5625   5.621   7.581   0.248  0.5536  0.9844  0.2852
 1051SOL    HW2 5626   5.654   7.611   0.393 -3.2388  0.8937  1.2874
 1051SOL     MW 5627   5.623   7.557   0.332  0.1190 -0.0839  0.5550
 1052SOL     OW 5628   7.343   8.129   0.813 -0.2943  0.2711 -0.5158
 1052SOL    HW1 5629   7.425   8.138   0.862 -0.0376  0.0424 -0.8951
 1052SOL    HW2 5630   7.298   8.056   0.856  0.5684 -0.8726 -1.4748
 1052SOL     MW 5631   7.348   8.121   0.825  0.0788  0.4957 -0.3510
 1053SOL     OW 5632   1.892   7.723   1.124 -0.4378  0.3060 -0.2974
 1053SOL    HW1 5633   1.908   7.705   1.031 -1.7742  0.2854 -0.5369
 1053SOL    HW2 5634   1.817   7.782   1.124 -0.5765  0.1390  0.7803
 1053SOL     MW 5635   1.884   7.728   1.112  0.0500 -0.4993  0.2676
 1054SOL     OW 5636   5.641   7.722   0.114 -0.2561  0.3490 -0.2667
 1054SOL    HW1 5637   5.709   7.764   0.062  0.0439 -0.5249 -0.6046
 1054SOL    HW2 5638   5.584   7.680   0.050 -2.0052  2.2923 -0.0871
 1054SOL     MW 5639   5.643   7.722   0.099 -0.0618 -0.0923 -0.6151
 1055SOL     OW 5640   1.375   4.922   1.081 -0.6157  0.8657 -0.7402
 1055SOL    HW1 5641   1.296   4.955   1.038 -1.3612 -1.8810 -1.6996
 1055SOL    HW2 5642   1.343   4.879   1.161 -0.3524 -1.3467 -1.7431
 1055SOL     MW 5643   1.361   4.920   1.086 -0.0428  0.3526  0.5950
 1056SOL     OW 5644   5.599   8.108   5.871  0.0445  0.7519  0.4279
 1056SOL    HW1 5645   5.567   8.172   5.934 -2.4658  2.2048 -2.1312
 1056SOL    HW2 5646   5.521   8.074   5.828  1.6003 -0.1625 -1.9064
 1056SOL     MW 5647   5.585   8.112   5.874  0.6407 -0.4566 -0.0182
 1057SOL     OW 5648   4.550   2.589   3.501  0.0362  0.4241  0.4222
 1057SOL    HW1 5649   4.547   2.664   3.560 -0.9489  1.3407 -0.7362
 1057SOL    HW2 5650   4.458   2.566   3.487  0.1763  0.9198 -1.5688
 1057SOL     MW 5651   4.537   2.596   3.507 -0.5305 -0.5062 -0.2288
 1058SOL     OW 5652  10.462   7.924   4.030 -0.1199  0.2358 -0.0970
 1058SOL    HW1 5653  10.367   7.932   4.018 -0.2316  0.3438  0.8214
 1058SOL    HW2 5654  10.473   7.860   4.100  0.4980  0.0880 -0.3216
 1058SOL     MW 5655  10.451   7.917   4.037  0.4018 -0.3942 -0.0124
 1059SOL     OW 5656   5.228   1.875   2.022 -0.3330 -0.1335 -0.2300
 1059SOL    HW1 5657   5.239   1.862   2.116 -0.4891  1.1998 -0.0032
 1059SOL    HW2 5658   5.308   1.921   1.995 -0.0473 -0.9672 -0.8608
 1059SOL     MW 5659   5.240   1.880   2.030  0.5347 -0.0195  0.2238
 1060SOL     OW 5660   8.028   5.493   5.096 -0.0328  0.2595 -0.5446
 1060SOL    HW1 5661   8.101   5.467   5.040 -0.3415 -0.0017 -0.8294
 1060SOL    HW2 5662   7.957   5.433   5.073 -0.7488  1.3313 -1.1817
 1060SOL     MW 5663   8.028   5.482   5.086  0.1148  0.0985 -0.1370
 1061SOL     OW 5664   2.171   7.870   1.454 -0.7033  0.0924 -0.3431
 1061SOL    HW1 5665   2.160   7.819   1.373  0.3989 -0.2499 -0.2977
 1061SOL    HW2 5666   2.100   7.840   1.511 -2.7019  1.7394 -1.8421
 1061SOL     MW 5667   2.160   7.859   1.451  0.5210 -0.3277 -0.0725
 1062SOL     OW 5668   6.759   3.567   0.099  0.1861  0.5841  0.1773
 1062SOL    HW1 5669   6.850   3.574   0.128  0.6708  0.2626 -1.1856
 1062SOL    HW2 5670   6.708   3.608   0.169  1.4924  2.1099  0.2774
 1062SOL     MW 5671   6.764   3.573   0.112  0.4232 -0.4134  0.1635
 1063SOL     OW 5672   4.242  11.086   5.194 -0.5177  0.1636 -0.4326
 1063SOL    HW1 5673   4.186  11.058   5.267  0.1669  1.3298  0.5837
 1063SOL    HW2 5674   4.266  11.005   5.150 -0.0753 -0.6876  1.3021
 1063SOL     MW 5675   4.238  11.072   5.198  0.1175 -0.2925 -0.4265
 1064SOL     OW 5676   5.324   7.120   3.622 -0.5350 -0.0673 -0.2521
 1064SOL    HW1 5677   5.354   7.031   3.638  0.8833  0.7978  2.5454
 1064SOL    HW2 5678   5.299   7.153   3.708 -3.8916  1.3535 -1.5529
 1064SOL     MW 5679   5.324   7.113   3.635  0.5029 -0.7204 -0.2486
 1065SOL     OW 5680   7.009   7.304   1.833  0.4037  0.7669 -0.1721
 1065SOL    HW1 5681   7.013   7.399   1.828  1.1766  0.6974 -1.5082
 1065SOL    HW2 5682   6.942   7.286   1.899  0.4417  2.2230  0.3078
 1065SOL     MW 5683   7.001   7.314   1.841  0.2415  0.0433  0.2993
 1066SOL     OW 5684   3.957   6.381   2.236 -0.9403  0.5613 -0.4413
 1066SOL    HW1 5685   3.983   6.337   2.317  1.4074  0.4619 -1.1709
 1066SOL    HW2 5686   3.995   6.328   2.166  1.7947  3.4310 -1.3778
 1066SOL     MW 5687   3.965   6.369   2.238 -0.1310 -0.6421  0.3646
 1067SOL     OW 5688   4.331   7.650   0.079  0.4501 -0.4633  0.2325
 1067SOL    HW1 5689   4.297   7.729   0.121  1.9478  0.6482 -0.5638
 1067SOL    HW2 5690   4.289   7.649  -0.007 -0.8263 -1.4708  0.8319
 1067SOL     MW 5691   4.321   7.660   0.074 -0.1291  0.1077 -0.2622
 1068SOL     OW 5692   5.502   4.116   0.186  0.1510  0.7513  0.1017
 1068SOL    HW1 5693   5.435   4.126   0.253  1.2042  0.5203  1.2330
 1068SOL    HW2 5694   5.582   4.094   0.235  0.9715  0.6531 -1.2223
 1068SOL     MW 5695   5.504   4.114   0.201  0.1626 -0.0405 -0.1713
 1069SOL     OW 5696   7.611   7.940   0.941  0.1032  0.0519  0.3594
 1069SOL    HW1 5697   7.641   7.934   0.850  1.3119  1.7985  0.6121
 1069SOL    HW2 5698   7.672   8.000   0.983 -0.8720 -0.1522  2.1617
 1069SOL     MW 5699   7.623   7.947   0.935  0.6328 -0.0243 -0.1653
 1070SOL     OW 5700   7.668   4.124   0.561  0.3551 -0.2472  0.6451
 1070SOL    HW1 5701   7.659   4.146   0.468 -0.7504 -1.0044  0.5628
 1070SOL    HW2 5702   7.653   4.207   0.606 -2.3579 -0.4639  0.2697
 1070SOL     MW 5703   7.665   4.138   0.555 -0.0634  0.1162 -0.0193
 1071SOL     OW 5704   8.658   5.927   1.936 -0.3783 -0.0371  0.0358
 1071SOL    HW1 5705   8.736   5.971   1.970 -0.8911  0.0097  1.1811
 1071SOL    HW2 5706   8.592   5.939   2.004 -1.6005  0.4892 -1.2046
 1071SOL     MW 5707   8.660   5.934   1.949 -0.5475 -0.5130 -0.6203
 1072SOL     OW 5708   8.611  10.245   4.462  0.5612 -0.4382  0.3978
 1072SOL    HW1 5709   8.570  10.273   4.544  0.5112  1.2994 -0.1833
 1072SOL    HW2 5710   8.546  10.263   4.395  1.1582 -0.4463 -0.1970
 1072SOL     MW 5711   8.598  10.251   4.464 -0.3296  0.2576  0.1652
 1073SOL     OW 5712   6.131   1.035   0.951 -0.6435  0.3240 -0.0721
 1073SOL    HW1 5713   6.061   1.014   0.890 -0.9082 -1.4639  0.7777
 1073SOL    HW2 5714   6.188   0.958   0.951  0.8165  1.3456 -0.0215
 1073SOL     MW 5715   6.130   1.023   0.943 -0.2752  0.0439  0.7536
 1074SOL     OW 5716   5.825   9.950   4.587 -0.5515  0.6518  0.0381
 1074SOL    HW1 5717   5.764   9.997   4.644 -1.6586  0.8660 -1.2411
 1074SOL    HW2 5718   5.895  10.013   4.570 -0.1416  0.5404  1.2317
 1074SOL     MW 5719   5.826   9.964   4.592 -0.2323  0.5031  0.1746
 1075SOL     OW 5720   5.668   3.251   0.580 -0.2779 -0.5865 -0.5403
 1075SOL    HW1 5721   5.638   3.166   0.611 -0.8602 -0.7883 -1.6090
 1075SOL    HW2 5722   5.609   3.273   0.507 -0.7810  1.1968  0.3457
 1075SOL     MW 5723   5.657   3.243   0.574  1.1654 -0.3369 -0.2410
 1076SOL     OW 5724   2.807   8.143   3.078  0.8412  0.3366 -0.4527
 1076SOL    HW1 5725   2.758   8.219   3.045 -0.4424 -0.4249 -0.3670
 1076SOL    HW2 5726   2.770   8.069   3.030  1.2810 -0.3770  0.2961
 1076SOL     MW 5727   2.796   8.144   3.067  0.0811 -0.1201  0.2891
 1077SOL     OW 5728   5.811   4.470   3.880 -0.4170 -0.3810 -0.5776
 1077SOL    HW1 5729   5.722   4.449   3.850  0.0841  0.0646 -2.5611
 1077SOL    HW2 5730   5.803   4.482   3.974 -3.0436  2.4428 -1.0137
 1077SOL     MW 5731   5.799   4.469   3.888  0.3418 -0.2224  0.5815
 1078SOL     OW 5732   3.386   6.709   2.463 -0.3076 -0.0601 -0.1696
 1078SOL    HW1 5733   3.467   6.734   2.417 -0.0586 -0.2013  0.1831
 1078SOL    HW2 5734   3.411   6.631   2.512 -0.9110 -0.6457 -0.7739
 1078SOL     MW 5735   3.400   6.702   2.463  0.2110 -0.0349 -0.5534
 1079SOL     OW 5736  10.885  10.758   3.695 -0.6097 -0.2156 -0.0674
 1079SOL    HW1 5737  10.863  10.851   3.688 -0.7200 -0.2473 -0.1448
 1079SOL    HW2 5738  10.963  10.756   3.750 -0.2577 -0.0336 -0.5593
 1079SOL     MW 5739  10.892  10.770   3.701 -0.4073 -0.3018  0.8263
 1080SOL     OW 5740   8.404   6.952   1.359  1.0411 -0.0141 -0.9854
 1080SOL    HW1 5741   8.397   6.857   1.357  1.0390 -0.0782  0.5977
 1080SOL    HW2 5742   8.379   6.976   1.448  4.1113  1.2029 -0.3162
 1080SOL     MW 5743   8.400   6.943   1.370  0.6568 -0.2246 -0.4520
 1081SOL     OW 5744   5.981   8.350   4.995  0.2947  0.2691  0.3650
 1081SOL    HW1 5745   5.963   8.289   5.067 -0.7042 -2.1461 -1.8128
 1081SOL    HW2 5746   5.919   8.327   4.927  3.6242 -0.1435 -2.8021
 1081SOL     MW 5747   5.970   8.340   4.996  0.2629 -0.0056  0.2673
 1082SOL     OW 5748   7.844   4.640   2.685 -0.7125 -0.0570  0.1909
 1082SOL    HW1 5749   7.756   4.602   2.676 -1.5293  1.4591  1.2111
 1082SOL    HW2 5750   7.862   4.635   2.779 -0.1341  0.5173  0.1201
 1082SOL     MW 5751   7.835   4.635   2.696 -1.0015 -0.1069 -0.0160
 1083SOL     OW 5752   5.056   7.775   3.999  0.5251  0.7538  0.7156
 1083SOL    HW1 5753   5.012   7.844   3.950 -1.2016 -0.3313  0.6488
 1083SOL    HW2 5754   5.094   7.718   3.932 -0.5502  0.0865  0.6506
 1083SOL     MW 5755   5.056   7.776   3.984 -0.0519 -0.1391 -0.2221
 1084SOL     OW 5756   9.449   1.719   1.644  0.0172  0.0785  0.5121
 1084SOL    HW1 5757   9.453   1.697   1.551  1.6107  2.4996 -0.0667
 1084SOL    HW2 5758   9.367   1.680   1.674 -1.5449  0.8876 -2.3544
 1084SOL     MW 5759   9.439   1.711   1.636  0.6961 -0.1325  0.5066
 1085SOL     OW 5760   6.563   9.923   2.637  0.1258 -0.6893  0.0329
 1085SOL    HW1 5761   6.638   9.983   2.641 -0.7591  0.3923  1.9838
 1085SOL    HW2 5762   6.585   9.862   2.567  1.8938  0.8237 -0.8311
 1085SOL     MW 5763   6.576   9.923   2.628  0.2099 -0.0097  0.1666
 1086SOL     OW 5764   1.339   7.463   1.554 -0.0177 -0.4298  0.2344
 1086SOL    HW1 5765   1.365   7.390   1.610 -1.8400 -1.4719 -0.1807
 1086SOL    HW2 5766   1.318   7.422   1.470  1.2276  0.9152 -0.7770
 1086SOL     MW 5767   1.340   7.448   1.550  0.2430 -0.0796  1.0000
 1087SOL     OW 5768   8.257   5.258   5.816 -0.6527  0.3708 -0.1272
 1087SOL    HW1 5769   8.245   5.212   5.900  0.0277 -0.1102 -0.2831
 1087SOL    HW2 5770   8.329   5.211   5.774 -0.0634  1.4693 -0.3777
 1087SOL     MW 5771   8.264   5.246   5.822 -0.4293 -0.4702 -0.6067
 1088SOL     OW 5772  11.775  11.514   5.189 -0.2677  0.8091  0.0666
 1088SOL    HW1 5773  11.851  11.563   5.156 -0.1330 -0.5841 -1.8974
 1088SOL    HW2 5774  11.809  11.460   5.259  0.4514  0.6328 -0.4062
 1088SOL     MW 5775  11.789  11.513   5.194 -0.1012  0.4476  0.1725
 1089SOL     OW 5776   7.537   7.850   2.837  1.4162  0.2022 -0.3942
 1089SOL    HW1 5777   7.484   7.843   2.757  0.1748 -0.7232  0.4635
 1089SOL    HW2 5778   7.538   7.761   2.872  2.8351  0.3919  0.0767
 1089SOL     MW 5779   7.530   7.838   2.831 -0.0250 -0.3097 -0.5564
 1090SOL     OW 5780   1.326   2.355   1.031  0.3335  0.1236  0.2178
 1090SOL    HW1 5781   1.394   2.421   1.022  0.7226 -0.1355  1.1665
 1090SOL    HW2 5782   1.373   2.274   1.049 -0.2076 -0.1182  0.5612
 1090SOL     MW 5783   1.341   2.353   1.032  0.0252 -0.1596  0.1693
 1091SOL     OW 5784   4.753   6.967   3.170 -0.0866  0.8746  0.2432
 1091SOL    HW1 5785   4.694   6.972   3.095 -0.1210  0.6202  0.2539
 1091SOL    HW2 5786   4.700   6.930   3.240  0.3223 -0.1899  0.0057
 1091SOL     MW 5787   4.739   6.963   3.169  0.1057  0.7913 -0.4124
 1092SOL     OW 5788   5.367   5.349   2.058 -0.5106  0.1688  0.4790
 1092SOL    HW1 5789   5.278   5.313   2.065 -1.2621  1.8796  0.0824
 1092SOL    HW2 5790   5.383   5.353   1.963 -0.3216  0.5993  0.5290
 1092SOL     MW 5791   5.358   5.345   2.046  0.1988  0.6737 -0.2864
 1093SOL     OW 5792   4.963   3.713   4.794  0.3704 -0.5309  0.9202
 1093SOL    HW1 5793   5.025   3.640   4.796  1.2985  0.1917 -0.3102
 1093SOL    HW2 5794   4.982   3.762   4.874  0.5475 -0.9724  1.1576
 1093SOL     MW 5795   4.973   3.710   4.805  0.4219  0.4259 -0.5224
 1094SOL     OW 5796   5.818   8.665   4.488  0.1533 -0.1679 -0.6759
[truncated: 3,244,541 more chars]
