# Supplementary material for: Structural and mechanistic profiling of Nurr1 modulation by vidofludimus enables structure-guided ligand design
Source: Commun Chem. 2025 May 21;8:159. doi: 10.1038/s42004-025-01553-8 (PMC12095788; doi:10.1038/s42004-025-01553-8)
Supplement: Supplementary file 3 — Supplementary Data 1 [file 42004_2025_1553_MOESM3_ESM.zip › Supplementary Data 1/gro_files/vido-Nurr1_I500W_md2_end_200.gro]

Nurr1 1OVL_E + IMU in water
52817
  363SER      N    1   7.848   2.040   5.356 -0.0401 -0.2644  0.2348
  363SER     H1    2   7.749   2.019   5.359 -0.3692  1.0745 -0.5951
  363SER     H2    3   7.884   2.070   5.446  0.8434 -0.1017 -0.1612
  363SER     H3    4   7.859   2.113   5.287 -0.4708 -1.2111 -0.8576
  363SER     CA    5   7.904   1.916   5.303  0.4968 -0.2225  0.7978
  363SER     HA    6   7.899   1.931   5.195  2.5897 -0.3137  0.6409
  363SER     CB    7   8.057   1.903   5.342 -0.4577  0.1389 -0.2029
  363SER    HB1    8   8.112   1.980   5.288 -2.7362  0.6527 -1.9515
  363SER    HB2    9   8.069   1.894   5.450 -0.9036  2.1674  0.0603
  363SER     OG   10   8.111   1.785   5.286 -0.4521 -0.2548 -0.1052
  363SER     HG   11   8.205   1.794   5.287 -0.4079  0.3126 -2.4470
  363SER      C   12   7.814   1.802   5.345 -0.1312  0.4934  0.2432
  363SER      O   13   7.752   1.805   5.450 -0.1469 -0.0404  0.2350
  364LEU      N   14   7.816   1.695   5.264 -0.1540  0.4497 -0.3667
  364LEU      H   15   7.873   1.708   5.181  0.6542  0.6781  0.2162
  364LEU     CA   16   7.747   1.568   5.283 -0.5868  0.5209 -0.5099
  364LEU     HA   17   7.657   1.569   5.345  0.5079 -0.4415  1.1621
  364LEU     CB   18   7.710   1.499   5.148 -0.1413  0.7242 -0.0148
  364LEU    HB1   19   7.803   1.464   5.102 -0.9178 -2.1745  0.3878
  364LEU    HB2   20   7.668   1.400   5.169  2.2292 -0.6820 -1.3133
  364LEU     CG   21   7.621   1.592   5.058 -0.0075  0.4699 -0.8835
  364LEU     HG   22   7.675   1.680   5.023 -1.2877  0.9257 -1.8030
  364LEU    CD1   23   7.602   1.527   4.917  0.2206  0.6778  0.5156
  364LEU   HD11   24   7.536   1.440   4.924  0.4818  0.2650 -1.5047
  364LEU   HD12   25   7.552   1.596   4.850 -1.6155 -2.1133 -1.2192
  364LEU   HD13   26   7.692   1.481   4.876 -1.2931 -1.2680 -0.8145
  364LEU    CD2   27   7.488   1.632   5.116 -0.2283 -0.7218 -0.2664
  364LEU   HD21   28   7.433   1.697   5.048 -1.2297 -0.0946  1.0748
  364LEU   HD22   29   7.416   1.553   5.139 -1.0111  0.1352  0.2994
  364LEU   HD23   30   7.498   1.688   5.209  0.6491  1.1017 -1.4032
  364LEU      C   31   7.845   1.486   5.364  0.7712  0.5636  0.7180
  364LEU      O   32   7.808   1.408   5.453 -0.1812  0.7155 -0.5309
  365ILE      N   33   7.980   1.488   5.328 -0.2321 -0.6243 -1.1063
  365ILE      H   34   8.014   1.559   5.265 -0.1543 -0.5342 -0.9640
  365ILE     CA   35   8.076   1.385   5.381  0.5014 -0.8532 -0.2529
  365ILE     HA   36   8.032   1.286   5.372  1.5946 -1.5718  1.7145
  365ILE     CB   37   8.213   1.387   5.298  0.4034 -0.2494 -1.0693
  365ILE     HB   38   8.251   1.489   5.297 -0.2346 -0.0040 -1.4995
  365ILE    CG1   39   8.172   1.346   5.157 -0.0180  0.6320  0.3195
  365ILE   HG11   40   8.142   1.242   5.146  1.1063  0.4316 -1.0721
  365ILE   HG12   41   8.074   1.389   5.135 -0.2998  1.1100  2.3168
  365ILE    CG2   42   8.324   1.301   5.347 -0.3750  0.3809  0.2766
  365ILE   HG21   43   8.280   1.203   5.360 -0.1649  0.1936 -0.3831
  365ILE   HG22   44   8.402   1.284   5.272 -1.4418 -0.6842 -0.6204
  365ILE   HG23   45   8.365   1.331   5.443 -1.1759  1.0408  0.4190
  365ILE     CD   46   8.266   1.386   5.049  0.3752 -0.3728  0.5227
  365ILE    HD1   47   8.287   1.489   5.078 -0.1105 -0.4584  1.2090
  365ILE    HD2   48   8.357   1.327   5.042 -0.0145 -0.7888 -4.2063
  365ILE    HD3   49   8.229   1.402   4.948 -2.2272 -2.4544  1.0259
  365ILE      C   50   8.105   1.399   5.529 -0.1172 -0.1119 -0.4418
  365ILE      O   51   8.151   1.307   5.595  0.7273 -0.1238 -0.0900
  366SER      N   52   8.085   1.515   5.585  0.3112  0.8006 -0.4152
  366SER      H   53   8.055   1.592   5.527 -2.5233  0.0770 -0.0157
  366SER     CA   54   8.086   1.546   5.725 -0.3105 -0.1170  0.3649
  366SER     HA   55   8.176   1.499   5.763 -0.5213 -0.3672  0.5548
  366SER     CB   56   8.099   1.704   5.734 -0.4336  0.1775 -0.3045
  366SER    HB1   57   8.103   1.730   5.839  0.9400  0.1122 -0.3285
  366SER    HB2   58   8.196   1.730   5.692  0.5262 -2.8875 -0.2888
  366SER     OG   59   7.991   1.753   5.652  0.3996 -0.3357 -0.3184
  366SER     HG   60   7.920   1.778   5.709  1.9893 -0.4947  1.8743
  366SER      C   61   7.959   1.497   5.792  0.0665  0.0329 -0.0925
  366SER      O   62   7.951   1.494   5.915 -0.2820 -0.1011 -0.2750
  367ALA      N   63   7.852   1.468   5.719 -0.0325 -0.0226 -0.3803
  367ALA      H   64   7.875   1.476   5.621  0.5671 -0.4754 -0.2812
  367ALA     CA   65   7.721   1.417   5.767  0.3477 -0.0790 -0.6097
  367ALA     HA   66   7.709   1.442   5.873 -2.1873  0.4909 -0.9727
  367ALA     CB   67   7.601   1.477   5.678 -0.0348  0.0800 -0.3838
  367ALA    HB1   68   7.575   1.429   5.584  1.2516 -0.9109 -0.2597
  367ALA    HB2   69   7.511   1.477   5.740  2.1156  0.0279  3.0195
  367ALA    HB3   70   7.615   1.583   5.659 -0.8500  0.3366  0.3607
  367ALA      C   71   7.722   1.258   5.751 -0.5380 -0.3146 -0.1039
  367ALA      O   72   7.652   1.196   5.833 -0.3639  0.5077  0.1529
  368LEU      N   73   7.788   1.194   5.652  0.4337  0.3255 -0.0894
  368LEU      H   74   7.828   1.253   5.580 -0.4465  0.8913 -0.1341
  368LEU     CA   75   7.820   1.055   5.632  1.0213 -0.1334  0.4376
  368LEU     HA   76   7.731   0.992   5.636  0.2789  0.8897  0.5544
  368LEU     CB   77   7.883   1.032   5.493  0.5467 -0.3329  0.2018
  368LEU    HB1   78   7.964   1.104   5.489 -1.7039  2.3425 -0.7622
  368LEU    HB2   79   7.941   0.941   5.482  1.9404  0.6650 -0.9987
  368LEU     CG   80   7.791   1.045   5.366 -0.1018 -0.6717  0.2951
  368LEU     HG   81   7.735   1.139   5.371 -0.3916 -0.7288 -1.3437
  368LEU    CD1   82   7.883   1.047   5.240 -0.5360 -0.5596 -0.5159
  368LEU   HD11   83   7.824   1.069   5.151 -0.4890  3.4977  0.2747
  368LEU   HD12   84   7.948   1.135   5.242  0.5958 -1.3857  1.0557
  368LEU   HD13   85   7.938   0.953   5.240  2.3441  1.0294  0.0934
  368LEU    CD2   86   7.703   0.928   5.358 -0.0976  0.9459 -0.2355
  368LEU   HD21   87   7.640   0.944   5.271  1.8539  3.6237 -1.2971
  368LEU   HD22   88   7.754   0.833   5.340  0.0537  0.9036  0.3852
  368LEU   HD23   89   7.637   0.921   5.444  0.2552  0.0276 -0.0300
  368LEU      C   90   7.912   0.999   5.739  0.3382 -0.3288  0.8654
  368LEU      O   91   7.889   0.890   5.791  0.0352  0.0162  0.6865
  369VAL      N   92   8.009   1.078   5.793  0.6071 -0.0388  0.4499
  369VAL      H   93   8.038   1.162   5.744 -1.3743  0.5402  0.1588
  369VAL     CA   94   8.097   1.033   5.903  0.4357  0.1718  0.4722
  369VAL     HA   95   8.127   0.929   5.896  3.1930  0.9999 -2.8334
  369VAL     CB   96   8.237   1.107   5.880  0.5082  0.5717  0.2632
  369VAL     HB   97   8.223   1.215   5.870 -1.4482  0.3488  0.1795
  369VAL    CG1   98   8.337   1.094   5.989 -0.6249 -0.1972  0.2441
  369VAL   HG11   99   8.322   1.164   6.071 -3.5436 -0.3823 -0.0038
  369VAL   HG12  100   8.343   0.994   6.031  1.8471 -0.2575 -0.1136
  369VAL   HG13  101   8.436   1.121   5.952 -0.6340  0.4862  0.7118
  369VAL    CG2  102   8.293   1.052   5.750 -0.7276 -0.2602 -0.2288
  369VAL   HG21  103   8.306   0.946   5.769  0.4811  0.0654  0.8786
  369VAL   HG22  104   8.229   1.065   5.663 -1.5071 -2.6422 -0.0658
  369VAL   HG23  105   8.390   1.090   5.717 -0.5006 -0.0890  0.5994
  369VAL      C  106   8.041   1.059   6.043  0.3867 -0.3291  0.2823
  369VAL      O  107   8.059   0.969   6.124 -0.8231 -0.2521  0.4652
  370ARG      N  108   7.950   1.161   6.072 -0.3603  0.0897  0.0620
  370ARG      H  109   7.952   1.238   6.006 -1.2584  1.0173  1.0790
  370ARG     CA  110   7.886   1.187   6.200 -0.1332 -0.4681  0.3647
  370ARG     HA  111   7.963   1.174   6.276  0.3616 -0.4039 -0.1131
  370ARG     CB  112   7.823   1.332   6.178 -0.2746  0.2079  0.4527
  370ARG    HB1  113   7.887   1.399   6.120 -0.8472  0.7991  0.4874
  370ARG    HB2  114   7.747   1.318   6.101  0.9409  0.0033 -0.7523
  370ARG     CG  115   7.767   1.395   6.305 -0.0069 -0.2124 -0.0441
  370ARG    HG1  116   7.716   1.326   6.372 -0.5096  0.1609 -0.0405
  370ARG    HG2  117   7.842   1.434   6.374 -0.6854  2.2237 -0.5757
  370ARG     CD  118   7.680   1.521   6.261  0.5394 -0.1192 -0.1616
  370ARG    HD1  119   7.598   1.480   6.202 -0.4415  1.8384 -0.2213
  370ARG    HD2  120   7.636   1.568   6.349 -1.4283  0.3633 -1.3429
  370ARG     NE  121   7.748   1.619   6.176 -0.5388  0.7614 -0.5037
  370ARG     HE  122   7.847   1.612   6.192 -0.4388 -0.2242 -1.3691
  370ARG     CZ  123   7.705   1.696   6.078  0.0709  0.0903 -0.6061
  370ARG    NH1  124   7.575   1.706   6.048  0.5224 -0.1878  0.0096
  370ARG   HH11  125   7.510   1.657   6.109 -0.5721 -0.7448 -1.5561
  370ARG   HH12  126   7.546   1.779   5.985  1.5380  1.1303  0.9959
  370ARG    NH2  127   7.800   1.767   6.010  0.0542 -0.1865 -0.1068
  370ARG   HH21  128   7.895   1.745   6.037  0.4241  1.5567  0.0899
  370ARG   HH22  129   7.784   1.836   5.938 -0.5053 -0.9956 -0.7780
  370ARG      C  130   7.784   1.078   6.233  0.4043  0.1924  0.5248
  370ARG      O  131   7.750   1.035   6.345 -0.9882  0.0751 -0.0876
  371ALA      N  132   7.732   1.009   6.125  0.1600  0.2247  0.2752
  371ALA      H  133   7.737   1.057   6.036 -2.6277  0.9256  0.4006
  371ALA     CA  134   7.648   0.893   6.123 -0.3922  1.3368 -0.0974
  371ALA     HA  135   7.558   0.906   6.183  0.2840 -2.0605  1.9127
  371ALA     CB  136   7.597   0.866   5.976  0.2001  0.3103 -0.2458
  371ALA    HB1  137   7.492   0.892   5.960 -0.9390 -3.9229 -0.8592
  371ALA    HB2  138   7.656   0.929   5.909  1.0177  2.7326  2.5052
  371ALA    HB3  139   7.611   0.763   5.946  0.3410  0.2684 -0.0372
  371ALA      C  140   7.723   0.763   6.168 -0.2644 -0.1737 -0.3166
  371ALA      O  141   7.670   0.672   6.240 -0.0368  0.2390  0.6219
  372HIS      N  142   7.851   0.757   6.124 -0.2655  0.3931  0.8448
  372HIS      H  143   7.885   0.836   6.071  0.8155 -0.8169 -0.3416
  372HIS     CA  144   7.939   0.644   6.139 -0.2784 -0.5365 -0.3113
  372HIS     HA  145   7.894   0.548   6.112  2.4140 -1.9713 -0.0275
  372HIS     CB  146   8.056   0.664   6.044  0.7108  0.2763  1.1891
  372HIS    HB1  147   8.025   0.721   5.956 -2.5406 -0.5410  1.6654
  372HIS    HB2  148   8.130   0.728   6.091  0.8544 -1.2037  3.0582
  372HIS     CG  149   8.134   0.537   6.006 -0.1027 -0.3080 -0.6763
  372HIS    ND1  150   8.084   0.421   5.952 -0.4992  0.4423  0.7780
  372HIS    CD2  151   8.262   0.520   6.039 -0.1339 -0.5760 -0.5958
  372HIS    HD2  152   8.332   0.584   6.091 -2.1230  0.3686  1.0515
  372HIS    CE1  153   8.184   0.335   5.947  0.4710 -0.6658 -0.5108
  372HIS    HE1  154   8.168   0.231   5.925  0.3206 -0.6241 -0.6023
  372HIS    NE2  155   8.299   0.391   5.998  0.8312 -0.1124  0.3443
  372HIS    HE2  156   8.382   0.334   6.007 -0.0650 -1.1176  3.6802
  372HIS      C  157   7.987   0.625   6.284  0.0784  0.0697 -0.7342
  372HIS      O  158   7.994   0.508   6.321  0.9099  0.1844 -0.6661
  373VAL      N  159   8.014   0.736   6.357  0.3833 -0.2833 -0.6953
  373VAL      H  160   8.036   0.826   6.317 -1.3262  0.7265  0.5154
  373VAL     CA  161   8.063   0.725   6.493  0.5065  0.9379  0.1820
  373VAL     HA  162   8.127   0.638   6.481  0.7119  1.1902 -0.6696
  373VAL     CB  163   8.148   0.845   6.528 -0.7098 -0.1631 -0.3999
  373VAL     HB  164   8.191   0.832   6.627  4.1819 -1.5405 -2.3848
  373VAL    CG1  165   8.267   0.852   6.430 -0.3658  0.1173 -0.2141
  373VAL   HG11  166   8.348   0.908   6.478 -2.4748  0.2562  3.6130
  373VAL   HG12  167   8.307   0.751   6.419  0.7652  0.1351  2.7558
  373VAL   HG13  168   8.232   0.898   6.338 -0.8495 -1.1448 -0.6808
  373VAL    CG2  169   8.085   0.981   6.512 -0.0389 -0.3601  0.0459
  373VAL   HG21  170   8.158   1.057   6.536 -2.7227  1.5941  2.8814
  373VAL   HG22  171   8.049   0.994   6.410  0.1464  0.2482  0.0550
  373VAL   HG23  172   8.009   0.994   6.590 -0.3970  2.0203 -0.6386
  373VAL      C  173   7.940   0.705   6.592  1.0559 -0.0577  0.6962
  373VAL      O  174   7.956   0.703   6.714  0.2031 -0.5734 -0.1547
  374ASP      N  175   7.822   0.692   6.537  0.5776 -0.0468 -0.2983
  374ASP      H  176   7.822   0.696   6.436  1.6634 -1.8295 -0.4248
  374ASP     CA  177   7.695   0.658   6.606  0.1045  0.3017  0.0508
  374ASP     HA  178   7.712   0.645   6.713 -1.2428 -0.3383  0.1998
  374ASP     CB  179   7.592   0.772   6.589  0.8955  0.0424 -0.2637
  374ASP    HB1  180   7.634   0.870   6.613  0.4350 -0.2009  1.7199
  374ASP    HB2  181   7.553   0.766   6.488  0.3421 -0.9280 -0.0049
  374ASP     CG  182   7.459   0.752   6.663  0.9480 -0.1636 -0.5576
  374ASP    OD1  183   7.460   0.734   6.789 -0.4588  0.2733 -0.3355
  374ASP    OD2  184   7.350   0.749   6.601 -0.1280  0.7989 -0.4703
  374ASP      C  185   7.641   0.523   6.553  0.1142  0.2154  0.7806
  374ASP      O  186   7.525   0.509   6.518  0.5540  0.6907  0.0063
  375SER      N  187   7.732   0.438   6.514  0.1193  0.6691  0.2868
  375SER      H  188   7.829   0.446   6.539  1.3586 -1.8007 -3.0213
  375SER     CA  189   7.697   0.311   6.447 -0.2321 -0.1331  0.2674
  375SER     HA  190   7.620   0.268   6.512 -0.0115 -1.4136 -0.2941
  375SER     CB  191   7.646   0.342   6.302  0.4437  0.2862 -0.4825
  375SER    HB1  192   7.622   0.247   6.254  1.1834 -1.9276  3.1426
  375SER    HB2  193   7.560   0.408   6.300  1.3649  1.5184 -0.2215
  375SER     OG  194   7.740   0.403   6.222  0.2357  0.1620  0.4303
  375SER     HG  195   7.720   0.495   6.234 -0.2055  0.4678 -2.0696
  375SER      C  196   7.810   0.205   6.468 -0.0479 -0.9767  0.3694
  375SER      O  197   7.789   0.095   6.522 -0.1477  0.5366  0.3332
  376ASN      N  198   7.932   0.251   6.422  0.1399 -0.3817 -0.2243
  376ASN      H  199   7.939   0.343   6.381 -0.7139  0.4237  1.3514
  376ASN     CA  200   8.058   0.183   6.420 -0.7409 -0.2721  0.6593
  376ASN     HA  201   8.030   0.083   6.386  0.9366 -0.1522 -1.2788
  376ASN     CB  202   8.160   0.255   6.326  0.0202  0.3600  0.4979
  376ASN    HB1  203   8.103   0.286   6.239 -0.9445  0.1296  1.0340
  376ASN    HB2  204   8.210   0.341   6.371  0.9794  0.4663 -0.7322
  376ASN     CG  205   8.282   0.169   6.286  0.2282  0.0336 -0.2700
  376ASN    OD1  206   8.263   0.062   6.222 -0.3749 -0.6323  0.2723
  376ASN    ND2  207   8.399   0.206   6.341  0.4697 -0.3541  0.5360
  376ASN   HD21  208   8.406   0.267   6.422 -0.9940 -0.7190  0.9721
  376ASN   HD22  209   8.469   0.136   6.323 -1.0723 -1.4541 -1.5272
  376ASN      C  210   8.106   0.188   6.562 -0.4228  0.1864 -0.4328
  376ASN      O  211   8.100   0.293   6.626  0.4483 -0.2491 -0.4618
  377PRO      N  212   8.155   0.075   6.621  0.0243  0.6376  0.6898
  377PRO     CA  213   8.206   0.065   6.762  0.7949 -0.1539  0.2569
  377PRO     HA  214   8.139   0.118   6.831  0.6701  1.3199 -0.9524
  377PRO     CB  215   8.205  -0.084   6.795 -0.1778 -0.4441  0.1994
  377PRO    HB1  216   8.283  -0.115   6.864 -1.4168 -1.7553  1.0833
  377PRO    HB2  217   8.107  -0.098   6.843  0.0104 -0.7371  0.5041
  377PRO     CG  218   8.208  -0.158   6.664 -0.2472 -0.1449  0.3760
  377PRO    HG1  219   8.305  -0.193   6.630 -0.3812  0.2852 -0.4675
  377PRO    HG2  220   8.148  -0.248   6.676  2.1946 -2.2002 -1.8995
  377PRO     CD  221   8.155  -0.054   6.561 -0.6680  0.2391 -0.8595
  377PRO    HD1  222   8.208  -0.064   6.466 -0.4970  0.7571 -0.8179
  377PRO    HD2  223   8.050  -0.077   6.542 -0.6077  0.1607 -1.1085
  377PRO      C  224   8.342   0.126   6.782  0.2498  0.1887 -0.4944
  377PRO      O  225   8.419   0.143   6.688  0.3890 -0.1491 -0.5541
  378ALA      N  226   8.380   0.146   6.912  0.2910 -0.4645  0.3284
  378ALA      H  227   8.309   0.127   6.980 -0.8298  1.9942 -0.0483
  378ALA     CA  228   8.511   0.179   6.962 -0.6535  0.4784 -0.4332
  378ALA     HA  229   8.576   0.220   6.884  0.1153  0.6288  0.2796
  378ALA     CB  230   8.507   0.278   7.081  0.0118  0.1756 -0.4494
  378ALA    HB1  231   8.451   0.253   7.170 -0.1610  4.6739  0.9740
  378ALA    HB2  232   8.608   0.270   7.122 -0.3617 -0.8082  0.2938
  378ALA    HB3  233   8.479   0.379   7.051 -0.3830 -0.0867 -0.9836
  378ALA      C  234   8.571   0.041   7.003  0.3707  0.0319 -0.7888
  378ALA      O  235   8.510  -0.023   7.085  0.8332 -0.0215  0.1038
  379MET      N  236   8.675  -0.011   6.941 -0.0800 -0.1994  0.3440
  379MET      H  237   8.736   0.046   6.884  0.0257  0.4827  1.1227
  379MET     CA  238   8.733  -0.139   6.963  0.1234 -0.6740 -0.6730
  379MET     HA  239   8.691  -0.190   7.049  0.7976 -1.2401 -0.6729
  379MET     CB  240   8.699  -0.233   6.839 -1.0121 -0.3379  0.3796
  379MET    HB1  241   8.599  -0.208   6.804 -0.7452  3.0592  1.6514
  379MET    HB2  242   8.763  -0.201   6.756 -1.0333  1.2649  0.9370
  379MET     CG  243   8.722  -0.380   6.863  0.3680  0.3842  0.1314
  379MET    HG1  244   8.823  -0.413   6.887  0.3608  0.0199 -0.3206
  379MET    HG2  245   8.666  -0.402   6.953  1.2575  0.8784  0.8159
  379MET     SD  246   8.649  -0.466   6.719  0.2627  0.2904  0.1139
  379MET     CE  247   8.475  -0.474   6.770 -0.2398 -0.5281  1.0576
  379MET    HE1  248   8.415  -0.388   6.738 -0.1088 -1.0018 -0.5284
  379MET    HE2  249   8.435  -0.561   6.717 -2.6325 -0.7932  3.1153
  379MET    HE3  250   8.468  -0.491   6.877 -0.9529 -0.1139  1.0862
  379MET      C  251   8.884  -0.112   6.984 -0.1953  0.4016  0.5250
  379MET      O  252   8.945  -0.044   6.905 -0.0065  0.1539 -0.3965
  380THR      N  253   8.953  -0.169   7.085 -0.0417 -0.3565 -0.1618
  380THR      H  254   8.897  -0.217   7.155 -0.6541  1.4622  0.6549
  380THR     CA  255   9.095  -0.164   7.117  0.4506 -0.6092 -0.3432
  380THR     HA  256   9.149  -0.110   7.039  0.0831  0.4631  0.1201
  380THR     CB  257   9.111  -0.075   7.247  0.5611 -0.1823 -0.0103
  380THR     HB  258   9.215  -0.051   7.270 -0.5553  3.0236  2.5766
  380THR    OG1  259   9.060  -0.135   7.359 -0.6041  0.1984  0.2924
  380THR    HG1  260   9.086  -0.226   7.369 -0.4122  0.0288 -1.4338
  380THR    CG2  261   9.052   0.063   7.239 -0.5649  0.1073  0.0404
  380THR   HG21  262   9.103   0.132   7.306 -1.5527 -0.1979  1.1474
  380THR   HG22  263   9.073   0.109   7.143  0.0390  0.1317  0.1791
  380THR   HG23  264   8.946   0.078   7.258 -0.5514  0.6634 -0.3113
  380THR      C  265   9.158  -0.294   7.134 -0.8958  0.1026 -0.0771
  380THR      O  266   9.278  -0.305   7.127 -0.1873  0.4581  0.1732
  381SER      N  267   9.081  -0.402   7.139 -0.1131  0.5279  0.2456
  381SER      H  268   8.982  -0.401   7.122 -0.0598 -1.0522 -0.2954
  381SER     CA  269   9.126  -0.539   7.160  0.1615  0.2390 -0.0461
  381SER     HA  270   9.211  -0.561   7.095  1.0685 -1.2151  1.5676
  381SER     CB  271   9.165  -0.559   7.307 -0.2281 -0.3216  0.2841
  381SER    HB1  272   9.254  -0.500   7.330  0.5714 -1.4518  0.1458
  381SER    HB2  273   9.086  -0.529   7.377 -0.7613 -0.4632 -0.2444
  381SER     OG  274   9.204  -0.691   7.345 -0.0998  0.2991  0.0171
  381SER     HG  275   9.148  -0.717   7.416 -2.6151  2.2176 -1.1087
  381SER      C  276   9.019  -0.631   7.107  0.1107  0.3619  0.4583
  381SER      O  277   8.900  -0.594   7.074 -0.2772  0.6535  0.2283
  382LEU      N  278   9.063  -0.757   7.077  0.0858 -0.1033  0.0576
  382LEU      H  279   9.157  -0.790   7.093  0.4337  0.7440 -0.2381
  382LEU     CA  280   8.995  -0.853   6.986  0.2258 -0.8846  0.0431
  382LEU     HA  281   8.889  -0.829   6.975  0.3785 -0.5933 -0.8430
  382LEU     CB  282   9.079  -0.850   6.858  0.2015  0.3716  0.6247
  382LEU    HB1  283   9.181  -0.874   6.887  0.2407 -0.2974 -0.0136
  382LEU    HB2  284   9.054  -0.931   6.789  1.6444  3.0352 -3.3401
  382LEU     CG  285   9.083  -0.719   6.772 -0.6936 -0.1333 -0.5063
  382LEU     HG  286   9.127  -0.649   6.843  3.4717 -1.6269 -1.3214
  382LEU    CD1  287   9.187  -0.728   6.657 -0.2142 -0.1299 -0.0333
  382LEU   HD11  288   9.287  -0.743   6.698  0.2527  1.3681 -0.5178
  382LEU   HD12  289   9.160  -0.805   6.585 -0.3985  0.9815 -1.2020
  382LEU   HD13  290   9.197  -0.632   6.606  0.2462  0.8941  1.8870
  382LEU    CD2  291   8.955  -0.670   6.719  0.1572  0.0556 -0.1850
  382LEU   HD21  292   8.904  -0.757   6.677  1.9640 -1.0674 -0.1832
  382LEU   HD22  293   8.887  -0.635   6.796 -0.3853  0.9507 -1.0585
  382LEU   HD23  294   8.978  -0.606   6.634  1.8992  0.6497  0.6720
  382LEU      C  295   9.001  -0.997   7.045  0.1616  0.0263 -0.5158
  382LEU      O  296   9.080  -1.030   7.129 -0.1459  0.5640 -0.2639
  383ASP      N  297   8.900  -1.079   7.005  0.2036  0.0789  0.4069
  383ASP      H  298   8.849  -1.045   6.925  2.8181 -0.4823 -1.6286
  383ASP     CA  299   8.891  -1.220   7.039  0.1931  0.3501  0.8194
  383ASP     HA  300   8.930  -1.237   7.140 -0.9694  0.5619  1.3254
  383ASP     CB  301   8.741  -1.259   7.035  0.0283  0.3821 -0.1415
  383ASP    HB1  302   8.690  -1.199   7.111  1.6991  0.5704  0.8946
  383ASP    HB2  303   8.697  -1.231   6.940  0.0467  3.4136  0.6539
  383ASP     CG  304   8.704  -1.406   7.067  0.4057 -0.2298 -0.5675
  383ASP    OD1  305   8.793  -1.484   7.101 -0.4270  0.3891 -0.6579
  383ASP    OD2  306   8.585  -1.433   7.089  0.2574 -0.2956 -0.0250
  383ASP      C  307   8.974  -1.291   6.931  0.0302 -0.2880 -0.0371
  383ASP      O  308   8.944  -1.290   6.812  0.3583  0.3014 -0.4982
  384TYR      N  309   9.074  -1.370   6.967 -0.2209 -0.1836 -0.3269
  384TYR      H  310   9.086  -1.388   7.066  0.3289 -2.1574 -0.7162
  384TYR     CA  311   9.152  -1.458   6.880 -0.0626  0.1593 -0.1200
  384TYR     HA  312   9.159  -1.423   6.777  1.0353  0.1766 -0.0580
  384TYR     CB  313   9.295  -1.445   6.931 -1.0717 -0.7220 -0.5399
  384TYR    HB1  314   9.313  -1.492   7.027 -1.4892 -1.2066 -0.6961
  384TYR    HB2  315   9.359  -1.498   6.860  1.2636  0.4154  0.6048
  384TYR     CG  316   9.351  -1.300   6.924 -0.1900  0.0710 -0.2933
  384TYR    CD1  317   9.365  -1.231   6.803 -0.0795 -0.2290  0.4629
  384TYR    HD1  318   9.350  -1.268   6.703  0.0269  1.8025 -0.3625
  384TYR    CD2  319   9.398  -1.237   7.040  0.9904 -0.2499  0.0162
  384TYR    HD2  320   9.395  -1.284   7.137  2.3597 -1.5514 -0.5407
  384TYR    CE1  321   9.418  -1.104   6.800 -0.2657  0.4028 -0.0660
  384TYR    HE1  322   9.432  -1.056   6.704  1.9979  2.0237  0.9949
  384TYR    CE2  323   9.441  -1.101   7.041  0.5477 -0.8911 -0.7103
  384TYR    HE2  324   9.484  -1.060   7.131  1.3695 -2.8540 -0.1664
  384TYR     CZ  325   9.454  -1.030   6.919  0.4888  0.0556 -0.3864
  384TYR     OH  326   9.507  -0.911   6.915 -0.5717  0.5526  0.7958
  384TYR     HH  327   9.529  -0.876   6.999 -0.0028  2.3630 -0.0712
  384TYR      C  328   9.120  -1.612   6.898 -0.2310  0.1735 -0.5150
  384TYR      O  329   9.193  -1.689   6.837 -0.1305 -0.0741 -0.0475
  385SER      N  330   9.022  -1.653   6.979 -0.0763 -0.0581 -0.0518
  385SER      H  331   8.968  -1.585   7.031  0.1875  1.9777 -2.2745
  385SER     CA  332   8.983  -1.794   7.001 -0.2817  0.5411 -0.8797
  385SER     HA  333   9.067  -1.847   7.047 -1.2666  0.5310  1.0168
  385SER     CB  334   8.869  -1.803   7.098 -0.1995  0.6010 -0.9202
  385SER    HB1  335   8.836  -1.904   7.121 -1.2795  1.3132  0.8618
  385SER    HB2  336   8.907  -1.772   7.196 -1.3363 -1.4744  0.2504
  385SER     OG  337   8.753  -1.735   7.055 -0.0429  0.1573 -0.0382
  385SER     HG  338   8.763  -1.641   7.061 -0.6938  0.1512  2.0980
  385SER      C  339   8.966  -1.879   6.871  0.0045  0.4156  0.2014
  385SER      O  340   9.016  -1.992   6.867 -1.0764  0.2401  0.1051
  386ARG      N  341   8.919  -1.820   6.758  0.0673 -0.3929  0.0929
  386ARG      H  342   8.886  -1.726   6.773 -0.1190 -0.4695  0.1729
  386ARG     CA  343   8.893  -1.882   6.635  0.1000 -0.4061 -0.1857
  386ARG     HA  344   8.879  -1.989   6.650  2.1774 -0.4080  2.3738
  386ARG     CB  345   8.766  -1.815   6.566  0.7411 -0.4375  0.3665
  386ARG    HB1  346   8.783  -1.715   6.526  0.1090  0.2526  1.7662
  386ARG    HB2  347   8.725  -1.881   6.488  0.7549  0.1852 -0.1749
  386ARG     CG  348   8.641  -1.802   6.658 -0.1951  0.4621  0.1183
  386ARG    HG1  349   8.643  -1.893   6.718  3.5146  1.3337  1.6005
  386ARG    HG2  350   8.664  -1.718   6.724  1.6208  0.5818 -0.6143
  386ARG     CD  351   8.507  -1.782   6.583 -0.3012 -1.0888  0.2648
  386ARG    HD1  352   8.526  -1.733   6.488  3.1384  0.8162  1.7701
  386ARG    HD2  353   8.454  -1.877   6.574 -0.8796 -0.8635  1.1097
  386ARG     NE  354   8.423  -1.681   6.645  0.3927 -0.2131 -0.0319
  386ARG     HE  355   8.453  -1.644   6.734  0.2574 -0.6030  0.1791
  386ARG     CZ  356   8.294  -1.642   6.621 -0.2819 -0.2021  0.4788
  386ARG    NH1  357   8.220  -1.684   6.518  0.5911 -0.5036  0.0163
  386ARG   HH11  358   8.255  -1.745   6.445  1.2030 -1.3557  0.9982
  386ARG   HH12  359   8.120  -1.670   6.509  0.7220 -0.6396 -2.0513
  386ARG    NH2  360   8.241  -1.563   6.712  0.1381 -0.1888  0.4466
  386ARG   HH21  361   8.291  -1.547   6.798  0.0670  1.7520  0.1607
  386ARG   HH22  362   8.149  -1.522   6.714 -0.6523 -1.8217 -0.1841
  386ARG      C  363   9.018  -1.870   6.538 -0.0137 -0.0852 -0.3546
  386ARG      O  364   9.020  -1.937   6.436  0.3393  0.4519 -0.0182
  387PHE      N  365   9.118  -1.791   6.578  0.0500 -0.2452  0.1788
  387PHE      H  366   9.110  -1.733   6.661 -0.2849  0.6312 -0.4518
  387PHE     CA  367   9.239  -1.754   6.496 -0.3647  0.7617  0.1397
  387PHE     HA  368   9.209  -1.734   6.393  1.5066 -0.7646 -0.7660
  387PHE     CB  369   9.313  -1.632   6.564 -0.3051  0.7437  0.5910
  387PHE    HB1  370   9.238  -1.557   6.589 -0.3384  0.6558  0.7565
  387PHE    HB2  371   9.352  -1.660   6.662 -1.4719  2.3370  1.5505
  387PHE     CG  372   9.429  -1.568   6.487 -0.2322 -0.0912  0.3399
  387PHE    CD1  373   9.553  -1.538   6.551  0.7937 -0.3917 -0.7022
  387PHE    HD1  374   9.574  -1.565   6.654  0.0351  0.6833 -0.2472
  387PHE    CD2  375   9.414  -1.535   6.347 -0.0141 -0.8436  0.0423
  387PHE    HD2  376   9.320  -1.562   6.301 -0.8282 -1.0278  1.7348
  387PHE    CE1  377   9.659  -1.486   6.473  0.2294 -0.6585  0.2387
  387PHE    HE1  378   9.754  -1.464   6.518  0.2795  1.2291 -0.6519
  387PHE    CE2  379   9.513  -1.472   6.275 -0.8096  0.8686  0.2553
  387PHE    HE2  380   9.507  -1.442   6.171 -0.2285 -0.5480 -0.2097
  387PHE     CZ  381   9.633  -1.447   6.339 -0.1425  0.0664  0.2032
  387PHE     HZ  382   9.709  -1.403   6.275 -1.4753  1.1702 -0.6796
  387PHE      C  383   9.340  -1.869   6.488 -0.3279  0.0131  0.1520
  387PHE      O  384   9.405  -1.900   6.587  0.0281 -0.3658 -0.1763
  388GLN      N  385   9.362  -1.916   6.368 -0.0688  0.2686 -0.3714
  388GLN      H  386   9.315  -1.872   6.290 -2.1029  0.8280  1.0994
  388GLN     CA  387   9.465  -2.011   6.327  0.7901 -0.1059 -0.9546
  388GLN     HA  388   9.547  -1.994   6.397 -0.4005 -0.6114  0.6169
  388GLN     CB  389   9.405  -2.154   6.353 -0.3032  0.3493 -0.3374
  388GLN    HB1  390   9.357  -2.155   6.451 -1.4493  1.1705 -0.8620
  388GLN    HB2  391   9.315  -2.166   6.292 -0.3980  1.5772 -0.4658
  388GLN     CG  392   9.506  -2.271   6.344 -0.4671  0.0506  0.1150
  388GLN    HG1  393   9.459  -2.362   6.306  2.3045 -1.8930  0.9496
  388GLN    HG2  394   9.582  -2.259   6.266  1.7314 -1.6141  1.8260
  388GLN     CD  395   9.596  -2.300   6.462  0.6892 -0.0465  0.4684
  388GLN    OE1  396   9.654  -2.407   6.457 -0.1985 -0.5601  0.7301
  388GLN    NE2  397   9.589  -2.222   6.564  0.3020 -0.0976 -0.3340
  388GLN   HE21  398   9.520  -2.148   6.561 -1.2428 -1.4418  0.0155
  388GLN   HE22  399   9.637  -2.243   6.650  2.2277  0.5489 -1.1883
  388GLN      C  400   9.509  -1.984   6.184  0.1588  0.5409  0.8020
  388GLN      O  401   9.426  -1.965   6.096 -0.1157 -0.1046 -0.1914
  389ALA      N  402   9.640  -2.001   6.152 -0.4160  0.9590  0.2490
  389ALA      H  403   9.698  -2.029   6.230  0.2822 -1.8529 -1.1540
  389ALA     CA  404   9.711  -1.985   6.022  0.3428  0.4653 -0.5926
  389ALA     HA  405   9.653  -1.920   5.956 -0.7942 -0.4183 -0.4965
  389ALA     CB  406   9.851  -1.942   6.050  0.0522 -0.1789 -1.0961
  389ALA    HB1  407   9.901  -2.012   6.117 -1.3638  0.1923  0.4048
  389ALA    HB2  408   9.901  -1.916   5.956 -0.8840 -1.1662 -1.8818
  389ALA    HB3  409   9.845  -1.851   6.110  0.0908 -0.2599 -0.9688
  389ALA      C  410   9.716  -2.124   5.957 -0.1802  1.3369  0.8077
  389ALA      O  411   9.815  -2.168   5.897 -0.2014  0.5106  0.0920
  390ASN      N  412   9.608  -2.199   5.969  0.0915  0.6044 -0.3711
  390ASN      H  413   9.526  -2.165   6.016  0.1044 -1.2483  1.0903
  390ASN     CA  414   9.589  -2.341   5.935  0.6845  0.2695  0.6759
  390ASN     HA  415   9.654  -2.358   5.849  0.7323  2.4907  0.1947
  390ASN     CB  416   9.644  -2.439   6.045 -0.2002  0.1142 -0.1710
  390ASN    HB1  417   9.728  -2.401   6.103 -1.3107  1.2949  0.7364
  390ASN    HB2  418   9.563  -2.450   6.117 -1.6349  0.1477 -1.7250
  390ASN     CG  419   9.663  -2.582   5.997  0.3392  0.2293 -0.5952
  390ASN    OD1  420   9.566  -2.647   5.960 -0.0129 -0.3016  0.4991
  390ASN    ND2  421   9.785  -2.633   6.005  0.2770 -0.1622 -0.5202
  390ASN   HD21  422   9.863  -2.573   6.030 -1.1667  1.9048 -0.6551
  390ASN   HD22  423   9.802  -2.728   5.978 -0.2397  0.4188 -3.1574
  390ASN      C  424   9.433  -2.368   5.911 -0.6321  0.1125  0.2541
  390ASN      O  425   9.355  -2.323   5.997  0.0020  0.1501 -0.0516
  391PRO      N  426   9.389  -2.431   5.802  0.2215 -0.4166 -0.1887
  391PRO     CA  427   9.244  -2.454   5.781  0.1588  0.1782 -0.0493
  391PRO     HA  428   9.197  -2.358   5.803  0.9721  0.7482 -0.6949
  391PRO     CB  429   9.225  -2.482   5.631  0.0039  0.3404  0.3562
  391PRO    HB1  430   9.137  -2.536   5.596  0.2088  0.1907  0.0676
  391PRO    HB2  431   9.210  -2.385   5.585 -2.0476 -0.7008 -1.3858
  391PRO     CG  432   9.362  -2.542   5.600  1.2378  0.4641 -0.3543
  391PRO    HG1  433   9.347  -2.645   5.631 -0.6588  0.1011 -2.2561
  391PRO    HG2  434   9.395  -2.528   5.497  1.6196 -1.4657 -0.5217
  391PRO     CD  435   9.464  -2.480   5.689 -0.2211  0.5307 -0.3000
  391PRO    HD1  436   9.537  -2.558   5.711  1.3769  1.5086 -1.8955
  391PRO    HD2  437   9.524  -2.405   5.638  0.2401 -0.5426 -1.3942
  391PRO      C  438   9.182  -2.568   5.865  0.3446  0.2361  0.1916
  391PRO      O  439   9.059  -2.569   5.889  0.1232  0.1367  0.5294
  392ASP      N  440   9.263  -2.662   5.913 -0.0085  0.4843  0.1229
  392ASP      H  441   9.364  -2.654   5.908  0.8180 -4.9886  1.0861
  392ASP     CA  442   9.217  -2.756   6.020 -0.2158 -0.0862  0.1831
  392ASP     HA  443   9.115  -2.794   6.014  0.4048 -1.6702 -1.4670
  392ASP     CB  444   9.313  -2.880   6.016  0.0050 -0.1538 -0.1551
  392ASP    HB1  445   9.284  -2.931   5.924 -0.8306  0.3389 -0.1790
  392ASP    HB2  446   9.418  -2.853   6.022  0.3685 -1.5323  0.1069
  392ASP     CG  447   9.284  -2.978   6.129  0.0133 -0.0510 -0.2150
  392ASP    OD1  448   9.171  -3.035   6.132  0.2065  0.5392 -0.4743
  392ASP    OD2  449   9.376  -3.015   6.205 -0.3422  0.5143 -0.5944
  392ASP      C  450   9.244  -2.694   6.156  0.2119 -0.1466 -0.2510
  392ASP      O  451   9.348  -2.638   6.179 -0.5312  0.4735 -0.1693
  393TYR      N  452   9.146  -2.676   6.243 -0.3028  0.6404  0.5295
  393TYR      H  453   9.061  -2.726   6.219  0.2997 -0.2039  0.0983
  393TYR     CA  454   9.149  -2.609   6.372 -0.0186 -0.1001  0.5349
  393TYR     HA  455   9.245  -2.636   6.415 -0.3433 -1.3723  0.5165
  393TYR     CB  456   9.143  -2.455   6.367  0.0951 -0.2220  0.1959
  393TYR    HB1  457   9.181  -2.407   6.457 -0.7076  2.3443 -0.7604
  393TYR    HB2  458   9.215  -2.421   6.292  0.9013 -0.4860  0.8351
  393TYR     CG  459   9.012  -2.389   6.335  0.4024 -0.2106  0.4008
  393TYR    CD1  460   8.949  -2.403   6.211  0.2325 -0.3515 -0.5668
  393TYR    HD1  461   9.013  -2.446   6.136  1.9136  2.1618 -0.7044
  393TYR    CD2  462   8.943  -2.308   6.435 -0.3043  0.2242  0.2352
  393TYR    HD2  463   8.982  -2.301   6.535  0.5489  0.8962 -0.1364
  393TYR    CE1  464   8.825  -2.337   6.186 -0.0799  0.2690  0.3623
  393TYR    HE1  465   8.784  -2.338   6.086 -0.5381  0.4169  0.5448
  393TYR    CE2  466   8.824  -2.244   6.410  0.4169  0.8923  0.3991
  393TYR    HE2  467   8.784  -2.193   6.497 -2.9568  0.1460 -0.5381
  393TYR     CZ  468   8.759  -2.258   6.289 -0.2198  0.6275  0.7999
  393TYR     OH  469   8.644  -2.187   6.266  0.0865  0.5415 -0.8776
  393TYR     HH  470   8.628  -2.186   6.173 -0.8360 -0.7736 -0.7677
  393TYR      C  471   9.052  -2.670   6.474  0.2550 -0.2210  0.0847
  393TYR      O  472   9.054  -2.628   6.589 -0.9443 -0.3976 -0.0710
  394GLN      N  473   8.957  -2.758   6.434  0.1707  0.0631 -0.3768
  394GLN      H  474   8.963  -2.797   6.341 -3.5870 -0.5992 -0.4930
  394GLN     CA  475   8.853  -2.816   6.519 -0.0971 -0.2927 -0.5273
  394GLN     HA  476   8.868  -2.777   6.619  2.0584 -1.1650 -0.4510
  394GLN     CB  477   8.718  -2.762   6.458  0.0802  0.2241 -0.6226
  394GLN    HB1  478   8.720  -2.766   6.349  2.8359  2.4260 -0.7553
  394GLN    HB2  479   8.640  -2.831   6.491 -0.1228  0.0383 -1.4650
  394GLN     CG  480   8.682  -2.613   6.479 -0.1567  0.0038  0.0508
  394GLN    HG1  481   8.752  -2.544   6.433 -0.2552  0.1429  0.1056
  394GLN    HG2  482   8.580  -2.589   6.445  0.7982 -0.7582 -3.9215
  394GLN     CD  483   8.662  -2.566   6.624 -0.1785 -0.5278  0.9226
  394GLN    OE1  484   8.649  -2.445   6.641 -0.2245 -0.2840 -0.2387
  394GLN    NE2  485   8.649  -2.640   6.732  0.4779  0.3956  0.0301
  394GLN   HE21  486   8.637  -2.740   6.725  1.2521  0.3960 -1.6377
  394GLN   HE22  487   8.656  -2.588   6.818 -0.3717 -0.7527  0.8341
  394GLN      C  488   8.872  -2.966   6.509  0.4187 -0.4535 -0.2310
  394GLN      O  489   8.973  -3.014   6.462 -0.0410  0.1121 -0.2750
  395MET      N  490   8.775  -3.037   6.566 -0.7513  0.2387  0.0330
  395MET      H  491   8.696  -2.988   6.605 -0.7554 -0.0835  0.4281
  395MET     CA  492   8.776  -3.185   6.555  0.4293 -0.1007  0.6000
  395MET     HA  493   8.875  -3.228   6.560 -0.7166 -3.3755 -1.7403
  395MET     CB  494   8.685  -3.235   6.667  0.1197  0.1411  0.4040
  395MET    HB1  495   8.594  -3.176   6.661  0.6941  0.9255 -1.2972
  395MET    HB2  496   8.653  -3.336   6.642  2.3407 -0.0049 -2.4389
  395MET     CG  497   8.742  -3.224   6.811  0.6099  0.1320 -1.2164
  395MET    HG1  498   8.805  -3.312   6.827  1.4616  0.3403 -3.0859
  395MET    HG2  499   8.807  -3.139   6.831 -0.1249  0.1123  1.7317
  395MET     SD  500   8.634  -3.190   6.951  0.1064  0.0193  0.2158
  395MET     CE  501   8.518  -3.319   6.931  0.4994 -0.3146  0.1386
  395MET    HE1  502   8.492  -3.309   6.825  1.6854 -0.0013 -0.1416
  395MET    HE2  503   8.564  -3.418   6.941  0.9828 -0.3586 -1.9822
  395MET    HE3  504   8.443  -3.310   7.008  0.0945 -0.6913 -0.2055
  395MET      C  505   8.717  -3.234   6.423  0.1398  0.0023  0.0009
  395MET      O  506   8.644  -3.161   6.362 -0.4819  0.1824  0.3024
  396SER      N  507   8.750  -3.357   6.375  0.7735  0.3291 -0.1250
  396SER      H  508   8.822  -3.395   6.434  1.3970  2.4225  0.5464
  396SER     CA  509   8.674  -3.421   6.269  0.3212 -0.2624  0.0204
  396SER     HA  510   8.686  -3.365   6.176  0.7519  2.1351  1.4100
  396SER     CB  511   8.733  -3.563   6.257  0.1083 -0.0273 -0.1558
  396SER    HB1  512   8.684  -3.632   6.189 -1.8220  0.0130  1.1079
  396SER    HB2  513   8.835  -3.540   6.226 -0.5089  1.1368 -1.4180
  396SER     OG  514   8.730  -3.641   6.380 -0.6237 -0.2866 -0.1027
  396SER     HG  515   8.775  -3.594   6.448 -2.0322  0.7472  0.1485
  396SER      C  516   8.519  -3.418   6.297  0.7009  1.4162  0.5301
  396SER      O  517   8.475  -3.446   6.409 -0.2609  0.2995 -0.8485
  397GLY      N  518   8.438  -3.393   6.196  0.0532  0.1806  0.3400
  397GLY      H  519   8.483  -3.353   6.115  0.1733  0.5218  0.5692
  397GLY     CA  520   8.292  -3.372   6.202  0.1760  0.6661 -0.1756
  397GLY    HA1  521   8.243  -3.425   6.121  0.9533  0.4883 -0.5357
  397GLY    HA2  522   8.257  -3.402   6.300  2.0536  1.5801  0.8289
  397GLY      C  523   8.254  -3.225   6.193 -0.4644  0.2423 -0.0231
  397GLY      O  524   8.141  -3.186   6.207 -0.1494  0.5590 -0.2500
  398ASP      N  525   8.353  -3.146   6.153  0.3504 -0.0644 -0.0055
  398ASP      H  526   8.437  -3.183   6.111  0.4400  0.3456 -0.1930
  398ASP     CA  527   8.355  -3.000   6.147 -0.1296 -0.3260  0.0152
  398ASP     HA  528   8.286  -2.975   6.228  1.0215 -0.3115  1.0111
  398ASP     CB  529   8.497  -2.938   6.180 -0.0925  0.5130  0.2075
  398ASP    HB1  530   8.500  -2.829   6.187  1.4521  0.4458  1.1738
  398ASP    HB2  531   8.514  -2.970   6.283 -0.3680 -2.4368 -0.5731
  398ASP     CG  532   8.614  -2.982   6.095 -0.5774 -0.0473 -0.4835
  398ASP    OD1  533   8.616  -3.096   6.041  0.8233  0.2231  0.2251
  398ASP    OD2  534   8.704  -2.902   6.074 -0.0327  0.4816  0.7224
  398ASP      C  535   8.317  -2.939   6.016 -0.4554  0.2332  0.3197
  398ASP      O  536   8.298  -2.819   6.000 -0.2416 -0.3401 -0.5494
  399ASP      N  537   8.294  -3.019   5.910 -0.1939 -0.3487  0.0300
  399ASP      H  538   8.286  -3.115   5.938  1.7273 -0.5401  0.0820
  399ASP     CA  539   8.281  -2.979   5.768  0.8300  0.1695 -0.9018
  399ASP     HA  540   8.381  -2.949   5.737  1.3891 -2.0265 -1.3450
  399ASP     CB  541   8.267  -3.102   5.674  0.3940 -0.6354 -0.0594
  399ASP    HB1  542   8.329  -3.181   5.716 -1.1518 -2.6328 -1.3358
  399ASP    HB2  543   8.164  -3.135   5.684 -0.0329  0.9348  1.1801
  399ASP     CG  544   8.299  -3.095   5.525  0.6970  0.6096 -0.7667
  399ASP    OD1  545   8.208  -3.113   5.441  0.4792 -0.6034 -0.3540
  399ASP    OD2  546   8.418  -3.069   5.492 -0.6348 -0.3264 -0.6633
  399ASP      C  547   8.189  -2.872   5.723 -0.0484  0.5375 -0.8115
  399ASP      O  548   8.234  -2.775   5.651  0.1072  0.1084  0.0698
  400THR      N  549   8.070  -2.874   5.786 -0.1312  0.5962  0.0893
  400THR      H  550   8.046  -2.948   5.851  1.1880  0.2088  0.1594
  400THR     CA  551   7.956  -2.788   5.768 -0.8883 -0.2152  0.1843
  400THR     HA  552   7.957  -2.742   5.669  2.6648  1.0459  0.6498
  400THR     CB  553   7.832  -2.872   5.804 -0.3776 -0.0013 -0.3818
  400THR     HB  554   7.746  -2.806   5.790 -0.1919  0.6091  1.0732
  400THR    OG1  555   7.829  -2.927   5.934  0.0398 -0.2016  0.3596
  400THR    HG1  556   7.907  -2.979   5.946  0.8647  0.6379 -1.0876
  400THR    CG2  557   7.801  -2.985   5.713  0.3576  0.1849  0.4774
  400THR   HG21  558   7.797  -2.950   5.610 -1.8371  1.0229  0.7817
  400THR   HG22  559   7.877  -3.063   5.715 -0.4103 -0.5985 -0.1181
  400THR   HG23  560   7.710  -3.039   5.743 -0.0753  0.8817  0.4428
  400THR      C  561   7.959  -2.673   5.872  0.0790 -0.1243 -0.0582
  400THR      O  562   7.880  -2.578   5.849 -0.3490  0.2069 -0.7484
  401GLN      N  563   8.044  -2.676   5.972  0.0785  0.3684 -0.1020
  401GLN      H  564   8.110  -2.752   5.985 -0.8226 -0.2251  1.2124
  401GLN     CA  565   8.050  -2.563   6.079 -0.0457 -0.2569 -0.3035
  401GLN     HA  566   7.946  -2.534   6.095 -0.3353 -0.6551 -1.3278
  401GLN     CB  567   8.115  -2.624   6.209  0.1145  0.6914 -0.6422
  401GLN    HB1  568   8.206  -2.676   6.180 -0.0962 -1.0426  1.5130
  401GLN    HB2  569   8.140  -2.549   6.284 -1.2186  0.3218  0.2193
  401GLN     CG  570   8.016  -2.727   6.269 -0.3399 -0.1048 -0.4246
  401GLN    HG1  571   7.920  -2.683   6.298  0.9261  1.4438  1.7807
  401GLN    HG2  572   7.984  -2.792   6.188  0.1395  1.1568 -1.6843
  401GLN     CD  573   8.078  -2.816   6.377 -0.1149  0.9006  0.5565
  401GLN    OE1  574   8.025  -2.928   6.389 -0.1088 -0.2084 -0.1173
  401GLN    NE2  575   8.181  -2.784   6.455  0.3213  0.0502  0.1048
  401GLN   HE21  576   8.224  -2.693   6.457  3.1060 -1.1775  1.8957
  401GLN   HE22  577   8.197  -2.849   6.531 -0.2185  1.2850  1.3121
  401GLN      C  578   8.123  -2.438   6.034  0.4670  0.5429 -0.1663
  401GLN      O  579   8.085  -2.327   6.070 -0.1075 -0.1081 -0.0198
  402HIS      N  580   8.218  -2.453   5.946  0.5136  0.9043 -0.9574
  402HIS      H  581   8.238  -2.549   5.921 -0.1466  0.4601  0.1141
  402HIS     CA  582   8.285  -2.342   5.879 -0.1752 -0.4659  0.5491
  402HIS     HA  583   8.330  -2.286   5.961 -1.5255  0.1795  0.8732
  402HIS     CB  584   8.398  -2.400   5.799 -0.0612  0.7497 -0.4033
  402HIS    HB1  585   8.349  -2.445   5.712  0.3478  0.4501 -0.4836
  402HIS    HB2  586   8.471  -2.333   5.754 -0.3027  0.7123 -0.8671
  402HIS     CG  587   8.482  -2.498   5.879  0.6503  0.1399  0.2031
  402HIS    ND1  588   8.550  -2.465   5.992 -0.4229  0.5422 -0.3169
  402HIS    CD2  589   8.495  -2.636   5.857 -0.7031 -0.5157 -0.0905
  402HIS    HD2  590   8.460  -2.710   5.787  0.2707  0.4463 -1.6391
  402HIS    CE1  591   8.612  -2.576   6.037 -0.2426  0.1744 -0.1683
  402HIS    HE1  592   8.668  -2.589   6.128 -0.2925  1.3090  0.0422
  402HIS    NE2  593   8.581  -2.679   5.957  0.3352 -0.4116  0.3303
  402HIS    HE2  594   8.622  -2.770   5.970  1.3136 -0.1852 -0.9713
  402HIS      C  595   8.203  -2.251   5.786 -0.1283  0.1670  0.1881
  402HIS      O  596   8.219  -2.130   5.779 -0.0049 -0.4167 -0.7713
  403ILE      N  597   8.100  -2.318   5.731 -0.4902  0.1272  0.2674
  403ILE      H  598   8.087  -2.418   5.738 -2.0230  0.2300 -0.7765
  403ILE     CA  599   7.994  -2.252   5.657 -0.5653 -0.0319 -0.7433
  403ILE     HA  600   8.031  -2.187   5.577 -2.5424  2.4149  0.2087
  403ILE     CB  601   7.920  -2.361   5.579  0.0427  0.0924  0.4426
  403ILE     HB  602   7.888  -2.437   5.650 -2.1552  2.2291  1.8908
  403ILE    CG1  603   8.010  -2.429   5.465  0.3080  0.5378 -0.0275
  403ILE   HG11  604   8.026  -2.362   5.381 -0.3571 -0.8590 -1.3350
  403ILE   HG12  605   8.097  -2.463   5.520  0.6994 -1.1391 -1.5850
  403ILE    CG2  606   7.793  -2.327   5.505 -0.6808 -0.2607  0.8651
  403ILE   HG21  607   7.715  -2.286   5.569  0.2036  1.0661  1.1120
  403ILE   HG22  608   7.814  -2.256   5.426 -0.4095 -0.8142  0.4389
  403ILE   HG23  609   7.750  -2.420   5.467  0.5707 -0.7090  0.4865
  403ILE     CD  610   7.955  -2.567   5.432  0.0761 -0.4688  0.7578
  403ILE    HD1  611   8.036  -2.628   5.391 -1.2407 -1.2993 -0.7380
  403ILE    HD2  612   7.899  -2.617   5.510  1.3124 -0.8170  1.4423
  403ILE    HD3  613   7.879  -2.567   5.353  0.0097  0.5725  0.8046
  403ILE      C  614   7.908  -2.177   5.766  0.1992 -0.3077  0.6463
  403ILE      O  615   7.894  -2.057   5.744 -0.5008 -0.5184  0.1223
  404GLN      N  616   7.858  -2.239   5.871  0.0377 -0.0961  0.2885
  404GLN      H  617   7.854  -2.339   5.856 -0.2926  0.2570 -2.3983
  404GLN     CA  618   7.791  -2.167   5.978  0.4020 -0.1047 -0.2797
  404GLN     HA  619   7.702  -2.124   5.933  1.2431  0.1764 -1.7397
  404GLN     CB  620   7.765  -2.266   6.096 -0.4968  0.5760 -0.2350
  404GLN    HB1  621   7.853  -2.292   6.154 -2.6318 -1.2029  2.4597
  404GLN    HB2  622   7.713  -2.201   6.167  1.4996  0.8753  1.0206
  404GLN     CG  623   7.679  -2.392   6.064  0.4908  0.0132 -0.7002
  404GLN    HG1  624   7.712  -2.430   5.968 -2.7968 -1.1307 -1.5172
  404GLN    HG2  625   7.698  -2.472   6.137  0.7745  0.5846 -0.1388
  404GLN     CD  626   7.536  -2.359   6.048  0.9075  0.2172 -0.0539
  404GLN    OE1  627   7.493  -2.242   6.047 -0.2018  0.4911 -0.1628
  404GLN    NE2  628   7.453  -2.462   6.037 -0.0766  0.5392  0.3990
  404GLN   HE21  629   7.491  -2.553   6.060  0.3598  0.7164  0.3829
  404GLN   HE22  630   7.352  -2.463   6.038 -0.1120  1.5021  1.9290
  404GLN      C  631   7.878  -2.055   6.042  0.0625  0.2053  0.2507
  404GLN      O  632   7.813  -1.966   6.092  0.0665  0.2610  0.3486
  405GLN      N  633   8.012  -2.055   6.047 -0.5294 -0.8983 -0.8811
  405GLN      H  634   8.054  -2.142   6.017 -2.1127 -1.8954 -0.3762
  405GLN     CA  635   8.096  -1.942   6.093 -0.7803  0.0455  0.5384
  405GLN     HA  636   8.059  -1.904   6.189 -0.5327  0.3801  0.5009
  405GLN     CB  637   8.245  -1.984   6.096  0.1308 -0.2821 -0.3810
  405GLN    HB1  638   8.271  -2.034   6.003  0.5511  0.1295 -0.4905
  405GLN    HB2  639   8.303  -1.891   6.095 -2.1205  1.2226  0.3388
  405GLN     CG  640   8.275  -2.072   6.219 -0.6537  0.0456 -0.2083
  405GLN    HG1  641   8.203  -2.153   6.233 -0.0143 -0.3716  0.7856
  405GLN    HG2  642   8.376  -2.109   6.201  0.2165  2.5510 -0.8379
  405GLN     CD  643   8.291  -1.992   6.351  0.4668 -0.5139  0.5334
  405GLN    OE1  644   8.325  -1.876   6.344 -0.1740  0.5714  0.5198
  405GLN    NE2  645   8.264  -2.052   6.466  0.4501 -0.7082  0.0792
  405GLN   HE21  646   8.245  -2.151   6.470  0.9208 -0.7606  1.4374
  405GLN   HE22  647   8.262  -2.001   6.554 -1.4566 -0.5562  0.0100
  405GLN      C  648   8.078  -1.820   6.001 -0.5975 -0.5160 -0.0578
  405GLN      O  649   8.079  -1.704   6.044  0.5395  0.0787 -0.1105
  406PHE      N  650   8.069  -1.848   5.871 -0.7183  0.0524 -0.4676
  406PHE      H  651   8.050  -1.945   5.850  0.7626 -0.3208 -0.2581
  406PHE     CA  652   8.054  -1.754   5.764  0.0762 -0.9844 -0.0599
  406PHE     HA  653   8.125  -1.674   5.786 -0.6169 -0.3520 -0.0962
  406PHE     CB  654   8.075  -1.817   5.622 -0.2024 -0.1150 -0.1258
  406PHE    HB1  655   8.180  -1.823   5.594 -0.4846 -0.7363 -1.1215
  406PHE    HB2  656   8.047  -1.922   5.610  0.0424 -0.3297  1.0656
  406PHE     CG  657   8.018  -1.752   5.495  0.0172 -0.5534 -0.2105
  406PHE    CD1  658   7.956  -1.829   5.391  0.1997  0.6878  0.6505
  406PHE    HD1  659   7.956  -1.937   5.401 -1.3303  0.6641  0.6398
  406PHE    CD2  660   8.043  -1.618   5.466 -0.3968 -0.4351 -0.5666
  406PHE    HD2  661   8.094  -1.560   5.541 -0.7050  0.6686 -1.1850
  406PHE    CE1  662   7.919  -1.781   5.266  0.3972 -0.0503  0.6457
  406PHE    HE1  663   7.888  -1.848   5.187 -0.6986 -0.2640  1.2374
  406PHE    CE2  664   8.010  -1.564   5.338  0.0449  0.0275  0.0729
  406PHE    HE2  665   8.035  -1.461   5.317 -1.0339  0.0858 -1.0373
  406PHE     CZ  666   7.949  -1.645   5.235  0.3812  0.0444 -0.2673
  406PHE     HZ  667   7.934  -1.609   5.134  0.5018 -0.5823 -0.5147
  406PHE      C  668   7.921  -1.676   5.786  0.0181  0.6015 -0.3466
  406PHE      O  669   7.919  -1.556   5.812  0.1788  0.3529  0.0449
  407TYR      N  670   7.808  -1.758   5.784 -0.2498  0.1499  0.1833
  407TYR      H  671   7.820  -1.847   5.738  0.2430  0.9760 -1.3657
  407TYR     CA  672   7.672  -1.723   5.803 -0.4881  0.2952 -0.6475
  407TYR     HA  673   7.638  -1.660   5.720  1.3592  2.9422  0.4658
  407TYR     CB  674   7.578  -1.851   5.797  0.0688  0.0181 -0.2175
  407TYR    HB1  675   7.629  -1.930   5.851  3.4067  1.6599 -0.7383
  407TYR    HB2  676   7.483  -1.829   5.846 -0.3254  3.5588 -2.1969
  407TYR     CG  677   7.565  -1.911   5.660 -0.9427  0.3980 -0.6742
  407TYR    CD1  678   7.494  -2.038   5.656 -0.0977 -0.5872 -0.1593
  407TYR    HD1  679   7.459  -2.081   5.748  2.4567  0.6422  1.4885
  407TYR    CD2  680   7.609  -1.856   5.537  0.1342  0.0921  0.0984
  407TYR    HD2  681   7.665  -1.763   5.536  0.3696 -0.0432  0.4846
  407TYR    CE1  682   7.471  -2.102   5.539  0.4463  0.4028 -0.3053
  407TYR    HE1  683   7.420  -2.197   5.539 -0.9731  1.1175  0.8976
  407TYR    CE2  684   7.578  -1.919   5.414  0.0269 -0.0198  0.1276
  407TYR    HE2  685   7.597  -1.869   5.321  2.0795  1.2997  1.1867
  407TYR     CZ  686   7.509  -2.042   5.415 -0.4473 -0.3341  0.1366
  407TYR     OH  687   7.474  -2.107   5.300  0.0694 -0.4864 -0.5969
  407TYR     HH  688   7.449  -2.199   5.305 -1.4913 -0.1589 -1.5332
  407TYR      C  689   7.654  -1.644   5.939  0.3766  0.0089 -0.6440
  407TYR      O  690   7.577  -1.548   5.941 -0.2321  0.0653  0.2338
  408ASP      N  691   7.729  -1.682   6.048 -0.3084  0.1346 -0.0086
  408ASP      H  692   7.799  -1.751   6.026  0.1420  0.1219  1.4191
  408ASP     CA  693   7.741  -1.627   6.186  0.1800 -1.0658 -0.9310
  408ASP     HA  694   7.639  -1.612   6.221  0.0809  0.8153 -1.8625
  408ASP     CB  695   7.828  -1.714   6.284 -0.2376  0.2384 -0.5285
  408ASP    HB1  696   7.774  -1.805   6.308 -1.4775  0.6908 -1.5106
  408ASP    HB2  697   7.917  -1.751   6.233  0.4361  2.2238 -0.8954
  408ASP     CG  698   7.844  -1.653   6.425  0.4738 -0.7766  0.4817
  408ASP    OD1  699   7.740  -1.653   6.496  0.1241 -0.5579  0.1066
  408ASP    OD2  700   7.957  -1.628   6.475 -0.0402  0.1945  0.1452
  408ASP      C  701   7.796  -1.488   6.171  0.0691 -0.1182 -0.1273
  408ASP      O  702   7.728  -1.387   6.203  0.7413 -0.0565 -0.1144
  409LEU      N  703   7.922  -1.465   6.123 -0.2762 -0.2263  0.8664
  409LEU      H  704   7.971  -1.550   6.098  0.7438  0.7169 -0.4514
  409LEU     CA  705   7.992  -1.330   6.104  0.2429  0.2794 -0.6515
  409LEU     HA  706   7.975  -1.269   6.193 -0.3460 -1.5583  0.5370
  409LEU     CB  707   8.144  -1.341   6.076  1.2962 -0.6972 -0.3593
  409LEU    HB1  708   8.165  -1.379   5.976  0.4752  0.3450 -0.9476
  409LEU    HB2  709   8.191  -1.243   6.067 -1.8140  1.0645  1.0327
  409LEU     CG  710   8.223  -1.430   6.170  0.5684  1.0880 -0.3916
  409LEU     HG  711   8.169  -1.524   6.175  0.6762  1.0961  2.2598
  409LEU    CD1  712   8.367  -1.451   6.132  0.5594 -0.0976 -0.1902
  409LEU   HD11  713   8.421  -1.366   6.174  0.7263  0.2454 -1.0802
  409LEU   HD12  714   8.409  -1.543   6.172  0.6807  1.2533  3.2101
  409LEU   HD13  715   8.379  -1.459   6.025  2.7313 -0.4459  0.0475
  409LEU    CD2  716   8.219  -1.370   6.310 -0.0665  0.3141  0.0017
  409LEU   HD21  717   8.278  -1.440   6.369  2.5077  2.3628  0.0231
  409LEU   HD22  718   8.273  -1.275   6.315  1.2674 -0.4659  0.9655
  409LEU   HD23  719   8.119  -1.366   6.352 -0.7150  0.7124 -1.4948
  409LEU      C  720   7.911  -1.240   6.003  0.7811 -0.2638 -0.0933
  409LEU      O  721   7.889  -1.119   6.030 -0.3523 -0.9204  0.5582
  410LEU      N  722   7.855  -1.298   5.898  0.4291  0.4617 -0.4907
  410LEU      H  723   7.871  -1.397   5.881 -3.3357  0.0936 -3.3311
  410LEU     CA  724   7.773  -1.240   5.792 -0.1125 -0.4190 -0.3069
  410LEU     HA  725   7.806  -1.143   5.754  0.8714 -1.0775 -1.1903
  410LEU     CB  726   7.766  -1.334   5.674 -0.6677  0.3650  0.4738
  410LEU    HB1  727   7.860  -1.386   5.655 -0.8556  0.0712  0.3419
  410LEU    HB2  728   7.701  -1.419   5.693 -2.1773  1.4715  0.3604
  410LEU     CG  729   7.725  -1.283   5.529  0.6891 -0.1341 -0.3708
  410LEU     HG  730   7.649  -1.205   5.523  1.2188  0.2662 -3.7334
  410LEU    CD1  731   7.843  -1.216   5.451  0.2743  0.3059 -0.6725
  410LEU   HD11  732   7.940  -1.249   5.490  1.2119  2.5970 -0.8731
  410LEU   HD12  733   7.843  -1.237   5.344  0.4615  3.5255 -1.4157
  410LEU   HD13  734   7.850  -1.108   5.467  0.5492  0.0304  1.2157
  410LEU    CD2  735   7.671  -1.399   5.449  0.1210  0.3422  0.4672
  410LEU   HD21  736   7.578  -1.444   5.485  1.0005 -0.6335  1.6133
  410LEU   HD22  737   7.667  -1.374   5.343  1.6845 -2.1083 -0.2512
  410LEU   HD23  738   7.735  -1.487   5.454  2.3043  1.7910 -0.3632
  410LEU      C  739   7.631  -1.208   5.844 -0.0471 -0.6739  0.3618
  410LEU      O  740   7.551  -1.141   5.780 -0.0916 -0.7175  0.3135
  411THR      N  741   7.593  -1.263   5.960 -0.3114  0.6364  0.6966
  411THR      H  742   7.646  -1.333   6.011  0.3824  0.4104 -0.3035
  411THR     CA  743   7.473  -1.220   6.025  0.4748  0.1417 -0.8844
  411THR     HA  744   7.431  -1.133   5.975  1.8659  1.3215 -0.0857
  411THR     CB  745   7.355  -1.324   6.022 -0.0713 -0.1386 -0.1297
  411THR     HB  746   7.274  -1.282   6.083  0.6947  1.4978 -0.1616
  411THR    OG1  747   7.392  -1.444   6.092 -0.2120  0.1638 -0.0315
  411THR    HG1  748   7.448  -1.492   6.032  0.5409 -1.8091  2.0927
  411THR    CG2  749   7.298  -1.365   5.888 -0.2567 -0.0692 -0.1096
  411THR   HG21  750   7.226  -1.446   5.898  0.4529 -0.6064  0.8856
  411THR   HG22  751   7.250  -1.282   5.836 -1.8767 -0.0555  1.3435
  411THR   HG23  752   7.377  -1.403   5.822 -0.1389 -1.0808  0.5896
  411THR      C  753   7.514  -1.149   6.161  0.1331 -0.1226 -0.2631
  411THR      O  754   7.437  -1.141   6.258 -0.0171  0.4616  0.4375
  412GLY      N  755   7.644  -1.102   6.170  0.1336 -0.1746  0.2650
  412GLY      H  756   7.698  -1.115   6.085 -1.2735  0.9102 -0.8459
  412GLY     CA  757   7.719  -1.074   6.289 -0.0915  0.5803 -0.6150
  412GLY    HA1  758   7.637  -1.068   6.361 -0.1312 -0.5592 -0.5525
  412GLY    HA2  759   7.793  -1.149   6.316  0.5793  1.0878 -1.0114
  412GLY      C  760   7.798  -0.936   6.295  0.6199  0.0807 -0.0317
  412GLY      O  761   7.840  -0.897   6.401 -0.3765  0.2637  0.0657
  413SER      N  762   7.804  -0.877   6.181 -0.5389 -0.1349 -0.2277
  413SER      H  763   7.745  -0.910   6.106 -0.5104 -3.0635  0.9122
  413SER     CA  764   7.857  -0.741   6.169  0.3848 -1.0054 -0.4298
  413SER     HA  765   7.829  -0.676   6.252 -0.8813  1.7805 -2.8521
  413SER     CB  766   8.016  -0.747   6.169  0.4705  0.6831 -0.2986
  413SER    HB1  767   8.060  -0.648   6.155 -0.8775  1.5903  1.3603
  413SER    HB2  768   8.055  -0.786   6.263  3.0195  1.4287 -0.9588
  413SER     OG  769   8.066  -0.832   6.076  0.6709 -0.1745 -0.3352
  413SER     HG  770   8.038  -0.919   6.102  0.4211  0.2631  0.9441
  413SER      C  771   7.795  -0.671   6.047 -0.0670  0.4409  0.2936
  413SER      O  772   7.865  -0.595   5.987 -0.2078  0.1569  0.2747
  414MET      N  773   7.670  -0.707   6.014  0.0760 -0.1781  0.1743
  414MET      H  774   7.619  -0.761   6.083 -0.1555 -0.3121 -0.1002
  414MET     CA  775   7.596  -0.661   5.900  0.0160 -0.8052 -0.1312
  414MET     HA  776   7.661  -0.622   5.822 -2.4430  0.2962 -1.7772
  414MET     CB  777   7.525  -0.783   5.837 -0.1676 -0.4546  0.2768
  414MET    HB1  778   7.596  -0.863   5.817  1.2353  1.5249 -3.9952
  414MET    HB2  779   7.454  -0.827   5.907 -0.1327 -0.8359  0.0741
  414MET     CG  780   7.453  -0.743   5.710 -0.1035  0.8282  0.4910
  414MET    HG1  781   7.358  -0.700   5.739 -0.1050  1.2390 -0.1152
  414MET    HG2  782   7.504  -0.674   5.644 -0.6284  1.2606  0.5370
  414MET     SD  783   7.412  -0.890   5.610  0.0954  0.0507 -0.1608
  414MET     CE  784   7.556  -0.921   5.501  0.1644 -0.0963 -0.0456
  414MET    HE1  785   7.535  -0.991   5.420  0.7172  0.1412 -0.3951
  414MET    HE2  786   7.589  -0.832   5.448 -1.2859  0.1704 -0.5425
  414MET    HE3  787   7.638  -0.971   5.553  0.0544 -0.3302 -0.0926
  414MET      C  788   7.491  -0.556   5.942  0.2358  0.1030  0.1307
  414MET      O  789   7.441  -0.472   5.864 -0.5613  0.3823  1.0837
  415GLU      N  790   7.461  -0.549   6.075  0.6193  0.0926 -0.4367
  415GLU      H  791   7.506  -0.606   6.146 -1.0071 -0.8477 -0.1036
  415GLU     CA  792   7.344  -0.470   6.117 -0.2026  0.2355 -0.0926
  415GLU     HA  793   7.258  -0.468   6.051  0.6278 -0.9981 -1.2896
  415GLU     CB  794   7.304  -0.518   6.258  0.1953 -0.2916  0.1578
  415GLU    HB1  795   7.288  -0.626   6.264 -1.2036 -0.0564  1.1044
  415GLU    HB2  796   7.386  -0.500   6.327 -0.0668  0.2997  0.3170
  415GLU     CG  797   7.175  -0.453   6.306  0.4339 -0.5143  0.5605
  415GLU    HG1  798   7.173  -0.454   6.415 -2.6415 -2.2128  0.6281
  415GLU    HG2  799   7.154  -0.348   6.283  1.4422 -0.5025 -0.3418
  415GLU     CD  800   7.051  -0.528   6.268  0.4391 -0.5917 -0.4537
  415GLU    OE1  801   7.046  -0.650   6.270 -0.3111  0.0959  0.4749
  415GLU    OE2  802   6.954  -0.459   6.230  0.2271  0.6307  0.3106
  415GLU      C  803   7.388  -0.326   6.121 -0.0985 -0.2858  0.6163
  415GLU      O  804   7.303  -0.239   6.098 -0.3895  0.5400  0.5736
  416ILE      N  805   7.514  -0.301   6.152  0.0188 -0.0562 -1.0052
  416ILE      H  806   7.565  -0.379   6.191 -1.4101 -1.5385 -1.9946
  416ILE     CA  807   7.569  -0.176   6.189  0.0466  0.3409 -0.2387
  416ILE     HA  808   7.494  -0.137   6.258  0.6093 -0.2025  0.6842
  416ILE     CB  809   7.702  -0.203   6.267  0.2333  0.7575 -0.4032
  416ILE     HB  810   7.726  -0.100   6.291  2.0366  0.5169 -0.9720
  416ILE    CG1  811   7.817  -0.265   6.182  0.5040  0.2111 -0.1832
  416ILE   HG11  812   7.794  -0.367   6.150 -0.8235  0.0599  1.1549
  416ILE   HG12  813   7.821  -0.205   6.091 -2.7401 -0.0182 -0.6114
  416ILE    CG2  814   7.672  -0.287   6.390  0.2160 -0.2541 -0.9816
  416ILE   HG21  815   7.698  -0.391   6.370  0.6508 -0.9996  2.6022
  416ILE   HG22  816   7.740  -0.257   6.470 -0.5817 -0.4546 -0.2068
  416ILE   HG23  817   7.571  -0.280   6.430  0.6875 -0.3301  0.3016
  416ILE     CD  818   7.951  -0.268   6.255  0.0820  0.6068  0.3312
  416ILE    HD1  819   8.002  -0.172   6.262  0.2775  0.4224  1.7411
  416ILE    HD2  820   7.927  -0.303   6.355 -2.2188 -2.0320 -0.9876
  416ILE    HD3  821   8.017  -0.339   6.206  0.4366  0.8831  0.4033
  416ILE      C  822   7.576  -0.088   6.061 -0.4787  0.1829 -0.1643
  416ILE      O  823   7.582   0.031   6.072 -0.7235 -0.3656 -0.3275
  417ILE      N  824   7.587  -0.150   5.940  0.5659  0.1425 -0.0450
  417ILE      H  825   7.582  -0.251   5.949 -2.6372  0.2765  0.9384
  417ILE     CA  826   7.581  -0.092   5.807 -0.8138 -0.3942  0.2288
  417ILE     HA  827   7.640   0.000   5.807 -1.5142  0.0659 -0.6803
  417ILE     CB  828   7.632  -0.187   5.693 -0.0644  0.2800  0.4386
  417ILE     HB  829   7.546  -0.238   5.649 -0.6552  2.2806 -0.8894
  417ILE    CG1  830   7.723  -0.300   5.744 -0.3254  0.1764  0.0908
  417ILE   HG11  831   7.800  -0.246   5.800  1.1677 -0.1414 -1.5641
  417ILE   HG12  832   7.674  -0.363   5.818 -0.8460  0.8690  0.3464
  417ILE    CG2  833   7.699  -0.101   5.579 -0.6736  0.2060 -0.8795
  417ILE   HG21  834   7.800  -0.067   5.599 -0.1333 -0.1521 -2.8496
  417ILE   HG22  835   7.715  -0.159   5.488 -0.9424  2.0081 -2.1281
  417ILE   HG23  836   7.641  -0.016   5.544  0.5923  1.9723  1.0864
  417ILE     CD  837   7.791  -0.393   5.637 -0.6602  0.1754  0.4727
  417ILE    HD1  838   7.717  -0.434   5.568 -0.1745 -2.3353  1.3228
  417ILE    HD2  839   7.851  -0.331   5.570  0.2129 -1.5423 -0.4293
  417ILE    HD3  840   7.855  -0.476   5.668  0.3978  1.2799  1.3045
  417ILE      C  841   7.439  -0.041   5.778 -0.3295 -0.2565 -0.6261
  417ILE      O  842   7.418   0.070   5.720 -0.1605 -0.0806 -0.5019
  418ARG      N  843   7.338  -0.116   5.818 -0.1857 -0.2249 -0.3510
  418ARG      H  844   7.346  -0.211   5.851  0.4419 -0.1432 -0.2502
  418ARG     CA  845   7.196  -0.081   5.800  0.5658  0.1467  0.7625
  418ARG     HA  846   7.183  -0.037   5.701 -2.1022 -0.9804  0.5399
  418ARG     CB  847   7.120  -0.219   5.807 -0.3900 -0.6682  0.3090
  418ARG    HB1  848   7.174  -0.294   5.749  1.3892  0.3338  0.5917
  418ARG    HB2  849   7.117  -0.254   5.911 -1.9049 -0.4789  0.3501
  418ARG     CG  850   6.972  -0.213   5.754 -0.5789  0.2445 -0.2513
  418ARG    HG1  851   6.910  -0.163   5.829 -0.0127  0.7448 -0.1152
  418ARG    HG2  852   6.978  -0.138   5.675 -0.9783  0.1866 -0.3418
  418ARG     CD  853   6.913  -0.349   5.700  0.2788  0.5020  0.3763
  418ARG    HD1  854   6.987  -0.402   5.640 -0.5479 -1.7908  1.2886
  418ARG    HD2  855   6.879  -0.417   5.778 -0.4105 -0.2790 -0.5714
  418ARG     NE  856   6.802  -0.319   5.612 -0.1465 -0.2372  0.1751
  418ARG     HE  857   6.748  -0.236   5.632  0.4678 -0.4507  3.0715
  418ARG     CZ  858   6.773  -0.390   5.503 -0.3915 -0.2197  0.0589
  418ARG    NH1  859   6.821  -0.509   5.471 -0.4027  0.7049 -0.3958
  418ARG   HH11  860   6.861  -0.560   5.549 -1.0665  0.2553 -0.3467
  418ARG   HH12  861   6.801  -0.561   5.387 -0.7947 -0.3745  0.3533
  418ARG    NH2  862   6.684  -0.334   5.416  0.2107 -0.7875 -0.3068
  418ARG   HH21  863   6.636  -0.246   5.421 -2.0754 -1.9842  0.0347
  418ARG   HH22  864   6.653  -0.394   5.341 -1.0329  1.1530 -1.4061
  418ARG      C  865   7.152   0.017   5.907 -0.4632  0.0036  0.2129
  418ARG      O  866   7.053   0.081   5.882  0.2010  0.1126  0.0211
  419GLY      N  867   7.225   0.033   6.016  0.4214 -0.2087 -0.3800
  419GLY      H  868   7.283  -0.047   6.038 -0.7827 -1.3643 -1.3116
  419GLY     CA  869   7.209   0.145   6.112 -0.3435 -0.1480  0.1530
  419GLY    HA1  870   7.107   0.159   6.147  0.1895 -0.0474  1.7339
  419GLY    HA2  871   7.271   0.117   6.197 -0.3834 -0.8736 -0.0529
  419GLY      C  872   7.270   0.279   6.062 -0.4314  0.2036 -0.3348
  419GLY      O  873   7.211   0.388   6.086 -0.1522 -0.1628 -0.2389
  420TRP      N  874   7.380   0.269   5.989 -0.5682 -0.4300  0.0611
  420TRP      H  875   7.415   0.179   5.959 -2.5827 -0.3748 -2.8697
  420TRP     CA  876   7.442   0.391   5.925 -0.2317  0.2690  0.3157
  420TRP     HA  877   7.469   0.465   6.000 -2.0315  0.1774  1.0955
  420TRP     CB  878   7.571   0.338   5.864  0.0989 -0.2432  0.1809
  420TRP    HB1  879   7.637   0.286   5.934  0.9256 -1.1967 -1.2500
  420TRP    HB2  880   7.540   0.263   5.791 -1.5591  0.5788 -0.0006
  420TRP     CG  881   7.652   0.429   5.785 -0.5847  0.1367  0.6578
  420TRP    CD1  882   7.709   0.543   5.838 -0.9511 -0.0731 -0.4143
  420TRP    HD1  883   7.705   0.570   5.942 -0.2885 -2.2740  0.2241
  420TRP    CD2  884   7.681   0.429   5.644 -0.9845 -0.1464  0.3727
  420TRP    NE1  885   7.786   0.600   5.741  0.3793 -0.7477  0.0371
  420TRP    HE1  886   7.832   0.690   5.754 -2.7041  0.8044  1.2452
  420TRP    CE2  887   7.773   0.535   5.623  0.2274  0.3098  0.3096
  420TRP    CE3  888   7.651   0.337   5.536 -0.3358 -0.0766  0.6427
  420TRP    HE3  889   7.569   0.267   5.539 -2.6934  2.3215 -1.6086
  420TRP    CZ2  890   7.828   0.554   5.495 -0.2554  0.3037  0.4071
  420TRP    HZ2  891   7.895   0.636   5.475 -1.3610  1.2184  0.3039
  420TRP    CZ3  892   7.712   0.351   5.410  0.3220  0.2465 -0.0830
  420TRP    HZ3  893   7.691   0.281   5.330 -0.0248 -0.7315  0.8390
  420TRP    CH2  894   7.805   0.455   5.393  0.2093  0.7332  0.1424
  420TRP    HH2  895   7.838   0.478   5.293 -1.3120 -1.2809 -0.8930
  420TRP      C  896   7.354   0.441   5.809 -0.1093 -0.0703  0.0230
  420TRP      O  897   7.319   0.559   5.811  0.9653  0.0404  0.1087
  421ALA      N  898   7.307   0.345   5.726  0.2734 -0.0760 -0.6207
  421ALA      H  899   7.344   0.251   5.736  0.1343 -0.2242 -1.4410
  421ALA     CA  900   7.222   0.373   5.610  0.5648 -0.5165 -0.0257
  421ALA     HA  901   7.285   0.442   5.555 -2.8141  1.9259 -1.1496
  421ALA     CB  902   7.204   0.240   5.533 -0.1556 -0.0805  0.2195
  421ALA    HB1  903   7.136   0.171   5.581  0.7462 -1.3791 -0.3267
  421ALA    HB2  904   7.153   0.266   5.440 -0.4064 -1.4889 -0.0510
  421ALA    HB3  905   7.292   0.182   5.504 -0.5780  0.0183 -1.3675
  421ALA      C  906   7.086   0.437   5.648  0.0425 -0.1540  1.0507
  421ALA      O  907   7.015   0.482   5.558 -0.5886  0.4916 -0.6876
  422GLU      N  908   7.035   0.429   5.771  0.1869 -0.6316 -0.9508
  422GLU      H  909   7.097   0.395   5.844 -0.8033 -0.4202  0.0178
  422GLU     CA  910   6.909   0.481   5.835 -0.7323 -0.2508  0.1851
  422GLU     HA  911   6.826   0.453   5.771  0.6824  0.3039 -1.9957
  422GLU     CB  912   6.891   0.411   5.971 -0.8449  0.0314 -0.1403
  422GLU    HB1  913   6.923   0.307   5.961 -1.1883  0.1049 -2.7663
  422GLU    HB2  914   6.948   0.457   6.051 -1.3285 -1.5829  1.1849
  422GLU     CG  915   6.745   0.414   6.038  0.5115  0.4208 -0.2498
  422GLU    HG1  916   6.748   0.348   6.124  0.6587 -0.0239 -0.5931
  422GLU    HG2  917   6.695   0.508   6.062 -0.5246 -0.8847  3.3540
  422GLU     CD  918   6.644   0.350   5.951  0.6824 -0.0444  0.7431
  422GLU    OE1  919   6.659   0.230   5.925 -0.0798  0.7844 -0.2270
  422GLU    OE2  920   6.549   0.418   5.912  0.1010  0.1258  0.3573
  422GLU      C  921   6.923   0.637   5.864  0.0689  0.3377 -0.6776
  422GLU      O  922   6.822   0.697   5.898 -0.4311  0.8780  0.3710
  423LYS      N  923   7.043   0.697   5.843  0.2264 -0.2926 -0.4173
  423LYS      H  924   7.122   0.644   5.808  1.7867  0.9733  1.0070
  423LYS     CA  925   7.070   0.828   5.891 -0.2815  0.1532 -0.4624
  423LYS     HA  926   6.987   0.891   5.858 -1.0949  0.5583  2.1505
  423LYS     CB  927   7.089   0.821   6.048  0.8950 -0.7051  0.3639
  423LYS    HB1  928   7.099   0.920   6.092  1.0005 -1.1334  1.3193
  423LYS    HB2  929   6.999   0.792   6.102  0.9155 -1.6655 -0.0852
  423LYS     CG  930   7.209   0.738   6.097 -0.4936  0.0241 -0.5654
  423LYS    HG1  931   7.200   0.637   6.057  0.9763 -0.6761  0.7847
  423LYS    HG2  932   7.304   0.775   6.058  0.7256 -1.7702  0.5614
  423LYS     CD  933   7.209   0.725   6.248 -0.0691  0.4509 -0.5023
  423LYS    HD1  934   7.236   0.817   6.299  0.7026  0.1540 -0.3561
  423LYS    HD2  935   7.109   0.687   6.269  0.5984 -1.9817 -1.4024
  423LYS     CE  936   7.318   0.625   6.299  0.4307  0.1924 -0.9203
  423LYS    HE1  937   7.341   0.557   6.217  0.5976  0.9046 -1.4667
  423LYS    HE2  938   7.415   0.667   6.323  0.0875 -0.4005  1.9847
  423LYS     NZ  939   7.267   0.552   6.422 -0.2282 -0.1504  0.1635
  423LYS    HZ1  940   7.333   0.482   6.453  0.5798  0.6624  0.3193
  423LYS    HZ2  941   7.257   0.614   6.501 -0.6949  1.1490 -0.8863
  423LYS    HZ3  942   7.177   0.507   6.409 -0.1567  0.1315 -1.5670
  423LYS      C  943   7.185   0.902   5.814  0.0338 -0.4875 -0.3707
  423LYS      O  944   7.271   0.962   5.883 -0.2204  0.0512 -0.1175
  424ILE      N  945   7.183   0.894   5.677 -0.2202 -1.5336  0.1008
  424ILE      H  946   7.104   0.850   5.633 -0.4452 -1.2684  0.2314
  424ILE     CA  947   7.281   0.966   5.588 -0.3693  0.0473 -0.0835
  424ILE     HA  948   7.342   1.038   5.642  1.8156 -2.3448  0.8582
  424ILE     CB  949   7.376   0.855   5.527  0.3116  0.1248  0.4724
  424ILE     HB  950   7.429   0.908   5.448  1.6154 -0.7607  0.7174
  424ILE    CG1  951   7.306   0.737   5.452  0.4991 -0.5443 -0.1731
  424ILE   HG11  952   7.247   0.681   5.524  0.2520 -0.6198 -0.4323
  424ILE   HG12  953   7.226   0.784   5.395  0.6192  2.3515  1.8156
  424ILE    CG2  954   7.491   0.806   5.622 -0.4512 -0.7887  0.4087
  424ILE   HG21  955   7.531   0.900   5.661 -1.4808  0.3884 -1.2594
  424ILE   HG22  956   7.471   0.747   5.711  1.6714 -2.3181 -0.0526
  424ILE   HG23  957   7.568   0.748   5.572  1.4394  0.8909  1.2336
  424ILE     CD  958   7.393   0.647   5.369 -0.5377 -0.2374 -0.2409
  424ILE    HD1  959   7.338   0.560   5.333  0.1734 -2.7377  3.9259
  424ILE    HD2  960   7.443   0.697   5.286  4.0580 -0.0777  2.2824
  424ILE    HD3  961   7.472   0.597   5.425  1.1836  0.5410 -1.8809
  424ILE      C  962   7.196   1.042   5.479  0.5505  0.5319 -0.2316
  424ILE      O  963   7.088   0.996   5.441 -0.2792 -0.1039  0.2358
  425PRO      N  964   7.243   1.156   5.422  0.3951 -0.2370 -0.5102
  425PRO     CA  965   7.177   1.218   5.300 -0.4144 -0.5639 -0.5699
  425PRO     HA  966   7.072   1.210   5.329  0.2235 -4.3361  1.2680
  425PRO     CB  967   7.248   1.360   5.302  0.6657 -0.4803  0.2812
  425PRO    HB1  968   7.240   1.416   5.208 -0.2173 -0.8877  0.0948
  425PRO    HB2  969   7.202   1.422   5.378  1.6995  0.6825 -0.0107
  425PRO     CG  970   7.387   1.338   5.346  0.3188 -0.2836  0.8006
  425PRO    HG1  971   7.453   1.306   5.265 -0.3118 -1.1686  0.6230
  425PRO    HG2  972   7.427   1.430   5.389  1.2068  0.6517 -1.8473
  425PRO     CD  973   7.370   1.219   5.447  0.1362 -0.4523 -0.2853
  425PRO    HD1  974   7.452   1.152   5.419 -0.5978 -0.5988 -2.2150
  425PRO    HD2  975   7.366   1.251   5.551 -3.1879  0.9518 -0.7190
  425PRO      C  976   7.219   1.138   5.175  0.0164  0.4296 -0.4693
  425PRO      O  977   7.297   1.044   5.192 -0.3447 -0.4823  0.0837
  426GLY      N  978   7.160   1.189   5.057  0.4115  0.0658 -0.8421
  426GLY      H  979   7.097   1.268   5.059 -0.4720 -0.5982 -1.6881
  426GLY     CA  980   7.206   1.152   4.930 -0.0016  0.3716  0.3402
  426GLY    HA1  981   7.242   1.242   4.882  1.4232  0.3462  1.2998
  426GLY    HA2  982   7.293   1.087   4.936  0.5829  1.2731  3.4248
  426GLY      C  983   7.087   1.073   4.855 -0.4592  0.6001  0.4777
  426GLY      O  984   7.103   1.059   4.736  0.2752  0.1571  0.3192
  427PHE      N  985   6.977   1.026   4.923  0.0041  0.0341  0.2769
  427PHE      H  986   6.964   1.033   5.023 -1.7246 -0.3302  0.1165
  427PHE     CA  987   6.872   0.944   4.859  0.3719 -0.3963 -0.2046
  427PHE     HA  988   6.861   0.969   4.754 -2.8579  1.6833  0.4618
  427PHE     CB  989   6.911   0.797   4.853 -0.1396  0.0301  0.0220
  427PHE    HB1  990   6.837   0.737   4.800  0.1330 -0.0563 -0.2673
  427PHE    HB2  991   6.989   0.802   4.776 -0.5901 -0.2063 -0.4540
  427PHE     CG  992   6.948   0.731   4.985 -0.1012  0.6296  0.1210
  427PHE    CD1  993   7.079   0.729   5.025 -0.3295 -0.1991  0.4497
  427PHE    HD1  994   7.164   0.765   4.970 -0.8774 -2.6244 -2.2435
  427PHE    CD2  995   6.843   0.683   5.070  0.4374 -0.0751  0.0143
  427PHE    HD2  996   6.742   0.705   5.038  0.2044 -2.5489 -1.1576
  427PHE    CE1  997   7.108   0.655   5.144 -0.0110 -0.2269  0.3562
  427PHE    HE1  998   7.210   0.657   5.178 -0.5871  0.5629  2.2054
  427PHE    CE2  999   6.875   0.623   5.198  0.1249  0.8847  0.1597
  427PHE    HE2 1000   6.797   0.584   5.262 -1.1564  0.0421 -1.8269
  427PHE     CZ 1001   7.011   0.605   5.229 -0.1038  0.5579 -0.1738
  427PHE     HZ 1002   7.034   0.560   5.325 -3.9742 -1.0181  0.1771
  427PHE      C 1003   6.736   0.975   4.907  0.4527 -1.1998  0.6397
  427PHE      O 1004   6.637   0.916   4.862  0.1062  0.0009  0.0189
  428ALA      N 1005   6.727   1.087   4.985 -0.3153  0.1261 -0.0658
  428ALA      H 1006   6.815   1.128   5.014  1.0361 -2.3048 -0.3499
  428ALA     CA 1007   6.601   1.127   5.053 -0.2763  0.4801  0.2030
  428ALA     HA 1008   6.569   1.044   5.115 -0.7045 -0.8945 -1.7878
  428ALA     CB 1009   6.641   1.240   5.138  0.5990 -0.2602 -0.6726
  428ALA    HB1 1010   6.726   1.225   5.205 -0.0560  0.6096  0.3976
  428ALA    HB2 1011   6.663   1.327   5.076 -2.5226 -0.5157 -2.3293
  428ALA    HB3 1012   6.572   1.278   5.213  2.5561 -0.6473  1.4421
  428ALA      C 1013   6.489   1.173   4.958 -0.3426 -0.4771 -0.3087
  428ALA      O 1014   6.382   1.201   5.003  0.4333 -0.1368  0.1890
  429ASP      N 1015   6.515   1.198   4.827 -0.1931 -0.5023 -0.3846
  429ASP      H 1016   6.608   1.181   4.790 -1.1061  0.7458 -3.5738
  429ASP     CA 1017   6.419   1.250   4.736 -0.1950  0.1631  0.1813
  429ASP     HA 1018   6.375   1.343   4.774 -1.6699 -0.4752  0.1154
  429ASP     CB 1019   6.493   1.292   4.606  0.1436 -0.2955  0.0662
  429ASP    HB1 1020   6.575   1.361   4.626  0.5804 -0.2310 -1.7424
  429ASP    HB2 1021   6.542   1.210   4.554  2.1486  1.5777 -1.2013
  429ASP     CG 1022   6.399   1.370   4.511  0.4343 -0.5991 -1.1373
  429ASP    OD1 1023   6.426   1.361   4.393 -0.1664 -0.5386  0.2383
  429ASP    OD2 1024   6.303   1.445   4.548 -0.5393 -0.0742  0.3568
  429ASP      C 1025   6.323   1.139   4.696 -0.0632  0.3399  0.9707
  429ASP      O 1026   6.214   1.178   4.663 -0.2041  0.2075 -0.3796
  430LEU      N 1027   6.362   1.010   4.697  0.4022 -0.9987  0.8309
  430LEU      H 1028   6.457   0.989   4.723  0.1417 -1.6652  1.2635
  430LEU     CA 1029   6.270   0.890   4.665 -0.3481  0.5040  0.7629
  430LEU     HA 1030   6.223   0.905   4.568 -0.0710  1.1620  0.7274
  430LEU     CB 1031   6.368   0.767   4.647 -1.0867  0.3980  0.0515
  430LEU    HB1 1032   6.418   0.760   4.743 -0.7422  3.1835  0.1534
  430LEU    HB2 1033   6.312   0.675   4.633 -0.8808 -0.0921  2.1784
  430LEU     CG 1034   6.487   0.771   4.538 -0.2340  0.2876 -0.1553
  430LEU     HG 1035   6.561   0.849   4.554 -0.2112 -0.1248  2.0849
  430LEU    CD1 1036   6.560   0.642   4.549  0.1352 -0.1093  0.7529
  430LEU   HD11 1037   6.640   0.626   4.476 -0.4312 -0.7467  0.2660
  430LEU   HD12 1038   6.608   0.631   4.647  1.8707 -2.6156 -0.2491
  430LEU   HD13 1039   6.494   0.560   4.521  1.1548  0.0956 -2.7058
  430LEU    CD2 1040   6.439   0.800   4.399 -1.0791 -0.2562  0.4056
  430LEU   HD21 1041   6.493   0.758   4.314 -1.8012 -1.2029  0.3907
  430LEU   HD22 1042   6.337   0.765   4.384 -1.7580 -0.1320  3.8833
  430LEU   HD23 1043   6.437   0.908   4.391 -1.1890 -0.2060  1.0560
  430LEU      C 1044   6.190   0.854   4.787  0.0126 -0.0498 -0.0935
  430LEU      O 1045   6.236   0.879   4.900  0.0767  0.0582 -0.1669
  431PRO      N 1046   6.081   0.773   4.774 -0.1337  0.2175  0.3006
  431PRO     CA 1047   6.010   0.712   4.884  0.0179  0.0072  0.0995
  431PRO     HA 1048   5.977   0.790   4.952  0.4017 -0.2327  0.5695
  431PRO     CB 1049   5.879   0.664   4.819  0.5533  0.6852 -0.4697
  431PRO    HB1 1050   5.839   0.570   4.858  0.2949  0.9664 -0.0512
  431PRO    HB2 1051   5.791   0.725   4.841 -0.2794 -0.4368 -0.6104
  431PRO     CG 1052   5.895   0.656   4.670 -0.4717 -0.7136  0.7259
  431PRO    HG1 1053   5.909   0.554   4.633 -0.7616 -0.4484 -0.1298
  431PRO    HG2 1054   5.801   0.684   4.624 -1.5033  1.4036  3.7971
  431PRO     CD 1055   6.021   0.741   4.644  0.3573  0.9646 -0.4266
  431PRO    HD1 1056   6.092   0.686   4.582 -0.8970  1.4081 -2.3389
  431PRO    HD2 1057   5.986   0.823   4.581 -1.5789 -0.2352 -1.0303
  431PRO      C 1058   6.090   0.603   4.955  0.0528 -0.2545  0.4169
  431PRO      O 1059   6.180   0.538   4.903  0.5340 -0.3148  0.3913
  432LYS      N 1060   6.059   0.597   5.085  0.0816 -0.3619 -0.0976
  432LYS      H 1061   5.978   0.644   5.120  1.0364  0.4004  1.1427
  432LYS     CA 1062   6.136   0.517   5.181 -0.0867  0.6588  0.4015
  432LYS     HA 1063   6.238   0.553   5.186 -0.0496  0.4424  1.5828
  432LYS     CB 1064   6.086   0.550   5.324  0.0086 -0.6537  0.7555
  432LYS    HB1 1065   6.105   0.657   5.336 -0.6207 -0.3961 -0.4167
  432LYS    HB2 1066   5.978   0.538   5.334 -0.1497 -0.0726 -0.1744
  432LYS     CG 1067   6.137   0.460   5.437 -0.6573 -0.4262 -0.6945
  432LYS    HG1 1068   6.072   0.469   5.524 -1.0934 -0.1819 -1.0413
  432LYS    HG2 1069   6.124   0.357   5.405  0.0008 -0.3397 -1.2666
  432LYS     CD 1070   6.291   0.488   5.476  0.7262  0.6771  0.0140
  432LYS    HD1 1071   6.358   0.432   5.411 -0.3284 -1.8914  0.9760
  432LYS    HD2 1072   6.317   0.592   5.458  1.8308  0.1978 -1.2764
  432LYS     CE 1073   6.328   0.442   5.621 -0.3423 -1.2411  0.1245
  432LYS    HE1 1074   6.248   0.476   5.687  0.0698 -0.1023  0.0588
  432LYS    HE2 1075   6.320   0.335   5.639  0.6243 -0.9798  2.3938
  432LYS     NZ 1076   6.462   0.487   5.667  0.3639 -0.3753  0.4423
  432LYS    HZ1 1077   6.477   0.480   5.766 -1.2084 -0.7726  0.6787
  432LYS    HZ2 1078   6.538   0.438   5.623 -0.1364 -1.5042  0.8129
  432LYS    HZ3 1079   6.465   0.585   5.640 -0.3954 -0.3895  0.2828
  432LYS      C 1080   6.149   0.370   5.149 -0.3750  0.0156 -0.3408
  432LYS      O 1081   6.255   0.311   5.164  0.1341 -0.2359  0.0110
  433ALA      N 1082   6.052   0.310   5.083 -0.1778  0.3736 -0.1881
  433ALA      H 1083   5.966   0.362   5.073 -0.1225  0.6764  0.8011
  433ALA     CA 1084   6.039   0.171   5.038 -0.0488 -0.0192  0.3137
  433ALA     HA 1085   6.086   0.106   5.111 -1.6876 -0.4024  1.0681
  433ALA     CB 1086   5.895   0.130   5.013 -0.5965 -0.1277 -0.1820
  433ALA    HB1 1087   5.831   0.185   4.944 -2.5357 -2.0921 -0.0492
  433ALA    HB2 1088   5.899   0.023   4.996  1.0942 -0.1071 -0.0410
  433ALA    HB3 1089   5.842   0.137   5.108 -0.2624 -0.8263  0.0640
  433ALA      C 1090   6.114   0.156   4.905 -0.5322 -0.2228 -0.4396
  433ALA      O 1091   6.146   0.041   4.874 -0.0460 -0.3328 -0.6719
  434ASP      N 1092   6.143   0.259   4.831  0.0881 -0.1070  0.2977
  434ASP      H 1093   6.124   0.349   4.873 -0.0394 -0.5093  1.1372
  434ASP     CA 1094   6.229   0.266   4.714  0.3410  1.0852 -0.4521
  434ASP     HA 1095   6.204   0.169   4.671 -1.2754  1.5377 -0.6019
  434ASP     CB 1096   6.184   0.381   4.621 -0.9471  0.4455 -0.2891
  434ASP    HB1 1097   6.162   0.475   4.671  0.6461  0.8146 -0.2289
  434ASP    HB2 1098   6.282   0.409   4.582  0.5218 -0.0968  2.7047
  434ASP     CG 1099   6.088   0.355   4.505  0.3219 -0.2739 -0.2923
  434ASP    OD1 1100   6.067   0.441   4.421 -0.4619  0.3120 -0.1425
  434ASP    OD2 1101   6.032   0.246   4.498  0.3124  0.2064 -0.0734
  434ASP      C 1102   6.376   0.294   4.761  0.5451 -0.0510  0.5588
  434ASP      O 1103   6.468   0.235   4.700 -0.4580 -0.4403  0.1490
  435GLN      N 1104   6.397   0.373   4.871  0.3623  0.8430  0.1514
  435GLN      H 1105   6.314   0.418   4.906  0.4619  0.8659  0.3609
  435GLN     CA 1106   6.524   0.414   4.930  0.5985  0.3593 -0.2451
  435GLN     HA 1107   6.588   0.453   4.851  1.9193 -0.6809  0.2705
  435GLN     CB 1108   6.510   0.511   5.049  0.1078  0.1797 -0.0777
  435GLN    HB1 1109   6.446   0.475   5.129  1.9365  0.3674  1.5262
  435GLN    HB2 1110   6.605   0.519   5.101 -0.6602  1.7928  1.1654
  435GLN     CG 1111   6.468   0.654   5.006 -0.6591 -0.1098  0.1909
  435GLN    HG1 1112   6.543   0.704   4.944 -0.9439 -0.1929 -0.2189
  435GLN    HG2 1113   6.370   0.659   4.959 -0.4658 -1.7054 -0.4475
  435GLN     CD 1114   6.465   0.748   5.130 -0.3749 -0.1974  0.3561
  435GLN    OE1 1115   6.535   0.725   5.231  0.0875 -0.5561 -0.7176
  435GLN    NE2 1116   6.364   0.832   5.141 -0.2027 -0.8274  0.1096
  435GLN   HE21 1117   6.302   0.865   5.069 -0.8183 -0.7090  0.6809
  435GLN   HE22 1118   6.360   0.882   5.229  2.3236 -0.8781  0.3195
  435GLN      C 1119   6.594   0.292   4.984  0.5688 -0.2781 -0.1811
  435GLN      O 1120   6.713   0.281   4.961  0.5236  0.2280  0.6368
  436ASP      N 1121   6.522   0.205   5.057  0.2827 -0.0027  1.1740
  436ASP      H 1122   6.425   0.225   5.073  0.7854  1.6972  2.2989
  436ASP     CA 1123   6.562   0.084   5.127  0.4531 -0.0161  0.7392
  436ASP     HA 1124   6.644   0.122   5.188 -1.4313  2.0019  2.1418
  436ASP     CB 1125   6.446   0.031   5.218  0.0819 -0.1940 -0.0066
  436ASP    HB1 1126   6.386   0.113   5.257  1.4326  0.4126  0.8690
  436ASP    HB2 1127   6.365  -0.017   5.164 -3.3546  0.7230  3.8263
  436ASP     CG 1128   6.489  -0.065   5.332  0.2960  0.0597 -0.0919
  436ASP    OD1 1129   6.580  -0.026   5.410  0.2781  0.0711 -0.8331
  436ASP    OD2 1130   6.423  -0.168   5.358 -0.0821 -0.3866 -0.0316
  436ASP      C 1131   6.629  -0.024   5.031 -0.6015 -0.4841  0.3682
  436ASP      O 1132   6.728  -0.101   5.075  0.5246 -0.2684 -0.1246
  437LEU      N 1133   6.593  -0.025   4.904 -0.1193  0.1879  0.4044
  437LEU      H 1134   6.536   0.050   4.867  1.0467  0.4494 -0.9787
  437LEU     CA 1135   6.650  -0.113   4.800  0.0207 -0.3709  0.1678
  437LEU     HA 1136   6.638  -0.215   4.838 -0.0657 -0.0770  0.9473
  437LEU     CB 1137   6.573  -0.091   4.673 -0.2360 -0.0347 -0.2581
  437LEU    HB1 1138   6.614  -0.002   4.626  2.3628 -0.9070  0.1657
  437LEU    HB2 1139   6.616  -0.167   4.608  0.8162 -0.0648  0.4361
  437LEU     CG 1140   6.416  -0.095   4.675 -0.2833  0.4403 -0.5484
  437LEU     HG 1141   6.376  -0.027   4.751 -0.1710  0.5247 -0.5621
  437LEU    CD1 1142   6.365  -0.046   4.545  0.3173  0.7086  0.7282
  437LEU   HD11 1143   6.384   0.060   4.526 -2.8625  1.5602  1.5232
  437LEU   HD12 1144   6.404  -0.110   4.467 -1.6215  0.6308 -0.2308
  437LEU   HD13 1145   6.256  -0.049   4.549  0.3612 -0.3349  3.0325
  437LEU    CD2 1146   6.372  -0.237   4.695 -0.1844 -0.5625 -0.0334
  437LEU   HD21 1147   6.263  -0.229   4.703  0.0413  1.1401  2.4754
  437LEU   HD22 1148   6.393  -0.315   4.622  0.5732 -1.9920  1.6510
  437LEU   HD23 1149   6.406  -0.261   4.796 -2.5898  0.9133  1.2379
  437LEU      C 1150   6.798  -0.086   4.773  0.5233  0.5387  0.1994
  437LEU      O 1151   6.873  -0.174   4.727 -0.1771  0.0676  0.4339
  438LEU      N 1152   6.840   0.039   4.789  0.3091 -0.4472  0.7324
  438LEU      H 1153   6.771   0.105   4.822  0.0231 -0.3219 -0.0783
  438LEU     CA 1154   6.981   0.077   4.766  0.9495 -0.3744 -0.2161
  438LEU     HA 1155   7.012   0.046   4.666 -1.4746  0.5823 -1.3678
  438LEU     CB 1156   7.001   0.236   4.779 -0.0446  0.3420 -0.1317
  438LEU    HB1 1157   6.992   0.261   4.884 -1.2209 -1.1333  0.1648
  438LEU    HB2 1158   7.102   0.261   4.746  0.0249  1.3349  0.8030
  438LEU     CG 1159   6.905   0.319   4.698 -0.1141 -0.1273 -0.6219
  438LEU     HG 1160   6.801   0.289   4.710  0.0006  0.3755  2.7194
  438LEU    CD1 1161   6.900   0.468   4.743  0.0975  0.0570  0.8298
  438LEU   HD11 1162   6.998   0.513   4.727  0.8335 -1.9903 -0.8260
  438LEU   HD12 1163   6.808   0.510   4.702  0.5240  1.8919  1.6288
  438LEU   HD13 1164   6.893   0.469   4.852  3.5942 -2.7344  1.2698
  438LEU    CD2 1165   6.934   0.325   4.547 -0.4894  0.6751 -0.3851
  438LEU   HD21 1166   6.882   0.236   4.509 -0.3531 -0.3877  1.7736
  438LEU   HD22 1167   6.893   0.411   4.494  0.2006  1.3204  0.1300
  438LEU   HD23 1168   7.041   0.316   4.527  0.4374  0.4170  3.9131
  438LEU      C 1169   7.076   0.020   4.876 -0.1187  0.3122  0.5844
  438LEU      O 1170   7.199   0.019   4.857  0.4391  0.1466  0.5564
  439PHE      N 1171   7.021  -0.026   4.991  0.1247 -0.0118 -0.4971
  439PHE      H 1172   6.925  -0.005   5.014  0.0472 -0.3348 -0.5203
  439PHE     CA 1173   7.096  -0.105   5.091 -0.9275  0.4633  0.0464
  439PHE     HA 1174   7.202  -0.084   5.091 -0.4530 -1.5784  2.0591
  439PHE     CB 1175   7.044  -0.082   5.232 -0.6337  0.0864 -0.5883
  439PHE    HB1 1176   7.044   0.023   5.262  1.4041 -0.3361  1.0732
  439PHE    HB2 1177   6.948  -0.128   5.254 -0.4352  0.5676  1.4646
  439PHE     CG 1178   7.136  -0.144   5.337  0.5715 -0.1961  0.6710
  439PHE    CD1 1179   7.267  -0.101   5.357  0.4500  0.4848 -0.8806
  439PHE    HD1 1180   7.301  -0.008   5.313  1.1196 -0.6988 -2.9731
  439PHE    CD2 1181   7.091  -0.264   5.405 -0.4239  0.1566 -0.1760
  439PHE    HD2 1182   6.992  -0.300   5.384  0.2469 -1.2513 -1.0659
  439PHE    CE1 1183   7.357  -0.180   5.437 -0.1073 -0.8079 -0.1581
  439PHE    HE1 1184   7.453  -0.137   5.462 -1.0051  1.1654  0.0626
  439PHE    CE2 1185   7.187  -0.346   5.466  0.5254  0.6685 -0.6553
  439PHE    HE2 1186   7.171  -0.440   5.515  2.8107  0.6819  0.2271
  439PHE     CZ 1187   7.319  -0.305   5.483  0.0216  0.5517  0.2160
  439PHE     HZ 1188   7.384  -0.362   5.547 -2.1335 -1.0196  1.1404
  439PHE      C 1189   7.094  -0.255   5.052  0.0172  0.0088  0.5458
  439PHE      O 1190   7.188  -0.331   5.054 -0.9323  0.2326  0.0276
  440GLU      N 1191   6.970  -0.295   5.010  0.3812  0.4821 -0.5456
  440GLU      H 1192   6.895  -0.228   4.998  0.4470  0.7446  0.4315
  440GLU     CA 1193   6.934  -0.434   4.984 -0.0476  0.1482 -0.1227
  440GLU     HA 1194   6.976  -0.505   5.055 -2.1733 -0.6537  0.4036
  440GLU     CB 1195   6.775  -0.444   4.984 -0.5068 -0.1188  0.4916
  440GLU    HB1 1196   6.728  -0.366   5.045  0.7387  0.1069  1.2127
  440GLU    HB2 1197   6.739  -0.428   4.883  0.0039  1.0370  0.4761
  440GLU     CG 1198   6.733  -0.583   5.026 -0.1272  0.4471 -0.1686
  440GLU    HG1 1199   6.641  -0.610   4.974  0.4157 -2.8269  0.3142
  440GLU    HG2 1200   6.812  -0.656   5.010 -1.1934 -1.5236  2.7033
  440GLU     CD 1201   6.709  -0.580   5.171 -0.1248  0.2924  0.2878
  440GLU    OE1 1202   6.612  -0.516   5.211  0.4207  0.0989 -0.4003
  440GLU    OE2 1203   6.784  -0.649   5.245  0.0155  0.2629 -0.5980
  440GLU      C 1204   6.984  -0.478   4.847  0.4507 -0.1039 -0.2115
  440GLU      O 1205   6.937  -0.585   4.798 -0.5834  0.4593 -1.4565
  441SER      N 1206   7.074  -0.402   4.783  0.2544 -0.4521 -0.0233
  441SER      H 1207   7.075  -0.306   4.812  2.6352  0.2996 -2.1441
  441SER     CA 1208   7.153  -0.440   4.663  0.0434  0.6268  0.0394
  441SER     HA 1209   7.155  -0.549   4.653 -0.9385  0.3337  2.3238
  441SER     CB 1210   7.091  -0.361   4.551 -0.2207 -0.0083  0.4037
  441SER    HB1 1211   7.149  -0.366   4.459 -2.0008  1.2594 -0.8482
  441SER    HB2 1212   6.991  -0.396   4.529  0.0070  0.6652 -1.9044
  441SER     OG 1213   7.091  -0.225   4.596 -0.3390 -0.2047  0.2107
  441SER     HG 1214   7.004  -0.217   4.631  0.0741  0.1910  1.1859
  441SER      C 1215   7.299  -0.413   4.683  0.4915  0.1924  0.0974
  441SER      O 1216   7.376  -0.438   4.587 -0.0733 -0.0523 -0.2285
  442ALA      N 1217   7.336  -0.371   4.806 -0.0770 -0.4947  0.1257
  442ALA      H 1218   7.274  -0.359   4.885  1.7886 -1.1263  1.7609
  442ALA     CA 1219   7.479  -0.340   4.830  0.4734  0.2210 -0.7113
  442ALA     HA 1220   7.538  -0.400   4.761 -2.2200 -3.3671 -0.2091
  442ALA     CB 1221   7.511  -0.190   4.804  0.3196  0.2175  0.3166
  442ALA    HB1 1222   7.453  -0.166   4.715 -1.7593 -1.9921  0.9666
  442ALA    HB2 1223   7.473  -0.131   4.887 -2.3147 -3.5557  2.0903
  442ALA    HB3 1224   7.615  -0.160   4.797  0.1259  1.6428  2.6393
  442ALA      C 1225   7.530  -0.389   4.968  0.5274  0.2502  0.7324
  442ALA      O 1226   7.646  -0.376   4.996 -0.6304 -0.2292 -0.5905
  443PHE      N 1227   7.444  -0.451   5.047  0.3692  0.0821 -0.3010
  443PHE      H 1228   7.349  -0.419   5.035  0.0119 -0.7220  0.2471
  443PHE     CA 1229   7.470  -0.508   5.177 -0.3658  0.1095 -0.1977
  443PHE     HA 1230   7.483  -0.416   5.234  2.8777 -0.2824 -0.1200
  443PHE     CB 1231   7.346  -0.572   5.238 -0.8051 -0.7471 -0.8905
  443PHE    HB1 1232   7.366  -0.578   5.345  1.7465 -1.6561 -1.3386
  443PHE    HB2 1233   7.265  -0.499   5.231  0.3980  0.7015 -0.2579
  443PHE     CG 1234   7.298  -0.701   5.178 -0.0531 -0.6785  0.4397
  443PHE    CD1 1235   7.202  -0.699   5.074  0.2236 -0.8409 -0.0713
  443PHE    HD1 1236   7.156  -0.604   5.053 -0.0397 -0.8345  0.5042
  443PHE    CD2 1237   7.359  -0.818   5.221  0.1091  0.0543 -0.1294
  443PHE    HD2 1238   7.425  -0.815   5.306 -1.3499 -2.1737  1.1586
  443PHE    CE1 1239   7.171  -0.819   5.000 -0.9542  0.2965  0.6821
  443PHE    HE1 1240   7.095  -0.816   4.924  0.9621  0.2016 -1.3560
  443PHE    CE2 1241   7.314  -0.943   5.160  0.3640 -0.3426 -0.2178
  443PHE    HE2 1242   7.356  -1.033   5.202 -1.2333 -0.1262  2.0549
  443PHE     CZ 1243   7.217  -0.942   5.055 -0.3656  0.6390 -0.2082
  443PHE     HZ 1244   7.175  -1.034   5.016  0.1352  0.1618  0.3611
  443PHE      C 1245   7.608  -0.595   5.184  0.1666  0.4490 -0.2224
  443PHE      O 1246   7.696  -0.575   5.264  0.7785 -0.2542 -0.5954
  444LEU      N 1247   7.620  -0.690   5.086 -0.3998 -0.1991 -0.2924
  444LEU      H 1248   7.552  -0.707   5.013  0.3865 -0.2330 -1.0268
  444LEU     CA 1249   7.739  -0.771   5.081  0.2291 -0.5696  0.1115
  444LEU     HA 1250   7.767  -0.804   5.181 -0.1737  0.6748  0.6562
  444LEU     CB 1251   7.706  -0.892   4.987  0.9073  0.0509 -0.2977
  444LEU    HB1 1252   7.607  -0.925   5.017  0.7023  1.2043  0.3929
  444LEU    HB2 1253   7.691  -0.851   4.887  3.1216 -1.1996 -1.2230
  444LEU     CG 1254   7.813  -1.002   4.980 -0.2764 -0.3153 -0.0384
  444LEU     HG 1255   7.913  -0.958   4.983  0.9919 -2.9935  2.1273
  444LEU    CD1 1256   7.800  -1.087   5.110 -0.2571 -0.3135 -0.0475
  444LEU   HD11 1257   7.708  -1.144   5.125 -1.8967  1.6463 -1.8381
  444LEU   HD12 1258   7.887  -1.152   5.120 -2.1791 -2.8515  1.4551
  444LEU   HD13 1259   7.817  -1.015   5.190  1.6070 -1.3650  0.5534
  444LEU    CD2 1260   7.794  -1.089   4.855 -0.3826 -0.5303 -0.1493
  444LEU   HD21 1261   7.716  -1.164   4.868  0.9669 -1.9302  0.2740
  444LEU   HD22 1262   7.784  -1.042   4.757  0.8511 -0.9998 -0.5317
  444LEU   HD23 1263   7.883  -1.147   4.829  0.5825  1.4444 -1.4708
  444LEU      C 1264   7.861  -0.691   5.018 -0.0760  1.0398  0.2283
  444LEU      O 1265   7.976  -0.716   5.063  0.4189 -0.1666  0.0529
  445GLU      N 1266   7.835  -0.599   4.931 -0.5583 -0.3001 -0.1517
  445GLU      H 1267   7.738  -0.577   4.909 -0.1578  2.2186  0.2615
  445GLU     CA 1268   7.939  -0.509   4.864  0.4143 -0.5416  0.1481
  445GLU     HA 1269   8.013  -0.573   4.818  0.1672  0.5981 -1.9451
  445GLU     CB 1270   7.871  -0.424   4.750  0.1424  0.2277 -0.3625
  445GLU    HB1 1271   7.809  -0.500   4.703 -0.5342  1.2628 -1.1920
  445GLU    HB2 1272   7.800  -0.354   4.794 -0.6716 -0.9386  0.2286
  445GLU     CG 1273   7.974  -0.365   4.652  0.0285 -0.5434  0.6348
  445GLU    HG1 1274   8.023  -0.270   4.672 -0.5902 -0.6189  2.7076
  445GLU    HG2 1275   8.053  -0.436   4.630 -1.3248 -1.8660 -0.1422
  445GLU     CD 1276   7.908  -0.348   4.523  0.7751  0.2035 -0.2031
  445GLU    OE1 1277   7.900  -0.238   4.461  0.4829 -0.4580  0.0851
  445GLU    OE2 1278   7.849  -0.452   4.474  0.5634 -0.0861  0.4891
  445GLU      C 1279   8.004  -0.424   4.969  0.0814 -0.2676 -0.4632
  445GLU      O 1280   8.126  -0.411   4.984 -0.1945 -0.1247 -0.0955
  446LEU      N 1281   7.923  -0.359   5.055  0.1247 -0.3221  0.0895
  446LEU      H 1282   7.824  -0.368   5.041 -0.1530  0.3773  1.4012
  446LEU     CA 1283   7.954  -0.276   5.174 -0.6640  0.5800  0.1811
  446LEU     HA 1284   8.030  -0.203   5.146 -0.6564  0.0124 -1.3469
  446LEU     CB 1285   7.833  -0.197   5.214 -0.0231  0.3482  0.6618
  446LEU    HB1 1286   7.742  -0.257   5.210 -0.0934  0.4650  0.4697
  446LEU    HB2 1287   7.848  -0.172   5.319  2.5531  0.3538  0.3511
  446LEU     CG 1288   7.821  -0.062   5.138 -1.1222 -0.2728 -0.0336
  446LEU     HG 1289   7.922  -0.020   5.133 -1.4770  0.5372 -0.8137
  446LEU    CD1 1290   7.779  -0.078   4.995 -0.3619 -0.7032  0.3468
  446LEU   HD11 1291   7.773   0.020   4.947  0.6209 -1.3703 -1.2128
  446LEU   HD12 1292   7.835  -0.141   4.927 -0.1366  0.9044 -1.0270
  446LEU   HD13 1293   7.678  -0.118   4.999 -0.6485 -0.0085  0.2901
  446LEU    CD2 1294   7.733   0.033   5.223 -0.1290 -1.1156  0.1281
  446LEU   HD21 1295   7.742   0.131   5.175 -0.6688 -0.7627  0.7141
  446LEU   HD22 1296   7.624   0.031   5.232 -0.1973  1.6251  0.9247
  446LEU   HD23 1297   7.768   0.048   5.325 -0.7333 -1.4817  0.4007
  446LEU      C 1298   8.008  -0.367   5.289  0.1327  0.3840 -0.2975
  446LEU      O 1299   8.091  -0.324   5.364  0.3112  0.1084 -0.4534
  447PHE      N 1300   7.970  -0.493   5.307  0.7526  0.4453  0.7743
  447PHE      H 1301   7.911  -0.529   5.234  1.7320  0.4309 -0.0294
  447PHE     CA 1302   8.037  -0.589   5.400  0.4428 -0.3854 -0.2406
  447PHE     HA 1303   8.032  -0.537   5.496  0.9301 -2.0601  0.7439
  447PHE     CB 1304   7.957  -0.718   5.407  0.2251  0.0223  0.3034
  447PHE    HB1 1305   7.850  -0.700   5.408  0.0876 -0.3900 -1.6945
  447PHE    HB2 1306   7.970  -0.772   5.312  0.7390  1.6833 -0.6034
  447PHE     CG 1307   7.975  -0.814   5.522  0.4413 -0.1072  1.1394
  447PHE    CD1 1308   8.078  -0.909   5.511 -0.2264 -0.5507 -0.0458
  447PHE    HD1 1309   8.134  -0.906   5.419 -0.0289 -0.9323  0.0580
  447PHE    CD2 1310   7.907  -0.798   5.646  0.2052 -0.0412 -0.4822
  447PHE    HD2 1311   7.820  -0.734   5.654  0.7235  0.9953 -2.4969
  447PHE    CE1 1312   8.114  -0.987   5.625  1.1022 -0.0087 -0.3001
  447PHE    HE1 1313   8.197  -1.055   5.614  0.7136 -0.1735 -2.7744
  447PHE    CE2 1314   7.940  -0.883   5.756 -0.1118  0.2815 -0.1175
  447PHE    HE2 1315   7.877  -0.869   5.842 -0.4790  1.3791 -0.5415
  447PHE     CZ 1316   8.043  -0.978   5.748 -0.2048  0.0079  0.3251
  447PHE     HZ 1317   8.069  -1.049   5.825 -0.3348  1.1994  1.5032
  447PHE      C 1318   8.182  -0.617   5.354  0.0933 -0.1120 -0.4710
  447PHE      O 1319   8.268  -0.607   5.435  0.3806 -0.2794  0.2115
  448VAL      N 1320   8.200  -0.651   5.230 -0.7248  1.2510  0.4655
  448VAL      H 1321   8.123  -0.647   5.165 -1.3162 -1.2798  0.9163
  448VAL     CA 1322   8.331  -0.676   5.168 -0.1754 -0.3498  0.1926
  448VAL     HA 1323   8.378  -0.751   5.232  1.4108  0.1029 -0.3905
  448VAL     CB 1324   8.305  -0.729   5.018 -0.6002 -0.3789  0.2294
  448VAL     HB 1325   8.213  -0.691   4.973 -0.0479  0.3764 -0.2863
  448VAL    CG1 1326   8.418  -0.694   4.920  0.0860 -0.3078  0.4078
  448VAL   HG11 1327   8.408  -0.732   4.819 -0.8617 -0.5709  0.5926
  448VAL   HG12 1328   8.442  -0.589   4.903  0.1164  0.0737  2.5339
  448VAL   HG13 1329   8.513  -0.732   4.959  1.8233  2.1997 -1.0761
  448VAL    CG2 1330   8.286  -0.883   5.022 -0.7368  0.1523 -0.4423
  448VAL   HG21 1331   8.370  -0.934   5.070 -0.5068  0.1492 -0.8490
  448VAL   HG22 1332   8.190  -0.907   5.069  0.2685 -3.1541  0.1871
  448VAL   HG23 1333   8.281  -0.921   4.920  3.2378 -0.4136 -0.5932
  448VAL      C 1334   8.426  -0.554   5.181 -0.3155 -0.8443 -0.3414
  448VAL      O 1335   8.546  -0.563   5.217  0.1038  0.6830  0.0903
  449LEU      N 1336   8.372  -0.435   5.181  0.3529 -0.3256  0.2384
  449LEU      H 1337   8.277  -0.426   5.148  0.6705 -0.7945 -0.8300
  449LEU     CA 1338   8.438  -0.306   5.197  0.1611  0.3734  0.1417
  449LEU     HA 1339   8.530  -0.316   5.140 -1.2533  1.8617 -2.6116
  449LEU     CB 1340   8.346  -0.199   5.136  0.0109  0.0892 -0.9603
  449LEU    HB1 1341   8.323  -0.235   5.036 -0.2464 -3.1965  0.1765
  449LEU    HB2 1342   8.250  -0.204   5.187  0.1599  0.5455 -0.6178
  449LEU     CG 1343   8.380  -0.045   5.131  0.4612 -0.6242  0.0312
  449LEU     HG 1344   8.384  -0.014   5.235 -0.9751 -0.3406  0.0245
  449LEU    CD1 1345   8.510  -0.011   5.065 -0.1285  0.1367 -0.1278
  449LEU   HD11 1346   8.504  -0.029   4.957  0.8719  3.1606 -0.7975
  449LEU   HD12 1347   8.522   0.093   5.093 -2.0966 -0.0260  1.5141
  449LEU   HD13 1348   8.595  -0.068   5.102  1.5612  1.2073 -2.1359
  449LEU    CD2 1349   8.265   0.027   5.065 -0.2606 -0.0021 -0.2214
  449LEU   HD21 1350   8.257  -0.010   4.963 -1.4186 -0.1692 -0.0754
  449LEU   HD22 1351   8.171   0.009   5.117 -1.0835  1.9133 -0.9811
  449LEU   HD23 1352   8.278   0.135   5.063  1.9800 -0.1857  0.6382
  449LEU      C 1353   8.471  -0.269   5.340  0.4718  0.1807 -0.4239
  449LEU      O 1354   8.582  -0.222   5.365 -0.2290 -0.0622  0.4901
  450ARG      N 1355   8.383  -0.297   5.437  0.4490 -0.1372  0.2286
  450ARG      H 1356   8.302  -0.349   5.405  1.3096 -1.3899  0.0339
  450ARG     CA 1357   8.405  -0.283   5.576 -0.1682  0.4961 -0.6375
  450ARG     HA 1358   8.460  -0.190   5.589 -0.0200  0.3464 -0.1479
  450ARG     CB 1359   8.273  -0.275   5.648  0.2859 -0.0430 -0.2445
  450ARG    HB1 1360   8.208  -0.356   5.614  0.3658  0.0463 -0.6110
  450ARG    HB2 1361   8.284  -0.284   5.756  2.1483  0.4696 -0.3594
  450ARG     CG 1362   8.202  -0.143   5.619  0.1980 -0.6757 -0.8695
  450ARG    HG1 1363   8.267  -0.062   5.649  0.4731 -1.2817  0.2223
  450ARG    HG2 1364   8.191  -0.121   5.513 -1.6782  1.4848 -0.3108
  450ARG     CD 1365   8.070  -0.145   5.686  0.9813 -0.6884 -0.1830
  450ARG    HD1 1366   8.009  -0.067   5.639  1.3657 -0.5347 -0.4325
  450ARG    HD2 1367   8.019  -0.240   5.671  2.8075 -1.7085 -0.1897
  450ARG     NE 1368   8.079  -0.100   5.827 -0.2109 -0.1228  0.2053
  450ARG     HE 1369   8.125  -0.168   5.885  1.3514 -0.5258 -1.4096
  450ARG     CZ 1370   8.012   0.000   5.883  0.1625  0.3557  0.4320
  450ARG    NH1 1371   7.948   0.092   5.812 -0.0566  0.1520 -0.6832
  450ARG   HH11 1372   7.931   0.094   5.712 -1.4988  1.4236 -0.4428
  450ARG   HH12 1373   7.898   0.159   5.867  1.2827  0.1729  0.5692
  450ARG    NH2 1374   8.020   0.023   6.014 -0.1438 -0.1122  0.2563
  450ARG   HH21 1375   8.076  -0.042   6.068 -0.6077 -2.5058 -1.9343
  450ARG   HH22 1376   7.966   0.101   6.049  2.0866  1.1874  1.0349
  450ARG      C 1377   8.481  -0.402   5.636 -0.0621 -0.3362 -0.0555
  450ARG      O 1378   8.527  -0.393   5.751 -0.4327 -0.1706  0.4607
  451LEU      N 1379   8.494  -0.511   5.569 -0.2754 -0.4105  0.1165
  451LEU      H 1380   8.433  -0.523   5.489 -1.5163 -0.8819  1.1009
  451LEU     CA 1381   8.573  -0.630   5.600  0.1113 -0.3557 -0.4295
  451LEU     HA 1382   8.554  -0.642   5.707 -1.0102 -2.9642 -0.8427
  451LEU     CB 1383   8.527  -0.751   5.527  0.4323 -0.5772 -0.0509
  451LEU    HB1 1384   8.420  -0.767   5.539  0.6196 -2.8943 -0.8834
  451LEU    HB2 1385   8.530  -0.735   5.420 -1.2206  0.7534  0.0716
  451LEU     CG 1386   8.603  -0.881   5.575 -0.7174  0.1544  0.7352
  451LEU     HG 1387   8.704  -0.868   5.537 -1.0324  0.7856  0.0978
  451LEU    CD1 1388   8.601  -0.905   5.716  0.2373  0.2683 -0.5577
  451LEU   HD11 1389   8.648  -0.998   5.748  0.7514  1.1219  1.2914
  451LEU   HD12 1390   8.665  -0.845   5.781 -1.1928 -0.0652  1.2041
  451LEU   HD13 1391   8.501  -0.902   5.757 -0.0851  0.9728 -1.3558
  451LEU    CD2 1392   8.544  -1.002   5.506  0.3476 -0.1167 -0.3571
  451LEU   HD21 1393   8.448  -1.036   5.545  0.5551 -0.6431 -0.2969
  451LEU   HD22 1394   8.533  -0.982   5.399  2.7044  0.4156 -0.5457
  451LEU   HD23 1395   8.616  -1.084   5.506  0.6048  0.1067 -0.2472
  451LEU      C 1396   8.717  -0.596   5.556  0.4220 -0.8640 -0.3329
  451LEU      O 1397   8.809  -0.613   5.641  0.0687 -0.8151  0.1859
  452ALA      N 1398   8.739  -0.542   5.434 -0.2929 -0.6584  0.1775
  452ALA      H 1399   8.664  -0.542   5.366  0.4074 -3.9267 -0.8070
  452ALA     CA 1400   8.865  -0.492   5.383  0.2807  0.0246  0.4159
  452ALA     HA 1401   8.942  -0.568   5.399  2.5669  2.4131  1.4969
  452ALA     CB 1402   8.850  -0.466   5.231 -0.1294  0.2673  0.4054
  452ALA    HB1 1403   8.931  -0.407   5.187 -0.0579  0.2563  0.5219
  452ALA    HB2 1404   8.856  -0.554   5.168 -1.2898  0.8997 -0.6506
  452ALA    HB3 1405   8.763  -0.402   5.214 -0.1548 -0.4035 -2.4469
  452ALA      C 1406   8.923  -0.367   5.445 -0.1744 -0.4434 -0.1249
  452ALA      O 1407   9.042  -0.347   5.453 -0.0490  0.3394 -0.0019
  453TYR      N 1408   8.842  -0.276   5.503 -0.0818  0.4471  0.0961
  453TYR      H 1409   8.742  -0.292   5.501 -0.0722  0.4669 -0.4574
  453TYR     CA 1410   8.881  -0.163   5.581 -0.6147 -0.2113 -0.2033
  453TYR     HA 1411   8.984  -0.134   5.562 -0.5348 -1.2856 -1.6068
  453TYR     CB 1412   8.788  -0.047   5.539  0.3848  0.3569 -0.3522
  453TYR    HB1 1413   8.761  -0.063   5.434  0.5936 -0.6469 -0.2718
  453TYR    HB2 1414   8.692  -0.043   5.589  1.5775  0.6569  2.0587
  453TYR     CG 1415   8.863   0.087   5.549 -0.7570 -0.3975 -0.0954
  453TYR    CD1 1416   8.969   0.113   5.455 -0.1135 -0.2023 -0.5220
  453TYR    HD1 1417   8.989   0.042   5.377 -2.2040 -1.2273 -0.2145
  453TYR    CD2 1418   8.834   0.172   5.654  0.0971  0.6010  0.1439
  453TYR    HD2 1419   8.759   0.141   5.725 -0.4219 -1.5858 -1.2430
  453TYR    CE1 1420   9.035   0.238   5.468  0.6180 -0.1230  0.1404
  453TYR    HE1 1421   9.098   0.271   5.387 -1.2258  1.3501 -0.7615
  453TYR    CE2 1422   8.903   0.298   5.661 -0.3584  0.0982  0.3163
  453TYR    HE2 1423   8.880   0.372   5.735 -0.3707  1.3220 -0.8702
  453TYR     CZ 1424   8.994   0.331   5.560 -0.3551  0.5507 -0.1336
  453TYR     OH 1425   9.052   0.456   5.555  0.3316 -0.3027 -0.4259
  453TYR     HH 1426   9.129   0.477   5.505  0.7420 -2.2020 -0.6851
  453TYR      C 1427   8.872  -0.204   5.731  0.8133  0.6170 -0.2511
  453TYR      O 1428   8.826  -0.127   5.813 -0.1116  0.0044  0.2367
  454ARG      N 1429   8.898  -0.332   5.770  0.8439 -0.1027 -0.5116
  454ARG      H 1430   8.929  -0.392   5.694 -0.3959 -2.3432  0.6600
  454ARG     CA 1431   8.897  -0.379   5.909  0.2265  0.0621  0.1219
  454ARG     HA 1432   8.925  -0.297   5.975 -0.9713  0.2108  0.4604
  454ARG     CB 1433   8.756  -0.414   5.954 -0.5506  0.1159  0.2287
  454ARG    HB1 1434   8.682  -0.341   5.923 -2.1555 -1.3911  0.3775
  454ARG    HB2 1435   8.722  -0.495   5.889 -0.3612 -1.5352  2.0885
  454ARG     CG 1436   8.738  -0.463   6.096 -0.1496 -0.4462 -0.3573
  454ARG    HG1 1437   8.637  -0.500   6.111  0.0594 -0.5388  0.9034
  454ARG    HG2 1438   8.812  -0.542   6.105  1.8705  1.3719 -0.1187
  454ARG     CD 1439   8.772  -0.357   6.204 -0.6547  0.7725 -0.5481
  454ARG    HD1 1440   8.760  -0.257   6.162 -2.6061  1.0468  0.5477
  454ARG    HD2 1441   8.694  -0.361   6.280 -0.9660 -1.5876 -0.9122
  454ARG     NE 1442   8.909  -0.375   6.256 -0.4098  0.4299  0.1817
  454ARG     HE 1443   8.973  -0.406   6.185 -0.8648 -1.8724  0.7139
  454ARG     CZ 1444   8.942  -0.354   6.385  0.6004  0.2634  0.1712
  454ARG    NH1 1445   8.851  -0.309   6.476  0.0620  0.1258  0.0041
  454ARG   HH11 1446   8.761  -0.265   6.462  0.6509  1.5846  0.5720
  454ARG   HH12 1447   8.877  -0.304   6.573  0.3404  2.3719 -0.1295
  454ARG    NH2 1448   9.064  -0.382   6.429  0.1597 -0.5853 -0.4028
  454ARG   HH21 1449   9.146  -0.391   6.371 -0.7540 -1.4421 -1.6136
  454ARG   HH22 1450   9.081  -0.386   6.529  0.8640 -1.0958 -0.5322
  454ARG      C 1451   9.006  -0.486   5.931  0.0072 -0.4899  0.1236
  454ARG      O 1452   9.068  -0.493   6.042  0.2899 -0.1732  0.0967
  455SER      N 1453   9.020  -0.572   5.824  0.1732  0.1132  0.5252
  455SER      H 1454   8.953  -0.564   5.749 -2.1873  0.0722  2.5092
  455SER     CA 1455   9.117  -0.679   5.821 -0.8951 -0.0760 -0.1943
  455SER     HA 1456   9.114  -0.723   5.920  0.0324  0.4322  0.0701
  455SER     CB 1457   9.078  -0.774   5.709  0.0709 -0.0069 -0.2624
  455SER    HB1 1458   9.065  -0.732   5.610  0.1273  2.7306  0.7981
  455SER    HB2 1459   9.154  -0.851   5.697  0.7928 -0.0576  3.3413
  455SER     OG 1460   8.958  -0.840   5.745 -0.4922 -0.0968 -0.0822
  455SER     HG 1461   8.888  -0.783   5.772  0.5748  1.0049  0.4720
  455SER      C 1462   9.260  -0.627   5.796  0.4611  0.0241  0.3138
  455SER      O 1463   9.268  -0.514   5.752 -0.2519 -0.4287  0.4473
  456ASN      N 1464   9.368  -0.705   5.822  0.2888 -0.1013 -0.0886
  456ASN      H 1465   9.360  -0.805   5.838  1.5632 -0.2773 -0.4462
  456ASN     CA 1466   9.508  -0.655   5.808  0.1218  0.4164 -0.0857
  456ASN     HA 1467   9.511  -0.550   5.779  0.4726  0.1872 -0.9007
  456ASN     CB 1468   9.588  -0.673   5.940 -0.2990  0.5571 -0.0667
  456ASN    HB1 1469   9.530  -0.643   6.028  0.9410  1.2463  0.5387
  456ASN    HB2 1470   9.619  -0.775   5.963 -1.7665  0.5104  2.0165
  456ASN     CG 1471   9.714  -0.587   5.947  0.6436  0.0900 -0.3016
  456ASN    OD1 1472   9.805  -0.621   5.875 -0.1433  0.0464  0.2473
  456ASN    ND2 1473   9.730  -0.490   6.031  0.0401 -0.7637 -0.0352
  456ASN   HD21 1474   9.664  -0.450   6.097 -0.1607  1.3865 -1.4389
  456ASN   HD22 1475   9.816  -0.442   6.007 -1.1673 -0.0724 -3.5835
  456ASN      C 1476   9.585  -0.738   5.698 -1.0532  0.1121 -0.5689
  456ASN      O 1477   9.603  -0.859   5.719 -0.0114 -0.7049  0.4711
  457PRO      N 1478   9.631  -0.678   5.587 -0.0430 -0.0369  0.4023
  457PRO     CA 1479   9.723  -0.745   5.486 -0.0081  0.2404  0.3019
  457PRO     HA 1480   9.669  -0.832   5.448  0.4474  0.7031 -1.5014
  457PRO     CB 1481   9.735  -0.648   5.368 -0.4266  0.1616  0.3118
  457PRO    HB1 1482   9.828  -0.627   5.315 -0.5297  1.3926  0.5845
  457PRO    HB2 1483   9.675  -0.687   5.285  0.2196 -0.2909  0.0506
  457PRO     CG 1484   9.671  -0.512   5.415 -0.4633  0.2957  0.8933
  457PRO    HG1 1485   9.750  -0.438   5.427  1.7095 -1.5844 -0.7394
  457PRO    HG2 1486   9.605  -0.476   5.336  1.2669  1.2126 -0.2058
  457PRO     CD 1487   9.606  -0.536   5.545  0.8594  0.4195 -0.3124
  457PRO    HD1 1488   9.641  -0.474   5.627  0.6110 -1.5080  1.3221
  457PRO    HD2 1489   9.498  -0.538   5.531  0.8008 -0.5882  0.1921
  457PRO      C 1490   9.862  -0.787   5.539 -0.0024 -0.5723 -0.1908
  457PRO      O 1491   9.910  -0.892   5.501  0.3068 -0.1932  0.6864
  458VAL      N 1492   9.929  -0.699   5.607  0.1605  0.1417 -0.9353
  458VAL      H 1493   9.872  -0.628   5.652 -0.6503 -0.8560 -0.3372
  458VAL     CA 1494  10.072  -0.702   5.652  0.6600  0.2249  0.6096
  458VAL     HA 1495  10.140  -0.724   5.570  1.8705  0.3875  1.5348
  458VAL     CB 1496  10.097  -0.555   5.704 -0.3224  0.2023  0.2662
  458VAL     HB 1497  10.046  -0.550   5.800  0.8620 -1.0711  0.9899
  458VAL    CG1 1498  10.250  -0.531   5.718  0.4901 -0.1686 -0.7997
  458VAL   HG11 1499  10.272  -0.434   5.764  3.5525 -0.6062 -1.1475
  458VAL   HG12 1500  10.302  -0.609   5.773  0.1247 -1.1071 -1.7394
  458VAL   HG13 1501  10.298  -0.527   5.620  0.0260 -0.6516 -1.0489
  458VAL    CG2 1502  10.042  -0.441   5.610 -0.4817  0.1396 -0.0979
  458VAL   HG21 1503  10.077  -0.341   5.637  0.4221  0.2504 -1.5370
  458VAL   HG22 1504  10.075  -0.455   5.507 -0.0862  1.8788 -0.2407
  458VAL   HG23 1505   9.933  -0.437   5.606 -0.6289 -1.8475  0.9815
  458VAL      C 1506  10.090  -0.817   5.751 -0.2804  0.2160  0.5466
  458VAL      O 1507  10.191  -0.884   5.742  0.2225 -0.4253 -0.6760
  459GLU      N 1508   9.995  -0.847   5.840  0.0893 -0.2476 -0.0372
  459GLU      H 1509   9.923  -0.776   5.840 -1.8032 -2.0705  0.3930
  459GLU     CA 1510   9.995  -0.953   5.935 -0.5776  0.3625 -0.8984
  459GLU     HA 1511  10.093  -0.973   5.979 -1.0234  1.5624  0.7378
  459GLU     CB 1512   9.901  -0.919   6.050  0.8509 -0.1619 -0.2924
  459GLU    HB1 1513   9.801  -0.895   6.014  1.0139  0.0507 -0.6034
  459GLU    HB2 1514   9.894  -1.005   6.117  2.2709  0.3542  0.5594
  459GLU     CG 1515   9.933  -0.790   6.128  0.2535  0.2184  0.1437
  459GLU    HG1 1516   9.974  -0.712   6.063  0.3971 -0.2771 -0.3605
  459GLU    HG2 1517   9.838  -0.753   6.167  1.4711  0.1636  3.4730
  459GLU     CD 1518  10.030  -0.797   6.239  0.5156 -0.0192  0.2526
  459GLU    OE1 1519  10.150  -0.820   6.216  0.2971  0.0385 -0.1588
  459GLU    OE2 1520   9.973  -0.773   6.350  0.2771 -0.0412  0.6465
  459GLU      C 1521   9.933  -1.084   5.874 -0.3711 -0.2049  0.5606
  459GLU      O 1522   9.982  -1.197   5.902 -0.8843  0.0984 -0.2673
  460GLY      N 1523   9.833  -1.073   5.787 -0.5713  0.4988 -0.1421
  460GLY      H 1524   9.791  -0.983   5.772 -1.2671  0.2718  0.3851
  460GLY     CA 1525   9.754  -1.176   5.718 -0.8668  0.0369  0.7973
  460GLY    HA1 1526   9.725  -1.136   5.621  1.9853  0.3059 -0.0291
  460GLY    HA2 1527   9.818  -1.263   5.707  0.7355  1.3664 -1.1110
  460GLY      C 1528   9.631  -1.212   5.789  0.1235  0.2868 -0.6036
  460GLY      O 1529   9.568  -1.319   5.775 -0.4557 -0.8599 -0.4991
  461LYS      N 1530   9.585  -1.122   5.876 -0.0999  0.0526  0.2894
  461LYS      H 1531   9.635  -1.034   5.883  1.5353 -0.8223  0.3082
  461LYS     CA 1532   9.469  -1.149   5.956 -0.1242  0.0867  0.2982
  461LYS     HA 1533   9.468  -1.251   5.996 -1.5791  0.7872  2.2003
  461LYS     CB 1534   9.478  -1.057   6.082  0.0294  0.3520  0.5071
  461LYS    HB1 1535   9.493  -0.953   6.051 -0.7619  0.0234 -1.1161
  461LYS    HB2 1536   9.383  -1.050   6.135  0.5628  1.0223  1.4056
  461LYS     CG 1537   9.567  -1.111   6.188 -0.7258 -0.0492 -0.3967
  461LYS    HG1 1538   9.519  -1.191   6.245  0.5222 -1.4102 -1.1912
  461LYS    HG2 1539   9.661  -1.141   6.142 -2.2080 -3.0623 -1.7289
  461LYS     CD 1540   9.613  -0.995   6.284 -0.2625  0.1197 -0.5723
  461LYS    HD1 1541   9.666  -0.924   6.221 -2.9322  1.4241 -1.4777
  461LYS    HD2 1542   9.526  -0.941   6.320  0.4097  2.5116 -2.3021
  461LYS     CE 1543   9.694  -1.044   6.398 -0.7961 -0.4608  0.4321
  461LYS    HE1 1544   9.647  -1.115   6.465  0.7799 -2.3189 -0.3117
  461LYS    HE2 1545   9.772  -1.111   6.361  1.3736  1.8529  0.5122
  461LYS     NZ 1546   9.767  -0.939   6.477  0.6202  0.4115  0.0448
  461LYS    HZ1 1547   9.826  -0.883   6.416  0.0043  0.8539 -0.1535
  461LYS    HZ2 1548   9.701  -0.880   6.527  1.2226  0.4529  0.8170
  461LYS    HZ3 1549   9.823  -0.991   6.544  0.0801 -1.4838 -0.9228
  461LYS      C 1550   9.340  -1.100   5.886 -0.0256  0.3213 -0.5775
  461LYS      O 1551   9.337  -0.985   5.844  0.5436 -0.8694 -0.4514
  462LEU      N 1552   9.234  -1.178   5.893  0.2572  0.2904  0.1783
  462LEU      H 1553   9.252  -1.252   5.960  0.6370  2.5769  2.8077
  462LEU     CA 1554   9.100  -1.141   5.863  0.5519  0.8233  0.1765
  462LEU     HA 1555   9.109  -1.072   5.779 -0.7493 -0.5361 -1.1430
  462LEU     CB 1556   9.018  -1.267   5.815 -0.4103 -0.1135 -0.0149
  462LEU    HB1 1557   9.079  -1.325   5.747 -0.3811 -0.6371  0.4474
  462LEU    HB2 1558   9.010  -1.345   5.891  1.7831 -1.3030 -0.9218
  462LEU     CG 1559   8.890  -1.242   5.740 -0.1710  0.7255 -0.3380
  462LEU     HG 1560   8.825  -1.168   5.787 -1.4818 -0.5974  0.0002
  462LEU    CD1 1561   8.921  -1.176   5.605 -0.4215 -0.3679  0.0240
  462LEU   HD11 1562   8.987  -1.089   5.609  0.0844 -0.7704  0.6256
  462LEU   HD12 1563   8.972  -1.248   5.541 -0.7084  0.9833 -1.8160
  462LEU   HD13 1564   8.826  -1.141   5.565 -1.1659  0.2161  2.1676
  462LEU    CD2 1565   8.808  -1.370   5.717  0.3087  0.5423  0.2377
  462LEU   HD21 1566   8.722  -1.357   5.651 -0.0168 -2.6407 -0.1430
  462LEU   HD22 1567   8.873  -1.442   5.668  0.4578  1.1772 -0.5072
  462LEU   HD23 1568   8.769  -1.420   5.806  0.5810 -1.4996 -0.7236
  462LEU      C 1569   9.037  -1.103   6.002 -0.6591  0.0816  0.7483
  462LEU      O 1570   9.067  -1.172   6.102  0.2549  0.4422  0.1246
  463ILE      N 1571   8.970  -0.990   6.005  0.5180 -0.1304 -0.4591
  463ILE      H 1572   8.955  -0.944   5.917  0.5932 -1.0369 -0.9545
  463ILE     CA 1573   8.917  -0.922   6.123 -0.2676 -0.4991 -0.1629
  463ILE     HA 1574   8.903  -0.996   6.201  0.4309 -0.5602 -0.0869
  463ILE     CB 1575   9.013  -0.810   6.177 -0.1925  0.0182  0.1610
  463ILE     HB 1576   9.004  -0.722   6.113 -0.6727  1.6254  2.3205
  463ILE    CG1 1577   9.156  -0.855   6.196 -0.5858 -0.9033 -0.0730
  463ILE   HG11 1578   9.169  -0.940   6.263 -2.7777  0.1674  1.8318
  463ILE   HG12 1579   9.196  -0.891   6.101  1.6189  2.2768 -0.5197
  463ILE    CG2 1580   8.956  -0.764   6.315 -0.5769 -0.3304 -0.5178
  463ILE   HG21 1581   8.925  -0.846   6.379 -1.1301  0.4876  0.3043
  463ILE   HG22 1582   9.022  -0.706   6.380  0.8627 -0.4556 -1.8219
  463ILE   HG23 1583   8.863  -0.710   6.294 -0.5560  0.7579  1.7839
  463ILE     CD 1584   9.261  -0.744   6.225  0.3710  0.7614  0.5551
  463ILE    HD1 1585   9.363  -0.780   6.212  0.0328 -0.6458  1.4746
  463ILE    HD2 1586   9.242  -0.665   6.153 -2.0455  0.0230  0.2859
  463ILE    HD3 1587   9.240  -0.714   6.328 -0.9100 -2.2778  1.3235
  463ILE      C 1588   8.770  -0.865   6.093 -0.4892  0.8952 -0.0262
  463ILE      O 1589   8.752  -0.786   6.001  0.2921  0.1047  1.0374
  464PHE      N 1590   8.667  -0.905   6.172  0.4472  0.2743 -0.0192
  464PHE      H 1591   8.702  -0.967   6.244  0.4600 -1.0317 -1.0938
  464PHE     CA 1592   8.532  -0.870   6.157 -0.3312  0.0035  0.5390
  464PHE     HA 1593   8.511  -0.825   6.060  0.3211 -2.2300 -0.7257
  464PHE     CB 1594   8.443  -0.995   6.171  0.2051  0.3338  0.1495
  464PHE    HB1 1595   8.456  -1.043   6.268 -0.8679  1.1661  0.7281
  464PHE    HB2 1596   8.343  -0.952   6.180  0.4003  0.5629  1.2982
  464PHE     CG 1597   8.471  -1.097   6.060  0.8551 -0.3646  0.0928
  464PHE    CD1 1598   8.589  -1.173   6.064 -0.5788  0.5703  0.0545
  464PHE    HD1 1599   8.659  -1.168   6.146  1.7568 -0.1398 -1.7889
  464PHE    CD2 1600   8.383  -1.107   5.949 -0.2784 -0.4588  0.2345
  464PHE    HD2 1601   8.302  -1.036   5.941 -0.2178 -0.3186  0.7785
  464PHE    CE1 1602   8.609  -1.272   5.968  0.5898 -0.9015  0.1222
  464PHE    HE1 1603   8.695  -1.336   5.985 -1.1092 -2.7440  2.4383
  464PHE    CE2 1604   8.401  -1.212   5.853 -0.4502  0.3656 -0.3423
  464PHE    HE2 1605   8.330  -1.220   5.772  1.8254 -0.4996 -2.3581
  464PHE     CZ 1606   8.513  -1.296   5.862 -0.2505 -0.4191 -0.0721
  464PHE     HZ 1607   8.528  -1.372   5.786  0.5712 -2.1178  1.6989
  464PHE      C 1608   8.500  -0.763   6.262  0.4985  0.0031  0.1321
  464PHE      O 1609   8.556  -0.757   6.374  0.2582  0.4929  0.0897
  465CYS      N 1610   8.411  -0.667   6.231  0.3035  0.0932 -0.4862
  465CYS      H 1611   8.371  -0.664   6.138  0.9961  1.6722 -0.7759
  465CYS     CA 1612   8.370  -0.556   6.315  0.2617  0.1950  0.2653
  465CYS     HA 1613   8.461  -0.524   6.366  0.0017 -1.1782  1.6589
  465CYS     CB 1614   8.330  -0.445   6.220 -0.0068 -1.1822 -0.4686
  465CYS    HB1 1615   8.405  -0.429   6.143 -0.3737 -0.1193 -0.6157
  465CYS    HB2 1616   8.235  -0.464   6.170 -0.7615  1.0692 -0.0018
  465CYS     SG 1617   8.317  -0.288   6.314 -0.0043 -0.1571  0.2496
  465CYS     HG 1618   8.214  -0.335   6.385  0.2383 -1.3326 -0.1544
  465CYS      C 1619   8.262  -0.614   6.413  0.0080  0.0087  0.3197
  465CYS      O 1620   8.150  -0.559   6.422 -0.0068 -0.1886  0.0663
  466ASN      N 1621   8.301  -0.716   6.489 -0.0531 -0.3336  0.2091
  466ASN      H 1622   8.393  -0.751   6.463 -0.0082  1.2962 -2.1171
  466ASN     CA 1623   8.243  -0.780   6.613  0.1975  0.3278 -0.1241
  466ASN     HA 1624   8.188  -0.702   6.666 -2.4106 -1.1093 -0.5763
  466ASN     CB 1625   8.143  -0.898   6.581 -0.3766 -0.8263 -0.5567
  466ASN    HB1 1626   8.111  -0.952   6.670 -4.0025 -0.3913 -1.4238
  466ASN    HB2 1627   8.043  -0.867   6.550 -0.7639 -1.4882 -0.0073
  466ASN     CG 1628   8.185  -0.999   6.475  0.2732 -0.2806  0.6689
  466ASN    OD1 1629   8.307  -1.018   6.461  0.0524 -0.3133  0.2803
  466ASN    ND2 1630   8.097  -1.041   6.378 -0.3353 -1.1015 -0.1336
  466ASN   HD21 1631   7.999  -1.034   6.401 -0.2350  0.1004 -0.0192
  466ASN   HD22 1632   8.134  -1.111   6.316 -1.6893 -1.8923 -0.0876
  466ASN      C 1633   8.353  -0.819   6.716 -0.2348  0.5510 -0.0823
  466ASN      O 1634   8.318  -0.827   6.835  0.0590 -0.0640 -0.2907
  467GLY      N 1635   8.479  -0.826   6.673 -0.1673 -0.2862  0.1501
  467GLY      H 1636   8.498  -0.809   6.575 -0.2924 -2.7200 -0.3478
  467GLY     CA 1637   8.602  -0.839   6.754 -0.0823  0.4882 -0.6771
  467GLY    HA1 1638   8.670  -0.761   6.720  1.2745 -0.0674  0.6610
  467GLY    HA2 1639   8.583  -0.815   6.859  0.5731  1.9702 -0.8646
  467GLY      C 1640   8.676  -0.970   6.733  0.6369 -0.0476 -0.1251
  467GLY      O 1641   8.783  -0.994   6.789  0.0915  0.7640 -0.3898
  468VAL      N 1642   8.607  -1.053   6.649 -0.3464  0.0987  0.2961
  468VAL      H 1643   8.521  -1.016   6.611 -0.9883  0.1376  1.7246
  468VAL     CA 1644   8.646  -1.186   6.608 -0.2115  0.6001  0.4191
  468VAL     HA 1645   8.686  -1.255   6.683  0.0904  0.0862 -0.2083
  468VAL     CB 1646   8.519  -1.259   6.550 -0.1169  0.2132 -0.1340
  468VAL     HB 1647   8.474  -1.198   6.471 -1.2553  0.8337  0.9491
  468VAL    CG1 1648   8.548  -1.396   6.489 -0.1264 -0.4702 -0.6204
  468VAL   HG11 1649   8.594  -1.376   6.392 -0.3813 -0.3166 -0.7100
  468VAL   HG12 1650   8.628  -1.443   6.546  0.7397  0.7734 -0.7777
  468VAL   HG13 1651   8.464  -1.465   6.482 -0.4614 -0.1454  0.0948
  468VAL    CG2 1652   8.401  -1.279   6.652  0.2878 -0.0561  0.5633
  468VAL   HG21 1653   8.308  -1.306   6.603  0.7133 -0.7085  0.1060
  468VAL   HG22 1654   8.425  -1.365   6.715  0.9839 -0.0498  0.3094
  468VAL   HG23 1655   8.375  -1.195   6.717  0.2910  0.7612 -0.4748
  468VAL      C 1656   8.757  -1.175   6.495 -0.0287 -0.4234 -0.2228
  468VAL      O 1657   8.752  -1.083   6.414  0.2172  0.3563  0.6109
  469VAL      N 1658   8.855  -1.261   6.500 -0.4622  0.0329 -0.1672
  469VAL      H 1659   8.849  -1.339   6.564  1.8734 -1.5176 -1.6499
  469VAL     CA 1660   8.982  -1.264   6.421  0.2420  0.0112 -0.0062
  469VAL     HA 1661   8.978  -1.186   6.345  0.2672  0.1251  0.1082
  469VAL     CB 1662   9.101  -1.224   6.511 -0.5003  0.6162 -0.5385
  469VAL     HB 1663   9.128  -1.302   6.582  0.0002 -0.1742 -1.5671
  469VAL    CG1 1664   9.226  -1.204   6.429 -0.4776 -0.0663  0.7811
  469VAL   HG11 1665   9.320  -1.187   6.480  0.2230  0.6786 -0.6870
  469VAL   HG12 1666   9.250  -1.285   6.360  0.9878  1.2237 -0.3048
  469VAL   HG13 1667   9.214  -1.115   6.367 -4.7085  0.9788  2.7169
  469VAL    CG2 1668   9.081  -1.089   6.587  0.4833 -0.3149  0.6612
  469VAL   HG21 1669   9.172  -1.077   6.645  0.1799  0.1416  1.0450
  469VAL   HG22 1670   9.075  -1.004   6.519  0.9691 -1.3101 -0.6771
  469VAL   HG23 1671   8.998  -1.090   6.657  0.3887 -0.0818  0.5509
  469VAL      C 1672   8.992  -1.405   6.354 -0.1902 -0.3929 -0.0340
  469VAL      O 1673   8.982  -1.500   6.435 -0.4855 -0.2435  0.4427
  470LEU      N 1674   9.007  -1.413   6.223 -0.7886 -0.7608 -0.3232
  470LEU      H 1675   9.015  -1.327   6.171 -1.1306  0.4288  1.5347
  470LEU     CA 1676   9.046  -1.534   6.150  0.1966 -0.0053 -0.2312
  470LEU     HA 1677   9.059  -1.610   6.227 -2.2938  1.3487  1.6908
  470LEU     CB 1678   8.928  -1.587   6.059  0.8911 -0.4785 -0.1113
  470LEU    HB1 1679   8.909  -1.510   5.984 -0.0578 -0.8186 -0.2425
  470LEU    HB2 1680   8.962  -1.672   5.999 -0.0876 -1.3068  0.4691
  470LEU     CG 1681   8.802  -1.636   6.138  0.0961  0.0031  0.3084
  470LEU     HG 1682   8.777  -1.560   6.212  0.6824  2.0095 -1.4674
  470LEU    CD1 1683   8.686  -1.636   6.040 -0.5281 -0.0349  0.3674
  470LEU   HD11 1684   8.617  -1.717   6.065  2.3795 -2.5607  0.7651
  470LEU   HD12 1685   8.636  -1.541   6.021 -1.4357 -0.4849  0.4221
  470LEU   HD13 1686   8.716  -1.665   5.940 -0.8050 -0.6423  0.4553
  470LEU    CD2 1687   8.818  -1.783   6.202  0.8030  0.2568  0.6902
  470LEU   HD21 1688   8.727  -1.834   6.235  1.5382 -1.0117  0.8290
  470LEU   HD22 1689   8.865  -1.845   6.126 -0.2835 -0.2456  0.3966
  470LEU   HD23 1690   8.890  -1.762   6.281  1.9770  1.7767 -0.7282
  470LEU      C 1691   9.182  -1.512   6.081 -0.1620  0.8813  0.1885
  470LEU      O 1692   9.231  -1.399   6.077 -0.0501 -0.2481 -0.3997
  471HIS      N 1693   9.243  -1.610   6.016  0.2252  0.1032 -0.4058
  471HIS      H 1694   9.195  -1.700   6.017 -0.5392  0.4936  1.1380
  471HIS     CA 1695   9.363  -1.588   5.936 -0.4236 -0.6690  0.1257
  471HIS     HA 1696   9.414  -1.494   5.957  0.0397 -1.0747  0.8336
  471HIS     CB 1697   9.481  -1.689   5.968 -0.5994 -0.2547  0.4738
  471HIS    HB1 1698   9.493  -1.698   6.076 -0.2934  0.2356  0.4817
  471HIS    HB2 1699   9.440  -1.783   5.933  0.7189 -0.3929 -0.8101
  471HIS     CG 1700   9.611  -1.652   5.898  0.4127  0.2569 -0.6550
  471HIS    ND1 1701   9.631  -1.619   5.764  0.3058  0.4481 -0.2022
  471HIS    CD2 1702   9.732  -1.648   5.960  0.5525 -0.2836 -0.8704
  471HIS    HD2 1703   9.754  -1.666   6.065  0.9237 -1.3751 -1.1283
  471HIS    CE1 1704   9.759  -1.585   5.756 -0.5557 -0.3882 -0.3892
  471HIS    HE1 1705   9.818  -1.549   5.672  0.5871 -0.1407  0.4977
  471HIS    NE2 1706   9.822  -1.602   5.872 -0.9593  0.1308  0.2208
  471HIS    HE2 1707   9.921  -1.589   5.885 -1.5126  2.3483  3.3430
  471HIS      C 1708   9.321  -1.602   5.783 -0.8051 -0.6369  0.0256
  471HIS      O 1709   9.236  -1.688   5.753  0.4696 -0.0173 -0.0352
  472ARG      N 1710   9.379  -1.525   5.689  0.1005  0.5029 -0.2465
  472ARG      H 1711   9.460  -1.473   5.719  0.8594 -1.6126  1.6870
  472ARG     CA 1712   9.376  -1.534   5.548 -0.6725 -0.1920  0.2199
  472ARG     HA 1713   9.277  -1.502   5.515 -0.6209 -2.2056 -2.1266
  472ARG     CB 1714   9.475  -1.421   5.489  0.0518 -0.8397  0.3029
  472ARG    HB1 1715   9.440  -1.323   5.523  0.0261 -0.7238 -0.0494
  472ARG    HB2 1716   9.576  -1.442   5.524 -0.2919  1.6751  3.2384
  472ARG     CG 1717   9.481  -1.421   5.335 -0.3105  0.3215 -0.2160
  472ARG    HG1 1718   9.510  -1.519   5.298 -1.6448 -0.4096  0.6070
  472ARG    HG2 1719   9.383  -1.392   5.298 -1.2671 -1.0169  1.1559
  472ARG     CD 1720   9.589  -1.329   5.289  0.1561  0.2309  0.0877
  472ARG    HD1 1721   9.601  -1.235   5.342  0.6543 -0.3925  1.1169
  472ARG    HD2 1722   9.681  -1.386   5.300  0.2753  0.6648  1.5398
  472ARG     NE 1723   9.574  -1.310   5.144 -0.1726  0.2833 -0.2678
  472ARG     HE 1724   9.532  -1.391   5.101  2.0613 -2.3314  1.9923
  472ARG     CZ 1725   9.630  -1.216   5.070  0.2824  0.1861  0.1854
  472ARG    NH1 1726   9.710  -1.123   5.122 -0.3683  0.1649  0.5175
  472ARG   HH11 1727   9.719  -1.112   5.222  0.2438  2.5129  0.2558
  472ARG   HH12 1728   9.758  -1.053   5.067 -1.2940  0.3022 -0.1341
  472ARG    NH2 1729   9.611  -1.212   4.935 -0.0546 -0.5333  0.4085
  472ARG   HH21 1730   9.561  -1.290   4.894 -0.3281  0.6496 -1.6046
  472ARG   HH22 1731   9.632  -1.138   4.871  1.0313  0.9209  2.3489
  472ARG      C 1732   9.399  -1.679   5.493 -0.1181  0.1158  0.0827
  472ARG      O 1733   9.337  -1.731   5.397  0.6833 -0.0299  0.1748
  473LEU      N 1734   9.492  -1.752   5.554  0.2059  0.0973 -0.0136
  473LEU      H 1735   9.534  -1.710   5.635 -0.0537 -1.6839  1.0962
  473LEU     CA 1736   9.518  -1.897   5.522  0.2243 -0.4602 -0.2960
  473LEU     HA 1737   9.517  -1.907   5.413 -1.9270 -0.3472 -0.3360
  473LEU     CB 1738   9.654  -1.935   5.583  0.8828  0.1589 -0.1136
  473LEU    HB1 1739   9.651  -1.921   5.692 -1.7535  1.9064 -0.3297
  473LEU    HB2 1740   9.659  -2.044   5.579 -1.0120 -0.1030  2.3804
  473LEU     CG 1741   9.776  -1.865   5.534  0.3188  0.6770 -0.4890
  473LEU     HG 1742   9.755  -1.758   5.531  2.1137  1.0571 -0.7128
  473LEU    CD1 1743   9.895  -1.900   5.618 -1.0769  0.1796 -0.3609
  473LEU   HD11 1744   9.871  -1.885   5.723  2.0258  1.2465  0.3023
  473LEU   HD12 1745   9.942  -1.998   5.602 -1.4538 -0.1819  0.6973
  473LEU   HD13 1746   9.978  -1.831   5.601 -0.4626 -0.5983 -0.5983
  473LEU    CD2 1747   9.816  -1.896   5.386  0.3564  0.2826  0.5180
  473LEU   HD21 1748   9.758  -1.869   5.298  1.5443  1.6710  0.1177
  473LEU   HD22 1749   9.910  -1.844   5.367 -0.0160  0.8319  0.1482
  473LEU   HD23 1750   9.837  -2.002   5.374  1.1623  0.5674 -0.7665
  473LEU      C 1751   9.410  -1.991   5.577  0.1424 -0.0130 -0.0743
  473LEU      O 1752   9.402  -2.109   5.534 -0.5457 -0.1720  0.1332
  474GLN      N 1753   9.324  -1.963   5.671  0.1489 -0.5919 -0.3256
  474GLN      H 1754   9.342  -1.874   5.716  0.2128 -1.3884  1.3006
  474GLN     CA 1755   9.222  -2.048   5.731  0.3791  0.2126  0.8300
  474GLN     HA 1756   9.253  -2.153   5.733  0.5620  0.2772  1.4644
  474GLN     CB 1757   9.215  -2.006   5.882 -0.1705  0.2273 -0.1378
  474GLN    HB1 1758   9.305  -2.057   5.917  0.5571 -0.5821 -2.9375
  474GLN    HB2 1759   9.221  -1.897   5.879  0.7080  0.2586 -4.8717
  474GLN     CG 1760   9.097  -2.057   5.968  0.4201 -0.6036 -0.5621
  474GLN    HG1 1761   9.000  -2.033   5.924 -0.3944  0.9538  1.9031
  474GLN    HG2 1762   9.096  -2.165   5.981  0.5156 -0.4078  1.4672
  474GLN     CD 1763   9.106  -1.984   6.110  0.1003 -0.3234  0.4331
  474GLN    OE1 1764   9.140  -1.869   6.115 -0.6153  0.0425 -0.5825
  474GLN    NE2 1765   9.059  -2.049   6.213 -0.7043  0.6503  0.8341
  474GLN   HE21 1766   9.035  -2.147   6.210 -0.1053  0.5146  0.1538
  474GLN   HE22 1767   9.053  -1.995   6.298  0.8879  0.4258  1.1283
  474GLN      C 1768   9.095  -2.033   5.648  0.5672  0.0895 -1.1897
  474GLN      O 1769   9.027  -2.131   5.614  0.1591  0.0422  0.9589
  475CYS      N 1770   9.056  -1.907   5.613 -0.8440  1.0080  0.0397
  475CYS      H 1771   9.118  -1.831   5.636  0.8336  0.2454 -1.6773
  475CYS     CA 1772   8.920  -1.877   5.567 -0.0215  0.7678  0.5793
  475CYS     HA 1773   8.849  -1.928   5.632  2.7779 -0.3373  3.0446
  475CYS     CB 1774   8.892  -1.723   5.567  0.3415 -0.3842 -0.1834
  475CYS    HB1 1775   8.792  -1.706   5.527 -0.8483  0.0264  2.7620
  475CYS    HB2 1776   8.888  -1.688   5.670  0.2651 -0.1958 -0.2500
  475CYS     SG 1777   9.013  -1.626   5.481 -0.3827  0.1247 -0.0577
  475CYS     HG 1778   8.982  -1.671   5.359  0.6673  0.0276 -0.2930
  475CYS      C 1779   8.885  -1.930   5.420 -0.5224 -0.4726 -0.3954
  475CYS      O 1780   8.775  -1.911   5.372 -0.2359 -0.4106  0.3507
  476VAL      N 1781   8.971  -2.009   5.352 -0.0309  0.0999 -0.5645
  476VAL      H 1782   9.066  -2.015   5.387 -0.4044  0.3356  0.5428
  476VAL     CA 1783   8.956  -2.081   5.229 -0.1849 -0.0334 -0.2862
  476VAL     HA 1784   8.926  -2.004   5.158 -4.6000 -0.0822  1.2354
  476VAL     CB 1785   9.103  -2.128   5.194  0.2517  0.2228  0.6236
  476VAL     HB 1786   9.094  -2.181   5.100 -1.1454 -0.4736  1.1232
  476VAL    CG1 1787   9.197  -2.008   5.181 -0.3246  0.0661  0.8750
  476VAL   HG11 1788   9.198  -1.945   5.270  2.2472  1.4981 -0.0448
  476VAL   HG12 1789   9.300  -2.042   5.170 -0.0560  0.3166  2.3869
  476VAL   HG13 1790   9.164  -1.955   5.091  0.4703  0.8837  1.0462
  476VAL    CG2 1791   9.157  -2.237   5.294 -0.0739 -0.1361 -0.0146
  476VAL   HG21 1792   9.155  -2.202   5.398 -0.7545  0.0904 -0.0996
  476VAL   HG22 1793   9.104  -2.332   5.288 -0.0691 -0.1808  0.5767
  476VAL   HG23 1794   9.261  -2.261   5.273 -0.3457 -1.9278  0.4894
  476VAL      C 1795   8.853  -2.198   5.240 -0.6708 -1.0273 -0.0728
  476VAL      O 1796   8.797  -2.235   5.138  0.3521 -0.0848 -0.1157
  477ARG      N 1797   8.831  -2.257   5.359  0.0389 -0.2922  0.3937
  477ARG      H 1798   8.885  -2.214   5.432 -0.9610  0.8896  0.4648
  477ARG     CA 1799   8.745  -2.366   5.385  0.6383  0.1160  0.1287
  477ARG     HA 1800   8.721  -2.419   5.293  0.8499 -1.0419  0.7243
  477ARG     CB 1801   8.818  -2.457   5.488 -0.4650  0.6116  0.1735
  477ARG    HB1 1802   8.913  -2.486   5.443 -0.1387 -0.6272  1.5627
  477ARG    HB2 1803   8.864  -2.405   5.572  1.9419  0.1142 -0.7649
  477ARG     CG 1804   8.746  -2.581   5.544  0.4644 -0.5615  0.2275
  477ARG    HG1 1805   8.662  -2.558   5.609 -0.2818  1.4234 -1.3180
  477ARG    HG2 1806   8.692  -2.635   5.466 -0.5092 -0.9183  1.1260
  477ARG     CD 1807   8.843  -2.669   5.622  0.6349 -0.2067  0.1013
  477ARG    HD1 1808   8.929  -2.697   5.561  1.3287  0.1585  0.8838
  477ARG    HD2 1809   8.888  -2.604   5.698 -2.2658  2.2933 -0.1360
  477ARG     NE 1810   8.783  -2.798   5.664  0.4453 -0.0282 -0.2571
  477ARG     HE 1811   8.709  -2.826   5.601 -0.0320 -1.5765  0.9425
  477ARG     CZ 1812   8.792  -2.861   5.781  0.0917 -0.4596  0.1412
  477ARG    NH1 1813   8.870  -2.824   5.885  0.0196 -0.6595 -0.2741
  477ARG   HH11 1814   8.912  -2.732   5.882  0.9693 -1.0760 -3.6344
  477ARG   HH12 1815   8.840  -2.855   5.976 -0.5828  1.5919  0.3686
  477ARG    NH2 1816   8.709  -2.964   5.797 -0.0453 -0.3958 -0.1985
  477ARG   HH21 1817   8.687  -3.028   5.722  0.7465 -0.6207 -0.2497
  477ARG   HH22 1818   8.700  -3.005   5.889  0.6890  0.8913  0.4709
  477ARG      C 1819   8.624  -2.301   5.453  0.6407 -0.2129 -0.3070
  477ARG      O 1820   8.643  -2.209   5.534 -0.6226 -0.0564 -0.1188
  478GLY      N 1821   8.500  -2.319   5.407 -0.1457 -0.3112  0.2415
  478GLY      H 1822   8.481  -2.369   5.321 -0.4344  0.7287 -0.3211
  478GLY     CA 1823   8.379  -2.262   5.463  0.8277  0.1584 -0.0763
  478GLY    HA1 1824   8.306  -2.341   5.452  1.6572 -0.3431 -2.7099
  478GLY    HA2 1825   8.385  -2.235   5.569 -0.0264  2.1092 -0.4853
  478GLY      C 1826   8.331  -2.141   5.388  0.0084 -0.0909 -0.8361
  478GLY      O 1827   8.247  -2.146   5.298  0.6782 -0.3606 -0.1961
  479PHE      N 1828   8.395  -2.030   5.422 -0.4371 -0.3227  0.2636
  479PHE      H 1829   8.462  -2.032   5.497  0.4103  0.0493 -0.4736
  479PHE     CA 1830   8.371  -1.901   5.354  0.1816 -0.6102  0.1798
  479PHE     HA 1831   8.264  -1.880   5.347  0.2353 -1.0058 -4.1410
  479PHE     CB 1832   8.460  -1.789   5.420 -0.1203 -0.4891  0.6788
  479PHE    HB1 1833   8.565  -1.813   5.404  1.0259  0.5533  5.0896
  479PHE    HB2 1834   8.445  -1.692   5.372  1.0898 -0.5170  0.2110
  479PHE     CG 1835   8.450  -1.762   5.570  0.0856 -0.7988  0.6927
  479PHE    CD1 1836   8.504  -1.846   5.666 -0.2369  0.0124 -0.2045
  479PHE    HD1 1837   8.547  -1.943   5.648 -0.9481 -1.0030  3.0239
  479PHE    CD2 1838   8.388  -1.639   5.611  0.0549 -0.2518  0.3719
  479PHE    HD2 1839   8.357  -1.568   5.535  1.4504 -1.8176 -1.8000
  479PHE    CE1 1840   8.489  -1.811   5.801  0.0059 -0.3369 -0.2670
  479PHE    HE1 1841   8.523  -1.881   5.875  0.5927  0.2216 -0.0023
  479PHE    CE2 1842   8.372  -1.601   5.746  0.5487 -0.9331 -0.1099
  479PHE    HE2 1843   8.320  -1.511   5.774 -0.1146 -1.7820  1.5118
  479PHE     CZ 1844   8.429  -1.689   5.841 -0.0892  0.7687  0.0777
  479PHE     HZ 1845   8.426  -1.684   5.948 -1.8230 -2.4844  0.3135
  479PHE      C 1846   8.416  -1.903   5.203 -0.3533 -0.5297  0.4376
  479PHE      O 1847   8.346  -1.846   5.120 -0.5216  0.1555  0.6491
  480GLY      N 1848   8.529  -1.972   5.173 -0.2636 -0.6177 -0.0856
  480GLY      H 1849   8.594  -1.999   5.246  0.4784  1.1516 -0.0602
  480GLY     CA 1850   8.575  -1.996   5.036  0.6631  0.1227  0.1687
  480GLY    HA1 1851   8.608  -2.100   5.042 -1.1327 -0.4718  0.4970
  480GLY    HA2 1852   8.501  -1.992   4.956  0.8775  0.1673 -0.0296
  480GLY      C 1853   8.693  -1.906   5.003 -0.0815 -0.1015 -0.5373
  480GLY      O 1854   8.700  -1.792   5.052 -0.0952 -0.0382  0.2893
  481GLU      N 1855   8.787  -1.952   4.921 -0.7156 -0.3998  0.5885
  481GLU      H 1856   8.772  -2.045   4.883  0.0433 -0.5086  0.5375
  481GLU     CA 1857   8.908  -1.888   4.882 -0.3666 -0.3623 -0.0758
  481GLU     HA 1858   8.956  -1.856   4.975 -0.2181 -1.1673  0.1367
  481GLU     CB 1859   9.005  -1.992   4.825  0.4685  0.2660 -0.8067
  481GLU    HB1 1860   9.106  -1.954   4.821  2.2209 -3.3970  2.1054
  481GLU    HB2 1861   9.014  -2.078   4.892  1.5878  0.7815 -0.2812
  481GLU     CG 1862   8.988  -2.038   4.681 -0.6981  0.8246  0.2691
  481GLU    HG1 1863   9.019  -1.965   4.606  0.3541  0.3755  0.2417
  481GLU    HG2 1864   9.051  -2.125   4.660 -0.4737  0.5302  2.0534
  481GLU     CD 1865   8.846  -2.083   4.648 -0.2295  0.2195 -0.2760
  481GLU    OE1 1866   8.787  -2.162   4.726 -0.5505  0.2356 -0.0835
  481GLU    OE2 1867   8.782  -2.019   4.564  0.3310  0.0710 -0.6762
  481GLU      C 1868   8.897  -1.760   4.795  0.3054 -0.0186  0.8231
  481GLU      O 1869   8.994  -1.692   4.758 -0.0836 -0.6557 -0.3172
  482TRP      N 1870   8.770  -1.722   4.783  0.7333 -0.2403 -0.2181
  482TRP      H 1871   8.695  -1.773   4.828 -0.0771  1.1350  0.0618
  482TRP     CA 1872   8.719  -1.583   4.748  0.4836  0.5050 -0.0180
  482TRP     HA 1873   8.775  -1.563   4.656 -0.0718 -1.9899 -0.9916
  482TRP     CB 1874   8.562  -1.576   4.725  0.2275  0.0783  0.3245
  482TRP    HB1 1875   8.537  -1.622   4.630 -3.8095  1.2118  0.6646
  482TRP    HB2 1876   8.514  -1.637   4.802 -0.7075  0.7531  0.2820
  482TRP     CG 1877   8.488  -1.451   4.712  0.7749 -0.2003  0.2685
  482TRP    CD1 1878   8.484  -1.368   4.605 -0.5098 -0.7860  0.1940
  482TRP    HD1 1879   8.549  -1.389   4.521 -0.6973 -0.5890  0.0005
  482TRP    CD2 1880   8.389  -1.396   4.806  0.0840 -0.8401  0.2227
  482TRP    NE1 1881   8.413  -1.254   4.637  0.1767  0.2536 -0.4450
  482TRP    HE1 1882   8.406  -1.171   4.580  1.5057  0.3544 -0.4792
  482TRP    CE2 1883   8.334  -1.274   4.748 -0.4604  0.6518 -0.3303
  482TRP    CE3 1884   8.340  -1.437   4.929 -0.0706  0.1007  0.1031
  482TRP    HE3 1885   8.386  -1.522   4.978  1.7270  1.6982  1.3479
  482TRP    CZ2 1886   8.231  -1.195   4.811 -0.3102  0.4909  0.5667
  482TRP    HZ2 1887   8.179  -1.116   4.759  0.6720  0.2207 -0.9010
  482TRP    CZ3 1888   8.241  -1.366   4.994  0.5410 -0.1108 -0.3602
  482TRP    HZ3 1889   8.199  -1.390   5.090 -3.2233  1.9854 -1.2542
  482TRP    CH2 1890   8.191  -1.249   4.932 -0.1518 -0.0441 -0.3184
  482TRP    HH2 1891   8.122  -1.189   4.991  0.9274  0.5674  0.3614
  482TRP      C 1892   8.768  -1.479   4.847 -0.0236  0.8446  0.1737
  482TRP      O 1893   8.830  -1.382   4.805  0.5864  0.2813  0.3823
  483ILE      N 1894   8.769  -1.511   4.979 -0.2741 -0.4390  0.4398
  483ILE      H 1895   8.731  -1.599   5.009 -1.7502  0.2357  0.6415
  483ILE     CA 1896   8.801  -1.415   5.085  0.1556  0.3262  0.9158
  483ILE     HA 1897   8.736  -1.330   5.067  0.4476  0.4391  0.3780
  483ILE     CB 1898   8.773  -1.475   5.220 -0.4382  0.2992 -0.2595
  483ILE     HB 1899   8.834  -1.565   5.221  1.1223  1.3025 -1.1206
  483ILE    CG1 1900   8.630  -1.530   5.243 -0.5107 -0.4344  0.2332
  483ILE   HG11 1901   8.583  -1.578   5.157 -2.9899  0.4851  1.0145
  483ILE   HG12 1902   8.640  -1.598   5.328 -0.9016  1.1183  1.5624
  483ILE    CG2 1903   8.818  -1.387   5.335  0.2816  1.0834 -0.1385
  483ILE   HG21 1904   8.788  -1.284   5.315 -0.7632  1.1564  1.5974
  483ILE   HG22 1905   8.786  -1.416   5.435  2.7897 -0.8867  0.2080
  483ILE   HG23 1906   8.927  -1.392   5.336  0.4781  1.4706 -4.0470
  483ILE     CD 1907   8.529  -1.419   5.295 -0.0579 -0.0132  0.5396
  483ILE    HD1 1908   8.544  -1.398   5.401  1.2017  0.9086  0.1993
  483ILE    HD2 1909   8.533  -1.328   5.235  1.2996 -1.6518 -2.0246
  483ILE    HD3 1910   8.431  -1.466   5.288  0.6571 -1.3033 -2.2160
  483ILE      C 1911   8.946  -1.368   5.077  0.0278  0.0397 -0.6321
  483ILE      O 1912   8.967  -1.253   5.114  0.4906 -0.1916  0.0941
  484ASP      N 1913   9.039  -1.444   5.023 -0.3946 -0.4002 -0.1711
  484ASP      H 1914   9.007  -1.536   4.994 -0.4114 -0.6864  0.7300
  484ASP     CA 1915   9.179  -1.408   4.998  0.2404  0.3901 -0.2091
  484ASP     HA 1916   9.215  -1.387   5.099 -2.2366 -0.0321  0.8613
  484ASP     CB 1917   9.259  -1.522   4.938 -0.2457  0.1750 -0.0169
  484ASP    HB1 1918   9.248  -1.608   5.005  0.5310 -0.9101 -1.2606
  484ASP    HB2 1919   9.226  -1.562   4.842  1.1974 -0.6746 -0.1767
  484ASP     CG 1920   9.415  -1.494   4.926  0.5897 -0.3224  0.7702
  484ASP    OD1 1921   9.488  -1.527   5.018  0.1141 -0.6487  0.4196
  484ASP    OD2 1922   9.455  -1.428   4.830 -0.3990 -0.6863  0.1182
  484ASP      C 1923   9.189  -1.277   4.922 -0.3090 -0.0565  0.6080
  484ASP      O 1924   9.280  -1.197   4.942  0.1385  0.2665  0.2935
  485SER      N 1925   9.094  -1.259   4.830  0.0034 -0.4478  0.0237
  485SER      H 1926   9.033  -1.336   4.808  4.3916 -3.7769 -2.0637
  485SER     CA 1927   9.091  -1.142   4.739  0.2172  0.0694 -0.1521
  485SER     HA 1928   9.189  -1.114   4.699  0.3831 -1.3053 -0.7491
  485SER     CB 1929   8.999  -1.180   4.617  0.7784 -0.1513  0.0347
  485SER    HB1 1930   8.895  -1.195   4.643  0.7182  0.8551  0.4351
  485SER    HB2 1931   9.001  -1.100   4.542 -0.3232  0.2542  0.4221
  485SER     OG 1932   9.048  -1.298   4.558  0.3980 -0.1522 -0.2234
  485SER     HG 1933   8.974  -1.340   4.517  0.1485 -0.9620  1.0077
  485SER      C 1934   9.025  -1.019   4.800  0.3694 -0.3157 -0.7097
  485SER      O 1935   9.037  -0.911   4.737  0.0607  0.4628  0.3728
  486ILE      N 1936   8.969  -1.035   4.921  0.1491  0.0404 -0.3899
  486ILE      H 1937   8.976  -1.124   4.970  0.6742  1.5719  2.5527
  486ILE     CA 1938   8.931  -0.915   4.997 -0.1983  0.4269 -0.2065
  486ILE     HA 1939   8.895  -0.834   4.934  2.0776  1.9009  0.2752
  486ILE     CB 1940   8.820  -0.951   5.104  0.2029  0.4409 -0.1486
  486ILE     HB 1941   8.873  -1.023   5.166  1.3364  0.3168 -1.2161
  486ILE    CG1 1942   8.701  -1.019   5.033  0.2054  0.5109  0.0192
  486ILE   HG11 1943   8.649  -0.959   4.958 -1.2012 -2.7039 -1.7832
  486ILE   HG12 1944   8.740  -1.110   4.986  2.1256  1.2425  0.0988
  486ILE    CG2 1945   8.783  -0.837   5.199 -0.4734 -0.0228 -0.7756
  486ILE   HG21 1946   8.714  -0.866   5.278  0.6153  1.3273  0.7379
  486ILE   HG22 1947   8.874  -0.798   5.246 -0.1726 -1.5539 -0.0441
  486ILE   HG23 1948   8.729  -0.766   5.136 -0.6585 -0.7994 -1.5135
  486ILE     CD 1949   8.598  -1.072   5.124 -0.2592  0.3737  0.4315
  486ILE    HD1 1950   8.522  -1.127   5.070  1.7460 -0.4460 -1.7184
  486ILE    HD2 1951   8.645  -1.127   5.205  1.9824  1.1843 -0.2476
  486ILE    HD3 1952   8.553  -0.983   5.169  0.0500  2.4925 -3.0808
  486ILE      C 1953   9.054  -0.866   5.076  0.0284  0.4416 -0.2542
  486ILE      O 1954   9.075  -0.746   5.091 -0.0067 -0.4255  0.0149
  487VAL      N 1955   9.149  -0.953   5.115  0.0961 -0.0616 -0.0901
  487VAL      H 1956   9.137  -1.052   5.101 -0.8197  0.1833 -1.1114
  487VAL     CA 1957   9.276  -0.921   5.178 -0.1880 -0.0867 -0.2989
  487VAL     HA 1958   9.243  -0.843   5.246 -0.5125 -0.2116 -0.3070
  487VAL     CB 1959   9.340  -1.042   5.252 -0.1823  0.1973 -0.0010
  487VAL     HB 1960   9.393  -1.109   5.185  0.5377  0.2701  0.4805
  487VAL    CG1 1961   9.443  -0.988   5.357  0.0517  0.5556 -0.2922
  487VAL   HG11 1962   9.407  -0.894   5.399 -1.5083  1.6735 -3.7398
  487VAL   HG12 1963   9.458  -1.059   5.438 -0.7401 -0.9064 -1.3898
  487VAL   HG13 1964   9.535  -0.972   5.301  0.2905  0.3712  0.0496
  487VAL    CG2 1965   9.244  -1.132   5.341 -0.3506  0.5324  0.2574
  487VAL   HG21 1966   9.290  -1.182   5.426 -0.4062  0.6489  0.3567
  487VAL   HG22 1967   9.169  -1.068   5.387 -1.3085 -0.2985 -0.1058
  487VAL   HG23 1968   9.184  -1.202   5.281  0.6060 -0.8079  0.8168
  487VAL      C 1969   9.373  -0.861   5.079 -0.2464 -0.2185  0.1556
  487VAL      O 1970   9.445  -0.771   5.113  0.1162 -0.1506 -0.0068
  488GLU      N 1971   9.371  -0.903   4.955 -0.4905  0.4710  0.3613
  488GLU      H 1972   9.332  -0.994   4.936 -0.8568  0.6509  0.2445
  488GLU     CA 1973   9.449  -0.838   4.842  0.1263  0.4545 -0.2481
  488GLU     HA 1974   9.550  -0.829   4.880  0.3384  0.1857 -0.7287
  488GLU     CB 1975   9.438  -0.928   4.715  0.0261 -0.6902  0.2391
  488GLU    HB1 1976   9.442  -1.034   4.739 -0.6945 -0.4213  1.6523
  488GLU    HB2 1977   9.338  -0.922   4.672 -0.4883 -2.7580  1.0446
  488GLU     CG 1978   9.563  -0.905   4.620  0.6794 -0.0946  0.3869
  488GLU    HG1 1979   9.551  -0.956   4.524 -1.4167  0.5879  0.2254
  488GLU    HG2 1980   9.566  -0.799   4.598  0.9680 -0.1839 -0.0134
  488GLU     CD 1981   9.701  -0.932   4.678 -0.1967  0.0912 -0.3183
  488GLU    OE1 1982   9.801  -0.883   4.623  0.1954 -0.3873  0.3134
  488GLU    OE2 1983   9.713  -1.018   4.771  0.0906  0.1187  0.6759
  488GLU      C 1984   9.397  -0.694   4.821  0.1339 -0.7885  0.2356
  488GLU      O 1985   9.477  -0.602   4.814 -0.2989  0.1138  0.8837
  489PHE      N 1986   9.262  -0.687   4.811 -0.3867 -0.3571 -0.0685
  489PHE      H 1987   9.210  -0.772   4.797  2.1066 -1.8674 -0.8497
  489PHE     CA 1988   9.182  -0.562   4.796 -1.3141  0.2572 -1.2252
  489PHE     HA 1989   9.224  -0.508   4.711 -0.2543  1.9669  0.3058
  489PHE     CB 1990   9.029  -0.594   4.773  0.3441 -0.4917 -0.0237
  489PHE    HB1 1991   9.011  -0.667   4.693  0.9652 -1.0297  0.3151
  489PHE    HB2 1992   8.999  -0.647   4.863  1.2571  0.8290  1.0990
  489PHE     CG 1993   8.934  -0.483   4.760 -0.6984 -0.2596  0.3862
  489PHE    CD1 1994   8.816  -0.476   4.840 -0.6543 -1.2623  0.2234
  489PHE    HD1 1995   8.779  -0.556   4.903 -1.5304 -0.9040  0.1719
  489PHE    CD2 1996   8.967  -0.376   4.671  0.3641 -0.0338  0.8016
  489PHE    HD2 1997   9.058  -0.371   4.613 -0.6951 -1.5419 -1.1240
  489PHE    CE1 1998   8.738  -0.360   4.822 -0.4265 -0.2207  0.7952
  489PHE    HE1 1999   8.649  -0.350   4.883 -1.0441 -1.1857  0.0790
  489PHE    CE2 2000   8.877  -0.267   4.653 -0.0142 -0.2830 -0.4162
  489PHE    HE2 2001   8.900  -0.181   4.591  1.0162  1.0565  1.7386
  489PHE     CZ 2002   8.769  -0.256   4.738 -0.5541  0.3216  0.1430
  489PHE     HZ 2003   8.715  -0.162   4.734 -0.9706  0.0660 -0.4237
  489PHE      C 2004   9.208  -0.465   4.914 -0.1468  0.7469 -0.5679
  489PHE      O 2005   9.207  -0.344   4.891  0.1083  0.0039 -0.0931
  490SER      N 2006   9.236  -0.509   5.039  0.2748 -0.3785 -0.2183
  490SER      H 2007   9.236  -0.609   5.054  0.3112 -0.1173  1.7152
  490SER     CA 2008   9.273  -0.434   5.159 -0.6113  0.6412 -0.2163
  490SER     HA 2009   9.201  -0.352   5.154 -0.5894  0.5978 -2.9347
  490SER     CB 2010   9.269  -0.537   5.270 -0.2313 -0.0359 -0.4958
  490SER    HB1 2011   9.169  -0.581   5.277  0.2466 -0.9219  1.6412
  490SER    HB2 2012   9.347  -0.612   5.258  1.7344  2.2600 -3.4574
  490SER     OG 2013   9.284  -0.489   5.401  0.2758 -0.4940 -0.7117
  490SER     HG 2014   9.228  -0.413   5.410  0.3697 -0.2526 -1.9901
  490SER      C 2015   9.413  -0.375   5.143  0.2928 -0.4109  0.4181
  490SER      O 2016   9.432  -0.264   5.188  0.2638 -0.2436  0.2767
  491SER      N 2017   9.502  -0.450   5.078  0.1013 -0.1326  0.1975
  491SER      H 2018   9.475  -0.539   5.039 -3.0528  1.4772 -1.6813
  491SER     CA 2019   9.631  -0.401   5.036 -0.0111  0.2469 -0.5574
  491SER     HA 2020   9.672  -0.354   5.126  0.4902 -0.2689 -0.5141
  491SER     CB 2021   9.723  -0.517   5.003 -0.4243 -0.0401  0.0440
  491SER    HB1 2022   9.704  -0.603   5.068  0.5221  0.2117  0.6721
  491SER    HB2 2023   9.711  -0.546   4.899  1.3181 -0.9106  0.0459
  491SER     OG 2024   9.855  -0.467   5.036  0.2965  0.3660 -0.1528
  491SER     HG 2025   9.894  -0.425   4.961 -1.2908 -1.0756 -1.8909
  491SER      C 2026   9.634  -0.286   4.927  0.3745 -0.2780 -0.0859
  491SER      O 2027   9.727  -0.209   4.915 -0.1935  0.2897 -0.3695
  492ASN      N 2028   9.528  -0.276   4.849  0.7242  0.0644 -1.0187
  492ASN      H 2029   9.456  -0.343   4.871 -0.9877  2.2785  0.5801
  492ASN     CA 2030   9.496  -0.183   4.746  0.2267 -0.3726  0.2546
  492ASN     HA 2031   9.589  -0.184   4.689  0.5614 -2.7245  0.7121
  492ASN     CB 2032   9.378  -0.230   4.659  0.2963  0.2755  0.1801
  492ASN    HB1 2033   9.372  -0.338   4.661  0.6258  0.2632  0.9132
  492ASN    HB2 2034   9.284  -0.199   4.704  0.3619  0.6846  0.0452
  492ASN     CG 2035   9.370  -0.175   4.517  0.1979  0.1742  0.3125
  492ASN    OD1 2036   9.306  -0.069   4.490 -0.4050 -0.3053 -0.0389
  492ASN    ND2 2037   9.408  -0.259   4.419 -0.4673 -0.3286 -0.3642
  492ASN   HD21 2038   9.474  -0.334   4.437  0.0816 -0.3756 -2.3292
  492ASN   HD22 2039   9.383  -0.247   4.322 -0.0053  0.6443 -0.3791
  492ASN      C 2040   9.462  -0.051   4.821  0.2236 -0.0892 -0.0629
  492ASN      O 2041   9.514   0.055   4.799  0.0105  0.3998 -0.5464
  493LEU      N 2042   9.370  -0.060   4.924  0.2051  0.4758 -0.2208
  493LEU      H 2043   9.342  -0.150   4.962  3.1864 -0.5602 -0.2004
  493LEU     CA 2044   9.325   0.050   5.006  0.1650 -0.0479  0.0283
  493LEU     HA 2045   9.302   0.131   4.937 -1.0718 -1.4890 -1.3175
  493LEU     CB 2046   9.196   0.008   5.093 -0.4790 -0.0464  0.2785
  493LEU    HB1 2047   9.217  -0.060   5.175  0.4966 -1.2359 -0.9308
  493LEU    HB2 2048   9.165   0.098   5.147  2.6520  0.0118  2.2067
  493LEU     CG 2049   9.076  -0.047   5.020  0.5568  0.5488  0.1178
  493LEU     HG 2050   9.108  -0.134   4.963  0.7694 -1.4880  3.1079
  493LEU    CD1 2051   8.965  -0.099   5.120 -0.1897 -0.4665 -0.1035
  493LEU   HD11 2052   9.013  -0.162   5.194  1.3008  1.0176  0.2525
  493LEU   HD12 2053   8.920  -0.008   5.161 -0.0225 -0.5670  0.2994
  493LEU   HD13 2054   8.890  -0.163   5.073 -0.9124  1.1239 -1.2146
  493LEU    CD2 2055   9.018   0.050   4.912 -0.1902 -0.1359 -0.0447
  493LEU   HD21 2056   8.970   0.140   4.950 -0.9572  0.5527 -2.4762
  493LEU   HD22 2057   9.088   0.072   4.832 -2.2550  0.6613 -1.7181
  493LEU   HD23 2058   8.932   0.006   4.861  0.0957 -0.5610 -0.1629
  493LEU      C 2059   9.441   0.098   5.089 -0.4252  0.2716  0.0788
  493LEU      O 2060   9.459   0.218   5.108 -0.1271  0.5217  0.4212
  494GLN      N 2061   9.520   0.009   5.146 -0.3906 -0.3935 -0.2160
  494GLN      H 2062   9.493  -0.088   5.133 -0.3022 -0.3965 -0.3828
  494GLN     CA 2063   9.653   0.039   5.204  0.0997 -0.2062 -0.0095
  494GLN     HA 2064   9.635   0.112   5.282 -0.1133  2.5382 -2.4439
  494GLN     CB 2065   9.712  -0.093   5.259 -0.2206 -0.1657 -0.3027
  494GLN    HB1 2066   9.634  -0.155   5.304  0.0320 -0.4200 -0.2096
  494GLN    HB2 2067   9.748  -0.147   5.172  0.6753  1.3726 -0.9102
  494GLN     CG 2068   9.831  -0.070   5.355  0.4948  0.1793  0.0157
  494GLN    HG1 2069   9.897  -0.157   5.363 -0.0612 -0.5876 -2.5706
  494GLN    HG2 2070   9.889   0.011   5.311 -0.3181 -0.6776 -2.9126
  494GLN     CD 2071   9.780  -0.051   5.497 -0.0834 -1.0902  0.0908
  494GLN    OE1 2072   9.738  -0.150   5.557  0.0134  0.1382 -0.2902
  494GLN    NE2 2073   9.782   0.071   5.555 -0.5453  0.4005  0.5397
  494GLN   HE21 2074   9.832   0.148   5.513  0.0147 -1.1998 -1.9451
  494GLN   HE22 2075   9.770   0.077   5.655  2.6834  0.1759  1.0708
  494GLN      C 2076   9.748   0.116   5.112  0.4237 -0.9781 -0.4712
  494GLN      O 2077   9.790   0.227   5.136 -0.0231 -0.5181 -0.6687
  495ASN      N 2078   9.785   0.051   5.001 -0.6660  0.1220  0.3127
  495ASN      H 2079   9.750  -0.043   4.987 -0.0349  0.1653 -1.9605
  495ASN     CA 2080   9.864   0.113   4.890  0.0340  0.7648 -0.0811
  495ASN     HA 2081   9.957   0.121   4.947  0.0736 -0.7007  0.1096
  495ASN     CB 2082   9.863   0.010   4.775 -0.4175  0.1164 -0.4233
  495ASN    HB1 2083   9.917  -0.082   4.798 -0.1483  0.1174 -1.0412
  495ASN    HB2 2084   9.761  -0.019   4.749 -0.8538  0.7574  0.5129
  495ASN     CG 2085   9.948   0.053   4.656  0.0733  1.0131 -0.3156
  495ASN    OD1 2086  10.049   0.122   4.669  0.0880  0.6810 -0.1795
  495ASN    ND2 2087   9.904   0.037   4.534 -0.4192  0.3632 -0.2828
  495ASN   HD21 2088   9.828  -0.026   4.513 -1.3126  1.3030  0.0495
  495ASN   HD22 2089   9.946   0.084   4.455 -1.2068 -0.4372 -1.2171
  495ASN      C 2090   9.822   0.252   4.840  0.4216 -0.1456  0.1993
  495ASN      O 2091   9.899   0.342   4.826 -0.8431  0.4817 -0.2619
  496MET      N 2092   9.690   0.264   4.811  0.4116  0.7187  0.3784
  496MET      H 2093   9.639   0.177   4.806  0.6068  0.3512  3.1496
  496MET     CA 2094   9.623   0.387   4.774 -0.1978  1.1171 -0.1287
  496MET     HA 2095   9.667   0.443   4.692  1.9358 -0.4398 -0.1260
  496MET     CB 2096   9.474   0.356   4.725 -0.0790 -0.0610  1.0365
  496MET    HB1 2097   9.423   0.291   4.796 -0.0829  0.8388  1.8800
  496MET    HB2 2098   9.424   0.452   4.722 -1.0272 -0.4211 -4.4424
  496MET     CG 2099   9.472   0.318   4.577  0.2906  0.6199  0.9091
  496MET    HG1 2100   9.528   0.394   4.522  1.2905 -0.5981  0.2026
  496MET    HG2 2101   9.525   0.223   4.572  0.5828  0.7306  1.7819
  496MET     SD 2102   9.302   0.308   4.512 -0.1184 -0.2698  0.1140
  496MET     CE 2103   9.272   0.488   4.487 -1.2906 -0.5810 -0.4180
  496MET    HE1 2104   9.349   0.528   4.421 -1.8065  1.2862  0.0378
  496MET    HE2 2105   9.172   0.504   4.447 -1.2108  0.5906 -0.1904
  496MET    HE3 2106   9.274   0.558   4.571  0.6133 -0.1439 -0.7767
  496MET      C 2107   9.627   0.488   4.896  0.7138  0.1486  0.0960
  496MET      O 2108   9.619   0.610   4.865  0.2189 -0.0766  0.3632
  497ASN      N 2109   9.633   0.440   5.016  0.4053  0.5514 -0.3105
  497ASN      H 2110   9.629   0.340   5.033 -2.1528  0.8148  1.1389
  497ASN     CA 2111   9.633   0.520   5.139 -0.1614 -0.4763 -0.3688
  497ASN     HA 2112   9.633   0.450   5.223  1.6910 -0.8864 -0.6662
  497ASN     CB 2113   9.759   0.597   5.151 -0.2392  0.2218  0.2081
  497ASN    HB1 2114   9.819   0.587   5.061 -0.9593  1.2197 -0.3973
  497ASN    HB2 2115   9.737   0.702   5.165 -1.5306 -0.1577  1.2475
  497ASN     CG 2116   9.850   0.564   5.265 -0.0998  0.2712  0.4031
  497ASN    OD1 2117   9.967   0.535   5.245 -0.1102  0.4423  0.7570
  497ASN    ND2 2118   9.799   0.580   5.390 -0.2140 -0.3826  0.2454
  497ASN   HD21 2119   9.703   0.609   5.402 -1.0192 -2.1266 -1.4338
  497ASN   HD22 2120   9.867   0.597   5.462  0.2168  1.0418 -0.4610
  497ASN      C 2121   9.502   0.594   5.162 -0.4469  0.1627  0.1333
  497ASN      O 2122   9.496   0.719   5.157 -0.1864  0.3643  0.1772
  498ILE      N 2123   9.390   0.512   5.159  0.1109 -1.0616 -0.5924
  498ILE      H 2124   9.411   0.413   5.158  1.5605 -0.7892 -0.6606
  498ILE     CA 2125   9.253   0.565   5.148 -0.4024  0.4629  0.1989
  498ILE     HA 2126   9.233   0.647   5.079 -0.7958 -0.5211 -0.8685
  498ILE     CB 2127   9.158   0.447   5.119 -0.1968 -0.1614  0.4807
  498ILE     HB 2128   9.182   0.371   5.194 -2.7499 -1.6729 -0.1147
  498ILE    CG1 2129   9.174   0.387   4.987 -0.3512  0.3016  0.6516
  498ILE   HG11 2130   9.268   0.333   4.989  0.2226  1.2336 -0.3030
  498ILE   HG12 2131   9.100   0.306   4.985 -1.2910  1.1493 -1.0999
  498ILE    CG2 2132   9.011   0.472   5.139 -0.0217  0.3719  0.2072
  498ILE   HG21 2133   8.950   0.382   5.142 -1.4393  1.2538 -0.6834
  498ILE   HG22 2134   8.992   0.512   5.239 -0.4934 -0.8218  0.6173
  498ILE   HG23 2135   8.974   0.539   5.062 -0.9571 -1.3882 -0.9441
  498ILE     CD 2136   9.156   0.485   4.869  0.2218  0.6004  0.5665
  498ILE    HD1 2137   9.150   0.423   4.780  0.1788  0.7521  0.4638
  498ILE    HD2 2138   9.070   0.551   4.877  0.2646  0.7311 -0.0570
  498ILE    HD3 2139   9.243   0.550   4.866  0.1803  0.6210 -0.2514
  498ILE      C 2140   9.221   0.622   5.287  0.7023  0.4261  0.8455
  498ILE      O 2141   9.233   0.567   5.392  0.1984  0.4484  0.2606
  499ASP      N 2142   9.180   0.749   5.285  0.4759 -0.3012 -0.2989
  499ASP      H 2143   9.202   0.806   5.205  1.1852  1.0314  0.8113
  499ASP     CA 2144   9.130   0.831   5.398  0.3537  0.8002  0.5534
  499ASP     HA 2145   9.198   0.827   5.483 -0.5436 -0.6023  1.2565
  499ASP     CB 2146   9.123   0.983   5.358 -0.2024 -0.5489  0.1554
  499ASP    HB1 2147   9.220   1.017   5.321 -0.8379  0.4677 -0.6374
  499ASP    HB2 2148   9.050   1.003   5.280 -0.8173 -1.4939  0.4725
  499ASP     CG 2149   9.090   1.078   5.472  1.4783 -0.1004 -0.7674
  499ASP    OD1 2150   9.169   1.084   5.567  0.2831  0.1295  0.2601
  499ASP    OD2 2151   8.981   1.148   5.475 -0.8498  0.3701  0.3674
  499ASP      C 2152   8.990   0.785   5.450  0.5255 -0.3695 -0.0049
  499ASP      O 2153   8.907   0.733   5.373  0.0015  0.1399  0.0821
  500TRP      N 2154   8.969   0.802   5.586 -0.1233  0.1824 -0.6778
  500TRP      H 2155   9.043   0.853   5.632 -1.5956  3.3409 -1.4925
  500TRP     CA 2156   8.853   0.755   5.655  0.2444  0.2454  0.2365
  500TRP     HA 2157   8.845   0.649   5.629  1.0712 -0.3376  2.1733
  500TRP     CB 2158   8.875   0.774   5.804  0.8666 -0.2413  0.1054
  500TRP    HB1 2159   8.964   0.721   5.838  0.7075 -1.4729 -1.2980
  500TRP    HB2 2160   8.895   0.881   5.817  3.9354 -0.0941 -4.0506
  500TRP     CG 2161   8.772   0.728   5.900  0.0872  0.0337 -0.1975
  500TRP    CD1 2162   8.731   0.604   5.912 -0.4993 -0.1593 -0.6375
  500TRP    HD1 2163   8.771   0.526   5.849  0.7551  0.9110 -1.2257
  500TRP    CD2 2164   8.702   0.809   6.003 -0.6137  0.3365  0.6697
  500TRP    NE1 2165   8.643   0.599   6.024 -0.0500 -0.4780  0.4896
  500TRP    HE1 2166   8.600   0.511   6.049  1.2848 -0.9103  1.3819
  500TRP    CE2 2167   8.620   0.720   6.079  0.5198  0.6819  0.2485
  500TRP    CE3 2168   8.698   0.941   6.034 -0.2378  0.2570 -0.2019
  500TRP    HE3 2169   8.750   1.015   5.975  1.7492 -1.3359 -0.5613
  500TRP    CZ2 2170   8.529   0.767   6.172 -0.5539  0.5975  0.2350
  500TRP    HZ2 2171   8.475   0.686   6.220 -3.4904  2.3464  0.1534
  500TRP    CZ3 2172   8.615   0.992   6.140 -0.8095 -0.3384  0.3701
  500TRP    HZ3 2173   8.604   1.099   6.150  2.5299  0.3769 -1.8700
  500TRP    CH2 2174   8.527   0.901   6.208 -0.9855  0.0273  0.9154
  500TRP    HH2 2175   8.457   0.946   6.277  0.0318  1.9117  0.7858
  500TRP      C 2176   8.721   0.823   5.604 -0.3244  0.3877 -0.5612
  500TRP      O 2177   8.614   0.762   5.597 -0.2345 -0.3796 -0.4999
  501SER      N 2178   8.733   0.955   5.568  0.5105  0.1964 -0.0664
  501SER      H 2179   8.823   1.001   5.559  1.4238 -1.4774  0.1111
  501SER     CA 2180   8.625   1.022   5.500  0.5875 -0.9346  0.1404
  501SER     HA 2181   8.531   0.990   5.544 -1.1931  1.4023 -1.7441
  501SER     CB 2182   8.640   1.170   5.537 -0.3377 -0.0357 -0.2602
  501SER    HB1 2183   8.536   1.204   5.537  0.1395  1.5345 -1.1130
  501SER    HB2 2184   8.662   1.191   5.641 -1.0270 -1.4591  0.2091
  501SER     OG 2185   8.744   1.235   5.450  0.1198 -0.1298 -0.7522
  501SER     HG 2186   8.828   1.197   5.473 -0.9641 -2.7593 -0.6784
  501SER      C 2187   8.619   0.994   5.352  0.3423 -0.8598 -0.0233
  501SER      O 2188   8.505   1.001   5.302 -0.7620  0.4190 -0.3515
  502ALA      N 2189   8.724   0.968   5.279 -0.7013  0.5594  0.2732
  502ALA      H 2190   8.809   0.959   5.333 -0.9752 -0.2577  0.5937
  502ALA     CA 2191   8.715   0.902   5.146  0.3057  0.0449 -0.8472
  502ALA     HA 2192   8.660   0.973   5.085 -2.6733 -1.5881 -0.2684
  502ALA     CB 2193   8.852   0.882   5.091  0.5075 -0.6763 -0.2141
  502ALA    HB1 2194   8.851   0.861   4.985  0.7824  1.5105 -0.7071
  502ALA    HB2 2195   8.910   0.974   5.092 -0.1203 -0.2142 -2.2609
  502ALA    HB3 2196   8.907   0.809   5.151 -0.0448 -4.3377 -3.7646
  502ALA      C 2197   8.634   0.775   5.155  0.1498 -0.8133 -0.1027
  502ALA      O 2198   8.540   0.761   5.076 -0.2369 -0.1206 -0.2232
  503PHE      N 2199   8.662   0.684   5.253 -0.0422  0.4140  0.0336
  503PHE      H 2200   8.747   0.695   5.307 -0.4762 -0.6941  0.9944
  503PHE     CA 2201   8.600   0.550   5.268 -0.0479  0.1672  0.7480
  503PHE     HA 2202   8.615   0.504   5.170 -1.1647 -0.8500  1.0325
  503PHE     CB 2203   8.666   0.470   5.378  0.1793 -0.0458 -0.1836
  503PHE    HB1 2204   8.754   0.417   5.341 -0.3528  0.2915 -2.0436
  503PHE    HB2 2205   8.714   0.538   5.448 -0.5281  1.3200 -0.9616
  503PHE     CG 2206   8.574   0.369   5.452 -0.0141 -0.2112 -0.6082
  503PHE    CD1 2207   8.532   0.401   5.586  0.1335  0.4810 -0.5645
  503PHE    HD1 2208   8.546   0.504   5.616  1.7320 -0.3128  1.7127
  503PHE    CD2 2209   8.552   0.239   5.408 -0.8135  0.0249  0.1405
  503PHE    HD2 2210   8.593   0.202   5.316  1.9612 -0.0008  1.3040
  503PHE    CE1 2211   8.463   0.313   5.672 -0.0144  0.0393 -0.0397
  503PHE    HE1 2212   8.429   0.336   5.772  4.1311 -3.0372  2.4351
  503PHE    CE2 2213   8.493   0.147   5.497  0.7750 -0.1850  0.3638
  503PHE    HE2 2214   8.495   0.043   5.469  1.8525  0.0052 -0.3469
  503PHE     CZ 2215   8.463   0.177   5.634 -0.3138  0.2885  0.1121
  503PHE     HZ 2216   8.435   0.089   5.689  0.5679 -0.8593 -1.2199
  503PHE      C 2217   8.454   0.568   5.281 -0.2120 -0.1055 -0.4649
  503PHE      O 2218   8.380   0.514   5.203  0.6892 -0.3466  0.0190
  504SER      N 2219   8.412   0.660   5.368 -0.4571  0.9056 -0.0662
  504SER      H 2220   8.478   0.692   5.437  1.5705 -3.1796  0.2019
  504SER     CA 2221   8.278   0.690   5.396  0.2338  0.5790 -0.1868
  504SER     HA 2222   8.243   0.591   5.422  1.2365 -0.2462 -1.7951
  504SER     CB 2223   8.269   0.788   5.519  0.2520 -0.3767  0.7048
  504SER    HB1 2224   8.319   0.880   5.488 -0.9607 -0.2384 -1.0479
  504SER    HB2 2225   8.163   0.811   5.535  0.4409  2.1291 -1.0203
  504SER     OG 2226   8.325   0.728   5.636 -0.2508 -0.2510 -0.1850
  504SER     HG 2227   8.419   0.729   5.636 -0.1683  2.9678 -0.3308
  504SER      C 2228   8.197   0.737   5.267 -0.1140 -0.1546 -0.4639
  504SER      O 2229   8.082   0.695   5.261 -0.1874 -0.0346  0.0896
  505CYS      N 2230   8.258   0.805   5.171 -0.1423 -1.0678 -0.0363
  505CYS      H 2231   8.356   0.830   5.179 -0.5526  0.0905  2.7506
  505CYS     CA 2232   8.188   0.849   5.049 -0.3820  0.0548  0.7413
  505CYS     HA 2233   8.084   0.868   5.075 -0.8621  0.4156 -1.2871
  505CYS     CB 2234   8.240   0.984   5.006 -0.5709 -0.1978  0.0651
  505CYS    HB1 2235   8.237   1.052   5.092 -1.8915  1.4133 -1.1919
  505CYS    HB2 2236   8.344   0.990   4.973 -0.8536  0.3148 -0.7432
  505CYS     SG 2237   8.132   1.066   4.885  0.2051  0.4312  0.2334
  505CYS     HG 2238   8.090   0.956   4.822  0.5212 -0.5089  1.6101
  505CYS      C 2239   8.193   0.740   4.940 -0.4434  0.3698  0.5717
  505CYS      O 2240   8.090   0.725   4.878 -0.3283  0.2875 -0.1163
  506ILE      N 2241   8.307   0.662   4.919  0.2554 -0.1878 -0.3124
  506ILE      H 2242   8.391   0.684   4.970  0.0685 -1.9546  0.8452
  506ILE     CA 2243   8.315   0.545   4.839 -0.1882  0.7109  0.0095
  506ILE     HA 2244   8.286   0.583   4.740  0.8438 -1.1473 -1.0531
  506ILE     CB 2245   8.466   0.509   4.829  0.7947 -0.1247  0.8150
  506ILE     HB 2246   8.500   0.491   4.931 -0.4057  0.9935  1.4456
  506ILE    CG1 2247   8.555   0.631   4.780  0.2797  0.1172 -0.0753
  506ILE   HG11 2248   8.518   0.652   4.680  0.0783  0.6506  0.1086
  506ILE   HG12 2249   8.527   0.719   4.838  0.4598 -0.1306  0.3964
  506ILE    CG2 2250   8.501   0.386   4.745  0.0648  1.2019 -0.6442
  506ILE   HG21 2251   8.525   0.395   4.639  1.6990 -0.3530 -0.4479
  506ILE   HG22 2252   8.592   0.345   4.788 -0.4939 -1.1224 -1.4899
  506ILE   HG23 2253   8.427   0.307   4.763  0.4592  1.1146  0.7320
  506ILE     CD 2254   8.706   0.606   4.788 -0.5132  0.2557  0.6832
  506ILE    HD1 2255   8.745   0.560   4.880 -0.4527  1.4176  1.2564
  506ILE    HD2 2256   8.733   0.540   4.706 -0.8069  0.0829  0.7245
  506ILE    HD3 2257   8.766   0.696   4.772  0.7586 -0.4341  1.3366
  506ILE      C 2258   8.208   0.437   4.874  0.3734 -0.2588  0.0806
  506ILE      O 2259   8.146   0.380   4.785  0.0760  0.0363 -0.2923
  507ALA      N 2260   8.189   0.415   5.007  0.1192 -0.0735  0.3578
  507ALA      H 2261   8.258   0.458   5.067  0.1571 -1.4361  1.3493
  507ALA     CA 2262   8.078   0.334   5.071 -0.1837 -0.7726  0.1872
  507ALA     HA 2263   8.070   0.232   5.035  0.0510 -0.7626  0.1024
  507ALA     CB 2264   8.103   0.322   5.225  0.2712  0.5826  0.1602
  507ALA    HB1 2265   8.113   0.420   5.272  1.7241 -0.3571  1.9629
  507ALA    HB2 2266   8.036   0.262   5.285 -0.5080 -0.4988 -1.7127
  507ALA    HB3 2267   8.204   0.283   5.239 -0.4557 -1.9302 -1.0946
  507ALA      C 2268   7.942   0.390   5.029  0.1167  0.8250  0.2735
  507ALA      O 2269   7.850   0.312   5.005 -0.1812  0.3828 -0.1197
  508ALA      N 2270   7.920   0.523   5.032  0.4202  0.2491  0.4521
  508ALA      H 2271   7.999   0.583   5.051  0.7513  1.4603 -3.7072
  508ALA     CA 2272   7.793   0.583   5.004  0.3461  0.0853  0.0557
  508ALA     HA 2273   7.717   0.540   5.069  0.3716 -2.5268 -1.5439
  508ALA     CB 2274   7.801   0.732   5.037  0.2108 -1.1265  0.2091
  508ALA    HB1 2275   7.838   0.749   5.138 -0.7375  1.4334  0.1954
  508ALA    HB2 2276   7.868   0.786   4.971 -0.5353  2.7800  2.3305
  508ALA    HB3 2277   7.703   0.780   5.033 -0.0250 -1.5436  0.8806
  508ALA      C 2278   7.759   0.566   4.853 -0.4343  0.1441 -0.1820
  508ALA      O 2279   7.648   0.519   4.820 -0.4158  0.1274  0.5436
  509LEU      N 2280   7.858   0.595   4.763  0.4728 -0.0850  0.1062
  509LEU      H 2281   7.950   0.621   4.795  1.0510 -1.3298 -0.4990
  509LEU     CA 2282   7.854   0.588   4.619 -0.4960 -0.3945 -0.5059
  509LEU     HA 2283   7.769   0.647   4.584 -1.1373 -0.5762  0.6954
  509LEU     CB 2284   7.983   0.637   4.553  0.2361 -0.4719 -0.1663
  509LEU    HB1 2285   8.059   0.577   4.604 -0.6845 -1.9124 -0.4254
  509LEU    HB2 2286   7.987   0.593   4.453  2.4460  1.5367 -1.0634
  509LEU     CG 2287   8.023   0.787   4.552  0.2160 -0.1154  0.2610
  509LEU     HG 2288   8.025   0.822   4.655 -0.8187 -0.2907  0.3517
  509LEU    CD1 2289   8.161   0.817   4.492 -0.7199  0.0280 -0.0580
  509LEU   HD11 2290   8.176   0.779   4.391 -1.2521 -0.3361 -0.0030
  509LEU   HD12 2291   8.195   0.920   4.491  2.8235 -0.9793 -1.3665
  509LEU   HD13 2292   8.242   0.763   4.541 -1.0650 -0.6707 -0.2443
  509LEU    CD2 2293   7.924   0.866   4.467 -0.3061 -0.4010 -0.6784
  509LEU   HD21 2294   7.822   0.887   4.499  0.4063  2.4058 -0.0224
  509LEU   HD22 2295   7.970   0.961   4.440  1.8249 -0.8661  1.0420
  509LEU   HD23 2296   7.913   0.825   4.367 -0.0043  0.2752 -0.9927
  509LEU      C 2297   7.832   0.444   4.574 -0.1368  0.7581 -0.3006
  509LEU      O 2298   7.778   0.422   4.465  0.0926 -0.2063 -0.0214
  510ALA      N 2299   7.889   0.346   4.647  0.1469  0.5453 -0.2770
  510ALA      H 2300   7.949   0.368   4.725 -0.8436  0.1112  0.6432
  510ALA     CA 2301   7.854   0.205   4.628  0.4944 -0.2184  0.1313
  510ALA     HA 2302   7.855   0.183   4.521 -0.4010  0.6265 -0.0642
  510ALA     CB 2303   7.954   0.122   4.709 -0.7114  0.3751  0.0884
  510ALA    HB1 2304   7.915   0.024   4.735 -0.0534 -0.2486 -1.1657
  510ALA    HB2 2305   8.050   0.114   4.659 -1.9756  1.9256 -2.8067
  510ALA    HB3 2306   7.964   0.172   4.806  0.2348 -0.2424  0.3252
  510ALA      C 2307   7.715   0.164   4.677 -0.4816  0.5973  0.1767
  510ALA      O 2308   7.672   0.061   4.627 -0.0189  0.5376  0.2117
  511MET      N 2309   7.650   0.234   4.762  0.3936 -0.2801 -0.3315
  511MET      H 2310   7.688   0.321   4.798 -1.4539 -0.2208  1.7098
  511MET     CA 2311   7.501   0.215   4.792  0.4205 -0.1700 -0.3990
  511MET     HA 2312   7.469   0.111   4.793 -1.4534  0.3469  1.2314
  511MET     CB 2313   7.476   0.275   4.927 -0.0355 -1.2521 -0.1722
  511MET    HB1 2314   7.552   0.235   4.994 -0.8116  0.1302  1.5979
  511MET    HB2 2315   7.478   0.383   4.912 -1.5493 -1.3065 -1.0353
  511MET     CG 2316   7.343   0.238   4.995 -0.0842  0.1028 -0.1232
  511MET    HG1 2317   7.269   0.247   4.915 -0.3758 -1.8452 -0.1262
  511MET    HG2 2318   7.337   0.133   5.022 -2.0568 -0.1579 -1.3891
  511MET     SD 2319   7.309   0.343   5.136 -0.2445 -0.2616  0.4889
  511MET     CE 2320   7.122   0.336   5.103 -0.5161 -0.0413  0.1457
  511MET    HE1 2321   7.091   0.409   5.028  2.8796  0.0954 -1.3033
  511MET    HE2 2322   7.109   0.233   5.069  2.0085  0.2172 -1.9662
  511MET    HE3 2323   7.074   0.339   5.200  3.5961 -1.0418  2.4399
  511MET      C 2324   7.413   0.282   4.681  0.4378  0.1341  0.0898
  511MET      O 2325   7.318   0.221   4.630 -0.0076 -0.1577 -0.2488
  512VAL      N 2326   7.437   0.409   4.648 -0.2380 -0.2394 -0.2531
  512VAL      H 2327   7.516   0.449   4.696 -0.5581 -1.0249  0.9758
  512VAL     CA 2328   7.355   0.493   4.556  0.2122  0.1806 -0.6856
  512VAL     HA 2329   7.256   0.449   4.555  1.7690 -3.8712  0.7966
  512VAL     CB 2330   7.349   0.636   4.619  0.3984  0.0996  0.2452
  512VAL     HB 2331   7.452   0.670   4.615  0.7148  0.3966  4.8901
  512VAL    CG1 2332   7.253   0.738   4.543 -1.1354  0.4878 -0.3198
  512VAL   HG11 2333   7.161   0.698   4.500 -0.1226 -0.1692 -2.0165
  512VAL   HG12 2334   7.219   0.821   4.605 -3.3680 -1.4570  1.1876
  512VAL   HG13 2335   7.308   0.771   4.454 -0.8704  0.4363 -0.1776
  512VAL    CG2 2336   7.311   0.644   4.769 -0.0733  0.6842 -0.9424
  512VAL   HG21 2337   7.397   0.603   4.822 -1.3431  1.0227  1.5042
  512VAL   HG22 2338   7.303   0.748   4.801 -0.3215  0.4875 -0.3446
  512VAL   HG23 2339   7.225   0.582   4.792  0.0560  0.8123 -0.0641
  512VAL      C 2340   7.425   0.482   4.421 -0.6427 -0.8702 -0.3808
  512VAL      O 2341   7.525   0.553   4.401  0.8041  0.0070 -0.4418
  513THR      N 2342   7.379   0.396   4.331  0.5302  0.5636 -1.0402
  513THR      H 2343   7.318   0.323   4.365 -0.6872  0.7918 -2.6431
  513THR     CA 2344   7.422   0.378   4.202 -0.3753  0.1927  0.8602
  513THR     HA 2345   7.423   0.481   4.168  1.5441  0.1779  0.7816
  513THR     CB 2346   7.572   0.316   4.207  0.5466  0.5513 -0.2080
  513THR     HB 2347   7.635   0.386   4.262  0.0961  0.9086 -0.1409
  513THR    OG1 2348   7.622   0.295   4.077  0.2041 -0.2339 -0.1430
  513THR    HG1 2349   7.621   0.376   4.028 -1.2294  0.5358  1.0535
  513THR    CG2 2350   7.578   0.180   4.277 -0.0872  0.4745  0.6434
  513THR   HG21 2351   7.516   0.101   4.235 -0.9328  1.7772 -0.6233
  513THR   HG22 2352   7.681   0.144   4.286 -0.4782 -0.8003  0.2405
  513THR   HG23 2353   7.552   0.195   4.382 -0.4859  0.3717  0.5597
  513THR      C 2354   7.320   0.291   4.129 -0.3986  0.8339  0.8395
  513THR      O 2355   7.246   0.218   4.188  0.7200  0.4364 -0.7089
  514GLU      N 2356   7.316   0.299   3.993 -0.0357 -1.0061 -0.7546
  514GLU      H 2357   7.392   0.362   3.970 -0.4940  0.1199  0.6832
  514GLU     CA 2358   7.238   0.227   3.890  0.2899 -0.3817  0.1747
  514GLU     HA 2359   7.133   0.245   3.913 -0.2992  0.4313 -2.7214
  514GLU     CB 2360   7.293   0.268   3.751 -0.3809 -0.3220  0.1386
  514GLU    HB1 2361   7.300   0.377   3.740  0.6963 -0.3681  0.3520
  514GLU    HB2 2362   7.395   0.231   3.747  0.5140  0.9614  4.8542
  514GLU     CG 2363   7.193   0.224   3.641 -0.0470  0.3527 -0.3755
  514GLU    HG1 2364   7.168   0.119   3.653  2.2589 -0.3184 -1.0248
  514GLU    HG2 2365   7.114   0.299   3.631  0.5566  0.9397 -0.7977
  514GLU     CD 2366   7.251   0.227   3.504 -0.9530 -0.5409 -0.1683
  514GLU    OE1 2367   7.375   0.218   3.493 -0.2089  0.4096 -0.4979
  514GLU    OE2 2368   7.172   0.241   3.408  0.2589 -0.3118 -0.0004
  514GLU      C 2369   7.269   0.072   3.901  0.2597 -0.1827  0.7477
  514GLU      O 2370   7.386   0.030   3.907  0.6357 -0.1294 -0.5829
  515ARG      N 2371   7.165  -0.012   3.916  0.1033 -0.0433 -0.0050
  515ARG      H 2372   7.068   0.016   3.915  0.1861  0.2425 -0.9496
  515ARG     CA 2373   7.170  -0.159   3.936 -0.4193 -0.4812 -0.1490
  515ARG     HA 2374   7.251  -0.189   3.870  0.6439  0.0077  0.9014
  515ARG     CB 2375   7.203  -0.198   4.085  0.7457 -0.8990 -0.6806
  515ARG    HB1 2376   7.122  -0.157   4.146 -0.5538 -1.1977 -2.1598
  515ARG    HB2 2377   7.192  -0.306   4.088  2.1989 -1.0831 -1.4081
  515ARG     CG 2378   7.335  -0.169   4.156  0.6355 -0.2505 -0.0325
  515ARG    HG1 2379   7.412  -0.201   4.086  0.5774  0.6983 -0.5499
  515ARG    HG2 2380   7.342  -0.062   4.176 -0.8087 -0.1436  0.0549
  515ARG     CD 2381   7.341  -0.237   4.298  0.1451 -0.7523 -0.1444
  515ARG    HD1 2382   7.258  -0.201   4.358  1.9424  2.0985  0.8601
  515ARG    HD2 2383   7.350  -0.345   4.297  1.0110 -0.7267  1.1842
  515ARG     NE 2384   7.455  -0.177   4.370 -0.4387 -0.0770  0.1568
  515ARG     HE 2385   7.413  -0.105   4.427 -0.4941  0.7963 -0.9577
  515ARG     CZ 2386   7.579  -0.216   4.393 -0.8013 -0.2511  0.5250
  515ARG    NH1 2387   7.626  -0.324   4.335  0.1099 -0.1580 -0.5601
  515ARG   HH11 2388   7.586  -0.380   4.262  0.4915 -0.6654 -0.3865
  515ARG   HH12 2389   7.725  -0.338   4.348  0.0912 -0.1163 -0.3613
  515ARG    NH2 2390   7.661  -0.139   4.459 -0.1074 -0.7034  0.3626
  515ARG   HH21 2391   7.645  -0.059   4.518  3.9130 -1.4015  2.7615
  515ARG   HH22 2392   7.758  -0.164   4.470  0.5835  1.6231  0.0859
  515ARG      C 2393   7.032  -0.210   3.889 -0.2683  0.2339 -0.6784
  515ARG      O 2394   6.937  -0.135   3.901 -0.0187  0.6824 -0.5516
  516HIS      N 2395   7.015  -0.336   3.840  0.4551 -0.3617 -0.7211
  516HIS      H 2396   7.093  -0.399   3.827 -1.1604 -2.7192  0.3072
  516HIS     CA 2397   6.886  -0.395   3.808  0.2007 -0.6315  0.6637
  516HIS     HA 2398   6.827  -0.328   3.745  0.2760 -0.6840  0.5365
  516HIS     CB 2399   6.919  -0.523   3.733  0.2845 -0.2972 -0.1840
  516HIS    HB1 2400   6.959  -0.596   3.803 -1.4371 -1.8188 -0.7124
  516HIS    HB2 2401   6.821  -0.563   3.709 -0.4071  2.0423 -1.5869
  516HIS     CG 2402   7.017  -0.528   3.616  0.2773 -0.0349 -0.1646
  516HIS    ND1 2403   6.993  -0.467   3.494  0.1372  0.6592  0.6528
  516HIS    CD2 2404   7.146  -0.579   3.616  0.4593 -0.0354 -0.1952
  516HIS    HD2 2405   7.209  -0.634   3.684  2.0749 -0.5952 -2.0510
  516HIS    CE1 2406   7.103  -0.484   3.422  0.2870  0.4979  0.2988
  516HIS    HE1 2407   7.108  -0.456   3.318  0.6215  1.7252  0.6285
  516HIS    NE2 2408   7.201  -0.545   3.494  0.1816  0.4999 -0.2160
  516HIS    HE2 2409   7.295  -0.558   3.459  0.2485  1.3499 -0.3580
  516HIS      C 2410   6.812  -0.433   3.937  0.4789  0.7264 -0.4625
  516HIS      O 2411   6.859  -0.506   4.029  0.0214  0.5553  0.3043
  517GLY      N 2412   6.688  -0.380   3.951  0.1823 -0.3112  0.8206
  517GLY      H 2413   6.643  -0.326   3.879  0.4802  0.7929  1.4411
  517GLY     CA 2414   6.591  -0.420   4.059 -0.1613 -0.0764 -0.4213
  517GLY    HA1 2415   6.498  -0.453   4.012 -0.0520  2.3949 -2.6073
  517GLY    HA2 2416   6.623  -0.507   4.115  2.4454  0.5776 -0.7850
  517GLY      C 2417   6.555  -0.306   4.148 -0.5992 -0.7406  0.1476
  517GLY      O 2418   6.470  -0.316   4.240  0.1695  0.3292 -0.0530
  518LEU      N 2419   6.614  -0.189   4.116  0.0946  0.5314 -0.0651
  518LEU      H 2420   6.678  -0.195   4.038 -1.9806  0.5991 -1.8568
  518LEU     CA 2421   6.569  -0.055   4.151 -0.4159 -0.1537  0.0529
  518LEU     HA 2422   6.512  -0.049   4.244 -0.9667 -0.1754 -0.2746
  518LEU     CB 2423   6.696   0.034   4.152  0.1083 -0.3331  0.4339
  518LEU    HB1 2424   6.745   0.039   4.054  0.2122 -1.2414  0.4312
  518LEU    HB2 2425   6.661   0.135   4.169 -0.6254 -0.5687  0.3669
  518LEU     CG 2426   6.803   0.001   4.257  0.3389  0.4304  0.2053
  518LEU     HG 2427   6.832  -0.104   4.247  0.1291  0.0461  2.9643
  518LEU    CD1 2428   6.932   0.091   4.252  0.1466  0.9461 -0.1324
  518LEU   HD11 2429   6.998   0.086   4.165  1.8475 -2.5612  1.1575
  518LEU   HD12 2430   6.905   0.196   4.265  0.8945  0.9457  1.8221
  518LEU   HD13 2431   6.997   0.060   4.334 -1.2887 -1.0058  0.3513
  518LEU    CD2 2432   6.744   0.008   4.398  0.0978  0.8981  0.4260
  518LEU   HD21 2433   6.710   0.105   4.432  1.4161  1.1556  1.0650
  518LEU   HD22 2434   6.656  -0.057   4.406  0.2620  0.6816  0.4826
  518LEU   HD23 2435   6.816  -0.037   4.466  0.0115 -0.1090 -0.1245
  518LEU      C 2436   6.471  -0.010   4.038  0.0698 -0.3175 -0.3785
  518LEU      O 2437   6.493  -0.041   3.925  0.2243  0.2242 -0.0341
  519LYS      N 2438   6.362   0.065   4.067  0.5328 -0.4702 -0.3673
  519LYS      H 2439   6.344   0.094   4.162 -0.9293 -1.2121 -0.3858
  519LYS     CA 2440   6.249   0.077   3.974  0.2875  0.2282  0.3719
  519LYS     HA 2441   6.243  -0.017   3.920 -1.3697  0.6908 -0.3321
  519LYS     CB 2442   6.117   0.094   4.065  0.4352 -0.6243  0.1702
  519LYS    HB1 2443   6.135   0.189   4.117 -1.6314 -1.4981  2.7062
  519LYS    HB2 2444   6.031   0.108   4.000  0.0906 -4.0244 -0.2548
  519LYS     CG 2445   6.085  -0.028   4.149 -0.0183 -0.1342  0.3120
  519LYS    HG1 2446   6.065  -0.107   4.078  3.1113  0.8083 -1.7850
  519LYS    HG2 2447   6.165  -0.050   4.220  0.6165 -0.6318 -0.5496
  519LYS     CD 2448   5.961  -0.001   4.251 -0.4172  0.4088  0.1340
  519LYS    HD1 2449   5.956   0.104   4.280  0.9040  0.4258  0.3501
  519LYS    HD2 2450   5.862  -0.030   4.216 -1.1708  2.9188 -0.0520
  519LYS     CE 2451   5.977  -0.071   4.386 -0.8376  0.1936  0.3468
  519LYS    HE1 2452   5.938  -0.173   4.392  0.3739 -0.2189  2.3439
  519LYS    HE2 2453   6.077  -0.083   4.428 -1.0537 -0.6975  0.6235
  519LYS     NZ 2454   5.922   0.006   4.495 -0.2597  0.1879  0.6335
  519LYS    HZ1 2455   5.937  -0.056   4.574  0.9610 -0.5367 -0.1348
  519LYS    HZ2 2456   5.967   0.096   4.495 -1.4424  0.7915 -0.2015
  519LYS    HZ3 2457   5.822   0.007   4.485 -0.2231 -1.6521 -0.3765
  519LYS      C 2458   6.257   0.191   3.867  0.1912  0.1947  0.0205
  519LYS      O 2459   6.194   0.178   3.758 -0.3874  0.0617 -0.4352
  520GLU      N 2460   6.326   0.304   3.904  0.1560  0.3807  0.2626
  520GLU      H 2461   6.393   0.280   3.976 -0.2186 -4.3997 -0.6272
  520GLU     CA 2462   6.383   0.404   3.809  0.3370  1.1558 -0.2002
  520GLU     HA 2463   6.359   0.372   3.708 -3.4742  1.0863  0.5734
  520GLU     CB 2464   6.311   0.538   3.851 -0.0347  0.5872 -0.6203
  520GLU    HB1 2465   6.210   0.520   3.889  0.2994  2.7608  1.5446
  520GLU    HB2 2466   6.362   0.583   3.936 -0.7699  0.6563 -0.2047
  520GLU     CG 2467   6.304   0.645   3.740  0.0636 -0.1532  0.2212
  520GLU    HG1 2468   6.254   0.729   3.787 -0.0258 -2.6797  5.2638
  520GLU    HG2 2469   6.407   0.671   3.718 -0.6383  1.5072 -1.3696
  520GLU     CD 2470   6.233   0.609   3.602  0.3349  0.0601 -0.8744
  520GLU    OE1 2471   6.288   0.654   3.503  0.4509  0.7676  0.5673
  520GLU    OE2 2472   6.149   0.518   3.605  1.0027 -0.1283 -0.2020
  520GLU      C 2473   6.536   0.417   3.824 -0.3932  0.3615 -0.0322
  520GLU      O 2474   6.582   0.518   3.877  0.0559  0.0181 -0.0519
  521PRO      N 2475   6.622   0.324   3.781  0.1131  0.1706  0.9194
  521PRO     CA 2476   6.772   0.331   3.770 -1.4059  0.3760  0.4873
  521PRO     HA 2477   6.809   0.296   3.866 -0.8450  1.1364  0.5595
  521PRO     CB 2478   6.814   0.222   3.673 -0.7453  0.0486  0.4486
  521PRO    HB1 2479   6.826   0.261   3.572 -0.2741 -0.0824  0.4524
  521PRO    HB2 2480   6.905   0.173   3.706 -0.9923 -0.7630 -0.0403
  521PRO     CG 2481   6.707   0.122   3.673  0.1227  0.1994  0.8353
  521PRO    HG1 2482   6.700   0.061   3.583 -0.5470  1.4284  0.0369
  521PRO    HG2 2483   6.727   0.045   3.748 -1.5024 -0.9002  0.2037
  521PRO     CD 2484   6.575   0.199   3.715 -0.2115 -0.2829 -0.5561
  521PRO    HD1 2485   6.522   0.228   3.625 -0.2684  1.0912 -0.1023
  521PRO    HD2 2486   6.503   0.141   3.774 -0.9922  0.1399 -1.0726
  521PRO      C 2487   6.828   0.466   3.745  0.1626 -1.0839 -0.0511
  521PRO      O 2488   6.924   0.504   3.816  0.6563  0.3345 -0.0702
  522LYS      N 2489   6.785   0.545   3.642  0.4509 -0.3350  0.5881
  522LYS      H 2490   6.709   0.511   3.585 -0.4862  0.2205  1.4759
  522LYS     CA 2491   6.861   0.666   3.600 -0.1608  0.2184  0.5514
  522LYS     HA 2492   6.966   0.638   3.608 -0.9564 -2.9507  1.2073
  522LYS     CB 2493   6.797   0.698   3.459 -0.3246 -0.1247  0.3748
  522LYS    HB1 2494   6.689   0.692   3.472 -0.4726  0.5532 -0.4586
  522LYS    HB2 2495   6.832   0.797   3.430  1.6688 -0.2297  2.1652
  522LYS     CG 2496   6.832   0.599   3.341  0.5712 -0.5856  0.3841
  522LYS    HG1 2497   6.781   0.507   3.368  0.3357 -1.1796 -1.8950
  522LYS    HG2 2498   6.776   0.623   3.250 -1.6505  0.4647  1.9484
  522LYS     CD 2499   6.983   0.569   3.325  0.0513  0.2121 -0.0037
  522LYS    HD1 2500   7.040   0.662   3.320  0.5386  0.0227  1.5457
  522LYS    HD2 2501   7.022   0.520   3.414 -2.5560  0.9225  1.6487
  522LYS     CE 2502   7.013   0.481   3.203 -0.6329 -0.1612 -0.5844
  522LYS    HE1 2503   6.951   0.391   3.208  2.3990 -2.4257 -0.2043
  522LYS    HE2 2504   7.001   0.529   3.106 -0.4985  0.1666 -0.4408
  522LYS     NZ 2505   7.146   0.419   3.215 -0.3247 -0.0283  0.1875
  522LYS    HZ1 2506   7.144   0.344   3.282 -2.5949  2.0874  2.7474
  522LYS    HZ2 2507   7.168   0.390   3.120  0.4822  1.5358 -0.1312
  522LYS    HZ3 2508   7.216   0.484   3.246  0.4138 -0.6472 -0.1567
  522LYS      C 2509   6.822   0.781   3.685 -0.2256 -0.1135  0.0089
  522LYS      O 2510   6.881   0.888   3.665  0.5023 -0.1652 -0.3452
  523ARG      N 2511   6.724   0.773   3.779  0.2461  0.6157  0.1003
  523ARG      H 2512   6.684   0.681   3.791  2.2908 -0.3829 -0.3187
  523ARG     CA 2513   6.693   0.881   3.877  0.1931  0.0353  0.8640
  523ARG     HA 2514   6.705   0.977   3.827  0.4279 -1.0962 -1.4361
  523ARG     CB 2515   6.549   0.851   3.941 -0.3309 -0.5505 -0.0529
  523ARG    HB1 2516   6.477   0.850   3.859 -1.1030  0.4451  0.5791
  523ARG    HB2 2517   6.550   0.754   3.991  0.5451 -1.1255 -1.1416
  523ARG     CG 2518   6.497   0.958   4.037 -0.6663  0.5572  0.7581
  523ARG    HG1 2519   6.562   0.968   4.125  0.3805  0.3165  0.0356
  523ARG    HG2 2520   6.518   1.057   3.996 -3.2941 -0.2552 -3.0312
  523ARG     CD 2521   6.357   0.938   4.083 -0.2468 -0.4051 -0.5831
  523ARG    HD1 2522   6.287   0.930   4.000 -0.6730  1.2977 -0.4194
  523ARG    HD2 2523   6.358   0.851   4.149  0.1203 -1.2984 -1.7255
  523ARG     NE 2524   6.311   1.058   4.161  0.4288  0.0011  0.4134
  523ARG     HE 2525   6.381   1.130   4.162  1.3627 -0.9021  0.9931
  523ARG     CZ 2526   6.215   1.068   4.253  0.9670 -0.7162 -0.1653
  523ARG    NH1 2527   6.122   0.971   4.268 -0.8275  0.2908  0.2562
  523ARG   HH11 2528   6.124   0.887   4.211  2.5208  0.6277 -0.3303
  523ARG   HH12 2529   6.044   0.983   4.331 -1.5637 -0.0441 -0.5618
  523ARG    NH2 2530   6.205   1.178   4.331  0.6907 -0.4537 -0.6209
  523ARG   HH21 2531   6.276   1.248   4.349 -0.2469 -0.0646  2.0384
  523ARG   HH22 2532   6.149   1.170   4.414  1.6608  1.4750  0.2952
  523ARG      C 2533   6.807   0.881   3.988 -0.3466  0.7397  0.2647
  523ARG      O 2534   6.854   0.978   4.040  0.2399 -0.2883  0.4897
  524VAL      N 2535   6.857   0.760   4.021 -0.4922  0.2058  0.1677
  524VAL      H 2536   6.811   0.677   3.985  1.0884 -1.4792  1.8407
  524VAL     CA 2537   6.959   0.724   4.123 -0.2271  0.0646  0.4172
  524VAL     HA 2538   6.939   0.776   4.217 -0.1386 -2.7383  2.1008
  524VAL     CB 2539   6.935   0.571   4.160 -0.5080 -0.1226 -0.0067
  524VAL     HB 2540   6.963   0.512   4.072  1.1213 -0.4730  0.7049
  524VAL    CG1 2541   7.036   0.522   4.261 -0.6217  0.0297 -0.0219
  524VAL   HG11 2542   7.022   0.415   4.281 -0.5275 -0.2974 -1.6164
  524VAL   HG12 2543   7.137   0.548   4.231 -1.0385  2.0195  0.1892
  524VAL   HG13 2544   7.024   0.571   4.358  0.4564 -1.1719  0.7487
  524VAL    CG2 2545   6.798   0.530   4.203 -0.4292 -0.3130  0.2605
  524VAL   HG21 2546   6.784   0.422   4.210  0.5647 -0.3708  2.4599
  524VAL   HG22 2547   6.789   0.575   4.302 -0.7775  0.4707 -0.1201
  524VAL   HG23 2548   6.726   0.579   4.138 -0.9313  0.0110  1.0485
  524VAL      C 2549   7.106   0.754   4.068 -0.0192  0.5877  0.5199
  524VAL      O 2550   7.195   0.794   4.149  0.5782 -0.1111  0.0704
  525GLU      N 2551   7.119   0.752   3.932 -0.4049  0.1054  0.5447
  525GLU      H 2552   7.045   0.700   3.887  0.0865 -1.5564  1.5619
  525GLU     CA 2553   7.235   0.801   3.866  0.5347 -0.2187  0.4881
  525GLU     HA 2554   7.326   0.751   3.898  0.2691 -0.5350  0.7459
  525GLU     CB 2555   7.219   0.765   3.716 -0.3833  0.1928 -0.8249
  525GLU    HB1 2556   7.203   0.657   3.709 -0.5703  0.1694 -0.0784
  525GLU    HB2 2557   7.130   0.817   3.680 -0.2755  0.1732 -1.1260
  525GLU     CG 2558   7.336   0.814   3.628  0.4735 -0.5501  0.0093
  525GLU    HG1 2559   7.303   0.817   3.524  2.1393  1.4989 -0.5326
  525GLU    HG2 2560   7.362   0.919   3.642 -0.2900 -0.3700  0.1194
  525GLU     CD 2561   7.459   0.726   3.636  0.3743  0.4384 -0.1057
  525GLU    OE1 2562   7.450   0.604   3.634 -0.0350 -0.0533 -0.1886
  525GLU    OE2 2563   7.568   0.783   3.652 -0.7212 -0.3123  0.2021
  525GLU      C 2564   7.238   0.955   3.892 -0.2274 -0.8616  0.4476
  525GLU      O 2565   7.346   1.009   3.924  0.0603  0.3111 -0.4289
  526GLU      N 2566   7.132   1.030   3.880  0.1700 -0.0379  0.1060
  526GLU      H 2567   7.043   0.993   3.851  0.0259  2.0013 -2.4610
  526GLU     CA 2568   7.132   1.178   3.882 -0.1025 -0.4106 -0.3944
  526GLU     HA 2569   7.209   1.208   3.810  0.4071 -1.2572 -0.2131
  526GLU     CB 2570   6.998   1.220   3.834  1.0258  0.4955  0.1168
  526GLU    HB1 2571   6.947   1.163   3.757  2.3590  0.3972 -0.7235
  526GLU    HB2 2572   6.931   1.205   3.918 -0.4609 -1.9144 -1.3922
  526GLU     CG 2573   6.976   1.368   3.792  0.3368 -0.1320  0.4647
  526GLU    HG1 2574   6.870   1.392   3.779  0.6334  0.9662 -0.0751
  526GLU    HG2 2575   7.018   1.426   3.874  2.5792  0.8835 -1.2938
  526GLU     CD 2576   7.047   1.408   3.663 -0.1706 -0.6280 -0.0044
  526GLU    OE1 2577   7.097   1.520   3.667 -0.0831 -0.1964  0.2825
  526GLU    OE2 2578   7.045   1.337   3.562 -0.8462  0.3194 -0.2374
  526GLU      C 2579   7.152   1.227   4.032  0.4436 -0.2140 -0.3448
  526GLU      O 2580   7.223   1.327   4.055  0.3203 -0.0436 -0.0040
  527LEU      N 2581   7.113   1.144   4.133  0.6781 -0.3839 -0.4812
  527LEU      H 2582   7.078   1.054   4.102 -0.7342  0.4632 -1.4486
  527LEU     CA 2583   7.128   1.158   4.276 -0.1410 -0.2750 -0.0679
  527LEU     HA 2584   7.097   1.259   4.302  0.5440  0.4086 -1.7640
  527LEU     CB 2585   7.032   1.066   4.358 -0.3021 -0.4391 -0.2373
  527LEU    HB1 2586   7.054   0.964   4.325  4.1516 -0.0869  0.9298
  527LEU    HB2 2587   7.055   1.066   4.465 -2.3541 -2.1515  0.2793
  527LEU     CG 2588   6.885   1.103   4.356  0.3086  0.2601 -0.2029
  527LEU     HG 2589   6.850   1.132   4.257 -1.3210 -0.3732  0.1496
  527LEU    CD1 2590   6.803   0.993   4.417 -0.1244  0.0921 -0.2436
  527LEU   HD11 2591   6.695   1.000   4.401 -0.4420  0.0868  1.5883
  527LEU   HD12 2592   6.852   0.899   4.394  1.1235  0.3758  1.1065
  527LEU   HD13 2593   6.822   0.988   4.524  0.4915 -1.0755 -0.3936
  527LEU    CD2 2594   6.848   1.239   4.422 -0.0960  0.1608 -0.7960
  527LEU   HD21 2595   6.741   1.254   4.407 -0.0813 -0.9082 -2.1728
  527LEU   HD22 2596   6.867   1.245   4.529  1.4391 -2.4166 -0.8233
  527LEU   HD23 2597   6.907   1.318   4.375  0.0058  0.8397  0.4305
  527LEU      C 2598   7.268   1.129   4.325  0.1039  0.3503  1.3067
  527LEU      O 2599   7.324   1.198   4.406  0.0193 -0.1651  0.1615
  528GLN      N 2600   7.333   1.028   4.274  0.1706  0.1840  0.5468
  528GLN      H 2601   7.282   0.975   4.204  1.0241 -0.2387  0.2306
  528GLN     CA 2602   7.475   0.994   4.296 -0.2317 -0.6062  0.7346
  528GLN     HA 2603   7.491   0.984   4.403  0.7803  1.5370  0.8494
  528GLN     CB 2604   7.501   0.859   4.227 -0.2553 -0.4573  0.3464
  528GLN    HB1 2605   7.435   0.785   4.274  3.3276 -0.8631  5.6057
  528GLN    HB2 2606   7.481   0.874   4.121 -0.7409  0.1978  0.5236
  528GLN     CG 2607   7.643   0.805   4.255  0.9280  0.4833  0.5862
  528GLN    HG1 2608   7.711   0.884   4.224 -0.6626  1.3082 -0.9762
  528GLN    HG2 2609   7.655   0.772   4.359  1.1681  0.1888  0.4636
  528GLN     CD 2610   7.676   0.692   4.153  0.6925 -0.6089 -0.0149
  528GLN    OE1 2611   7.640   0.708   4.037  0.2662  0.1952 -0.4652
  528GLN    NE2 2612   7.744   0.586   4.196  0.3453 -0.2642  0.5506
  528GLN   HE21 2613   7.760   0.571   4.295  1.4136 -0.6702  0.3274
  528GLN   HE22 2614   7.762   0.524   4.119 -2.0521  0.6944 -0.9169
  528GLN      C 2615   7.576   1.101   4.234  0.3317  0.3896 -0.2040
  528GLN      O 2616   7.682   1.121   4.298  0.2516 -0.0084  0.2780
  529ASN      N 2617   7.537   1.179   4.135  0.4793 -0.0454  0.0122
  529ASN      H 2618   7.443   1.163   4.103  0.6757  0.8115 -1.0303
  529ASN     CA 2619   7.614   1.294   4.075  0.6090  0.1173 -0.3103
  529ASN     HA 2620   7.714   1.255   4.057 -0.0812 -1.2703 -1.2708
  529ASN     CB 2621   7.543   1.350   3.954  0.0026 -1.0273 -0.2596
  529ASN    HB1 2622   7.491   1.271   3.899 -2.2062 -1.1020  1.7800
  529ASN    HB2 2623   7.462   1.417   3.984  0.9279 -0.4398  0.9909
  529ASN     CG 2624   7.631   1.434   3.858 -0.1272 -0.0386 -0.9253
  529ASN    OD1 2625   7.658   1.556   3.883  0.0178  0.5038 -0.0417
  529ASN    ND2 2626   7.661   1.372   3.745  0.7984  0.3289 -0.3109
  529ASN   HD21 2627   7.625   1.280   3.726 -3.0692  1.4715  0.6268
  529ASN   HD22 2628   7.719   1.416   3.675 -3.8924  2.6809 -3.1612
  529ASN      C 2629   7.635   1.406   4.178  0.2344 -0.3815 -0.1651
  529ASN      O 2630   7.740   1.468   4.194  0.4213 -0.2894 -0.1567
  530LYS      N 2631   7.539   1.419   4.272 -0.0842 -0.1207 -0.0676
  530LYS      H 2632   7.451   1.373   4.253 -0.0062 -0.3690  0.1720
  530LYS     CA 2633   7.540   1.517   4.385  0.0987  0.4048 -0.2307
  530LYS     HA 2634   7.587   1.605   4.340  1.8609 -1.6987 -2.8914
  530LYS     CB 2635   7.394   1.545   4.430  0.3158 -0.5395 -0.2361
  530LYS    HB1 2636   7.360   1.461   4.491  2.0786 -1.1213  0.0142
  530LYS    HB2 2637   7.417   1.623   4.504  3.0102 -1.0134 -0.4712
  530LYS     CG 2638   7.297   1.583   4.314  0.6379 -0.3048  0.9899
  530LYS    HG1 2639   7.339   1.664   4.255 -1.4421  0.3390  0.3024
  530LYS    HG2 2640   7.299   1.494   4.251  1.1724 -0.5807  1.3811
  530LYS     CD 2641   7.160   1.631   4.368 -0.4023 -0.1338  0.8055
  530LYS    HD1 2642   7.123   1.553   4.435 -1.5283 -0.1048  0.2401
  530LYS    HD2 2643   7.161   1.713   4.439  1.1309  0.3479  0.2642
  530LYS     CE 2644   7.061   1.641   4.256  0.2428  0.2819 -0.4462
  530LYS    HE1 2645   7.100   1.708   4.180 -0.5334 -0.2219 -1.3198
  530LYS    HE2 2646   7.046   1.543   4.211 -1.4490 -0.0675  0.7676
  530LYS     NZ 2647   6.930   1.687   4.297  0.0526  0.0115  0.1336
  530LYS    HZ1 2648   6.928   1.786   4.319 -1.8350 -0.0589  0.4512
  530LYS    HZ2 2649   6.863   1.660   4.227 -1.5879  2.6911  0.5233
  530LYS    HZ3 2650   6.900   1.647   4.385 -0.6017  1.3892  0.5686
  530LYS      C 2651   7.634   1.475   4.502  0.2791 -0.2785 -0.1368
  530LYS      O 2652   7.677   1.558   4.588  0.4192  0.1702  0.8824
  531ILE      N 2653   7.675   1.345   4.507 -0.2555 -0.0783 -0.2193
  531ILE      H 2654   7.628   1.289   4.437  0.1618  1.1090 -1.5096
  531ILE     CA 2655   7.776   1.288   4.598 -0.1955  0.6371 -0.5170
  531ILE     HA 2656   7.777   1.343   4.692 -0.8262  2.1928 -1.3871
  531ILE     CB 2657   7.733   1.134   4.628  0.7752 -0.9060 -0.2029
  531ILE     HB 2658   7.739   1.084   4.531  0.6171 -0.0398 -0.6685
  531ILE    CG1 2659   7.591   1.129   4.689  0.3244 -0.1538 -0.3387
  531ILE   HG11 2660   7.588   1.188   4.780  2.5963 -2.5372  1.4124
  531ILE   HG12 2661   7.522   1.175   4.618 -1.7440 -1.4251  0.7524
  531ILE    CG2 2662   7.833   1.070   4.721 -0.3243  0.5167  0.0324
  531ILE   HG21 2663   7.823   0.963   4.738  0.4478  0.1394 -1.7075
  531ILE   HG22 2664   7.929   1.081   4.670  0.4749 -1.8727  0.9022
  531ILE   HG23 2665   7.832   1.126   4.815  0.0144  1.4433 -0.5082
  531ILE     CD 2666   7.541   0.992   4.722  0.2458  0.8581  1.1671
  531ILE    HD1 2667   7.432   0.994   4.717  0.1874 -2.1321 -1.0193
  531ILE    HD2 2668   7.575   0.924   4.645 -1.5939  0.5937  0.5344
  531ILE    HD3 2669   7.589   0.964   4.816  3.4962  0.4145 -0.4869
  531ILE      C 2670   7.917   1.294   4.539 -0.2295 -0.5328 -0.1331
  531ILE      O 2671   8.006   1.337   4.614  0.3525 -0.4952  0.1631
  532VAL      N 2672   7.933   1.276   4.406 -0.2307 -0.4346 -0.3101
  532VAL      H 2673   7.850   1.246   4.358 -0.4416  0.2670 -0.3909
  532VAL     CA 2674   8.056   1.307   4.323  0.0511  0.1506 -0.5244
  532VAL     HA 2675   8.128   1.234   4.360 -3.0622 -2.9717 -0.0310
  532VAL     CB 2676   8.031   1.266   4.174 -0.2477  0.2059  0.1249
  532VAL     HB 2677   7.932   1.306   4.155 -0.5564 -0.6475 -0.1142
  532VAL    CG1 2678   8.134   1.321   4.079 -0.0142  0.3224  0.0536
  532VAL   HG11 2679   8.136   1.430   4.084 -1.1068  0.2915  1.9198
  532VAL   HG12 2680   8.234   1.277   4.084  0.7347  1.8754 -0.4854
  532VAL   HG13 2681   8.107   1.293   3.977  0.3787 -2.1488  0.5650
  532VAL    CG2 2682   8.018   1.114   4.157  0.1869  0.0967  0.1500
  532VAL   HG21 2683   8.115   1.066   4.162  0.8436  0.6864 -3.8183
  532VAL   HG22 2684   7.953   1.075   4.236 -1.3660 -1.2408 -1.7105
  532VAL   HG23 2685   7.982   1.077   4.061 -1.2990  0.1357  0.6614
  532VAL      C 2686   8.102   1.452   4.336 -0.5782  0.4470  0.1424
  532VAL      O 2687   8.218   1.487   4.356 -0.1632 -0.0068  0.0147
  533ASN      N 2688   8.008   1.546   4.345  0.0477 -0.3157 -0.0450
  533ASN      H 2689   7.916   1.506   4.330 -0.4841  0.5330  0.8307
  533ASN     CA 2690   8.032   1.692   4.341 -0.1293  0.1007  0.0366
  533ASN     HA 2691   8.117   1.709   4.275  0.5358  1.0070  1.0845
  533ASN     CB 2692   7.897   1.758   4.308 -0.6024  0.2268 -0.4635
  533ASN    HB1 2693   7.854   1.731   4.212 -0.8466 -1.0038 -0.0184
  533ASN    HB2 2694   7.820   1.750   4.384 -1.0182  2.3823 -0.5899
  533ASN     CG 2695   7.932   1.904   4.272  0.1156  0.0467 -0.6942
  533ASN    OD1 2696   8.018   1.937   4.188  0.1996  0.4683  0.2818
  533ASN    ND2 2697   7.870   2.002   4.337 -0.3889  0.4790  0.4904
  533ASN   HD21 2698   7.804   1.982   4.411 -1.0426 -0.3172 -0.2816
  533ASN   HD22 2699   7.891   2.096   4.307 -1.5450  0.6184  0.0524
  533ASN      C 2700   8.074   1.739   4.479  0.5125 -0.0860  0.3374
  533ASN      O 2701   8.145   1.839   4.499  0.3108  0.5053 -0.0293
  534CYS      N 2702   8.041   1.659   4.585  0.1238  0.1304 -0.4192
  534CYS      H 2703   7.975   1.585   4.568 -1.1546  1.0994  0.1979
  534CYS     CA 2704   8.096   1.687   4.717  0.3413  0.1739  0.3542
  534CYS     HA 2705   8.098   1.794   4.733  1.4736  0.2685 -0.3146
  534CYS     CB 2706   7.993   1.616   4.811  0.2527 -0.4531  0.5308
  534CYS    HB1 2707   7.894   1.662   4.808  0.9629  1.1094 -1.5844
  534CYS    HB2 2708   7.996   1.507   4.802  0.7526 -0.4858  0.9971
  534CYS     SG 2709   8.044   1.653   4.981  0.1176  0.0495 -0.1629
  534CYS     HG 2710   8.051   1.786   4.977  0.5696  0.1042  1.6174
  534CYS      C 2711   8.241   1.638   4.725 -0.4178  0.0982 -0.4792
  534CYS      O 2712   8.333   1.702   4.780  0.2274 -0.3827 -0.4402
  535LEU      N 2713   8.261   1.523   4.667 -0.3145 -0.0470  0.0090
  535LEU      H 2714   8.180   1.466   4.648 -0.1550 -0.6326  0.9993
  535LEU     CA 2715   8.389   1.453   4.678 -0.0037  0.3960 -0.4080
  535LEU     HA 2716   8.420   1.446   4.782 -0.7637  2.2476 -0.0311
  535LEU     CB 2717   8.381   1.305   4.624 -0.2229 -0.3938  0.4930
  535LEU    HB1 2718   8.294   1.261   4.674 -2.1456  1.2168 -1.2819
  535LEU    HB2 2719   8.355   1.304   4.518  0.9065  0.0232  0.1931
  535LEU     CG 2720   8.514   1.220   4.647 -0.3646  0.4657 -0.3265
  535LEU     HG 2721   8.586   1.270   4.582 -0.1664  2.3934  1.2739
  535LEU    CD1 2722   8.560   1.214   4.805 -0.3864  0.3696  0.2304
  535LEU   HD11 2723   8.632   1.132   4.811  1.7760  2.1428  0.0653
  535LEU   HD12 2724   8.605   1.303   4.849  0.3555 -0.7994  1.9500
  535LEU   HD13 2725   8.479   1.184   4.871 -0.0458  0.1832  0.5657
  535LEU    CD2 2726   8.490   1.077   4.595  0.0723  0.3052 -0.4916
  535LEU   HD21 2727   8.437   1.068   4.500  1.1002  1.1096 -1.1729
  535LEU   HD22 2728   8.585   1.026   4.581 -1.8445 -3.0034 -2.8164
  535LEU   HD23 2729   8.438   1.021   4.673  2.5736 -1.1175  0.2730
  535LEU      C 2730   8.498   1.522   4.590  0.4423  0.0245 -0.6920
  535LEU      O 2731   8.611   1.506   4.621 -0.1754 -0.2087 -0.3668
  536LYS      N 2732   8.456   1.589   4.484  0.1813  0.1220  0.7428
  536LYS      H 2733   8.362   1.567   4.456  0.1998  2.7955 -1.9152
  536LYS     CA 2734   8.536   1.674   4.390 -0.2819  0.3121 -0.8448
  536LYS     HA 2735   8.621   1.609   4.367 -1.1120 -1.4301  0.7600
  536LYS     CB 2736   8.446   1.705   4.270 -0.0402 -0.4884  0.2247
  536LYS    HB1 2737   8.419   1.608   4.227 -0.3896 -0.5189  0.5079
  536LYS    HB2 2738   8.354   1.749   4.306  0.5494  1.7911 -0.8550
  536LYS     CG 2739   8.501   1.797   4.157 -0.5875  0.2182  0.0286
  536LYS    HG1 2740   8.519   1.896   4.196  0.2507  0.2500 -0.4028
  536LYS    HG2 2741   8.598   1.756   4.129 -0.9041 -0.8622  0.4321
  536LYS     CD 2742   8.411   1.802   4.033  0.2635  0.4713 -0.0948
  536LYS    HD1 2743   8.348   1.714   4.033 -2.9500  2.6099  1.0665
  536LYS    HD2 2744   8.328   1.871   4.044 -1.2943 -1.3663  0.0430
  536LYS     CE 2745   8.476   1.807   3.896 -0.9614  0.6794 -0.6661
  536LYS    HE1 2746   8.570   1.856   3.921 -1.5220  0.3472  2.4339
  536LYS    HE2 2747   8.502   1.704   3.874 -1.2062 -0.8916  5.0254
  536LYS     NZ 2748   8.401   1.867   3.790 -0.2975 -0.1074 -0.0441
  536LYS    HZ1 2749   8.318   1.816   3.767 -0.7435  0.3109  0.5997
  536LYS    HZ2 2750   8.377   1.960   3.822  1.3612  1.3759 -2.6590
  536LYS    HZ3 2751   8.461   1.883   3.709  2.4603  1.9164  2.1844
  536LYS      C 2752   8.586   1.805   4.455 -0.7180 -0.9089 -0.1840
  536LYS      O 2753   8.682   1.866   4.409 -0.4036  0.1238  0.4165
  537ASP      N 2754   8.523   1.845   4.566  0.0628 -0.6679  0.3713
  537ASP      H 2755   8.451   1.779   4.593 -0.7808  1.1409  2.9470
  537ASP     CA 2756   8.563   1.952   4.662  0.2914 -0.1780  0.7923
  537ASP     HA 2757   8.624   2.015   4.598  0.4190 -0.8873  0.2020
  537ASP     CB 2758   8.441   2.018   4.719  0.9029 -0.8118 -0.1374
  537ASP    HB1 2759   8.369   2.032   4.639  0.3762 -0.6232  0.3676
  537ASP    HB2 2760   8.379   1.962   4.789 -0.6233  0.8850 -0.0780
  537ASP     CG 2761   8.476   2.153   4.794 -0.2814 -0.1766 -0.1933
  537ASP    OD1 2762   8.517   2.248   4.722  0.6718  0.3712  0.4042
  537ASP    OD2 2763   8.485   2.153   4.921 -0.1499  0.1924 -0.2459
  537ASP      C 2764   8.651   1.889   4.767  0.4181 -0.4855 -0.0487
  537ASP      O 2765   8.775   1.914   4.768  0.1235  0.6624 -0.3631
  538HIS      N 2766   8.593   1.806   4.855  0.1156  0.0266 -0.2984
  538HIS      H 2767   8.497   1.798   4.825  0.1284  1.4820 -0.8060
  538HIS     CA 2768   8.659   1.732   4.965 -0.0674  0.9138  0.0524
  538HIS     HA 2769   8.668   1.812   5.038  1.2414  2.4758 -1.7238
  538HIS     CB 2770   8.556   1.623   5.016 -0.4273 -0.8168  0.2502
  538HIS    HB1 2771   8.456   1.664   5.032 -1.5698 -3.0695 -0.7014
  538HIS    HB2 2772   8.546   1.548   4.937 -3.2253  1.2727 -1.5991
  538HIS     CG 2773   8.590   1.562   5.148  0.5150  0.1896 -0.2142
  538HIS    ND1 2774   8.580   1.627   5.269  0.2099  0.5650 -0.5584
  538HIS    CD2 2775   8.646   1.437   5.169  0.3876  0.8294  0.3644
  538HIS    HD2 2776   8.663   1.352   5.105  0.3806  2.1812 -1.4845
  538HIS    CE1 2777   8.596   1.535   5.358 -0.1530  0.1506 -0.5128
  538HIS    HE1 2778   8.588   1.554   5.464 -0.7972  1.8211 -0.8307
  538HIS    NE2 2779   8.653   1.430   5.307  0.4566 -0.2241 -0.7253
  538HIS    HE2 2780   8.682   1.347   5.358  0.0620  1.1255  1.8405
  538HIS      C 2781   8.802   1.682   4.939 -1.0514 -0.0429  0.2366
  538HIS      O 2782   8.877   1.688   5.033 -0.8640  0.3013  0.0179
  539VAL      N 2783   8.840   1.638   4.815 -0.0305  0.4391 -0.4029
  539VAL      H 2784   8.768   1.638   4.744  0.3293  1.7316 -0.8076
  539VAL     CA 2785   8.981   1.614   4.775  0.2246 -0.0923  0.4526
  539VAL     HA 2786   9.025   1.538   4.840 -0.9627  0.6446  2.2079
  539VAL     CB 2787   8.997   1.576   4.627  0.0429  0.6336 -0.4699
  539VAL     HB 2788   9.102   1.592   4.603  0.1856  0.8131  0.2529
  539VAL    CG1 2789   8.980   1.425   4.614  0.4468  0.0403 -0.3456
  539VAL   HG11 2790   9.017   1.384   4.520  1.1833  0.4468 -0.2360
  539VAL   HG12 2791   9.045   1.373   4.685  0.1125 -2.4254 -1.7221
  539VAL   HG13 2792   8.881   1.392   4.645  1.1151 -2.3245 -0.5083
  539VAL    CG2 2793   8.924   1.664   4.524 -0.1870 -0.1894 -0.7213
  539VAL   HG21 2794   8.943   1.623   4.425 -0.4664 -1.6228 -0.2094
  539VAL   HG22 2795   8.817   1.678   4.543 -0.6058 -1.2728 -2.1650
  539VAL   HG23 2796   8.971   1.763   4.523 -0.1438 -0.1049  1.9252
  539VAL      C 2797   9.084   1.722   4.815 -1.0800  0.4093  0.1774
  539VAL      O 2798   9.191   1.686   4.872  0.3199 -0.5073  0.1313
  540THR      N 2799   9.049   1.849   4.797 -0.2885  0.0374 -0.5242
  540THR      H 2800   8.953   1.861   4.767 -0.6287 -1.0127  0.1047
  540THR     CA 2801   9.127   1.969   4.826 -0.1914  0.0241 -0.5630
  540THR     HA 2802   9.202   1.964   4.746 -0.1685  0.4596 -0.5742
  540THR     CB 2803   9.041   2.090   4.813  0.5050 -0.0187  0.4628
  540THR     HB 2804   9.097   2.180   4.840 -1.1245  1.2814 -0.2691
  540THR    OG1 2805   8.928   2.071   4.899  0.4334 -0.0374  0.3429
  540THR    HG1 2806   8.865   2.015   4.856  1.9615 -1.8418  0.3134
  540THR    CG2 2807   9.000   2.108   4.666 -0.2616  1.1939 -0.0808
  540THR   HG21 2808   9.085   2.112   4.598 -1.6184 -2.6309 -2.3387
  540THR   HG22 2809   8.948   2.021   4.626 -1.4055  1.1894  1.3446
  540THR   HG23 2810   8.940   2.198   4.654  0.3198  1.4634 -1.0882
  540THR      C 2811   9.204   1.975   4.964  0.8609 -0.2996 -0.1256
  540THR      O 2812   9.321   2.019   4.971 -0.4629  0.4077  0.1363
  541PHE      N 2813   9.136   1.934   5.076 -0.1756 -0.2472  0.1082
  541PHE      H 2814   9.040   1.902   5.080 -0.1170 -0.3871  0.4011
  541PHE     CA 2815   9.199   1.934   5.205 -1.1915  0.4606 -0.4125
  541PHE     HA 2816   9.289   1.995   5.205 -1.8526  1.5023 -2.3246
  541PHE     CB 2817   9.124   2.014   5.305  0.3082 -0.2723 -0.6759
  541PHE    HB1 2818   9.181   2.032   5.397 -3.3664  0.2191  1.7038
  541PHE    HB2 2819   9.113   2.119   5.277 -0.3948 -0.2714 -0.3933
  541PHE     CG 2820   8.991   1.954   5.354 -0.7772  0.8877  0.4735
  541PHE    CD1 2821   8.877   1.956   5.273 -0.4727 -0.2127 -0.1759
  541PHE    HD1 2822   8.877   2.010   5.179 -1.8971  1.1494  0.5796
  541PHE    CD2 2823   8.979   1.902   5.483  0.7509 -0.3590  0.7582
  541PHE    HD2 2824   9.057   1.912   5.557 -0.7332  0.9311  2.2405
  541PHE    CE1 2825   8.757   1.895   5.324 -0.3023  0.2045  0.9682
  541PHE    HE1 2826   8.675   1.891   5.254  1.1143 -2.8165 -0.6884
  541PHE    CE2 2827   8.858   1.843   5.532 -0.5060 -0.2944  0.2867
  541PHE    HE2 2828   8.858   1.809   5.635  0.7375  2.0947  1.1540
  541PHE     CZ 2829   8.738   1.847   5.452  0.6909 -0.4257 -0.4123
  541PHE     HZ 2830   8.642   1.811   5.488 -0.7548  1.2149 -2.3661
  541PHE      C 2831   9.227   1.787   5.251  0.0305 -0.7791  0.2929
  541PHE      O 2832   9.265   1.763   5.364 -0.9156  0.3038 -0.5236
  542ASN      N 2833   9.191   1.689   5.163  0.2591  0.3365  0.3777
  542ASN      H 2834   9.171   1.716   5.068 -0.5925  2.8443  1.1663
  542ASN     CA 2835   9.225   1.545   5.183 -0.0378  0.6109  0.0658
  542ASN     HA 2836   9.202   1.512   5.285  2.5199  2.1898  1.2597
  542ASN     CB 2837   9.120   1.460   5.100  0.0285  0.1117  0.2799
  542ASN    HB1 2838   9.031   1.520   5.083 -1.0334 -1.7828 -1.1805
  542ASN    HB2 2839   9.158   1.443   4.999  1.8794  0.3735  0.8859
  542ASN     CG 2840   9.101   1.318   5.161 -0.2222  0.2295 -1.0449
  542ASN    OD1 2841   9.179   1.226   5.145  0.6463 -0.6707 -0.1567
  542ASN    ND2 2842   8.995   1.309   5.246 -0.3912 -0.1304 -0.2628
  542ASN   HD21 2843   8.950   1.395   5.275  0.6552 -0.5924  3.1997
  542ASN   HD22 2844   8.983   1.229   5.306  1.2173  1.0566  1.8109
  542ASN      C 2845   9.373   1.520   5.134 -0.3737 -0.1642  0.6621
  542ASN      O 2846   9.430   1.429   5.186  0.0194  0.2066  0.1413
  543ASN      N 2847   9.420   1.591   5.031 -0.8120  0.3231 -0.1696
  543ASN      H 2848   9.367   1.663   4.984 -1.7330 -0.5579 -0.5351
  543ASN     CA 2849   9.546   1.571   4.952 -0.0603 -0.2021 -0.6419
  543ASN     HA 2850   9.634   1.571   5.017  0.6007  1.1186 -1.5024
  543ASN     CB 2851   9.532   1.442   4.868  0.2756 -0.0012 -0.1644
  543ASN    HB1 2852   9.437   1.395   4.889  0.4245  0.1083  0.7802
  543ASN    HB2 2853   9.534   1.469   4.762  2.0603  0.4042 -0.0661
  543ASN     CG 2854   9.648   1.339   4.894  0.9291  0.0267  0.4092
  543ASN    OD1 2855   9.761   1.361   4.858  0.2532  0.2031 -0.0636
  543ASN    ND2 2856   9.613   1.226   4.953 -0.2575 -0.1547 -0.4922
  543ASN   HD21 2857   9.517   1.213   4.981  0.4203 -1.1322  1.6141
  543ASN   HD22 2858   9.676   1.152   4.981 -0.5494  0.2150  1.2777
  543ASN      C 2859   9.576   1.687   4.853  0.0821  0.6020 -0.3446
  543ASN      O 2860   9.693   1.715   4.812 -0.2315 -0.5294  0.1574
  544GLY      N 2861   9.465   1.740   4.797 -0.4873 -0.1297 -0.7080
  544GLY      H 2862   9.377   1.698   4.823  0.0534 -1.0302 -0.3048
  544GLY     CA 2863   9.464   1.844   4.693 -0.4589 -0.1453 -0.3466
  544GLY    HA1 2864   9.422   1.935   4.737 -3.1912 -0.6262 -1.7556
  544GLY    HA2 2865   9.566   1.866   4.660  0.6412 -2.5028  1.2316
  544GLY      C 2866   9.391   1.804   4.568 -1.0490  0.0025 -0.1567
  544GLY      O 2867   9.344   1.692   4.553 -0.2165 -0.3040 -0.4834
  545GLY      N 2868   9.388   1.892   4.473 -0.0489 -0.4975  0.4066
  545GLY      H 2869   9.429   1.983   4.490 -1.3425  0.6176 -1.9765
  545GLY     CA 2870   9.352   1.862   4.335  0.4329 -0.2868 -0.3391
  545GLY    HA1 2871   9.321   1.758   4.320 -0.4445 -0.0222 -0.4319
  545GLY    HA2 2872   9.260   1.917   4.315 -0.3302 -0.8467  1.4178
  545GLY      C 2873   9.459   1.905   4.238  0.7118 -0.6563  0.4070
  545GLY      O 2874   9.548   1.983   4.284  0.2785  0.0876 -0.0533
  546LEU      N 2875   9.451   1.867   4.112 -0.2003 -0.7110  0.2523
  546LEU      H 2876   9.371   1.814   4.079  0.5560 -0.5651 -1.9957
  546LEU     CA 2877   9.536   1.907   4.003 -0.0882  0.3627 -0.3145
  546LEU     HA 2878   9.595   1.992   4.038  0.7331 -0.4635  0.3310
  546LEU     CB 2879   9.643   1.803   3.977 -0.4398  0.7682 -0.1672
  546LEU    HB1 2880   9.597   1.707   3.953 -1.6900  1.8447 -2.4033
  546LEU    HB2 2881   9.695   1.822   3.883 -2.5223  2.9954 -0.9924
  546LEU     CG 2882   9.757   1.779   4.072  0.0859 -0.5068  0.1523
  546LEU     HG 2883   9.711   1.753   4.167  1.8036 -1.0472  0.8790
  546LEU    CD1 2884   9.837   1.657   4.019  0.1263  0.4024  0.7709
  546LEU   HD11 2885   9.770   1.573   4.007 -0.8079  1.4791 -2.7000
  546LEU   HD12 2886   9.877   1.675   3.920  1.4026 -1.4382  0.8986
  546LEU   HD13 2887   9.918   1.626   4.086  1.1682  0.7636 -0.2898
  546LEU    CD2 2888   9.851   1.900   4.095 -0.4151 -0.2441 -0.2980
  546LEU   HD21 2889   9.789   1.987   4.118 -0.7690 -0.4042 -0.6340
  546LEU   HD22 2890   9.895   1.885   4.194 -0.5613  2.8367  0.3459
  546LEU   HD23 2891   9.929   1.910   4.020  0.8605  0.9775  1.1149
  546LEU      C 2892   9.458   1.937   3.870 -0.2365 -0.3254 -0.8046
  546LEU      O 2893   9.344   1.901   3.857  0.1589  0.4272 -0.3498
  547ASN      N 2894   9.530   1.992   3.767 -0.1140 -0.2524  0.6064
  547ASN      H 2895   9.629   2.007   3.779  0.1750 -1.4835 -0.0985
  547ASN     CA 2896   9.471   2.004   3.628 -0.3479 -0.1879 -0.1574
  547ASN     HA 2897   9.387   2.072   3.640 -0.3764 -0.0772 -0.9795
  547ASN     CB 2898   9.569   2.061   3.525 -0.6798  0.1107 -0.2630
  547ASN    HB1 2899   9.517   2.088   3.433  0.7965  0.9652 -0.8832
  547ASN    HB2 2900   9.622   2.150   3.560  2.5303 -1.8431  0.2899
  547ASN     CG 2901   9.681   1.958   3.478 -0.3173  0.0343  0.0522
  547ASN    OD1 2902   9.675   1.913   3.364  0.7287 -0.0313 -0.1814
  547ASN    ND2 2903   9.783   1.927   3.559  0.2891  0.5358 -0.3412
  547ASN   HD21 2904   9.801   1.974   3.647  1.5652 -0.4313 -0.0612
  547ASN   HD22 2905   9.843   1.851   3.533  0.2424  1.3853 -3.2921
  547ASN      C 2906   9.405   1.878   3.566  0.6204 -0.1114  0.2243
  547ASN      O 2907   9.335   1.896   3.466  0.5790 -0.1424  0.0193
  548ARG      N 2908   9.419   1.758   3.616 -0.0496 -0.3328  0.4911
  548ARG      H 2909   9.482   1.741   3.694  0.2438 -0.9066  0.1336
  548ARG     CA 2910   9.345   1.643   3.585  0.4019  0.0676 -0.0331
  548ARG     HA 2911   9.266   1.683   3.522  0.8017  2.9436  1.1187
  548ARG     CB 2912   9.431   1.544   3.505 -0.4677 -0.1723 -0.3107
  548ARG    HB1 2913   9.515   1.506   3.563 -0.9595 -0.1887  0.4105
  548ARG    HB2 2914   9.375   1.454   3.480 -0.3019 -1.2260  2.7136
  548ARG     CG 2915   9.481   1.606   3.373 -0.1740  0.5327 -0.1266
  548ARG    HG1 2916   9.403   1.665   3.325 -0.3686 -0.0304 -0.5095
  548ARG    HG2 2917   9.556   1.683   3.396  1.1988 -0.2435 -1.7329
  548ARG     CD 2918   9.546   1.503   3.270  0.3486  0.3682 -0.5397
  548ARG    HD1 2919   9.632   1.459   3.321  1.4092  0.5230 -2.1378
  548ARG    HD2 2920   9.488   1.416   3.244  0.8454 -0.2232  0.2702
  548ARG     NE 2921   9.599   1.567   3.150 -0.1513  0.0836 -0.2418
  548ARG     HE 2922   9.697   1.590   3.164  0.3099 -1.5322 -0.5261
  548ARG     CZ 2923   9.544   1.568   3.027 -0.7012  0.3836  0.1816
  548ARG    NH1 2924   9.418   1.540   3.001  0.1200  0.1516  0.1262
  548ARG   HH11 2925   9.359   1.517   3.080 -0.6526 -0.1706 -0.5318
  548ARG   HH12 2926   9.370   1.540   2.913  1.7278  0.6331 -0.7847
  548ARG    NH2 2927   9.621   1.607   2.931  0.3138  0.5790  0.0388
  548ARG   HH21 2928   9.720   1.620   2.944  0.9797 -2.4961 -1.0590
  548ARG   HH22 2929   9.579   1.629   2.842 -1.2972 -1.8218  0.1075
  548ARG      C 2930   9.291   1.583   3.707 -0.1839 -0.4577 -0.0263
  548ARG      O 2931   9.359   1.590   3.813 -0.7233 -0.0337 -0.1740
  549PRO      N 2932   9.177   1.508   3.693  0.1041  0.0864 -0.0976
  549PRO     CA 2933   9.123   1.423   3.803 -0.0853 -0.7026  0.0804
  549PRO     HA 2934   9.137   1.472   3.899  2.5945 -0.4145 -0.3713
  549PRO     CB 2935   8.973   1.407   3.766 -0.0350  0.5658  0.5097
  549PRO    HB1 2936   8.927   1.317   3.807 -1.2232  0.2367 -1.4149
  549PRO    HB2 2937   8.922   1.497   3.801  1.4520  0.6891  2.4948
  549PRO     CG 2938   8.983   1.398   3.613  0.8196  0.5213 -0.1027
  549PRO    HG1 2939   9.007   1.297   3.580 -0.9786  0.3209 -0.9443
  549PRO    HG2 2940   8.890   1.420   3.560 -0.0988  2.7301  2.1904
  549PRO     CD 2941   9.086   1.505   3.580 -0.3566  0.2529  0.0086
  549PRO    HD1 2942   9.141   1.486   3.488  0.1312 -0.4600  0.4388
  549PRO    HD2 2943   9.031   1.599   3.584 -2.9058 -1.1227 -0.9866
  549PRO      C 2944   9.213   1.300   3.811  0.6092  0.0593 -0.1194
  549PRO      O 2945   9.163   1.191   3.811 -0.2946  0.0633  0.6044
  550ASN      N 2946   9.345   1.316   3.829 -0.4287 -0.3261  0.1205
  550ASN      H 2947   9.388   1.407   3.839  1.2442 -0.9828 -0.5820
  550ASN     CA 2948   9.441   1.206   3.834  0.3820 -0.7563 -0.0386
  550ASN     HA 2949   9.441   1.151   3.740 -1.7151 -0.3276 -0.3216
  550ASN     CB 2950   9.586   1.256   3.840  0.0506 -0.7130  0.7844
  550ASN    HB1 2951   9.601   1.351   3.789 -3.2755  0.3807  1.5783
  550ASN    HB2 2952   9.620   1.284   3.940  1.4396  0.9498 -0.0916
  550ASN     CG 2953   9.690   1.161   3.775  0.0669  0.0800  0.1211
  550ASN    OD1 2954   9.706   1.153   3.655 -0.1275 -0.0850 -0.0829
  550ASN    ND2 2955   9.763   1.082   3.847  0.4257  0.4869  0.0727
  550ASN   HD21 2956   9.758   1.078   3.948  1.9286 -0.8887  0.1342
  550ASN   HD22 2957   9.817   1.006   3.808  2.1010  0.2144  2.7104
  550ASN      C 2958   9.408   1.098   3.946 -0.6963  0.1863  0.4808
  550ASN      O 2959   9.413   0.977   3.918 -0.0799  0.0972  0.1123
  551TYR      N 2960   9.396   1.147   4.068  0.9555 -0.0726 -0.0276
  551TYR      H 2961   9.371   1.245   4.070 -1.4412 -0.5903 -1.4587
  551TYR     CA 2962   9.366   1.060   4.190 -0.2055  0.0087  0.4415
  551TYR     HA 2963   9.398   0.958   4.171 -1.7349 -0.0358 -2.4086
  551TYR     CB 2964   9.432   1.118   4.316 -0.6761 -0.4650 -0.2457
  551TYR    HB1 2965   9.537   1.142   4.303  0.2136 -2.3378  2.5085
  551TYR    HB2 2966   9.385   1.213   4.343  1.1745  0.4053  0.0414
  551TYR     CG 2967   9.428   1.039   4.452 -0.6825  0.4797  0.5861
  551TYR    CD1 2968   9.340   1.083   4.547  0.1071 -0.3924  0.0503
  551TYR    HD1 2969   9.259   1.145   4.514  1.0051  0.7858 -0.0139
  551TYR    CD2 2970   9.523   0.937   4.475 -0.2938  0.4079  0.2448
  551TYR    HD2 2971   9.601   0.915   4.404  0.9802  2.8910  0.7993
  551TYR    CE1 2972   9.335   1.022   4.677  0.4476  0.0622 -0.0499
  551TYR    HE1 2973   9.248   1.034   4.739 -0.2609  0.7101 -1.1360
  551TYR    CE2 2974   9.528   0.886   4.605  0.2809  0.4517  0.2344
  551TYR    HE2 2975   9.609   0.820   4.633  2.0254  1.9164 -1.0926
  551TYR     CZ 2976   9.429   0.916   4.699  0.4320 -0.0100 -0.2800
  551TYR     OH 2977   9.429   0.857   4.817 -0.5141 -0.1960 -0.1451
  551TYR     HH 2978   9.510   0.812   4.836 -1.2935 -1.6178 -0.0300
  551TYR      C 2979   9.214   1.050   4.214 -0.6085  0.7224 -0.0652
  551TYR      O 2980   9.167   0.941   4.244  0.2784 -0.2201  0.2510
  552LEU      N 2981   9.135   1.160   4.202 -0.3716 -0.8903 -0.3042
  552LEU      H 2982   9.190   1.233   4.161 -1.7281  0.7419  0.6281
  552LEU     CA 2983   8.987   1.172   4.203  0.0962 -0.7247 -0.2343
  552LEU     HA 2984   8.956   1.158   4.306 -1.6964  1.0374 -0.4611
  552LEU     CB 2985   8.944   1.316   4.159  0.0780  1.2703  0.1567
  552LEU    HB1 2986   8.986   1.390   4.227 -1.3024  1.1279  1.2093
  552LEU    HB2 2987   8.976   1.345   4.058 -0.3942  0.8745 -0.1106
  552LEU     CG 2988   8.787   1.345   4.160 -0.5742  0.1545  0.1086
  552LEU     HG 2989   8.741   1.280   4.085 -0.5833  0.6586 -0.3274
  552LEU    CD1 2990   8.727   1.315   4.297 -0.4983 -0.0392  0.3025
  552LEU   HD11 2991   8.760   1.380   4.378  2.6066  1.5427 -2.0059
  552LEU   HD12 2992   8.618   1.310   4.296 -0.6284  1.5266  1.6157
  552LEU   HD13 2993   8.753   1.215   4.328 -1.8194 -0.6551 -0.4723
  552LEU    CD2 2994   8.761   1.486   4.118  0.0315 -0.2794  0.4139
  552LEU   HD21 2995   8.830   1.515   4.039 -0.7045  0.1311 -0.0993
  552LEU   HD22 2996   8.658   1.511   4.091  0.6441  1.6890 -0.2961
  552LEU   HD23 2997   8.766   1.557   4.201 -1.8176  1.4617 -0.8526
  552LEU      C 2998   8.915   1.054   4.131 -0.2602  0.3867  0.3684
  552LEU      O 2999   8.846   0.968   4.187 -0.3038 -0.5265 -0.4762
  553SER      N 3000   8.951   1.039   4.003  0.2514  0.0833  0.3921
  553SER      H 3001   9.013   1.110   3.966 -0.4951  0.7293  0.3255
  553SER     CA 3002   8.917   0.934   3.910  0.3347 -0.4316 -0.5834
  553SER     HA 3003   8.808   0.943   3.914  0.0787 -2.9174 -0.4145
  553SER     CB 3004   8.961   0.961   3.767 -0.1762 -0.0800  0.1545
  553SER    HB1 3005   8.904   0.914   3.686 -1.8315 -0.4772  1.4964
  553SER    HB2 3006   8.921   1.058   3.738 -0.9716 -1.2261 -3.0587
  553SER     OG 3007   9.102   0.953   3.743  0.4873 -0.8283  0.3793
  553SER     HG 3008   9.135   1.038   3.767 -0.5435 -0.4086  0.3409
  553SER      C 3009   8.934   0.783   3.960  0.3554  0.4093  0.7567
  553SER      O 3010   8.855   0.693   3.920 -0.3321 -0.2815  0.1386
  554LYS      N 3011   9.038   0.769   4.045  0.0229 -0.4337 -0.2492
  554LYS      H 3012   9.089   0.853   4.068 -3.4499  1.7326  0.1960
  554LYS     CA 3013   9.068   0.639   4.107  0.3540 -0.2226 -0.2368
  554LYS     HA 3014   9.051   0.556   4.038 -0.6629 -1.7635  1.7337
  554LYS     CB 3015   9.216   0.644   4.136 -0.0583  0.2882  0.1226
  554LYS    HB1 3016   9.240   0.723   4.207 -0.5661  0.0502  0.5690
  554LYS    HB2 3017   9.239   0.551   4.189  1.5436 -0.3134 -1.5307
  554LYS     CG 3018   9.303   0.659   4.003  0.5723 -0.6479 -0.2389
  554LYS    HG1 3019   9.287   0.584   3.925 -0.9578  0.3894 -0.9753
  554LYS    HG2 3020   9.288   0.753   3.951  0.9886 -0.4585 -0.0244
  554LYS     CD 3021   9.453   0.656   4.040  0.8877  0.6236  0.2521
  554LYS    HD1 3022   9.466   0.743   4.106 -0.7453  0.9429  0.1943
  554LYS    HD2 3023   9.476   0.562   4.090 -1.1034  0.1686  0.3898
  554LYS     CE 3024   9.552   0.650   3.920  0.8515 -0.2912  0.0060
  554LYS    HE1 3025   9.528   0.567   3.854 -0.6240 -0.2327  0.4208
  554LYS    HE2 3026   9.543   0.746   3.868  0.8811 -0.0897  0.3677
  554LYS     NZ 3027   9.692   0.650   3.954 -0.2003  0.7916 -0.1998
  554LYS    HZ1 3028   9.725   0.559   3.984 -0.0208  0.8859 -0.1037
  554LYS    HZ2 3029   9.742   0.664   3.868  1.6640 -1.6057  0.3538
  554LYS    HZ3 3030   9.720   0.719   4.023  0.9917  0.0407  0.0972
  554LYS      C 3031   8.993   0.614   4.234  0.1853 -0.1610 -0.0547
  554LYS      O 3032   8.968   0.501   4.273 -0.5968 -0.1685  0.9664
  555LEU      N 3033   8.958   0.721   4.309  0.5266 -0.6617  0.3106
  555LEU      H 3034   8.978   0.812   4.271 -0.8603 -0.1305  0.7605
  555LEU     CA 3035   8.865   0.709   4.419 -0.1616  0.2728 -1.0573
  555LEU     HA 3036   8.891   0.631   4.490 -0.2026  2.3526  1.3909
  555LEU     CB 3037   8.844   0.842   4.494  0.7954  0.3802 -0.6201
  555LEU    HB1 3038   8.791   0.916   4.434 -3.5876  0.4169  2.8304
  555LEU    HB2 3039   8.767   0.838   4.570 -1.2033  0.6780 -2.5304
  555LEU     CG 3040   8.971   0.907   4.553 -0.3720  0.2905  0.6326
  555LEU     HG 3041   9.047   0.929   4.478  0.0945  0.1808  1.0647
  555LEU    CD1 3042   8.949   1.045   4.612  0.5509  0.3931 -0.4394
  555LEU   HD11 3043   9.045   1.072   4.658  0.3611 -0.5908  0.5660
  555LEU   HD12 3044   8.923   1.121   4.538 -0.2994  2.0613  1.4843
  555LEU   HD13 3045   8.885   1.059   4.699  1.2174 -0.3860  0.1885
  555LEU    CD2 3046   9.049   0.811   4.656 -0.5789 -0.3840 -0.5049
  555LEU   HD21 3047   8.970   0.769   4.718 -0.8212  0.5985 -0.1255
  555LEU   HD22 3048   9.096   0.722   4.614  0.8229  0.3718 -0.6062
  555LEU   HD23 3049   9.121   0.859   4.722 -2.4114  1.7377  0.0916
  555LEU      C 3050   8.724   0.666   4.371  0.2575 -0.2991  0.3456
  555LEU      O 3051   8.661   0.569   4.423  0.2081  0.2587  0.2373
  556LEU      N 3052   8.681   0.720   4.258  0.5284 -0.4305  0.3869
  556LEU      H 3053   8.734   0.798   4.223 -1.0313  0.8382  0.7765
  556LEU     CA 3054   8.560   0.698   4.189  0.7041  0.3927  0.5067
  556LEU     HA 3055   8.483   0.684   4.264  1.0012 -0.2338  0.6998
  556LEU     CB 3056   8.534   0.821   4.086 -0.1488 -0.5131 -0.0954
  556LEU    HB1 3057   8.618   0.826   4.016  1.9707 -1.5502  2.1913
  556LEU    HB2 3058   8.444   0.798   4.028  0.4881  2.1898 -2.3663
  556LEU     CG 3059   8.506   0.952   4.156 -0.1693 -0.2622 -0.8667
  556LEU     HG 3060   8.594   0.972   4.217 -0.1096  1.5716 -1.5121
  556LEU    CD1 3061   8.503   1.056   4.048  0.2711 -0.3539 -0.0338
  556LEU   HD11 3062   8.588   1.042   3.981  1.1680 -2.3555  1.4332
  556LEU   HD12 3063   8.412   1.044   3.989  0.5906 -1.3773 -0.3480
  556LEU   HD13 3064   8.512   1.155   4.093 -0.8986 -0.0388 -0.4601
  556LEU    CD2 3065   8.383   0.953   4.242 -0.1373 -0.2007  0.5981
  556LEU   HD21 3066   8.308   0.884   4.203  2.0272 -1.9197 -0.7257
  556LEU   HD22 3067   8.409   0.928   4.345  0.7481  1.9015  0.9367
  556LEU   HD23 3068   8.341   1.054   4.245 -2.9618 -1.3137  3.0694
  556LEU      C 3069   8.562   0.575   4.099 -0.3452  0.6166  0.3471
  556LEU      O 3070   8.462   0.540   4.038  0.0234  0.7520  0.0921
  557GLY      N 3071   8.676   0.507   4.088 -0.5090  1.0380 -0.1291
  557GLY      H 3072   8.750   0.532   4.153  1.3611 -0.5513 -1.5242
  557GLY     CA 3073   8.707   0.386   4.011  0.0362  0.1142  0.2051
  557GLY    HA1 3074   8.624   0.376   3.940 -0.4912 -0.6423  0.9098
  557GLY    HA2 3075   8.798   0.392   3.952 -0.5480 -0.7073 -0.8267
  557GLY      C 3076   8.727   0.264   4.095  1.1875 -0.3983  0.8497
  557GLY      O 3077   8.749   0.157   4.038  0.0264  0.1365  0.7031
  558LYS      N 3078   8.705   0.279   4.226  0.1302  0.2974 -0.2377
  558LYS      H 3079   8.707   0.372   4.265 -0.5707  0.6638 -1.0609
  558LYS     CA 3080   8.690   0.168   4.316  0.6204 -0.1432  0.1336
  558LYS     HA 3081   8.764   0.097   4.281  2.0806 -0.0493  2.7707
  558LYS     CB 3082   8.735   0.210   4.453  0.1555  0.0808 -0.5360
  558LYS    HB1 3083   8.690   0.303   4.486 -0.4902  0.0019 -1.1867
  558LYS    HB2 3084   8.701   0.126   4.515  0.0030 -0.3087 -1.1340
  558LYS     CG 3085   8.881   0.221   4.481 -0.4104 -0.1978 -1.1245
  558LYS    HG1 3086   8.918   0.306   4.423 -1.4716  1.1456  0.0647
  558LYS    HG2 3087   8.887   0.242   4.588 -2.5241  0.4347 -1.0802
  558LYS     CD 3088   8.976   0.104   4.442 -1.0137  0.2535 -0.4870
  558LYS    HD1 3089   9.050   0.087   4.520  0.3130  0.0809 -1.7244
  558LYS    HD2 3090   8.915   0.015   4.431  1.0705 -1.5428  1.4895
  558LYS     CE 3091   9.049   0.137   4.316  0.1031 -0.2461  0.5858
  558LYS    HE1 3092   8.991   0.169   4.230  3.7730  2.0001 -1.3216
  558LYS    HE2 3093   9.107   0.229   4.325 -0.8227  0.5783 -1.4142
  558LYS     NZ 3094   9.151   0.030   4.284  0.3317  0.3329  0.3277
  558LYS    HZ1 3095   9.109  -0.047   4.234  1.7040  0.6932 -1.4829
  558LYS    HZ2 3096   9.224   0.063   4.224 -0.3557  0.3695 -0.5015
  558LYS    HZ3 3097   9.210   0.006   4.362  0.4072 -0.5429  0.0151
  558LYS      C 3098   8.548   0.114   4.326  0.5101 -0.0015  0.0627
  558LYS      O 3099   8.523   0.006   4.378  0.2648 -0.5538  0.7004
  559LEU      N 3100   8.444   0.193   4.277 -0.6485 -0.1867  0.2039
  559LEU      H 3101   8.474   0.281   4.239 -0.1056 -0.8640 -1.0042
  559LEU     CA 3102   8.304   0.162   4.255 -0.1583 -0.3141  0.8616
  559LEU     HA 3103   8.267   0.134   4.354  0.3272 -2.3272  0.5216
  559LEU     CB 3104   8.229   0.284   4.201 -0.3451  0.0848 -0.3500
  559LEU    HB1 3105   8.243   0.301   4.094 -1.9282  0.3971 -0.5358
  559LEU    HB2 3106   8.124   0.252   4.203 -1.9297  4.5111 -0.4206
  559LEU     CG 3107   8.234   0.415   4.280 -0.0787  0.6139 -0.6182
  559LEU     HG 3108   8.331   0.461   4.258 -1.0884  1.6453 -3.4280
  559LEU    CD1 3109   8.140   0.519   4.227 -0.1251  0.4960 -0.0222
  559LEU   HD11 3110   8.160   0.623   4.251  0.6511  0.3036  0.1833
  559LEU   HD12 3111   8.151   0.521   4.119  0.1293 -2.6451 -0.1555
  559LEU   HD13 3112   8.033   0.511   4.247  0.0359  1.1791  1.2320
  559LEU    CD2 3113   8.223   0.414   4.436  0.1292  0.5984 -0.6464
  559LEU   HD21 3114   8.258   0.511   4.471  0.0971  1.4305 -2.8214
  559LEU   HD22 3115   8.123   0.400   4.478 -0.1328  0.0183 -1.4408
  559LEU   HD23 3116   8.287   0.339   4.483  0.5989  0.9916 -0.6634
  559LEU      C 3117   8.271   0.032   4.168 -0.2450 -0.3911 -0.0363
  559LEU      O 3118   8.190  -0.048   4.211 -0.3897 -0.0805 -0.0273
  560PRO      N 3119   8.343   0.013   4.055  0.5581 -0.2794  0.6281
  560PRO     CA 3120   8.338  -0.112   3.983  0.7490  0.2443  0.3142
  560PRO     HA 3121   8.237  -0.153   3.971 -0.2235  2.5618 -0.1011
  560PRO     CB 3122   8.369  -0.076   3.842  0.1290  0.2859  0.0613
  560PRO    HB1 3123   8.415  -0.161   3.793  0.9331  0.0269  1.2181
  560PRO    HB2 3124   8.277  -0.040   3.795 -0.1654  1.0714  1.2032
  560PRO     CG 3125   8.468   0.037   3.854 -0.3429  0.6180  0.4522
  560PRO    HG1 3126   8.569  -0.003   3.867 -1.1476 -1.0169  2.2174
  560PRO    HG2 3127   8.465   0.097   3.763 -0.0236  1.8608  1.2408
  560PRO     CD 3128   8.412   0.113   3.974  0.0127  0.8553 -0.1952
  560PRO    HD1 3129   8.486   0.173   4.026  0.9724  0.0540 -0.6056
  560PRO    HD2 3130   8.338   0.187   3.944 -0.0011  0.4435 -1.2205
  560PRO      C 3131   8.428  -0.217   4.041 -0.4844  0.4118 -0.7096
  560PRO      O 3132   8.403  -0.332   4.013 -0.2657 -0.6901 -0.3003
  561GLU      N 3133   8.533  -0.183   4.113 -0.2545  0.6135 -0.9669
  561GLU      H 3134   8.539  -0.086   4.140  0.1596  0.9547 -2.2367
  561GLU     CA 3135   8.632  -0.275   4.168 -0.1131  0.3364 -0.0865
  561GLU     HA 3136   8.666  -0.339   4.087  1.5959  0.8313  0.1926
  561GLU     CB 3137   8.745  -0.187   4.222  0.0608 -0.4085  0.9331
  561GLU    HB1 3138   8.762  -0.103   4.155  2.3108 -1.1839  0.4532
  561GLU    HB2 3139   8.718  -0.133   4.312 -0.8129 -2.1428  1.7798
  561GLU     CG 3140   8.881  -0.266   4.245 -0.3059 -0.2485 -0.2639
  561GLU    HG1 3141   8.933  -0.226   4.332 -1.9736  0.4094  0.4670
  561GLU    HG2 3142   8.858  -0.371   4.264 -1.1819 -0.1745 -0.8464
  561GLU     CD 3143   8.961  -0.255   4.112  0.0580 -0.8936 -0.3855
  561GLU    OE1 3144   9.066  -0.186   4.117  0.3582  0.3826 -0.3753
  561GLU    OE2 3145   8.919  -0.315   4.008 -0.1097  0.5945 -0.2090
  561GLU      C 3146   8.561  -0.363   4.271 -0.8855 -0.2890 -0.4685
  561GLU      O 3147   8.591  -0.483   4.275  0.3710 -0.3819  0.2140
  562LEU      N 3148   8.462  -0.307   4.343 -0.2940  0.0564 -0.4546
  562LEU      H 3149   8.447  -0.209   4.325 -2.0082  0.4065  2.3156
  562LEU     CA 3150   8.376  -0.369   4.442  0.7414 -0.0085 -0.0179
  562LEU     HA 3151   8.441  -0.435   4.500 -0.1475  0.3215  1.4160
  562LEU     CB 3152   8.308  -0.250   4.515 -0.2728 -0.3683 -0.0694
  562LEU    HB1 3153   8.274  -0.173   4.446  0.4355 -0.4345 -0.5036
  562LEU    HB2 3154   8.219  -0.292   4.562  0.1056  0.1681  1.1589
  562LEU     CG 3155   8.392  -0.193   4.629 -0.6434  0.5969  0.4755
  562LEU     HG 3156   8.496  -0.180   4.599 -0.1190 -1.1018  1.4542
  562LEU    CD1 3157   8.319  -0.063   4.674 -0.0563  0.4239 -0.1143
  562LEU   HD11 3158   8.398   0.002   4.713 -0.0222 -0.1799  0.8860
  562LEU   HD12 3159   8.275  -0.009   4.591  2.1348 -1.6531 -2.8326
  562LEU   HD13 3160   8.242  -0.083   4.748  0.0248 -0.5555 -0.2762
  562LEU    CD2 3161   8.413  -0.293   4.745  0.7250  0.1951  0.0291
  562LEU   HD21 3162   8.321  -0.317   4.799  0.7353 -0.7400 -0.3522
  562LEU   HD22 3163   8.453  -0.389   4.711 -1.3450 -0.2132 -1.4622
  562LEU   HD23 3164   8.469  -0.253   4.829 -0.2249  0.5673  0.5016
  562LEU      C 3165   8.261  -0.449   4.383 -0.1747  0.2047 -0.4562
  562LEU      O 3166   8.226  -0.554   4.449 -0.6494 -0.4672  0.4076
  563ARG      N 3167   8.218  -0.421   4.260  0.1016  0.0156  0.1747
  563ARG      H 3168   8.261  -0.346   4.207 -0.7985  0.8412  0.5883
  563ARG     CA 3169   8.120  -0.500   4.183 -0.6840 -0.1080 -0.6618
  563ARG     HA 3170   8.045  -0.512   4.261  1.1037  1.2186  1.3702
  563ARG     CB 3171   8.074  -0.418   4.057 -0.4405  0.2216 -0.4063
  563ARG    HB1 3172   8.159  -0.368   4.011 -1.4153  1.5683 -0.8417
  563ARG    HB2 3173   8.037  -0.489   3.983 -0.0936  0.9382 -1.2974
  563ARG     CG 3174   7.967  -0.308   4.083  0.2992  0.5291  0.6087
  563ARG    HG1 3175   7.882  -0.346   4.139 -0.8798 -0.0282 -1.4488
  563ARG    HG2 3176   8.021  -0.235   4.142  0.0145  0.4408  0.9791
  563ARG     CD 3177   7.931  -0.245   3.950 -0.2278  0.2043  0.6912
  563ARG    HD1 3178   8.018  -0.228   3.887 -0.3086  1.6026  0.9245
  563ARG    HD2 3179   7.874  -0.321   3.897 -0.4941  1.5637 -1.0800
  563ARG     NE 3180   7.849  -0.127   3.952 -0.1537 -0.3284  0.4113
  563ARG     HE 3181   7.894  -0.050   3.999  1.3407 -0.5485 -0.5817
  563ARG     CZ 3182   7.745  -0.089   3.876  0.4342  0.3980  0.1204
  563ARG    NH1 3183   7.714  -0.156   3.768  0.3987 -0.2058 -0.4150
  563ARG   HH11 3184   7.757  -0.245   3.749 -0.6043 -0.7883 -0.0113
  563ARG   HH12 3185   7.628  -0.136   3.717  1.7023  0.4317 -2.4985
  563ARG    NH2 3186   7.674   0.015   3.910 -0.6265 -0.6699 -0.7823
  563ARG   HH21 3187   7.691   0.063   3.997  0.5790  0.8831 -1.8263
  563ARG   HH22 3188   7.588   0.039   3.863 -0.8244  0.3707  0.0844
  563ARG      C 3189   8.187  -0.633   4.134 -0.4243 -0.3095 -0.1576
  563ARG      O 3190   8.125  -0.737   4.147 -0.5966  0.1259 -0.6729
  564THR      N 3191   8.310  -0.625   4.082 -0.4046 -0.2392 -0.3580
  564THR      H 3192   8.356  -0.535   4.074 -0.2438 -0.3654 -0.8889
  564THR     CA 3193   8.392  -0.738   4.029 -0.5555  0.1009 -1.3779
  564THR     HA 3194   8.325  -0.802   3.972 -1.0661  0.3017 -1.0084
  564THR     CB 3195   8.502  -0.687   3.940 -0.3675 -0.3694  0.2750
  564THR     HB 3196   8.575  -0.766   3.923 -0.7413 -1.1468  2.0555
  564THR    OG1 3197   8.576  -0.585   4.008  0.9695  0.1123 -0.2579
  564THR    HG1 3198   8.619  -0.615   4.086 -0.5611 -0.1147  0.5381
  564THR    CG2 3199   8.443  -0.623   3.815 -0.0918 -0.2087  0.5091
  564THR   HG21 3200   8.355  -0.564   3.840 -0.5921 -1.4508  1.8256
  564THR   HG22 3201   8.512  -0.559   3.760  1.4631 -0.1927  2.3618
  564THR   HG23 3202   8.405  -0.706   3.756 -0.6081 -0.8364  1.6876
  564THR      C 3203   8.449  -0.823   4.141 -0.2148 -0.3256 -0.1269
  564THR      O 3204   8.478  -0.941   4.113  0.2877 -0.3188  0.0633
  565LEU      N 3205   8.451  -0.775   4.269 -0.1673 -0.1076  0.3905
  565LEU      H 3206   8.442  -0.676   4.287  0.3484 -0.5456  3.9481
  565LEU     CA 3207   8.467  -0.847   4.387 -0.7867  0.4858 -0.6285
  565LEU     HA 3208   8.536  -0.931   4.373 -1.2766 -0.4748  2.0434
  565LEU     CB 3209   8.535  -0.755   4.486 -0.2431 -0.7838 -0.2974
  565LEU    HB1 3210   8.562  -0.663   4.434 -2.7875  1.0349  1.3304
  565LEU    HB2 3211   8.467  -0.713   4.561 -0.9043 -1.2518 -0.6291
  565LEU     CG 3212   8.652  -0.826   4.560  0.3558  0.6892 -0.0605
  565LEU     HG 3213   8.726  -0.867   4.491 -0.1192  1.1836 -0.8779
  565LEU    CD1 3214   8.726  -0.719   4.649  0.2840  0.4121 -0.4416
  565LEU   HD11 3215   8.683  -0.689   4.744  1.9501  0.6985  0.2443
  565LEU   HD12 3216   8.820  -0.768   4.673 -0.0252 -0.1841 -0.3997
  565LEU   HD13 3217   8.752  -0.632   4.589 -1.3120  1.6005  0.5177
  565LEU    CD2 3218   8.610  -0.950   4.643 -0.8518 -0.0676 -0.5835
  565LEU   HD21 3219   8.562  -1.028   4.584 -1.1512 -0.2805 -0.0705
  565LEU   HD22 3220   8.695  -0.992   4.696 -0.1289  0.8975 -0.9588
  565LEU   HD23 3221   8.524  -0.930   4.708 -1.1000 -0.2521 -0.8491
  565LEU      C 3222   8.339  -0.900   4.456 -0.2487 -0.0416  0.3836
  565LEU      O 3223   8.335  -1.008   4.520  0.0304  0.0823 -0.7937
  566CYS      N 3224   8.222  -0.841   4.429 -0.0364  0.5753 -0.3887
  566CYS      H 3225   8.223  -0.751   4.383  0.3608  1.2416  0.8572
  566CYS     CA 3226   8.093  -0.876   4.491  0.0101  0.8932 -0.7879
  566CYS     HA 3227   8.108  -0.906   4.594 -0.6525  0.8655 -0.6949
  566CYS     CB 3228   8.001  -0.760   4.494 -0.7085  0.1495  0.3442
  566CYS    HB1 3229   8.040  -0.684   4.562 -1.0014  1.6370 -1.0834
  566CYS    HB2 3230   7.981  -0.720   4.395 -1.6516  0.2685  0.5780
  566CYS     SG 3231   7.834  -0.792   4.553 -0.0408  0.1078  0.1708
  566CYS     HG 3232   7.792  -0.666   4.547 -0.8471 -0.1925 -0.9384
  566CYS      C 3233   8.033  -0.992   4.409  0.2762 -0.5934 -0.3783
  566CYS      O 3234   8.008  -1.097   4.469 -0.4791  0.0719  0.4656
  567THR      N 3235   8.004  -0.969   4.275 -0.0663 -0.2336 -0.6771
  567THR      H 3236   8.025  -0.880   4.232 -3.0960  1.4102  0.8944
  567THR     CA 3237   7.930  -1.061   4.187 -0.1582 -0.4304  0.5238
  567THR     HA 3238   7.826  -1.065   4.220 -0.7684 -0.3631 -1.2420
  567THR     CB 3239   7.919  -0.990   4.049  0.1287  0.7645  0.3646
  567THR     HB 3240   7.871  -1.069   3.992  0.4344  0.5058  0.4642
  567THR    OG1 3241   8.048  -0.966   4.000 -0.4638  0.4105 -0.4413
  567THR    HG1 3242   8.081  -0.886   4.037 -1.4917  0.2545  0.9165
  567THR    CG2 3243   7.830  -0.867   4.042  0.1503  0.4040 -0.3418
  567THR   HG21 3244   7.727  -0.862   4.077 -0.6259 -1.4385 -2.1911
  567THR   HG22 3245   7.877  -0.785   4.097 -1.7438 -0.4150  2.7871
  567THR   HG23 3246   7.830  -0.843   3.936  0.4325 -0.0080 -0.4357
  567THR      C 3247   7.973  -1.204   4.181 -0.2156  0.1167 -0.0202
  567THR      O 3248   7.893  -1.290   4.212 -0.3866 -0.2363  0.2270
  568GLN      N 3249   8.104  -1.239   4.170  0.6423 -0.4525  0.1561
  568GLN      H 3250   8.155  -1.156   4.144  0.4268 -0.6699 -1.0156
  568GLN     CA 3251   8.165  -1.372   4.189 -0.5939  0.8545  0.0047
  568GLN     HA 3252   8.118  -1.443   4.120 -1.1509  0.4178  0.8152
  568GLN     CB 3253   8.313  -1.358   4.136  0.6987  0.0450 -0.5112
  568GLN    HB1 3254   8.366  -1.452   4.126  1.6518  0.8063 -4.4881
  568GLN    HB2 3255   8.303  -1.312   4.038 -1.3094  0.9272  0.0621
  568GLN     CG 3256   8.383  -1.255   4.236 -0.6251  0.1628 -0.4321
  568GLN    HG1 3257   8.361  -1.156   4.196  0.9841  0.7638  0.0503
  568GLN    HG2 3258   8.354  -1.256   4.341  1.3723 -1.9668  0.1884
  568GLN     CD 3259   8.537  -1.248   4.230 -0.4638 -0.5446 -0.2541
  568GLN    OE1 3260   8.602  -1.181   4.309 -0.4185 -0.0088 -0.0440
  568GLN    NE2 3261   8.606  -1.307   4.136  0.3349 -0.3680  0.1418
  568GLN   HE21 3262   8.547  -1.344   4.062 -1.0785  0.1057  0.9766
  568GLN   HE22 3263   8.702  -1.328   4.155  0.5566  1.4891  1.3266
  568GLN      C 3264   8.146  -1.445   4.324 -0.7409 -0.2194  0.4936
  568GLN      O 3265   8.197  -1.559   4.340 -0.0364 -0.1183  0.7171
  569GLY      N 3266   8.098  -1.379   4.428  0.4554 -0.3406 -0.1975
  569GLY      H 3267   8.066  -1.285   4.411 -0.7842 -0.9396 -1.3675
  569GLY     CA 3268   8.082  -1.430   4.560 -0.7081 -0.4425 -0.3347
  569GLY    HA1 3269   8.135  -1.524   4.571  1.7997  0.6729 -2.0736
  569GLY    HA2 3270   8.125  -1.365   4.636 -0.0816  1.8013 -2.4830
  569GLY      C 3271   7.934  -1.438   4.589 -0.0042 -0.6652  0.1404
  569GLY      O 3272   7.875  -1.531   4.649 -0.1440 -0.5960  0.2770
  570LEU      N 3273   7.859  -1.335   4.546  0.2554  0.0672  0.0220
  570LEU      H 3274   7.908  -1.253   4.514 -0.7009  1.7268  2.4844
  570LEU     CA 3275   7.716  -1.323   4.544 -0.2375 -0.0881 -0.5264
  570LEU     HA 3276   7.684  -1.322   4.648 -1.2487 -0.3098 -0.8174
  570LEU     CB 3277   7.686  -1.178   4.499 -0.2793 -0.6372  0.5452
  570LEU    HB1 3278   7.722  -1.111   4.577  2.4326  0.2920 -1.3513
  570LEU    HB2 3279   7.741  -1.143   4.412 -4.1351  4.3537 -0.3570
  570LEU     CG 3280   7.540  -1.125   4.469  0.1299  0.5606 -0.4469
  570LEU     HG 3281   7.495  -1.201   4.404 -0.5256  0.0364  0.5979
  570LEU    CD1 3282   7.460  -1.130   4.599  0.1790  1.0550  0.1556
  570LEU   HD11 3283   7.512  -1.064   4.669  2.0910  1.7459 -1.7938
  570LEU   HD12 3284   7.359  -1.089   4.594 -0.3754  0.0774  2.2849
  570LEU   HD13 3285   7.451  -1.225   4.650  0.3987  0.0478 -1.5800
  570LEU    CD2 3286   7.530  -0.989   4.410  0.5192  0.1033  0.0374
  570LEU   HD21 3287   7.576  -0.915   4.475  2.8504 -2.6733  1.7952
  570LEU   HD22 3288   7.585  -0.984   4.316  0.4461 -1.9102 -0.1524
  570LEU   HD23 3289   7.423  -0.969   4.400  0.1595 -1.0040  1.2817
  570LEU      C 3290   7.645  -1.429   4.464 -0.4865  0.2441  0.0232
  570LEU      O 3291   7.531  -1.464   4.499 -0.0681 -0.4283 -0.0097
  571GLN      N 3292   7.715  -1.474   4.362 -0.0947 -0.2018  0.3057
  571GLN      H 3293   7.796  -1.426   4.327  1.7023 -3.4748 -0.4189
  571GLN     CA 3294   7.681  -1.589   4.281 -0.0263  0.7893 -0.7253
  571GLN     HA 3295   7.573  -1.592   4.269 -0.0604 -0.8765 -0.2083
  571GLN     CB 3296   7.759  -1.586   4.146 -0.0703  0.3126  0.0225
  571GLN    HB1 3297   7.863  -1.567   4.174 -0.5791  1.6554  1.1142
  571GLN    HB2 3298   7.755  -1.682   4.094 -0.7774 -0.3937  1.3399
  571GLN     CG 3299   7.704  -1.476   4.047  0.4162  0.4838 -0.2956
  571GLN    HG1 3300   7.681  -1.378   4.088  0.2065  1.0850 -1.7913
  571GLN    HG2 3301   7.787  -1.474   3.977  1.1971 -1.9469  0.4694
  571GLN     CD 3302   7.569  -1.526   3.975 -0.3220 -0.0180  0.0697
  571GLN    OE1 3303   7.526  -1.638   4.002  0.3196 -0.0363 -0.6155
  571GLN    NE2 3304   7.496  -1.452   3.892  0.1571  0.6269  0.5830
  571GLN   HE21 3305   7.525  -1.360   3.860 -2.4554  1.0860 -0.6994
  571GLN   HE22 3306   7.410  -1.485   3.851 -0.0145  4.1602 -2.4743
  571GLN      C 3307   7.720  -1.720   4.361 -0.3247 -0.2570 -0.1865
  571GLN      O 3308   7.648  -1.817   4.343 -0.1513 -0.2007 -0.0937
  572ARG      N 3309   7.832  -1.717   4.432  0.2852  0.3750 -0.2419
  572ARG      H 3310   7.886  -1.632   4.425  0.7434  0.0879 -0.2572
  572ARG     CA 3311   7.881  -1.831   4.510  0.0935  0.2126  0.1978
  572ARG     HA 3312   7.884  -1.919   4.446 -3.8209 -0.8303  1.1463
  572ARG     CB 3313   8.024  -1.812   4.563 -0.2039 -0.2385  0.0894
  572ARG    HB1 3314   8.095  -1.782   4.486 -0.9051 -1.3930 -1.0326
  572ARG    HB2 3315   8.023  -1.727   4.632  0.5007 -0.2353  0.1035
  572ARG     CG 3316   8.095  -1.939   4.620  0.2371 -0.2345 -0.2201
  572ARG    HG1 3317   8.039  -1.982   4.702 -2.3782  0.3225 -1.6155
  572ARG    HG2 3318   8.103  -2.020   4.548  0.2476 -0.0185 -0.4644
  572ARG     CD 3319   8.238  -1.903   4.661 -0.0393  0.5019 -0.4269
  572ARG    HD1 3320   8.304  -1.859   4.586  1.1938  2.1628  1.5491
  572ARG    HD2 3321   8.231  -1.828   4.739 -0.0462  0.1949 -0.1297
  572ARG     NE 3322   8.315  -2.020   4.711 -0.2402 -0.3337  0.3683
  572ARG     HE 3323   8.253  -2.065   4.778  0.9765 -0.2129  1.6276
  572ARG     CZ 3324   8.441  -2.047   4.689 -0.3584 -0.5780  0.3649
  572ARG    NH1 3325   8.521  -1.972   4.610  0.1667  0.3549  0.4000
  572ARG   HH11 3326   8.499  -1.891   4.554  1.1493 -0.2554 -0.9529
  572ARG   HH12 3327   8.618  -1.998   4.599  0.1883 -0.0988  1.5931
  572ARG    NH2 3328   8.494  -2.155   4.738  0.5558  0.2532  0.5036
  572ARG   HH21 3329   8.433  -2.231   4.763  2.2087 -1.4147 -0.3189
  572ARG   HH22 3330   8.590  -2.182   4.718  0.2428  0.3644 -1.3314
  572ARG      C 3331   7.792  -1.871   4.627 -0.6257 -0.5450 -0.4706
  572ARG      O 3332   7.791  -1.988   4.661 -0.4718 -0.7710  0.5711
  573ILE      N 3333   7.727  -1.774   4.693 -0.3314  0.5362 -0.0308
  573ILE      H 3334   7.753  -1.679   4.672 -0.4874  0.9831  1.6562
  573ILE     CA 3335   7.624  -1.807   4.802 -0.1730 -0.7568  0.3773
  573ILE     HA 3336   7.668  -1.870   4.878  1.7138 -0.8395 -0.7305
  573ILE     CB 3337   7.583  -1.679   4.877  0.2064 -0.2458  0.0810
  573ILE     HB 3338   7.536  -1.612   4.805 -2.4539 -0.6354  1.3413
  573ILE    CG1 3339   7.695  -1.598   4.943  0.0413 -0.3461  1.1261
  573ILE   HG11 3340   7.738  -1.641   5.033  1.7563  1.0452  1.0303
  573ILE   HG12 3341   7.783  -1.596   4.879 -0.8250 -1.6396 -0.1806
  573ILE    CG2 3342   7.477  -1.690   4.990  0.2189  0.7833 -0.3690
  573ILE   HG21 3343   7.381  -1.708   4.942  1.4248  0.9440 -3.0014
  573ILE   HG22 3344   7.499  -1.768   5.063  0.0836  0.3121 -0.8267
  573ILE   HG23 3345   7.458  -1.602   5.051 -0.3067  0.2043  0.3213
  573ILE     CD 3346   7.655  -1.447   4.958  0.3085 -0.5676  0.2103
  573ILE    HD1 3347   7.747  -1.404   4.997  1.5278 -2.5484 -0.3319
  573ILE    HD2 3348   7.610  -1.392   4.875  1.7097  0.0434 -0.1658
  573ILE    HD3 3349   7.580  -1.442   5.037  1.0079 -2.7633  1.0945
  573ILE      C 3350   7.498  -1.872   4.746  0.0102  0.3250  0.3213
  573ILE      O 3351   7.437  -1.951   4.821  0.3532  0.0027  0.1349
  574PHE      N 3352   7.464  -1.839   4.623  0.1594 -0.1065  0.2557
  574PHE      H 3353   7.503  -1.765   4.565 -2.0893 -0.4383 -1.8584
  574PHE     CA 3354   7.351  -1.894   4.546  0.1238 -0.8604 -0.7016
  574PHE     HA 3355   7.263  -1.909   4.609  0.6032 -0.0066  0.2058
  574PHE     CB 3356   7.316  -1.807   4.426 -0.1115 -0.1408  0.0104
  574PHE    HB1 3357   7.253  -1.726   4.463  0.5601 -0.8859  3.0696
  574PHE    HB2 3358   7.411  -1.770   4.388  0.0352 -1.7164 -1.2937
  574PHE     CG 3359   7.230  -1.870   4.313 -0.3246  0.5665 -0.2090
  574PHE    CD1 3360   7.091  -1.875   4.328  0.3068 -0.2346 -0.0399
  574PHE    HD1 3361   7.041  -1.829   4.412 -1.0629 -0.4323 -0.7103
  574PHE    CD2 3362   7.285  -1.918   4.201  0.0506 -0.4876  0.2174
  574PHE    HD2 3363   7.392  -1.913   4.193  0.2677  1.5034  2.9120
  574PHE    CE1 3364   7.017  -1.932   4.223 -0.0276  0.6542 -0.3150
  574PHE    HE1 3365   6.910  -1.948   4.223  0.0964 -0.2716 -1.5203
  574PHE    CE2 3366   7.212  -1.971   4.096  0.4765 -0.2810  0.5105
  574PHE    HE2 3367   7.264  -2.018   4.014 -1.5380 -0.0887 -0.9420
  574PHE     CZ 3368   7.072  -1.984   4.108  0.1280 -0.2567  0.0017
  574PHE     HZ 3369   7.015  -2.029   4.028  1.6641 -1.9659 -0.1941
  574PHE      C 3370   7.383  -2.040   4.508 -0.6698  0.0477 -0.3753
  574PHE      O 3371   7.302  -2.130   4.542 -0.4590  0.2681  0.3705
  575TYR      N 3372   7.500  -2.065   4.453  0.1178  0.0193  0.3072
  575TYR      H 3373   7.562  -1.988   4.433  0.3925  0.2858  2.0160
  575TYR     CA 3374   7.557  -2.200   4.432 -1.0046 -0.0568  0.1726
  575TYR     HA 3375   7.488  -2.256   4.368 -0.7472  0.4362 -0.5424
  575TYR     CB 3376   7.690  -2.186   4.350 -0.2821 -0.4590 -0.1504
  575TYR    HB1 3377   7.761  -2.126   4.407  0.1510  0.2016 -1.3479
  575TYR    HB2 3378   7.742  -2.281   4.344 -0.4591 -0.5092 -1.0278
  575TYR     CG 3379   7.684  -2.127   4.201 -0.1394  0.7835  0.0855
  575TYR    CD1 3380   7.565  -2.148   4.127  0.2671  0.5342  0.1012
  575TYR    HD1 3381   7.498  -2.229   4.152 -1.8309  1.4745 -2.0850
  575TYR    CD2 3382   7.784  -2.033   4.159 -0.0698  0.2452 -0.6931
  575TYR    HD2 3383   7.871  -2.015   4.220 -0.8033 -0.3797  0.5694
  575TYR    CE1 3384   7.546  -2.082   4.005 -0.5808 -0.0741 -0.4283
  575TYR    HE1 3385   7.458  -2.107   3.947 -0.3240 -1.0632 -0.4062
  575TYR    CE2 3386   7.760  -1.958   4.044 -0.4252  0.1733 -0.1082
  575TYR    HE2 3387   7.828  -1.877   4.025  0.0331 -0.1474  0.1421
  575TYR     CZ 3388   7.638  -1.979   3.967 -1.0660 -0.5221 -0.0073
  575TYR     OH 3389   7.619  -1.922   3.849  0.3334 -0.8865  0.1645
  575TYR     HH 3390   7.692  -1.869   3.820  0.1062 -0.9621 -0.5713
  575TYR      C 3391   7.572  -2.279   4.566 -0.5049  0.3081  0.1302
  575TYR      O 3392   7.542  -2.398   4.561 -0.1483  0.2056 -0.0825
  576LEU      N 3393   7.606  -2.221   4.682  0.5574  0.0951  0.1055
  576LEU      H 3394   7.648  -2.130   4.668 -0.5789  0.6576  0.2457
  576LEU     CA 3395   7.615  -2.295   4.811  0.8097 -0.8204  0.4086
  576LEU     HA 3396   7.688  -2.374   4.796  0.0195 -1.8731  1.8742
  576LEU     CB 3397   7.669  -2.182   4.907  0.1240 -0.3639 -0.4464
  576LEU    HB1 3398   7.759  -2.136   4.866  1.2562 -2.1268 -0.0331
  576LEU    HB2 3399   7.595  -2.103   4.892  1.4807  0.8690 -0.9258
  576LEU     CG 3400   7.703  -2.225   5.058 -0.2230 -1.5381  0.1378
  576LEU     HG 3401   7.606  -2.252   5.099 -1.3554 -0.6400 -1.7981
  576LEU    CD1 3402   7.805  -2.336   5.074 -0.4900 -0.0068 -0.0115
  576LEU   HD11 3403   7.776  -2.426   5.020  1.0364  0.1790 -1.2048
  576LEU   HD12 3404   7.904  -2.304   5.041 -0.7139  1.0205  0.2672
  576LEU   HD13 3405   7.816  -2.369   5.178  3.0220  1.3142  0.1919
  576LEU    CD2 3406   7.743  -2.101   5.126  0.1331 -0.4830 -0.3161
  576LEU   HD21 3407   7.757  -2.102   5.234  0.3341  0.2401 -0.3292
  576LEU   HD22 3408   7.832  -2.069   5.071  0.2604 -2.2015 -1.1662
  576LEU   HD23 3409   7.666  -2.024   5.113 -0.9210 -1.4510  0.0330
  576LEU      C 3410   7.483  -2.339   4.869 -0.2260 -0.5931 -0.0075
  576LEU      O 3411   7.478  -2.436   4.942  0.2261  0.9671  0.2023
  577LYS      N 3412   7.375  -2.274   4.828 -0.3814  0.2570 -0.4488
  577LYS      H 3413   7.388  -2.195   4.767  0.2102 -0.9270 -1.9300
  577LYS     CA 3414   7.243  -2.306   4.870  0.6984 -0.2831  0.9439
  577LYS     HA 3415   7.236  -2.337   4.975 -4.1439  1.8453  1.5226
  577LYS     CB 3416   7.151  -2.181   4.847  0.1944  0.3625 -0.4744
  577LYS    HB1 3417   7.190  -2.096   4.903 -0.3050  1.5616 -1.8831
  577LYS    HB2 3418   7.156  -2.155   4.742 -1.2789 -0.0968 -0.6910
  577LYS     CG 3419   6.995  -2.194   4.877 -0.2898 -0.0494 -0.3584
  577LYS    HG1 3420   6.949  -2.265   4.808 -2.4110  1.0351 -0.1566
  577LYS    HG2 3421   7.000  -2.234   4.978 -0.1350 -1.2352 -0.8171
  577LYS     CD 3422   6.919  -2.066   4.873 -0.3357 -0.1407 -0.2912
  577LYS    HD1 3423   6.951  -1.983   4.936  0.3841 -0.4548 -0.2338
  577LYS    HD2 3424   6.911  -2.027   4.771  0.7051  0.9528  0.0173
  577LYS     CE 3425   6.776  -2.092   4.904  0.0405 -0.2637  0.4983
  577LYS    HE1 3426   6.725  -2.170   4.847  1.4475 -1.2097  0.5021
  577LYS    HE2 3427   6.774  -2.138   5.003  0.8486 -2.3750 -0.4128
  577LYS     NZ 3428   6.691  -1.972   4.894 -0.3311  0.2151  0.0978
  577LYS    HZ1 3429   6.687  -1.955   4.794  3.1847 -1.1266 -0.3944
  577LYS    HZ2 3430   6.604  -1.983   4.944 -0.4763  0.5591 -0.0706
  577LYS    HZ3 3431   6.727  -1.890   4.940 -0.1885  0.4011 -0.3416
  577LYS      C 3432   7.186  -2.427   4.792 -0.8644  0.2751 -0.4991
  577LYS      O 3433   7.100  -2.493   4.857  0.0057  0.3907 -0.2170
  578LEU      N 3434   7.240  -2.463   4.669 -0.3512  0.3774 -0.2453
  578LEU      H 3435   7.301  -2.401   4.617 -0.7745 -0.4147 -1.7729
  578LEU     CA 3436   7.180  -2.574   4.592 -0.1024 -0.3339 -0.1483
  578LEU     HA 3437   7.074  -2.586   4.612  0.2196 -2.7690  0.4635
  578LEU     CB 3438   7.195  -2.542   4.442 -0.6486 -0.2998 -1.0217
  578LEU    HB1 3439   7.293  -2.497   4.426 -1.3690  2.3126  1.2294
  578LEU    HB2 3440   7.196  -2.635   4.385 -3.1314 -0.5284 -0.7890
  578LEU     CG 3441   7.083  -2.464   4.370  0.0482  0.0082 -0.4315
  578LEU     HG 3442   6.994  -2.527   4.368 -0.7475  0.9200  2.3250
  578LEU    CD1 3443   7.027  -2.345   4.446 -0.0005 -0.3096  0.2547
  578LEU   HD11 3444   7.103  -2.271   4.471  1.2007 -1.3969 -0.0717
  578LEU   HD12 3445   6.946  -2.286   4.403 -1.3153 -0.6834  2.0742
  578LEU   HD13 3446   6.988  -2.394   4.536 -0.0694 -1.8431 -0.5902
  578LEU    CD2 3447   7.132  -2.423   4.228 -0.3627  0.4578  0.1870
  578LEU   HD21 3448   7.056  -2.373   4.168  0.9874 -0.1564 -2.1437
  578LEU   HD22 3449   7.215  -2.354   4.229  1.7243 -1.9030 -0.1381
  578LEU   HD23 3450   7.169  -2.511   4.176  1.6261  0.7288  1.0726
  578LEU      C 3451   7.256  -2.708   4.619  0.1448 -0.1342 -0.2661
  578LEU      O 3452   7.213  -2.814   4.574  0.2191 -0.2162  0.7151
  579GLU      N 3453   7.366  -2.704   4.696  0.1634  0.2601  0.8244
  579GLU      H 3454   7.400  -2.611   4.716  3.2012 -0.7827  1.0250
  579GLU     CA 3455   7.448  -2.822   4.728  0.3200 -0.6135 -1.3297
  579GLU     HA 3456   7.480  -2.881   4.641  2.5233 -2.8053  0.8151
  579GLU     CB 3457   7.573  -2.753   4.787 -0.4985 -0.8177  0.3023
  579GLU    HB1 3458   7.603  -2.677   4.715 -3.5182 -0.8368 -1.1367
  579GLU    HB2 3459   7.556  -2.699   4.880 -1.7724  0.0148 -0.3909
  579GLU     CG 3460   7.700  -2.839   4.807  0.1117  0.4034  0.2347
  579GLU    HG1 3461   7.778  -2.789   4.864 -0.2151  0.4701  0.6313
  579GLU    HG2 3462   7.681  -2.932   4.862  0.9609 -0.2480 -0.5413
  579GLU     CD 3463   7.766  -2.889   4.674 -0.0054 -0.4470 -0.0138
  579GLU    OE1 3464   7.799  -2.805   4.590  0.0526 -0.0939 -0.4736
  579GLU    OE2 3465   7.772  -3.014   4.649  0.4448 -1.2730  0.0912
  579GLU      C 3466   7.377  -2.897   4.845 -0.2362 -0.0363 -0.1906
  579GLU      O 3467   7.405  -3.013   4.862 -0.2670 -0.5009 -0.0730
  580ASP      N 3468   7.295  -2.829   4.927 -0.0757  0.2676 -0.4053
  580ASP      H 3469   7.289  -2.728   4.922  2.3294  0.5799  1.3478
  580ASP     CA 3470   7.193  -2.881   5.018 -0.8259  0.6859  0.1677
  580ASP     HA 3471   7.145  -2.785   5.038 -0.8112  0.7884 -0.2715
  580ASP     CB 3472   7.104  -2.973   4.935 -0.3943  0.6732  0.5098
  580ASP    HB1 3473   7.076  -2.938   4.836  0.9947  2.7480  0.7852
  580ASP    HB2 3474   7.158  -3.065   4.911 -0.1535  1.2421 -1.3163
  580ASP     CG 3475   6.981  -3.005   5.018 -0.3082  0.9477  0.7906
  580ASP    OD1 3476   6.900  -2.916   5.053 -0.0651  0.2817  0.4902
  580ASP    OD2 3477   6.959  -3.131   5.029 -0.1689 -0.0962 -0.1987
  580ASP      C 3478   7.251  -2.939   5.148  0.6576  0.0151  0.0151
  580ASP      O 3479   7.209  -3.041   5.205  0.5208  0.8593  0.5473
  581LEU      N 3480   7.355  -2.877   5.198 -0.2026 -0.0258  0.4584
  581LEU      H 3481   7.387  -2.791   5.156 -0.4751  0.5160  1.3409
  581LEU     CA 3482   7.434  -2.907   5.321  0.2061  0.6671  0.8245
  581LEU     HA 3483   7.420  -3.009   5.357 -1.4990  0.9523  1.0546
  581LEU     CB 3484   7.584  -2.876   5.290 -0.2760  0.0005  0.2147
  581LEU    HB1 3485   7.598  -2.772   5.259 -1.2885  0.2599  0.5931
  581LEU    HB2 3486   7.647  -2.888   5.378 -2.4116 -1.9577  1.5535
  581LEU     CG 3487   7.645  -2.952   5.172 -0.0182  0.2493  0.4764
  581LEU     HG 3488   7.604  -2.919   5.077  4.4885  2.8025 -0.8598
  581LEU    CD1 3489   7.795  -2.918   5.156  0.7263  0.0950 -0.3064
  581LEU   HD11 3490   7.844  -2.948   5.248 -0.8380 -0.2361  0.4429
  581LEU   HD12 3491   7.834  -2.967   5.067  1.5879  1.1052 -0.5107
  581LEU   HD13 3492   7.819  -2.812   5.141  1.1750  0.1887  0.9584
  581LEU    CD2 3493   7.632  -3.101   5.177 -0.0561 -0.1476  0.1210
  581LEU   HD21 3494   7.680  -3.146   5.090 -1.0202  0.0964 -0.5540
  581LEU   HD22 3495   7.689  -3.125   5.267  0.1581  0.7071  0.2271
  581LEU   HD23 3496   7.531  -3.139   5.181 -0.7561  1.4093 -1.2549
  581LEU      C 3497   7.389  -2.821   5.440 -0.5310 -0.3148 -0.1778
  581LEU      O 3498   7.327  -2.873   5.530  0.3712  0.0303 -0.4917
  582VAL      N 3499   7.414  -2.689   5.429  0.3246 -0.2715  0.1032
  582VAL      H 3500   7.452  -2.649   5.345 -0.6723  1.1272  0.2889
  582VAL     CA 3501   7.361  -2.593   5.521 -0.0645 -0.3908 -0.1956
  582VAL     HA 3502   7.289  -2.637   5.591 -1.2709 -0.5553 -1.4993
  582VAL     CB 3503   7.465  -2.528   5.615 -0.3256 -0.1878  0.1214
  582VAL     HB 3504   7.531  -2.458   5.563  1.2508 -0.7494  1.2917
  582VAL    CG1 3505   7.407  -2.436   5.722 -0.0381 -0.7602  0.5834
  582VAL   HG11 3506   7.349  -2.494   5.794 -0.0001 -0.8306  0.5568
  582VAL   HG12 3507   7.490  -2.397   5.781 -0.1568  1.8794 -0.8583
  582VAL   HG13 3508   7.357  -2.349   5.680  2.9374  1.1416  0.7289
  582VAL    CG2 3509   7.547  -2.645   5.682  0.0022  0.1320  0.8459
  582VAL   HG21 3510   7.601  -2.605   5.768 -3.1226  0.2060  2.9398
  582VAL   HG22 3511   7.488  -2.730   5.715  0.4936 -0.5981 -0.1027
  582VAL   HG23 3512   7.617  -2.688   5.610  1.0065  0.2823  1.7110
  582VAL      C 3513   7.285  -2.485   5.436 -0.1570  1.1245  0.0195
  582VAL      O 3514   7.348  -2.428   5.353 -0.3641 -0.0137  0.1096
  583PRO      N 3515   7.157  -2.452   5.474  0.0747  0.0220  0.2196
  583PRO     CA 3516   7.082  -2.345   5.404  0.5730 -0.5794 -0.2659
  583PRO     HA 3517   7.094  -2.354   5.296  3.4117  0.0035 -0.0844
  583PRO     CB 3518   6.940  -2.370   5.453  0.7528  0.1108 -0.2127
  583PRO    HB1 3519   6.878  -2.281   5.446 -0.1096 -0.5653 -2.1511
  583PRO    HB2 3520   6.888  -2.438   5.385 -1.3613 -0.1768  1.5772
  583PRO     CG 3521   6.940  -2.441   5.589  0.0364  0.3035  0.6463
  583PRO    HG1 3522   6.932  -2.374   5.676  0.0243 -2.2996  2.7806
  583PRO    HG2 3523   6.856  -2.503   5.619 -0.3095  0.8692  0.8741
  583PRO     CD 3524   7.076  -2.512   5.581  0.3183  1.1587  0.1793
  583PRO    HD1 3525   7.128  -2.512   5.677 -2.4342 -0.4581  1.7965
  583PRO    HD2 3526   7.057  -2.616   5.555  2.5473  1.0943 -1.4017
  583PRO      C 3527   7.127  -2.207   5.452 -0.3454 -0.5248 -0.4026
  583PRO      O 3528   7.167  -2.194   5.567 -0.5518 -0.6999  0.0310
  584PRO      N 3529   7.108  -2.096   5.375 -0.3466 -0.0265 -0.0968
  584PRO     CA 3530   7.155  -1.961   5.412 -0.8179  0.7202 -0.3022
  584PRO     HA 3531   7.257  -1.965   5.450 -1.1052 -0.8734  0.3467
  584PRO     CB 3532   7.166  -1.880   5.281 -0.3330 -0.7060  0.3623
  584PRO    HB1 3533   7.128  -1.778   5.288 -0.8370 -0.9918  2.5970
  584PRO    HB2 3534   7.272  -1.880   5.255 -0.5855 -0.9299 -0.7236
  584PRO     CG 3535   7.086  -1.953   5.180 -0.3440 -0.4529 -0.0633
  584PRO    HG1 3536   6.983  -1.920   5.177 -0.1958 -0.0488 -1.6122
  584PRO    HG2 3537   7.133  -1.964   5.082 -1.4042 -0.7304 -0.5554
  584PRO     CD 3538   7.079  -2.094   5.231  0.0502  0.4323 -0.0965
  584PRO    HD1 3539   6.980  -2.137   5.216  0.8410 -0.8513 -2.0283
  584PRO    HD2 3540   7.150  -2.152   5.172 -1.2787 -1.8196  0.4377
  584PRO      C 3541   7.047  -1.897   5.498 -0.2277  0.7085 -0.4084
  584PRO      O 3542   6.929  -1.917   5.473 -0.0153  0.3237  0.1690
  585PRO      N 3543   7.091  -1.808   5.598  1.2232  0.6200  0.1006
  585PRO     CA 3544   6.999  -1.743   5.697 -0.0829 -0.4429  0.4929
  585PRO     HA 3545   6.939  -1.819   5.748 -0.3516 -2.4988 -2.5969
  585PRO     CB 3546   7.097  -1.674   5.794 -0.0070  0.6574 -0.5208
  585PRO    HB1 3547   7.056  -1.578   5.826  0.6394  0.1083  2.1557
  585PRO    HB2 3548   7.112  -1.743   5.876  0.5026 -0.8382 -1.8130
  585PRO     CG 3549   7.226  -1.652   5.723 -0.1766  0.5555 -0.1519
  585PRO    HG1 3550   7.226  -1.552   5.678  1.4075 -0.4283 -2.5284
  585PRO    HG2 3551   7.311  -1.652   5.791  0.5145  0.5560 -0.9903
  585PRO     CD 3552   7.228  -1.772   5.622  0.3292 -0.1197 -0.3808
  585PRO    HD1 3553   7.282  -1.744   5.532  1.3028  1.0456  0.5421
  585PRO    HD2 3554   7.282  -1.859   5.660  1.4369  0.6099 -0.2679
  585PRO      C 3555   6.912  -1.644   5.620 -0.1001 -0.3850 -0.8494
  585PRO      O 3556   6.962  -1.571   5.533  0.3771  0.5948  0.3053
  586ALA      N 3557   6.787  -1.634   5.660  0.3402 -0.2772  0.9558
  586ALA      H 3558   6.743  -1.695   5.728 -1.7903 -1.7605 -1.5477
  586ALA     CA 3559   6.690  -1.550   5.590 -0.0564 -0.0704 -0.2254
  586ALA     HA 3560   6.687  -1.608   5.497 -0.5534 -0.4235  0.0103
  586ALA     CB 3561   6.560  -1.569   5.666  0.2945  0.0343  0.4923
  586ALA    HB1 3562   6.479  -1.512   5.619  1.6503  0.3500 -1.5793
  586ALA    HB2 3563   6.522  -1.670   5.677 -1.2056  0.6747  1.7409
  586ALA    HB3 3564   6.579  -1.534   5.768 -0.4835 -1.6858  1.2633
  586ALA      C 3565   6.723  -1.400   5.562  0.4805  0.1710  0.0606
  586ALA      O 3566   6.661  -1.341   5.474  0.0787 -0.3575  0.3679
  587ILE      N 3567   6.821  -1.339   5.625 -0.3789  0.4549  0.2598
  587ILE      H 3568   6.870  -1.384   5.701  1.3061  3.6455  1.2449
  587ILE     CA 3569   6.862  -1.204   5.604 -0.3604  0.3136  0.3949
  587ILE     HA 3570   6.777  -1.136   5.603 -0.5455  0.0911  0.6751
  587ILE     CB 3571   6.959  -1.148   5.718 -0.1648  0.0216  0.0000
  587ILE     HB 3572   7.028  -1.232   5.723  2.2714  1.7558 -1.9154
  587ILE    CG1 3573   6.875  -1.130   5.846  0.3148 -0.0882  0.5796
  587ILE   HG11 3574   6.824  -1.034   5.837 -0.1055 -0.4316 -1.1056
  587ILE   HG12 3575   6.799  -1.208   5.851 -0.2059  0.3855  0.2751
  587ILE    CG2 3576   7.033  -1.020   5.682 -0.3142 -0.6340  0.0836
  587ILE   HG21 3577   7.099  -1.022   5.595 -1.5731  3.5707 -1.1819
  587ILE   HG22 3578   6.955  -0.945   5.669 -0.3390 -0.7435 -0.4568
  587ILE   HG23 3579   7.096  -0.985   5.763 -0.8379  1.2105 -0.2633
  587ILE     CD 3580   6.954  -1.117   5.974 -0.0897  0.6626  0.9314
  587ILE    HD1 3581   6.996  -1.214   6.002 -2.0096 -0.6292 -0.4483
  587ILE    HD2 3582   7.021  -1.032   5.964 -1.1572  1.4170 -0.1161
  587ILE    HD3 3583   6.894  -1.088   6.060 -0.8456 -0.3953  0.7808
  587ILE      C 3584   6.937  -1.202   5.466  0.4871 -1.0081  0.3692
  587ILE      O 3585   6.910  -1.116   5.382 -0.3998 -0.4933  0.0247
  588ILE      N 3586   7.035  -1.290   5.448 -0.0336 -0.6273 -0.1417
  588ILE      H 3587   7.048  -1.361   5.518  0.5786  0.0019  0.3943
  588ILE     CA 3588   7.130  -1.288   5.334 -0.4399 -0.5053 -0.1915
  588ILE     HA 3589   7.141  -1.184   5.302  2.3149  0.0619  2.2405
  588ILE     CB 3590   7.269  -1.334   5.389 -0.5287  0.5350  0.0062
  588ILE     HB 3591   7.341  -1.318   5.308 -0.8423  1.4470 -0.1076
  588ILE    CG1 3592   7.293  -1.483   5.427 -0.7210  0.2228  0.1369
  588ILE   HG11 3593   7.355  -1.501   5.515 -1.8914  0.7259  1.0937
  588ILE   HG12 3594   7.202  -1.539   5.450 -0.3251 -1.4723 -2.0687
  588ILE    CG2 3595   7.318  -1.238   5.503 -0.8564  0.2421 -0.1090
  588ILE   HG21 3596   7.427  -1.237   5.499 -0.8247 -1.8507 -0.3610
  588ILE   HG22 3597   7.306  -1.135   5.470  0.5539  0.2791 -0.5860
  588ILE   HG23 3598   7.271  -1.258   5.600 -1.1605 -3.0535 -0.8376
  588ILE     CD 3599   7.371  -1.561   5.313  0.0862 -0.3515  0.1206
  588ILE    HD1 3600   7.296  -1.602   5.245 -2.0952  0.4622  1.9080
  588ILE    HD2 3601   7.449  -1.499   5.269 -0.0604 -0.2281  0.0302
  588ILE    HD3 3602   7.424  -1.653   5.338  0.7274 -0.6549 -2.1299
  588ILE      C 3603   7.081  -1.378   5.223 -0.4768 -0.7968  0.0174
  588ILE      O 3604   7.134  -1.371   5.112 -0.0684  0.3528  0.0779
  589ASP      N 3605   6.968  -1.440   5.240  0.5657 -0.3587  0.6831
  589ASP      H 3606   6.951  -1.461   5.338 -1.5049 -0.0017  0.4379
  589ASP     CA 3607   6.893  -1.519   5.138 -0.4434  0.4925 -0.3978
  589ASP     HA 3608   6.962  -1.591   5.093 -0.9571  0.6246 -1.4185
  589ASP     CB 3609   6.787  -1.605   5.213  0.3615 -0.2738  0.0266
  589ASP    HB1 3610   6.839  -1.672   5.282  0.6495 -0.3090 -0.2235
  589ASP    HB2 3611   6.717  -1.538   5.263  0.5894  0.2307 -0.3216
  589ASP     CG 3612   6.701  -1.685   5.123 -0.2526  0.0496  0.6258
  589ASP    OD1 3613   6.742  -1.797   5.087  0.0336  0.0829  0.5259
  589ASP    OD2 3614   6.586  -1.648   5.098  0.0446  0.7017  0.6741
  589ASP      C 3615   6.830  -1.426   5.036  0.1106  0.1765  0.3424
  589ASP      O 3616   6.783  -1.465   4.927  0.1288  0.4757 -0.5715
  590LYS      N 3617   6.821  -1.295   5.059  0.0881  0.7498 -0.3234
  590LYS      H 3618   6.857  -1.274   5.151 -1.1596 -0.5501  0.5052
  590LYS     CA 3619   6.767  -1.181   4.976  0.1417  0.4002 -0.3946
  590LYS     HA 3620   6.674  -1.214   4.928  0.7866  1.4533 -2.4764
  590LYS     CB 3621   6.736  -1.065   5.069 -0.0918 -0.7565 -0.7088
  590LYS    HB1 3622   6.824  -1.025   5.120 -1.5537  1.4733  0.1831
  590LYS    HB2 3623   6.697  -0.984   5.008 -1.8906 -0.4596  0.7359
  590LYS     CG 3624   6.620  -1.095   5.166 -0.3120 -0.4110  1.0498
  590LYS    HG1 3625   6.529  -1.114   5.108 -0.7471 -2.4863  2.3137
  590LYS    HG2 3626   6.631  -1.192   5.213 -1.5351 -1.0445  0.0860
  590LYS     CD 3627   6.601  -0.979   5.272 -0.2729  0.5335 -0.5241
  590LYS    HD1 3628   6.692  -0.957   5.329 -1.2929  1.9598  0.6202
  590LYS    HD2 3629   6.592  -0.885   5.218  0.5271  1.5366  0.9930
  590LYS     CE 3630   6.480  -1.007   5.350  0.2712 -0.2924 -0.3343
  590LYS    HE1 3631   6.394  -1.032   5.287 -0.1175 -0.1210  0.1220
  590LYS    HE2 3632   6.506  -1.096   5.408  0.0119 -1.2520 -1.6366
  590LYS     NZ 3633   6.448  -0.901   5.451  0.3514 -0.3317 -0.2782
  590LYS    HZ1 3634   6.358  -0.928   5.488  0.9723 -2.0092  0.1054
  590LYS    HZ2 3635   6.515  -0.882   5.525 -0.7116  1.0923  0.3887
  590LYS    HZ3 3636   6.451  -0.809   5.408  3.1459 -0.6114 -0.8837
  590LYS      C 3637   6.868  -1.147   4.857  0.2156 -0.3467 -0.0985
  590LYS      O 3638   6.902  -1.033   4.836 -0.5734  0.0594 -0.2383
  591LEU      N 3639   6.913  -1.251   4.788 -0.2575  0.3830  0.6121
  591LEU      H 3640   6.873  -1.343   4.803  0.1128 -0.2498 -1.8079
  591LEU     CA 3641   7.030  -1.237   4.694  0.1927 -0.1006 -0.4547
  591LEU     HA 3642   7.101  -1.172   4.746 -0.9922  1.6089 -0.8555
  591LEU     CB 3643   7.080  -1.379   4.666 -0.0335  0.0110 -0.1354
  591LEU    HB1 3644   7.016  -1.439   4.601  1.2752 -1.7567  0.1288
  591LEU    HB2 3645   7.169  -1.375   4.603 -0.0134  1.9826 -0.0344
  591LEU     CG 3646   7.124  -1.458   4.791 -0.2198 -0.0332  0.6081
  591LEU     HG 3647   7.065  -1.432   4.879  0.5354 -3.7547  2.3686
  591LEU    CD1 3648   7.102  -1.608   4.782 -0.6870  0.1388  0.3737
  591LEU   HD11 3649   7.160  -1.661   4.856 -0.3214 -2.1595 -1.4425
  591LEU   HD12 3650   7.000  -1.644   4.795 -0.5851 -0.1853  0.2862
  591LEU   HD13 3651   7.135  -1.638   4.682  1.0470  3.0187 -0.0586
  591LEU    CD2 3652   7.269  -1.417   4.813 -0.2981  0.0806 -0.3011
  591LEU   HD21 3653   7.264  -1.308   4.814 -1.0146  0.0761  1.6873
  591LEU   HD22 3654   7.310  -1.455   4.907 -2.6589  0.6833  1.0482
  591LEU   HD23 3655   7.328  -1.459   4.732 -1.1780  0.4176 -1.1378
  591LEU      C 3656   7.000  -1.165   4.556 -0.5382  0.5917 -0.1890
  591LEU      O 3657   7.091  -1.146   4.479  0.1529  0.3755  0.3244
  592PHE      N 3658   6.873  -1.142   4.527  0.6913  0.6615 -0.5553
  592PHE      H 3659   6.810  -1.160   4.604  0.9413  1.4084 -0.1655
  592PHE     CA 3660   6.823  -1.081   4.411 -0.5316  0.1322  1.2696
  592PHE     HA 3661   6.888  -0.994   4.402 -2.7135  1.6869 -1.3920
  592PHE     CB 3662   6.856  -1.155   4.276  0.6007  0.4612 -0.5944
  592PHE    HB1 3663   6.841  -1.088   4.191  2.0137  0.1837 -1.0867
  592PHE    HB2 3664   6.962  -1.180   4.268  0.1554 -2.3864  1.1361
  592PHE     CG 3665   6.781  -1.282   4.246 -0.5679  0.2618  0.7116
  592PHE    CD1 3666   6.805  -1.396   4.320 -0.2680 -0.5248 -0.2051
  592PHE    HD1 3667   6.881  -1.392   4.396 -1.8634 -1.6296  1.5162
  592PHE    CD2 3668   6.695  -1.296   4.139  0.2173 -0.2087  0.0237
  592PHE    HD2 3669   6.681  -1.207   4.080  1.1966  0.3921  0.6830
  592PHE    CE1 3670   6.741  -1.518   4.294 -0.9303  0.7078  0.0515
  592PHE    HE1 3671   6.770  -1.599   4.360  3.8500  1.7150 -0.3862
  592PHE    CE2 3672   6.628  -1.415   4.105  0.7265 -0.4519 -0.5795
  592PHE    HE2 3673   6.552  -1.415   4.028 -1.2761 -2.0722  1.2458
  592PHE     CZ 3674   6.646  -1.520   4.190 -0.0049  0.1123 -0.5941
  592PHE     HZ 3675   6.584  -1.603   4.161 -0.8027  0.5131 -0.0413
  592PHE      C 3676   6.681  -1.022   4.428  0.4603 -0.4408  0.6254
  592PHE      O 3677   6.587  -1.091   4.472 -0.1658 -0.0989 -0.1670
  593LEU      N 3678   6.665  -0.891   4.400 -0.5687 -0.0231 -0.2221
  593LEU      H 3679   6.742  -0.828   4.386 -2.0332  2.0903  0.8233
  593LEU     CA 3680   6.533  -0.829   4.390 -0.0944  0.4501 -0.1478
  593LEU     HA 3681   6.469  -0.864   4.471  0.2044 -0.3595 -0.2471
  593LEU     CB 3682   6.554  -0.676   4.409 -0.1712  0.2176 -0.5667
  593LEU    HB1 3683   6.623  -0.645   4.331  1.1885  1.3324  1.0093
  593LEU    HB2 3684   6.458  -0.628   4.394 -0.2386  0.5119  0.6950
  593LEU     CG 3685   6.612  -0.637   4.548  0.6915 -0.0564  0.2081
  593LEU     HG 3686   6.698  -0.699   4.573  0.4404 -0.7917 -0.6714
  593LEU    CD1 3687   6.652  -0.495   4.535 -0.2752 -0.3814  0.2208
  593LEU   HD11 3688   6.570  -0.430   4.505  1.0674  2.1536  1.7409
  593LEU   HD12 3689   6.699  -0.452   4.624  0.9033 -1.6239  0.2439
  593LEU   HD13 3690   6.733  -0.494   4.463  1.3100 -0.1986  1.9421
  593LEU    CD2 3691   6.508  -0.655   4.655  0.4237 -0.4552  0.5369
  593LEU   HD21 3692   6.419  -0.604   4.617  1.9068  2.9718  1.3651
  593LEU   HD22 3693   6.478  -0.759   4.670 -0.9471 -0.1473  0.1045
  593LEU   HD23 3694   6.536  -0.625   4.756 -1.5369  1.5155  0.5784
  593LEU      C 3695   6.469  -0.851   4.251  0.2346  0.9762 -0.1093
  593LEU      O 3696   6.346  -0.844   4.248  0.0838 -0.1929  0.0632
  594ASP      N 3697   6.548  -0.870   4.141 -0.2343 -0.2928 -0.0358
  594ASP      H 3698   6.647  -0.851   4.154 -0.5624  0.0652  2.2508
  594ASP     CA 3699   6.510  -0.884   4.005 -0.2944  0.4498 -0.2701
  594ASP     HA 3700   6.409  -0.922   4.017  0.3621 -0.9704  1.0473
  594ASP     CB 3701   6.496  -0.749   3.926 -0.7614 -0.1948 -0.0870
  594ASP    HB1 3702   6.420  -0.688   3.974 -0.3043  0.4901 -0.2119
  594ASP    HB2 3703   6.589  -0.695   3.943 -0.8385 -0.3901  1.0248
  594ASP     CG 3704   6.470  -0.778   3.775  0.1436  0.2014 -0.1106
  594ASP    OD1 3705   6.368  -0.837   3.747  0.7599  0.3581  0.3837
  594ASP    OD2 3706   6.547  -0.729   3.690  0.2727 -0.0081 -0.4433
  594ASP      C 3707   6.586  -0.988   3.923  0.5340  0.9085 -0.2282
  594ASP      O 3708   6.529  -1.079   3.866 -0.2560  0.1808 -0.0141
  595THR      N 3709   6.721  -0.982   3.925 -0.2422  0.3009 -0.2322
  595THR      H 3710   6.757  -0.911   3.988  0.5306  0.0537 -0.3918
  595THR     CA 3711   6.823  -1.061   3.853 -0.1572  0.1410 -0.1812
  595THR     HA 3712   6.786  -1.164   3.849 -2.5679  0.9466 -0.5338
  595THR     CB 3713   6.833  -1.021   3.705 -0.1200 -0.4404  0.0759
  595THR     HB 3714   6.733  -1.025   3.662 -0.6704  0.0407  1.2712
  595THR    OG1 3715   6.920  -1.110   3.633 -0.2102 -0.5692  0.2495
  595THR    HG1 3716   6.873  -1.189   3.612  2.4699 -2.1662 -0.2026
  595THR    CG2 3717   6.887  -0.877   3.692 -0.4434 -0.2377 -0.7285
  595THR   HG21 3718   6.881  -0.838   3.591  0.5262  1.4234 -0.1902
  595THR   HG22 3719   6.821  -0.810   3.746 -0.2497  0.0128 -0.8024
  595THR   HG23 3720   6.988  -0.856   3.727 -0.7978 -1.4754  1.2278
  595THR      C 3721   6.953  -1.074   3.935  0.5691  0.6773 -0.2364
  595THR      O 3722   7.005  -0.974   3.990  0.8174  0.0073  0.7472
  596LEU      N 3723   7.017  -1.193   3.939  0.1806 -0.2952 -0.1252
  596LEU      H 3724   6.984  -1.261   3.871  0.4615  0.5895 -1.1824
  596LEU     CA 3725   7.136  -1.217   4.018  0.2886 -0.2589  0.1619
  596LEU     HA 3726   7.138  -1.164   4.113  1.5547  1.2206 -0.6436
  596LEU     CB 3727   7.135  -1.365   4.045  0.7661  0.6168 -0.0537
  596LEU    HB1 3728   7.044  -1.391   4.100  0.5981  0.2731 -0.4898
  596LEU    HB2 3729   7.125  -1.410   3.947  0.4535  3.5464 -1.4922
  596LEU     CG 3730   7.247  -1.416   4.137  0.8731 -0.0796  0.6140
  596LEU     HG 3731   7.344  -1.387   4.097  0.5882  1.0739  0.7311
  596LEU    CD1 3732   7.240  -1.357   4.277  1.0317  0.1203  0.0410
  596LEU   HD11 3733   7.146  -1.377   4.329  0.9503  1.2998  0.3761
  596LEU   HD12 3734   7.313  -1.412   4.336  2.4800  0.7406 -1.0970
  596LEU   HD13 3735   7.279  -1.257   4.291  0.8528  0.1135  0.6124
  596LEU    CD2 3736   7.245  -1.569   4.143 -0.0517 -0.0170 -0.4618
  596LEU   HD21 3737   7.251  -1.617   4.045 -1.0797  1.7330 -1.4283
  596LEU   HD22 3738   7.327  -1.607   4.204 -1.4696  1.3801  2.5229
  596LEU   HD23 3739   7.166  -1.607   4.208  0.4193 -0.1166  0.0525
  596LEU      C 3740   7.253  -1.184   3.924  0.4979 -0.3005  0.3915
  596LEU      O 3741   7.266  -1.239   3.814  0.6592 -0.3270  0.1303
  597PRO      N 3742   7.341  -1.084   3.962  0.6806 -0.1739 -0.4793
  597PRO     CA 3743   7.422  -1.015   3.857  0.1951 -0.5340 -0.0270
  597PRO     HA 3744   7.369  -1.007   3.761 -0.5527 -0.3949  0.3849
  597PRO     CB 3745   7.451  -0.877   3.924  0.1297 -0.0633  0.1630
  597PRO    HB1 3746   7.550  -0.839   3.902  0.0638 -0.8096 -1.6147
  597PRO    HB2 3747   7.370  -0.813   3.888  0.7556  0.3781 -0.4644
  597PRO     CG 3748   7.449  -0.905   4.076  0.2456  0.3077  0.3814
  597PRO    HG1 3749   7.542  -0.950   4.110 -0.4017 -1.1538  0.2966
  597PRO    HG2 3750   7.424  -0.818   4.136 -0.7885 -0.0992  0.5700
  597PRO     CD 3751   7.343  -1.015   4.096  0.5756  0.0793 -0.1373
  597PRO    HD1 3752   7.367  -1.089   4.172 -0.1485 -0.5241 -0.4852
  597PRO    HD2 3753   7.248  -0.972   4.130 -0.2430 -1.4761 -0.3524
  597PRO      C 3754   7.547  -1.077   3.810  0.0152  0.4877 -0.0917
  597PRO      O 3755   7.609  -1.172   3.861  0.7307  0.2096 -0.1200
  598PHE      N 3756   7.604  -1.016   3.703  0.1558 -0.2259 -1.0589
  598PHE      H 3757   7.564  -0.928   3.671 -1.0440  0.8476  2.8954
  598PHE     CA 3758   7.745  -1.028   3.677 -0.4256  0.4021  0.1164
  598PHE     HA 3759   7.803  -1.013   3.768  0.1941  0.3240 -0.2604
  598PHE     CB 3760   7.784  -1.157   3.602  0.2448  0.1768 -0.1407
  598PHE    HB1 3761   7.721  -1.236   3.643 -2.7543  2.4005 -0.1451
  598PHE    HB2 3762   7.766  -1.157   3.495  0.2392 -2.1049 -0.1915
  598PHE     CG 3763   7.918  -1.211   3.632 -0.0114  0.0565  0.4375
  598PHE    CD1 3764   8.019  -1.211   3.537 -0.2818  0.0133 -0.3335
  598PHE    HD1 3765   7.998  -1.180   3.435  2.6767 -0.8062 -1.2994
  598PHE    CD2 3766   7.958  -1.249   3.764  0.0357 -0.2518  0.9351
  598PHE    HD2 3767   7.882  -1.248   3.841  0.2392 -1.5610  1.1721
  598PHE    CE1 3768   8.154  -1.233   3.569  0.2995 -0.3570  0.2986
  598PHE    HE1 3769   8.220  -1.227   3.484 -0.9534  1.6350 -0.5913
  598PHE    CE2 3770   8.090  -1.270   3.803 -0.5113 -0.3542  0.1432
  598PHE    HE2 3771   8.112  -1.289   3.907 -0.2629  2.6819  0.7395
  598PHE     CZ 3772   8.193  -1.256   3.706 -0.2704 -0.1470 -0.0705
  598PHE     HZ 3773   8.296  -1.283   3.724  0.3577  0.6727 -2.1298
  598PHE      C 3774   7.775  -0.905   3.591  0.3044 -0.5700  0.1651
  598PHE     O1 3775   7.890  -0.860   3.572 -0.1861 -0.0227 -0.5473
  598PHE     O2 3776   7.676  -0.851   3.533  0.3741  0.0554  0.4382
  599IMU    H00 3777   1.131   8.265   5.384 -0.9179 -1.3762 -0.2237
  599IMU    C01 3778   1.063   8.282   5.466 -0.8545 -0.4176 -0.3594
  599IMU    C02 3779   1.011   8.165   5.529  0.4820  1.3049  0.2136
  599IMU    C03 3780   1.029   8.415   5.510 -0.5194 -0.0543  0.0707
  599IMU    H04 3781   1.027   8.065   5.491 -1.2173  1.3172 -0.6169
  599IMU    C05 3782   0.930   8.173   5.648  0.1816 -0.7618  0.7229
  599IMU    O06 3783   1.089   8.525   5.443 -0.5366  0.3345  0.4527
  599IMU    C07 3784   0.956   8.420   5.628  0.2384 -0.2771 -0.3660
  599IMU    H08 3785   0.885   8.088   5.696 -0.8862  0.5997  2.2519
  599IMU    C09 3786   0.912   8.302   5.700 -0.0152 -0.5153 -0.0087
  599IMU    C0A 3787   1.085   8.654   5.506  0.5709 -0.0350 -0.4124
  599IMU    H0B 3788   0.923   8.518   5.659 -1.3842 -0.6593 -0.7793
  599IMU    C0C 3789   0.844   8.320   5.832  0.6589 -0.3959  0.7278
  599IMU    H0D 3790   1.130   8.657   5.605 -0.2119  0.2436 -0.0593
  599IMU    H0E 3791   1.135   8.733   5.451 -0.8498  1.6682  0.6435
  599IMU    H0F 3792   0.976   8.663   5.506  0.4740  0.2573 -4.0656
  599IMU    C0G 3793   0.856   8.229   5.937  0.0584 -0.3550 -0.5379
  599IMU    C0H 3794   0.755   8.426   5.856  0.2534  0.4782  0.6319
  599IMU    H0I 3795   0.912   8.137   5.931 -0.6449 -0.8496  0.1676
  599IMU    C0J 3796   0.787   8.243   6.057 -0.3549 -1.0800 -0.4943
  599IMU    H0K 3797   0.735   8.499   5.780 -0.5574 -0.9580 -0.5949
  599IMU    C0M 3798   0.690   8.450   5.975 -0.6742  0.4995 -0.3321
  599IMU    H0N 3799   0.780   8.161   6.126  0.3690  1.0383  2.2832
  599IMU    C0O 3800   0.706   8.357   6.080  0.1359 -0.4297  0.2480
  599IMU    F0P 3801   0.612   8.558   5.987 -0.7782  0.3318  0.2006
  599IMU    N0Q 3802   0.634   8.379   6.195 -0.7147  0.2197  0.1654
  599IMU    C0R 3803   0.660   8.337   6.321  0.6487 -0.0354 -0.5567
  599IMU    H0S 3804   0.553   8.439   6.193 -0.7132  0.2075 -0.4580
  599IMU    C0T 3805   0.566   8.379   6.421 -0.1684 -0.2767  0.5140
  599IMU    O0U 3806   0.764   8.281   6.350 -0.4006  0.2355  0.0065
  599IMU    C0V 3807   0.440   8.427   6.407 -0.8508 -0.2208 -0.0563
  599IMU    C0W 3808   0.612   8.385   6.560  0.3103  0.4770  0.2337
  599IMU    C0X 3809   0.363   8.435   6.285 -0.4467 -0.3427 -0.1584
  599IMU    C0Y 3810   0.379   8.461   6.543 -0.2211  0.4660 -0.2317
  599IMU    H0Z 3811   0.711   8.431   6.571 -0.3118  2.2872 -1.1109
  599IMU    H10 3812   0.610   8.285   6.603  0.4935  1.2912  2.2268
  599IMU    C11 3813   0.506   8.470   6.629 -0.2814  0.2927 -0.4994
  599IMU    O12 3814   0.396   8.524   6.206 -0.0441 -0.5154 -0.0518
  599IMU    O13 3815   0.270   8.361   6.260 -0.1908  0.6452  0.0157
  599IMU    H14 3816   0.310   8.383   6.575 -2.3861  2.5196  0.4009
  599IMU    H15 3817   0.321   8.551   6.523 -1.9404 -0.7350 -0.8471
  599IMU    H16 3818   0.545   8.572   6.630  2.4462 -0.6423  1.6473
  599IMU    H17 3819   0.485   8.451   6.734 -0.1672  1.3754 -0.2697
  600SOL     OW 3820   7.311   1.687   1.616 -0.4492 -0.2474  0.2131
  600SOL    HW1 3821   7.257   1.758   1.650  0.1633 -0.5197  1.8579
  600SOL    HW2 3822   7.317   1.704   1.522 -2.6055  0.3056  0.1162
  600SOL     MW 3823   7.305   1.698   1.609 -0.6468 -0.2115  0.4112
  601SOL     OW 3824   7.956   0.482   0.492 -0.2845  0.0891 -0.1333
  601SOL    HW1 3825   7.886   0.419   0.509 -0.2304  0.5645  2.0647
  601SOL    HW2 3826   8.033   0.445   0.536  0.1742  0.8789 -0.2535
  601SOL     MW 3827   7.957   0.469   0.500 -0.2188  0.2511  0.1327
  602SOL     OW 3828   5.496   6.652   3.414 -0.4590 -0.3862  0.0043
  602SOL    HW1 3829   5.534   6.698   3.339 -1.5937 -1.3407 -1.1935
  602SOL    HW2 3830   5.568   6.600   3.449  0.1963  0.4079 -0.1185
  602SOL     MW 3831   5.510   6.651   3.409 -0.5204 -0.4068 -0.1648
  603SOL     OW 3832   1.446   5.152   1.216 -0.6814 -0.5113  0.3584
  603SOL    HW1 3833   1.425   5.245   1.216  0.8312 -0.1394  0.1512
  603SOL    HW2 3834   1.422   5.122   1.129 -2.0216 -0.5410  0.7195
  603SOL     MW 3835   1.440   5.160   1.205 -0.6594 -0.4675  0.3781
  604SOL     OW 3836   2.931   6.195   1.631 -0.6975 -0.0795  0.2304
  604SOL    HW1 3837   2.844   6.201   1.671 -0.7337 -0.7956  0.2690
  604SOL    HW2 3838   2.915   6.152   1.547 -0.2477 -1.2004  0.7024
  604SOL     MW 3839   2.918   6.190   1.625 -0.6445 -0.3147  0.2957
  605SOL     OW 3840   3.774   2.012   1.805  0.2014  0.2609  0.2074
  605SOL    HW1 3841   3.818   2.015   1.890  1.3849 -0.0640 -0.3745
  605SOL    HW2 3842   3.681   2.015   1.826  0.4827  0.6239  1.4921
  605SOL     MW 3843   3.768   2.013   1.818  0.3889  0.2658  0.2974
  606SOL     OW 3844   6.857   4.383   0.294 -0.3598 -0.0183  0.9077
  606SOL    HW1 3845   6.905   4.347   0.369 -1.2951 -2.3844  0.4705
  606SOL    HW2 3846   6.904   4.350   0.218 -0.5164  0.8184  0.4362
  606SOL     MW 3847   6.869   4.374   0.294 -0.4996 -0.2141  0.7913
  607SOL     OW 3848   6.383   0.743   2.914 -0.0410 -0.3761  0.1702
  607SOL    HW1 3849   6.405   0.831   2.886  0.0403  0.4869  2.6768
  607SOL    HW2 3850   6.452   0.720   2.977 -0.1007 -2.2137 -0.3675
  607SOL     MW 3851   6.394   0.751   2.919 -0.0382 -0.5009  0.4223
  608SOL     OW 3852   7.744   3.914   3.764 -0.0725 -0.9279 -0.0396
  608SOL    HW1 3853   7.707   3.966   3.836  0.5639 -0.7150  0.1404
  608SOL    HW2 3854   7.803   3.852   3.807  0.8327 -0.3481 -0.4189
  608SOL     MW 3855   7.747   3.913   3.779  0.1248 -0.8264 -0.0651
  609SOL     OW 3856   0.025   4.611   2.464 -0.0246  0.1764 -0.4495
  609SOL    HW1 3857   0.009   4.557   2.386  0.9438 -1.6423  0.5432
  609SOL    HW2 3858   0.119   4.630   2.461  0.1534 -0.4623  0.5825
  609SOL     MW 3859   0.035   4.606   2.453  0.1222 -0.1381 -0.1903
  610SOL     OW 3860   7.517   1.374   0.871 -0.1013  0.1596 -0.5228
  610SOL    HW1 3861   7.443   1.380   0.811 -0.8583  0.6418  0.4321
  610SOL    HW2 3862   7.590   1.414   0.824 -0.5181 -0.0407 -1.3546
  610SOL     MW 3863   7.517   1.380   0.857 -0.2516  0.1957 -0.5070
  611SOL     OW 3864   8.202   5.360   1.675  0.6612 -0.8415 -0.2541
  611SOL    HW1 3865   8.281   5.400   1.710  0.2912  0.3895 -0.7931
  611SOL    HW2 3866   8.135   5.427   1.682 -0.3937 -1.9135  0.3178
  611SOL     MW 3867   8.204   5.374   1.680  0.4788 -0.8211 -0.2499
  612SOL     OW 3868   2.159   7.452   2.524  0.1357  0.2949 -0.4297
  612SOL    HW1 3869   2.079   7.402   2.504 -1.1554  2.1284 -0.1112
  612SOL    HW2 3870   2.157   7.525   2.462  2.1821 -0.1919 -1.1447
  612SOL     MW 3871   2.148   7.455   2.513  0.2324  0.4673 -0.4805
  613SOL     OW 3872   3.568   6.174   3.714 -0.6438 -0.0455  0.5761
  613SOL    HW1 3873   3.516   6.177   3.633 -2.0967 -1.0705  1.4209
  613SOL    HW2 3874   3.554   6.085   3.748  0.2310  0.2493  1.7633
  613SOL     MW 3875   3.559   6.163   3.708 -0.7178 -0.1390  0.8362
  614SOL     OW 3876   5.401   6.910   5.835  0.5503 -0.4910 -0.3640
  614SOL    HW1 3877   5.452   6.855   5.893  0.9128 -0.4382 -0.6271
  614SOL    HW2 3878   5.310   6.884   5.850  0.5324  0.2583  1.0090
  614SOL     MW 3879   5.396   6.900   5.844  0.5944 -0.3883 -0.2219
  615SOL     OW 3880   6.090   2.730   2.102  0.1440 -0.1067 -0.1899
  615SOL    HW1 3881   6.136   2.810   2.127 -0.3014  0.1023 -0.0266
  615SOL    HW2 3882   6.003   2.760   2.074  0.1132 -0.4932 -0.5196
  615SOL     MW 3883   6.084   2.744   2.101  0.0830 -0.1294 -0.2112
  616SOL     OW 3884   6.347   2.286   3.787  0.9304  0.4506 -0.1876
  616SOL    HW1 3885   6.298   2.344   3.845  1.0638  2.0293 -1.5834
  616SOL    HW2 3886   6.312   2.198   3.805 -0.5710  1.1936  0.6743
  616SOL     MW 3887   6.336   2.282   3.797  0.7553  0.7478 -0.2559
  617SOL     OW 3888   4.632   4.661   5.811 -0.3643 -0.2654  0.7985
  617SOL    HW1 3889   4.584   4.742   5.801  1.5619  0.8311 -0.2876
  617SOL    HW2 3890   4.676   4.669   5.896 -0.4164 -0.3043  0.8290
  617SOL     MW 3891   4.632   4.672   5.821 -0.1244 -0.1300  0.6634
  618SOL     OW 3892   7.599   1.973   5.103  0.0001 -0.2829 -0.1246
  618SOL    HW1 3893   7.641   1.975   5.018  0.0378 -0.9521 -0.1274
  618SOL    HW2 3894   7.581   2.065   5.123 -0.3860 -0.1493 -1.0338
  618SOL     MW 3895   7.602   1.985   5.095 -0.0445 -0.3515 -0.2413
  619SOL     OW 3896   5.723   7.387   1.789 -0.6467 -0.0612 -0.5250
  619SOL    HW1 3897   5.671   7.467   1.782  0.7071  1.0411  1.1596
  619SOL    HW2 3898   5.713   7.359   1.880 -0.1251 -1.1240 -0.7763
  619SOL     MW 3899   5.715   7.394   1.800 -0.4066 -0.0562 -0.3415
  620SOL     OW 3900   4.199   4.583   1.891  0.5753  0.4020  0.4918
  620SOL    HW1 3901   4.140   4.651   1.857  0.5616 -0.3149 -0.9894
  620SOL    HW2 3902   4.142   4.508   1.907  0.7667  0.3745  1.0639
  620SOL     MW 3903   4.184   4.582   1.889  0.5981  0.3067  0.3755
  621SOL     OW 3904   6.934   7.317   3.102 -0.2026  0.0881  0.5800
  621SOL    HW1 3905   6.949   7.304   3.008 -0.7871 -0.5435  0.5661
  621SOL    HW2 3906   6.925   7.412   3.111 -1.2857  0.0889 -0.1981
  621SOL     MW 3907   6.935   7.328   3.091 -0.4161  0.0073  0.4786
  622SOL     OW 3908   2.491   6.957   2.832  0.3189  0.2035 -0.3187
  622SOL    HW1 3909   2.494   6.890   2.900 -0.1287  1.5145  1.0767
  622SOL    HW2 3910   2.508   6.910   2.750 -2.0334 -1.9779  0.3051
  622SOL     MW 3911   2.493   6.943   2.830 -0.0396  0.0921 -0.0602
  623SOL     OW 3912   3.870   1.063   0.861  0.0003 -0.1499 -0.2618
  623SOL    HW1 3913   3.930   1.029   0.928  0.1615  0.4325 -0.0999
  623SOL    HW2 3914   3.926   1.110   0.800 -0.0801 -1.1462 -1.1259
  623SOL     MW 3915   3.885   1.064   0.862  0.0107 -0.2029 -0.3517
  624SOL     OW 3916   6.036   1.508   5.563  0.4108  0.1367 -0.0544
  624SOL    HW1 3917   5.972   1.567   5.522  0.2140 -1.0728 -1.5978
  624SOL    HW2 3918   6.103   1.497   5.496  1.0699 -0.4137  0.6897
  624SOL     MW 3919   6.036   1.514   5.549  0.4700 -0.0886 -0.1567
  625SOL     OW 3920   5.651   3.086   0.836 -0.5266  0.2086 -0.3323
  625SOL    HW1 3921   5.736   3.129   0.846 -0.7202  0.5557 -0.1814
  625SOL    HW2 3922   5.618   3.077   0.925 -0.6565  0.0912 -0.3923
  625SOL     MW 3923   5.658   3.090   0.849 -0.5680  0.2380 -0.3207
  626SOL     OW 3924   3.922   0.935   3.862 -0.3893  0.3532  0.3781
  626SOL    HW1 3925   3.972   0.860   3.894  0.7309  0.7772 -0.3195
  626SOL    HW2 3926   3.831   0.914   3.883 -0.0645 -1.0615  0.4548
  626SOL     MW 3927   3.916   0.923   3.869 -0.2043  0.2264  0.2987
  627SOL     OW 3928   2.777   8.148   2.769  0.4110 -0.8619  0.2833
  627SOL    HW1 3929   2.774   8.130   2.675  2.1774 -0.3346  0.0964
  627SOL    HW2 3930   2.691   8.185   2.789 -0.3154 -1.8307 -0.9274
  627SOL     MW 3931   2.766   8.150   2.760  0.5442 -0.9184  0.1044
  628SOL     OW 3932   3.872   2.874   4.411 -0.3882 -0.8079  0.3536
  628SOL    HW1 3933   3.800   2.936   4.417  0.2145 -0.2062  1.8085
  628SOL    HW2 3934   3.948   2.929   4.387 -0.5746 -1.5897 -2.3722
  628SOL     MW 3935   3.873   2.889   4.409 -0.3349 -0.8310  0.1909
  629SOL     OW 3936   6.987   6.823   2.233 -0.2193  0.1050 -0.3836
  629SOL    HW1 3937   7.043   6.745   2.234  0.3257  0.4940  0.8027
  629SOL    HW2 3938   7.016   6.872   2.156 -0.8550 -1.0366 -1.3985
  629SOL     MW 3939   6.998   6.819   2.223 -0.2309  0.0087 -0.3616
  630SOL     OW 3940   6.246   2.738   1.779  0.0739  0.0924  0.2129
  630SOL    HW1 3941   6.217   2.669   1.719 -0.4939 -0.9896  1.6976
  630SOL    HW2 3942   6.279   2.692   1.856 -1.6140  1.4591  1.8433
  630SOL     MW 3943   6.246   2.724   1.781 -0.2149  0.1289  0.6117
  631SOL     OW 3944   5.424   5.198   3.680  0.0037 -0.1034  0.0578
  631SOL    HW1 3945   5.491   5.253   3.722 -1.8102  3.4890 -1.2902
  631SOL    HW2 3946   5.364   5.174   3.751  0.6144  0.0379  0.6280
  631SOL     MW 3947   5.425   5.202   3.695 -0.1503  0.3746 -0.0418
  632SOL     OW 3948   8.098   5.989   3.598 -0.9856  0.0675  0.1028
  632SOL    HW1 3949   8.069   5.944   3.678 -0.7430 -0.7856 -0.2737
  632SOL    HW2 3950   8.086   5.924   3.529 -1.8848  1.0427 -0.6831
  632SOL     MW 3951   8.092   5.975   3.600 -1.0697  0.0831 -0.0460
  633SOL     OW 3952   6.919   7.473   0.331  0.0008 -0.4260  0.0343
  633SOL    HW1 3953   6.865   7.550   0.349 -0.0469  0.1394 -2.1615
  633SOL    HW2 3954   6.995   7.508   0.283  1.6474 -1.3778  1.8302
  633SOL     MW 3955   6.922   7.488   0.327  0.2055 -0.4755 -0.0169
  634SOL     OW 3956   4.067   2.848   1.024 -0.4935 -1.0118 -0.4974
  634SOL    HW1 3957   4.139   2.879   1.078  0.3690 -0.7054 -1.7649
  634SOL    HW2 3958   3.991   2.901   1.050 -0.1998 -1.1454  0.6512
  634SOL     MW 3959   4.066   2.858   1.034 -0.3455 -0.9897 -0.5126
  635SOL     OW 3960   5.866   4.370   2.775 -0.2051 -0.1301  0.0986
  635SOL    HW1 3961   5.912   4.374   2.859  1.6376 -2.1576 -0.7078
  635SOL    HW2 3962   5.923   4.419   2.715 -0.5905 -0.1960 -0.3269
  635SOL     MW 3963   5.879   4.377   2.778 -0.0185 -0.3981 -0.0591
  636SOL     OW 3964   1.709   7.897   2.327 -0.1523  0.1924  0.4344
  636SOL    HW1 3965   1.759   7.816   2.342 -0.8639 -0.0566  1.5900
  636SOL    HW2 3966   1.745   7.932   2.246  1.7547 -0.0997  1.0895
  636SOL     MW 3967   1.720   7.891   2.319  0.0007  0.1231  0.6662
  637SOL     OW 3968   5.920   1.385   2.410 -0.0213  0.4208 -0.0491
  637SOL    HW1 3969   5.836   1.428   2.398  0.0838  0.1953 -1.7859
  637SOL    HW2 3970   5.914   1.304   2.359  1.7323  1.0854 -1.4144
  637SOL     MW 3971   5.909   1.380   2.402  0.2166  0.4770 -0.4462
  638SOL     OW 3972   2.243   0.269   2.183  0.1856  0.4229  0.4597
  638SOL    HW1 3973   2.318   0.263   2.242  0.2029  1.5844  0.5721
  638SOL    HW2 3974   2.267   0.336   2.119 -0.6301  0.6081  0.3275
  638SOL     MW 3975   2.255   0.277   2.183  0.0834  0.5953  0.4571
  639SOL     OW 3976   7.847   5.463   4.327  0.0282 -0.1407  0.1459
  639SOL    HW1 3977   7.855   5.368   4.335  1.7385 -0.0214  0.2558
  639SOL    HW2 3978   7.812   5.492   4.412  1.5364 -0.5055  0.9335
  639SOL     MW 3979   7.843   5.455   4.339  0.4402 -0.1721  0.2608
  640SOL     OW 3980   2.060   1.067   3.270 -0.0433 -0.2483 -0.3429
  640SOL    HW1 3981   2.024   1.018   3.343 -0.9608 -0.2690 -0.8008
  640SOL    HW2 3982   2.108   1.139   3.311  0.8364 -1.1815  0.3135
  640SOL     MW 3983   2.062   1.070   3.285 -0.0481 -0.3704 -0.3175
  641SOL     OW 3984   4.663   6.571   3.420  0.0178  0.0340 -0.2250
  641SOL    HW1 3985   4.739   6.513   3.418 -0.5986 -0.7931 -0.9371
  641SOL    HW2 3986   4.661   6.606   3.509  2.0598  1.2404 -0.5965
  641SOL     MW 3987   4.672   6.568   3.431  0.2003  0.0826 -0.3637
  642SOL     OW 3988   8.323   5.887   2.213  0.3151  0.5302  0.4233
  642SOL    HW1 3989   8.241   5.854   2.250 -0.0977  2.6841  1.5735
  642SOL    HW2 3990   8.314   5.871   2.119 -0.6337 -0.8542  0.7104
  642SOL     MW 3991   8.311   5.880   2.206  0.1408  0.6287  0.6073
  643SOL     OW 3992   5.808   0.267   4.685 -0.1128  0.1348 -0.1730
  643SOL    HW1 3993   5.899   0.266   4.654  0.2722  0.4850  0.8867
  643SOL    HW2 3994   5.758   0.302   4.612  0.5869 -0.2334 -0.8381
  643SOL     MW 3995   5.813   0.272   4.672  0.0261  0.1325 -0.1225
  644SOL     OW 3996   6.760   4.069   5.871  0.0839 -0.7414  0.7772
  644SOL    HW1 3997   6.674   4.029   5.887 -0.4220  0.6248  1.6470
  644SOL    HW2 3998   6.754   4.103   5.782 -0.6113  0.0831  1.1181
  644SOL     MW 3999   6.748   4.068   5.862 -0.0699 -0.4610  0.9322
  645SOL     OW 4000   5.246   1.597   3.210  0.3000  0.1630  0.5644
  645SOL    HW1 4001   5.230   1.505   3.188 -0.5891  0.4617 -0.0975
  645SOL    HW2 4002   5.315   1.594   3.276 -0.3909 -1.0351  1.2710
  645SOL     MW 4003   5.253   1.585   3.216  0.0977  0.0479  0.5701
  646SOL     OW 4004   1.755   3.835   3.185 -0.5240 -0.2184 -0.7301
  646SOL    HW1 4005   1.678   3.839   3.242 -0.7081  0.1857 -1.0041
  646SOL    HW2 4006   1.778   3.743   3.182  0.1889 -0.1279  0.9365
  646SOL     MW 4007   1.749   3.824   3.192 -0.4563 -0.1551 -0.5518
  647SOL     OW 4008   6.496   1.231   3.802 -0.1716 -0.5803 -0.6467
  647SOL    HW1 4009   6.561   1.243   3.872 -1.0989 -2.1372  0.5573
  647SOL    HW2 4010   6.539   1.263   3.723  0.5230  2.2790  0.7677
  647SOL     MW 4011   6.510   1.237   3.801 -0.2014 -0.4136 -0.3115
  648SOL     OW 4012   5.280   7.764   5.685  0.3431  0.1466 -0.1920
  648SOL    HW1 4013   5.192   7.788   5.655 -0.0020 -0.3406  0.3995
  648SOL    HW2 4014   5.274   7.670   5.703  1.3382 -0.1674 -1.3322
  648SOL     MW 4015   5.268   7.755   5.683  0.4263  0.0441 -0.2623
  649SOL     OW 4016   6.605   2.592   5.269 -0.3321 -0.6586 -0.4670
  649SOL    HW1 4017   6.594   2.597   5.364  2.6028 -0.3642 -0.0650
  649SOL    HW2 4018   6.569   2.675   5.236  3.0722  1.6230  1.0231
  649SOL     MW 4019   6.599   2.603   5.277  0.4794 -0.3288 -0.2248
  650SOL     OW 4020   7.635   1.848   3.710  0.1566  0.4073  0.1217
  650SOL    HW1 4021   7.561   1.828   3.767  1.1526  1.7072  1.9604
  650SOL    HW2 4022   7.615   1.934   3.673  0.0368  0.0621 -0.6376
  650SOL     MW 4023   7.623   1.856   3.712  0.2688  0.5295  0.2599
  651SOL     OW 4024   6.228   5.794   4.427  0.1219  0.0397  0.0721
  651SOL    HW1 4025   6.156   5.812   4.487  0.3007 -0.3845  0.4228
  651SOL    HW2 4026   6.272   5.878   4.415 -0.9547  0.4847 -0.8388
  651SOL     MW 4027   6.225   5.807   4.433  0.0070  0.0423  0.0004
  652SOL     OW 4028   1.832   1.349   5.473 -0.1161  0.5885  0.8608
  652SOL    HW1 4029   1.808   1.320   5.560 -0.2114 -0.4459  0.5068
  652SOL    HW2 4030   1.839   1.444   5.480 -2.9326  0.8285  1.2969
  652SOL     MW 4031   1.830   1.357   5.485 -0.4889  0.4868  0.8713
  653SOL     OW 4032   0.991   3.666   5.150  0.1331 -0.0712 -0.4239
  653SOL    HW1 4033   0.916   3.611   5.129 -2.1045  2.2387  0.9996
  653SOL    HW2 4034   1.045   3.612   5.208 -0.0626 -1.9839 -1.9343
  653SOL     MW 4035   0.988   3.652   5.155 -0.1784 -0.0204 -0.4350
  654SOL     OW 4036   4.493   1.394   1.501 -0.4635 -0.3631  0.3564
  654SOL    HW1 4037   4.544   1.380   1.421 -0.9541 -0.8673  0.1338
  654SOL    HW2 4038   4.550   1.361   1.571 -0.3307 -0.5862  0.1452
  654SOL     MW 4039   4.507   1.388   1.500 -0.5093 -0.4562  0.3008
  655SOL     OW 4040   1.000   2.915   3.483 -0.0252 -0.3636 -0.1976
  655SOL    HW1 4041   1.022   2.894   3.573  1.0581  0.4350 -0.2563
  655SOL    HW2 4042   0.936   2.987   3.490  0.8416  0.4113 -0.0599
  655SOL     MW 4043   0.995   2.922   3.495  0.2244 -0.1622 -0.1875
  656SOL     OW 4044   4.711   1.389   5.071  0.4136 -0.3800 -0.0702
  656SOL    HW1 4045   4.665   1.307   5.053  0.4871 -0.3203 -0.5561
  656SOL    HW2 4046   4.801   1.363   5.086  0.5476 -0.3459 -0.7601
  656SOL     MW 4047   4.716   1.375   5.070  0.4401 -0.3680 -0.2207
  657SOL     OW 4048   5.610   4.890   4.086 -0.0688 -0.1871  0.0481
  657SOL    HW1 4049   5.522   4.856   4.068 -0.6211  0.2427  1.7158
  657SOL    HW2 4050   5.651   4.898   4.000 -1.8367  0.0449 -0.8205
  657SOL     MW 4051   5.604   4.887   4.073 -0.3658 -0.1024  0.1504
  658SOL     OW 4052   3.788   6.792   4.020  0.0800 -0.3950  1.0086
  658SOL    HW1 4053   3.720   6.725   4.015 -0.8364  0.4801  1.4602
  658SOL    HW2 4054   3.849   6.759   4.087  0.3855 -1.4177  0.2510
  658SOL     MW 4055   3.787   6.779   4.028  0.0018 -0.4139  0.9694
  659SOL     OW 4056   1.257   6.298   2.225  0.1206  0.0901  0.0593
  659SOL    HW1 4057   1.350   6.286   2.206  0.5636  0.4258  1.8579
  659SOL    HW2 4058   1.216   6.216   2.195  0.9065  0.0761 -1.0737
  659SOL     MW 4059   1.264   6.286   2.218  0.2779  0.1313  0.1445
  660SOL     OW 4060   3.064   3.396   3.082 -0.0893 -0.2303  0.2932
  660SOL    HW1 4061   2.972   3.411   3.103  0.2694  1.7901  0.6501
  660SOL    HW2 4062   3.097   3.483   3.059  1.6205 -1.0006 -0.2865
  660SOL     MW 4063   3.056   3.409   3.082  0.1755 -0.0703  0.2646
  661SOL     OW 4064   2.032   6.456   4.428 -0.3479 -0.2856  0.5911
  661SOL    HW1 4065   2.032   6.362   4.446  1.9311 -0.6499 -0.8776
  661SOL    HW2 4066   1.987   6.464   4.344  3.4757 -0.8210 -1.7640
  661SOL     MW 4067   2.026   6.445   4.419  0.4333 -0.4008  0.1016
  662SOL     OW 4068   2.442   0.632   1.702 -0.1733 -0.4188 -0.1263
  662SOL    HW1 4069   2.492   0.714   1.702 -0.3894 -0.2676  1.3952
  662SOL    HW2 4070   2.366   0.650   1.757 -1.6618 -0.8245 -1.9443
  662SOL     MW 4071   2.439   0.645   1.709 -0.3915 -0.4514 -0.1642
  663SOL     OW 4072   0.394   1.291   1.837 -0.2797 -0.2125  0.0102
  663SOL    HW1 4073   0.310   1.256   1.865 -0.4531 -0.5072 -0.8484
  663SOL    HW2 4074   0.372   1.369   1.785  0.0768  0.8501  1.3904
  663SOL     MW 4075   0.381   1.297   1.834 -0.2563 -0.1142  0.0770
  664SOL     OW 4076   3.049   7.775   2.344 -0.4678  0.8827 -0.3178
  664SOL    HW1 4077   2.962   7.801   2.377 -0.9753  0.3007 -1.1700
  664SOL    HW2 4078   3.045   7.680   2.339  0.5641  0.7777  0.5190
  664SOL     MW 4079   3.037   7.766   2.348 -0.4007  0.7948 -0.3197
  665SOL     OW 4080   2.953   2.520   1.839  0.1945 -0.2585  0.0982
  665SOL    HW1 4081   2.939   2.614   1.852  1.0198 -0.1433  0.2227
  665SOL    HW2 4082   3.047   2.512   1.819 -0.0700 -0.9557 -0.9136
  665SOL     MW 4083   2.964   2.531   1.838  0.2663 -0.3330 -0.0154
  666SOL     OW 4084   3.454   2.045   1.515  0.1821 -0.3557 -0.3177
  666SOL    HW1 4085   3.360   2.063   1.511  0.0246 -1.2967 -1.1230
  666SOL    HW2 4086   3.465   1.959   1.473  1.3763 -0.3473 -0.0764
  666SOL     MW 4087   3.444   2.036   1.509  0.3148 -0.4751 -0.3899
  667SOL     OW 4088   0.248   6.197   1.806 -0.4918  0.5084  0.3133
  667SOL    HW1 4089   0.169   6.251   1.806 -0.6293  0.3245 -0.4595
  667SOL    HW2 4090   0.231   6.130   1.740 -0.1888 -0.2859  1.0222
  667SOL     MW 4091   0.236   6.195   1.797 -0.4706  0.3832  0.3051
  668SOL     OW 4092   4.217   2.539   1.315  0.3210 -0.1683  0.1110
  668SOL    HW1 4093   4.186   2.583   1.394  1.9094 -0.2110  0.7890
  668SOL    HW2 4094   4.282   2.599   1.277  0.2685 -0.5743 -0.6539
  668SOL     MW 4095   4.222   2.552   1.320  0.5176 -0.2257  0.0999
  669SOL     OW 4096   2.243   6.073   4.192 -0.3829 -0.3792  0.7382
  669SOL    HW1 4097   2.194   6.155   4.194  3.1064  1.8964  0.8442
  669SOL    HW2 4098   2.285   6.067   4.278  0.8162 -1.3519  0.1221
  669SOL     MW 4099   2.242   6.082   4.203  0.2172 -0.2124  0.6729
  670SOL     OW 4100   3.874   6.519   5.545 -0.4037  0.2731 -0.6338
  670SOL    HW1 4101   3.909   6.431   5.530  0.2165  0.4642 -0.3601
  670SOL    HW2 4102   3.852   6.551   5.457 -0.0143  0.0864 -0.8052
  670SOL     MW 4103   3.876   6.512   5.531 -0.2745  0.2736 -0.6207
  671SOL     OW 4104   0.424   3.404   4.484  0.6471 -0.2842  0.2583
  671SOL    HW1 4105   0.407   3.474   4.421  1.2339 -0.5657 -0.2223
  671SOL    HW2 4106   0.444   3.450   4.566 -2.0204  0.0679  0.7945
  671SOL     MW 4107   0.424   3.419   4.486  0.3807 -0.2751  0.2654
  672SOL     OW 4108   7.670   5.113   4.594 -0.1614 -0.0212 -0.3916
  672SOL    HW1 4109   7.671   5.114   4.499  0.5488  1.4127 -0.3796
  672SOL    HW2 4110   7.690   5.202   4.621 -0.4593 -0.3613  1.1128
  672SOL     MW 4111   7.672   5.124   4.586 -0.1087  0.1188 -0.1975
  673SOL     OW 4112   7.616   2.873   0.660  0.2338 -0.0501 -0.2948
  673SOL    HW1 4113   7.630   2.920   0.742  1.7057  1.1933 -1.2026
  673SOL    HW2 4114   7.521   2.873   0.649  0.1215  1.8652  0.2431
  673SOL     MW 4115   7.606   2.879   0.669  0.4079  0.3542 -0.3422
  674SOL     OW 4116   2.795   5.697   5.492 -0.9298 -0.0740 -0.5005
  674SOL    HW1 4117   2.738   5.663   5.423 -0.4579 -3.4028  0.5557
  674SOL    HW2 4118   2.880   5.659   5.473 -0.6783 -0.6836  1.6101
  674SOL     MW 4119   2.798   5.688   5.481 -0.8372 -0.5782 -0.0951
  675SOL     OW 4120   2.970   5.278   4.580 -0.5973  0.2750 -0.4257
  675SOL    HW1 4121   2.945   5.336   4.652  0.4623  0.7808 -0.4501
  675SOL    HW2 4122   3.049   5.318   4.544 -1.1653  0.0815 -1.9330
  675SOL     MW 4123   2.977   5.291   4.585 -0.5344  0.3150 -0.6218
  676SOL     OW 4124   3.915   5.838   0.589 -0.2531  0.8308  0.3127
  676SOL    HW1 4125   3.922   5.770   0.522  1.2655 -0.9281  2.1629
  676SOL    HW2 4126   3.952   5.916   0.547 -1.4871  0.4375 -1.6549
  676SOL     MW 4127   3.921   5.839   0.575 -0.2167  0.5553  0.2977
  677SOL     OW 4128   5.069   1.196   0.729  0.7944 -0.0091 -0.0423
  677SOL    HW1 4129   4.988   1.174   0.684 -0.5424  2.1025  1.1800
  677SOL    HW2 4130   5.061   1.153   0.815  2.5544 -2.5676 -1.0227
  677SOL     MW 4131   5.058   1.187   0.734  0.8486 -0.0664 -0.0114
  678SOL     OW 4132   2.191   1.397   3.925  0.1175 -0.3680  0.0617
  678SOL    HW1 4133   2.257   1.459   3.894 -1.1982  1.6492  1.0800
  678SOL    HW2 4134   2.238   1.313   3.932  2.2400  0.7247 -0.3351
  678SOL     MW 4135   2.205   1.394   3.922  0.2208  0.0301  0.1413
  679SOL     OW 4136   2.071   3.328   2.534  0.1149  0.6333  0.1333
  679SOL    HW1 4137   2.121   3.404   2.562  0.3728  0.6976 -0.4806
  679SOL    HW2 4138   2.135   3.271   2.492 -0.4675  1.1909 -1.6200
  679SOL     MW 4139   2.085   3.330   2.532  0.0733  0.7129 -0.1698
  680SOL     OW 4140   5.310   0.481   4.086  0.1711  0.1112  0.1620
  680SOL    HW1 4141   5.336   0.446   4.172  0.7236 -0.4015 -0.2056
  680SOL    HW2 4142   5.377   0.449   4.026  0.3047  1.2313 -0.3149
  680SOL     MW 4143   5.322   0.472   4.089  0.2589  0.1889  0.0539
  681SOL     OW 4144   5.212   6.806   3.317 -0.2957  0.4095 -0.6012
  681SOL    HW1 4145   5.293   6.796   3.368  0.9616  2.4027 -2.0488
  681SOL    HW2 4146   5.231   6.762   3.234 -0.9381  0.3691 -0.7297
  681SOL     MW 4147   5.225   6.799   3.313 -0.2170  0.6595 -0.8029
  682SOL     OW 4148   4.926   6.498   5.100  0.0502  0.7228 -0.4238
  682SOL    HW1 4149   4.926   6.518   5.006  0.3442  0.5715 -0.4573
  682SOL    HW2 4150   4.835   6.506   5.126 -0.0374  0.7368 -0.7307
  682SOL     MW 4151   4.915   6.502   5.091  0.0766  0.7052 -0.4674
  683SOL     OW 4152   5.540   8.138   2.115  0.3911  0.8323 -0.2268
  683SOL    HW1 4153   5.474   8.127   2.183 -0.2374  0.5171 -0.8657
  683SOL    HW2 4154   5.490   8.163   2.037  0.6905 -1.8585 -1.3950
  683SOL     MW 4155   5.525   8.140   2.113  0.3490  0.4475 -0.4582
  684SOL     OW 4156   1.006   5.272   1.847 -0.2323 -0.0123 -0.5259
  684SOL    HW1 4157   1.090   5.315   1.829  0.3904 -0.8996  0.1493
  684SOL    HW2 4158   1.025   5.179   1.838 -0.6387 -0.3509  1.5322
  684SOL     MW 4159   1.019   5.266   1.844 -0.2046 -0.1692 -0.1760
  685SOL     OW 4160   5.222   3.571   2.858 -0.1912  0.5200  0.4377
  685SOL    HW1 4161   5.182   3.625   2.790 -0.6192 -0.2882  0.0377
  685SOL    HW2 4162   5.164   3.579   2.934  0.2009  1.2911  0.6681
  685SOL     MW 4163   5.210   3.579   2.859 -0.1958  0.5152  0.4160
  686SOL     OW 4164   1.181   3.518   2.961  0.0971  0.7472  0.2012
  686SOL    HW1 4165   1.135   3.585   2.910 -0.9655 -0.4139 -0.3987
  686SOL    HW2 4166   1.128   3.508   3.040  0.2028  0.5521  0.2474
  686SOL     MW 4167   1.168   3.525   2.965 -0.0254  0.5736  0.1303
  687SOL     OW 4168   5.689   7.511   0.150  0.0499  0.0491 -0.1272
  687SOL    HW1 4169   5.646   7.491   0.233  0.8476 -4.8207 -0.5826
  687SOL    HW2 4170   5.781   7.523   0.174 -0.0175  0.6630 -0.1551
  687SOL     MW 4171   5.695   7.510   0.164  0.1434 -0.4957 -0.1891
  688SOL     OW 4172   1.300   5.333   1.035  0.2707 -0.5556  0.2557
  688SOL    HW1 4173   1.358   5.398   1.075  0.7628  0.3210 -1.7721
  688SOL    HW2 4174   1.231   5.321   1.100  1.0840  0.6848  1.4280
  688SOL     MW 4175   1.299   5.340   1.048  0.4378 -0.2846  0.1462
  689SOL     OW 4176   0.325   5.156   0.967  0.2346 -0.0482  0.0561
  689SOL    HW1 4177   0.359   5.093   1.031  1.3427 -0.5507 -0.9901
  689SOL    HW2 4178   0.232   5.136   0.961 -0.5051  1.6248  3.3190
  689SOL     MW 4179   0.318   5.146   0.975  0.2818  0.1017  0.3399
  690SOL     OW 4180   7.796   7.202   1.199  0.1257 -0.0383  0.1962
  690SOL    HW1 4181   7.854   7.233   1.129 -0.5892 -0.6293 -0.6808
  690SOL    HW2 4182   7.851   7.202   1.278  1.5869 -1.4236 -0.7777
  690SOL     MW 4183   7.810   7.206   1.200  0.2212 -0.2913 -0.0407
  691SOL     OW 4184   4.631   8.194   2.065 -0.0415  0.0452 -0.2456
  691SOL    HW1 4185   4.630   8.186   2.160  1.4533 -2.0929 -0.3385
  691SOL    HW2 4186   4.590   8.114   2.033  2.0081 -0.6292 -1.3689
  691SOL     MW 4187   4.626   8.183   2.073  0.4122 -0.3148 -0.4013
  692SOL     OW 4188   1.451   5.642   2.535  0.3407 -0.6243  0.1182
  692SOL    HW1 4189   1.408   5.577   2.480 -0.0960 -1.3883  1.3252
  692SOL    HW2 4190   1.545   5.628   2.520  0.2709 -1.9309  0.7826
  692SOL     MW 4191   1.458   5.632   2.526  0.2759 -0.8893  0.3577
  693SOL     OW 4192   2.782   1.453   3.734 -0.4580  0.0995 -0.3054
  693SOL    HW1 4193   2.828   1.521   3.685 -0.6824  0.0601 -0.5816
  693SOL    HW2 4194   2.807   1.371   3.691 -0.0344 -0.0129  0.1495
  693SOL     MW 4195   2.791   1.451   3.722 -0.4325  0.0801 -0.2825
  694SOL     OW 4196   6.206   5.960   5.799  0.3626 -0.3703 -0.7268
  694SOL    HW1 4197   6.159   5.895   5.851  0.7446 -0.2953 -0.2860
  694SOL    HW2 4198   6.297   5.932   5.801  0.6254  0.4572 -0.0799
  694SOL     MW 4199   6.212   5.948   5.806  0.4451 -0.2547 -0.5876
  695SOL     OW 4200   5.938   3.147   5.778  0.1610 -0.5480 -0.0097
  695SOL    HW1 4201   6.026   3.182   5.761  0.5952 -2.0726 -1.1458
  695SOL    HW2 4202   5.954   3.056   5.805 -1.0110 -0.4198  1.1796
  695SOL     MW 4203   5.952   3.140   5.780  0.0666 -0.7268 -0.0029
  696SOL     OW 4204   6.264   7.151   5.037 -0.4337 -0.3265 -0.2088
  696SOL    HW1 4205   6.269   7.246   5.031 -0.5626 -0.2806  0.3059
  696SOL    HW2 4206   6.170   7.132   5.041 -0.5476 -0.6776 -3.0224
  696SOL     MW 4207   6.253   7.161   5.037 -0.4648 -0.3656 -0.5031
  697SOL     OW 4208   3.175   7.490   1.313  0.3599 -0.3944 -0.1788
  697SOL    HW1 4209   3.168   7.574   1.266  1.1144 -0.6321 -0.7310
  697SOL    HW2 4210   3.170   7.424   1.244  1.0722 -0.7676  0.1240
  697SOL     MW 4211   3.173   7.493   1.298  0.5477 -0.4726 -0.2107
  698SOL     OW 4212   3.428   3.948   3.086 -0.9691  0.4047 -0.1584
  698SOL    HW1 4213   3.514   3.973   3.120 -1.1356  0.1883  0.4293
  698SOL    HW2 4214   3.443   3.930   2.993 -0.6888  1.8844 -0.4140
  698SOL     MW 4215   3.441   3.949   3.078 -0.9546  0.5664 -0.1159
  699SOL     OW 4216   8.194   6.963   1.054  0.2508  0.3417 -0.3683
  699SOL    HW1 4217   8.186   7.055   1.029 -1.1015 -0.1529 -1.9519
  699SOL    HW2 4218   8.139   6.954   1.131 -3.4044  0.0280 -2.7902
  699SOL     MW 4219   8.186   6.974   1.060 -0.3902  0.2383 -0.8810
  700SOL     OW 4220   0.019   4.829   3.369  0.4375 -0.0773 -0.2504
  700SOL    HW1 4221  -0.076   4.834   3.355  0.6406  0.2281 -1.6601
  700SOL    HW2 4222   0.052   4.784   3.291  1.4925  0.1751  0.0394
  700SOL     MW 4223   0.011   4.824   3.357  0.5986 -0.0059 -0.3938
  701SOL     OW 4224   5.245   1.208   3.620  0.0331 -0.0367  0.0504
  701SOL    HW1 4225   5.184   1.211   3.694 -0.4041  1.3168 -0.3406
  701SOL    HW2 4226   5.323   1.254   3.652 -1.3727  3.6623 -1.3250
  701SOL     MW 4227   5.247   1.214   3.634 -0.2028  0.6101 -0.1757
  702SOL     OW 4228   6.311   0.440   1.306 -0.3435  0.5270  0.3228
  702SOL    HW1 4229   6.263   0.452   1.224  0.3913  2.2498  0.1078
  702SOL    HW2 4230   6.366   0.363   1.290 -3.0439 -1.6176  0.6317
  702SOL     MW 4231   6.312   0.432   1.293 -0.5951  0.4730  0.3348
  703SOL     OW 4232   5.567   6.436   3.786 -0.1379 -0.2800 -0.4595
  703SOL    HW1 4233   5.647   6.385   3.801 -0.1760  0.0257  0.8697
  703SOL    HW2 4234   5.591   6.526   3.807 -0.3060  0.1598 -1.9910
  703SOL     MW 4235   5.580   6.441   3.791 -0.1643 -0.1845 -0.4854
  704SOL     OW 4236   1.270   7.311   2.915  0.0215 -0.9120  0.5788
  704SOL    HW1 4237   1.330   7.244   2.948 -0.3508 -2.2827 -1.3653
  704SOL    HW2 4238   1.324   7.390   2.911  0.4444 -0.9930  2.9880
  704SOL     MW 4239   1.285   7.313   2.919  0.0279 -1.0978  0.6383
  705SOL     OW 4240   6.399   5.993   0.540  0.9080  0.0340 -0.2858
  705SOL    HW1 4241   6.494   5.983   0.536  1.3130  2.4405  1.4545
  705SOL    HW2 4242   6.385   6.087   0.544 -1.5907 -0.2648 -0.6236
  705SOL     MW 4243   6.410   6.004   0.540  0.6400  0.3038 -0.1063
  706SOL     OW 4244   1.114   0.662   2.839 -0.2090 -0.1616 -0.0280
  706SOL    HW1 4245   1.170   0.692   2.767 -2.7099  1.3317 -1.5056
  706SOL    HW2 4246   1.159   0.585   2.875  1.2726 -0.8506 -3.0596
  706SOL     MW 4247   1.127   0.656   2.834 -0.3395 -0.0587 -0.6053
  707SOL     OW 4248   1.094   8.317   3.944  0.0546  0.1953  0.3224
  707SOL    HW1 4249   1.002   8.300   3.965 -0.3705 -0.1096 -1.6141
  707SOL    HW2 4250   1.123   8.240   3.896  1.1820  0.5217  0.4424
  707SOL     MW 4251   1.086   8.305   3.941  0.1445  0.1980  0.0899
  708SOL     OW 4252   7.144   7.252   3.462  0.3939  0.0454 -0.2310
  708SOL    HW1 4253   7.069   7.274   3.517  0.6646 -1.0279  0.5982
  708SOL    HW2 4254   7.116   7.176   3.411  0.0659  1.1636 -1.7901
  708SOL     MW 4255   7.131   7.245   3.462  0.3866  0.0511 -0.3245
  709SOL     OW 4256   0.259   2.590   1.324  0.2197  0.6113 -0.0925
  709SOL    HW1 4257   0.232   2.643   1.399  0.3022  1.9777 -1.0092
  709SOL    HW2 4258   0.194   2.609   1.256 -1.9206 -3.1852  0.5952
  709SOL     MW 4259   0.247   2.599   1.325 -0.0437  0.3002 -0.1219
  710SOL     OW 4260   2.738   3.523   3.314  0.2481  0.1741 -0.1146
  710SOL    HW1 4261   2.784   3.466   3.375  2.9109  0.9894 -1.2300
  710SOL    HW2 4262   2.647   3.523   3.345  0.3683 -3.5800  0.6600
  710SOL     MW 4263   2.732   3.516   3.326  0.6044 -0.2021 -0.1582
  711SOL     OW 4264   3.063   1.786   4.191 -0.9761  0.5397  0.2485
  711SOL    HW1 4265   3.108   1.867   4.166 -0.6536 -0.0331 -1.1543
  711SOL    HW2 4266   3.055   1.737   4.109  1.5338 -2.1850  1.4528
  711SOL     MW 4267   3.068   1.790   4.177 -0.6135  0.1176  0.2231
  712SOL     OW 4268   6.496   4.785   3.856  0.7634 -0.7571 -0.0657
  712SOL    HW1 4269   6.415   4.761   3.902 -0.0232  1.6791 -0.0541
  712SOL    HW2 4270   6.483   4.755   3.766  0.4361 -1.5760  0.2459
  712SOL     MW 4271   6.484   4.778   3.851  0.6208 -0.5501 -0.0243
  713SOL     OW 4272   3.869   0.488   2.817 -0.2967  0.2602  0.3364
  713SOL    HW1 4273   3.849   0.422   2.750  0.1349  1.0889 -0.6321
  713SOL    HW2 4274   3.929   0.548   2.774 -1.9277  2.2138  0.6537
  713SOL     MW 4275   3.874   0.487   2.803 -0.4502  0.6164  0.2530
  714SOL     OW 4276   3.152   4.694   2.381  0.1644  0.0754  0.5749
  714SOL    HW1 4277   3.151   4.789   2.394 -0.3482  0.0043  1.0981
  714SOL    HW2 4278   3.071   4.676   2.332  0.9417  0.0658 -0.7497
  714SOL     MW 4279   3.141   4.704   2.376  0.1983  0.0651  0.4723
  715SOL     OW 4280   2.055   5.387   2.152 -0.1507 -1.0861  0.0336
  715SOL    HW1 4281   2.148   5.407   2.147 -0.3046  0.2966  1.6821
  715SOL    HW2 4282   2.051   5.294   2.175  0.8327 -1.0252  0.5003
  715SOL     MW 4283   2.066   5.378   2.154 -0.0445 -0.9013  0.3043
  716SOL     OW 4284   2.358   1.309   0.980 -0.2131 -0.0336  0.3802
  716SOL    HW1 4285   2.331   1.401   0.978  0.3203  0.1297  0.7465
  716SOL    HW2 4286   2.398   1.294   0.894 -1.0053 -0.1472  0.0156
  716SOL     MW 4287   2.360   1.319   0.968 -0.2462 -0.0273  0.3804
  717SOL     OW 4288   3.534   6.617   4.586 -0.3109 -0.3100 -0.0256
  717SOL    HW1 4289   3.489   6.633   4.503 -0.0595 -0.7009 -0.2370
  717SOL    HW2 4290   3.612   6.568   4.562 -0.0966 -0.1880  0.4133
  717SOL     MW 4291   3.538   6.613   4.573 -0.2513 -0.3444  0.0035
  718SOL     OW 4292   1.378   6.151   2.697 -0.2575 -0.5205  0.0617
  718SOL    HW1 4293   1.344   6.084   2.638  0.6112 -0.0115 -1.0492
  718SOL    HW2 4294   1.300   6.193   2.733 -0.8137 -0.6264 -0.9762
  718SOL     MW 4295   1.364   6.147   2.694 -0.2175 -0.4689 -0.2134
  719SOL     OW 4296   6.039   2.845   4.514 -0.1891 -0.2701 -0.0155
  719SOL    HW1 4297   5.953   2.850   4.558  0.8093 -0.6011  2.1271
  719SOL    HW2 4298   6.029   2.774   4.451 -1.3784 -0.6299  0.5372
  719SOL     MW 4299   6.026   2.837   4.512 -0.2136 -0.3586  0.3295
  720SOL     OW 4300   2.865   1.342   0.983  0.1167  0.0524 -0.1097
  720SOL    HW1 4301   2.811   1.285   1.038 -1.0790  0.1695 -1.1348
  720SOL    HW2 4302   2.868   1.424   1.031  2.0673 -0.8771  1.5122
  720SOL     MW 4303   2.859   1.345   0.996  0.2134 -0.0516 -0.0333
  721SOL     OW 4304   2.649   2.001   3.885 -0.4778  0.0615  0.0625
  721SOL    HW1 4305   2.674   1.925   3.834 -1.1968 -0.4295  0.4193
  721SOL    HW2 4306   2.724   2.017   3.943  0.5687  0.9604 -1.4783
  721SOL     MW 4307   2.661   1.993   3.886 -0.4358  0.1137 -0.0891
  722SOL     OW 4308   7.412   5.121   4.275 -0.2996  0.0813 -0.2483
  722SOL    HW1 4309   7.378   5.158   4.356  1.1601  2.2074 -0.5208
  722SOL    HW2 4310   7.507   5.133   4.281  0.0313 -1.5877 -1.4195
  722SOL     MW 4311   7.420   5.127   4.286 -0.0704  0.1398 -0.4331
  723SOL     OW 4312   2.122   1.153   5.160  0.0846  0.0245  0.1896
  723SOL    HW1 4313   2.111   1.190   5.073 -2.1695 -1.2861 -0.1645
  723SOL    HW2 4314   2.208   1.183   5.189  1.7877 -1.0763 -3.2545
  723SOL     MW 4315   2.132   1.161   5.153  0.0141 -0.2842 -0.2966
  724SOL     OW 4316   1.550   2.182   1.242  0.2116 -0.0609  0.0513
  724SOL    HW1 4317   1.534   2.143   1.156  2.7343 -1.0006 -0.0743
  724SOL    HW2 4318   1.480   2.246   1.253 -0.3288 -0.0932 -2.5824
  724SOL     MW 4319   1.539   2.185   1.233  0.4653 -0.1853 -0.3019
  725SOL     OW 4320   1.346   7.616   2.645  0.4533 -0.2666 -0.3181
  725SOL    HW1 4321   1.316   7.544   2.590 -1.5341 -0.6316  1.1168
  725SOL    HW2 4322   1.366   7.575   2.729  1.8404  0.5033 -0.2491
  725SOL     MW 4323   1.345   7.601   2.649  0.3765 -0.2147 -0.1256
  726SOL     OW 4324   1.896   7.859   2.680 -0.2542 -0.1492  0.1672
  726SOL    HW1 4325   1.972   7.917   2.687 -0.8207  0.7239 -0.7331
  726SOL    HW2 4326   1.838   7.887   2.750 -0.9494  1.0487 -0.8468
  726SOL     MW 4327   1.899   7.870   2.690 -0.4157  0.1159 -0.0778
  727SOL     OW 4328   6.649   3.226   5.585  0.4459  0.7159  0.1770
  727SOL    HW1 4329   6.598   3.252   5.509  0.6505 -1.2780 -0.6897
  727SOL    HW2 4330   6.633   3.296   5.649 -1.9399  1.0443 -0.6730
  727SOL     MW 4331   6.641   3.239   5.584  0.1667  0.5027 -0.0428
  728SOL     OW 4332   4.628   7.907   0.647 -0.2589  0.2523  0.1112
  728SOL    HW1 4333   4.621   7.950   0.732 -0.0661  0.3608  0.0734
  728SOL    HW2 4334   4.630   7.813   0.668  1.7192  0.2971  0.3901
  728SOL     MW 4335   4.628   7.900   0.661  0.0190  0.2719  0.1421
  729SOL     OW 4336   6.424   6.291   0.875  0.0221  0.2214 -0.0409
  729SOL    HW1 4337   6.519   6.280   0.888 -0.2440 -1.0001  0.9869
  729SOL    HW2 4338   6.411   6.274   0.781  0.8550  0.7625 -0.2709
  729SOL     MW 4339   6.435   6.288   0.864  0.0946  0.1343  0.0612
  730SOL     OW 4340   0.443   5.953   1.921  0.5722 -0.2679 -0.2448
  730SOL    HW1 4341   0.424   5.955   2.015 -1.3411  1.8068 -0.5796
  730SOL    HW2 4342   0.466   6.043   1.899 -0.6377 -0.3399 -2.0291
  730SOL     MW 4343   0.443   5.965   1.930  0.1724 -0.0116 -0.5161
  731SOL     OW 4344   4.439   4.496   3.735 -0.0943 -0.4164  0.1229
  731SOL    HW1 4345   4.378   4.560   3.771 -1.8300 -2.5614  1.2162
  731SOL    HW2 4346   4.524   4.539   3.739 -1.2404  2.0035  0.2570
  731SOL     MW 4347   4.442   4.510   3.740 -0.4632 -0.3812  0.2800
  732SOL     OW 4348   2.260   8.144   2.843 -0.1154  0.2616 -0.1312
  732SOL    HW1 4349   2.218   8.170   2.761  1.2741  1.4664 -0.4946
  732SOL    HW2 4350   2.206   8.072   2.876 -2.1067  1.3551 -0.8553
  732SOL     MW 4351   2.248   8.138   2.837 -0.1925  0.5558 -0.2704
  733SOL     OW 4352   3.502   3.406   1.161 -0.2035 -0.6385 -0.0985
  733SOL    HW1 4353   3.475   3.330   1.109  1.9707 -0.8342 -1.0286
  733SOL    HW2 4354   3.431   3.469   1.149 -0.7634 -1.4889 -1.5595
  733SOL     MW 4355   3.489   3.404   1.153  0.0031 -0.7724 -0.4046
  734SOL     OW 4356   3.010   0.067   0.657 -0.3702 -0.5035  0.8167
  734SOL    HW1 4357   2.921   0.033   0.652 -0.7507  0.4117  1.0689
  734SOL    HW2 4358   3.003   0.144   0.714  0.4308  0.0311  0.2152
  734SOL     MW 4359   2.998   0.073   0.664 -0.3164 -0.3179  0.7720
  735SOL     OW 4360   4.627   1.098   3.442 -0.0008 -0.0084 -0.3247
  735SOL    HW1 4361   4.561   1.041   3.482  0.5223  0.6474  1.6135
  735SOL    HW2 4362   4.577   1.171   3.405 -0.6344 -1.4242 -2.4218
  735SOL     MW 4363   4.613   1.100   3.443 -0.0149 -0.1057 -0.3450
  736SOL     OW 4364   7.005   2.931   3.575 -0.1591 -0.1857 -0.7263
  736SOL    HW1 4365   6.950   3.007   3.593 -2.2412 -1.7828  0.1531
  736SOL    HW2 4366   7.040   2.907   3.661 -2.5907 -2.3446 -0.2069
  736SOL     MW 4367   7.002   2.938   3.588 -0.7369 -0.6665 -0.5472
  737SOL     OW 4368   4.372   8.292   3.049 -0.4349  0.0334  0.0384
  737SOL    HW1 4369   4.429   8.355   3.006  1.8276 -0.0595  2.6204
  737SOL    HW2 4370   4.351   8.228   2.981  0.0048  1.6992 -1.7606
  737SOL     MW 4371   4.376   8.292   3.035 -0.0890  0.2347  0.1387
  738SOL     OW 4372   7.402   2.319   4.702 -0.4649  0.4200  0.5005
  738SOL    HW1 4373   7.356   2.347   4.782  0.9136  2.8834  0.5492
  738SOL    HW2 4374   7.490   2.296   4.732 -0.7347 -1.3171  0.0140
  738SOL     MW 4375   7.407   2.320   4.716 -0.3230  0.5130  0.4444
  739SOL     OW 4376   5.934   4.941   3.370  0.6940  0.1568 -0.0145
  739SOL    HW1 4377   5.939   5.036   3.360 -1.1347  0.3973  0.8069
  739SOL    HW2 4378   5.893   4.929   3.456  1.1783 -1.3955  0.0311
  739SOL     MW 4379   5.929   4.951   3.380  0.5219 -0.0111  0.0965
  740SOL     OW 4380   6.346   3.765   2.211 -0.2486  0.4294 -0.0508
  740SOL    HW1 4381   6.375   3.815   2.287  0.6631  0.7988 -0.6286
  740SOL    HW2 4382   6.400   3.687   2.212  0.1708  0.7121 -0.6492
  740SOL     MW 4383   6.356   3.762   2.221 -0.0782  0.5129 -0.2014
  741SOL     OW 4384   5.042   3.996   3.188 -0.2023 -0.7389 -0.3321
  741SOL    HW1 4385   4.959   4.025   3.226 -0.4687  0.7652 -1.9435
  741SOL    HW2 4386   5.033   4.013   3.094  1.9321 -0.5297 -0.5436
  741SOL     MW 4387   5.030   4.002   3.181  0.0368 -0.5196 -0.5654
  742SOL     OW 4388   7.691   6.697   1.926 -0.4851  0.5883  0.2599
  742SOL    HW1 4389   7.600   6.691   1.898 -0.1073  0.8815 -1.0921
  742SOL    HW2 4390   7.686   6.714   2.020 -1.8264  0.6559  0.1938
  742SOL     MW 4391   7.679   6.699   1.935 -0.6084  0.6345  0.0784
  743SOL     OW 4392   1.253   6.682   3.083  0.9200  0.1229 -0.2725
  743SOL    HW1 4393   1.332   6.692   3.137 -0.0528 -1.6097  1.5966
  743SOL    HW2 4394   1.203   6.762   3.098  0.3006 -0.6499  2.1265
  743SOL     MW 4395   1.257   6.694   3.092  0.7162 -0.1978  0.2739
  744SOL     OW 4396   7.345   6.413   2.387 -0.9917 -0.6055 -0.1225
  744SOL    HW1 4397   7.425   6.427   2.336 -1.2575  0.5089 -0.2554
  744SOL    HW2 4398   7.319   6.323   2.367 -0.1638 -0.7441 -0.6214
  744SOL     MW 4399   7.352   6.403   2.378 -0.9197 -0.4806 -0.2034
  745SOL     OW 4400   6.407   7.986   5.157 -0.1961  0.1722  0.2471
  745SOL    HW1 4401   6.426   8.046   5.229 -0.5690  0.4875  0.0869
  745SOL    HW2 4402   6.481   7.925   5.157  0.8138  1.3493 -0.3497
  745SOL     MW 4403   6.419   7.986   5.166 -0.1146  0.3633  0.1502
  746SOL     OW 4404   4.306   7.878   5.320 -0.1785  0.2551 -0.1167
  746SOL    HW1 4405   4.239   7.944   5.304 -0.3606 -0.0493 -0.6153
  746SOL    HW2 4406   4.260   7.808   5.367 -0.3090 -0.1162 -0.7745
  746SOL     MW 4407   4.292   7.877   5.324 -0.2185  0.1686 -0.2647
  747SOL     OW 4408   6.096   1.994   5.745 -0.0168  0.1260  0.5191
  747SOL    HW1 4409   6.099   2.064   5.680 -0.8079 -0.2239  0.0900
  747SOL    HW2 4410   6.115   1.914   5.695 -1.3490 -0.2360  0.5525
  747SOL     MW 4411   6.098   1.992   5.730 -0.2886  0.0349  0.4684
  748SOL     OW 4412   2.100   3.153   4.379 -0.0803  0.0795  0.6154
  748SOL    HW1 4413   2.067   3.071   4.417 -0.5124  1.4688  3.5272
  748SOL    HW2 4414   2.088   3.143   4.285 -0.3468 -3.0799  0.8780
  748SOL     MW 4415   2.094   3.141   4.372 -0.1697 -0.1471  1.0218
  749SOL     OW 4416   8.150   3.951   2.019 -0.4258 -0.0976  0.6013
  749SOL    HW1 4417   8.236   3.981   1.987 -0.1895 -0.7069  0.6627
  749SOL    HW2 4418   8.148   3.979   2.110  0.0288 -0.7414  0.8201
  749SOL     MW 4419   8.161   3.959   2.026 -0.3373 -0.2580  0.6372
  750SOL     OW 4420   5.866   4.970   2.227  0.2655  0.3946 -0.1232
  750SOL    HW1 4421   5.896   4.897   2.173 -2.7852 -0.7264 -0.4859
  750SOL    HW2 4422   5.800   4.932   2.284  1.6339  2.0687  2.7763
  750SOL     MW 4423   5.861   4.956   2.227  0.0501  0.4654  0.2015
  751SOL     OW 4424   7.805   3.215   5.256  0.0673  0.3460  0.4690
  751SOL    HW1 4425   7.838   3.296   5.294  0.5615 -0.0679  0.9427
  751SOL    HW2 4426   7.883   3.166   5.231 -0.2180 -0.0852  0.4119
  751SOL     MW 4427   7.819   3.219   5.258  0.0940  0.2378  0.5224
  752SOL     OW 4428   4.725   6.375   5.628  0.3614  0.2078 -0.1038
  752SOL    HW1 4429   4.638   6.404   5.655  0.5295 -0.6585  1.5410
  752SOL    HW2 4430   4.777   6.375   5.709  1.6272 -0.2096 -0.8738
  752SOL     MW 4431   4.721   6.378   5.642  0.5449  0.0434  0.0082
  753SOL     OW 4432   6.608   2.411   1.092 -0.4544  0.0940  0.3958
  753SOL    HW1 4433   6.674   2.358   1.047 -1.2004  0.5266 -1.2503
  753SOL    HW2 4434   6.628   2.501   1.067 -1.1972  0.2944  0.4971
  753SOL     MW 4435   6.619   2.416   1.083 -0.6450  0.1751  0.1980
  754SOL     OW 4436   6.036   7.582   0.481  0.2868 -0.1430  0.3420
  754SOL    HW1 4437   6.128   7.560   0.489  0.3494  0.2907  0.9012
  754SOL    HW2 4438   6.022   7.594   0.387  0.6946 -0.6293  0.2181
  754SOL     MW 4439   6.046   7.581   0.470  0.3470 -0.1497  0.3977
  755SOL     OW 4440   7.019   2.203   3.828 -0.0304 -0.3427 -0.1916
  755SOL    HW1 4441   6.934   2.161   3.815 -0.2410 -0.1966  0.6492
  755SOL    HW2 4442   6.998   2.292   3.855  0.4041 -0.1113 -0.5883
  755SOL     MW 4443   7.006   2.209   3.830 -0.0017 -0.2943 -0.1347
  756SOL     OW 4444   5.462   3.398   1.693 -0.2012  0.2615 -0.3145
  756SOL    HW1 4445   5.402   3.472   1.676  0.4129  0.7917 -0.2069
  756SOL    HW2 4446   5.495   3.414   1.781 -0.7866 -0.6631  0.0782
  756SOL     MW 4447   5.458   3.410   1.702 -0.1975  0.2110 -0.2504
  757SOL     OW 4448   1.769   0.270   1.122  0.0412 -0.3263 -0.0361
  757SOL    HW1 4449   1.807   0.249   1.036  1.0524 -1.3496  0.6420
  757SOL    HW2 4450   1.833   0.238   1.185 -1.0698 -0.3126  1.1273
  757SOL     MW 4451   1.782   0.263   1.119  0.0284 -0.4555  0.1997
  758SOL     OW 4452   2.926   3.379   3.767  0.2921  0.3265  0.4919
  758SOL    HW1 4453   2.882   3.429   3.836 -0.7248 -1.0228  0.8713
  758SOL    HW2 4454   2.854   3.342   3.715  1.0023 -0.6944  0.2074
  758SOL     MW 4455   2.911   3.380   3.769  0.2529  0.0231  0.5040
  759SOL     OW 4456   1.033   2.051   0.134  0.0706 -0.3297  0.1085
  759SOL    HW1 4457   1.008   1.980   0.075 -1.8442 -0.0614  0.5367
  759SOL    HW2 4458   1.120   2.026   0.166 -0.0187 -1.8248 -0.7226
  759SOL     MW 4459   1.041   2.039   0.130 -0.1860 -0.4867  0.0570
  760SOL     OW 4460   5.895   1.546   2.961  0.0591 -0.1515 -0.1727
  760SOL    HW1 4461   5.818   1.550   2.904  0.0179  0.7432 -0.0601
  760SOL    HW2 4462   5.966   1.516   2.903 -0.1374  0.0592 -0.5262
  760SOL     MW 4463   5.894   1.543   2.946  0.0286 -0.0100 -0.2035
  761SOL     OW 4464   6.042   6.197   4.022  0.1197 -0.2519  0.2270
  761SOL    HW1 4465   6.040   6.103   4.005 -1.4786 -0.2000 -0.0310
  761SOL    HW2 4466   5.950   6.223   4.026  0.5248  1.4459 -0.5130
  761SOL     MW 4467   6.030   6.188   4.021 -0.0331 -0.0279  0.0992
  762SOL     OW 4468   0.341   3.604   5.737 -0.4876 -0.1068 -0.3583
  762SOL    HW1 4469   0.305   3.647   5.815 -2.6339  2.0210 -2.3505
  762SOL    HW2 4470   0.326   3.510   5.752 -0.5228  0.2025  1.8817
  762SOL     MW 4471   0.334   3.597   5.749 -0.7669  0.2051 -0.3266
  763SOL     OW 4472   7.467   3.477   2.626 -0.2297  0.0869  0.0736
  763SOL    HW1 4473   7.498   3.520   2.706 -1.0054  0.3254  0.2546
  763SOL    HW2 4474   7.398   3.534   2.593 -2.1988 -1.5951  1.0224
  763SOL     MW 4475   7.462   3.490   2.632 -0.5811 -0.0979  0.2182
  764SOL     OW 4476   3.465   1.307   5.678 -0.0315 -0.1095 -0.4408
  764SOL    HW1 4477   3.422   1.240   5.732 -1.0837  0.4580 -0.5440
  764SOL    HW2 4478   3.543   1.332   5.727 -2.0270  1.9301  1.9685
  764SOL     MW 4479   3.469   1.302   5.691 -0.4216  0.2243 -0.1456
  765SOL     OW 4480   1.305   1.140   1.197 -0.1812 -0.1035  0.5257
  765SOL    HW1 4481   1.240   1.074   1.223 -0.1011 -0.4095 -0.0256
  765SOL    HW2 4482   1.326   1.118   1.107 -0.7604  1.1888  0.0611
  765SOL     MW 4483   1.300   1.128   1.189 -0.2451  0.0227  0.3956
  766SOL     OW 4484   6.173   2.195   2.164 -0.2220  0.3858 -0.2813
  766SOL    HW1 4485   6.202   2.248   2.238  2.7029 -0.0031 -1.0084
  766SOL    HW2 4486   6.094   2.150   2.195  0.0269  1.4056  2.0255
  766SOL     MW 4487   6.167   2.196   2.177  0.1843  0.4666 -0.0790
  767SOL     OW 4488   8.164   3.006   0.687  0.0981 -0.1245  0.2595
  767SOL    HW1 4489   8.181   2.995   0.594  0.1201  1.4552  0.0605
  767SOL    HW2 4490   8.122   2.923   0.713  3.6174 -2.2758 -0.2276
  767SOL     MW 4491   8.160   2.994   0.679  0.5514 -0.1976  0.1717
  768SOL     OW 4492   4.094   8.063   3.706  0.3688 -0.3002 -0.6554
  768SOL    HW1 4493   4.097   8.038   3.799  0.0629  3.3531  0.4778
  768SOL    HW2 4494   4.002   8.051   3.681 -0.2097  1.4794  0.4562
  768SOL     MW 4495   4.083   8.058   3.715  0.2556  0.3953 -0.3680
  769SOL     OW 4496   0.837   6.127   3.075  0.1159 -0.5762 -0.2189
  769SOL    HW1 4497   0.746   6.135   3.105 -0.4429 -2.4611 -1.2460
  769SOL    HW2 4498   0.854   6.211   3.031 -1.3149 -0.3754 -0.4604
  769SOL     MW 4499   0.827   6.139   3.073 -0.1388 -0.7918 -0.3813
  770SOL     OW 4500   4.565   6.318   4.250 -0.2077  0.1368 -0.6368
  770SOL    HW1 4501   4.624   6.368   4.194 -1.6319  0.5732 -1.8215
  770SOL    HW2 4502   4.478   6.333   4.212 -0.9647 -1.2497  0.4648
  770SOL     MW 4503   4.561   6.326   4.238 -0.4869  0.0152 -0.6475
  771SOL     OW 4504   3.091   3.911   1.817  0.6608 -0.6314  0.6315
  771SOL    HW1 4505   3.120   3.820   1.817  1.8505 -0.2805  1.2895
  771SOL    HW2 4506   3.023   3.916   1.749  0.9001 -1.8979  0.2875
  771SOL     MW 4507   3.086   3.900   1.808  0.8438 -0.7486  0.6717
  772SOL     OW 4508   0.213   0.898   2.362 -0.1780  0.4294 -0.0316
  772SOL    HW1 4509   0.130   0.851   2.363  0.1575 -0.2853  2.6033
  772SOL    HW2 4510   0.280   0.828   2.360  0.3701  0.9525 -0.5466
  772SOL     MW 4511   0.211   0.883   2.362 -0.0649  0.4049  0.2398
  773SOL     OW 4512   0.374   4.660   5.528 -0.0662 -0.5930  0.4317
  773SOL    HW1 4513   0.437   4.680   5.458 -0.9409 -2.4501 -0.9784
  773SOL    HW2 4514   0.417   4.591   5.580 -0.0449 -0.2912  0.8213
  773SOL     MW 4515   0.388   4.653   5.526 -0.1755 -0.7921  0.3011
  774SOL     OW 4516   0.748   0.142   0.435 -0.2029  0.0909 -0.5593
  774SOL    HW1 4517   0.793   0.151   0.519 -2.0280  0.7524  0.4021
  774SOL    HW2 4518   0.769   0.223   0.388  0.8196 -0.2772 -0.7593
  774SOL     MW 4519   0.756   0.154   0.440 -0.3057  0.1285 -0.4618
  775SOL     OW 4520   6.978   2.756   3.374 -0.3827  0.3270 -0.1744
  775SOL    HW1 4521   6.962   2.820   3.443 -2.1269 -0.0974 -0.1274
  775SOL    HW2 4522   6.995   2.674   3.421  1.3145  0.5990 -0.2439
  775SOL     MW 4523   6.978   2.754   3.389 -0.3887  0.3075 -0.1773
  776SOL     OW 4524   7.427   4.906   2.333  0.2394  0.9116  0.0510
  776SOL    HW1 4525   7.379   4.857   2.399 -0.3659  0.5012 -0.6758
  776SOL    HW2 4526   7.401   4.997   2.347  0.1530  0.8312  0.4082
  776SOL     MW 4527   7.417   4.912   2.343  0.1509  0.8488  0.0037
  777SOL     OW 4528   7.728   7.799   0.041 -0.4345 -0.1517 -0.5457
  777SOL    HW1 4529   7.696   7.716   0.006  1.4932 -0.7702 -0.9992
  777SOL    HW2 4530   7.693   7.866  -0.018 -0.6826 -0.7995 -1.1414
  777SOL     MW 4531   7.719   7.797   0.029 -0.2195 -0.3138 -0.6800
  778SOL     OW 4532   2.289   7.872   0.330  0.0413 -0.3901  0.7951
  778SOL    HW1 4533   2.287   7.947   0.389 -0.3751  0.9419 -0.8052
  778SOL    HW2 4534   2.382   7.856   0.313  0.1302  1.4236 -0.7526
  778SOL     MW 4535   2.301   7.879   0.335 -0.0006  0.0126  0.3922
  779SOL     OW 4536   5.410   1.050   2.388 -0.5322 -0.2299 -0.2088
  779SOL    HW1 4537   5.468   1.113   2.430 -0.4697 -0.7387  0.4748
  779SOL    HW2 4538   5.437   1.051   2.296  0.7359 -0.6256  0.1325
  779SOL     MW 4539   5.421   1.058   2.381 -0.3618 -0.3456 -0.0776
  780SOL     OW 4540   0.602   3.659   0.417  0.6546 -0.1906  0.5556
  780SOL    HW1 4541   0.596   3.662   0.322 -1.3192  0.2291  0.6604
  780SOL    HW2 4542   0.542   3.589   0.443  0.6434  0.1740  1.5323
  780SOL     MW 4543   0.594   3.650   0.408  0.4005 -0.0902  0.6940
  781SOL     OW 4544   7.825   7.834   2.991  0.3200 -0.8160 -0.3160
  781SOL    HW1 4545   7.812   7.776   2.917  0.3315 -2.2652  0.7733
  781SOL    HW2 4546   7.738   7.849   3.026  0.3568 -0.4900 -0.3594
  781SOL     MW 4547   7.813   7.829   2.986  0.3262 -0.9598 -0.1821
  782SOL     OW 4548   1.269   3.230   4.584 -0.1278  0.4682  0.4447
  782SOL    HW1 4549   1.341   3.256   4.641  1.7815 -1.5767 -0.9093
  782SOL    HW2 4550   1.287   3.273   4.501  0.7605 -1.6506 -0.5322
  782SOL     MW 4551   1.280   3.239   4.581  0.2304 -0.0648  0.1463
  783SOL     OW 4552   2.889   7.439   4.841 -0.3626  0.0029  0.8612
  783SOL    HW1 4553   2.841   7.507   4.888 -0.4665  0.8852 -0.4448
  783SOL    HW2 4554   2.897   7.367   4.903 -1.1971  0.7984  1.9285
  783SOL     MW 4555   2.884   7.438   4.855 -0.4827  0.2177  0.8307
  784SOL     OW 4556   4.172   4.028   5.187  0.1187 -0.2672 -0.2332
  784SOL    HW1 4557   4.131   4.077   5.116 -0.4421  0.0084  0.2668
  784SOL    HW2 4558   4.121   4.052   5.265  1.0600 -0.1273  0.3635
  784SOL     MW 4559   4.160   4.038   5.188  0.1674 -0.2140 -0.0928
  785SOL     OW 4560   1.313   1.583   5.295 -0.1710 -0.0721  0.0699
  785SOL    HW1 4561   1.236   1.531   5.269  0.4242 -0.6118 -0.6698
  785SOL    HW2 4562   1.315   1.578   5.390  0.8189 -2.8805 -0.0038
  785SOL     MW 4563   1.303   1.576   5.304  0.0319 -0.5007 -0.0343
  786SOL     OW 4564   7.236   5.796   1.066 -0.6306 -0.1576  0.1468
  786SOL    HW1 4565   7.163   5.737   1.045 -1.3322  0.8487 -0.2853
  786SOL    HW2 4566   7.239   5.796   1.162 -0.3821 -1.1638  0.1586
  786SOL     MW 4567   7.227   5.788   1.076 -0.6886 -0.1576  0.0930
  787SOL     OW 4568   5.969   5.770   3.354  0.6743 -0.1201  0.3586
  787SOL    HW1 4569   5.922   5.844   3.393 -1.1575 -0.9182 -0.2275
  787SOL    HW2 4570   6.021   5.809   3.283  1.3742  0.8571  1.3646
  787SOL     MW 4571   5.970   5.785   3.350  0.5294 -0.0972  0.4124
  788SOL     OW 4572   2.023   8.005   1.282  0.2927  0.2554  0.1719
  788SOL    HW1 4573   1.986   7.917   1.283  0.9871 -0.0886 -1.5405
  788SOL    HW2 4574   1.975   8.052   1.351 -2.1916 -0.6121 -0.8335
  788SOL     MW 4575   2.012   8.000   1.291  0.0635  0.1003 -0.1760
  789SOL     OW 4576   2.898   7.826   1.168  0.4855 -0.2038 -0.3109
  789SOL    HW1 4577   2.989   7.823   1.196  0.3414  0.0728  0.2023
  789SOL    HW2 4578   2.849   7.796   1.244  0.1456 -0.3448 -0.5815
  789SOL     MW 4579   2.903   7.822   1.181  0.4235 -0.1864 -0.2798
  790SOL     OW 4580   6.168   5.138   3.660 -0.6615  0.5486  0.0712
  790SOL    HW1 4581   6.125   5.215   3.697 -1.7931  0.1182 -0.3106
  790SOL    HW2 4582   6.242   5.174   3.611 -1.4903  1.4551 -0.5574
  790SOL     MW 4583   6.172   5.152   3.658 -0.9124  0.6095 -0.0581
  791SOL     OW 4584   6.896   5.057   5.243  0.2294 -0.1980  0.0693
  791SOL    HW1 4585   6.800   5.058   5.247  0.0469 -2.4762 -1.7388
  791SOL    HW2 4586   6.917   5.091   5.156  0.9039 -1.6744 -0.3767
  791SOL     MW 4587   6.886   5.061   5.232  0.2924 -0.6786 -0.2193
  792SOL     OW 4588   3.782   7.748   5.289  0.4594 -0.0559 -0.1128
  792SOL    HW1 4589   3.738   7.819   5.243 -0.0281 -0.9613 -1.0855
  792SOL    HW2 4590   3.793   7.780   5.378 -4.3883 -0.6333  0.9388
  792SOL     MW 4591   3.778   7.761   5.294 -0.2236 -0.2457 -0.1027
  793SOL     OW 4592   1.594   4.606   2.942 -0.2144  0.0764  0.0850
  793SOL    HW1 4593   1.616   4.583   2.852  0.6122 -0.2212  0.3570
  793SOL    HW2 4594   1.555   4.527   2.978 -0.0163  0.0142  0.1618
  793SOL     MW 4595   1.592   4.593   2.935 -0.0832  0.0303  0.1296
  794SOL     OW 4596   4.852   0.080   5.824  0.2240 -0.0307  0.2109
  794SOL    HW1 4597   4.797   0.103   5.749  2.0191 -1.9144 -1.8532
  794SOL    HW2 4598   4.928   0.036   5.785  1.7081 -0.2851  3.1074
  794SOL     MW 4599   4.855   0.077   5.809  0.6438 -0.3044  0.3175
  795SOL     OW 4600   4.356   2.296   1.129 -0.1321  0.7750  0.0208
  795SOL    HW1 4601   4.439   2.342   1.124  0.0526  0.5124  0.5503
  795SOL    HW2 4602   4.367   2.219   1.073  1.0710 -0.8700  2.3113
  795SOL     MW 4603   4.368   2.292   1.121  0.0456  0.5308  0.3818
  796SOL     OW 4604   3.940   2.501   4.990  0.1266  0.1304  0.9489
  796SOL    HW1 4605   3.901   2.543   4.914  2.2129 -0.7923 -0.7044
  796SOL    HW2 4606   3.881   2.524   5.062 -1.3139  1.9528 -0.7015
  796SOL     MW 4607   3.927   2.509   4.990  0.2092  0.2456  0.5260
  797SOL     OW 4608   1.885   0.114   0.131  0.0367 -0.1817  0.0569
  797SOL    HW1 4609   1.820   0.047   0.108 -0.0057  0.3451 -1.4434
  797SOL    HW2 4610   1.834   0.185   0.170 -0.0483 -0.5662  0.6520
  797SOL     MW 4611   1.870   0.114   0.133  0.0204 -0.1635 -0.0590
  798SOL     OW 4612   0.397   3.693   4.348  0.1352 -0.4363 -0.2779
  798SOL    HW1 4613   0.379   3.685   4.442 -0.8138  1.9237 -0.2021
  798SOL    HW2 4614   0.318   3.660   4.306  0.5945 -1.5775 -0.3021
  798SOL     MW 4615   0.385   3.688   4.355  0.0725 -0.2803 -0.2713
  799SOL     OW 4616   6.310   1.725   1.709 -0.6405 -0.1360  0.5594
  799SOL    HW1 4617   6.260   1.708   1.630  1.1555 -1.0242 -0.4554
  799SOL    HW2 4618   6.246   1.757   1.772 -2.2262 -0.0166 -1.0422
  799SOL     MW 4619   6.295   1.727   1.707 -0.6135 -0.2344  0.2244
  800SOL     OW 4620   7.538   2.995   2.648  0.0420 -0.0927  0.6178
  800SOL    HW1 4621   7.454   2.950   2.656 -0.9081  1.5408  0.2503
  800SOL    HW2 4622   7.560   3.020   2.737  0.2644 -0.7317  0.7451
  800SOL     MW 4623   7.530   2.993   2.660 -0.0512  0.0346  0.5871
  801SOL     OW 4624   4.773   2.433   3.753  0.0877 -0.2432 -0.0024
  801SOL    HW1 4625   4.780   2.500   3.685 -0.7927  0.6444  0.7452
  801SOL    HW2 4626   4.689   2.390   3.737  0.4123 -0.8258 -0.1676
  801SOL     MW 4627   4.764   2.436   3.743  0.0166 -0.2041  0.0722
  802SOL     OW 4628   5.184   4.495   0.065 -0.3531  0.6680  0.2992
  802SOL    HW1 4629   5.122   4.542   0.008  0.9919  0.9710 -0.9695
  802SOL    HW2 4630   5.137   4.484   0.147 -1.2305  3.0386  0.1893
  802SOL     MW 4631   5.170   4.500   0.068 -0.2933  1.0102  0.1227
  803SOL     OW 4632   1.750   6.793   3.778 -0.3643  0.3532 -0.2443
  803SOL    HW1 4633   1.790   6.731   3.840 -0.7233  1.0085  0.6496
  803SOL    HW2 4634   1.688   6.843   3.830  0.3293  1.8731 -0.8210
  803SOL     MW 4635   1.747   6.791   3.792 -0.3214  0.6316 -0.2037
  804SOL     OW 4636   0.536   5.090   3.064 -0.3556  0.0281  0.6907
  804SOL    HW1 4637   0.580   5.114   3.146 -0.9841  0.7448  0.8215
  804SOL    HW2 4638   0.537   5.170   3.012 -1.5436  0.0662  0.7121
  804SOL     MW 4639   0.542   5.103   3.068 -0.5881  0.1247  0.7102
  805SOL     OW 4640   3.262   2.364   2.251  0.0200  0.2621 -0.6262
  805SOL    HW1 4641   3.260   2.273   2.278 -0.4487  1.1543  2.7966
  805SOL    HW2 4642   3.193   2.372   2.185  0.0790 -1.7961 -0.9919
  805SOL     MW 4643   3.253   2.354   2.246 -0.0325  0.1128 -0.2349
  806SOL     OW 4644   7.370   2.871   2.064 -0.3343 -0.5432 -0.0786
  806SOL    HW1 4645   7.290   2.832   2.099 -0.1484 -0.5493  0.3405
  806SOL    HW2 4646   7.406   2.921   2.137  0.5917 -1.3776  0.0573
  806SOL     MW 4647   7.364   2.872   2.078 -0.1920 -0.6508 -0.0075
  807SOL     OW 4648   3.418   7.667   5.409 -0.4677  0.7393 -0.3779
  807SOL    HW1 4649   3.425   7.634   5.498  0.5930 -0.1593 -0.7781
  807SOL    HW2 4650   3.460   7.753   5.411  1.7029 -0.2487 -0.4810
  807SOL     MW 4651   3.424   7.674   5.421 -0.0541  0.4978 -0.4423
  808SOL     OW 4652   0.327   1.548   2.901  0.4240  0.0310 -0.1277
  808SOL    HW1 4653   0.392   1.619   2.907 -0.5632  0.9881 -0.4245
  808SOL    HW2 4654   0.293   1.554   2.812  0.4773 -0.9790 -0.2321
  808SOL     MW 4655   0.331   1.558   2.891  0.3045  0.0242 -0.1790
  809SOL     OW 4656   5.759   2.737   4.202  0.0565 -0.3769  0.7374
  809SOL    HW1 4657   5.749   2.719   4.109 -0.2619  0.0836  0.6768
  809SOL    HW2 4658   5.801   2.823   4.206 -2.8045  1.1290  0.9770
  809SOL     MW 4659   5.763   2.746   4.191 -0.3505 -0.1252  0.7603
  810SOL     OW 4660   7.065   2.810   2.975  0.8483  0.0351 -0.2308
  810SOL    HW1 4661   7.047   2.719   2.950 -0.6653  0.1087  0.4643
  810SOL    HW2 4662   7.043   2.861   2.897  2.1556 -0.2066 -0.7825
  810SOL     MW 4663   7.060   2.805   2.962  0.8219  0.0136 -0.2124
  811SOL     OW 4664   3.048   0.054   4.214 -0.4583 -0.3536  0.4077
  811SOL    HW1 4665   3.108  -0.016   4.240  2.3122  0.9349 -1.9368
  811SOL    HW2 4666   3.002   0.019   4.138 -1.6584 -0.8161  1.3267
  811SOL     MW 4667   3.050   0.041   4.208 -0.2572 -0.2478  0.2252
  812SOL     OW 4668   3.336   4.876   4.585 -0.0111 -0.0443 -0.2667
  812SOL    HW1 4669   3.241   4.890   4.583 -0.4235 -2.2938  0.6869
  812SOL    HW2 4670   3.363   4.882   4.493 -0.8329  1.8641 -0.4258
  812SOL     MW 4671   3.327   4.878   4.573 -0.1691 -0.0880 -0.1650
  813SOL     OW 4672   7.861   3.057   4.624  0.0375  0.4064  0.0237
  813SOL    HW1 4673   7.915   2.989   4.584 -0.7626 -1.1230  1.4228
  813SOL    HW2 4674   7.810   3.093   4.551 -1.4160 -2.3102 -0.4304
  813SOL     MW 4675   7.861   3.053   4.609 -0.2510 -0.1372  0.1447
  814SOL     OW 4676   3.562   1.993   5.699  0.1305  0.0682  0.0226
  814SOL    HW1 4677   3.656   1.984   5.714 -0.1220 -0.3666  1.5110
  814SOL    HW2 4678   3.523   1.985   5.786 -1.4294 -1.6607 -0.7717
  814SOL     MW 4679   3.569   1.991   5.713 -0.1015 -0.2087  0.1114
  815SOL     OW 4680   5.374   4.192   4.833  0.7372 -0.0308 -0.3002
  815SOL    HW1 4681   5.338   4.134   4.901 -0.6527  0.3838 -0.6607
  815SOL    HW2 4682   5.401   4.133   4.763 -0.3229 -0.2777 -0.5070
  815SOL     MW 4683   5.373   4.177   4.833  0.4236 -0.0093 -0.3728
  816SOL     OW 4684   3.789   3.461   3.815  0.0131  0.2581  0.3082
  816SOL    HW1 4685   3.865   3.520   3.807  0.5589 -0.4623  0.1148
  816SOL    HW2 4686   3.818   3.392   3.873 -0.4404 -0.1195  0.0920
  816SOL     MW 4687   3.802   3.460   3.821  0.0249  0.1175  0.2558
  817SOL     OW 4688   0.339   4.841   0.424  0.0971  0.5790  0.0954
  817SOL    HW1 4689   0.281   4.823   0.351 -0.3504  0.8694  0.3710
  817SOL    HW2 4690   0.353   4.936   0.422  3.1752  0.2295 -1.9059
  817SOL     MW 4691   0.333   4.851   0.415  0.4338  0.5714 -0.1255
  818SOL     OW 4692   3.598   2.243   3.677  0.1036  0.2729 -0.1576
  818SOL    HW1 4693   3.655   2.275   3.606  1.2740 -1.4279 -0.0338
  818SOL    HW2 4694   3.647   2.261   3.757  1.9919 -3.7130 -0.1582
  818SOL     MW 4695   3.612   2.249   3.678  0.4952 -0.4551 -0.1418
  819SOL     OW 4696   5.326   7.155   1.985  0.6554  0.1918  0.2414
  819SOL    HW1 4697   5.346   7.196   2.069  2.0468 -0.8133  0.4346
  819SOL    HW2 4698   5.252   7.097   2.004 -1.1318  2.2529  0.0295
  819SOL     MW 4699   5.319   7.153   1.998  0.6048  0.3270  0.2390
  820SOL     OW 4700   4.533   1.134   5.881  0.6754 -0.0162  0.4655
  820SOL    HW1 4701   4.513   1.090   5.798 -0.4116  1.8366 -0.3300
  820SOL    HW2 4702   4.448   1.169   5.910  1.2069  0.1477  1.9057
  820SOL     MW 4703   4.519   1.133   5.874  0.6043  0.2419  0.5481
  821SOL     OW 4704   7.493   1.116   1.322 -0.4574 -0.1564 -0.4785
  821SOL    HW1 4705   7.486   1.145   1.231  1.2526  1.5126 -0.1370
  821SOL    HW2 4706   7.556   1.044   1.318 -2.0792 -1.6350 -0.8534
  821SOL     MW 4707   7.500   1.110   1.310 -0.4461 -0.1321 -0.4828
  822SOL     OW 4708   2.436   8.174   4.659  0.1019  0.3331  0.2916
  822SOL    HW1 4709   2.402   8.137   4.578  0.4328  0.2578  0.1887
  822SOL    HW2 4710   2.375   8.244   4.681 -1.1456 -0.9263  1.0466
  822SOL     MW 4711   2.424   8.178   4.652 -0.0155  0.1623  0.3751
  823SOL     OW 4712   7.305   4.034   3.169 -0.3474 -0.6615  0.2683
  823SOL    HW1 4713   7.395   4.002   3.156  0.7029  2.3340 -0.8966
  823SOL    HW2 4714   7.316   4.117   3.216 -2.2692  0.6868 -1.4522
  823SOL     MW 4715   7.318   4.041   3.173 -0.4589 -0.1055 -0.1011
  824SOL     OW 4716   3.878   2.399   4.379 -0.3391  0.3675  0.2973
  824SOL    HW1 4717   3.819   2.328   4.404 -0.2905  0.5957  1.0863
  824SOL    HW2 4718   3.955   2.354   4.343  1.1248 -0.2295  3.7204
  824SOL     MW 4719   3.880   2.384   4.377 -0.1455  0.3203  0.8365
  825SOL     OW 4720   5.859   1.473   0.601 -0.1778 -0.5528 -0.1023
  825SOL    HW1 4721   5.902   1.545   0.555 -1.1820 -0.6203 -1.1826
  825SOL    HW2 4722   5.893   1.478   0.690  0.5344  0.6290 -0.4210
  825SOL     MW 4723   5.869   1.482   0.607 -0.2151 -0.4102 -0.2814
  826SOL     OW 4724   8.177   5.219   4.693 -0.3380  0.0030 -0.2800
  826SOL    HW1 4725   8.105   5.247   4.750 -1.0247  0.0663 -1.1517
  826SOL    HW2 4726   8.167   5.124   4.687  0.6812 -0.1978  0.9405
  826SOL     MW 4727   8.166   5.210   4.700 -0.2954 -0.0146 -0.2353
  827SOL     OW 4728   1.528   4.715   3.176 -0.1903 -0.3615 -0.0073
  827SOL    HW1 4729   1.568   4.681   3.096  0.4720  1.9415 -0.7327
  827SOL    HW2 4730   1.442   4.745   3.149 -0.3954 -0.5761  0.4018
  827SOL     MW 4731   1.522   4.715   3.162 -0.1318 -0.0941 -0.0478
  828SOL     OW 4732   4.170   7.556   1.697  0.4610  0.2770 -0.2979
  828SOL    HW1 4733   4.245   7.596   1.741  0.5612 -0.5058  0.2665
  828SOL    HW2 4734   4.203   7.529   1.611  1.2112 -1.2354  0.4274
  828SOL     MW 4735   4.184   7.557   1.692  0.5699 -0.0168 -0.1328
  829SOL     OW 4736   3.725   6.451   0.060  0.0490  0.9306 -0.0722
  829SOL    HW1 4737   3.780   6.496  -0.005  2.0115  2.6749  2.5674
  829SOL    HW2 4738   3.708   6.518   0.127 -0.1180 -1.2332  2.1946
  829SOL     MW 4739   3.730   6.465   0.060  0.2788  0.8769  0.5559
  830SOL     OW 4740   5.808   3.573   5.376 -0.2567 -0.0294  0.1858
  830SOL    HW1 4741   5.853   3.495   5.345 -1.2239 -0.1348 -1.0268
  830SOL    HW2 4742   5.785   3.553   5.466  1.9984  0.0024  0.8354
  830SOL     MW 4743   5.811   3.560   5.383 -0.0919 -0.0389  0.1137
  831SOL     OW 4744   0.405   4.654   3.671 -0.4015  0.0428 -0.0807
  831SOL    HW1 4745   0.389   4.609   3.588 -0.4161  1.5253 -0.9150
  831SOL    HW2 4746   0.500   4.670   3.671 -0.2762 -0.6383  0.5701
  831SOL     MW 4747   0.415   4.650   3.660 -0.3873  0.1454 -0.1042
  832SOL     OW 4748   6.548   0.293   2.929  0.0430 -0.4849 -0.5049
  832SOL    HW1 4749   6.468   0.244   2.943  1.4924 -3.0285 -0.6086
  832SOL    HW2 4750   6.546   0.317   2.836 -0.0925 -1.5159 -0.7750
  832SOL     MW 4751   6.538   0.290   2.919  0.2112 -0.9425 -0.5528
  833SOL     OW 4752   5.046   5.421   5.604  0.3978 -0.4346 -0.3235
  833SOL    HW1 4753   5.072   5.507   5.637 -1.7333  0.3613 -0.5620
  833SOL    HW2 4754   4.994   5.383   5.675 -1.2010 -0.2171 -1.3234
  833SOL     MW 4755   5.043   5.427   5.618 -0.0797 -0.3048 -0.4820
  834SOL     OW 4756   7.763   3.521   5.857 -0.0161  0.1116  0.2415
  834SOL    HW1 4757   7.746   3.583   5.787 -1.1251 -1.2494 -0.7382
  834SOL    HW2 4758   7.687   3.528   5.915  1.6412  2.4745  2.3784
  834SOL     MW 4759   7.751   3.530   5.856  0.0541  0.2398  0.3896
  835SOL     OW 4760   6.191   8.299   1.885  0.5076  0.1477 -0.4115
  835SOL    HW1 4761   6.232   8.380   1.855  1.0925  1.3510  3.0753
  835SOL    HW2 4762   6.145   8.324   1.965 -1.5323 -2.5094 -0.6070
  835SOL     MW 4763   6.191   8.313   1.892  0.3214 -0.0384  0.0098
  836SOL     OW 4764   6.166   2.272   3.208  0.1850 -0.8618  0.1164
  836SOL    HW1 4765   6.094   2.324   3.173  0.2339 -1.1125 -0.3655
  836SOL    HW2 4766   6.123   2.207   3.264  0.2379  0.8308  2.2483
  836SOL     MW 4767   6.151   2.270   3.211  0.1980 -0.6772  0.3276
  837SOL     OW 4768   0.640   7.878   1.870  0.0484 -0.4271 -0.2159
  837SOL    HW1 4769   0.612   7.960   1.829 -0.0687  0.0746  0.8487
  837SOL    HW2 4770   0.735   7.888   1.880  0.0845 -0.5713 -0.4166
  837SOL     MW 4771   0.649   7.890   1.866  0.0380 -0.3814 -0.1053
  838SOL     OW 4772   6.045   7.248   3.945 -0.5016  0.1689  0.0041
  838SOL    HW1 4773   5.984   7.185   3.984 -0.3704 -0.6980 -1.1405
  838SOL    HW2 4774   6.056   7.218   3.855  0.5747  1.0935 -0.1940
  838SOL     MW 4775   6.039   7.236   3.939 -0.3470  0.1763 -0.1678
  839SOL     OW 4776   1.135   4.772   1.427 -0.2389 -0.4687 -0.3435
  839SOL    HW1 4777   1.201   4.809   1.370 -1.8819  1.4965 -1.1057
  839SOL    HW2 4778   1.142   4.677   1.415  2.1442 -0.2974 -0.6331
  839SOL     MW 4779   1.144   4.764   1.418 -0.1441 -0.1952 -0.4781
  840SOL     OW 4780   3.011   1.912   0.635  0.5298  0.0103 -0.2010
  840SOL    HW1 4781   3.007   1.817   0.646 -0.2064  0.1192  0.5225
  840SOL    HW2 4782   3.093   1.927   0.587  0.6527 -0.9853 -0.3147
  840SOL     MW 4783   3.021   1.902   0.630  0.4513 -0.1032 -0.1229
  841SOL     OW 4784   3.916   3.042   3.539  0.0294 -0.2757 -0.2183
  841SOL    HW1 4785   3.883   3.072   3.454  0.6897  0.1232 -0.3339
  841SOL    HW2 4786   4.003   3.007   3.521  0.9141  1.4213  0.5588
  841SOL     MW 4787   3.923   3.041   3.526  0.2272 -0.0074 -0.1336
  842SOL     OW 4788   4.043   4.941   5.739  0.0543  0.0289 -0.1755
  842SOL    HW1 4789   4.057   5.008   5.806 -0.9349 -0.9189  1.0043
  842SOL    HW2 4790   4.132   4.914   5.714  0.4549 -0.7041  1.8890
  842SOL     MW 4791   4.056   4.946   5.744 -0.0210 -0.1863  0.2398
  843SOL     OW 4792   5.281   4.130   3.249  0.0818  0.0618 -0.2259
  843SOL    HW1 4793   5.201   4.083   3.226  0.2770 -1.6431  2.1365
  843SOL    HW2 4794   5.349   4.089   3.196 -0.0870 -0.9820  0.3244
  843SOL     MW 4795   5.279   4.119   3.239  0.0852 -0.2900  0.1470
  844SOL     OW 4796   1.812   0.552   5.078 -0.1381  0.1936 -0.0396
  844SOL    HW1 4797   1.745   0.559   5.146 -0.3958  0.6646 -0.3423
  844SOL    HW2 4798   1.893   0.533   5.126 -0.6536 -1.3738  0.2619
  844SOL     MW 4799   1.814   0.550   5.092 -0.2371  0.0532 -0.0398
  845SOL     OW 4800   1.012   4.942   0.430 -0.1405  0.1552 -0.3279
  845SOL    HW1 4801   1.079   5.002   0.462 -0.5961  0.5404 -0.0866
  845SOL    HW2 4802   1.036   4.857   0.467 -0.9104  0.6657  1.4656
  845SOL     MW 4803   1.024   4.939   0.439 -0.2973  0.2698 -0.0674
  846SOL     OW 4804   4.135   7.639   2.195  0.2656  0.4488  0.0318
  846SOL    HW1 4805   4.117   7.684   2.112  1.6729 -0.3515 -0.7363
  846SOL    HW2 4806   4.053   7.646   2.244 -0.6643  0.7792 -1.5007
  846SOL     MW 4807   4.122   7.646   2.191  0.3267  0.3886 -0.2627
  847SOL     OW 4808   3.903   5.114   3.555 -0.0097 -0.3931 -0.8141
  847SOL    HW1 4809   3.980   5.094   3.608 -0.6915  0.5923  0.6457
  847SOL    HW2 4810   3.830   5.103   3.616 -0.7259  2.2782 -1.0744
  847SOL     MW 4811   3.903   5.110   3.570 -0.1886  0.0750 -0.6606
  848SOL     OW 4812   3.244   3.028   0.636 -0.3582  0.0355  0.5028
  848SOL    HW1 4813   3.277   2.983   0.559  1.1093  2.1115 -0.1553
  848SOL    HW2 4814   3.297   2.995   0.709  0.3147  0.2459  0.1171
  848SOL     MW 4815   3.255   3.018   0.636 -0.0842  0.3282  0.3692
  849SOL     OW 4816   7.103   2.091   4.053 -0.0545  0.2292  0.3840
  849SOL    HW1 4817   7.194   2.064   4.043  0.0212  0.1090  1.3041
  849SOL    HW2 4818   7.075   2.117   3.965  0.5217 -0.7859 -0.1069
  849SOL     MW 4819   7.111   2.091   4.040  0.0290  0.0839  0.4389
  850SOL     OW 4820   6.971   2.162   3.489 -0.6319  0.2168 -0.0115
  850SOL    HW1 4821   6.999   2.248   3.520 -2.9838  0.9037  0.4141
  850SOL    HW2 4822   6.914   2.180   3.415  2.2065 -1.2584 -2.8270
  850SOL     MW 4823   6.967   2.175   3.484 -0.5696  0.1159 -0.3175
  851SOL     OW 4824   2.037   6.635   3.003  0.0907  0.4028 -0.1090
  851SOL    HW1 4825   2.088   6.712   3.028  1.0043 -0.0783 -0.4660
  851SOL    HW2 4826   1.975   6.623   3.075  2.1631 -0.4925  1.6426
  851SOL     MW 4827   2.035   6.643   3.016  0.4730  0.2266  0.0695
  852SOL     OW 4828   4.508   5.885   3.600  0.1786  0.2835 -0.0381
  852SOL    HW1 4829   4.454   5.834   3.539  0.4615  0.7221 -0.6657
  852SOL    HW2 4830   4.457   5.964   3.616  0.4188  0.4865 -0.2649
  852SOL     MW 4831   4.494   5.889   3.594  0.2456  0.3656 -0.1475
  853SOL     OW 4832   1.496   5.920   0.318  0.0480 -0.6642 -0.3490
  853SOL    HW1 4833   1.504   5.840   0.265 -0.4550 -1.3875  0.6413
  853SOL    HW2 4834   1.402   5.933   0.327  0.0316 -2.0772  2.5484
  853SOL     MW 4835   1.485   5.911   0.312 -0.0185 -0.9377  0.1487
  854SOL     OW 4836   0.063   6.834   0.150 -0.5653  0.2408  0.3054
  854SOL    HW1 4837  -0.006   6.835   0.217  0.8648  1.0352  1.8474
  854SOL    HW2 4838   0.054   6.918   0.105 -0.7422  0.2540  0.3667
  854SOL     MW 4839   0.053   6.845   0.153 -0.4049  0.3442  0.5107
  855SOL     OW 4840   2.432   8.316   1.708 -0.7546  0.0750 -0.1062
  855SOL    HW1 4841   2.395   8.274   1.631 -0.8203 -0.4508  0.2097
  855SOL    HW2 4842   2.475   8.395   1.674  0.0089 -0.6206 -0.8174
  855SOL     MW 4843   2.433   8.321   1.694 -0.6652 -0.0814 -0.1568
  856SOL     OW 4844   2.214   4.722   3.054 -0.1505 -0.6049  0.6628
  856SOL    HW1 4845   2.230   4.657   3.123  1.1880 -2.2842 -1.1552
  856SOL    HW2 4846   2.124   4.704   3.025  0.6508 -2.6330 -0.7442
  856SOL     MW 4847   2.204   4.711   3.059  0.1234 -1.0795  0.2499
  857SOL     OW 4848   4.292   4.286   3.851  0.7340  0.0692  0.0029
  857SOL    HW1 4849   4.242   4.365   3.828 -0.5990 -0.1134  2.0135
  857SOL    HW2 4850   4.378   4.300   3.812 -0.1224  1.5534 -1.4675
  857SOL     MW 4851   4.297   4.298   3.843  0.4537  0.2358  0.0721
  858SOL     OW 4852   0.342   1.343   0.631  0.1343 -0.0357  0.1835
  858SOL    HW1 4853   0.251   1.316   0.619 -0.0400  0.9906 -0.9260
  858SOL    HW2 4854   0.345   1.377   0.721 -0.1790 -1.5110  0.7886
  858SOL     MW 4855   0.331   1.343   0.641  0.0719 -0.0932  0.1189
  859SOL     OW 4856   5.329   6.847   0.525 -0.0025  0.5233 -0.1370
  859SOL    HW1 4857   5.361   6.791   0.454 -0.2179  0.1624  0.0511
  859SOL    HW2 4858   5.339   6.794   0.604 -1.8407  0.0908 -0.1679
  859SOL     MW 4859   5.335   6.833   0.526 -0.2654  0.4217 -0.1169
  860SOL     OW 4860   7.673   6.697   2.512  0.3685 -0.0502  0.1785
  860SOL    HW1 4861   7.606   6.686   2.445 -1.1918  1.6746  1.3481
  860SOL    HW2 4862   7.732   6.764   2.477 -0.4251  0.8234  0.4491
  860SOL     MW 4863   7.672   6.704   2.499  0.0672  0.2824  0.3629
  861SOL     OW 4864   5.025   0.189   4.145 -0.0429  0.6521  0.0407
  861SOL    HW1 4865   4.965   0.251   4.104 -1.1824  0.2679  1.0449
  861SOL    HW2 4866   5.039   0.122   4.079  0.1609  1.3085 -0.5948
  861SOL     MW 4867   5.019   0.188   4.131 -0.1627  0.6869  0.0879
  862SOL     OW 4868   3.003   0.182   2.206 -0.4901  0.2649 -0.3793
  862SOL    HW1 4869   2.909   0.168   2.195 -0.4339 -0.4280 -0.0316
  862SOL    HW2 4870   3.012   0.210   2.297 -0.2240 -1.1131  0.0426
  862SOL     MW 4871   2.992   0.184   2.216 -0.4488 -0.0002 -0.2808
  863SOL     OW 4872   8.270   2.890   4.659 -0.4399  0.1043  0.1438
  863SOL    HW1 4873   8.325   2.813   4.646  1.5621  1.2555  1.1523
  863SOL    HW2 4874   8.284   2.913   4.751 -1.3329  1.4055 -0.0200
  863SOL     MW 4875   8.279   2.883   4.669 -0.2979  0.4182  0.2519
  864SOL     OW 4876   7.249   7.492   4.659 -0.0176 -0.4664  0.4563
  864SOL    HW1 4877   7.154   7.481   4.652  0.0317 -0.4874 -0.3195
  864SOL    HW2 4878   7.281   7.407   4.690 -0.2216 -0.5660  0.3968
  864SOL     MW 4879   7.241   7.479   4.662 -0.0374 -0.4818  0.3494
  865SOL     OW 4880   2.817   5.998   3.223 -0.5562 -0.0097  0.4511
  865SOL    HW1 4881   2.801   6.064   3.290  0.6083 -1.1307  1.8953
  865SOL    HW2 4882   2.909   5.974   3.233  0.1913  1.0593 -2.7802
  865SOL     MW 4883   2.826   6.003   3.233 -0.3114 -0.0163  0.2224
  866SOL     OW 4884   4.547   7.468   1.812  0.4401  0.4863  0.3845
  866SOL    HW1 4885   4.550   7.375   1.834 -0.2337 -0.0983 -1.7951
  866SOL    HW2 4886   4.617   7.507   1.864  0.6270 -1.1959  1.4665
  866SOL     MW 4887   4.556   7.461   1.822  0.3777  0.1961  0.2440
  867SOL     OW 4888   2.426   4.371   1.400 -0.1727 -0.6625  0.4978
  867SOL    HW1 4889   2.422   4.278   1.421 -3.1147 -0.4537  1.3097
  867SOL    HW2 4890   2.402   4.376   1.307  1.3069 -0.7529  0.0821
  867SOL     MW 4891   2.423   4.360   1.391 -0.3599 -0.6473  0.5485
  868SOL     OW 4892   6.829   1.347   1.817 -0.2026  0.1973 -0.1621
  868SOL    HW1 4893   6.791   1.427   1.778  1.0553  1.4100  0.9809
  868SOL    HW2 4894   6.754   1.300   1.853 -0.8333  1.6972  0.5779
  868SOL     MW 4895   6.815   1.352   1.816 -0.1223  0.5446  0.0790
  869SOL     OW 4896   2.357   3.991   5.245  0.2100 -0.4410 -0.4339
  869SOL    HW1 4897   2.434   4.046   5.256  1.3021 -1.8862 -0.5897
  869SOL    HW2 4898   2.303   4.010   5.322  1.0842  0.0142  0.0797
  869SOL     MW 4899   2.360   4.000   5.256  0.4617 -0.5678 -0.3881
  870SOL     OW 4900   7.281   6.077   1.721 -0.7353 -0.2683 -0.3854
  870SOL    HW1 4901   7.316   6.015   1.656 -0.3632  0.2906 -0.7245
  870SOL    HW2 4902   7.319   6.049   1.804 -0.5490 -0.4818 -0.5420
  870SOL     MW 4903   7.291   6.065   1.723 -0.6638 -0.2241 -0.4489
  871SOL     OW 4904   3.818   6.895   5.096  0.2038  0.2647  0.6644
  871SOL    HW1 4905   3.897   6.948   5.107  1.7832 -1.8989  0.3313
  871SOL    HW2 4906   3.823   6.863   5.006 -2.1677  1.6869 -0.0670
  871SOL     MW 4907   3.829   6.898   5.086  0.1024  0.1698  0.5281
  872SOL     OW 4908   6.122   7.767   0.128 -0.1111 -0.2665  0.2461
  872SOL    HW1 4909   6.028   7.747   0.137 -0.2760  0.8729  1.2296
  872SOL    HW2 4910   6.152   7.707   0.060 -1.5606 -0.6542 -0.0946
  872SOL     MW 4911   6.114   7.757   0.120 -0.3178 -0.1703  0.3284
  873SOL     OW 4912   2.871   3.199   4.223  0.0935  0.3341  0.0406
  873SOL    HW1 4913   2.927   3.131   4.260  1.0588  0.8325 -0.4588
  873SOL    HW2 4914   2.876   3.185   4.128 -0.3639  0.5915 -0.0266
  873SOL     MW 4915   2.879   3.189   4.215  0.1585  0.4309 -0.0319
  874SOL     OW 4916   4.393   6.651   3.047  0.5160 -0.4882 -0.4158
  874SOL    HW1 4917   4.460   6.608   3.101 -0.5702 -0.1482  1.2725
  874SOL    HW2 4918   4.347   6.708   3.108 -2.0457 -1.5356 -1.2648
  874SOL     MW 4919   4.396   6.652   3.062  0.0490 -0.5788 -0.3084
  875SOL     OW 4920   5.033   8.029   3.228 -0.6849 -0.2376  0.3761
  875SOL    HW1 4921   5.084   8.022   3.148 -0.3595  1.7094  0.3888
  875SOL    HW2 4922   4.947   7.992   3.204 -1.1066  1.7029 -1.3579
  875SOL     MW 4923   5.028   8.023   3.215 -0.6973  0.2601  0.1558
  876SOL     OW 4924   8.080   8.001   0.013 -0.4491  0.0323  0.0515
  876SOL    HW1 4925   8.154   7.977  -0.043 -0.6446  1.0114 -0.6278
  876SOL    HW2 4926   8.004   8.002  -0.045 -0.8618 -0.1191  0.5762
  876SOL     MW 4927   8.080   7.998  -0.001 -0.5270  0.1383  0.0317
  877SOL     OW 4928   5.819   7.416   0.538 -0.3938  0.1986  0.2016
  877SOL    HW1 4929   5.787   7.444   0.624 -0.2051 -1.7402  0.9436
  877SOL    HW2 4930   5.897   7.469   0.523 -0.7923  1.0189  0.9178
  877SOL     MW 4931   5.825   7.426   0.547 -0.4206  0.0554  0.3883
  878SOL     OW 4932   0.641   4.584   3.961  0.1049  0.4438  0.8578
  878SOL    HW1 4933   0.570   4.641   3.932 -0.1997 -1.4201 -2.5982
  878SOL    HW2 4934   0.711   4.645   3.985 -0.0982  2.4782 -2.8450
  878SOL     MW 4935   0.641   4.599   3.960  0.0399  0.4656 -0.0586
  879SOL     OW 4936   2.584   6.808   1.766 -0.1704 -0.5284  0.9282
  879SOL    HW1 4937   2.576   6.719   1.798  2.9218 -1.3650 -0.2640
  879SOL    HW2 4938   2.636   6.853   1.832 -0.0874 -0.1498  0.6093
  879SOL     MW 4939   2.589   6.803   1.778  0.2361 -0.5870  0.7347
  880SOL     OW 4940   0.166   4.690   5.362 -0.2487 -0.1578  0.0573
  880SOL    HW1 4941   0.216   4.632   5.420  0.0558 -2.0165 -1.9383
  880SOL    HW2 4942   0.088   4.712   5.412  1.2570  0.6570  2.2245
  880SOL     MW 4943   0.163   4.685   5.376 -0.0170 -0.2915  0.0792
  881SOL     OW 4944   5.360   5.352   4.350 -0.4273 -0.3844  0.0440
  881SOL    HW1 4945   5.284   5.294   4.351  0.0815 -1.1017 -1.1763
  881SOL    HW2 4946   5.375   5.373   4.442 -0.1539 -2.8096  0.6064
  881SOL     MW 4947   5.352   5.347   4.362 -0.3272 -0.7867 -0.0402
  882SOL     OW 4948   2.813   5.245   0.342 -0.2263  0.4535 -0.0940
  882SOL    HW1 4949   2.895   5.292   0.333  0.0246  0.1860  0.7362
  882SOL    HW2 4950   2.767   5.289   0.413  0.4839 -1.1848  1.4532
  882SOL     MW 4951   2.817   5.257   0.350 -0.1033  0.2095  0.2104
  883SOL     OW 4952   8.287   3.118   3.253  0.0964 -0.1304  0.4321
  883SOL    HW1 4953   8.356   3.174   3.290  0.1445  0.5370 -0.6283
  883SOL    HW2 4954   8.330   3.033   3.241  0.9176  0.4084 -0.6754
  883SOL     MW 4955   8.302   3.115   3.256  0.2077  0.0240  0.1546
  884SOL     OW 4956   3.174   2.742   5.626  0.0800  0.4553 -0.7398
  884SOL    HW1 4957   3.160   2.655   5.589 -0.3864  0.5095 -0.6997
  884SOL    HW2 4958   3.266   2.761   5.608  0.4172 -0.3978  0.0165
  884SOL     MW 4959   3.184   2.733   5.619  0.0635  0.3530 -0.6378
  885SOL     OW 4960   4.026   7.924   1.688 -0.1977  0.2589  0.4355
  885SOL    HW1 4961   4.073   7.858   1.638 -0.4871  0.3520  0.0409
  885SOL    HW2 4962   3.974   7.972   1.623 -1.5021 -0.3809  0.9760
  885SOL     MW 4963   4.025   7.922   1.674 -0.4017  0.1889  0.4542
  886SOL     OW 4964   1.614   7.708   2.627 -0.2852 -0.8401 -0.5273
  886SOL    HW1 4965   1.522   7.681   2.625 -0.4352 -0.7201  1.9415
  886SOL    HW2 4966   1.660   7.634   2.665  0.3873 -0.2692 -0.2098
  886SOL     MW 4967   1.608   7.695   2.631 -0.2183 -0.7517 -0.1706
  887SOL     OW 4968   4.560   6.480   3.193 -0.0724 -0.1840 -0.5505
  887SOL    HW1 4969   4.575   6.503   3.285 -2.7320  2.4410 -0.6504
  887SOL    HW2 4970   4.530   6.389   3.196 -0.7632  0.0645  1.2855
  887SOL     MW 4971   4.558   6.471   3.205 -0.5013  0.1839 -0.3283
  888SOL     OW 4972   0.337   0.459   1.657 -0.0524  0.4872 -0.2805
  888SOL    HW1 4973   0.253   0.447   1.612 -0.3582  0.2336  0.3440
  888SOL    HW2 4974   0.331   0.547   1.694 -1.1572 -0.4635  1.9985
  888SOL     MW 4975   0.325   0.469   1.656 -0.2329  0.3331  0.0912
  889SOL     OW 4976   3.835   2.843   3.718 -0.4651  0.2531 -0.4528
  889SOL    HW1 4977   3.887   2.914   3.681  1.5835 -0.5401  0.7351
  889SOL    HW2 4978   3.790   2.883   3.793 -0.2720  0.5781 -0.5090
  889SOL     MW 4979   3.835   2.857   3.723 -0.1781  0.1931 -0.3079
  890SOL     OW 4980   0.001   6.567   2.524 -0.3211  0.0734 -0.0276
  890SOL    HW1 4981   0.005   6.580   2.430 -0.0116  1.8532  0.1800
  890SOL    HW2 4982  -0.059   6.635   2.555  1.3740  1.0789  1.2518
  890SOL     MW 4983  -0.006   6.577   2.516 -0.0645  0.4300  0.1628
  891SOL     OW 4984   1.176   3.109   0.937  0.6480 -0.0848  0.3528
  891SOL    HW1 4985   1.225   3.030   0.914  3.8893  1.4441  1.5400
  891SOL    HW2 4986   1.183   3.115   1.032  0.7094  1.7810  0.2640
  891SOL     MW 4987   1.183   3.100   0.946  1.0708  0.3498  0.4934
  892SOL     OW 4988   2.901   3.306   0.532 -0.0580  0.0158  0.1364
  892SOL    HW1 4989   2.927   3.249   0.461 -2.9375 -1.5045  0.1685
  892SOL    HW2 4990   2.895   3.393   0.492 -0.5826 -0.6145 -1.1976
  892SOL     MW 4991   2.904   3.310   0.518 -0.4938 -0.2595 -0.0302
  893SOL     OW 4992   4.013   2.378   2.146  0.5928  0.0264  0.1449
  893SOL    HW1 4993   3.980   2.383   2.236  0.4286 -1.5471  0.2097
  893SOL    HW2 4994   4.107   2.389   2.154  0.7324 -1.3777  0.6902
  893SOL     MW 4995   4.021   2.380   2.159  0.5897 -0.3548  0.2230
  894SOL     OW 4996   0.430   4.745   3.953 -0.4123 -0.1608  0.2929
  894SOL    HW1 4997   0.411   4.720   3.862 -1.3872  1.0767  0.1344
  894SOL    HW2 4998   0.358   4.707   4.004 -0.1801 -0.3596  0.4742
  894SOL     MW 4999   0.418   4.737   3.948 -0.5074 -0.0279  0.2958
  895SOL     OW 5000   5.148   0.766   1.734  0.5467  0.5213 -0.6149
  895SOL    HW1 5001   5.105   0.813   1.663 -0.8558 -0.0243 -0.1514
  895SOL    HW2 5002   5.137   0.674   1.712  1.5527  0.3573 -0.5074
  895SOL     MW 5003   5.141   0.760   1.723  0.4960  0.4305 -0.5418
  896SOL     OW 5004   5.844   5.541   0.080 -0.0798  0.6030 -0.4595
  896SOL    HW1 5005   5.752   5.516   0.068 -0.5131  2.0341 -0.3266
  896SOL    HW2 5006   5.844   5.636   0.070  1.5120  0.5603 -1.1782
  896SOL     MW 5007   5.832   5.550   0.077  0.0685  0.7807 -0.5345
  897SOL     OW 5008   7.524   0.945   2.716  0.0553  0.6677 -0.2797
  897SOL    HW1 5009   7.450   0.989   2.674  1.1966  1.0121 -2.0502
  897SOL    HW2 5010   7.561   1.010   2.774 -0.9265  0.5333  0.5312
  897SOL     MW 5011   7.519   0.959   2.718  0.0757  0.6946 -0.4025
  898SOL     OW 5012   7.097   7.410   0.542  0.3763 -0.2615 -0.0323
  898SOL    HW1 5013   7.039   7.449   0.478 -1.7919  0.6948  2.3384
  898SOL    HW2 5014   7.185   7.438   0.516 -0.4107  0.1220 -2.4639
  898SOL     MW 5015   7.101   7.419   0.531 -0.0020 -0.0900 -0.0401
  899SOL     OW 5016   0.558   6.535   0.027 -0.6331  0.3916 -0.6008
  899SOL    HW1 5017   0.618   6.579  -0.033 -0.4064  0.1813 -0.5292
  899SOL    HW2 5018   0.596   6.547   0.114 -0.0158 -0.8096 -0.6790
  899SOL     MW 5019   0.571   6.542   0.030 -0.5251  0.2109 -0.6016
  900SOL     OW 5020   7.196   2.391   2.914  0.2434 -0.1060  0.4741
  900SOL    HW1 5021   7.241   2.461   2.961  1.2066 -1.2891  1.4042
  900SOL    HW2 5022   7.224   2.400   2.823  0.7534  0.4216  0.6776
  900SOL     MW 5023   7.205   2.401   2.908  0.4320 -0.1899  0.6192
  901SOL     OW 5024   0.988   7.282   2.455 -0.1485 -0.0838  0.2248
  901SOL    HW1 5025   0.918   7.344   2.475  0.5783  0.4490  1.2395
  901SOL    HW2 5026   1.069   7.332   2.471  0.4633 -0.7025 -0.8376
  901SOL     MW 5027   0.990   7.296   2.460  0.0228 -0.0948  0.2187
  902SOL     OW 5028   5.440   6.198   2.661  0.0964 -0.3239 -0.5729
  902SOL    HW1 5029   5.408   6.123   2.610 -2.3394  1.3047 -1.6600
  902SOL    HW2 5030   5.385   6.200   2.739  0.3933  0.0953 -0.3686
  902SOL     MW 5031   5.428   6.189   2.664 -0.1774 -0.0618 -0.6859
  903SOL     OW 5032   3.476   6.656   3.477  0.1194  0.2694  0.5634
  903SOL    HW1 5033   3.393   6.674   3.521 -0.0711  0.8309 -0.0062
  903SOL    HW2 5034   3.541   6.654   3.548 -0.2684  0.5924  0.9339
  903SOL     MW 5035   3.474   6.658   3.492  0.0454  0.3826  0.5379
  904SOL     OW 5036   3.509   6.131   5.579 -0.0443  0.1003 -0.2392
  904SOL    HW1 5037   3.530   6.038   5.587 -0.7399 -0.0191  0.3284
  904SOL    HW2 5038   3.545   6.171   5.658 -0.7095  0.1170  0.0678
  904SOL     MW 5039   3.516   6.124   5.590 -0.2185  0.0871 -0.1272
  905SOL     OW 5040   1.858   4.445   3.043 -0.1631  0.3134 -0.0446
  905SOL    HW1 5041   1.765   4.451   3.020  0.2866  1.6429 -1.6952
  905SOL    HW2 5042   1.861   4.462   3.137 -1.7732 -1.9344  0.4891
  905SOL     MW 5043   1.846   4.448   3.052 -0.3116  0.1959 -0.1876
  906SOL     OW 5044   2.583   4.541   1.119  0.6956 -0.3049  0.0726
  906SOL    HW1 5045   2.657   4.492   1.154  2.1862 -0.6119 -3.1823
  906SOL    HW2 5046   2.510   4.479   1.124  1.3664 -1.0837  0.5471
  906SOL     MW 5047   2.583   4.527   1.124  0.9723 -0.4439 -0.2833
  907SOL     OW 5048   3.861   6.736   0.900 -0.4588  0.5926 -0.7650
  907SOL    HW1 5049   3.768   6.726   0.920  0.2448 -1.0981  2.1725
  907SOL    HW2 5050   3.880   6.665   0.838 -0.7553 -0.3204  0.1662
  907SOL     MW 5051   3.851   6.725   0.895 -0.4067  0.2593 -0.2698
  908SOL     OW 5052   0.258   2.302   3.702 -0.3069  0.0964 -0.0600
  908SOL    HW1 5053   0.347   2.334   3.687 -0.6795  2.4406  2.2150
  908SOL    HW2 5054   0.205   2.343   3.634 -0.1625  1.4783  0.6336
  908SOL     MW 5055   0.263   2.311   3.691 -0.3361  0.5733  0.3201
  909SOL     OW 5056   2.488   0.181   2.884  0.2899 -0.0574  0.1465
  909SOL    HW1 5057   2.537   0.145   2.810  0.7595  0.9114 -0.0297
  909SOL    HW2 5058   2.401   0.201   2.848 -0.1531 -1.4607  0.3759
  909SOL     MW 5059   2.483   0.179   2.870  0.2933 -0.1131  0.1533
  910SOL     OW 5060   0.876   3.448   1.409  0.0267 -0.1858  0.2906
  910SOL    HW1 5061   0.933   3.522   1.389 -0.0424 -0.4385 -0.8961
  910SOL    HW2 5062   0.798   3.463   1.356  0.4968 -1.7131 -0.8997
  910SOL     MW 5063   0.873   3.460   1.400  0.0780 -0.4137 -0.0137
  911SOL     OW 5064   3.184   2.723   2.804  0.1448 -0.5963  0.2770
  911SOL    HW1 5065   3.266   2.684   2.775 -1.0120 -1.4769 -2.0697
  911SOL    HW2 5066   3.124   2.710   2.731 -1.9447  0.5191  1.6856
  911SOL     MW 5067   3.187   2.716   2.791 -0.2707 -0.5663  0.1569
  912SOL     OW 5068   1.863   4.005   5.438  0.3166 -0.3756  0.2922
  912SOL    HW1 5069   1.844   3.948   5.513 -3.1395  0.2153  0.0395
  912SOL    HW2 5070   1.813   3.966   5.366  2.3488 -0.0662 -1.3883
  912SOL     MW 5071   1.854   3.993   5.439  0.1343 -0.2604  0.0447
  913SOL     OW 5072   5.446   0.438   2.235  0.3449 -0.2240  0.2765
  913SOL    HW1 5073   5.520   0.480   2.278  1.1952 -0.9943 -0.4079
  913SOL    HW2 5074   5.393   0.404   2.307 -0.2201  1.7195  0.8334
  913SOL     MW 5075   5.448   0.439   2.250  0.3814 -0.0738  0.2602
  914SOL     OW 5076   0.926   2.131   1.090  0.2628 -0.3623  0.8954
  914SOL    HW1 5077   0.964   2.132   1.178  1.6689 -0.4701  0.3208
  914SOL    HW2 5078   0.853   2.069   1.096  1.5423 -1.8961  1.5231
  914SOL     MW 5079   0.921   2.123   1.102  0.6066 -0.5724  0.9022
  915SOL     OW 5080   6.501   0.833   0.026  0.2581  0.1465  0.0612
  915SOL    HW1 5081   6.481   0.905   0.087  0.1764 -0.8650  1.2790
  915SOL    HW2 5082   6.584   0.797   0.057  0.2658 -0.3280 -0.4908
  915SOL     MW 5083   6.509   0.838   0.038  0.2486 -0.0437  0.1465
  916SOL     OW 5084   1.426   6.039   1.316 -0.9078  0.1148  0.3642
  916SOL    HW1 5085   1.333   6.015   1.309 -0.9430  0.4149 -0.2668
  916SOL    HW2 5086   1.425   6.133   1.333 -0.7170  0.1942 -0.0466
  916SOL     MW 5087   1.414   6.048   1.317 -0.8879  0.1634  0.2308
  917SOL     OW 5088   3.205   7.162   3.871 -0.0142 -0.0807 -0.2009
  917SOL    HW1 5089   3.226   7.254   3.853 -0.2908  0.3360  1.4455
  917SOL    HW2 5090   3.258   7.140   3.948 -1.6110 -0.5872  0.8097
  917SOL     MW 5091   3.214   7.171   3.879 -0.2540 -0.0922  0.1392
  918SOL     OW 5092   6.762   6.384   1.289 -0.2804 -0.2943  0.0352
  918SOL    HW1 5093   6.812   6.359   1.367  0.0275  0.1221 -0.0267
  918SOL    HW2 5094   6.687   6.324   1.289  0.9082 -1.8608 -0.6164
  918SOL     MW 5095   6.759   6.373   1.299 -0.0888 -0.4415 -0.0561
  919SOL     OW 5096   6.404   6.428   2.505  0.8786 -0.5310 -0.1069
  919SOL    HW1 5097   6.352   6.348   2.504 -1.5649  0.9485 -0.0711
  919SOL    HW2 5098   6.400   6.460   2.415 -0.3679  0.8121  0.3839
  919SOL     MW 5099   6.396   6.422   2.493  0.4062 -0.1697 -0.0395
  920SOL     OW 5100   7.238   2.463   4.890 -0.2892 -0.4487  0.4877
  920SOL    HW1 5101   7.142   2.455   4.897 -0.2599 -0.2974  1.1626
  920SOL    HW2 5102   7.253   2.551   4.856 -0.3563  0.0924  1.8103
  920SOL     MW 5103   7.227   2.473   4.887 -0.2940 -0.3601  0.7434
  921SOL     OW 5104   4.760   5.689   2.151 -0.0099  0.2130  0.4681
  921SOL    HW1 5105   4.769   5.667   2.058  1.7793  0.1242  0.6288
  921SOL    HW2 5106   4.726   5.609   2.191 -0.5179  0.1574 -0.0502
  921SOL     MW 5107   4.756   5.676   2.144  0.1541  0.1945  0.4223
  922SOL     OW 5108   8.126   2.724   4.313 -0.2942  0.0005  0.3161
  922SOL    HW1 5109   8.209   2.694   4.350  0.4095 -0.7593 -1.7639
  922SOL    HW2 5110   8.087   2.646   4.274 -0.2319  1.0170 -1.9100
  922SOL     MW 5111   8.131   2.710   4.313 -0.1962  0.0334 -0.2351
  923SOL     OW 5112   2.029   6.233   2.749  0.4107  0.4722  0.1985
  923SOL    HW1 5113   1.986   6.317   2.764  1.0868  1.0985 -1.2025
  923SOL    HW2 5114   2.066   6.210   2.834  0.1014  1.5133  0.6363
  923SOL     MW 5115   2.028   6.241   2.762  0.4576  0.6856  0.0752
  924SOL     OW 5116   3.166   3.607   2.495  0.2650  0.5491 -0.2920
  924SOL    HW1 5117   3.081   3.578   2.460 -0.3840  1.4818  0.4719
  924SOL    HW2 5118   3.230   3.561   2.441 -0.7068 -1.6158  0.2956
  924SOL     MW 5119   3.163   3.597   2.483  0.0575  0.3913 -0.1190
  925SOL     OW 5120   0.712   2.001   3.346 -0.6701 -0.1231  0.4017
  925SOL    HW1 5121   0.760   2.075   3.308  0.2531 -1.4955 -1.2111
  925SOL    HW2 5122   0.757   1.985   3.429  0.5893 -0.2834 -0.2829
  925SOL     MW 5123   0.724   2.009   3.352 -0.3907 -0.3193  0.1076
  926SOL     OW 5124   7.677   6.612   0.829  0.3507  0.0818  0.1771
  926SOL    HW1 5125   7.604   6.580   0.777 -0.5834  2.2266  0.0438
  926SOL    HW2 5126   7.636   6.663   0.899  1.5096 -3.1293  3.4987
  926SOL     MW 5127   7.662   6.615   0.832  0.3795 -0.0547  0.5852
  927SOL     OW 5128   0.741   7.960   2.194  0.0100 -0.1137 -0.2337
  927SOL    HW1 5129   0.673   8.023   2.171 -0.5522  0.2310  2.1881
  927SOL    HW2 5130   0.707   7.913   2.270  1.6320 -1.3533 -0.2012
  927SOL     MW 5131   0.728   7.962   2.201  0.1457 -0.2283  0.0805
  928SOL     OW 5132   6.895   5.206   0.709 -0.3169 -1.0308 -0.1695
  928SOL    HW1 5133   6.990   5.222   0.706 -0.4530 -0.3352 -1.0256
  928SOL    HW2 5134   6.865   5.222   0.620 -1.0984 -2.2274 -0.1367
  928SOL     MW 5135   6.903   5.210   0.697 -0.4343 -1.0950 -0.2749
  929SOL     OW 5136   5.710   1.184   4.708  0.2007  0.2414 -0.1658
  929SOL    HW1 5137   5.785   1.205   4.764  0.0261  1.4985 -0.3646
  929SOL    HW2 5138   5.738   1.108   4.657  1.6685  1.1573 -0.8127
  929SOL     MW 5139   5.723   1.177   4.708  0.3663  0.5196 -0.2740
  930SOL     OW 5140   2.261   2.358   4.725  0.3364 -0.0966  0.7273
  930SOL    HW1 5141   2.175   2.392   4.749 -1.1612 -1.8796 -1.5663
  930SOL    HW2 5142   2.257   2.265   4.745  0.1977 -1.0039 -2.7414
  930SOL     MW 5143   2.249   2.351   4.730  0.1270 -0.4410 -0.0103
  931SOL     OW 5144   6.494   6.087   2.475 -0.7100  0.0965  0.5034
  931SOL    HW1 5145   6.543   6.154   2.427  0.3865 -0.9723  0.1161
  931SOL    HW2 5146   6.405   6.122   2.479 -0.0483  1.8431  0.8055
  931SOL     MW 5147   6.489   6.100   2.469 -0.4849  0.1833  0.4925
  932SOL     OW 5148   3.712   2.724   5.237  0.2345  0.2850 -0.0737
  932SOL    HW1 5149   3.623   2.759   5.241  0.0118 -0.2624 -0.1860
  932SOL    HW2 5150   3.702   2.637   5.198  0.7410 -0.0392  0.5031
  932SOL     MW 5151   3.699   2.717   5.232  0.2709  0.1734 -0.0142
  933SOL     OW 5152   1.859   1.660   0.068 -0.1032  0.0226 -1.2021
  933SOL    HW1 5153   1.799   1.643  -0.005 -1.3633  1.1891 -0.4790
  933SOL    HW2 5154   1.849   1.583   0.124 -2.0256  0.7737 -0.4116
  933SOL     MW 5155   1.850   1.648   0.066 -0.5106  0.2681 -1.0084
  934SOL     OW 5156   4.814   5.315   0.323  0.1224 -0.8990  0.0882
  934SOL    HW1 5157   4.868   5.324   0.402  0.2755 -0.8872 -0.0158
  934SOL    HW2 5158   4.847   5.382   0.264 -0.7068 -0.1912  0.4112
  934SOL     MW 5159   4.825   5.324   0.325  0.0358 -0.8068  0.1163
  935SOL     OW 5160   1.220   3.022   0.240 -0.3889 -0.4502 -0.3222
  935SOL    HW1 5161   1.247   2.957   0.305 -1.5640  0.4425  1.1233
  935SOL    HW2 5162   1.125   3.010   0.231 -0.4123  0.1634 -1.0423
  935SOL     MW 5163   1.211   3.012   0.247 -0.5423 -0.2574 -0.2293
  936SOL     OW 5164   4.326   5.734   3.887 -0.3970 -0.3173  0.3664
  936SOL    HW1 5165   4.234   5.731   3.859 -0.7089  1.4434  1.0956
  936SOL    HW2 5166   4.375   5.744   3.806 -1.0828  1.6135  0.1367
  936SOL     MW 5167   4.320   5.735   3.873 -0.5247  0.1552  0.4303
  937SOL     OW 5168   3.238   4.775   2.783 -0.5134 -0.4470  0.5149
  937SOL    HW1 5169   3.162   4.742   2.735  0.9818 -0.3229 -2.0751
  937SOL    HW2 5170   3.309   4.715   2.761  0.2424 -0.4439  2.7245
  937SOL     MW 5171   3.237   4.763   2.774 -0.2252 -0.4307  0.4662
  938SOL     OW 5172   4.489   3.568   1.338  0.1577 -0.0865  0.3209
  938SOL    HW1 5173   4.537   3.570   1.255 -1.2130 -1.5816 -0.5613
  938SOL    HW2 5174   4.432   3.645   1.334  0.8994  0.4808  0.4114
  938SOL     MW 5175   4.488   3.578   1.327  0.0772 -0.2053  0.2196
  939SOL     OW 5176   8.106   6.540   4.035  0.3892  0.2974  0.1132
  939SOL    HW1 5177   8.094   6.463   3.979 -2.4726 -0.9318  2.1432
  939SOL    HW2 5178   8.052   6.608   3.994  0.6612  0.3373 -0.1810
  939SOL     MW 5179   8.097   6.539   4.022  0.0577  0.1451  0.3354
  940SOL     OW 5180   3.622   4.962   5.138 -0.2709  0.5923 -0.0600
  940SOL    HW1 5181   3.700   4.919   5.102  0.0681 -0.2739  1.6047
  940SOL    HW2 5182   3.553   4.945   5.074  0.9742  1.7985 -1.8175
  940SOL     MW 5183   3.623   4.954   5.125 -0.0681  0.6359 -0.0719
  941SOL     OW 5184   7.589   7.884   3.133 -0.3178  0.3315  0.4627
  941SOL    HW1 5185   7.526   7.929   3.076 -0.7808  0.6338  1.1967
  941SOL    HW2 5186   7.540   7.812   3.171  0.7069 -1.5426 -1.5375
  941SOL     MW 5187   7.575   7.881   3.130 -0.2459  0.1303  0.3006
  942SOL     OW 5188   5.360   1.198   5.687  0.3699 -0.2058  0.0351
  942SOL    HW1 5189   5.312   1.274   5.652  0.8522  0.0354 -0.1183
  942SOL    HW2 5190   5.325   1.124   5.638 -1.3106 -0.3426  1.3448
  942SOL     MW 5191   5.349   1.198   5.676  0.2165 -0.1924  0.1831
  943SOL     OW 5192   3.098   0.951   3.909  0.2294 -0.0688  0.0461
  943SOL    HW1 5193   3.165   0.882   3.911  1.9706  1.4843  3.4203
  943SOL    HW2 5194   3.042   0.932   3.984  0.0092  1.5328  0.3162
  943SOL     MW 5195   3.099   0.940   3.919  0.4241  0.3351  0.5126
  944SOL     OW 5196   3.264   4.488   5.849  0.4911  0.3280 -0.0274
  944SOL    HW1 5197   3.328   4.559   5.841  0.0560  0.5611 -2.1646
  944SOL    HW2 5198   3.285   4.429   5.776 -0.5483 -0.5772  0.3781
  944SOL     MW 5199   3.275   4.489   5.839  0.3024  0.2419 -0.2491
  945SOL     OW 5200   2.572   0.727   3.074 -0.4847 -0.3172 -0.1885
  945SOL    HW1 5201   2.521   0.747   3.152 -2.0956  0.3584 -1.3629
  945SOL    HW2 5202   2.507   0.706   3.007  0.8730 -1.4348 -1.2086
  945SOL     MW 5203   2.557   0.727   3.075 -0.5171 -0.3738 -0.4694
  946SOL     OW 5204   6.503   2.326   3.537  0.2144 -0.3564  0.5019
  946SOL    HW1 5205   6.469   2.271   3.608  2.1069 -0.9967  0.9696
  946SOL    HW2 5206   6.425   2.368   3.500 -1.1594 -2.3115  0.9977
  946SOL     MW 5207   6.489   2.324   3.541  0.2808 -0.6886  0.6252
  947SOL     OW 5208   8.261   2.939   4.919  0.3178 -0.5997 -0.1449
  947SOL    HW1 5209   8.291   3.014   4.970  0.8402 -0.6459 -0.3829
  947SOL    HW2 5210   8.286   2.863   4.972  3.7296 -0.8303 -1.8427
  947SOL     MW 5211   8.268   2.939   4.932  0.8214 -0.6351 -0.3927
  948SOL     OW 5212   2.063   1.313   4.948 -0.0973  0.1894 -0.4060
  948SOL    HW1 5213   2.076   1.396   4.992  1.0654 -0.2525  0.1214
  948SOL    HW2 5214   1.971   1.314   4.921 -0.8493  0.4991  1.9767
  948SOL     MW 5215   2.053   1.324   4.950 -0.0447  0.1725 -0.0335
  949SOL     OW 5216   5.722   2.617   1.383 -0.3619  0.0816  0.3449
  949SOL    HW1 5217   5.677   2.697   1.357 -0.0395  0.5352  1.1455
  949SOL    HW2 5218   5.784   2.600   1.312 -0.9707  0.1067 -0.1959
  949SOL     MW 5219   5.724   2.625   1.371 -0.3986  0.1428  0.3782
  950SOL     OW 5220   0.333   2.644   0.022  0.1380  0.1776  0.3603
  950SOL    HW1 5221   0.308   2.578   0.087 -0.7284  0.1785  0.0484
  950SOL    HW2 5222   0.261   2.643  -0.041  1.6832 -0.9592 -1.4999
  950SOL     MW 5223   0.320   2.636   0.022  0.2249  0.0322  0.0823
  951SOL     OW 5224   7.281   7.345   2.315  0.0349  0.6501  0.1357
  951SOL    HW1 5225   7.216   7.415   2.326 -0.2752  0.3058  0.5422
  951SOL    HW2 5226   7.229   7.266   2.300  0.3336  0.2743  1.0059
  951SOL     MW 5227   7.266   7.344   2.315  0.0334  0.5579  0.2991
  952SOL     OW 5228   5.960   7.415   1.442  0.1624 -0.3840 -0.2231
  952SOL    HW1 5229   5.961   7.408   1.537  1.7217 -1.0311 -0.2657
  952SOL    HW2 5230   5.951   7.508   1.424  0.5062 -0.1953  0.5699
  952SOL     MW 5231   5.959   7.426   1.452  0.4060 -0.4427 -0.1271
  953SOL     OW 5232   0.694   5.500   2.987 -0.1634 -0.7615 -0.3135
  953SOL    HW1 5233   0.636   5.535   3.055  1.0520 -0.9652  0.8495
  953SOL    HW2 5234   0.711   5.575   2.930 -1.1951 -0.5854 -0.4173
  953SOL     MW 5235   0.689   5.514   2.988 -0.1399 -0.7650 -0.1779
  954SOL     OW 5236   1.590   4.256   1.477  0.0785 -0.0632  0.5015
  954SOL    HW1 5237   1.666   4.210   1.514  0.3057  0.7451  1.0840
  954SOL    HW2 5238   1.601   4.248   1.382 -0.9224 -2.8413  0.5365
  954SOL     MW 5239   1.601   4.249   1.470 -0.0205 -0.3154  0.5805
  955SOL     OW 5240   1.610   1.799   2.563 -0.1453  0.4007 -0.3224
  955SOL    HW1 5241   1.598   1.825   2.655  0.8626  0.8661 -0.3014
  955SOL    HW2 5242   1.644   1.878   2.521  1.5263 -0.4325 -0.6020
  955SOL     MW 5243   1.613   1.813   2.569  0.1977  0.3536 -0.3555
  956SOL     OW 5244   1.841   0.518   2.937 -0.1312 -0.2735 -0.0206
  956SOL    HW1 5245   1.907   0.480   2.995 -0.9655  0.1274  1.2341
  956SOL    HW2 5246   1.814   0.445   2.881  0.0539 -0.9121  0.6965
  956SOL     MW 5247   1.846   0.504   2.937 -0.2143 -0.3039  0.2318
  957SOL     OW 5248   6.149   2.872   5.229 -0.4563  0.0980  0.4110
  957SOL    HW1 5249   6.144   2.959   5.269  0.3000 -0.3013  1.4032
  957SOL    HW2 5250   6.146   2.889   5.135  0.5222  1.2833  0.5700
  957SOL     MW 5251   6.148   2.885   5.222 -0.2342  0.1986  0.5584
  958SOL     OW 5252   1.707   5.849   2.327  0.3475  0.0860 -0.0664
  958SOL    HW1 5253   1.722   5.867   2.419 -2.1482 -0.1811  0.4440
  958SOL    HW2 5254   1.686   5.756   2.324 -3.4500  0.8235 -0.2646
  958SOL     MW 5255   1.706   5.839   2.338 -0.4581  0.1462 -0.0264
  959SOL     OW 5256   2.924   5.704   3.093  0.0979 -0.3755 -0.2253
  959SOL    HW1 5257   2.945   5.787   3.050  0.4916 -1.7467 -2.9018
  959SOL    HW2 5258   2.929   5.723   3.187  1.8665  2.2009 -0.7491
  959SOL     MW 5259   2.927   5.717   3.099  0.3747 -0.2213 -0.6350
  960SOL     OW 5260   7.555   5.626   0.423  0.5154 -0.5185  0.1419
  960SOL    HW1 5261   7.636   5.608   0.374  0.5517 -1.2192  0.4450
  960SOL    HW2 5262   7.558   5.565   0.497 -1.4865 -2.3751 -1.1931
  960SOL     MW 5263   7.566   5.615   0.426  0.2638 -0.8459  0.0098
  961SOL     OW 5264   0.043   6.227   3.759 -0.0910 -0.3704  0.2412
  961SOL    HW1 5265   0.034   6.132   3.753 -0.0340 -0.2906 -1.9114
  961SOL    HW2 5266  -0.002   6.250   3.839 -1.3010 -2.0885  0.1143
  961SOL     MW 5267   0.036   6.217   3.768 -0.2386 -0.5802 -0.0506
  962SOL     OW 5268   2.597   3.258   0.678 -0.4675 -0.4756  0.1615
  962SOL    HW1 5269   2.615   3.235   0.769  1.1193  0.4120  0.1192
  962SOL    HW2 5270   2.641   3.343   0.666 -0.5889 -0.6046 -1.4463
  962SOL     MW 5271   2.605   3.266   0.688 -0.2799 -0.3785 -0.0498
  963SOL     OW 5272   7.306   1.367   1.981  0.4956  0.3001  0.1288
  963SOL    HW1 5273   7.258   1.447   1.959  0.7786  0.4786  0.1685
  963SOL    HW2 5274   7.392   1.379   1.943  1.1335  0.7790  1.6595
  963SOL     MW 5275   7.311   1.379   1.973  0.6134  0.3842  0.3298
  964SOL     OW 5276   2.065   4.389   1.122  0.5448  0.1718 -0.3116
  964SOL    HW1 5277   2.047   4.359   1.211  1.0023  0.1850 -0.2112
  964SOL    HW2 5278   2.002   4.459   1.107 -0.1030 -0.3947 -0.3095
  964SOL     MW 5279   2.055   4.394   1.132  0.5204  0.1010 -0.2985
  965SOL     OW 5280   5.526   6.824   4.551 -0.6613 -0.3394 -0.3069
  965SOL    HW1 5281   5.603   6.789   4.505  1.3542 -0.8331  3.1265
  965SOL    HW2 5282   5.479   6.746   4.581 -1.0408 -0.0553 -0.1616
  965SOL     MW 5283   5.530   6.810   4.549 -0.4519 -0.3662  0.1512
  966SOL     OW 5284   4.616   1.564   4.243 -0.0917 -0.6961 -0.3328
  966SOL    HW1 5285   4.691   1.614   4.274 -0.2768  0.9809 -2.3441
  966SOL    HW2 5286   4.648   1.474   4.234  1.1578 -0.3415  0.4476
  966SOL     MW 5287   4.630   1.559   4.246  0.0445 -0.4361 -0.4904
  967SOL     OW 5288   5.212   1.433   0.779 -0.1886 -0.0701 -0.1699
  967SOL    HW1 5289   5.282   1.417   0.714 -0.7204  0.3751 -0.8656
  967SOL    HW2 5290   5.146   1.366   0.759 -0.2309 -0.1055  0.0923
  967SOL     MW 5291   5.213   1.422   0.768 -0.2621 -0.0177 -0.2254
  968SOL     OW 5292   7.794   4.023   4.112  0.2292 -0.3464 -0.0790
  968SOL    HW1 5293   7.783   3.951   4.175 -0.0051 -0.9309 -0.7690
  968SOL    HW2 5294   7.880   4.009   4.074  0.7762  0.5589  0.7718
  968SOL     MW 5295   7.803   4.012   4.115  0.2692 -0.3053 -0.0584
  969SOL     OW 5296   3.870   7.663   3.497  0.0916 -0.4451 -0.7142
  969SOL    HW1 5297   3.847   7.579   3.458  1.4497 -1.3570  0.3402
  969SOL    HW2 5298   3.818   7.668   3.577  0.4534 -0.5589 -0.4715
  969SOL     MW 5299   3.861   7.653   3.502  0.3117 -0.5764 -0.5481
  970SOL     OW 5300   4.035   6.136   5.722 -0.8276 -0.0593 -0.4504
  970SOL    HW1 5301   4.000   6.075   5.657  1.1888 -0.0593 -1.6123
  970SOL    HW2 5302   4.064   6.080   5.794 -0.8197 -0.2910 -0.6321
  970SOL     MW 5303   4.035   6.121   5.723 -0.5685 -0.0890 -0.6224
  971SOL     OW 5304   1.810   4.690   4.019 -0.2263  0.2247  0.3855
  971SOL    HW1 5305   1.881   4.627   4.013  0.5771  1.0331  1.0889
  971SOL    HW2 5306   1.750   4.654   4.084 -0.7712 -0.7325 -0.6133
  971SOL     MW 5307   1.811   4.677   4.026 -0.1932  0.2057  0.3477
  972SOL     OW 5308   0.562   4.885   5.478 -0.1508 -0.3226 -0.8046
  972SOL    HW1 5309   0.643   4.868   5.429  0.0228  0.1249 -0.6821
  972SOL    HW2 5310   0.499   4.913   5.412 -0.3732 -1.2227 -0.9773
  972SOL     MW 5311   0.565   4.887   5.464 -0.1570 -0.3805 -0.8110
  973SOL     OW 5312   0.988   2.339   5.122  0.5493  0.1746  0.6025
  973SOL    HW1 5313   1.022   2.290   5.196 -0.1560 -0.7553  0.3211
  973SOL    HW2 5314   0.895   2.315   5.117  0.5854  0.2037 -0.5854
  973SOL     MW 5315   0.980   2.330   5.131  0.4636  0.0592  0.4144
  974SOL     OW 5316   0.986   4.371   0.961  0.3569 -0.2904  0.3894
  974SOL    HW1 5317   0.999   4.346   1.053  0.4668 -0.5452  0.3034
  974SOL    HW2 5318   0.899   4.337   0.939  0.6232 -0.8408  0.1885
  974SOL     MW 5319   0.977   4.364   0.970  0.4051 -0.3935  0.3527
  975SOL     OW 5320   4.033   8.056   4.226  0.0311 -0.4997  0.2701
  975SOL    HW1 5321   4.020   8.121   4.157  2.2118  0.5287  0.7398
  975SOL    HW2 5322   3.960   8.069   4.286 -0.4107  0.4590 -0.4551
  975SOL     MW 5323   4.022   8.066   4.225  0.2537 -0.2453  0.2374
  976SOL     OW 5324   4.102   6.223   2.634 -0.4528 -0.0167 -0.5007
  976SOL    HW1 5325   4.036   6.155   2.646  1.0632 -1.3128  1.0651
  976SOL    HW2 5326   4.142   6.202   2.549 -2.0831  0.8675 -1.5270
  976SOL     MW 5327   4.099   6.211   2.625 -0.4674 -0.0694 -0.4317
  977SOL     OW 5328   7.088   3.329   5.653  0.1528  0.0102  0.0758
  977SOL    HW1 5329   7.036   3.408   5.672 -2.5237 -1.4325 -0.7386
  977SOL    HW2 5330   7.119   3.342   5.564 -0.3752  0.1164 -0.0968
  977SOL     MW 5331   7.085   3.341   5.644 -0.2574 -0.1609 -0.0506
  978SOL     OW 5332   5.414   0.207   1.025 -0.0774 -0.2922 -0.4753
  978SOL    HW1 5333   5.377   0.123   0.995  1.3799 -1.2719  0.3298
  978SOL    HW2 5334   5.339   0.267   1.026 -2.1236 -2.5262  2.5243
  978SOL     MW 5335   5.400   0.204   1.022 -0.1528 -0.7036  0.0117
  979SOL     OW 5336   4.982   3.359   5.262  0.3769 -0.0353  0.0942
  979SOL    HW1 5337   5.070   3.394   5.247  0.0927  0.3881 -0.6523
  979SOL    HW2 5338   4.924   3.433   5.243 -0.1078 -0.0507  1.4452
  979SOL     MW 5339   4.986   3.373   5.258  0.2785  0.0169  0.1716
  980SOL     OW 5340   7.925   7.549   1.960  0.2040 -0.0606 -0.1019
  980SOL    HW1 5341   7.945   7.510   2.045  0.7659 -0.1252 -0.2525
  980SOL    HW2 5342   7.994   7.615   1.948 -0.4145  0.5925 -0.0987
  980SOL     MW 5343   7.937   7.552   1.969  0.1967  0.0147 -0.1208
  981SOL     OW 5344   4.232   7.610   5.460  0.1976  0.4137  0.0242
  981SOL    HW1 5345   4.321   7.594   5.490  0.2307 -0.2373 -0.3989
  981SOL    HW2 5346   4.210   7.532   5.408 -0.8899  0.2092  0.7534
  981SOL     MW 5347   4.240   7.598   5.457  0.0626  0.3042  0.0634
  982SOL     OW 5348   4.605   5.078   0.554  0.6776  0.6093  0.0247
  982SOL    HW1 5349   4.575   5.169   0.561 -1.2270  0.1021 -1.0371
  982SOL    HW2 5350   4.598   5.057   0.461 -1.6439 -1.4674  0.5724
  982SOL     MW 5351   4.600   5.087   0.543  0.1366  0.2785 -0.0411
  983SOL     OW 5352   7.575   2.731   0.276 -0.0036  0.5339  0.4816
  983SOL    HW1 5353   7.665   2.765   0.274 -0.9094  3.1882  0.6532
  983SOL    HW2 5354   7.537   2.758   0.193 -0.5584 -0.9074  0.2474
  983SOL     MW 5355   7.582   2.739   0.265 -0.1905  0.6891  0.4736
  984SOL     OW 5356   0.369   4.595   3.395 -0.0360 -0.3444 -0.2546
  984SOL    HW1 5357   0.311   4.551   3.333 -0.3041 -1.2869  0.6349
  984SOL    HW2 5358   0.446   4.538   3.400 -0.1621 -0.4537  0.5216
  984SOL     MW 5359   0.372   4.582   3.388 -0.0865 -0.4790 -0.0413
  985SOL     OW 5360   3.692   4.881   2.758 -0.6242  0.0680 -0.6191
  985SOL    HW1 5361   3.616   4.852   2.809  1.2187 -1.7284  1.2322
  985SOL    HW2 5362   3.729   4.953   2.809  0.5978 -1.0079  0.0357
  985SOL     MW 5363   3.687   4.887   2.771 -0.2319 -0.2997 -0.2983
  986SOL     OW 5364   2.953   4.713   3.395  0.2242  0.2634  0.4985
  986SOL    HW1 5365   3.028   4.766   3.421  0.1769  0.8829 -0.5441
  986SOL    HW2 5366   2.913   4.685   3.477  1.6956 -0.2409  1.0707
  986SOL     MW 5367   2.957   4.716   3.409  0.4065  0.2782  0.4383
  987SOL     OW 5368   6.116   5.064   1.146  0.4639 -0.1919 -0.3161
  987SOL    HW1 5369   6.182   5.036   1.208  0.0547  0.1202  0.2709
  987SOL    HW2 5370   6.137   5.156   1.129  1.1905 -0.5422 -1.4471
  987SOL     MW 5371   6.127   5.072   1.151  0.5045 -0.1968 -0.3858
  988SOL     OW 5372   5.165   5.881   2.005  0.3609  0.2634  0.0990
  988SOL    HW1 5373   5.177   5.976   1.995  1.4364  0.0292 -1.1205
  988SOL    HW2 5374   5.173   5.866   2.099  0.5322  1.3442  0.2750
  988SOL     MW 5375   5.167   5.891   2.015  0.5205  0.3717 -0.0346
  989SOL     OW 5376   6.217   2.843   0.950 -1.1408  0.4168 -0.3304
  989SOL    HW1 5377   6.209   2.751   0.924  0.6556 -0.0631  0.6181
  989SOL    HW2 5378   6.295   2.875   0.905 -0.5149  0.8234  0.9648
  989SOL     MW 5379   6.226   2.835   0.941 -0.8307  0.4074 -0.0432
  990SOL     OW 5380   2.778   2.969   2.181 -0.6658 -0.5735  0.0586
  990SOL    HW1 5381   2.824   2.888   2.206 -1.3468 -0.8317  0.5057
  990SOL    HW2 5382   2.702   2.972   2.239 -0.1326  0.9126  0.7209
  990SOL     MW 5383   2.774   2.959   2.191 -0.6847 -0.4163  0.2006
  991SOL     OW 5384   7.757   0.706   0.799 -0.2834  0.2974  0.1972
  991SOL    HW1 5385   7.674   0.732   0.760  0.4965  1.0145 -1.0574
  991SOL    HW2 5386   7.824   0.749   0.745  0.8964  0.1331  1.4567
  991SOL     MW 5387   7.755   0.715   0.788 -0.0325  0.3682  0.1978
  992SOL     OW 5388   7.638   2.111   1.753  0.7919 -0.1449 -0.5951
  992SOL    HW1 5389   7.560   2.076   1.709  0.8156  0.9497 -1.5557
  992SOL    HW2 5390   7.613   2.199   1.780  1.4799 -0.0352 -0.2870
  992SOL     MW 5391   7.625   2.118   1.751  0.8830  0.0093 -0.6786
  993SOL     OW 5392   7.753   4.944   1.194 -1.4061  0.2796  0.4670
  993SOL    HW1 5393   7.789   4.903   1.272  1.5495  0.8285 -0.4895
  993SOL    HW2 5394   7.762   5.038   1.210 -2.0266  0.4261 -0.0012
  993SOL     MW 5395   7.758   4.951   1.206 -1.1071  0.3686  0.2846
  994SOL     OW 5396   4.349   4.007   4.166 -0.4335  0.1204  0.4648
  994SOL    HW1 5397   4.399   4.012   4.248 -0.6035 -0.6653  0.6251
  994SOL    HW2 5398   4.389   3.934   4.119  0.4690  1.3258 -0.7151
  994SOL     MW 5399   4.361   3.998   4.171 -0.3397  0.1742  0.3343
  995SOL     OW 5400   6.420   7.103   1.657 -0.7975  0.4602  0.3197
  995SOL    HW1 5401   6.358   7.176   1.662  1.3129  2.3582  0.6221
  995SOL    HW2 5402   6.455   7.107   1.568 -0.8093 -0.3502  0.2668
  995SOL     MW 5403   6.417   7.113   1.646 -0.5289  0.5994  0.3516
  996SOL     OW 5404   4.072   5.073   2.748  0.1588  0.2588 -0.3776
  996SOL    HW1 5405   4.108   5.161   2.760  1.4958 -0.1299 -1.2788
  996SOL    HW2 5406   4.130   5.017   2.800 -0.4792 -0.1424 -0.0875
  996SOL     MW 5407   4.084   5.077   2.756  0.2483  0.1577 -0.4558
  997SOL     OW 5408   3.435   8.312   3.909 -0.6017  0.1515  0.0211
  997SOL    HW1 5409   3.528   8.320   3.886 -0.4830  1.5775  0.8694
  997SOL    HW2 5410   3.419   8.384   3.969 -2.6509  0.8696 -1.2848
  997SOL     MW 5411   3.445   8.322   3.914 -0.8489  0.4260 -0.0375
  998SOL     OW 5412   5.979   5.349   1.102 -0.4067 -0.3089  0.1274
  998SOL    HW1 5413   6.036   5.357   1.178  0.6342  1.5916 -0.7818
  998SOL    HW2 5414   5.891   5.368   1.136  0.2280  2.0139  0.6793
  998SOL     MW 5415   5.975   5.352   1.116 -0.1922  0.2317  0.0816
  999SOL     OW 5416   1.959   7.130   2.787 -0.0719  0.1691  0.7151
  999SOL    HW1 5417   2.043   7.116   2.831  0.8362  1.3798 -0.5568
  999SOL    HW2 5418   1.897   7.077   2.838  1.6451 -1.7447  0.9673
  999SOL     MW 5419   1.962   7.121   2.799  0.2641  0.0791  0.5845
 1000SOL     OW 5420   2.395   5.145   4.785  0.0944 -0.5174  0.1511
 1000SOL    HW1 5421   2.320   5.144   4.844 -1.1514  1.1327 -1.2805
 1000SOL    HW2 5422   2.360   5.176   4.701  2.5178  1.3371 -0.3073
 1000SOL     MW 5423   2.381   5.149   4.781  0.2451 -0.0688 -0.0909
 1001SOL     OW 5424   1.997   7.585   2.118 -0.4963  0.7185  0.1640
 1001SOL    HW1 5425   2.036   7.623   2.039  0.7902 -1.4916 -0.3271
 1001SOL    HW2 5426   1.904   7.581   2.099 -0.2892  0.9026 -0.9431
 1001SOL     MW 5427   1.990   7.589   2.106 -0.3051  0.4592 -0.0406
 1002SOL     OW 5428   3.581   6.620   4.889  0.8208  0.0075 -0.9040
 1002SOL    HW1 5429   3.544   6.614   4.801  0.7354  1.3930 -0.9885
 1002SOL    HW2 5430   3.637   6.543   4.897  1.1357  0.0619 -2.3270
 1002SOL     MW 5431   3.584   6.609   4.879  0.8502  0.1918 -1.0970
 1003SOL     OW 5432   6.511   1.471   1.295  0.0556 -0.7052 -0.4533
 1003SOL    HW1 5433   6.441   1.533   1.273  1.9790  1.8073 -0.0237
 1003SOL    HW2 5434   6.557   1.512   1.369  1.3256 -2.7725 -0.0280
 1003SOL     MW 5435   6.508   1.484   1.301  0.4644 -0.6482 -0.3438
 1004SOL     OW 5436   3.388   3.101   2.985  0.6041 -0.1538 -0.1210
 1004SOL    HW1 5437   3.306   3.112   3.032  0.0954  0.1397 -1.0439
 1004SOL    HW2 5438   3.422   3.017   3.016  0.7913  0.4731  1.4820
 1004SOL     MW 5439   3.382   3.092   2.995  0.5630 -0.0360 -0.0339
 1005SOL     OW 5440   2.013   2.400   4.074  0.0915 -0.4098  0.1470
 1005SOL    HW1 5441   1.979   2.343   4.143 -1.8491 -1.2112 -1.3469
 1005SOL    HW2 5442   2.040   2.479   4.119 -1.1380 -0.8871  1.8367
 1005SOL     MW 5443   2.012   2.403   4.089 -0.3143 -0.5735  0.1720
 1006SOL     OW 5444   7.660   5.346   3.217 -0.2593 -0.2921  0.0713
 1006SOL    HW1 5445   7.740   5.307   3.252 -0.7908 -2.2051 -0.7139
 1006SOL    HW2 5446   7.617   5.275   3.171 -2.0342  0.9006 -0.2152
 1006SOL     MW 5447   7.665   5.332   3.216 -0.5545 -0.3843 -0.0659
 1007SOL     OW 5448   4.872   3.806   4.110  0.0267 -0.4782  0.5999
 1007SOL    HW1 5449   4.952   3.761   4.135  2.5708  3.1401 -0.2905
 1007SOL    HW2 5450   4.859   3.873   4.178 -0.4438  0.9301 -0.8033
 1007SOL     MW 5451   4.880   3.809   4.122  0.2922  0.1652  0.3063
 1008SOL     OW 5452   2.019   7.829   3.197  0.5175  0.1376  0.0564
 1008SOL    HW1 5453   1.985   7.790   3.277 -0.0761 -1.0402 -0.7274
 1008SOL    HW2 5454   1.944   7.874   3.158  0.4486 -0.4133 -0.4745
 1008SOL     MW 5455   2.005   7.830   3.202  0.4327 -0.0837 -0.1119
 1009SOL     OW 5456   3.098   7.577   5.395  0.5335  0.2141 -0.1561
 1009SOL    HW1 5457   3.185   7.586   5.433  0.3627 -2.9402  1.3492
 1009SOL    HW2 5458   3.039   7.616   5.459  0.6767  0.1690  0.0026
 1009SOL     MW 5459   3.101   7.583   5.408  0.5299 -0.1955  0.0569
 1010SOL     OW 5460   6.605   1.817   2.619 -0.1349  0.3786  0.4573
 1010SOL    HW1 5461   6.605   1.901   2.573 -0.2742  0.9210  1.4123
 1010SOL    HW2 5462   6.513   1.792   2.625 -0.1024  0.2116  0.2657
 1010SOL     MW 5463   6.594   1.824   2.614 -0.1486  0.4267  0.5550
 1011SOL     OW 5464   7.309   8.300   4.549 -0.1183 -0.7388  0.6915
 1011SOL    HW1 5465   7.234   8.252   4.585 -2.2842  2.3587  0.6947
 1011SOL    HW2 5466   7.299   8.389   4.583  3.0938  0.0591 -0.1027
 1011SOL     MW 5467   7.298   8.306   4.558  0.0157 -0.2402  0.5902
 1012SOL     OW 5468   5.015   1.826   0.833 -0.0774 -0.5541  0.0990
 1012SOL    HW1 5469   5.097   1.782   0.810 -0.4288 -1.3767  0.3682
 1012SOL    HW2 5470   5.042   1.914   0.859  0.5072 -0.1560 -1.7146
 1012SOL     MW 5471   5.029   1.832   0.834 -0.0476 -0.6084 -0.0987
 1013SOL     OW 5472   3.325   5.352   2.484  0.0267 -0.0248 -0.0984
 1013SOL    HW1 5473   3.278   5.339   2.567  0.5127  0.7825  0.3087
 1013SOL    HW2 5474   3.308   5.443   2.461  3.6330  1.2610  1.5285
 1013SOL     MW 5475   3.317   5.362   2.492  0.5505  0.2431  0.1619
 1014SOL     OW 5476   3.922   4.026   2.672 -0.6248 -0.9061 -0.4723
 1014SOL    HW1 5477   3.967   4.098   2.627  0.4340 -1.3565 -0.1767
 1014SOL    HW2 5478   3.979   4.006   2.746 -1.0771 -1.8314 -0.3653
 1014SOL     MW 5479   3.935   4.033   2.676 -0.5472 -1.0822 -0.4208
 1015SOL     OW 5480   3.616   0.619   3.448 -0.0831  0.3528  0.1590
 1015SOL    HW1 5481   3.611   0.685   3.379 -0.2983 -1.1826 -1.3708
 1015SOL    HW2 5482   3.704   0.582   3.440  0.3373  0.9806  1.5499
 1015SOL     MW 5483   3.627   0.623   3.438 -0.0568  0.2366  0.1412
 1016SOL     OW 5484   2.840   1.825   2.806 -0.0709 -0.1199  0.0630
 1016SOL    HW1 5485   2.859   1.806   2.714  0.0373  1.5792 -0.3060
 1016SOL    HW2 5486   2.920   1.800   2.852 -0.4518 -1.8487 -0.1412
 1016SOL     MW 5487   2.853   1.819   2.800 -0.1058 -0.1237 -0.0103
 1017SOL     OW 5488   0.168   3.928   3.042  0.1331 -0.3882 -0.3218
 1017SOL    HW1 5489   0.250   3.913   2.994  0.8152  0.8279  0.4133
 1017SOL    HW2 5490   0.188   3.898   3.131 -0.5663 -1.0215 -0.3669
 1017SOL     MW 5491   0.181   3.922   3.048  0.1309 -0.3136 -0.2335
 1018SOL     OW 5492   1.884   6.503   4.215  0.5382 -0.0076  0.2872
 1018SOL    HW1 5493   1.830   6.577   4.243  1.5810  1.0587 -0.4350
 1018SOL    HW2 5494   1.832   6.460   4.146  0.9266  1.5332 -1.0282
 1018SOL     MW 5495   1.870   6.507   4.209  0.7214  0.3262  0.0263
 1019SOL     OW 5496   1.946   2.134   0.308  0.6196  0.1223  0.1175
 1019SOL    HW1 5497   1.936   2.043   0.279  1.3993  0.1530 -0.2798
 1019SOL    HW2 5498   1.950   2.184   0.227 -1.5438  0.7384  0.3414
 1019SOL     MW 5499   1.945   2.128   0.294  0.4425  0.2051  0.0953
 1020SOL     OW 5500   4.152   0.435   4.874 -0.5258  0.4525 -0.3158
 1020SOL    HW1 5501   4.062   0.433   4.839 -0.4772  2.4673 -0.6700
 1020SOL    HW2 5502   4.142   0.472   4.962 -0.0630  0.4597 -0.2680
 1020SOL     MW 5503   4.139   0.440   4.881 -0.4603  0.7114 -0.3550
 1021SOL     OW 5504   3.049   4.365   4.831  0.0181 -0.1056  0.6171
 1021SOL    HW1 5505   3.017   4.290   4.782  1.0148 -1.1335  1.4875
 1021SOL    HW2 5506   3.137   4.380   4.797  0.9891 -1.2600  2.4879
 1021SOL     MW 5507   3.056   4.358   4.820  0.2700 -0.3849  0.9680
 1022SOL     OW 5508   2.417   3.831   2.420  0.1332  0.4367  0.1588
 1022SOL    HW1 5509   2.438   3.901   2.482 -0.7560  1.3436 -0.5291
 1022SOL    HW2 5510   2.501   3.804   2.386  0.4733  1.5167  0.0877
 1022SOL     MW 5511   2.430   3.837   2.424  0.0629  0.6911  0.0616
 1023SOL     OW 5512   5.818   6.420   3.115 -0.0663 -0.1978 -0.3320
 1023SOL    HW1 5513   5.853   6.341   3.155  0.0923 -0.9887 -1.9515
 1023SOL    HW2 5514   5.894   6.461   3.073 -0.7252 -1.1215 -2.5642
 1023SOL     MW 5515   5.832   6.415   3.115 -0.1304 -0.4173 -0.8251
 1024SOL     OW 5516   1.798   1.229   3.200 -0.4706 -0.3112  0.0725
 1024SOL    HW1 5517   1.783   1.290   3.273 -1.0763  0.3503 -0.5848
 1024SOL    HW2 5518   1.893   1.227   3.190 -0.3939 -0.2529  0.7545
 1024SOL     MW 5519   1.808   1.237   3.208 -0.5384 -0.2191  0.0757
 1025SOL     OW 5520   2.178   0.964   0.993 -0.3054 -0.1099 -0.2408
 1025SOL    HW1 5521   2.182   1.035   1.056  1.1715 -1.7192  1.5975
 1025SOL    HW2 5522   2.149   0.888   1.043 -0.2094 -1.2109 -1.7646
 1025SOL     MW 5523   2.175   0.963   1.007 -0.1041 -0.4569 -0.2005
 1026SOL     OW 5524   7.824   7.624   2.804  0.7632  0.6790 -0.4547
 1026SOL    HW1 5525   7.780   7.655   2.724 -0.9234  0.7450  0.4488
 1026SOL    HW2 5526   7.775   7.545   2.828  1.1190  0.7741  0.6121
 1026SOL     MW 5527   7.812   7.618   2.797  0.5928  0.6996 -0.2025
 1027SOL     OW 5528   5.537   1.063   5.078 -0.2990  0.9730 -0.3684
 1027SOL    HW1 5529   5.448   1.043   5.107  0.4935 -1.1993  0.8768
 1027SOL    HW2 5530   5.568   1.130   5.139 -0.8970  1.3380 -0.4663
 1027SOL     MW 5531   5.530   1.069   5.090 -0.2741  0.7416 -0.2215
 1028SOL     OW 5532   4.724   6.640   5.256 -0.2650  0.0099  0.6062
 1028SOL    HW1 5533   4.679   6.590   5.325 -1.3517  0.3574  0.1671
 1028SOL    HW2 5534   4.667   6.633   5.180  0.9890 -0.4832 -0.3318
 1028SOL     MW 5535   4.711   6.633   5.255 -0.2436 -0.0088  0.4299
 1029SOL     OW 5536   2.587   0.111   3.671  0.1273  0.3027  0.1877
 1029SOL    HW1 5537   2.634   0.031   3.646  0.0363  0.4762 -0.5515
 1029SOL    HW2 5538   2.606   0.121   3.765  0.7682 -0.1641  0.1170
 1029SOL     MW 5539   2.596   0.102   3.680  0.1977  0.2651  0.0840
 1030SOL     OW 5540   7.416   5.732   5.139  0.1149  0.0934  0.2388
 1030SOL    HW1 5541   7.438   5.781   5.059 -1.3848 -0.4924 -0.5762
 1030SOL    HW2 5542   7.360   5.792   5.189  1.9830  0.9176  1.4830
 1030SOL     MW 5543   7.412   5.746   5.135  0.1621  0.1239  0.2938
 1031SOL     OW 5544   6.054   5.751   2.844  0.3798 -0.1357  0.3029
 1031SOL    HW1 5545   6.019   5.794   2.922  2.3834 -2.3305  2.5888
 1031SOL    HW2 5546   5.979   5.743   2.786 -2.0084 -1.0359  3.2448
 1031SOL     MW 5547   6.040   5.756   2.847  0.3305 -0.5319  0.9721
 1032SOL     OW 5548   0.759   1.309   0.767 -0.6586 -0.1202 -0.0127
 1032SOL    HW1 5549   0.728   1.380   0.823 -0.7638 -0.3131  0.1747
 1032SOL    HW2 5550   0.726   1.229   0.808 -0.8776 -0.2568 -0.4410
 1032SOL     MW 5551   0.751   1.307   0.779 -0.7001 -0.1624 -0.0435
 1033SOL     OW 5552   2.172   0.624   5.606  0.0980 -0.3746 -0.2949
 1033SOL    HW1 5553   2.142   0.644   5.517 -1.0130 -0.7939 -0.0373
 1033SOL    HW2 5554   2.153   0.704   5.656  2.4654  0.5843 -0.7869
 1033SOL     MW 5555   2.165   0.637   5.601  0.2588 -0.3055 -0.3249
 1034SOL     OW 5556   1.396   7.806   3.648  0.6917  0.1449 -0.0082
 1034SOL    HW1 5557   1.441   7.790   3.732 -0.9143  0.3897  0.9479
 1034SOL    HW2 5558   1.427   7.891   3.620  1.2522  0.0629  0.3385
 1034SOL     MW 5559   1.405   7.815   3.655  0.5579  0.1657  0.1586
 1035SOL     OW 5560   8.088   3.314   1.256 -0.0606  0.5889 -0.1086
 1035SOL    HW1 5561   8.030   3.387   1.277 -0.1958  0.5524 -0.3501
 1035SOL    HW2 5562   8.045   3.269   1.184  0.4170  0.7339 -0.4907
 1035SOL     MW 5563   8.075   3.318   1.249 -0.0168  0.6028 -0.1885
 1036SOL     OW 5564   5.468   7.887   4.398  0.1107 -0.3470  0.3734
 1036SOL    HW1 5565   5.483   7.798   4.368  1.2334 -0.7656  2.0392
 1036SOL    HW2 5566   5.534   7.939   4.352 -1.0965 -0.1782 -1.2585
 1036SOL     MW 5567   5.478   7.882   4.389  0.0999 -0.3790  0.3777
 1037SOL     OW 5568   5.608   2.333   5.095  0.7077 -0.4471  0.6645
 1037SOL    HW1 5569   5.548   2.337   5.020 -0.1745 -1.8759  1.2465
 1037SOL    HW2 5570   5.634   2.424   5.109 -0.1011  0.0156 -0.5859
 1037SOL     MW 5571   5.603   2.345   5.087  0.4912 -0.5707  0.5790
 1038SOL     OW 5572   0.299   3.284   5.743  0.3155  0.9226 -0.6605
 1038SOL    HW1 5573   0.236   3.222   5.707  0.3229  0.6687 -0.2408
 1038SOL    HW2 5574   0.375   3.278   5.684  0.7356 -0.2431 -0.0363
 1038SOL     MW 5575   0.301   3.275   5.730  0.3702  0.7408 -0.5269
 1039SOL     OW 5576   4.474   4.930   0.737  0.3163  0.1807 -0.4178
 1039SOL    HW1 5577   4.509   4.991   0.672  1.6660  0.9863  1.0056
 1039SOL    HW2 5578   4.513   4.958   0.820  1.2465 -2.8001  0.2569
 1039SOL     MW 5579   4.483   4.941   0.739  0.6082 -0.0978 -0.1492
 1040SOL     OW 5580   1.659   3.831   2.420 -0.2961 -0.6961 -0.4825
 1040SOL    HW1 5581   1.684   3.906   2.473 -0.6422 -0.7665 -0.2139
 1040SOL    HW2 5582   1.567   3.846   2.398 -1.0236 -2.0767  1.4032
 1040SOL     MW 5583   1.651   3.842   2.424 -0.4335 -0.8818 -0.2068
 1041SOL     OW 5584   4.386   6.402   4.514 -0.1133  0.0242  0.6515
 1041SOL    HW1 5585   4.332   6.323   4.520 -1.0847  0.7754  2.7171
 1041SOL    HW2 5586   4.379   6.442   4.601  1.3451  1.7515  0.0229
 1041SOL     MW 5587   4.378   6.397   4.526 -0.0510  0.3415  0.8355
 1042SOL     OW 5588   0.304   2.049   2.534  0.4579  0.2983  0.1430
 1042SOL    HW1 5589   0.398   2.062   2.545  0.2884  1.2082  0.6651
 1042SOL    HW2 5590   0.266   2.077   2.618 -0.2325 -0.6574  0.1702
 1042SOL     MW 5591   0.311   2.054   2.547  0.3478  0.2924  0.2133
 1043SOL     OW 5592   5.013   2.258   5.440 -0.3669 -0.2376  0.1010
 1043SOL    HW1 5593   5.020   2.163   5.442 -2.2690 -0.4231  0.2929
 1043SOL    HW2 5594   4.951   2.276   5.369 -0.4290  0.8160  0.3994
 1043SOL     MW 5595   5.006   2.248   5.431 -0.6183 -0.1265  0.1638
 1044SOL     OW 5596   8.132   2.395   0.370 -0.1932 -0.0714 -0.7585
 1044SOL    HW1 5597   8.090   2.315   0.402 -0.9128  0.1180 -1.2038
 1044SOL    HW2 5598   8.137   2.382   0.275  1.1983 -0.2910 -0.6732
 1044SOL     MW 5599   8.127   2.383   0.362 -0.1072 -0.0753 -0.8046
 1045SOL     OW 5600   3.230   1.077   5.297  0.0068  0.0687 -0.8027
 1045SOL    HW1 5601   3.229   1.172   5.291  0.3929  0.0821 -0.7124
 1045SOL    HW2 5602   3.200   1.047   5.211  2.2758  0.2646 -1.7513
 1045SOL     MW 5603   3.226   1.085   5.285  0.3467  0.0955 -0.9126
 1046SOL     OW 5604   5.371   4.255   0.086 -0.1022  0.4279 -0.1629
 1046SOL    HW1 5605   5.374   4.211   0.001 -1.9527 -1.4733  0.6707
 1046SOL    HW2 5606   5.325   4.337   0.070 -1.0300 -0.2227 -0.8964
 1046SOL     MW 5607   5.366   4.260   0.073 -0.4578  0.1012 -0.1501
 1047SOL     OW 5608   5.686   1.720   5.840  0.1660 -0.3128 -0.4697
 1047SOL    HW1 5609   5.622   1.785   5.870 -0.3906 -0.5837 -1.0584
 1047SOL    HW2 5610   5.771   1.764   5.849 -0.0449 -0.1283  0.8160
 1047SOL     MW 5611   5.689   1.734   5.845  0.0678 -0.3238 -0.3805
 1048SOL     OW 5612   5.282   3.692   4.915  0.0460  0.0763 -0.1679
 1048SOL    HW1 5613   5.305   3.711   5.006  0.6574  2.2865 -0.7150
 1048SOL    HW2 5614   5.201   3.642   4.921  0.6584 -0.7881  1.6004
 1048SOL     MW 5615   5.275   3.688   4.927  0.2027  0.2486 -0.0116
 1049SOL     OW 5616   7.267   7.802   2.415 -0.4048  0.7216  0.2985
 1049SOL    HW1 5617   7.205   7.874   2.418  0.3537  1.4421 -0.6182
 1049SOL    HW2 5618   7.328   7.825   2.345  0.3471 -0.4097  0.5402
 1049SOL     MW 5619   7.267   7.814   2.406 -0.2115  0.6690  0.2121
 1050SOL     OW 5620   4.176   0.620   3.633  0.2380  0.4789  0.0783
 1050SOL    HW1 5621   4.208   0.532   3.617  0.7626  0.8793 -1.2571
 1050SOL    HW2 5622   4.174   0.629   3.728 -0.7786 -1.2920  0.2605
 1050SOL     MW 5623   4.180   0.610   3.643  0.1750  0.3035 -0.0693
 1051SOL     OW 5624   0.692   6.396   0.776  0.3708  0.0672 -0.1023
 1051SOL    HW1 5625   0.603   6.417   0.748 -0.1944  0.2470  1.6756
 1051SOL    HW2 5626   0.741   6.385   0.695 -0.7644  2.1191 -1.1398
 1051SOL     MW 5627   0.687   6.397   0.762  0.1531  0.3529 -0.0075
 1052SOL     OW 5628   7.238   0.095   3.183  0.4498  0.0932 -0.1167
 1052SOL    HW1 5629   7.219   0.005   3.209 -1.2782  0.3134 -0.4642
 1052SOL    HW2 5630   7.203   0.148   3.255 -0.9183  0.5629 -1.0933
 1052SOL     MW 5631   7.231   0.090   3.196  0.0535  0.1815 -0.2862
 1053SOL     OW 5632   4.852   6.484   1.385 -0.1413 -0.0133 -0.2657
 1053SOL    HW1 5633   4.906   6.409   1.411  1.1648  0.7985 -0.5496
 1053SOL    HW2 5634   4.796   6.450   1.315 -0.5730 -1.0745  0.5721
 1053SOL     MW 5635   4.852   6.470   1.379 -0.0294 -0.0452 -0.1948
 1054SOL     OW 5636   7.684   6.476   3.308  0.4507  0.3807  0.1609
 1054SOL    HW1 5637   7.759   6.532   3.328 -0.6288  0.8284  3.5530
 1054SOL    HW2 5638   7.608   6.534   3.314 -0.5267 -0.9678  1.8403
 1054SOL     MW 5639   7.684   6.491   3.311  0.1874  0.2654  0.8101
 1055SOL     OW 5640   5.211   3.924   4.771 -0.5852  0.0597  0.0627
 1055SOL    HW1 5641   5.224   3.848   4.829  2.1578  0.6065  0.3062
 1055SOL    HW2 5642   5.158   3.984   4.823 -2.3645 -1.4130  0.0658
 1055SOL     MW 5643   5.206   3.922   4.785 -0.4619 -0.0588  0.0943
 1056SOL     OW 5644   0.405   4.641   4.513 -0.4768 -0.0187 -0.1876
 1056SOL    HW1 5645   0.378   4.669   4.600  1.7943 -2.3169  1.4098
 1056SOL    HW2 5646   0.350   4.564   4.494  0.0139 -0.3928 -0.1182
 1056SOL     MW 5647   0.394   4.634   4.521 -0.1232 -0.3608  0.0258
 1057SOL     OW 5648   2.385   1.599   2.540 -0.3042  0.4754  0.0218
 1057SOL    HW1 5649   2.446   1.618   2.468 -0.0827 -1.5274 -0.3896
 1057SOL    HW2 5650   2.426   1.638   2.617  1.9263 -1.3701 -0.1193
 1057SOL     MW 5651   2.398   1.607   2.541  0.0097 -0.0173 -0.0489
 1058SOL     OW 5652   1.275   2.274   4.812  0.5440  0.1913 -0.6942
 1058SOL    HW1 5653   1.315   2.301   4.894 -1.4867 -1.0053  0.7739
 1058SOL    HW2 5654   1.190   2.319   4.810  0.2553 -0.3622 -1.7597
 1058SOL     MW 5655   1.269   2.283   4.822  0.2471 -0.0328 -0.6427
 1059SOL     OW 5656   1.314   3.140   1.185  0.2103  0.0072  0.1981
 1059SOL    HW1 5657   1.394   3.095   1.160  1.0275  1.1374  0.6942
 1059SOL    HW2 5658   1.318   3.224   1.140 -1.5339 -0.5709 -1.1130
 1059SOL     MW 5659   1.325   3.145   1.176  0.0917  0.0779  0.0938
 1060SOL     OW 5660   3.509   3.770   4.329 -0.2692 -0.0567 -0.1373
 1060SOL    HW1 5661   3.456   3.767   4.250 -0.6794  1.7927  0.0086
 1060SOL    HW2 5662   3.547   3.858   4.329  1.6213 -0.8073  0.5432
 1060SOL     MW 5663   3.507   3.781   4.319 -0.0797  0.0840 -0.0315
 1061SOL     OW 5664   5.788   1.670   4.319  0.0844  0.1632 -0.0575
 1061SOL    HW1 5665   5.777   1.585   4.275 -0.7094 -0.7851  1.8471
 1061SOL    HW2 5666   5.880   1.693   4.304  0.4063 -1.2031 -0.3555
 1061SOL     MW 5667   5.798   1.662   4.312  0.0240 -0.1331  0.1482
 1062SOL     OW 5668   6.803   4.462   5.334 -0.1675 -0.1772 -0.2179
 1062SOL    HW1 5669   6.775   4.548   5.365 -0.3622 -0.4491  0.3806
 1062SOL    HW2 5670   6.786   4.464   5.240  1.7248  1.1608 -0.5803
 1062SOL     MW 5671   6.797   4.473   5.326  0.0498 -0.0407 -0.1876
 1063SOL     OW 5672   6.943   1.847   5.878 -0.2568 -0.2186 -0.4380
 1063SOL    HW1 5673   6.946   1.755   5.852 -2.0880 -0.5511  0.3789
 1063SOL    HW2 5674   6.910   1.892   5.801 -2.0280 -0.6689  0.0160
 1063SOL     MW 5675   6.939   1.841   5.865 -0.7180 -0.3188 -0.2753
 1064SOL     OW 5676   4.636   2.080   1.771  0.3122 -0.0933  0.2677
 1064SOL    HW1 5677   4.650   2.174   1.758 -3.5137  0.6985  0.7477
 1064SOL    HW2 5678   4.654   2.042   1.685 -1.3991  1.6222 -0.9268
 1064SOL     MW 5679   4.640   2.087   1.758 -0.3967  0.2277  0.1763
 1065SOL     OW 5680   5.956   2.068   2.260  0.4933 -0.7586 -0.9074
 1065SOL    HW1 5681   5.890   2.116   2.211  0.4531 -0.2826 -0.3915
 1065SOL    HW2 5682   5.924   1.978   2.262 -0.3805 -0.4448 -0.2598
 1065SOL     MW 5683   5.944   2.062   2.254  0.3763 -0.6575 -0.7584
 1066SOL     OW 5684   1.779   1.860   1.770 -0.4041  0.1169 -0.1159
 1066SOL    HW1 5685   1.706   1.895   1.719 -1.5370 -2.1052 -0.1425
 1066SOL    HW2 5686   1.792   1.772   1.736  1.0646 -0.2070  1.1685
 1066SOL     MW 5687   1.771   1.853   1.759 -0.3611 -0.2091  0.0451
 1067SOL     OW 5688   2.558   2.956   2.002  0.5633 -0.3294 -0.1007
 1067SOL    HW1 5689   2.496   3.019   2.040  1.7291  1.4527 -0.9866
 1067SOL    HW2 5690   2.642   2.978   2.043  1.0050 -1.2801 -0.4849
 1067SOL     MW 5691   2.561   2.967   2.012  0.7691 -0.2230 -0.2633
 1068SOL     OW 5692   3.222   7.516   3.257 -0.3535 -0.3196 -0.0316
 1068SOL    HW1 5693   3.291   7.512   3.324 -0.6438 -1.5842  0.2373
 1068SOL    HW2 5694   3.205   7.424   3.236 -3.7980 -0.2655  1.8428
 1068SOL     MW 5695   3.229   7.503   3.263 -0.8316 -0.4746  0.2427
 1069SOL     OW 5696   2.982   6.050   1.985 -0.1047 -0.5133 -0.5525
 1069SOL    HW1 5697   2.959   6.143   1.984  0.0859 -0.4032  1.2511
 1069SOL    HW2 5698   3.044   6.040   1.913  0.6555  0.9932 -0.1573
 1069SOL     MW 5699   2.987   6.060   1.976  0.0170 -0.3063 -0.2710
 1070SOL     OW 5700   6.544   7.587   0.217  0.1594 -0.7896 -0.3859
 1070SOL    HW1 5701   6.509   7.500   0.198  0.7459 -1.1444  0.1207
 1070SOL    HW2 5702   6.467   7.642   0.228 -0.2155 -1.1877 -0.9420
 1070SOL     MW 5703   6.530   7.583   0.216  0.1865 -0.8860 -0.3923
 1071SOL     OW 5704   3.319   4.223   5.679 -0.6613 -0.2827 -0.2904
 1071SOL    HW1 5705   3.356   4.279   5.611 -0.8220 -1.0619 -1.0419
 1071SOL    HW2 5706   3.238   4.188   5.640 -0.3083 -1.4251 -0.0509
 1071SOL     MW 5707   3.313   4.225   5.665 -0.6367 -0.5287 -0.3560
 1072SOL     OW 5708   5.348   5.931   1.647  0.0637 -0.2266 -0.3599
 1072SOL    HW1 5709   5.260   5.921   1.683 -0.0080 -0.4443 -0.5906
 1072SOL    HW2 5710   5.385   6.006   1.694 -0.2675 -0.0944 -0.3058
 1072SOL     MW 5711   5.341   5.940   1.658  0.0121 -0.2375 -0.3825
 1073SOL     OW 5712   7.992   2.554   1.352 -0.1202  0.6138 -0.2807
 1073SOL    HW1 5713   7.967   2.462   1.344 -1.1612  0.6797  1.6702
 1073SOL    HW2 5714   7.989   2.587   1.262  0.8189 -1.3548 -1.1037
 1073SOL     MW 5715   7.988   2.547   1.340 -0.1332  0.3702 -0.1363
 1074SOL     OW 5716   7.646   5.903   1.046  0.1770  0.0652  0.2807
 1074SOL    HW1 5717   7.594   5.972   1.087  0.0484 -0.4251  0.9640
 1074SOL    HW2 5718   7.734   5.915   1.083  0.1170 -0.2327  0.5183
 1074SOL     MW 5719   7.651   5.914   1.056  0.1528 -0.0357  0.3986
 1075SOL     OW 5720   4.023   5.915   4.008 -0.1507  0.0980 -0.0326
 1075SOL    HW1 5721   4.059   5.865   4.081  0.1155  0.5831  0.1781
 1075SOL    HW2 5722   3.954   5.969   4.048  1.6269  2.2396  0.4105
 1075SOL     MW 5723   4.019   5.916   4.023  0.1110  0.4343  0.0511
 1076SOL     OW 5724   2.499   1.791   4.210  0.4716 -0.1269  0.3915
 1076SOL    HW1 5725   2.516   1.883   4.229  2.5208 -0.6645  1.4427
 1076SOL    HW2 5726   2.585   1.749   4.217 -0.4359 -2.1424  0.0626
 1076SOL     MW 5727   2.512   1.797   4.214  0.6178 -0.4537  0.4840
 1077SOL     OW 5728   4.204   4.363   4.983  0.6934  0.0092  0.1859
 1077SOL    HW1 5729   4.200   4.436   4.920  1.0866 -1.4258 -1.6088
 1077SOL    HW2 5730   4.289   4.322   4.965 -0.3076 -2.0038 -0.1843
 1077SOL     MW 5731   4.215   4.367   4.972  0.6156 -0.4322 -0.0912
 1078SOL     OW 5732   5.255   1.494   1.057 -0.5912 -0.4334  0.1368
 1078SOL    HW1 5733   5.255   1.448   0.973  0.9088 -0.2616  0.0135
 1078SOL    HW2 5734   5.178   1.461   1.102 -1.9975  0.1800 -1.6757
 1078SOL     MW 5735   5.246   1.484   1.052 -0.5792 -0.3329 -0.1110
 1079SOL     OW 5736   4.214   4.025   4.758  0.0622  0.5052  0.3944
 1079SOL    HW1 5737   4.215   3.933   4.731  1.4705  0.3898  0.7784
 1079SOL    HW2 5738   4.122   4.050   4.753 -0.5218 -1.2661  1.4651
 1079SOL     MW 5739   4.203   4.016   4.754  0.1677  0.2637  0.5806
 1080SOL     OW 5740   4.652   4.353   2.233  0.1944  0.2022 -0.4701
 1080SOL    HW1 5741   4.597   4.280   2.204  0.2839 -0.8398  1.8075
 1080SOL    HW2 5742   4.737   4.313   2.251  0.8007  1.2343 -0.9199
 1080SOL     MW 5743   4.656   4.339   2.231  0.2835  0.2010 -0.2362
 1081SOL     OW 5744   3.293   5.915   3.501 -0.0958  0.1530  0.0986
 1081SOL    HW1 5745   3.223   5.890   3.561  0.5711 -1.3551  0.3047
 1081SOL    HW2 5746   3.360   5.848   3.513  0.8231  0.8173 -1.0515
 1081SOL     MW 5747   3.293   5.903   3.510  0.1072  0.0450 -0.0223
 1082SOL     OW 5748   0.229   2.634   5.088  0.1823 -0.4125 -0.0039
 1082SOL    HW1 5749   0.272   2.600   5.166  3.9163  2.3571 -0.5810
 1082SOL    HW2 5750   0.233   2.561   5.025 -0.2394 -1.7222  1.4299
 1082SOL     MW 5751   0.235   2.620   5.090  0.6063 -0.2256  0.1057
 1083SOL     OW 5752   5.589   8.234   1.561 -0.2572 -0.0305  0.7136
 1083SOL    HW1 5753   5.560   8.223   1.470  1.8085  0.8922 -0.1310
 1083SOL    HW2 5754   5.574   8.327   1.580  1.9274  0.4683  0.2590
 1083SOL     MW 5755   5.584   8.244   1.552  0.2869  0.1515  0.5473
 1084SOL     OW 5756   0.918   5.047   5.462  0.2016  0.0850 -0.7379
 1084SOL    HW1 5757   0.896   4.957   5.485  1.3063  0.3825  1.8386
 1084SOL    HW2 5758   0.882   5.099   5.534  1.6126  1.4342 -0.9593
 1084SOL     MW 5759   0.911   5.042   5.474  0.5236  0.2958 -0.4364
 1085SOL     OW 5760   2.700   7.910   0.086  0.1702  0.1751 -0.4530
 1085SOL    HW1 5761   2.721   7.990   0.135  1.0412  0.2703 -0.9583
 1085SOL    HW2 5762   2.608   7.920   0.062  0.1265  0.7850 -0.0620
 1085SOL     MW 5763   2.691   7.921   0.089  0.2761  0.2654 -0.4676
 1086SOL     OW 5764   2.138   7.382   5.053  0.6704  0.0962 -0.0310
 1086SOL    HW1 5765   2.084   7.389   5.132 -0.3004 -0.6204 -0.5991
 1086SOL    HW2 5766   2.214   7.436   5.071 -1.1279  2.7747  0.0655
 1086SOL     MW 5767   2.141   7.390   5.065  0.3159  0.3473 -0.0914
 1087SOL     OW 5768   2.667   8.290   2.390 -0.0120 -0.1635  0.5166
 1087SOL    HW1 5769   2.701   8.267   2.304  0.0562 -0.6275  0.6627
 1087SOL    HW2 5770   2.591   8.233   2.402  1.2834 -1.7442  1.6858
 1087SOL     MW 5771   2.661   8.280   2.381  0.1626 -0.4252  0.6850
 1088SOL     OW 5772   1.468   2.086   1.011  0.3509  0.6470  0.2302
 1088SOL    HW1 5773   1.382   2.095   0.970 -0.4449 -0.5178  1.5837
 1088SOL    HW2 5774   1.475   1.994   1.034  1.7812  0.8136  0.5906
 1088SOL     MW 5775   1.458   2.075   1.008  0.4321  0.5193  0.4496
 1089SOL     OW 5776   6.773   5.747   4.283  0.0122  0.1272  0.3189
 1089SOL    HW1 5777   6.847   5.724   4.228 -0.1529  0.3422  0.0063
 1089SOL    HW2 5778   6.782   5.691   4.360  0.5467  0.2150  0.3226
 1089SOL     MW 5779   6.784   5.737   4.286  0.0595  0.1660  0.2793
 1090SOL     OW 5780   1.997   0.497   5.257 -0.1861 -0.3829  0.5379
 1090SOL    HW1 5781   2.072   0.454   5.218  0.5098 -0.1989  1.6288
 1090SOL    HW2 5782   2.028   0.584   5.281 -1.4692  0.6427 -1.2801
 1090SOL     MW 5783   2.010   0.503   5.255 -0.2612 -0.2281  0.4448
 1091SOL     OW 5784   0.110   1.105   2.215 -0.5516  0.2771  0.7054
 1091SOL    HW1 5785   0.170   1.056   2.270  0.2005  1.4031  0.9200
 1091SOL    HW2 5786   0.060   1.160   2.276  0.9510  2.2495  0.2578
 1091SOL     MW 5787   0.111   1.106   2.229 -0.2629  0.6737  0.6756
 1092SOL     OW 5788   0.452   6.837   2.246 -0.4166 -0.2836 -0.6643
 1092SOL    HW1 5789   0.446   6.741   2.247  0.8531 -0.4606  2.5789
 1092SOL    HW2 5790   0.536   6.856   2.288 -0.4278  2.2728 -1.6670
 1092SOL     MW 5791   0.462   6.827   2.252 -0.2555  0.0210 -0.3775
 1093SOL     OW 5792   6.749   5.341   1.489 -0.6369  0.0955  0.0003
 1093SOL    HW1 5793   6.689   5.409   1.520 -0.7266 -0.2458  0.5939
 1093SOL    HW2 5794   6.717   5.318   1.402 -1.0992  0.2314  0.1325
 1093SOL     MW 5795   6.737   5.347   1.482 -0.7076  0.0692  0.0932
 1094SOL     OW 5796   6.277   7.326   1.700 -0.6237  0.1510 -0.0543
[truncated: 3,244,541 more chars]
