# Supplementary material for: Structural and mechanistic profiling of Nurr1 modulation by vidofludimus enables structure-guided ligand design
Source: Commun Chem. 2025 May 21;8:159. doi: 10.1038/s42004-025-01553-8 (PMC12095788; doi:10.1038/s42004-025-01553-8)
Supplement: Supplementary file 3 — Supplementary Data 1 [file 42004_2025_1553_MOESM3_ESM.zip › Supplementary Data 1/gro_files/vido-Nurr1_I500W_md3_end_200.gro]

Nurr1 1OVL_E + IMU in water
52817
  363SER      N    1   6.331   2.556   1.256  0.0685  0.0797 -0.2806
  363SER     H1    2   6.370   2.643   1.224 -0.9842  1.2286  1.3897
  363SER     H2    3   6.236   2.568   1.289  0.2177 -0.8963  0.5519
  363SER     H3    4   6.391   2.522   1.329 -0.8702  1.4054  1.1591
  363SER     CA    5   6.329   2.447   1.152  0.5916  0.7554  0.7074
  363SER     HA    6   6.259   2.369   1.180 -2.0075  2.2571 -1.1351
  363SER     CB    7   6.266   2.494   1.023 -0.5543  0.3506 -0.2600
  363SER    HB1    8   6.335   2.564   0.977 -1.3293  1.6467  0.4999
  363SER    HB2    9   6.251   2.416   0.948 -1.9128  0.0964  0.2620
  363SER     OG   10   6.152   2.568   1.061 -0.2263  0.3767  0.0974
  363SER     HG   11   6.146   2.631   0.990  1.2730 -0.2114 -0.6139
  363SER      C   12   6.474   2.387   1.122  0.9218 -0.6299  0.1335
  363SER      O   13   6.555   2.468   1.083  0.2492  0.0698  0.3327
  364LEU      N   14   6.488   2.264   1.155 -0.1492  0.9306  0.4348
  364LEU      H   15   6.408   2.215   1.192 -0.3005  2.0887  1.7393
  364LEU     CA   16   6.607   2.185   1.112  0.0183  0.3833 -0.0898
  364LEU     HA   17   6.641   2.218   1.014 -1.3800  1.3735 -0.2723
  364LEU     CB   18   6.722   2.219   1.202  0.5035 -0.2685 -0.5519
  364LEU    HB1   19   6.753   2.318   1.171  0.1386 -0.5458 -1.8862
  364LEU    HB2   20   6.689   2.244   1.303  1.0592 -0.0681 -0.4218
  364LEU     CG   21   6.844   2.118   1.192 -0.0279  0.1954 -0.4927
  364LEU     HG   22   6.814   2.014   1.197  1.7736 -0.3036  3.0088
  364LEU    CD1   23   6.933   2.145   1.069  0.4964  0.2689 -0.5070
  364LEU   HD11   24   6.891   2.090   0.984 -1.6293  0.6316  0.2489
  364LEU   HD12   25   6.949   2.247   1.034  0.6286  0.3808 -0.1252
  364LEU   HD13   26   7.035   2.116   1.092  0.2470  1.3868  2.3970
  364LEU    CD2   27   6.933   2.139   1.319  0.0482 -0.2286 -0.4468
  364LEU   HD21   28   6.962   2.242   1.342 -1.7398  0.7503 -2.1788
  364LEU   HD22   29   6.878   2.101   1.405 -0.4255 -2.8119 -1.7977
  364LEU   HD23   30   7.031   2.092   1.306  0.8055  0.7948  1.2134
  364LEU      C   31   6.578   2.032   1.088 -0.3418  0.5851  1.0313
  364LEU      O   32   6.634   1.972   0.994 -0.5243 -0.3746 -0.0444
  365ILE      N   33   6.497   1.979   1.178  0.8186 -0.4097 -0.0044
  365ILE      H   34   6.438   2.032   1.241 -0.5962  0.1377 -1.6982
  365ILE     CA   35   6.465   1.833   1.166  0.1644 -0.0319  0.3250
  365ILE     HA   36   6.562   1.783   1.162 -0.1384 -0.5329 -2.4208
  365ILE     CB   37   6.400   1.791   1.293 -0.6729 -0.2517  0.7474
  365ILE     HB   38   6.299   1.828   1.273 -0.7706 -0.4592  0.8521
  365ILE    CG1   39   6.446   1.863   1.425 -0.4974 -0.0116 -0.1832
  365ILE   HG11   40   6.432   1.971   1.436 -0.7796  0.1080 -1.5471
  365ILE   HG12   41   6.386   1.835   1.511  0.4015  2.1624  1.2660
  365ILE    CG2   42   6.388   1.637   1.303 -0.2426 -0.6165 -0.2757
  365ILE   HG21   43   6.359   1.615   1.405  2.3997 -1.1700  0.4175
  365ILE   HG22   44   6.319   1.580   1.240 -0.0589 -1.1928  0.0419
  365ILE   HG23   45   6.487   1.592   1.295 -0.2002 -0.9111  1.4815
  365ILE     CD   46   6.591   1.838   1.450  0.1202  0.2176  0.2675
  365ILE    HD1   47   6.614   1.732   1.460 -1.9508 -0.3897 -0.6704
  365ILE    HD2   48   6.667   1.874   1.381 -1.2764  0.2700 -1.2918
  365ILE    HD3   49   6.608   1.886   1.546  0.7580  0.9726 -0.2071
  365ILE      C   50   6.379   1.808   1.035  0.0281  0.1796  0.2651
  365ILE      O   51   6.374   1.696   0.990 -0.2378  0.0853  0.2826
  366SER      N   52   6.313   1.911   0.983  0.2210  0.4711 -0.4103
  366SER      H   53   6.304   1.998   1.032 -0.0003 -0.5558  1.4747
  366SER     CA   54   6.249   1.902   0.855  0.4426 -0.8824  0.1736
  366SER     HA   55   6.197   1.807   0.842 -1.1376  0.0939 -1.0646
  366SER     CB   56   6.152   2.018   0.846  0.6502  0.3256  0.1876
  366SER    HB1   57   6.100   2.010   0.751  0.9899 -0.7802  0.0758
  366SER    HB2   58   6.069   2.028   0.915  0.3636  0.8195 -0.2195
  366SER     OG   59   6.220   2.142   0.849 -0.3714 -0.3779 -0.1930
  366SER     HG   60   6.157   2.213   0.844 -1.6032 -1.3002  1.0578
  366SER      C   61   6.345   1.889   0.731 -0.9485 -0.1927 -0.2048
  366SER      O   62   6.297   1.889   0.619 -0.3276 -0.0185  0.3310
  367ALA      N   63   6.479   1.890   0.757 -0.2196  0.3158 -0.2112
  367ALA      H   64   6.510   1.925   0.846 -0.4566  0.1320 -0.0541
  367ALA     CA   65   6.588   1.866   0.663  0.0504  0.1947  0.0279
  367ALA     HA   66   6.545   1.854   0.564  1.7538 -1.6197 -0.5628
  367ALA     CB   67   6.691   1.981   0.649 -0.3816  0.2351  0.1003
  367ALA    HB1   68   6.648   2.067   0.597 -0.5307 -0.8978 -1.7579
  367ALA    HB2   69   6.733   2.015   0.744 -0.5732  0.9304 -0.0583
  367ALA    HB3   70   6.779   1.940   0.599  0.2786  1.3827  0.2835
  367ALA      C   71   6.667   1.735   0.696  0.1991 -0.6460 -0.3631
  367ALA      O   72   6.696   1.650   0.609  0.4520  0.5579  0.5429
  368LEU      N   73   6.690   1.702   0.828  0.1743 -0.4923  0.5142
  368LEU      H   74   6.674   1.780   0.891  1.0156  0.8509 -0.8569
  368LEU     CA   75   6.760   1.582   0.877  0.2463 -0.5673  0.5992
  368LEU     HA   76   6.861   1.581   0.837  0.2256  1.3479  0.3898
  368LEU     CB   77   6.765   1.579   1.032 -0.3565  0.9443 -0.1464
  368LEU    HB1   78   6.670   1.554   1.080  0.5823  0.9821  1.8023
  368LEU    HB2   79   6.833   1.498   1.056 -2.2272  0.3215  4.0022
  368LEU     CG   80   6.827   1.697   1.104 -0.1801 -0.2030 -0.0711
  368LEU     HG   81   6.757   1.780   1.096 -0.2607 -0.2049  0.5267
  368LEU    CD1   82   6.849   1.659   1.253  0.5228 -0.4508  0.2827
  368LEU   HD11   83   6.909   1.568   1.254 -1.7202 -2.0578 -0.9695
  368LEU   HD12   84   6.898   1.742   1.303 -0.8108  0.1037  0.7297
  368LEU   HD13   85   6.753   1.641   1.302  0.4368  1.0577  0.6966
  368LEU    CD2   86   6.951   1.746   1.040  0.4954 -0.5764 -0.1947
  368LEU   HD21   87   6.939   1.773   0.935  0.6474 -1.1586 -0.3627
  368LEU   HD22   88   6.986   1.838   1.086 -2.3163 -0.0389  1.0865
  368LEU   HD23   89   7.020   1.662   1.047 -1.0827 -1.9427 -0.2605
  368LEU      C   90   6.686   1.453   0.830  0.9358 -0.3146 -0.4173
  368LEU      O   91   6.757   1.370   0.782  0.1487  0.4748  0.3671
  369VAL      N   92   6.550   1.450   0.835 -0.4376  0.7452 -0.5769
  369VAL      H   93   6.497   1.529   0.871  1.1638  1.6738 -0.1767
  369VAL     CA   94   6.471   1.343   0.778  0.3597 -0.0797 -0.1522
  369VAL     HA   95   6.508   1.256   0.832  0.7078 -0.2570 -0.6693
  369VAL     CB   96   6.317   1.363   0.813  0.4545 -0.3730  0.3041
  369VAL     HB   97   6.255   1.281   0.775 -0.8674  0.5989  0.2946
  369VAL    CG1   98   6.304   1.341   0.968  0.1207 -0.7205 -0.3522
  369VAL   HG11   99   6.210   1.370   1.016  1.3336  0.6402  1.3434
  369VAL   HG12  100   6.317   1.235   0.989 -1.2757 -0.4051  2.7668
  369VAL   HG13  101   6.380   1.398   1.022 -2.1283  1.2078  0.9801
  369VAL    CG2  102   6.261   1.498   0.755 -0.9298  0.4441  0.2390
  369VAL   HG21  103   6.334   1.577   0.772 -0.1059 -0.1124 -0.5884
  369VAL   HG22  104   6.248   1.483   0.648 -2.7713 -0.0851  0.5150
  369VAL   HG23  105   6.169   1.526   0.806 -1.2697  1.0267 -0.6681
  369VAL      C  106   6.496   1.314   0.623 -1.0907  0.3373 -1.0709
  369VAL      O  107   6.483   1.201   0.581 -0.3317 -0.5762  0.3446
  370ARG      N  108   6.527   1.414   0.543  0.3147  0.1985  0.2267
  370ARG      H  109   6.550   1.506   0.580 -1.1644  0.9107 -0.5221
  370ARG     CA  110   6.545   1.420   0.399 -0.4795 -0.2517 -0.0050
  370ARG     HA  111   6.479   1.345   0.355  0.1383 -0.1510 -1.1665
  370ARG     CB  112   6.521   1.553   0.331 -0.0398  0.6171 -0.6392
  370ARG    HB1  113   6.594   1.623   0.371 -0.5795  0.6923  0.2420
  370ARG    HB2  114   6.540   1.541   0.224  1.0691 -1.6066 -0.2625
  370ARG     CG  115   6.380   1.615   0.341 -0.0900  0.1499 -0.4398
  370ARG    HG1  116   6.310   1.546   0.295  0.0602  1.2307 -2.3933
  370ARG    HG2  117   6.347   1.627   0.444  0.1301 -0.1168 -0.3373
  370ARG     CD  118   6.360   1.748   0.260 -0.0683  0.3446 -0.6219
  370ARG    HD1  119   6.423   1.820   0.312  0.8541 -1.2207  0.5452
  370ARG    HD2  120   6.388   1.725   0.157  1.2796  0.1709 -0.2411
  370ARG     NE  121   6.218   1.784   0.265  0.0955  0.5241 -0.7154
  370ARG     HE  122   6.151   1.710   0.251  0.4233 -0.2099  1.2755
  370ARG     CZ  123   6.172   1.908   0.269  0.8820 -0.0843  0.3366
  370ARG    NH1  124   6.250   2.017   0.269 -0.0229  0.2604  0.4585
  370ARG   HH11  125   6.351   2.019   0.263  0.0108  1.1420  1.0946
  370ARG   HH12  126   6.208   2.108   0.284 -3.3881 -0.9029 -0.8546
  370ARG    NH2  127   6.041   1.931   0.269  0.2898  0.0659  0.8901
  370ARG   HH21  128   5.976   1.855   0.260 -1.0115  1.3590 -1.8931
  370ARG   HH22  129   6.000   2.021   0.288 -1.4806 -0.6313  0.4926
  370ARG      C  130   6.686   1.374   0.379  0.9975  0.4239  0.1442
  370ARG      O  131   6.703   1.284   0.297  0.6354  0.0266  0.4197
  371ALA      N  132   6.785   1.427   0.449  0.4884  0.1183 -0.9701
  371ALA      H  133   6.756   1.501   0.511  0.2504  0.4031 -1.4198
  371ALA     CA  134   6.923   1.387   0.445  0.1194  0.2734 -0.3143
  371ALA     HA  135   6.965   1.407   0.347 -0.7776 -1.1208 -1.0328
  371ALA     CB  136   7.003   1.473   0.544  0.2701  0.0378 -0.1870
  371ALA    HB1  137   6.944   1.469   0.635  1.1199 -1.1192  0.3408
  371ALA    HB2  138   7.101   1.445   0.582  0.0126  1.3537  1.5655
  371ALA    HB3  139   7.002   1.577   0.512  0.8290  0.2445  0.4446
  371ALA      C  140   6.946   1.239   0.483 -0.8001  0.9126 -0.4121
  371ALA      O  141   7.030   1.168   0.426  0.3685  0.0189 -0.1636
  372HIS      N  142   6.870   1.189   0.582 -0.1928  0.3663 -0.1645
  372HIS      H  143   6.806   1.255   0.623 -3.2556 -1.5008 -1.6413
  372HIS     CA  144   6.873   1.051   0.632  0.1911 -0.4689 -0.0442
  372HIS     HA  145   6.978   1.021   0.639  0.4422  0.4209  0.1076
  372HIS     CB  146   6.811   1.040   0.769  0.0101  0.0269 -0.6006
  372HIS    HB1  147   6.831   1.136   0.818 -0.9696 -0.2226  0.3356
  372HIS    HB2  148   6.704   1.053   0.752  0.2052  0.3115 -1.6796
  372HIS     CG  149   6.849   0.927   0.863 -0.4843  0.6345  0.7567
  372HIS    ND1  150   6.981   0.892   0.900  0.5085  0.5796  0.2578
  372HIS    CD2  151   6.763   0.851   0.942 -0.1901  0.1506  0.0421
  372HIS    HD2  152   6.656   0.863   0.947 -0.0729  1.5286 -0.2687
  372HIS    CE1  153   6.965   0.798   0.993 -0.2533 -0.1855 -0.0741
  372HIS    HE1  154   7.055   0.754   1.032 -0.5524 -2.9736 -2.2429
  372HIS    NE2  155   6.841   0.770   1.022  0.0104  0.1616 -0.4768
  372HIS    HE2  156   6.815   0.711   1.099 -0.4241  0.4216 -0.4188
  372HIS      C  157   6.809   0.948   0.535 -0.0585  0.0318 -0.1047
  372HIS      O  158   6.856   0.835   0.542 -0.1686 -0.9435 -0.3105
  373VAL      N  159   6.710   0.984   0.449 -0.6226 -0.0656 -0.0893
  373VAL      H  160   6.682   1.080   0.462  2.3132  0.7511  0.8879
  373VAL     CA  161   6.658   0.897   0.338  0.4900  0.3512  0.7196
  373VAL     HA  162   6.665   0.792   0.365  4.2709  0.4370  0.5367
  373VAL     CB  163   6.514   0.910   0.297  0.3800 -0.2935 -0.1544
  373VAL     HB  164   6.507   0.836   0.216 -0.4356  0.2827 -0.6228
  373VAL    CG1  165   6.420   0.857   0.407 -0.0324  0.2514 -0.4476
  373VAL   HG11  166   6.444   0.762   0.453  0.8369  0.3193 -0.7416
  373VAL   HG12  167   6.404   0.929   0.487 -0.3888  1.4318 -1.5306
  373VAL   HG13  168   6.321   0.844   0.362 -0.2995  1.4114 -0.2429
  373VAL    CG2  169   6.478   1.046   0.239 -0.0901 -0.4196  0.0661
  373VAL   HG21  170   6.533   1.051   0.145 -0.6438 -0.3436 -0.2539
  373VAL   HG22  171   6.371   1.049   0.221  0.1835  0.1606 -1.7127
  373VAL   HG23  172   6.508   1.126   0.307 -0.5341  0.1856 -0.4408
  373VAL      C  173   6.758   0.898   0.219  0.0339 -0.1609  0.2658
  373VAL      O  174   6.771   0.800   0.147  0.7834 -0.5408  0.0998
  374ASP      N  175   6.834   1.007   0.199  0.2467  0.4336 -0.1233
  374ASP      H  176   6.803   1.089   0.247  0.9406  0.8417 -0.3549
  374ASP     CA  177   6.932   1.035   0.091  0.0979  0.0268  0.6718
  374ASP     HA  178   6.899   1.001  -0.008  1.1345 -2.1300  0.9966
  374ASP     CB  179   6.937   1.188   0.090 -0.1203  0.3808 -0.1213
  374ASP    HB1  180   6.837   1.231   0.081 -0.6944 -0.3203  2.2307
  374ASP    HB2  181   6.973   1.213   0.190  1.1803 -0.3657 -0.3852
  374ASP     CG  182   7.037   1.242  -0.014  0.1474 -0.1081  0.2938
  374ASP    OD1  183   7.085   1.353   0.007  0.8369 -0.4635 -0.0784
  374ASP    OD2  184   7.045   1.186  -0.127 -0.3058 -0.4959 -0.1195
  374ASP      C  185   7.064   0.963   0.134  0.0983  0.3790  0.0239
  374ASP      O  186   7.163   0.973   0.068 -0.3599 -0.0768 -0.9668
  375SER      N  187   7.060   0.883   0.245  0.4206 -0.2461  0.3701
  375SER      H  188   6.973   0.893   0.295 -0.4082  0.1628 -1.0725
  375SER     CA  189   7.162   0.798   0.304 -0.2961 -0.3537  0.1642
  375SER     HA  190   7.227   0.768   0.222 -0.6631 -0.5898 -0.0424
  375SER     CB  191   7.250   0.894   0.389  0.5638  0.6931  0.4105
  375SER    HB1  192   7.335   0.839   0.430 -0.6850  0.7700  3.3674
  375SER    HB2  193   7.295   0.964   0.318 -0.1161  0.8709  0.1406
  375SER     OG  194   7.178   0.951   0.499 -0.4685  0.3284 -0.6379
  375SER     HG  195   7.103   0.995   0.462 -1.9921 -0.5878  1.1771
  375SER      C  196   7.095   0.675   0.365 -0.1156 -0.4010 -0.0853
  375SER      O  197   7.133   0.637   0.475 -0.3130 -0.3501 -0.7948
  376ASN      N  198   7.006   0.612   0.289 -0.3089 -0.5278  0.6963
  376ASN      H  199   6.977   0.647   0.199 -1.3847  0.1448  1.2826
  376ASN     CA  200   6.931   0.491   0.321  0.2782  0.8469 -0.2722
  376ASN     HA  201   7.002   0.428   0.376  1.3769  0.1782 -2.3392
  376ASN     CB  202   6.810   0.533   0.400  0.5299  0.3841 -0.5265
  376ASN    HB1  203   6.837   0.592   0.487 -1.3036  0.2174  0.1980
  376ASN    HB2  204   6.755   0.603   0.337 -0.0320  0.4615  0.0436
  376ASN     CG  205   6.732   0.414   0.461  0.2468  0.7691 -0.4898
  376ASN    OD1  206   6.785   0.344   0.545 -0.0142  0.5982 -0.1229
  376ASN    ND2  207   6.613   0.389   0.419 -0.4170  0.1644  0.4128
  376ASN   HD21  208   6.568   0.436   0.342 -1.7022 -0.5098  0.7396
  376ASN   HD22  209   6.575   0.298   0.438 -2.5957  0.5143 -1.7753
  376ASN      C  210   6.913   0.417   0.192  0.4307 -1.2196  1.7424
  376ASN      O  211   6.891   0.486   0.086  0.0761  0.6152  0.7294
  377PRO      N  212   6.940   0.283   0.181 -0.2151  0.2801  0.1292
  377PRO     CA  213   6.896   0.206   0.065  0.9723  0.9845 -0.2414
  377PRO     HA  214   6.898   0.247  -0.036 -2.9039 -1.1230 -1.3823
  377PRO     CB  215   6.962   0.066   0.073  0.0739 -0.0820 -0.4656
  377PRO    HB1  216   6.904  -0.021   0.042 -1.3012 -0.0545  1.7970
  377PRO    HB2  217   7.050   0.078   0.009  0.2509  0.6469 -0.0989
  377PRO     CG  218   6.994   0.054   0.221  0.3979 -0.8627 -0.7620
  377PRO    HG1  219   6.944  -0.019   0.285  1.8601  0.0696  1.5901
  377PRO    HG2  220   7.089   0.005   0.242  1.1336  0.8426  0.0700
  377PRO     CD  221   6.994   0.193   0.281  0.2530  0.0338 -0.0110
  377PRO    HD1  222   6.945   0.201   0.377 -2.5447  0.6767 -1.3830
  377PRO    HD2  223   7.102   0.206   0.291  0.0749  1.1709  0.5207
  377PRO      C  224   6.740   0.192   0.079  0.5573 -0.1631 -0.0022
  377PRO      O  225   6.686   0.182   0.191  0.6103  0.3195  1.0896
  378ALA      N  226   6.675   0.199  -0.036  0.2252  0.0131 -0.1285
  378ALA      H  227   6.726   0.212  -0.121 -0.1805 -0.3975 -0.4442
  378ALA     CA  228   6.528   0.191  -0.044  0.2812  0.7861  0.2224
  378ALA     HA  229   6.496   0.266   0.029  0.2969 -1.8954  3.2144
  378ALA     CB  230   6.469   0.243  -0.180 -1.2080  0.1442  0.2100
  378ALA    HB1  231   6.531   0.226  -0.268  0.7233 -0.4659  1.6411
  378ALA    HB2  232   6.366   0.211  -0.194 -3.2254  5.1891  1.2962
  378ALA    HB3  233   6.458   0.352  -0.179  0.9143  0.4235 -0.9861
  378ALA      C  234   6.477   0.050  -0.005  0.4280 -0.2297 -0.4077
  378ALA      O  235   6.519  -0.045  -0.065 -0.0231 -0.0602  0.2729
  379MET      N  236   6.380   0.038   0.088  0.3053 -0.3536 -0.2121
  379MET      H  237   6.354   0.127   0.128  0.0159 -1.6470  2.6710
  379MET     CA  238   6.320  -0.085   0.139  0.4728 -0.5124 -0.0379
  379MET     HA  239   6.414  -0.136   0.158  0.7172 -0.4169 -0.9499
  379MET     CB  240   6.235  -0.033   0.248  0.0077  0.9706 -0.3817
  379MET    HB1  241   6.278   0.062   0.280  2.4849  0.2696 -1.4189
  379MET    HB2  242   6.135  -0.025   0.207 -0.2517 -0.1390 -0.0186
  379MET     CG  243   6.253  -0.124   0.374  1.3174  0.1441 -0.1914
  379MET    HG1  244   6.215  -0.224   0.356  1.7411 -0.3779  1.5497
  379MET    HG2  245   6.359  -0.131   0.400  1.3196  2.9137  0.9306
  379MET     SD  246   6.152  -0.089   0.519 -0.4841 -0.0768  0.1709
  379MET     CE  247   6.205  -0.216   0.633 -0.8455  0.0763 -0.4017
  379MET    HE1  248   6.148  -0.236   0.724 -0.9600 -0.2238 -0.5364
  379MET    HE2  249   6.211  -0.317   0.591  1.2252 -0.2289  0.4713
  379MET    HE3  250   6.308  -0.194   0.663 -0.8998  0.5477 -0.5629
  379MET      C  251   6.239  -0.168   0.041  0.0192  0.0726  0.4137
  379MET      O  252   6.168  -0.266   0.079  0.0656  0.0155  0.3315
  380THR      N  253   6.248  -0.139  -0.090 -0.6074 -0.1196  0.2013
  380THR      H  254   6.326  -0.079  -0.112 -0.0390  0.2215  2.8000
  380THR     CA  255   6.193  -0.209  -0.198 -0.9412  0.2121  0.1592
  380THR     HA  256   6.158  -0.310  -0.176  0.6209 -0.4361 -0.2387
  380THR     CB  257   6.072  -0.145  -0.260  0.0654  0.0635 -0.6112
  380THR     HB  258   6.042  -0.185  -0.357  1.7583  0.2220 -1.2386
  380THR    OG1  259   6.095  -0.008  -0.295 -0.6526 -0.3227  0.2651
  380THR    HG1  260   6.128  -0.009  -0.384  0.3526 -4.1755  0.4836
  380THR    CG2  261   5.948  -0.143  -0.165  0.7089  0.0836 -1.1105
  380THR   HG21  262   5.870  -0.074  -0.198 -2.0360 -2.4347 -0.3651
  380THR   HG22  263   5.902  -0.241  -0.153 -0.6559  0.8981  0.8754
  380THR   HG23  264   5.981  -0.112  -0.066 -1.7521  0.6578 -0.4013
  380THR      C  265   6.296  -0.247  -0.303  0.0462  1.0699 -0.1109
  380THR      O  266   6.249  -0.300  -0.405 -0.0764 -0.6561  0.3082
  381SER      N  267   6.424  -0.223  -0.287  0.2355  0.9883  0.2883
  381SER      H  268   6.443  -0.178  -0.198 -2.8149  0.8544  1.1363
  381SER     CA  269   6.534  -0.243  -0.387 -0.3264 -0.1488  0.3466
  381SER     HA  270   6.508  -0.321  -0.458  1.0355 -0.2186 -0.0900
  381SER     CB  271   6.539  -0.115  -0.477  0.0049 -1.2808 -0.3960
  381SER    HB1  272   6.615  -0.138  -0.552  2.7446  2.8197  0.7931
  381SER    HB2  273   6.444  -0.092  -0.525  0.3443  1.7916  0.1689
  381SER     OG  274   6.571  -0.004  -0.393 -0.8032 -0.8982 -0.2797
  381SER     HG  275   6.663  -0.002  -0.374 -1.4931 -0.7995  4.1752
  381SER      C  276   6.661  -0.287  -0.313 -0.1719  0.8876  0.0023
  381SER      O  277   6.776  -0.268  -0.356 -0.3053  0.2136 -0.0851
  382LEU      N  278   6.641  -0.348  -0.197  0.1332 -0.5784 -0.3951
  382LEU      H  279   6.551  -0.384  -0.170  0.3601  0.3733  1.8627
  382LEU     CA  280   6.754  -0.409  -0.124  0.2982  0.1706  0.2571
  382LEU     HA  281   6.845  -0.349  -0.122 -0.1641  0.9346 -0.7605
  382LEU     CB  282   6.706  -0.447   0.019 -0.1572  0.0041 -0.3774
  382LEU    HB1  283   6.620  -0.507  -0.010  0.5831 -0.3879 -1.8658
  382LEU    HB2  284   6.774  -0.504   0.082 -1.2672 -0.2092  0.6763
  382LEU     CG  285   6.648  -0.334   0.116 -0.2307 -0.3556  0.6711
  382LEU     HG  286   6.570  -0.280   0.061  0.5422  1.1266  0.9962
  382LEU    CD1  287   6.588  -0.378   0.246 -0.2146 -0.5607 -0.0178
  382LEU   HD11  288   6.664  -0.427   0.307  0.6747 -0.0692 -0.7143
  382LEU   HD12  289   6.544  -0.301   0.308 -0.6481 -0.1805 -0.7776
  382LEU   HD13  290   6.508  -0.451   0.231 -2.1221  0.2749  4.6033
  382LEU    CD2  291   6.755  -0.227   0.144  0.1093  0.1545  0.2254
  382LEU   HD21  292   6.854  -0.262   0.172  0.0195  0.5391  1.0747
  382LEU   HD22  293   6.774  -0.182   0.047  1.4352 -0.6554  0.0919
  382LEU   HD23  294   6.730  -0.151   0.218 -0.8376  0.1038 -0.0306
  382LEU      C  295   6.792  -0.543  -0.190 -0.1977  0.2340  0.4668
  382LEU      O  296   6.707  -0.612  -0.245 -0.6622 -0.3779 -0.5162
  383ASP      N  297   6.922  -0.580  -0.189  0.7047  0.4173 -0.2620
  383ASP      H  298   6.985  -0.530  -0.127 -0.9952  3.0423 -0.5278
  383ASP     CA  299   6.964  -0.713  -0.236 -0.9740 -0.2330  0.7183
  383ASP     HA  300   6.900  -0.751  -0.316 -0.8043 -0.5806  0.7433
  383ASP     CB  301   7.111  -0.700  -0.292 -0.1503 -0.1152  0.0750
  383ASP    HB1  302   7.119  -0.613  -0.358  1.0766 -0.0896  0.2366
  383ASP    HB2  303   7.182  -0.694  -0.209  1.0672 -1.0200 -0.8665
  383ASP     CG  304   7.144  -0.821  -0.377 -0.0176  0.0938  0.3708
  383ASP    OD1  305   7.252  -0.880  -0.356  0.6061 -0.2465 -0.5770
  383ASP    OD2  306   7.061  -0.856  -0.466  0.1295 -0.6872  0.0395
  383ASP      C  307   6.957  -0.817  -0.127  0.2963  0.7248 -0.2789
  383ASP      O  308   6.995  -0.788  -0.011  0.0770 -0.6281  0.4817
  384TYR      N  309   6.886  -0.924  -0.159  0.0484 -0.3610 -0.6932
  384TYR      H  310   6.848  -0.927  -0.253  0.5836  0.6946 -0.9573
  384TYR     CA  311   6.863  -1.043  -0.077  0.1480  0.0067 -0.7410
  384TYR     HA  312   6.909  -1.018   0.019  1.6317 -0.9990 -1.1453
  384TYR     CB  313   6.715  -1.070  -0.060 -0.1714  0.0572  0.2351
  384TYR    HB1  314   6.664  -1.098  -0.152  0.5938 -1.2988  0.1952
  384TYR    HB2  315   6.717  -1.163  -0.002  1.1140 -0.3716 -0.4630
  384TYR     CG  316   6.639  -0.970   0.011  0.0321 -0.3572 -0.1154
  384TYR    CD1  317   6.648  -0.955   0.152  0.7235 -0.8292 -0.5428
  384TYR    HD1  318   6.701  -1.033   0.206 -0.5617 -1.1187  0.3569
  384TYR    CD2  319   6.567  -0.872  -0.064  0.8662  0.4584 -0.1810
  384TYR    HD2  320   6.556  -0.877  -0.172  1.0606 -3.6419 -0.1629
  384TYR    CE1  321   6.574  -0.855   0.218 -0.8267  0.2076 -0.6217
  384TYR    HE1  322   6.571  -0.839   0.325  0.5861 -0.5815 -0.4384
  384TYR    CE2  323   6.489  -0.772   0.008  0.0535 -0.1815 -0.3909
  384TYR    HE2  324   6.416  -0.713  -0.046 -2.1162 -1.2320  1.2541
  384TYR     CZ  325   6.495  -0.765   0.147 -0.8529  0.3734 -0.3588
  384TYR     OH  326   6.414  -0.684   0.222  0.7754  0.3577 -0.4120
  384TYR     HH  327   6.361  -0.627   0.168 -0.8329 -1.6205 -1.0428
  384TYR      C  328   6.933  -1.171  -0.119 -0.3450  0.6261 -0.6170
  384TYR      O  329   6.921  -1.273  -0.050 -0.2512  0.1917 -0.3385
  385SER      N  330   7.020  -1.166  -0.219 -0.7543  0.1676  0.2870
  385SER      H  331   7.039  -1.076  -0.261 -0.7660 -0.4695 -1.1384
  385SER     CA  332   7.088  -1.285  -0.269 -1.0341  0.2746  0.3182
  385SER     HA  333   7.014  -1.360  -0.299 -2.1043  1.8000 -1.0570
  385SER     CB  334   7.151  -1.242  -0.408 -0.4171  0.3365  0.4498
  385SER    HB1  335   7.177  -1.324  -0.474  0.8405  0.7456  0.4250
  385SER    HB2  336   7.071  -1.193  -0.464 -0.0888 -0.8562 -1.1220
  385SER     OG  337   7.256  -1.146  -0.389 -0.0240  0.3184 -0.1984
  385SER     HG  338   7.229  -1.056  -0.375  1.2096  0.8888 -1.2186
  385SER      C  339   7.199  -1.360  -0.180  0.1403 -0.1829 -0.3501
  385SER      O  340   7.251  -1.472  -0.201  0.5534 -0.1331 -0.2536
  386ARG      N  341   7.252  -1.291  -0.077  0.3539 -0.0705 -0.1686
  386ARG      H  342   7.227  -1.194  -0.070  2.7561  0.6359 -0.5498
  386ARG     CA  343   7.340  -1.346   0.029 -0.2656 -0.0577 -0.1740
  386ARG     HA  344   7.382  -1.441  -0.002 -0.9245 -0.4295  0.0617
  386ARG     CB  345   7.454  -1.250   0.055 -0.6308  0.6026  0.0639
  386ARG    HB1  346   7.402  -1.154   0.060  0.2253  1.2157 -1.9979
  386ARG    HB2  347   7.487  -1.258   0.159 -1.6279  0.3145  0.3722
  386ARG     CG  348   7.563  -1.257  -0.048 -0.9633  0.0216  0.1788
  386ARG    HG1  349   7.601  -1.356  -0.070  1.3004  0.5408  1.3538
  386ARG    HG2  350   7.513  -1.244  -0.144  0.6145 -0.4816 -0.7466
  386ARG     CD  351   7.678  -1.154  -0.016 -0.1202  0.2104 -0.3684
  386ARG    HD1  352   7.699  -1.162   0.090 -0.3551  3.6788  0.0565
  386ARG    HD2  353   7.769  -1.182  -0.069  2.1023 -0.5112  3.4925
  386ARG     NE  354   7.651  -1.016  -0.064 -0.0429  0.3311 -0.8783
  386ARG     HE  355   7.559  -0.997  -0.101  1.2552  4.5214 -2.5597
  386ARG     CZ  356   7.736  -0.924  -0.096 -0.7013  0.0154 -0.1252
  386ARG    NH1  357   7.861  -0.928  -0.051 -0.0303  0.2641  0.0408
  386ARG   HH11  358   7.888  -1.000   0.014  1.4986  0.7656 -0.0114
  386ARG   HH12  359   7.929  -0.864  -0.089 -2.1064  0.7665 -3.1572
  386ARG    NH2  360   7.703  -0.812  -0.172  0.0574 -0.6864  0.2378
  386ARG   HH21  361   7.614  -0.812  -0.220 -0.0988 -2.8792  0.4603
  386ARG   HH22  362   7.770  -0.744  -0.205 -1.0890 -0.5502 -2.0520
  386ARG      C  363   7.260  -1.379   0.157 -0.2548  0.1159  0.8367
  386ARG      O  364   7.320  -1.431   0.256  0.5878  0.2069  0.4688
  387PHE      N  365   7.126  -1.351   0.163 -0.0197  0.2169  0.8561
  387PHE      H  366   7.087  -1.326   0.073 -1.0769 -0.1677  1.1894
  387PHE     CA  367   7.037  -1.373   0.276 -0.8830  0.9687  0.0333
  387PHE     HA  368   7.080  -1.344   0.371  0.1988  1.8344 -0.6998
  387PHE     CB  369   6.912  -1.284   0.262  0.7654  0.2300 -0.1896
  387PHE    HB1  370   6.941  -1.184   0.228 -2.6605  2.2742  2.2663
  387PHE    HB2  371   6.839  -1.311   0.186 -0.5603  2.1066  0.3535
  387PHE     CG  372   6.830  -1.259   0.389 -0.2466 -0.6422 -0.3305
  387PHE    CD1  373   6.891  -1.181   0.491  0.2454 -0.6175  0.0515
  387PHE    HD1  374   6.988  -1.141   0.469 -1.0071  2.1934 -0.8730
  387PHE    CD2  375   6.707  -1.324   0.430  0.2636  0.1201  0.2046
  387PHE    HD2  376   6.659  -1.391   0.360 -0.4136 -0.3957  1.1460
  387PHE    CE1  377   6.821  -1.140   0.610  0.9965 -0.7946 -0.3902
  387PHE    HE1  378   6.866  -1.068   0.677 -0.6405  1.1744 -1.2933
  387PHE    CE2  379   6.640  -1.285   0.547  0.0702  0.4714 -0.5896
  387PHE    HE2  380   6.552  -1.347   0.549  0.0609  0.4958 -0.0854
  387PHE     CZ  381   6.690  -1.191   0.639 -0.7020  1.2381  0.1531
  387PHE     HZ  382   6.635  -1.164   0.728 -1.0739  0.7817  0.0693
  387PHE      C  383   6.984  -1.514   0.283 -0.3115 -0.8978  0.0342
  387PHE      O  384   6.905  -1.560   0.202  0.2609  0.1706 -0.7102
  388GLN      N  385   7.028  -1.579   0.389  0.0962 -0.2235 -0.6373
  388GLN      H  386   7.110  -1.550   0.440  1.5219  1.0048 -3.4109
  388GLN     CA  387   6.990  -1.705   0.440  0.3671  0.4241 -0.6222
  388GLN     HA  388   6.882  -1.701   0.426  0.3734 -0.3280 -0.9126
  388GLN     CB  389   7.054  -1.830   0.379  0.5632 -0.1518  0.2012
  388GLN    HB1  390   7.088  -1.804   0.279 -0.1157  0.4532  0.1179
  388GLN    HB2  391   7.140  -1.863   0.436 -0.4696 -0.4847  1.6112
  388GLN     CG  392   6.958  -1.948   0.356 -0.4804 -0.1310  0.4313
  388GLN    HG1  393   6.879  -1.923   0.285 -0.5096 -1.0449  0.1323
  388GLN    HG2  394   7.002  -2.027   0.296 -1.1554 -0.7000  0.6772
  388GLN     CD  395   6.914  -2.027   0.479 -0.0238 -0.6057 -0.0444
  388GLN    OE1  396   6.997  -2.056   0.564 -0.5587 -0.1037  0.4507
  388GLN    NE2  397   6.784  -2.047   0.488  0.6669 -0.7142 -0.0850
  388GLN   HE21  398   6.714  -2.023   0.420  1.9138  1.5959 -0.6465
  388GLN   HE22  399   6.747  -2.090   0.572 -0.6889 -1.0801 -0.8488
  388GLN      C  400   7.017  -1.690   0.589 -0.5819 -0.0512 -0.8290
  388GLN      O  401   7.070  -1.587   0.635 -0.1609 -0.5286  0.4286
  389ALA      N  402   6.989  -1.789   0.672  0.2835  0.0509  0.1358
  389ALA      H  403   6.940  -1.868   0.633  1.6148 -1.1522  0.7947
  389ALA     CA  404   7.026  -1.807   0.810  0.0544 -0.1553  0.4414
  389ALA     HA  405   7.031  -1.704   0.846 -2.8752  1.1116 -2.2737
  389ALA     CB  406   6.921  -1.886   0.887 -0.4350 -0.4547  0.4508
  389ALA    HB1  407   6.944  -1.883   0.993 -0.5518 -2.6442  0.5882
  389ALA    HB2  408   6.819  -1.867   0.853  0.4593 -0.5824 -2.6039
  389ALA    HB3  409   6.927  -1.992   0.861  0.5522 -0.2687 -0.1525
  389ALA      C  410   7.161  -1.876   0.834 -0.0346 -0.4327  0.3989
  389ALA      O  411   7.222  -1.842   0.931  0.0995  0.1201 -0.5201
  390ASN      N  412   7.210  -1.949   0.735  0.2516  0.0697  0.0272
  390ASN      H  413   7.140  -1.970   0.665 -1.5443  0.0507  1.7208
  390ASN     CA  414   7.337  -2.019   0.741 -0.1213  0.1729 -0.3132
  390ASN     HA  415   7.363  -2.044   0.844  1.0200 -0.4621 -0.7387
  390ASN     CB  416   7.333  -2.141   0.660 -0.5509  0.1902 -0.4757
  390ASN    HB1  417   7.240  -2.191   0.687 -0.8496  0.8543 -0.2728
  390ASN    HB2  418   7.315  -2.130   0.554  0.2939 -0.4734 -0.6991
  390ASN     CG  419   7.453  -2.239   0.671 -0.7320 -0.0775  0.4145
  390ASN    OD1  420   7.571  -2.191   0.684 -0.1276 -0.2160  0.1375
  390ASN    ND2  421   7.436  -2.366   0.691 -0.0025 -0.1364 -0.1217
  390ASN   HD21  422   7.346  -2.411   0.705  0.3439 -1.4598 -1.8125
  390ASN   HD22  423   7.526  -2.402   0.719 -0.6560  0.2335  2.7347
  390ASN      C  424   7.441  -1.922   0.675  0.6748  0.4523  0.2408
  390ASN      O  425   7.411  -1.863   0.569 -0.3921 -0.0693  0.1941
  391PRO      N  426   7.557  -1.905   0.736 -0.0719  0.3488 -0.7113
  391PRO     CA  427   7.664  -1.822   0.671 -0.1470  0.3620  0.3040
  391PRO     HA  428   7.616  -1.725   0.656 -1.0433 -0.3915 -2.3113
  391PRO     CB  429   7.781  -1.817   0.773 -0.0279  0.1554 -0.1229
  391PRO    HB1  430   7.862  -1.879   0.735 -0.2314  1.1024 -2.2959
  391PRO    HB2  431   7.836  -1.723   0.778  0.3756 -0.0059 -1.1256
  391PRO     CG  432   7.727  -1.870   0.902 -0.3530 -0.3040  0.2793
  391PRO    HG1  433   7.794  -1.947   0.940 -0.0499 -0.2948 -0.2257
  391PRO    HG2  434   7.715  -1.802   0.986  0.2369 -0.0998  0.2008
  391PRO     CD  435   7.595  -1.942   0.876 -0.2411  0.2369 -0.2988
  391PRO    HD1  436   7.601  -2.049   0.898  0.3121  0.7841  2.7307
  391PRO    HD2  437   7.533  -1.902   0.957  0.1108  1.2168 -0.4964
  391PRO      C  438   7.713  -1.875   0.535  0.5315  0.8446 -0.4520
  391PRO      O  439   7.752  -1.799   0.453 -0.3350 -0.3411 -0.6990
  392ASP      N  440   7.694  -2.008   0.510  0.6778  0.6520  0.6450
  392ASP      H  441   7.649  -2.073   0.573  0.2888 -1.3755 -1.5431
  392ASP     CA  442   7.728  -2.077   0.384 -0.4804  0.3386  0.5005
  392ASP     HA  443   7.836  -2.080   0.371 -0.5178  2.0010 -0.3972
  392ASP     CB  444   7.675  -2.228   0.391  0.5133  0.3475  0.3074
  392ASP    HB1  445   7.717  -2.263   0.485  2.0617  2.4232  0.4609
  392ASP    HB2  446   7.566  -2.224   0.396  0.4264 -1.8193  1.5873
  392ASP     CG  447   7.743  -2.315   0.284  0.2910  0.8830  0.2159
  392ASP    OD1  448   7.868  -2.303   0.272  0.0352  0.7947 -0.2121
  392ASP    OD2  449   7.676  -2.398   0.220  0.3403 -0.0027 -0.4055
  392ASP      C  450   7.667  -2.018   0.259 -0.0967  0.2846  0.6256
  392ASP      O  451   7.722  -2.029   0.150 -0.5392 -0.3879  0.2511
  393TYR      N  452   7.555  -1.947   0.272  0.4251 -0.5077  0.0585
  393TYR      H  453   7.508  -1.935   0.361 -1.1079  2.1062 -0.9995
  393TYR     CA  454   7.489  -1.874   0.159 -0.0421 -0.4640  0.6115
  393TYR     HA  455   7.513  -1.915   0.061  1.1969 -0.9070  1.0829
  393TYR     CB  456   7.344  -1.884   0.180  0.2150  0.1833  0.0964
  393TYR    HB1  457   7.318  -1.987   0.204 -3.2829  0.7739 -0.6554
  393TYR    HB2  458   7.317  -1.824   0.267 -3.4465 -1.5603  0.3403
  393TYR     CG  459   7.255  -1.852   0.057  0.4052 -0.1593  0.4702
  393TYR    CD1  460   7.271  -1.925  -0.064  0.4997  0.5589 -0.6097
  393TYR    HD1  461   7.343  -2.006  -0.065 -0.4129 -0.3505  1.5820
  393TYR    CD2  462   7.174  -1.740   0.054  0.2350 -0.7344  0.0507
  393TYR    HD2  463   7.163  -1.673   0.138  0.5043  1.5759 -1.6473
  393TYR    CE1  464   7.202  -1.890  -0.184 -0.0966  0.6729  0.1411
  393TYR    HE1  465   7.208  -1.952  -0.272 -0.7419  1.9468 -0.8356
  393TYR    CE2  466   7.099  -1.711  -0.062  0.3452  0.2233  0.0185
  393TYR    HE2  467   7.040  -1.621  -0.049 -1.0570 -0.9941  3.0886
  393TYR     CZ  468   7.111  -1.789  -0.180 -0.4687 -0.1955  0.2339
  393TYR     OH  469   7.039  -1.758  -0.293 -0.1645 -0.4835 -0.3241
  393TYR     HH  470   6.968  -1.698  -0.275  1.6203  1.0219  2.3505
  393TYR      C  471   7.538  -1.723   0.144  0.1569  0.5454  0.4851
  393TYR      O  472   7.507  -1.664   0.039 -0.1094 -0.1282 -0.7076
  394GLN      N  473   7.610  -1.666   0.239  0.6309 -0.3019 -0.2519
  394GLN      H  474   7.621  -1.717   0.325  1.5591 -0.7372 -0.6096
  394GLN     CA  475   7.664  -1.530   0.233 -0.2119  0.6703  0.3682
  394GLN     HA  476   7.594  -1.468   0.178  0.0671  1.3204  0.7384
  394GLN     CB  477   7.670  -1.481   0.381 -0.2872 -0.0645  0.6639
  394GLN    HB1  478   7.579  -1.421   0.385  2.1992  4.0520  1.2944
  394GLN    HB2  479   7.671  -1.555   0.461  2.9142  0.0661  0.8437
  394GLN     CG  480   7.782  -1.388   0.417  0.0469 -0.1258  0.4313
  394GLN    HG1  481   7.817  -1.339   0.327 -0.4569 -0.0968  0.2480
  394GLN    HG2  482   7.738  -1.307   0.477 -0.2416 -1.2418  1.7933
  394GLN     CD  483   7.900  -1.438   0.503  1.1148  0.4378 -0.4068
  394GLN    OE1  484   7.979  -1.359   0.556 -0.1363 -0.5202 -0.0172
  394GLN    NE2  485   7.917  -1.570   0.517  0.1029  0.2341  0.1815
  394GLN   HE21  486   7.847  -1.634   0.483  0.5395 -0.2365  0.1627
  394GLN   HE22  487   8.011  -1.598   0.542 -0.1523 -1.4078 -0.6353
  394GLN      C  488   7.808  -1.537   0.173  0.3182  0.1796  0.1288
  394GLN      O  489   7.851  -1.446   0.105  0.1667 -0.3067 -0.5938
  395MET      N  490   7.872  -1.654   0.189 -0.4255  0.0177 -0.4384
  395MET      H  491   7.828  -1.724   0.248  0.4697 -1.0206 -0.9765
  395MET     CA  492   8.007  -1.680   0.144  0.0202  0.1146  0.3101
  395MET     HA  493   8.000  -1.652   0.038 -2.8897  2.1848  0.9411
  395MET     CB  494   8.109  -1.585   0.205 -0.1979 -0.0899 -0.1953
  395MET    HB1  495   8.089  -1.480   0.186  1.7436  1.2081  3.7833
  395MET    HB2  496   8.099  -1.574   0.313  0.7352  0.8090 -0.1879
  395MET     CG  497   8.257  -1.620   0.177  0.1615  0.7386 -0.0774
  395MET    HG1  498   8.325  -1.558   0.235  1.8425 -0.7583 -0.3465
  395MET    HG2  499   8.272  -1.721   0.216 -0.6883  0.6167 -0.0538
  395MET     SD  500   8.327  -1.595   0.017  0.1731  0.0463 -0.3361
  395MET     CE  501   8.291  -1.424  -0.018 -0.3059 -0.8229  0.4108
  395MET    HE1  502   8.188  -1.415  -0.052  0.1065 -2.2771 -1.4128
  395MET    HE2  503   8.315  -1.362   0.068  1.2480 -1.1973  0.2717
  395MET    HE3  504   8.352  -1.396  -0.104 -1.6901 -2.0097 -1.0194
  395MET      C  505   8.038  -1.829   0.177 -0.8325 -0.3393 -0.3079
  395MET      O  506   7.992  -1.880   0.277  0.1079  0.6136 -0.1268
  396SER      N  507   8.112  -1.893   0.088  0.1862  0.7356 -0.6378
  396SER      H  508   8.146  -1.847   0.005 -1.5598  0.0089 -1.8282
  396SER     CA  509   8.168  -2.027   0.115  0.0444 -0.7006 -0.0919
  396SER     HA  510   8.178  -2.030   0.224  0.2520 -1.2532 -0.1214
  396SER     CB  511   8.071  -2.142   0.085 -0.7357 -0.6324 -0.5099
  396SER    HB1  512   8.099  -2.232   0.139  2.1341  2.0992  3.1266
  396SER    HB2  513   7.974  -2.110   0.123 -1.0350  0.2287 -1.9118
  396SER     OG  514   8.046  -2.159  -0.052  0.0703 -0.0792  0.4419
  396SER     HG  515   8.014  -2.077  -0.088 -3.1516 -0.6902  1.5706
  396SER      C  516   8.306  -2.054   0.052 -0.0901  0.3635  0.7965
  396SER      O  517   8.343  -2.018  -0.062  0.9517  0.1799 -1.2120
  397GLY      N  518   8.380  -2.138   0.129  0.5054 -0.1168  0.4398
  397GLY      H  519   8.346  -2.173   0.217 -1.1318 -2.4580 -0.9972
  397GLY     CA  520   8.520  -2.175   0.104  0.6958 -0.6461 -0.3380
  397GLY    HA1  521   8.520  -2.267   0.045 -1.3939 -0.3139 -0.9397
  397GLY    HA2  522   8.585  -2.107   0.048  2.2369 -0.9487  1.0323
  397GLY      C  523   8.586  -2.201   0.237 -0.9092  0.1247 -0.3379
  397GLY      O  524   8.525  -2.261   0.328 -0.1629  0.3009  1.0059
  398ASP      N  525   8.705  -2.146   0.264  0.1507 -0.2135 -0.4953
  398ASP      H  526   8.748  -2.091   0.191  1.2080 -0.4615 -0.0910
  398ASP     CA  527   8.771  -2.142   0.396  0.5004  0.7051  0.7917
  398ASP     HA  528   8.761  -2.247   0.427  1.4232  0.5370  0.5255
  398ASP     CB  529   8.916  -2.090   0.385  0.2399 -0.1668  0.2579
  398ASP    HB1  530   8.956  -2.155   0.308  0.2542  2.7617 -2.4305
  398ASP    HB2  531   8.917  -1.994   0.334 -0.7352 -0.6140 -0.6542
  398ASP     CG  532   9.011  -2.093   0.506  0.4610  0.1293  0.2571
  398ASP    OD1  533   9.109  -2.169   0.511  0.1447  0.1186 -0.5562
  398ASP    OD2  534   8.984  -2.012   0.595 -0.0956 -0.4126  0.0886
  398ASP      C  535   8.693  -2.040   0.488 -0.7321  0.2348 -0.0837
  398ASP      O  536   8.633  -1.945   0.438 -0.2968  0.1076  0.3027
  399ASP      N  537   8.691  -2.067   0.615 -0.4352 -0.3888 -0.0441
  399ASP      H  538   8.757  -2.136   0.649  0.1412 -0.0269 -0.4147
  399ASP     CA  539   8.616  -1.979   0.719 -0.5749  0.3908  0.7331
  399ASP     HA  540   8.508  -1.981   0.708 -0.6689 -0.5197  1.5814
  399ASP     CB  541   8.647  -2.042   0.858 -0.1387  0.0299  0.5158
  399ASP    HB1  542   8.633  -2.150   0.854 -0.9407  0.0967  1.1354
  399ASP    HB2  543   8.750  -2.027   0.891  0.2464 -0.4236 -0.4623
  399ASP     CG  544   8.562  -1.996   0.977  0.2749  0.1605 -0.1922
  399ASP    OD1  545   8.443  -2.035   0.993 -0.0042 -0.7328 -0.7676
  399ASP    OD2  546   8.616  -1.919   1.053  0.1120 -0.0443  0.4720
  399ASP      C  547   8.660  -1.834   0.715  0.2005  0.1246 -0.2697
  399ASP      O  548   8.583  -1.742   0.749  0.5658  0.3895  0.6200
  400THR      N  549   8.789  -1.808   0.676  0.3272  0.2486 -0.3545
  400THR      H  550   8.849  -1.884   0.647  0.7165 -0.0032  1.0239
  400THR     CA  551   8.851  -1.678   0.671  0.2874 -0.5409  0.1558
  400THR     HA  552   8.830  -1.622   0.762 -0.4730  0.2657 -0.4975
  400THR     CB  553   9.003  -1.690   0.657 -0.5069 -0.5003  0.3189
  400THR     HB  554   9.049  -1.592   0.645  0.4260 -1.0348 -0.7473
  400THR    OG1  555   9.045  -1.752   0.537  0.0629 -0.3122  0.2308
  400THR    HG1  556   9.030  -1.845   0.546 -0.8976 -0.2089 -0.1503
  400THR    CG2  557   9.065  -1.753   0.782  0.0752  0.3110  0.1758
  400THR   HG21  558   9.039  -1.703   0.876 -3.0452  0.7630 -0.7931
  400THR   HG22  559   9.045  -1.860   0.787  0.8449  0.1061 -0.9278
  400THR   HG23  560   9.174  -1.753   0.780  0.0714  0.9031 -0.2474
  400THR      C  561   8.790  -1.587   0.568  0.3247  0.4009 -0.1139
  400THR      O  562   8.806  -1.467   0.574 -0.2553 -0.1724 -0.2942
  401GLN      N  563   8.716  -1.639   0.470 -0.1704 -0.1710 -0.4861
  401GLN      H  564   8.682  -1.733   0.481  1.6591 -0.9566 -1.1495
  401GLN     CA  565   8.659  -1.556   0.359  0.8863  0.2125  0.0142
  401GLN     HA  566   8.735  -1.485   0.326  1.5536 -0.0489  0.9274
  401GLN     CB  567   8.615  -1.647   0.244  0.6245  0.1102 -0.2793
  401GLN    HB1  568   8.538  -1.718   0.273  2.5889 -2.1214 -0.2508
  401GLN    HB2  569   8.588  -1.591   0.154 -0.2956 -0.8920 -0.6483
  401GLN     CG  570   8.738  -1.738   0.201 -0.1050  0.0787 -0.6539
  401GLN    HG1  571   8.819  -1.675   0.166  0.5348  0.6669  1.6839
  401GLN    HG2  572   8.770  -1.796   0.287  0.7592  0.5611 -0.6450
  401GLN     CD  573   8.706  -1.841   0.091 -0.1887 -0.6582 -0.0676
  401GLN    OE1  574   8.783  -1.937   0.080 -0.1063 -0.8170  0.0154
  401GLN    NE2  575   8.607  -1.817   0.005 -0.0432 -0.0132 -0.0257
  401GLN   HE21  576   8.539  -1.744   0.020  0.1181 -0.3310  2.7519
  401GLN   HE22  577   8.584  -1.887  -0.064 -1.9326 -0.6892  1.2187
  401GLN      C  578   8.539  -1.475   0.415 -0.1193  1.1528 -0.0266
  401GLN      O  579   8.500  -1.371   0.366  0.3944  0.3677  0.7735
  402HIS      N  580   8.476  -1.523   0.529  0.2303  0.4501  0.4048
  402HIS      H  581   8.505  -1.611   0.569 -0.8318 -0.5342 -0.9048
  402HIS     CA  582   8.367  -1.444   0.596 -0.3626 -0.3808  0.0378
  402HIS     HA  583   8.284  -1.424   0.529  0.6331 -1.2910 -1.5408
  402HIS     CB  584   8.313  -1.531   0.706 -0.0684 -0.3532  0.0169
  402HIS    HB1  585   8.378  -1.551   0.790 -2.9735 -2.1586  2.0293
  402HIS    HB2  586   8.231  -1.479   0.755 -1.2222 -0.5905 -1.5694
  402HIS     CG  587   8.256  -1.666   0.674 -0.2628 -0.2396  0.1696
  402HIS    ND1  588   8.174  -1.698   0.565  0.0796 -0.4621 -0.3351
  402HIS    CD2  589   8.268  -1.783   0.748  0.3387 -0.4621  0.0902
  402HIS    HD2  590   8.320  -1.805   0.840 -0.3925  2.1338  1.1988
  402HIS    CE1  591   8.140  -1.829   0.572 -0.8092  0.0776  0.1710
  402HIS    HE1  592   8.077  -1.884   0.503  0.4625 -0.0175 -0.9432
  402HIS    NE2  593   8.195  -1.882   0.678  0.1149  0.0984 -0.0700
  402HIS    HE2  594   8.170  -1.974   0.713 -0.4634  0.2763 -0.0030
  402HIS      C  595   8.410  -1.312   0.669 -0.8149 -0.6339  0.0250
  402HIS      O  596   8.330  -1.220   0.700  0.0410 -0.1080 -0.1504
  403ILE      N  597   8.544  -1.302   0.688  0.3797 -0.3190  0.4969
  403ILE      H  598   8.610  -1.374   0.665  0.0756 -0.0859 -1.3013
  403ILE     CA  599   8.604  -1.178   0.743 -0.5960 -0.1124 -0.4971
  403ILE     HA  600   8.529  -1.124   0.801 -0.0304  0.3669 -0.1958
  403ILE     CB  601   8.725  -1.208   0.844 -0.2579 -0.0977  0.6460
  403ILE     HB  602   8.796  -1.270   0.789  0.5551  0.8933  0.5431
  403ILE    CG1  603   8.681  -1.280   0.969  0.2706 -0.2122  0.0775
  403ILE   HG11  604   8.641  -1.205   1.036 -1.1063  0.2966 -1.2689
  403ILE   HG12  605   8.607  -1.359   0.957 -1.6981  1.2508  1.9852
  403ILE    CG2  606   8.805  -1.089   0.892  0.4934  0.3608 -0.0095
  403ILE   HG21  607   8.840  -1.016   0.819 -1.7945  0.7751 -0.7857
  403ILE   HG22  608   8.751  -1.043   0.975 -0.7876 -2.5424  0.8955
  403ILE   HG23  609   8.902  -1.120   0.931 -1.1946 -0.4701  3.9041
  403ILE     CD  610   8.798  -1.363   1.041  0.5183  0.2161  0.5387
  403ILE    HD1  611   8.762  -1.396   1.139 -3.6911  0.7301 -0.6311
  403ILE    HD2  612   8.836  -1.444   0.980 -1.0964 -1.9731  2.2570
  403ILE    HD3  613   8.885  -1.298   1.054  0.9482 -0.0357 -0.9288
  403ILE      C  614   8.646  -1.082   0.629 -0.3752  0.5105  0.0614
  403ILE      O  615   8.625  -0.962   0.624 -0.3312  0.0068  0.5991
  404GLN      N  616   8.701  -1.139   0.524  0.3600 -0.5471 -0.8245
  404GLN      H  617   8.724  -1.237   0.532 -1.4124 -1.0496 -1.3741
  404GLN     CA  618   8.731  -1.065   0.401  0.6714  0.0250  0.2911
  404GLN     HA  619   8.801  -0.982   0.410 -0.0041  0.4188  2.4834
  404GLN     CB  620   8.805  -1.161   0.302 -1.0942  0.6291  0.7260
  404GLN    HB1  621   8.730  -1.238   0.283 -0.5526  0.1659  0.4553
  404GLN    HB2  622   8.828  -1.101   0.214  0.8583  0.3882  1.0469
  404GLN     CG  623   8.939  -1.221   0.358  0.3825 -0.0607 -0.0972
  404GLN    HG1  624   9.015  -1.144   0.370 -1.0185  1.5003 -0.7579
  404GLN    HG2  625   8.934  -1.248   0.463  2.2402  2.6591  0.8013
  404GLN     CD  626   9.004  -1.335   0.287 -0.2637  0.3776  0.0400
  404GLN    OE1  627   9.116  -1.375   0.322  0.7531  0.0374  0.6682
  404GLN    NE2  628   8.939  -1.384   0.185  1.0942  0.8601  0.6078
  404GLN   HE21  629   8.850  -1.347   0.158  1.0087 -0.2153 -0.6929
  404GLN   HE22  630   8.981  -1.443   0.114  1.0260 -0.5041  1.6618
  404GLN      C  631   8.604  -1.017   0.331  0.3480 -1.0180  0.5359
  404GLN      O  632   8.606  -0.909   0.265 -0.4357 -0.3089 -0.1622
  405GLN      N  633   8.492  -1.091   0.348  0.6527 -0.0608 -0.2832
  405GLN      H  634   8.501  -1.180   0.394  1.7162  0.2066  0.0600
  405GLN     CA  635   8.355  -1.051   0.309  0.2808 -0.5657 -0.0892
  405GLN     HA  636   8.355  -1.002   0.211 -0.2241 -1.5732 -0.6007
  405GLN     CB  637   8.262  -1.178   0.316 -0.0121  0.0341 -0.4570
  405GLN    HB1  638   8.299  -1.241   0.236  2.2399  0.2323  0.3290
  405GLN    HB2  639   8.275  -1.224   0.414 -0.4008  0.5806 -0.1436
  405GLN     CG  640   8.110  -1.148   0.301  0.1427  0.2933 -0.1921
  405GLN    HG1  641   8.045  -1.233   0.321 -0.1003  0.6639  0.6248
  405GLN    HG2  642   8.079  -1.078   0.378 -1.4481  0.3907 -0.8901
  405GLN     CD  643   8.064  -1.113   0.159  0.1759 -0.1036  0.1049
  405GLN    OE1  644   7.944  -1.093   0.134  0.0067 -0.8281 -0.5060
  405GLN    NE2  645   8.151  -1.099   0.062 -0.3586 -0.9210  0.1149
  405GLN   HE21  646   8.250  -1.117   0.071 -0.6803 -2.5094  0.8187
  405GLN   HE22  647   8.109  -1.091  -0.030  0.9086 -1.7182 -0.5668
  405GLN      C  648   8.300  -0.928   0.398 -0.1418  0.2353 -0.3079
  405GLN      O  649   8.231  -0.842   0.345  0.3267 -0.4392  0.1748
  406PHE      N  650   8.335  -0.925   0.528  0.3494  0.0879  0.0042
  406PHE      H  651   8.392  -1.002   0.561  0.5053 -0.2886 -1.1133
  406PHE     CA  652   8.289  -0.828   0.630 -0.5363  0.2513 -0.2388
  406PHE     HA  653   8.181  -0.814   0.633 -0.7292 -1.0220 -0.4196
  406PHE     CB  654   8.329  -0.887   0.775  0.8959 -0.5893  1.2259
  406PHE    HB1  655   8.241  -0.939   0.812  0.1417  0.0728  0.4016
  406PHE    HB2  656   8.409  -0.958   0.752 -0.4812 -2.9286  3.1725
  406PHE     CG  657   8.392  -0.799   0.884  0.6483  0.4945 -0.3560
  406PHE    CD1  658   8.361  -0.665   0.915  0.1795  0.3737  0.4386
  406PHE    HD1  659   8.291  -0.606   0.858 -0.5941 -0.0768  0.9006
  406PHE    CD2  660   8.486  -0.867   0.965 -0.6334  0.0364 -0.1291
  406PHE    HD2  661   8.512  -0.971   0.958  0.2858  0.2514 -0.0756
  406PHE    CE1  662   8.427  -0.597   1.018 -0.7907  0.7457 -0.1208
  406PHE    HE1  663   8.404  -0.492   1.033  0.0745  0.5656  3.1098
  406PHE    CE2  664   8.541  -0.806   1.079  0.5735 -0.5789  0.4063
  406PHE    HE2  665   8.604  -0.860   1.149  0.8230 -2.0033 -0.8623
  406PHE     CZ  666   8.516  -0.670   1.103  0.5909 -0.6467  0.4937
  406PHE     HZ  667   8.562  -0.620   1.186  1.5805 -0.1257 -0.3412
  406PHE      C  668   8.353  -0.690   0.605 -0.8486  0.8709 -0.4885
  406PHE      O  669   8.275  -0.595   0.596  0.1571 -0.4187 -0.3014
  407TYR      N  670   8.490  -0.689   0.584 -0.2725  0.3327 -0.5432
  407TYR      H  671   8.536  -0.778   0.597 -0.1521  0.0286 -2.6372
  407TYR     CA  672   8.570  -0.570   0.547  0.5774 -0.4242  0.7571
  407TYR     HA  673   8.555  -0.490   0.620 -0.9286  0.8470 -0.8620
  407TYR     CB  674   8.723  -0.605   0.523  0.6532  0.1513  0.7756
  407TYR    HB1  675   8.729  -0.685   0.450  1.8777  0.7521  0.1868
  407TYR    HB2  676   8.776  -0.516   0.489 -1.5090  1.7748  1.4184
  407TYR     CG  677   8.799  -0.654   0.637  0.1021 -0.7658  0.0206
  407TYR    CD1  678   8.755  -0.644   0.773  0.4912 -0.5648  1.0043
  407TYR    HD1  679   8.658  -0.602   0.795  0.8438  0.7086  0.2566
  407TYR    CD2  680   8.918  -0.720   0.600  0.3316  0.2545 -0.3376
  407TYR    HD2  681   8.948  -0.715   0.497  1.2394  5.3041 -0.0592
  407TYR    CE1  682   8.835  -0.704   0.868  0.3606 -0.3009 -0.7808
  407TYR    HE1  683   8.797  -0.708   0.969  0.2907 -1.1053 -0.8288
  407TYR    CE2  684   9.000  -0.776   0.702  0.2510  0.2217 -0.4693
  407TYR    HE2  685   9.095  -0.818   0.672  0.7844  2.7472 -2.6754
  407TYR     CZ  686   8.963  -0.762   0.842 -0.4768 -0.1726  0.6496
  407TYR     OH  687   9.037  -0.817   0.945 -0.1281  0.2389  0.5213
  407TYR     HH  688   9.110  -0.874   0.926  0.8126  1.3325  0.7079
  407TYR      C  689   8.513  -0.514   0.417  0.3086 -0.0142 -0.0603
  407TYR      O  690   8.507  -0.393   0.399 -0.2477  0.0446 -0.3600
  408ASP      N  691   8.474  -0.599   0.320 -0.7278  0.3699  0.0499
  408ASP      H  692   8.489  -0.699   0.327  0.0532  0.5404  1.0218
  408ASP     CA  693   8.441  -0.555   0.183 -0.2022 -0.7913 -0.9097
  408ASP     HA  694   8.517  -0.489   0.142 -2.1572  0.8122 -2.1562
  408ASP     CB  695   8.433  -0.685   0.103  0.0381  0.4330 -1.0510
  408ASP    HB1  696   8.520  -0.748   0.125 -0.3017  0.7318  1.4827
  408ASP    HB2  697   8.348  -0.745   0.133 -0.0971  0.5161 -1.2655
  408ASP     CG  698   8.420  -0.664  -0.047 -0.1341 -0.7518 -0.9248
  408ASP    OD1  699   8.310  -0.687  -0.103  0.4676 -0.1640 -0.5096
  408ASP    OD2  700   8.522  -0.630  -0.107  0.1154 -0.2925 -0.0395
  408ASP      C  701   8.301  -0.486   0.188  0.4090  0.8395 -0.4643
  408ASP      O  702   8.278  -0.389   0.120  0.1731 -0.5727  0.0770
  409LEU      N  703   8.202  -0.538   0.264  0.1554 -0.2218  0.6846
  409LEU      H  704   8.224  -0.623   0.314 -1.4401 -1.4405 -0.5771
  409LEU     CA  705   8.069  -0.481   0.285 -0.1094  0.1830 -0.5402
  409LEU     HA  706   8.031  -0.457   0.186  0.1278 -1.0914 -0.9570
  409LEU     CB  707   7.975  -0.580   0.358 -0.2314 -0.0786 -1.0804
  409LEU    HB1  708   8.026  -0.618   0.446 -0.3851 -0.8580 -1.3201
  409LEU    HB2  709   7.891  -0.520   0.391  1.7571  1.0495  2.4585
  409LEU     CG  710   7.915  -0.687   0.271 -1.0896  0.3544 -0.1414
  409LEU     HG  711   7.989  -0.720   0.198 -0.8230 -1.6314  0.9517
  409LEU    CD1  712   7.871  -0.816   0.341  0.7221 -0.0379  0.2530
  409LEU   HD11  713   7.844  -0.887   0.262  0.2011 -0.8596  1.1510
  409LEU   HD12  714   7.953  -0.861   0.396 -0.4881 -1.2187  1.1611
  409LEU   HD13  715   7.790  -0.811   0.413  0.8057  1.0515  0.2875
  409LEU    CD2  716   7.807  -0.622   0.184 -0.1806  0.2985  0.3960
  409LEU   HD21  717   7.769  -0.696   0.114 -1.7156  0.8812  0.5710
  409LEU   HD22  718   7.728  -0.568   0.236 -1.5366  1.3816 -2.5331
  409LEU   HD23  719   7.854  -0.546   0.121  0.2530 -0.5904 -0.3774
  409LEU      C  720   8.078  -0.350   0.372  0.1169 -0.5779  0.0705
  409LEU      O  721   7.993  -0.265   0.364  0.7290 -0.5357 -0.4393
  410LEU      N  722   8.180  -0.344   0.459 -0.2654  0.1890  0.3651
  410LEU      H  723   8.240  -0.423   0.476 -0.9394 -0.7049 -1.2755
  410LEU     CA  724   8.192  -0.237   0.565 -0.1074 -0.3542 -0.3268
  410LEU     HA  725   8.094  -0.213   0.607 -0.1004  1.1817 -1.0934
  410LEU     CB  726   8.290  -0.276   0.678  0.3496  0.7619  0.2945
  410LEU    HB1  727   8.247  -0.355   0.741  0.9901  1.8323  2.1622
  410LEU    HB2  728   8.379  -0.319   0.633  0.4531  1.6682 -0.3910
  410LEU     CG  729   8.339  -0.172   0.772  0.1467  0.0253 -0.0487
  410LEU     HG  730   8.403  -0.105   0.714 -1.0203 -0.1712 -1.6129
  410LEU    CD1  731   8.239  -0.082   0.832  0.2138 -0.0268 -0.2798
  410LEU   HD11  732   8.158  -0.046   0.768 -0.6271 -2.8417 -0.9525
  410LEU   HD12  733   8.194  -0.125   0.922  1.9422  1.9603  1.6377
  410LEU   HD13  734   8.299   0.000   0.869  0.0378 -0.5164  1.1528
  410LEU    CD2  735   8.425  -0.240   0.876  0.0508  0.3586 -0.0151
  410LEU   HD21  736   8.362  -0.293   0.948  0.3936 -0.7093 -0.4706
  410LEU   HD22  737   8.490  -0.320   0.839 -0.1637 -0.7865  1.8992
  410LEU   HD23  738   8.486  -0.172   0.935 -1.3108 -1.5214  3.9879
  410LEU      C  739   8.237  -0.108   0.492 -0.7183 -0.6575 -0.1060
  410LEU      O  740   8.168  -0.009   0.494 -0.1974 -0.4233  0.2486
  411THR      N  741   8.346  -0.123   0.413 -0.0927  0.0546  0.1531
  411THR      H  742   8.402  -0.206   0.419  0.9680  0.8670  2.6848
  411THR     CA  743   8.407  -0.023   0.322  0.0434  0.2530 -0.1332
  411THR     HA  744   8.432   0.073   0.369 -0.6430  0.7239 -0.7038
  411THR     CB  745   8.542  -0.075   0.279  0.2619  0.2497  0.4157
  411THR     HB  746   8.581  -0.004   0.206 -0.1156  0.5211  0.4724
  411THR    OG1  747   8.506  -0.183   0.205 -0.4616  0.2211  0.3164
  411THR    HG1  748   8.480  -0.252   0.264  0.1041  0.2335  0.5936
  411THR    CG2  749   8.636  -0.109   0.399 -0.6781  0.6606 -0.2369
  411THR   HG21  750   8.598  -0.188   0.463 -2.2334 -0.4197 -2.3697
  411THR   HG22  751   8.726  -0.149   0.352 -0.2950 -1.1991  1.9423
  411THR   HG23  752   8.662  -0.028   0.467  1.1216  0.0763 -0.1867
  411THR      C  753   8.321   0.027   0.204 -0.2143 -0.3908  0.0639
  411THR      O  754   8.341   0.132   0.144  0.2374 -0.2268 -0.5461
  412GLY      N  755   8.213  -0.046   0.179 -0.5058 -0.4046  0.7144
  412GLY      H  756   8.213  -0.139   0.219 -0.0449 -0.6630  0.1295
  412GLY     CA  757   8.108  -0.028   0.079 -0.6306 -0.0035  0.7002
  412GLY    HA1  758   8.152   0.013  -0.012 -2.2850  1.3260  0.4552
  412GLY    HA2  759   8.080  -0.131   0.055  0.0944 -0.6209  2.3195
  412GLY      C  760   7.991   0.038   0.138  0.2262  0.2452  0.2359
  412GLY      O  761   7.933   0.128   0.071  0.2864  0.4168  0.4705
  413SER      N  762   7.958   0.006   0.264  0.4674  0.1263  0.3841
  413SER      H  763   8.025  -0.057   0.305  2.0326  1.5893  0.2240
  413SER     CA  764   7.861   0.076   0.343 -0.5347  0.1107 -0.7447
  413SER     HA  765   7.768   0.082   0.285 -0.6533 -1.6042 -0.7844
  413SER     CB  766   7.837  -0.006   0.466  0.2883  0.9405 -0.8366
  413SER    HB1  767   7.923  -0.023   0.531 -0.5997 -0.6342 -0.0128
  413SER    HB2  768   7.766   0.042   0.534  1.8636  0.9082  0.9074
  413SER     OG  769   7.768  -0.122   0.436  0.5431  0.4489  0.0447
  413SER     HG  770   7.828  -0.192   0.417  0.5702 -0.0359  1.7081
  413SER      C  771   7.900   0.216   0.393  0.3968  0.0600 -0.3620
  413SER      O  772   7.813   0.301   0.393 -0.6381  0.4529  0.1735
  414MET      N  773   8.025   0.239   0.441  0.4416 -0.7439  0.0609
  414MET      H  774   8.096   0.167   0.444  0.7547 -0.4439 -0.0816
  414MET     CA  775   8.074   0.370   0.488 -0.6287  0.0764 -0.1864
  414MET     HA  776   8.000   0.400   0.561 -0.8721 -0.8100 -0.0704
  414MET     CB  777   8.221   0.368   0.531 -0.0322 -0.2374  0.0214
  414MET    HB1  778   8.276   0.312   0.455  0.5868  0.6359 -0.1971
  414MET    HB2  779   8.260   0.470   0.529 -0.8854  0.1489  1.6747
  414MET     CG  780   8.243   0.296   0.665 -0.6989  0.6958  0.1600
  414MET    HG1  781   8.237   0.380   0.734  1.3987 -0.0892  1.3965
  414MET    HG2  782   8.171   0.215   0.677  1.8755 -1.7406  0.2334
  414MET     SD  783   8.408   0.228   0.687  0.0830 -0.1963 -0.4616
  414MET     CE  784   8.511   0.369   0.656 -0.3036 -0.8724  0.4040
  414MET    HE1  785   8.456   0.458   0.689  0.3536  0.0324 -0.8639
  414MET    HE2  786   8.605   0.353   0.709 -0.9911  1.0522  2.3853
  414MET    HE3  787   8.531   0.384   0.550  0.2333  1.3165  0.7472
  414MET      C  788   8.057   0.487   0.385 -0.2945 -0.1856 -0.3503
  414MET      O  789   8.021   0.597   0.427  0.4094 -0.6033  0.1394
  415GLU      N  790   8.082   0.456   0.260 -0.3990 -0.0047 -0.0983
  415GLU      H  791   8.126   0.366   0.246 -0.2724  0.1477 -0.7125
  415GLU     CA  792   8.082   0.549   0.144  0.2706  0.7887  0.3991
  415GLU     HA  793   8.160   0.622   0.169 -1.0990  1.8717  1.6785
  415GLU     CB  794   8.121   0.449   0.031  0.7392 -0.4638  0.2640
  415GLU    HB1  795   8.201   0.383   0.066 -0.2261 -0.7237  2.1539
  415GLU    HB2  796   8.034   0.385   0.012  1.4024 -1.4288  0.3747
  415GLU     CG  797   8.161   0.527  -0.098 -0.5059 -0.2220  0.6908
  415GLU    HG1  798   8.148   0.456  -0.179  0.4459  0.0288  0.2971
  415GLU    HG2  799   8.094   0.611  -0.115  0.0681 -0.0444 -0.8405
  415GLU     CD  800   8.302   0.580  -0.102  0.2194 -0.6228  0.9195
  415GLU    OE1  801   8.381   0.535  -0.014  0.7669  0.0141 -0.2629
  415GLU    OE2  802   8.328   0.667  -0.178  0.1688 -0.7833 -0.0480
  415GLU      C  803   7.943   0.619   0.111  0.0046 -0.1758  0.4167
  415GLU      O  804   7.948   0.727   0.054 -0.1178 -0.1199 -0.3258
  416ILE      N  805   7.833   0.553   0.157 -0.0988  0.3593  0.4175
  416ILE      H  806   7.847   0.459   0.191 -0.5854  0.0559 -0.1912
  416ILE     CA  807   7.695   0.600   0.151  0.4333  0.1520  0.5215
  416ILE     HA  808   7.675   0.663   0.064 -2.2127 -0.3499  0.6893
  416ILE     CB  809   7.599   0.474   0.130  0.2385  0.1733 -0.2498
  416ILE     HB  810   7.601   0.419   0.224 -3.9723 -2.4162 -1.3716
  416ILE    CG1  811   7.641   0.365   0.024  0.9768  0.7999 -0.5830
  416ILE   HG11  812   7.731   0.311   0.053 -0.8210 -1.4932  1.1723
  416ILE   HG12  813   7.568   0.286   0.005  0.4507  1.2102 -0.2980
  416ILE    CG2  814   7.451   0.524   0.104  0.6108 -0.3587 -0.0401
  416ILE   HG21  815   7.403   0.557   0.196  0.4418  0.4327 -0.4078
  416ILE   HG22  816   7.448   0.607   0.034 -0.3176 -0.2890  0.0630
  416ILE   HG23  817   7.393   0.440   0.063 -1.8778  1.5813 -0.7740
  416ILE     CD  818   7.654   0.433  -0.114 -0.4091  0.2088  0.3719
  416ILE    HD1  819   7.757   0.466  -0.127 -0.4116  1.3834  2.8857
  416ILE    HD2  820   7.628   0.375  -0.203 -2.3231  3.0515 -1.0946
  416ILE    HD3  821   7.593   0.521  -0.129  1.1570  1.3709  0.5637
  416ILE      C  822   7.645   0.682   0.269  0.5224 -0.7600 -0.1115
  416ILE      O  823   7.545   0.748   0.251  0.5589 -0.2151 -0.1607
  417ILE      N  824   7.719   0.683   0.380  0.1163 -0.6408  0.1584
  417ILE      H  825   7.806   0.632   0.391  1.2689  1.3630  1.0190
  417ILE     CA  826   7.701   0.766   0.493  0.2602  0.6944  0.6271
  417ILE     HA  827   7.597   0.795   0.506 -0.0442  0.2654 -0.6917
  417ILE     CB  828   7.737   0.689   0.619 -0.3828  0.3082  0.2585
  417ILE     HB  829   7.846   0.686   0.622 -0.4169 -1.1137  2.5539
  417ILE    CG1  830   7.691   0.542   0.619  0.1581  0.1210 -0.5729
  417ILE   HG11  831   7.583   0.549   0.632  0.3081 -0.4086  1.4190
  417ILE   HG12  832   7.707   0.485   0.528 -1.2881  0.5792 -1.1383
  417ILE    CG2  833   7.689   0.769   0.741 -0.2717  0.8991  0.4979
  417ILE   HG21  834   7.713   0.875   0.738  0.8048  0.6650  0.5205
  417ILE   HG22  835   7.584   0.742   0.758 -0.1476 -0.1597 -0.2995
  417ILE   HG23  836   7.738   0.734   0.832  0.3236  1.6958  0.4899
  417ILE     CD  837   7.750   0.463   0.742  0.1795 -0.5498  0.1395
  417ILE    HD1  838   7.750   0.356   0.722 -4.1917 -0.6797 -0.1592
  417ILE    HD2  839   7.853   0.497   0.758 -0.2970  0.8475  0.3271
  417ILE    HD3  840   7.698   0.478   0.836  0.7680  0.8631  0.2714
  417ILE      C  841   7.794   0.888   0.475 -0.3042 -0.6618 -0.8538
  417ILE      O  842   7.746   0.998   0.483  0.4086 -0.3067 -0.6092
  418ARG      N  843   7.926   0.868   0.434  0.8910  0.2435 -0.3600
  418ARG      H  844   7.948   0.770   0.428 -0.8008 -0.1848 -0.1160
  418ARG     CA  845   8.031   0.972   0.419  0.8393 -0.0480 -0.1183
  418ARG     HA  846   8.068   1.004   0.516  2.6393  0.0356 -0.7936
  418ARG     CB  847   8.161   0.912   0.356 -0.0377 -0.0715 -0.4566
  418ARG    HB1  848   8.191   0.819   0.404  0.2218  1.3153  2.2930
  418ARG    HB2  849   8.142   0.896   0.250  1.6216  0.8993 -0.9382
  418ARG     CG  850   8.286   1.006   0.379  0.0780  1.3653  0.3618
  418ARG    HG1  851   8.262   1.110   0.357 -1.2717  0.6180 -2.1042
  418ARG    HG2  852   8.319   0.991   0.482 -0.3502  0.9391  0.4403
  418ARG     CD  853   8.399   0.974   0.280 -0.1267 -0.4088 -0.3300
  418ARG    HD1  854   8.440   0.878   0.312  1.3243  0.6569  1.1938
  418ARG    HD2  855   8.364   0.983   0.177 -0.1423  2.8446 -0.1149
  418ARG     NE  856   8.517   1.069   0.286 -0.4519 -0.3182  0.1425
  418ARG     HE  857   8.501   1.155   0.337 -2.5849 -0.9455  0.6513
  418ARG     CZ  858   8.636   1.048   0.231  0.3859 -0.4536  0.0427
  418ARG    NH1  859   8.673   0.934   0.169 -0.5572  0.5851 -0.0228
  418ARG   HH11  860   8.610   0.858   0.148  0.6825 -1.5871  3.2470
  418ARG   HH12  861   8.757   0.924   0.115  0.1391  0.7880  0.9988
  418ARG    NH2  862   8.722   1.144   0.235 -0.0991 -0.1384 -0.2134
  418ARG   HH21  863   8.698   1.227   0.287  0.9982 -0.5735  1.0200
  418ARG   HH22  864   8.818   1.123   0.214 -0.2519 -0.2073 -0.8706
  418ARG      C  865   7.987   1.097   0.339 -0.1531 -0.0995  0.9600
  418ARG      O  866   7.957   1.090   0.219  0.7665  0.2443 -0.1468
  419GLY      N  867   7.984   1.219   0.397  0.1349 -0.2091 -0.2676
  419GLY      H  868   8.032   1.227   0.486  1.3688  0.4696 -0.9759
  419GLY     CA  869   7.960   1.349   0.337 -0.5665 -0.1017  0.2270
  419GLY    HA1  870   8.041   1.416   0.365  0.3458 -1.5970  1.2972
  419GLY    HA2  871   7.957   1.348   0.228  2.9038 -0.2574  0.0028
  419GLY      C  872   7.832   1.416   0.391  1.3705  0.3647 -0.3902
  419GLY      O  873   7.781   1.513   0.335 -0.7672 -0.1489 -0.1750
  420TRP      N  874   7.772   1.363   0.503  0.7696 -0.6968  0.0563
  420TRP      H  875   7.823   1.281   0.534  1.5857 -0.5859 -0.9496
  420TRP     CA  876   7.640   1.393   0.555  0.3934  0.6182 -0.1851
  420TRP     HA  877   7.581   1.374   0.465 -1.1815  1.9713  0.5142
  420TRP     CB  878   7.603   1.295   0.669 -0.0242  0.7073  0.0305
  420TRP    HB1  879   7.660   1.202   0.668 -2.1215 -0.6349 -1.0452
  420TRP    HB2  880   7.640   1.338   0.762 -0.3430 -2.2434  1.6145
  420TRP     CG  881   7.463   1.257   0.688  0.0277 -0.2923  0.1747
  420TRP    CD1  882   7.398   1.159   0.623 -0.3107  0.0550  0.3790
  420TRP    HD1  883   7.443   1.099   0.545 -1.2104 -1.5880  1.0716
  420TRP    CD2  884   7.366   1.316   0.780 -0.0213  0.0742 -0.0958
  420TRP    NE1  885   7.263   1.168   0.662  0.4080  0.3525  0.1114
  420TRP    HE1  886   7.190   1.112   0.621 -1.8563  0.5631  3.4665
  420TRP    CE2  887   7.239   1.255   0.763 -0.0825 -0.1992  0.0139
  420TRP    CE3  888   7.377   1.409   0.884  0.0492 -0.1607 -0.3949
  420TRP    HE3  889   7.466   1.467   0.903  0.3040 -1.3977  2.6134
  420TRP    CZ2  890   7.128   1.273   0.844 -0.2262 -0.5453  0.2039
  420TRP    HZ2  891   7.030   1.236   0.820  0.1864 -0.8936 -0.9888
  420TRP    CZ3  892   7.270   1.436   0.971 -0.0325 -0.7197  0.1607
  420TRP    HZ3  893   7.293   1.494   1.059  1.1057 -1.6885  0.5290
  420TRP    CH2  894   7.147   1.362   0.954  0.4147  0.6369 -0.1163
  420TRP    HH2  895   7.065   1.380   1.022  1.9873  1.5730  1.6190
  420TRP      C  896   7.629   1.538   0.595  0.0404 -0.2382 -0.1097
  420TRP      O  897   7.516   1.584   0.621 -0.3006 -0.5567 -0.7127
  421ALA      N  898   7.745   1.603   0.613  0.3535  0.6077 -0.1485
  421ALA      H  899   7.829   1.552   0.590 -0.3878 -0.3496 -0.8650
  421ALA     CA  900   7.752   1.737   0.687  0.0871 -0.2015  0.6299
  421ALA     HA  901   7.678   1.735   0.767 -0.4107 -0.9310  0.1659
  421ALA     CB  902   7.880   1.778   0.756 -0.0655  0.6501  0.3819
  421ALA    HB1  903   7.960   1.786   0.683 -0.3141  1.6298  0.1963
  421ALA    HB2  904   7.874   1.873   0.809 -1.9030  1.1814 -0.6567
  421ALA    HB3  905   7.901   1.691   0.818  1.5831 -0.0338 -1.0697
  421ALA      C  906   7.723   1.854   0.586 -0.7684  0.9375 -0.3629
  421ALA      O  907   7.686   1.959   0.626 -0.4149  0.2604  0.7552
  422GLU      N  908   7.743   1.829   0.456  0.2347  0.0416 -0.0065
  422GLU      H  909   7.761   1.737   0.419  1.1763  0.2339 -0.0426
  422GLU     CA  910   7.712   1.911   0.347 -0.6659  0.3328  0.0733
  422GLU     HA  911   7.768   2.002   0.366  1.0623 -1.0913  2.2168
  422GLU     CB  912   7.772   1.858   0.213  0.2200  0.1206 -0.5179
  422GLU    HB1  913   7.856   1.788   0.223 -1.8535 -2.2924  1.3379
  422GLU    HB2  914   7.693   1.787   0.188 -1.0084  0.3370  2.3534
  422GLU     CG  915   7.793   1.956   0.102 -0.3789  0.4013  0.5669
  422GLU    HG1  916   7.712   2.028   0.091  0.8620  1.6268 -1.0180
  422GLU    HG2  917   7.885   2.013   0.116 -0.1376  0.9695 -2.6024
  422GLU     CD  918   7.810   1.887  -0.030 -0.1055  0.4175 -0.1688
  422GLU    OE1  919   7.790   1.761  -0.037 -0.2263  0.5860 -0.4301
  422GLU    OE2  920   7.860   1.957  -0.119  0.1790 -0.2384  0.0777
  422GLU      C  921   7.555   1.932   0.332 -0.4963 -0.0217  0.0922
  422GLU      O  922   7.506   2.029   0.282  0.0315  0.0520 -0.1420
  423LYS      N  923   7.473   1.832   0.371  0.4073 -0.3435 -0.3038
  423LYS      H  924   7.522   1.749   0.399  0.2375 -0.8013 -1.3263
  423LYS     CA  925   7.331   1.823   0.373 -0.4213  0.2078  0.4982
  423LYS     HA  926   7.309   1.864   0.274  0.7858  1.2489  0.6409
  423LYS     CB  927   7.290   1.682   0.388  0.3594  0.3030 -0.2667
  423LYS    HB1  928   7.299   1.651   0.492  0.7978  0.9621 -0.1020
  423LYS    HB2  929   7.183   1.680   0.368 -0.2078 -0.8805  2.4001
  423LYS     CG  930   7.375   1.591   0.294 -0.1698 -0.3776  0.2605
  423LYS    HG1  931   7.365   1.634   0.195 -0.4382 -0.4449  0.2586
  423LYS    HG2  932   7.482   1.591   0.316  0.2299  1.4842 -1.4184
  423LYS     CD  933   7.311   1.453   0.293  0.0515 -0.4052 -0.4094
  423LYS    HD1  934   7.332   1.416   0.394  0.4557 -0.2361 -0.4298
  423LYS    HD2  935   7.204   1.460   0.273  0.5894  0.4800 -3.4350
  423LYS     CE  936   7.379   1.354   0.198 -0.1244 -0.6463 -0.3410
  423LYS    HE1  937   7.487   1.368   0.203 -0.3325  1.3050 -0.6038
  423LYS    HE2  938   7.353   1.252   0.227 -0.4429 -0.0811  1.5323
  423LYS     NZ  939   7.340   1.372   0.056  0.6787  0.2524  0.5424
  423LYS    HZ1  940   7.353   1.289  -0.000 -0.5600  1.6086 -1.9006
  423LYS    HZ2  941   7.240   1.382   0.050  0.6546 -0.2203  0.0128
  423LYS    HZ3  942   7.375   1.455   0.011 -0.3020  1.4680  1.9305
  423LYS      C  943   7.258   1.904   0.476  0.5986 -0.1964  0.3622
  423LYS      O  944   7.149   1.941   0.450  0.1240 -0.0273  0.2735
  424ILE      N  945   7.319   1.911   0.595 -0.0505 -0.0759 -0.6230
  424ILE      H  946   7.413   1.875   0.599  0.4916  1.1782 -1.4537
  424ILE     CA  947   7.254   1.975   0.702 -0.1721  1.0607 -0.6545
  424ILE     HA  948   7.150   1.943   0.698 -0.6406  2.5958 -1.8675
  424ILE     CB  949   7.334   1.942   0.836  0.2384  0.3925 -0.1208
  424ILE     HB  950   7.429   1.993   0.819  0.1445  0.0858 -1.6992
  424ILE    CG1  951   7.365   1.792   0.853  0.5314 -0.9495 -0.6801
  424ILE   HG11  952   7.282   1.722   0.862  0.1501 -0.2753  1.9865
  424ILE   HG12  953   7.410   1.747   0.764  1.8399 -0.1640 -0.4395
  424ILE    CG2  954   7.262   1.999   0.960 -0.5673 -0.7800 -0.0660
  424ILE   HG21  955   7.316   1.992   1.054  0.7001  1.7482 -0.5189
  424ILE   HG22  956   7.236   2.105   0.952  1.5914 -0.0936  1.3242
  424ILE   HG23  957   7.167   1.947   0.973  0.3373 -2.2762  0.8005
  424ILE     CD  958   7.462   1.765   0.973 -0.8800 -0.2605  0.7880
  424ILE    HD1  959   7.398   1.787   1.059 -0.7979  1.7918  0.3738
  424ILE    HD2  960   7.506   1.665   0.977 -0.5507 -0.1104  1.0187
  424ILE    HD3  961   7.545   1.835   0.963 -0.8979 -0.2266  0.8707
  424ILE      C  962   7.266   2.126   0.678 -0.1334 -0.1948 -0.4191
  424ILE      O  963   7.376   2.178   0.651  0.5314 -0.7010  0.0741
  425PRO      N  964   7.153   2.200   0.683  0.3965  0.0448 -0.6665
  425PRO     CA  965   7.153   2.350   0.676 -0.1964 -0.1619 -0.5578
  425PRO     HA  966   7.196   2.369   0.578  3.3892  1.5180  1.1556
  425PRO     CB  967   7.011   2.399   0.696  0.1784  0.0074 -0.0191
  425PRO    HB1  968   7.008   2.453   0.790  0.4532 -0.8631  0.5005
  425PRO    HB2  969   6.977   2.466   0.617 -0.7017 -1.1789 -0.6822
  425PRO     CG  970   6.922   2.273   0.703 -0.1878 -0.7744 -0.7891
  425PRO    HG1  971   6.863   2.273   0.795 -0.6875 -0.5991 -1.1079
  425PRO    HG2  972   6.843   2.280   0.628  0.3573  1.5517 -1.2223
  425PRO     CD  973   7.016   2.152   0.697  0.3519  0.5060  0.7501
  425PRO    HD1  974   6.988   2.104   0.791  2.8555 -2.7636 -0.0177
  425PRO    HD2  975   6.998   2.091   0.609  2.1610  1.6535 -0.4822
  425PRO      C  976   7.255   2.437   0.759  0.2015  0.6343 -0.0205
  425PRO      O  977   7.261   2.440   0.882  0.1456  0.5886  0.1981
  426GLY      N  978   7.336   2.516   0.694 -0.4646  0.3104 -0.2401
  426GLY      H  979   7.320   2.515   0.594 -1.8768  0.1671 -0.0380
  426GLY     CA  980   7.434   2.613   0.744 -0.2360 -0.0233  0.4725
  426GLY    HA1  981   7.442   2.709   0.693  2.2776 -1.4091 -2.0485
  426GLY    HA2  982   7.408   2.635   0.847 -4.1574  1.7047 -0.6569
  426GLY      C  983   7.576   2.552   0.746 -0.1293  0.2822 -1.0933
  426GLY      O  984   7.674   2.628   0.737  0.2116 -0.3188  0.4513
  427PHE      N  985   7.590   2.417   0.773 -0.5540  0.3761 -0.1577
  427PHE      H  986   7.507   2.368   0.804 -0.7996 -0.5065 -2.0660
  427PHE     CA  987   7.709   2.339   0.756  0.0852 -0.3309 -0.5840
  427PHE     HA  988   7.786   2.390   0.814  0.4356 -1.5154  0.0488
  427PHE     CB  989   7.676   2.203   0.829 -0.5024  1.0549 -0.5380
  427PHE    HB1  990   7.591   2.154   0.782 -0.2218  0.4575 -0.4366
  427PHE    HB2  991   7.761   2.135   0.820  0.4932  1.5445  3.2552
  427PHE     CG  992   7.647   2.209   0.980 -0.7355  0.1176 -0.4019
  427PHE    CD1  993   7.517   2.222   1.026 -0.6565 -1.3321 -1.0392
  427PHE    HD1  994   7.436   2.225   0.955 -0.6249  1.5990 -1.0697
  427PHE    CD2  995   7.749   2.178   1.072  0.1665 -0.3787 -1.0466
  427PHE    HD2  996   7.852   2.166   1.039  1.4714 -0.0615  2.4990
  427PHE    CE1  997   7.484   2.216   1.162  0.1083 -0.5907  0.1525
  427PHE    HE1  998   7.380   2.226   1.189  0.1901  1.6814 -0.2096
  427PHE    CE2  999   7.719   2.174   1.212  0.7659  0.5560  0.1804
  427PHE    HE2 1000   7.795   2.178   1.288  1.0007  0.1918 -0.0307
  427PHE     CZ 1001   7.588   2.197   1.253 -0.1351  0.3207  0.2502
  427PHE     HZ 1002   7.556   2.209   1.355  0.5204 -0.2443  0.5253
  427PHE      C 1003   7.760   2.314   0.610  0.3445 -0.0489 -0.5187
  427PHE      O 1004   7.876   2.282   0.588  0.0478  0.5846  0.3966
  428ALA      N 1005   7.671   2.331   0.513 -0.1906  0.0402  0.3458
  428ALA      H 1006   7.577   2.360   0.533  0.9408  2.4145  2.8378
  428ALA     CA 1007   7.713   2.338   0.369 -0.2115  0.0468  0.2179
  428ALA     HA 1008   7.758   2.243   0.339 -0.0128  0.3315 -0.4080
  428ALA     CB 1009   7.583   2.354   0.285 -0.3070 -0.0960 -0.1320
  428ALA    HB1 1010   7.553   2.458   0.297  0.2537  0.1063 -0.4319
  428ALA    HB2 1011   7.600   2.335   0.179  0.1576  0.5990 -0.1902
  428ALA    HB3 1012   7.504   2.288   0.322  1.8393 -2.1898  1.0027
  428ALA      C 1013   7.812   2.452   0.325  0.7453 -0.1427 -0.6355
  428ALA      O 1014   7.892   2.443   0.231 -0.1556  1.0418  0.1369
  429ASP      N 1015   7.804   2.561   0.399 -0.5142  0.3391  0.2097
  429ASP      H 1016   7.737   2.573   0.474  0.3316  2.2532  0.7145
  429ASP     CA 1017   7.890   2.677   0.387  0.3346  0.6356 -0.1988
  429ASP     HA 1018   7.914   2.688   0.282 -0.6599 -2.3978 -0.8367
  429ASP     CB 1019   7.823   2.798   0.443  0.5344  0.2126 -0.1691
  429ASP    HB1 1020   7.721   2.805   0.407  0.2409  1.6887  0.8285
  429ASP    HB2 1021   7.806   2.793   0.551 -0.3225  1.5993 -0.2223
  429ASP     CG 1022   7.895   2.934   0.418  0.0998  0.2597  0.3594
  429ASP    OD1 1023   7.916   2.973   0.302  0.1640 -0.1379  0.3626
  429ASP    OD2 1024   7.930   3.010   0.515  0.1576 -0.0676 -0.0617
  429ASP      C 1025   8.029   2.656   0.450 -0.2248 -0.2287 -0.2906
  429ASP      O 1026   8.126   2.706   0.395 -0.5426 -0.7084 -0.0337
  430LEU      N 1027   8.036   2.576   0.550  0.4627 -0.3067 -0.8054
  430LEU      H 1028   7.947   2.542   0.584  1.2143 -0.8651  0.7181
  430LEU     CA 1029   8.156   2.537   0.622 -0.8694 -0.4043  0.5342
  430LEU     HA 1030   8.212   2.630   0.633 -1.3137 -0.1552  0.7078
  430LEU     CB 1031   8.129   2.470   0.759 -0.1683 -0.4282 -0.0894
  430LEU    HB1 1032   8.072   2.378   0.748 -1.3921  0.2351  0.3614
  430LEU    HB2 1033   8.225   2.443   0.803 -0.3952 -2.0380 -0.5221
  430LEU     CG 1034   8.057   2.559   0.871  0.3983  0.3501  0.5372
  430LEU     HG 1035   7.964   2.603   0.836 -0.6695 -2.4910 -0.5149
  430LEU    CD1 1036   8.017   2.477   0.986 -0.5143  0.4453  0.5945
  430LEU   HD11 1037   7.931   2.415   0.960 -0.8228  0.5698  1.3070
  430LEU   HD12 1038   8.086   2.398   1.016  0.7623  0.7874 -1.2732
  430LEU   HD13 1039   7.989   2.531   1.076  2.3136 -0.1897  1.9649
  430LEU    CD2 1040   8.153   2.666   0.919 -0.6294  0.8405  0.1190
  430LEU   HD21 1041   8.112   2.732   0.996 -2.7919 -1.0327  0.6588
  430LEU   HD22 1042   8.243   2.619   0.959 -0.6866 -2.5675 -3.2191
  430LEU   HD23 1043   8.187   2.736   0.843  0.1052  1.2569  0.8066
  430LEU      C 1044   8.236   2.437   0.529  0.6235  0.4446  0.4029
  430LEU      O 1045   8.177   2.349   0.463 -0.4314  0.2555  0.2927
  431PRO      N 1046   8.369   2.438   0.539 -0.0257 -0.6670  0.0113
  431PRO     CA 1047   8.445   2.381   0.432 -0.0730  0.2727 -0.8154
  431PRO     HA 1048   8.403   2.428   0.343 -0.1702 -1.0850 -1.5104
  431PRO     CB 1049   8.591   2.433   0.454  0.2333  0.1635  0.4215
  431PRO    HB1 1050   8.671   2.363   0.430 -0.2393 -0.2724  0.0882
  431PRO    HB2 1051   8.608   2.503   0.372  5.0689 -1.5489 -0.3858
  431PRO     CG 1052   8.603   2.488   0.596 -0.2126 -0.1055 -0.7324
  431PRO    HG1 1053   8.639   2.405   0.658 -0.6112 -0.6997 -1.2899
  431PRO    HG2 1054   8.665   2.577   0.606 -1.3857  0.5156  1.6394
  431PRO     CD 1055   8.453   2.516   0.627 -0.2357 -0.2921 -0.0303
  431PRO    HD1 1056   8.436   2.497   0.733  3.1559 -0.0273  0.6689
  431PRO    HD2 1057   8.440   2.624   0.620  0.8160 -0.2286 -1.2886
  431PRO      C 1058   8.445   2.227   0.439 -0.2971  0.3861  0.1126
  431PRO      O 1059   8.485   2.169   0.541 -0.3047  0.2311 -0.0963
  432LYS      N 1060   8.414   2.160   0.327 -0.4984 -0.4077 -0.3685
  432LYS      H 1061   8.399   2.219   0.247 -1.3599 -0.1540 -0.0324
  432LYS     CA 1062   8.396   2.018   0.315  0.3285  0.1203 -0.5946
  432LYS     HA 1063   8.310   1.991   0.376  1.7842 -0.2169  1.4544
  432LYS     CB 1064   8.363   1.983   0.165 -0.1133 -0.0776  0.5704
  432LYS    HB1 1065   8.434   2.030   0.096  0.1877  0.8478  1.4857
  432LYS    HB2 1066   8.375   1.875   0.153 -1.1238 -0.4959  2.7607
  432LYS     CG 1067   8.210   2.015   0.125 -0.0639 -0.3388  0.3781
  432LYS    HG1 1068   8.141   1.954   0.184  1.1501 -0.3516  1.8560
  432LYS    HG2 1069   8.189   2.119   0.150 -0.1694  0.3463 -2.2674
  432LYS     CD 1070   8.172   2.016  -0.021  0.3247 -0.2616 -0.5341
  432LYS    HD1 1071   8.073   2.061  -0.028 -0.0140 -0.8221  0.4544
  432LYS    HD2 1072   8.247   2.073  -0.076  0.5930 -0.7131 -0.6395
  432LYS     CE 1073   8.168   1.865  -0.078 -0.2915 -0.1053  0.3287
  432LYS    HE1 1074   8.269   1.823  -0.079  0.1117  0.8192 -1.1507
  432LYS    HE2 1075   8.097   1.816  -0.011 -0.5241  0.4628  0.4970
  432LYS     NZ 1076   8.117   1.862  -0.214  1.0959  0.5765  0.4333
  432LYS    HZ1 1077   8.019   1.886  -0.220  0.1641 -1.9912  3.0016
  432LYS    HZ2 1078   8.163   1.933  -0.269 -2.3367  1.4729 -1.5847
  432LYS    HZ3 1079   8.127   1.768  -0.250 -0.5300  0.6127 -0.2146
  432LYS      C 1080   8.517   1.941   0.364 -0.6740 -0.1054  0.4649
  432LYS      O 1081   8.498   1.831   0.412 -0.1925  0.2724  0.2931
  433ALA      N 1082   8.641   1.991   0.341 -0.1343  0.1474 -0.2305
  433ALA      H 1083   8.663   2.072   0.286  1.1883  0.7355  1.0960
  433ALA     CA 1084   8.760   1.918   0.394 -0.2543  0.2931  0.1280
  433ALA     HA 1085   8.760   1.813   0.364  0.6545  0.1112  0.7408
  433ALA     CB 1086   8.876   1.993   0.334 -0.1643 -0.1393  0.0491
  433ALA    HB1 1087   8.975   1.953   0.356  0.0489  0.3791  0.0480
  433ALA    HB2 1088   8.870   2.006   0.226  2.0950 -1.8219 -0.3623
  433ALA    HB3 1089   8.888   2.095   0.369  3.3315  0.2099 -1.7284
  433ALA      C 1090   8.789   1.918   0.546 -0.5177 -0.2326 -0.0305
  433ALA      O 1091   8.867   1.845   0.609 -0.5246  0.2467  0.2765
  434ASP      N 1092   8.725   2.011   0.621 -0.0014  0.8117  0.7203
  434ASP      H 1093   8.678   2.080   0.564 -1.8596 -0.3866  0.7419
  434ASP     CA 1094   8.722   2.028   0.770 -0.2640  0.2492  0.1498
  434ASP     HA 1095   8.806   1.991   0.828 -1.1336 -0.5787  0.9242
  434ASP     CB 1096   8.687   2.173   0.812  0.1365 -0.6418 -0.4520
  434ASP    HB1 1097   8.766   2.246   0.794 -0.9187  1.2972  2.1893
  434ASP    HB2 1098   8.609   2.218   0.751  0.0234 -0.6449 -0.3097
  434ASP     CG 1099   8.649   2.192   0.964  0.7253  0.5319 -0.0983
  434ASP    OD1 1100   8.531   2.211   0.996  0.1853 -0.6805 -0.0165
  434ASP    OD2 1101   8.736   2.170   1.048 -0.2175  0.2484  0.6983
  434ASP      C 1102   8.613   1.937   0.829 -0.6780 -1.0280  0.7499
  434ASP      O 1103   8.634   1.853   0.920  0.0101 -0.2803  0.0327
  435GLN      N 1104   8.497   1.944   0.768  0.1187  0.3198  0.3063
  435GLN      H 1105   8.499   2.017   0.698  2.0471  3.2436  3.1256
  435GLN     CA 1106   8.373   1.874   0.805 -0.4080  0.4130  0.1093
  435GLN     HA 1107   8.343   1.889   0.908 -1.6929 -0.0186 -0.1826
  435GLN     CB 1108   8.264   1.938   0.724  0.3665  0.1176 -0.6137
  435GLN    HB1 1109   8.280   1.925   0.617 -1.0112  0.7876 -0.9305
  435GLN    HB2 1110   8.178   1.876   0.751  0.3851  0.5607  0.5209
  435GLN     CG 1111   8.232   2.087   0.741  0.0494  1.2802 -0.3329
  435GLN    HG1 1112   8.321   2.149   0.725 -0.2731  1.8265 -0.0243
  435GLN    HG2 1113   8.160   2.115   0.664  0.2237 -0.2379 -1.0783
  435GLN     CD 1114   8.174   2.132   0.873  0.0913  0.4482  0.5040
  435GLN    OE1 1115   8.051   2.132   0.887 -0.0267 -0.0442  0.5761
  435GLN    NE2 1116   8.254   2.168   0.978  0.5433  0.2141  0.4221
  435GLN   HE21 1117   8.355   2.173   0.970  0.4324  0.1723 -1.3554
  435GLN   HE22 1118   8.206   2.190   1.064  0.9331 -1.3645  1.0755
  435GLN      C 1119   8.376   1.722   0.770 -0.5150 -0.7203  0.4247
  435GLN      O 1120   8.301   1.648   0.829  0.3597 -0.1642 -0.4433
  436ASP      N 1121   8.463   1.682   0.681  0.3197  0.1297 -0.0537
  436ASP      H 1122   8.508   1.760   0.634 -0.7243  0.9221  0.2235
  436ASP     CA 1123   8.495   1.546   0.631  0.2368 -0.5031  0.1554
  436ASP     HA 1124   8.396   1.502   0.625  0.6768 -1.3643 -1.3151
  436ASP     CB 1125   8.576   1.538   0.504  0.5462 -0.4656  0.5646
  436ASP    HB1 1126   8.516   1.592   0.431 -0.6306 -2.1265  0.2207
  436ASP    HB2 1127   8.677   1.575   0.516  0.1584  1.1220 -0.7238
  436ASP     CG 1128   8.578   1.394   0.446  0.0084 -0.1154 -0.4839
  436ASP    OD1 1129   8.686   1.361   0.389 -0.1302 -0.3907  0.4482
  436ASP    OD2 1130   8.477   1.320   0.435  0.4274  0.5881 -0.2981
  436ASP      C 1131   8.562   1.463   0.740 -0.1646 -0.3114  0.2780
  436ASP      O 1132   8.550   1.340   0.739 -0.3330 -0.0282  0.2894
  437LEU      N 1133   8.635   1.531   0.832  0.1732  0.2720 -0.5497
  437LEU      H 1134   8.627   1.630   0.845 -1.4966 -0.0766  1.7632
  437LEU     CA 1135   8.713   1.474   0.938 -0.1448 -0.8736 -0.1886
  437LEU     HA 1136   8.766   1.385   0.903  1.1043 -0.1321 -0.2694
  437LEU     CB 1137   8.814   1.574   1.008 -0.9765 -0.2316  0.0648
  437LEU    HB1 1138   8.773   1.654   1.069  1.0900  1.2365 -0.3678
  437LEU    HB2 1139   8.872   1.510   1.075 -0.1671 -1.1788 -1.4789
  437LEU     CG 1140   8.924   1.637   0.922  0.1865  0.0717  0.4845
  437LEU     HG 1141   8.872   1.672   0.833 -0.7496  0.4125  1.1606
  437LEU    CD1 1142   8.975   1.770   0.977  0.0063  0.2112 -0.2444
  437LEU   HD11 1143   9.011   1.758   1.080  0.4810  0.2058 -0.4113
  437LEU   HD12 1144   9.038   1.817   0.902 -0.8038  0.7873 -0.5828
  437LEU   HD13 1145   8.897   1.844   0.996  1.2854  1.3753  0.6972
  437LEU    CD2 1146   9.047   1.550   0.888  0.8920  0.2415 -0.0078
  437LEU   HD21 1147   9.014   1.450   0.861 -1.1543  0.8576  0.0971
  437LEU   HD22 1148   9.101   1.599   0.807 -0.8576  2.4973  0.0909
  437LEU   HD23 1149   9.108   1.549   0.979  1.4437  1.9070 -0.3202
  437LEU      C 1150   8.618   1.431   1.053 -0.2177 -0.2146  0.0018
  437LEU      O 1151   8.654   1.355   1.144 -0.3470  0.0528  0.2622
  438LEU      N 1152   8.492   1.481   1.058  0.3001 -0.5099  0.1297
  438LEU      H 1153   8.464   1.534   0.976  0.8071  0.5770  0.6373
  438LEU     CA 1154   8.383   1.438   1.144  0.6984  0.0648 -0.7570
  438LEU     HA 1155   8.412   1.441   1.249  1.6814 -1.4639 -0.9414
  438LEU     CB 1156   8.251   1.516   1.122 -0.1781  0.0039 -0.5298
  438LEU    HB1 1157   8.200   1.505   1.027 -0.6233  0.7240 -0.3836
  438LEU    HB2 1158   8.190   1.467   1.197 -1.0134  1.1979 -0.3907
  438LEU     CG 1159   8.256   1.671   1.145 -0.3381 -0.2763 -0.9730
  438LEU     HG 1160   8.338   1.717   1.089 -1.3475  2.3853 -0.4328
  438LEU    CD1 1161   8.121   1.729   1.104  0.9553 -0.4586 -0.1215
  438LEU   HD11 1162   8.144   1.828   1.144  1.8064 -1.0056  0.8014
  438LEU   HD12 1163   8.107   1.734   0.996  0.0589  0.5476  0.0134
  438LEU   HD13 1164   8.035   1.698   1.165  0.2739  0.0149 -0.8211
  438LEU    CD2 1165   8.293   1.699   1.295  0.3347 -0.7341  0.8931
  438LEU   HD21 1166   8.229   1.641   1.362  0.6907 -0.4647  1.4722
  438LEU   HD22 1167   8.395   1.670   1.319 -0.1917 -2.8346  0.8052
  438LEU   HD23 1168   8.273   1.802   1.325  0.0037 -0.5369  0.0309
  438LEU      C 1169   8.361   1.289   1.111  0.3481 -0.4229 -0.4117
  438LEU      O 1170   8.336   1.214   1.205  0.0246 -0.2769  0.2236
  439PHE      N 1171   8.373   1.241   0.985  0.1719 -0.0932  0.1841
  439PHE      H 1172   8.391   1.310   0.913 -1.5282 -0.3306 -0.5360
  439PHE     CA 1173   8.350   1.102   0.947 -0.1450  0.0630  0.8110
  439PHE     HA 1174   8.275   1.055   1.012  1.6574 -0.7687  2.3877
  439PHE     CB 1175   8.312   1.082   0.800  0.6526  0.6861  0.2334
  439PHE    HB1 1176   8.231   1.149   0.772 -1.0478 -1.4105 -0.2200
  439PHE    HB2 1177   8.391   1.115   0.732 -0.5062  0.7375 -1.1435
  439PHE     CG 1178   8.255   0.940   0.774  0.6240  0.6180 -0.2542
  439PHE    CD1 1179   8.122   0.902   0.803  0.0855  0.4244  0.3517
  439PHE    HD1 1180   8.051   0.964   0.855 -0.8518  0.3512 -0.8069
  439PHE    CD2 1181   8.328   0.844   0.711 -0.2770  0.1243  0.1085
  439PHE    HD2 1182   8.429   0.875   0.690 -0.7070  1.5730  0.0389
  439PHE    CE1 1183   8.067   0.784   0.772  1.1286  0.3145  0.5898
  439PHE    HE1 1184   7.965   0.759   0.798  0.7676  0.4731 -0.5881
  439PHE    CE2 1185   8.277   0.712   0.690 -0.5483 -0.4645  0.6476
  439PHE    HE2 1186   8.336   0.646   0.627  0.2328  0.8572 -0.0648
  439PHE     CZ 1187   8.145   0.681   0.716 -0.1299  0.3029  0.3964
  439PHE     HZ 1188   8.117   0.577   0.708 -1.8278  0.7168  0.4751
  439PHE      C 1189   8.475   1.021   0.978  0.3276  0.5490  0.7128
  439PHE      O 1190   8.469   0.912   1.033  0.5836 -0.2718 -0.3917
  440GLU      N 1191   8.592   1.078   0.946 -0.6015 -0.5114  0.2447
  440GLU      H 1192   8.583   1.170   0.904  1.3464 -0.8449 -1.0547
  440GLU     CA 1193   8.733   1.037   0.970  1.5895  0.3771 -1.0458
  440GLU     HA 1194   8.753   0.950   0.907  1.0530  0.1927 -0.9647
  440GLU     CB 1195   8.831   1.149   0.932 -0.0376  0.6689  0.3459
  440GLU    HB1 1196   8.798   1.181   0.833 -1.4908 -1.9708 -0.1242
  440GLU    HB2 1197   8.825   1.222   1.012 -0.2974  0.4421  0.5344
  440GLU     CG 1198   8.973   1.103   0.920 -0.3512  0.0418 -0.0713
  440GLU    HG1 1199   9.025   1.196   0.894  1.0779 -1.2138 -1.9872
  440GLU    HG2 1200   9.013   1.086   1.020  0.9159 -1.4884 -0.7881
  440GLU     CD 1201   9.016   0.987   0.833  0.5288 -0.3605  0.7061
  440GLU    OE1 1202   8.941   0.953   0.742  0.0468  0.0870  0.1088
  440GLU    OE2 1203   9.119   0.930   0.858  0.0955 -0.0723  0.0491
  440GLU      C 1204   8.761   0.985   1.113  0.7015  0.0997 -0.3480
  440GLU      O 1205   8.849   0.905   1.139 -0.0019  0.0049 -0.4392
  441SER      N 1206   8.685   1.043   1.207 -0.0157  0.0262  0.1187
  441SER      H 1207   8.633   1.118   1.163 -2.2113 -2.1916 -1.3433
  441SER     CA 1208   8.697   1.031   1.352  0.5124  0.1829 -0.3719
  441SER     HA 1209   8.796   0.987   1.364 -0.0097 -1.5911 -2.0259
  441SER     CB 1210   8.694   1.169   1.422  0.4625  0.3408  0.3807
  441SER    HB1 1211   8.687   1.154   1.530 -0.4730  0.5501  0.3572
  441SER    HB2 1212   8.790   1.215   1.399  0.2266 -0.4906 -2.7132
  441SER     OG 1213   8.584   1.248   1.378  0.9158 -0.6800  0.3878
  441SER     HG 1214   8.610   1.297   1.302  1.9703  0.1329  1.2347
  441SER      C 1215   8.587   0.932   1.405 -0.2095 -0.7517  0.7127
  441SER      O 1216   8.606   0.871   1.506  0.0896 -0.5198  0.1777
  442ALA      N 1217   8.471   0.922   1.334  0.0172  0.8622  0.2857
  442ALA      H 1218   8.465   0.968   1.244  1.1863 -0.3619 -0.4647
  442ALA     CA 1219   8.347   0.869   1.391 -0.3729  0.4083 -0.2669
  442ALA     HA 1220   8.366   0.836   1.493 -1.1256  2.5028  0.6143
  442ALA     CB 1221   8.241   0.971   1.383  0.0636 -0.3554  0.5892
  442ALA    HB1 1222   8.221   0.993   1.278 -0.3397  0.4528  0.8270
  442ALA    HB2 1223   8.146   0.941   1.428 -0.7423  0.3650 -0.5692
  442ALA    HB3 1224   8.260   1.064   1.436 -0.9269  0.4115 -0.3555
  442ALA      C 1225   8.308   0.743   1.312 -0.1228  0.0273  0.0399
  442ALA      O 1226   8.206   0.683   1.348  0.1509 -0.1176  0.6896
  443PHE      N 1227   8.381   0.704   1.206  0.1237  0.0867 -0.0276
  443PHE      H 1228   8.461   0.765   1.201  0.1230  0.5095  2.9779
  443PHE     CA 1229   8.361   0.596   1.104 -0.0529 -0.9029 -0.2801
  443PHE     HA 1230   8.300   0.648   1.029  0.3476 -0.4250 -0.2812
  443PHE     CB 1231   8.485   0.569   1.019 -0.1031 -0.2260 -0.0150
  443PHE    HB1 1232   8.462   0.492   0.944  1.2728 -2.0469  1.3489
  443PHE    HB2 1233   8.515   0.656   0.959 -1.9969  0.8324  0.5000
  443PHE     CG 1234   8.610   0.524   1.094  0.2222 -0.7122 -0.2431
  443PHE    CD1 1235   8.626   0.382   1.105 -0.0967 -0.0697  0.6598
  443PHE    HD1 1236   8.563   0.322   1.041  0.3757 -1.7005  1.6819
  443PHE    CD2 1237   8.704   0.603   1.166  0.5201 -0.4111  0.0562
  443PHE    HD2 1238   8.693   0.710   1.174  1.9217 -0.2873  0.6172
  443PHE    CE1 1239   8.729   0.321   1.179  0.4828  0.0296 -0.4698
  443PHE    HE1 1240   8.722   0.214   1.186 -3.1197  0.1213 -1.0613
  443PHE    CE2 1241   8.813   0.547   1.235  0.5587  0.5519 -0.2842
  443PHE    HE2 1242   8.877   0.611   1.293  0.6272  0.1666  0.0653
  443PHE     CZ 1243   8.829   0.411   1.234  0.0533 -0.1240  0.4170
  443PHE     HZ 1244   8.911   0.370   1.292 -1.6573 -1.1308  2.2557
  443PHE      C 1245   8.283   0.470   1.148 -0.9096 -0.1080 -0.0058
  443PHE      O 1246   8.184   0.432   1.085 -0.1548 -0.4461  0.2357
  444LEU      N 1247   8.320   0.411   1.264 -0.1674 -0.4365  0.5360
  444LEU      H 1248   8.396   0.441   1.324 -0.1761  1.4635 -0.3407
  444LEU     CA 1249   8.264   0.285   1.303 -1.2859  0.2033 -0.3383
  444LEU     HA 1250   8.234   0.245   1.206  0.2953 -1.1309 -0.3164
  444LEU     CB 1251   8.373   0.194   1.366  0.0919 -0.0420 -0.3639
  444LEU    HB1 1252   8.471   0.228   1.332  0.8085 -1.1789  0.4779
  444LEU    HB2 1253   8.365   0.180   1.474  0.5785 -1.8888 -0.5339
  444LEU     CG 1254   8.367   0.048   1.307  0.2808 -0.4112 -0.3006
  444LEU     HG 1255   8.263   0.017   1.294  0.8722 -2.3640 -0.5956
  444LEU    CD1 1256   8.441   0.051   1.178  0.2149 -0.4870 -0.1874
  444LEU   HD11 1257   8.388  -0.032   1.131  0.8903 -1.6435  1.0190
  444LEU   HD12 1258   8.437   0.141   1.117  2.1706  0.5824  1.1579
  444LEU   HD13 1259   8.545   0.020   1.181  0.3337 -0.1874 -0.8963
  444LEU    CD2 1260   8.434  -0.047   1.401  0.8684  0.6526 -0.1179
  444LEU   HD21 1261   8.537  -0.014   1.415  0.4847  1.0957  1.9359
  444LEU   HD22 1262   8.390  -0.041   1.500 -0.1603  2.9204 -0.6499
  444LEU   HD23 1263   8.434  -0.143   1.349 -0.1193  0.9703 -0.7362
  444LEU      C 1264   8.144   0.298   1.392  0.1304 -0.2376 -0.1046
  444LEU      O 1265   8.051   0.217   1.385 -0.0299 -0.1816  0.2768
  445GLU      N 1266   8.143   0.409   1.473 -0.4923 -0.1644  0.1336
  445GLU      H 1267   8.207   0.481   1.444 -1.6085  0.7523 -0.1084
  445GLU     CA 1268   8.037   0.447   1.564 -0.3747  0.0008  0.0091
  445GLU     HA 1269   8.008   0.360   1.622 -0.0473  0.3587  0.7208
  445GLU     CB 1270   8.089   0.564   1.657  0.6464  0.0135  0.0111
  445GLU    HB1 1271   8.186   0.533   1.696 -0.6377 -1.1558  2.4615
  445GLU    HB2 1272   8.098   0.665   1.619  0.6297  0.0689  0.1549
  445GLU     CG 1273   7.999   0.578   1.788 -0.2648 -0.1538  0.6324
  445GLU    HG1 1274   7.899   0.613   1.764 -0.5249 -0.3719  1.3748
  445GLU    HG2 1275   7.990   0.479   1.832  2.6368 -0.3048  1.0801
  445GLU     CD 1276   8.070   0.676   1.880  0.2080  0.5760 -0.0782
  445GLU    OE1 1277   7.999   0.765   1.932 -0.4359 -0.2699 -0.2975
  445GLU    OE2 1278   8.191   0.669   1.891 -0.5404  0.8634  0.4739
  445GLU      C 1279   7.908   0.490   1.481 -0.0250 -0.1906  0.1740
  445GLU      O 1280   7.795   0.454   1.516  0.7599 -0.2037 -0.3534
  446LEU      N 1281   7.918   0.565   1.370  0.2587  0.3442  0.6002
  446LEU      H 1282   8.014   0.580   1.343 -0.1739 -0.4700 -1.5562
  446LEU     CA 1283   7.815   0.594   1.268  0.4297  0.6549 -0.2088
  446LEU     HA 1284   7.726   0.627   1.323  1.1513  1.1500  0.6845
  446LEU     CB 1285   7.871   0.697   1.175 -0.1105 -1.1755  0.6517
  446LEU    HB1 1286   7.953   0.660   1.113 -1.5613  0.1439 -2.2581
  446LEU    HB2 1287   7.806   0.716   1.090 -0.1288 -1.0358  0.6966
  446LEU     CG 1288   7.897   0.839   1.234  0.8196 -0.1021 -0.3396
  446LEU     HG 1289   7.976   0.833   1.309 -1.2010  3.4362  2.4476
  446LEU    CD1 1290   7.961   0.926   1.122  0.2923 -0.0437  0.4378
  446LEU   HD11 1291   7.970   1.028   1.159  0.0610  1.0054 -2.1449
  446LEU   HD12 1292   8.061   0.888   1.101 -0.2532 -1.1701 -0.2240
  446LEU   HD13 1293   7.898   0.944   1.034  1.5814 -1.8321 -0.9246
  446LEU    CD2 1294   7.771   0.899   1.300  0.3726  0.0450 -0.6711
  446LEU   HD21 1295   7.733   0.840   1.384  0.4579 -1.1986 -1.4785
  446LEU   HD22 1296   7.803   0.988   1.353 -0.5353 -0.2875  0.4816
  446LEU   HD23 1297   7.690   0.937   1.237 -0.6265  1.0825  1.1442
  446LEU      C 1298   7.773   0.475   1.182  0.5120  0.0760  0.3101
  446LEU      O 1299   7.649   0.466   1.153  0.5758  0.3716  0.0418
  447PHE      N 1300   7.861   0.386   1.149  0.6124 -0.3587  0.1321
  447PHE      H 1301   7.957   0.403   1.175  0.8463 -0.3027 -0.7270
  447PHE     CA 1302   7.834   0.251   1.079 -0.6375 -0.1058  0.2983
  447PHE     HA 1303   7.784   0.279   0.986  0.0001  3.7433  0.9658
  447PHE     CB 1304   7.960   0.166   1.057 -0.0219  0.3110  0.3030
  447PHE    HB1 1305   8.012   0.207   0.971 -0.7267 -2.6908 -1.7325
  447PHE    HB2 1306   8.041   0.168   1.130 -2.0134 -1.2033  2.7148
  447PHE     CG 1307   7.943   0.024   1.001  0.6720  0.2061  0.5043
  447PHE    CD1 1308   7.966  -0.090   1.085 -0.2733 -0.3547  0.2072
  447PHE    HD1 1309   7.994  -0.065   1.186 -0.9588 -0.1871  0.3583
  447PHE    CD2 1310   7.899   0.010   0.867  1.0346  0.0110  0.8943
  447PHE    HD2 1311   7.885   0.094   0.800  2.1393  0.4257  1.1585
  447PHE    CE1 1312   7.932  -0.218   1.028  0.2060 -0.2945 -1.4863
  447PHE    HE1 1313   7.942  -0.299   1.099  0.4748  1.5743  0.6952
  447PHE    CE2 1314   7.876  -0.122   0.814 -0.0456 -0.2120  0.5501
  447PHE    HE2 1315   7.825  -0.138   0.720  0.1889 -4.3619  0.9585
  447PHE     CZ 1316   7.888  -0.239   0.890 -0.2731  0.1141 -0.5765
  447PHE     HZ 1317   7.851  -0.335   0.859 -1.9161  0.1986  1.0006
  447PHE      C 1318   7.725   0.174   1.153 -0.0688  0.2894  0.5041
  447PHE      O 1319   7.615   0.149   1.098 -0.0447 -0.3683  0.1902
  448VAL      N 1320   7.745   0.146   1.278  0.1127  0.4127 -0.0834
  448VAL      H 1321   7.839   0.160   1.313  0.5474 -0.3602 -0.9164
  448VAL     CA 1322   7.646   0.072   1.375 -0.1914 -0.0502  0.3146
  448VAL     HA 1323   7.604  -0.018   1.331  0.6688  0.8206 -2.5184
  448VAL     CB 1324   7.720   0.023   1.502 -0.3376 -0.6254  0.1914
  448VAL     HB 1325   7.652  -0.038   1.561 -0.1076 -2.5234 -1.4030
  448VAL    CG1 1326   7.837  -0.080   1.473 -0.0358  0.1901 -0.5951
  448VAL   HG11 1327   7.809  -0.152   1.395  1.9358  0.9976 -2.1419
  448VAL   HG12 1328   7.933  -0.034   1.448  0.1444  0.7949  1.1202
  448VAL   HG13 1329   7.863  -0.139   1.561  0.6199 -3.1397 -2.8291
  448VAL    CG2 1330   7.770   0.128   1.603  0.8201 -0.0820 -0.4963
  448VAL   HG21 1331   7.840   0.195   1.554  0.8484 -0.5657 -1.1303
  448VAL   HG22 1332   7.694   0.199   1.634  1.9970  1.8357 -1.7955
  448VAL   HG23 1333   7.820   0.077   1.685  1.7462  0.6061 -0.6198
  448VAL      C 1334   7.522   0.157   1.404 -0.2504  0.4527 -0.0463
  448VAL      O 1335   7.418   0.095   1.430 -0.3370 -0.0211  0.1278
  449LEU      N 1336   7.523   0.289   1.393  0.1805  0.3190 -0.3486
  449LEU      H 1337   7.609   0.332   1.361 -0.9615  2.9751 -0.1374
  449LEU     CA 1338   7.405   0.374   1.408  0.0752 -0.1742  0.2813
  449LEU     HA 1339   7.355   0.343   1.499  0.7069 -0.4152  0.5475
  449LEU     CB 1340   7.440   0.525   1.406  0.2051  0.5154 -0.2613
  449LEU    HB1 1341   7.531   0.526   1.467 -1.3863 -3.4865  2.6439
  449LEU    HB2 1342   7.468   0.549   1.304 -0.9943  0.7290 -0.5491
  449LEU     CG 1343   7.329   0.622   1.448 -0.2474 -0.6294  0.4407
  449LEU     HG 1344   7.245   0.577   1.501 -1.6847 -1.2629 -2.1925
  449LEU    CD1 1345   7.397   0.728   1.541  0.2798  0.4915 -0.3472
  449LEU   HD11 1346   7.493   0.765   1.507  0.9309 -1.1608 -0.3746
  449LEU   HD12 1347   7.329   0.811   1.562 -0.0594  0.1518 -0.0993
  449LEU   HD13 1348   7.423   0.683   1.636 -3.3816  1.8189  1.5028
  449LEU    CD2 1349   7.273   0.698   1.325 -0.9755 -0.0978  0.0320
  449LEU   HD21 1350   7.350   0.757   1.274  1.3134 -1.6463  1.4968
  449LEU   HD22 1351   7.227   0.627   1.257 -0.2792 -1.3120  0.7846
  449LEU   HD23 1352   7.194   0.767   1.356 -0.8614  0.4505 -0.8692
  449LEU      C 1353   7.307   0.343   1.293 -0.4564  0.5869 -0.6595
  449LEU      O 1354   7.188   0.326   1.321  0.6613  0.9924 -0.1819
  450ARG      N 1355   7.366   0.318   1.175  0.3137 -0.0091 -0.2642
  450ARG      H 1356   7.466   0.319   1.167  0.2931  2.2285 -0.8735
  450ARG     CA 1357   7.290   0.281   1.056  0.7905  0.0840 -0.3049
  450ARG     HA 1358   7.199   0.341   1.060  1.5165  1.3202 -1.5242
  450ARG     CB 1359   7.376   0.327   0.934 -0.3364 -0.2829 -0.3029
  450ARG    HB1 1360   7.466   0.266   0.936  0.1276  0.3975  0.9234
  450ARG    HB2 1361   7.324   0.297   0.843 -0.5117  1.4569 -0.8198
  450ARG     CG 1362   7.414   0.480   0.939 -0.5935 -0.1093  0.0630
  450ARG    HG1 1363   7.446   0.507   1.039  3.4005  0.0998 -1.0621
  450ARG    HG2 1364   7.496   0.512   0.873 -0.2359  0.7379  0.8953
  450ARG     CD 1365   7.300   0.578   0.914  0.3270 -0.5781 -0.0277
  450ARG    HD1 1366   7.239   0.552   0.827 -0.4342  1.0525 -0.0059
  450ARG    HD2 1367   7.229   0.571   0.996  2.3605 -1.4307  1.7372
  450ARG     NE 1368   7.338   0.715   0.912 -0.2869 -0.6187 -0.3104
  450ARG     HE 1369   7.405   0.736   0.984  0.2136  0.2927 -1.0134
  450ARG     CZ 1370   7.311   0.813   0.824 -0.6437  0.2636 -0.0549
  450ARG    NH1 1371   7.217   0.799   0.733  0.3734 -0.2066 -0.1338
  450ARG   HH11 1372   7.137   0.742   0.758  0.9487 -0.5234  1.0215
  450ARG   HH12 1373   7.201   0.859   0.653  0.3997  0.9710  0.7281
  450ARG    NH2 1374   7.383   0.922   0.831  0.0367  1.1860 -0.3331
  450ARG   HH21 1375   7.448   0.939   0.906  0.4664 -1.2344 -0.0987
  450ARG   HH22 1376   7.354   1.004   0.780  0.5585  0.6276 -1.5542
  450ARG      C 1377   7.246   0.138   1.057 -0.2556 -0.0484 -0.1177
  450ARG      O 1378   7.192   0.091   0.967  0.7384 -0.2984 -0.0986
  451LEU      N 1379   7.270   0.061   1.165 -0.4066 -0.4161 -0.5131
  451LEU      H 1380   7.301   0.110   1.248 -2.9386  1.6143 -0.6178
  451LEU     CA 1381   7.223  -0.074   1.195  1.1294 -0.2645  0.3762
  451LEU     HA 1382   7.164  -0.105   1.108  2.4408  0.0899 -0.6767
  451LEU     CB 1383   7.340  -0.174   1.190 -0.0642  0.0561 -0.1052
  451LEU    HB1 1384   7.411  -0.144   1.267 -1.5952  0.1028  1.3465
  451LEU    HB2 1385   7.302  -0.271   1.221 -2.0537 -0.0033 -2.3939
  451LEU     CG 1386   7.400  -0.201   1.050  0.6313 -0.9713  0.4550
  451LEU     HG 1387   7.364  -0.126   0.979 -0.4378 -0.3617  1.6171
  451LEU    CD1 1388   7.552  -0.186   1.046  0.8769 -0.1654  0.0776
  451LEU   HD11 1389   7.583  -0.096   1.099 -0.1580 -0.6022  1.5169
  451LEU   HD12 1390   7.601  -0.270   1.095  1.8893 -1.0693 -2.3609
  451LEU   HD13 1391   7.590  -0.198   0.945 -0.2705 -0.9979 -0.2831
  451LEU    CD2 1392   7.357  -0.340   0.992 -0.0634 -0.0547 -0.7309
  451LEU   HD21 1393   7.251  -0.348   0.969 -0.5125  0.3128  1.0648
  451LEU   HD22 1394   7.397  -0.340   0.890  0.8982 -2.9019 -0.4346
  451LEU   HD23 1395   7.399  -0.419   1.054  1.1684  0.4050 -0.9479
  451LEU      C 1396   7.133  -0.083   1.313  0.2430 -0.1285 -0.2450
  451LEU      O 1397   7.061  -0.180   1.337  0.9738 -1.0103  0.1100
  452ALA      N 1398   7.128   0.024   1.396  0.3675 -0.4070  0.0172
  452ALA      H 1399   7.173   0.110   1.368 -0.1777 -0.0108  0.3462
  452ALA     CA 1400   7.067   0.021   1.527  0.1219 -0.5782 -0.4048
  452ALA     HA 1401   7.077  -0.083   1.557  0.3308 -1.3697 -2.9286
  452ALA     CB 1402   7.144   0.116   1.619 -0.6017  0.0468 -0.1339
  452ALA    HB1 1403   7.245   0.088   1.648 -0.4240 -0.2206 -0.9915
  452ALA    HB2 1404   7.148   0.223   1.597  0.3658  0.5631  2.1711
  452ALA    HB3 1405   7.085   0.133   1.710 -1.6599 -0.5180 -0.6949
  452ALA      C 1406   6.914   0.049   1.518  0.1352  0.3203 -0.1343
  452ALA      O 1407   6.838   0.049   1.616 -0.0273 -0.4845  0.3680
  453TYR      N 1408   6.859   0.072   1.396  0.7137 -0.8043 -0.6160
  453TYR      H 1409   6.915   0.073   1.312 -0.4735  0.8760 -1.4425
  453TYR     CA 1410   6.718   0.093   1.366 -0.4520  0.0252 -0.2011
  453TYR     HA 1411   6.663   0.010   1.411 -0.9191  0.2281 -0.3949
  453TYR     CB 1412   6.653   0.227   1.418  0.0804  0.8888 -0.6554
  453TYR    HB1 1413   6.685   0.242   1.521  2.4940 -0.5892 -1.1307
  453TYR    HB2 1414   6.687   0.314   1.362  2.3756  0.9101  0.6491
  453TYR     CG 1415   6.501   0.236   1.407  0.0429  0.2038  0.3901
  453TYR    CD1 1416   6.414   0.176   1.510 -0.1805 -0.0741  0.5375
  453TYR    HD1 1417   6.448   0.117   1.594  0.3560 -0.0461  0.3473
  453TYR    CD2 1418   6.440   0.297   1.298  0.0352  0.2559 -0.7148
  453TYR    HD2 1419   6.496   0.350   1.223  0.3219 -0.3537 -0.9419
  453TYR    CE1 1420   6.270   0.176   1.481  0.7209  0.6818  0.4501
  453TYR    HE1 1421   6.201   0.125   1.546 -1.0686  0.6450 -1.3920
  453TYR    CE2 1422   6.300   0.313   1.285 -0.3537 -0.3046  0.0288
  453TYR    HE2 1423   6.256   0.363   1.200 -1.4474 -1.8204 -0.3350
  453TYR     CZ 1424   6.217   0.250   1.373  0.4139 -0.0819 -0.5574
  453TYR     OH 1425   6.080   0.244   1.352  0.0807 -0.2326  0.3394
  453TYR     HH 1426   6.048   0.167   1.396 -1.1281  0.0780  0.0361
  453TYR      C 1427   6.699   0.074   1.212  0.6778  1.2884 -0.1379
  453TYR      O 1428   6.789   0.096   1.138  0.0380  0.1373  0.0656
  454ARG      N 1429   6.577   0.032   1.177  0.2325  0.2587 -0.0802
  454ARG      H 1430   6.513   0.001   1.249 -0.5628 -2.2458 -1.7578
  454ARG     CA 1431   6.522   0.007   1.040 -0.0903 -0.4690  0.2901
  454ARG     HA 1432   6.414  -0.003   1.047 -0.3439  0.3650 -1.6677
  454ARG     CB 1433   6.540   0.137   0.949  0.8592  0.1433  0.2420
  454ARG    HB1 1434   6.478   0.208   1.005  0.7275  0.4539 -0.2947
  454ARG    HB2 1435   6.640   0.180   0.945  0.3964  1.1950 -0.3115
  454ARG     CG 1436   6.488   0.140   0.803 -0.0265 -0.3273 -0.0484
  454ARG    HG1 1437   6.503   0.243   0.768  2.1439 -0.3386  0.6859
  454ARG    HG2 1438   6.541   0.068   0.741 -0.7692  1.8150 -3.5006
  454ARG     CD 1439   6.338   0.111   0.784 -0.5612 -0.1292  0.7463
  454ARG    HD1 1440   6.324   0.013   0.738  0.4827 -0.2111  0.5783
  454ARG    HD2 1441   6.302   0.114   0.887 -2.4323  0.7560  0.1137
  454ARG     NE 1442   6.270   0.205   0.690 -0.3605 -0.3614 -0.1031
  454ARG     HE 1443   6.321   0.201   0.603  1.1488  2.7249  0.4720
  454ARG     CZ 1444   6.144   0.241   0.700 -0.6099 -0.6037  0.7243
  454ARG    NH1 1445   6.072   0.217   0.805 -0.4579 -0.6873 -0.0938
  454ARG   HH11 1446   6.113   0.182   0.890  1.8807  0.5871 -0.6058
  454ARG   HH12 1447   5.976   0.249   0.810 -0.4947 -0.1813 -2.6257
  454ARG    NH2 1448   6.090   0.307   0.600  0.0317 -0.3813 -0.2556
  454ARG   HH21 1449   6.129   0.330   0.510  1.0284  1.3355  0.5648
  454ARG   HH22 1450   6.000   0.349   0.613 -1.1206 -2.0880 -2.1348
  454ARG      C 1451   6.567  -0.128   0.976  0.1844 -0.3976 -0.4189
  454ARG      O 1452   6.485  -0.185   0.903 -1.0444  0.0922 -0.1128
  455SER      N 1453   6.673  -0.182   1.027 -0.5148  0.4279 -0.0016
  455SER      H 1454   6.724  -0.123   1.091 -0.8061  1.6555 -0.8819
  455SER     CA 1455   6.695  -0.321   1.035 -0.2507  0.2455  0.4655
  455SER     HA 1456   6.671  -0.376   0.944  0.6885 -0.1596  0.4426
  455SER     CB 1457   6.844  -0.336   1.077  0.1133 -0.6327 -0.4657
  455SER    HB1 1458   6.859  -0.269   1.161 -2.9291  0.4836 -0.6951
  455SER    HB2 1459   6.875  -0.432   1.118 -1.3718 -0.7445  0.4804
  455SER     OG 1460   6.940  -0.310   0.975  0.4575  0.3397 -0.0018
  455SER     HG 1461   6.915  -0.223   0.947  0.3454 -0.1952 -1.6425
  455SER      C 1462   6.602  -0.372   1.153 -0.1479  0.3939  0.8890
  455SER      O 1463   6.571  -0.299   1.249  0.4233 -0.2230  0.1430
  456ASN      N 1464   6.556  -0.498   1.139 -0.3305 -0.3691  0.1980
  456ASN      H 1465   6.603  -0.543   1.061  1.4461  0.5196  0.6892
  456ASN     CA 1466   6.457  -0.571   1.215  0.4184 -0.4801  0.6102
  456ASN     HA 1467   6.392  -0.495   1.260 -0.4612 -0.4735 -0.6154
  456ASN     CB 1468   6.364  -0.648   1.117 -0.5133  0.0818 -0.4204
  456ASN    HB1 1469   6.341  -0.586   1.030  0.1993  0.9515 -0.0115
  456ASN    HB2 1470   6.419  -0.735   1.080  0.3927  0.2492  0.5071
  456ASN     CG 1471   6.243  -0.697   1.182  0.1879  0.3219 -0.5348
  456ASN    OD1 1472   6.243  -0.803   1.244 -0.1122 -0.9695 -0.6983
  456ASN    ND2 1473   6.124  -0.645   1.159  0.2927 -0.1242  0.0731
  456ASN   HD21 1474   6.119  -0.576   1.085  4.8637 -2.2242 -2.5707
  456ASN   HD22 1475   6.039  -0.688   1.192  0.3689 -0.3738 -0.0585
  456ASN      C 1476   6.525  -0.662   1.320 -0.0487 -0.0870  0.6834
  456ASN      O 1477   6.596  -0.757   1.275 -0.3363  0.0498  0.2177
  457PRO      N 1478   6.508  -0.628   1.455 -0.4160 -0.0696  0.3457
  457PRO     CA 1479   6.579  -0.715   1.554  0.4128  0.2766 -0.3088
  457PRO     HA 1480   6.684  -0.731   1.528  0.5279  0.7652 -0.1590
  457PRO     CB 1481   6.579  -0.628   1.683 -0.8895 -0.2600  0.3448
  457PRO    HB1 1482   6.569  -0.673   1.782  1.2208  3.7022  2.6247
  457PRO    HB2 1483   6.676  -0.578   1.676  0.4636 -2.7204  0.0654
  457PRO     CG 1484   6.462  -0.531   1.675  0.2150  0.2338  0.2275
  457PRO    HG1 1485   6.377  -0.581   1.722 -2.8660  1.7045 -3.3126
  457PRO    HG2 1486   6.477  -0.442   1.736  0.0466 -1.7441  3.4075
  457PRO     CD 1487   6.433  -0.520   1.518 -0.2785 -0.0379 -0.5243
  457PRO    HD1 1488   6.328  -0.524   1.487 -0.9105 -0.4205  1.5437
  457PRO    HD2 1489   6.483  -0.428   1.488 -1.4212  0.6225 -0.4637
  457PRO      C 1490   6.494  -0.842   1.581 -0.5163  0.0863  0.3834
  457PRO      O 1491   6.548  -0.931   1.642  0.3275 -0.1903  0.0272
  458VAL      N 1492   6.379  -0.859   1.513  0.9625 -0.4929  0.3538
  458VAL      H 1493   6.348  -0.784   1.453  0.1266 -1.1854 -0.1062
  458VAL     CA 1494   6.285  -0.968   1.548 -0.6311  0.4562 -0.1732
  458VAL     HA 1495   6.312  -1.008   1.646 -1.0029 -0.0880 -0.2839
  458VAL     CB 1496   6.138  -0.913   1.536  0.1856  0.0779  0.5474
  458VAL     HB 1497   6.121  -0.883   1.432 -0.1209 -1.2979  0.1788
  458VAL    CG1 1498   6.028  -1.014   1.573 -0.6221 -0.6166 -0.2264
  458VAL   HG11 1499   6.053  -1.069   1.664 -2.9681 -2.3387 -0.5032
  458VAL   HG12 1500   5.930  -0.970   1.591 -0.5573 -0.5995  0.0937
  458VAL   HG13 1501   6.015  -1.082   1.489 -0.5816 -0.3752 -0.4262
  458VAL    CG2 1502   6.125  -0.789   1.618  0.2011 -0.1600  0.3164
  458VAL   HG21 1503   6.180  -0.789   1.712 -0.2862 -0.6772  0.6054
  458VAL   HG22 1504   6.166  -0.708   1.557  0.9094  0.9562  2.1842
  458VAL   HG23 1505   6.020  -0.760   1.620  0.1593 -0.1612 -0.9542
  458VAL      C 1506   6.303  -1.089   1.446  0.0413  0.6313 -0.8975
  458VAL      O 1507   6.279  -1.208   1.484 -0.3177  0.3202  0.7345
  459GLU      N 1508   6.341  -1.053   1.322 -0.2191 -0.0078  0.1607
  459GLU      H 1509   6.320  -0.957   1.298  0.5217  0.3217  0.7730
  459GLU     CA 1510   6.365  -1.145   1.218 -0.8497 -0.0330 -0.1618
  459GLU     HA 1511   6.307  -1.237   1.228  0.2454 -0.6403  0.9240
  459GLU     CB 1512   6.338  -1.076   1.087 -0.4066  0.2948 -0.3337
  459GLU    HB1 1513   6.246  -1.017   1.082 -0.0460  0.9786  0.7179
  459GLU    HB2 1514   6.419  -1.003   1.088 -0.5034  0.3945  0.3277
  459GLU     CG 1515   6.354  -1.167   0.962  0.4391  0.0578  0.4685
  459GLU    HG1 1516   6.350  -1.111   0.869 -2.8149 -2.4938 -1.1924
  459GLU    HG2 1517   6.449  -1.219   0.955 -0.7121 -2.1092 -0.1432
  459GLU     CD 1518   6.253  -1.278   0.959 -0.1492  0.0820  0.7067
  459GLU    OE1 1519   6.167  -1.293   1.047  0.5127  0.1796  0.2976
  459GLU    OE2 1520   6.239  -1.345   0.852  0.1988  0.0339 -0.4603
  459GLU      C 1521   6.511  -1.179   1.220 -0.9083  0.5965 -0.9566
  459GLU      O 1522   6.552  -1.292   1.200 -0.3991  0.2758 -0.1055
  460GLY      N 1523   6.590  -1.076   1.248  0.1248  0.0585 -0.7890
  460GLY      H 1524   6.547  -0.986   1.262 -1.6812 -0.9279  0.2704
  460GLY     CA 1525   6.738  -1.088   1.255  0.2679 -0.1204 -0.6150
  460GLY    HA1 1526   6.762  -1.026   1.342  3.1543 -1.2217 -0.5102
  460GLY    HA2 1527   6.764  -1.192   1.275 -2.9348 -0.7896  0.5856
  460GLY      C 1528   6.801  -1.020   1.128  0.1790  0.1921 -0.3052
  460GLY      O 1529   6.909  -1.054   1.095 -0.3604 -0.4931 -0.6024
  461LYS      N 1530   6.725  -0.933   1.058  0.4878 -0.1337  0.8980
  461LYS      H 1531   6.650  -0.887   1.108  2.7811  2.3761  2.3631
  461LYS     CA 1532   6.754  -0.882   0.924 -0.4322  0.4778 -0.5625
  461LYS     HA 1533   6.809  -0.960   0.871 -1.4099 -2.1195  1.9957
  461LYS     CB 1534   6.617  -0.848   0.866 -0.3501  0.8094  0.5576
  461LYS    HB1 1535   6.554  -0.934   0.892  0.1367  1.1437  3.0497
  461LYS    HB2 1536   6.566  -0.777   0.931  2.0621  1.5380  1.7862
  461LYS     CG 1537   6.610  -0.819   0.714  0.4550 -0.5034 -0.4907
  461LYS    HG1 1538   6.650  -0.718   0.701 -0.0567 -0.0166  1.3354
  461LYS    HG2 1539   6.681  -0.875   0.653 -0.9238 -1.3210 -1.3752
  461LYS     CD 1540   6.470  -0.820   0.657 -0.0506 -0.1991 -0.3073
  461LYS    HD1 1541   6.470  -0.895   0.577 -0.8192 -0.4909 -0.0429
  461LYS    HD2 1542   6.393  -0.855   0.725 -0.3873  0.3665 -0.3912
  461LYS     CE 1543   6.408  -0.689   0.612  0.5672 -0.0057 -0.4002
  461LYS    HE1 1544   6.411  -0.620   0.696  0.5304 -0.3771 -0.0865
  461LYS    HE2 1545   6.446  -0.639   0.523 -0.8854 -0.0954 -1.1038
  461LYS     NZ 1546   6.265  -0.712   0.571 -0.6378 -0.1504 -0.4781
  461LYS    HZ1 1547   6.218  -0.744   0.654  1.4150  0.7431  1.1013
  461LYS    HZ2 1548   6.217  -0.629   0.539 -2.7292 -0.7413  0.9302
  461LYS    HZ3 1549   6.261  -0.783   0.499 -0.8906 -1.8362  1.1326
  461LYS      C 1550   6.840  -0.754   0.933 -0.6814  0.2115 -0.1365
  461LYS      O 1551   6.782  -0.660   0.981 -0.6546  0.0044 -0.6162
  462LEU      N 1552   6.964  -0.756   0.893 -0.0372 -0.3366  0.5954
  462LEU      H 1553   7.002  -0.833   0.841 -1.6515  0.3839 -1.7882
  462LEU     CA 1554   7.058  -0.646   0.900  0.1602 -0.0730  0.7211
  462LEU     HA 1555   7.008  -0.571   0.961 -1.3295  1.5157 -2.2092
  462LEU     CB 1556   7.192  -0.677   0.962  0.1056 -0.1315 -0.6952
  462LEU    HB1 1557   7.246  -0.749   0.901  1.0569  1.7437 -2.1910
  462LEU    HB2 1558   7.251  -0.585   0.962 -0.0796  0.0467  2.0270
  462LEU     CG 1559   7.180  -0.735   1.108 -0.6702 -0.0769  0.0231
  462LEU     HG 1560   7.091  -0.797   1.113 -1.1320  0.3546 -2.0022
  462LEU    CD1 1561   7.303  -0.834   1.133 -0.3390  0.5658  0.4020
  462LEU   HD11 1562   7.312  -0.920   1.066  2.6516  1.0790  0.0091
  462LEU   HD12 1563   7.398  -0.781   1.125 -0.2430  0.2417 -0.7215
  462LEU   HD13 1564   7.295  -0.876   1.234  1.2906  1.7415  1.0624
  462LEU    CD2 1565   7.165  -0.631   1.223  0.9010  1.0169  0.6857
  462LEU   HD21 1566   7.141  -0.679   1.318 -0.6273  0.0355 -0.1678
  462LEU   HD22 1567   7.263  -0.585   1.241  0.9226  1.4818 -0.5176
  462LEU   HD23 1568   7.089  -0.554   1.207 -2.0565 -2.0798 -1.5524
  462LEU      C 1569   7.083  -0.595   0.760 -0.2940  0.1135 -0.0305
  462LEU      O 1570   7.117  -0.673   0.672  0.1098 -0.5799  0.1012
  463ILE      N 1571   7.055  -0.466   0.742 -0.0407 -0.3075 -0.4016
  463ILE      H 1572   7.022  -0.409   0.818 -2.8652  0.1299 -1.8192
  463ILE     CA 1573   7.050  -0.397   0.616 -0.2668 -0.4825  0.5131
  463ILE     HA 1574   7.045  -0.466   0.532 -2.0709  1.4330 -1.1063
  463ILE     CB 1575   6.915  -0.315   0.603 -0.3643  0.0700 -0.3253
  463ILE     HB 1576   6.912  -0.241   0.683 -0.3433  1.3060 -1.4352
  463ILE    CG1 1577   6.788  -0.400   0.626  0.0725 -0.7602  0.2399
  463ILE   HG11 1578   6.777  -0.477   0.549  0.3261 -1.4956  0.9260
  463ILE   HG12 1579   6.794  -0.455   0.720  1.4002 -0.1584  0.5376
  463ILE    CG2 1580   6.913  -0.246   0.465 -0.5495 -0.0423  0.2781
  463ILE   HG21 1581   6.931  -0.310   0.379 -1.7828 -1.5796  1.1121
  463ILE   HG22 1582   6.817  -0.195   0.455 -0.6966 -0.6978 -2.8430
  463ILE   HG23 1583   6.984  -0.164   0.469  1.8607 -2.0488  1.0370
  463ILE     CD 1584   6.658  -0.327   0.646 -0.3614 -0.0584 -0.2103
  463ILE    HD1 1585   6.589  -0.401   0.685  2.2451 -1.6922  1.6793
  463ILE    HD2 1586   6.672  -0.247   0.718 -0.9297  0.8102 -1.0307
  463ILE    HD3 1587   6.620  -0.274   0.559 -0.4573  0.9453  0.4297
  463ILE      C 1588   7.180  -0.310   0.617 -0.2812 -0.3559  0.2537
  463ILE      O 1589   7.172  -0.204   0.682 -0.2562  0.6238 -0.4349
  464PHE      N 1590   7.281  -0.345   0.543  0.0524 -0.6009  0.1505
  464PHE      H 1591   7.266  -0.421   0.478 -3.1780 -0.3245  0.3953
  464PHE     CA 1592   7.403  -0.260   0.534  0.0493 -0.2740 -0.0592
  464PHE     HA 1593   7.431  -0.214   0.629  0.2532 -0.5619  0.0215
  464PHE     CB 1594   7.514  -0.357   0.501 -0.0180 -0.2591 -0.6290
  464PHE    HB1 1595   7.490  -0.397   0.402  3.1741 -0.9853 -1.2259
  464PHE    HB2 1596   7.608  -0.303   0.483  1.8328 -2.0548  2.7015
  464PHE     CG 1597   7.551  -0.466   0.602 -0.0875 -0.3731  0.1202
  464PHE    CD1 1598   7.514  -0.600   0.588 -0.4027  0.1351  0.6197
  464PHE    HD1 1599   7.465  -0.627   0.495  0.6356 -0.4128  0.2122
  464PHE    CD2 1600   7.609  -0.416   0.719 -0.2268 -0.3732  0.1316
  464PHE    HD2 1601   7.633  -0.312   0.736 -0.5511 -0.0761 -1.1701
  464PHE    CE1 1602   7.537  -0.689   0.697 -0.2469  0.2668 -0.4594
  464PHE    HE1 1603   7.509  -0.794   0.701  4.0503 -1.0725  0.4087
  464PHE    CE2 1604   7.641  -0.508   0.824 -0.3036 -0.0182 -0.3854
  464PHE    HE2 1605   7.701  -0.480   0.909  1.1029 -0.3434 -1.2289
  464PHE     CZ 1606   7.602  -0.644   0.814 -0.2760 -0.2247  0.0707
  464PHE     HZ 1607   7.621  -0.713   0.894  0.4808  1.2228  1.1758
  464PHE      C 1608   7.389  -0.150   0.426 -0.2469 -0.2155 -0.1448
  464PHE      O 1609   7.312  -0.166   0.336  0.0821 -0.4807 -0.8903
  465CYS      N 1610   7.431  -0.023   0.449  0.1287  0.6023 -0.0397
  465CYS      H 1611   7.494   0.005   0.523 -2.1484  1.2877  1.7804
  465CYS     CA 1612   7.397   0.101   0.377  0.3220  0.3894 -0.7194
  465CYS     HA 1613   7.293   0.104   0.412  0.2928 -0.4181 -0.7257
  465CYS     CB 1614   7.476   0.220   0.435  0.0767  0.9390  0.0838
  465CYS    HB1 1615   7.514   0.196   0.534 -0.5489  0.6651  0.2652
  465CYS    HB2 1616   7.565   0.234   0.375  1.6497  0.4563  2.1964
  465CYS     SG 1617   7.364   0.360   0.441  0.1318 -0.1506  0.1887
  465CYS     HG 1618   7.274   0.312   0.527  1.8981 -2.1954  1.0015
  465CYS      C 1619   7.396   0.089   0.224  0.2416  0.5082  0.2481
  465CYS      O 1620   7.323   0.164   0.158  0.0131 -0.8327  0.1411
  466ASN      N 1621   7.481  -0.004   0.170 -0.5734 -0.5775  0.6497
  466ASN      H 1622   7.527  -0.066   0.236 -0.8292  0.0810  1.4561
  466ASN     CA 1623   7.503  -0.030   0.030 -0.7791 -0.5809  0.5794
  466ASN     HA 1624   7.516   0.059  -0.031 -0.3389  0.9598  2.7985
  466ASN     CB 1625   7.644  -0.103   0.021 -0.1095  0.0691 -0.2914
  466ASN    HB1 1626   7.646  -0.120  -0.086 -1.2304  1.6951 -0.6147
  466ASN    HB2 1627   7.718  -0.032   0.059 -0.2390 -0.5119  1.1331
  466ASN     CG 1628   7.652  -0.239   0.086 -0.5490 -0.4670  0.2186
  466ASN    OD1 1629   7.587  -0.268   0.186  0.0996  0.1785  0.2546
  466ASN    ND2 1630   7.732  -0.335   0.028  0.5239  0.1916  0.2944
  466ASN   HD21 1631   7.809  -0.313  -0.034 -0.4636  1.5951 -0.4838
  466ASN   HD22 1632   7.716  -0.431   0.054  0.7640 -0.3444 -1.4498
  466ASN      C 1633   7.391  -0.119  -0.031  0.2198  0.1268 -0.4769
  466ASN      O 1634   7.386  -0.155  -0.155 -0.5668  0.1902  0.2893
  467GLY      N 1635   7.294  -0.162   0.053  0.0058  0.0395 -1.0567
  467GLY      H 1636   7.308  -0.160   0.153 -2.6944 -0.5586 -0.5808
  467GLY     CA 1637   7.166  -0.221   0.023  0.4928  0.1324 -0.5542
  467GLY    HA1 1638   7.075  -0.173   0.059  0.6346  0.1662 -0.2327
  467GLY    HA2 1639   7.147  -0.223  -0.084 -0.8490 -1.0974 -0.3207
  467GLY      C 1640   7.147  -0.363   0.057  0.0368  0.1849 -0.6745
  467GLY      O 1641   7.036  -0.420   0.068  0.2384 -0.0602  0.0072
  468VAL      N 1642   7.264  -0.430   0.072 -0.0667  0.2853  0.2212
  468VAL      H 1643   7.347  -0.374   0.086  0.4887 -0.6327  0.7661
  468VAL     CA 1644   7.271  -0.575   0.096 -0.4618  0.0596 -0.2937
  468VAL     HA 1645   7.219  -0.626   0.015  1.5086 -0.5926 -1.2203
  468VAL     CB 1646   7.426  -0.609   0.110  0.7752 -0.0018 -0.0396
  468VAL     HB 1647   7.473  -0.543   0.183 -0.1618 -0.1059  0.6820
  468VAL    CG1 1648   7.452  -0.751   0.168  0.3765 -0.5739 -0.3647
  468VAL   HG11 1649   7.556  -0.778   0.148  1.0365  0.7511  1.0620
  468VAL   HG12 1650   7.430  -0.761   0.275 -1.0597  1.0989 -0.4662
  468VAL   HG13 1651   7.394  -0.820   0.107  1.9757 -0.3313 -2.2602
  468VAL    CG2 1652   7.482  -0.590  -0.031  0.0601  0.9873  0.6175
  468VAL   HG21 1653   7.430  -0.643  -0.111  0.7386  0.2851  0.6318
  468VAL   HG22 1654   7.482  -0.488  -0.070  0.4153  0.7655  0.0111
  468VAL   HG23 1655   7.586  -0.623  -0.033 -0.8030 -2.0650  0.8609
  468VAL      C 1656   7.212  -0.601   0.238  0.0040 -0.0191  0.4475
  468VAL      O 1657   7.230  -0.515   0.323  0.6995 -0.3387 -0.0234
  469VAL      N 1658   7.155  -0.720   0.258 -0.0466  0.6693 -0.6449
  469VAL      H 1659   7.167  -0.787   0.184 -1.4903  0.7346 -0.9705
  469VAL     CA 1660   7.094  -0.765   0.375  0.2302 -0.4387  0.2131
  469VAL     HA 1661   7.121  -0.693   0.452 -0.9098 -0.0196  0.2446
  469VAL     CB 1662   6.937  -0.760   0.355  0.3995 -0.8382 -0.3289
  469VAL     HB 1663   6.900  -0.847   0.302 -0.6128  0.2465 -1.4811
  469VAL    CG1 1664   6.865  -0.748   0.487  0.8055  0.1922  0.2733
  469VAL   HG11 1665   6.757  -0.753   0.477  0.9504 -1.1430 -1.0676
  469VAL   HG12 1666   6.894  -0.833   0.549 -0.4127  0.3211  1.0365
  469VAL   HG13 1667   6.889  -0.662   0.549  0.8962 -0.3754  1.0476
  469VAL    CG2 1668   6.882  -0.633   0.288  0.6707 -0.5237 -0.2538
  469VAL   HG21 1669   6.927  -0.619   0.190 -1.2688  0.9908 -0.9937
  469VAL   HG22 1670   6.776  -0.635   0.266  0.5884 -2.6890  0.1567
  469VAL   HG23 1671   6.900  -0.539   0.341  0.9736 -0.8855  0.2927
  469VAL      C 1672   7.164  -0.902   0.399  0.0586 -0.4537 -0.4455
  469VAL      O 1673   7.143  -0.999   0.320  0.0237 -0.8448 -0.1290
  470LEU      N 1674   7.229  -0.913   0.512 -0.0744 -0.2531  0.9064
  470LEU      H 1675   7.236  -0.835   0.576  0.3879  1.6748 -1.3957
  470LEU     CA 1676   7.269  -1.041   0.565 -0.3963  0.0228 -0.1538
  470LEU     HA 1677   7.254  -1.121   0.492  1.0303 -1.9379  1.5963
  470LEU     CB 1678   7.414  -1.042   0.608 -0.3497  0.2394  0.5246
  470LEU    HB1 1679   7.430  -0.964   0.682  0.1808 -0.4534  1.1609
  470LEU    HB2 1680   7.433  -1.145   0.637 -1.9454 -0.2872 -0.1691
  470LEU     CG 1681   7.523  -1.023   0.502  0.1066  0.6435 -0.0109
  470LEU     HG 1682   7.514  -0.926   0.453  0.2096 -0.3389 -2.0681
  470LEU    CD1 1683   7.664  -1.035   0.557  0.3664 -0.0800 -0.1367
  470LEU   HD11 1684   7.680  -0.951   0.625 -1.1409  0.5146 -0.4773
  470LEU   HD12 1685   7.667  -1.120   0.625  0.9865 -1.2267 -1.5601
  470LEU   HD13 1686   7.742  -1.042   0.482 -1.0350  3.0254 -2.0964
  470LEU    CD2 1687   7.508  -1.126   0.385 -0.5572  0.2855 -0.3222
  470LEU   HD21 1688   7.586  -1.114   0.310 -0.7121 -0.0433 -0.5346
  470LEU   HD22 1689   7.511  -1.227   0.426  0.4138  0.9453  1.3332
  470LEU   HD23 1690   7.414  -1.106   0.333  0.1799  1.1290 -1.3499
  470LEU      C 1691   7.185  -1.062   0.700  0.4496  0.3378  0.5429
  470LEU      O 1692   7.143  -0.965   0.752 -0.0115  0.0455 -0.2938
  471HIS      N 1693   7.173  -1.187   0.750 -0.5233 -0.2818 -0.1155
  471HIS      H 1694   7.196  -1.269   0.696 -0.3501 -1.0525  1.1006
  471HIS     CA 1695   7.107  -1.213   0.884 -0.3811 -0.3693 -0.0688
  471HIS     HA 1696   7.029  -1.140   0.906  0.6824  0.5494  0.7814
  471HIS     CB 1697   7.044  -1.357   0.877  0.6740  0.2283 -0.8538
  471HIS    HB1 1698   7.001  -1.370   0.778 -0.5499 -0.5832 -0.2408
  471HIS    HB2 1699   7.127  -1.428   0.881  1.3315  0.9378 -1.5657
  471HIS     CG 1700   6.953  -1.397   0.994 -0.1583  0.2697 -0.3556
  471HIS    ND1 1701   7.006  -1.444   1.120 -0.1244 -0.4886  0.1339
  471HIS    CD2 1702   6.821  -1.386   1.012  0.5482  0.5007  0.2433
  471HIS    HD2 1703   6.740  -1.357   0.946 -0.7241 -0.2696  1.4221
  471HIS    CE1 1704   6.904  -1.450   1.201  0.3923 -0.8300 -0.0409
  471HIS    HE1 1705   6.895  -1.485   1.302 -3.1695 -0.8416 -0.2356
  471HIS    NE2 1706   6.791  -1.427   1.137  0.1454 -0.4112  0.1378
  471HIS    HE2 1707   6.698  -1.435   1.175  0.2534 -0.8359  0.3250
  471HIS      C 1708   7.215  -1.222   0.991  0.2739 -0.2557  0.3228
  471HIS      O 1709   7.327  -1.268   0.962  0.1853 -0.5237  0.1830
  472ARG      N 1710   7.187  -1.175   1.117 -0.1919 -0.1096  0.6960
  472ARG      H 1711   7.091  -1.144   1.123 -1.5170 -3.5540 -0.2717
  472ARG     CA 1712   7.251  -1.195   1.241  0.2705 -0.2102  0.1758
  472ARG     HA 1713   7.323  -1.118   1.266 -1.9154  1.3879  1.9517
  472ARG     CB 1714   7.149  -1.191   1.359  0.2706  0.2279  0.8553
  472ARG    HB1 1715   7.119  -1.086   1.357 -0.8480 -0.0889 -1.0563
  472ARG    HB2 1716   7.060  -1.250   1.334  0.3995 -1.2914  3.5437
  472ARG     CG 1717   7.193  -1.224   1.502 -0.4813 -0.5436 -0.2224
  472ARG    HG1 1718   7.232  -1.326   1.508  0.5232 -0.1161  0.6591
  472ARG    HG2 1719   7.278  -1.166   1.538  0.0163 -1.8921  0.8387
  472ARG     CD 1720   7.078  -1.207   1.602  0.2890  0.3566 -0.2173
  472ARG    HD1 1721   7.030  -1.110   1.590 -0.7849  0.2268  2.3956
  472ARG    HD2 1722   7.011  -1.293   1.594  2.1817 -1.3196  0.9849
  472ARG     NE 1723   7.123  -1.210   1.742  0.2715  0.2712  0.0256
  472ARG     HE 1724   7.223  -1.212   1.760  0.0172  0.6640  1.6300
  472ARG     CZ 1725   7.044  -1.203   1.846  0.4497  0.9362 -0.0611
  472ARG    NH1 1726   6.909  -1.202   1.827 -0.0839 -0.5570  0.6989
  472ARG   HH11 1727   6.866  -1.168   1.742  0.8664  1.8209  1.0899
  472ARG   HH12 1728   6.847  -1.215   1.906 -1.7833  0.4406 -0.4150
  472ARG    NH2 1729   7.090  -1.205   1.971 -0.2229  0.1819  0.2300
  472ARG   HH21 1730   7.183  -1.173   1.995 -0.4702 -0.1773  1.8061
  472ARG   HH22 1731   7.032  -1.212   2.053  0.4328  0.3471  0.7214
  472ARG      C 1732   7.336  -1.320   1.240 -0.0203  0.4054  0.3817
  472ARG      O 1733   7.452  -1.303   1.263 -0.2128 -0.0064  0.0271
  473LEU      N 1734   7.278  -1.443   1.225  0.5619 -0.5200 -0.4219
  473LEU      H 1735   7.184  -1.450   1.189 -0.2722  0.6469  1.3866
  473LEU     CA 1736   7.356  -1.568   1.248 -0.2662  0.4990 -0.1898
  473LEU     HA 1737   7.401  -1.557   1.347 -2.7077 -0.9250  1.2142
  473LEU     CB 1738   7.266  -1.690   1.242 -0.1535 -0.0579  0.0093
  473LEU    HB1 1739   7.229  -1.688   1.139  0.7259  1.1925 -0.3173
  473LEU    HB2 1740   7.320  -1.780   1.270  0.4343  1.0316  2.6546
  473LEU     CG 1741   7.138  -1.689   1.330 -0.2831 -0.2180 -0.0921
  473LEU     HG 1742   7.099  -1.588   1.322  0.6728  0.1907  0.2852
  473LEU    CD1 1743   7.035  -1.787   1.274  0.0142  0.2882 -0.2734
  473LEU   HD11 1744   7.014  -1.750   1.174  0.5085  0.4301 -0.3287
  473LEU   HD12 1745   7.083  -1.884   1.277  2.8939  1.5392 -1.7038
  473LEU   HD13 1746   6.948  -1.795   1.340  0.5308 -0.1702  0.3587
  473LEU    CD2 1747   7.172  -1.712   1.474 -0.8463  0.7313 -0.6668
  473LEU   HD21 1748   7.244  -1.794   1.479 -1.7956 -0.0788  1.0139
  473LEU   HD22 1749   7.213  -1.621   1.518 -1.6098  1.2306 -0.9622
  473LEU   HD23 1750   7.084  -1.729   1.536 -1.3797 -3.8061 -2.2869
  473LEU      C 1751   7.468  -1.597   1.151 -0.1279 -0.1447  0.4911
  473LEU      O 1752   7.570  -1.662   1.180  0.5288 -0.3725  1.0267
  474GLN      N 1753   7.451  -1.537   1.029  0.5615  0.1070 -0.1582
  474GLN      H 1754   7.373  -1.473   1.023  0.3624 -0.2293 -1.5631
  474GLN     CA 1755   7.559  -1.525   0.930 -0.2554  0.0701  0.6179
  474GLN     HA 1756   7.596  -1.625   0.907 -0.4803 -0.0870  0.9366
  474GLN     CB 1757   7.505  -1.476   0.799  0.4153  0.1484  1.0846
  474GLN    HB1 1758   7.486  -1.369   0.808  2.3041  0.7070 -0.7724
  474GLN    HB2 1759   7.587  -1.468   0.727 -0.8086  2.4640 -0.1666
  474GLN     CG 1760   7.383  -1.564   0.744 -0.9323 -0.5351 -0.2870
  474GLN    HG1 1761   7.413  -1.668   0.750 -0.7951 -0.5798 -1.4315
  474GLN    HG2 1762   7.285  -1.557   0.789  0.0261  0.9654  1.7220
  474GLN     CD 1763   7.359  -1.518   0.601 -0.3364 -0.0072  0.2274
  474GLN    OE1 1764   7.344  -1.398   0.579  0.5134 -0.7438  0.0020
  474GLN    NE2 1765   7.364  -1.603   0.494 -0.2422  0.2856  0.2463
  474GLN   HE21 1766   7.380  -1.702   0.510  2.4901  0.4773 -0.8450
  474GLN   HE22 1767   7.362  -1.564   0.401 -0.9811 -2.3551 -0.9347
  474GLN      C 1768   7.679  -1.435   0.979  0.5568  0.9724  0.5484
  474GLN      O 1769   7.793  -1.480   0.972 -0.4427  0.1335  0.3013
  475CYS      N 1770   7.651  -1.315   1.028 -0.5329 -0.2445  1.7054
  475CYS      H 1771   7.555  -1.285   1.037 -0.5427  0.4066 -0.1161
  475CYS     CA 1772   7.744  -1.208   1.050 -0.2745  0.6032  0.2145
  475CYS     HA 1773   7.808  -1.200   0.962 -2.1869 -1.2822 -1.4466
  475CYS     CB 1774   7.671  -1.067   1.058 -0.1730 -0.7024  0.4422
  475CYS    HB1 1775   7.615  -1.055   1.152  0.6166  4.0696  0.5489
  475CYS    HB2 1776   7.741  -0.985   1.071 -0.3943 -0.6119  1.1099
  475CYS     SG 1777   7.550  -1.029   0.929  0.0503  0.0810  0.0207
  475CYS     HG 1778   7.466  -1.129   0.959 -2.8337  2.2960 -0.2530
  475CYS      C 1779   7.818  -1.230   1.183  0.3429  0.2858 -0.1579
  475CYS      O 1780   7.921  -1.180   1.208 -0.4664 -0.2848 -0.1320
  476VAL      N 1781   7.769  -1.310   1.275 -0.0856  0.1670 -0.6127
  476VAL      H 1782   7.698  -1.373   1.241  0.4824 -0.9054  0.1367
  476VAL     CA 1783   7.844  -1.344   1.397 -0.9546 -0.0693 -0.6531
  476VAL     HA 1784   7.894  -1.255   1.436  2.2103 -2.8270  2.1483
  476VAL     CB 1785   7.756  -1.397   1.510  0.3514 -0.3703  0.6366
  476VAL     HB 1786   7.820  -1.404   1.599  0.9405  0.8501  0.3333
  476VAL    CG1 1787   7.660  -1.290   1.560 -0.2772 -0.2097 -0.0551
  476VAL   HG11 1788   7.721  -1.212   1.607 -0.0599  0.0425 -0.7326
  476VAL   HG12 1789   7.606  -1.240   1.479  0.8841  0.5178 -0.4139
  476VAL   HG13 1790   7.586  -1.320   1.633  1.1561  2.6198  2.8004
  476VAL    CG2 1791   7.673  -1.532   1.484  0.7261 -0.3148 -0.6949
  476VAL   HG21 1792   7.572  -1.497   1.461 -0.1630 -2.7933 -0.7706
  476VAL   HG22 1793   7.717  -1.586   1.401  1.0123 -2.6478  0.8704
  476VAL   HG23 1794   7.666  -1.592   1.575 -1.2160  1.4444  0.4087
  476VAL      C 1795   7.955  -1.446   1.375 -0.0185  0.2674  1.0256
  476VAL      O 1796   8.029  -1.482   1.468 -0.0310 -0.0319  0.0610
  477ARG      N 1797   7.958  -1.504   1.259  0.2795  0.1335 -0.1852
  477ARG      H 1798   7.881  -1.492   1.195  0.4927  1.6729 -0.1796
  477ARG     CA 1799   8.062  -1.596   1.220  0.5482  0.2582 -0.3210
  477ARG     HA 1800   8.111  -1.645   1.304 -0.6474 -1.4651 -0.5730
  477ARG     CB 1801   7.990  -1.718   1.147 -0.0301 -0.0128 -0.2085
  477ARG    HB1 1802   7.925  -1.769   1.219 -0.7312 -0.5013 -1.1660
  477ARG    HB2 1803   7.929  -1.680   1.065  2.8886 -0.2446 -2.6571
  477ARG     CG 1804   8.085  -1.830   1.096  0.6005 -0.4781 -0.3237
  477ARG    HG1 1805   8.022  -1.894   1.034  0.7529  0.2521 -1.2749
  477ARG    HG2 1806   8.159  -1.781   1.032  1.1376  0.3026  0.8516
  477ARG     CD 1807   8.171  -1.898   1.207 -1.2285  0.0606  0.0047
  477ARG    HD1 1808   8.132  -1.869   1.304 -0.4475  1.1966 -0.0018
  477ARG    HD2 1809   8.136  -2.001   1.202 -1.4175  0.1006  0.4537
  477ARG     NE 1810   8.315  -1.889   1.191 -0.4225 -0.3176  0.1452
  477ARG     HE 1811   8.353  -1.927   1.105 -1.1974  3.0441 -1.8521
  477ARG     CZ 1812   8.395  -1.838   1.288 -0.3095 -0.7175  0.4679
  477ARG    NH1 1813   8.347  -1.802   1.410 -0.8451 -0.5848  0.4667
  477ARG   HH11 1814   8.258  -1.829   1.450 -0.4318  0.9614  2.6381
  477ARG   HH12 1815   8.421  -1.783   1.476 -0.4071 -1.0781  0.1315
  477ARG    NH2 1816   8.525  -1.833   1.273  0.3810  0.4837  0.3776
  477ARG   HH21 1817   8.565  -1.880   1.192 -0.6868  1.5059 -0.7885
  477ARG   HH22 1818   8.591  -1.784   1.332  0.9807 -0.5207  0.5707
  477ARG      C 1819   8.163  -1.520   1.130  0.2602 -0.0394  0.6659
  477ARG      O 1820   8.269  -1.560   1.094  0.5343  0.7001 -0.0381
  478GLY      N 1821   8.127  -1.402   1.088 -0.0460 -0.2660 -0.1682
  478GLY      H 1822   8.051  -1.362   1.142 -0.1229 -0.6053 -0.0228
  478GLY     CA 1823   8.201  -1.323   0.997  0.1653 -1.1686  0.4617
  478GLY    HA1 1824   8.285  -1.373   0.950  0.6077  0.2274 -0.2679
  478GLY    HA2 1825   8.131  -1.307   0.915  0.0274 -0.1494  0.7763
  478GLY      C 1826   8.248  -1.183   1.043  0.6391  0.4693  0.5475
  478GLY      O 1827   8.364  -1.164   1.066 -0.5249 -0.1922  0.1052
  479PHE      N 1828   8.151  -1.087   1.067 -0.0640  0.9122  0.2757
  479PHE      H 1829   8.055  -1.115   1.049  0.4582 -1.3124  0.5990
  479PHE     CA 1830   8.171  -0.963   1.142 -0.1977  0.5523  0.1076
  479PHE     HA 1831   8.248  -0.902   1.094 -1.1150  2.5219  1.0209
  479PHE     CB 1832   8.043  -0.875   1.130 -0.3149 -0.0868  0.1009
  479PHE    HB1 1833   7.958  -0.935   1.163  0.4924 -0.8574  0.8334
  479PHE    HB2 1834   8.061  -0.794   1.200  1.7175 -0.7680  0.4271
  479PHE     CG 1835   8.008  -0.822   0.994 -0.1284 -0.2231 -0.0390
  479PHE    CD1 1836   7.965  -0.912   0.898 -0.9332 -0.3054  0.3347
  479PHE    HD1 1837   7.961  -1.019   0.903  0.1132 -0.2872  1.9211
  479PHE    CD2 1838   8.015  -0.683   0.962 -0.0998  0.2333  0.4180
  479PHE    HD2 1839   8.050  -0.603   1.027  0.2820  0.6056 -0.2372
  479PHE    CE1 1840   7.936  -0.868   0.762 -0.1822  0.2118  0.4769
  479PHE    HE1 1841   7.910  -0.936   0.682  0.1584  0.9905 -0.3169
  479PHE    CE2 1842   7.972  -0.640   0.834 -1.3274 -0.1403 -0.1259
  479PHE    HE2 1843   7.976  -0.535   0.812  0.4699 -0.0666  0.3797
  479PHE     CZ 1844   7.934  -0.729   0.734 -0.1040 -0.1196 -0.0022
  479PHE     HZ 1845   7.910  -0.690   0.636 -2.2647 -0.2170  0.4506
  479PHE      C 1846   8.205  -0.984   1.288  0.6946  0.6010  0.2313
  479PHE      O 1847   8.298  -0.917   1.335  0.1379 -0.2622  0.1986
  480GLY      N 1848   8.134  -1.071   1.358  0.0011  0.1526  0.3077
  480GLY      H 1849   8.048  -1.107   1.319 -1.0800 -0.0128  2.6553
  480GLY     CA 1850   8.169  -1.113   1.492  0.3844 -0.5410  0.5218
  480GLY    HA1 1851   8.184  -1.221   1.485 -1.1497 -0.7431 -0.1659
  480GLY    HA2 1852   8.255  -1.062   1.535 -0.8192 -0.0234  2.4319
  480GLY      C 1853   8.053  -1.085   1.595  0.6103 -0.0604  0.7154
  480GLY      O 1854   7.960  -1.019   1.556 -0.3476  0.4579  0.0731
  481GLU      N 1855   8.078  -1.124   1.719  0.3379 -0.2219  0.4029
  481GLU      H 1856   8.169  -1.150   1.756  0.9798 -0.1776 -1.0952
  481GLU     CA 1857   7.981  -1.095   1.825  0.3725 -0.7445  0.0913
  481GLU     HA 1858   7.886  -1.134   1.789  0.8178 -0.6359 -1.2238
  481GLU     CB 1859   8.023  -1.178   1.955 -0.1869 -0.0820 -0.0413
  481GLU    HB1 1860   7.947  -1.175   2.033 -0.1728  0.0775 -0.0311
  481GLU    HB2 1861   8.023  -1.283   1.928  2.3729 -0.3186  0.5609
  481GLU     CG 1862   8.166  -1.143   2.008  0.0093 -0.7414 -0.4135
  481GLU    HG1 1863   8.188  -1.036   1.999  1.0663 -0.9676 -0.7428
  481GLU    HG2 1864   8.179  -1.164   2.114 -0.7270 -1.8951 -0.5384
  481GLU     CD 1865   8.281  -1.217   1.943 -0.3981 -0.6467  0.2401
  481GLU    OE1 1866   8.324  -1.324   1.990 -0.0300 -0.5404  0.1481
  481GLU    OE2 1867   8.315  -1.175   1.831  0.0216 -0.2863  0.7898
  481GLU      C 1868   7.958  -0.943   1.859  0.1860 -0.2997  0.7257
  481GLU      O 1869   7.877  -0.908   1.941 -0.1467 -0.0079  0.5723
  482TRP      N 1870   8.026  -0.853   1.786  0.4349 -0.3616  0.3244
  482TRP      H 1871   8.087  -0.897   1.719  1.0610 -1.5803  1.6448
  482TRP     CA 1872   7.993  -0.710   1.766  0.8032  0.5027 -0.4657
  482TRP     HA 1873   8.019  -0.654   1.856  1.1924  1.8770 -1.3971
  482TRP     CB 1874   8.078  -0.671   1.645 -0.1608  0.2597  0.2242
  482TRP    HB1 1875   8.183  -0.692   1.667 -0.8254 -2.2395  1.3709
  482TRP    HB2 1876   8.047  -0.731   1.559 -0.9766  1.1385 -0.1085
  482TRP     CG 1877   8.089  -0.530   1.608  0.8285 -0.2166  0.0717
  482TRP    CD1 1878   8.063  -0.425   1.690  0.1855  0.6309 -0.8681
  482TRP    HD1 1879   8.020  -0.447   1.787  0.8419  0.4058 -0.6201
  482TRP    CD2 1880   8.129  -0.471   1.482  0.7096  0.1433  1.0090
  482TRP    NE1 1881   8.099  -0.306   1.624  0.2093  0.4591 -0.0275
  482TRP    HE1 1882   8.111  -0.219   1.674  2.1918 -0.4214  1.1553
  482TRP    CE2 1883   8.133  -0.330   1.492 -0.7046  0.3939  0.9548
  482TRP    CE3 1884   8.175  -0.523   1.360  0.0700  0.7128 -0.4380
  482TRP    HE3 1885   8.172  -0.626   1.327 -2.1863  1.1718 -1.9267
  482TRP    CZ2 1886   8.168  -0.247   1.382 -0.6702 -0.2313 -0.2567
  482TRP    HZ2 1887   8.187  -0.143   1.405 -1.0263 -0.2403  0.0900
  482TRP    CZ3 1888   8.201  -0.443   1.254  0.1936  0.0822  0.1692
  482TRP    HZ3 1889   8.227  -0.506   1.170 -2.8651  0.3233 -1.1021
  482TRP    CH2 1890   8.200  -0.306   1.264  0.7996 -0.8256  0.1393
  482TRP    HH2 1891   8.236  -0.244   1.184  1.3472 -0.5322  0.5998
  482TRP      C 1892   7.845  -0.683   1.740  0.0847  0.0426  0.1971
  482TRP      O 1893   7.781  -0.599   1.798 -0.5189 -0.4513  0.1673
  483ILE      N 1894   7.792  -0.771   1.647 -0.1167 -0.8270 -0.0627
  483ILE      H 1895   7.850  -0.842   1.605  1.3018  0.5982 -0.6641
  483ILE     CA 1896   7.658  -0.777   1.600  0.0786 -1.4246  0.2904
  483ILE     HA 1897   7.641  -0.677   1.560 -0.4751 -1.5452  0.2184
  483ILE     CB 1898   7.647  -0.880   1.477 -0.0368 -0.0218  0.5879
  483ILE     HB 1899   7.684  -0.976   1.511 -1.4985  0.2291  3.1350
  483ILE    CG1 1900   7.739  -0.835   1.366  0.0281  0.6195 -0.6653
  483ILE   HG11 1901   7.845  -0.828   1.389 -0.2813 -0.2051  1.2355
  483ILE   HG12 1902   7.731  -0.917   1.295  0.8897 -1.4516  1.5182
  483ILE    CG2 1903   7.500  -0.901   1.429  0.5475 -0.2292 -0.7009
  483ILE   HG21 1904   7.444  -0.968   1.494  0.8905  1.6388  1.6439
  483ILE   HG22 1905   7.442  -0.808   1.434  1.3111  0.4061 -2.6099
  483ILE   HG23 1906   7.489  -0.939   1.327  1.1502 -0.6181 -0.6280
  483ILE     CD 1907   7.691  -0.710   1.292  0.6263 -0.5153  0.3262
  483ILE    HD1 1908   7.587  -0.711   1.260 -0.4083  2.8782  2.8718
  483ILE    HD2 1909   7.715  -0.628   1.361 -0.0580  1.8905 -2.1339
  483ILE    HD3 1910   7.759  -0.692   1.209  0.7916 -2.3393  0.0393
  483ILE      C 1911   7.551  -0.798   1.711  0.0037  0.0733  0.1065
  483ILE      O 1912   7.434  -0.764   1.696 -0.1143  0.2295 -0.1912
  484ASP      N 1913   7.584  -0.866   1.825 -0.1351  0.0756 -0.3654
  484ASP      H 1914   7.679  -0.895   1.841 -0.1671  0.5449  0.7481
  484ASP     CA 1915   7.479  -0.908   1.929  0.0578 -0.0954 -0.4024
  484ASP     HA 1916   7.396  -0.950   1.873  0.1623  0.5734 -1.0874
  484ASP     CB 1917   7.539  -1.005   2.032  0.5323 -0.6075  0.5729
  484ASP    HB1 1918   7.573  -1.091   1.975  0.5140  0.1186 -0.5592
  484ASP    HB2 1919   7.627  -0.965   2.083  0.2929 -0.8739  1.2022
  484ASP     CG 1920   7.428  -1.065   2.122 -0.0610  0.0336 -0.0145
  484ASP    OD1 1921   7.433  -1.069   2.251 -0.3460 -0.0466 -0.0664
  484ASP    OD2 1922   7.325  -1.113   2.064 -0.2881  0.3678 -0.1396
  484ASP      C 1923   7.426  -0.776   1.997  0.1516  0.4075 -0.3292
  484ASP      O 1924   7.310  -0.749   1.992 -0.5206 -0.4886 -0.0286
  485SER      N 1925   7.518  -0.697   2.055  0.0316  0.4965 -0.4974
  485SER      H 1926   7.612  -0.733   2.054  0.3648  1.3148  0.2323
  485SER     CA 1927   7.494  -0.566   2.117  0.3960  0.0480 -0.1145
  485SER     HA 1928   7.427  -0.585   2.201 -0.8099 -0.7861 -1.2236
  485SER     CB 1929   7.629  -0.518   2.179  0.4793  0.0168 -0.0632
  485SER    HB1 1930   7.629  -0.414   2.213 -1.0903  0.1373 -0.3304
  485SER    HB2 1931   7.644  -0.575   2.271  0.8502  0.7621  0.3472
  485SER     OG 1932   7.731  -0.545   2.087 -0.4108 -0.0405 -0.0610
  485SER     HG 1933   7.710  -0.496   2.009  0.7600 -1.0739 -1.0506
  485SER      C 1934   7.421  -0.454   2.027 -0.1461 -0.0622 -0.0038
  485SER      O 1935   7.354  -0.368   2.083 -0.2287 -0.0917 -0.0094
  486ILE      N 1936   7.433  -0.453   1.901  0.7065  0.4840  1.4631
  486ILE      H 1937   7.470  -0.528   1.844 -2.2720 -0.0072 -0.0444
  486ILE     CA 1938   7.361  -0.357   1.812  0.4712 -0.0058 -0.2508
  486ILE     HA 1939   7.370  -0.253   1.844  2.0886 -0.3664  0.5845
  486ILE     CB 1940   7.417  -0.363   1.664  0.0116 -1.1141 -0.4808
  486ILE     HB 1941   7.376  -0.458   1.627 -1.0190 -0.2834 -1.5411
  486ILE    CG1 1942   7.568  -0.364   1.665 -0.5064  0.1496 -0.1311
  486ILE   HG11 1943   7.609  -0.275   1.713  2.1667 -0.3800 -1.2455
  486ILE   HG12 1944   7.605  -0.452   1.717 -0.2632  0.3491  0.0305
  486ILE    CG2 1945   7.354  -0.257   1.568  0.4804  0.5293 -0.3925
  486ILE   HG21 1946   7.246  -0.248   1.577  0.3439  1.1685 -2.3097
  486ILE   HG22 1947   7.386  -0.156   1.595 -0.7071  0.6043  0.8459
  486ILE   HG23 1948   7.382  -0.276   1.465 -2.0208 -1.2692 -0.8224
  486ILE     CD 1949   7.625  -0.369   1.521  0.4277 -0.0972 -0.3398
  486ILE    HD1 1950   7.621  -0.275   1.465  0.9394  0.2271  0.1460
  486ILE    HD2 1951   7.732  -0.389   1.530  0.3739 -0.9382 -1.4410
  486ILE    HD3 1952   7.578  -0.454   1.474  0.1455  0.1131 -0.4418
  486ILE      C 1953   7.210  -0.393   1.796  0.1596 -0.2878  0.0263
  486ILE      O 1954   7.120  -0.312   1.796  0.2269 -0.5810  0.0878
  487VAL      N 1955   7.175  -0.524   1.806  0.4734  0.7576 -0.0963
  487VAL      H 1956   7.241  -0.601   1.808 -1.0334 -0.5945  0.0527
  487VAL     CA 1957   7.037  -0.572   1.795  0.6795  0.2980 -0.2419
  487VAL     HA 1958   6.968  -0.519   1.730 -0.0510  1.6114  1.5080
  487VAL     CB 1959   7.035  -0.725   1.770 -0.0502  0.2107  0.7886
  487VAL     HB 1960   7.095  -0.779   1.843 -2.0268 -1.7698  1.0661
  487VAL    CG1 1961   6.896  -0.788   1.782 -0.5149  0.3642  0.4107
  487VAL   HG11 1962   6.866  -0.801   1.886 -0.9678 -4.2969 -0.0992
  487VAL   HG12 1963   6.816  -0.739   1.728 -1.6703 -0.2545  1.5103
  487VAL   HG13 1964   6.903  -0.892   1.748  0.8288  1.0030 -1.4162
  487VAL    CG2 1965   7.109  -0.746   1.636  0.5704 -0.3552 -0.1575
  487VAL   HG21 1966   7.084  -0.673   1.559  2.5589 -0.3003 -0.7830
  487VAL   HG22 1967   7.217  -0.734   1.634  0.6835 -1.2680 -0.2610
  487VAL   HG23 1968   7.100  -0.848   1.597 -1.4488 -0.3758  0.2301
  487VAL      C 1969   6.979  -0.550   1.935  0.1388 -0.9720 -0.0497
  487VAL      O 1970   6.869  -0.494   1.940 -0.1075 -0.7631  0.0001
  488GLU      N 1971   7.042  -0.579   2.048 -0.0373  0.6087  0.1142
  488GLU      H 1972   7.128  -0.630   2.034  0.2411  0.8658  0.8371
  488GLU     CA 1973   7.004  -0.538   2.185 -0.0758 -0.0462  0.4846
  488GLU     HA 1974   6.908  -0.581   2.212 -0.5906  0.8942  0.2110
  488GLU     CB 1975   7.111  -0.596   2.285  0.2717  0.2967 -0.1801
  488GLU    HB1 1976   7.126  -0.702   2.266  0.7446  0.3711 -0.2440
  488GLU    HB2 1977   7.210  -0.569   2.247  0.1705  1.8137  0.5542
  488GLU     CG 1978   7.099  -0.580   2.440 -0.1228  0.5528  0.4674
  488GLU    HG1 1979   7.183  -0.632   2.487  1.5732  2.3993 -0.3567
  488GLU    HG2 1980   7.122  -0.476   2.460 -1.0777  1.1670 -1.4324
  488GLU     CD 1981   6.967  -0.623   2.498 -0.4500  0.3470  0.3061
  488GLU    OE1 1982   6.905  -0.721   2.449 -0.4660  0.0474 -0.0412
  488GLU    OE2 1983   6.919  -0.560   2.596 -0.1984 -0.2648  0.2105
  488GLU      C 1984   6.980  -0.392   2.204 -0.1719  0.8085  0.1309
  488GLU      O 1985   6.883  -0.361   2.266  0.3694  0.1525 -0.4194
  489PHE      N 1986   7.057  -0.305   2.138  0.1186 -0.0989  0.0172
  489PHE      H 1987   7.140  -0.330   2.086 -0.8837 -0.3508 -1.5565
  489PHE     CA 1988   7.047  -0.163   2.151  0.1059 -0.3360 -0.8949
  489PHE     HA 1989   7.017  -0.150   2.255  0.7991 -2.3408 -0.3946
  489PHE     CB 1990   7.178  -0.101   2.102  0.2786  0.1783 -0.2694
  489PHE    HB1 1991   7.263  -0.153   2.147  0.6563  0.0624 -1.0818
  489PHE    HB2 1992   7.189  -0.103   1.993  0.6685  0.5006 -0.2413
  489PHE     CG 1993   7.202   0.044   2.140  0.0970 -0.0095  0.6618
  489PHE    CD1 1994   7.145   0.154   2.065 -0.1673 -0.2658  0.6227
  489PHE    HD1 1995   7.089   0.135   1.975  1.5324  2.0815 -1.0581
  489PHE    CD2 1996   7.294   0.069   2.250 -0.0124 -1.1584 -0.0436
  489PHE    HD2 1997   7.349  -0.001   2.311  1.5563  1.4737  1.7787
  489PHE    CE1 1998   7.184   0.288   2.103 -0.1048  0.3461 -0.2980
  489PHE    HE1 1999   7.133   0.370   2.053  0.0311  0.7038  0.1468
  489PHE    CE2 2000   7.320   0.202   2.291 -0.0105  0.5862  0.0271
  489PHE    HE2 2001   7.382   0.223   2.376 -0.9044  0.8670  0.6190
  489PHE     CZ 2002   7.266   0.308   2.216  0.9414 -0.7477  0.2692
  489PHE     HZ 2003   7.274   0.410   2.251 -1.1305 -0.5174  0.1685
  489PHE      C 2004   6.936  -0.118   2.062  0.6502  0.1556  0.0937
  489PHE      O 2005   6.855  -0.032   2.101  0.3179 -0.0925 -0.5630
  490SER      N 2006   6.918  -0.183   1.945  0.2666  0.5866  0.6953
  490SER      H 2007   6.988  -0.253   1.922  1.6395  0.6223  4.1818
  490SER     CA 2008   6.805  -0.159   1.853 -0.5392  0.4159 -1.0714
  490SER     HA 2009   6.804  -0.051   1.837  2.1481  0.7524  0.3777
  490SER     CB 2010   6.819  -0.243   1.726  0.2762 -0.1367  0.3953
  490SER    HB1 2011   6.922  -0.236   1.692  0.3032 -1.4974  0.1414
  490SER    HB2 2012   6.802  -0.347   1.756 -0.4511 -0.3518 -0.7112
  490SER     OG 2013   6.722  -0.203   1.632  0.0356  0.3516  0.4811
  490SER     HG 2014   6.747  -0.114   1.613  0.6036  0.1242  0.1166
  490SER      C 2015   6.676  -0.190   1.930 -0.2970  0.0083  0.6349
  490SER      O 2016   6.581  -0.121   1.941  0.3384 -0.4748  0.3826
  491SER      N 2017   6.670  -0.297   2.007  0.3885  1.3909 -0.7030
  491SER      H 2018   6.748  -0.361   2.000 -0.7785 -0.1668  0.0401
  491SER     CA 2019   6.559  -0.344   2.094  0.5637 -0.9032  0.0901
  491SER     HA 2020   6.467  -0.361   2.038  0.5908 -0.3172 -0.1366
  491SER     CB 2021   6.601  -0.480   2.146  0.9568  0.0847 -0.2184
  491SER    HB1 2022   6.686  -0.465   2.211 -0.8073  2.5342  1.7124
  491SER    HB2 2023   6.517  -0.520   2.203  0.6739  1.0221  0.0460
  491SER     OG 2024   6.630  -0.571   2.040  0.1473 -0.4193  0.4969
  491SER     HG 2025   6.723  -0.576   2.022 -0.1186  0.1323 -1.1650
  491SER      C 2026   6.536  -0.243   2.208  0.7147 -0.3597  0.3359
  491SER      O 2027   6.425  -0.203   2.234 -0.1416 -0.1008  0.4047
  492ASN      N 2028   6.641  -0.184   2.265 -0.0829  0.2880  0.1477
  492ASN      H 2029   6.731  -0.193   2.220  0.7009  1.5647  1.3735
  492ASN     CA 2030   6.622  -0.075   2.362 -0.1429 -0.5276 -0.8643
  492ASN     HA 2031   6.563  -0.102   2.450  1.8486  0.3920  0.8435
  492ASN     CB 2032   6.762  -0.048   2.431 -0.3309 -0.6616  0.0277
  492ASN    HB1 2033   6.821  -0.139   2.443  3.0447  1.2781 -0.6457
  492ASN    HB2 2034   6.829   0.011   2.370  0.2989 -1.1953  0.1866
  492ASN     CG 2035   6.754   0.010   2.572 -0.8207 -0.0135 -0.3361
  492ASN    OD1 2036   6.704   0.119   2.601 -0.4589  0.5649  0.2662
  492ASN    ND2 2037   6.811  -0.062   2.674 -0.1804 -0.5932  0.3030
  492ASN   HD21 2038   6.837  -0.159   2.662 -0.0496 -0.5713  0.3993
  492ASN   HD22 2039   6.826  -0.023   2.766 -0.1182  2.3482 -0.8492
  492ASN      C 2040   6.567   0.056   2.302 -0.0631  0.3958  0.0828
  492ASN      O 2041   6.498   0.136   2.360  0.4055  0.3220  0.4829
  493LEU      N 2042   6.603   0.073   2.173  0.0719 -0.4812  0.2476
  493LEU      H 2043   6.651  -0.006   2.133  0.8904 -0.4364  1.1100
  493LEU     CA 2044   6.550   0.188   2.098 -0.6125 -0.1384  0.5751
  493LEU     HA 2045   6.551   0.275   2.164 -0.1339 -0.2810  0.7582
  493LEU     CB 2046   6.648   0.214   1.980  0.5904 -0.5961 -0.1834
  493LEU    HB1 2047   6.665   0.113   1.942 -1.0090 -1.2956  0.8428
  493LEU    HB2 2048   6.593   0.270   1.904  1.2664 -0.2886 -0.4561
  493LEU     CG 2049   6.780   0.284   2.004  0.3228 -0.5602  0.0984
  493LEU     HG 2050   6.837   0.216   2.068  0.9709 -1.5918 -1.5049
  493LEU    CD1 2051   6.860   0.294   1.870  0.3232 -0.7306  0.6010
  493LEU   HD11 2052   6.831   0.374   1.802  0.1239 -1.3785 -0.0956
  493LEU   HD12 2053   6.964   0.317   1.890 -0.6654  2.7462  2.6517
  493LEU   HD13 2054   6.851   0.203   1.810 -3.9799  1.1542 -2.1399
  493LEU    CD2 2055   6.771   0.412   2.090 -0.6232  0.4623 -0.0967
  493LEU   HD21 2056   6.772   0.382   2.195 -0.5037 -0.7144 -0.4256
  493LEU   HD22 2057   6.867   0.461   2.073 -0.1834 -0.5510 -0.6023
  493LEU   HD23 2058   6.682   0.471   2.068 -1.2526 -0.4693 -0.0894
  493LEU      C 2059   6.407   0.167   2.051  0.0932  0.3358  0.2772
  493LEU      O 2060   6.341   0.274   2.041  0.1291 -0.3654  0.5385
  494GLN      N 2061   6.359   0.043   2.033  0.3713  0.2631 -0.0415
  494GLN      H 2062   6.434  -0.025   2.040  3.1611  3.0434 -0.3224
  494GLN     CA 2063   6.219   0.009   2.000  0.5102  0.0012 -0.3864
  494GLN     HA 2064   6.180   0.085   1.932  2.4142  0.0352 -1.5069
  494GLN     CB 2065   6.220  -0.132   1.949  0.8855  0.7683  1.0246
  494GLN    HB1 2066   6.277  -0.194   2.017  1.9496 -0.0969 -0.5773
  494GLN    HB2 2067   6.120  -0.175   1.958  0.3325  0.6958 -3.3429
  494GLN     CG 2068   6.278  -0.164   1.809  0.6049 -0.2454 -0.2519
  494GLN    HG1 2069   6.367  -0.103   1.792  1.2885 -1.3919 -0.8647
  494GLN    HG2 2070   6.322  -0.263   1.805  1.4147  0.1308 -1.3385
  494GLN     CD 2071   6.185  -0.154   1.689 -0.1165  0.2656  0.3291
  494GLN    OE1 2072   6.235  -0.157   1.576  0.5863 -0.0430 -0.7461
  494GLN    NE2 2073   6.054  -0.146   1.707 -0.2637 -0.1649 -0.4906
  494GLN   HE21 2074   6.011  -0.160   1.797  0.1581  0.5868 -0.1654
  494GLN   HE22 2075   5.993  -0.145   1.626  1.1127 -2.8078 -1.6878
  494GLN      C 2076   6.135   0.013   2.131 -0.5258  0.1634  0.2084
  494GLN      O 2077   6.019   0.038   2.139  0.2900  0.0093  0.2550
  495ASN      N 2078   6.197  -0.009   2.250 -0.2123 -0.0084  0.3452
  495ASN      H 2079   6.291  -0.045   2.247 -0.6096 -1.2441  2.0003
  495ASN     CA 2080   6.134   0.005   2.387 -0.3386 -0.2887  0.4009
  495ASN     HA 2081   6.036  -0.042   2.382 -0.2157 -0.4933 -0.1990
  495ASN     CB 2082   6.228  -0.056   2.492 -0.5302  0.1979 -0.2766
  495ASN    HB1 2083   6.292  -0.139   2.463 -1.3913 -0.5945  0.0663
  495ASN    HB2 2084   6.308   0.012   2.522 -0.1487  0.2041 -1.2529
  495ASN     CG 2085   6.150  -0.101   2.619 -0.4311 -0.2035  0.1590
  495ASN    OD1 2086   6.089  -0.019   2.686 -0.1204 -0.1816 -0.2897
  495ASN    ND2 2087   6.142  -0.231   2.645  0.3390 -0.1212  0.1238
  495ASN   HD21 2088   6.174  -0.299   2.578 -1.1808 -0.5085 -0.2531
  495ASN   HD22 2089   6.092  -0.265   2.725  2.6498  0.0414  1.7301
  495ASN      C 2090   6.128   0.159   2.414  0.2856  0.2467 -1.0600
  495ASN      O 2091   6.019   0.196   2.469 -0.3384  0.2323 -0.5599
  496MET      N 2092   6.234   0.233   2.371  0.2518 -0.0020 -0.1395
  496MET      H 2093   6.311   0.183   2.330  1.9626  0.5214  2.2271
  496MET     CA 2094   6.220   0.379   2.377 -0.4289  0.6609  0.4911
  496MET     HA 2095   6.189   0.406   2.477  0.5261  1.1929  0.6521
  496MET     CB 2096   6.352   0.446   2.355 -0.6604 -0.5403  0.0963
  496MET    HB1 2097   6.419   0.418   2.437 -0.0544  1.6778  0.4273
  496MET    HB2 2098   6.407   0.398   2.274  2.4237  0.6157  1.3419
  496MET     CG 2099   6.366   0.594   2.333 -0.0560 -0.8010  0.5845
  496MET    HG1 2100   6.340   0.613   2.229  1.3116 -0.5844  0.2522
  496MET    HG2 2101   6.310   0.647   2.410 -0.6935 -1.1164  0.3442
  496MET     SD 2102   6.538   0.656   2.355  0.0257 -0.2651  0.2450
  496MET     CE 2103   6.506   0.838   2.354  0.5520  0.2015  0.0919
  496MET    HE1 2104   6.601   0.892   2.357 -0.3074  1.7704  0.3395
  496MET    HE2 2105   6.459   0.856   2.258  0.5111 -2.7409 -0.5295
  496MET    HE3 2106   6.438   0.883   2.427 -0.0647  1.9366 -1.4679
  496MET      C 2107   6.109   0.429   2.282 -0.5632  0.0080  0.3181
  496MET      O 2108   6.045   0.532   2.316 -0.2242  0.1639  0.6375
  497ASN      N 2109   6.102   0.361   2.167  0.2015 -0.2197 -0.1522
  497ASN      H 2110   6.170   0.288   2.151  0.4686 -0.0252  0.0949
  497ASN     CA 2111   6.003   0.372   2.059 -0.0750  0.4781  0.6392
  497ASN     HA 2112   6.029   0.295   1.986  0.3361  1.6232 -0.4519
  497ASN     CB 2113   5.856   0.352   2.111 -0.1916 -0.3790  0.7432
  497ASN    HB1 2114   5.864   0.267   2.178  0.1700  0.3587  1.6634
  497ASN    HB2 2115   5.807   0.431   2.168 -0.8219 -0.1986 -0.0227
  497ASN     CG 2116   5.773   0.318   1.984  0.2223 -0.9557 -0.3088
  497ASN    OD1 2117   5.807   0.242   1.894 -0.1744 -0.2390  0.3970
  497ASN    ND2 2118   5.658   0.384   1.973 -0.1043 -0.4646 -0.1036
  497ASN   HD21 2119   5.646   0.463   2.036  0.7141  0.0514 -0.5706
  497ASN   HD22 2120   5.596   0.369   1.896  0.0731  0.1948 -0.3829
  497ASN      C 2121   6.025   0.493   1.975 -0.6289  0.1771 -0.5265
  497ASN      O 2122   5.941   0.586   1.970 -0.3567 -0.3253 -0.2270
  498ILE      N 2123   6.135   0.495   1.901  0.3890  0.1147 -0.1130
  498ILE      H 2124   6.196   0.415   1.901  0.5188  0.2134 -0.0275
  498ILE     CA 2125   6.174   0.606   1.820  0.0066 -0.2517 -0.4271
  498ILE     HA 2126   6.145   0.699   1.869 -0.6637  0.2600 -1.7627
  498ILE     CB 2127   6.322   0.602   1.793 -0.1838  0.4917 -0.1569
  498ILE     HB 2128   6.333   0.668   1.707 -2.8982  0.2969 -0.7305
  498ILE    CG1 2129   6.380   0.464   1.746  0.2550 -0.2361 -0.3111
  498ILE   HG11 2130   6.392   0.395   1.829 -2.9622 -0.0704  0.4568
  498ILE   HG12 2131   6.327   0.417   1.663  0.9551 -0.4542 -0.6382
  498ILE    CG2 2132   6.399   0.657   1.912 -0.7676  0.4472 -0.4837
  498ILE   HG21 2133   6.395   0.586   1.995 -2.1726 -1.4069 -2.0451
  498ILE   HG22 2134   6.505   0.681   1.899 -0.8257  1.2713  0.4652
  498ILE   HG23 2135   6.352   0.749   1.944  0.0145  0.5585  0.3903
  498ILE     CD 2136   6.522   0.471   1.688  0.1829  0.2007 -0.1044
  498ILE    HD1 2137   6.559   0.370   1.671 -0.2249 -0.3319  1.9112
  498ILE    HD2 2138   6.525   0.521   1.592 -1.3455 -1.0566 -0.8477
  498ILE    HD3 2139   6.584   0.499   1.773  1.0115 -1.9324  0.0489
  498ILE      C 2140   6.095   0.607   1.684  0.0097  0.0377  0.3351
  498ILE      O 2141   6.036   0.505   1.649 -0.1279  0.8571  0.9385
  499ASP      N 2142   6.106   0.719   1.614  0.7332 -0.2750  0.5680
  499ASP      H 2143   6.179   0.780   1.647 -0.6693  1.2934  0.8852
  499ASP     CA 2144   6.065   0.743   1.474 -0.6254  0.4257  0.3452
  499ASP     HA 2145   6.068   0.641   1.434 -0.4093 -0.5606  2.6696
  499ASP     CB 2146   5.928   0.812   1.479  0.9983  0.5078 -0.3664
  499ASP    HB1 2147   5.860   0.763   1.408  0.4152  0.0905  0.4638
  499ASP    HB2 2148   5.875   0.800   1.573 -1.4583 -2.2012 -1.9148
  499ASP     CG 2149   5.926   0.960   1.441 -0.2811  0.2693 -0.5853
  499ASP    OD1 2150   5.831   1.003   1.373  0.1150 -0.4909  0.6243
  499ASP    OD2 2151   6.029   1.026   1.470 -0.1027 -0.1606 -0.4681
  499ASP      C 2152   6.176   0.804   1.395  0.6291  0.1066  0.6689
  499ASP      O 2153   6.284   0.824   1.444  0.5256  0.0653 -0.5111
  500TRP      N 2154   6.160   0.828   1.264  0.7527 -0.3378 -0.5415
  500TRP      H 2155   6.075   0.793   1.222 -0.1328  0.0980  0.8071
  500TRP     CA 2156   6.265   0.883   1.185 -0.4688 -0.4923  0.3951
  500TRP     HA 2157   6.338   0.803   1.182 -0.2075 -0.2205 -1.8925
  500TRP     CB 2158   6.208   0.901   1.044 -0.2186 -0.6362  0.0757
  500TRP    HB1 2159   6.129   0.830   1.017 -2.1026  1.7443 -1.0316
  500TRP    HB2 2160   6.162   0.999   1.047 -2.5769 -1.6991  1.9227
  500TRP     CG 2161   6.314   0.895   0.942 -0.7560  0.2882  0.0691
  500TRP    CD1 2162   6.352   0.993   0.856 -0.9582  0.4051 -0.1065
  500TRP    HD1 2163   6.312   1.093   0.849  0.6621  1.0565 -0.3088
  500TRP    CD2 2164   6.393   0.778   0.902  0.2881 -0.6663  0.0894
  500TRP    NE1 2165   6.438   0.939   0.761 -1.0075  0.0295  0.3445
  500TRP    HE1 2166   6.476   0.984   0.679  0.4469 -1.0581  0.3849
  500TRP    CE2 2167   6.457   0.809   0.780 -0.0925  0.5678 -0.0207
  500TRP    CE3 2168   6.394   0.647   0.946 -0.1764 -0.5974  0.0397
  500TRP    HE3 2169   6.326   0.627   1.027 -0.1498  1.6095  0.6689
  500TRP    CZ2 2170   6.540   0.716   0.710  0.0396  0.0350 -0.0019
  500TRP    HZ2 2171   6.583   0.741   0.614 -0.7458 -2.0252 -0.9481
  500TRP    CZ3 2172   6.469   0.554   0.879  0.4064  0.0477  0.6994
  500TRP    HZ3 2173   6.464   0.451   0.913 -0.1312 -0.0825  0.2400
  500TRP    CH2 2174   6.544   0.576   0.760 -0.2776 -0.1111  0.7600
  500TRP    HH2 2175   6.604   0.501   0.710 -1.3992 -1.1161  0.8788
  500TRP      C 2176   6.335   1.012   1.234  0.8473 -0.1917 -0.3715
  500TRP      O 2177   6.453   1.034   1.207 -0.2814  0.3831 -0.4096
  501SER      N 2178   6.256   1.099   1.299 -0.2508  0.0090  0.0287
  501SER      H 2179   6.158   1.079   1.314 -0.7642  2.0692 -0.2280
  501SER     CA 2180   6.300   1.235   1.339 -0.6900  1.2804  0.4675
  501SER     HA 2181   6.358   1.271   1.254  1.1431  0.5199  1.3398
  501SER     CB 2182   6.172   1.315   1.369 -0.1155  0.0116  1.2190
  501SER    HB1 2183   6.207   1.417   1.380  1.5279 -0.4012  0.1384
  501SER    HB2 2184   6.099   1.305   1.289 -0.2414  0.6146  1.2531
  501SER     OG 2185   6.096   1.281   1.485 -0.4277 -0.0085  0.3781
  501SER     HG 2186   6.082   1.188   1.473 -0.4310 -0.1237  1.2459
  501SER      C 2187   6.398   1.235   1.461 -0.5023 -0.8774 -0.7208
  501SER      O 2188   6.498   1.309   1.468 -0.1055 -0.1220  0.2600
  502ALA      N 2189   6.381   1.146   1.561 -0.4534 -0.4964  0.6101
  502ALA      H 2190   6.297   1.089   1.557 -1.8094  1.4947 -1.0447
  502ALA     CA 2191   6.476   1.102   1.658 -0.1387 -0.5391 -0.2857
  502ALA     HA 2192   6.513   1.182   1.722  0.5829 -0.7563 -0.4288
  502ALA     CB 2193   6.411   0.999   1.743 -0.0250  0.3497  0.0123
  502ALA    HB1 2194   6.364   0.919   1.686  0.1811 -2.1217  2.9929
  502ALA    HB2 2195   6.483   0.948   1.807 -0.8544 -0.0354  0.6763
  502ALA    HB3 2196   6.326   1.035   1.802  0.1403  2.1832 -0.8035
  502ALA      C 2197   6.597   1.038   1.592  0.4238  0.2843  0.4855
  502ALA      O 2198   6.707   1.074   1.630  0.2902  0.3832  0.1834
  503PHE      N 2199   6.577   0.954   1.484  0.2766  0.6440 -0.7056
  503PHE      H 2200   6.487   0.911   1.469  1.4914 -1.6326 -2.0635
  503PHE     CA 2201   6.679   0.869   1.436  1.1039 -0.4084 -0.1000
  503PHE     HA 2202   6.725   0.823   1.524 -0.5453 -1.7674  0.1023
  503PHE     CB 2203   6.621   0.754   1.347 -0.1232 -0.6696  0.1029
  503PHE    HB1 2204   6.536   0.714   1.403  0.2209  0.5858  1.6173
  503PHE    HB2 2205   6.575   0.793   1.256 -3.1338 -0.2790  1.6483
  503PHE     CG 2206   6.714   0.636   1.312  0.6935  0.1378 -0.9207
  503PHE    CD1 2207   6.681   0.562   1.197 -0.2861 -0.0287  0.1408
  503PHE    HD1 2208   6.591   0.581   1.140 -0.9634  0.1164  1.2368
  503PHE    CD2 2209   6.823   0.603   1.394  0.1354 -0.1213 -0.0125
  503PHE    HD2 2210   6.851   0.648   1.488  0.8682  1.8243 -1.0846
  503PHE    CE1 2211   6.772   0.467   1.148 -0.9752 -0.4350 -0.1039
  503PHE    HE1 2212   6.757   0.418   1.053 -0.5470  2.0218 -1.4946
  503PHE    CE2 2213   6.914   0.505   1.348  1.0167  0.0429 -0.1056
  503PHE    HE2 2214   7.001   0.473   1.404  0.2103 -2.2366 -0.0493
  503PHE     CZ 2215   6.890   0.438   1.224  0.5690  0.3651 -0.6169
  503PHE     HZ 2216   6.950   0.360   1.180 -1.2725 -1.5361  0.1148
  503PHE      C 2217   6.777   0.958   1.349  0.5669  0.1088 -0.4497
  503PHE      O 2218   6.895   0.952   1.363 -0.0571  0.4257  0.4448
  504SER      N 2219   6.723   1.047   1.264 -0.1129  0.5949 -0.2473
  504SER      H 2220   6.622   1.037   1.258 -0.3124  1.2943  1.3160
  504SER     CA 2221   6.800   1.144   1.189 -0.2712 -0.1158  0.1369
  504SER     HA 2222   6.884   1.101   1.134  0.5032  1.2552  0.2030
  504SER     CB 2223   6.704   1.198   1.086  0.3986  0.2339  0.2820
  504SER    HB1 2224   6.759   1.269   1.024  0.8617  0.2348  0.6901
  504SER    HB2 2225   6.670   1.110   1.031  0.7201  0.5018 -0.3559
  504SER     OG 2226   6.598   1.266   1.148 -0.2059 -0.6032  0.1740
  504SER     HG 2227   6.546   1.195   1.183 -3.1012  0.7129 -1.1845
  504SER      C 2228   6.866   1.252   1.276 -0.2130 -0.7317  0.6522
  504SER      O 2229   6.972   1.305   1.241  0.2309  0.4608 -0.0560
  505CYS      N 2230   6.819   1.286   1.395  0.7166 -0.0404  0.6731
  505CYS      H 2231   6.735   1.239   1.427  0.3085  0.1443 -0.1190
  505CYS     CA 2232   6.885   1.379   1.491 -0.0652  0.2947  0.2591
  505CYS     HA 2233   6.941   1.457   1.441  0.1573  0.9167  1.4374
  505CYS     CB 2234   6.780   1.439   1.584  0.6878  0.7763 -0.4088
  505CYS    HB1 2235   6.693   1.463   1.523  2.1411  0.4386 -2.7523
  505CYS    HB2 2236   6.743   1.376   1.665  1.1814 -0.9874 -1.5031
  505CYS     SG 2237   6.837   1.588   1.666  0.0005  0.3589  0.4369
  505CYS     HG 2238   6.964   1.559   1.696  0.0127 -1.6590 -1.2716
  505CYS      C 2239   6.986   1.303   1.573  0.2151 -0.4660 -0.5364
  505CYS      O 2240   7.089   1.371   1.602 -0.0417 -0.0343 -0.2387
  506ILE      N 2241   6.972   1.169   1.601 -0.0947  0.1771  0.3960
  506ILE      H 2242   6.889   1.113   1.583  1.2396 -2.4405  1.7882
  506ILE     CA 2243   7.080   1.091   1.658 -0.2298 -0.0521  0.1064
  506ILE     HA 2244   7.130   1.149   1.736 -0.0972 -1.2550  0.9308
  506ILE     CB 2245   7.012   0.957   1.716 -1.0362 -0.4893  0.4082
  506ILE     HB 2246   6.934   0.914   1.654  0.3130 -1.6994 -0.5267
  506ILE    CG1 2247   6.949   0.981   1.852 -0.2023  0.3690 -0.9048
  506ILE   HG11 2248   7.023   1.020   1.922  1.5614 -0.3052 -2.2844
  506ILE   HG12 2249   6.871   1.056   1.839 -0.7078 -0.1668 -0.9664
  506ILE    CG2 2250   7.113   0.842   1.724 -0.4662 -0.3446  0.3839
  506ILE   HG21 2251   7.147   0.822   1.622  0.3778  0.4894  0.4913
  506ILE   HG22 2252   7.206   0.877   1.768  1.0623 -0.5945 -2.4008
  506ILE   HG23 2253   7.084   0.747   1.770 -0.9051 -0.4532 -0.1057
  506ILE     CD 2254   6.887   0.853   1.920  0.3510  0.3771  0.9937
  506ILE    HD1 2255   6.829   0.799   1.845  1.3249 -1.3965  1.4545
  506ILE    HD2 2256   6.960   0.780   1.954 -2.8300 -3.4021  0.4785
  506ILE    HD3 2257   6.820   0.861   2.006  0.8713 -0.6357  1.5083
  506ILE      C 2258   7.196   1.071   1.553 -0.0414 -0.0042  0.5215
  506ILE      O 2259   7.314   1.066   1.589  0.0432 -0.6893  0.1570
  507ALA      N 2260   7.170   1.071   1.421  0.1272 -1.1838 -0.4948
  507ALA      H 2261   7.077   1.096   1.392 -0.2301 -1.4248  0.3994
  507ALA     CA 2262   7.263   1.053   1.311  0.0581  0.7103  0.3269
  507ALA     HA 2263   7.327   0.970   1.341  0.8185  0.5137 -1.6941
  507ALA     CB 2264   7.186   1.021   1.182 -0.3179 -0.0660  0.9348
  507ALA    HB1 2265   7.138   1.110   1.141  1.5050 -0.1325 -1.5742
  507ALA    HB2 2266   7.259   0.984   1.111 -1.2987  0.3307 -0.3203
  507ALA    HB3 2267   7.117   0.941   1.207 -1.5138  1.1862  1.8204
  507ALA      C 2268   7.342   1.178   1.290  0.3912  0.0247  0.2089
  507ALA      O 2269   7.461   1.174   1.266  0.3262  0.1770  0.2340
  508ALA      N 2270   7.280   1.289   1.323 -0.8299 -0.2016  0.3922
  508ALA      H 2271   7.184   1.291   1.355 -1.7297 -0.4618 -2.0908
  508ALA     CA 2272   7.340   1.420   1.324 -0.2341 -0.8666  0.2712
  508ALA     HA 2273   7.405   1.440   1.240 -0.2280 -2.3218 -0.1032
  508ALA     CB 2274   7.232   1.525   1.335  0.0389 -0.5768 -0.0750
  508ALA    HB1 2275   7.280   1.621   1.311  1.0277 -1.3387 -1.2909
  508ALA    HB2 2276   7.143   1.528   1.273 -2.2423  1.4620  2.9889
  508ALA    HB3 2277   7.188   1.532   1.434 -1.7280  1.3829 -0.9147
  508ALA      C 2278   7.428   1.427   1.445  0.0504  0.4413 -0.9051
  508ALA      O 2279   7.551   1.434   1.435  0.2310  0.3264 -0.4799
  509LEU      N 2280   7.376   1.421   1.574 -0.2947  0.0166  0.1156
  509LEU      H 2281   7.280   1.391   1.579  0.4988 -2.6193  1.0531
  509LEU     CA 2282   7.442   1.442   1.700 -0.8401 -0.2106 -0.6188
  509LEU     HA 2283   7.504   1.530   1.691  0.5199 -1.1261 -0.4224
  509LEU     CB 2284   7.337   1.463   1.813  0.2174 -0.1862 -0.2994
  509LEU    HB1 2285   7.269   1.381   1.790 -0.5594  0.7361 -1.4138
  509LEU    HB2 2286   7.378   1.451   1.913 -1.2347  1.0333  0.4977
  509LEU     CG 2287   7.255   1.598   1.807 -0.0206  0.4723 -0.0031
  509LEU     HG 2288   7.228   1.613   1.702  2.6662  1.7715 -0.6045
  509LEU    CD1 2289   7.126   1.595   1.892  0.0390  0.1199 -0.3554
  509LEU   HD11 2290   7.066   1.514   1.850 -1.3905  1.8808 -1.8603
  509LEU   HD12 2291   7.151   1.573   1.996  0.0466 -0.1490 -0.4129
  509LEU   HD13 2292   7.063   1.684   1.882 -1.6378 -0.9991 -0.1875
  509LEU    CD2 2293   7.347   1.708   1.852 -0.0076 -0.6566 -0.3396
  509LEU   HD21 2294   7.405   1.697   1.944  0.8216  2.2683 -0.4248
  509LEU   HD22 2295   7.425   1.715   1.776  0.1628 -2.1526 -0.3320
  509LEU   HD23 2296   7.287   1.796   1.874  1.6135  0.3516  0.1207
  509LEU      C 2297   7.550   1.338   1.736 -0.2319  0.0038 -0.9690
  509LEU      O 2298   7.618   1.366   1.839  0.0697  0.0859  0.4047
  510ALA      N 2299   7.551   1.223   1.668 -0.1791 -0.1767  0.0619
  510ALA      H 2300   7.487   1.218   1.590  0.2888 -1.6417 -0.2468
  510ALA     CA 2301   7.660   1.128   1.669  0.3967  0.5184 -0.3697
  510ALA     HA 2302   7.688   1.115   1.774  0.8998 -0.6193 -0.6205
  510ALA     CB 2303   7.613   0.989   1.622 -0.7077 -0.3037  0.2414
  510ALA    HB1 2304   7.570   1.007   1.524  0.8231 -1.0027 -0.6026
  510ALA    HB2 2305   7.693   0.915   1.613 -0.9136 -0.3584 -1.3871
  510ALA    HB3 2306   7.533   0.961   1.690  0.1569  2.5739  2.6775
  510ALA      C 2307   7.784   1.166   1.585  0.1597 -0.0189  0.2959
  510ALA      O 2308   7.894   1.113   1.608 -0.2156  0.2828 -0.2635
  511MET      N 2309   7.776   1.255   1.486  0.0392 -0.5075 -0.0058
  511MET      H 2310   7.689   1.306   1.492  1.2953  2.0310 -1.5610
  511MET     CA 2311   7.875   1.310   1.389  0.2340 -0.3085 -0.7612
  511MET     HA 2312   7.970   1.257   1.390  0.5501  0.2468 -0.6101
  511MET     CB 2313   7.800   1.296   1.249  0.1712  0.3694  0.0137
  511MET    HB1 2314   7.760   1.196   1.232 -2.7453  1.2437  1.1343
  511MET    HB2 2315   7.717   1.366   1.240 -1.0067 -0.6653  1.9925
  511MET     CG 2316   7.902   1.307   1.132  0.0145 -0.8083  0.5443
  511MET    HG1 2317   7.942   1.408   1.127  2.5688 -1.7822 -0.3016
  511MET    HG2 2318   7.987   1.242   1.153  1.3020  0.2799 -1.0206
  511MET     SD 2319   7.844   1.253   0.970 -0.4495  0.1592  0.0677
  511MET     CE 2320   8.005   1.265   0.897 -0.4546 -0.4247  0.8314
  511MET    HE1 2321   8.063   1.175   0.910 -0.2027 -0.2357  1.0172
  511MET    HE2 2322   7.996   1.283   0.790 -1.2505 -0.0448  0.9490
  511MET    HE3 2323   8.061   1.351   0.933  0.5014  0.4065 -2.3089
  511MET      C 2324   7.909   1.457   1.419  0.0892 -1.1267 -0.1959
  511MET      O 2325   8.028   1.492   1.424 -0.6607 -0.0676 -0.2943
  512VAL      N 2326   7.809   1.542   1.450 -0.0573  0.0209 -0.1018
  512VAL      H 2327   7.721   1.491   1.445 -0.6929  1.0171  0.6453
  512VAL     CA 2328   7.824   1.680   1.492 -0.3242 -0.2155  0.7540
  512VAL     HA 2329   7.905   1.732   1.440 -0.7421  0.2809  0.5917
  512VAL     CB 2330   7.697   1.768   1.454 -0.3371 -0.2920  0.3700
  512VAL     HB 2331   7.611   1.729   1.508  1.5575 -1.5918  2.6200
  512VAL    CG1 2332   7.726   1.920   1.482  0.1056 -0.3462  0.3055
  512VAL   HG11 2333   7.744   1.938   1.588  0.3837  1.4806 -0.0229
  512VAL   HG12 2334   7.813   1.962   1.433 -1.0858  0.6861 -1.0059
  512VAL   HG13 2335   7.645   1.992   1.466 -0.1925 -0.8542 -0.4801
  512VAL    CG2 2336   7.661   1.755   1.305  0.5856  0.5545  0.2661
  512VAL   HG21 2337   7.591   1.829   1.264  1.6653  3.3090  2.9884
  512VAL   HG22 2338   7.748   1.736   1.241  0.0230  0.1620 -0.3987
  512VAL   HG23 2339   7.612   1.658   1.302  2.3201 -0.6209  4.1359
  512VAL      C 2340   7.838   1.679   1.648  0.1362  0.8214  0.1210
  512VAL      O 2341   7.744   1.704   1.725 -0.2371 -0.2354 -0.0714
  513THR      N 2342   7.958   1.639   1.693 -0.1211  0.5120  0.4604
  513THR      H 2343   8.032   1.620   1.627 -0.5752  2.2454 -0.6209
  513THR     CA 2344   7.989   1.624   1.833 -0.4495 -0.1111 -0.0083
  513THR     HA 2345   7.955   1.710   1.890 -0.8852 -2.0468  2.8957
  513THR     CB 2346   7.923   1.498   1.891  0.4822 -0.3474 -0.0147
  513THR     HB 2347   7.817   1.512   1.868  0.6967 -1.6696 -2.1453
  513THR    OG1 2348   7.932   1.497   2.027  0.5675  0.8026 -0.2108
  513THR    HG1 2349   7.875   1.556   2.075 -1.1575 -2.1277  1.6808
  513THR    CG2 2350   7.971   1.369   1.829 -0.5730  0.1921  0.0336
  513THR   HG21 2351   8.066   1.343   1.877 -1.0100 -1.9705 -0.1580
  513THR   HG22 2352   7.893   1.294   1.841 -0.8167  0.4841  0.2906
  513THR   HG23 2353   7.983   1.381   1.721  0.9124 -2.3271 -0.1748
  513THR      C 2354   8.146   1.624   1.845 -0.7465 -0.8632 -0.5570
  513THR      O 2355   8.216   1.581   1.751 -0.0123  0.1039 -0.0702
  514GLU      N 2356   8.202   1.690   1.955 -0.4758  0.6153  0.2966
  514GLU      H 2357   8.149   1.713   2.038  0.3253  1.6461  0.5322
  514GLU     CA 2358   8.351   1.691   1.968  1.0220  0.1648 -0.3883
  514GLU     HA 2359   8.405   1.743   1.889  1.6445  0.2191  0.0591
  514GLU     CB 2360   8.383   1.774   2.098  0.3032  0.2901  0.4179
  514GLU    HB1 2361   8.321   1.862   2.081 -0.2793 -0.2804 -0.5015
  514GLU    HB2 2362   8.349   1.724   2.188  0.4354  2.0807  1.5237
  514GLU     CG 2363   8.526   1.823   2.114 -0.0512  0.5812 -0.3873
  514GLU    HG1 2364   8.585   1.731   2.113 -0.5194  0.2764 -0.4656
  514GLU    HG2 2365   8.556   1.869   2.020  1.6582 -3.1466 -1.8715
  514GLU     CD 2366   8.552   1.912   2.233 -0.4098 -0.4229  0.1729
  514GLU    OE1 2367   8.665   1.960   2.250  1.0528  0.0767 -0.5658
  514GLU    OE2 2368   8.460   1.941   2.313 -0.8087  0.1973 -0.3653
  514GLU      C 2369   8.406   1.552   1.991  0.3951  0.8573  0.3795
  514GLU      O 2370   8.346   1.471   2.057  0.1080  0.3070 -0.2105
  515ARG      N 2371   8.516   1.528   1.921  0.1596 -0.0349 -0.5230
  515ARG      H 2372   8.557   1.604   1.868 -1.6366  0.1015 -1.7891
  515ARG     CA 2373   8.603   1.412   1.914  1.0134  0.4139  0.4800
  515ARG     HA 2374   8.595   1.350   2.003 -2.3034  0.6970  0.5163
  515ARG     CB 2375   8.554   1.326   1.795 -0.2827  1.0508 -0.6263
  515ARG    HB1 2376   8.549   1.378   1.699  1.1805  0.3577 -1.1061
  515ARG    HB2 2377   8.632   1.249   1.795 -0.0318  1.2854  0.6712
  515ARG     CG 2378   8.420   1.249   1.821 -0.6166 -0.0340 -1.1155
  515ARG    HG1 2379   8.424   1.181   1.906 -2.1572  1.4657  0.2310
  515ARG    HG2 2380   8.336   1.317   1.835 -0.2416  0.3067 -0.4685
  515ARG     CD 2381   8.395   1.153   1.709 -0.2203  0.0219  0.6435
  515ARG    HD1 2382   8.400   1.196   1.609 -0.2062  0.4192  0.8113
  515ARG    HD2 2383   8.450   1.059   1.709 -0.1091  0.0211  2.8284
  515ARG     NE 2384   8.249   1.113   1.708  0.2271 -0.2890 -0.1264
  515ARG     HE 2385   8.201   1.167   1.638  0.8562  0.6777  0.1757
  515ARG     CZ 2386   8.195   0.998   1.757  0.0606  0.4816  0.0105
  515ARG    NH1 2387   8.265   0.924   1.845 -0.3933  0.1150  0.0955
  515ARG   HH11 2388   8.358   0.948   1.875 -0.0687  0.4081 -1.0699
  515ARG   HH12 2389   8.223   0.835   1.869  0.3183 -0.2645 -0.0624
  515ARG    NH2 2390   8.069   0.961   1.732  0.5084  0.1442  0.1868
  515ARG   HH21 2391   8.014   1.016   1.667  1.4893 -1.7201 -2.3828
  515ARG   HH22 2392   8.032   0.886   1.789  0.0930 -0.2659 -0.6121
  515ARG      C 2393   8.744   1.451   1.894  0.2265 -0.3873 -1.3473
  515ARG      O 2394   8.768   1.567   1.866  0.0619  0.0062  0.4772
  516HIS      N 2395   8.837   1.355   1.912 -0.2347  0.0712  0.2700
  516HIS      H 2396   8.807   1.259   1.918 -0.4764  0.2311  3.1844
  516HIS     CA 2397   8.983   1.371   1.886 -0.0911 -0.3006 -0.1977
  516HIS     HA 2398   9.014   1.469   1.923  2.2471  0.3308 -3.4172
  516HIS     CB 2399   9.068   1.263   1.958 -0.5372  0.9541  0.0936
  516HIS    HB1 2400   9.049   1.159   1.931 -2.7767  0.7428  2.1499
  516HIS    HB2 2401   9.174   1.281   1.939  0.0667 -1.8959  0.2550
  516HIS     CG 2402   9.057   1.274   2.110  0.5166  0.3876  0.3320
  516HIS    ND1 2403   9.007   1.380   2.183 -0.2585  0.3622 -0.1522
  516HIS    CD2 2404   9.106   1.178   2.199 -0.0523 -0.4458 -0.2450
  516HIS    HD2 2405   9.154   1.083   2.179  0.7981 -0.0026 -0.3696
  516HIS    CE1 2406   9.027   1.350   2.318 -0.2461 -0.5932 -0.2159
  516HIS    HE1 2407   9.011   1.414   2.403 -1.3119  0.7345 -1.3593
  516HIS    NE2 2408   9.070   1.221   2.330  0.8155  0.3565  0.1333
  516HIS    HE2 2409   9.075   1.180   2.422  1.5288  2.2526  1.0022
  516HIS      C 2410   8.993   1.344   1.740  0.4120 -0.6420 -0.0644
  516HIS      O 2411   8.944   1.245   1.687 -0.0316  0.6992  0.2079
  517GLY      N 2412   9.060   1.436   1.672 -0.0749  0.5788 -0.0771
  517GLY      H 2413   9.111   1.503   1.728  1.1632  0.0862 -0.5827
  517GLY     CA 2414   9.101   1.419   1.530 -0.8410 -0.3176 -0.2640
  517GLY    HA1 2415   9.204   1.453   1.513 -0.7694 -0.5486 -0.2994
  517GLY    HA2 2416   9.118   1.320   1.489  1.1122  0.0319 -0.4368
  517GLY      C 2417   9.036   1.518   1.441  0.7693 -0.0857 -0.2494
  517GLY      O 2418   9.045   1.509   1.322 -0.3862  0.2024  0.0298
  518LEU      N 2419   8.956   1.603   1.500  0.6016 -0.1526  0.1364
  518LEU      H 2420   8.956   1.594   1.600 -1.1858 -2.0934  0.0457
  518LEU     CA 2421   8.896   1.722   1.440  0.2685  1.0167 -0.1173
  518LEU     HA 2422   8.885   1.709   1.332 -0.1504  2.2406 -0.2422
  518LEU     CB 2423   8.769   1.769   1.506  0.7324 -0.2973 -0.0174
  518LEU    HB1 2424   8.782   1.814   1.604  1.0521 -0.0414 -0.1757
  518LEU    HB2 2425   8.729   1.846   1.440  1.5456 -2.6706 -3.5650
  518LEU     CG 2426   8.660   1.662   1.526 -0.8910 -0.0931  0.4620
  518LEU     HG 2427   8.691   1.592   1.603 -1.6433 -1.4123 -0.3978
  518LEU    CD1 2428   8.525   1.729   1.565 -0.0564  0.2464  0.5498
  518LEU   HD11 2429   8.482   1.789   1.485 -3.5166 -0.5684  1.6413
  518LEU   HD12 2430   8.446   1.663   1.601  0.5511 -0.4031  0.7141
  518LEU   HD13 2431   8.552   1.804   1.640  0.1613  1.5171 -0.7464
  518LEU    CD2 2432   8.633   1.585   1.396 -0.5133  0.1552 -0.0856
  518LEU   HD21 2433   8.594   1.648   1.316 -1.3483 -1.3550 -0.9094
  518LEU   HD22 2434   8.717   1.524   1.361  0.1212  1.8242 -1.6118
  518LEU   HD23 2435   8.555   1.510   1.414  0.8221 -0.9512  1.3745
  518LEU      C 2436   8.997   1.834   1.444 -0.0271  0.0803  0.8229
  518LEU      O 2437   9.056   1.852   1.549  0.1786 -0.0855  0.0107
  519LYS      N 2438   9.011   1.922   1.342 -0.2072  0.1914 -0.3305
  519LYS      H 2439   8.942   1.916   1.269  0.1574  0.4421 -0.7018
  519LYS     CA 2440   9.094   2.047   1.345  0.4358  0.0217 -0.7495
  519LYS     HA 2441   9.190   2.015   1.388  0.7565  1.3575 -0.4228
  519LYS     CB 2442   9.121   2.096   1.197 -0.2781  0.1929  0.2772
  519LYS    HB1 2443   9.036   2.095   1.130  0.2137  1.9620 -0.4209
  519LYS    HB2 2444   9.159   2.198   1.205  1.6407 -0.5671  1.7602
  519LYS     CG 2445   9.237   2.004   1.138 -0.1487 -0.8567  0.0791
  519LYS    HG1 2446   9.324   2.030   1.198 -1.6322  1.5858  1.3579
  519LYS    HG2 2447   9.216   1.901   1.168 -1.5918 -0.3452  0.9647
  519LYS     CD 2448   9.263   2.018   0.980  0.4891  0.7996 -0.1895
  519LYS    HD1 2449   9.163   2.033   0.938 -0.0447 -0.0671  0.7180
  519LYS    HD2 2450   9.327   2.101   0.951  1.4658 -0.7254 -2.7450
  519LYS     CE 2451   9.323   1.891   0.918  0.7762  0.3481 -0.1818
  519LYS    HE1 2452   9.422   1.876   0.963  0.8221 -0.3723 -0.5077
  519LYS    HE2 2453   9.254   1.810   0.940  0.1293  0.9515  0.0343
  519LYS     NZ 2454   9.341   1.914   0.780 -0.2718 -0.1119 -0.4444
  519LYS    HZ1 2455   9.256   1.926   0.727  0.2291 -2.0850 -1.8310
  519LYS    HZ2 2456   9.408   1.985   0.756  1.8799 -2.0366 -0.4741
  519LYS    HZ3 2457   9.371   1.830   0.733  0.7597 -1.3074  2.1397
  519LYS      C 2458   9.031   2.166   1.417 -1.2598 -1.0888 -0.2339
  519LYS      O 2459   9.098   2.254   1.480  0.3240 -0.0061  0.5251
  520GLU      N 2460   8.901   2.176   1.414 -0.3727  0.1970 -0.0878
  520GLU      H 2461   8.852   2.102   1.365 -2.3548  1.3938  0.0023
  520GLU     CA 2462   8.817   2.284   1.462 -0.1109 -0.3321  0.9819
  520GLU     HA 2463   8.874   2.335   1.540 -0.1467 -0.8182  1.3337
  520GLU     CB 2464   8.770   2.376   1.338 -0.6276  0.2745 -0.1956
  520GLU    HB1 2465   8.861   2.412   1.289 -0.4277  0.8911  0.6008
  520GLU    HB2 2466   8.720   2.315   1.263 -0.1027 -0.4602  0.0300
  520GLU     CG 2467   8.688   2.499   1.375  0.3730 -0.5769 -0.8275
  520GLU    HG1 2468   8.646   2.535   1.281 -2.9206  1.1171  1.1229
  520GLU    HG2 2469   8.610   2.479   1.447 -0.4787  1.3452 -1.1538
  520GLU     CD 2470   8.768   2.616   1.440 -0.2316  0.2612 -0.0668
  520GLU    OE1 2471   8.875   2.649   1.382  0.0342 -0.0660 -0.4191
  520GLU    OE2 2472   8.734   2.670   1.547  0.3970 -0.0885 -0.1804
  520GLU      C 2473   8.704   2.220   1.550  0.7175 -0.3929  0.0993
  520GLU      O 2474   8.587   2.226   1.513  0.1930  0.4243 -0.2255
  521PRO      N 2475   8.739   2.157   1.667 -0.3684  0.7276  0.1813
  521PRO     CA 2476   8.645   2.098   1.765 -0.3304 -0.1056 -0.1567
  521PRO     HA 2477   8.582   2.017   1.727  0.6443 -0.5892 -0.7579
  521PRO     CB 2478   8.727   2.037   1.873 -0.2867 -0.3693 -0.2597
  521PRO    HB1 2479   8.673   2.038   1.967 -0.3440 -2.7846 -0.2065
  521PRO    HB2 2480   8.752   1.935   1.843 -1.2408 -0.5822 -0.3712
  521PRO     CG 2481   8.864   2.097   1.866 -0.3366  0.4249  0.0454
  521PRO    HG1 2482   8.866   2.182   1.935 -2.0535  0.4349  0.1374
  521PRO    HG2 2483   8.933   2.026   1.911 -0.4446  1.1840  1.4737
  521PRO     CD 2484   8.880   2.148   1.722  0.2499 -0.2092 -0.5124
  521PRO    HD1 2485   8.927   2.246   1.727 -0.0288 -0.0897 -0.1179
  521PRO    HD2 2486   8.933   2.089   1.649  1.1083  0.6671 -0.6147
  521PRO      C 2487   8.553   2.198   1.837  0.1732 -0.6370  0.5880
  521PRO      O 2488   8.449   2.153   1.884  0.6045 -0.6402 -0.0244
  522LYS      N 2489   8.581   2.336   1.841  0.2691  0.9349 -0.0419
  522LYS      H 2490   8.673   2.362   1.808  0.8966  0.0254  0.9464
  522LYS     CA 2491   8.506   2.423   1.930  0.8265  0.6408  0.2027
  522LYS     HA 2492   8.445   2.368   2.001 -1.0267  1.0975 -0.9747
  522LYS     CB 2493   8.598   2.518   2.011 -0.1277 -0.4918 -0.6529
  522LYS    HB1 2494   8.665   2.573   1.946 -0.3780  2.4721  1.3881
  522LYS    HB2 2495   8.541   2.592   2.067  1.0877  0.9048 -1.2149
  522LYS     CG 2496   8.687   2.442   2.120 -0.5711  0.4201  1.1616
  522LYS    HG1 2497   8.749   2.373   2.063 -1.4191  0.5510  0.0392
  522LYS    HG2 2498   8.765   2.510   2.154 -2.3465  3.6828 -0.7633
  522LYS     CD 2499   8.625   2.354   2.232  0.5232 -0.4138  0.2552
  522LYS    HD1 2500   8.570   2.412   2.306 -0.7242 -1.5880  0.2837
  522LYS    HD2 2501   8.552   2.282   2.195 -0.8028 -0.1572  2.2355
  522LYS     CE 2502   8.739   2.275   2.306  0.2533 -0.2366 -0.1355
  522LYS    HE1 2503   8.807   2.227   2.235 -0.3727 -1.9485  0.3756
  522LYS    HE2 2504   8.793   2.352   2.362  1.5673 -1.2330  0.0225
  522LYS     NZ 2505   8.683   2.177   2.402  0.0735  0.1513  0.3367
  522LYS    HZ1 2506   8.664   2.095   2.346 -0.9572  0.3881  0.3179
  522LYS    HZ2 2507   8.759   2.147   2.462  1.5277  0.8319 -1.1095
  522LYS    HZ3 2508   8.600   2.213   2.447 -0.3876 -0.3354 -0.1194
  522LYS      C 2509   8.401   2.509   1.854 -0.7326  0.3603  0.3152
  522LYS      O 2510   8.314   2.568   1.906  0.8721  0.2376  0.0585
  523ARG      N 2511   8.414   2.517   1.718 -0.1112 -0.3635 -0.1111
  523ARG      H 2512   8.498   2.491   1.668 -0.9104 -1.0918 -1.1180
  523ARG     CA 2513   8.295   2.542   1.625  0.5735  1.0982  0.0357
  523ARG     HA 2514   8.253   2.635   1.664 -0.0618  0.1926  1.6179
  523ARG     CB 2515   8.325   2.557   1.476  0.3554 -0.7973  0.1117
  523ARG    HB1 2516   8.391   2.643   1.462 -0.1101  0.4644  4.3169
  523ARG    HB2 2517   8.375   2.468   1.436  1.0551 -0.1235 -0.5389
  523ARG     CG 2518   8.212   2.589   1.378 -0.2229  0.4281 -0.1666
  523ARG    HG1 2519   8.171   2.490   1.360 -1.5605  0.9382  0.0138
  523ARG    HG2 2520   8.134   2.652   1.419 -1.0630 -1.2623  0.9580
  523ARG     CD 2521   8.258   2.637   1.244 -0.2097  0.0110 -0.2922
  523ARG    HD1 2522   8.176   2.664   1.178  0.4282  0.7865 -0.7911
  523ARG    HD2 2523   8.302   2.736   1.258 -1.7521  0.7298 -0.3306
  523ARG     NE 2524   8.348   2.548   1.169  0.3850 -0.0301 -0.1972
  523ARG     HE 2525   8.327   2.449   1.176 -3.2037  0.5997 -0.2922
  523ARG     CZ 2526   8.448   2.588   1.089 -0.5259  0.6748 -0.5206
  523ARG    NH1 2527   8.472   2.717   1.078 -0.2885  0.5303 -0.5841
  523ARG   HH11 2528   8.410   2.789   1.109  0.1207  0.4535  0.4256
  523ARG   HH12 2529   8.559   2.748   1.038  0.1163  0.1909  0.0173
  523ARG    NH2 2530   8.528   2.497   1.029 -0.1091  0.1170 -0.1121
  523ARG   HH21 2531   8.513   2.397   1.018 -0.5813  0.2356 -0.5755
  523ARG   HH22 2532   8.609   2.540   0.988  0.3561 -0.2237  0.4284
  523ARG      C 2533   8.187   2.429   1.645 -0.0784 -0.5682  0.2459
  523ARG      O 2534   8.069   2.454   1.645 -0.1800  0.0626 -0.6081
  524VAL      N 2535   8.224   2.301   1.652 -0.0373  0.1041 -0.0594
  524VAL      H 2536   8.324   2.289   1.643 -0.0467  0.5752 -0.9378
  524VAL     CA 2537   8.148   2.181   1.648 -0.7853 -0.0093  0.4370
  524VAL     HA 2538   8.088   2.188   1.557  0.2232 -0.0337 -0.2364
  524VAL     CB 2539   8.241   2.052   1.626  0.0870  0.0466  0.1657
  524VAL     HB 2540   8.315   2.053   1.706 -0.1780 -1.9105  0.4766
  524VAL    CG1 2541   8.189   1.906   1.647  0.6178 -0.6904  0.1562
  524VAL   HG11 2542   8.265   1.835   1.616  1.0118 -0.6454  1.0098
  524VAL   HG12 2543   8.162   1.887   1.751 -0.7295  0.0057 -0.0488
  524VAL   HG13 2544   8.099   1.884   1.589  0.1354  1.8732 -0.1655
  524VAL    CG2 2545   8.317   2.065   1.489  0.0103  0.5884  0.6524
  524VAL   HG21 2546   8.255   2.041   1.403 -0.0883 -0.1617  0.9216
  524VAL   HG22 2547   8.359   2.166   1.484  0.7278  0.3660  1.7130
  524VAL   HG23 2548   8.409   2.006   1.486  0.6754  1.5721 -2.8419
  524VAL      C 2549   8.068   2.167   1.779  0.8029  0.5169 -0.2425
  524VAL      O 2550   7.943   2.149   1.775  0.2552  0.1845  0.2339
  525GLU      N 2551   8.136   2.193   1.891 -0.1190  0.2238 -0.2391
  525GLU      H 2552   8.232   2.220   1.875 -0.8137  2.0979 -1.5395
  525GLU     CA 2553   8.080   2.191   2.029  0.0253  1.3081 -0.2721
  525GLU     HA 2554   8.021   2.101   2.049  0.9601  1.3812  3.5947
  525GLU     CB 2555   8.206   2.209   2.124 -0.5368 -0.4215  0.0329
  525GLU    HB1 2556   8.297   2.162   2.087  0.1803 -0.2899  1.5458
  525GLU    HB2 2557   8.230   2.316   2.124  1.9695 -0.8559  2.9241
  525GLU     CG 2558   8.182   2.150   2.271 -0.1300 -0.3264  0.0496
  525GLU    HG1 2559   8.140   2.049   2.266 -0.8389 -0.0411  0.1383
  525GLU    HG2 2560   8.275   2.135   2.327  1.4212 -0.0674 -2.2996
  525GLU     CD 2561   8.101   2.240   2.367  0.0590  0.3714  0.4912
  525GLU    OE1 2562   8.005   2.193   2.433 -0.7395  0.6719  0.0955
  525GLU    OE2 2563   8.134   2.364   2.365  0.0828 -0.0347  0.3650
  525GLU      C 2564   7.977   2.304   2.048 -0.0272  0.4525  0.2678
  525GLU      O 2565   7.868   2.285   2.101  0.4726  0.2498  0.0816
  526GLU      N 2566   8.004   2.425   1.990 -0.4632  0.4066  0.7918
  526GLU      H 2567   8.093   2.428   1.942 -0.6385  0.4451  0.4639
  526GLU     CA 2568   7.914   2.533   1.979  0.4411 -0.1778 -0.3663
  526GLU     HA 2569   7.878   2.555   2.080 -1.5094 -1.6906 -0.6732
  526GLU     CB 2570   7.985   2.663   1.921  0.1109 -0.0316  0.2099
  526GLU    HB1 2571   8.062   2.704   1.985 -0.2460  1.0271 -0.0255
  526GLU    HB2 2572   8.036   2.633   1.829  1.7048 -1.3586  1.4649
  526GLU     CG 2573   7.891   2.786   1.897  0.1513  0.9797  0.7258
  526GLU    HG1 2574   7.943   2.856   1.831 -1.4076  0.1665 -1.4743
  526GLU    HG2 2575   7.797   2.761   1.848  1.7589 -0.6598 -1.7521
  526GLU     CD 2576   7.861   2.867   2.022  0.1226  0.5731  0.0624
  526GLU    OE1 2577   7.744   2.901   2.048 -0.0141  0.0981  0.2732
  526GLU    OE2 2578   7.955   2.897   2.099 -0.3991  0.2249 -0.1853
  526GLU      C 2579   7.788   2.499   1.892  0.6276 -0.4760 -0.2427
  526GLU      O 2580   7.681   2.530   1.941 -0.0821  0.6324 -0.0901
  527LEU      N 2581   7.797   2.441   1.770 -0.0189 -0.0603  0.5107
  527LEU      H 2582   7.892   2.431   1.737  0.0536  1.3202  0.2314
  527LEU     CA 2583   7.687   2.407   1.680  0.0150 -0.1923 -0.3141
  527LEU     HA 2584   7.610   2.484   1.676  0.1286 -0.1403 -2.3776
  527LEU     CB 2585   7.745   2.389   1.536  0.3540 -0.1274 -0.0246
  527LEU    HB1 2586   7.820   2.311   1.529  0.9419  0.3582  0.6657
  527LEU    HB2 2587   7.668   2.352   1.468  1.4395 -0.9083 -0.8551
  527LEU     CG 2588   7.795   2.516   1.464  0.3264 -0.2133  0.0494
  527LEU     HG 2589   7.850   2.573   1.540  0.7463  1.4332 -1.4251
  527LEU    CD1 2590   7.896   2.490   1.343  0.0336 -0.2022 -0.6862
  527LEU   HD11 2591   7.983   2.439   1.382 -0.5766 -0.9005 -0.2191
  527LEU   HD12 2592   7.844   2.448   1.256 -2.8788 -1.1051  1.3388
  527LEU   HD13 2593   7.938   2.589   1.327 -0.3003  0.0718  0.0870
  527LEU    CD2 2594   7.681   2.612   1.427  0.1504  0.8238  0.4441
  527LEU   HD21 2595   7.616   2.568   1.351  1.4904 -0.5416  0.0459
  527LEU   HD22 2596   7.624   2.636   1.517  0.0656  0.2915  0.5371
  527LEU   HD23 2597   7.726   2.704   1.390  0.1536  0.8546  0.5246
  527LEU      C 2598   7.610   2.288   1.717  0.7522 -0.3170 -0.0267
  527LEU      O 2599   7.488   2.294   1.705 -0.5430  0.3356  0.1392
  528GLN      N 2600   7.670   2.182   1.781  0.0891 -0.3936  0.5416
  528GLN      H 2601   7.767   2.176   1.755 -0.0295 -1.9397  0.4154
  528GLN     CA 2602   7.613   2.069   1.843  0.8559 -0.0287  0.5111
  528GLN     HA 2603   7.587   2.018   1.750  2.0618  0.9035 -0.3690
  528GLN     CB 2604   7.727   1.991   1.913  0.7024  0.4086 -0.8595
  528GLN    HB1 2605   7.800   1.950   1.843  0.1619 -1.6745 -0.2764
  528GLN    HB2 2606   7.782   2.055   1.982  0.7130  1.3952 -1.7508
  528GLN     CG 2607   7.679   1.870   1.991  0.3627 -0.0998 -0.0146
  528GLN    HG1 2608   7.596   1.823   1.938  0.4960 -0.2800 -0.0656
  528GLN    HG2 2609   7.754   1.791   1.980  1.4634  0.7464  1.1795
  528GLN     CD 2610   7.632   1.897   2.134 -0.0531  0.5704 -0.0541
  528GLN    OE1 2611   7.648   2.007   2.190 -0.2956  0.3411  0.0935
  528GLN    NE2 2612   7.581   1.795   2.202 -0.6198  0.7646  0.9420
  528GLN   HE21 2613   7.597   1.704   2.162 -1.9607  0.4191  1.1315
  528GLN   HE22 2614   7.557   1.802   2.300  0.2210 -0.6819  1.2743
  528GLN      C 2615   7.480   2.097   1.920 -0.5878 -0.7415  1.0884
  528GLN      O 2616   7.374   2.039   1.897 -0.9784 -0.2338 -0.4434
  529ASN      N 2617   7.495   2.199   2.009 -0.0251  0.1845  0.7897
  529ASN      H 2618   7.590   2.228   2.026  0.8801 -1.3090 -1.3468
  529ASN     CA 2619   7.399   2.250   2.107  0.0452  0.0744  0.4042
  529ASN     HA 2620   7.366   2.166   2.168  1.1244 -0.8157 -0.2010
  529ASN     CB 2621   7.477   2.330   2.206 -0.3148  0.3524 -0.1603
  529ASN    HB1 2622   7.556   2.266   2.245 -0.5523  0.6214  0.8025
  529ASN    HB2 2623   7.537   2.414   2.170  0.0193 -0.5175 -1.6961
  529ASN     CG 2624   7.400   2.377   2.334 -0.1176 -0.4030  0.6591
  529ASN    OD1 2625   7.317   2.471   2.333 -0.4654  0.0916  0.1954
  529ASN    ND2 2626   7.422   2.304   2.444  0.1138  0.1166  0.1298
  529ASN   HD21 2627   7.484   2.225   2.433  2.7625  2.0431  0.0266
  529ASN   HD22 2628   7.391   2.322   2.538  0.0215 -1.5301  0.4386
  529ASN      C 2629   7.277   2.315   2.037  0.2711  0.1705 -0.1804
  529ASN      O 2630   7.161   2.299   2.082  0.3933 -0.2113  0.0860
  530LYS      N 2631   7.296   2.369   1.912 -0.7334  0.1590 -0.3100
  530LYS      H 2632   7.388   2.358   1.872 -1.3154  1.7125 -2.1949
  530LYS     CA 2633   7.193   2.433   1.836  0.1532 -0.6878  0.2354
  530LYS     HA 2634   7.125   2.494   1.896  1.6649  0.8636  0.4687
  530LYS     CB 2635   7.265   2.522   1.733 -0.7288  0.0661  0.4153
  530LYS    HB1 2636   7.316   2.463   1.656 -0.4363  0.3058  0.4227
  530LYS    HB2 2637   7.181   2.568   1.681 -0.9035  1.2965  1.7444
  530LYS     CG 2638   7.361   2.626   1.798  0.0382 -0.3663 -0.3012
  530LYS    HG1 2639   7.304   2.669   1.880  0.2050  0.2229 -0.4884
  530LYS    HG2 2640   7.450   2.586   1.846 -0.4108 -1.6184 -0.4671
  530LYS     CD 2641   7.411   2.734   1.703  0.4348  0.1544 -0.0433
  530LYS    HD1 2642   7.503   2.692   1.664  0.4687 -0.3797  0.6014
  530LYS    HD2 2643   7.344   2.767   1.623 -0.1632  2.2797  1.2371
  530LYS     CE 2644   7.457   2.862   1.782 -0.3050 -0.0690 -0.2968
  530LYS    HE1 2645   7.369   2.910   1.824  0.9015  0.5691  1.6305
  530LYS    HE2 2646   7.531   2.846   1.860 -0.0997  3.0905  0.2884
  530LYS     NZ 2647   7.525   2.956   1.694  0.0518 -0.2613 -0.3414
  530LYS    HZ1 2648   7.457   2.998   1.632  2.0949  0.0068 -2.5782
  530LYS    HZ2 2649   7.558   3.020   1.764 -1.8176  0.0775  0.2916
  530LYS    HZ3 2650   7.594   2.917   1.631 -0.3244 -0.1105 -0.8531
  530LYS      C 2651   7.099   2.323   1.771 -0.0038  0.0293 -0.4896
  530LYS      O 2652   6.978   2.342   1.754 -0.1457  0.0988 -0.0298
  531ILE      N 2653   7.154   2.203   1.756  0.2154  0.3833 -0.5490
  531ILE      H 2654   7.250   2.190   1.784  0.1734 -3.0570 -1.5481
  531ILE     CA 2655   7.081   2.088   1.705  0.6827 -0.6059 -0.5641
  531ILE     HA 2656   7.014   2.118   1.625  1.3242  0.2071 -0.8092
  531ILE     CB 2657   7.179   1.987   1.638 -0.6953  0.3406  0.1010
  531ILE     HB 2658   7.240   1.938   1.713 -1.0797 -0.1763  0.0782
  531ILE    CG1 2659   7.267   2.052   1.521  0.7783  0.7829 -0.3723
  531ILE   HG11 2660   7.197   2.098   1.451 -1.9841 -0.3991  1.4157
  531ILE   HG12 2661   7.317   2.142   1.559  2.5872  0.3417 -1.5994
  531ILE    CG2 2662   7.106   1.860   1.582 -0.1595 -0.0224  0.4318
  531ILE   HG21 2663   7.023   1.878   1.512  0.0091 -1.3258 -0.1373
  531ILE   HG22 2664   7.169   1.797   1.520  1.5509  1.4209  0.6193
  531ILE   HG23 2665   7.055   1.803   1.659 -0.4552  1.1388  1.1149
  531ILE     CD 2666   7.366   1.966   1.447 -0.1464 -0.7662 -0.3032
  531ILE    HD1 2667   7.432   1.924   1.523 -1.2693 -1.4960  0.3019
  531ILE    HD2 2668   7.323   1.880   1.395 -1.5477 -2.1954  2.9443
  531ILE    HD3 2669   7.416   2.024   1.370 -0.9046 -1.0765 -1.0453
  531ILE      C 2670   6.989   2.034   1.818  0.1237  0.2456 -0.2723
  531ILE      O 2671   6.877   1.985   1.797 -0.2847  0.1074  0.0868
  532VAL      N 2672   7.037   2.046   1.943  0.0536 -0.3121 -0.4578
  532VAL      H 2673   7.135   2.067   1.949 -0.3645  1.3991  1.6003
  532VAL     CA 2674   6.961   2.010   2.061  0.0727 -0.1227 -0.0104
  532VAL     HA 2675   6.911   1.915   2.040  0.0505  0.1233 -1.1552
  532VAL     CB 2676   7.058   2.002   2.191 -0.3239 -0.4299  0.1807
  532VAL     HB 2677   7.082   2.105   2.218  0.1893 -0.6799  0.7043
  532VAL    CG1 2678   6.983   1.942   2.307 -0.0385 -0.4276 -0.1036
  532VAL   HG11 2679   7.038   1.937   2.401 -0.6022 -3.6790  0.1780
  532VAL   HG12 2680   6.899   2.008   2.327  0.5400  0.7237 -1.3187
  532VAL   HG13 2681   6.938   1.843   2.292 -2.8896  1.0066 -2.0078
  532VAL    CG2 2682   7.182   1.923   2.158 -0.6148  0.4915 -0.0943
  532VAL   HG21 2683   7.246   1.930   2.246  0.8578 -2.6994 -0.7850
  532VAL   HG22 2684   7.170   1.816   2.144 -1.4613  0.7213 -1.2612
  532VAL   HG23 2685   7.240   1.960   2.074  0.5595 -0.9851  0.0250
  532VAL      C 2686   6.847   2.102   2.087 -0.1054  0.0300 -0.8202
  532VAL      O 2687   6.737   2.049   2.106 -0.1835 -0.6581 -0.5670
  533ASN      N 2688   6.864   2.232   2.057  0.4025 -0.1046  0.0936
  533ASN      H 2689   6.962   2.246   2.036  0.9597 -0.9131  1.9570
  533ASN     CA 2690   6.768   2.346   2.072  0.8242 -0.3118  0.1419
  533ASN     HA 2691   6.731   2.342   2.175 -0.4802  3.2878 -0.0158
  533ASN     CB 2692   6.860   2.470   2.062 -0.9834 -0.0889  0.4179
  533ASN    HB1 2693   6.911   2.462   2.158 -2.2697 -2.6980  0.9788
  533ASN    HB2 2694   6.932   2.464   1.981  0.1000  2.6743  1.0600
  533ASN     CG 2695   6.785   2.606   2.041 -0.5312  0.3138 -0.5940
  533ASN    OD1 2696   6.753   2.642   1.929 -0.5150 -0.8296 -0.4188
  533ASN    ND2 2697   6.758   2.676   2.153 -0.7293 -0.5489  0.1484
  533ASN   HD21 2698   6.786   2.647   2.246 -1.3162  2.3671  1.3657
  533ASN   HD22 2699   6.712   2.764   2.136 -1.1215 -0.3373  2.0409
  533ASN      C 2700   6.658   2.324   1.966 -0.0435  0.3790 -0.5501
  533ASN      O 2701   6.534   2.326   1.999  0.3917  0.4833 -0.2000
  534CYS      N 2702   6.697   2.279   1.848 -0.0334 -0.1706  0.9102
  534CYS      H 2703   6.797   2.288   1.836 -0.3134  1.3381 -0.6892
  534CYS     CA 2704   6.614   2.251   1.732  0.4235 -0.8164 -0.4141
  534CYS     HA 2705   6.553   2.339   1.717  0.8928 -0.4167 -0.0079
  534CYS     CB 2706   6.701   2.228   1.608  0.2453  0.1856 -0.8363
  534CYS    HB1 2707   6.784   2.160   1.625  0.3955  0.9975  2.2619
  534CYS    HB2 2708   6.645   2.183   1.526 -0.4300 -1.7410  0.6083
  534CYS     SG 2709   6.752   2.394   1.553  0.0438  0.2236  0.2088
  534CYS     HG 2710   6.807   2.440   1.665 -1.5512  2.7033  0.0617
  534CYS      C 2711   6.529   2.128   1.749  0.8646  0.2021  0.1474
  534CYS      O 2712   6.414   2.128   1.707  0.2818  0.1087  0.6429
  535LEU      N 2713   6.576   2.026   1.821 -0.0213  0.8590 -0.6266
  535LEU      H 2714   6.674   2.035   1.845  0.1957 -2.4077  0.0533
  535LEU     CA 2715   6.515   1.902   1.858  0.0105  0.1489 -0.4681
  535LEU     HA 2716   6.453   1.869   1.776 -0.2619  0.0020 -0.2032
  535LEU     CB 2717   6.622   1.800   1.907  0.1924  0.0188 -0.9158
  535LEU    HB1 2718   6.696   1.787   1.829  2.7315 -0.0200  1.3360
  535LEU    HB2 2719   6.688   1.849   1.980 -1.2820  1.6530 -0.6106
  535LEU     CG 2720   6.578   1.657   1.949 -0.6868  0.8452 -0.1363
  535LEU     HG 2721   6.517   1.679   2.037 -0.2781  0.7883  0.1637
  535LEU    CD1 2722   6.497   1.579   1.854  0.1246  0.0053  0.0986
  535LEU   HD11 2723   6.398   1.624   1.851  0.6457  1.2389  0.5190
  535LEU   HD12 2724   6.533   1.596   1.752 -0.1953  2.8230  0.3834
  535LEU   HD13 2725   6.498   1.472   1.872  1.9178 -0.0621 -0.1862
  535LEU    CD2 2726   6.694   1.569   1.996  0.1629  0.1664 -0.3903
  535LEU   HD21 2727   6.670   1.487   2.063  2.8269 -2.0062 -1.9157
  535LEU   HD22 2728   6.736   1.518   1.910 -1.6824 -1.9830 -0.0862
  535LEU   HD23 2729   6.769   1.632   2.044 -0.6756  0.7292  0.2196
  535LEU      C 2730   6.412   1.936   1.970  0.9700  0.5648 -0.0565
  535LEU      O 2731   6.304   1.875   1.955 -0.0728 -0.9184 -0.3315
  536LYS      N 2732   6.437   2.022   2.067  0.0795 -0.1828  0.2098
  536LYS      H 2733   6.531   2.059   2.067  0.6148 -1.4781  0.8237
  536LYS     CA 2734   6.346   2.058   2.175  0.1055  0.1914 -0.3163
  536LYS     HA 2735   6.306   1.971   2.227  1.8409 -0.9555 -0.8333
  536LYS     CB 2736   6.438   2.154   2.259 -0.3029  0.0787  0.2188
  536LYS    HB1 2737   6.529   2.103   2.291 -0.2020  1.7953  3.0386
  536LYS    HB2 2738   6.485   2.237   2.206  2.5652 -0.4420  1.7269
  536LYS     CG 2739   6.376   2.210   2.396 -0.0174 -0.1980  0.2237
  536LYS    HG1 2740   6.310   2.292   2.372  0.6219 -0.1132 -1.3610
  536LYS    HG2 2741   6.314   2.137   2.448  0.1227 -0.6043 -0.1716
  536LYS     CD 2742   6.488   2.250   2.491 -0.4722 -0.0409  0.0499
  536LYS    HD1 2743   6.566   2.176   2.506  1.1804  1.3831 -1.1324
  536LYS    HD2 2744   6.536   2.336   2.443 -1.6406  0.7789  0.2908
  536LYS     CE 2745   6.435   2.296   2.632  0.2145  0.5550  1.0247
  536LYS    HE1 2746   6.368   2.377   2.602 -0.3604 -0.3186 -0.1306
  536LYS    HE2 2747   6.377   2.215   2.675 -1.4527  0.6738 -0.8249
  536LYS     NZ 2748   6.543   2.350   2.719  0.6238 -0.1350  0.2588
  536LYS    HZ1 2749   6.608   2.426   2.708  2.4575 -1.4906  1.0930
  536LYS    HZ2 2750   6.484   2.386   2.792 -1.0984 -1.7982 -0.2240
  536LYS    HZ3 2751   6.605   2.278   2.755  0.7368 -0.2196 -0.0981
  536LYS      C 2752   6.235   2.137   2.119  0.1015 -0.8714 -0.3305
  536LYS      O 2753   6.122   2.124   2.162 -0.2679 -0.6819  0.0658
  537ASP      N 2754   6.262   2.215   2.021  0.5448  0.0265 -0.5437
  537ASP      H 2755   6.361   2.216   2.000  0.2545 -0.7109 -2.0862
  537ASP     CA 2756   6.163   2.288   1.945  0.0979  0.4058  0.6450
  537ASP     HA 2757   6.097   2.349   2.006 -0.4992 -1.3145  1.8148
  537ASP     CB 2758   6.238   2.380   1.843  0.3662  0.5914 -0.2556
  537ASP    HB1 2759   6.297   2.453   1.898 -0.8219  2.6192 -1.5338
  537ASP    HB2 2760   6.315   2.334   1.780  0.7271 -1.1348  1.3794
  537ASP     CG 2761   6.151   2.460   1.737 -0.6360 -0.5090 -0.2684
  537ASP    OD1 2762   6.160   2.433   1.614 -0.3315  0.9603  0.0330
  537ASP    OD2 2763   6.101   2.568   1.772  0.4299  0.3354  0.6275
  537ASP      C 2764   6.074   2.191   1.868  0.0275  0.8400 -0.7075
  537ASP      O 2765   5.955   2.210   1.884 -0.0127 -0.2587  0.3500
  538HIS      N 2766   6.131   2.095   1.798 -0.1045 -0.4845  0.0809
  538HIS      H 2767   6.231   2.093   1.807  0.0434  1.9890 -0.3241
  538HIS     CA 2768   6.060   1.983   1.743 -0.3062  0.1877 -0.2616
  538HIS     HA 2769   5.993   2.038   1.677 -0.8413  1.5405  1.3248
  538HIS     CB 2770   6.154   1.891   1.664 -0.1817 -0.0163  0.1784
  538HIS    HB1 2771   6.196   1.948   1.581  0.1612 -2.6193 -1.5384
  538HIS    HB2 2772   6.243   1.865   1.721  0.0468  1.5498  0.5780
  538HIS     CG 2773   6.104   1.752   1.609 -0.1167  0.3737  0.2613
  538HIS    ND1 2774   5.973   1.742   1.569  0.0126  0.1223 -0.1636
  538HIS    CD2 2775   6.169   1.633   1.597  0.3495  0.0787  0.2260
  538HIS    HD2 2776   6.261   1.589   1.632 -0.4248 -0.9585  1.0109
  538HIS    CE1 2777   5.959   1.615   1.524  0.5865 -0.4919 -0.3389
  538HIS    HE1 2778   5.867   1.575   1.483 -0.6541  2.7470 -1.0274
  538HIS    NE2 2779   6.070   1.546   1.546 -0.7819  0.6587 -0.7367
  538HIS    HE2 2780   6.082   1.447   1.530 -1.4527  0.3195  0.7508
  538HIS      C 2781   5.976   1.900   1.838 -0.1780 -0.5109 -0.1308
  538HIS      O 2782   5.859   1.897   1.814  0.0378  0.1084  0.6019
  539VAL      N 2783   6.031   1.830   1.942  0.3017 -0.3064  0.0935
  539VAL      H 2784   6.131   1.842   1.953  0.4608 -1.1746 -0.3222
  539VAL     CA 2785   5.958   1.764   2.039 -0.2478 -0.3090 -0.1065
  539VAL     HA 2786   5.890   1.699   1.984 -0.1892  0.5759 -1.2576
  539VAL     CB 2787   6.052   1.666   2.106 -0.5386  0.0104  0.0654
  539VAL     HB 2788   5.982   1.595   2.151 -2.4440  2.2192  0.7890
  539VAL    CG1 2789   6.134   1.576   2.016  0.3949  0.4259  0.1961
  539VAL   HG11 2790   6.224   1.623   1.976  1.2170 -1.7694 -0.7060
  539VAL   HG12 2791   6.155   1.481   2.066  0.2880 -0.0224 -0.5895
  539VAL   HG13 2792   6.063   1.548   1.938 -0.6643 -0.1992  1.3431
  539VAL    CG2 2793   6.139   1.722   2.223 -0.2391 -0.2267  0.5293
  539VAL   HG21 2794   6.079   1.783   2.290 -1.7394 -0.6266 -0.4043
  539VAL   HG22 2795   6.178   1.638   2.281 -0.4049  0.1368  1.1704
  539VAL   HG23 2796   6.227   1.775   2.188 -0.8983  0.4870 -0.0945
  539VAL      C 2797   5.863   1.849   2.132  0.3766 -0.0117  0.4977
  539VAL      O 2798   5.792   1.789   2.210 -0.4612  0.4970  0.7922
  540THR      N 2799   5.862   1.982   2.118 -0.0066 -0.2791 -0.2207
  540THR      H 2800   5.940   2.031   2.076 -0.9152  1.7792  0.3355
  540THR     CA 2801   5.750   2.067   2.174 -0.0910  0.2174  0.6329
  540THR     HA 2802   5.702   2.013   2.256  1.4777 -1.1668  0.6983
  540THR     CB 2803   5.813   2.206   2.218  0.9012  0.0257  0.3585
  540THR     HB 2804   5.862   2.243   2.127  0.1851  0.7257  0.2470
  540THR    OG1 2805   5.907   2.193   2.320 -0.5829 -0.2990  0.3170
  540THR    HG1 2806   5.992   2.162   2.293 -0.4908 -0.9245  1.2820
  540THR    CG2 2807   5.700   2.297   2.269 -0.8804 -0.5135 -0.3324
  540THR   HG21 2808   5.738   2.396   2.295 -0.9338 -0.3009 -1.0590
  540THR   HG22 2809   5.610   2.310   2.209 -1.4681 -1.6167  0.2604
  540THR   HG23 2810   5.663   2.256   2.363  1.4825 -0.0241  0.8892
  540THR      C 2811   5.640   2.087   2.069 -0.7440 -0.0430 -0.0226
  540THR      O 2812   5.528   2.082   2.104  0.4424  0.3540  0.2571
  541PHE      N 2813   5.667   2.111   1.940 -0.1739  0.1803  0.4229
  541PHE      H 2814   5.755   2.116   1.891 -1.0609  0.8091 -1.2084
  541PHE     CA 2815   5.553   2.116   1.839 -0.8987 -0.0149  0.2442
  541PHE     HA 2816   5.472   2.184   1.867 -0.4280  0.2177  1.0768
  541PHE     CB 2817   5.610   2.181   1.709 -0.1111 -0.0361  0.4061
  541PHE    HB1 2818   5.706   2.132   1.693  0.5622  1.1512  0.6482
  541PHE    HB2 2819   5.549   2.163   1.621  0.4680  0.6662 -0.1657
  541PHE     CG 2820   5.620   2.338   1.708  0.7645  0.6056  0.0996
  541PHE    CD1 2821   5.739   2.412   1.712  0.5506 -0.0586  0.2195
  541PHE    HD1 2822   5.833   2.360   1.727 -0.5988 -1.9918  1.0505
  541PHE    CD2 2823   5.498   2.404   1.683 -0.3226 -0.9324 -0.3075
  541PHE    HD2 2824   5.408   2.344   1.679 -1.7012  1.0731 -1.6201
  541PHE    CE1 2825   5.732   2.554   1.711  0.7575 -0.4254 -0.6675
  541PHE    HE1 2826   5.819   2.617   1.725 -0.5521  1.3751 -0.3939
  541PHE    CE2 2827   5.496   2.547   1.668  0.1553 -0.7165  0.3586
  541PHE    HE2 2828   5.403   2.598   1.649 -0.0907 -1.3951 -0.3363
  541PHE     CZ 2829   5.615   2.624   1.686  0.1031 -0.2191 -0.4572
  541PHE     HZ 2830   5.618   2.732   1.685  1.1331 -0.1472  2.3213
  541PHE      C 2831   5.492   1.982   1.807 -0.0814  0.3079 -0.4053
  541PHE      O 2832   5.370   1.974   1.802  0.5230  0.4124 -0.2756
  542ASN      N 2833   5.570   1.877   1.798 -0.3493  0.4548 -0.2555
  542ASN      H 2834   5.667   1.882   1.825 -0.0881 -0.3787 -0.9886
  542ASN     CA 2835   5.516   1.742   1.776  0.0449  0.8165 -1.1736
  542ASN     HA 2836   5.420   1.748   1.724 -1.5425 -0.2699  1.3912
  542ASN     CB 2837   5.616   1.652   1.689  0.6228 -0.0121 -0.5796
  542ASN    HB1 2838   5.652   1.718   1.609 -0.2413  1.1526 -0.0331
  542ASN    HB2 2839   5.703   1.618   1.746 -0.8383 -1.4588  0.8577
  542ASN     CG 2840   5.542   1.531   1.624 -0.6827  0.1903  0.3093
  542ASN    OD1 2841   5.511   1.432   1.692 -0.1320  0.1647 -0.0553
  542ASN    ND2 2842   5.521   1.534   1.492  0.4953  0.6239  0.4124
  542ASN   HD21 2843   5.553   1.608   1.431  0.3232 -0.2251 -0.7499
  542ASN   HD22 2844   5.481   1.452   1.448  0.1180 -0.6574  2.9881
  542ASN      C 2845   5.497   1.674   1.916  0.3914 -0.6206 -0.2056
  542ASN      O 2846   5.545   1.566   1.942 -0.5928 -0.4649  0.5505
  543ASN      N 2847   5.413   1.733   1.999 -0.2535 -0.1330 -0.1082
  543ASN      H 2848   5.376   1.817   1.957  2.2340  0.8538 -0.5213
  543ASN     CA 2849   5.360   1.690   2.131 -0.2109 -0.1697  0.5098
  543ASN     HA 2850   5.326   1.587   2.118  1.1669 -0.4898 -0.9176
  543ASN     CB 2851   5.468   1.688   2.240  0.4158  0.5317 -0.1060
  543ASN    HB1 2852   5.557   1.630   2.212 -0.4008  0.1135 -2.0355
  543ASN    HB2 2853   5.516   1.783   2.262  0.0132  1.2793 -2.2384
  543ASN     CG 2854   5.423   1.617   2.367 -0.0691  0.0612  0.1999
  543ASN    OD1 2855   5.417   1.497   2.381  0.5997 -0.2545  0.3371
  543ASN    ND2 2856   5.387   1.691   2.466 -0.5566 -0.0048  0.0667
  543ASN   HD21 2857   5.394   1.792   2.457  2.4061 -0.1520 -0.4291
  543ASN   HD22 2858   5.367   1.648   2.555 -1.0964  0.3695  0.1330
  543ASN      C 2859   5.233   1.769   2.160 -0.2963  0.4109 -0.1126
  543ASN      O 2860   5.134   1.717   2.208 -0.2202  0.4940 -0.2413
  544GLY      N 2861   5.234   1.902   2.138  1.0405  0.2808  0.5847
  544GLY      H 2862   5.312   1.944   2.089 -0.7567  1.7305 -1.1627
  544GLY     CA 2863   5.118   1.994   2.146  0.6304  0.3155 -0.1953
  544GLY    HA1 2864   5.081   2.009   2.044  0.0330 -1.1039 -0.1988
  544GLY    HA2 2865   5.035   1.949   2.199  0.3057  1.3977  0.2289
  544GLY      C 2866   5.148   2.128   2.223  0.2469  0.0374 -0.7878
  544GLY      O 2867   5.052   2.187   2.276  0.1211  0.1198  0.0287
  545GLY      N 2868   5.267   2.174   2.234 -0.8320  0.1560 -0.3697
  545GLY      H 2869   5.341   2.117   2.197  0.2275  1.3101 -0.0971
  545GLY     CA 2870   5.311   2.290   2.311 -0.1668  0.5094 -0.4580
  545GLY    HA1 2871   5.356   2.369   2.252 -1.4138  2.9044  1.6132
  545GLY    HA2 2872   5.226   2.353   2.337  0.2587  0.6116  0.7545
  545GLY      C 2873   5.393   2.254   2.430  0.0545 -0.1631  0.1025
  545GLY      O 2874   5.453   2.347   2.484 -0.1882 -0.4874  0.1399
  546LEU      N 2875   5.402   2.128   2.477  0.2522 -0.1180  0.2787
  546LEU      H 2876   5.355   2.052   2.430  2.3820 -1.7093  0.5360
  546LEU     CA 2877   5.478   2.088   2.593 -0.1262 -0.1487  0.6455
  546LEU     HA 2878   5.504   2.176   2.651 -1.9624  0.3901  0.7108
  546LEU     CB 2879   5.396   2.002   2.689  0.5232 -0.0491 -0.3634
  546LEU    HB1 2880   5.373   1.911   2.634 -2.6081 -0.0902  0.8156
  546LEU    HB2 2881   5.462   1.978   2.773  0.2531 -0.8394 -0.3706
  546LEU     CG 2882   5.261   2.041   2.746 -0.0218 -0.2435  0.0651
  546LEU     HG 2883   5.192   2.041   2.661 -0.2692  0.1982  0.2638
  546LEU    CD1 2884   5.213   1.928   2.836 -0.1263  0.2162  0.0180
  546LEU   HD11 2885   5.207   1.833   2.784 -0.5198  0.2809 -0.0539
  546LEU   HD12 2886   5.278   1.908   2.922  0.6621  0.8459 -0.4158
  546LEU   HD13 2887   5.120   1.947   2.889 -1.2036 -1.8030 -1.0368
  546LEU    CD2 2888   5.269   2.182   2.811  0.5312  0.1432  0.0476
  546LEU   HD21 2889   5.179   2.244   2.809  1.1431  1.0511 -1.9412
  546LEU   HD22 2890   5.306   2.165   2.913  0.2689  2.5012  0.6066
  546LEU   HD23 2891   5.342   2.249   2.765 -1.9860  2.4109 -0.8778
  546LEU      C 2892   5.592   2.003   2.538 -0.1473 -0.5564 -0.4995
  546LEU      O 2893   5.571   1.920   2.450 -0.4485 -0.5205  0.1077
  547ASN      N 2894   5.718   2.025   2.578 -0.2969 -0.1622 -0.4811
  547ASN      H 2895   5.728   2.112   2.628  1.1717 -1.2146  1.1589
  547ASN     CA 2896   5.842   1.946   2.546  0.8846  0.6947  0.2235
  547ASN     HA 2897   5.856   1.935   2.439  0.1302 -0.8159  0.2548
  547ASN     CB 2898   5.959   2.017   2.619 -0.9575 -0.3682  0.2024
  547ASN    HB1 2899   5.952   2.116   2.572 -0.4049 -1.2049 -1.7321
  547ASN    HB2 2900   5.951   2.047   2.724  2.0202  2.6740 -0.2344
  547ASN     CG 2901   6.095   1.965   2.586  0.6850  0.0421  0.1575
  547ASN    OD1 2902   6.125   1.942   2.468 -0.2571  0.7892 -0.2131
  547ASN    ND2 2903   6.180   1.937   2.680  0.0955 -0.2494 -0.2609
  547ASN   HD21 2904   6.154   1.942   2.777 -2.5083 -0.0526 -0.8785
  547ASN   HD22 2905   6.276   1.915   2.660  1.1383  3.4652 -0.0060
  547ASN      C 2906   5.826   1.794   2.588  0.7549 -0.3530 -0.5172
  547ASN      O 2907   5.747   1.764   2.677 -0.4707 -0.0964  0.3622
  548ARG      N 2908   5.906   1.701   2.536 -0.2509  0.4144  0.1854
  548ARG      H 2909   5.969   1.734   2.465  0.7691 -0.4242  0.6677
  548ARG     CA 2910   5.933   1.565   2.588  0.2092 -0.3914  0.8752
  548ARG     HA 2911   5.871   1.523   2.667  0.3634  0.1870  1.3133
  548ARG     CB 2912   5.913   1.456   2.473  0.3876  0.4938  1.0339
  548ARG    HB1 2913   5.980   1.493   2.396 -0.4311 -1.4272 -0.6843
  548ARG    HB2 2914   5.954   1.357   2.493 -0.4174 -0.0040  0.2875
  548ARG     CG 2915   5.768   1.453   2.418  0.0155  0.5750  0.5738
  548ARG    HG1 2916   5.694   1.429   2.494 -1.0193 -1.2913 -0.9587
  548ARG    HG2 2917   5.741   1.557   2.399  0.9530  0.9561  1.2703
  548ARG     CD 2918   5.743   1.379   2.290  0.1089  0.1897 -0.2908
  548ARG    HD1 2919   5.643   1.391   2.248  0.7172 -0.3893 -2.0106
  548ARG    HD2 2920   5.813   1.415   2.215  0.9677 -2.2750 -0.7653
  548ARG     NE 2921   5.763   1.233   2.310  0.1478  0.1522 -0.4049
  548ARG     HE 2922   5.737   1.207   2.404 -1.3997  1.6892 -0.3452
  548ARG     CZ 2923   5.781   1.139   2.226  0.4352 -0.1461 -0.5521
  548ARG    NH1 2924   5.798   1.154   2.094  0.7027  0.0953 -0.0155
  548ARG   HH11 2925   5.801   1.244   2.049  1.8741  0.5379  0.8744
  548ARG   HH12 2926   5.807   1.080   2.027  2.1565  0.8345 -0.7017
  548ARG    NH2 2927   5.781   1.011   2.271  0.2305  0.4731 -0.1239
  548ARG   HH21 2928   5.780   0.995   2.370 -2.1024  0.7506 -0.0403
  548ARG   HH22 2929   5.787   0.932   2.207 -1.1020  0.8109 -0.7039
  548ARG      C 2930   6.085   1.566   2.642 -0.0109 -0.6808 -0.2295
  548ARG      O 2931   6.176   1.538   2.561  0.0046  0.7609 -0.2522
  549PRO      N 2932   6.110   1.606   2.769 -0.6182 -0.4291 -0.4100
  549PRO     CA 2933   6.249   1.621   2.820  0.5060 -0.9363  0.0484
  549PRO     HA 2934   6.304   1.675   2.743 -1.1977  0.0281 -0.5529
  549PRO     CB 2935   6.227   1.704   2.948 -0.5417 -0.2098  0.4605
  549PRO    HB1 2936   6.297   1.686   3.029  0.2202  1.1801  0.1530
  549PRO    HB2 2937   6.218   1.807   2.912 -1.3951 -1.3827 -3.1468
  549PRO     CG 2938   6.087   1.664   3.001  0.2257 -0.2837  0.6272
  549PRO    HG1 2939   6.094   1.572   3.060  0.2983 -0.2835  0.6191
  549PRO    HG2 2940   6.026   1.735   3.056  0.8176 -1.3715  2.8080
  549PRO     CD 2941   6.010   1.638   2.875 -0.3004  0.1929 -0.0376
  549PRO    HD1 2942   5.942   1.554   2.890 -1.0469  0.4777 -1.6431
  549PRO    HD2 2943   5.948   1.724   2.851 -2.3788 -1.2664 -0.1835
  549PRO      C 2944   6.323   1.495   2.859  0.3343  0.1614  0.7213
  549PRO      O 2945   6.442   1.477   2.828  0.1224  0.0207  0.2076
  550ASN      N 2946   6.261   1.398   2.925  0.6514 -0.4106 -0.3016
  550ASN      H 2947   6.169   1.407   2.966  0.4958 -1.7002 -0.3101
  550ASN     CA 2948   6.312   1.262   2.948 -0.3899  0.0462 -0.5611
  550ASN     HA 2949   6.400   1.262   3.014  0.1836  1.5156 -1.2842
  550ASN     CB 2950   6.206   1.188   3.023  0.3477  1.0969 -0.1001
  550ASN    HB1 2951   6.168   1.252   3.103  0.5482 -0.9947  1.7943
  550ASN    HB2 2952   6.121   1.186   2.955 -0.7601 -1.8013  1.1685
  550ASN     CG 2953   6.228   1.050   3.085 -0.3191  0.0067  0.7293
  550ASN    OD1 2954   6.344   1.008   3.100  0.2779 -0.6390 -0.1545
  550ASN    ND2 2955   6.116   0.988   3.112  0.9513 -0.1915 -0.4898
  550ASN   HD21 2956   6.031   1.042   3.119  1.2079  0.1547  0.0115
  550ASN   HD22 2957   6.122   0.895   3.153 -1.5663 -1.0409 -1.8303
  550ASN      C 2958   6.350   1.181   2.824 -0.2827  0.0488  0.6200
  550ASN      O 2959   6.459   1.124   2.823  0.1895 -0.4401  0.2382
  551TYR      N 2960   6.281   1.202   2.712  0.2331 -0.0056 -0.0892
  551TYR      H 2961   6.197   1.257   2.723  0.3875  0.0227  1.1237
  551TYR     CA 2962   6.317   1.155   2.576 -0.6472 -0.1310 -0.5863
  551TYR     HA 2963   6.340   1.050   2.593 -1.7344 -0.2904  0.0227
  551TYR     CB 2964   6.199   1.180   2.485 -0.3975  0.3320  0.8123
  551TYR    HB1 2965   6.106   1.159   2.538 -0.4743  0.1105  0.5897
  551TYR    HB2 2966   6.199   1.288   2.464 -1.6771  0.1391 -0.3381
  551TYR     CG 2967   6.202   1.101   2.352 -0.1860  0.1410  0.0406
  551TYR    CD1 2968   6.228   1.177   2.233  0.7449 -0.0048 -0.4651
  551TYR    HD1 2969   6.261   1.279   2.226  0.1555  0.3087  0.9876
  551TYR    CD2 2970   6.166   0.967   2.345 -0.5932  0.9295 -0.0167
  551TYR    HD2 2971   6.149   0.913   2.437  2.7700 -0.5445 -0.1417
  551TYR    CE1 2972   6.219   1.115   2.109 -0.5307  0.0903 -0.7689
  551TYR    HE1 2973   6.237   1.154   2.010 -1.5863 -0.1316 -1.0640
  551TYR    CE2 2974   6.163   0.904   2.219 -0.2537 -0.2132  0.0883
  551TYR    HE2 2975   6.132   0.801   2.222  2.1397 -1.0025 -0.5894
  551TYR     CZ 2976   6.181   0.979   2.103 -0.7512 -0.9534  0.4682
  551TYR     OH 2977   6.171   0.924   1.977 -0.3950 -0.5270  0.2690
  551TYR     HH 2978   6.132   0.975   1.908  0.9047 -0.6800 -0.6068
  551TYR      C 2979   6.449   1.226   2.530 -0.4288  0.8557  0.3995
  551TYR      O 2980   6.540   1.154   2.485 -0.0434  0.1634  0.0171
  552LEU      N 2981   6.453   1.362   2.529  0.5108 -0.0361 -0.1984
  552LEU      H 2982   6.366   1.407   2.553  0.4681 -0.5924  0.7005
  552LEU     CA 2983   6.567   1.441   2.496 -0.0315 -0.5298  0.6275
  552LEU     HA 2984   6.596   1.420   2.393 -1.1612 -0.2079  0.2403
  552LEU     CB 2985   6.519   1.589   2.498 -0.2903  0.5634 -0.1617
  552LEU    HB1 2986   6.431   1.599   2.436  1.0640  0.1259 -2.2684
  552LEU    HB2 2987   6.492   1.603   2.603 -2.9198 -1.6566 -0.4446
  552LEU     CG 2988   6.628   1.689   2.457 -0.1987  0.4179  0.1133
  552LEU     HG 2989   6.718   1.678   2.519 -1.6155 -0.8094  2.0896
  552LEU    CD1 2990   6.672   1.671   2.312 -0.0828  0.3594 -0.4192
  552LEU   HD11 2991   6.734   1.582   2.293  1.1617  1.1354 -0.1352
  552LEU   HD12 2992   6.582   1.670   2.250 -1.6831 -0.7340  1.7899
  552LEU   HD13 2993   6.731   1.756   2.277  0.6453  0.2334  0.4577
  552LEU    CD2 2994   6.565   1.829   2.479 -0.8309  0.8390  0.5646
  552LEU   HD21 2995   6.497   1.822   2.564  0.6387  0.0725  1.7214
  552LEU   HD22 2996   6.636   1.910   2.497 -0.7970  0.9548 -0.0677
  552LEU   HD23 2997   6.499   1.848   2.394 -0.4406 -0.2592 -0.0056
  552LEU      C 2998   6.690   1.414   2.581 -0.1439 -0.3776  0.4200
  552LEU      O 2999   6.799   1.390   2.520  0.1268 -0.4639 -0.3252
  553SER      N 3000   6.677   1.405   2.719  0.4890 -0.7849  0.2692
  553SER      H 3001   6.593   1.435   2.765  0.5641  0.9570 -0.6565
  553SER     CA 3002   6.792   1.380   2.807  0.2478 -0.2087  0.5616
  553SER     HA 3003   6.876   1.442   2.773  0.0043  0.5708  1.3448
  553SER     CB 3004   6.763   1.417   2.952 -0.6383  0.7248  0.3376
  553SER    HB1 3005   6.849   1.399   3.016  0.8942 -1.1176 -2.0589
  553SER    HB2 3006   6.746   1.523   2.968 -0.4528  0.6269  1.2120
  553SER     OG 3007   6.657   1.333   3.000  0.4708 -0.2348 -0.1716
  553SER     HG 3008   6.578   1.382   2.984 -1.7492 -2.8182  2.0270
  553SER      C 3009   6.844   1.243   2.791  0.0957 -0.3402 -0.3936
  553SER      O 3010   6.964   1.223   2.790 -0.1931 -0.0844  0.4875
  554LYS      N 3011   6.766   1.136   2.771 -0.1893  0.2641 -1.0082
  554LYS      H 3012   6.669   1.139   2.800  0.3675 -0.7643  1.2785
  554LYS     CA 3013   6.806   1.004   2.743  0.2031  0.1114 -0.1909
  554LYS     HA 3014   6.870   0.962   2.820  0.3537  2.0133  0.7965
  554LYS     CB 3015   6.683   0.913   2.737 -0.2305  0.8120 -0.2680
  554LYS    HB1 3016   6.637   0.918   2.836 -1.6061 -0.4360 -0.8127
  554LYS    HB2 3017   6.605   0.961   2.678 -0.4628  0.6602 -0.0796
  554LYS     CG 3018   6.718   0.761   2.710  1.1180  0.0627 -0.0328
  554LYS    HG1 3019   6.759   0.756   2.610 -0.7701  0.7016 -0.8897
  554LYS    HG2 3020   6.810   0.745   2.766  1.5572  3.0383  0.2561
  554LYS     CD 3021   6.608   0.650   2.724 -0.0010 -0.5709  0.2393
  554LYS    HD1 3022   6.520   0.689   2.673 -0.5303  1.6424  2.6389
  554LYS    HD2 3023   6.648   0.565   2.667  1.7370 -0.9566  1.9212
  554LYS     CE 3024   6.572   0.617   2.869  0.2207 -0.0965 -0.2665
  554LYS    HE1 3025   6.663   0.585   2.919 -1.1057  0.3920  2.6778
  554LYS    HE2 3026   6.538   0.698   2.933 -0.2620 -0.3134 -0.2423
  554LYS     NZ 3027   6.473   0.508   2.871 -0.3778  0.1357 -0.1562
  554LYS    HZ1 3028   6.518   0.419   2.854  0.7367  0.2584  1.8266
  554LYS    HZ2 3029   6.436   0.488   2.963 -1.0600  2.3096  0.0823
  554LYS    HZ3 3030   6.389   0.519   2.816 -0.2148  0.5258 -0.3321
  554LYS      C 3031   6.875   0.991   2.605  1.0942 -0.3553 -0.5410
  554LYS      O 3032   6.976   0.929   2.596  0.4232  0.8725 -0.6419
  555LEU      N 3033   6.821   1.059   2.503 -0.1189  0.3138 -0.3085
  555LEU      H 3034   6.724   1.085   2.512 -0.7081 -1.7686 -0.1311
  555LEU     CA 3035   6.877   1.072   2.368 -0.3021  0.1728  0.2286
  555LEU     HA 3036   6.886   0.973   2.322 -0.6121 -0.2475  1.0587
  555LEU     CB 3037   6.781   1.149   2.267 -0.6883 -0.2694  0.8300
  555LEU    HB1 3038   6.679   1.111   2.277 -0.4789 -0.5628  1.9390
  555LEU    HB2 3039   6.765   1.250   2.304 -1.8630 -0.0747 -0.1519
  555LEU     CG 3040   6.817   1.145   2.111  0.1937  0.3311  0.2662
  555LEU     HG 3041   6.849   1.042   2.096 -0.6964 -0.1589  1.5254
  555LEU    CD1 3042   6.690   1.158   2.029  0.1769  0.4421 -0.0397
  555LEU   HD11 3043   6.717   1.186   1.927 -1.5794  0.9166 -0.4044
  555LEU   HD12 3044   6.620   1.074   2.036  0.2622  0.3112 -0.6553
  555LEU   HD13 3045   6.640   1.243   2.075 -0.7333  1.4174 -2.6239
  555LEU    CD2 3046   6.927   1.244   2.067  0.3588 -0.3177 -0.5008
  555LEU   HD21 3047   6.934   1.263   1.960  0.9432 -1.2987 -0.6445
  555LEU   HD22 3048   6.903   1.347   2.096  0.7318  0.0405 -1.4271
  555LEU   HD23 3049   7.029   1.229   2.103  1.8278  2.4607 -3.0376
  555LEU      C 3050   7.028   1.123   2.378  0.4240 -0.4348 -0.1030
  555LEU      O 3051   7.122   1.060   2.334  0.2850  0.8413  0.5067
  556LEU      N 3052   7.044   1.226   2.455 -0.1489  0.2770  0.1649
  556LEU      H 3053   6.959   1.280   2.467 -1.3052 -1.5074  0.2780
  556LEU     CA 3054   7.172   1.289   2.486 -0.6634 -0.6420 -0.2360
  556LEU     HA 3055   7.226   1.295   2.391  2.8508 -3.7300  1.3362
  556LEU     CB 3056   7.139   1.431   2.542  0.0797 -0.0957  0.4861
  556LEU    HB1 3057   7.075   1.432   2.630  1.0089 -1.8359  1.2394
  556LEU    HB2 3058   7.240   1.461   2.571  0.9806 -2.3646 -0.0766
  556LEU     CG 3059   7.074   1.531   2.442  0.7808  0.0542  0.6632
  556LEU     HG 3060   6.999   1.481   2.381  1.6156  0.1224 -0.4505
  556LEU    CD1 3061   7.011   1.646   2.519  0.2978 -0.2919  0.5348
  556LEU   HD11 3062   6.936   1.699   2.461 -1.0187 -1.4403  1.1173
  556LEU   HD12 3063   6.963   1.622   2.615  1.1596  0.6913  1.2252
  556LEU   HD13 3064   7.096   1.705   2.554  0.2770 -0.1611  0.3629
  556LEU    CD2 3065   7.187   1.570   2.341 -0.1013 -0.6467 -0.2871
  556LEU   HD21 3066   7.266   1.631   2.386  0.8785 -2.7091  0.9297
  556LEU   HD22 3067   7.231   1.482   2.295 -1.7003 -3.3530  2.9300
  556LEU   HD23 3068   7.136   1.635   2.271  0.7050  1.4697  0.9843
  556LEU      C 3069   7.253   1.208   2.586 -0.4562 -0.2565 -0.2703
  556LEU      O 3070   7.366   1.246   2.622  0.9607 -0.1097  0.0228
  557GLY      N 3071   7.204   1.094   2.638  0.0263 -0.7911 -0.0899
  557GLY      H 3072   7.107   1.070   2.618  0.3564 -1.0962 -1.4271
  557GLY     CA 3073   7.271   0.993   2.720 -0.3455 -0.5710  0.8390
  557GLY    HA1 3074   7.365   1.030   2.761  0.2927  0.8222 -1.6947
  557GLY    HA2 3075   7.210   0.961   2.804 -1.2835  0.0845  0.4158
  557GLY      C 3076   7.307   0.873   2.636 -0.3986 -0.0374  0.8506
  557GLY      O 3077   7.422   0.831   2.638 -0.6409 -0.1859 -0.6520
  558LYS      N 3078   7.228   0.828   2.539  0.4841 -0.6059  0.2024
  558LYS      H 3079   7.139   0.875   2.540  1.5915  1.6320 -0.3514
  558LYS     CA 3080   7.245   0.712   2.456  0.2710 -0.1410  0.3949
  558LYS     HA 3081   7.270   0.628   2.520  0.7391  1.4433  2.4056
  558LYS     CB 3082   7.113   0.670   2.384  0.1084 -0.6791  0.3054
  558LYS    HB1 3083   7.069   0.748   2.322  1.0783 -1.8019 -1.9269
  558LYS    HB2 3084   7.138   0.601   2.303 -0.9680 -0.7527  0.0261
  558LYS     CG 3085   7.001   0.608   2.481  0.3781 -0.1564 -0.2325
  558LYS    HG1 3086   6.988   0.659   2.576  0.3898 -0.4117 -0.0948
  558LYS    HG2 3087   6.904   0.627   2.435 -1.1835  0.3924  3.0320
  558LYS     CD 3088   7.023   0.460   2.509  0.0931  0.1916  0.0563
  558LYS    HD1 3089   7.038   0.422   2.408  1.4932  0.4917  0.1284
  558LYS    HD2 3090   7.124   0.433   2.540 -0.2081 -0.5020  0.4454
  558LYS     CE 3091   6.909   0.391   2.577  0.3422  0.5638 -0.6662
  558LYS    HE1 3092   6.867   0.451   2.658 -1.6829 -3.5521  1.6733
  558LYS    HE2 3093   6.831   0.358   2.508  0.1908 -1.2526  0.2988
  558LYS     NZ 3094   6.955   0.273   2.656  0.3035 -0.8081  0.0507
  558LYS    HZ1 3095   7.001   0.199   2.605  0.5953 -0.3537 -0.3526
  558LYS    HZ2 3096   7.029   0.305   2.718 -1.1607 -0.1989  1.5679
  558LYS    HZ3 3097   6.876   0.241   2.711 -0.1833 -1.8474 -1.2046
  558LYS      C 3098   7.353   0.737   2.349 -0.9894  0.4478 -0.4048
  558LYS      O 3099   7.425   0.641   2.309 -0.1663 -0.5577  0.5410
  559LEU      N 3100   7.361   0.863   2.303  0.7116  0.2574  0.0819
  559LEU      H 3101   7.288   0.930   2.324 -1.1889 -2.0507  1.2441
  559LEU     CA 3102   7.471   0.906   2.216  0.4347  0.1643 -0.1486
  559LEU     HA 3103   7.456   0.858   2.119 -0.2218  1.9551 -0.9710
  559LEU     CB 3104   7.453   1.060   2.175 -0.2348 -1.0473  0.4107
  559LEU    HB1 3105   7.429   1.119   2.264  0.2314  1.0305 -0.7760
  559LEU    HB2 3106   7.544   1.104   2.136 -0.1715 -1.5841 -0.0636
  559LEU     CG 3107   7.343   1.083   2.068  0.1387 -1.0198  0.3755
  559LEU     HG 3108   7.266   1.009   2.089 -0.3686 -0.2884  1.2130
  559LEU    CD1 3109   7.289   1.226   2.075  0.3714 -0.2909 -0.4870
  559LEU   HD11 3110   7.361   1.307   2.072 -0.1148  0.1220 -1.8108
  559LEU   HD12 3111   7.222   1.258   1.995  0.7917  1.4699 -0.1646
  559LEU   HD13 3112   7.231   1.248   2.164 -1.7016 -2.5115 -1.1685
  559LEU    CD2 3113   7.396   1.059   1.925 -0.3973  0.0276 -0.4514
  559LEU   HD21 3114   7.486   1.119   1.913  0.8729 -1.2325  2.0304
  559LEU   HD22 3115   7.414   0.953   1.904 -1.2644 -0.3019  0.3936
  559LEU   HD23 3116   7.328   1.103   1.852  0.2605  1.6962 -0.1104
  559LEU      C 3117   7.621   0.868   2.257  0.7670  0.1535 -0.1847
  559LEU      O 3118   7.685   0.786   2.185  0.2190 -0.0986  0.0054
  560PRO      N 3119   7.663   0.901   2.378  0.0395 -0.3373 -0.7963
  560PRO     CA 3120   7.788   0.846   2.430  0.4290  0.3352 -0.0134
  560PRO     HA 3121   7.867   0.871   2.359 -1.6827 -1.3928 -3.1829
  560PRO     CB 3122   7.819   0.928   2.565  0.3473  0.1015  0.0119
  560PRO    HB1 3123   7.834   0.865   2.653  1.5317  0.7129  0.2670
  560PRO    HB2 3124   7.907   0.990   2.550  0.3226 -0.1018 -1.0418
  560PRO     CG 3125   7.695   1.019   2.586 -0.5605 -0.8910 -0.3892
  560PRO    HG1 3126   7.642   0.974   2.669 -1.8687 -0.2005 -0.8118
  560PRO    HG2 3127   7.726   1.122   2.605  1.1349 -1.1612 -1.5029
  560PRO     CD 3128   7.615   1.011   2.451  0.0641 -0.8788 -0.5034
  560PRO    HD1 3129   7.506   1.008   2.455 -0.0551  1.5989 -0.5157
  560PRO    HD2 3130   7.621   1.109   2.403 -1.0639  1.2239  3.2804
  560PRO      C 3131   7.779   0.697   2.471  0.1592 -0.0020  0.9363
  560PRO      O 3132   7.886   0.634   2.464  0.0828  0.0184 -0.9892
  561GLU      N 3133   7.665   0.641   2.511  0.6508  0.1065 -0.2397
  561GLU      H 3134   7.580   0.694   2.498  0.6946  0.4287  0.7348
  561GLU     CA 3135   7.651   0.493   2.532  0.6836  0.2220  0.8028
  561GLU     HA 3136   7.720   0.468   2.612 -0.5830 -1.9877  1.2882
  561GLU     CB 3137   7.503   0.461   2.574 -0.2331  0.5737  0.2738
  561GLU    HB1 3138   7.471   0.552   2.626 -0.0250  0.1638  1.1527
  561GLU    HB2 3139   7.433   0.448   2.491 -0.5700  1.0262  0.4827
  561GLU     CG 3140   7.491   0.338   2.667 -0.2394  0.3571  0.4719
  561GLU    HG1 3141   7.388   0.302   2.673 -0.5966  1.0453 -1.1366
  561GLU    HG2 3142   7.547   0.252   2.629  1.7726  1.3107  1.1523
  561GLU     CD 3143   7.546   0.346   2.812 -0.6410 -0.4540 -0.1094
  561GLU    OE1 3144   7.611   0.448   2.849  0.2744 -0.3392  0.3065
  561GLU    OE2 3145   7.528   0.252   2.894 -0.3799 -0.9154 -0.0763
  561GLU      C 3146   7.684   0.411   2.406 -0.2917 -0.2689 -0.1657
  561GLU      O 3147   7.753   0.314   2.416 -0.1303 -0.2911 -0.7863
  562LEU      N 3148   7.649   0.469   2.292  0.0436 -0.9355  0.1746
  562LEU      H 3149   7.584   0.545   2.303  0.0990 -0.9379  0.5348
  562LEU     CA 3150   7.681   0.419   2.158  0.4752  0.1576 -0.4059
  562LEU     HA 3151   7.620   0.329   2.144 -0.1183  0.7849 -2.0868
  562LEU     CB 3152   7.636   0.518   2.055  0.4936  0.1901 -0.4267
  562LEU    HB1 3153   7.584   0.600   2.104  1.4350  0.8961 -0.5859
  562LEU    HB2 3154   7.718   0.570   2.005  0.4717  1.0303  0.3792
  562LEU     CG 3155   7.551   0.463   1.940 -0.0158  0.1700 -0.0425
  562LEU     HG 3156   7.473   0.394   1.973 -0.0150 -0.3248 -1.0318
  562LEU    CD1 3157   7.471   0.577   1.876 -0.4182 -0.6946 -0.3142
  562LEU   HD11 3158   7.410   0.528   1.800  0.4581 -0.2663 -1.3249
  562LEU   HD12 3159   7.407   0.628   1.947 -1.3514  0.9543 -2.2572
  562LEU   HD13 3160   7.532   0.656   1.832  0.4125 -0.8289  0.5462
  562LEU    CD2 3161   7.642   0.394   1.825 -0.2505  0.1270 -0.0555
  562LEU   HD21 3162   7.577   0.330   1.766 -1.2288 -0.6411  1.7552
  562LEU   HD22 3163   7.713   0.452   1.766 -0.1847 -0.6248 -0.7218
  562LEU   HD23 3164   7.705   0.320   1.875 -2.7711 -1.6707  0.6559
  562LEU      C 3165   7.825   0.387   2.140 -0.3890 -0.4092 -0.0039
  562LEU      O 3166   7.854   0.286   2.071 -0.3179  0.1458 -0.3026
  563ARG      N 3167   7.916   0.455   2.211  0.6049 -0.1194  0.4724
  563ARG      H 3168   7.891   0.542   2.254  1.1967 -0.2717  1.1303
  563ARG     CA 3169   8.059   0.421   2.207 -0.0637 -0.2274  0.2053
  563ARG     HA 3170   8.084   0.458   2.108 -0.8406  0.6886  0.3380
  563ARG     CB 3171   8.132   0.511   2.306  0.2539 -0.0628 -0.1447
  563ARG    HB1 3172   8.086   0.511   2.404 -0.8700  2.5434 -0.5851
  563ARG    HB2 3173   8.235   0.480   2.320  0.3936  0.6389  0.4069
  563ARG     CG 3174   8.138   0.656   2.261  0.6265 -0.3882 -0.4019
  563ARG    HG1 3175   8.081   0.674   2.170 -0.2874  1.1616  0.4492
  563ARG    HG2 3176   8.079   0.715   2.331  1.0938  0.8481 -1.0151
  563ARG     CD 3177   8.278   0.719   2.261  1.0359  0.3050 -0.7074
  563ARG    HD1 3178   8.269   0.823   2.232 -0.2188  0.4153  0.0304
  563ARG    HD2 3179   8.334   0.718   2.354  2.2027  2.4736 -1.3189
  563ARG     NE 3180   8.351   0.651   2.153  0.1132 -0.1352  0.2876
  563ARG     HE 3181   8.303   0.642   2.065  2.1740  1.1084 -1.0505
  563ARG     CZ 3182   8.473   0.590   2.159  0.5584  0.8020  0.2089
  563ARG    NH1 3183   8.529   0.562   2.279  0.0346  0.5517 -0.5222
  563ARG   HH11 3184   8.483   0.574   2.368  1.6892  1.1497  0.2912
  563ARG   HH12 3185   8.621   0.522   2.288  0.1417  0.8467 -0.3034
  563ARG    NH2 3186   8.525   0.536   2.054 -0.5189 -0.0367  0.5850
  563ARG   HH21 3187   8.492   0.551   1.959  0.1203  1.4855  0.5793
  563ARG   HH22 3188   8.621   0.505   2.055 -1.3279 -2.8050  1.1008
  563ARG      C 3189   8.105   0.277   2.238 -0.3550  0.4875 -0.6377
  563ARG      O 3190   8.218   0.239   2.195 -0.7256 -0.5247  0.6108
  564THR      N 3191   8.021   0.200   2.305 -0.0920  0.0924  0.0954
  564THR      H 3192   7.942   0.256   2.335  0.8554  1.4073  0.2143
  564THR     CA 3193   8.048   0.066   2.355 -0.1295  0.7554  0.4985
  564THR     HA 3194   8.146   0.059   2.400  1.0640 -0.6823 -2.1096
  564THR     CB 3195   7.949   0.032   2.472  0.5627  0.0920  0.3626
  564THR     HB 3196   7.953  -0.076   2.490  0.0904  0.1682  0.9374
  564THR    OG1 3197   7.815   0.063   2.447  0.0996 -0.3425  0.0276
  564THR    HG1 3198   7.797   0.155   2.438  0.0167 -0.1406  1.8350
  564THR    CG2 3199   7.990   0.088   2.604 -0.0992  0.2805  0.0743
  564THR   HG21 3200   8.003   0.194   2.587 -1.4475  0.2927 -1.1358
  564THR   HG22 3201   7.916   0.062   2.680  1.1863 -0.5264  1.0945
  564THR   HG23 3202   8.079   0.036   2.638  0.5346  0.9476 -0.5540
  564THR      C 3203   8.036  -0.044   2.241 -0.6834 -0.7911  0.7349
  564THR      O 3204   8.077  -0.156   2.263 -0.0538  0.5182 -0.0398
  565LEU      N 3205   7.964  -0.004   2.138 -0.2723 -0.2539  0.4317
  565LEU      H 3206   7.938   0.093   2.136 -0.8207 -0.4031 -2.1132
  565LEU     CA 3207   7.940  -0.081   2.015  0.7423  0.3279 -0.1351
  565LEU     HA 3208   7.939  -0.185   2.050 -1.8920  0.0667 -0.7684
  565LEU     CB 3209   7.807  -0.034   1.950  0.3238  0.4088 -0.6418
  565LEU    HB1 3210   7.814   0.062   1.900 -0.6708  0.9643  0.2499
  565LEU    HB2 3211   7.779  -0.100   1.868 -3.3340  0.8480  0.0910
  565LEU     CG 3212   7.678  -0.029   2.038 -0.7639  0.9114  0.3681
  565LEU     HG 3213   7.693   0.035   2.125 -3.0012  1.9716  0.0423
  565LEU    CD1 3214   7.568   0.026   1.954 -0.5309  0.0496 -0.0393
  565LEU   HD11 3215   7.550  -0.031   1.863  4.2444  0.3557 -1.4940
  565LEU   HD12 3216   7.479   0.047   2.012 -0.7778  0.1878 -0.4663
  565LEU   HD13 3217   7.596   0.122   1.910 -1.0644  0.1817 -0.0971
  565LEU    CD2 3218   7.639  -0.173   2.091 -0.1484  0.1664  0.0718
  565LEU   HD21 3219   7.546  -0.162   2.147  0.1017  0.5095  0.4258
  565LEU   HD22 3220   7.643  -0.254   2.018  2.6165 -0.7203  1.0892
  565LEU   HD23 3221   7.702  -0.189   2.178  1.2134  0.2202 -0.8795
  565LEU      C 3222   8.049  -0.048   1.919 -0.8781  0.0967  0.2488
  565LEU      O 3223   8.080  -0.129   1.831  0.7098  0.5188  0.0282
  566CYS      N 3224   8.117   0.072   1.933  0.8513  0.0710 -0.3217
  566CYS      H 3225   8.088   0.142   2.000 -3.5805 -1.6957 -0.0448
  566CYS     CA 3226   8.232   0.108   1.846  0.0265 -0.5264  0.1895
  566CYS     HA 3227   8.221   0.065   1.747 -1.1749  0.2746 -0.0414
  566CYS     CB 3228   8.250   0.258   1.844  0.2042  0.2025 -0.5507
  566CYS    HB1 3229   8.154   0.286   1.801 -0.1669 -0.2300 -0.0272
  566CYS    HB2 3230   8.257   0.287   1.949 -0.5319 -1.6464  0.0541
  566CYS     SG 3231   8.385   0.309   1.740 -0.5386 -0.0223 -0.3494
  566CYS     HG 3232   8.372   0.210   1.651 -2.7582 -1.3438  1.3477
  566CYS      C 3233   8.357   0.038   1.898  0.3735  0.0623 -0.2480
  566CYS      O 3234   8.411  -0.046   1.827  0.0122  0.2049 -0.4625
  567THR      N 3235   8.385   0.045   2.024 -0.7040  0.4713 -0.5396
  567THR      H 3236   8.336   0.119   2.072 -0.1273  0.5456 -0.0538
  567THR     CA 3237   8.506  -0.005   2.088 -0.2409  0.0998  0.3829
  567THR     HA 3238   8.597   0.024   2.036 -1.3344  0.2127 -1.5919
  567THR     CB 3239   8.512   0.059   2.232 -0.2573 -0.1873 -0.5184
  567THR     HB 3240   8.594   0.011   2.285 -0.1773  0.5849  0.0733
  567THR    OG1 3241   8.386   0.040   2.303 -0.4077  0.3028 -0.5937
  567THR    HG1 3242   8.322   0.105   2.276 -2.5631 -1.6334 -0.4313
  567THR    CG2 3243   8.549   0.206   2.224  0.1630 -0.0803 -0.4541
  567THR   HG21 3244   8.540   0.253   2.322  1.0352 -1.6484  0.4173
  567THR   HG22 3245   8.652   0.215   2.191  0.3244 -1.8750 -0.5622
  567THR   HG23 3246   8.490   0.262   2.151 -2.7605  1.4005  2.7216
  567THR      C 3247   8.512  -0.160   2.085  0.3884 -0.7873 -0.2350
  567THR      O 3248   8.623  -0.209   2.064 -0.2077  0.3764 -1.0078
  568GLN      N 3249   8.397  -0.226   2.094  0.5387  0.0668 -0.1961
  568GLN      H 3250   8.308  -0.177   2.103 -0.8708 -2.2561 -0.6638
  568GLN     CA 3251   8.382  -0.371   2.064  0.5319  0.3943  0.0348
  568GLN     HA 3252   8.454  -0.425   2.126  1.9788  2.4606  0.2843
  568GLN     CB 3253   8.243  -0.411   2.114  0.2784 -0.5794 -0.1351
  568GLN    HB1 3254   8.231  -0.392   2.221 -0.0518  1.1551 -0.4549
  568GLN    HB2 3255   8.168  -0.344   2.073  0.6631  0.4733  0.8398
  568GLN     CG 3256   8.199  -0.555   2.092  0.4007  0.2661 -0.2754
  568GLN    HG1 3257   8.093  -0.551   2.116  0.3909  2.8223 -0.4806
  568GLN    HG2 3258   8.211  -0.576   1.986  0.0480  0.2796 -0.3174
  568GLN     CD 3259   8.258  -0.648   2.192  0.3679 -0.2294  0.4921
  568GLN    OE1 3260   8.362  -0.621   2.244 -0.5787  0.3003 -0.0266
  568GLN    NE2 3261   8.181  -0.751   2.222  0.1630  0.3366 -0.6123
  568GLN   HE21 3262   8.094  -0.766   2.173 -0.2607  1.9959 -0.4262
  568GLN   HE22 3263   8.204  -0.809   2.302  3.3683  0.4603 -1.3220
  568GLN      C 3264   8.414  -0.412   1.915  0.5968  0.5528 -0.8290
  568GLN      O 3265   8.439  -0.531   1.894  0.9491  0.5455  0.4465
  569GLY      N 3266   8.407  -0.319   1.817 -0.1914  0.2204 -0.0175
  569GLY      H 3267   8.378  -0.224   1.833  1.1392  0.4703  1.0489
  569GLY     CA 3268   8.438  -0.336   1.680 -0.0388 -0.5820 -0.7953
  569GLY    HA1 3269   8.440  -0.442   1.654 -0.3030 -0.8629  0.2510
  569GLY    HA2 3270   8.373  -0.276   1.616  0.7166  2.5656  1.1600
  569GLY      C 3271   8.577  -0.279   1.649  0.1420  0.1973 -0.5091
  569GLY      O 3272   8.639  -0.334   1.558 -0.4045 -0.2306 -0.2634
  570LEU      N 3273   8.632  -0.181   1.720 -0.2811  0.2487  0.7699
  570LEU      H 3274   8.579  -0.128   1.788 -2.8467  1.0812 -1.7132
  570LEU     CA 3275   8.776  -0.153   1.701  0.0475 -0.3952 -0.6433
  570LEU     HA 3276   8.805  -0.127   1.599  2.1113  1.6431  0.3764
  570LEU     CB 3277   8.803  -0.019   1.776 -0.1448  0.3448  0.0854
  570LEU    HB1 3278   8.791  -0.036   1.883 -1.1477 -4.1583 -0.5603
  570LEU    HB2 3279   8.911  -0.013   1.758  0.5635  0.1578  3.5250
  570LEU     CG 3280   8.730   0.113   1.742 -0.0638  0.0188  0.2347
  570LEU     HG 3281   8.622   0.099   1.737  0.2846 -3.1289 -0.7846
  570LEU    CD1 3282   8.748   0.214   1.859 -0.1920  0.3377  0.0951
  570LEU   HD11 3283   8.854   0.234   1.877  0.0047 -2.1206  2.3888
  570LEU   HD12 3284   8.699   0.306   1.830  0.6243  1.4440  2.0102
  570LEU   HD13 3285   8.702   0.183   1.953 -4.1571  0.8248 -1.4907
  570LEU    CD2 3286   8.778   0.173   1.611 -0.7364 -0.3612  0.2306
  570LEU   HD21 3287   8.707   0.248   1.575  0.6549  0.5249 -0.7686
  570LEU   HD22 3288   8.872   0.224   1.630  0.4306 -2.1372 -0.5396
  570LEU   HD23 3289   8.791   0.101   1.530  5.2950 -0.1448  0.5323
  570LEU      C 3290   8.868  -0.258   1.758 -0.6694  0.4040 -0.5084
  570LEU      O 3291   8.979  -0.281   1.704 -0.1317  0.3552 -0.0023
  571GLN      N 3292   8.820  -0.312   1.872 -0.1092  0.6940 -0.0856
  571GLN      H 3293   8.729  -0.287   1.907  0.0934 -0.1714  1.1073
  571GLN     CA 3294   8.875  -0.435   1.932  1.1240 -0.6588  0.2945
  571GLN     HA 3295   8.981  -0.414   1.951  0.8820  0.9636 -0.0243
  571GLN     CB 3296   8.818  -0.451   2.070  0.0555  0.8929  0.3062
  571GLN    HB1 3297   8.828  -0.359   2.127 -2.2828  1.5084 -0.1937
  571GLN    HB2 3298   8.710  -0.464   2.066 -0.0194  1.4299  0.5430
  571GLN     CG 3299   8.888  -0.572   2.149  0.4008 -0.1132 -0.9947
  571GLN    HG1 3300   8.831  -0.616   2.231  3.1666 -0.6106  0.7941
  571GLN    HG2 3301   8.892  -0.662   2.089 -0.0595  1.3227 -3.3123
  571GLN     CD 3302   9.025  -0.527   2.211 -0.1898  0.9900  0.3759
  571GLN    OE1 3303   9.119  -0.499   2.137 -0.0648 -0.9152 -0.1650
  571GLN    NE2 3304   9.043  -0.526   2.342  0.0602 -0.0967 -0.1882
  571GLN   HE21 3305   8.970  -0.547   2.408  1.5231  0.4404  1.7093
  571GLN   HE22 3306   9.137  -0.520   2.378 -0.2810 -0.7464  0.8473
  571GLN      C 3307   8.877  -0.558   1.843  0.3265 -0.0755 -0.3588
  571GLN      O 3308   8.985  -0.624   1.835 -0.0594 -0.3805  0.2717
  572ARG      N 3309   8.761  -0.590   1.781  0.2675  0.1455 -0.2963
  572ARG      H 3310   8.684  -0.532   1.810  0.4356  0.7363 -1.0000
  572ARG     CA 3311   8.746  -0.700   1.686  0.6725  0.6262 -1.0930
  572ARG     HA 3312   8.764  -0.792   1.743  0.5622  1.8931  1.1119
  572ARG     CB 3313   8.596  -0.694   1.627 -0.0839 -0.5488  0.0345
  572ARG    HB1 3314   8.534  -0.733   1.707  0.8725 -1.3528  0.3954
  572ARG    HB2 3315   8.565  -0.594   1.596 -0.0493 -0.6550 -0.3549
  572ARG     CG 3316   8.576  -0.781   1.500  0.4712 -0.3611 -0.5671
  572ARG    HG1 3317   8.478  -0.753   1.460  1.0723  1.1635 -1.0523
  572ARG    HG2 3318   8.644  -0.744   1.423  0.9450  2.2584  1.0117
  572ARG     CD 3319   8.593  -0.929   1.521 -0.5156 -0.4918  0.0329
  572ARG    HD1 3320   8.699  -0.946   1.539 -0.6829  0.1552  1.8003
  572ARG    HD2 3321   8.540  -0.965   1.609  0.1126  0.2953  0.7461
  572ARG     NE 3322   8.544  -1.003   1.404  0.5746  0.0953 -0.0095
  572ARG     HE 3323   8.463  -0.963   1.360  1.2232  0.6035 -0.7606
  572ARG     CZ 3324   8.587  -1.133   1.383 -0.3394  0.2985  0.3289
  572ARG    NH1 3325   8.664  -1.197   1.473  0.0324 -0.2400  0.7057
  572ARG   HH11 3326   8.712  -1.146   1.545  1.6159  2.3494 -1.9514
  572ARG   HH12 3327   8.700  -1.289   1.451 -0.3665 -0.3138  0.3475
  572ARG    NH2 3328   8.532  -1.193   1.283 -0.1694 -0.3347  0.0827
  572ARG   HH21 3329   8.468  -1.152   1.217 -1.0870 -0.3063  0.9768
  572ARG   HH22 3330   8.545  -1.293   1.275 -1.1178 -0.7780  3.0056
  572ARG      C 3331   8.855  -0.696   1.577  0.1053 -0.6804  0.1948
  572ARG      O 3332   8.923  -0.793   1.560 -0.5702  0.4390 -0.4662
  573ILE      N 3333   8.885  -0.581   1.521 -0.0086 -0.0074 -0.0739
  573ILE      H 3334   8.833  -0.499   1.550  0.7736  0.0301  1.2675
  573ILE     CA 3335   8.986  -0.559   1.416  0.7436  0.3559  0.4424
  573ILE     HA 3336   8.996  -0.653   1.361 -0.2330 -0.5484  1.7480
  573ILE     CB 3337   8.947  -0.453   1.311  0.2756  0.9111  0.4991
  573ILE     HB 3338   9.015  -0.457   1.226  0.7011  1.4881  0.8039
  573ILE    CG1 3339   8.943  -0.313   1.381  0.6458 -0.6450  0.1583
  573ILE   HG11 3340   8.849  -0.285   1.429 -1.7125 -0.8094 -3.8659
  573ILE   HG12 3341   9.023  -0.302   1.453 -0.3666 -0.0381  1.2302
  573ILE    CG2 3342   8.808  -0.482   1.248  0.0281  0.3999  1.0253
  573ILE   HG21 3343   8.738  -0.446   1.323  0.4510  0.6104  1.3234
  573ILE   HG22 3344   8.793  -0.426   1.157  0.0505 -0.9262  0.1764
  573ILE   HG23 3345   8.800  -0.591   1.245 -0.1607  0.4082  1.2148
  573ILE     CD 3346   8.960  -0.201   1.277  0.4718  0.0020  0.1296
  573ILE    HD1 3347   8.964  -0.104   1.327  1.7389  0.2442 -0.3979
  573ILE    HD2 3348   9.055  -0.198   1.224  0.1392  1.2899 -0.4411
  573ILE    HD3 3349   8.873  -0.183   1.213 -0.0303  1.9411  1.2548
  573ILE      C 3350   9.127  -0.534   1.470  0.0258  0.7230 -0.0660
  573ILE      O 3351   9.228  -0.550   1.404  0.3291 -0.0477  0.4335
  574PHE      N 3352   9.136  -0.513   1.600  0.0998 -0.5016 -0.1799
  574PHE      H 3353   9.050  -0.509   1.653  1.2355 -0.5115  1.7804
  574PHE     CA 3354   9.264  -0.518   1.680  0.2724  0.3386 -0.4221
  574PHE     HA 3355   9.340  -0.461   1.627 -0.1726 -0.5964 -2.1602
  574PHE     CB 3356   9.259  -0.460   1.826  1.3843 -0.4468  0.1404
  574PHE    HB1 3357   9.163  -0.407   1.829 -0.5101 -3.4858 -1.5229
  574PHE    HB2 3358   9.238  -0.542   1.894  0.0568 -1.2985 -1.2273
  574PHE     CG 3359   9.376  -0.373   1.870 -0.5869  0.7064 -0.3189
  574PHE    CD1 3360   9.506  -0.407   1.828  0.5703 -0.1061 -0.3929
  574PHE    HD1 3361   9.529  -0.472   1.745 -1.2432  0.3910 -1.3656
  574PHE    CD2 3362   9.355  -0.263   1.952  0.3268  0.3166 -0.5615
  574PHE    HD2 3363   9.256  -0.231   1.981 -0.3000 -1.0770 -1.1049
  574PHE    CE1 3364   9.618  -0.331   1.878  0.2408  0.0207  0.2214
  574PHE    HE1 3365   9.714  -0.339   1.828 -1.1427  2.0747 -3.1529
  574PHE    CE2 3366   9.464  -0.189   2.004  0.5644  0.7084 -0.7405
  574PHE    HE2 3367   9.446  -0.098   2.059 -0.7134  0.3946 -0.6085
  574PHE     CZ 3368   9.595  -0.227   1.969  0.5349 -0.1459 -0.6301
  574PHE     HZ 3369   9.681  -0.169   1.997  0.8910 -0.6101 -0.7406
  574PHE      C 3370   9.288  -0.671   1.693  0.4467 -0.0715  0.1045
  574PHE      O 3371   9.403  -0.709   1.660  0.1597  0.2646 -0.5311
  575TYR      N 3372   9.198  -0.759   1.738 -0.2841  0.2512  0.1556
  575TYR      H 3373   9.114  -0.714   1.770 -0.4698  0.0352 -0.0264
  575TYR     CA 3374   9.227  -0.904   1.754  0.3004 -0.6956 -0.0820
  575TYR     HA 3375   9.312  -0.921   1.820  1.3940 -1.4674 -1.6366
  575TYR     CB 3376   9.100  -0.974   1.805  0.1007 -0.0536 -0.7589
  575TYR    HB1 3377   9.021  -0.965   1.731 -1.0055 -0.3131  0.3635
  575TYR    HB2 3378   9.119  -1.081   1.796  0.5460 -0.0765  0.2724
  575TYR     CG 3379   9.057  -0.948   1.950  0.1799  0.0873 -0.6182
  575TYR    CD1 3380   9.147  -0.912   2.049  0.2204  0.8218 -0.3941
  575TYR    HD1 3381   9.253  -0.898   2.035  0.3823  0.1943  0.1812
  575TYR    CD2 3382   8.919  -0.956   1.978  0.8356  0.8275  0.1873
  575TYR    HD2 3383   8.852  -0.989   1.901  1.6894 -0.2105 -0.1336
  575TYR    CE1 3384   9.097  -0.901   2.181  0.1560 -0.0118  0.1389
  575TYR    HE1 3385   9.160  -0.860   2.258  0.9893 -1.5007  0.2796
  575TYR    CE2 3386   8.868  -0.953   2.107  0.2034  0.5851 -0.2119
  575TYR    HE2 3387   8.763  -0.973   2.116  0.4085 -0.1516  0.7151
  575TYR     CZ 3388   8.962  -0.926   2.211  0.8936 -0.2817  0.1770
  575TYR     OH 3389   8.911  -0.925   2.340 -0.0920 -0.6129 -0.0412
  575TYR     HH 3390   8.826  -0.966   2.338 -0.1567 -0.7018  2.1216
  575TYR      C 3391   9.276  -0.964   1.624 -0.3842 -0.4059  0.0856
  575TYR      O 3392   9.379  -1.031   1.625 -0.2999  0.0877  0.7809
  576LEU      N 3393   9.203  -0.937   1.516 -0.0934 -0.2161 -0.3156
  576LEU      H 3394   9.118  -0.883   1.526  0.9124  1.6951 -1.4351
  576LEU     CA 3395   9.237  -0.976   1.384 -0.4880 -0.2686  0.0933
  576LEU     HA 3396   9.238  -1.085   1.386 -0.0675 -0.4076 -2.9969
  576LEU     CB 3397   9.130  -0.921   1.292  0.1277 -0.9279 -0.4265
  576LEU    HB1 3398   9.120  -0.812   1.290  1.7605 -0.7348 -2.7685
  576LEU    HB2 3399   9.152  -0.959   1.192 -0.9971  1.3674 -1.6386
  576LEU     CG 3400   8.999  -0.987   1.321  0.4094  0.2429 -0.8687
  576LEU     HG 3401   8.985  -0.975   1.429  0.4517  0.7120 -0.9150
  576LEU    CD1 3402   8.880  -0.909   1.260  0.7127  0.4211 -0.6742
  576LEU   HD11 3403   8.881  -0.811   1.307 -3.2881 -0.4644  1.7498
  576LEU   HD12 3404   8.881  -0.893   1.152 -3.1640  2.1858 -0.6221
  576LEU   HD13 3405   8.782  -0.944   1.290  0.9869  1.3316  1.4296
  576LEU    CD2 3406   8.981  -1.139   1.291 -0.7008  0.2006  0.4092
  576LEU   HD21 3407   9.070  -1.196   1.316 -0.3790  0.7329  0.4963
  576LEU   HD22 3408   8.902  -1.192   1.344  0.4068  0.0889  2.0155
  576LEU   HD23 3409   8.967  -1.139   1.183  0.6674  1.6251  0.1996
  576LEU      C 3410   9.378  -0.935   1.342  0.2125 -0.4604  0.2006
  576LEU      O 3411   9.436  -1.011   1.267  0.4768  0.2884  0.1791
  577LYS      N 3412   9.428  -0.816   1.381  0.6781 -0.0539 -0.2531
  577LYS      H 3413   9.374  -0.765   1.449 -0.3527 -0.2295 -0.9111
  577LYS     CA 3414   9.558  -0.768   1.347 -0.0928  0.3405  0.0516
  577LYS     HA 3415   9.571  -0.775   1.239  2.3036 -0.4355  0.3309
  577LYS     CB 3416   9.565  -0.614   1.375  0.1205 -0.7332  0.1504
  577LYS    HB1 3417   9.476  -0.569   1.331  0.5627  1.1257  1.0384
  577LYS    HB2 3418   9.549  -0.591   1.481  0.4117  0.4321 -0.0401
  577LYS     CG 3419   9.694  -0.543   1.330 -0.0197 -0.8154 -0.6925
  577LYS    HG1 3420   9.772  -0.561   1.403  1.4368  4.0848 -0.6811
  577LYS    HG2 3421   9.732  -0.591   1.240  2.0083  2.0464 -1.5267
  577LYS     CD 3422   9.672  -0.395   1.308 -0.5988  0.1684 -0.1926
  577LYS    HD1 3423   9.758  -0.354   1.254  1.6080  1.2681  3.7705
  577LYS    HD2 3424   9.589  -0.364   1.245  0.6243  1.8805 -1.0809
  577LYS     CE 3425   9.658  -0.328   1.447 -0.8684  0.4781 -0.1721
  577LYS    HE1 3426   9.569  -0.372   1.490  0.7634 -2.5904  0.3570
  577LYS    HE2 3427   9.733  -0.361   1.519 -0.7693  0.4866 -0.2716
  577LYS     NZ 3428   9.656  -0.179   1.442 -0.0754  0.3844 -0.2221
  577LYS    HZ1 3429   9.603  -0.144   1.521  0.5213  1.0775 -0.1208
  577LYS    HZ2 3430   9.750  -0.143   1.441  1.4342 -3.1500  0.5365
  577LYS    HZ3 3431   9.608  -0.151   1.358 -0.5177  0.6471  0.1114
  577LYS      C 3432   9.664  -0.844   1.423 -0.7511 -0.2063  0.2477
  577LYS      O 3433   9.772  -0.867   1.377 -0.7116  0.3285  0.1651
  578LEU      N 3434   9.644  -0.876   1.554 -0.0854 -0.0615  0.1744
  578LEU      H 3435   9.556  -0.846   1.593 -0.5194  1.0785 -1.5633
  578LEU     CA 3436   9.736  -0.950   1.634  0.6951  0.5750  0.2976
  578LEU     HA 3437   9.839  -0.915   1.621  2.0203 -3.4566 -1.6558
  578LEU     CB 3438   9.690  -0.940   1.780 -0.4136 -0.9154 -0.0137
  578LEU    HB1 3439   9.591  -0.985   1.784 -0.5885 -0.4464  1.5870
  578LEU    HB2 3440   9.756  -0.999   1.843  1.7779  0.8501 -0.5126
  578LEU     CG 3441   9.676  -0.789   1.836 -0.2605 -0.2143  0.3249
  578LEU     HG 3442   9.627  -0.712   1.776 -1.3783 -0.4424  0.9177
  578LEU    CD1 3443   9.577  -0.781   1.949  0.0531 -0.0490  0.3289
  578LEU   HD11 3444   9.619  -0.788   2.050  0.2430  2.1491  0.4624
  578LEU   HD12 3445   9.532  -0.681   1.959  0.2961  0.2382 -1.2685
  578LEU   HD13 3446   9.494  -0.850   1.941 -0.2891  0.3007  0.7687
  578LEU    CD2 3447   9.811  -0.738   1.885 -0.1623 -0.0696  0.3826
  578LEU   HD21 3448   9.799  -0.632   1.909  2.8192 -0.0274  2.2419
  578LEU   HD22 3449   9.851  -0.782   1.977  1.7887 -1.1223 -0.9013
  578LEU   HD23 3450   9.882  -0.754   1.804 -1.0147 -0.1433 -0.3526
  578LEU      C 3451   9.742  -1.093   1.587  0.0182  0.0009 -0.4573
  578LEU      O 3452   9.841  -1.162   1.592  0.1859 -0.6103 -0.3608
  579GLU      N 3453   9.633  -1.156   1.536  0.0431  0.3871  0.2131
  579GLU      H 3454   9.553  -1.094   1.540  0.1435  0.5124  0.3180
  579GLU     CA 3455   9.616  -1.302   1.519  0.8040  0.2004 -0.0607
  579GLU     HA 3456   9.669  -1.359   1.596 -2.7037 -0.3470  2.2044
  579GLU     CB 3457   9.465  -1.335   1.521 -0.4650  0.1536  0.4692
  579GLU    HB1 3458   9.418  -1.279   1.601 -0.8977  0.9830 -0.3466
  579GLU    HB2 3459   9.408  -1.306   1.433  1.7359 -0.5272 -1.2791
  579GLU     CG 3460   9.440  -1.482   1.547 -0.9354 -0.5265  0.8066
  579GLU    HG1 3461   9.332  -1.490   1.556 -1.3760  2.6684 -0.2959
  579GLU    HG2 3462   9.466  -1.550   1.466  0.3917  0.8407  0.0099
  579GLU     CD 3463   9.490  -1.547   1.676  0.1201 -0.5909 -0.2519
  579GLU    OE1 3464   9.567  -1.492   1.755  0.1034  0.2109  0.8135
  579GLU    OE2 3465   9.421  -1.653   1.699  1.0091 -0.3225 -0.1226
  579GLU      C 3466   9.665  -1.338   1.376  0.0014 -0.1622 -0.4480
  579GLU      O 3467   9.702  -1.455   1.345  0.4258  0.0816  0.2287
  580ASP      N 3468   9.660  -1.233   1.286 -0.2292 -0.1322  0.9070
  580ASP      H 3469   9.621  -1.150   1.329 -1.3135  0.0711 -0.3877
  580ASP     CA 3470   9.757  -1.211   1.177 -0.7254 -0.5475 -0.4570
  580ASP     HA 3471   9.756  -1.103   1.159 -0.5740 -0.7101 -1.4857
  580ASP     CB 3472   9.903  -1.241   1.223 -0.0754 -0.2390  0.0319
  580ASP    HB1 3473   9.931  -1.171   1.302  1.0866  0.3192 -0.8426
  580ASP    HB2 3474   9.921  -1.336   1.274  0.2859 -0.6022 -0.7511
  580ASP     CG 3475  10.016  -1.242   1.115  0.9136 -0.6804  0.2937
  580ASP    OD1 3476  10.070  -1.130   1.105 -0.0106  0.0138  0.0143
  580ASP    OD2 3477  10.060  -1.339   1.058 -0.3447  0.5024  0.1876
  580ASP      C 3478   9.721  -1.263   1.038  0.8926  0.1880  0.0818
  580ASP      O 3479   9.764  -1.216   0.934  0.3749 -0.5234  0.2016
  581LEU      N 3480   9.632  -1.365   1.032 -0.7316 -0.4369 -0.2199
  581LEU      H 3481   9.605  -1.403   1.122 -0.6180 -1.8480 -0.7532
  581LEU     CA 3482   9.588  -1.442   0.910 -0.0200 -0.2829  0.3086
  581LEU     HA 3483   9.684  -1.471   0.865 -0.4342 -0.0715 -0.7470
  581LEU     CB 3484   9.508  -1.561   0.961 -0.9801  0.3780 -0.6622
  581LEU    HB1 3485   9.406  -1.532   0.988 -0.1085  3.6110 -0.3509
  581LEU    HB2 3486   9.491  -1.623   0.873  1.2384 -0.9095 -0.2440
  581LEU     CG 3487   9.571  -1.653   1.064  0.5051  0.0494  0.5081
  581LEU     HG 3488   9.583  -1.599   1.158  0.9579  1.8471 -0.5357
  581LEU    CD1 3489   9.462  -1.766   1.098  0.3560 -0.1539  0.6030
  581LEU   HD11 3490   9.511  -1.834   1.167 -0.2691  0.3023  1.5196
  581LEU   HD12 3491   9.378  -1.712   1.142 -0.8051 -0.6298 -0.9380
  581LEU   HD13 3492   9.416  -1.820   1.015  0.2542  1.9970 -0.8330
  581LEU    CD2 3493   9.700  -1.718   1.016  0.8989 -0.2523 -0.2502
  581LEU   HD21 3494   9.780  -1.655   0.978 -0.0574 -0.0789 -2.0701
  581LEU   HD22 3495   9.739  -1.771   1.103 -2.2922  1.8602  2.7223
  581LEU   HD23 3496   9.669  -1.788   0.938 -3.7547  2.8969 -1.6255
  581LEU      C 3497   9.499  -1.364   0.819 -0.8021 -0.0818 -0.1642
  581LEU      O 3498   9.502  -1.393   0.697  0.0410  0.0933 -0.0033
  582VAL      N 3499   9.434  -1.260   0.871  1.2123 -0.6885  0.0441
  582VAL      H 3500   9.433  -1.248   0.971  0.2244 -0.5088  0.0229
  582VAL     CA 3501   9.341  -1.171   0.794 -0.0591  0.0147 -0.0805
  582VAL     HA 3502   9.373  -1.158   0.691  0.0289  1.2575  0.0969
  582VAL     CB 3503   9.206  -1.242   0.769 -0.3217 -0.3861 -0.1978
  582VAL     HB 3504   9.232  -1.332   0.712 -0.2190 -0.6493  0.2551
  582VAL    CG1 3505   9.143  -1.298   0.897  0.1013  0.0700 -0.8677
  582VAL   HG11 3506   9.050  -1.353   0.879 -0.2386  0.0497  0.8244
  582VAL   HG12 3507   9.211  -1.370   0.943  0.6474  1.4023  0.4871
  582VAL   HG13 3508   9.122  -1.217   0.966  0.1214  0.4450 -1.3005
  582VAL    CG2 3509   9.109  -1.161   0.671 -0.7270 -0.2155 -0.3703
  582VAL   HG21 3510   9.013  -1.213   0.657 -0.9969 -0.0787  0.9257
  582VAL   HG22 3511   9.082  -1.076   0.733  1.2636  1.0606 -1.1422
  582VAL   HG23 3512   9.156  -1.120   0.582  0.5222 -2.3166 -0.7382
  582VAL      C 3513   9.344  -1.033   0.863  0.0471 -0.4298  0.9543
  582VAL      O 3514   9.237  -0.990   0.907  0.2545 -0.4760  0.2092
  583PRO      N 3515   9.451  -0.952   0.847 -0.3189 -0.1766 -0.6048
  583PRO     CA 3516   9.459  -0.820   0.918  0.0694  0.2701  0.1675
  583PRO     HA 3517   9.430  -0.826   1.023  2.6364  1.7932  1.0549
  583PRO     CB 3518   9.611  -0.786   0.921  0.9918 -0.0566  0.3688
  583PRO    HB1 3519   9.624  -0.678   0.921 -0.4561  0.2123  3.4594
  583PRO    HB2 3520   9.655  -0.834   1.008  1.6412 -1.2308 -0.5672
  583PRO     CG 3521   9.669  -0.864   0.798  0.3067  0.2428  0.3392
  583PRO    HG1 3522   9.658  -0.803   0.708 -1.3805  0.5480  0.7229
  583PRO    HG2 3523   9.774  -0.891   0.807  0.2361  0.3948  2.0395
  583PRO     CD 3524   9.576  -0.979   0.775 -0.0545  0.3494 -0.2045
  583PRO    HD1 3525   9.547  -0.997   0.672 -2.3255 -0.3297  0.5065
  583PRO    HD2 3526   9.623  -1.070   0.813 -1.5984 -0.6805 -0.7033
  583PRO      C 3527   9.381  -0.709   0.843  0.1908  0.2416  0.4785
  583PRO      O 3528   9.362  -0.715   0.721 -0.3014  0.8079 -0.7942
  584PRO      N 3529   9.322  -0.613   0.916 -0.1648 -0.1751  0.3735
  584PRO     CA 3530   9.228  -0.515   0.854  0.1895 -0.1589  0.4808
  584PRO     HA 3531   9.163  -0.560   0.780  0.4331  0.8108 -0.3447
  584PRO     CB 3532   9.167  -0.432   0.972 -0.2984 -0.0894 -0.3740
  584PRO    HB1 3533   9.133  -0.329   0.962  0.8820  0.4759  1.0475
  584PRO    HB2 3534   9.071  -0.482   0.988 -1.2000  1.7010  0.0342
  584PRO     CG 3535   9.266  -0.450   1.087 -0.6944  0.5032  0.2323
  584PRO    HG1 3536   9.347  -0.378   1.084  0.3224 -0.6186  0.1870
  584PRO    HG2 3537   9.226  -0.437   1.187 -2.2174  1.4203 -0.4476
  584PRO     CD 3538   9.341  -0.581   1.061 -0.4111  0.6641  0.6445
  584PRO    HD1 3539   9.447  -0.573   1.085  0.2065 -0.1241 -1.5803
  584PRO    HD2 3540   9.301  -0.666   1.116  0.3025 -0.7195 -0.9172
  584PRO      C 3541   9.294  -0.407   0.770 -0.4040  0.0249 -0.4827
  584PRO      O 3542   9.412  -0.385   0.792 -0.1170  0.5140  0.6073
  585PRO      N 3543   9.224  -0.351   0.667  0.0269  0.2053 -0.7735
  585PRO     CA 3544   9.277  -0.247   0.584 -0.1238  0.7169 -0.0206
  585PRO     HA 3545   9.381  -0.263   0.558 -0.0697 -0.1514  0.6733
  585PRO     CB 3546   9.186  -0.240   0.467 -0.8253  0.1525  0.3127
  585PRO    HB1 3547   9.197  -0.151   0.405  2.4427  0.3920  1.0520
  585PRO    HB2 3548   9.216  -0.324   0.403 -1.2923 -0.0154  0.3141
  585PRO     CG 3549   9.046  -0.282   0.516 -0.1691  0.2209 -0.4843
  585PRO    HG1 3550   8.989  -0.193   0.542 -1.6314 -0.8439  0.0475
  585PRO    HG2 3551   8.994  -0.340   0.440  0.9363 -0.7590 -0.5307
  585PRO     CD 3552   9.082  -0.373   0.636 -0.1152  0.0451 -0.4842
  585PRO    HD1 3553   9.010  -0.363   0.717  1.8136 -0.8196  1.4450
  585PRO    HD2 3554   9.070  -0.475   0.602  0.5784 -0.2211  0.0316
  585PRO      C 3555   9.282  -0.115   0.659 -0.0808 -0.7580 -0.3111
  585PRO      O 3556   9.208  -0.084   0.755  0.0749 -0.4273 -0.0629
  586ALA      N 3557   9.358  -0.016   0.610 -0.0726  0.0163  0.1433
  586ALA      H 3558   9.422  -0.045   0.538  0.8621 -0.4629  1.1374
  586ALA     CA 3559   9.381   0.109   0.676 -0.1724 -0.2026  0.4849
  586ALA     HA 3560   9.405   0.096   0.781  0.1121 -0.0792  0.4369
  586ALA     CB 3561   9.495   0.181   0.601 -0.6829 -0.2318  0.2175
  586ALA    HB1 3562   9.523   0.279   0.641 -1.6536  0.1447 -0.0175
  586ALA    HB2 3563   9.593   0.134   0.613  0.4036  2.0854  1.0324
  586ALA    HB3 3564   9.472   0.194   0.496  0.2020  0.1623  0.0633
  586ALA      C 3565   9.260   0.202   0.664 -0.0224 -0.2084  0.1567
  586ALA      O 3566   9.254   0.297   0.744 -0.6901 -0.3849  0.3563
  587ILE      N 3567   9.160   0.180   0.574  0.1885 -0.0098  0.1857
  587ILE      H 3568   9.178   0.103   0.511 -1.1072  0.7878 -1.2320
  587ILE     CA 3569   9.027   0.239   0.569  0.3884  0.3766 -0.4004
  587ILE     HA 3570   9.031   0.345   0.545 -2.4090  0.7295  0.3959
  587ILE     CB 3571   8.938   0.174   0.455  0.7356 -0.1052  0.1715
  587ILE     HB 3572   8.926   0.067   0.472  0.6061 -0.3129 -1.1001
  587ILE    CG1 3573   9.003   0.167   0.310  0.3384  0.6545  0.2150
  587ILE   HG11 3574   9.011   0.270   0.276  1.0637  0.1693 -1.1527
  587ILE   HG12 3575   9.100   0.117   0.319 -0.2271 -0.4306  0.4707
  587ILE    CG2 3576   8.797   0.228   0.447 -0.1706  0.2574 -0.4096
  587ILE   HG21 3577   8.744   0.170   0.523  0.3159 -0.1086 -0.3414
  587ILE   HG22 3578   8.784   0.335   0.456 -0.9154  0.0699  0.9947
  587ILE   HG23 3579   8.742   0.199   0.358 -0.6084  2.8078 -1.0434
  587ILE     CD 3580   8.922   0.087   0.206 -0.3122 -0.1016  0.5883
  587ILE    HD1 3581   8.882   0.146   0.123  1.4482 -1.8104 -1.6001
  587ILE    HD2 3582   8.987   0.021   0.148  0.7393  0.3791  1.1750
  587ILE    HD3 3583   8.849   0.015   0.242  0.5061 -2.5341 -2.1685
  587ILE      C 3584   8.962   0.252   0.710  0.7493  0.2961 -0.2958
  587ILE      O 3585   8.880   0.342   0.736  0.6249 -0.0816 -0.3871
  588ILE      N 3586   9.002   0.161   0.800 -0.2093 -0.1631 -0.2008
  588ILE      H 3587   9.073   0.095   0.772 -1.7179 -1.5748 -0.8985
  588ILE     CA 3588   8.947   0.141   0.935  0.1696 -0.0829  0.4385
  588ILE     HA 3589   8.894   0.231   0.967  1.3931  0.9633 -0.3455
  588ILE     CB 3590   8.843   0.027   0.931  0.2243 -1.0456 -0.2555
  588ILE     HB 3591   8.803   0.002   1.029  0.4938 -1.0036 -0.1308
  588ILE    CG1 3592   8.885  -0.122   0.892  0.4845  0.4390  0.3956
  588ILE   HG11 3593   8.926  -0.112   0.791  0.9385 -0.6649  0.4548
  588ILE   HG12 3594   8.963  -0.167   0.954  0.3115 -1.2185 -0.5396
  588ILE    CG2 3595   8.722   0.067   0.843 -0.3210  0.7855  0.4556
  588ILE   HG21 3596   8.630   0.017   0.872 -0.8928  0.4341 -1.7794
  588ILE   HG22 3597   8.686   0.169   0.857  0.3075  0.7950  2.2585
  588ILE   HG23 3598   8.743   0.056   0.737  0.0749  3.6522  0.1460
  588ILE     CD 3599   8.772  -0.222   0.891  0.6501 -0.2456  0.5681
  588ILE    HD1 3600   8.717  -0.222   0.985 -0.6228 -3.0902 -0.0826
  588ILE    HD2 3601   8.703  -0.219   0.807 -0.1170 -2.9822  1.0300
  588ILE    HD3 3602   8.812  -0.323   0.887 -0.8081 -0.8715  1.2310
  588ILE      C 3603   9.059   0.117   1.039  0.3577 -0.1284 -0.8750
  588ILE      O 3604   9.029   0.129   1.159 -0.0157  0.6451  0.4404
  589ASP      N 3605   9.180   0.076   0.998  0.0689 -0.0810 -0.2971
  589ASP      H 3606   9.219   0.066   0.905  5.1701 -1.3677  1.6279
  589ASP     CA 3607   9.291   0.049   1.091  0.1664 -0.0800  0.3065
  589ASP     HA 3608   9.248   0.013   1.185  0.6322 -0.1490  0.4962
  589ASP     CB 3609   9.381  -0.064   1.036  0.2781  0.2425  0.6259
  589ASP    HB1 3610   9.329  -0.160   1.030  1.4320 -0.3122 -1.8028
  589ASP    HB2 3611   9.418  -0.040   0.937 -0.6715  0.0700  0.2181
  589ASP     CG 3612   9.490  -0.099   1.135  0.4337  0.0148 -0.1310
  589ASP    OD1 3613   9.607  -0.115   1.095  0.2762  0.3848 -0.2682
  589ASP    OD2 3614   9.460  -0.110   1.258  0.1962  0.2818  0.4260
  589ASP      C 3615   9.366   0.185   1.115 -0.4706  0.3839  0.5481
  589ASP      O 3616   9.442   0.220   1.022 -0.2348 -0.4491 -0.1644
  590LYS      N 3617   9.331   0.266   1.215  0.4487 -0.0741 -0.0687
  590LYS      H 3618   9.248   0.235   1.264  1.1988 -1.0809  0.6080
  590LYS     CA 3619   9.381   0.403   1.229 -0.1320  0.1396  0.5667
  590LYS     HA 3620   9.485   0.405   1.199 -0.0327  0.1346  0.9084
  590LYS     CB 3621   9.323   0.509   1.125 -0.1391  0.1598 -0.2810
  590LYS    HB1 3622   9.365   0.609   1.140 -2.3025  1.1299 -0.2998
  590LYS    HB2 3623   9.358   0.476   1.027  0.1571 -1.4999  0.3562
  590LYS     CG 3624   9.171   0.514   1.122 -0.3366  0.6890 -0.5222
  590LYS    HG1 3625   9.127   0.414   1.117 -2.3370  1.5429 -0.8313
  590LYS    HG2 3626   9.136   0.549   1.219 -0.0185 -0.3924  0.0009
  590LYS     CD 3627   9.098   0.599   1.021 -0.1030  0.1848 -0.1219
  590LYS    HD1 3628   8.990   0.587   1.027 -0.2067  1.5394  1.8831
  590LYS    HD2 3629   9.101   0.703   1.054 -1.4562 -0.3834  1.9861
  590LYS     CE 3630   9.145   0.581   0.877  0.0139 -0.2944 -0.3880
  590LYS    HE1 3631   9.251   0.597   0.858  0.1863 -2.7682 -1.8136
  590LYS    HE2 3632   9.126   0.478   0.849 -0.1583 -1.0195  2.1241
  590LYS     NZ 3633   9.074   0.677   0.793 -0.0741  0.5432  0.1119
  590LYS    HZ1 3634   8.977   0.667   0.818  0.7083 -0.8298  2.8799
  590LYS    HZ2 3635   9.099   0.768   0.830  0.4844  0.6931 -0.6121
  590LYS    HZ3 3636   9.088   0.669   0.693  0.3972 -0.2992  0.2448
  590LYS      C 3637   9.373   0.449   1.376  0.4201  0.7110 -0.0181
  590LYS      O 3638   9.403   0.568   1.403  0.4822  0.2298  0.1057
  591LEU      N 3639   9.341   0.364   1.475 -1.0266 -0.7586  0.2625
  591LEU      H 3640   9.325   0.270   1.441  0.6872 -0.3986 -1.7410
  591LEU     CA 3641   9.343   0.394   1.620  0.1962 -0.4284  0.4807
  591LEU     HA 3642   9.442   0.438   1.637  0.3217 -0.6955  0.4434
  591LEU     CB 3643   9.243   0.509   1.664 -0.0392 -0.1393 -0.1687
  591LEU    HB1 3644   9.269   0.537   1.767 -1.3875  0.7242 -0.0379
  591LEU    HB2 3645   9.262   0.601   1.608  1.4044  0.5200  1.3033
  591LEU     CG 3646   9.086   0.489   1.665  0.1279  0.5907  0.6973
  591LEU     HG 3647   9.065   0.388   1.700 -0.4561  0.1366 -0.8534
  591LEU    CD1 3648   9.024   0.594   1.752  0.0895 -0.9381 -0.2029
  591LEU   HD11 3649   9.055   0.693   1.719 -0.2583 -1.1066 -1.0544
  591LEU   HD12 3650   8.917   0.592   1.732 -0.5137 -2.1899  2.6453
  591LEU   HD13 3651   9.044   0.585   1.859 -0.0243  3.0276  0.2989
  591LEU    CD2 3652   9.041   0.486   1.517 -0.5742  0.2991 -0.5234
  591LEU   HD21 3653   8.939   0.450   1.510 -0.7904  0.8136 -0.1402
  591LEU   HD22 3654   9.052   0.589   1.481 -3.2748  1.0946  0.6332
  591LEU   HD23 3655   9.096   0.420   1.451  0.3919  0.5764 -0.0197
  591LEU      C 3656   9.358   0.275   1.704  0.2970 -0.1441  0.0712
  591LEU      O 3657   9.323   0.162   1.672 -0.4494  0.0177  0.1803
  592PHE      N 3658   9.417   0.295   1.824  0.8191 -0.0587 -0.1709
  592PHE      H 3659   9.459   0.384   1.845 -2.7009  1.7445  0.0146
  592PHE     CA 3660   9.463   0.195   1.918 -0.3674 -0.1821  0.2155
  592PHE     HA 3661   9.392   0.113   1.903  1.0722 -1.1082 -2.1404
  592PHE     CB 3662   9.603   0.150   1.860  0.5001  0.3616  0.1821
  592PHE    HB1 3663   9.626   0.080   1.941  0.8517  1.7589  1.3260
  592PHE    HB2 3664   9.599   0.101   1.763  2.0517 -0.0504  0.3033
  592PHE     CG 3665   9.702   0.264   1.849  0.0957  0.5041 -0.1181
  592PHE    CD1 3666   9.722   0.312   1.721  0.4912 -0.0326 -0.0081
  592PHE    HD1 3667   9.650   0.273   1.650  0.3528 -2.0087  1.1541
  592PHE    CD2 3668   9.796   0.291   1.956 -0.0172 -0.5090 -0.6408
  592PHE    HD2 3669   9.783   0.255   2.057 -1.3225  0.4563 -0.4318
  592PHE    CE1 3670   9.829   0.403   1.707  0.6941 -0.8894 -0.2107
  592PHE    HE1 3671   9.861   0.436   1.609  2.1425 -1.5212  0.0171
  592PHE    CE2 3672   9.901   0.383   1.933 -0.6887  1.2014 -0.4556
  592PHE    HE2 3673   9.971   0.396   2.014  0.3678 -3.3554 -0.3419
  592PHE     CZ 3674   9.922   0.437   1.810  0.2222 -0.3692 -0.1467
  592PHE     HZ 3675  10.014   0.490   1.791  2.0055 -2.8819  1.0558
  592PHE      C 3676   9.474   0.250   2.065  0.3835  0.3682 -0.2043
  592PHE      O 3677   9.472   0.163   2.155 -0.0972 -0.5417  0.5857
  593LEU      N 3678   9.474   0.385   2.087  0.1249  0.2806 -0.1149
  593LEU      H 3679   9.456   0.447   2.009 -3.4639 -2.4780 -1.7536
  593LEU     CA 3680   9.454   0.456   2.210  0.9031 -0.7540 -0.4035
  593LEU     HA 3681   9.471   0.395   2.299 -0.6999 -1.5810 -0.6311
  593LEU     CB 3682   9.533   0.584   2.226 -0.5427  0.0731 -0.3212
  593LEU    HB1 3683   9.503   0.663   2.156 -1.0667  0.5980  0.4718
  593LEU    HB2 3684   9.509   0.619   2.326 -1.0792  4.7633 -1.8088
  593LEU     CG 3685   9.683   0.563   2.202 -0.3903  0.8848 -0.5211
  593LEU     HG 3686   9.695   0.518   2.104  1.2829 -2.0683  0.9149
  593LEU    CD1 3687   9.757   0.696   2.194  0.1795 -0.4190  0.2638
  593LEU   HD11 3688   9.865   0.681   2.191  0.1464 -0.7603  0.5882
  593LEU   HD12 3689   9.731   0.751   2.104  2.4492  1.4012  0.6036
  593LEU   HD13 3690   9.743   0.770   2.273  2.0326  0.7622 -0.4545
  593LEU    CD2 3691   9.748   0.459   2.302  0.0812  0.0946 -0.4003
  593LEU   HD21 3692   9.730   0.470   2.409 -0.7146 -3.5108 -0.0303
  593LEU   HD22 3693   9.725   0.355   2.277  2.0498  0.1922 -3.0951
  593LEU   HD23 3694   9.857   0.462   2.289  0.0992  1.8204 -0.0352
  593LEU      C 3695   9.300   0.492   2.218  0.1627  0.3510  0.6127
  593LEU      O 3696   9.261   0.601   2.181 -0.1019 -0.4343  0.2223
  594ASP      N 3697   9.220   0.401   2.280 -0.3489  0.1283 -0.0696
  594ASP      H 3698   9.253   0.314   2.319 -0.5778  0.5178  1.0431
  594ASP     CA 3699   9.077   0.418   2.308  0.3985  0.9593 -0.1093
  594ASP     HA 3700   9.062   0.518   2.351  0.6646 -0.1351  2.7922
  594ASP     CB 3701   8.983   0.399   2.190  0.2739 -0.4216  0.9232
  594ASP    HB1 3702   9.018   0.446   2.098 -1.8801 -1.1387 -0.3374
  594ASP    HB2 3703   8.976   0.293   2.168 -1.1709 -0.3288  0.8347
  594ASP     CG 3704   8.844   0.456   2.208  0.1429 -0.4767  0.5429
  594ASP    OD1 3705   8.776   0.489   2.103 -0.3309 -0.0066 -0.7101
  594ASP    OD2 3706   8.806   0.478   2.322 -0.2936  0.6114  0.6212
  594ASP      C 3707   9.054   0.314   2.417  0.6838  0.5349  0.3985
  594ASP      O 3708   9.133   0.220   2.431 -0.0304  0.4861 -0.1993
  595THR      N 3709   8.941   0.318   2.491  0.0209  0.2963 -0.0771
  595THR      H 3710   8.865   0.377   2.460 -0.8872 -1.7593 -2.1090
  595THR     CA 3711   8.903   0.234   2.605 -1.5409  0.0919  0.4168
  595THR     HA 3712   8.991   0.195   2.657 -2.1634 -0.8007  0.8232
  595THR     CB 3713   8.813   0.306   2.705 -0.3694  0.7574 -0.3025
  595THR     HB 3714   8.801   0.239   2.790 -0.3789  0.5889 -0.4384
  595THR    OG1 3715   8.687   0.351   2.654 -0.4967  0.8455 -0.1335
  595THR    HG1 3716   8.654   0.278   2.604  1.4129 -1.0675  1.1784
  595THR    CG2 3717   8.883   0.424   2.766 -0.5076  0.2759 -0.1534
  595THR   HG21 3718   8.833   0.478   2.847 -0.7470 -1.4056  0.8630
  595THR   HG22 3719   8.968   0.391   2.826 -2.0218 -2.2435  0.7676
  595THR   HG23 3720   8.916   0.494   2.690  0.8792  2.1568  2.0208
  595THR      C 3721   8.842   0.113   2.537 -0.0131 -0.3325 -0.2131
  595THR      O 3722   8.721   0.105   2.515  0.3466 -0.0645 -0.5466
  596LEU      N 3723   8.926   0.010   2.523 -0.1067 -0.5207 -0.0706
  596LEU      H 3724   9.021   0.019   2.556  1.1396 -1.1436 -3.1122
  596LEU     CA 3725   8.900  -0.107   2.443  0.8408 -0.0776 -0.2407
  596LEU     HA 3726   8.822  -0.082   2.370 -1.2362  0.5405  2.0708
  596LEU     CB 3727   9.033  -0.140   2.368  0.4489 -0.0760 -0.5725
  596LEU    HB1 3728   9.113  -0.129   2.441  0.0510  0.2893 -0.1827
  596LEU    HB2 3729   9.024  -0.246   2.346  2.1043 -0.3262 -0.1775
  596LEU     CG 3730   9.071  -0.079   2.237 -0.5214  0.3855  0.3631
  596LEU     HG 3731   9.041   0.026   2.241  0.3951  0.6379  0.7635
  596LEU    CD1 3732   9.219  -0.067   2.220 -0.6162  0.4836  0.8517
  596LEU   HD11 3733   9.249  -0.034   2.121 -0.4671  0.7826  0.9954
  596LEU   HD12 3734   9.253   0.004   2.295 -1.1161  0.9569  0.6396
  596LEU   HD13 3735   9.264  -0.163   2.245 -3.1459 -0.7454  1.0338
  596LEU    CD2 3736   9.015  -0.151   2.117  1.1294  0.1084 -0.3786
  596LEU   HD21 3737   8.906  -0.152   2.124  1.2162  0.6614  1.8858
  596LEU   HD22 3738   9.043  -0.106   2.022 -1.1080  0.8506 -0.7544
  596LEU   HD23 3739   9.037  -0.257   2.117 -1.9301 -0.6165  0.1824
  596LEU      C 3740   8.851  -0.215   2.544 -0.0064  0.5139  0.4920
  596LEU      O 3741   8.914  -0.227   2.649  0.2535 -0.0576 -0.0294
  597PRO      N 3742   8.740  -0.290   2.516  0.3828  0.1117  0.1220
  597PRO     CA 3743   8.685  -0.400   2.592  0.2625  0.0502  0.4095
  597PRO     HA 3744   8.664  -0.355   2.689  3.6446 -1.1397  1.8514
  597PRO     CB 3745   8.550  -0.432   2.536  0.3573  0.7310  0.2943
  597PRO    HB1 3746   8.512  -0.533   2.549 -2.0503  1.2400 -1.8041
  597PRO    HB2 3747   8.483  -0.363   2.588 -1.5234 -0.9164  0.1541
  597PRO     CG 3748   8.556  -0.384   2.394  0.7209  0.2487 -0.1704
  597PRO    HG1 3749   8.589  -0.474   2.342 -1.6207 -0.8372  0.0812
  597PRO    HG2 3750   8.462  -0.343   2.356 -0.0451 -1.5511 -0.3113
  597PRO     CD 3751   8.673  -0.285   2.392  0.2678  0.4503  0.5138
  597PRO    HD1 3752   8.743  -0.294   2.308  1.6600 -0.5801  1.7341
  597PRO    HD2 3753   8.634  -0.188   2.360 -1.7979 -0.2284  0.8620
  597PRO      C 3754   8.771  -0.523   2.605 -0.1188  0.1413 -0.0965
  597PRO      O 3755   8.861  -0.556   2.529 -0.3264 -0.6440 -0.2781
  598PHE      N 3756   8.743  -0.602   2.713  0.3409  0.0599  0.6205
  598PHE      H 3757   8.653  -0.608   2.758  0.1015  0.1060  0.1510
  598PHE     CA 3758   8.815  -0.729   2.741  0.1905 -0.5671  0.2615
  598PHE     HA 3759   8.863  -0.764   2.650 -0.6829 -0.4469 -0.2589
  598PHE     CB 3760   8.934  -0.701   2.836 -0.4351 -0.8195 -0.1984
  598PHE    HB1 3761   8.982  -0.799   2.838  2.3263  0.4429  1.1635
  598PHE    HB2 3762   9.010  -0.632   2.797 -1.0269  0.6726  1.1855
  598PHE     CG 3763   8.899  -0.661   2.979 -0.0190  0.0631  0.1020
  598PHE    CD1 3764   8.863  -0.763   3.072 -0.7174  0.2340  0.3037
  598PHE    HD1 3765   8.842  -0.867   3.056  1.7761 -0.2839 -0.0058
  598PHE    CD2 3766   8.902  -0.524   3.016  0.1709 -0.1212  0.0631
  598PHE    HD2 3767   8.949  -0.450   2.953 -0.5438  0.8057  0.6091
  598PHE    CE1 3768   8.838  -0.719   3.208 -0.1372  0.0471  0.5438
  598PHE    HE1 3769   8.814  -0.784   3.291 -1.5902  2.4884  2.1794
  598PHE    CE2 3770   8.858  -0.487   3.146 -0.4432 -0.0827 -0.2542
  598PHE    HE2 3771   8.862  -0.382   3.171 -0.8832  0.0033 -0.5321
  598PHE     CZ 3772   8.840  -0.588   3.245 -0.2966 -0.6625  0.5724
  598PHE     HZ 3773   8.824  -0.550   3.345 -0.4341  3.7530 -0.8992
  598PHE      C 3774   8.708  -0.831   2.786 -0.6736 -0.2075 -0.1372
  598PHE     O1 3775   8.589  -0.799   2.786  0.7587  0.1955 -1.0212
  598PHE     O2 3776   8.748  -0.949   2.798 -0.3862  0.6253 -0.2215
  599IMU    H00 3777   5.994   1.839   1.330  2.7671 -0.3554 -0.6714
  599IMU    C01 3778   5.985   1.804   1.228 -1.0325 -0.5715 -0.4111
  599IMU    C02 3779   6.035   1.677   1.189 -0.6232  0.6405  0.7505
  599IMU    C03 3780   5.924   1.891   1.138  0.4535 -0.6148  0.4983
  599IMU    H04 3781   6.113   1.636   1.252 -0.2760  3.1193  2.0554
  599IMU    C05 3782   6.029   1.640   1.054 -0.6390  0.0700  0.2094
  599IMU    O06 3783   5.889   2.018   1.186 -0.6861 -0.1815 -0.1492
  599IMU    C07 3784   5.899   1.845   1.007  0.0974 -0.0441  0.2281
  599IMU    H08 3785   6.070   1.550   1.011  1.4678  1.6875 -1.3555
  599IMU    C09 3786   5.953   1.723   0.962 -0.1818  0.1217  0.3931
  599IMU    C0A 3787   5.787   2.074   1.115 -0.3717 -0.3355  0.1895
  599IMU    H0B 3788   5.849   1.913   0.939 -1.1374 -0.9965  0.1435
  599IMU    C0C 3789   5.933   1.670   0.828  0.2020 -0.2279 -0.0192
  599IMU    H0D 3790   5.699   2.010   1.109 -0.6966  0.0598  0.6820
  599IMU    H0E 3791   5.760   2.163   1.172  0.1757  1.3718 -2.0636
  599IMU    H0F 3792   5.815   2.111   1.017 -1.7645 -1.9964 -0.8968
  599IMU    C0G 3793   5.913   1.531   0.807 -0.6667 -0.5179 -0.4076
  599IMU    C0H 3794   5.941   1.759   0.720  0.0006 -0.2746 -0.1832
  599IMU    H0I 3795   5.917   1.459   0.888 -1.9729  1.7231  1.7954
  599IMU    C0J 3796   5.903   1.487   0.670 -0.2828 -0.7331  0.1593
  599IMU    H0K 3797   5.951   1.866   0.731  0.0801 -0.4387  1.5875
  599IMU    C0M 3798   5.922   1.710   0.585  0.2915  0.2635 -0.1077
  599IMU    H0N 3799   5.884   1.383   0.652 -1.5761 -0.6531  0.9451
  599IMU    C0O 3800   5.900   1.577   0.564 -0.2656 -0.1706 -0.1588
  599IMU    F0P 3801   5.911   1.795   0.481 -0.0324  0.3119  0.2807
  599IMU    N0Q 3802   5.877   1.535   0.435  0.2528  0.4872  0.4504
  599IMU    C0R 3803   5.819   1.419   0.385  0.0187  0.0152 -0.2366
  599IMU    H0S 3804   5.904   1.600   0.362 -2.7258 -0.4775 -1.6836
  599IMU    C0T 3805   5.816   1.410   0.240 -0.0796 -0.3005 -0.4170
  599IMU    O0U 3806   5.772   1.334   0.455  0.2050 -0.1085  0.3397
  599IMU    C0V 3807   5.867   1.495   0.146 -0.3338  1.0261 -0.5638
  599IMU    C0W 3808   5.750   1.293   0.171 -0.2226 -0.8223 -0.2492
  599IMU    C0X 3809   5.963   1.601   0.182 -0.1394 -0.0217 -1.6212
  599IMU    C0Y 3810   5.849   1.450   0.012 -0.3817 -0.7469  0.0054
  599IMU    H0Z 3811   5.647   1.323   0.150 -0.3382 -1.5869 -0.8079
  599IMU    H10 3812   5.752   1.199   0.225  0.3883 -0.0674  1.0764
  599IMU    C11 3813   5.811   1.306   0.032  0.2225 -0.3359 -0.3321
  599IMU    O12 3814   5.916   1.715   0.207 -0.0398 -0.3595  0.0407
  599IMU    O13 3815   6.086   1.568   0.183  0.1141  0.2157  0.1041
  599IMU    H14 3816   5.937   1.456  -0.052 -1.7084 -0.5024 -1.8970
  599IMU    H15 3817   5.766   1.513  -0.021  0.1655 -0.1936 -0.3497
  599IMU    H16 3818   5.751   1.266  -0.050  1.9649 -0.5307 -1.5688
  599IMU    H17 3819   5.904   1.250   0.025  0.2149 -0.2480 -1.2602
  600SOL     OW 3820   1.823   2.766   5.390 -0.0411  0.8363  0.1720
  600SOL    HW1 3821   1.762   2.699   5.420  0.9934 -0.7367 -1.0167
  600SOL    HW2 3822   1.774   2.816   5.325 -0.3891  0.2500 -0.0253
  600SOL     MW 3823   1.809   2.764   5.385  0.0468  0.5599 -0.0054
  601SOL     OW 3824   0.238   4.169   1.473  0.0141 -0.1403 -0.1068
  601SOL    HW1 3825   0.267   4.208   1.555  0.9923 -2.0004  0.4845
  601SOL    HW2 3826   0.142   4.167   1.481  0.0327  0.6692  0.5077
  601SOL     MW 3827   0.229   4.174   1.485  0.1417 -0.2748  0.0475
  602SOL     OW 3828   1.297   1.515   3.182  0.3583  0.9560  0.2425
  602SOL    HW1 3829   1.388   1.486   3.182  0.7338  2.0484 -0.4667
  602SOL    HW2 3830   1.289   1.570   3.260  0.6174  1.7052 -0.2425
  602SOL     MW 3831   1.308   1.519   3.192  0.4395  1.1918  0.0896
  603SOL     OW 3832   6.889   3.391   4.722  0.1987  0.0017 -0.2660
  603SOL    HW1 3833   6.912   3.333   4.795  0.7555 -0.3340 -0.7072
  603SOL    HW2 3834   6.894   3.336   4.644 -1.0839  0.1818 -0.4997
  603SOL     MW 3835   6.893   3.377   4.722  0.1058 -0.0182 -0.3524
  604SOL     OW 3836   2.402   0.701   1.058 -0.1075  0.0477  0.1357
  604SOL    HW1 3837   2.323   0.753   1.069 -0.3725  0.0257 -1.4089
  604SOL    HW2 3838   2.434   0.725   0.971  0.6764 -1.1556  0.0725
  604SOL     MW 3839   2.396   0.711   1.048 -0.0411 -0.1091 -0.0701
  605SOL     OW 3840   3.322   7.061   2.068 -0.1307 -0.6443  0.0448
  605SOL    HW1 3841   3.293   7.007   1.995  0.3886 -0.7469 -0.0887
  605SOL    HW2 3842   3.304   7.008   2.146 -0.4906 -0.6206 -0.0242
  605SOL     MW 3843   3.316   7.047   2.069 -0.1103 -0.6544  0.0189
  606SOL     OW 3844   4.560   8.197   2.262 -0.8246 -0.5838 -0.0053
  606SOL    HW1 3845   4.481   8.163   2.305 -1.3232 -0.4325 -0.7943
  606SOL    HW2 3846   4.607   8.243   2.331 -1.2501 -0.9742  0.5538
  606SOL     MW 3847   4.556   8.198   2.277 -0.9429 -0.6144 -0.0347
  607SOL     OW 3848   6.082   8.043   5.665 -0.1560 -0.4130 -0.2300
  607SOL    HW1 3849   6.101   7.993   5.744  2.7257  0.5899 -0.1775
  607SOL    HW2 3850   6.168   8.065   5.629 -1.2881  2.9983 -1.1861
  607SOL     MW 3851   6.096   8.039   5.670  0.0680  0.1521 -0.3457
  608SOL     OW 3852   6.381   7.425   4.759  0.4521 -0.2625 -0.0255
  608SOL    HW1 3853   6.331   7.359   4.711 -0.4844  0.2524  0.1986
  608SOL    HW2 3854   6.450   7.453   4.698 -0.2579 -0.1508 -0.8015
  608SOL     MW 3855   6.383   7.420   4.745  0.2413 -0.1823 -0.0961
  609SOL     OW 3856   0.497   2.791   0.697 -0.3827 -0.0567 -0.2091
  609SOL    HW1 3857   0.410   2.812   0.664 -0.7090  0.0315  0.6917
  609SOL    HW2 3858   0.535   2.735   0.630 -1.2144 -0.2790 -0.5032
  609SOL     MW 3859   0.491   2.787   0.684 -0.5309 -0.0739 -0.1315
  610SOL     OW 3860   7.964   5.599   0.850  0.4138 -0.0342 -0.1202
  610SOL    HW1 3861   7.935   5.515   0.887 -0.1013  0.9318  1.7605
  610SOL    HW2 3862   7.942   5.593   0.757  2.2240 -2.7804 -0.4985
  610SOL     MW 3863   7.958   5.587   0.843  0.5796 -0.2621  0.0721
  611SOL     OW 3864   4.710   7.650   4.119  0.7670  0.6798  0.1530
  611SOL    HW1 3865   4.765   7.582   4.157 -0.5531 -0.6169 -0.1695
  611SOL    HW2 3866   4.700   7.715   4.189  2.2202  0.6778  0.3899
  611SOL     MW 3867   4.716   7.650   4.133  0.7840  0.5135  0.1420
  612SOL     OW 3868   4.401   4.995   1.375 -0.6025 -0.3816  0.2223
  612SOL    HW1 3869   4.326   5.048   1.348 -0.0851 -0.1731 -0.9106
  612SOL    HW2 3870   4.393   4.914   1.324 -1.3946 -1.4413  1.9574
  612SOL     MW 3871   4.391   4.992   1.365 -0.6377 -0.4906  0.2994
  613SOL     OW 3872   4.304   4.122   1.967  0.1191 -0.0413 -0.2823
  613SOL    HW1 3873   4.290   4.132   2.061 -0.9993 -2.3958 -0.1300
  613SOL    HW2 3874   4.216   4.124   1.929  0.5269  0.4286 -1.2538
  613SOL     MW 3875   4.291   4.124   1.974  0.0281 -0.2825 -0.3872
  614SOL     OW 3876   2.521   2.457   1.861 -0.3168  0.3289 -0.1822
  614SOL    HW1 3877   2.449   2.518   1.873  0.5467  1.6784 -1.6373
  614SOL    HW2 3878   2.550   2.470   1.771  0.4974 -1.5829 -0.2434
  614SOL     MW 3879   2.516   2.466   1.851 -0.1020  0.2569 -0.3763
  615SOL     OW 3880   1.205   7.210   0.454  0.3283  0.1559  0.5525
  615SOL    HW1 3881   1.151   7.132   0.440  0.5281 -0.3966  2.5156
  615SOL    HW2 3882   1.142   7.282   0.460 -0.2488 -0.4616  2.6784
  615SOL     MW 3883   1.190   7.209   0.453  0.2800  0.0061  1.0759
  616SOL     OW 3884   0.114   2.190   5.730  0.3823 -0.2004 -0.3962
  616SOL    HW1 3885   0.175   2.116   5.728  0.5762 -0.1348  1.3434
  616SOL    HW2 3886   0.029   2.151   5.750  0.4867  0.0171  0.5353
  616SOL     MW 3887   0.111   2.175   5.732  0.4205 -0.1642 -0.0542
  617SOL     OW 3888   3.375   0.757   1.583 -0.2123 -0.3803 -0.4121
  617SOL    HW1 3889   3.456   0.749   1.532 -1.4667 -2.3507 -2.2930
  617SOL    HW2 3890   3.396   0.818   1.653  3.2372 -1.7099 -0.1033
  617SOL     MW 3891   3.388   0.764   1.585  0.0687 -0.8028 -0.6133
  618SOL     OW 3892   4.176   6.917   4.166 -0.1913 -0.4669  0.0280
  618SOL    HW1 3893   4.124   6.848   4.207  0.2107 -1.0858 -0.4703
  618SOL    HW2 3894   4.129   6.998   4.184 -0.8521 -0.9152  0.3334
  618SOL     MW 3895   4.163   6.918   4.174 -0.2245 -0.6035  0.0033
  619SOL     OW 3896   2.812   4.907   5.199 -0.1761  0.2958  0.1256
  619SOL    HW1 3897   2.740   4.936   5.143 -1.3478  1.2369  2.0028
  619SOL    HW2 3898   2.833   4.984   5.251  3.2064  0.4902 -1.2824
  619SOL     MW 3899   2.805   4.921   5.198  0.1069  0.4411  0.1857
  620SOL     OW 3900   2.885   0.579   4.304 -0.6350  0.0070  0.1064
  620SOL    HW1 3901   2.827   0.504   4.318 -0.1155 -0.6147 -0.9525
  620SOL    HW2 3902   2.952   0.571   4.372  1.2869 -2.3896 -1.8883
  620SOL     MW 3903   2.886   0.569   4.315 -0.3225 -0.3794 -0.2845
  621SOL     OW 3904   7.995   7.404   4.573 -0.1333 -0.1739  0.1847
  621SOL    HW1 3905   8.054   7.418   4.647  2.7112  0.1887 -1.9649
  621SOL    HW2 3906   8.037   7.334   4.523 -2.9054 -1.6587 -0.2510
  621SOL     MW 3907   8.008   7.397   4.576 -0.1240 -0.3175 -0.1462
  622SOL     OW 3908   7.436   1.686   3.635 -0.6885 -0.2787  0.3682
  622SOL    HW1 3909   7.508   1.625   3.651 -1.3539 -1.1705  0.0476
  622SOL    HW2 3910   7.367   1.632   3.596 -1.4353  0.6099  0.4268
  622SOL     MW 3911   7.436   1.671   3.632 -0.8692 -0.2791  0.3347
  623SOL     OW 3912   1.464   5.114   1.118  0.2012  0.3242 -0.0576
  623SOL    HW1 3913   1.538   5.139   1.173 -0.0061  0.1688  0.2964
  623SOL    HW2 3914   1.502   5.060   1.050  0.6941  1.7521 -0.9626
  623SOL     MW 3915   1.478   5.111   1.116  0.2377  0.4871 -0.1282
  624SOL     OW 3916   3.279   6.283   1.187  0.0596 -0.4583 -0.2406
  624SOL    HW1 3917   3.316   6.195   1.183  1.3670  0.0968 -2.0047
  624SOL    HW2 3918   3.355   6.341   1.184 -0.8185  0.7294 -2.3858
  624SOL     MW 3919   3.293   6.279   1.186  0.1146 -0.2352 -0.7410
  625SOL     OW 3920   6.401   4.087   0.091  0.0061  0.6758 -0.0577
  625SOL    HW1 3921   6.419   4.035   0.170  0.5033  0.2434 -0.4500
  625SOL    HW2 3922   6.427   4.176   0.115 -2.3698  1.1257  1.1804
  625SOL     MW 3923   6.407   4.092   0.105 -0.2344  0.6781  0.0505
  626SOL     OW 3924   1.081   2.669   4.496 -0.1127 -0.4914 -1.1519
  626SOL    HW1 3925   1.087   2.735   4.427  1.2364  0.9199  0.2397
  626SOL    HW2 3926   1.137   2.598   4.465  0.8267  0.3096 -1.3482
  626SOL     MW 3927   1.089   2.668   4.483  0.1803 -0.2082 -0.9988
  627SOL     OW 3928   6.006   7.813   2.477 -0.1199 -0.1437 -0.0436
  627SOL    HW1 3929   5.939   7.820   2.545  0.5883 -0.3331  0.6945
  627SOL    HW2 3930   6.037   7.723   2.482 -1.5329 -0.8238 -2.0878
  627SOL     MW 3931   6.001   7.802   2.486 -0.2101 -0.2550 -0.2108
  628SOL     OW 3932   0.051   3.536   3.510  0.0913 -0.6097 -0.4965
  628SOL    HW1 3933  -0.003   3.614   3.516 -0.5397 -0.9885 -1.1733
  628SOL    HW2 3934   0.089   3.539   3.422  1.3666 -0.2267  0.0511
  628SOL     MW 3935   0.049   3.546   3.499  0.1737 -0.6091 -0.5130
  629SOL     OW 3936   5.582   7.496   4.987 -0.0790  0.2237  0.0036
  629SOL    HW1 3937   5.538   7.447   4.918 -1.1230  0.2485  0.6302
  629SOL    HW2 3938   5.648   7.436   5.022 -0.9085 -0.5185  0.3349
  629SOL     MW 3939   5.584   7.482   4.982 -0.3189  0.1319  0.1262
  630SOL     OW 3940   0.543   1.794   4.670  0.0774  0.3097 -0.2166
  630SOL    HW1 3941   0.560   1.830   4.757 -0.4053  2.0865 -0.8167
  630SOL    HW2 3942   0.593   1.712   4.668 -0.3905 -0.0949  1.9338
  630SOL     MW 3943   0.552   1.788   4.681 -0.0443  0.4854 -0.0181
  631SOL     OW 3944   7.379   5.748   1.695 -0.1997 -0.6243 -0.1294
  631SOL    HW1 3945   7.300   5.800   1.702 -0.4432 -1.1295  1.1812
  631SOL    HW2 3946   7.349   5.662   1.665  0.1871 -0.0782 -2.1809
  631SOL     MW 3947   7.365   5.743   1.692 -0.1813 -0.6191 -0.2242
  632SOL     OW 3948   4.652   3.635   5.791 -0.2029 -0.0433 -0.1743
  632SOL    HW1 3949   4.667   3.683   5.709  0.0480  0.8796  0.3890
  632SOL    HW2 3950   4.562   3.605   5.785 -0.0962 -0.2428 -0.9115
  632SOL     MW 3951   4.643   3.637   5.779 -0.1571  0.0493 -0.1966
  633SOL     OW 3952   2.725   3.306   2.634  0.2829 -0.3763  0.8151
  633SOL    HW1 3953   2.767   3.369   2.576  0.3528 -0.6967  0.5105
  633SOL    HW2 3954   2.729   3.223   2.586  0.9042 -0.7792  1.5291
  633SOL     MW 3955   2.731   3.303   2.620  0.3714 -0.4689  0.8675
  634SOL     OW 3956   7.131   4.962   5.070  0.0350  0.2979  0.6601
  634SOL    HW1 3957   7.137   4.917   5.154 -1.1171  0.1522  0.6768
  634SOL    HW2 3958   7.062   4.916   5.022  0.6614  0.3919 -0.3687
  634SOL     MW 3959   7.123   4.951   5.075 -0.0323  0.2913  0.5306
  635SOL     OW 3960   4.690   1.656   3.463  0.4789 -0.2193 -0.6251
  635SOL    HW1 3961   4.765   1.618   3.510 -0.0415 -1.5988 -0.8521
  635SOL    HW2 3962   4.615   1.638   3.519  0.1025 -0.2610 -1.1352
  635SOL     MW 3963   4.690   1.648   3.476  0.3641 -0.4012 -0.7195
  636SOL     OW 3964   2.648   1.560   0.210  0.0059  0.3326  0.7279
  636SOL    HW1 3965   2.559   1.552   0.176 -0.2670  3.1066  0.5141
  636SOL    HW2 3966   2.704   1.539   0.135 -0.5750  2.9906 -0.5934
  636SOL     MW 3967   2.644   1.557   0.196 -0.1034  1.0279  0.5314
  637SOL     OW 3968   5.327   0.278   0.156  0.1763  0.3144  0.3018
  637SOL    HW1 3969   5.235   0.302   0.155  0.3908  1.1755 -0.0320
  637SOL    HW2 3970   5.367   0.337   0.219  0.2343 -1.1858  1.7301
  637SOL     MW 3971   5.320   0.288   0.164  0.2112  0.2326  0.4419
  638SOL     OW 3972   5.135   7.099   3.811  0.0623  0.5069 -0.1529
  638SOL    HW1 3973   5.057   7.154   3.811 -0.5217 -0.3043 -0.1835
  638SOL    HW2 3974   5.207   7.159   3.831 -0.5789  1.2420 -0.0154
  638SOL     MW 3975   5.134   7.113   3.814 -0.0945  0.4971 -0.1392
  639SOL     OW 3976   1.281   6.567   4.755 -0.8933 -0.0564  0.3667
  639SOL    HW1 3977   1.228   6.573   4.676  0.1460 -1.2033 -0.4623
  639SOL    HW2 3978   1.271   6.477   4.784  1.9331 -0.8717 -0.8575
  639SOL     MW 3979   1.273   6.557   4.748 -0.3985 -0.3076  0.1039
  640SOL     OW 3980   5.767   2.556   0.586 -0.0691  0.3121  0.5353
  640SOL    HW1 3981   5.819   2.542   0.507 -0.6955  1.3144 -0.0838
  640SOL    HW2 3982   5.718   2.637   0.568 -1.2732 -0.1960  1.3906
  640SOL     MW 3983   5.767   2.565   0.573 -0.3034  0.3754  0.5655
  641SOL     OW 3984   5.336   7.761   1.859 -0.2812  0.7234  0.0102
  641SOL    HW1 3985   5.269   7.735   1.922 -0.2450  0.5858 -0.0086
  641SOL    HW2 3986   5.364   7.848   1.889  0.8104  0.0425  1.0846
  641SOL     MW 3987   5.331   7.769   1.871 -0.1369  0.6186  0.1453
  642SOL     OW 3988   0.331   7.206   2.602  0.3235 -0.1018 -0.2410
  642SOL    HW1 3989   0.372   7.245   2.680  1.9549 -1.5092 -0.3252
  642SOL    HW2 3990   0.258   7.155   2.637  1.1353 -0.8493  0.4127
  642SOL     MW 3991   0.327   7.204   2.617  0.6363 -0.3777 -0.1681
  643SOL     OW 3992   0.316   4.445   4.199  0.0468  0.0281  0.7589
  643SOL    HW1 3993   0.411   4.453   4.199  0.0715  0.2258 -0.9384
  643SOL    HW2 3994   0.298   4.359   4.161 -0.4493  0.4642 -0.0259
  643SOL     MW 3995   0.326   4.435   4.194 -0.0136  0.1092  0.4411
  644SOL     OW 3996   2.801   1.965   4.967 -0.4396 -0.3105  0.0687
  644SOL    HW1 3997   2.792   1.991   4.876  0.6545 -0.9900 -0.2436
  644SOL    HW2 3998   2.805   1.869   4.965 -2.0751 -0.4423  0.9904
  644SOL     MW 3999   2.800   1.956   4.955 -0.5089 -0.4144  0.1467
  645SOL     OW 4000   2.158   6.878   2.537 -0.3365  0.5188 -0.0858
  645SOL    HW1 4001   2.183   6.900   2.448  1.4255  0.8901  0.4662
  645SOL    HW2 4002   2.238   6.845   2.578 -0.3915  2.7359  2.0655
  645SOL     MW 4003   2.171   6.877   2.531 -0.1180  0.8502  0.2603
  646SOL     OW 4004   0.182   2.491   4.182  0.2414  0.3265 -0.0700
  646SOL    HW1 4005   0.209   2.503   4.273  1.6247  3.3833 -0.7579
  646SOL    HW2 4006   0.196   2.576   4.141 -0.1648 -0.9769 -3.2231
  646SOL     MW 4007   0.187   2.503   4.188  0.3665  0.5509 -0.5617
  647SOL     OW 4008   0.327   6.572   3.832 -0.0085 -0.0445  0.0824
  647SOL    HW1 4009   0.340   6.522   3.913  1.4062 -1.4552 -0.9523
  647SOL    HW2 4010   0.265   6.520   3.781 -1.2851  1.0921  0.4155
  647SOL     MW 4011   0.321   6.559   3.836  0.0092 -0.0796 -0.0074
  648SOL     OW 4012   2.174   2.526   4.592 -0.1761 -0.2005  0.4408
  648SOL    HW1 4013   2.190   2.564   4.678 -2.5683 -1.8237  1.7206
  648SOL    HW2 4014   2.242   2.460   4.581  1.1020  1.0928  0.3129
  648SOL     MW 4015   2.184   2.523   4.601 -0.3187 -0.2427  0.5882
  649SOL     OW 4016   1.366   4.588   5.803  0.1400  0.3260 -0.2160
  649SOL    HW1 4017   1.282   4.618   5.767  0.8826 -0.2476 -2.5784
  649SOL    HW2 4018   1.349   4.498   5.830 -0.1404  0.3898 -0.1696
  649SOL     MW 4019   1.353   4.580   5.802  0.1992  0.2607 -0.5125
  650SOL     OW 4020   4.362   1.769   4.223  0.1357 -0.5951  0.0019
  650SOL    HW1 4021   4.385   1.841   4.283 -0.5885 -0.1752 -0.2061
  650SOL    HW2 4022   4.388   1.801   4.137 -0.6384 -0.3793 -0.1522
  650SOL     MW 4023   4.369   1.783   4.220 -0.0561 -0.5137 -0.0445
  651SOL     OW 4024   4.525   1.715   1.165  0.4339 -0.5872  0.0717
  651SOL    HW1 4025   4.438   1.738   1.133  0.6168 -0.1545 -0.1264
  651SOL    HW2 4026   4.541   1.628   1.130 -0.0577 -0.8069  0.3895
  651SOL     MW 4027   4.516   1.707   1.156  0.3944 -0.5600  0.0870
  652SOL     OW 4028   3.360   6.775   4.474  0.1463 -0.0485 -0.3886
  652SOL    HW1 4029   3.406   6.831   4.537 -0.7337  0.9097 -0.5635
  652SOL    HW2 4030   3.276   6.756   4.515  0.3307 -1.0308 -0.4566
  652SOL     MW 4031   3.356   6.780   4.487  0.0573 -0.0516 -0.4197
  653SOL     OW 4032   6.239   5.662   3.562 -0.0845 -0.3522 -0.3826
  653SOL    HW1 4033   6.238   5.654   3.466 -0.5200  0.2799 -0.4313
  653SOL    HW2 4034   6.256   5.755   3.578 -0.5262 -0.3612  0.1528
  653SOL     MW 4035   6.241   5.673   3.552 -0.1968 -0.2724 -0.3203
  654SOL     OW 4036   3.936   2.852   2.848  0.3712 -0.5007  0.0234
  654SOL    HW1 4037   3.928   2.858   2.753 -0.8414  0.7803  0.1753
  654SOL    HW2 4038   3.952   2.942   2.877  0.4379 -0.8335  1.0546
  654SOL     MW 4039   3.937   2.864   2.839  0.2245 -0.3793  0.1748
  655SOL     OW 4040   5.502   2.383   3.043  0.2122  0.2657  0.4450
  655SOL    HW1 4041   5.502   2.455   3.107  0.0913 -0.7564  1.6411
  655SOL    HW2 4042   5.448   2.315   3.084  0.2609 -0.4849 -0.6964
  655SOL     MW 4043   5.495   2.383   3.057  0.2029  0.0388  0.4520
  656SOL     OW 4044   8.084   6.436   1.552 -0.2266 -0.0020  0.5815
  656SOL    HW1 4045   8.074   6.343   1.570 -0.1448  0.3784  2.9010
  656SOL    HW2 4046   7.994   6.471   1.555 -0.5348 -0.2242 -2.3134
  656SOL     MW 4047   8.071   6.429   1.554 -0.2556  0.0183  0.5078
  657SOL     OW 4048   6.869   2.297   0.378  0.2069 -0.0511 -0.2650
  657SOL    HW1 4049   6.875   2.203   0.390 -1.7638 -0.2424 -0.3877
  657SOL    HW2 4050   6.949   2.321   0.332  3.1075 -0.8533  3.8671
  657SOL     MW 4051   6.880   2.288   0.373  0.3259 -0.1782  0.2482
  658SOL     OW 4052   6.966   4.419   2.131  0.8045 -0.3011 -0.5310
  658SOL    HW1 4053   6.950   4.392   2.222  0.7777 -0.7962 -0.6778
  658SOL    HW2 4054   6.944   4.512   2.129 -0.1631 -0.5050 -0.2545
  658SOL     MW 4055   6.961   4.427   2.142  0.6772 -0.3906 -0.5144
  659SOL     OW 4056   5.889   4.602   3.031  0.5699  0.2314  0.5898
  659SOL    HW1 4057   5.823   4.670   3.043 -0.7547 -1.1595  1.5959
  659SOL    HW2 4058   5.845   4.534   2.981  1.5076 -0.3531  0.5369
  659SOL     MW 4059   5.875   4.602   3.026  0.5204 -0.0215  0.7118
  660SOL     OW 4060   1.588   2.451   4.531  0.1407  0.0557 -0.0409
  660SOL    HW1 4061   1.663   2.442   4.590 -0.7404 -0.7397  1.0174
  660SOL    HW2 4062   1.623   2.434   4.444  1.0136 -1.3084  0.5384
  660SOL     MW 4063   1.602   2.447   4.528  0.1396 -0.2208  0.1687
  661SOL     OW 4064   4.846   7.989   4.971 -0.1131 -0.0712  0.7289
  661SOL    HW1 4065   4.794   7.917   5.007  0.7527 -1.0364  0.1328
  661SOL    HW2 4066   4.925   7.991   5.026 -1.5535  2.7429  2.9794
  661SOL     MW 4067   4.849   7.980   4.983 -0.1867  0.1654  0.9407
  662SOL     OW 4068   8.123   3.428   1.605 -0.3185 -0.2777  0.2917
  662SOL    HW1 4069   8.035   3.423   1.567 -0.8339 -0.6320  1.4735
  662SOL    HW2 4070   8.179   3.452   1.532 -1.3681 -0.2429 -0.5355
  662SOL     MW 4071   8.119   3.430   1.591 -0.5188 -0.3186  0.3371
  663SOL     OW 4072   7.386   5.897   2.596  0.0838  0.1160  0.2638
  663SOL    HW1 4073   7.361   5.961   2.662  1.0529 -0.2045  0.9752
  663SOL    HW2 4074   7.480   5.883   2.610  0.2258 -0.2838 -0.9072
  663SOL     MW 4075   7.395   5.903   2.606  0.2260  0.0238  0.2049
  664SOL     OW 4076   3.535   4.490   2.393 -0.1476 -0.4251 -0.2121
  664SOL    HW1 4077   3.604   4.507   2.458 -0.9384  1.7852  0.1221
  664SOL    HW2 4078   3.571   4.420   2.338  2.1391  0.2830  0.2705
  664SOL     MW 4079   3.548   4.483   2.395  0.0439 -0.0515 -0.1076
  665SOL     OW 4080   4.273   7.789   0.271  0.6543 -0.4055  0.2642
  665SOL    HW1 4081   4.331   7.715   0.284 -0.6213 -1.7364 -1.2888
  665SOL    HW2 4082   4.259   7.824   0.360  2.9874 -0.6128  0.7718
  665SOL     MW 4083   4.279   7.784   0.284  0.7897 -0.6024  0.1304
  666SOL     OW 4084   3.371   3.387   5.493  0.0567 -0.4042 -0.0896
  666SOL    HW1 4085   3.353   3.481   5.490 -0.4743 -0.4062  1.8383
  666SOL    HW2 4086   3.285   3.346   5.478  0.0688 -0.5622  0.2726
  666SOL     MW 4087   3.358   3.394   5.490 -0.0098 -0.4247  0.2036
  667SOL     OW 4088   5.062   5.464   0.153 -0.8796  0.2462 -0.0964
  667SOL    HW1 4089   5.007   5.517   0.212  0.5063  1.6763 -0.0168
  667SOL    HW2 4090   5.051   5.506   0.067 -0.1087  0.4013 -0.1223
  667SOL     MW 4091   5.053   5.476   0.149 -0.6035  0.4491 -0.0895
  668SOL     OW 4092   4.653   5.708   2.813  0.2668  0.3711 -0.0310
  668SOL    HW1 4093   4.748   5.717   2.824  0.3977 -0.9845  0.0416
  668SOL    HW2 4094   4.636   5.615   2.822 -1.0668  0.5777 -0.2003
  668SOL     MW 4095   4.663   5.698   2.815  0.1128  0.2240 -0.0434
  669SOL     OW 4096   8.118   6.021   1.059  0.3360  0.0685 -0.2952
  669SOL    HW1 4097   8.085   5.950   1.004  0.1579 -0.7830  0.8835
  669SOL    HW2 4098   8.045   6.045   1.115  1.2605 -0.9280  1.4237
  669SOL     MW 4099   8.105   6.015   1.059  0.4315 -0.1681  0.0757
  670SOL     OW 4100   3.984   6.771   1.736  0.2293  0.1566 -0.3232
  670SOL    HW1 4101   3.899   6.734   1.760 -1.6251  2.1637 -3.1233
  670SOL    HW2 4102   4.020   6.710   1.671  0.8502 -0.5493  0.6580
  670SOL     MW 4103   3.978   6.759   1.731  0.0714  0.3231 -0.5561
  671SOL     OW 4104   5.335   4.609   2.079 -0.3128 -0.0163  0.2230
  671SOL    HW1 4105   5.373   4.685   2.123  0.9045 -1.5126  1.9375
  671SOL    HW2 4106   5.409   4.567   2.036 -1.0854  0.0826 -1.2511
  671SOL     MW 4107   5.349   4.613   2.079 -0.2559 -0.1952  0.2537
  672SOL     OW 4108   3.327   0.370   2.626 -0.3770 -0.2293  0.3036
  672SOL    HW1 4109   3.410   0.324   2.615 -0.6482 -0.7543  0.4096
  672SOL    HW2 4110   3.267   0.326   2.566  0.0969  1.9502 -1.9206
  672SOL     MW 4111   3.330   0.359   2.617 -0.3510 -0.0175  0.0325
  673SOL     OW 4112   4.266   5.810   1.508  0.1738  0.0807 -0.0937
  673SOL    HW1 4113   4.271   5.831   1.414  0.3492 -2.0028 -0.6044
  673SOL    HW2 4114   4.358   5.806   1.536  0.1851 -0.8035 -0.2275
  673SOL     MW 4115   4.279   5.812   1.499  0.1977 -0.2992 -0.1762
  674SOL     OW 4116   5.275   6.149   4.524  0.4375  0.0934 -0.0632
  674SOL    HW1 4117   5.189   6.167   4.486 -0.6914 -0.6438  1.9495
  674SOL    HW2 4118   5.267   6.060   4.559  1.8428  0.2148  0.6064
  674SOL     MW 4119   5.263   6.140   4.524  0.4728  0.0145  0.2802
  675SOL     OW 4120   3.951   3.126   1.610  0.1332  0.2512  0.3414
  675SOL    HW1 4121   4.042   3.115   1.636  0.0588 -0.0221  0.4903
  675SOL    HW2 4122   3.955   3.146   1.517  0.3572  0.4472  0.3932
  675SOL     MW 4123   3.963   3.127   1.602  0.1524  0.2413  0.3671
  676SOL     OW 4124   0.880   0.934   4.346 -0.1321  0.2527  0.0195
  676SOL    HW1 4125   0.850   0.970   4.429 -1.0860  0.5359 -0.4277
  676SOL    HW2 4126   0.817   0.968   4.282 -0.5054 -1.4608 -0.5614
  676SOL     MW 4127   0.868   0.943   4.348 -0.3020  0.0696 -0.1121
  677SOL     OW 4128   4.981   4.961   0.472 -0.2471 -0.7087  0.4315
  677SOL    HW1 4129   4.994   4.925   0.384  0.5039  2.8706 -1.1183
  677SOL    HW2 4130   4.886   4.959   0.484 -0.4327 -0.5639 -0.8345
  677SOL     MW 4131   4.970   4.956   0.462 -0.1747 -0.2319  0.0710
  678SOL     OW 4132   3.276   4.829   0.390 -0.3099  0.1421  0.0622
  678SOL    HW1 4133   3.340   4.898   0.374 -0.0339 -0.9241 -4.6771
  678SOL    HW2 4134   3.261   4.788   0.305 -3.0088 -3.5022  1.9703
  678SOL     MW 4135   3.282   4.833   0.377 -0.6200 -0.4609 -0.3002
  679SOL     OW 4136   8.013   0.482   2.664  0.9795  0.5765  0.5042
  679SOL    HW1 4137   8.092   0.428   2.654  0.6843  0.1032  0.6646
  679SOL    HW2 4138   7.992   0.511   2.576  0.7429 -0.1631  0.3077
  679SOL     MW 4139   8.020   0.479   2.652  0.9114  0.4212  0.4996
  680SOL     OW 4140   2.506   1.912   1.704  0.0842  0.4561 -0.1948
  680SOL    HW1 4141   2.431   1.855   1.684  0.4187 -0.3351  0.6915
  680SOL    HW2 4142   2.523   1.896   1.797  2.3095 -0.5628 -0.7150
  680SOL     MW 4143   2.498   1.902   1.714  0.4119  0.2244 -0.1479
  681SOL     OW 4144   4.685   5.822   1.319 -0.0666 -0.8799  0.5274
  681SOL    HW1 4145   4.634   5.749   1.284 -0.6086 -0.1332 -0.2870
  681SOL    HW2 4146   4.638   5.900   1.290  1.2146 -0.1770  0.2630
  681SOL     MW 4147   4.672   5.822   1.311  0.0280 -0.6943  0.3893
  682SOL     OW 4148   0.492   3.119   5.239 -0.0552 -0.4355  0.1864
  682SOL    HW1 4149   0.578   3.080   5.249 -0.1542 -0.6736  0.1108
  682SOL    HW2 4150   0.456   3.120   5.328 -0.3381 -1.1755  0.0826
  682SOL     MW 4151   0.498   3.114   5.252 -0.1041 -0.5607  0.1635
  683SOL     OW 4152   6.384   5.534   3.104  0.0748 -0.3206  0.3866
  683SOL    HW1 4153   6.474   5.521   3.135  0.5208 -0.7846 -1.0223
  683SOL    HW2 4154   6.393   5.588   3.026 -0.7801 -1.1234 -0.2885
  683SOL     MW 4155   6.397   5.539   3.098  0.0224 -0.4828  0.1198
  684SOL     OW 4156   3.347   7.000   3.704  0.0167  0.4271 -0.1830
  684SOL    HW1 4157   3.322   7.092   3.702  0.8470  0.6751  0.0434
  684SOL    HW2 4158   3.404   6.989   3.628  0.4272  0.2705  0.1400
  684SOL     MW 4159   3.351   7.010   3.694  0.1755  0.4388 -0.1126
  685SOL     OW 4160   8.174   2.946   2.492 -0.2046 -0.1635 -0.2844
  685SOL    HW1 4161   8.211   2.863   2.522 -0.7176  0.5272  2.5155
  685SOL    HW2 4162   8.245   2.986   2.442  0.1491 -2.1053 -1.4500
  685SOL     MW 4163   8.188   2.941   2.489 -0.2250 -0.3237 -0.0752
  686SOL     OW 4164   3.551   7.831   5.506  0.0346 -0.0258  0.6432
  686SOL    HW1 4165   3.563   7.756   5.448 -0.6190 -0.4016  0.9867
  686SOL    HW2 4166   3.464   7.864   5.486 -0.0139  0.1248  1.0885
  686SOL     MW 4167   3.541   7.826   5.496 -0.0553 -0.0546  0.7442
  687SOL     OW 4168   3.173   0.708   1.797 -0.3795 -0.1321  0.3329
  687SOL    HW1 4169   3.239   0.774   1.817 -0.4353  0.4651 -1.2726
  687SOL    HW2 4170   3.209   0.660   1.723 -2.6419  1.7216 -2.1558
  687SOL     MW 4171   3.186   0.710   1.790 -0.6763  0.1817 -0.1912
  688SOL     OW 4172   7.215   4.314   0.715 -0.6223  0.0182 -0.5699
  688SOL    HW1 4173   7.233   4.264   0.794  1.4380 -0.8040 -1.4793
  688SOL    HW2 4174   7.151   4.261   0.667 -0.5531 -0.3487 -0.2593
  688SOL     MW 4175   7.209   4.301   0.719 -0.3497 -0.1340 -0.6465
  689SOL     OW 4176   1.520   4.198   2.528 -0.5214  0.0282 -0.0080
  689SOL    HW1 4177   1.554   4.129   2.472  1.8890 -0.8952  2.3620
  689SOL    HW2 4178   1.449   4.237   2.478 -1.5653 -3.6855 -1.7585
  689SOL     MW 4179   1.515   4.194   2.515 -0.3465 -0.5654  0.0713
  690SOL     OW 4180   4.275   3.329   0.330 -0.2500 -0.1704 -0.2125
  690SOL    HW1 4181   4.247   3.409   0.287 -2.8482 -1.5317 -1.2370
  690SOL    HW2 4182   4.227   3.327   0.413 -1.0176 -1.1322 -0.6589
  690SOL     MW 4183   4.265   3.339   0.335 -0.6808 -0.4677 -0.4008
  691SOL     OW 4184   2.977   4.667   1.945  0.2750 -0.3937 -0.1623
  691SOL    HW1 4185   2.895   4.659   1.993 -0.6277 -0.2633 -1.6110
  691SOL    HW2 4186   2.951   4.671   1.853  1.9105 -0.3519 -0.6660
  691SOL     MW 4187   2.963   4.667   1.939  0.3688 -0.3717 -0.4122
  692SOL     OW 4188   0.056   0.724   4.867 -0.5712 -0.0842  0.1659
  692SOL    HW1 4189   0.049   0.635   4.833  1.3523 -0.1576 -0.0981
  692SOL    HW2 4190   0.071   0.779   4.790 -1.0456  0.3909  0.4001
  692SOL     MW 4191   0.057   0.720   4.853 -0.3857 -0.0328  0.1621
  693SOL     OW 4192   1.884   2.020   3.975 -0.5080  0.2058  0.3071
  693SOL    HW1 4193   1.880   1.925   3.971 -1.7461  0.2664 -0.1735
  693SOL    HW2 4194   1.945   2.038   4.047  0.4552 -0.9315 -0.1952
  693SOL     MW 4195   1.891   2.010   3.984 -0.5432  0.0679  0.1813
  694SOL     OW 4196   4.937   6.583   0.314  0.0627 -0.4745 -0.0793
  694SOL    HW1 4197   4.904   6.656   0.367 -0.8222  0.6194 -2.0396
  694SOL    HW2 4198   5.030   6.602   0.302  0.1235 -0.3852  0.5295
  694SOL     MW 4199   4.945   6.595   0.319 -0.0428 -0.3231 -0.2523
  695SOL     OW 4200   2.465   1.761   0.359 -0.3037 -0.5319 -0.3469
  695SOL    HW1 4201   2.390   1.778   0.303 -0.2300 -2.0072 -0.9318
  695SOL    HW2 4202   2.541   1.773   0.302 -0.0444  1.1207  0.2823
  695SOL     MW 4203   2.465   1.764   0.345 -0.2611 -0.5092 -0.3412
  696SOL     OW 4204   5.029   4.673   4.332  0.0520 -0.1776 -0.2998
  696SOL    HW1 4205   5.104   4.728   4.353  0.0321 -0.2476 -0.0337
  696SOL    HW2 4206   5.033   4.602   4.397 -0.4608  0.0296 -0.0338
  696SOL     MW 4207   5.039   4.671   4.343 -0.0162 -0.1600 -0.2317
  697SOL     OW 4208   6.882   2.272   3.047  0.1691 -0.0027 -0.7277
  697SOL    HW1 4209   6.860   2.202   3.109 -0.2656  0.4774 -0.3399
  697SOL    HW2 4210   6.978   2.278   3.051  0.0887  0.6916  0.6335
  697SOL     MW 4211   6.892   2.264   3.055  0.1032  0.1476 -0.5038
  698SOL     OW 4212   2.684   7.157   5.703  0.3289 -0.3253  0.0793
  698SOL    HW1 4213   2.691   7.164   5.608 -1.6861  0.0064 -0.0990
  698SOL    HW2 4214   2.680   7.062   5.720 -0.2517 -0.3691 -0.2747
  698SOL     MW 4215   2.684   7.145   5.693 -0.0034 -0.2885  0.0112
  699SOL     OW 4216   0.947   3.131   3.656 -0.2422 -0.2615  0.1231
  699SOL    HW1 4217   0.910   3.206   3.608 -1.2423 -1.3413 -0.8405
  699SOL    HW2 4218   0.911   3.054   3.612 -0.5124 -1.3195  2.1065
  699SOL     MW 4219   0.938   3.131   3.644 -0.4048 -0.5351  0.2536
  700SOL     OW 4220   4.723   1.342   0.220  0.0659 -0.2138  0.2742
  700SOL    HW1 4221   4.682   1.369   0.138 -1.9867 -0.4381  1.1551
  700SOL    HW2 4222   4.749   1.251   0.205  2.1270  0.5014 -0.9328
  700SOL     MW 4223   4.721   1.334   0.208  0.0670 -0.1509  0.2325
  701SOL     OW 4224   0.289   7.459   3.300 -0.0048  0.7176  0.1662
  701SOL    HW1 4225   0.280   7.530   3.237 -1.9499  0.8792  0.5638
  701SOL    HW2 4226   0.284   7.501   3.385 -1.0372  0.1442  0.4044
  701SOL     MW 4227   0.287   7.473   3.302 -0.3859  0.6649  0.2476
  702SOL     OW 4228   5.991   3.067   4.668 -0.0792 -0.0318  0.5373
  702SOL    HW1 4229   5.953   3.139   4.617  0.4828 -0.1154 -0.0178
  702SOL    HW2 4230   5.974   3.090   4.759 -1.0346  0.1628  0.3123
  702SOL     MW 4231   5.984   3.079   4.673 -0.1295 -0.0176  0.4375
  703SOL     OW 4232   2.697   4.091   5.061 -0.1677 -0.1955  0.0854
  703SOL    HW1 4233   2.611   4.133   5.069 -0.4288 -0.7192  0.0855
  703SOL    HW2 4234   2.757   4.163   5.043 -0.6529  0.1406 -0.2163
  703SOL     MW 4235   2.693   4.106   5.060 -0.2632 -0.2195  0.0468
  704SOL     OW 4236   3.113   7.211   2.668  0.0504  0.2489 -0.6933
  704SOL    HW1 4237   3.166   7.287   2.693  0.5323 -0.2220 -0.2272
  704SOL    HW2 4238   3.083   7.230   2.580 -0.8190  1.5063 -0.1471
  704SOL     MW 4239   3.116   7.223   2.660  0.0008  0.3496 -0.5638
  705SOL     OW 4240   3.468   2.544   4.326 -0.0001  0.5760  0.2587
  705SOL    HW1 4241   3.381   2.579   4.345 -0.5062 -0.1204 -0.6618
  705SOL    HW2 4242   3.492   2.496   4.405  0.5448  2.5956  1.3904
  705SOL     MW 4243   3.460   2.542   4.339  0.0049  0.7454  0.2857
  706SOL     OW 4244   8.041   3.552   4.453 -0.4887  0.5922 -0.1884
  706SOL    HW1 4245   8.049   3.489   4.524 -0.8487  0.1748 -0.5141
  706SOL    HW2 4246   7.951   3.585   4.460 -0.1985  1.3190  0.1867
  706SOL     MW 4247   8.030   3.548   4.463 -0.4977  0.6318 -0.1820
  707SOL     OW 4248   2.326   5.556   4.015 -0.1676  0.9318  0.5545
  707SOL    HW1 4249   2.235   5.538   4.041 -0.2594  1.0771  0.3354
  707SOL    HW2 4250   2.319   5.596   3.928  0.1459  0.3529  0.2575
  707SOL     MW 4251   2.313   5.559   4.007 -0.1392  0.8763  0.4885
  708SOL     OW 4252   0.583   2.466   2.717 -0.1123  0.1072 -0.1354
  708SOL    HW1 4253   0.593   2.404   2.790 -0.2243  1.3212  0.9501
  708SOL    HW2 4254   0.647   2.535   2.736 -0.9870  1.0427 -0.5365
  708SOL     MW 4255   0.593   2.467   2.729 -0.2386  0.3824 -0.0478
  709SOL     OW 4256   2.958   4.147   2.528  0.0914  0.2664  0.8047
  709SOL    HW1 4257   2.992   4.058   2.519  0.9478  0.6568  0.1172
  709SOL    HW2 4258   2.981   4.172   2.618 -3.1044 -1.3810  2.2730
  709SOL     MW 4259   2.965   4.139   2.539 -0.2081  0.1055  0.9046
  710SOL     OW 4260   4.614   1.513   2.731  0.5879 -0.5162 -0.2872
  710SOL    HW1 4261   4.648   1.502   2.642  0.7918 -1.2844 -0.1263
  710SOL    HW2 4262   4.619   1.425   2.769 -0.1280 -0.3282  0.2590
  710SOL     MW 4263   4.619   1.500   2.724  0.5224 -0.5905 -0.1967
  711SOL     OW 4264   0.301   2.162   3.318 -0.3862  0.1505 -0.0449
  711SOL    HW1 4265   0.224   2.129   3.365 -0.3285  0.7514  0.4965
  711SOL    HW2 4266   0.373   2.107   3.347 -0.9068 -1.6920 -2.0276
  711SOL     MW 4267   0.300   2.151   3.328 -0.4454 -0.0085 -0.2294
  712SOL     OW 4268   4.373   2.904   3.772 -0.0678 -0.2133  0.5038
  712SOL    HW1 4269   4.282   2.926   3.792  0.2161  0.1407  1.4886
  712SOL    HW2 4270   4.389   2.823   3.821 -0.1982 -0.9569 -0.6452
  712SOL     MW 4271   4.363   2.896   3.781 -0.0482 -0.2632  0.4828
  713SOL     OW 4272   7.056   5.444   3.540 -0.3565 -0.2440 -0.1178
  713SOL    HW1 4273   7.147   5.441   3.512  0.1347 -0.8079  1.4403
  713SOL    HW2 4274   7.032   5.537   3.538  0.4625 -0.0272  0.0691
  713SOL     MW 4275   7.064   5.455   3.536 -0.1888 -0.2885  0.1056
  714SOL     OW 4276   3.508   6.325   2.833  0.5238 -0.2404 -0.1294
  714SOL    HW1 4277   3.460   6.332   2.750 -0.3444 -0.1403  0.3750
  714SOL    HW2 4278   3.453   6.269   2.888  0.5565  0.5834  0.7550
  714SOL     MW 4279   3.495   6.319   2.829  0.4169 -0.1222  0.0484
  715SOL     OW 4280   7.456   2.424   5.100  0.1006 -0.7418 -0.0070
  715SOL    HW1 4281   7.403   2.500   5.124 -0.4904 -0.8483 -0.9081
  715SOL    HW2 4282   7.537   2.460   5.065  0.5503 -0.5714  1.1837
  715SOL     MW 4283   7.460   2.438   5.099  0.0825 -0.7336  0.0301
  716SOL     OW 4284   4.408   2.970   3.499  0.3153 -0.1469 -0.1412
  716SOL    HW1 4285   4.380   2.890   3.454  1.4098 -0.1928 -0.7645
  716SOL    HW2 4286   4.397   2.950   3.592  0.2608 -0.9087 -0.3018
  716SOL     MW 4287   4.403   2.957   3.505  0.4484 -0.2503 -0.2415
  717SOL     OW 4288   2.740   6.986   0.738  0.3114 -0.4376  0.4904
  717SOL    HW1 4289   2.744   6.937   0.820  0.5133 -1.3766 -0.0650
  717SOL    HW2 4290   2.788   6.932   0.675  1.0574  0.7536 -0.0172
  717SOL     MW 4291   2.747   6.973   0.740  0.4328 -0.4054  0.3543
  718SOL     OW 4292   4.967   2.443   0.729 -0.4974  0.0081  0.0030
  718SOL    HW1 4293   5.010   2.495   0.661  1.4175 -0.6135  0.6724
  718SOL    HW2 4294   4.929   2.368   0.681 -1.4848  0.9100 -0.6811
  718SOL     MW 4295   4.967   2.440   0.714 -0.3787  0.0439  0.0011
  719SOL     OW 4296   2.425   5.457   5.203 -0.1057 -1.2160 -0.2269
  719SOL    HW1 4297   2.418   5.496   5.290  0.5245 -0.4654 -0.5047
  719SOL    HW2 4298   2.485   5.383   5.215  0.4660 -0.7407 -0.1483
  719SOL     MW 4299   2.432   5.452   5.216  0.0481 -1.0591 -0.2524
  720SOL     OW 4300   8.054   7.104   0.733 -0.3500 -0.1241  0.1451
  720SOL    HW1 4301   8.142   7.118   0.699  1.0029 -1.0363  2.9728
  720SOL    HW2 4302   8.022   7.027   0.686  2.0584 -2.3195  1.8010
  720SOL     MW 4303   8.061   7.096   0.723  0.1315 -0.5219  0.7191
  721SOL     OW 4304   4.556   1.953   5.241  0.3091 -0.3139  0.2710
  721SOL    HW1 4305   4.479   1.897   5.252  0.6471 -1.3589 -2.0532
  721SOL    HW2 4306   4.520   2.042   5.242 -0.6947 -0.7025  0.8490
  721SOL     MW 4307   4.541   1.957   5.243  0.2239 -0.4974  0.0475
  722SOL     OW 4308   3.114   7.349   2.410  0.1338  0.0978  0.2499
  722SOL    HW1 4309   3.147   7.329   2.323  1.1211  1.4655  0.2730
  722SOL    HW2 4310   3.019   7.353   2.399  0.2482  0.2857 -0.7781
  722SOL     MW 4311   3.106   7.347   2.398  0.2749  0.2970  0.1213
  723SOL     OW 4312   2.172   7.523   0.784  0.2230  0.6051  0.1191
  723SOL    HW1 4313   2.263   7.518   0.813  0.0532 -2.1786  0.4166
  723SOL    HW2 4314   2.154   7.438   0.744 -1.7810  1.6694 -1.4841
  723SOL     MW 4315   2.181   7.512   0.782 -0.0553  0.3850 -0.0480
  724SOL     OW 4316   7.045   1.940   5.354  0.3715 -0.7756 -0.0368
  724SOL    HW1 4317   7.044   2.024   5.307 -1.2274 -0.6231  0.2129
  724SOL    HW2 4318   7.101   1.884   5.301  1.0830  0.3099 -0.4664
  724SOL     MW 4319   7.052   1.944   5.341  0.2579 -0.6171 -0.0598
  725SOL     OW 4320   1.489   5.231   1.656 -0.7522  0.1378 -0.4720
  725SOL    HW1 4321   1.535   5.147   1.659 -0.5929  0.2378 -0.0231
  725SOL    HW2 4322   1.458   5.238   1.566  0.6108  0.3504 -0.9380
  725SOL     MW 4323   1.491   5.221   1.645 -0.5573  0.1778 -0.4742
  726SOL     OW 4324   5.753   4.423   1.978  0.5587  0.1273 -0.7289
  726SOL    HW1 4325   5.692   4.380   2.038  0.1817 -0.3149 -1.4258
  726SOL    HW2 4326   5.827   4.448   2.033  0.0227  0.1187  0.0065
  726SOL     MW 4327   5.755   4.421   1.993  0.4419  0.0696 -0.7240
  727SOL     OW 4328   5.295   7.937   5.745 -0.7961  0.0781  0.3101
  727SOL    HW1 4329   5.368   7.898   5.792  0.5435  1.3344 -0.6576
  727SOL    HW2 4330   5.229   7.953   5.813  0.7545  1.0946  1.6624
  727SOL     MW 4331   5.296   7.934   5.760 -0.4261  0.3691  0.3594
  728SOL     OW 4332   1.380   2.434   0.197  0.1603  0.0306 -0.1085
  728SOL    HW1 4333   1.450   2.437   0.262  1.4242 -0.1749 -1.4148
  728SOL    HW2 4334   1.380   2.521   0.158  1.0529 -0.5519 -1.4703
  728SOL     MW 4335   1.389   2.445   0.200  0.4364 -0.0703 -0.4500
  729SOL     OW 4336   6.196   4.938   4.421 -0.1647  0.4755 -0.2460
  729SOL    HW1 4337   6.263   4.902   4.479  1.2183  1.5557 -1.0869
  729SOL    HW2 4338   6.124   4.875   4.424  0.3858 -0.1293  1.6157
  729SOL     MW 4339   6.195   4.925   4.429  0.0828  0.5363 -0.1153
  730SOL     OW 4340   1.828   4.951   1.373 -0.0849  0.2006  0.1145
  730SOL    HW1 4341   1.732   4.948   1.373 -0.0896 -0.0637  0.9854
  730SOL    HW2 4342   1.853   4.903   1.452  0.7352  1.0648  0.3987
  730SOL     MW 4343   1.819   4.945   1.383  0.0194  0.2774  0.2623
  731SOL     OW 4344   6.260   7.305   5.355  0.1186  0.0469  0.2015
  731SOL    HW1 4345   6.211   7.286   5.435  0.2281 -0.8352  0.0731
  731SOL    HW2 4346   6.240   7.396   5.335 -1.7731 -0.3755 -0.0316
  731SOL     MW 4347   6.251   7.314   5.363 -0.1096 -0.1201  0.1552
  732SOL     OW 4348   0.716   1.084   0.242 -0.0909  0.3810 -0.5363
  732SOL    HW1 4349   0.748   1.173   0.256  0.5660  0.2322 -1.0470
  732SOL    HW2 4350   0.759   1.056   0.162 -0.5781 -0.2675 -0.5713
  732SOL     MW 4351   0.726   1.092   0.234 -0.0692  0.2789 -0.6061
  733SOL     OW 4352   1.897   3.850   3.583  0.2542  0.4413 -1.0936
  733SOL    HW1 4353   1.913   3.936   3.546 -0.9565  0.8936 -0.6305
  733SOL    HW2 4354   1.970   3.835   3.643 -0.8195  2.3217  0.8189
  733SOL     MW 4355   1.908   3.859   3.586 -0.0382  0.7399 -0.7895
  734SOL     OW 4356   0.061   3.591   5.803 -0.0661 -0.4502  0.3537
  734SOL    HW1 4357   0.128   3.609   5.869 -1.2141 -1.9304  1.9931
  734SOL    HW2 4358   0.103   3.530   5.742  0.0713 -1.4710  1.4380
  734SOL     MW 4359   0.075   3.586   5.803 -0.1955 -0.7704  0.7024
  735SOL     OW 4360   4.716   7.341   3.024 -0.1343 -0.0856  0.3043
  735SOL    HW1 4361   4.701   7.307   3.113  4.6419 -0.6878  1.1064
  735SOL    HW2 4362   4.675   7.275   2.967  0.8224 -2.2943  2.0226
  735SOL     MW 4363   4.709   7.328   3.028  0.5996 -0.4454  0.6270
  736SOL     OW 4364   1.167   5.201   5.587  0.2840 -0.7741 -0.3024
  736SOL    HW1 4365   1.260   5.218   5.598  0.5593 -1.9814 -0.5740
  736SOL    HW2 4366   1.163   5.140   5.513 -0.8116  0.1833 -1.0703
  736SOL     MW 4367   1.178   5.195   5.579  0.1790 -0.8061 -0.4355
  737SOL     OW 4368   0.495   3.217   2.457  0.0186  0.4838 -0.3298
  737SOL    HW1 4369   0.442   3.269   2.396 -0.6392  1.7188  1.2449
  737SOL    HW2 4370   0.569   3.274   2.480 -0.4223  0.5492  1.0006
  737SOL     MW 4371   0.498   3.231   2.452 -0.1221  0.6502  0.0421
  738SOL     OW 4372   6.002   7.049   2.173  0.3375  0.0903  0.0895
  738SOL    HW1 4373   6.082   7.065   2.223  0.1020  0.1764  0.4440
  738SOL    HW2 4374   6.000   6.954   2.160  0.1182  0.0062  0.7183
  738SOL     MW 4375   6.012   7.039   2.178  0.2793  0.0906  0.2154
  739SOL     OW 4376   0.110   1.238   3.746  0.1065 -0.0104  0.2291
  739SOL    HW1 4377   0.168   1.231   3.821 -1.5431 -0.6981  1.5053
  739SOL    HW2 4378   0.022   1.233   3.783 -0.7773  0.3147 -1.6877
  739SOL     MW 4379   0.106   1.237   3.760 -0.2178 -0.0568  0.1471
  740SOL     OW 4380   3.933   7.870   2.842  0.1628 -0.6016  0.8216
  740SOL    HW1 4381   3.983   7.832   2.771 -1.0377  0.3521 -0.5926
  740SOL    HW2 4382   3.852   7.819   2.845  0.1122 -0.4980  1.3497
  740SOL     MW 4383   3.929   7.859   2.834  0.0026 -0.4663  0.7081
  741SOL     OW 4384   5.518   7.682   3.998 -0.3295 -0.1124  0.6150
  741SOL    HW1 4385   5.572   7.603   4.000  0.3040  0.2954  2.4266
  741SOL    HW2 4386   5.497   7.698   4.090 -2.0165  0.7927  0.1135
  741SOL     MW 4387   5.522   7.674   4.010 -0.4644  0.0557  0.7827
  742SOL     OW 4388   1.660   3.932   0.290  0.4149  0.0842 -0.0693
  742SOL    HW1 4389   1.756   3.929   0.295  0.8273 -1.7534 -4.4979
  742SOL    HW2 4390   1.631   3.857   0.341  1.4663 -0.3195 -0.0311
  742SOL     MW 4391   1.669   3.922   0.298  0.6023 -0.2027 -0.6313
  743SOL     OW 4392   4.937   1.474   1.115  0.3032  0.2300 -0.0556
  743SOL    HW1 4393   4.857   1.452   1.162  1.0550 -0.5486  0.8913
  743SOL    HW2 4394   4.907   1.499   1.027 -0.9725 -0.0067  0.2968
  743SOL     MW 4395   4.923   1.475   1.109  0.2361  0.1000  0.1107
  744SOL     OW 4396   3.752   1.037   5.616 -0.0006  0.1372  0.4940
  744SOL    HW1 4397   3.767   1.117   5.567  0.0276 -0.4891 -0.5527
  744SOL    HW2 4398   3.656   1.031   5.624 -0.0158  0.1242  0.3060
  744SOL     MW 4399   3.741   1.046   5.611  0.0011  0.0553  0.3360
  745SOL     OW 4400   4.535   2.454   4.007 -0.2978  0.1785 -0.0978
  745SOL    HW1 4401   4.498   2.369   4.030  0.9569 -0.1360  0.8703
  745SOL    HW2 4402   4.626   2.435   3.981 -0.0624  1.1955 -0.0842
  745SOL     MW 4403   4.542   2.441   4.006 -0.1071  0.2684  0.0278
  746SOL     OW 4404   1.267   2.802   0.620  0.4285  0.0449  0.3810
  746SOL    HW1 4405   1.191   2.860   0.617  0.1100 -0.3900 -0.0129
  746SOL    HW2 4406   1.276   2.778   0.712 -0.4480 -0.6046  0.3064
  746SOL     MW 4407   1.259   2.807   0.631  0.2755 -0.0939  0.3210
  747SOL     OW 4408   6.230   4.252   4.915  0.6811  0.3986  0.0322
  747SOL    HW1 4409   6.305   4.195   4.932  0.8165 -0.1328 -1.9953
  747SOL    HW2 4410   6.206   4.232   4.824 -1.5624  0.9803  0.4522
  747SOL     MW 4411   6.237   4.242   4.905  0.4112  0.4050 -0.1735
  748SOL     OW 4412   7.929   7.351   5.760 -0.4716  0.2765  0.2426
  748SOL    HW1 4413   7.963   7.330   5.847  0.4762  0.4100 -0.0856
  748SOL    HW2 4414   7.849   7.299   5.752 -0.4810  0.1468  1.1339
  748SOL     MW 4415   7.923   7.342   5.770 -0.3515  0.2770  0.3147
  749SOL     OW 4416   1.721   4.935   0.286 -0.2012 -0.3879 -0.1691
  749SOL    HW1 4417   1.641   4.974   0.321  0.6588  0.9751  0.3529
  749SOL    HW2 4418   1.690   4.860   0.234 -1.8735  0.5971 -0.6807
  749SOL     MW 4419   1.706   4.930   0.284 -0.3052 -0.0873 -0.1678
  750SOL     OW 4420   3.463   1.767   0.089  0.7418  0.2567 -1.1142
  750SOL    HW1 4421   3.430   1.849   0.127 -0.9204 -0.7980 -0.1252
  750SOL    HW2 4422   3.473   1.786  -0.004  1.7367  1.9616 -0.7116
  750SOL     MW 4423   3.460   1.780   0.082  0.6564  0.3399 -0.9360
  751SOL     OW 4424   5.070   2.651   4.941  0.8691  0.3255  0.5625
  751SOL    HW1 4425   5.012   2.711   4.893  1.0688  1.4203  1.6391
  751SOL    HW2 4426   5.120   2.607   4.872 -1.9858 -1.5511 -0.5033
  751SOL     MW 4427   5.069   2.653   4.926  0.5292  0.2254  0.5639
  752SOL     OW 4428   3.581   5.814   3.529  0.6258  0.1131 -0.4413
  752SOL    HW1 4429   3.599   5.762   3.451 -0.6503  1.0507 -1.4064
  752SOL    HW2 4430   3.594   5.905   3.501 -1.4444  0.5780 -0.0881
  752SOL     MW 4431   3.585   5.819   3.515  0.1974  0.2927 -0.5196
  753SOL     OW 4432   0.215   3.327   5.383  0.6066 -0.2728  0.9131
  753SOL    HW1 4433   0.199   3.400   5.323 -1.1403 -0.8566  0.5932
  753SOL    HW2 4434   0.159   3.346   5.459 -1.7567 -2.3364 -0.1501
  753SOL     MW 4435   0.205   3.339   5.385  0.0804 -0.6117  0.7360
  754SOL     OW 4436   2.902   2.506   5.282  0.0940  0.2902 -0.0003
  754SOL    HW1 4437   2.923   2.461   5.364  0.8623 -2.3114 -1.4983
  754SOL    HW2 4438   2.987   2.515   5.238 -0.4493  0.6084 -1.0057
  754SOL     MW 4439   2.916   2.501   5.287  0.1228 -0.0021 -0.3207
  755SOL     OW 4440   3.149   7.402   0.078 -0.0608 -0.5042 -0.0973
  755SOL    HW1 4441   3.239   7.384   0.051 -0.1418 -1.5764  0.3126
  755SOL    HW2 4442   3.142   7.498   0.077  1.2449 -0.3902  0.4113
  755SOL     MW 4443   3.159   7.412   0.074  0.0960 -0.6268  0.0203
  756SOL     OW 4444   2.986   0.422   2.783 -0.2437  0.4658  0.0515
  756SOL    HW1 4445   3.075   0.453   2.799 -0.3388  1.4836 -1.1826
  756SOL    HW2 4446   2.946   0.417   2.870  0.8259  0.5766  0.5664
  756SOL     MW 4447   2.992   0.425   2.796 -0.1190  0.6102 -0.0406
  757SOL     OW 4448   3.196   5.019   5.442 -0.2081  0.3724  0.4073
  757SOL    HW1 4449   3.114   5.038   5.489 -0.7019  1.1045 -0.7126
  757SOL    HW2 4450   3.254   5.092   5.465  0.0131  0.0447  0.9089
  757SOL     MW 4451   3.193   5.031   5.451 -0.2430  0.4242  0.3281
  758SOL     OW 4452   2.481   3.222   4.960  1.3143  0.7381  0.1084
  758SOL    HW1 4453   2.456   3.165   4.888  1.2560 -1.3439  1.6718
  758SOL    HW2 4454   2.419   3.295   4.955 -0.6108 -0.8184 -0.2515
  758SOL     MW 4455   2.470   3.224   4.951  1.0604  0.2723  0.2625
  759SOL     OW 4456   0.116   0.670   3.468  0.6996  0.5873 -0.1736
  759SOL    HW1 4457   0.051   0.617   3.514 -0.0877  2.3315  0.8438
  759SOL    HW2 4458   0.198   0.653   3.515  1.0831 -1.7583 -1.5735
  759SOL     MW 4459   0.118   0.661   3.480  0.6479  0.5103 -0.2226
  760SOL     OW 4460   4.090   6.189   4.480 -0.0787  0.2703 -0.2475
  760SOL    HW1 4461   4.084   6.285   4.486  0.0248  0.4576 -2.4503
  760SOL    HW2 4462   4.008   6.158   4.519 -1.0638  1.3793 -1.3258
  760SOL     MW 4463   4.079   6.197   4.486 -0.1916  0.4362 -0.6675
  761SOL     OW 4464   7.954   4.170   1.934  0.3457  0.6094 -0.7566
  761SOL    HW1 4465   7.932   4.216   2.014  1.5676 -1.8795  1.1494
  761SOL    HW2 4466   7.904   4.089   1.938  0.4449  0.4090 -2.5310
  761SOL     MW 4467   7.945   4.166   1.945  0.5148  0.2651 -0.7398
  762SOL     OW 4468   6.724   6.630   3.565 -0.4215  0.6700  0.1864
  762SOL    HW1 4469   6.774   6.641   3.646  1.7927  2.1871 -1.2694
  762SOL    HW2 4470   6.779   6.574   3.510 -1.3898  0.5217 -0.6496
  762SOL     MW 4471   6.738   6.624   3.568 -0.2620  0.8452 -0.1070
  763SOL     OW 4472   4.302   5.315   1.847  0.1996 -0.2056  0.0016
  763SOL    HW1 4473   4.299   5.409   1.866 -1.5338 -0.0509 -0.8508
  763SOL    HW2 4474   4.299   5.274   1.933 -2.2690  0.5273  0.3364
  763SOL     MW 4475   4.302   5.322   1.861 -0.3383 -0.0920 -0.0647
  764SOL     OW 4476   5.207   0.447   3.877 -0.1379  0.3343  0.1460
  764SOL    HW1 4477   5.257   0.500   3.813  0.3380  1.5137  1.4447
  764SOL    HW2 4478   5.272   0.386   3.913 -0.1692  0.3447  0.2192
  764SOL     MW 4479   5.222   0.446   3.873 -0.0810  0.4866  0.3216
  765SOL     OW 4480   6.451   5.670   3.925 -0.2181  0.7014  0.2726
  765SOL    HW1 4481   6.374   5.645   3.976 -0.7316  2.0876  0.2363
  765SOL    HW2 4482   6.523   5.670   3.988 -0.2349 -0.6075  0.3058
  765SOL     MW 4483   6.451   5.667   3.940 -0.2860  0.7113  0.2722
  766SOL     OW 4484   4.078   4.829   4.174  0.3589 -0.1163 -0.4734
  766SOL    HW1 4485   4.066   4.913   4.129  1.1854 -1.3692 -3.2639
  766SOL    HW2 4486   4.172   4.814   4.171  0.1971 -1.2421 -0.2023
  766SOL     MW 4487   4.088   4.838   4.168  0.4440 -0.4208 -0.7959
  767SOL     OW 4488   5.292   7.245   0.931 -0.0026  0.5505  0.2461
  767SOL    HW1 4489   5.232   7.257   1.004 -0.7263 -0.1068 -0.2255
  767SOL    HW2 4490   5.266   7.310   0.867 -0.5027 -0.0151 -0.1352
  767SOL     MW 4491   5.281   7.255   0.932 -0.1592  0.3940  0.1369
  768SOL     OW 4492   4.029   6.176   0.178 -0.0600  0.0758 -0.0352
  768SOL    HW1 4493   3.952   6.213   0.222 -0.4671  0.3006 -0.9127
  768SOL    HW2 4494   4.024   6.211   0.089 -0.0454 -1.5009 -0.6820
  768SOL     MW 4495   4.018   6.185   0.172 -0.1102 -0.0972 -0.2303
  769SOL     OW 4496   7.361   8.187   2.965 -0.0662  0.7043 -0.0056
  769SOL    HW1 4497   7.411   8.207   3.044 -0.5743  1.1933  0.2011
  769SOL    HW2 4498   7.398   8.105   2.934  1.1526  1.2653 -0.1031
  769SOL     MW 4499   7.372   8.179   2.971  0.0248  0.8387  0.0084
  770SOL     OW 4500   6.352   3.780   5.623 -0.8136  0.3207 -0.0483
  770SOL    HW1 4501   6.336   3.704   5.566 -1.8410  0.3601  0.1627
  770SOL    HW2 4502   6.312   3.756   5.706 -1.0592  1.0501  0.0495
  770SOL     MW 4503   6.345   3.767   5.626 -0.9766  0.4191 -0.0088
  771SOL     OW 4504   4.030   5.099   3.796 -0.1535  0.2913  0.2628
  771SOL    HW1 4505   4.122   5.096   3.768  0.2820  0.1627  1.6258
  771SOL    HW2 4506   4.034   5.100   3.891 -1.6413 -2.2175  0.4254
  771SOL     MW 4507   4.042   5.099   3.804 -0.2882 -0.0463  0.4581
  772SOL     OW 4508   1.602   4.718   2.502 -0.2521  0.4052  0.0656
  772SOL    HW1 4509   1.625   4.669   2.581  0.8293 -0.2866 -0.6649
  772SOL    HW2 4510   1.666   4.789   2.499  0.3005 -0.1184 -0.6849
  772SOL     MW 4511   1.613   4.721   2.512 -0.0429  0.2496 -0.1240
  773SOL     OW 4512   5.205   4.854   3.927 -0.2293  0.4454  0.0409
  773SOL    HW1 4513   5.131   4.915   3.922 -1.7252 -1.1539  1.2507
  773SOL    HW2 4514   5.263   4.880   3.856 -2.4233  1.1935 -1.5734
  773SOL     MW 4515   5.203   4.865   3.918 -0.7017  0.3365 -0.0109
  774SOL     OW 4516   1.025   8.259   5.055 -0.2228 -0.1801  0.5127
  774SOL    HW1 4517   0.947   8.312   5.038 -0.5213 -0.7524  0.0760
  774SOL    HW2 4518   1.049   8.280   5.146 -1.3951 -0.6383  0.9529
  774SOL     MW 4519   1.018   8.268   5.065 -0.4111 -0.3120  0.5131
  775SOL     OW 4520   3.117   7.120   1.710  0.1535 -0.4897  0.7440
  775SOL    HW1 4521   3.198   7.169   1.712 -0.5247  1.4452 -4.6445
  775SOL    HW2 4522   3.058   7.169   1.768  1.4863  0.8216  1.0460
  775SOL     MW 4523   3.120   7.132   1.718  0.2373 -0.0741  0.0929
  776SOL     OW 4524   0.156   2.343   2.739  0.0510  0.2770  0.5908
  776SOL    HW1 4525   0.248   2.322   2.724  0.3904  1.6524  0.6603
  776SOL    HW2 4526   0.157   2.419   2.796 -1.1300  0.5612  0.2696
  776SOL     MW 4527   0.168   2.350   2.745 -0.0567  0.4894  0.5586
  777SOL     OW 4528   7.498   0.684   2.854  0.4201 -0.3421  0.0772
  777SOL    HW1 4529   7.490   0.733   2.772  1.6421 -1.8879 -1.0313
  777SOL    HW2 4530   7.551   0.607   2.831  0.1478 -1.2195  2.1516
  777SOL     MW 4531   7.504   0.680   2.841  0.5416 -0.6523  0.2008
  778SOL     OW 4532   2.420   7.068   1.376  0.5626 -0.0160  0.5737
  778SOL    HW1 4533   2.392   6.980   1.401 -0.8276  0.2956  0.2119
  778SOL    HW2 4534   2.496   7.054   1.320 -0.6176 -1.1023 -0.8334
  778SOL     MW 4535   2.426   7.055   1.372  0.2336 -0.1152  0.3473
  779SOL     OW 4536   7.527   4.497   5.809  0.4591 -0.0761  0.6536
  779SOL    HW1 4537   7.622   4.484   5.808  0.1214 -3.6872  0.2484
  779SOL    HW2 4538   7.501   4.476   5.899  0.0140  0.7130  0.7145
  779SOL     MW 4539   7.536   4.492   5.821  0.3589 -0.4374  0.6096
  780SOL     OW 4540   4.531   1.110   4.523  0.3908 -0.1911 -0.0869
  780SOL    HW1 4541   4.498   1.132   4.610  0.0691  1.2456 -0.5583
  780SOL    HW2 4542   4.572   1.024   4.534 -0.7949 -0.6199  1.1872
  780SOL     MW 4543   4.532   1.102   4.535  0.1978 -0.0620  0.0159
  781SOL     OW 4544   1.794   5.134   4.237 -0.1235  0.2726 -0.1804
  781SOL    HW1 4545   1.838   5.208   4.195  0.0995 -0.7208 -1.7667
  781SOL    HW2 4546   1.703   5.142   4.208 -0.6681  1.2918  1.6448
  781SOL     MW 4547   1.788   5.145   4.228 -0.1647  0.2759 -0.1498
  782SOL     OW 4548   1.828   2.055   0.757  0.1635 -0.0900  0.2205
  782SOL    HW1 4549   1.825   1.960   0.757  0.5118 -0.1075 -0.7956
  782SOL    HW2 4550   1.741   2.082   0.727  0.8289 -0.1486 -1.9018
  782SOL     MW 4551   1.817   2.047   0.753  0.2933 -0.0997 -0.1813
  783SOL     OW 4552   2.822   2.625   1.191  0.6386  0.0755 -0.2428
  783SOL    HW1 4553   2.890   2.636   1.258 -0.8065 -1.5257  1.5829
  783SOL    HW2 4554   2.749   2.678   1.223 -0.2155 -1.0371 -0.2933
  783SOL     MW 4555   2.821   2.634   1.204  0.3443 -0.2719 -0.0156
  784SOL     OW 4556   4.001   4.397   0.712 -0.3391  0.0807 -0.3744
  784SOL    HW1 4557   4.051   4.318   0.731 -0.5945 -0.3569 -1.4520
  784SOL    HW2 4558   3.948   4.412   0.790  0.8457  0.0749  0.4459
  784SOL     MW 4559   4.000   4.389   0.724 -0.2201  0.0239 -0.4074
  785SOL     OW 4560   5.372   6.083   3.358  0.1341 -0.2458  0.3530
  785SOL    HW1 4561   5.345   6.022   3.290 -0.5378  0.3235  0.0887
  785SOL    HW2 4562   5.380   6.030   3.437  1.7331 -1.0718 -0.3142
  785SOL     MW 4563   5.370   6.069   3.359  0.2528 -0.2786  0.2337
  786SOL     OW 4564   6.754   8.090   3.244 -1.1380  0.0663 -0.2874
  786SOL    HW1 4565   6.697   8.014   3.245  0.6644 -1.3492  1.5047
  786SOL    HW2 4566   6.802   8.083   3.161 -1.3849 -0.4176 -0.3896
  786SOL     MW 4567   6.753   8.079   3.233 -0.9389 -0.1769 -0.0710
  787SOL     OW 4568   2.411   7.894   0.409  0.6437  0.0400 -0.1534
  787SOL    HW1 4569   2.335   7.948   0.431  1.9181  1.6030  0.5658
  787SOL    HW2 4570   2.398   7.872   0.317 -1.5428 -1.2309  0.3762
  787SOL     MW 4571   2.400   7.898   0.400  0.5269  0.0774  0.0065
  788SOL     OW 4572   6.292   0.260   5.218  0.2072  0.6166 -0.2046
  788SOL    HW1 4573   6.272   0.200   5.146 -2.7583  0.8038  0.3462
  788SOL    HW2 4574   6.259   0.216   5.296  1.9797  1.1085  0.8893
  788SOL     MW 4575   6.285   0.247   5.219  0.0545  0.7035  0.0059
  789SOL     OW 4576   5.822   1.674   4.674 -0.4424  0.4966  0.2359
  789SOL    HW1 4577   5.796   1.603   4.616 -0.6747  0.8465 -0.0875
  789SOL    HW2 4578   5.820   1.753   4.620 -0.9199  0.8682  0.7795
  789SOL     MW 4579   5.818   1.675   4.660 -0.5333  0.5889  0.2641
  790SOL     OW 4580   3.817   5.615   0.644 -0.7877 -0.1831  0.2230
  790SOL    HW1 4581   3.726   5.588   0.629 -0.7493  0.5330 -1.5776
  790SOL    HW2 4582   3.810   5.692   0.700 -1.1325 -1.3075  1.8048
  790SOL     MW 4583   3.804   5.622   0.649 -0.8269 -0.2353  0.1950
  791SOL     OW 4584   4.219   4.693   3.109  0.2020  0.2484  0.3065
  791SOL    HW1 4585   4.218   4.700   3.204 -1.4762  3.1692  0.1878
  791SOL    HW2 4586   4.299   4.740   3.082 -0.4505  1.3344  0.2254
  791SOL     MW 4587   4.229   4.700   3.118 -0.0963  0.7613  0.2809
  792SOL     OW 4588   0.177   1.238   2.468  0.1832 -0.0453  0.1503
  792SOL    HW1 4589   0.186   1.156   2.419  2.5543  0.8636 -1.0423
  792SOL    HW2 4590   0.154   1.303   2.403  0.9802  0.7342  0.6226
  792SOL     MW 4591   0.175   1.235   2.454  0.5888  0.1709  0.0581
  793SOL     OW 4592   6.610   1.088   3.056 -0.1786  0.0863  0.1929
  793SOL    HW1 4593   6.521   1.076   3.022 -0.1480 -1.2713  0.5305
  793SOL    HW2 4594   6.637   1.173   3.023 -0.5828 -0.6563 -2.2547
  793SOL     MW 4595   6.602   1.097   3.047 -0.2264 -0.1826 -0.0772
  794SOL     OW 4596   5.737   0.374   4.793 -0.2931  0.6468  0.0013
  794SOL    HW1 4597   5.729   0.418   4.878  0.8085  1.9855 -0.5514
  794SOL    HW2 4598   5.831   0.356   4.785 -0.5539 -0.6476 -0.3887
  794SOL     MW 4599   5.748   0.377   4.803 -0.1855  0.6525 -0.1194
  795SOL     OW 4600   4.578   7.884   4.667  0.1768 -0.5996  0.4390
  795SOL    HW1 4601   4.593   7.977   4.647 -0.5401 -0.9106 -1.8020
  795SOL    HW2 4602   4.648   7.838   4.619  0.0973 -1.2638  0.9517
  795SOL     MW 4603   4.589   7.890   4.658  0.0748 -0.7245  0.2177
  796SOL     OW 4604   6.473   5.581   0.530  0.0963  0.2426  0.1852
  796SOL    HW1 4605   6.409   5.607   0.595  1.8938 -1.4366  2.8734
  796SOL    HW2 4606   6.555   5.620   0.560  1.1967 -1.4903 -0.3711
  796SOL     MW 4607   6.476   5.589   0.542  0.4673 -0.1942  0.4581
  797SOL     OW 4608   2.530   0.922   2.622 -1.0008 -0.1339  0.0329
  797SOL    HW1 4609   2.558   0.966   2.702  0.0222 -0.6505 -0.0324
  797SOL    HW2 4610   2.449   0.877   2.647 -1.2645  0.5710  0.4832
  797SOL     MW 4611   2.523   0.922   2.635 -0.9036 -0.1098  0.0822
  798SOL     OW 4612   7.764   4.846   5.231  0.1200 -0.4695 -0.0166
  798SOL    HW1 4613   7.792   4.911   5.295  0.3781 -0.8095  0.2166
  798SOL    HW2 4614   7.748   4.767   5.282 -0.2965 -0.5627 -0.2838
  798SOL     MW 4615   7.765   4.844   5.245  0.0998 -0.5250 -0.0209
  799SOL     OW 4616   7.503   5.837   5.366  0.0705 -0.3055 -0.3343
  799SOL    HW1 4617   7.571   5.809   5.306  0.0418 -0.5962 -0.2300
  799SOL    HW2 4618   7.433   5.870   5.310  1.1323  1.9981 -0.4247
  799SOL     MW 4619   7.502   5.838   5.351  0.2027 -0.0478 -0.3325
  800SOL     OW 4620   7.061   1.936   3.625 -0.0067 -1.0606 -0.1869
  800SOL    HW1 4621   7.022   1.933   3.537  0.3707 -1.5161 -0.3427
  800SOL    HW2 4622   7.012   1.872   3.675 -1.9135  0.9290  0.6642
  800SOL     MW 4623   7.049   1.928   3.620 -0.2025 -0.8642 -0.0979
  801SOL     OW 4624   1.429   8.050   2.896 -0.2656 -0.4198 -0.2946
  801SOL    HW1 4625   1.521   8.040   2.873  0.2806  1.4186  0.9016
  801SOL    HW2 4626   1.417   7.991   2.971  0.0286 -0.4359 -0.2584
  801SOL     MW 4627   1.439   8.041   2.903 -0.1580 -0.1865 -0.1368
  802SOL     OW 4628   0.664   7.708   4.220 -0.2351 -0.1700  0.0533
  802SOL    HW1 4629   0.728   7.638   4.204  2.0374  1.4715  1.4899
  802SOL    HW2 4630   0.588   7.662   4.256  1.0951 -1.9327  0.7881
  802SOL     MW 4631   0.663   7.693   4.222  0.2261 -0.1855  0.3313
  803SOL     OW 4632   3.792   6.886   2.707  0.0890  0.5718 -0.4875
  803SOL    HW1 4633   3.869   6.902   2.652  0.0454 -1.7281 -1.3337
  803SOL    HW2 4634   3.826   6.840   2.784 -0.1674  1.6576  0.2951
  803SOL     MW 4635   3.806   6.882   2.710  0.0506  0.4164 -0.4956
  804SOL     OW 4636   6.301   6.259   4.817  0.2563 -0.6749  0.3713
  804SOL    HW1 4637   6.375   6.319   4.815  0.6245 -1.1390  0.0136
  804SOL    HW2 4638   6.306   6.216   4.903  0.2070 -0.4682  0.4781
  804SOL     MW 4639   6.311   6.261   4.828  0.2971 -0.7079  0.3392
  805SOL     OW 4640   5.536   2.844   3.174  0.4024 -0.1595 -0.2382
  805SOL    HW1 4641   5.486   2.765   3.195  0.2586  0.1286  0.5168
  805SOL    HW2 4642   5.472   2.914   3.175  0.6663  0.0838 -0.1265
  805SOL     MW 4643   5.522   2.843   3.177  0.4177 -0.0915 -0.1273
  806SOL     OW 4644   4.302   6.078   0.251 -0.0087 -0.5558  0.4734
  806SOL    HW1 4645   4.219   6.116   0.223  0.8387  0.8015 -0.2894
  806SOL    HW2 4646   4.362   6.152   0.256  1.3847 -1.6280  0.2035
  806SOL     MW 4647   4.299   6.092   0.248  0.2782 -0.5193  0.3412
  807SOL     OW 4648   4.885   2.614   5.842 -0.2305 -0.1207  0.0657
  807SOL    HW1 4649   4.972   2.626   5.804 -0.5750 -1.6796 -1.3608
  807SOL    HW2 4650   4.875   2.519   5.848 -1.1235  0.0470  1.9781
  807SOL     MW 4651   4.895   2.603   5.838 -0.3889 -0.2988  0.1279
  808SOL     OW 4652   2.350   2.838   2.310  0.2463 -0.4216 -0.3577
  808SOL    HW1 4653   2.400   2.873   2.384 -1.4519  2.0872 -0.2705
  808SOL    HW2 4654   2.294   2.910   2.283 -2.1522 -2.5530 -1.4833
  808SOL     MW 4655   2.349   2.852   2.316 -0.2781 -0.3733 -0.4906
  809SOL     OW 4656   5.186   6.925   5.034 -0.1948  0.5558 -0.3827
  809SOL    HW1 4657   5.175   6.830   5.035 -0.5676  0.6013  0.9420
  809SOL    HW2 4658   5.103   6.959   5.001  0.6810  0.3739 -3.0229
  809SOL     MW 4659   5.174   6.917   5.030 -0.1304  0.5383 -0.5511
  810SOL     OW 4660   3.668   0.471   5.789 -0.5368  0.0683  0.3476
  810SOL    HW1 4661   3.596   0.489   5.729 -0.8597 -0.5889  0.5305
  810SOL    HW2 4662   3.688   0.378   5.775  0.2551  0.2311  0.3195
  810SOL     MW 4663   3.662   0.461   5.779 -0.4767  0.0050  0.3674
  811SOL     OW 4664   5.175   3.479   0.639  0.2241  0.0772 -0.1639
  811SOL    HW1 4665   5.222   3.551   0.597  1.0063  0.4186  1.2138
  811SOL    HW2 4666   5.177   3.501   0.733 -1.3161 -0.7129  0.0861
  811SOL     MW 4667   5.181   3.491   0.646  0.1270  0.0198  0.0445
  812SOL     OW 4668   5.749   7.275   2.965 -0.3475 -0.1878 -0.1542
  812SOL    HW1 4669   5.791   7.361   2.962  0.1559 -0.3709  1.1446
  812SOL    HW2 4670   5.822   7.212   2.966 -0.6606 -0.5492  1.0109
  812SOL     MW 4671   5.764   7.278   2.964 -0.3232 -0.2575  0.1612
  813SOL     OW 4672   3.361   1.532   2.730 -0.4000 -0.0151  0.4670
  813SOL    HW1 4673   3.410   1.482   2.796  1.0874  1.8988  0.8986
  813SOL    HW2 4674   3.292   1.576   2.780 -0.7536 -0.4164  0.3383
  813SOL     MW 4675   3.359   1.531   2.745 -0.2549  0.1785  0.5057
  814SOL     OW 4676   3.009   3.018   3.022  0.3441 -0.5112  0.3004
  814SOL    HW1 4677   2.916   3.031   3.039  0.3045 -2.0286  1.4798
  814SOL    HW2 4678   3.028   2.931   3.057  2.0430 -0.5664 -0.6385
  814SOL     MW 4679   3.000   3.008   3.029  0.5565 -0.7125  0.3312
  815SOL     OW 4680   4.271   5.757   2.104 -0.1756 -0.4133 -0.3855
  815SOL    HW1 4681   4.192   5.720   2.144 -1.0468  0.1552 -1.5258
  815SOL    HW2 4682   4.284   5.840   2.150 -0.2786 -0.4791 -0.2355
  815SOL     MW 4683   4.262   5.763   2.115 -0.3003 -0.3490 -0.5122
  816SOL     OW 4684   7.259   3.746   4.061  0.4758 -0.4122  0.5737
  816SOL    HW1 4685   7.201   3.699   4.001 -0.4975  0.2292  0.9880
  816SOL    HW2 4686   7.241   3.708   4.147  1.6723 -1.1428  0.5222
  816SOL     MW 4687   7.250   3.736   4.064  0.5044 -0.4237  0.6201
  817SOL     OW 4688   3.681   3.783   4.762 -0.8770  0.3771  0.2226
  817SOL    HW1 4689   3.736   3.710   4.792 -0.1614 -0.2538 -2.3967
  817SOL    HW2 4690   3.592   3.758   4.790 -0.4380 -0.8078  0.6348
  817SOL     MW 4691   3.676   3.770   4.769 -0.7292  0.1446 -0.0599
  818SOL     OW 4692   5.345   2.523   1.319  0.0797 -0.4126  0.1084
  818SOL    HW1 4693   5.300   2.522   1.235 -1.7997 -1.1463  1.0583
  818SOL    HW2 4694   5.362   2.430   1.338 -0.7957 -0.3847  1.1418
  818SOL     MW 4695   5.341   2.511   1.311 -0.2730 -0.5030  0.3623
  819SOL     OW 4696   5.143   1.548   0.884 -0.4280 -0.3921  0.5106
  819SOL    HW1 4697   5.237   1.546   0.899  0.1460  3.0121 -1.5918
  819SOL    HW2 4698   5.130   1.503   0.800 -0.6823 -0.7339  0.7276
  819SOL     MW 4699   5.153   1.542   0.875 -0.3870 -0.0001  0.2692
  820SOL     OW 4700   7.482   3.404   1.440  0.0912 -0.2015  0.1308
  820SOL    HW1 4701   7.421   3.427   1.510  2.0680 -0.9250  2.2048
  820SOL    HW2 4702   7.509   3.314   1.460  0.9252 -0.3302 -1.4099
  820SOL     MW 4703   7.478   3.396   1.452  0.4510 -0.3106  0.1990
  821SOL     OW 4704   5.180   3.403   0.216  0.1463 -0.0687  0.4118
  821SOL    HW1 4705   5.132   3.369   0.291  0.4847  0.7540  1.0264
  821SOL    HW2 4706   5.119   3.463   0.173  0.1447 -0.0993  0.3717
  821SOL     MW 4707   5.166   3.406   0.220  0.1894  0.0327  0.4854
  822SOL     OW 4708   7.857   0.845   3.961 -0.1474  0.6356 -0.0334
  822SOL    HW1 4709   7.839   0.762   4.006 -0.5459  0.2608 -0.8630
  822SOL    HW2 4710   7.938   0.877   4.001 -0.2655  0.1019  0.6512
  822SOL     MW 4711   7.865   0.838   3.972 -0.2136  0.5193 -0.0520
  823SOL     OW 4712   6.797   2.393   3.814  0.0748 -0.2327  0.1596
  823SOL    HW1 4713   6.748   2.319   3.850  1.2485  0.0002  2.3437
  823SOL    HW2 4714   6.877   2.354   3.779  0.6464 -0.0470  1.2185
  823SOL     MW 4715   6.801   2.378   3.814  0.2982 -0.1791  0.5748
  824SOL     OW 4716   0.732   3.623   0.401 -0.3540 -0.2188 -0.0393
  824SOL    HW1 4717   0.784   3.700   0.424 -0.4100 -0.8412  2.3988
  824SOL    HW2 4718   0.797   3.553   0.387 -0.3945 -0.2958  0.1482
  824SOL     MW 4719   0.747   3.624   0.402 -0.3663 -0.3083  0.2968
  825SOL     OW 4720   0.068   2.859   1.885  0.2040  0.0716  0.0826
  825SOL    HW1 4721   0.005   2.885   1.952  0.7976  0.7531  0.3873
  825SOL    HW2 4722   0.048   2.767   1.868 -0.8293  0.2498  0.2194
  825SOL     MW 4723   0.057   2.851   1.891  0.1477  0.1817  0.1391
  826SOL     OW 4724   3.227   5.022   4.140 -0.1992 -0.0994  0.4084
  826SOL    HW1 4725   3.144   5.036   4.095  0.9114 -0.7991 -2.0121
  826SOL    HW2 4726   3.258   5.109   4.163 -1.1018  0.2337  0.3716
  826SOL     MW 4727   3.221   5.035   4.137 -0.1726 -0.1463  0.0938
  827SOL     OW 4728   8.238   5.132   0.289 -0.5123 -0.0469  0.0356
  827SOL    HW1 4729   8.256   5.203   0.351  0.1921 -0.1697 -0.0134
  827SOL    HW2 4730   8.247   5.052   0.341  0.7781 -0.1840 -0.3601
  827SOL     MW 4731   8.241   5.131   0.304 -0.2569 -0.0802 -0.0213
  828SOL     OW 4732   5.033   5.981   0.187  0.2177 -0.1433 -0.6380
  828SOL    HW1 4733   5.070   6.042   0.123 -0.6008  0.0764 -0.9109
  828SOL    HW2 4734   5.109   5.933   0.220  1.2357  2.5182  1.2277
  828SOL     MW 4735   5.048   5.983   0.183  0.2433  0.2255 -0.4341
  829SOL     OW 4736   6.272   3.469   3.315 -0.3060 -0.4974  0.2375
  829SOL    HW1 4737   6.285   3.539   3.251 -1.1039 -0.0886  0.5155
  829SOL    HW2 4738   6.361   3.443   3.341 -0.0083  0.6835  0.4328
  829SOL     MW 4739   6.285   3.474   3.310 -0.3700 -0.2939  0.2981
  830SOL     OW 4740   5.865   7.392   2.536 -0.1329  0.1410  0.5572
  830SOL    HW1 4741   5.836   7.416   2.448 -0.5629  3.0012  1.3745
  830SOL    HW2 4742   5.941   7.336   2.521  0.0346  0.8489 -1.6438
  830SOL     MW 4743   5.871   7.388   2.523 -0.1665  0.5977  0.3801
  831SOL     OW 4744   6.647   4.907   4.210  0.2139 -0.2641  0.2865
  831SOL    HW1 4745   6.616   4.929   4.298 -0.1259 -0.0168  0.1076
  831SOL    HW2 4746   6.652   4.811   4.210 -1.1181 -0.3574  0.1439
  831SOL     MW 4747   6.644   4.897   4.221 -0.0001 -0.2444  0.2453
  832SOL     OW 4748   7.551   6.354   2.114 -0.2325 -0.4577  0.4748
  832SOL    HW1 4749   7.617   6.422   2.105  1.0325 -1.8302 -1.7773
  832SOL    HW2 4750   7.473   6.391   2.072 -0.3899  0.5250  1.5924
  832SOL     MW 4751   7.549   6.367   2.107 -0.0907 -0.5076  0.3296
  833SOL     OW 4752   3.980   5.183   0.888  0.1484 -0.1611 -0.4790
  833SOL    HW1 4753   4.009   5.159   0.800  1.7035 -1.6555  0.3801
  833SOL    HW2 4754   3.948   5.272   0.879  2.2229  0.5125 -2.1805
  833SOL     MW 4755   3.980   5.191   0.876  0.6130 -0.2662 -0.5868
  834SOL     OW 4756   6.989   6.239   5.827  0.0152 -0.3386 -0.3398
  834SOL    HW1 4757   7.031   6.153   5.832  0.8874  0.1304  1.9716
  834SOL    HW2 4758   6.967   6.250   5.735 -0.7193 -3.3035 -0.6155
  834SOL     MW 4759   6.992   6.229   5.816  0.0328 -0.6581 -0.0792
  835SOL     OW 4760   1.107   5.853   3.905 -0.0141  0.2309  0.1492
  835SOL    HW1 4761   1.126   5.932   3.853  2.6949  1.9956  3.3533
  835SOL    HW2 4762   1.024   5.873   3.949 -0.5932  0.1879 -0.9000
  835SOL     MW 4763   1.099   5.866   3.904  0.2585  0.4513  0.4250
  836SOL     OW 4764   5.713   7.732   1.057 -0.0294  0.0804  0.4607
  836SOL    HW1 4765   5.746   7.653   1.014 -1.6915 -0.1495 -0.4822
  836SOL    HW2 4766   5.754   7.804   1.009 -1.0172 -0.1895 -0.8354
  836SOL     MW 4767   5.723   7.731   1.045 -0.3686  0.0164  0.1741
  837SOL     OW 4768   2.748   7.129   4.484 -0.1518  0.9499 -0.7814
  837SOL    HW1 4769   2.775   7.040   4.506 -1.8684 -0.1927 -2.9235
  837SOL    HW2 4770   2.730   7.171   4.569 -1.6992 -1.5498  0.2315
  837SOL     MW 4771   2.749   7.123   4.498 -0.5696  0.4837 -0.9260
  838SOL     OW 4772   4.108   0.447   4.163 -0.0207  1.1010 -0.3603
  838SOL    HW1 4773   4.180   0.476   4.220  0.2173  0.4269 -0.3106
  838SOL    HW2 4774   4.093   0.356   4.188  0.1694  0.7521 -1.4722
  838SOL     MW 4775   4.115   0.439   4.174  0.0341  0.9700 -0.4963
  839SOL     OW 4776   7.359   3.440   1.677 -0.1335 -1.0248  0.4292
  839SOL    HW1 4777   7.292   3.378   1.706 -1.2706 -0.7984 -1.5496
  839SOL    HW2 4778   7.365   3.504   1.748 -2.5266 -0.6681  0.3687
  839SOL     MW 4779   7.351   3.440   1.690 -0.5854 -0.9502  0.1681
  840SOL     OW 4780   4.475   6.318   1.811 -0.1025 -0.2533  0.1623
  840SOL    HW1 4781   4.528   6.239   1.802  1.4152  0.9801 -3.8883
  840SOL    HW2 4782   4.534   6.382   1.850 -0.3987 -0.2754  0.6640
  840SOL     MW 4783   4.490   6.316   1.815  0.0538 -0.0982 -0.2920
  841SOL     OW 4784   3.411   7.304   0.688 -0.8047 -0.3400 -0.0129
  841SOL    HW1 4785   3.321   7.337   0.686 -0.4315  0.9823  1.8845
  841SOL    HW2 4786   3.403   7.215   0.721 -1.4395 -0.2253  0.1680
  841SOL     MW 4787   3.398   7.297   0.692 -0.8382 -0.1561  0.2531
  842SOL     OW 4788   3.257   4.871   3.428  0.1192 -0.6164  0.0912
  842SOL    HW1 4789   3.168   4.878   3.394  0.4858 -2.8427 -1.5343
  842SOL    HW2 4790   3.254   4.918   3.512 -2.1236  0.7578 -0.6614
  842SOL     MW 4791   3.245   4.878   3.434 -0.1209 -0.7255 -0.2132
  843SOL     OW 4792   0.298   4.995   5.228  0.0202 -0.1413  0.1272
  843SOL    HW1 4793   0.345   5.074   5.200 -0.6029  0.1316 -0.1546
  843SOL    HW2 4794   0.356   4.956   5.294 -0.2642  1.2555  1.2591
  843SOL     MW 4795   0.312   5.000   5.233 -0.0960  0.0724  0.2360
  844SOL     OW 4796   3.343   1.001   5.112  0.6130 -0.4089 -0.1770
  844SOL    HW1 4797   3.381   1.054   5.183  0.9275 -0.0062 -0.6427
  844SOL    HW2 4798   3.301   0.928   5.157 -0.8353  0.8185  0.6083
  844SOL     MW 4799   3.342   0.999   5.127  0.4679 -0.2002 -0.1361
  845SOL     OW 4800   4.006   1.399   5.021  0.2264 -0.0414  0.5426
  845SOL    HW1 4801   4.098   1.418   5.039  0.4290  0.5394 -0.9629
  845SOL    HW2 4802   4.008   1.354   4.936 -0.8292 -0.6953  0.8495
  845SOL     MW 4803   4.018   1.396   5.012  0.1172 -0.0507  0.3892
  846SOL     OW 4804   5.405   2.143   4.788  0.1798 -0.0301  0.3982
  846SOL    HW1 4805   5.491   2.143   4.830 -0.5075  0.3559  1.8300
  846SOL    HW2 4806   5.366   2.227   4.812 -0.2928  0.1560 -0.9198
  846SOL     MW 4807   5.411   2.154   4.796  0.0313  0.0432  0.4128
  847SOL     OW 4808   6.572   2.927   0.033  0.0382  0.0633  0.2861
  847SOL    HW1 4809   6.602   3.000   0.087  1.4642 -0.7889  0.7192
  847SOL    HW2 4810   6.652   2.879   0.012 -0.3057  0.8074 -3.3184
  847SOL     MW 4811   6.586   2.930   0.037  0.1767  0.0494 -0.1199
  848SOL     OW 4812   6.763   7.529   4.202  0.4514  0.5141 -0.6280
  848SOL    HW1 4813   6.721   7.443   4.190  1.5315  0.1781 -2.3622
  848SOL    HW2 4814   6.845   7.522   4.152  1.5615  1.8635  0.9368
  848SOL     MW 4815   6.768   7.517   4.194  0.7318  0.6439 -0.6497
  849SOL     OW 4816   7.870   1.371   2.795 -0.7368 -0.5084  0.1920
  849SOL    HW1 4817   7.910   1.285   2.807 -1.3954 -0.8225  0.1325
  849SOL    HW2 4818   7.912   1.406   2.716 -1.1069 -1.1405 -0.2881
  849SOL     MW 4819   7.881   1.365   2.787 -0.8685 -0.6295  0.1229
  850SOL     OW 4820   2.847   0.024   2.675  0.0311 -0.1405  0.8065
  850SOL    HW1 4821   2.760  -0.017   2.674 -0.4792  0.9038  0.0463
  850SOL    HW2 4822   2.908  -0.049   2.670 -0.8490 -0.8438 -2.7289
  850SOL     MW 4823   2.843   0.009   2.674 -0.1469 -0.0968  0.2566
  851SOL     OW 4824   1.475   7.252   3.392 -0.2023  0.0377 -0.0572
  851SOL    HW1 4825   1.437   7.247   3.304 -1.0784  0.9255  0.2627
  851SOL    HW2 4826   1.405   7.285   3.447  0.1835 -0.9826  1.0963
  851SOL     MW 4827   1.462   7.255   3.388 -0.2651  0.0207  0.1314
  852SOL     OW 4828   6.160   4.204   4.242 -0.0174 -0.0672 -0.2762
  852SOL    HW1 4829   6.147   4.279   4.185 -0.8095 -0.2484 -0.3466
  852SOL    HW2 4830   6.249   4.215   4.277 -0.7703  1.9230  1.2135
  852SOL     MW 4831   6.170   4.215   4.239 -0.2152  0.1644 -0.0945
  853SOL     OW 4832   5.009   4.351   5.161  0.0404 -0.6030  0.3666
  853SOL    HW1 4833   4.944   4.414   5.129  0.1018 -0.4151  0.6060
  853SOL    HW2 4834   5.089   4.372   5.113 -0.6425 -2.3548 -1.7012
  853SOL     MW 4835   5.011   4.362   5.151 -0.0392 -0.8032  0.1326
  854SOL     OW 4836   0.527   2.776   5.282  0.1561 -1.0139 -0.3145
  854SOL    HW1 4837   0.598   2.838   5.266  0.0085 -0.1160  2.0488
  854SOL    HW2 4838   0.447   2.829   5.277 -0.1293 -1.4261 -0.1734
  854SOL     MW 4839   0.526   2.791   5.279  0.1007 -0.9517  0.0061
  855SOL     OW 4840   7.724   0.753   5.097  0.0541  0.7679 -0.7749
  855SOL    HW1 4841   7.646   0.734   5.044  1.0595 -1.5136 -1.5880
  855SOL    HW2 4842   7.722   0.688   5.167  0.0835  2.1382  0.5457
  855SOL     MW 4843   7.714   0.742   5.099  0.1866  0.6512 -0.7099
  856SOL     OW 4844   7.253   3.986   4.199  0.1283  0.4495  0.4544
  856SOL    HW1 4845   7.211   4.007   4.283 -0.1868 -0.9692  0.6665
  856SOL    HW2 4846   7.219   3.900   4.176  1.7973 -0.0846 -0.1128
  856SOL     MW 4847   7.243   3.978   4.207  0.3016  0.1995  0.4089
  857SOL     OW 4848   3.073   1.536   4.436  0.5376  0.0214  0.4807
  857SOL    HW1 4849   3.117   1.458   4.467  0.3028 -0.3198 -0.0266
  857SOL    HW2 4850   3.087   1.535   4.341  0.7910  0.7550  0.5029
  857SOL     MW 4851   3.080   1.526   4.428  0.5400  0.0716  0.4186
  858SOL     OW 4852   5.323   4.812   3.651 -0.4154  0.7759  0.1396
  858SOL    HW1 4853   5.406   4.818   3.697  0.4064  2.4140 -1.4174
  858SOL    HW2 4854   5.295   4.721   3.662  2.1937 -0.1524 -0.2804
  858SOL     MW 4855   5.330   4.802   3.658  0.0238  0.8668 -0.1135
  859SOL     OW 4856   1.091   4.603   3.657 -0.0464 -0.4484 -0.1531
  859SOL    HW1 4857   1.078   4.675   3.719  0.0513 -2.2542  2.0990
  859SOL    HW2 4858   1.179   4.569   3.678  0.7599 -0.0311 -2.5414
  859SOL     MW 4859   1.101   4.608   3.667  0.0693 -0.6261 -0.1706
  860SOL     OW 4860   6.951   3.586   0.978 -0.2036 -0.2794  0.7873
  860SOL    HW1 4861   6.993   3.663   1.016 -1.1833  0.1105  1.1006
  860SOL    HW2 4862   7.024   3.529   0.954  0.4845  0.0353  2.0295
  860SOL     MW 4863   6.966   3.589   0.980 -0.2409 -0.1892  0.9864
  861SOL     OW 4864   2.888   0.130   1.966  0.2379 -0.0964 -0.1509
  861SOL    HW1 4865   2.923   0.129   2.055  0.5356 -2.1745 -0.2229
  861SOL    HW2 4866   2.805   0.176   1.974  1.1468  1.4533  0.7964
  861SOL     MW 4867   2.882   0.135   1.979  0.3923 -0.1641 -0.0388
  862SOL     OW 4868   1.142   6.280   3.937  0.1633  0.0085 -0.7941
  862SOL    HW1 4869   1.070   6.327   3.895 -0.3761  0.2043  0.3327
  862SOL    HW2 4870   1.217   6.338   3.927 -0.0847  0.3008 -0.9888
  862SOL     MW 4871   1.142   6.293   3.930  0.0625  0.0710 -0.6748
  863SOL     OW 4872   7.257   6.613   2.425  0.6206 -0.1922 -0.3983
  863SOL    HW1 4873   7.331   6.642   2.479  1.1015  0.6593 -1.4795
  863SOL    HW2 4874   7.182   6.664   2.456  0.7156 -0.2753 -0.0241
  863SOL     MW 4875   7.257   6.623   2.436  0.6943 -0.0938 -0.4888
  864SOL     OW 4876   3.837   3.068   4.023 -0.0170 -0.2338 -0.0920
  864SOL    HW1 4877   3.797   2.986   3.992  1.7079 -0.5770 -1.5758
  864SOL    HW2 4878   3.765   3.130   4.026 -1.2326 -1.6026  0.3400
  864SOL     MW 4879   3.823   3.065   4.019  0.0482 -0.4529 -0.2266
  865SOL     OW 4880   3.292   7.266   3.653  0.1339  0.0371  0.7778
  865SOL    HW1 4881   3.287   7.268   3.558 -0.2320 -0.4157  0.7859
  865SOL    HW2 4882   3.308   7.357   3.678  0.2457  0.1535  0.2840
  865SOL     MW 4883   3.293   7.278   3.644  0.1014 -0.0059  0.7156
  866SOL     OW 4884   0.680   6.741   4.748 -0.2454  0.5873 -0.3587
  866SOL    HW1 4885   0.715   6.742   4.837 -1.1339 -0.8299  0.0406
  866SOL    HW2 4886   0.754   6.715   4.693 -0.2580 -0.9398  0.2944
  866SOL     MW 4887   0.694   6.737   4.753 -0.3608  0.2104 -0.2240
  867SOL     OW 4888   1.638   7.687   0.359  0.3454 -0.1485 -0.1759
  867SOL    HW1 4889   1.569   7.646   0.307 -0.1153  0.6287 -0.2066
  867SOL    HW2 4890   1.674   7.617   0.412 -2.8275 -0.0120  2.4841
  867SOL     MW 4891   1.633   7.673   0.359 -0.1198 -0.0315  0.1607
  868SOL     OW 4892   4.229   0.193   0.427  0.2913  0.0954  0.3951
  868SOL    HW1 4893   4.324   0.180   0.431  0.4325 -0.7450 -2.8173
  868SOL    HW2 4894   4.211   0.211   0.335 -2.6804  0.4520  0.9423
  868SOL     MW 4895   4.239   0.193   0.416 -0.0710  0.0334  0.0539
  869SOL     OW 4896   0.723   2.404   2.099 -0.2375  0.1474 -0.1749
  869SOL    HW1 4897   0.747   2.313   2.117 -0.1262  0.1397 -0.3537
  869SOL    HW2 4898   0.745   2.451   2.179 -0.1059  0.0515 -0.1548
  869SOL     MW 4899   0.729   2.399   2.112 -0.2064  0.1341 -0.1953
  870SOL     OW 4900   4.105   3.118   2.561  0.3948 -0.2782 -0.0326
  870SOL    HW1 4901   4.044   3.062   2.609  1.2146 -0.2532  1.0652
  870SOL    HW2 4902   4.151   3.058   2.503 -1.3562 -0.1518 -1.6413
  870SOL     MW 4903   4.103   3.103   2.560  0.2756 -0.2588 -0.0980
  871SOL     OW 4904   6.675   2.488   0.474  0.0854 -0.6329 -0.0005
  871SOL    HW1 4905   6.710   2.412   0.428  0.2885 -1.0698  0.8445
  871SOL    HW2 4906   6.608   2.451   0.532  0.6884 -0.2762  0.9487
  871SOL     MW 4907   6.671   2.474   0.476  0.1886 -0.6432  0.2292
  872SOL     OW 4908   3.987   2.603   5.155  0.3638  0.0836  0.2032
  872SOL    HW1 4909   3.997   2.538   5.225 -0.3211 -0.7316 -0.4335
  872SOL    HW2 4910   3.928   2.669   5.192 -1.0756 -1.0176 -0.0238
  872SOL     MW 4911   3.981   2.603   5.168  0.0919 -0.1618  0.0926
  873SOL     OW 4912   7.383   7.643   3.861  0.0545  0.3778 -0.1338
  873SOL    HW1 4913   7.407   7.673   3.773  1.0570  0.6990  0.2387
  873SOL    HW2 4914   7.385   7.548   3.855 -2.1854  0.3381 -1.0664
  873SOL     MW 4915   7.386   7.635   3.849 -0.1039  0.4138 -0.2055
  874SOL     OW 4916   1.630   2.682   1.296  0.5930  0.2561 -0.4204
  874SOL    HW1 4917   1.597   2.724   1.217  0.3815 -0.7307 -0.8791
  874SOL    HW2 4918   1.681   2.607   1.264 -1.8446 -1.8767  0.3701
  874SOL     MW 4919   1.632   2.678   1.282  0.2539 -0.1433 -0.3779
  875SOL     OW 4920   5.630   3.123   2.356 -0.1814  0.2327 -0.6790
  875SOL    HW1 4921   5.644   3.064   2.431 -2.4394  0.7946  0.2660
  875SOL    HW2 4922   5.688   3.089   2.288  0.8667 -1.1945  0.8335
  875SOL     MW 4923   5.639   3.111   2.357 -0.3363  0.1219 -0.3644
  876SOL     OW 4924   1.277   6.230   2.412 -0.1292 -0.5061  0.7456
  876SOL    HW1 4925   1.198   6.258   2.458 -1.0545 -1.9014  0.0692
  876SOL    HW2 4926   1.290   6.140   2.439 -0.0780 -1.0158 -0.8740
  876SOL     MW 4927   1.269   6.222   2.421 -0.2411 -0.7499  0.4517
  877SOL     OW 4928   8.121   7.671   5.453 -0.2923 -0.7289  0.5364
  877SOL    HW1 4929   8.112   7.668   5.548 -0.5905  0.4627  0.5552
  877SOL    HW2 4930   8.034   7.695   5.421  0.0841 -0.0064  0.0373
  877SOL     MW 4931   8.109   7.673   5.461 -0.2823 -0.4839  0.4749
  878SOL     OW 4932   1.075   2.527   3.818 -0.0282  0.3321  0.1661
  878SOL    HW1 4933   1.052   2.608   3.771 -0.2893 -0.5478 -1.2873
  878SOL    HW2 4934   1.076   2.460   3.750  0.3743 -0.8648  1.3213
  878SOL     MW 4935   1.072   2.529   3.803 -0.0101  0.0662  0.1279
  879SOL     OW 4936   4.688   1.003   1.255  0.5995 -0.3031  0.4261
  879SOL    HW1 4937   4.638   1.047   1.323 -0.2709 -0.8120  0.1300
  879SOL    HW2 4938   4.696   1.069   1.185 -0.6110 -0.5725  0.0235
  879SOL     MW 4939   4.683   1.017   1.255  0.3331 -0.4028  0.3367
  880SOL     OW 4940   7.310   2.733   2.268 -0.7070 -0.1172 -0.0076
  880SOL    HW1 4941   7.312   2.637   2.265  1.4219 -0.1398  0.5630
  880SOL    HW2 4942   7.399   2.760   2.245 -0.9037  1.6875  1.1143
  880SOL     MW 4943   7.322   2.724   2.264 -0.4596  0.1110  0.2091
  881SOL     OW 4944   0.422   4.485   0.761  0.0759 -0.4321 -0.3467
  881SOL    HW1 4945   0.516   4.486   0.777  0.0836 -1.0864 -0.3201
  881SOL    HW2 4946   0.390   4.409   0.810 -0.7956  1.0173  1.4553
  881SOL     MW 4947   0.430   4.475   0.769 -0.0347 -0.3303 -0.1126
  882SOL     OW 4948   1.612   5.222   3.505  0.5415  0.6897 -0.0456
  882SOL    HW1 4949   1.575   5.140   3.473 -2.5597  2.0231 -0.1741
  882SOL    HW2 4950   1.640   5.202   3.594 -1.8884 -0.1443  0.6127
  882SOL     MW 4951   1.611   5.209   3.512 -0.1665  0.7536  0.0222
  883SOL     OW 4952   7.895   2.745   2.866  0.1247  0.6293 -0.4256
  883SOL    HW1 4953   7.973   2.710   2.821 -0.3397  0.0033 -0.7728
  883SOL    HW2 4954   7.920   2.749   2.958  1.3096  2.5154 -0.7842
  883SOL     MW 4955   7.909   2.741   2.872  0.2170  0.7906 -0.5160
  884SOL     OW 4956   7.776   5.366   1.694  0.0717 -0.1334 -0.7839
  884SOL    HW1 4957   7.701   5.323   1.652  0.1485  1.0004 -2.1643
  884SOL    HW2 4958   7.757   5.459   1.688  1.6346  0.1825 -1.2704
  884SOL     MW 4959   7.764   5.372   1.688  0.2816  0.0522 -1.0229
  885SOL     OW 4960   3.626   1.497   3.578 -0.0949 -1.2392 -0.5324
  885SOL    HW1 4961   3.641   1.590   3.562 -0.6269 -1.1772 -0.6924
  885SOL    HW2 4962   3.708   1.454   3.553 -0.5966 -1.0646 -2.6604
  885SOL     MW 4963   3.638   1.503   3.573 -0.2273 -1.2089 -0.8253
  886SOL     OW 4964   5.597   6.614   0.386  0.4247 -0.6429  0.4040
  886SOL    HW1 4965   5.596   6.526   0.349 -0.7137 -0.0426 -1.0632
  886SOL    HW2 4966   5.505   6.637   0.399  0.6609  0.6847 -0.1098
  886SOL     MW 4967   5.585   6.606   0.383  0.3092 -0.3961  0.1504
  887SOL     OW 4968   3.948   6.358   3.467  0.1610 -0.0612  0.6115
  887SOL    HW1 4969   3.916   6.363   3.377  0.9691  0.7022  0.3536
  887SOL    HW2 4970   3.929   6.444   3.504 -0.1715 -0.3735  1.1766
  887SOL     MW 4971   3.942   6.370   3.460  0.2219 -0.0034  0.6508
  888SOL     OW 4972   5.066   0.844   0.714 -0.1551 -0.2726  0.4430
  888SOL    HW1 4973   5.094   0.880   0.799  2.0001 -0.7861  0.0184
  888SOL    HW2 4974   5.143   0.855   0.658 -1.3688 -0.4196 -1.3184
  888SOL     MW 4975   5.080   0.850   0.718 -0.0346 -0.3572  0.1632
  889SOL     OW 4976   0.676   0.967   5.413 -0.2090  0.8018  0.3333
  889SOL    HW1 4977   0.721   1.051   5.400  1.0881  0.4334  2.0876
  889SOL    HW2 4978   0.719   0.907   5.352 -0.4137  1.1690 -0.1726
  889SOL     MW 4979   0.688   0.970   5.404 -0.0692  0.8017  0.4931
  890SOL     OW 4980   2.067   6.378   1.158  0.1475  0.4189  0.5112
  890SOL    HW1 4981   2.010   6.302   1.172  0.2693  0.4361  1.1449
  890SOL    HW2 4982   2.105   6.364   1.072  0.7471 -0.6238  0.9332
  890SOL     MW 4983   2.064   6.366   1.149  0.2399  0.2876  0.6464
  891SOL     OW 4984   0.071   5.380   0.933 -0.4785  0.4662  0.1860
  891SOL    HW1 4985   0.144   5.377   0.872  0.5224 -1.0997  1.3581
  891SOL    HW2 4986   0.107   5.345   1.015 -1.7473  2.4354  1.7090
  891SOL     MW 4987   0.085   5.375   0.936 -0.5128  0.5178  0.5310
  892SOL     OW 4988   1.626   1.534   1.872  0.4045 -0.1688  0.2674
  892SOL    HW1 4989   1.718   1.558   1.878  0.9175 -2.2693  2.0589
  892SOL    HW2 4990   1.594   1.538   1.962 -1.6940  1.8476 -0.4555
  892SOL     MW 4991   1.633   1.538   1.884  0.2016 -0.1796  0.4042
  893SOL     OW 4992   4.926   6.264   2.958  0.7163 -0.1024  0.3355
  893SOL    HW1 4993   4.872   6.185   2.971 -1.5272  1.1699 -0.6511
  893SOL    HW2 4994   4.947   6.263   2.865  0.0157  0.8118  0.1511
  893SOL     MW 4995   4.922   6.254   2.948  0.3394  0.1775  0.1856
  894SOL     OW 4996   7.701   6.408   2.874 -0.8214  0.3844 -0.2586
  894SOL    HW1 4997   7.745   6.330   2.907 -1.5590 -0.2013 -0.6282
  894SOL    HW2 4998   7.764   6.448   2.814  0.1272  0.8952  1.0317
  894SOL     MW 4999   7.715   6.403   2.870 -0.7944  0.3748 -0.1408
  895SOL     OW 5000   4.246   3.260   4.119 -0.1295 -0.8947 -0.0023
  895SOL    HW1 5001   4.301   3.296   4.049  2.7617 -1.2802  1.8856
  895SOL    HW2 5002   4.188   3.198   4.074 -0.1119  0.6360 -2.3292
  895SOL     MW 5003   4.245   3.257   4.104  0.2429 -0.7481 -0.0585
  896SOL     OW 5004   1.567   4.322   5.710 -0.0146  0.0193 -0.2803
  896SOL    HW1 5005   1.545   4.254   5.645 -0.0969  0.9821 -1.2946
  896SOL    HW2 5006   1.517   4.298   5.788 -1.0190 -0.4064 -1.0346
  896SOL     MW 5007   1.557   4.310   5.711 -0.1537  0.0881 -0.5067
  897SOL     OW 5008   6.096   5.439   0.749 -0.4107 -0.3177 -0.2674
  897SOL    HW1 5009   6.060   5.501   0.813  0.5248 -0.4366  0.3853
  897SOL    HW2 5010   6.086   5.354   0.791  0.4744 -0.3682 -0.1401
  897SOL     MW 5011   6.090   5.436   0.763 -0.1777 -0.3394 -0.1675
  898SOL     OW 5012   1.972   0.871   4.823 -0.0181 -0.0673 -0.4644
  898SOL    HW1 5013   1.953   0.965   4.823  0.7752  0.1436  1.8358
  898SOL    HW2 5014   1.888   0.829   4.843 -0.1506  0.2172 -0.4212
  898SOL     MW 5015   1.958   0.878   4.825  0.0665 -0.0039 -0.1644
  899SOL     OW 5016   4.419   1.042   0.437 -0.2657  0.2150  0.2273
  899SOL    HW1 5017   4.372   1.079   0.363  0.9265 -2.0871 -1.8078
  899SOL    HW2 5018   4.359   0.978   0.475  0.5764 -1.6661 -1.4651
  899SOL     MW 5019   4.405   1.039   0.433 -0.0053 -0.3205 -0.2499
  900SOL     OW 5020   2.770   5.275   5.071  0.2996 -0.2203  0.0394
  900SOL    HW1 5021   2.801   5.242   5.156  0.0134  2.1934  1.1738
  900SOL    HW2 5022   2.740   5.364   5.090  1.1274  0.7640 -2.7903
  900SOL     MW 5023   2.770   5.283   5.085  0.3690  0.2147 -0.1776
  901SOL     OW 5024   0.792   2.276   5.263  0.0666 -0.5298  0.2600
  901SOL    HW1 5025   0.792   2.367   5.292  0.0063 -0.5206  0.2301
  901SOL    HW2 5026   0.721   2.271   5.199 -0.0080 -0.6273  0.3503
  901SOL     MW 5027   0.783   2.287   5.258  0.0493 -0.5411  0.2677
  902SOL     OW 5028   6.975   6.006   1.046  0.1077  0.3591  0.0271
  902SOL    HW1 5029   6.981   5.911   1.050  0.6737  0.4230  0.9882
  902SOL    HW2 5030   6.893   6.023   0.998 -1.9574 -0.6517  2.8756
  902SOL     MW 5031   6.965   5.996   1.041 -0.0842  0.2379  0.5148
  903SOL     OW 5032   2.728   3.022   4.333  0.4524 -0.3614 -0.3787
  903SOL    HW1 5033   2.763   2.939   4.365 -0.9050 -1.3648 -1.3352
  903SOL    HW2 5034   2.800   3.084   4.340  2.5143 -2.3375 -2.5068
  903SOL     MW 5035   2.741   3.019   4.338  0.5426 -0.7428 -0.7735
  904SOL     OW 5036   4.742   0.519   3.471  0.1311 -0.1064 -0.1807
  904SOL    HW1 5037   4.726   0.530   3.564 -1.3008  1.5865 -0.5709
  904SOL    HW2 5038   4.676   0.455   3.442 -0.4281  0.5094 -0.2862
  904SOL     MW 5039   4.732   0.512   3.479 -0.1238  0.1891 -0.2441
  905SOL     OW 5040   0.546   1.651   2.131 -0.7758  0.2878  0.2170
  905SOL    HW1 5041   0.611   1.600   2.179  0.3146  0.9276 -0.5526
  905SOL    HW2 5042   0.550   1.617   2.042  0.6519  2.2991 -0.5458
  905SOL     MW 5043   0.555   1.640   2.126 -0.4534  0.6272  0.0208
  906SOL     OW 5044   1.979   1.239   2.922 -0.4537  0.3930 -0.3706
  906SOL    HW1 5045   2.033   1.201   2.991 -0.9372  0.5692  0.1145
  906SOL    HW2 5046   1.897   1.189   2.926 -1.3735  1.9362  0.7458
  906SOL     MW 5047   1.975   1.227   2.931 -0.6334  0.6131 -0.1655
  907SOL     OW 5048   2.646   2.408   5.294 -0.5272  0.0417 -0.4693
  907SOL    HW1 5049   2.660   2.321   5.333  0.3421 -0.0584 -0.9739
  907SOL    HW2 5050   2.732   2.450   5.300 -1.3648  1.6204  1.5542
  907SOL     MW 5051   2.659   2.402   5.300 -0.5231  0.2310 -0.2748
  908SOL     OW 5052   1.427   3.804   4.801 -0.2003 -0.6788  0.0559
  908SOL    HW1 5053   1.376   3.750   4.740 -1.1960  0.8565 -0.5353
  908SOL    HW2 5054   1.439   3.887   4.755  1.8973 -0.5816  0.6572
  908SOL     MW 5055   1.422   3.808   4.787 -0.0593 -0.4698  0.0572
  909SOL     OW 5056   4.191   2.324   0.660  0.1734 -0.4808  0.1048
  909SOL    HW1 5057   4.163   2.325   0.568 -1.6184  0.7287  0.6017
  909SOL    HW2 5058   4.111   2.306   0.709  0.8630  0.0914  1.5018
  909SOL     MW 5059   4.177   2.322   0.654  0.0323 -0.2527  0.3473
  910SOL     OW 5060   4.888   3.486   2.957 -0.1491 -0.5070 -0.4271
  910SOL    HW1 5061   4.860   3.541   2.884 -0.5479 -1.8535 -1.3235
  910SOL    HW2 5062   4.945   3.420   2.917 -0.7239 -1.5349  0.4024
  910SOL     MW 5063   4.892   3.485   2.943 -0.2737 -0.8109 -0.4356
  911SOL     OW 5064   0.984   1.724   2.976  0.0738 -0.1017  0.1036
  911SOL    HW1 5065   1.033   1.643   2.993 -0.6863 -0.6577 -0.2947
  911SOL    HW2 5066   1.034   1.768   2.907 -0.0135 -0.6973 -0.3504
  911SOL     MW 5067   0.997   1.719   2.969 -0.0347 -0.2491 -0.0055
  912SOL     OW 5068   5.946   4.172   1.825 -0.6046  0.1217 -0.0799
  912SOL    HW1 5069   6.019   4.112   1.814  0.2008  1.0732 -0.1209
  912SOL    HW2 5070   5.894   4.136   1.897 -0.5325 -0.9802 -0.5694
  912SOL     MW 5071   5.948   4.160   1.833 -0.4922  0.1025 -0.1478
  913SOL     OW 5072   0.504   4.448   3.320  0.0930 -0.0139 -0.1311
  913SOL    HW1 5073   0.521   4.361   3.357  1.3248 -0.5985 -1.9200
  913SOL    HW2 5074   0.567   4.505   3.364 -0.6992 -0.0135  1.0274
  913SOL     MW 5075   0.515   4.444   3.330  0.1493 -0.0887 -0.2118
  914SOL     OW 5076   1.384   1.526   0.612  0.1785 -0.1186  0.3844
  914SOL    HW1 5077   1.461   1.472   0.591 -0.3640 -1.4553  1.6447
  914SOL    HW2 5078   1.317   1.498   0.550 -0.6541 -2.2915  2.0973
  914SOL     MW 5079   1.385   1.516   0.602  0.0025 -0.5679  0.7650
  915SOL     OW 5080   1.359   7.902   2.423 -0.0324 -0.2470 -0.4411
  915SOL    HW1 5081   1.451   7.928   2.420 -0.2660  0.6832  0.1003
  915SOL    HW2 5082   1.356   7.836   2.492  0.5119 -1.5839 -1.6330
  915SOL     MW 5083   1.370   7.897   2.432  0.0074 -0.2990 -0.5244
  916SOL     OW 5084   6.199   3.582   3.569  0.1579 -0.2694 -0.3208
  916SOL    HW1 5085   6.212   3.534   3.487 -0.1363 -1.3913  0.2549
  916SOL    HW2 5086   6.135   3.528   3.617  0.9807 -0.0993  1.0008
  916SOL     MW 5087   6.192   3.569   3.565  0.2256 -0.3913 -0.0779
  917SOL     OW 5088   6.719   7.065   2.040 -0.6649 -0.3312  0.1247
  917SOL    HW1 5089   6.676   7.074   2.125  1.4424  0.3865  1.1953
  917SOL    HW2 5090   6.682   6.986   2.002 -1.4967 -0.7964  1.8109
  917SOL     MW 5091   6.709   7.056   2.046 -0.5016 -0.2989  0.4776
  918SOL     OW 5092   5.663   3.112   0.782 -0.3566 -0.3070 -0.3017
  918SOL    HW1 5093   5.581   3.124   0.831 -0.5108 -0.6070 -0.4864
  918SOL    HW2 5094   5.716   3.055   0.839 -0.0382  0.3604  0.0898
  918SOL     MW 5095   5.659   3.106   0.796 -0.3356 -0.2600 -0.2752
  919SOL     OW 5096   6.707   6.082   1.006 -0.1895 -0.0672  0.0661
  919SOL    HW1 5097   6.634   6.041   1.052  0.2455 -1.8649 -0.7572
  919SOL    HW2 5098   6.726   6.160   1.057 -0.4060 -1.4124  2.3553
  919SOL     MW 5099   6.700   6.086   1.018 -0.1615 -0.4695  0.2538
  920SOL     OW 5100   8.169   6.458   2.558 -0.1361 -0.4883  0.1001
  920SOL    HW1 5101   8.090   6.509   2.573  0.4717  0.3760  0.3852
  920SOL    HW2 5102   8.138   6.367   2.557 -0.7506 -0.4156  3.0701
  920SOL     MW 5103   8.154   6.453   2.560 -0.1370 -0.3683  0.5168
  921SOL     OW 5104   2.381   1.315   1.585  0.1542 -0.0143 -0.5228
  921SOL    HW1 5105   2.434   1.239   1.607  0.1132  0.0133 -0.3261
  921SOL    HW2 5106   2.342   1.342   1.668  1.3344  1.1160 -0.2883
  921SOL     MW 5107   2.383   1.309   1.599  0.3000  0.1339 -0.4676
  922SOL     OW 5108   5.116   5.480   0.547 -0.4129 -0.1111 -0.4894
  922SOL    HW1 5109   5.036   5.532   0.559 -0.3973  0.2248 -1.6692
  922SOL    HW2 5110   5.088   5.389   0.561 -0.9248  0.0341 -0.5608
  922SOL     MW 5111   5.102   5.475   0.550 -0.4764 -0.0495 -0.6496
  923SOL     OW 5112   3.762   8.161   2.416 -0.0710  0.5392 -0.0246
  923SOL    HW1 5113   3.815   8.238   2.437  0.4348  0.3049 -0.4400
  923SOL    HW2 5114   3.705   8.190   2.345  0.1145  0.5344 -0.1764
  923SOL     MW 5115   3.762   8.175   2.409  0.0175  0.5086 -0.0972
  924SOL     OW 5116   1.220   2.495   3.001 -0.4072 -0.2162 -0.6222
  924SOL    HW1 5117   1.315   2.507   3.002 -0.4562  0.3614 -1.7808
  924SOL    HW2 5118   1.200   2.460   3.088  0.7145  0.7800  0.0676
  924SOL     MW 5119   1.230   2.492   3.012 -0.2699 -0.0148 -0.6822
  925SOL     OW 5120   5.070   1.286   1.962 -0.1333  0.0184 -0.3246
  925SOL    HW1 5121   5.051   1.322   2.048  1.0905  1.2585 -0.5239
  925SOL    HW2 5122   5.109   1.200   1.980  1.1349  0.7149  0.4629
  925SOL     MW 5123   5.073   1.279   1.975  0.1857  0.2663 -0.2493
  926SOL     OW 5124   5.357   5.791   2.952 -0.0793 -0.0360 -0.5161
  926SOL    HW1 5125   5.441   5.750   2.931  0.4945 -0.0638  1.5852
  926SOL    HW2 5126   5.375   5.885   2.949 -0.1495 -0.0312 -0.7550
  926SOL     MW 5127   5.370   5.798   2.949 -0.0148 -0.0389 -0.2777
  927SOL     OW 5128   0.497   5.046   0.544  0.2157 -0.5088 -0.4091
  927SOL    HW1 5129   0.408   5.078   0.558  0.4528 -0.2651  0.6699
  927SOL    HW2 5130   0.501   5.026   0.451  0.2285  3.1737 -1.3707
  927SOL     MW 5131   0.486   5.048   0.534  0.2477 -0.0062 -0.3941
  928SOL     OW 5132   2.810   1.515   1.099 -0.1298  0.1391  0.0120
  928SOL    HW1 5133   2.798   1.422   1.081  1.8535 -0.0281 -0.7595
  928SOL    HW2 5134   2.789   1.525   1.192  0.9763 -1.3970  0.4750
  928SOL     MW 5135   2.806   1.504   1.109  0.2657 -0.0789 -0.0275
  929SOL     OW 5136   6.745   3.904   5.510 -0.2228 -0.0203 -0.0481
  929SOL    HW1 5137   6.664   3.890   5.461  0.8313  0.3389 -1.9870
  929SOL    HW2 5138   6.759   3.999   5.506 -0.0195 -0.0039  0.8248
  929SOL     MW 5139   6.736   3.914   5.503 -0.0619  0.0278 -0.1846
  930SOL     OW 5140   4.447   4.011   5.730 -0.4229 -0.0045  0.0758
  930SOL    HW1 5141   4.373   3.955   5.705  0.3560 -0.4801 -1.2157
  930SOL    HW2 5142   4.406   4.092   5.762 -1.5199 -0.6753  0.4130
  930SOL     MW 5143   4.432   4.014   5.731 -0.4636 -0.1512 -0.0464
  931SOL     OW 5144   7.246   4.329   3.411  0.1229  0.6751 -0.4935
  931SOL    HW1 5145   7.338   4.356   3.420  0.3196  0.4751 -1.7912
  931SOL    HW2 5146   7.243   4.242   3.451  0.3613  0.9216  0.0775
  931SOL     MW 5147   7.258   4.321   3.417  0.1786  0.6810 -0.5865
  932SOL     OW 5148   3.196   6.176   0.960  0.3445  0.1517 -0.1195
  932SOL    HW1 5149   3.211   6.210   1.048 -0.0019  0.7992 -0.3077
  932SOL    HW2 5150   3.106   6.144   0.960  0.2621  0.3760 -0.3052
  932SOL     MW 5151   3.187   6.176   0.971  0.2896  0.2633 -0.1674
  933SOL     OW 5152   1.378   5.752   3.436 -0.1483  0.2299  0.3149
  933SOL    HW1 5153   1.431   5.797   3.370  0.3000  1.4103  1.4454
  933SOL    HW2 5154   1.429   5.674   3.458 -0.2834 -0.1646 -0.6746
  933SOL     MW 5155   1.391   5.748   3.430 -0.1082  0.3305  0.3330
  934SOL     OW 5156   6.685   2.399   5.550  0.2890 -0.7006 -0.5713
  934SOL    HW1 5157   6.623   2.335   5.587  1.0435 -1.2782 -0.2862
  934SOL    HW2 5158   6.766   2.350   5.538  0.7109  0.0623 -0.9001
  934SOL     MW 5159   6.687   2.385   5.553  0.4396 -0.6769 -0.5769
  935SOL     OW 5160   0.080   2.865   4.608  0.0944 -0.2375  0.6789
  935SOL    HW1 5161   0.104   2.940   4.662  1.3038 -0.2707  0.2051
  935SOL    HW2 5162   0.115   2.789   4.655 -0.1707 -0.4054  0.6069
  935SOL     MW 5163   0.087   2.865   4.621  0.2153 -0.2632  0.6090
  936SOL     OW 5164   5.126   6.689   5.717 -0.2025 -0.7457  0.2660
  936SOL    HW1 5165   5.188   6.749   5.675 -0.7778 -1.3188 -1.4996
  936SOL    HW2 5166   5.163   6.602   5.703 -1.7022 -1.1674 -1.4938
  936SOL     MW 5167   5.139   6.685   5.710 -0.4681 -0.8730 -0.1853
  937SOL     OW 5168   4.859   0.641   0.732  0.0296  0.2504 -0.0720
  937SOL    HW1 5169   4.831   0.578   0.666 -1.0440  1.8625 -1.2425
  937SOL    HW2 5170   4.949   0.615   0.753 -0.4368 -1.7676 -0.3158
  937SOL     MW 5171   4.867   0.630   0.726 -0.1676  0.1984 -0.2530
  938SOL     OW 5172   1.784   0.885   4.573 -0.6952 -0.4393 -0.2411
  938SOL    HW1 5173   1.705   0.911   4.619 -0.2038  1.7487 -0.4883
  938SOL    HW2 5174   1.856   0.921   4.625 -0.0705  0.9211 -1.9324
  938SOL     MW 5175   1.783   0.893   4.585 -0.5523  0.0149 -0.4892
  939SOL     OW 5176   4.271   1.104   3.951  0.0918 -0.6715 -0.1312
  939SOL    HW1 5177   4.180   1.132   3.945  0.6538  1.4922  0.4293
  939SOL    HW2 5178   4.285   1.091   4.045  0.5541 -0.2091 -0.1315
  939SOL     MW 5179   4.261   1.106   3.962  0.2229 -0.3353 -0.0595
  940SOL     OW 5180   2.352   3.010   5.097 -0.1942 -0.1828 -0.0148
  940SOL    HW1 5181   2.417   3.079   5.085  0.4147 -0.9956 -1.8020
  940SOL    HW2 5182   2.347   2.997   5.192  0.9794  1.0656  0.2450
  940SOL     MW 5183   2.360   3.017   5.108  0.0340 -0.1271 -0.2103
  941SOL     OW 5184   3.927   1.625   3.720  0.2191 -0.2906  0.2706
  941SOL    HW1 5185   3.946   1.700   3.776 -0.4548 -0.4825  0.7743
  941SOL    HW2 5186   4.012   1.597   3.687  0.8772 -1.2743  2.6139
  941SOL     MW 5187   3.940   1.631   3.723  0.2171 -0.4411  0.6351
  942SOL     OW 5188   6.489   4.382   4.165 -0.0660  0.6393 -0.5861
  942SOL    HW1 5189   6.403   4.405   4.131 -0.5719  0.4850  0.5516
  942SOL    HW2 5190   6.478   4.296   4.204  0.8062  0.2711 -1.1097
  942SOL     MW 5191   6.477   4.374   4.165 -0.0191  0.5724 -0.5075
  943SOL     OW 5192   6.509   8.210   3.558 -0.0028 -0.4590 -0.9663
  943SOL    HW1 5193   6.467   8.281   3.607  0.7115 -0.0223 -0.9609
  943SOL    HW2 5194   6.443   8.180   3.496 -0.4036  0.0285 -0.7777
  943SOL     MW 5195   6.495   8.215   3.557  0.0373 -0.3407 -0.9414
  944SOL     OW 5196   4.751   2.611   2.078  0.3254  0.8422 -0.3819
  944SOL    HW1 5197   4.822   2.570   2.127 -1.3390 -3.7517 -1.2694
  944SOL    HW2 5198   4.762   2.578   1.988 -2.1600  0.9650 -0.8028
  944SOL     MW 5199   4.761   2.601   2.073 -0.2058  0.2699 -0.5494
  945SOL     OW 5200   3.988   6.406   0.518 -0.0160  0.2581 -0.6797
  945SOL    HW1 5201   3.987   6.498   0.493  0.4218 -0.1837 -2.4082
  945SOL    HW2 5202   4.079   6.388   0.541 -0.2701  0.4573  0.6070
  945SOL     MW 5203   3.999   6.415   0.518  0.0075  0.2270 -0.7363
  946SOL     OW 5204   3.210   3.495   1.640 -0.1144  0.0521 -0.2586
  946SOL    HW1 5205   3.124   3.479   1.679  0.6431 -1.2112  1.0102
  946SOL    HW2 5206   3.222   3.423   1.578  0.4953 -0.4681  0.4436
  946SOL     MW 5207   3.201   3.484   1.637  0.0607 -0.1762 -0.0063
  947SOL     OW 5208   3.905   1.474   4.446 -0.5268  0.1331  0.3526
  947SOL    HW1 5209   3.815   1.478   4.479 -0.8193 -0.5278 -0.3198
  947SOL    HW2 5210   3.955   1.433   4.516 -0.6718  0.8657  0.8876
  947SOL     MW 5211   3.900   1.469   4.459 -0.5828  0.1423  0.3350
  948SOL     OW 5212   2.804   1.540   2.588  0.5293  0.3929  0.2500
  948SOL    HW1 5213   2.770   1.629   2.585  1.6052  0.9648  2.7249
  948SOL    HW2 5214   2.879   1.540   2.530 -0.7064  0.4481 -1.4315
  948SOL     MW 5215   2.809   1.551   2.581  0.5088  0.4732  0.3515
  949SOL     OW 5216   5.295   6.144   2.188 -0.5379 -0.7274  0.3766
  949SOL    HW1 5217   5.225   6.114   2.130  0.4795  0.2950 -1.4690
  949SOL    HW2 5218   5.259   6.222   2.231 -1.3022 -1.5023  1.2025
  949SOL     MW 5219   5.281   6.151   2.186 -0.5055 -0.6957  0.2461
  950SOL     OW 5220   3.767   5.455   1.875  0.0709 -0.1163 -0.3191
  950SOL    HW1 5221   3.711   5.473   1.950  1.1659  1.4974  0.1613
  950SOL    HW2 5222   3.713   5.473   1.799 -1.0396 -1.7351  0.0316
  950SOL     MW 5223   3.753   5.460   1.875  0.0689 -0.1169 -0.2127
  951SOL     OW 5224   4.984   7.866   5.479 -0.4381 -0.2814 -0.3637
  951SOL    HW1 5225   4.891   7.889   5.478 -0.6716 -0.9259  1.6288
  951SOL    HW2 5226   5.027   7.941   5.521  0.0353  0.2387 -1.7413
  951SOL     MW 5227   4.977   7.878   5.484 -0.4074 -0.2973 -0.2849
  952SOL     OW 5228   0.171   3.558   3.277  0.2507 -0.6644  0.6512
  952SOL    HW1 5229   0.189   3.643   3.237  0.7568 -0.1930  1.8546
  952SOL    HW2 5230   0.202   3.495   3.212 -0.3979  0.0440 -0.3803
  952SOL     MW 5231   0.178   3.561   3.263  0.2324 -0.5133  0.6732
  953SOL     OW 5232   0.075   4.863   4.626 -0.4509  0.3444  0.4195
  953SOL    HW1 5233  -0.012   4.835   4.654 -0.2882  0.5317  1.1114
  953SOL    HW2 5234   0.135   4.800   4.667 -0.2526  0.2188 -0.0492
  953SOL     MW 5235   0.071   4.851   4.635 -0.4047  0.3523  0.4481
  954SOL     OW 5236   3.142   6.787   3.149  0.4570 -0.4570  0.2024
  954SOL    HW1 5237   3.146   6.881   3.129  0.0262  0.0588  2.2919
  954SOL    HW2 5238   3.161   6.782   3.243  0.0064 -2.4238  0.2230
  954SOL     MW 5239   3.145   6.798   3.159  0.3442 -0.6427  0.4726
  955SOL     OW 5240   0.468   2.929   4.392 -0.0885  0.2431 -0.0872
  955SOL    HW1 5241   0.537   2.959   4.332  0.8184 -0.3845  0.6057
  955SOL    HW2 5242   0.514   2.912   4.474 -1.3341  1.2761  0.8651
  955SOL     MW 5243   0.483   2.930   4.395 -0.1318  0.2950  0.1234
  956SOL     OW 5244   0.227   4.283   0.830  0.0985 -0.1858  0.4304
  956SOL    HW1 5245   0.197   4.211   0.885 -0.4948 -0.6187 -0.4446
  956SOL    HW2 5246   0.153   4.344   0.826 -0.1520 -0.5338 -0.5107
  956SOL     MW 5247   0.214   4.282   0.837 -0.0095 -0.2858  0.1979
  957SOL     OW 5248   3.850   1.488   2.743 -0.4670 -0.3872  0.6361
  957SOL    HW1 5249   3.864   1.408   2.794  2.8044 -1.7093 -1.9217
  957SOL    HW2 5250   3.842   1.457   2.653  1.5211  2.1128 -0.5198
  957SOL     MW 5251   3.851   1.474   2.738  0.2063 -0.2364  0.1607
  958SOL     OW 5252   7.081   6.855   5.845 -0.2352  0.5203 -0.3441
  958SOL    HW1 5253   7.134   6.813   5.912 -2.2979 -1.3130  0.2665
  958SOL    HW2 5254   6.996   6.871   5.887 -1.0713  0.8133 -2.0164
  958SOL     MW 5255   7.077   6.852   5.859 -0.6063  0.3231 -0.4800
  959SOL     OW 5256   6.017   0.675   5.796  0.1719  0.0191  0.4141
  959SOL    HW1 5257   5.923   0.684   5.787  0.3754  1.0725 -1.1055
  959SOL    HW2 5258   6.047   0.647   5.709  1.1358 -1.7298  1.2484
  959SOL     MW 5259   6.009   0.672   5.783  0.3214 -0.0699  0.3264
  960SOL     OW 5260   7.499   3.689   3.396  0.4008  0.7735  0.1931
  960SOL    HW1 5261   7.403   3.696   3.405  0.3125  0.1206 -0.1987
  960SOL    HW2 5262   7.525   3.772   3.356  0.1290  1.3871  1.2288
  960SOL     MW 5263   7.490   3.701   3.392  0.3547  0.7685  0.2755
  961SOL     OW 5264   2.231   4.341   1.800  0.3146  0.8601 -0.0885
  961SOL    HW1 5265   2.299   4.290   1.755  2.5993  1.3416  2.5816
  961SOL    HW2 5266   2.171   4.275   1.834  1.0442  0.1905 -0.0536
  961SOL     MW 5267   2.232   4.326   1.798  0.7005  0.8360  0.2578
  962SOL     OW 5268   5.771   1.950   1.476 -0.2739  0.6723  0.1508
  962SOL    HW1 5269   5.760   2.045   1.473  0.3370  0.8205  1.6232
  962SOL    HW2 5270   5.849   1.936   1.531 -1.9272 -0.7393  2.3342
  962SOL     MW 5271   5.780   1.960   1.483 -0.4073  0.5106  0.6188
  963SOL     OW 5272   7.738   5.686   4.393  0.1921 -0.3686  0.1943
  963SOL    HW1 5273   7.760   5.650   4.479  0.3941 -1.0336 -0.1284
  963SOL    HW2 5274   7.759   5.616   4.331 -0.0433  0.0648 -0.3916
  963SOL     MW 5275   7.743   5.672   4.396  0.1878 -0.3983  0.0780
  964SOL     OW 5276   2.000   6.375   2.153 -0.4679  0.1360  0.0084
  964SOL    HW1 5277   1.905   6.378   2.140 -0.3313  3.7147 -1.4223
  964SOL    HW2 5278   2.036   6.375   2.064  0.8335  0.8535  0.5040
  964SOL     MW 5279   1.992   6.376   2.140 -0.2838  0.6860 -0.1113
  965SOL     OW 5280   0.722   2.105   4.090  0.1467  0.2397  0.1808
  965SOL    HW1 5281   0.801   2.060   4.120 -0.2437  0.0315  0.9102
  965SOL    HW2 5282   0.692   2.155   4.166 -0.3749  0.3970 -0.1230
  965SOL     MW 5283   0.729   2.106   4.103  0.0299  0.2332  0.2352
  966SOL     OW 5284   6.388   4.004   1.001 -0.3234  0.4582  0.5806
  966SOL    HW1 5285   6.464   3.992   0.943 -1.8556  1.0121 -1.6605
  966SOL    HW2 5286   6.398   4.093   1.036 -1.3604  1.7395 -2.0859
  966SOL     MW 5287   6.399   4.014   0.998 -0.6523  0.6931 -0.0476
  967SOL     OW 5288   7.914   0.223   3.241  0.3506 -0.4973 -0.4909
  967SOL    HW1 5289   7.952   0.161   3.178  3.9967  0.6881  0.2913
  967SOL    HW2 5290   7.872   0.289   3.187  2.8444  0.1587 -1.7734
  967SOL     MW 5291   7.913   0.223   3.226  1.1366 -0.2615 -0.5549
  968SOL     OW 5292   7.747   0.074   5.585 -0.0786  0.5967 -0.0969
  968SOL    HW1 5293   7.760   0.156   5.632  2.2139  0.2610 -0.0650
  968SOL    HW2 5294   7.798   0.084   5.505  2.9662 -1.9274  1.3502
  968SOL     MW 5295   7.755   0.086   5.580  0.6047  0.2306  0.0924
  969SOL     OW 5296   0.130   7.050   3.013  0.3270 -0.2243  0.1243
  969SOL    HW1 5297   0.218   7.088   3.009 -0.1881  1.4113  2.3606
  969SOL    HW2 5298   0.076   7.119   3.051 -2.0012 -1.1310 -1.3288
  969SOL     MW 5299   0.134   7.064   3.017 -0.0370 -0.1310  0.2246
  970SOL     OW 5300   5.233   5.158   1.131 -0.3629  0.6267  0.2970
  970SOL    HW1 5301   5.256   5.152   1.224  1.7161  0.2540 -0.1839
  970SOL    HW2 5302   5.148   5.114   1.124 -0.5827  0.7216  2.0143
  970SOL     MW 5303   5.225   5.152   1.142 -0.1249  0.5912  0.4553
  971SOL     OW 5304   1.670   0.636   1.484 -0.2248 -0.3804 -0.5364
  971SOL    HW1 5305   1.584   0.677   1.494 -0.9555 -1.9245 -0.1798
  971SOL    HW2 5306   1.654   0.558   1.430  0.5936 -1.6864  1.0222
  971SOL     MW 5307   1.657   0.631   1.478 -0.2135 -0.7453 -0.2912
  972SOL     OW 5308   4.142   6.718   4.898 -0.0758  0.0611  0.0811
  972SOL    HW1 5309   4.190   6.757   4.971 -0.9303 -0.5129  0.9776
  972SOL    HW2 5310   4.207   6.707   4.829  0.9065 -0.0258  1.0078
  972SOL     MW 5311   4.156   6.721   4.898 -0.0594 -0.0235  0.3145
  973SOL     OW 5312   7.395   0.951   3.552 -0.4905 -0.4504 -0.2338
  973SOL    HW1 5313   7.470   0.983   3.502 -0.7176 -0.0725 -0.3347
  973SOL    HW2 5314   7.417   0.969   3.643 -0.9682  0.7480 -0.3426
  973SOL     MW 5315   7.407   0.957   3.557 -0.5807 -0.2486 -0.2606
  974SOL     OW 5316   4.380   6.489   1.012 -0.5683  0.6272 -0.1875
  974SOL    HW1 5317   4.331   6.407   1.008 -0.6959  0.7438 -1.2645
  974SOL    HW2 5318   4.429   6.484   1.094 -2.1100  0.3671  0.7423
  974SOL     MW 5319   4.380   6.478   1.022 -0.7820  0.6088 -0.2063
  975SOL     OW 5320   3.355   1.080   1.359  0.4738  0.0460 -0.0952
  975SOL    HW1 5321   3.331   1.130   1.282 -1.9912 -0.2781  0.3762
  975SOL    HW2 5322   3.386   1.145   1.422  0.5007  0.5509 -0.6246
  975SOL     MW 5323   3.356   1.094   1.357  0.1617  0.0691 -0.1026
  976SOL     OW 5324   1.686   6.524   5.373  0.0188 -0.6630  0.1876
  976SOL    HW1 5325   1.637   6.575   5.308 -0.0493  1.2214  1.6289
  976SOL    HW2 5326   1.621   6.467   5.413 -0.2522 -0.7239 -0.3283
  976SOL     MW 5327   1.672   6.523   5.369 -0.0246 -0.4296  0.3060
  977SOL     OW 5328   7.777   0.061   3.602  0.5571  0.6158  0.1316
  977SOL    HW1 5329   7.853   0.007   3.579  0.1539  0.0429  0.1242
  977SOL    HW2 5330   7.742   0.089   3.517 -3.1412 -4.5144 -0.4917
  977SOL     MW 5331   7.782   0.058   3.588  0.0320 -0.1143  0.0509
  978SOL     OW 5332   5.003   0.601   5.579  0.4580  0.9136 -0.8308
  978SOL    HW1 5333   4.929   0.658   5.559  0.3102  0.8231 -0.5581
  978SOL    HW2 5334   4.964   0.514   5.592  0.5393  0.9690 -0.1710
  978SOL     MW 5335   4.989   0.597   5.578  0.4495  0.9091 -0.7114
  979SOL     OW 5336   2.354   2.691   1.884  0.3321  0.4137  0.2328
  979SOL    HW1 5337   2.276   2.660   1.838  1.3186 -0.1225 -1.1716
  979SOL    HW2 5338   2.348   2.787   1.880 -0.4658  0.3784  0.5247
  979SOL     MW 5339   2.344   2.699   1.877  0.3562  0.3406  0.0904
  980SOL     OW 5340   6.991   3.219   4.274 -0.0262  0.0290  0.6162
  980SOL    HW1 5341   7.074   3.192   4.234 -1.1510 -0.6972 -1.3186
  980SOL    HW2 5342   6.997   3.314   4.279 -0.7157  0.4439 -3.5298
  980SOL     MW 5343   7.003   3.228   4.270 -0.2585 -0.0108 -0.1622
  981SOL     OW 5344   3.720   1.376   4.651 -0.5227  0.3092  0.7247
  981SOL    HW1 5345   3.768   1.293   4.655 -2.3852 -0.9590 -0.9260
  981SOL    HW2 5346   3.665   1.376   4.729 -1.6734 -0.8596 -0.0355
  981SOL     MW 5347   3.719   1.365   4.661 -0.9084 -0.0028  0.4161
  982SOL     OW 5348   1.091   4.782   0.912  0.0639  0.2397 -0.3846
  982SOL    HW1 5349   1.094   4.765   1.006  0.7808  3.9632  0.4130
  982SOL    HW2 5350   1.168   4.835   0.894  0.3864 -0.9951 -3.3055
  982SOL     MW 5351   1.101   4.786   0.922  0.1970  0.5583 -0.6564
  983SOL     OW 5352   7.835   5.770   5.580  0.2705  0.3331  0.5624
  983SOL    HW1 5353   7.917   5.818   5.592  0.3805  0.2019  0.3373
  983SOL    HW2 5354   7.803   5.754   5.669  1.1564 -0.7492  0.7142
  983SOL     MW 5355   7.841   5.774   5.593  0.3980  0.1778  0.5531
  984SOL     OW 5356   2.277   5.330   2.358  0.1917 -0.2632 -0.4978
  984SOL    HW1 5357   2.265   5.371   2.273 -1.0978 -3.5050 -2.0668
  984SOL    HW2 5358   2.359   5.366   2.392  0.3604  1.6548 -2.7644
  984SOL     MW 5359   2.286   5.340   2.352  0.0482 -0.4327 -0.9888
  985SOL     OW 5360   0.258   5.977   2.492  0.3000 -0.5071 -0.4183
  985SOL    HW1 5361   0.278   5.925   2.569 -0.3728  0.0708  0.1596
  985SOL    HW2 5362   0.286   6.065   2.514 -1.3405 -0.0007 -0.1918
  985SOL     MW 5363   0.264   5.981   2.505  0.0038 -0.3683 -0.3154
  986SOL     OW 5364   2.598   4.481   4.408 -0.2075  0.3080  0.0426
  986SOL    HW1 5365   2.576   4.388   4.403  0.5063  0.0700  0.9301
  986SOL    HW2 5366   2.647   4.489   4.491 -1.7573  1.7763  0.8747
  986SOL     MW 5367   2.601   4.470   4.418 -0.3145  0.4655  0.2627
  987SOL     OW 5368   3.751   4.342   5.662  0.0093  0.7048 -0.5134
  987SOL    HW1 5369   3.769   4.320   5.753  0.0616  0.0795 -0.6693
  987SOL    HW2 5370   3.678   4.285   5.637  1.0749 -0.3553 -1.3406
  987SOL     MW 5371   3.744   4.332   5.670  0.1524  0.4891 -0.6393
  988SOL     OW 5372   1.361   4.818   0.621 -0.3492 -0.2523  0.3400
  988SOL    HW1 5373   1.455   4.836   0.618 -0.8939  3.2637 -0.2562
  988SOL    HW2 5374   1.334   4.817   0.529 -0.7751 -2.5315  0.4333
  988SOL     MW 5375   1.369   4.820   0.609 -0.4734 -0.0940  0.2756
  989SOL     OW 5376   7.898   7.464   3.361  0.1178  0.0270  0.0230
  989SOL    HW1 5377   7.877   7.413   3.283 -2.6885 -2.1821  2.0349
  989SOL    HW2 5378   7.818   7.513   3.380  0.8250  0.7106  1.4198
  989SOL     MW 5379   7.885   7.464   3.353 -0.1509 -0.1683  0.4594
  990SOL     OW 5380   3.619   6.608   5.855 -0.4565 -0.2758  0.3919
  990SOL    HW1 5381   3.620   6.519   5.818 -1.4857 -0.7776  1.5267
  990SOL    HW2 5382   3.659   6.598   5.941  0.3212  0.5694  0.1469
  990SOL     MW 5383   3.624   6.595   5.861 -0.4887 -0.2318  0.5058
  991SOL     OW 5384   5.609   2.515   0.309  0.8621  0.6554 -0.4341
  991SOL    HW1 5385   5.704   2.515   0.294  0.4470  0.0837 -3.7534
  991SOL    HW2 5386   5.588   2.607   0.323  1.5787  1.2166 -2.7028
  991SOL     MW 5387   5.619   2.527   0.309  0.9007  0.6540 -1.1494
  992SOL     OW 5388   4.429   4.450   1.920 -0.3049 -0.6076 -0.5597
  992SOL    HW1 5389   4.348   4.500   1.910  0.4866  0.7105 -0.5898
  992SOL    HW2 5390   4.402   4.369   1.964 -1.5534  0.0188 -0.1321
  992SOL     MW 5391   4.415   4.446   1.924 -0.3634 -0.3587 -0.5088
  993SOL     OW 5392   3.697   3.456   0.254 -0.2952 -0.7658  0.1243
  993SOL    HW1 5393   3.788   3.437   0.234 -0.2944 -1.7392  0.9931
  993SOL    HW2 5394   3.665   3.505   0.177  0.7447 -1.0472 -0.5002
  993SOL     MW 5395   3.704   3.460   0.241 -0.1620 -0.9264  0.1556
  994SOL     OW 5396   7.867   5.373   0.931  0.2610 -0.5946 -1.0750
  994SOL    HW1 5397   7.783   5.328   0.947  0.8978 -1.5665 -0.3328
  994SOL    HW2 5398   7.924   5.342   1.002  0.5659  1.9131 -0.1442
  994SOL     MW 5399   7.863   5.363   0.942  0.3815 -0.3980 -0.8608
  995SOL     OW 5400   4.807   7.925   0.876  0.1513  0.5958 -0.4692
  995SOL    HW1 5401   4.856   7.952   0.798  0.1525  0.3113 -0.5692
  995SOL    HW2 5402   4.771   7.839   0.853 -0.2743  0.7369 -0.3442
  995SOL     MW 5403   4.809   7.917   0.863  0.0970  0.5774 -0.4660
  996SOL     OW 5404   3.851   5.281   4.101  0.0673 -0.0003 -0.0388
  996SOL    HW1 5405   3.770   5.330   4.109 -0.5312 -0.8049 -0.8879
  996SOL    HW2 5406   3.863   5.269   4.007 -0.2118 -2.0645  0.1256
  996SOL     MW 5407   3.842   5.286   4.090 -0.0451 -0.3675 -0.1265
  997SOL     OW 5408   2.443   8.025   1.350  0.6477  0.5292  0.1177
  997SOL    HW1 5409   2.517   7.997   1.404  0.0600 -1.3064  0.0462
  997SOL    HW2 5410   2.367   7.984   1.391 -0.0990  0.9244 -0.8392
  997SOL     MW 5411   2.443   8.016   1.362  0.4769  0.3448 -0.0139
  998SOL     OW 5412   3.927   7.371   4.585  0.3897  0.6828 -0.9142
  998SOL    HW1 5413   3.961   7.460   4.592  0.7281  0.5173 -0.4146
  998SOL    HW2 5414   3.907   7.360   4.492 -0.2225  1.4837 -0.8864
  998SOL     MW 5415   3.929   7.381   4.574  0.3547  0.7641 -0.8467
  999SOL     OW 5416   0.934   6.031   0.753 -0.1707 -0.0487 -0.1469
  999SOL    HW1 5417   0.912   6.073   0.670  0.6109  0.3072 -0.1800
  999SOL    HW2 5418   0.893   6.085   0.819  1.8435  1.5459 -0.0983
  999SOL     MW 5419   0.926   6.043   0.751  0.1872  0.2010 -0.1449
 1000SOL     OW 5420   1.231   2.325   5.806 -0.0920  0.1469 -0.0448
 1000SOL    HW1 5421   1.248   2.242   5.852  0.6249 -0.5501 -1.5172
 1000SOL    HW2 5422   1.298   2.385   5.839  0.6274 -0.4425 -0.4061
 1000SOL     MW 5423   1.242   2.322   5.816  0.0919 -0.0177 -0.2795
 1001SOL     OW 5424   7.796   7.455   2.785  0.1004  0.3312  0.2115
 1001SOL    HW1 5425   7.848   7.427   2.861 -2.0380 -0.0570  1.6014
 1001SOL    HW2 5426   7.831   7.542   2.763  1.5838 -0.0812  0.8347
 1001SOL     MW 5427   7.807   7.463   2.792  0.0166  0.2287  0.4692
 1002SOL     OW 5428   0.325   3.343   1.862  0.2889 -0.0766  0.3514
 1002SOL    HW1 5429   0.305   3.251   1.881  2.7915 -0.7414  0.1092
 1002SOL    HW2 5430   0.273   3.392   1.926 -3.2052 -1.4185 -1.1951
 1002SOL     MW 5431   0.315   3.337   1.873  0.1620 -0.3335  0.1224
 1003SOL     OW 5432   7.850   3.093   5.159  0.5104 -0.5586 -0.9453
 1003SOL    HW1 5433   7.822   3.065   5.246  2.1415 -0.9876 -0.5228
 1003SOL    HW2 5434   7.794   3.168   5.139  1.4743  0.9441  1.4293
 1003SOL     MW 5435   7.840   3.099   5.168  0.8426 -0.4212 -0.5872
 1004SOL     OW 5436   6.467   4.369   3.333  0.0623  0.2332  0.6507
 1004SOL    HW1 5437   6.420   4.431   3.277 -2.0496 -0.8457  1.1241
 1004SOL    HW2 5438   6.426   4.285   3.316  0.9914 -0.5553  2.0661
 1004SOL     MW 5439   6.456   4.366   3.324 -0.0891 -0.0059  0.8925
 1005SOL     OW 5440   5.646   3.689   3.184 -0.1866 -0.3928  0.2515
 1005SOL    HW1 5441   5.658   3.780   3.212 -0.4897  0.6339 -2.5862
 1005SOL    HW2 5442   5.730   3.665   3.145 -0.9723 -0.2433 -1.6347
 1005SOL     MW 5443   5.658   3.698   3.182 -0.3260 -0.2422 -0.3532
 1006SOL     OW 5444   6.432   7.519   3.664 -0.0664  1.0744  0.4747
 1006SOL    HW1 5445   6.482   7.569   3.728 -0.6229  2.9506 -0.4986
 1006SOL    HW2 5446   6.340   7.538   3.684 -0.3682 -0.5270  0.8062
 1006SOL     MW 5447   6.426   7.528   3.675 -0.1762  1.1096  0.3926
 1007SOL     OW 5448   2.250   0.190   1.438 -0.2266  0.3211  0.6528
 1007SOL    HW1 5449   2.174   0.154   1.483  0.1146  0.5930  1.4747
 1007SOL    HW2 5450   2.313   0.117   1.435  0.6704  0.9294  2.7935
 1007SOL     MW 5451   2.248   0.176   1.444 -0.0681  0.4338  1.0320
 1008SOL     OW 5452   6.085   1.349   5.831 -0.6432  0.4437 -0.4425
 1008SOL    HW1 5453   6.046   1.404   5.764 -1.5495 -0.4025 -0.6384
 1008SOL    HW2 5454   6.016   1.287   5.855  0.0550 -0.0436  0.4028
 1008SOL     MW 5455   6.071   1.348   5.826 -0.6698  0.2730 -0.3594
 1009SOL     OW 5456   7.290   5.505   0.908 -0.1472 -0.2624  0.3276
 1009SOL    HW1 5457   7.334   5.451   0.842  0.6875  1.7288 -0.8113
 1009SOL    HW2 5458   7.350   5.508   0.982  1.1714  1.4701 -0.7591
 1009SOL     MW 5459   7.303   5.498   0.909  0.1284  0.2142  0.0427
 1010SOL     OW 5460   6.317   0.758   0.036 -0.0595  0.0364 -0.1586
 1010SOL    HW1 5461   6.342   0.720  -0.049 -0.1625  0.7661 -0.5272
 1010SOL    HW2 5462   6.319   0.852   0.021  4.1388  0.5018  1.7727
 1010SOL     MW 5463   6.320   0.765   0.023  0.4647  0.1894  0.0414
 1011SOL     OW 5464   2.802   4.125   4.738 -0.1428 -0.6408  0.1692
 1011SOL    HW1 5465   2.836   4.128   4.649  1.3405 -2.3008  0.6161
 1011SOL    HW2 5466   2.880   4.118   4.794 -1.0644 -0.5879  1.5202
 1011SOL     MW 5467   2.816   4.124   4.734 -0.0709 -0.8465  0.3993
 1012SOL     OW 5468   6.361   7.824   5.548 -0.1541  0.0027 -0.2062
 1012SOL    HW1 5469   6.436   7.879   5.525 -0.8764  1.8299  1.5366
 1012SOL    HW2 5470   6.317   7.808   5.465  1.2721  0.2425 -1.0415
 1012SOL     MW 5471   6.365   7.829   5.534 -0.0640  0.2673 -0.0900
 1013SOL     OW 5472   0.874   4.119   2.236 -0.5467 -0.0717  0.3871
 1013SOL    HW1 5473   0.808   4.056   2.206 -0.0441 -0.2204 -0.4364
 1013SOL    HW2 5474   0.958   4.076   2.219 -0.1784  1.0628 -0.7968
 1013SOL     MW 5475   0.876   4.105   2.230 -0.4352  0.0545  0.1301
 1014SOL     OW 5476   0.437   1.487   4.973 -0.1799  0.1074  0.0402
 1014SOL    HW1 5477   0.358   1.475   4.920  0.3394  0.1369 -0.7732
 1014SOL    HW2 5478   0.462   1.578   4.959  0.8331 -0.2932 -0.9496
 1014SOL     MW 5479   0.430   1.497   4.964  0.0163  0.0599 -0.1906
 1015SOL     OW 5480   5.847   3.604   5.494  0.8194  0.0771 -0.6373
 1015SOL    HW1 5481   5.919   3.662   5.515 -0.5697  1.9462 -0.7656
 1015SOL    HW2 5482   5.772   3.640   5.542  0.0273 -2.0566 -0.1314
 1015SOL     MW 5483   5.846   3.616   5.503  0.5401  0.0432 -0.5890
 1016SOL     OW 5484   1.643   2.614   5.087  0.0051  0.2799 -0.1840
 1016SOL    HW1 5485   1.730   2.596   5.123  0.1470  0.1663 -0.5816
 1016SOL    HW2 5486   1.660   2.653   5.002 -0.2908 -2.8149 -1.8105
 1016SOL     MW 5487   1.656   2.617   5.081 -0.0146 -0.1308 -0.4431
 1017SOL     OW 5488   7.978   2.978   3.467  0.0391 -0.7217 -0.2268
 1017SOL    HW1 5489   7.949   3.062   3.433 -1.7300 -1.7163 -1.3534
 1017SOL    HW2 5490   7.978   2.989   3.562 -1.4062  0.2018 -0.2996
 1017SOL     MW 5491   7.974   2.990   3.475 -0.3723 -0.7308 -0.3803
 1018SOL     OW 5492   0.498   7.851   0.205 -0.1456  0.0204 -0.5594
 1018SOL    HW1 5493   0.546   7.843   0.122  1.2339 -0.0406  0.2259
 1018SOL    HW2 5494   0.564   7.839   0.273 -1.1804  0.4982  0.5703
 1018SOL     MW 5495   0.513   7.849   0.203 -0.1015  0.0738 -0.3143
 1019SOL     OW 5496   2.674   2.165   5.394 -0.1000 -0.0164 -0.0507
 1019SOL    HW1 5497   2.686   2.107   5.319 -0.5143 -0.2904  0.0913
 1019SOL    HW2 5498   2.579   2.172   5.404 -0.1748  2.5316 -1.4828
 1019SOL     MW 5499   2.664   2.158   5.386 -0.1626  0.2747 -0.2158
 1020SOL     OW 5500   2.755   6.046   4.618  0.2367  0.1321 -0.2747
 1020SOL    HW1 5501   2.673   6.064   4.572  0.3719 -0.7442 -0.8718
 1020SOL    HW2 5502   2.730   6.045   4.711 -0.9698 -2.5666 -0.5256
 1020SOL     MW 5503   2.741   6.048   4.624  0.0996 -0.3256 -0.3833
 1021SOL     OW 5504   2.708   6.079   2.088  0.0662 -0.1390 -0.5637
 1021SOL    HW1 5505   2.721   6.079   2.183  0.5017 -1.3012 -0.6080
 1021SOL    HW2 5506   2.615   6.101   2.076 -0.0466 -0.2261  0.1415
 1021SOL     MW 5507   2.698   6.082   2.098  0.1075 -0.2989 -0.4791
 1022SOL     OW 5508   1.411   0.029   5.326 -0.0229 -0.1902  0.3435
 1022SOL    HW1 5509   1.437   0.119   5.347 -0.9267  0.0695  0.3971
 1022SOL    HW2 5510   1.430  -0.020   5.407 -1.3642  0.3582  1.0216
 1022SOL     MW 5511   1.417   0.035   5.339 -0.3103 -0.0868  0.4372
 1023SOL     OW 5512   3.898   0.037   4.508 -0.4440  0.1074  0.2212
 1023SOL    HW1 5513   3.957   0.073   4.574  0.8863  0.1377 -0.9353
 1023SOL    HW2 5514   3.844   0.111   4.481  1.8209  1.2449 -1.6578
 1023SOL     MW 5515   3.899   0.051   4.513  0.0162  0.2569 -0.1674
 1024SOL     OW 5516   8.015   6.569   3.300 -0.3679 -0.2448 -0.0258
 1024SOL    HW1 5517   8.103   6.606   3.297 -1.4817  2.5780 -1.4704
 1024SOL    HW2 5518   7.967   6.626   3.359 -1.6925 -0.5383 -0.7765
 1024SOL     MW 5519   8.020   6.581   3.307 -0.6800  0.0790 -0.3068
 1025SOL     OW 5520   6.217   4.699   0.136  0.2751 -0.1815  0.2894
 1025SOL    HW1 5521   6.157   4.738   0.199 -1.4408 -0.1983 -1.2512
 1025SOL    HW2 5522   6.252   4.773   0.086  1.7833 -0.1491  1.3319
 1025SOL     MW 5523   6.214   4.714   0.138  0.2485 -0.1795  0.2257
 1026SOL     OW 5524   4.418   3.254   4.930  0.2629 -0.0000 -0.1621
 1026SOL    HW1 5525   4.322   3.249   4.933  0.2445 -0.3101 -1.1078
 1026SOL    HW2 5526   4.437   3.297   4.847  0.9545 -0.1668 -0.0916
 1026SOL     MW 5527   4.408   3.259   4.920  0.3491 -0.0611 -0.2742
 1027SOL     OW 5528   2.254   6.413   2.362  0.1007 -0.7210 -0.4292
 1027SOL    HW1 5529   2.206   6.340   2.400 -0.2650  0.0061  0.5458
 1027SOL    HW2 5530   2.302   6.451   2.435  0.3364 -0.0153 -0.9374
 1027SOL     MW 5531   2.254   6.409   2.376  0.0841 -0.5376 -0.3694
 1028SOL     OW 5532   4.297   0.611   4.294 -0.2123  0.4131 -0.0078
 1028SOL    HW1 5533   4.384   0.583   4.265  0.2469 -0.5020  2.0867
 1028SOL    HW2 5534   4.308   0.629   4.387 -2.1148  1.0085  0.1253
 1028SOL     MW 5535   4.310   0.610   4.302 -0.3971  0.3722  0.2774
 1029SOL     OW 5536   6.932   1.620   5.683 -0.0560 -0.1928  0.2103
 1029SOL    HW1 5537   6.855   1.628   5.627  1.2414  0.8042 -1.5246
 1029SOL    HW2 5538   6.988   1.694   5.658  1.6469 -1.1031  1.1124
 1029SOL     MW 5539   6.930   1.631   5.673  0.3281 -0.1817  0.1037
 1030SOL     OW 5540   7.368   0.196   4.216 -0.2085  0.3330 -0.1185
 1030SOL    HW1 5541   7.406   0.205   4.128 -1.9578  0.6841 -0.8656
 1030SOL    HW2 5542   7.347   0.286   4.242 -1.2411  0.0823 -0.0552
 1030SOL     MW 5543   7.370   0.209   4.208 -0.5646  0.3459 -0.2061
 1031SOL     OW 5544   3.209   1.369   1.835  0.1723  0.3632  0.2527
 1031SOL    HW1 5545   3.164   1.387   1.918  0.2389  0.5573  0.2478
 1031SOL    HW2 5546   3.200   1.275   1.823 -0.9672  0.4998 -0.1653
 1031SOL     MW 5547   3.202   1.360   1.844  0.0349  0.4055  0.1986
 1032SOL     OW 5548   7.533   3.210   0.139  0.0593  0.1529  0.1123
 1032SOL    HW1 5549   7.568   3.134   0.093  1.7329  0.4740  0.7922
 1032SOL    HW2 5550   7.578   3.210   0.223 -3.5506 -0.9549  2.2815
 1032SOL     MW 5551   7.543   3.200   0.144 -0.1885  0.0522  0.4770
 1033SOL     OW 5552   1.001   5.372   0.775  0.3036  0.2988 -0.3804
 1033SOL    HW1 5553   0.918   5.401   0.813 -0.5013 -1.6577 -0.5620
 1033SOL    HW2 5554   1.018   5.435   0.705 -0.8616  0.9148 -0.1349
 1033SOL     MW 5555   0.993   5.384   0.771  0.0514  0.1272 -0.3722
 1034SOL     OW 5556   2.528   5.603   4.883  0.1567  0.4175  0.5816
 1034SOL    HW1 5557   2.558   5.561   4.963  0.1453 -0.0638  0.3361
 1034SOL    HW2 5558   2.605   5.649   4.848  0.1086  0.8082  0.9745
 1034SOL     MW 5559   2.541   5.604   4.889  0.1491  0.4059  0.6005
 1035SOL     OW 5560   6.131   0.083   3.084 -0.0837  0.1361 -0.3917
 1035SOL    HW1 5561   6.185   0.147   3.038 -0.7574  0.5897 -0.5613
 1035SOL    HW2 5562   6.178   0.001   3.074  0.6693  0.5566 -0.3781
 1035SOL     MW 5563   6.144   0.081   3.077 -0.0736  0.2480 -0.4116
 1036SOL     OW 5564   4.872   2.351   3.679  0.2852 -0.7776 -0.1365
 1036SOL    HW1 5565   4.808   2.418   3.655  0.9122 -0.0858  0.0496
 1036SOL    HW2 5566   4.840   2.270   3.640 -0.5357 -0.3793 -0.2913
 1036SOL     MW 5567   4.860   2.349   3.671  0.2604 -0.6381 -0.1325
 1037SOL     OW 5568   3.106   0.550   3.064  0.5336  0.1974 -0.0668
 1037SOL    HW1 5569   3.091   0.643   3.082  0.8947  0.4095 -0.8187
 1037SOL    HW2 5570   3.159   0.549   2.985 -2.3684 -0.6970 -2.1934
 1037SOL     MW 5571   3.110   0.562   3.057  0.2083  0.1101 -0.4353
 1038SOL     OW 5572   6.169   2.872   1.300  0.2735  0.1392  0.2100
 1038SOL    HW1 5573   6.074   2.869   1.316  0.2944 -1.0079  0.2010
 1038SOL    HW2 5574   6.207   2.879   1.388  0.2529 -2.1637  0.4481
 1038SOL     MW 5575   6.162   2.873   1.313  0.2735 -0.3025  0.2393
 1039SOL     OW 5576   1.794   7.397   5.643 -0.1192  0.3535 -0.2782
 1039SOL    HW1 5577   1.733   7.412   5.716  0.6007  0.8312  0.2368
 1039SOL    HW2 5578   1.814   7.303   5.648  0.0571  0.4168  0.2405
 1039SOL     MW 5579   1.789   7.387   5.653 -0.0045  0.4228 -0.1459
 1040SOL     OW 5580   2.230   3.806   2.177 -0.5216  0.2619  0.8772
 1040SOL    HW1 5581   2.205   3.897   2.158 -0.1878 -0.0485 -1.4124
 1040SOL    HW2 5582   2.324   3.803   2.161 -0.8937 -0.9593 -1.5385
 1040SOL     MW 5583   2.239   3.817   2.172 -0.5265  0.0658  0.2749
 1041SOL     OW 5584   6.434   3.733   3.262 -0.4931  0.1797  0.0642
 1041SOL    HW1 5585   6.447   3.794   3.334  0.8178  0.4572 -0.3767
 1041SOL    HW2 5586   6.368   3.775   3.207  0.6174  1.3844 -0.3985
 1041SOL     MW 5587   6.427   3.746   3.264 -0.1831  0.3695 -0.0515
 1042SOL     OW 5588   2.056   4.799   2.818  0.1361 -0.3738 -0.0987
 1042SOL    HW1 5589   2.046   4.710   2.850 -0.9845  0.7694  3.1747
 1042SOL    HW2 5590   1.967   4.831   2.803  0.3919  0.7403  0.5848
 1042SOL     MW 5591   2.043   4.792   2.820  0.0254 -0.0848  0.4079
 1043SOL     OW 5592   7.072   5.520   1.339 -0.0397 -0.0955  0.4824
 1043SOL    HW1 5593   7.120   5.442   1.311 -0.4787 -0.3433  0.3976
 1043SOL    HW2 5594   6.986   5.486   1.366 -0.9112  0.5709 -1.2905
 1043SOL     MW 5595   7.067   5.505   1.339 -0.2075 -0.0419  0.2446
 1044SOL     OW 5596   4.652   8.166   3.733 -0.0621 -0.1423  0.0222
 1044SOL    HW1 5597   4.707   8.210   3.668  1.7378 -1.6891  0.3804
 1044SOL    HW2 5598   4.623   8.086   3.690  0.5737 -0.8452  0.8585
 1044SOL     MW 5599   4.655   8.161   3.719  0.2497 -0.4303  0.1751
 1045SOL     OW 5600   5.956   1.195   5.457  0.4314 -0.0207  0.1173
 1045SOL    HW1 5601   5.863   1.192   5.480  0.5591  2.1293  1.1978
 1045SOL    HW2 5602   5.987   1.277   5.495  2.4772 -0.0224 -1.3960
 1045SOL     MW 5603   5.948   1.205   5.465  0.7096  0.2543  0.0619
 1046SOL     OW 5604   2.837   1.442   4.096  0.1751 -0.7676  0.5140
 1046SOL    HW1 5605   2.752   1.482   4.112 -0.3092 -1.2392 -0.7006
 1046SOL    HW2 5606   2.822   1.385   4.020  1.7866 -0.1226 -0.3464
 1046SOL     MW 5607   2.825   1.440   4.088  0.3194 -0.7454  0.2484
 1047SOL     OW 5608   4.997   5.479   5.428 -0.2039 -0.0835 -0.2667
 1047SOL    HW1 5609   5.006   5.551   5.491 -0.9098  0.4269 -0.7268
 1047SOL    HW2 5610   5.081   5.434   5.431  0.2719  0.7879  0.0147
 1047SOL     MW 5611   5.009   5.483   5.436 -0.2334  0.0934 -0.2896
 1048SOL     OW 5612   8.272   7.467   3.503 -0.4530 -0.2052 -0.5723
 1048SOL    HW1 5613   8.251   7.434   3.415 -1.8682 -1.0325  0.0345
 1048SOL    HW2 5614   8.362   7.499   3.496 -0.7959  0.4547 -2.5165
 1048SOL     MW 5615   8.281   7.467   3.491 -0.6780 -0.2266 -0.7435
 1049SOL     OW 5616   5.527   0.155   2.235  0.5455  0.2204  0.2866
 1049SOL    HW1 5617   5.444   0.187   2.272  0.1762  0.2568 -0.5343
 1049SOL    HW2 5618   5.586   0.230   2.243  0.2580  0.4674  0.1491
 1049SOL     MW 5619   5.524   0.169   2.241  0.4614  0.2567  0.1639
 1050SOL     OW 5620   3.602   1.352   4.891 -0.6634 -0.0518  0.0585
 1050SOL    HW1 5621   3.678   1.300   4.916 -0.3973 -0.1045 -0.8414
 1050SOL    HW2 5622   3.540   1.289   4.854 -0.9722  0.0546  0.3855
 1050SOL     MW 5623   3.604   1.337   4.890 -0.6689 -0.0449 -0.0148
 1051SOL     OW 5624   1.176   1.698   2.261 -0.1398 -0.3993 -0.6128
 1051SOL    HW1 5625   1.174   1.669   2.170 -1.8553 -0.4770 -0.5736
 1051SOL    HW2 5626   1.267   1.723   2.276 -0.0637  0.7449 -2.7019
 1051SOL     MW 5627   1.187   1.697   2.251 -0.3497 -0.2628 -0.8752
 1052SOL     OW 5628   5.927   2.467   4.579  0.0138  0.0518  0.4661
 1052SOL    HW1 5629   5.918   2.560   4.559 -0.2736  0.1262  0.9338
 1052SOL    HW2 5630   5.933   2.424   4.493 -0.8130  0.4017  0.2238
 1052SOL     MW 5631   5.927   2.473   4.565 -0.1289  0.1061  0.4950
 1053SOL     OW 5632   3.039   4.758   2.268  0.7367  0.4100  0.2449
 1053SOL    HW1 5633   3.004   4.682   2.221  0.6401  1.4949 -1.5256
 1053SOL    HW2 5634   3.113   4.786   2.215 -0.7126  3.0266 -0.5756
 1053SOL     MW 5635   3.044   4.752   2.255  0.5388  0.8839 -0.0868
 1054SOL     OW 5636   0.315   4.208   1.952 -0.6795  0.0789  0.0981
 1054SOL    HW1 5637   0.348   4.265   1.882  0.2207  0.0026  0.4527
 1054SOL    HW2 5638   0.334   4.256   2.033  3.2014 -2.0526  0.7008
 1054SOL     MW 5639   0.322   4.222   1.953 -0.0675 -0.2037  0.2207
 1055SOL     OW 5640   3.656   0.927   4.348  0.1408 -0.3639  0.1306
 1055SOL    HW1 5641   3.662   1.018   4.319 -0.5996  0.2751  1.8720
 1055SOL    HW2 5642   3.743   0.907   4.382 -0.4205  0.6827  2.3702
 1055SOL     MW 5643   3.668   0.936   4.348 -0.0258 -0.1481  0.6402
 1056SOL     OW 5644   0.934   3.830   4.255  0.4687 -0.6877 -0.5330
 1056SOL    HW1 5645   1.027   3.838   4.274  0.5397 -1.1768 -0.6527
 1056SOL    HW2 5646   0.923   3.874   4.170  0.5987 -0.6542 -0.5322
 1056SOL     MW 5647   0.944   3.837   4.246  0.4944 -0.7460 -0.5482
 1057SOL     OW 5648   3.245   7.309   2.169  0.2567  0.4276 -0.0980
 1057SOL    HW1 5649   3.328   7.349   2.195  0.2101  0.0471  0.6607
 1057SOL    HW2 5650   3.270   7.234   2.116  0.3398  1.6217 -1.8368
 1057SOL     MW 5651   3.259   7.305   2.165  0.2614  0.5317 -0.2234
 1058SOL     OW 5652   7.542   3.238   5.759 -0.0454  0.8060  0.4416
 1058SOL    HW1 5653   7.611   3.202   5.704  1.6171 -0.0013  2.8569
 1058SOL    HW2 5654   7.461   3.205   5.721  1.1457 -1.6212 -0.2255
 1058SOL     MW 5655   7.540   3.229   5.747  0.3199  0.3919  0.6654
 1059SOL     OW 5656   5.240   4.826   2.383 -0.1028 -0.4007 -0.3906
 1059SOL    HW1 5657   5.159   4.791   2.344  0.3551 -1.1618 -0.6737
 1059SOL    HW2 5658   5.258   4.768   2.457  0.5196 -0.5954 -0.6956
 1059SOL     MW 5659   5.232   4.814   2.388  0.0355 -0.5230 -0.4659
 1060SOL     OW 5660   1.621   6.848   5.034  0.3399 -0.1664  0.2245
 1060SOL    HW1 5661   1.649   6.885   5.118  0.0613 -1.0656  0.7405
 1060SOL    HW2 5662   1.541   6.896   5.012 -0.9603 -1.5065  1.7225
 1060SOL     MW 5663   1.614   6.859   5.042  0.1378 -0.4530  0.4823
 1061SOL     OW 5664   1.823   4.864   3.732  0.1555  0.2535  1.0910
 1061SOL    HW1 5665   1.730   4.860   3.755 -0.7253 -1.4677 -2.1026
 1061SOL    HW2 5666   1.823   4.871   3.636  3.3387  0.2784  0.9909
 1061SOL     MW 5667   1.811   4.865   3.723  0.4502  0.0363  0.6694
 1062SOL     OW 5668   2.128   4.183   4.660  0.1669  0.0765 -0.2708
 1062SOL    HW1 5669   2.057   4.194   4.598  0.6520  0.4186 -0.7803
 1062SOL    HW2 5670   2.127   4.089   4.682 -1.2637  0.3011  0.7588
 1062SOL     MW 5671   2.119   4.172   4.655  0.0459  0.1491 -0.2042
 1063SOL     OW 5672   1.242   7.181   3.748 -0.2675 -0.5460  0.3157
 1063SOL    HW1 5673   1.237   7.096   3.705 -1.5962 -1.1961  1.6857
 1063SOL    HW2 5674   1.172   7.180   3.813 -0.3487  1.6127  0.3538
 1063SOL     MW 5675   1.232   7.170   3.751 -0.4480 -0.3529  0.4960
 1064SOL     OW 5676   1.052   5.315   2.344  0.4107 -0.1825 -0.4198
 1064SOL    HW1 5677   1.082   5.303   2.434 -0.1050 -1.3142 -0.3908
 1064SOL    HW2 5678   0.959   5.338   2.353  0.3114 -0.4845 -0.6729
 1064SOL     MW 5679   1.044   5.317   2.357  0.3320 -0.3661 -0.4485
 1065SOL     OW 5680   6.050   5.317   0.017 -0.2410  0.5374 -0.2901
 1065SOL    HW1 5681   5.980   5.253   0.004 -0.1230  0.1791  0.7431
 1065SOL    HW2 5682   6.006   5.402   0.014 -0.4726  0.3923 -1.1805
 1065SOL     MW 5683   6.035   5.319   0.015 -0.2556  0.4730 -0.2718
 1066SOL     OW 5684   0.718   1.133   4.506 -0.6048  0.1230 -0.5929
 1066SOL    HW1 5685   0.683   1.097   4.587 -0.2061  0.2485 -0.3582
 1066SOL    HW2 5686   0.641   1.153   4.453 -0.9090  0.7820  0.0714
 1066SOL     MW 5687   0.704   1.131   4.509 -0.5927  0.2235 -0.4778
 1067SOL     OW 5688   6.149   5.611   2.625  0.8088  0.1224  0.2424
 1067SOL    HW1 5689   6.193   5.663   2.557 -0.0416  1.0611  0.3761
 1067SOL    HW2 5690   6.059   5.601   2.592  0.5413  0.1158  0.9719
 1067SOL     MW 5691   6.143   5.617   2.612  0.6657  0.2417  0.3529
 1068SOL     OW 5692   5.768   3.990   3.927 -0.3745  0.0744 -0.1163
 1068SOL    HW1 5693   5.852   4.022   3.896 -1.3196  2.5644 -0.3089
 1068SOL    HW2 5694   5.778   3.982   4.022 -0.1917  1.3923 -0.0046
 1068SOL     MW 5695   5.780   3.993   3.935 -0.4721  0.5618 -0.1266
 1069SOL     OW 5696   5.099   0.527   0.634 -0.4183 -0.4453  0.0462
 1069SOL    HW1 5697   5.060   0.461   0.692 -0.3965 -0.6682 -0.1923
 1069SOL    HW2 5698   5.166   0.570   0.688  0.5931 -1.6074 -0.2235
 1069SOL     MW 5699   5.103   0.524   0.649 -0.2860 -0.6226 -0.0189
 1070SOL     OW 5700   6.022   2.258   1.074  0.5245  0.5670 -0.5964
 1070SOL    HW1 5701   5.987   2.346   1.091  0.7857  0.8554 -1.4916
 1070SOL    HW2 5702   5.960   2.199   1.117  1.7045  1.2661  2.2687
 1070SOL     MW 5703   6.009   2.262   1.081  0.7090  0.6934 -0.3442
 1071SOL     OW 5704   1.247   4.389   0.061 -0.5004 -0.4458 -0.6433
 1071SOL    HW1 5705   1.163   4.414   0.099 -1.4368 -0.9269 -2.2843
 1071SOL    HW2 5706   1.282   4.324   0.122 -0.9074  0.3804  0.4953
 1071SOL     MW 5707   1.241   4.384   0.074 -0.6724 -0.4016 -0.7076
 1072SOL     OW 5708   3.016   1.654   2.192  0.6514 -0.0852 -0.8111
 1072SOL    HW1 5709   2.948   1.709   2.229  1.2623  0.1768 -0.0617
 1072SOL    HW2 5710   3.092   1.712   2.183  1.0476 -0.5918 -0.7824
 1072SOL     MW 5711   3.017   1.668   2.195  0.7803 -0.1165 -0.7115
 1073SOL     OW 5712   1.651   8.197   4.619  0.7124  0.4185  0.5078
 1073SOL    HW1 5713   1.681   8.252   4.547  0.9851 -1.2451 -0.7194
 1073SOL    HW2 5714   1.722   8.134   4.632  0.9847  1.1237  2.7634
 1073SOL     MW 5715   1.664   8.196   4.611  0.7822  0.2958  0.6394
 1074SOL     OW 5716   5.149   1.858   2.465  0.2766  0.3317 -0.1515
 1074SOL    HW1 5717   5.144   1.817   2.378 -0.8638  1.9625 -0.9094
 1074SOL    HW2 5718   5.064   1.902   2.476  1.4884  2.7214  0.4221
 1074SOL     MW 5719   5.138   1.859   2.455  0.2858  0.8464 -0.1751
 1075SOL     OW 5720   0.018   7.993   3.105  0.1587  0.1505  0.4078
 1075SOL    HW1 5721  -0.014   8.082   3.120 -0.6873  0.1161 -0.9988
 1075SOL    HW2 5722   0.087   8.003   3.039 -1.5172 -0.4297 -1.5055
 1075SOL     MW 5723   0.023   8.006   3.098 -0.1641  0.0718 -0.0172
 1076SOL     OW 5724   1.452   2.978   4.118 -0.1219 -0.6298  0.5487
 1076SOL    HW1 5725   1.537   2.934   4.115 -0.0334 -0.4358 -1.3146
 1076SOL    HW2 5726   1.392   2.913   4.155  0.4329 -1.5366 -0.1096
 1076SOL     MW 5727   1.455   2.964   4.122 -0.0396 -0.7210  0.2259
 1077SOL     OW 5728   4.141   2.852   1.647 -0.7369  0.6087 -0.0533
 1077SOL    HW1 5729   4.120   2.870   1.555 -0.2944 -1.6113 -0.6344
 1077SOL    HW2 5730   4.056   2.837   1.689 -0.8129 -1.3269 -0.8108
 1077SOL     MW 5731   4.127   2.853   1.641 -0.6900  0.0767 -0.2246
 1078SOL     OW 5732   5.594   7.900   1.439  0.3876 -0.1247  0.0648
 1078SOL    HW1 5733   5.557   7.956   1.507  0.7419  0.9987 -0.6454
 1078SOL    HW2 5734   5.531   7.907   1.366  1.3099  0.7666 -0.6695
 1078SOL     MW 5735   5.581   7.908   1.438  0.5510  0.1332 -0.1201
 1079SOL     OW 5736   3.269   3.373   2.233 -0.2579  0.1089 -0.3713
 1079SOL    HW1 5737   3.326   3.351   2.160 -1.4258  1.6108 -1.8007
 1079SOL    HW2 5738   3.243   3.463   2.217 -3.1719 -0.5548  0.1111
 1079SOL     MW 5739   3.273   3.382   2.222 -0.7804  0.2162 -0.4925
 1080SOL     OW 5740   8.037   4.733   1.852 -0.2212  0.0915  0.2097
 1080SOL    HW1 5741   8.116   4.746   1.799 -0.5122 -1.4749 -0.6723
 1080SOL    HW2 5742   7.979   4.684   1.795 -1.0455 -0.5512  1.5753
 1080SOL     MW 5743   8.040   4.729   1.838 -0.3640 -0.1913  0.2716
 1081SOL     OW 5744   2.161   5.786   5.793 -0.2450 -0.0380  0.1869
 1081SOL    HW1 5745   2.081   5.835   5.810 -0.2463 -0.1557  0.5300
 1081SOL    HW2 5746   2.154   5.708   5.848  0.5581  0.4433  1.0096
 1081SOL     MW 5747   2.150   5.783   5.802 -0.1423  0.0085  0.3361
 1082SOL     OW 5748   1.706   3.008   3.889 -0.3282 -0.3572 -0.2420
 1082SOL    HW1 5749   1.629   3.056   3.858 -1.0293 -1.6345 -0.5450
 1082SOL    HW2 5750   1.754   3.071   3.942 -1.0241  0.7879 -0.9340
 1082SOL     MW 5751   1.702   3.022   3.892 -0.5070 -0.3741 -0.3694
 1083SOL     OW 5752   1.319   5.307   3.780 -0.0473  0.0812 -0.5001
 1083SOL    HW1 5753   1.300   5.339   3.868  0.9995 -1.8757  0.5191
 1083SOL    HW2 5754   1.397   5.355   3.753 -0.6472  1.0285 -0.5636
 1083SOL     MW 5755   1.327   5.317   3.788  0.0099 -0.0481 -0.3777
 1084SOL     OW 5756   5.093   7.193   4.756  0.1016  0.0629  0.7249
 1084SOL    HW1 5757   5.061   7.137   4.685 -1.0343 -1.1851  2.1491
 1084SOL    HW2 5758   5.042   7.273   4.748 -0.7477 -0.4654  0.7391
 1084SOL     MW 5759   5.083   7.196   4.746 -0.1525 -0.1645  0.9090
 1085SOL     OW 5760   4.348   5.085   4.950 -0.0642 -0.6858  0.3007
 1085SOL    HW1 5761   4.415   5.019   4.971 -1.2309 -2.1661 -0.3789
 1085SOL    HW2 5762   4.367   5.109   4.859  0.6515  0.3056  0.7008
 1085SOL     MW 5763   4.359   5.079   4.941 -0.1219 -0.7484  0.2649
 1086SOL     OW 5764   2.548   2.866   1.546 -0.1899  0.0596  0.0042
 1086SOL    HW1 5765   2.572   2.871   1.453 -0.8572  1.3947 -0.1332
 1086SOL    HW2 5766   2.481   2.798   1.550 -0.0177 -0.1423 -0.4632
 1086SOL     MW 5767   2.542   2.858   1.534 -0.2532  0.2047 -0.0732
 1087SOL     OW 5768   6.435   1.883   5.655 -0.6603 -0.1138  0.0025
 1087SOL    HW1 5769   6.499   1.912   5.719  2.9045 -0.3016 -3.1438
 1087SOL    HW2 5770   6.431   1.788   5.666  0.4396 -0.2188 -0.4561
 1087SOL     MW 5771   6.442   1.875   5.665 -0.0632 -0.1513 -0.4589
 1088SOL     OW 5772   4.151   1.437   3.263  0.2590  0.0542  0.3712
 1088SOL    HW1 5773   4.132   1.406   3.352 -0.6921  0.9079  0.4729
 1088SOL    HW2 5774   4.145   1.532   3.269 -1.0518  0.0754 -0.8751
 1088SOL     MW 5775   4.148   1.445   3.275 -0.0305  0.1662  0.2247
 1089SOL     OW 5776   1.362   2.886   3.236  0.4383 -0.0890  0.2407
 1089SOL    HW1 5777   1.305   2.879   3.313  1.4487  1.7236  1.2279
 1089SOL    HW2 5778   1.316   2.945   3.177  0.3810 -0.2428  0.1293
 1089SOL     MW 5779   1.348   2.892   3.239  0.5603  0.1233  0.3528
 1090SOL     OW 5780   0.976   0.177   3.860  0.4384 -0.2040 -0.0222
 1090SOL    HW1 5781   1.001   0.091   3.895  0.3111  1.0232  3.5447
 1090SOL    HW2 5782   1.058   0.212   3.825  0.6120 -1.5268 -1.0272
 1090SOL     MW 5783   0.990   0.170   3.860  0.4443 -0.2163  0.3058
 1091SOL     OW 5784   7.116   4.051   4.428 -0.6598  0.1660 -0.4707
 1091SOL    HW1 5785   7.152   4.029   4.515 -0.1304 -2.3436 -1.2453
 1091SOL    HW2 5786   7.129   4.145   4.420  1.7168  0.0530  1.1179
 1091SOL     MW 5787   7.122   4.060   4.438 -0.2878 -0.1697 -0.3665
 1092SOL     OW 5788   5.005   2.270   3.081 -0.4521  0.1169  0.0530
 1092SOL    HW1 5789   5.080   2.223   3.044 -0.6056 -1.8417  2.0413
 1092SOL    HW2 5790   4.930   2.240   3.030 -0.5295 -1.8521  1.2035
 1092SOL     MW 5791   5.005   2.260   3.070 -0.4816 -0.3859  0.4548
 1093SOL     OW 5792   3.302   3.361   0.021 -0.2040 -0.4307  0.6603
 1093SOL    HW1 5793   3.393   3.332   0.025  0.4139  1.3343  0.0708
 1093SOL    HW2 5794   3.272   3.359   0.111  1.8819  3.2823  1.6561
 1093SOL     MW 5795   3.310   3.357   0.033  0.1422  0.2706  0.7123
 1094SOL     OW 5796   7.387   2.188   4.671 -0.1823  0.7076  0.0220
[truncated: 3,244,541 more chars]
