# Supplementary material for: Structural and mechanistic profiling of Nurr1 modulation by vidofludimus enables structure-guided ligand design
Source: Commun Chem. 2025 May 21;8:159. doi: 10.1038/s42004-025-01553-8 (PMC12095788; doi:10.1038/s42004-025-01553-8)
Supplement: Supplementary file 3 — Supplementary Data 1 [file 42004_2025_1553_MOESM3_ESM.zip › Supplementary Data 1/gro_files/vido-Nurr1_I500W_md4_end_200.gro]

Nurr1 1OVL_E + IMU in water
52817
  363SER      N    1   4.922   7.267   1.987 -0.0352 -0.0293 -0.5711
  363SER     H1    2   4.876   7.309   2.067  0.9383 -1.1999  0.6420
  363SER     H2    3   4.864   7.198   1.942  0.8236 -1.9328  1.0636
  363SER     H3    4   5.010   7.227   2.016 -0.5427 -1.5067 -0.9924
  363SER     CA    5   4.954   7.372   1.896  0.7796 -0.7098  0.2009
  363SER     HA    6   4.991   7.336   1.801  1.1835  1.0488 -0.3372
  363SER     CB    7   4.810   7.440   1.865 -0.3099 -0.3169  0.9520
  363SER    HB1    8   4.758   7.385   1.787  1.5567 -1.0880  0.2086
  363SER    HB2    9   4.753   7.462   1.956 -0.9382  0.7947  0.3206
  363SER     OG   10   4.821   7.557   1.796 -0.0537  0.2146  0.0667
  363SER     HG   11   4.734   7.588   1.815 -0.4817 -1.4208  0.9682
  363SER      C   12   5.039   7.479   1.970 -0.2488 -0.6097 -0.6061
  363SER      O   13   5.058   7.473   2.090  0.1936  0.1971 -0.6706
  364LEU      N   14   5.108   7.566   1.890 -0.0598  0.4388 -0.3694
  364LEU      H   15   5.081   7.551   1.793  0.3701 -0.7529 -0.3215
  364LEU     CA   16   5.196   7.675   1.925 -0.1341 -0.6536 -1.0786
  364LEU     HA   17   5.214   7.668   2.032 -1.2123 -2.4607 -0.9653
  364LEU     CB   18   5.338   7.657   1.867  0.7734  0.1104 -0.2160
  364LEU    HB1   19   5.399   7.728   1.922 -1.3636  1.1515  0.9782
  364LEU    HB2   20   5.362   7.556   1.902 -1.4893 -0.0154  1.1768
  364LEU     CG   21   5.356   7.657   1.715 -0.1285 -0.4345 -0.1953
  364LEU     HG   22   5.257   7.639   1.672 -0.7063  0.2378  0.8147
  364LEU    CD1   23   5.388   7.800   1.656  0.7659  0.3926  0.0124
  364LEU   HD11   24   5.343   7.801   1.557  1.2267  0.0062 -0.2050
  364LEU   HD12   25   5.339   7.881   1.711  2.2092 -0.0009  1.9907
  364LEU   HD13   26   5.495   7.819   1.662  0.5416  1.2912  1.8618
  364LEU    CD2   27   5.454   7.554   1.662 -0.1973  0.1205 -0.3568
  364LEU   HD21   28   5.444   7.454   1.703 -0.7201  0.6013  0.7325
  364LEU   HD22   29   5.445   7.541   1.554 -2.6292 -1.0306 -0.0966
  364LEU   HD23   30   5.556   7.582   1.689 -0.0087 -0.0925 -0.8446
  364LEU      C   31   5.133   7.806   1.877 -0.6199 -0.2684 -0.5769
  364LEU      O   32   5.183   7.913   1.910 -0.0896 -0.0218  0.2998
  365ILE      N   33   5.026   7.803   1.801  0.4860  0.8844 -0.6274
  365ILE      H   34   4.982   7.713   1.788 -0.2824  1.0185  0.8482
  365ILE     CA   35   4.957   7.922   1.748 -0.8290  0.4098  0.3140
  365ILE     HA   36   5.038   7.985   1.709  0.6637 -0.7557  1.3696
  365ILE     CB   37   4.866   7.872   1.632  0.7944 -0.3102  0.0033
  365ILE     HB   38   4.797   7.797   1.670 -1.2756  0.7515 -1.4444
  365ILE    CG1   39   4.951   7.819   1.522  0.5201 -0.0502 -0.4188
  365ILE   HG11   40   5.003   7.900   1.471  0.3088 -0.8467 -1.9367
  365ILE   HG12   41   5.029   7.756   1.565 -0.2402  0.1676  1.3951
  365ILE    CG2   42   4.774   7.978   1.580 -0.0979  0.4817 -0.0062
  365ILE   HG21   43   4.694   7.945   1.513 -0.1190 -2.1067  1.1767
  365ILE   HG22   44   4.719   8.020   1.665 -0.2211  1.9233 -0.7574
  365ILE   HG23   45   4.834   8.052   1.527  0.8421 -0.1842  0.1131
  365ILE     CD   46   4.879   7.741   1.411 -0.6783  0.2750 -0.5016
  365ILE    HD1   47   4.796   7.807   1.382 -0.8857  0.3297  0.2126
  365ILE    HD2   48   4.944   7.721   1.325  0.7353 -0.9075  0.7993
  365ILE    HD3   49   4.839   7.645   1.444 -1.7172 -0.1633 -2.7812
  365ILE      C   50   4.888   8.002   1.857  0.5689  0.0580 -0.1136
  365ILE      O   51   4.875   8.127   1.844  0.2409  0.0652  0.4067
  366SER      N   52   4.863   7.941   1.966  0.3438  0.1589 -0.4634
  366SER      H   53   4.902   7.847   1.968 -0.4980 -0.1939  0.1317
  366SER     CA   54   4.805   8.001   2.085 -0.1765  0.6002  0.9896
  366SER     HA   55   4.712   8.053   2.063  0.2195 -0.0127 -2.7683
  366SER     CB   56   4.770   7.881   2.175 -0.7388  0.3396 -1.2720
  366SER    HB1   57   4.762   7.908   2.280  1.7502  0.3270 -1.0370
  366SER    HB2   58   4.673   7.836   2.153 -1.5734  0.5776  1.5312
  366SER     OG   59   4.875   7.779   2.189 -0.1638  0.5960 -0.3332
  366SER     HG   60   4.957   7.823   2.204  0.2718  0.1237 -1.2420
  366SER      C   61   4.895   8.102   2.162 -0.5221 -0.7202  0.4915
  366SER      O   62   4.843   8.189   2.234 -0.4971 -0.0792 -0.6685
  367ALA      N   63   5.030   8.103   2.142 -0.2118 -0.0573  0.0232
  367ALA      H   64   5.076   8.028   2.093  1.2207 -0.2596  1.5834
  367ALA     CA   65   5.116   8.206   2.189  0.1122  0.4511 -0.2657
  367ALA     HA   66   5.109   8.229   2.295 -2.6900  2.0591 -0.7161
  367ALA     CB   67   5.256   8.158   2.181 -0.0953  0.2524 -0.1437
  367ALA    HB1   68   5.328   8.238   2.199  2.3875 -2.1415  1.4231
  367ALA    HB2   69   5.291   8.100   2.266 -0.7467 -0.7968 -0.5803
  367ALA    HB3   70   5.293   8.114   2.088 -0.0568  2.8280 -1.4322
  367ALA      C   71   5.094   8.333   2.112 -0.7705  0.2392  0.3282
  367ALA      O   72   5.085   8.440   2.164  0.4358  0.0983  0.2464
  368LEU      N   73   5.076   8.322   1.984 -0.2366  0.0772  0.2736
  368LEU      H   74   5.071   8.236   1.931 -2.0038  1.1926 -1.5199
  368LEU     CA   75   5.055   8.433   1.891  0.0734 -0.4910  0.4382
  368LEU     HA   76   5.141   8.500   1.901 -1.2548  1.4112 -0.2875
  368LEU     CB   77   5.053   8.380   1.749 -0.8464 -0.0491 -0.1047
  368LEU    HB1   78   4.952   8.340   1.735 -2.3002  1.5223  4.0944
  368LEU    HB2   79   5.056   8.460   1.675 -0.1450  0.7662  0.7807
  368LEU     CG   80   5.170   8.284   1.723 -0.5793  0.2469  0.6862
  368LEU     HG   81   5.166   8.202   1.795  1.1009 -0.6430 -0.1713
  368LEU    CD1   82   5.162   8.226   1.581 -0.0065 -0.0520  0.3585
  368LEU   HD11   83   5.061   8.189   1.564  0.5305 -0.8831 -1.2809
  368LEU   HD12   84   5.173   8.309   1.512  0.7110 -0.2282  0.2455
  368LEU   HD13   85   5.233   8.147   1.556  0.2625  0.6995 -1.3768
  368LEU    CD2   86   5.313   8.340   1.739  0.3724  0.1488  0.3113
  368LEU   HD21   87   5.325   8.435   1.686  1.5035 -0.6854 -0.9814
  368LEU   HD22   88   5.325   8.371   1.843 -0.5367  0.6209  0.2870
  368LEU   HD23   89   5.390   8.271   1.706  0.0682 -1.3108  2.4532
  368LEU      C   90   4.917   8.501   1.919 -0.1003  0.8079 -0.3773
  368LEU      O   91   4.909   8.624   1.921 -0.1530  0.4574 -0.5880
  369VAL      N   92   4.813   8.416   1.957 -0.4264 -0.2685  0.7034
  369VAL      H   93   4.827   8.321   1.927  2.5549  1.1734 -3.5083
  369VAL     CA   94   4.683   8.473   1.992  0.3293  0.3055  0.2041
  369VAL     HA   95   4.655   8.563   1.938  2.6401  2.0860  1.7928
  369VAL     CB   96   4.584   8.351   1.970  0.5144  0.0147 -0.6517
  369VAL     HB   97   4.624   8.271   2.033  0.1474  0.8439  0.6891
  369VAL    CG1   98   4.437   8.390   2.012  0.2528 -0.6365  0.2996
  369VAL   HG11   99   4.421   8.396   2.120  1.2007 -3.1350  0.6418
  369VAL   HG12  100   4.408   8.485   1.967 -0.7576 -0.4817  1.2333
  369VAL   HG13  101   4.354   8.335   1.968 -0.4801 -0.3243  1.2596
  369VAL    CG2  102   4.584   8.305   1.829  1.0158 -0.5558  0.4011
  369VAL   HG21  103   4.546   8.383   1.763 -1.8049  0.3386  2.9021
  369VAL   HG22  104   4.682   8.274   1.791  1.5263 -0.4034  1.5603
  369VAL   HG23  105   4.514   8.222   1.820 -0.1210  0.4229  0.0137
  369VAL      C  106   4.671   8.527   2.143 -0.1288  0.5670  0.0146
  369VAL      O  107   4.605   8.624   2.173 -0.1431 -0.3746 -0.0890
  370ARG      N  108   4.751   8.473   2.236 -0.3089 -0.3706 -0.0774
  370ARG      H  109   4.814   8.395   2.222  2.3131  1.8481 -1.7873
  370ARG     CA  110   4.762   8.524   2.373 -0.1148  0.2249 -0.1184
  370ARG     HA  111   4.662   8.529   2.416  0.2114  0.7106  0.6037
  370ARG     CB  112   4.840   8.417   2.457 -0.1364 -0.4078  0.5184
  370ARG    HB1  113   4.822   8.311   2.439  1.7501 -0.7586  0.5654
  370ARG    HB2  114   4.947   8.412   2.440 -0.4051  0.2987 -1.8523
  370ARG     CG  115   4.833   8.442   2.609  0.0577 -0.2870 -0.0760
  370ARG    HG1  116   4.889   8.535   2.620  0.5097 -0.7189  1.4668
  370ARG    HG2  117   4.736   8.463   2.655  0.1301  2.6868 -1.0501
  370ARG     CD  118   4.911   8.331   2.688  0.2101  0.2149 -0.2195
  370ARG    HD1  119   4.878   8.233   2.655  1.1210 -0.0522 -0.3586
  370ARG    HD2  120   5.017   8.336   2.663  0.2475  0.6137 -0.0056
  370ARG     NE  121   4.887   8.326   2.830  0.1890 -0.2008  0.1902
  370ARG     HE  122   4.824   8.254   2.858 -0.6789  0.6890  0.5797
  370ARG     CZ  123   4.947   8.394   2.929 -0.2856  0.1938  0.2092
  370ARG    NH1  124   5.035   8.488   2.894 -0.5150  0.2870 -0.2314
  370ARG   HH11  125   5.050   8.513   2.797 -2.0466 -0.6638 -0.7326
  370ARG   HH12  126   5.086   8.553   2.953 -1.0500  0.3078  0.2130
  370ARG    NH2  127   4.930   8.363   3.054  0.2524  0.4132  0.0218
  370ARG   HH21  128   4.865   8.294   3.089 -0.7010  1.4272  0.3081
  370ARG   HH22  129   4.988   8.404   3.126  1.4334 -1.5755  0.2829
  370ARG      C  130   4.842   8.664   2.363  0.2413  0.0362  0.2506
  370ARG      O  131   4.833   8.753   2.453 -0.6430 -0.0351  0.3121
  371ALA      N  132   4.924   8.684   2.264 -0.1940  0.5716 -0.4635
  371ALA      H  133   4.935   8.605   2.202  1.8142 -0.0682  0.6133
  371ALA     CA  134   4.990   8.808   2.229 -0.2702  0.7748  0.0395
  371ALA     HA  135   5.031   8.854   2.318 -0.2644 -4.4240  3.1106
  371ALA     CB  136   5.117   8.775   2.153  0.3233  0.1467  0.3066
  371ALA    HB1  137   5.178   8.708   2.212  0.5071  0.6436  0.6918
  371ALA    HB2  138   5.089   8.729   2.058  2.3334  3.0849 -1.9307
  371ALA    HB3  139   5.167   8.870   2.131  1.7942 -0.1545  2.1218
  371ALA      C  140   4.890   8.905   2.167  0.1877 -0.0869  0.1082
  371ALA      O  141   4.878   9.021   2.208  0.7981 -0.3211 -0.4774
  372HIS      N  142   4.813   8.850   2.073  0.1277 -0.0672 -0.3283
  372HIS      H  143   4.828   8.754   2.045 -2.4190 -0.9726  1.0852
  372HIS     CA  144   4.700   8.918   2.009 -0.4260  0.8421  0.2917
  372HIS     HA  145   4.755   8.998   1.960 -0.5169 -0.5581 -2.2884
  372HIS     CB  146   4.643   8.832   1.896 -0.3157  0.3440 -0.1808
  372HIS    HB1  147   4.727   8.781   1.850  1.6716  2.4827  0.8753
  372HIS    HB2  148   4.573   8.760   1.938  0.5402  0.2142  1.0660
  372HIS     CG  149   4.573   8.910   1.784 -0.1304  0.6638  0.0094
  372HIS    ND1  150   4.628   9.010   1.709  0.0076 -0.4555  0.3652
  372HIS    CD2  151   4.451   8.876   1.732  1.0354 -0.1645  0.6969
  372HIS    HD2  152   4.378   8.801   1.756  1.9601 -0.6636  2.0273
  372HIS    CE1  153   4.543   9.036   1.614 -0.3870 -0.2431  0.4091
  372HIS    HE1  154   4.563   9.109   1.537  0.7592 -1.4839 -0.5193
  372HIS    NE2  155   4.432   8.969   1.628  0.1270  0.3513  0.2089
  372HIS    HE2  156   4.353   8.975   1.566  1.7961  0.8217 -1.9961
  372HIS      C  157   4.593   8.985   2.093  0.0169 -0.0529 -0.5379
  372HIS      O  158   4.539   9.088   2.054  0.6209  0.0690  0.3250
  373VAL      N  159   4.563   8.932   2.215  0.0924 -0.1718 -0.0891
  373VAL      H  160   4.619   8.851   2.238 -1.5571 -1.7776 -1.3678
  373VAL     CA  161   4.466   8.981   2.314 -0.4522 -0.2253 -0.1581
  373VAL     HA  162   4.410   9.059   2.263 -0.3913 -0.6600 -0.9003
  373VAL     CB  163   4.375   8.864   2.357 -0.0651 -0.2533 -0.4314
  373VAL     HB  164   4.295   8.898   2.422 -0.6222 -1.9301 -0.2095
  373VAL    CG1  165   4.310   8.801   2.232 -0.0343 -0.0032  0.3297
  373VAL   HG11  166   4.382   8.757   2.164  1.6831  1.4957  1.1156
  373VAL   HG12  167   4.238   8.723   2.259  1.0416 -0.6504  1.4761
  373VAL   HG13  168   4.234   8.868   2.191 -1.9042 -1.6126  0.9646
  373VAL    CG2  169   4.448   8.747   2.436  0.5854 -0.3603  0.6799
  373VAL   HG21  170   4.476   8.657   2.380  0.4786 -0.1911  0.3470
  373VAL   HG22  171   4.529   8.787   2.495  2.3753 -2.1463 -0.4175
  373VAL   HG23  172   4.379   8.711   2.513 -0.0671  0.0786  0.3149
  373VAL      C  173   4.534   9.059   2.426  0.2455  0.2652  0.6638
  373VAL      O  174   4.462   9.112   2.513 -0.4276 -0.0988  0.4176
  374ASP      N  175   4.663   9.083   2.417 -0.1623 -0.4444  0.5945
  374ASP      H  176   4.705   9.049   2.332  0.7342  0.5536  0.6105
  374ASP     CA  177   4.739   9.178   2.499 -0.1715 -0.6663 -0.7610
  374ASP     HA  178   4.669   9.206   2.577 -0.4121 -1.0097 -0.8478
  374ASP     CB  179   4.869   9.109   2.554 -0.1861  0.4248  0.0388
  374ASP    HB1  180   4.831   9.035   2.624  0.5611 -0.5743 -0.5886
  374ASP    HB2  181   4.925   9.057   2.476 -1.0211  0.7483 -0.7929
  374ASP     CG  182   4.974   9.192   2.620  0.0308 -0.7508 -0.2717
  374ASP    OD1  183   4.961   9.225   2.742 -0.1460  0.7761  0.6638
  374ASP    OD2  184   5.059   9.245   2.549 -0.0542  0.6649  0.7740
  374ASP      C  185   4.777   9.306   2.420 -0.5119  0.1159  0.0034
  374ASP      O  186   4.751   9.414   2.473 -0.6455 -0.2396  0.4492
  375SER      N  187   4.822   9.290   2.296  0.3345  0.5516  0.4002
  375SER      H  188   4.836   9.196   2.260 -1.5729  0.4295 -0.1383
  375SER     CA  189   4.854   9.408   2.209 -0.4181 -0.2169 -0.0922
  375SER     HA  190   4.912   9.482   2.264 -1.6652  0.1496  0.7733
  375SER     CB  191   4.938   9.354   2.087 -0.1258 -0.1553 -0.2983
  375SER    HB1  192   4.955   9.429   2.010 -4.1809  1.0816 -0.2726
  375SER    HB2  193   5.032   9.311   2.121 -0.0188 -0.1480 -0.5867
  375SER     OG  194   4.859   9.253   2.026  0.0743 -0.7841  0.4694
  375SER     HG  195   4.893   9.173   2.063 -0.3342 -0.4198  1.6658
  375SER      C  196   4.732   9.487   2.158  0.3176  0.6360 -0.1052
  375SER      O  197   4.754   9.562   2.063 -0.6796  0.0663  0.2330
  376ASN      N  198   4.611   9.477   2.224  0.1733  0.3351 -0.1453
  376ASN      H  199   4.612   9.438   2.317  0.3471  0.2141 -0.1975
  376ASN     CA  200   4.480   9.535   2.195 -0.0163  0.2933  0.4267
  376ASN     HA  201   4.462   9.568   2.093 -1.5857  0.7603  0.8250
  376ASN     CB  202   4.385   9.418   2.224  0.1677  0.0562 -0.4272
  376ASN    HB1  203   4.408   9.342   2.150  3.5073 -0.0181  0.4947
  376ASN    HB2  204   4.399   9.368   2.320 -0.1017  0.4903 -0.1573
  376ASN     CG  205   4.239   9.444   2.198 -0.2097 -0.4001 -0.2444
  376ASN    OD1  206   4.219   9.491   2.084 -0.1973 -0.0075  0.2818
  376ASN    ND2  207   4.145   9.444   2.293  0.3584 -0.0354  0.3264
  376ASN   HD21  208   4.174   9.408   2.382  0.4436 -1.3466 -0.2144
  376ASN   HD22  209   4.049   9.460   2.267 -0.3343 -2.8654  0.8626
  376ASN      C  210   4.446   9.648   2.302  0.2854  0.1127  1.2826
  376ASN      O  211   4.455   9.630   2.423 -0.1919 -0.8880  0.1092
  377PRO      N  212   4.408   9.770   2.256  0.0764 -0.0619  0.3650
  377PRO     CA  213   4.391   9.885   2.347 -0.1460 -0.4050  0.3029
  377PRO     HA  214   4.466   9.891   2.425 -0.7175  0.2057  0.8134
  377PRO     CB  215   4.403  10.007   2.248  0.1800  1.0766  0.2577
  377PRO    HB1  216   4.345  10.094   2.279 -0.2294  0.7225  0.4958
  377PRO    HB2  217   4.510  10.030   2.258  0.1861  0.4886  1.9095
  377PRO     CG  218   4.380   9.956   2.108  0.1941  0.0394  0.0991
  377PRO    HG1  219   4.273   9.964   2.088 -0.4235 -0.9486  2.6571
  377PRO    HG2  220   4.432  10.022   2.038  0.9662 -0.8972 -0.2295
  377PRO     CD  221   4.416   9.808   2.114 -0.2401 -0.3978 -0.0019
  377PRO    HD1  222   4.349   9.750   2.051  1.7262 -2.7196 -0.0819
  377PRO    HD2  223   4.517   9.792   2.078 -0.9203 -2.8697 -1.0197
  377PRO      C  224   4.246   9.886   2.404  0.2032  0.9350  0.3595
  377PRO      O  225   4.166   9.797   2.373  0.0228 -0.0572  0.8516
  378ALA      N  226   4.214   9.980   2.497 -0.7632  0.6035 -0.1887
  378ALA      H  227   4.289  10.042   2.524 -2.0730  2.5092 -0.8124
  378ALA     CA  228   4.093  10.009   2.559 -0.6496 -0.4917 -0.4064
  378ALA     HA  229   4.049   9.922   2.606 -0.8060 -0.2037 -0.0085
  378ALA     CB  230   4.112  10.121   2.662 -0.1373  0.1822  0.4677
  378ALA    HB1  231   4.184  10.097   2.741  0.6214  1.9756  0.3753
  378ALA    HB2  232   4.144  10.213   2.612  0.9863 -1.3470 -1.8349
  378ALA    HB3  233   4.020  10.152   2.711 -0.1604  1.2920 -0.2519
  378ALA      C  234   3.989  10.058   2.458 -1.2362  0.1291 -0.3507
  378ALA      O  235   3.989  10.178   2.423  0.3822  0.5868  0.1253
  379MET      N  236   3.896   9.966   2.439 -0.1960  0.4034  0.3592
  379MET      H  237   3.923   9.879   2.483 -1.3233 -0.6533 -0.9470
  379MET     CA  238   3.779   9.960   2.355  0.2506 -0.6859  0.4529
  379MET     HA  239   3.824   9.950   2.256 -0.9060 -1.3179 -0.0303
  379MET     CB  240   3.705   9.831   2.373 -0.0738  0.3563  0.0316
  379MET    HB1  241   3.764   9.743   2.346 -0.7702 -0.4398  1.0470
  379MET    HB2  242   3.676   9.824   2.478 -0.4280 -1.7678 -0.1568
  379MET     CG  243   3.570   9.813   2.281 -0.3333  0.0387  0.4631
  379MET    HG1  244   3.516   9.907   2.276 -1.5342 -0.6223  0.5919
  379MET    HG2  245   3.606   9.795   2.179  1.4694  1.0937  0.8814
  379MET     SD  246   3.447   9.702   2.344  0.7415  0.1335  0.3834
  379MET     CE  247   3.448   9.734   2.524  0.0823 -0.5903  0.7355
  379MET    HE1  248   3.437   9.842   2.535  2.8165 -0.0726 -0.5533
  379MET    HE2  249   3.356   9.694   2.566 -0.3978  0.3377  0.5909
  379MET    HE3  250   3.543   9.697   2.562  0.5822  0.6305  0.7470
  379MET      C  251   3.688  10.088   2.359 -0.0511  0.6350  0.3933
  379MET      O  252   3.664  10.144   2.251  0.9097 -0.4206 -0.3588
  380THR      N  253   3.655  10.138   2.476  0.5229  0.4095  0.5731
  380THR      H  254   3.670  10.075   2.553 -0.1645 -0.9699 -0.3797
  380THR     CA  255   3.564  10.250   2.495  0.3676  0.1956  0.3313
  380THR     HA  256   3.522  10.282   2.399  2.6834  2.2487 -0.1021
  380THR     CB  257   3.445  10.214   2.592 -0.5237  0.3542  0.4948
  380THR     HB  258   3.408  10.289   2.662  0.3201 -2.1219  3.8796
  380THR    OG1  259   3.481  10.107   2.677  0.0523 -0.1587 -0.0420
  380THR    HG1  260   3.557  10.139   2.722 -0.2732  0.7532 -0.1307
  380THR    CG2  261   3.322  10.160   2.508 -0.1533 -0.0585 -0.2159
  380THR   HG21  262   3.253  10.120   2.583  1.7252 -1.4939  0.8234
  380THR   HG22  263   3.284  10.248   2.456  2.3699 -0.1942 -2.4808
  380THR   HG23  264   3.342  10.077   2.441 -1.3690  0.2400 -0.9970
  380THR      C  265   3.634  10.371   2.544 -0.2840 -0.0044 -0.4518
  380THR      O  266   3.569  10.469   2.577  0.3471 -0.3114  0.4754
  381SER      N  267   3.764  10.370   2.549 -0.2040  0.8980 -0.0933
  381SER      H  268   3.808  10.285   2.516 -2.9152 -1.4830  1.8966
  381SER     CA  269   3.848  10.484   2.577 -0.5634  0.5761 -0.3098
  381SER     HA  270   3.805  10.578   2.544  0.0881  1.1456  0.4336
  381SER     CB  271   3.869  10.500   2.725 -0.3988 -0.7616 -0.1306
  381SER    HB1  272   3.933  10.588   2.738 -2.0028  0.3766  0.4049
  381SER    HB2  273   3.778  10.525   2.779 -0.2091  0.3684 -0.2976
  381SER     OG  274   3.923  10.385   2.782 -0.1835 -0.5166 -0.2388
  381SER     HG  275   3.865  10.313   2.802 -0.1052 -1.1551 -2.1364
  381SER      C  276   3.973  10.484   2.485 -0.6032  1.3001 -0.0464
  381SER      O  277   4.083  10.528   2.519  0.1813  0.0679  0.4320
  382LEU      N  278   3.953  10.458   2.357  0.3700  0.0487  0.2593
  382LEU      H  279   3.857  10.439   2.334  0.2503  0.7806  0.1538
  382LEU     CA  280   4.042  10.486   2.242  0.0894 -0.2567 -0.2840
  382LEU     HA  281   4.144  10.448   2.244  0.9737  1.9554 -0.2500
  382LEU     CB  282   3.979  10.434   2.112 -0.0545 -0.4559 -0.2254
  382LEU    HB1  283   3.878  10.458   2.079  0.4752 -1.0563 -2.4749
  382LEU    HB2  284   4.046  10.465   2.031  1.0810  0.4865  1.0427
  382LEU     CG  285   3.956  10.283   2.103 -0.1880 -0.0304 -0.2043
  382LEU     HG  286   3.889  10.258   2.185  1.6278 -1.1536  1.0133
  382LEU    CD1  287   3.887  10.231   1.985  0.0443 -0.4414  0.8012
  382LEU   HD11  288   3.951  10.230   1.897 -1.4759 -0.2949 -0.3622
  382LEU   HD12  289   3.863  10.130   2.018  0.0077 -0.2112  1.4870
  382LEU   HD13  290   3.793  10.281   1.960 -0.2632 -1.4293 -0.0931
  382LEU    CD2  291   4.076  10.197   2.142  0.0869  0.1447 -0.4581
  382LEU   HD21  292   4.164  10.197   2.078  0.4925 -3.5539 -0.1107
  382LEU   HD22  293   4.119  10.222   2.239  2.1346 -3.1522 -0.3844
  382LEU   HD23  294   4.044  10.093   2.141  1.0911 -0.1654 -0.4859
  382LEU      C  295   4.043  10.639   2.219  0.2721 -0.0756  0.1997
  382LEU      O  296   3.946  10.705   2.252 -0.4386 -0.1588  0.1984
  383ASP      N  297   4.153  10.696   2.165  0.0469  0.4883 -0.2227
  383ASP      H  298   4.216  10.623   2.136  1.2133  1.7246 -0.8781
  383ASP     CA  299   4.177  10.837   2.154 -0.3011  0.4031 -0.5442
  383ASP     HA  300   4.151  10.884   2.249  2.4510 -0.0662  0.5216
  383ASP     CB  301   4.334  10.863   2.146 -0.5361 -1.1249  0.5897
  383ASP    HB1  302   4.377  10.817   2.235 -1.5492  0.3555  1.9225
  383ASP    HB2  303   4.384  10.801   2.072 -0.8275 -1.5336  0.7382
  383ASP     CG  304   4.380  11.009   2.144  0.1785  0.4639  0.0953
  383ASP    OD1  305   4.489  11.036   2.198  0.3679 -0.5110  0.0655
  383ASP    OD2  306   4.297  11.099   2.111  0.1287 -0.2059  0.3783
  383ASP      C  307   4.110  10.881   2.021 -0.0699 -0.6488  0.9897
  383ASP      O  308   4.172  10.851   1.911  0.0912 -0.3258 -0.0425
  384TYR      N  309   4.004  10.960   2.019  0.3261 -0.5309 -0.0475
  384TYR      H  310   3.985  11.008   2.106  0.3566 -2.6908  1.2204
  384TYR     CA  311   3.955  11.020   1.890  0.4578 -0.5683 -0.2845
  384TYR     HA  312   3.992  10.967   1.802 -3.0103 -0.6512 -1.8324
  384TYR     CB  313   3.800  10.995   1.882  1.1794  0.1242 -0.3797
  384TYR    HB1  314   3.743  11.039   1.964 -2.2380  2.1756 -3.4984
  384TYR    HB2  315   3.748  11.045   1.799  0.7759 -0.4525 -0.4785
  384TYR     CG  316   3.757  10.848   1.875 -0.2260  0.6956 -1.1355
  384TYR    CD1  317   3.752  10.779   1.752 -0.1331  0.2599 -0.3246
  384TYR    HD1  318   3.768  10.837   1.662  0.8956  0.5084  0.0066
  384TYR    CD2  319   3.743  10.776   1.999 -0.3117 -0.4767 -0.2565
  384TYR    HD2  320   3.759  10.826   2.093  0.1334 -0.5736 -0.2773
  384TYR    CE1  321   3.713  10.644   1.757 -0.6583 -0.1243 -0.3494
  384TYR    HE1  322   3.726  10.597   1.661  2.8933  2.7522 -1.5105
  384TYR    CE2  323   3.694  10.641   2.003  0.0851 -0.2550  0.5261
  384TYR    HE2  324   3.691  10.592   2.099  2.1150 -0.0889  0.7159
  384TYR     CZ  325   3.672  10.578   1.879 -0.4883 -0.9741 -0.8063
  384TYR     OH  326   3.634  10.449   1.873  0.0279 -0.0764 -0.1408
  384TYR     HH  327   3.601  10.416   1.955 -0.5713  1.2668  0.1781
  384TYR      C  328   3.976  11.166   1.882  0.1873  0.0086  0.9033
  384TYR      O  329   3.899  11.237   1.811  0.4714  0.1249  0.7236
  385SER      N  330   4.080  11.221   1.941  0.2911  0.0225 -0.9398
  385SER      H  331   4.143  11.154   1.983  0.7927  1.0962  0.0553
  385SER     CA  332   4.110  11.366   1.937 -0.3763 -0.0255 -0.1447
  385SER     HA  333   4.016  11.418   1.960  0.0674 -0.0782  1.9859
  385SER     CB  334   4.196  11.405   2.064 -0.5162  0.5648  0.5773
  385SER    HB1  335   4.191  11.513   2.074 -2.8152  0.5413  0.1511
  385SER    HB2  336   4.154  11.364   2.156 -0.5614 -2.7568 -0.7761
  385SER     OG  337   4.325  11.354   2.056  0.6538 -0.8945  0.1404
  385SER     HG  338   4.310  11.266   2.088  0.3828  0.2262  3.5058
  385SER      C  339   4.165  11.418   1.810 -0.2389 -0.3573  0.8516
  385SER      O  340   4.148  11.535   1.783 -0.2490 -0.6827 -0.3059
  386ARG      N  341   4.226  11.336   1.725  0.5273  0.4841  0.4579
  386ARG      H  342   4.232  11.235   1.733  2.6181  0.4367 -0.9376
  386ARG     CA  343   4.282  11.380   1.599 -0.2762  0.2152  0.3216
  386ARG     HA  344   4.293  11.488   1.589 -1.8181  0.3546 -0.0908
  386ARG     CB  345   4.418  11.306   1.585  0.5395  0.3623 -0.0271
  386ARG    HB1  346   4.400  11.200   1.564  0.2101  0.4596 -0.2411
  386ARG    HB2  347   4.479  11.350   1.506  2.0802 -5.2433 -2.5010
  386ARG     CG  348   4.507  11.313   1.709 -0.3044  0.5364 -0.1923
  386ARG    HG1  349   4.509  11.410   1.759  0.9853  1.2974 -1.6377
  386ARG    HG2  350   4.469  11.233   1.772  0.1271  0.4106 -0.0878
  386ARG     CD  351   4.652  11.266   1.671 -0.0838  0.4713 -1.1900
  386ARG    HD1  352   4.647  11.177   1.609 -0.3806  0.4535 -1.1422
  386ARG    HD2  353   4.709  11.335   1.608 -0.8725  1.2925 -1.0177
  386ARG     NE  354   4.730  11.236   1.793  0.0059  0.2434 -0.2558
  386ARG     HE  355   4.690  11.247   1.885  2.6225 -2.0201  1.2941
  386ARG     CZ  356   4.856  11.185   1.797 -0.1134  0.5538  0.1605
  386ARG    NH1  357   4.934  11.184   1.690 -0.2145 -0.4497  0.1905
  386ARG   HH11  358   4.904  11.217   1.599  2.3073 -2.9175 -1.7169
  386ARG   HH12  359   5.023  11.138   1.699  0.1601  0.4701  1.2916
  386ARG    NH2  360   4.906  11.127   1.909  0.2188 -0.1961  0.1984
  386ARG   HH21  361   4.859  11.139   1.997  2.6464  0.1099  1.5320
  386ARG   HH22  362   4.987  11.066   1.909 -0.4647 -1.2272  2.6647
  386ARG      C  363   4.191  11.342   1.481 -0.5479  0.8255 -0.1934
  386ARG      O  364   4.219  11.367   1.366  0.1919  0.0734  0.6586
  387PHE      N  365   4.076  11.278   1.508  0.1767  0.2055 -1.2814
  387PHE      H  366   4.059  11.267   1.607  0.7729  1.1771 -1.0500
  387PHE     CA  367   3.976  11.230   1.418 -0.2466  0.2375 -0.2716
  387PHE     HA  368   4.040  11.182   1.344  3.4937  0.9866  2.1871
  387PHE     CB  369   3.884  11.127   1.498  0.3061 -0.1090 -1.1571
  387PHE    HB1  370   3.931  11.066   1.575 -0.1972  0.4052 -0.4147
  387PHE    HB2  371   3.825  11.193   1.563 -0.9338 -0.6716 -1.6801
  387PHE     CG  372   3.787  11.042   1.415 -0.0271 -0.2181 -0.1832
  387PHE    CD1  373   3.805  10.898   1.403 -0.1691  0.0393 -0.7447
  387PHE    HD1  374   3.899  10.860   1.442 -0.0086  0.1025 -1.0646
  387PHE    CD2  375   3.675  11.105   1.360  0.0148 -0.4461 -0.4991
  387PHE    HD2  376   3.664  11.212   1.370  1.3768 -0.3855  0.6902
  387PHE    CE1  377   3.712  10.822   1.335 -0.8382 -0.1445 -0.1124
  387PHE    HE1  378   3.730  10.717   1.317 -0.7317 -0.2175  0.4148
  387PHE    CE2  379   3.584  11.029   1.291 -0.4919  0.1309 -0.4659
  387PHE    HE2  380   3.488  11.069   1.264  0.2678  0.9515 -2.1309
  387PHE     CZ  381   3.602  10.887   1.276 -0.1975  0.2100 -0.7401
  387PHE     HZ  382   3.530  10.836   1.215  0.2857 -3.2751  1.3402
  387PHE      C  383   3.895  11.352   1.367 -0.0856  0.4735  0.0648
  387PHE      O  384   3.848  11.430   1.448  0.1212  0.2149 -0.2761
  388GLN      N  385   3.876  11.372   1.236  0.2144 -0.0520  0.1289
  388GLN      H  386   3.925  11.315   1.169  0.8464  2.1627 -1.3958
  388GLN     CA  387   3.790  11.470   1.166  0.0351  0.2346  0.3958
  388GLN     HA  388   3.741  11.508   1.255  0.6527 -3.1798  2.3836
  388GLN     CB  389   3.878  11.578   1.091 -0.2319  0.0195  0.1268
  388GLN    HB1  390   3.943  11.530   1.018  2.0096  2.8082  0.1184
  388GLN    HB2  391   3.816  11.642   1.029  1.6809  0.4123 -1.4866
  388GLN     CG  392   3.977  11.648   1.186  0.9339 -0.5003 -0.2273
  388GLN    HG1  393   4.034  11.578   1.246 -0.2735 -0.6728  0.7562
  388GLN    HG2  394   4.051  11.697   1.122  3.0663 -0.1822  2.3267
  388GLN     CD  395   3.918  11.758   1.281 -0.0067  0.1108  0.2820
  388GLN    OE1  396   3.988  11.824   1.359 -0.0226  0.0148  0.5039
  388GLN    NE2  397   3.797  11.806   1.277  0.8178 -0.3251  0.2311
  388GLN   HE21  398   3.729  11.772   1.211  0.5053 -1.8035  1.2595
  388GLN   HE22  399   3.764  11.877   1.341 -0.0283  1.9939 -2.5753
  388GLN      C  400   3.692  11.403   1.072  0.5569  1.2104  0.0363
  388GLN      O  401   3.729  11.350   0.968  0.7276 -0.5484 -0.3699
  389ALA      N  402   3.565  11.395   1.122  0.7399  0.2000  0.4904
  389ALA      H  403   3.534  11.452   1.199 -0.5583 -0.4183  0.4381
  389ALA     CA  404   3.451  11.324   1.044 -0.5866 -0.2777 -0.2798
  389ALA     HA  405   3.488  11.225   1.016  1.9080  0.2418  0.9151
  389ALA     CB  406   3.330  11.321   1.140  0.0598  0.6835  0.2810
  389ALA    HB1  407   3.242  11.277   1.093 -1.1256  0.4357  2.5721
  389ALA    HB2  408   3.347  11.267   1.233  2.9282  0.8419 -0.0655
  389ALA    HB3  409   3.294  11.419   1.172 -2.2102 -0.1448  0.4790
  389ALA      C  410   3.401  11.400   0.920  0.1976  0.6558 -0.3963
  389ALA      O  411   3.351  11.340   0.826  0.1491 -0.2119 -0.3360
  390ASN      N  412   3.402  11.532   0.925  1.1781 -0.0948  0.1356
  390ASN      H  413   3.440  11.583   1.003 -1.9633  0.2473  1.5662
  390ASN     CA  414   3.338  11.614   0.812  0.1287  0.4490  0.2598
  390ASN     HA  415   3.237  11.582   0.789  0.1528  0.9551 -0.5846
  390ASN     CB  416   3.330  11.758   0.877 -0.0932  0.3193  0.1110
  390ASN    HB1  417   3.296  11.755   0.981  0.9156 -1.6139  0.4289
  390ASN    HB2  418   3.421  11.819   0.883 -1.2782  2.0482  2.3768
  390ASN     CG  419   3.225  11.834   0.798 -0.3716 -0.2486  0.3422
  390ASN    OD1  420   3.275  11.896   0.706  0.0947 -0.0751 -0.0062
  390ASN    ND2  421   3.099  11.845   0.842  0.5497  0.3005 -0.4638
  390ASN   HD21  422   3.072  11.780   0.913 -1.7098 -1.2786 -2.5862
  390ASN   HD22  423   3.031  11.915   0.813 -1.0125 -1.1453 -0.4221
  390ASN      C  424   3.425  11.626   0.688  0.5945 -0.2889  0.3808
  390ASN      O  425   3.543  11.660   0.702 -0.9186  0.3977  0.6707
  391PRO      N  426   3.368  11.622   0.565 -0.4964  0.2976 -0.0846
  391PRO     CA  427   3.443  11.634   0.440  0.2175  0.5615  0.3139
  391PRO     HA  428   3.523  11.560   0.444 -1.1043 -1.0294 -1.3713
  391PRO     CB  429   3.346  11.594   0.328  0.2842 -0.5886 -0.0131
  391PRO    HB1  430   3.360  11.639   0.229  0.5249 -0.0971  0.2383
  391PRO    HB2  431   3.358  11.487   0.312  3.6394 -0.0173 -2.4856
  391PRO     CG  432   3.204  11.612   0.384  0.0925  0.6359 -0.0280
  391PRO    HG1  433   3.189  11.717   0.359  1.8367  0.7986 -0.5177
  391PRO    HG2  434   3.133  11.538   0.348  1.2043 -0.8262  0.6255
  391PRO     CD  435   3.231  11.593   0.534 -0.0333  0.6511 -0.1234
  391PRO    HD1  436   3.171  11.667   0.587  0.8530  0.7956  0.7081
  391PRO    HD2  437   3.210  11.493   0.572 -0.1770  1.1071  1.0465
  391PRO      C  438   3.505  11.769   0.415  0.3952  0.5128  0.3567
  391PRO      O  439   3.593  11.774   0.329  0.3099 -0.3376 -0.7741
  392ASP      N  440   3.451  11.871   0.474 -0.0963 -0.4084 -0.9743
  392ASP      H  441   3.370  11.848   0.531  2.4229 -0.6485  2.8405
  392ASP     CA  442   3.481  12.007   0.448 -0.5055 -1.1243  0.7546
  392ASP     HA  443   3.530  12.014   0.350  0.3991  1.6927  1.2874
  392ASP     CB  444   3.354  12.094   0.432 -0.0850  0.8436  0.1515
  392ASP    HB1  445   3.286  12.038   0.366  1.0815 -1.2824  0.6490
  392ASP    HB2  446   3.304  12.088   0.529 -2.0183 -3.1066 -0.8496
  392ASP     CG  447   3.381  12.230   0.369  0.4928 -0.0495  0.1132
  392ASP    OD1  448   3.398  12.245   0.244 -0.7273  0.2900 -0.3747
  392ASP    OD2  449   3.377  12.335   0.440  0.1454  0.1331 -0.5879
  392ASP      C  450   3.572  12.061   0.555 -0.2574  0.2681  0.4048
  392ASP      O  451   3.678  12.118   0.529  0.5735  0.6950  0.0546
  393TYR      N  452   3.537  12.039   0.679  0.4989  0.6159  0.0793
  393TYR      H  453   3.457  11.981   0.699  1.3557 -0.3975  0.6179
  393TYR     CA  454   3.614  12.092   0.795  0.1156 -0.2274 -0.0201
  393TYR     HA  455   3.669  12.184   0.778 -0.8224  0.2200 -0.7294
  393TYR     CB  456   3.517  12.128   0.910 -1.0584  0.4042 -0.5489
  393TYR    HB1  457   3.449  12.048   0.940 -0.1576 -0.0260  0.4197
  393TYR    HB2  458   3.573  12.147   1.002 -0.1300  0.3847 -1.0934
  393TYR     CG  459   3.425  12.252   0.905  1.0724 -0.0361  0.4783
  393TYR    CD1  460   3.291  12.244   0.862 -0.1169  0.2002 -0.2549
  393TYR    HD1  461   3.256  12.150   0.822 -2.1623  0.8536 -0.1380
  393TYR    CD2  462   3.469  12.378   0.958  0.1089  0.1954  0.3479
  393TYR    HD2  463   3.566  12.385   1.005 -1.0656 -1.0366  3.1960
  393TYR    CE1  464   3.204  12.353   0.879  0.3226 -0.3209 -0.3957
  393TYR    HE1  465   3.101  12.349   0.849  0.0680  1.6275  0.1095
  393TYR    CE2  466   3.384  12.489   0.964 -0.4889  0.6395  0.0789
  393TYR    HE2  467   3.418  12.581   1.008 -2.0195  2.0887 -1.6103
  393TYR     CZ  468   3.248  12.476   0.934 -0.0206 -0.5054 -0.8072
  393TYR     OH  469   3.164  12.582   0.933  0.8761  0.5290  0.1755
  393TYR     HH  470   3.206  12.663   0.960  1.6306  2.0540 -4.6379
  393TYR      C  471   3.715  11.979   0.828 -0.2051  0.0119 -0.3553
  393TYR      O  472   3.678  11.890   0.903  0.2705  0.2761 -0.2658
  394GLN      N  473   3.840  11.990   0.780 -0.3625 -0.2244 -0.0501
  394GLN      H  474   3.860  12.071   0.724  0.4081 -0.1283  0.3519
  394GLN     CA  475   3.958  11.914   0.830  0.0735 -0.1878 -0.1586
  394GLN     HA  476   3.939  11.832   0.900  0.8963 -0.5809 -0.3745
  394GLN     CB  477   4.028  11.854   0.707 -0.3004  0.3615  0.3305
  394GLN    HB1  478   4.050  11.938   0.641  1.6518  1.4536  2.2144
  394GLN    HB2  479   4.120  11.805   0.740  0.1493  0.9678 -0.0000
  394GLN     CG  480   3.942  11.738   0.645  0.3889 -0.5077  0.1077
  394GLN    HG1  481   3.848  11.792   0.628  1.4724  0.9457 -1.6718
  394GLN    HG2  482   3.977  11.707   0.546 -0.9327  0.8153 -0.8296
  394GLN     CD  483   3.929  11.610   0.728 -0.0237 -0.5171  0.2587
  394GLN    OE1  484   4.029  11.560   0.766 -0.3719 -0.4187  0.1133
  394GLN    NE2  485   3.812  11.554   0.741  0.5807  0.5656  0.3564
  394GLN   HE21  486   3.734  11.613   0.716 -0.4297 -0.5966  0.6406
  394GLN   HE22  487   3.795  11.476   0.804 -0.3637 -0.6897 -1.3609
  394GLN      C  488   4.054  12.012   0.903 -0.2056  0.4168  0.9704
  394GLN      O  489   4.025  12.131   0.902 -0.2199 -0.5242  0.9678
  395MET      N  490   4.169  11.966   0.947 -0.6373 -0.3038  0.3591
  395MET      H  491   4.187  11.866   0.939 -1.6479 -0.3355 -3.4660
  395MET     CA  492   4.258  12.040   1.036 -0.3203  0.0245  0.0047
  395MET     HA  493   4.187  12.082   1.107 -2.4707  0.2348 -2.1403
  395MET     CB  494   4.370  11.950   1.092  0.4929  0.0972 -0.8117
  395MET    HB1  495   4.430  11.896   1.019 -0.4125 -3.5831  0.9178
  395MET    HB2  496   4.425  12.020   1.154 -0.2058 -0.7287  0.8015
  395MET     CG  497   4.321  11.862   1.206  0.1140  0.1959  0.0717
  395MET    HG1  498   4.275  11.909   1.293 -0.4692 -1.9848  1.0041
  395MET    HG2  499   4.241  11.798   1.168 -0.8794  1.0223  0.7356
  395MET     SD  500   4.449  11.738   1.246  0.1057  0.4569  0.0987
  395MET     CE  501   4.453  11.756   1.425 -0.0678 -0.0691  0.1698
  395MET    HE1  502   4.363  11.719   1.474 -0.7998  1.2982 -0.0745
  395MET    HE2  503   4.542  11.713   1.470  0.5085  0.0584 -0.8229
  395MET    HE3  504   4.471  11.859   1.456  0.3832  0.4556 -1.7151
  395MET      C  505   4.332  12.154   0.961 -0.2724 -0.3530 -0.1483
  395MET      O  506   4.366  12.153   0.838  0.2209  0.4833 -0.2404
  396SER      N  507   4.355  12.257   1.041 -0.1617 -0.1490 -0.1525
  396SER      H  508   4.331  12.250   1.139  0.6765  0.2653  0.0936
  396SER     CA  509   4.426  12.382   1.014  0.3173  0.2753 -0.7849
  396SER     HA  510   4.402  12.427   0.918 -1.2586  2.9078  0.7317
  396SER     CB  511   4.373  12.474   1.124 -0.7057 -0.1755  0.1848
  396SER    HB1  512   4.265  12.459   1.117 -0.8105  1.0972 -1.4871
  396SER    HB2  513   4.404  12.428   1.219  0.8751 -2.6379 -1.3897
  396SER     OG  514   4.395  12.608   1.119  0.2944  0.4712  0.3820
  396SER     HG  515   4.487  12.627   1.131  0.0219  1.8153  0.4726
  396SER      C  516   4.580  12.361   1.025  0.1206  0.5639  0.1031
  396SER      O  517   4.624  12.294   1.120 -0.5162 -0.2703  0.0804
  397GLY      N  518   4.655  12.399   0.921  0.5888 -0.1015 -0.5204
  397GLY      H  519   4.610  12.415   0.832  0.4317 -1.2366 -0.6587
  397GLY     CA  520   4.800  12.384   0.915 -0.2509  0.0905  0.4278
  397GLY    HA1  521   4.844  12.479   0.943  1.1483 -0.2624 -0.4350
  397GLY    HA2  522   4.831  12.304   0.982 -2.5583 -2.5498 -1.3988
  397GLY      C  523   4.831  12.346   0.766  0.1310 -0.2794 -0.0209
  397GLY      O  524   4.741  12.344   0.680 -0.4350 -0.4204 -0.5000
  398ASP      N  525   4.950  12.330   0.728 -0.7280 -0.9619  0.0215
  398ASP      H  526   5.022  12.321   0.799  0.5948 -1.2398 -1.3052
  398ASP     CA  527   4.988  12.302   0.587 -0.4641  0.2210 -0.6769
  398ASP     HA  528   4.925  12.349   0.512  2.0740  5.0044 -0.1574
  398ASP     CB  529   5.131  12.348   0.571  0.7486 -0.2933 -0.0950
  398ASP    HB1  530   5.133  12.451   0.606  0.0340 -0.4169  0.3292
  398ASP    HB2  531   5.202  12.299   0.637  0.3504 -0.3958  0.2626
  398ASP     CG  532   5.181  12.353   0.425 -0.4447  0.3085 -0.1096
  398ASP    OD1  533   5.174  12.468   0.373 -0.5385  0.1614  0.0109
  398ASP    OD2  534   5.220  12.253   0.367  0.1512 -0.0609 -0.0756
  398ASP      C  535   4.982  12.151   0.568  0.2406 -0.1039 -0.0414
  398ASP      O  536   5.029  12.084   0.664  0.3447  0.0857  0.0285
  399ASP      N  537   4.937  12.099   0.454 -0.4730 -0.3053 -0.7104
  399ASP      H  538   4.896  12.177   0.404  3.6153  2.0620 -0.8353
  399ASP     CA  539   4.909  11.961   0.414 -0.0326  0.0033  0.4883
  399ASP     HA  540   4.830  11.923   0.478 -2.6090  2.3921 -1.0390
  399ASP     CB  541   4.847  11.948   0.269 -0.2817 -0.1173  0.0533
  399ASP    HB1  542   4.880  12.019   0.193  0.9366 -0.7130  0.0009
  399ASP    HB2  543   4.864  11.842   0.248  1.5930  0.3187 -0.7584
  399ASP     CG  544   4.694  11.957   0.278  0.9072  0.2209  0.8287
  399ASP    OD1  545   4.639  12.041   0.354  0.2171 -0.7728 -0.2468
  399ASP    OD2  546   4.624  11.877   0.212  0.4325  0.4201 -1.0523
  399ASP      C  547   5.024  11.864   0.430  0.6023  0.0398  0.3983
  399ASP      O  548   5.000  11.746   0.441 -0.3629 -0.1044 -0.6093
  400THR      N  549   5.148  11.915   0.453  0.4269  0.7047  0.7403
  400THR      H  550   5.169  12.014   0.445  1.6451  0.3682 -0.6980
  400THR     CA  551   5.262  11.843   0.510 -0.7632  0.0044 -0.1839
  400THR     HA  552   5.284  11.765   0.437 -0.9516 -1.1079  0.9104
  400THR     CB  553   5.379  11.955   0.517  0.1278  0.1456  0.6147
  400THR     HB  554   5.453  11.912   0.584  0.6968 -0.4907 -0.4002
  400THR    OG1  555   5.328  12.075   0.574  0.2446 -0.0109 -0.0003
  400THR    HG1  556   5.288  12.130   0.508 -3.1540 -2.0038  0.1968
  400THR    CG2  557   5.445  11.990   0.389 -1.4629 -0.1262  1.3828
  400THR   HG21  558   5.531  12.055   0.400 -0.6992 -0.9506  0.4315
  400THR   HG22  559   5.482  11.897   0.346 -0.2913  0.5660  0.8426
  400THR   HG23  560   5.378  12.011   0.306  0.4398 -1.6005 -0.6493
  400THR      C  561   5.235  11.785   0.649 -0.6166  0.4655  0.1122
  400THR      O  562   5.297  11.685   0.689 -0.3736  0.4317  0.2517
  401GLN      N  563   5.156  11.856   0.731  0.2395  0.0936  0.1958
  401GLN      H  564   5.108  11.934   0.689 -0.0424  0.3187  0.9192
  401GLN     CA  565   5.100  11.799   0.857 -0.1916  0.0375  0.8507
  401GLN     HA  566   5.186  11.799   0.924  0.3086 -0.1620  0.2295
  401GLN     CB  567   4.995  11.894   0.918  0.5552 -0.0552 -0.0933
  401GLN    HB1  568   4.994  11.880   1.026  1.0049  0.6935  0.0107
  401GLN    HB2  569   5.018  12.000   0.912 -1.6115  0.4524 -0.3281
  401GLN     CG  570   4.842  11.876   0.877  0.3100  0.4382 -0.0416
  401GLN    HG1  571   4.842  11.884   0.768  1.7737  1.3652 -0.0051
  401GLN    HG2  572   4.802  11.776   0.895 -0.3136  0.7674  0.4247
  401GLN     CD  573   4.748  11.978   0.934 -0.2513 -0.0401  0.8843
  401GLN    OE1  574   4.769  12.039   1.041 -0.9712 -0.3011 -0.2120
  401GLN    NE2  575   4.650  12.016   0.855 -0.5854 -0.4427 -0.1244
  401GLN   HE21  576   4.628  11.981   0.762  0.0289 -1.7126  0.1872
  401GLN   HE22  577   4.603  12.099   0.889  0.7406  0.2621  0.0736
  401GLN      C  578   5.049  11.658   0.856  0.1935 -0.4738  0.4892
  401GLN      O  579   5.074  11.593   0.956 -0.7084 -0.3276 -0.1988
  402HIS      N  580   4.981  11.609   0.758  0.2379  0.3413 -0.1586
  402HIS      H  581   4.977  11.663   0.672  2.2774  1.8342  0.6029
  402HIS     CA  582   4.907  11.479   0.765  0.3100  0.1748  0.5431
  402HIS     HA  583   4.866  11.459   0.864  1.4223  0.8935  1.1623
  402HIS     CB  584   4.789  11.474   0.662 -0.3492 -0.1974  0.3833
  402HIS    HB1  585   4.838  11.469   0.565 -1.2226 -0.8739 -0.0437
  402HIS    HB2  586   4.731  11.382   0.672  0.7757 -0.9923 -0.2400
  402HIS     CG  587   4.686  11.585   0.672 -1.0127 -0.2866  0.2343
  402HIS    ND1  588   4.607  11.606   0.791 -0.0337  0.4421 -0.0551
  402HIS    CD2  589   4.654  11.682   0.581 -0.0882  0.2397 -0.2987
  402HIS    HD2  590   4.694  11.711   0.485  1.1765 -0.4243  0.0076
  402HIS    CE1  591   4.522  11.702   0.759  0.7977 -0.3540  0.4135
  402HIS    HE1  592   4.447  11.742   0.824  0.1448 -0.3825 -0.3049
  402HIS    NE2  593   4.554  11.754   0.635  0.3301  0.2157  0.2632
  402HIS    HE2  594   4.505  11.827   0.585  0.2229  0.0403  0.1060
  402HIS      C  595   5.004  11.364   0.739 -0.1228  0.0246  0.6069
  402HIS      O  596   4.955  11.261   0.762 -0.4890  0.8576  0.0793
  403ILE      N  597   5.116  11.392   0.687 -0.2329 -0.4396 -0.1737
  403ILE      H  598   5.128  11.486   0.652 -0.6706 -0.6390 -0.8723
  403ILE     CA  599   5.217  11.294   0.650 -0.5745 -0.5865  0.6267
  403ILE     HA  600   5.166  11.208   0.606 -1.0494 -0.1458  0.3005
  403ILE     CB  601   5.317  11.362   0.545  0.3163 -0.3660  0.1501
  403ILE     HB  602   5.370  11.437   0.603  0.7044  0.8651 -1.7056
  403ILE    CG1  603   5.240  11.441   0.428  0.8685  0.4640 -0.7958
  403ILE   HG11  604   5.151  11.394   0.385 -0.1739  0.8015  0.8771
  403ILE   HG12  605   5.197  11.528   0.477 -0.7065 -1.1649  0.9164
  403ILE    CG2  606   5.413  11.253   0.493  0.1267 -0.4623  0.2339
  403ILE   HG21  607   5.358  11.199   0.416  0.7565 -0.0133 -0.5338
  403ILE   HG22  608   5.507  11.294   0.455 -0.3129  3.2375  2.6374
  403ILE   HG23  609   5.440  11.179   0.569 -0.9878  1.7601  2.9709
  403ILE     CD  610   5.332  11.489   0.314 -0.1741  0.2218  0.3649
  403ILE    HD1  611   5.274  11.554   0.249 -1.7473 -1.6810 -0.2563
  403ILE    HD2  612   5.424  11.538   0.344  0.6042  0.4447 -2.1824
  403ILE    HD3  613   5.360  11.404   0.251  0.2696 -0.4690  1.4524
  403ILE      C  614   5.290  11.259   0.776  0.0977  0.0506 -0.7546
  403ILE      O  615   5.312  11.142   0.813  0.1215 -0.4074  0.3566
  404GLN      N  616   5.322  11.362   0.855  0.5786 -0.5209 -0.7956
  404GLN      H  617   5.301  11.457   0.829  0.0091 -0.0464  1.2255
  404GLN     CA  618   5.390  11.346   0.986  0.6793  0.0123  0.4406
  404GLN     HA  619   5.480  11.291   0.956  0.9156  1.5927 -2.0461
  404GLN     CB  620   5.433  11.488   1.043  0.0627 -0.0834 -0.7378
  404GLN    HB1  621   5.343  11.538   1.077  0.5131 -0.6231  1.3820
  404GLN    HB2  622   5.483  11.472   1.139 -1.9115  0.7949  0.5051
  404GLN     CG  623   5.516  11.584   0.953 -0.1046  0.4189  0.2859
  404GLN    HG1  624   5.601  11.527   0.913  1.3590  2.4003  0.4451
  404GLN    HG2  625   5.458  11.616   0.867  0.5912  1.4428  0.1781
  404GLN     CD  626   5.564  11.714   1.022 -0.5301 -0.2428  0.0646
  404GLN    OE1  627   5.636  11.783   0.949  0.1161  0.2754 -0.1451
  404GLN    NE2  628   5.537  11.742   1.152  0.0241 -1.1428 -0.5618
  404GLN   HE21  629   5.490  11.675   1.210 -1.6204  1.3782  1.1988
  404GLN   HE22  630   5.554  11.828   1.202 -2.1432 -1.1554  0.2766
  404GLN      C  631   5.310  11.268   1.085 -0.2832 -0.3846  0.5217
  404GLN      O  632   5.370  11.203   1.169  0.1106 -0.4624 -0.0101
  405GLN      N  633   5.173  11.279   1.077 -0.9707  0.3398  0.0241
  405GLN      H  634   5.142  11.359   1.023 -3.2955  1.0216  2.1762
  405GLN     CA  635   5.073  11.195   1.138  0.1650 -0.7340  0.0198
  405GLN     HA  636   5.097  11.203   1.244  2.1056  1.2001 -0.4974
  405GLN     CB  637   4.938  11.256   1.102  0.6193  0.2668 -0.7556
  405GLN    HB1  638   4.941  11.365   1.091  0.5937  0.4268  0.6762
  405GLN    HB2  639   4.908  11.216   1.005  1.1406 -0.4554 -0.6231
  405GLN     CG  640   4.821  11.220   1.197  0.2116  0.0626 -0.0713
  405GLN    HG1  641   4.728  11.230   1.142  0.9772 -2.4136 -2.0194
  405GLN    HG2  642   4.819  11.116   1.230 -2.6940 -0.1314 -0.6157
  405GLN     CD  643   4.823  11.308   1.328  0.3364 -0.1901  0.0325
  405GLN    OE1  644   4.886  11.274   1.431 -0.3826  0.0284  0.3179
  405GLN    NE2  645   4.735  11.407   1.341 -0.4150  0.3149  0.4898
  405GLN   HE21  646   4.686  11.442   1.259 -1.7475  0.5501  1.3481
  405GLN   HE22  647   4.744  11.477   1.414 -0.8783  0.6497  0.2362
  405GLN      C  648   5.080  11.051   1.111  0.5199  0.2619 -0.5727
  405GLN      O  649   5.083  10.971   1.210 -0.1438  0.1665  0.4162
  406PHE      N  650   5.110  11.018   0.982  0.0051 -1.1453  0.5172
  406PHE      H  651   5.125  11.095   0.919  0.1811 -1.9246 -0.4138
  406PHE     CA  652   5.132  10.884   0.932  0.3489 -0.2971 -0.5719
  406PHE     HA  653   5.055  10.825   0.982 -0.2532  0.6823 -0.3271
  406PHE     CB  654   5.112  10.880   0.778  0.2651  0.4509  0.2781
  406PHE    HB1  655   5.004  10.885   0.765  0.3598  1.9401 -0.1422
  406PHE    HB2  656   5.155  10.973   0.742  3.9711 -1.3087 -0.3120
  406PHE     CG  657   5.172  10.756   0.713  0.6169  0.8876 -1.0468
  406PHE    CD1  658   5.140  10.621   0.751  0.4841 -0.2327  0.2456
  406PHE    HD1  659   5.075  10.603   0.836 -0.1572  1.7444  0.2166
  406PHE    CD2  660   5.260  10.770   0.603 -0.9326 -0.0374 -0.6122
  406PHE    HD2  661   5.284  10.868   0.565 -2.4633  0.6273  0.0457
  406PHE    CE1  662   5.202  10.509   0.693  0.0646  0.0960  0.6386
  406PHE    HE1  663   5.186  10.409   0.730  0.7698 -0.0487  0.5758
  406PHE    CE2  664   5.327  10.659   0.547 -0.3411  0.0558 -0.4120
  406PHE    HE2  665   5.397  10.682   0.467 -1.5134  2.2718 -0.8924
  406PHE     CZ  666   5.298  10.532   0.590  0.0380 -0.4101  0.1198
  406PHE     HZ  667   5.350  10.450   0.542 -0.4005  0.4118 -1.8978
  406PHE      C  668   5.258  10.821   0.992 -0.3041  0.6027 -0.0194
  406PHE      O  669   5.259  10.708   1.041 -0.2313  0.3091  0.4432
  407TYR      N  670   5.372  10.885   0.998 -0.3789  0.3052 -0.1321
  407TYR      H  671   5.366  10.976   0.956 -1.9020  1.0660  1.5814
  407TYR     CA  672   5.491  10.836   1.064 -0.7785  0.8377  0.4822
  407TYR     HA  673   5.525  10.736   1.038  0.6819  1.3635  0.2466
  407TYR     CB  674   5.612  10.934   1.042  0.1248  0.0584  0.0472
  407TYR    HB1  675   5.605  11.028   1.097 -0.7867  2.3558 -3.6189
  407TYR    HB2  676   5.707  10.887   1.065 -0.1345 -0.3681  0.2511
  407TYR     CG  677   5.634  10.973   0.890  0.4290 -0.6977 -0.4459
  407TYR    CD1  678   5.611  10.880   0.785 -0.5620  0.3268  0.7731
  407TYR    HD1  679   5.588  10.776   0.800 -1.1732  0.5664  1.6397
  407TYR    CD2  680   5.677  11.108   0.849  0.1470 -0.3226  0.1070
  407TYR    HD2  681   5.698  11.180   0.927  0.7573 -0.4086  0.0211
  407TYR    CE1  682   5.645  10.908   0.652 -0.4916 -0.0370 -0.6640
  407TYR    HE1  683   5.649  10.834   0.574  0.1389 -0.8758  0.1503
  407TYR    CE2  684   5.691  11.138   0.713  0.6432  0.1869 -0.0854
  407TYR    HE2  685   5.735  11.234   0.692 -0.6300  1.0385  0.9739
  407TYR     CZ  686   5.679  11.039   0.618 -0.6597  0.2004 -0.2259
  407TYR     OH  687   5.725  11.055   0.493 -0.1324 -0.0232  0.1267
  407TYR     HH  688   5.754  11.143   0.475 -2.0535  0.2924 -1.9203
  407TYR      C  689   5.468  10.842   1.219 -0.5555  0.6124  0.0597
  407TYR      O  690   5.504  10.747   1.288 -0.2309  0.2346  0.0658
  408ASP      N  691   5.403  10.940   1.277 -0.3286  0.1298 -0.2973
  408ASP      H  692   5.370  11.018   1.222  1.1066  1.0232  0.0570
  408ASP     CA  693   5.385  10.947   1.423 -0.4014  0.2914 -0.3560
  408ASP     HA  694   5.483  10.946   1.472 -0.8768 -0.6633  0.6212
  408ASP     CB  695   5.311  11.077   1.463  0.1015  0.9201 -0.4332
  408ASP    HB1  696   5.368  11.163   1.428 -0.4615  0.7678 -1.7956
  408ASP    HB2  697   5.212  11.077   1.416  0.1983 -1.3585 -0.7460
  408ASP     CG  698   5.277  11.096   1.614  0.7820 -1.0677  0.4040
  408ASP    OD1  699   5.163  11.073   1.657  0.4220 -0.0825  0.1910
  408ASP    OD2  700   5.376  11.120   1.687  0.2763  0.7280 -0.2947
  408ASP      C  701   5.316  10.825   1.486 -0.7004  0.4049  0.8034
  408ASP      O  702   5.378  10.768   1.577 -0.5758  0.1126  0.2147
  409LEU      N  703   5.200  10.795   1.437 -0.0745 -0.3030  0.0027
  409LEU      H  704   5.150  10.850   1.368 -2.8887 -2.8229 -0.1595
  409LEU     CA  705   5.120  10.684   1.486  0.2011 -0.7176 -0.0899
  409LEU     HA  706   5.122  10.680   1.595  1.5773  0.4924 -0.0466
  409LEU     CB  707   4.971  10.708   1.440  0.0424  0.4302 -0.1592
  409LEU    HB1  708   4.979  10.717   1.332 -0.5547  1.4862 -0.1217
  409LEU    HB2  709   4.901  10.626   1.455  0.1331  0.4153  0.1974
  409LEU     CG  710   4.904  10.839   1.491  0.4031 -0.0235 -0.4512
  409LEU     HG  711   4.984  10.912   1.475  1.2009 -0.7979 -0.0897
  409LEU    CD1  712   4.781  10.874   1.408  0.1733 -0.8082 -0.2507
  409LEU   HD11  713   4.744  10.976   1.421  2.9598  0.1234  1.0698
  409LEU   HD12  714   4.788  10.869   1.299 -2.7320  0.1188 -0.5744
  409LEU   HD13  715   4.707  10.799   1.436  0.3608 -1.6590 -1.9134
  409LEU    CD2  716   4.873  10.841   1.636  0.2243  0.1397 -0.7033
  409LEU   HD21  717   4.959  10.818   1.700 -0.6447  0.3444  0.5707
  409LEU   HD22  718   4.828  10.935   1.669  0.3331 -0.8438  2.7105
  409LEU   HD23  719   4.803  10.763   1.665  0.2063  0.6995  0.8911
  409LEU      C  720   5.159  10.544   1.438 -0.1378  0.0420  0.3005
  409LEU      O  721   5.117  10.440   1.493  0.6401 -0.1783  0.3578
  410LEU      N  722   5.255  10.540   1.346  0.5676 -0.1214 -1.0675
  410LEU      H  723   5.271  10.624   1.292  1.0955 -0.6352 -1.7154
  410LEU     CA  724   5.317  10.412   1.302 -0.0632  0.6917  0.1839
  410LEU     HA  725   5.244  10.330   1.300  0.3922  0.2519  1.1282
  410LEU     CB  726   5.378  10.431   1.163 -0.1865 -0.1286 -0.5310
  410LEU    HB1  727   5.295  10.467   1.102  0.6174  2.9342  0.0245
  410LEU    HB2  728   5.458  10.504   1.170  0.1001 -0.5059  0.2144
  410LEU     CG  729   5.440  10.306   1.100  0.5942 -0.3567  0.1948
  410LEU     HG  730   5.378  10.219   1.118  0.1701 -1.1788 -4.0654
  410LEU    CD1  731   5.440  10.328   0.946  0.0134  0.4607  0.2241
  410LEU   HD11  732   5.340  10.353   0.911  0.2177  0.0168 -0.6926
  410LEU   HD12  733   5.497  10.418   0.922  3.0633 -1.7712 -1.6653
  410LEU   HD13  734   5.486  10.256   0.879  0.4877  0.8066  0.1715
  410LEU    CD2  735   5.578  10.263   1.153 -0.0643  0.5011  0.3140
  410LEU   HD21  736   5.615  10.173   1.103 -3.1692 -2.4310  2.8809
  410LEU   HD22  737   5.654  10.340   1.136  0.2052 -0.2295 -2.2268
  410LEU   HD23  738   5.588  10.231   1.256 -0.0547  2.6485  1.0339
  410LEU      C  739   5.430  10.391   1.406 -0.7179 -1.2683 -0.5436
  410LEU      O  740   5.435  10.287   1.461  0.2739 -0.0437  0.0015
  411THR      N  741   5.521  10.488   1.433  0.3962  0.2754  0.3082
  411THR      H  742   5.525  10.571   1.374  0.3030 -0.6179 -0.9984
  411THR     CA  743   5.618  10.474   1.539  0.1239  1.1405  0.7264
  411THR     HA  744   5.679  10.386   1.518 -2.0067 -0.2253 -0.0564
  411THR     CB  745   5.732  10.582   1.515  0.4220  0.3251 -0.0611
  411THR     HB  746   5.793  10.579   1.605  0.5969  2.2386 -0.0728
  411THR    OG1  747   5.694  10.719   1.516  0.7379 -0.6130 -0.5956
  411THR    HG1  748   5.661  10.755   1.435  0.3511 -1.1016 -0.6579
  411THR    CG2  749   5.820  10.568   1.394  0.9973  1.0905 -0.7392
  411THR   HG21  750   5.836  10.461   1.380 -0.7033  0.7692 -0.3417
  411THR   HG22  751   5.777  10.602   1.299 -1.2650 -0.1730 -0.2334
  411THR   HG23  752   5.915  10.615   1.421  0.9328  0.7819  0.0524
  411THR      C  753   5.567  10.458   1.683  0.1663 -0.2349 -0.2435
  411THR      O  754   5.626  10.386   1.764  0.4119 -0.5023 -0.1049
  412GLY      N  755   5.441  10.507   1.717 -0.1285  0.1801 -0.2385
  412GLY      H  756   5.404  10.575   1.652  0.7815  2.2115  1.2468
  412GLY     CA  757   5.371  10.492   1.846 -0.1116  0.2419  0.1873
  412GLY    HA1  758   5.439  10.509   1.929  1.3866  0.7243 -1.0829
  412GLY    HA2  759   5.301  10.576   1.855  0.4266  0.6147  0.9632
  412GLY      C  760   5.298  10.357   1.850 -0.0393  0.0216 -0.0135
  412GLY      O  761   5.281  10.309   1.959 -0.5218  0.0290  0.5858
  413SER      N  762   5.264  10.293   1.737 -0.1612 -0.6153  0.1334
  413SER      H  763   5.292  10.341   1.653 -1.6464  1.0952  0.5618
  413SER     CA  764   5.215  10.158   1.732  0.7107  0.2911 -0.0674
  413SER     HA  765   5.143  10.131   1.809 -1.6339  1.1987 -1.8446
  413SER     CB  766   5.133  10.134   1.603 -0.0001 -0.3537  0.5223
  413SER    HB1  767   5.182  10.141   1.506  0.1376 -1.4661  0.5004
  413SER    HB2  768   5.106  10.029   1.599  0.3873 -0.6441  3.6721
  413SER     OG  769   5.017  10.209   1.606  0.4788 -0.5302  0.0053
  413SER     HG  770   5.046  10.299   1.604  0.8093 -0.5941 -3.2875
  413SER      C  771   5.330  10.055   1.746 -0.1502  0.3562  0.0213
  413SER      O  772   5.315   9.952   1.812 -0.1607  0.1530 -0.3162
  414MET      N  773   5.445  10.082   1.675  0.5312 -0.6591 -0.3066
  414MET      H  774   5.443  10.168   1.622 -1.0261 -1.3984 -1.5102
  414MET     CA  775   5.556   9.989   1.651 -0.1093 -0.3021 -0.3292
  414MET     HA  776   5.531   9.915   1.575 -0.6849  1.3990 -1.8798
  414MET     CB  777   5.674  10.073   1.598 -0.9432 -0.2410 -0.0669
  414MET    HB1  778   5.647  10.160   1.539 -1.0362 -0.5348 -0.4565
  414MET    HB2  779   5.734  10.116   1.679  0.0757 -1.6823 -0.0173
  414MET     CG  780   5.768   9.980   1.527 -0.6121 -0.6315  0.0526
  414MET    HG1  781   5.830   9.929   1.600 -1.4655 -0.1902  1.1064
  414MET    HG2  782   5.726   9.907   1.459  1.4328 -2.0053  0.1854
  414MET     SD  783   5.875  10.077   1.421 -0.3607  0.2052 -0.6233
  414MET     CE  784   6.005  10.136   1.537  0.9362  0.2846  0.6650
  414MET    HE1  785   5.972  10.219   1.600  1.1108  0.5818  0.3643
  414MET    HE2  786   6.056  10.059   1.595 -1.6131 -0.6662  1.7857
  414MET    HE3  787   6.089  10.168   1.476  0.6958 -1.6568 -0.7809
  414MET      C  788   5.597   9.907   1.780 -0.3278 -0.4751  0.1559
  414MET      O  789   5.618   9.785   1.764  0.3506  0.0130 -0.2232
  415GLU      N  790   5.600   9.972   1.900  0.1741 -0.0971 -0.1890
  415GLU      H  791   5.583  10.071   1.893 -1.6745 -0.4756 -2.6999
  415GLU     CA  792   5.638   9.913   2.024  0.2144 -0.4455  0.6042
  415GLU     HA  793   5.736   9.867   2.009  0.5561  0.4302  0.0588
  415GLU     CB  794   5.642  10.026   2.131  0.3198  0.4661  0.9515
  415GLU    HB1  795   5.672  10.115   2.075 -4.0815  0.6259 -1.6527
  415GLU    HB2  796   5.539  10.047   2.158 -0.1088 -1.2186  0.7603
  415GLU     CG  797   5.710   9.980   2.260 -0.0959 -0.1417 -0.0037
  415GLU    HG1  798   5.698  10.059   2.335  2.8998 -0.3939  0.8921
  415GLU    HG2  799   5.675   9.881   2.290  2.5047 -1.3426 -0.6946
  415GLU     CD  800   5.859   9.952   2.249 -0.5585  0.1404 -0.1302
  415GLU    OE1  801   5.928   9.979   2.149 -0.3134 -0.7409 -0.5063
  415GLU    OE2  802   5.907   9.895   2.356  0.3638 -0.7155  0.2573
  415GLU      C  803   5.546   9.794   2.072  0.0007 -0.7367  0.2785
  415GLU      O  804   5.589   9.703   2.145 -0.3575  0.3407 -0.2191
  416ILE      N  805   5.421   9.797   2.027  0.3207 -0.1347 -0.5419
  416ILE      H  806   5.397   9.861   1.953  0.9272  1.2238  0.3954
  416ILE     CA  807   5.311   9.706   2.070  0.3403 -0.6016  0.0613
  416ILE     HA  808   5.330   9.668   2.171 -0.6153  0.9471  0.8579
  416ILE     CB  809   5.183   9.792   2.065 -0.5705  0.0781 -0.3364
  416ILE     HB  810   5.161   9.811   1.960 -1.2243  2.3513  0.1392
  416ILE    CG1  811   5.188   9.916   2.149 -0.1918  0.3845  0.0971
  416ILE   HG11  812   5.159   9.888   2.249  1.9585  0.4140  0.7927
  416ILE   HG12  813   5.291   9.951   2.156 -0.4478  1.8050 -2.0748
  416ILE    CG2  814   5.061   9.719   2.122 -0.5776 -0.5293  0.0480
  416ILE   HG21  815   5.074   9.653   2.208 -2.0199  0.7868  1.3526
  416ILE   HG22  816   4.984   9.785   2.163  0.6927  0.0947  1.5401
  416ILE   HG23  817   5.020   9.651   2.048 -1.1738 -0.1388  0.0150
  416ILE     CD  818   5.112  10.041   2.090 -0.2223  0.3414  1.1817
  416ILE    HD1  819   5.015  10.016   2.049 -0.1582  1.3487  0.3779
  416ILE    HD2  820   5.102  10.128   2.156 -0.2456  3.9157 -3.0953
  416ILE    HD3  821   5.176  10.086   2.014  0.7528 -1.2621  1.0145
  416ILE      C  822   5.311   9.586   1.967  0.1809  0.6287  0.2234
  416ILE      O  823   5.230   9.492   1.987  0.4115  0.0665  0.3343
  417ILE      N  824   5.386   9.601   1.855  0.1152 -0.2380 -0.0002
  417ILE      H  825   5.421   9.692   1.830 -1.1136 -0.2843 -2.1207
  417ILE     CA  826   5.409   9.495   1.761  0.1942 -0.4459  0.5194
  417ILE     HA  827   5.331   9.420   1.746 -1.8005  1.8820 -1.7839
  417ILE     CB  828   5.416   9.567   1.621  0.4527 -0.3415  0.5747
  417ILE     HB  829   5.502   9.633   1.625  0.3832 -0.3093  1.8100
  417ILE    CG1  830   5.297   9.658   1.594  0.3964  0.1577 -0.7101
  417ILE   HG11  831   5.206   9.599   1.609 -0.9633  2.5326  1.1456
  417ILE   HG12  832   5.306   9.746   1.657  1.8304  0.0632 -0.7636
  417ILE    CG2  833   5.443   9.473   1.501 -0.3496 -0.2976 -0.6708
  417ILE   HG21  834   5.502   9.391   1.543  0.0813  0.5326  0.3752
  417ILE   HG22  835   5.351   9.426   1.466 -2.3834  1.7682  1.5827
  417ILE   HG23  836   5.496   9.521   1.418 -1.0358  1.0656 -0.3492
  417ILE     CD  837   5.290   9.714   1.455  0.2433  0.9359  0.0486
  417ILE    HD1  838   5.225   9.802   1.457  0.1896  0.8927  1.2182
  417ILE    HD2  839   5.390   9.743   1.421  0.7555 -1.8366 -0.9859
  417ILE    HD3  840   5.263   9.645   1.376  0.1427 -0.9877  1.6752
  417ILE      C  841   5.545   9.436   1.796 -0.8226 -0.6146  0.1211
  417ILE      O  842   5.555   9.311   1.784  0.0986 -0.0372  0.0555
  418ARG      N  843   5.635   9.512   1.858 -0.7191 -0.2936 -0.0533
  418ARG      H  844   5.620   9.612   1.852 -1.6560 -0.4228  0.0915
  418ARG     CA  845   5.762   9.466   1.920  0.5408  0.4354 -0.3684
  418ARG     HA  846   5.820   9.418   1.841  0.3637  0.4641 -0.5167
  418ARG     CB  847   5.839   9.586   1.966 -0.2948 -0.0955  0.2152
  418ARG    HB1  848   5.835   9.673   1.901 -0.2043 -0.9430 -0.9741
  418ARG    HB2  849   5.794   9.621   2.058  1.6352  0.9139  0.8159
  418ARG     CG  850   5.989   9.564   2.010  0.3192  0.0150  0.4341
  418ARG    HG1  851   6.013   9.658   2.058  1.1015  1.0972 -1.8950
  418ARG    HG2  852   5.998   9.489   2.088  1.6318 -1.8340 -1.3651
  418ARG     CD  853   6.080   9.548   1.883 -0.3278  0.6534 -0.7368
  418ARG    HD1  854   6.160   9.485   1.922 -1.2817 -0.0773  0.0799
  418ARG    HD2  855   6.028   9.498   1.802 -1.2603  1.1216 -0.4492
  418ARG     NE  856   6.132   9.671   1.826  0.3063 -0.8520  0.3389
  418ARG     HE  857   6.076   9.752   1.847 -1.2544 -1.6729 -0.5213
  418ARG     CZ  858   6.242   9.668   1.749  0.2339 -0.2923 -0.3653
  418ARG    NH1  859   6.314   9.557   1.725  0.0340 -0.3953 -0.1332
  418ARG   HH11  860   6.292   9.466   1.763 -0.1067  0.2845  1.4785
  418ARG   HH12  861   6.402   9.548   1.675  0.5099 -1.1603  0.8142
  418ARG    NH2  862   6.296   9.779   1.706 -0.7144  0.0170 -0.0990
  418ARG   HH21  863   6.251   9.867   1.727 -1.1477 -0.1825 -0.1922
  418ARG   HH22  864   6.385   9.801   1.662 -1.0595 -0.1088 -0.8741
  418ARG      C  865   5.743   9.370   2.042  0.0262 -0.3972 -0.2092
  418ARG      O  866   5.823   9.276   2.056 -0.0040 -0.1490 -0.3431
  419GLY      N  867   5.633   9.382   2.125  0.6045 -0.4076  0.5740
  419GLY      H  868   5.568   9.457   2.108  1.6721  0.5702  0.6509
  419GLY     CA  869   5.605   9.293   2.241 -0.2529 -0.6005 -0.4664
  419GLY    HA1  870   5.693   9.283   2.304 -0.3997  0.9609  0.0258
  419GLY    HA2  871   5.536   9.347   2.306  0.7620 -0.1268  0.2433
  419GLY      C  872   5.534   9.164   2.199 -0.7088  0.7446 -0.3172
  419GLY      O  873   5.553   9.055   2.261 -0.1853 -0.4814  0.0601
  420TRP      N  874   5.461   9.175   2.090 -0.3007  0.3736  0.0963
  420TRP      H  875   5.456   9.268   2.052  1.1294  0.0698 -0.9210
  420TRP     CA  876   5.397   9.064   2.018  0.1914 -0.1680  0.1475
  420TRP     HA  877   5.341   9.005   2.091 -1.0503 -2.9908 -2.8536
  420TRP     CB  878   5.293   9.128   1.917 -0.5760  0.8218 -0.1767
  420TRP    HB1  879   5.214   9.175   1.976 -1.8848 -1.9155  0.3790
  420TRP    HB2  880   5.342   9.212   1.867  1.3174  0.2003  0.5737
  420TRP     CG  881   5.233   9.035   1.821  0.3169 -0.1150  0.3781
  420TRP    CD1  882   5.107   8.971   1.839 -0.7787  0.3034 -0.2334
  420TRP    HD1  883   5.040   8.989   1.922 -0.0886  0.9354  0.1916
  420TRP    CD2  884   5.285   8.982   1.695  0.0276 -0.0820  0.2420
  420TRP    NE1  885   5.093   8.881   1.738 -0.2739 -0.0599  0.0486
  420TRP    HE1  886   5.001   8.844   1.716 -1.0256  2.8538 -2.3689
  420TRP    CE2  887   5.193   8.877   1.646  0.1590  0.2118  0.2443
  420TRP    CE3  888   5.406   9.001   1.619  0.1536  0.5762 -0.2851
  420TRP    HE3  889   5.477   9.077   1.647  1.2920 -0.5214 -0.0969
  420TRP    CZ2  890   5.214   8.803   1.524  0.1840  0.1185 -0.1646
  420TRP    HZ2  891   5.136   8.737   1.489 -1.5091  1.8797  0.1188
  420TRP    CZ3  892   5.432   8.923   1.507 -0.4044 -0.5424 -0.5514
  420TRP    HZ3  893   5.526   8.927   1.454 -0.9995 -2.2227 -1.8113
  420TRP    CH2  894   5.340   8.824   1.468 -0.2053  0.0294 -0.4339
  420TRP    HH2  895   5.363   8.769   1.378 -0.6658  0.1331 -0.6238
  420TRP      C  896   5.506   8.977   1.954  0.5180  0.2778 -0.1626
  420TRP      O  897   5.506   8.853   1.970 -0.5623 -0.6549  0.0540
  421ALA      N  898   5.603   9.036   1.889 -0.1514  0.2627  0.5443
  421ALA      H  899   5.585   9.135   1.882 -0.2223  0.3473  1.7088
  421ALA     CA  900   5.719   8.974   1.825  0.1432 -0.3334 -0.1809
  421ALA     HA  901   5.688   8.906   1.746 -2.7362  0.5311  0.0973
  421ALA     CB  902   5.783   9.093   1.753  0.0926 -0.6852  0.2272
  421ALA    HB1  903   5.816   9.160   1.832 -1.0143  0.4507 -0.2489
  421ALA    HB2  904   5.870   9.079   1.688 -0.8718  3.0399 -2.2075
  421ALA    HB3  905   5.721   9.152   1.685  0.4685  0.3338  0.7415
  421ALA      C  906   5.823   8.907   1.916  0.2354  0.4492  0.1398
  421ALA      O  907   5.916   8.842   1.862 -0.2808  0.3821  0.0230
  422GLU      N  908   5.817   8.924   2.049  0.7256  0.5061 -0.1334
  422GLU      H  909   5.747   8.992   2.076  0.4483  0.6202 -1.0868
  422GLU     CA  910   5.897   8.864   2.160 -0.8346 -0.5741  0.1453
  422GLU     HA  911   5.998   8.835   2.129 -0.4685  1.4422 -0.7161
  422GLU     CB  912   5.890   8.955   2.292 -1.0555 -0.1498  0.8906
  422GLU    HB1  913   5.933   9.053   2.271 -1.9738 -0.1140 -1.0339
  422GLU    HB2  914   5.787   8.974   2.319 -1.2139  1.5879 -0.6757
  422GLU     CG  915   5.954   8.907   2.418  0.5589  0.3678 -0.6154
  422GLU    HG1  916   5.941   8.980   2.498  0.1321  0.1219 -0.4577
  422GLU    HG2  917   5.887   8.830   2.457  1.2097  0.2375  0.2925
  422GLU     CD  918   6.096   8.862   2.430  0.7255  0.0569 -0.6526
  422GLU    OE1  919   6.135   8.805   2.538  0.1377  0.2601  0.3329
  422GLU    OE2  920   6.167   8.895   2.334 -0.3085  0.8015 -0.0031
  422GLU      C  921   5.823   8.734   2.204 -0.7200  0.4182  0.2291
  422GLU      O  922   5.892   8.641   2.243  0.2806  0.5990  0.8367
  423LYS      N  923   5.690   8.724   2.184 -0.2434  0.1608 -0.1564
  423LYS      H  924   5.657   8.785   2.111  0.6643  0.4101 -0.3783
  423LYS     CA  925   5.602   8.623   2.236  0.1015 -0.0405  0.4128
  423LYS     HA  926   5.650   8.571   2.318 -0.6723  1.8889  2.1774
  423LYS     CB  927   5.475   8.697   2.287  0.4323  0.9156 -0.1570
  423LYS    HB1  928   5.443   8.759   2.203 -1.9143 -0.7787 -0.6226
  423LYS    HB2  929   5.400   8.623   2.314  3.2271 -1.2599  2.3965
  423LYS     CG  930   5.502   8.782   2.415 -0.1502  0.1025 -0.2256
  423LYS    HG1  931   5.556   8.716   2.483 -0.7576 -0.2599 -0.0860
  423LYS    HG2  932   5.580   8.858   2.412  0.5680 -0.6469 -1.7733
  423LYS     CD  933   5.375   8.844   2.474 -0.1210 -0.3315 -0.2719
  423LYS    HD1  934   5.304   8.860   2.393 -1.1309 -1.2125  0.4091
  423LYS    HD2  935   5.320   8.772   2.535 -1.9652  0.4449 -0.9264
  423LYS     CE  936   5.390   8.962   2.562  0.3461  0.1551 -0.9391
  423LYS    HE1  937   5.432   8.930   2.657 -1.0412 -1.3852 -0.8127
  423LYS    HE2  938   5.456   9.035   2.514 -0.7043  0.3831 -2.0997
  423LYS     NZ  939   5.266   9.034   2.587  0.5198  0.0244 -0.6829
  423LYS    HZ1  940   5.265   9.082   2.676 -0.0468 -1.0752 -0.0713
  423LYS    HZ2  941   5.234   9.101   2.519  0.7374  0.8549  0.0123
  423LYS    HZ3  942   5.186   8.974   2.601 -0.2521  1.0763 -0.4662
  423LYS      C  943   5.583   8.505   2.137  0.1519 -0.3807 -0.2045
  423LYS      O  944   5.532   8.399   2.171  0.0185  0.6606 -0.4912
  424ILE      N  945   5.636   8.522   2.016  0.3773 -0.0336  0.3687
  424ILE      H  946   5.689   8.606   2.001  0.8189 -0.3263  0.2734
  424ILE     CA  947   5.637   8.415   1.914 -0.3375  0.1919  0.0306
  424ILE     HA  948   5.536   8.376   1.913  0.1851 -1.3538  1.7375
  424ILE     CB  949   5.694   8.473   1.775 -0.2694 -0.2433 -0.9066
  424ILE     HB  950   5.795   8.512   1.788 -0.2381 -0.3218 -0.9165
  424ILE    CG1  951   5.612   8.590   1.717  0.5645  0.5093  0.2782
  424ILE   HG11  952   5.504   8.571   1.712  0.5509  0.4667  0.7447
  424ILE   HG12  953   5.626   8.680   1.778  0.5981  1.9277 -1.7126
  424ILE    CG2  954   5.706   8.369   1.664  0.4839  0.3335  0.5871
  424ILE   HG21  955   5.766   8.281   1.687  0.3675 -0.0423 -0.5184
  424ILE   HG22  956   5.614   8.317   1.642  2.4919 -2.3706 -2.3168
  424ILE   HG23  957   5.753   8.406   1.573  2.0350  0.1675  1.2727
  424ILE     CD  958   5.662   8.639   1.575  0.0336  0.1832  0.4542
  424ILE    HD1  959   5.607   8.582   1.500  3.2173 -1.2254 -0.9989
  424ILE    HD2  960   5.635   8.743   1.555 -2.8803 -0.3941  0.8749
  424ILE    HD3  961   5.763   8.618   1.540 -0.9862 -3.3740 -0.7597
  424ILE      C  962   5.744   8.309   1.963 -0.2506 -0.0291 -0.5162
  424ILE      O  963   5.839   8.347   2.031 -0.5781  0.3446 -0.0190
  425PRO      N  964   5.713   8.178   1.950  0.3773  0.0595 -0.2538
  425PRO     CA  965   5.798   8.064   1.994 -0.5786  0.0184  0.4046
  425PRO     HA  966   5.842   8.076   2.093 -0.4908  2.2004  0.1394
  425PRO     CB  967   5.709   7.945   1.989  0.1410  0.4694 -0.8603
  425PRO    HB1  968   5.755   7.846   1.983 -0.3766  0.1132  0.6501
  425PRO    HB2  969   5.645   7.930   2.076  0.8230 -0.7571 -0.5434
  425PRO     CG  970   5.605   7.970   1.884  0.7959 -0.8476  0.3446
  425PRO    HG1  971   5.639   7.930   1.789 -0.9577 -0.8907 -0.2964
  425PRO    HG2  972   5.511   7.922   1.910  1.8164 -1.8320  2.4665
  425PRO     CD  973   5.591   8.124   1.888  0.3239 -0.4168 -0.0090
  425PRO    HD1  974   5.569   8.164   1.789 -2.0091  1.2052  1.0700
  425PRO    HD2  975   5.506   8.154   1.949  1.3572 -0.3680  1.4677
  425PRO      C  976   5.920   8.042   1.893  0.4053  0.0612  0.0401
  425PRO      O  977   5.903   8.064   1.769  0.0271 -0.3303 -0.0492
  426GLY      N  978   6.034   8.003   1.946 -0.2098 -0.4652 -1.0666
  426GLY      H  979   6.046   7.998   2.046  0.1748 -1.0257 -1.1348
  426GLY     CA  980   6.136   7.929   1.874 -0.7931  0.0588  0.8716
  426GLY    HA1  981   6.142   7.831   1.922 -1.8976 -0.4736 -0.0542
  426GLY    HA2  982   6.108   7.892   1.776  1.5408 -0.1066  0.2127
  426GLY      C  983   6.271   8.002   1.860  0.3060 -0.7309  0.1311
  426GLY      O  984   6.354   7.952   1.783  0.2353  0.5679  0.6583
  427PHE      N  985   6.289   8.125   1.919 -0.3407 -0.3231 -0.4205
  427PHE      H  986   6.217   8.172   1.972  1.0679  0.0511  1.2413
  427PHE     CA  987   6.407   8.202   1.922 -0.1555  0.4044 -0.4593
  427PHE     HA  988   6.492   8.138   1.896  0.0642  0.4805  0.0649
  427PHE     CB  989   6.415   8.296   1.790  0.4985  0.5675 -0.3157
  427PHE    HB1  990   6.496   8.368   1.779  0.2931  0.9582  0.5747
  427PHE    HB2  991   6.421   8.226   1.707  0.5853 -0.0676  0.2145
  427PHE     CG  992   6.291   8.381   1.773 -0.0904 -0.2113  0.1791
  427PHE    CD1  993   6.284   8.506   1.843  0.5273  0.6285 -0.2514
  427PHE    HD1  994   6.361   8.545   1.908  0.1737  0.7219  0.1188
  427PHE    CD2  995   6.182   8.344   1.698 -0.8600  0.0699  0.5889
  427PHE    HD2  996   6.186   8.249   1.647  1.4105  0.5777 -0.2824
  427PHE    CE1  997   6.170   8.583   1.839 -0.2548 -0.4344  0.4363
  427PHE    HE1  998   6.165   8.672   1.901 -0.5213  0.0112 -0.2100
  427PHE    CE2  999   6.065   8.424   1.688  0.0508  0.1297  0.2196
  427PHE    HE2 1000   5.978   8.391   1.634 -0.7782 -0.8187  2.0457
  427PHE     CZ 1001   6.066   8.553   1.748 -0.7171  0.2182 -0.6087
  427PHE     HZ 1002   5.976   8.612   1.747 -1.1888 -0.4500  0.5296
  427PHE      C 1003   6.432   8.274   2.053  0.2701 -0.5793  0.4802
  427PHE      O 1004   6.499   8.377   2.055  0.1060  0.3800  1.0019
  428ALA      N 1005   6.381   8.229   2.166 -0.0299  0.1008 -0.0092
  428ALA      H 1006   6.331   8.142   2.157  1.4082 -0.7976  0.2709
  428ALA     CA 1007   6.397   8.289   2.296 -0.4989 -0.2014  0.1515
  428ALA     HA 1008   6.358   8.391   2.298 -1.7484 -0.6582 -0.3200
  428ALA     CB 1009   6.323   8.203   2.402 -0.1637  0.0682  0.1727
  428ALA    HB1 1010   6.214   8.215   2.395 -0.1651  2.9330  2.7677
  428ALA    HB2 1011   6.350   8.099   2.384  0.8546  0.1568  1.0933
  428ALA    HB3 1012   6.334   8.228   2.508 -2.8358 -2.1092  1.1171
  428ALA      C 1013   6.544   8.294   2.344  0.0368 -0.3088 -0.4052
  428ALA      O 1014   6.573   8.365   2.441  0.1639 -0.0211 -0.2579
  429ASP      N 1015   6.633   8.207   2.289  0.5720 -0.3867  0.1720
  429ASP      H 1016   6.605   8.140   2.219  1.5199 -2.4086  1.5929
  429ASP     CA 1017   6.772   8.189   2.338 -0.5169 -0.7865  0.0773
  429ASP     HA 1018   6.772   8.205   2.446 -3.8499 -0.9101  0.2085
  429ASP     CB 1019   6.811   8.039   2.304  0.3726 -0.3555 -0.4191
  429ASP    HB1 1020   6.911   8.020   2.342 -0.0854  2.0752  2.3568
  429ASP    HB2 1021   6.751   7.971   2.364  0.2005  0.6964  0.6389
  429ASP     CG 1022   6.814   8.009   2.158 -0.5516  0.5317 -0.4587
  429ASP    OD1 1023   6.704   7.973   2.110  0.1172 -0.1790  0.5361
  429ASP    OD2 1024   6.924   8.010   2.094 -0.3025 -0.5065  0.6554
  429ASP      C 1025   6.876   8.287   2.283 -0.3479 -0.2726  0.4658
  429ASP      O 1026   6.988   8.296   2.327  0.2764  0.1420 -0.3170
  430LEU      N 1027   6.833   8.353   2.176  0.2318 -0.1574 -0.2231
  430LEU      H 1028   6.738   8.342   2.146  0.8597  0.1559 -2.5200
  430LEU     CA 1029   6.909   8.461   2.108  0.2732  0.2034 -0.5198
  430LEU     HA 1030   7.011   8.436   2.079  0.5136  0.9285 -0.3147
  430LEU     CB 1031   6.840   8.514   1.985  0.1625 -0.9616  0.0528
  430LEU    HB1 1032   6.742   8.550   2.017  0.2334 -1.0416  0.3596
  430LEU    HB2 1033   6.888   8.607   1.955  1.2314 -1.0688  1.3362
  430LEU     CG 1034   6.817   8.414   1.865 -0.4879  0.5993 -0.6150
  430LEU     HG 1035   6.749   8.333   1.889 -2.3772  2.0871 -0.6801
  430LEU    CD1 1036   6.764   8.469   1.732  0.1643 -0.3022 -0.5712
  430LEU   HD11 1037   6.826   8.550   1.694 -1.8754  0.1932 -3.1769
  430LEU   HD12 1038   6.758   8.402   1.646  0.2238 -1.1363  0.0588
  430LEU   HD13 1039   6.665   8.511   1.748  0.2775 -1.0043  2.6107
  430LEU    CD2 1040   6.956   8.350   1.824  0.0340  0.4723 -0.5965
  430LEU   HD21 1041   7.014   8.436   1.791  1.3646  0.2055  0.9332
  430LEU   HD22 1042   7.016   8.296   1.897  0.9660 -0.2111 -1.8188
  430LEU   HD23 1043   6.937   8.283   1.739 -3.2632 -0.3163  0.6086
  430LEU      C 1044   6.916   8.580   2.209  0.0121 -0.1240  0.1120
  430LEU      O 1045   6.820   8.600   2.283 -0.1227  0.8270  0.2481
  431PRO      N 1046   7.017   8.668   2.208 -0.0567  0.6069 -0.5249
  431PRO     CA 1047   7.003   8.797   2.279  0.5064  0.4015 -0.4421
  431PRO     HA 1048   6.967   8.786   2.381  1.9818 -1.7933 -0.0806
  431PRO     CB 1049   7.154   8.828   2.292  0.6007 -0.0612  0.2121
  431PRO    HB1 1050   7.184   8.930   2.315  1.4219  0.4145 -2.5088
  431PRO    HB2 1051   7.193   8.762   2.370 -1.9728  1.4000  2.8845
  431PRO     CG 1052   7.216   8.782   2.157  0.5267  0.2490 -0.0394
  431PRO    HG1 1053   7.188   8.855   2.081  0.1349  0.0840 -0.0547
  431PRO    HG2 1054   7.325   8.783   2.157  0.5227  0.8619  0.1944
  431PRO     CD 1055   7.140   8.651   2.129  0.1036 -0.1717  0.2985
  431PRO    HD1 1056   7.122   8.625   2.025  0.7340 -1.4069  0.4862
  431PRO    HD2 1057   7.198   8.571   2.173  0.7010  1.5493  2.8470
  431PRO      C 1058   6.922   8.897   2.193  0.4156  0.6002  0.0742
  431PRO      O 1059   6.902   8.877   2.072  0.2995  0.2450 -0.8497
  432LYS      N 1060   6.883   9.001   2.264  0.0423 -0.3826  1.1405
  432LYS      H 1061   6.920   9.003   2.358  2.6811 -2.1265  0.2855
  432LYS     CA 1062   6.779   9.093   2.215  0.6162  0.3467 -0.0103
  432LYS     HA 1063   6.694   9.029   2.191  0.0114  1.9823 -2.5702
  432LYS     CB 1064   6.729   9.191   2.338 -0.4294 -0.2672 -0.1204
  432LYS    HB1 1065   6.807   9.261   2.366 -0.0388 -0.3664 -0.9568
  432LYS    HB2 1066   6.650   9.256   2.300  0.8366  0.3787 -1.7066
  432LYS     CG 1067   6.668   9.106   2.451  0.1499 -0.2359 -0.1789
  432LYS    HG1 1068   6.748   9.050   2.500 -1.4170 -2.2129  0.2091
  432LYS    HG2 1069   6.631   9.171   2.531  2.6082  3.0674 -1.4768
  432LYS     CD 1070   6.554   9.008   2.411  0.0525 -0.1413 -0.5494
  432LYS    HD1 1071   6.483   9.063   2.349 -2.9601 -1.3256  1.6096
  432LYS    HD2 1072   6.604   8.930   2.355 -0.7594 -1.3691  0.3816
  432LYS     CE 1073   6.487   8.939   2.531 -0.9627 -0.5480 -0.6694
  432LYS    HE1 1074   6.555   8.918   2.613 -0.3554  0.2565 -0.9530
  432LYS    HE2 1075   6.418   9.009   2.579  1.4323  0.6971  1.1788
  432LYS     NZ 1076   6.414   8.818   2.482 -0.6731  0.4999  0.4620
  432LYS    HZ1 1077   6.442   8.778   2.394 -3.9034  0.3320 -0.6017
  432LYS    HZ2 1078   6.408   8.739   2.544  1.0096 -1.1052 -1.3029
  432LYS    HZ3 1079   6.320   8.848   2.459 -0.7772 -1.1550 -1.4965
  432LYS      C 1080   6.836   9.180   2.103 -0.2889 -0.1415 -0.2632
  432LYS      O 1081   6.758   9.214   2.013 -0.3489 -0.1832 -0.5377
  433ALA      N 1082   6.968   9.192   2.086  0.2278  0.5578 -0.5360
  433ALA      H 1083   7.017   9.150   2.164  0.3612  1.1320 -0.3101
  433ALA     CA 1084   7.033   9.242   1.968  0.0890  0.5399  0.7616
  433ALA     HA 1085   6.985   9.337   1.945  0.2916  0.5115  0.2155
  433ALA     CB 1086   7.179   9.277   2.003  0.0532  0.2160 -0.1607
  433ALA    HB1 1087   7.239   9.196   2.043 -2.3182 -1.6888 -0.2235
  433ALA    HB2 1088   7.222   9.310   1.908 -1.8340 -0.6502 -1.3843
  433ALA    HB3 1089   7.191   9.367   2.063  0.3550  0.0946 -0.0419
  433ALA      C 1090   7.028   9.149   1.842 -0.0909  0.5985  0.2353
  433ALA      O 1091   7.047   9.206   1.734 -0.4455  0.4834  0.5709
  434ASP      N 1092   7.003   9.017   1.852  0.2943 -0.5816  0.6932
  434ASP      H 1093   6.983   8.979   1.943 -4.6364 -0.4873 -0.0764
  434ASP     CA 1094   7.000   8.927   1.738  0.0989  0.2215 -0.8752
  434ASP     HA 1095   7.058   8.970   1.656  0.5658 -0.6972 -1.0416
  434ASP     CB 1096   7.063   8.782   1.768  0.1598 -0.3771 -0.1950
  434ASP    HB1 1097   7.027   8.734   1.859 -1.4495 -0.4566 -0.8524
  434ASP    HB2 1098   7.026   8.716   1.690  0.0732  0.3650 -0.7857
  434ASP     CG 1099   7.212   8.776   1.770 -0.0252  0.1577  0.1107
  434ASP    OD1 1100   7.262   8.668   1.733 -0.6634  0.6073 -0.0833
  434ASP    OD2 1101   7.287   8.871   1.797 -0.3719  0.6841 -0.0295
  434ASP      C 1102   6.857   8.903   1.706 -0.7131 -0.6606  0.2419
  434ASP      O 1103   6.828   8.898   1.590  0.0259  0.2279 -0.0864
  435GLN      N 1104   6.767   8.901   1.808 -0.1003  0.1928  0.4708
  435GLN      H 1105   6.806   8.910   1.900  1.5380  0.0572 -0.1731
  435GLN     CA 1106   6.624   8.900   1.763  1.0334  0.4044  0.6168
  435GLN     HA 1107   6.613   8.815   1.696  1.4825  2.7424 -2.6538
  435GLN     CB 1108   6.517   8.894   1.884 -0.5321 -0.6328  0.4254
  435GLN    HB1 1109   6.510   8.993   1.929  2.3924  0.8250 -1.9386
  435GLN    HB2 1110   6.422   8.874   1.833  1.1090  1.6460 -4.1315
  435GLN     CG 1111   6.555   8.803   1.996 -0.4508  0.6058 -0.4260
  435GLN    HG1 1112   6.584   8.699   1.981 -0.9346  0.1841  1.2367
  435GLN    HG2 1113   6.642   8.839   2.051 -0.5756 -0.6966  0.7137
  435GLN     CD 1114   6.454   8.800   2.112  0.6287 -0.2098 -0.2436
  435GLN    OE1 1115   6.476   8.731   2.208 -0.0519  1.0158 -0.4948
  435GLN    NE2 1116   6.337   8.867   2.105 -0.1185  0.4479  0.0743
  435GLN   HE21 1117   6.309   8.916   2.022 -4.0350 -0.7912  0.4981
  435GLN   HE22 1118   6.280   8.879   2.188  0.5897  0.3953  0.5815
  435GLN      C 1119   6.574   9.017   1.674  0.4410 -0.2299  0.8762
  435GLN      O 1120   6.484   9.000   1.590 -0.3147  0.4491  0.3670
  436ASP      N 1121   6.641   9.132   1.693 -0.0798 -0.4945  0.0198
  436ASP      H 1122   6.713   9.137   1.764 -0.8667 -1.7817  0.9707
  436ASP     CA 1123   6.624   9.265   1.631 -0.6695 -0.3763 -0.6144
  436ASP     HA 1124   6.521   9.300   1.641 -0.0280  1.3030  0.5374
  436ASP     CB 1125   6.714   9.372   1.699  0.6479 -0.3859 -0.1356
  436ASP    HB1 1126   6.688   9.385   1.804  2.3262 -3.4573  0.7965
  436ASP    HB2 1127   6.817   9.342   1.680 -0.0719 -1.3229 -3.0402
  436ASP     CG 1128   6.694   9.513   1.651 -0.2295 -0.5591  0.2675
  436ASP    OD1 1129   6.792   9.589   1.643 -0.7418 -0.3112 -0.0033
  436ASP    OD2 1130   6.577   9.548   1.626  0.5198  0.1983 -0.5512
  436ASP      C 1131   6.650   9.251   1.480 -0.3233  0.4118  0.0429
  436ASP      O 1132   6.579   9.317   1.408 -0.0651 -0.4718 -0.1435
  437LEU      N 1133   6.723   9.140   1.435  0.1713 -0.4399  0.1734
  437LEU      H 1134   6.759   9.071   1.500 -0.4788 -1.0873 -0.1404
  437LEU     CA 1135   6.735   9.114   1.296  0.2734  0.5068 -0.5350
  437LEU     HA 1136   6.748   9.205   1.238  1.0678  0.6205 -0.1836
  437LEU     CB 1137   6.863   9.036   1.268  0.0875  0.4402 -0.4347
  437LEU    HB1 1138   6.853   8.934   1.305  0.4062  0.9364  1.1036
  437LEU    HB2 1139   6.889   9.020   1.163  1.9709  0.2741  0.0172
  437LEU     CG 1140   6.995   9.102   1.328 -0.0734 -0.2171  0.0966
  437LEU     HG 1141   6.974   9.131   1.431 -0.3986 -0.3265  0.0626
  437LEU    CD1 1142   7.100   8.997   1.340 -0.6831 -0.7222  0.0725
  437LEU   HD11 1143   7.080   8.945   1.434 -0.5092  1.6138  1.5029
  437LEU   HD12 1144   7.115   8.944   1.247  0.5869  0.3356 -0.3620
  437LEU   HD13 1145   7.200   9.039   1.356 -0.3077 -1.2277 -0.8907
  437LEU    CD2 1146   7.036   9.233   1.254  0.2216  0.2841  0.1738
  437LEU   HD21 1147   7.027   9.217   1.147  2.0867 -1.5744  0.2392
  437LEU   HD22 1148   6.963   9.308   1.284 -1.8708 -1.0598 -1.2648
  437LEU   HD23 1149   7.137   9.263   1.281  0.6501 -0.9198 -0.0271
  437LEU      C 1150   6.610   9.053   1.223  0.3006  0.2827 -1.0688
  437LEU      O 1151   6.604   9.054   1.102  0.2560 -0.5275 -0.0738
  438LEU      N 1152   6.514   8.995   1.303 -0.4798 -0.6573  0.5836
  438LEU      H 1153   6.523   9.003   1.403 -2.5551 -0.9727  0.8401
  438LEU     CA 1154   6.389   8.938   1.251  0.0524  0.0390  0.6870
  438LEU     HA 1155   6.396   8.890   1.153 -0.5541  2.4825 -0.6568
  438LEU     CB 1156   6.324   8.854   1.363 -0.1009  0.0925 -0.0843
  438LEU    HB1 1157   6.293   8.908   1.452 -0.7727  0.5981 -0.6119
  438LEU    HB2 1158   6.224   8.816   1.339 -0.3925 -0.3444  1.7035
  438LEU     CG 1159   6.402   8.723   1.396  0.4009  1.2436  0.3478
  438LEU     HG 1160   6.506   8.753   1.401  0.8685 -0.0266 -1.0672
  438LEU    CD1 1161   6.370   8.656   1.528 -0.4439 -0.5287  0.2421
  438LEU   HD11 1162   6.262   8.658   1.545 -0.1935  0.8664  2.0007
  438LEU   HD12 1163   6.396   8.551   1.538 -0.4672 -0.5340  0.2448
  438LEU   HD13 1164   6.411   8.727   1.600  0.4793  1.1787 -1.8563
  438LEU    CD2 1165   6.399   8.612   1.283 -0.0600  0.0461  0.7343
  438LEU   HD21 1166   6.434   8.647   1.186 -3.0824 -1.5042 -1.0793
  438LEU   HD22 1167   6.466   8.528   1.300 -1.7810 -1.3140  1.1463
  438LEU   HD23 1168   6.295   8.581   1.266  0.3705  0.0628 -2.6276
  438LEU      C 1169   6.286   9.050   1.220  0.0854  0.3249  0.4637
  438LEU      O 1170   6.184   9.025   1.156 -0.7364 -0.4766  0.1411
  439PHE      N 1171   6.311   9.168   1.281  0.6501 -0.2832 -0.2806
  439PHE      H 1172   6.395   9.177   1.336 -1.1370 -0.6638  2.7408
  439PHE     CA 1173   6.216   9.281   1.284  0.1734 -0.0641 -0.2254
  439PHE     HA 1174   6.124   9.237   1.244 -0.6713  0.5991  0.9396
  439PHE     CB 1175   6.208   9.338   1.433  0.5979 -0.0192  0.4266
  439PHE    HB1 1176   6.199   9.257   1.504  1.5447 -1.7479 -1.3261
  439PHE    HB2 1177   6.298   9.384   1.473  2.0150 -2.9859  0.8644
  439PHE     CG 1178   6.076   9.422   1.460 -0.4636  0.2476 -0.6856
  439PHE    CD1 1179   5.965   9.349   1.495  0.4236  0.6209  0.6511
  439PHE    HD1 1180   5.972   9.243   1.515  0.2239  0.1829 -1.3748
  439PHE    CD2 1181   6.076   9.562   1.459 -0.4346  0.7241 -0.4165
  439PHE    HD2 1182   6.160   9.615   1.415  0.9378 -2.1290 -1.5548
  439PHE    CE1 1183   5.858   9.421   1.546  0.3547  0.7054  0.6197
  439PHE    HE1 1184   5.782   9.369   1.602  1.1266  0.5843  1.5823
  439PHE    CE2 1185   5.967   9.630   1.508  1.0537 -0.5432  0.2925
  439PHE    HE2 1186   5.968   9.738   1.516 -1.3867 -0.4674  0.4207
  439PHE     CZ 1187   5.857   9.561   1.559  0.0223  0.0372  0.5279
  439PHE     HZ 1188   5.777   9.604   1.618  0.1198  1.8398 -0.5732
  439PHE      C 1189   6.259   9.385   1.180  0.1515  0.1462  0.2027
  439PHE      O 1190   6.178   9.471   1.149 -0.3457  0.0801 -0.7056
  440GLU      N 1191   6.379   9.365   1.125  0.7043  0.6206 -0.4249
  440GLU      H 1192   6.426   9.283   1.161 -0.2350 -0.5703 -1.8000
  440GLU     CA 1193   6.451   9.435   1.023  0.2503  0.3194 -0.4449
  440GLU     HA 1194   6.498   9.516   1.079  1.3689 -0.8600  0.4102
  440GLU     CB 1195   6.572   9.349   0.967 -0.0904  0.3314  0.3300
  440GLU    HB1 1196   6.632   9.318   1.052  1.4919  0.2799 -0.7551
  440GLU    HB2 1197   6.537   9.261   0.914  0.8668  0.6487 -0.8998
  440GLU     CG 1198   6.668   9.418   0.875  0.3001  0.8252 -0.4369
  440GLU    HG1 1199   6.743   9.346   0.842 -0.4493  0.0085 -0.3931
  440GLU    HG2 1200   6.623   9.448   0.781 -0.6252  2.1573  0.3936
  440GLU     CD 1201   6.730   9.546   0.934 -0.8866 -0.1311  0.6554
  440GLU    OE1 1202   6.776   9.552   1.049  0.0295  0.8787 -0.6456
  440GLU    OE2 1203   6.727   9.649   0.862 -0.5033  0.5772  0.3819
  440GLU      C 1204   6.367   9.500   0.916  0.8047 -0.2181  0.3809
  440GLU      O 1205   6.397   9.616   0.884 -0.3303 -0.5399  0.2194
  441SER      N 1206   6.263   9.436   0.865  0.3973  0.2283  0.1939
  441SER      H 1207   6.244   9.343   0.900  2.1479  0.1581  1.0489
  441SER     CA 1208   6.165   9.486   0.766 -1.2842 -1.1997 -0.0972
  441SER     HA 1209   6.169   9.595   0.764  1.1829 -1.2154  0.2727
  441SER     CB 1210   6.204   9.460   0.614 -0.2911  0.6661 -0.4382
  441SER    HB1 1211   6.149   9.525   0.547  0.0007  0.3026 -1.0431
  441SER    HB2 1212   6.307   9.494   0.598  0.3271 -0.2353  1.3389
  441SER     OG 1213   6.202   9.320   0.572  0.0300  0.1356  0.3950
  441SER     HG 1214   6.279   9.283   0.612 -0.0723  0.9488  1.3879
  441SER      C 1215   6.015   9.457   0.797 -0.4458  0.1820 -0.0111
  441SER      O 1216   5.931   9.539   0.763  0.2972  0.3340  0.3441
  442ALA      N 1217   5.987   9.347   0.872 -0.1513  0.6977  0.0702
  442ALA      H 1218   6.062   9.280   0.876 -1.1630 -0.3793  3.1385
  442ALA     CA 1219   5.847   9.299   0.878 -0.2460  0.6327 -0.0114
  442ALA     HA 1220   5.806   9.274   0.780  0.2313 -0.0106 -0.0457
  442ALA     CB 1221   5.862   9.159   0.942 -0.3534 -0.2673  0.5389
  442ALA    HB1 1222   5.765   9.114   0.959 -0.0049 -2.3149 -2.1805
  442ALA    HB2 1223   5.901   9.085   0.872 -3.0809 -3.7146  2.3855
  442ALA    HB3 1224   5.919   9.155   1.035  0.6851  0.7279 -0.0219
  442ALA      C 1225   5.748   9.387   0.955 -0.0947  0.9136 -0.6164
  442ALA      O 1226   5.629   9.371   0.929  0.6015 -0.1955 -0.2585
  443PHE      N 1227   5.801   9.478   1.036  0.0214 -0.9687  0.2098
  443PHE      H 1228   5.902   9.482   1.029  0.0273 -0.6132  0.4233
  443PHE     CA 1229   5.728   9.575   1.119 -0.4196 -0.1116 -0.8248
  443PHE     HA 1230   5.665   9.509   1.178 -0.6289 -0.2348 -1.1839
  443PHE     CB 1231   5.838   9.663   1.192 -0.1618 -0.6727 -0.4481
  443PHE    HB1 1232   5.789   9.710   1.278  1.2444  0.2886 -0.1319
  443PHE    HB2 1233   5.904   9.594   1.245 -0.4719  0.9314  2.1730
  443PHE     CG 1234   5.908   9.766   1.106 -0.3646  0.3858  0.1237
  443PHE    CD1 1235   6.025   9.734   1.035 -0.2807 -0.5421 -0.3087
  443PHE    HD1 1236   6.058   9.631   1.032  1.2736 -0.0518 -2.5182
  443PHE    CD2 1237   5.856   9.895   1.096  0.5386 -0.4824  0.4198
  443PHE    HD2 1238   5.766   9.903   1.155  0.9632 -1.3744  1.2347
  443PHE    CE1 1239   6.086   9.828   0.948 -0.0689  0.1478 -0.2990
  443PHE    HE1 1240   6.162   9.802   0.875  0.6040 -0.5114  0.6102
  443PHE    CE2 1241   5.922   9.994   1.030 -0.2991 -1.0300  0.5864
  443PHE    HE2 1242   5.895  10.099   1.027 -0.2534 -1.0263 -2.1463
  443PHE     CZ 1243   6.034   9.961   0.951 -0.0583 -0.5115  0.8104
  443PHE     HZ 1244   6.059  10.035   0.877 -3.0294 -1.3361 -1.2001
  443PHE      C 1245   5.627   9.666   1.052 -0.6633  0.4059  0.4931
  443PHE      O 1246   5.529   9.704   1.111 -0.1064 -0.2393 -0.4007
  444LEU      N 1247   5.658   9.693   0.927  0.3597  0.0394 -0.0786
  444LEU      H 1248   5.752   9.665   0.903 -0.0165 -1.4957  0.1553
  444LEU     CA 1249   5.564   9.760   0.842 -0.2203 -0.2022  0.2531
  444LEU     HA 1250   5.509   9.836   0.898 -1.8270 -1.7137  0.8470
  444LEU     CB 1251   5.641   9.811   0.716  0.4350  0.2717  0.7534
  444LEU    HB1 1252   5.729   9.873   0.735  1.2579 -0.9214  1.0136
  444LEU    HB2 1253   5.688   9.735   0.654 -0.0986  1.6222 -1.4226
  444LEU     CG 1254   5.559   9.900   0.624  0.9271 -0.4891  0.1589
  444LEU     HG 1255   5.463   9.849   0.612  0.0579  1.2769 -0.7801
  444LEU    CD1 1256   5.525  10.034   0.693  0.4522 -0.5517 -0.3043
  444LEU   HD11 1257   5.612  10.088   0.730  0.3107 -0.4777 -0.0769
  444LEU   HD12 1258   5.478  10.108   0.627 -1.2659 -1.1693  0.1804
  444LEU   HD13 1259   5.461  10.014   0.778 -1.9867 -0.0368 -1.9084
  444LEU    CD2 1260   5.622   9.920   0.486 -0.5976 -0.1901  0.4559
  444LEU   HD21 1261   5.680   9.835   0.452  0.5262  1.0330 -0.7995
  444LEU   HD22 1262   5.550   9.958   0.414 -1.1538 -1.3950  0.3478
  444LEU   HD23 1263   5.693  10.002   0.498 -1.7395  0.8547  0.3175
  444LEU      C 1264   5.458   9.662   0.784 -0.2227 -0.2346 -0.3277
  444LEU      O 1265   5.344   9.691   0.801  0.4844  0.5592  0.0933
  445GLU      N 1266   5.495   9.543   0.730  0.0874 -0.3877  0.2649
  445GLU      H 1267   5.582   9.508   0.767 -0.2990 -1.3539  0.3007
  445GLU     CA 1268   5.408   9.439   0.682 -0.0843 -0.4181  0.4336
  445GLU     HA 1269   5.343   9.488   0.609 -0.5483 -0.6886  0.6583
  445GLU     CB 1270   5.501   9.322   0.624  0.3705 -0.3156 -1.0511
  445GLU    HB1 1271   5.586   9.306   0.691 -0.9146 -0.2750  0.6327
  445GLU    HB2 1272   5.442   9.231   0.629 -1.4124  0.8559  2.5437
  445GLU     CG 1273   5.550   9.357   0.472 -0.0096  0.1849 -0.0713
  445GLU    HG1 1274   5.467   9.348   0.402 -1.0321 -1.6309  1.3232
  445GLU    HG2 1275   5.593   9.457   0.484  1.9274 -0.7984  2.0364
  445GLU     CD 1276   5.655   9.262   0.430 -0.4481  0.1882 -0.0823
  445GLU    OE1 1277   5.618   9.143   0.415  0.3953 -0.1669 -0.3007
  445GLU    OE2 1278   5.772   9.304   0.419 -0.3828 -0.4035 -0.6573
  445GLU      C 1279   5.305   9.399   0.793  0.4008 -0.4341  0.0481
  445GLU      O 1280   5.184   9.397   0.770  0.5129 -0.1911 -0.0852
  446LEU      N 1281   5.353   9.387   0.917 -0.2744  0.0641  0.0864
  446LEU      H 1282   5.452   9.369   0.923 -0.2413  0.0477 -0.4900
  446LEU     CA 1283   5.272   9.346   1.037 -0.0041 -0.4636  0.0992
  446LEU     HA 1284   5.215   9.255   1.018 -1.0963  0.5719 -1.8951
  446LEU     CB 1285   5.371   9.320   1.153 -0.1996 -0.4925  0.4258
  446LEU    HB1 1286   5.435   9.407   1.163  0.2407 -0.9285  1.6396
  446LEU    HB2 1287   5.313   9.307   1.244 -1.0511  0.8770  0.1105
  446LEU     CG 1288   5.466   9.193   1.121 -0.5440  0.1236  0.3987
  446LEU     HG 1289   5.483   9.183   1.014  0.2850  0.3338  0.5062
  446LEU    CD1 1290   5.595   9.194   1.214 -0.1416 -0.0105  0.3698
  446LEU   HD11 1291   5.560   9.186   1.317 -0.6996  1.5310  0.3255
  446LEU   HD12 1292   5.657   9.108   1.189 -0.7914 -0.5887  0.7003
  446LEU   HD13 1293   5.658   9.281   1.200  0.8971 -1.0504 -1.8596
  446LEU    CD2 1294   5.375   9.071   1.158  0.4417 -0.2067 -0.5672
  446LEU   HD21 1295   5.318   9.090   1.249  0.9041  1.1198 -0.5294
  446LEU   HD22 1296   5.305   9.063   1.076 -1.5283  0.5555  0.9643
  446LEU   HD23 1297   5.435   8.980   1.166  2.9832  1.3305 -0.7768
  446LEU      C 1298   5.175   9.458   1.077 -0.8043 -0.1549  0.9136
  446LEU      O 1299   5.065   9.428   1.123 -0.5576 -0.2091  0.3265
  447PHE      N 1300   5.216   9.581   1.066  0.0643  0.0406 -0.1270
  447PHE      H 1301   5.306   9.598   1.023  0.3646 -0.0768  0.4290
  447PHE     CA 1302   5.138   9.699   1.084 -0.2293  0.1584 -0.0373
  447PHE     HA 1303   5.105   9.702   1.188 -0.9544  0.0983 -0.2603
  447PHE     CB 1304   5.230   9.822   1.069 -0.2959  0.1488 -0.1481
  447PHE    HB1 1305   5.298   9.824   1.154 -2.7704  2.9530  1.9898
  447PHE    HB2 1306   5.281   9.825   0.973  0.3492 -0.3552  0.1708
  447PHE     CG 1307   5.158   9.960   1.069 -0.2085 -0.3011 -0.0568
  447PHE    CD1 1308   5.161  10.052   0.960 -0.2129 -0.1067  0.3231
  447PHE    HD1 1309   5.210  10.036   0.865  1.1798  1.5603  0.7208
  447PHE    CD2 1310   5.097   9.999   1.186  0.6023  1.0405 -0.7311
  447PHE    HD2 1311   5.107   9.935   1.272  0.2488  0.8646 -0.8205
  447PHE    CE1 1312   5.095  10.174   0.973 -0.2577 -0.4298 -0.4758
  447PHE    HE1 1313   5.103  10.241   0.889  1.4306 -0.3454 -0.2828
  447PHE    CE2 1314   5.029  10.129   1.199 -1.0160 -0.2659 -0.4935
  447PHE    HE2 1315   4.978  10.167   1.286 -0.7459 -1.4576  0.2040
  447PHE     CZ 1316   5.022  10.214   1.088  0.8806  0.1659  0.4223
  447PHE     HZ 1317   4.972  10.308   1.105  0.7801  0.2673 -0.3788
  447PHE      C 1318   5.017   9.701   0.977  0.0735 -0.4417  0.2893
  447PHE      O 1319   4.901   9.699   1.018 -0.2706 -0.2175  0.3376
  448VAL      N 1320   5.052   9.691   0.851  0.4011  0.3915  0.1824
  448VAL      H 1321   5.152   9.696   0.835  0.9147  0.9389  3.1137
  448VAL     CA 1322   4.959   9.695   0.733 -0.0732  0.4051 -0.0686
  448VAL     HA 1323   4.892   9.780   0.741  0.0911  0.4723  0.6861
  448VAL     CB 1324   5.051   9.697   0.602 -0.3591 -0.5753  0.6181
  448VAL     HB 1325   5.127   9.620   0.611 -0.0379 -0.2856  0.3863
  448VAL    CG1 1326   4.972   9.669   0.474  0.0615  1.0502 -0.2635
  448VAL   HG11 1327   4.922   9.572   0.482  0.2147  0.9534 -0.4594
  448VAL   HG12 1328   4.900   9.748   0.458 -0.5015  0.7641  0.7744
  448VAL   HG13 1329   5.039   9.644   0.391  0.3269 -1.2190  0.5556
  448VAL    CG2 1330   5.126   9.834   0.602  0.1834  0.6800  0.3379
  448VAL   HG21 1331   5.195   9.844   0.686  0.4644 -1.9564  0.5098
  448VAL   HG22 1332   5.187   9.835   0.512  1.6628 -2.2024  1.1769
  448VAL   HG23 1333   5.059   9.920   0.604 -1.7636 -0.7583  0.2212
  448VAL      C 1334   4.854   9.584   0.735  0.2143 -0.2366 -0.2976
  448VAL      O 1335   4.734   9.611   0.714  0.4783  0.1987  0.0533
  449LEU      N 1336   4.896   9.465   0.783  0.8928  0.1950 -0.2547
  449LEU      H 1337   4.994   9.444   0.795  0.2833 -2.9405  0.0279
  449LEU     CA 1338   4.810   9.349   0.798  0.2740  0.6046  0.6456
  449LEU     HA 1339   4.762   9.326   0.703  0.6890 -0.6169  0.7135
  449LEU     CB 1340   4.902   9.232   0.828  0.2097 -1.2458 -0.5692
  449LEU    HB1 1341   4.972   9.219   0.746 -1.1748  0.7808 -2.1584
  449LEU    HB2 1342   4.950   9.252   0.924  1.1074 -1.4319 -0.9678
  449LEU     CG 1343   4.846   9.092   0.844  0.0348  0.4201  0.2832
  449LEU     HG 1344   4.767   9.099   0.919 -0.3945 -1.6875  0.0792
  449LEU    CD1 1345   4.762   9.041   0.724 -0.0652  0.6357  0.6740
  449LEU   HD11 1346   4.681   9.111   0.703 -1.6084 -1.5736 -1.2910
  449LEU   HD12 1347   4.821   9.048   0.633  0.4669 -0.0458  0.9644
  449LEU   HD13 1348   4.714   8.945   0.741  0.8324 -0.1639 -1.0188
  449LEU    CD2 1349   4.945   8.989   0.886  0.6552 -0.2477 -0.2134
  449LEU   HD21 1350   4.898   8.898   0.924  0.0814 -0.5157 -1.5086
  449LEU   HD22 1351   5.011   8.950   0.809  2.1087 -2.3248  1.9396
  449LEU   HD23 1352   5.020   9.021   0.959 -0.3175  0.0604  0.6778
  449LEU      C 1353   4.692   9.363   0.900  0.2458  0.9833  0.1130
  449LEU      O 1354   4.579   9.322   0.875  0.1444 -0.3801  0.3294
  450ARG      N 1355   4.720   9.433   1.012 -0.0533  0.1597 -0.2729
  450ARG      H 1356   4.817   9.458   1.025  0.5684 -1.2258 -1.9166
  450ARG     CA 1357   4.630   9.453   1.121 -0.6264 -0.0239  0.1151
  450ARG     HA 1358   4.559   9.370   1.127  0.1311 -0.6614  0.4957
  450ARG     CB 1359   4.711   9.465   1.252  0.0114 -0.4296  0.8865
  450ARG    HB1 1360   4.772   9.375   1.257  0.2771 -0.4178 -1.3252
  450ARG    HB2 1361   4.784   9.545   1.239 -1.7251  0.9300 -1.2385
  450ARG     CG 1362   4.647   9.492   1.385 -0.2294  0.4954  0.2972
  450ARG    HG1 1363   4.665   9.597   1.406  2.3170  0.4110 -1.0726
  450ARG    HG2 1364   4.541   9.468   1.384 -0.0006 -0.8821 -2.9198
  450ARG     CD 1365   4.713   9.424   1.511  0.7129 -0.5510 -0.5840
  450ARG    HD1 1366   4.750   9.323   1.495  0.7833 -0.4365 -1.1547
  450ARG    HD2 1367   4.801   9.485   1.534 -0.6606  1.2549  0.1368
  450ARG     NE 1368   4.616   9.422   1.623  0.0448 -0.5370 -0.1867
  450ARG     HE 1369   4.526   9.453   1.592  0.0747  0.2248  0.4611
  450ARG     CZ 1370   4.636   9.364   1.745  0.1240 -0.9204  0.1635
  450ARG    NH1 1371   4.756   9.325   1.784  0.2269  0.6296 -0.4889
  450ARG   HH11 1372   4.837   9.319   1.724  0.0939 -4.1149 -0.5552
  450ARG   HH12 1373   4.763   9.277   1.873 -3.3378  1.1654  0.2556
  450ARG    NH2 1374   4.529   9.349   1.824  0.3330 -0.2318  0.1067
  450ARG   HH21 1375   4.436   9.381   1.804  1.0237  4.0577  2.5777
  450ARG   HH22 1376   4.537   9.305   1.915  0.5516 -0.1620  0.1223
  450ARG      C 1377   4.554   9.590   1.110 -0.8079 -0.7340 -0.7037
  450ARG      O 1378   4.443   9.602   1.160 -0.0314 -0.7165  0.1816
  451LEU      N 1379   4.607   9.687   1.041  0.8323 -0.0623  0.3101
  451LEU      H 1380   4.696   9.661   0.999  0.0786 -0.7109 -0.9452
  451LEU     CA 1381   4.543   9.813   1.004  0.4395 -0.0302  0.4782
  451LEU     HA 1382   4.510   9.850   1.101  0.5016  0.3474  0.3607
  451LEU     CB 1383   4.636   9.907   0.934  0.8287  0.8634 -0.0198
  451LEU    HB1 1384   4.734   9.901   0.982  1.0340  1.8450 -0.2826
  451LEU    HB2 1385   4.655   9.873   0.832 -2.3924 -1.9847  0.1779
  451LEU     CG 1386   4.596  10.061   0.946  0.0928 -0.0676  0.5054
  451LEU     HG 1387   4.501  10.075   0.894  0.1580 -0.2431  0.3375
  451LEU    CD1 1388   4.565  10.102   1.098 -0.0181 -0.4300  0.3398
  451LEU   HD11 1389   4.553  10.210   1.106  2.7554 -0.1256  1.6853
  451LEU   HD12 1390   4.473  10.053   1.130 -0.8633 -0.0855 -1.4744
  451LEU   HD13 1391   4.643  10.068   1.167 -0.4612 -0.9999  0.5762
  451LEU    CD2 1392   4.698  10.155   0.879  0.2256 -0.6337 -0.4080
  451LEU   HD21 1393   4.702  10.153   0.770 -1.6086  0.3353 -0.5220
  451LEU   HD22 1394   4.676  10.256   0.913  0.9557 -0.0638 -1.5888
  451LEU   HD23 1395   4.801  10.130   0.907  0.1009 -0.8625 -0.1448
  451LEU      C 1396   4.426   9.791   0.908  0.7173 -0.2498 -0.0218
  451LEU      O 1397   4.316   9.850   0.913 -0.1518  0.6217  0.3208
  452ALA      N 1398   4.445   9.700   0.813 -0.2895  0.0064 -0.2319
  452ALA      H 1399   4.536   9.657   0.811 -0.0756  0.4625 -0.2150
  452ALA     CA 1400   4.356   9.648   0.704  0.1440  0.5097 -0.2468
  452ALA     HA 1401   4.305   9.734   0.659  1.1924  0.9880 -0.5375
  452ALA     CB 1402   4.448   9.578   0.597 -0.3873 -0.4279  1.0893
  452ALA    HB1 1403   4.506   9.494   0.636  0.0595 -0.2024  0.9220
  452ALA    HB2 1404   4.380   9.537   0.522 -0.0698 -1.3797  1.3028
  452ALA    HB3 1405   4.513   9.651   0.547 -0.7695  0.2419  1.5635
  452ALA      C 1406   4.264   9.541   0.758  0.0451  0.1672  0.4353
  452ALA      O 1407   4.192   9.481   0.675 -0.4618 -0.2915  0.0094
  453TYR      N 1408   4.252   9.519   0.891 -0.1577  0.0976  0.2332
  453TYR      H 1409   4.312   9.570   0.954  0.4904  0.8635 -0.9639
  453TYR     CA 1410   4.181   9.409   0.955  0.7444 -0.1481  0.2449
  453TYR     HA 1411   4.081   9.403   0.913  0.7575  1.5399 -0.1030
  453TYR     CB 1412   4.250   9.269   0.921  0.3887  0.8004 -0.2450
  453TYR    HB1 1413   4.298   9.287   0.825 -0.8669 -0.5940 -1.1814
  453TYR    HB2 1414   4.340   9.245   0.977  1.8912  2.7937 -1.6801
  453TYR     CG 1415   4.168   9.144   0.928  1.0496  0.7897 -0.0205
  453TYR    CD1 1416   4.072   9.116   0.827  0.1547  0.6492 -0.0231
  453TYR    HD1 1417   4.062   9.182   0.742  0.6835  1.4079  0.4959
  453TYR    CD2 1418   4.165   9.067   1.047 -0.5889 -0.5181  0.6536
  453TYR    HD2 1419   4.221   9.104   1.131  1.0332 -0.0080 -0.5923
  453TYR    CE1 1420   3.996   8.998   0.836  0.8491  0.6883 -0.4413
  453TYR    HE1 1421   3.932   8.984   0.750  1.3781  1.5057 -0.9833
  453TYR    CE2 1422   4.070   8.964   1.057  0.2746  0.1248  0.2620
  453TYR    HE2 1423   4.054   8.912   1.150 -0.7130  1.3655  0.8091
  453TYR     CZ 1424   3.994   8.919   0.951  0.1078  0.3492 -0.3183
  453TYR     OH 1425   3.907   8.809   0.969  0.0786 -0.5265  0.1478
  453TYR     HH 1426   3.936   8.722   0.989 -2.1358 -1.8017 -1.7134
  453TYR      C 1427   4.150   9.436   1.098 -0.4294  0.1604 -0.0916
  453TYR      O 1428   4.188   9.356   1.184  0.6101 -0.2995  0.2776
  454ARG      N 1429   4.083   9.548   1.121 -0.3335 -0.0560 -0.0055
  454ARG      H 1430   4.088   9.624   1.054  0.6003  0.6066  0.7784
  454ARG     CA 1431   4.011   9.581   1.243  0.3347  1.0751  0.1858
  454ARG     HA 1432   3.985   9.484   1.286  0.0039  0.8933 -0.4114
  454ARG     CB 1433   4.105   9.659   1.340  0.3179 -0.1548 -0.1942
  454ARG    HB1 1434   4.202   9.610   1.345  1.1721  1.5443  1.0720
  454ARG    HB2 1435   4.119   9.754   1.289 -2.0105 -0.0909 -0.8119
  454ARG     CG 1436   4.052   9.701   1.476 -0.1580 -0.2546  0.4741
  454ARG    HG1 1437   4.136   9.751   1.524  0.0729 -0.0020 -0.1880
  454ARG    HG2 1438   3.968   9.771   1.476 -0.3154 -0.4417  0.7247
  454ARG     CD 1439   4.015   9.586   1.575  0.0572  0.5170 -0.4054
  454ARG    HD1 1440   3.944   9.513   1.536  1.7065 -1.4380  0.0949
  454ARG    HD2 1441   4.102   9.524   1.593 -1.4816 -1.1379  1.8794
  454ARG     NE 1442   3.959   9.646   1.696  0.4433 -0.0271  0.3718
  454ARG     HE 1443   3.877   9.702   1.679 -0.0993 -1.0478 -0.4801
  454ARG     CZ 1444   3.998   9.635   1.819 -0.3015  0.0733  0.3301
  454ARG    NH1 1445   4.102   9.561   1.847 -0.7540 -0.0236 -0.2997
  454ARG   HH11 1446   4.157   9.501   1.787  0.0040  0.5250 -0.1765
  454ARG   HH12 1447   4.131   9.555   1.944  2.2219  2.6394 -0.8333
  454ARG    NH2 1448   3.929   9.694   1.914 -0.1659 -0.9086  0.3018
  454ARG   HH21 1449   3.832   9.722   1.916  0.7323  2.7239 -1.0072
  454ARG   HH22 1450   3.962   9.690   2.010  2.3032 -2.8787 -0.5037
  454ARG      C 1451   3.875   9.648   1.217 -0.3224 -0.3179 -0.2702
  454ARG      O 1452   3.798   9.644   1.311 -0.0543 -0.3234 -0.0455
  455SER      N 1453   3.839   9.696   1.096  0.2567 -0.5262 -0.5129
  455SER      H 1454   3.902   9.682   1.018 -2.4785 -0.1717 -2.9407
  455SER     CA 1455   3.695   9.739   1.066  0.8831 -0.7105 -0.1845
  455SER     HA 1456   3.626   9.681   1.127 -3.8596  1.5868 -2.8048
  455SER     CB 1457   3.657   9.887   1.095 -0.1639  0.2697  0.0788
  455SER    HB1 1458   3.551   9.899   1.073 -0.3981  0.8365  1.4032
  455SER    HB2 1459   3.675   9.912   1.200  1.1859  2.7942 -0.6716
  455SER     OG 1460   3.718   9.983   1.000  0.5984 -0.6027  0.0321
  455SER     HG 1461   3.803  10.004   1.034 -0.4881  1.6470  1.6802
  455SER      C 1462   3.664   9.691   0.926  0.2863 -0.7477 -0.5359
  455SER      O 1463   3.745   9.668   0.839  0.0663  0.1402  0.7510
  456ASN      N 1464   3.534   9.674   0.897 -0.1829  0.5148 -0.4698
  456ASN      H 1465   3.459   9.685   0.965  0.1556 -1.1604  0.2196
  456ASN     CA 1466   3.476   9.636   0.766  0.0557 -0.7790 -1.0634
  456ASN     HA 1467   3.514   9.535   0.753  3.1033 -0.0789  1.1960
  456ASN     CB 1468   3.326   9.624   0.776  0.3145 -0.1558 -0.1598
  456ASN    HB1 1469   3.291   9.569   0.689  0.5520  1.0357 -1.0237
  456ASN    HB2 1470   3.296   9.567   0.864  0.1912  1.6007  0.9975
  456ASN     CG 1471   3.248   9.754   0.787  0.0331  0.1364 -0.1852
  456ASN    OD1 1472   3.216   9.817   0.685  0.5199  0.5096 -0.1124
  456ASN    ND2 1473   3.207   9.785   0.912 -0.0520 -0.3384  0.4509
  456ASN   HD21 1474   3.229   9.729   0.994  0.7357  1.9355  1.8980
  456ASN   HD22 1475   3.152   9.869   0.916 -0.5127 -0.4088 -2.4214
  456ASN      C 1476   3.520   9.724   0.651  0.4950 -0.7517  0.1009
  456ASN      O 1477   3.543   9.843   0.667  0.2213  0.1764  0.0369
  457PRO      N 1478   3.534   9.673   0.531  0.1301  0.2879  0.2469
  457PRO     CA 1479   3.588   9.758   0.423 -0.1322  0.3139 -0.1421
  457PRO     HA 1480   3.681   9.807   0.452  0.9039  0.0633 -2.8099
  457PRO     CB 1481   3.626   9.652   0.315 -0.0983 -0.1339 -0.8052
  457PRO    HB1 1482   3.639   9.684   0.211  1.8252  0.1459 -0.5263
  457PRO    HB2 1483   3.729   9.624   0.340  0.0549  0.7194 -0.4428
  457PRO     CG 1484   3.523   9.541   0.334 -0.3198 -0.8525  0.5359
  457PRO    HG1 1485   3.434   9.573   0.279  0.8683  0.4019 -0.7566
  457PRO    HG2 1486   3.558   9.452   0.282 -0.6909 -0.5264 -0.3054
  457PRO     CD 1487   3.501   9.533   0.488 -0.6438 -0.3032  0.1641
  457PRO    HD1 1488   3.399   9.501   0.509 -1.6003  1.9675 -0.7624
  457PRO    HD2 1489   3.572   9.462   0.531  0.6152  1.8388  1.8224
  457PRO      C 1490   3.492   9.863   0.360  0.6787 -1.1624  0.5202
  457PRO      O 1491   3.498   9.895   0.240  0.1101  0.1753 -0.0917
  458VAL      N 1492   3.396   9.921   0.434 -0.5381  0.5611 -0.0021
  458VAL      H 1493   3.368   9.862   0.511  1.3011  1.4479  1.3963
  458VAL     CA 1494   3.303  10.027   0.384  0.5163 -0.2013 -0.1735
  458VAL     HA 1495   3.348  10.081   0.301  0.3109  1.2988  0.6607
  458VAL     CB 1496   3.171   9.959   0.325  0.7844  0.3902 -0.0987
  458VAL     HB 1497   3.206   9.931   0.226  0.0369  2.1792 -0.9207
  458VAL    CG1 1498   3.128   9.828   0.396  0.2479  0.3162 -0.3027
  458VAL   HG11 1499   3.213   9.768   0.428  1.9481  2.0027 -1.4737
  458VAL   HG12 1500   3.061   9.853   0.479 -1.3356 -2.1627 -0.7292
  458VAL   HG13 1501   3.079   9.766   0.321 -0.5716  0.4114  0.1458
  458VAL    CG2 1502   3.044  10.041   0.288  0.0055 -0.4110 -0.1133
  458VAL   HG21 1503   2.973   9.975   0.237 -1.0001 -0.5834  1.4589
  458VAL   HG22 1504   2.991  10.072   0.377  1.2576  0.2483  0.4323
  458VAL   HG23 1505   3.053  10.134   0.232  1.7238  0.3806  1.3915
  458VAL      C 1506   3.295  10.144   0.484  0.4154 -0.2178  0.1338
  458VAL      O 1507   3.241  10.250   0.446 -0.1685 -0.3771 -0.2274
  459GLU      N 1508   3.333  10.120   0.610  0.3563  0.1189 -0.0201
  459GLU      H 1509   3.370  10.028   0.628 -0.8079 -0.7725 -1.9286
  459GLU     CA 1510   3.315  10.207   0.726  0.4323 -0.0011 -0.3937
  459GLU     HA 1511   3.212  10.241   0.731  0.5782  0.2225  1.5861
  459GLU     CB 1512   3.343  10.131   0.859  0.2664  0.0086  0.0324
  459GLU    HB1 1513   3.310  10.027   0.854  0.7165 -0.2022  1.1119
  459GLU    HB2 1514   3.452  10.131   0.868  0.5212 -0.5829 -2.2474
  459GLU     CG 1515   3.275  10.191   0.982 -0.4343 -0.0718 -0.0321
  459GLU    HG1 1516   3.322  10.148   1.071  0.4335  1.2222  0.1678
  459GLU    HG2 1517   3.294  10.298   0.988 -0.3232 -0.0730 -0.3213
  459GLU     CD 1518   3.118  10.176   0.987  0.1475 -0.0501  0.1118
  459GLU    OE1 1519   3.062  10.061   0.956  0.3104 -0.5975  0.0204
  459GLU    OE2 1520   3.053  10.276   1.028  0.5703 -0.2414 -0.1165
  459GLU      C 1521   3.392  10.344   0.722 -0.1162  0.7554 -0.0367
  459GLU      O 1522   3.332  10.448   0.747  0.2080  0.5801  0.2865
  460GLY      N 1523   3.522  10.341   0.687  0.3504 -0.3592  0.4457
  460GLY      H 1524   3.572  10.254   0.675  0.8698  0.3132 -3.1796
  460GLY     CA 1525   3.608  10.456   0.674  0.4852  0.4596 -0.1858
  460GLY    HA1 1526   3.647  10.430   0.575 -0.0400 -0.5504 -0.1424
  460GLY    HA2 1527   3.560  10.553   0.677 -1.3477 -0.4228  0.3049
  460GLY      C 1528   3.714  10.465   0.784  0.8763  0.1799  0.1762
  460GLY      O 1529   3.773  10.570   0.792 -0.0043  0.3327  0.3468
  461LYS      N 1530   3.738  10.370   0.873 -0.0614  0.3018 -0.9126
  461LYS      H 1531   3.698  10.279   0.859 -1.3191  0.9993 -2.1126
  461LYS     CA 1532   3.816  10.387   0.998 -0.5600 -0.2801 -0.5828
  461LYS     HA 1533   3.844  10.492   0.999  1.6353 -0.8133  1.1202
  461LYS     CB 1534   3.732  10.354   1.118 -0.3470 -0.3380 -0.2580
  461LYS    HB1 1535   3.728  10.246   1.131  4.2499 -0.4831  2.0155
  461LYS    HB2 1536   3.790  10.398   1.200  1.0776 -1.9025 -0.3790
  461LYS     CG 1537   3.596  10.435   1.116 -0.2982  0.3358 -0.3475
  461LYS    HG1 1538   3.611  10.542   1.102 -1.1199  0.3028 -1.7091
  461LYS    HG2 1539   3.542  10.413   1.023 -1.8951 -1.8770  1.0018
  461LYS     CD 1540   3.522  10.432   1.251 -0.2081  1.0013  0.8472
  461LYS    HD1 1541   3.493  10.332   1.284 -0.0864 -0.0081 -1.8244
  461LYS    HD2 1542   3.588  10.488   1.317  1.7364  1.4516 -1.3558
  461LYS     CE 1543   3.388  10.506   1.233 -0.3386  0.0228  0.0198
  461LYS    HE1 1544   3.394  10.612   1.207  0.8180 -0.2467 -0.8654
  461LYS    HE2 1545   3.332  10.462   1.151 -0.9956  1.6367 -0.4587
  461LYS     NZ 1546   3.311  10.497   1.359  0.9467  0.2026  0.6419
  461LYS    HZ1 1547   3.347  10.550   1.437 -0.8355  1.0969  0.9038
  461LYS    HZ2 1548   3.216  10.524   1.337  0.6966 -0.5597  0.7479
  461LYS    HZ3 1549   3.306  10.401   1.388  0.2981  0.3637  1.0845
  461LYS      C 1550   3.949  10.318   0.991  0.2655 -0.3588  0.2391
  461LYS      O 1551   3.951  10.201   0.959 -0.1030 -0.2780  0.0435
  462LEU      N 1552   4.059  10.375   1.043  0.1953  0.7215  0.3733
  462LEU      H 1553   4.059  10.474   1.063  0.9588  1.5860 -3.1996
  462LEU     CA 1554   4.187  10.317   1.070  0.1088  1.0269 -0.4935
  462LEU     HA 1555   4.191  10.212   1.040  0.6710  0.8701  0.1164
  462LEU     CB 1556   4.304  10.387   0.979 -0.2740  0.1567  0.1738
  462LEU    HB1 1557   4.302  10.492   1.007  0.9309  0.7636 -1.8204
  462LEU    HB2 1558   4.401  10.342   0.998 -0.5202 -1.1289 -1.3915
  462LEU     CG 1559   4.280  10.385   0.827  0.2742  0.0715  0.1584
  462LEU     HG 1560   4.245  10.284   0.806  0.2474  0.1306 -0.0916
  462LEU    CD1 1561   4.176  10.488   0.779  0.0659  0.1807 -0.5162
  462LEU   HD11 1562   4.183  10.504   0.671  2.2214 -2.8022 -0.9550
  462LEU   HD12 1563   4.075  10.449   0.785  0.3664 -1.1601 -2.8396
  462LEU   HD13 1564   4.192  10.587   0.822  1.0378 -0.4500  0.6176
  462LEU    CD2 1565   4.412  10.396   0.748 -0.5713 -0.2653 -0.1467
  462LEU   HD21 1566   4.499  10.353   0.799  0.5346  2.2833  0.2618
  462LEU   HD22 1567   4.414  10.350   0.649  0.9303  0.0480 -0.2919
  462LEU   HD23 1568   4.444  10.499   0.735  2.3664 -0.8533  1.4852
  462LEU      C 1569   4.225  10.319   1.223 -0.4026 -0.1626 -0.0245
  462LEU      O 1570   4.277  10.416   1.285 -0.0515 -0.3699 -0.2140
  463ILE      N 1571   4.198  10.198   1.285 -0.6483 -0.7610  0.0365
  463ILE      H 1572   4.163  10.127   1.221 -1.2905  0.2971 -0.8188
  463ILE     CA 1573   4.225  10.176   1.425  0.4631  0.5153  0.3632
  463ILE     HA 1574   4.189  10.264   1.478  1.5382  0.3087  1.4909
  463ILE     CB 1575   4.133  10.066   1.483 -0.4608  0.3608  0.0694
  463ILE     HB 1576   4.156   9.979   1.422  2.0699 -0.0511  1.4565
  463ILE    CG1 1577   3.978  10.096   1.472  0.0716  0.3931  0.0967
  463ILE   HG11 1578   3.931  10.043   1.555 -0.7769 -0.9272 -1.1823
  463ILE   HG12 1579   3.965  10.203   1.487  0.9275  0.7262 -1.3124
  463ILE    CG2 1580   4.172  10.021   1.627  0.8502  0.0580 -0.0824
  463ILE   HG21 1581   4.139  10.103   1.691 -1.2916  1.0478 -2.2830
  463ILE   HG22 1582   4.125   9.926   1.655  1.4299  0.2136  1.5183
  463ILE   HG23 1583   4.277  10.008   1.650  0.3598  0.5506  2.7439
  463ILE     CD 1584   3.903  10.051   1.344 -0.1004  0.3448 -0.5960
  463ILE    HD1 1585   3.929  10.119   1.263 -2.2597  1.2943 -0.5426
  463ILE    HD2 1586   3.914   9.947   1.313 -0.0334  0.5774 -1.3573
  463ILE    HD3 1587   3.797  10.061   1.364 -0.6535 -1.1100 -2.4680
  463ILE      C 1588   4.372  10.143   1.434  0.6531  0.2275  0.1112
  463ILE      O 1589   4.408  10.045   1.376  0.2627  0.0876  0.0422
  464PHE      N 1590   4.450  10.220   1.507  0.0226 -0.7379 -0.5094
  464PHE      H 1591   4.416  10.309   1.538  2.6355  0.2486 -0.2034
  464PHE     CA 1592   4.592  10.201   1.531 -0.0928  0.2135  0.1118
  464PHE     HA 1593   4.632  10.136   1.453 -1.3414 -1.7709  1.0685
  464PHE     CB 1594   4.669  10.340   1.538  0.1282 -0.1926 -0.2531
  464PHE    HB1 1595   4.624  10.407   1.611  0.8240  1.7520 -1.5266
  464PHE    HB2 1596   4.772  10.338   1.575  0.7839  0.5202 -1.9242
  464PHE     CG 1597   4.675  10.415   1.405 -0.9081 -0.3794 -0.4568
  464PHE    CD1 1598   4.788  10.413   1.325 -0.4076  0.3475  0.0252
  464PHE    HD1 1599   4.868  10.343   1.349 -1.0473 -0.4891 -0.2298
  464PHE    CD2 1600   4.563  10.497   1.367  0.3323  0.0141 -0.0777
  464PHE    HD2 1601   4.471  10.506   1.424 -0.6770 -0.3872 -1.5850
  464PHE    CE1 1602   4.806  10.503   1.215 -0.0458  0.5445 -0.2318
  464PHE    HE1 1603   4.900  10.512   1.163  0.3794 -0.0157  0.4373
  464PHE    CE2 1604   4.569  10.574   1.252 -1.0746 -0.4138  0.6474
  464PHE    HE2 1605   4.488  10.644   1.234 -0.9112  0.0120  1.5078
  464PHE     CZ 1606   4.691  10.583   1.180  0.1979 -1.0426  0.1460
  464PHE     HZ 1607   4.700  10.654   1.099  1.1781 -0.5821  0.6362
  464PHE      C 1608   4.603  10.135   1.671  0.1428 -0.1355 -0.2827
  464PHE      O 1609   4.533  10.184   1.762 -0.5445  0.1386 -0.3978
  465CYS      N 1610   4.683  10.021   1.681 -0.8360 -0.4786 -0.2012
  465CYS      H 1611   4.737   9.992   1.601  0.3493 -0.6909  0.6523
  465CYS     CA 1612   4.684   9.941   1.794  0.1287 -0.2567  0.0034
  465CYS     HA 1613   4.581   9.916   1.818 -0.3971  2.4201  0.8619
  465CYS     CB 1614   4.763   9.804   1.774 -0.5055  0.7530 -0.4672
  465CYS    HB1 1615   4.780   9.766   1.874 -2.2896  0.3667 -0.2685
  465CYS    HB2 1616   4.706   9.723   1.728  0.1047 -1.5214  2.4880
  465CYS     SG 1617   4.915   9.831   1.675  0.2683  0.4642  0.0293
  465CYS     HG 1618   4.942   9.701   1.661 -1.3417  0.2993 -2.0577
  465CYS      C 1619   4.735  10.005   1.931  0.2504  0.4709  0.1751
  465CYS      O 1620   4.713   9.950   2.038  0.5728  0.1582  0.4690
  466ASN      N 1621   4.807  10.120   1.918 -0.1424 -0.1611  0.4996
  466ASN      H 1622   4.829  10.150   1.824  0.3335 -0.7481  0.4126
  466ASN     CA 1623   4.833  10.219   2.022 -0.1897  0.2828 -0.5980
  466ASN     HA 1624   4.892  10.161   2.093 -0.3131 -1.6220 -1.9703
  466ASN     CB 1625   4.935  10.330   1.983  0.0356 -0.5317 -0.1138
  466ASN    HB1 1626   4.953  10.390   2.072 -1.4143 -1.4264  0.8291
  466ASN    HB2 1627   5.035  10.301   1.951  0.5713  0.6410  0.4418
  466ASN     CG 1628   4.890  10.436   1.880 -0.1597  0.1805 -0.2303
  466ASN    OD1 1629   4.797  10.412   1.803 -0.0389  0.2060  0.6609
  466ASN    ND2 1630   4.940  10.558   1.874  0.1870 -0.7167 -0.8388
  466ASN   HD21 1631   5.011  10.584   1.940 -1.3263 -1.5617  1.2328
  466ASN   HD22 1632   4.902  10.620   1.804  1.5116  1.5572  0.3338
  466ASN      C 1633   4.705  10.261   2.102 -0.2458 -0.8231  0.2347
  466ASN      O 1634   4.701  10.264   2.225 -0.3524 -0.4072 -0.2413
  467GLY      N 1635   4.594  10.284   2.028  0.1586  0.0009 -0.8038
  467GLY      H 1636   4.592  10.271   1.928  0.1394 -1.4103 -0.6410
  467GLY     CA 1637   4.461  10.325   2.075 -0.2998 -0.2562 -0.2397
  467GLY    HA1 1638   4.387  10.250   2.047 -1.2049  0.1895  0.9269
  467GLY    HA2 1639   4.451  10.327   2.183  0.0006 -1.6739 -0.1633
  467GLY      C 1640   4.404  10.449   2.011  0.7132  0.9455 -0.0146
  467GLY      O 1641   4.294  10.494   2.055 -0.1548 -0.1417  0.1606
  468VAL      N 1642   4.473  10.511   1.916  0.1174  0.2889  0.1313
  468VAL      H 1643   4.570  10.484   1.904  0.3138  1.1653 -0.3653
  468VAL     CA 1644   4.424  10.624   1.837 -0.3280 -0.2207  0.5248
  468VAL     HA 1645   4.364  10.687   1.903  4.0618  3.7055  1.3302
  468VAL     CB 1646   4.549  10.700   1.781  0.2603  0.2387  0.4904
  468VAL     HB 1647   4.599  10.636   1.708 -1.9053  1.0555 -1.8494
  468VAL    CG1 1648   4.513  10.832   1.708 -0.3175 -0.4075 -0.4540
  468VAL   HG11 1649   4.451  10.900   1.767 -0.0636 -0.7272  0.1960
  468VAL   HG12 1650   4.600  10.887   1.672 -0.6086  0.4387  0.0811
  468VAL   HG13 1651   4.451  10.818   1.620 -0.8962 -0.2209 -0.0800
  468VAL    CG2 1652   4.644  10.735   1.900 -0.0244 -0.0700  0.5060
  468VAL   HG21 1653   4.577  10.784   1.972 -0.8462 -0.7155  0.2007
  468VAL   HG22 1654   4.673  10.641   1.948 -1.4760 -0.1007  1.4045
  468VAL   HG23 1655   4.737  10.788   1.879  0.1664 -0.1641  1.0962
  468VAL      C 1656   4.351  10.565   1.716  0.3765 -0.0293  0.1122
  468VAL      O 1657   4.382  10.464   1.656 -0.4946  0.2347 -0.2670
  469VAL      N 1658   4.240  10.636   1.674 -0.6760  0.8073  0.0275
  469VAL      H 1659   4.210  10.713   1.732  1.1973  0.6676  1.2947
  469VAL     CA 1660   4.166  10.611   1.553 -0.1092  0.5032  0.3752
  469VAL     HA 1661   4.212  10.526   1.503 -1.1382 -1.3581  2.4561
  469VAL     CB 1662   4.022  10.562   1.589 -0.0166  0.0682 -0.3767
  469VAL     HB 1663   3.959  10.647   1.616  0.0803  0.2660 -0.7679
  469VAL    CG1 1664   3.945  10.501   1.468 -0.1914  0.0206 -0.3602
  469VAL   HG11 1665   3.907  10.578   1.401 -0.3432  0.5545  0.3237
  469VAL   HG12 1666   4.013  10.436   1.413 -0.0958 -1.4075  1.3727
  469VAL   HG13 1667   3.860  10.439   1.497 -0.4823  1.5554  2.3611
  469VAL    CG2 1668   4.013  10.460   1.706 -0.1191 -0.0986  0.9529
  469VAL   HG21 1669   3.907  10.436   1.718 -0.2916  0.2912  0.2741
  469VAL   HG22 1670   4.076  10.376   1.679 -1.4487 -0.9050  0.2576
  469VAL   HG23 1671   4.059  10.497   1.798  0.0927 -0.1609  0.8740
  469VAL      C 1672   4.159  10.741   1.468  0.7496  0.7891  0.5329
  469VAL      O 1673   4.126  10.845   1.524 -0.4454  0.0354 -0.3657
  470LEU      N 1674   4.190  10.735   1.337  0.5032  0.1883 -0.2073
  470LEU      H 1675   4.231  10.647   1.307  0.5255 -0.4275  1.5291
  470LEU     CA 1676   4.166  10.829   1.238 -0.8384 -0.4891 -0.2853
  470LEU     HA 1677   4.123  10.920   1.281 -1.4237 -1.0932  0.4406
  470LEU     CB 1678   4.300  10.854   1.174  0.0596  0.7042  0.3220
  470LEU    HB1 1679   4.324  10.756   1.132 -1.3895  0.6373 -0.4164
  470LEU    HB2 1680   4.281  10.910   1.083 -0.3672  1.0925  0.6467
  470LEU     CG 1681   4.409  10.915   1.256 -0.7285  0.6005  0.5918
  470LEU     HG 1682   4.444  10.846   1.332  1.1770 -0.4009 -1.0686
  470LEU    CD1 1683   4.533  10.936   1.162  0.3045 -0.7379  0.3476
  470LEU   HD11 1684   4.612  10.993   1.210  1.4474 -0.9304 -1.2331
  470LEU   HD12 1685   4.573  10.841   1.124 -0.7259 -1.9144  2.0354
  470LEU   HD13 1686   4.507  10.993   1.073  0.8333  1.6597  1.6390
  470LEU    CD2 1687   4.367  11.050   1.314  0.1878 -0.2810 -0.5996
  470LEU   HD21 1688   4.337  11.127   1.243 -0.8365  0.4134  0.5632
  470LEU   HD22 1689   4.284  11.040   1.383  1.2642 -1.1111  0.6263
  470LEU   HD23 1690   4.447  11.082   1.381  0.0962 -1.8000  0.2752
  470LEU      C 1691   4.066  10.777   1.138  1.0315 -0.3959 -0.3325
  470LEU      O 1692   4.055  10.657   1.103 -0.1219 -0.0948 -0.6293
  471HIS      N 1693   3.982  10.867   1.088 -0.0159  0.0503  0.2978
  471HIS      H 1694   3.995  10.958   1.130  0.5480 -0.1927  0.6563
  471HIS     CA 1695   3.895  10.853   0.966  0.8825  0.5651  0.1210
  471HIS     HA 1696   3.831  10.765   0.976  2.2777 -0.3515  1.3822
  471HIS     CB 1697   3.794  10.973   0.959 -0.5228  0.0904 -0.4394
  471HIS    HB1 1698   3.757  10.989   1.061  0.3098  0.5203 -0.1925
  471HIS    HB2 1699   3.853  11.063   0.938  1.1898 -0.7873  0.3534
  471HIS     CG 1700   3.682  10.945   0.867  0.0172  0.4745  0.1678
  471HIS    ND1 1701   3.687  10.936   0.722 -0.7497 -0.4865  0.0658
  471HIS    CD2 1702   3.551  10.933   0.914  0.1575  0.1475  0.1375
  471HIS    HD2 1703   3.506  10.941   1.012  0.0538 -0.4506  0.1427
  471HIS    CE1 1704   3.564  10.901   0.698 -0.0703  0.3782 -0.9173
  471HIS    HE1 1705   3.535  10.881   0.596  1.5382  0.7681 -1.4796
  471HIS    NE2 1706   3.477  10.920   0.798 -0.3188  0.6342  0.5944
  471HIS    HE2 1707   3.377  10.903   0.797  0.0210 -1.7205 -0.0492
  471HIS      C 1708   3.990  10.855   0.843 -0.2252 -0.3815  0.3951
  471HIS      O 1709   4.092  10.923   0.839  0.1973  0.3348  0.2732
  472ARG      N 1710   3.945  10.780   0.736 -0.1269  0.3758  0.8116
  472ARG      H 1711   3.868  10.721   0.764 -0.0312  0.1234  0.5517
  472ARG     CA 1712   3.997  10.794   0.597 -0.0628  0.3005 -0.2917
  472ARG     HA 1713   4.097  10.751   0.605  0.4333  1.3189 -0.8078
  472ARG     CB 1714   3.912  10.692   0.509  0.3631 -0.0209  0.6688
  472ARG    HB1 1715   3.933  10.589   0.539  2.6817  0.6084  1.4115
  472ARG    HB2 1716   3.809  10.717   0.536 -0.4321 -0.6269 -1.5760
  472ARG     CG 1717   3.931  10.698   0.354 -0.8776 -0.2400 -0.0360
  472ARG    HG1 1718   3.881  10.784   0.309 -1.7100 -1.8472 -2.3947
  472ARG    HG2 1719   4.037  10.700   0.331 -1.4891 -0.7072 -3.2719
  472ARG     CD 1720   3.867  10.574   0.289 -0.2705  0.4950 -0.7864
  472ARG    HD1 1721   3.884  10.482   0.345 -1.3671 -1.0338 -2.8303
  472ARG    HD2 1722   3.759  10.587   0.299 -0.2676 -0.1894  0.3382
  472ARG     NE 1723   3.893  10.561   0.146 -0.5018 -0.6250  0.2353
  472ARG     HE 1724   3.907  10.652   0.104 -1.9752 -0.7473 -0.5963
  472ARG     CZ 1725   3.887  10.457   0.065 -0.1042  0.0842 -0.6670
  472ARG    NH1 1726   3.822  10.353   0.110  0.9019  0.7516 -0.0882
  472ARG   HH11 1727   3.772  10.360   0.197  1.6030 -0.1007  0.3938
  472ARG   HH12 1728   3.813  10.276   0.046  1.4350 -0.4923  1.2933
  472ARG    NH2 1729   3.939  10.466  -0.055  0.0973 -0.8890  0.5406
  472ARG   HH21 1730   3.988  10.543  -0.097  0.8275 -1.4154  0.4112
  472ARG   HH22 1731   3.932  10.385  -0.115  1.4152  0.4985 -1.6365
  472ARG      C 1732   4.016  10.932   0.538  0.3409 -0.4449 -0.4881
  472ARG      O 1733   4.106  10.953   0.459 -0.0564 -0.2675  0.0650
  473LEU      N 1734   3.927  11.025   0.574  0.2634 -0.0681 -0.4911
  473LEU      H 1735   3.856  10.999   0.641  1.5436 -1.5526  0.3607
  473LEU     CA 1736   3.914  11.159   0.508  0.4063  0.2445 -0.0564
  473LEU     HA 1737   3.915  11.162   0.399  1.7375  2.6855 -0.0410
  473LEU     CB 1738   3.779  11.223   0.559 -0.1317  0.1368  0.3475
  473LEU    HB1 1739   3.778  11.204   0.666 -1.0109 -0.8383  0.1862
  473LEU    HB2 1740   3.775  11.330   0.543  0.4163  0.0174 -0.7416
  473LEU     CG 1741   3.651  11.180   0.483 -0.2615  0.2971 -0.3750
  473LEU     HG 1742   3.648  11.071   0.478  0.4711  0.2118  0.7073
  473LEU    CD1 1743   3.522  11.211   0.566 -0.5454  0.2686 -0.5469
  473LEU   HD11 1744   3.523  11.316   0.598  0.4899 -0.1445  0.8279
  473LEU   HD12 1745   3.437  11.198   0.498  0.1594  0.6620 -1.5310
  473LEU   HD13 1746   3.507  11.154   0.657 -0.2968  1.5025  0.2974
  473LEU    CD2 1747   3.645  11.247   0.350 -0.0568  0.0067 -0.2762
  473LEU   HD21 1748   3.647  11.356   0.353 -1.9308  0.1474 -2.1394
  473LEU   HD22 1749   3.727  11.213   0.286  2.0313  2.6214  0.8275
  473LEU   HD23 1750   3.551  11.216   0.305 -0.7420  0.1921  0.9968
  473LEU      C 1751   4.037  11.245   0.541  0.0355 -0.5835  0.3312
  473LEU      O 1752   4.063  11.346   0.469  0.5702 -0.1910 -0.3951
  474GLN      N 1753   4.109  11.212   0.650  0.5558  0.1953  0.0995
  474GLN      H 1754   4.088  11.132   0.708  0.9540 -0.5918 -0.8240
  474GLN     CA 1755   4.244  11.264   0.677  0.2767 -0.1689 -0.5333
  474GLN     HA 1756   4.271  11.345   0.609 -2.1031 -0.1938 -1.6303
  474GLN     CB 1757   4.275  11.304   0.828 -0.1551  0.2698  0.2313
  474GLN    HB1 1758   4.381  11.332   0.832 -0.1560  0.3216 -0.1016
  474GLN    HB2 1759   4.214  11.391   0.854 -2.5188 -1.2663  0.1164
  474GLN     CG 1760   4.240  11.201   0.940  0.8418 -0.4483  0.0352
  474GLN    HG1 1761   4.255  11.096   0.914 -2.5037 -0.9551 -0.2173
  474GLN    HG2 1762   4.311  11.228   1.019  0.6480  2.2138 -0.6076
  474GLN     CD 1763   4.092  11.202   0.992  0.5804 -0.0761 -0.3638
  474GLN    OE1 1764   4.068  11.146   1.098  0.3892  0.5667  0.2996
  474GLN    NE2 1765   3.998  11.268   0.918  0.1891  0.1792 -0.1568
  474GLN   HE21 1766   4.017  11.317   0.832 -1.1386  0.0096 -0.5691
  474GLN   HE22 1767   3.906  11.281   0.957  0.7893 -0.8379  1.7078
  474GLN      C 1768   4.363  11.176   0.644  0.7149 -0.4194 -0.3926
  474GLN      O 1769   4.468  11.230   0.609  0.3383 -0.1118  0.2806
  475CYS      N 1770   4.342  11.044   0.638 -0.4012 -0.7258 -0.2259
  475CYS      H 1771   4.252  11.002   0.657  0.2469 -1.6307  0.9406
  475CYS     CA 1772   4.447  10.951   0.610 -0.1548  0.9150 -0.3929
  475CYS     HA 1773   4.544  10.975   0.653  0.3289 -1.6916  0.0919
  475CYS     CB 1774   4.412  10.810   0.657 -0.4044 -0.1313  0.6258
  475CYS    HB1 1775   4.322  10.770   0.611  1.0478 -1.8382 -0.8986
  475CYS    HB2 1776   4.493  10.740   0.632 -1.1955 -0.0253 -2.6867
  475CYS     SG 1777   4.403  10.810   0.842 -0.2622 -0.1043 -0.0278
  475CYS     HG 1778   4.503  10.896   0.864 -0.1330 -0.2276 -0.1363
  475CYS      C 1779   4.488  10.951   0.466 -0.5945  0.3865  0.1751
  475CYS      O 1780   4.604  10.925   0.433 -0.3883  0.2961  0.5040
  476VAL      N 1781   4.397  10.977   0.377  0.1662  0.2488  0.1094
  476VAL      H 1782   4.299  10.996   0.398 -0.4419 -2.3166 -0.1129
  476VAL     CA 1783   4.424  10.992   0.228  0.4159 -0.2028  0.4629
  476VAL     HA 1784   4.493  10.915   0.194 -0.3710 -0.5263 -0.4342
  476VAL     CB 1785   4.286  10.999   0.144 -0.5935  0.1729 -0.0192
  476VAL     HB 1786   4.312  11.025   0.042 -0.4498 -0.5818 -0.1785
  476VAL    CG1 1787   4.215  10.865   0.140  0.4557 -0.4926  0.0688
  476VAL   HG11 1788   4.133  10.869   0.068  0.2001  0.9552  0.3999
  476VAL   HG12 1789   4.275  10.779   0.111  2.6923  0.7810  0.6629
  476VAL   HG13 1790   4.173  10.853   0.240 -1.6506 -0.7221 -0.7818
  476VAL    CG2 1791   4.190  11.104   0.204 -0.1979 -0.2762  0.0808
  476VAL   HG21 1792   4.170  11.104   0.311  1.5115 -0.3974  0.4222
  476VAL   HG22 1793   4.228  11.205   0.198  0.3962 -0.4354  0.9890
  476VAL   HG23 1794   4.097  11.108   0.146  0.7494 -0.8449 -1.5652
  476VAL      C 1795   4.512  11.112   0.194 -0.0063  0.1633 -0.6876
  476VAL      O 1796   4.558  11.121   0.087  0.1206  0.1528  0.9645
  477ARG      N 1797   4.522  11.205   0.288  0.2355  0.2084  0.4243
  477ARG      H 1798   4.485  11.180   0.379  0.7202 -1.3444  0.2314
  477ARG     CA 1799   4.601  11.326   0.274  0.0920 -0.1745 -0.5293
  477ARG     HA 1800   4.602  11.367   0.173 -1.2781  0.1594 -0.4269
  477ARG     CB 1801   4.546  11.436   0.372  0.0433 -0.3440 -0.0337
  477ARG    HB1 1802   4.557  11.426   0.480  0.7149  0.5872 -0.0078
  477ARG    HB2 1803   4.583  11.536   0.350 -1.9223  0.2676 -0.7555
  477ARG     CG 1804   4.391  11.454   0.360 -0.5051  0.1304  0.8186
  477ARG    HG1 1805   4.370  11.457   0.253  1.8054 -0.3869  0.2849
  477ARG    HG2 1806   4.348  11.366   0.409  0.8273  0.3585  2.5218
  477ARG     CD 1807   4.332  11.575   0.423 -0.0855  0.1205 -0.1225
  477ARG    HD1 1808   4.224  11.562   0.425 -0.0605 -0.1441 -0.4022
  477ARG    HD2 1809   4.353  11.587   0.529  0.2757 -2.4731  0.1625
  477ARG     NE 1810   4.360  11.694   0.344 -0.4289 -0.0297 -0.0974
  477ARG     HE 1811   4.459  11.707   0.328  0.1149 -0.2311  2.6152
  477ARG     CZ 1812   4.286  11.798   0.302 -0.2647  0.2112 -1.1578
  477ARG    NH1 1813   4.150  11.795   0.307 -0.6346  0.0679 -0.4710
  477ARG   HH11 1814   4.099  11.708   0.311  0.3852 -0.5657 -0.8943
  477ARG   HH12 1815   4.106  11.885   0.299  1.3493  0.9602 -1.9882
  477ARG    NH2 1816   4.348  11.906   0.251 -0.0448 -0.1830 -0.8929
  477ARG   HH21 1817   4.449  11.900   0.248 -0.0468 -1.6757  0.4802
  477ARG   HH22 1818   4.304  11.992   0.224  1.1788  0.2559 -1.5369
  477ARG      C 1819   4.747  11.295   0.319 -0.0984 -0.3981  0.0763
  477ARG      O 1820   4.825  11.393   0.317  0.0690 -0.2402 -0.5191
  478GLY      N 1821   4.791  11.173   0.364  0.1680  0.3314 -0.1618
  478GLY      H 1822   4.721  11.100   0.363 -0.1335  0.6169 -0.3599
  478GLY     CA 1823   4.918  11.141   0.417 -0.5695  0.0023  0.1033
  478GLY    HA1 1824   4.995  11.217   0.402  2.1697 -1.9316  3.0185
  478GLY    HA2 1825   4.903  11.131   0.524  0.3262  0.7607  0.3094
  478GLY      C 1826   4.977  11.008   0.364 -0.5128 -0.7426 -0.3893
  478GLY      O 1827   5.093  11.016   0.312 -0.1227  0.4180  0.1418
  479PHE      N 1828   4.902  10.902   0.380 -0.1693 -0.0049 -0.2362
  479PHE      H 1829   4.816  10.921   0.429  0.9847  2.2191  1.1194
  479PHE     CA 1830   4.923  10.765   0.326  0.2996 -0.0594 -0.5717
  479PHE     HA 1831   5.028  10.745   0.349  0.4765  0.4180 -0.9399
  479PHE     CB 1832   4.812  10.670   0.377  0.0206 -0.3858 -0.4057
  479PHE    HB1 1833   4.716  10.722   0.371 -0.1024 -0.5668 -0.0456
  479PHE    HB2 1834   4.789  10.583   0.315  1.0173  0.5871 -2.2407
  479PHE     CG 1835   4.822  10.618   0.519  0.3465  0.0098 -0.3158
  479PHE    CD1 1836   4.822  10.482   0.544  0.8619 -0.0033  0.0255
  479PHE    HD1 1837   4.817  10.418   0.457 -0.1534  1.7342 -1.2463
  479PHE    CD2 1838   4.816  10.710   0.623  0.0501  0.6567  0.0405
  479PHE    HD2 1839   4.834  10.813   0.597 -2.4049  0.9040 -0.9041
  479PHE    CE1 1840   4.812  10.441   0.681  0.8742 -0.0760  1.2764
  479PHE    HE1 1841   4.810  10.338   0.713 -0.0650 -0.1884  0.8924
  479PHE    CE2 1842   4.812  10.670   0.759  0.5172 -0.3080 -0.2743
  479PHE    HE2 1843   4.827  10.738   0.841  0.0736 -0.1442 -0.3254
  479PHE     CZ 1844   4.814  10.536   0.788 -1.1015  0.2877  0.3239
  479PHE     HZ 1845   4.818  10.510   0.892  1.0669 -0.0368  0.2021
  479PHE      C 1846   4.925  10.771   0.178 -0.5237  0.0568  0.0099
  479PHE      O 1847   5.017  10.714   0.117  0.4617  0.0330  0.1327
  480GLY      N 1848   4.822  10.831   0.120 -0.0165  0.7857  0.5245
  480GLY      H 1849   4.758  10.882   0.179 -0.1908  1.1183  0.0478
  480GLY     CA 1850   4.802  10.837  -0.026  0.2464 -0.4134 -0.5975
  480GLY    HA1 1851   4.822  10.942  -0.046  1.0279  0.3149  3.2786
  480GLY    HA2 1852   4.876  10.779  -0.081  1.8923  1.4810 -0.4927
  480GLY      C 1853   4.663  10.785  -0.063 -0.3585  0.3710 -0.1139
  480GLY      O 1854   4.579  10.759   0.022  0.1771  0.0716  0.7460
  481GLU      N 1855   4.645  10.750  -0.190 -0.3336 -0.1950  0.0405
  481GLU      H 1856   4.724  10.765  -0.251  0.3790  0.4791  1.0898
  481GLU     CA 1857   4.530  10.674  -0.234 -0.9353 -0.9827  0.1568
  481GLU     HA 1858   4.448  10.727  -0.185  1.3237  2.4335  0.6399
  481GLU     CB 1859   4.519  10.685  -0.384  0.1526  1.1889  0.1558
  481GLU    HB1 1860   4.536  10.789  -0.411 -0.2281  0.6712 -2.3281
  481GLU    HB2 1861   4.595  10.625  -0.433 -1.1475  0.4623 -1.0259
  481GLU     CG 1862   4.383  10.649  -0.443  0.2082  0.4317 -0.2336
  481GLU    HG1 1863   4.377  10.666  -0.550  0.9176 -0.3112 -0.4025
  481GLU    HG2 1864   4.365  10.542  -0.432 -0.7654  0.6564  0.4899
  481GLU     CD 1865   4.265  10.725  -0.392  0.3951 -0.1445 -0.5947
  481GLU    OE1 1866   4.276  10.845  -0.365  0.3792 -0.7361  0.2174
  481GLU    OE2 1867   4.155  10.667  -0.387  0.5022  0.0921  0.6839
  481GLU      C 1868   4.529  10.531  -0.189  0.2141  0.6110  0.2544
  481GLU      O 1869   4.428  10.468  -0.172 -0.2407 -0.2907 -0.4478
  482TRP      N 1870   4.650  10.482  -0.151  0.5324 -0.4285 -0.3131
  482TRP      H 1871   4.731  10.534  -0.181  0.1287  2.6812  3.2326
  482TRP     CA 1872   4.692  10.360  -0.076  0.0656 -0.1400 -0.0497
  482TRP     HA 1873   4.693  10.289  -0.158  1.4573  1.0105 -1.0734
  482TRP     CB 1874   4.833  10.388  -0.030 -0.1958 -0.1315  0.3682
  482TRP    HB1 1875   4.894  10.428  -0.110 -0.5870  0.7826  0.5172
  482TRP    HB2 1876   4.828  10.462   0.050  1.5669  0.4430 -0.0085
  482TRP     CG 1877   4.905  10.261   0.014 -0.2569  0.0854  0.2404
  482TRP    CD1 1878   4.937  10.148  -0.052  0.5973  0.0507  0.1839
  482TRP    HD1 1879   4.890  10.124  -0.147 -1.3289 -0.4278  1.2027
  482TRP    CD2 1880   4.974  10.248   0.140  0.7820  0.1278 -0.3558
  482TRP    NE1 1881   5.000  10.066   0.034  0.1950 -0.0381  0.4074
  482TRP    HE1 1882   5.043   9.978   0.007  1.4376  0.4238  0.8001
  482TRP    CE2 1883   5.026  10.121   0.155  0.4979  0.2196 -0.0320
  482TRP    CE3 1884   4.984  10.333   0.253  0.2301 -0.0243  0.3330
  482TRP    HE3 1885   4.936  10.429   0.241 -1.0504 -0.4583  1.6930
  482TRP    CZ2 1886   5.092  10.077   0.273 -0.1095  0.9448 -0.1598
  482TRP    HZ2 1887   5.124   9.974   0.282 -0.5723  0.6467 -1.7405
  482TRP    CZ3 1888   5.059  10.296   0.370  0.0760 -0.4525  1.0992
  482TRP    HZ3 1889   5.082  10.373   0.442  1.9614  0.5589 -0.4938
  482TRP    CH2 1890   5.126  10.167   0.378  0.4108 -0.3697  0.1919
  482TRP    HH2 1891   5.169  10.130   0.470  0.9776 -1.3441 -0.4508
  482TRP      C 1892   4.602  10.314   0.039 -0.5209 -0.5947  0.2032
  482TRP      O 1893   4.601  10.202   0.082 -0.5335 -0.4491  0.3247
  483ILE      N 1894   4.510  10.403   0.095 -0.7374  0.2838  0.2757
  483ILE      H 1895   4.513  10.494   0.051  1.2779 -0.1088 -0.5132
  483ILE     CA 1896   4.399  10.360   0.183  0.0416 -1.0225  0.1378
  483ILE     HA 1897   4.446  10.298   0.259  1.7026  1.7288  1.5295
  483ILE     CB 1898   4.338  10.488   0.244 -0.3991  0.1721 -0.2824
  483ILE     HB 1899   4.298  10.544   0.159 -1.1628 -1.1446 -0.8309
  483ILE    CG1 1900   4.431  10.591   0.305  0.7742 -0.0698  0.9278
  483ILE   HG11 1901   4.505  10.627   0.233 -3.1218  1.2767 -2.8750
  483ILE   HG12 1902   4.367  10.677   0.322 -0.2891 -0.7909  0.7060
  483ILE    CG2 1903   4.222  10.464   0.348  0.3091  0.2013  0.0455
  483ILE   HG21 1904   4.255  10.393   0.424 -2.6535  0.1635  1.4624
  483ILE   HG22 1905   4.182  10.556   0.390 -0.8898  0.0907 -0.7879
  483ILE   HG23 1906   4.137  10.406   0.310 -0.9929  0.5838  2.1729
  483ILE     CD 1907   4.486  10.543   0.439 -0.0517 -0.3694 -0.0912
  483ILE    HD1 1908   4.564  10.609   0.479 -1.1283  1.3932 -0.7680
  483ILE    HD2 1909   4.415  10.531   0.521 -0.3301  0.4483 -0.1974
  483ILE    HD3 1910   4.543  10.452   0.424  1.3821  0.1222  1.9303
  483ILE      C 1911   4.300  10.281   0.104  0.1370 -0.9207  0.9133
  483ILE      O 1912   4.235  10.195   0.165  0.5345  0.0610 -0.2563
  484ASP      N 1913   4.285  10.304  -0.024  0.7485 -0.2334 -0.3536
  484ASP      H 1914   4.331  10.381  -0.070  3.1804 -1.4631 -0.1554
  484ASP     CA 1915   4.204  10.218  -0.108  0.3485 -0.3579 -0.0364
  484ASP     HA 1916   4.106  10.209  -0.063  0.4083  0.5959  0.3152
  484ASP     CB 1917   4.199  10.277  -0.258 -0.0127 -0.2319 -0.0187
  484ASP    HB1 1918   4.199  10.385  -0.267 -0.7419 -0.0297  2.0318
  484ASP    HB2 1919   4.278  10.249  -0.327  0.0241  0.7077 -0.3708
  484ASP     CG 1920   4.073  10.254  -0.340  0.1577  0.6152 -0.1295
  484ASP    OD1 1921   4.081  10.216  -0.459  0.4090  0.4075  0.1087
  484ASP    OD2 1922   3.965  10.264  -0.280 -0.2825 -0.4746 -0.6664
  484ASP      C 1923   4.254  10.069  -0.112 -0.3479  0.3380 -0.5412
  484ASP      O 1924   4.186   9.972  -0.086 -0.3480 -0.0237  0.3598
  485SER      N 1925   4.386  10.057  -0.136 -0.0684  0.3863 -0.1980
  485SER      H 1926   4.437  10.138  -0.165 -0.7355  1.2966  1.0689
  485SER     CA 1927   4.472   9.934  -0.129  0.3406  0.1525 -0.0625
  485SER     HA 1928   4.428   9.864  -0.200 -0.3936 -0.9604  1.4290
  485SER     CB 1929   4.612   9.972  -0.172  0.1841  0.0698  0.1646
  485SER    HB1 1930   4.670  10.021  -0.094 -0.0457  1.4447 -0.4940
  485SER    HB2 1931   4.671   9.888  -0.208 -0.3913 -0.6280  0.8163
  485SER     OG 1932   4.599  10.066  -0.284 -0.1899 -0.2258 -0.1085
  485SER     HG 1933   4.554  10.022  -0.355 -0.6152  0.3925 -0.2315
  485SER      C 1934   4.465   9.863   0.006 -0.3885  0.0553 -0.0665
  485SER      O 1935   4.434   9.744   0.016 -0.3011 -0.1268  0.1898
  486ILE      N 1936   4.469   9.932   0.120 -0.1770 -0.1238  0.1157
  486ILE      H 1937   4.505  10.025   0.105 -0.5393  0.3121  1.7441
  486ILE     CA 1938   4.449   9.883   0.254  0.2477 -0.3374 -0.6126
  486ILE     HA 1939   4.518   9.799   0.266  0.5429  0.1835  1.8905
  486ILE     CB 1940   4.492   9.991   0.362 -0.0023  0.4069  0.5922
  486ILE     HB 1941   4.432  10.080   0.345  0.2227  0.4657  0.1036
  486ILE    CG1 1942   4.643  10.020   0.347 -0.4528  0.0437 -0.0406
  486ILE   HG11 1943   4.703   9.944   0.396 -0.0151  0.1582 -0.3945
  486ILE   HG12 1944   4.669  10.002   0.243 -1.7860  1.3965 -0.6582
  486ILE    CG2 1945   4.463   9.955   0.510 -0.4681 -0.4988  0.7198
  486ILE   HG21 1946   4.528   9.869   0.528  0.5644 -0.0730 -0.7411
  486ILE   HG22 1947   4.494  10.040   0.571 -0.6255 -0.7716  1.1777
  486ILE   HG23 1948   4.360   9.922   0.520 -0.0652 -1.6326  1.3672
  486ILE     CD 1949   4.700  10.150   0.401 -1.3348 -0.8090 -0.8890
  486ILE    HD1 1950   4.807  10.164   0.381 -0.9999  1.2940  1.7951
  486ILE    HD2 1951   4.657  10.245   0.367  0.8201  0.4783 -0.2780
  486ILE    HD3 1952   4.687  10.141   0.508  0.9099 -0.3631 -0.5151
  486ILE      C 1953   4.304   9.827   0.267 -0.4512 -0.1809 -1.0997
  486ILE      O 1954   4.285   9.715   0.309 -0.7485  0.3301  0.6415
  487VAL      N 1955   4.201   9.911   0.244  0.5936  0.0021 -0.1669
  487VAL      H 1956   4.227  10.008   0.237  1.0446  0.0847  1.8106
  487VAL     CA 1957   4.057   9.875   0.236 -0.2930  0.2759  0.2617
  487VAL     HA 1958   4.028   9.837   0.333 -1.1826 -0.6885 -0.3649
  487VAL     CB 1959   3.974  10.005   0.217 -0.3860  0.0419 -0.1068
  487VAL     HB 1960   4.016  10.056   0.131  0.1332  0.2521  0.2611
  487VAL    CG1 1961   3.819   9.980   0.192  0.0459 -0.3648  0.2926
  487VAL   HG11 1962   3.802   9.941   0.092 -0.8275 -0.6988  0.5608
  487VAL   HG12 1963   3.783   9.910   0.267  2.7775 -0.8163  1.2999
  487VAL   HG13 1964   3.757  10.069   0.204 -0.7865 -1.1094  1.8123
  487VAL    CG2 1965   3.985  10.096   0.335 -0.1405 -0.2335  0.1581
  487VAL   HG21 1966   4.091  10.112   0.354 -0.2511  1.0621 -0.2374
  487VAL   HG22 1967   3.937  10.192   0.319  2.0037  0.6893 -1.1385
  487VAL   HG23 1968   3.934  10.059   0.424 -0.0412  1.5608  1.0195
  487VAL      C 1969   4.033   9.757   0.143  0.1004 -0.3356  0.1480
  487VAL      O 1970   3.959   9.671   0.176 -0.1503  0.3633 -0.0174
  488GLU      N 1971   4.089   9.748   0.019  0.1501  1.1774  0.1185
  488GLU      H 1972   4.150   9.827   0.005  1.6267  0.3141  1.2884
  488GLU     CA 1973   4.093   9.637  -0.070  0.6655 -0.0906  0.6064
  488GLU     HA 1974   3.994   9.610  -0.105  0.6139 -1.0161  1.4274
  488GLU     CB 1975   4.154   9.676  -0.207 -0.0670 -0.0413  1.4304
  488GLU    HB1 1976   4.084   9.747  -0.252 -0.4224 -0.9349  0.5447
  488GLU    HB2 1977   4.249   9.730  -0.205  0.6862 -1.2376 -0.1326
  488GLU     CG 1978   4.182   9.564  -0.313 -0.0851  0.0710 -0.2071
  488GLU    HG1 1979   4.254   9.606  -0.384  1.1032 -0.2342  0.7878
  488GLU    HG2 1980   4.228   9.476  -0.269 -1.2532 -0.3635  0.1985
  488GLU     CD 1981   4.055   9.514  -0.381 -0.2019  0.6611  0.1799
  488GLU    OE1 1982   3.955   9.586  -0.391  0.4207 -0.4095  0.0623
  488GLU    OE2 1983   4.063   9.394  -0.424  0.3730  0.3767  0.4019
  488GLU      C 1984   4.143   9.503  -0.014 -0.3197 -0.3529  0.5831
  488GLU      O 1985   4.072   9.404  -0.031 -0.2600  0.1499  0.5274
  489PHE      N 1986   4.254   9.511   0.061 -0.2049 -0.1295 -0.3938
  489PHE      H 1987   4.310   9.595   0.057 -0.4971  0.0451 -2.8198
  489PHE     CA 1988   4.321   9.401   0.127 -0.1147 -0.5211 -0.6993
  489PHE     HA 1989   4.339   9.320   0.057 -0.4554 -1.1313 -0.0895
  489PHE     CB 1990   4.454   9.455   0.183  1.2182 -0.0327  0.3420
  489PHE    HB1 1991   4.520   9.501   0.110 -0.7933  2.0546 -0.2798
  489PHE    HB2 1992   4.445   9.527   0.263 -0.7047 -0.2082  0.3349
  489PHE     CG 1993   4.547   9.341   0.227  0.0625  0.5582  0.1400
  489PHE    CD1 1994   4.579   9.232   0.139  0.0669 -0.7104  0.9041
  489PHE    HD1 1995   4.524   9.225   0.046  0.7038  0.9306  0.3707
  489PHE    CD2 1996   4.619   9.354   0.349  0.7911 -0.4293  0.0882
  489PHE    HD2 1997   4.588   9.428   0.421  2.9280  0.6801 -0.0347
  489PHE    CE1 1998   4.671   9.131   0.182  0.7601 -0.4140  0.4149
  489PHE    HE1 1999   4.695   9.045   0.121 -0.8231 -0.7971  0.2809
  489PHE    CE2 2000   4.702   9.251   0.397  0.2538 -0.2745 -0.3466
  489PHE    HE2 2001   4.740   9.263   0.497  0.9324 -3.9590 -0.0169
  489PHE     CZ 2002   4.723   9.138   0.313  0.3911 -0.3456  0.5829
  489PHE     HZ 2003   4.788   9.063   0.355  1.7347  0.7029  0.4548
  489PHE      C 2004   4.235   9.353   0.247  0.3844  0.4496 -0.2685
  489PHE      O 2005   4.223   9.232   0.269  0.3832 -0.4385 -0.3429
  490SER      N 2006   4.159   9.444   0.307  0.0648  0.2795  0.3909
  490SER      H 2007   4.166   9.540   0.276 -0.2037  0.3807  0.6316
  490SER     CA 2008   4.049   9.416   0.403  0.3210 -0.1819  0.8846
  490SER     HA 2009   4.096   9.354   0.479  1.1900  1.7035  1.9672
  490SER     CB 2010   4.001   9.547   0.462 -0.6503 -0.5336 -0.1153
  490SER    HB1 2011   4.086   9.615   0.473 -1.5438  0.6683 -0.3925
  490SER    HB2 2012   3.933   9.597   0.393  0.6919  0.1888 -0.9562
  490SER     OG 2013   3.940   9.533   0.586 -0.5598 -0.3115  0.2898
  490SER     HG 2014   4.006   9.497   0.644  3.9221  1.4012 -3.1547
  490SER      C 2015   3.939   9.333   0.336  1.1526 -0.3101  0.1449
  490SER      O 2016   3.902   9.228   0.384  0.5392  0.3435 -0.6073
  491SER      N 2017   3.886   9.368   0.216  0.0105  0.4727  0.7587
  491SER      H 2018   3.924   9.448   0.168  3.6592 -2.2652 -1.4309
  491SER     CA 2019   3.789   9.295   0.143  0.0065  0.1338  0.0471
  491SER     HA 2020   3.707   9.278   0.213 -0.5129  0.0782 -0.5654
  491SER     CB 2021   3.728   9.384   0.039 -0.5248  0.0396  0.1333
  491SER    HB1 2022   3.700   9.482   0.077  1.2090  1.3155 -1.6861
  491SER    HB2 2023   3.802   9.393  -0.041  0.9864 -0.1666  1.4762
  491SER     OG 2024   3.615   9.324  -0.032  0.0826 -0.0379 -0.0679
  491SER     HG 2025   3.630   9.333  -0.125  1.3588  3.4344  0.3009
  491SER      C 2026   3.834   9.159   0.086  0.2012 -0.4044 -0.1701
  491SER      O 2027   3.748   9.070   0.072  0.1221  0.2068  0.5972
  492ASN      N 2028   3.968   9.150   0.063  0.4563  0.9020  0.1918
  492ASN      H 2029   4.024   9.231   0.085  1.6319  0.0702  0.3871
  492ASN     CA 2030   4.026   9.022   0.016 -0.1872  0.5513 -0.4831
  492ASN     HA 2031   3.970   8.976  -0.066  2.6558 -1.6023 -1.4014
  492ASN     CB 2032   4.178   9.049  -0.012  0.0791 -0.2706 -0.4877
  492ASN    HB1 2033   4.181   9.138  -0.075  1.9431  1.0035  1.2668
  492ASN    HB2 2034   4.230   9.079   0.078  1.2365  0.9715 -1.5230
  492ASN     CG 2035   4.253   8.940  -0.094  0.3075  0.2292  0.3031
  492ASN    OD1 2036   4.253   8.825  -0.052  0.0390 -0.0740  0.0287
  492ASN    ND2 2037   4.301   8.971  -0.220 -0.5455 -0.8754 -0.2684
  492ASN   HD21 2038   4.348   9.059  -0.237  1.3963 -1.3845  1.9208
  492ASN   HD22 2039   4.319   8.899  -0.288 -0.4005 -1.8935  0.8022
  492ASN      C 2040   4.022   8.913   0.129 -0.0112 -0.2732  0.3177
  492ASN      O 2041   3.989   8.797   0.110  0.3720  0.9284  0.6473
  493LEU      N 2042   4.049   8.960   0.244 -0.0978  0.5628 -0.1034
  493LEU      H 2043   4.084   9.054   0.248  0.5250  0.4380 -1.6739
  493LEU     CA 2044   4.049   8.876   0.369 -0.8043 -0.0084 -0.2135
  493LEU     HA 2045   4.078   8.774   0.344 -0.6078 -0.3430  1.3219
  493LEU     CB 2046   4.143   8.939   0.466  0.1801 -0.7426 -0.1632
  493LEU    HB1 2047   4.108   9.038   0.494 -0.0162 -0.7976 -0.2157
  493LEU    HB2 2048   4.136   8.880   0.557  1.5514  0.6707  0.9042
  493LEU     CG 2049   4.294   8.950   0.429 -0.0796 -0.2848  0.5449
  493LEU     HG 2050   4.293   9.010   0.338  1.8081 -0.5106  0.3331
  493LEU    CD1 2051   4.380   9.032   0.518  0.3758 -0.2348 -0.2351
  493LEU   HD11 2052   4.484   9.025   0.489 -0.5025 -1.8954 -3.5155
  493LEU   HD12 2053   4.349   9.137   0.519  1.2930  0.0699  2.2776
  493LEU   HD13 2054   4.367   8.992   0.619  2.1571  0.0411  0.1253
  493LEU    CD2 2055   4.367   8.813   0.389 -0.3309 -0.3705 -0.4824
  493LEU   HD21 2056   4.462   8.835   0.342  0.8131 -0.1488  1.8020
  493LEU   HD22 2057   4.394   8.767   0.484 -0.6047  1.8086  0.7096
  493LEU   HD23 2058   4.300   8.742   0.339 -1.0569  0.4668 -0.7199
  493LEU      C 2059   3.905   8.858   0.423  0.5694 -0.0279 -0.1163
  493LEU      O 2060   3.874   8.759   0.485  0.5390  0.1097 -0.1188
  494GLN      N 2061   3.812   8.952   0.394 -0.5020 -0.0303 -0.6638
  494GLN      H 2062   3.857   9.038   0.367 -2.0423  0.4474 -1.7927
  494GLN     CA 2063   3.675   8.955   0.440  0.3561  0.3198  0.4148
  494GLN     HA 2064   3.664   8.925   0.544  1.9982 -0.0173  0.5159
  494GLN     CB 2065   3.615   9.091   0.434 -0.7014  0.3407  0.2755
  494GLN    HB1 2066   3.652   9.148   0.519  2.4996 -2.4716  0.9994
  494GLN    HB2 2067   3.648   9.144   0.344  1.6261 -0.4608  0.5727
  494GLN     CG 2068   3.462   9.110   0.440  0.2096  0.4085  0.4261
  494GLN    HG1 2069   3.432   9.212   0.413 -0.7659  0.1082  0.3444
  494GLN    HG2 2070   3.419   9.056   0.355  1.6866 -0.7466  0.3808
  494GLN     CD 2071   3.388   9.078   0.574  1.3174 -0.6708  0.2325
  494GLN    OE1 2072   3.276   9.120   0.583  0.0415 -0.2989 -0.3930
  494GLN    NE2 2073   3.437   9.009   0.676 -0.1383 -0.5785 -0.3045
  494GLN   HE21 2074   3.528   8.966   0.670 -0.1984 -0.6072 -1.0399
  494GLN   HE22 2075   3.379   8.989   0.757  1.3982 -2.0911  0.4881
  494GLN      C 2076   3.593   8.857   0.346 -0.0973 -0.2087 -0.3078
  494GLN      O 2077   3.508   8.787   0.395  0.3184 -0.0978 -0.3881
  495ASN      N 2078   3.626   8.858   0.213  0.2134 -0.2041 -0.3640
  495ASN      H 2079   3.684   8.929   0.170  1.4582 -1.6387 -1.1616
  495ASN     CA 2080   3.565   8.757   0.121  1.2611 -0.4244 -0.6576
  495ASN     HA 2081   3.457   8.775   0.126  1.6080  2.4634 -1.7460
  495ASN     CB 2082   3.597   8.784  -0.024 -0.3589 -0.3372 -0.0615
  495ASN    HB1 2083   3.702   8.801  -0.045 -0.6269  0.3781 -0.8697
  495ASN    HB2 2084   3.588   8.695  -0.086 -1.3533 -0.0545 -0.3410
  495ASN     CG 2085   3.502   8.881  -0.091  0.1445 -0.2824  0.3960
  495ASN    OD1 2086   3.411   8.831  -0.156  0.0410 -0.2979  0.2122
  495ASN    ND2 2087   3.543   9.007  -0.096 -0.0247 -0.2349  0.1386
  495ASN   HD21 2088   3.617   9.032  -0.031  1.4896  2.0743 -2.2782
  495ASN   HD22 2089   3.490   9.078  -0.144  0.3180 -0.4345 -0.5389
  495ASN      C 2090   3.604   8.614   0.150  1.1117 -0.2099 -0.0087
  495ASN      O 2091   3.535   8.515   0.117  0.0323 -0.8929 -0.0243
  496MET      N 2092   3.727   8.589   0.195 -0.5274  0.1997 -0.7445
  496MET      H 2093   3.784   8.669   0.216 -0.9685  0.4778 -0.5913
  496MET     CA 2094   3.776   8.455   0.241  0.0446 -0.4059 -0.0361
  496MET     HA 2095   3.744   8.383   0.166  0.8922 -0.0229 -0.7843
  496MET     CB 2096   3.933   8.458   0.230  0.1484 -0.9584  0.0510
  496MET    HB1 2097   3.952   8.495   0.129  1.5257 -1.6867  0.0138
  496MET    HB2 2098   3.980   8.535   0.292  1.1234 -0.6381 -1.0433
  496MET     CG 2099   4.018   8.328   0.237 -0.1376 -0.1739  0.5714
  496MET    HG1 2100   3.985   8.280   0.329 -0.2295  0.6331  0.9720
  496MET    HG2 2101   3.991   8.262   0.155 -0.5000 -1.0656  1.3864
  496MET     SD 2102   4.188   8.370   0.220  0.0448  0.2664  0.1777
  496MET     CE 2103   4.277   8.208   0.216  0.0257  0.2345  0.1732
  496MET    HE1 2104   4.383   8.235   0.216  0.4891 -1.4662 -0.1426
  496MET    HE2 2105   4.246   8.150   0.304 -1.4256  0.9340  0.1472
  496MET    HE3 2106   4.246   8.149   0.130  0.5596  0.6321 -0.2909
  496MET      C 2107   3.733   8.416   0.384 -0.0835 -1.1029 -0.0048
  496MET      O 2108   3.722   8.300   0.422 -0.1199  0.1117  0.0247
  497ASN      N 2109   3.705   8.512   0.466 -0.1814 -0.2022 -0.7286
  497ASN      H 2110   3.721   8.608   0.436 -0.7188 -0.1139 -0.7484
  497ASN     CA 2111   3.661   8.498   0.602 -0.0535  0.4582 -0.2646
  497ASN     HA 2112   3.654   8.601   0.634 -0.8458  0.6821 -1.1127
  497ASN     CB 2113   3.522   8.435   0.619 -0.2147  0.0296 -0.5264
  497ASN    HB1 2114   3.453   8.484   0.550  0.4821  0.0287 -1.2302
  497ASN    HB2 2115   3.514   8.329   0.594 -2.0501 -0.1618  0.6860
  497ASN     CG 2116   3.458   8.468   0.761  0.0964 -0.0456 -0.3209
  497ASN    OD1 2117   3.457   8.588   0.799 -0.2339  0.6244  0.1377
  497ASN    ND2 2118   3.429   8.366   0.840 -0.6330 -0.0539 -0.4894
  497ASN   HD21 2119   3.417   8.275   0.798  2.6889 -0.2642 -1.2662
  497ASN   HD22 2120   3.395   8.385   0.933  1.1473 -0.6724  0.3298
  497ASN      C 2121   3.773   8.432   0.690 -0.0227 -0.9425  0.0376
  497ASN      O 2122   3.749   8.335   0.763  0.1020  0.0366  0.3957
  498ILE      N 2123   3.902   8.484   0.671  0.1403 -0.2834  0.0342
  498ILE      H 2124   3.929   8.549   0.598  1.3702  0.3212  0.9760
  498ILE     CA 2125   4.021   8.418   0.743  0.8451  0.4480  0.0569
  498ILE     HA 2126   4.007   8.313   0.714 -2.6064  0.6924  0.4648
  498ILE     CB 2127   4.149   8.492   0.695  0.5458 -0.1405 -0.2297
  498ILE     HB 2128   4.150   8.464   0.590  0.2232 -2.0083  0.2186
  498ILE    CG1 2129   4.280   8.434   0.757  0.0960 -0.2271 -0.4181
  498ILE   HG11 2130   4.291   8.477   0.856  1.6602 -3.1633  0.8213
  498ILE   HG12 2131   4.265   8.326   0.767 -0.1796 -0.1106  0.5583
  498ILE    CG2 2132   4.149   8.651   0.710 -0.5092 -0.7336 -0.1403
  498ILE   HG21 2133   4.083   8.691   0.633  0.6351  0.9409 -0.2910
  498ILE   HG22 2134   4.109   8.695   0.801 -0.6389 -0.4248 -0.3448
  498ILE   HG23 2135   4.247   8.697   0.696 -0.5211 -0.3849  0.8340
  498ILE     CD 2136   4.407   8.463   0.673 -0.0522  0.1549 -0.0756
  498ILE    HD1 2137   4.412   8.567   0.639 -2.0867 -0.2779 -1.9685
  498ILE    HD2 2138   4.487   8.454   0.746  0.7227  2.2201 -0.5918
  498ILE    HD3 2139   4.413   8.393   0.590  0.9825 -0.4533  0.4988
  498ILE      C 2140   4.013   8.422   0.898 -0.2644 -0.2824 -0.0648
  498ILE      O 2141   3.974   8.516   0.967 -0.0572 -0.2609  0.3299
  499ASP      N 2142   4.028   8.304   0.957  0.2154  0.6791  0.1220
  499ASP      H 2143   4.034   8.232   0.887 -0.7015 -2.4758  3.0583
  499ASP     CA 2144   4.026   8.277   1.103  0.4780  0.8309  0.0675
  499ASP     HA 2145   3.932   8.302   1.152  0.2895  0.6146 -0.1784
  499ASP     CB 2146   4.036   8.123   1.117 -0.0662  0.5858 -0.2687
  499ASP    HB1 2147   3.938   8.080   1.097  0.2883 -1.0145  1.2029
  499ASP    HB2 2148   4.109   8.074   1.052 -0.0474  1.1024 -0.6384
  499ASP     CG 2149   4.099   8.076   1.252  0.4387 -0.2921  0.1141
  499ASP    OD1 2150   4.219   8.080   1.277 -0.5452 -0.6767  0.2099
  499ASP    OD2 2151   4.023   8.024   1.335  0.2312  0.1093  0.0050
  499ASP      C 2152   4.129   8.361   1.178  0.1890 -0.5561 -0.2873
  499ASP      O 2153   4.239   8.378   1.129 -0.4523  0.0485  0.3783
  500TRP      N 2154   4.097   8.406   1.301  0.2910  0.4009 -0.7417
  500TRP      H 2155   4.006   8.382   1.337  1.5569 -1.3041  1.6161
  500TRP     CA 2156   4.185   8.502   1.372 -0.0610  0.1607  0.4771
  500TRP     HA 2157   4.206   8.584   1.304 -2.1732  0.8734  0.6212
  500TRP     CB 2158   4.107   8.566   1.485  0.4643  0.2975  0.4979
  500TRP    HB1 2159   4.156   8.657   1.522  1.6117 -0.4609  0.9041
  500TRP    HB2 2160   4.011   8.592   1.440  1.1455  0.2592 -1.0613
  500TRP     CG 2161   4.080   8.490   1.608  0.1247 -0.3310  0.2682
  500TRP    CD1 2162   4.019   8.368   1.607 -0.2913 -0.8970 -0.0525
  500TRP    HD1 2163   3.991   8.309   1.521  0.2471 -2.4229  0.7774
  500TRP    CD2 2164   4.091   8.527   1.749  0.7402  0.2632 -0.1854
  500TRP    NE1 2165   3.996   8.328   1.737  0.3708  0.3548  0.1047
  500TRP    HE1 2166   3.968   8.235   1.763 -2.4765  1.5467  1.6797
  500TRP    CE2 2167   4.030   8.424   1.823 -0.8040 -0.1075 -0.0572
  500TRP    CE3 2168   4.135   8.642   1.822  0.1733 -0.4468 -0.3963
  500TRP    HE3 2169   4.174   8.726   1.766 -0.4142 -0.4102 -0.7692
  500TRP    CZ2 2170   4.031   8.428   1.963 -0.6812  0.1694  0.4405
  500TRP    HZ2 2171   3.982   8.348   2.018 -2.0998  1.4005  1.0413
  500TRP    CZ3 2172   4.143   8.640   1.962 -0.0269 -1.3958  0.4219
  500TRP    HZ3 2173   4.189   8.721   2.017 -2.3121  0.9139 -0.8654
  500TRP    CH2 2174   4.098   8.528   2.034  0.3211  0.2349 -0.1804
  500TRP    HH2 2175   4.103   8.519   2.142 -1.5725 -0.7298 -0.1305
  500TRP      C 2176   4.319   8.450   1.421  0.3738  0.1187  1.4708
  500TRP      O 2177   4.421   8.518   1.429  0.6943 -0.2258  0.2477
  501SER      N 2178   4.330   8.312   1.433  0.6228 -0.2078 -0.0117
  501SER      H 2179   4.250   8.252   1.418 -0.0961  1.0263 -1.3074
  501SER     CA 2180   4.454   8.255   1.477  0.0769  0.3051  0.8808
  501SER     HA 2181   4.513   8.317   1.545  1.8024  1.3868 -1.4590
  501SER     CB 2182   4.417   8.128   1.550  0.2050 -0.2347 -0.8257
  501SER    HB1 2183   4.370   8.046   1.494 -0.0221 -1.2764  0.8096
  501SER    HB2 2184   4.504   8.085   1.598  0.3768  0.1309 -0.8118
  501SER     OG 2185   4.333   8.164   1.660 -0.4695 -0.1617  0.1220
  501SER     HG 2186   4.290   8.246   1.642  0.5971  0.7926  1.6718
  501SER      C 2187   4.545   8.218   1.358  0.5417 -0.3113  0.1536
  501SER      O 2188   4.664   8.247   1.357 -0.0064  0.0447 -0.4165
  502ALA      N 2189   4.486   8.179   1.246 -0.1879 -0.0106 -0.3371
  502ALA      H 2190   4.389   8.154   1.257  0.1709 -0.8406  1.1780
  502ALA     CA 2191   4.533   8.178   1.110 -0.1546  1.1625 -0.0329
  502ALA     HA 2192   4.608   8.099   1.110 -0.1152  1.1965  0.4647
  502ALA     CB 2193   4.422   8.133   1.014 -0.3910 -0.9015  0.0809
  502ALA    HB1 2194   4.328   8.189   1.012 -1.0123 -1.8459  1.3403
  502ALA    HB2 2195   4.463   8.146   0.914  0.8558 -1.7944  0.4562
  502ALA    HB3 2196   4.410   8.025   1.018  1.2730 -1.0670  1.6464
  502ALA      C 2197   4.583   8.318   1.064 -0.4851  0.9545 -0.0977
  502ALA      O 2198   4.692   8.319   1.004 -0.2737 -0.3735 -0.2663
  503PHE      N 2199   4.511   8.429   1.092 -0.0365 -0.2188 -0.0121
  503PHE      H 2200   4.419   8.401   1.123 -0.2815  0.2312 -0.3176
  503PHE     CA 2201   4.549   8.565   1.073 -0.4508 -0.8135 -0.1335
  503PHE     HA 2202   4.593   8.574   0.973  2.1309 -3.6714  0.5678
  503PHE     CB 2203   4.429   8.654   1.097  0.7517  0.1571  0.0324
  503PHE    HB1 2204   4.349   8.640   1.023 -0.7638  1.1383  1.4130
  503PHE    HB2 2205   4.389   8.627   1.194 -1.1854  0.9862 -0.4798
  503PHE     CG 2206   4.461   8.804   1.088  0.4050  0.8755  0.1982
  503PHE    CD1 2207   4.467   8.876   1.202 -0.2185 -0.7065 -0.5842
  503PHE    HD1 2208   4.436   8.829   1.294  1.3274 -0.8350 -0.0952
  503PHE    CD2 2209   4.484   8.869   0.965  0.2393  0.5012 -0.3394
  503PHE    HD2 2210   4.473   8.810   0.875 -0.9927 -1.2481  0.8627
  503PHE    CE1 2211   4.493   9.015   1.201 -0.3630 -0.2564  0.8453
  503PHE    HE1 2212   4.495   9.071   1.293 -1.4502  0.3994  0.4875
  503PHE    CE2 2213   4.508   9.004   0.955 -0.4570 -0.1224 -0.6570
  503PHE    HE2 2214   4.532   9.056   0.863 -0.9542 -0.5195 -1.0146
  503PHE     CZ 2215   4.521   9.078   1.078  0.2056  0.1271  1.0186
  503PHE     HZ 2216   4.550   9.182   1.087 -1.4896  0.7492 -0.1752
  503PHE      C 2217   4.679   8.609   1.149 -0.0161  0.3068  0.7390
  503PHE      O 2218   4.763   8.677   1.090  0.0515  0.0066  0.5383
  504SER      N 2219   4.687   8.568   1.276 -0.5704  0.0756  0.2082
  504SER      H 2220   4.615   8.517   1.324 -0.5866  0.4227  0.5584
  504SER     CA 2221   4.810   8.584   1.348  0.1558 -0.1641 -0.4842
  504SER     HA 2222   4.847   8.686   1.340 -1.8048  0.6451  0.1379
  504SER     CB 2223   4.776   8.547   1.496 -0.1548 -0.0440  0.7706
  504SER    HB1 2224   4.720   8.455   1.479  1.7758 -0.7403 -2.8868
  504SER    HB2 2225   4.854   8.532   1.570  0.4572  0.1047  0.1655
  504SER     OG 2226   4.676   8.644   1.548  0.6391 -0.2902 -0.1430
  504SER     HG 2227   4.591   8.625   1.511  0.6154  0.4354 -0.4900
  504SER      C 2228   4.930   8.496   1.303 -0.0972  0.2028 -0.5213
  504SER      O 2229   5.044   8.540   1.310 -0.2283 -0.0635 -0.3840
  505CYS      N 2230   4.905   8.369   1.267 -0.1958 -0.1835  0.0029
  505CYS      H 2231   4.809   8.336   1.269 -0.7246  1.2540  0.8216
  505CYS     CA 2232   4.997   8.270   1.222 -0.2767 -0.2750  0.0074
  505CYS     HA 2233   5.063   8.254   1.308  0.1639  3.4941  0.5469
  505CYS     CB 2234   4.926   8.132   1.197 -0.3911 -0.4048  0.1905
  505CYS    HB1 2235   4.885   8.112   1.296 -0.3910 -2.8443 -0.2345
  505CYS    HB2 2236   4.842   8.147   1.129  0.5073  2.2263 -0.4397
  505CYS     SG 2237   5.033   8.001   1.155 -0.2544  0.1411  0.3253
  505CYS     HG 2238   5.119   8.006   1.257  0.3914 -2.0363 -0.0503
  505CYS      C 2239   5.069   8.313   1.099  0.6863 -0.7331  1.2492
  505CYS      O 2240   5.190   8.310   1.088  0.5939 -0.1385 -0.7283
  506ILE      N 2241   4.998   8.370   0.998 -0.2612 -0.1971 -0.2637
  506ILE      H 2242   4.897   8.370   0.998 -0.2809  0.6774  1.0809
  506ILE     CA 2243   5.064   8.417   0.877  0.6960  0.2210  0.3396
  506ILE     HA 2244   5.133   8.338   0.846 -0.9896 -1.5898  0.9754
  506ILE     CB 2245   4.963   8.435   0.762  0.0839  0.9675 -0.4039
  506ILE     HB 2246   5.017   8.479   0.678  2.5265  3.6200  2.3148
  506ILE    CG1 2247   4.843   8.528   0.772 -0.4989  0.5723 -0.4131
  506ILE   HG11 2248   4.787   8.486   0.855 -2.9540 -1.1239 -2.7719
  506ILE   HG12 2249   4.883   8.622   0.809  0.1364 -0.7233  2.4594
  506ILE    CG2 2250   4.913   8.286   0.721  0.0956  0.0892  0.4529
  506ILE   HG21 2251   4.830   8.290   0.650  0.9833  4.0022 -0.6404
  506ILE   HG22 2252   4.980   8.222   0.664 -2.2932 -2.5040  0.3051
  506ILE   HG23 2253   4.876   8.230   0.807 -0.4288 -3.4716 -1.8827
  506ILE     CD 2254   4.764   8.555   0.641  0.3308 -0.1538 -0.0779
  506ILE    HD1 2255   4.687   8.630   0.657 -2.0133 -2.3060 -0.6073
  506ILE    HD2 2256   4.835   8.598   0.571 -0.6286  2.0610  0.2198
  506ILE    HD3 2257   4.718   8.465   0.599  0.4271 -0.2409  0.0035
  506ILE      C 2258   5.141   8.549   0.895  0.2468 -1.0080  1.1609
  506ILE      O 2259   5.232   8.576   0.815  0.4917  0.4430  0.1097
  507ALA      N 2260   5.106   8.626   1.002  0.6731  0.3735 -0.6281
  507ALA      H 2261   5.025   8.604   1.059  1.5069  2.4068  1.5222
  507ALA     CA 2262   5.184   8.747   1.035 -0.0043  0.0676  0.6907
  507ALA     HA 2263   5.193   8.807   0.945  2.7779 -1.0980  0.0994
  507ALA     CB 2264   5.119   8.831   1.147 -0.8872  0.1434  0.3948
  507ALA    HB1 2265   5.143   8.936   1.132  0.6486 -0.7095 -5.3184
  507ALA    HB2 2266   5.011   8.813   1.144 -0.8063 -0.2462 -1.1050
  507ALA    HB3 2267   5.142   8.803   1.250 -0.0365 -2.4810 -0.4422
  507ALA      C 2268   5.319   8.699   1.092  0.1572 -0.1104 -0.6617
  507ALA      O 2269   5.424   8.751   1.056 -0.4872 -0.0862 -0.4867
  508ALA      N 2270   5.320   8.590   1.172 -0.1356 -0.2781  0.5072
  508ALA      H 2271   5.237   8.532   1.181  0.9634 -1.9384  0.4394
  508ALA     CA 2272   5.446   8.524   1.223  1.2533 -0.5925 -0.4306
  508ALA     HA 2273   5.501   8.605   1.271 -0.0430 -0.9792  1.8675
  508ALA     CB 2274   5.398   8.425   1.333 -0.0514  0.3409  0.0706
  508ALA    HB1 2275   5.484   8.396   1.394 -1.5023 -0.2854  1.9072
  508ALA    HB2 2276   5.332   8.479   1.400 -1.4285  1.0826 -1.7985
  508ALA    HB3 2277   5.334   8.344   1.300 -0.4571  0.5593  0.3246
  508ALA      C 2278   5.534   8.463   1.113  0.1953  0.3514 -0.1915
  508ALA      O 2279   5.655   8.471   1.116 -0.3182  0.7342 -0.2423
  509LEU      N 2280   5.468   8.413   1.004  0.0493 -0.1753 -0.1302
  509LEU      H 2281   5.368   8.424   1.004  0.0961  0.2514  0.3393
  509LEU     CA 2282   5.539   8.375   0.876  0.7093 -0.0345  0.1817
  509LEU     HA 2283   5.630   8.319   0.901  0.9521 -0.0237 -0.6471
  509LEU     CB 2284   5.442   8.291   0.788  0.8064  0.3044 -0.0030
  509LEU    HB1 2285   5.341   8.331   0.776  0.1322 -1.4560 -0.6699
  509LEU    HB2 2286   5.471   8.275   0.684  0.6669 -2.0165  0.2518
  509LEU     CG 2287   5.425   8.148   0.849  0.2885 -0.3016  0.1473
  509LEU     HG 2288   5.402   8.168   0.953 -2.4499  0.5931 -0.5450
  509LEU    CD1 2289   5.306   8.070   0.791  0.1536  0.0223 -0.6592
  509LEU   HD11 2290   5.328   8.034   0.690 -0.5489  0.7050 -1.0699
  509LEU   HD12 2291   5.289   7.975   0.842 -1.3690 -0.1592 -1.4655
  509LEU   HD13 2292   5.213   8.126   0.782  0.3288  0.2904 -0.8165
  509LEU    CD2 2293   5.552   8.065   0.846  0.5633  0.5001  0.2585
  509LEU   HD21 2294   5.629   8.090   0.773  1.1184 -0.6450  0.4343
  509LEU   HD22 2295   5.595   8.079   0.945  0.9267 -0.6020  0.2714
  509LEU   HD23 2296   5.523   7.960   0.833 -0.8057  0.8091  0.5822
  509LEU      C 2297   5.585   8.500   0.788 -0.2829 -0.2135 -0.3173
  509LEU      O 2298   5.654   8.472   0.687 -0.3072 -0.4729 -0.3503
  510ALA      N 2299   5.535   8.615   0.821  0.7751 -0.4323  0.1947
  510ALA      H 2300   5.452   8.615   0.879 -0.2387 -2.0796 -1.1706
  510ALA     CA 2301   5.588   8.732   0.756  0.6378 -0.9273  0.2463
  510ALA     HA 2302   5.631   8.717   0.657 -0.9158  0.0084 -0.6182
  510ALA     CB 2303   5.486   8.839   0.745  0.2849  0.1521  1.3575
  510ALA    HB1 2304   5.399   8.779   0.717  1.6791 -1.4044  0.1165
  510ALA    HB2 2305   5.464   8.904   0.830 -2.3497 -1.1820  1.8124
  510ALA    HB3 2306   5.501   8.909   0.663 -1.3535 -0.5351  0.4114
  510ALA      C 2307   5.704   8.801   0.837  0.2176  0.5306  0.0059
  510ALA      O 2308   5.757   8.907   0.800 -0.4597  0.6389  0.0754
  511MET      N 2309   5.741   8.735   0.944 -0.9124 -0.0470 -0.1596
  511MET      H 2310   5.679   8.661   0.974 -0.5614 -0.0075  0.7142
  511MET     CA 2311   5.851   8.770   1.034  0.1733  0.3825 -0.2617
  511MET     HA 2312   5.908   8.857   0.999  2.0503 -0.1239  1.3391
  511MET     CB 2313   5.802   8.819   1.174  0.2350 -0.0989 -0.0344
  511MET    HB1 2314   5.716   8.881   1.148 -0.7839 -0.8228  1.5013
  511MET    HB2 2315   5.765   8.732   1.227  1.3679 -0.6078 -0.0518
  511MET     CG 2316   5.910   8.899   1.245  0.2678 -0.0507 -0.1243
  511MET    HG1 2317   6.001   8.839   1.248  1.0435  1.1195  0.8114
  511MET    HG2 2318   5.935   8.982   1.179  0.7105 -0.0450  0.0448
  511MET     SD 2319   5.867   8.948   1.414  0.1208 -0.3662 -0.0548
  511MET     CE 2320   5.954   8.816   1.495  0.6091  0.6228  0.3498
  511MET    HE1 2321   6.061   8.839   1.500  0.3298  1.8970  4.2629
  511MET    HE2 2322   5.919   8.800   1.597 -0.0163 -1.2709 -0.1393
  511MET    HE3 2323   5.940   8.721   1.445 -3.3727  0.0157  2.2401
  511MET      C 2324   5.960   8.660   1.040 -0.0409  0.5225 -1.0335
  511MET      O 2325   6.079   8.695   1.027  0.7588 -0.2869  0.3772
  512VAL      N 2326   5.916   8.537   1.073 -0.1891  0.0353  0.1119
  512VAL      H 2327   5.815   8.534   1.079 -0.1654 -0.0634  0.4366
  512VAL     CA 2328   5.994   8.417   1.066  0.1863 -0.1098 -0.2222
  512VAL     HA 2329   6.094   8.437   1.105 -0.7346  1.2603  1.5567
  512VAL     CB 2330   5.930   8.312   1.164 -0.0451 -0.1360  0.4270
  512VAL     HB 2331   5.833   8.284   1.124 -0.4706  2.2720 -0.3753
  512VAL    CG1 2332   6.017   8.185   1.180 -0.2259  0.4561  0.3202
  512VAL   HG11 2333   5.986   8.119   1.262 -1.2671 -0.4433 -0.7639
  512VAL   HG12 2334   6.009   8.123   1.091  0.0610 -0.4355  0.9042
  512VAL   HG13 2335   6.121   8.206   1.202 -0.4469  0.7746  1.1213
  512VAL    CG2 2336   5.910   8.376   1.309  0.1477  0.4668  1.0215
  512VAL   HG21 2337   5.825   8.445   1.302  2.1953  2.9908 -0.8714
  512VAL   HG22 2338   5.871   8.308   1.385 -0.0848 -1.7286 -0.9445
  512VAL   HG23 2339   5.991   8.441   1.340  1.7135 -1.3790  0.9819
  512VAL      C 2340   5.999   8.363   0.920 -0.0708  0.3978 -0.1956
  512VAL      O 2341   5.924   8.276   0.877 -0.5869  0.2308 -0.5604
  513THR      N 2342   6.086   8.429   0.846  0.4019  0.0080 -0.2402
  513THR      H 2343   6.149   8.494   0.890 -0.9777  0.6182  0.8899
  513THR     CA 2344   6.099   8.404   0.706  0.1833 -0.9723  0.7042
  513THR     HA 2345   6.071   8.301   0.684 -1.9747 -0.4433  0.7787
  513THR     CB 2346   5.995   8.489   0.628 -0.3194 -0.5439 -0.0053
  513THR     HB 2347   5.901   8.447   0.663 -1.4997  2.4676  0.8071
  513THR    OG1 2348   6.005   8.457   0.487 -0.1826 -0.1107  0.2084
  513THR    HG1 2349   6.005   8.363   0.488 -0.3235 -0.1101  0.2286
  513THR    CG2 2350   5.995   8.634   0.669  0.0732  0.0349 -0.6143
  513THR   HG21 2351   6.092   8.685   0.665 -0.4232  0.9982 -0.5813
  513THR   HG22 2352   5.934   8.691   0.599  0.3833 -0.3618 -1.2279
  513THR   HG23 2353   5.961   8.643   0.772 -0.2941  0.7570 -0.7921
  513THR      C 2354   6.247   8.432   0.668  0.0034 -0.3001  0.5805
  513THR      O 2355   6.310   8.509   0.745 -0.2609 -0.2074 -0.0737
  514GLU      N 2356   6.296   8.404   0.541 -0.0335  0.5322 -0.7973
  514GLU      H 2357   6.225   8.379   0.473 -3.0865  3.9218  0.7820
  514GLU     CA 2358   6.432   8.418   0.501  0.1725  0.0590  0.6388
  514GLU     HA 2359   6.504   8.411   0.582 -0.2535 -0.2795  0.9910
  514GLU     CB 2360   6.436   8.302   0.394  0.4825  0.4139 -0.8073
  514GLU    HB1 2361   6.386   8.218   0.442  1.1300  1.4497  1.8648
  514GLU    HB2 2362   6.378   8.334   0.307 -2.3090  1.1985  1.2124
  514GLU     CG 2363   6.580   8.257   0.357  0.2574 -0.6505  0.0018
  514GLU    HG1 2364   6.632   8.341   0.313  2.2994 -1.5627  0.5487
  514GLU    HG2 2365   6.623   8.217   0.449 -0.7697  0.4406  0.9813
  514GLU     CD 2366   6.589   8.138   0.261 -0.5825  0.2865  0.3650
  514GLU    OE1 2367   6.704   8.095   0.235  0.0523 -0.1315  0.7116
  514GLU    OE2 2368   6.484   8.093   0.220  0.3699  0.1706 -0.1731
  514GLU      C 2369   6.447   8.557   0.433  0.3988 -0.4720 -0.1113
  514GLU      O 2370   6.384   8.578   0.329  0.3952  0.3453 -0.0421
  515ARG      N 2371   6.518   8.647   0.497  0.1576 -0.3452 -0.0182
  515ARG      H 2372   6.546   8.628   0.592  3.9412  1.1172 -0.6881
  515ARG     CA 2373   6.537   8.794   0.462  0.3373  0.3602  0.2665
  515ARG     HA 2374   6.525   8.806   0.354 -2.5032  0.2031  0.4933
  515ARG     CB 2375   6.442   8.891   0.534 -0.3800 -0.6247 -0.5271
  515ARG    HB1 2376   6.445   8.875   0.641  1.1258  2.4129 -0.0137
  515ARG    HB2 2377   6.473   8.993   0.513  1.2150 -0.6126  1.6191
  515ARG     CG 2378   6.296   8.863   0.491  0.2379 -0.7217  0.7767
  515ARG    HG1 2379   6.290   8.865   0.382 -0.9713 -1.3868  0.8159
  515ARG    HG2 2380   6.270   8.767   0.535 -0.6088 -0.8734 -0.0158
  515ARG     CD 2381   6.199   8.964   0.537  0.0450  0.3154  0.3414
  515ARG    HD1 2382   6.185   8.956   0.645  2.3702 -0.2349  0.6624
  515ARG    HD2 2383   6.246   9.058   0.510 -2.8694  1.8427  0.1844
  515ARG     NE 2384   6.067   8.947   0.469  0.1696 -0.2502  0.6676
  515ARG     HE 2385   6.048   8.858   0.425 -1.2597  0.5770 -0.4934
  515ARG     CZ 2386   5.972   9.041   0.454 -0.5191 -0.3922  0.0360
  515ARG    NH1 2387   5.993   9.170   0.484  1.0038  0.0570  0.6154
  515ARG   HH11 2388   6.080   9.222   0.490 -0.9277  3.6623  0.1989
  515ARG   HH12 2389   5.920   9.240   0.483  0.1392 -0.8382  0.1912
  515ARG    NH2 2390   5.852   9.005   0.408 -0.7017  0.0156 -0.4568
  515ARG   HH21 2391   5.822   8.909   0.407 -1.3278  0.1674  1.2401
  515ARG   HH22 2392   5.779   9.074   0.407  0.7381  1.6565  0.8938
  515ARG      C 2393   6.685   8.833   0.488  0.1577  0.1711  0.7000
  515ARG      O 2394   6.750   8.767   0.568 -0.3835 -0.2658  0.1216
  516HIS      N 2395   6.733   8.943   0.424  0.8461 -0.4274  0.5204
  516HIS      H 2396   6.675   8.964   0.345 -1.1040 -3.9539  0.8263
  516HIS     CA 2397   6.849   9.021   0.458  0.2792 -0.3405  0.3018
  516HIS     HA 2398   6.941   8.967   0.433 -0.0403 -0.2030 -1.2984
  516HIS     CB 2399   6.872   9.144   0.370  0.2901  0.1680 -0.1146
  516HIS    HB1 2400   6.964   9.199   0.391  1.0439 -0.3157 -1.9349
  516HIS    HB2 2401   6.891   9.122   0.265  0.7875  0.0813 -0.0080
  516HIS     CG 2402   6.754   9.239   0.363  0.2126 -0.6219  0.2200
  516HIS    ND1 2403   6.645   9.201   0.282 -0.3445 -0.9151  1.1181
  516HIS    CD2 2404   6.725   9.354   0.434 -0.0169  0.1811 -0.2943
  516HIS    HD2 2405   6.766   9.405   0.520 -2.3287 -1.1545  1.7188
  516HIS    CE1 2406   6.558   9.298   0.307  0.2281 -0.4060  0.4159
  516HIS    HE1 2407   6.477   9.319   0.239  0.7543  0.4103  0.0245
  516HIS    NE2 2408   6.602   9.391   0.386 -0.6904  0.3755 -0.5206
  516HIS    HE2 2409   6.556   9.479   0.400 -2.7039 -0.7996  0.7875
  516HIS      C 2410   6.850   9.063   0.604  0.4674  0.1549 -0.2987
  516HIS      O 2411   6.749   9.118   0.647 -0.5270  0.7243  0.0990
  517GLY      N 2412   6.958   9.038   0.676  0.6632  0.8574 -0.6185
  517GLY      H 2413   7.038   9.001   0.626  1.3020  1.1869  0.1449
  517GLY     CA 2414   6.997   9.083   0.809  0.2880  0.2146 -0.2984
  517GLY    HA1 2415   7.081   9.150   0.789 -0.7803  1.1185 -2.0522
  517GLY    HA2 2416   6.928   9.152   0.857  0.1897 -1.1658  1.6290
  517GLY      C 2417   7.022   8.968   0.908  0.1052 -0.0096  0.8088
  517GLY      O 2418   7.106   8.985   0.999  0.1287  0.4806  0.2247
  518LEU      N 2419   6.966   8.850   0.877  0.2115 -0.2207 -0.6005
  518LEU      H 2420   6.928   8.847   0.783 -0.4874  0.7654 -0.3585
  518LEU     CA 2421   6.981   8.724   0.952  0.2488 -0.5114  0.0328
  518LEU     HA 2422   6.949   8.736   1.055 -0.0056  1.6478 -0.2502
  518LEU     CB 2423   6.880   8.637   0.882 -0.2605  0.0078 -0.4218
  518LEU    HB1 2424   6.919   8.622   0.782 -1.2148  2.4469 -1.2371
  518LEU    HB2 2425   6.890   8.537   0.925 -0.1423  0.8693  1.7223
  518LEU     CG 2426   6.734   8.684   0.896 -0.5288  0.0521  0.7107
  518LEU     HG 2427   6.717   8.783   0.853  0.6197  0.8101  1.9041
  518LEU    CD1 2428   6.649   8.588   0.809  0.3502 -0.3970 -0.1818
  518LEU   HD11 2429   6.548   8.624   0.790 -0.0884 -0.9984  0.8853
  518LEU   HD12 2430   6.686   8.558   0.711 -3.6505 -1.4449 -1.5808
  518LEU   HD13 2431   6.660   8.495   0.864  3.0313  1.2177  2.3242
  518LEU    CD2 2432   6.681   8.688   1.043  0.0180 -0.0871  1.0247
  518LEU   HD21 2433   6.724   8.614   1.109  1.0675  1.3442  2.0185
  518LEU   HD22 2434   6.699   8.785   1.090  1.8989  0.2366 -0.2278
  518LEU   HD23 2435   6.575   8.662   1.044 -0.2233  0.2353 -2.6789
  518LEU      C 2436   7.123   8.664   0.947 -0.2662 -0.5743  0.3746
  518LEU      O 2437   7.184   8.676   0.841 -0.1168  0.3447  0.4786
  519LYS      N 2438   7.181   8.619   1.059 -0.1298 -0.4669 -0.4428
  519LYS      H 2439   7.127   8.632   1.143 -1.5451  3.8108 -1.7660
  519LYS     CA 2440   7.321   8.570   1.078  0.0872  0.4801 -0.5972
  519LYS     HA 2441   7.389   8.629   1.017 -0.4216  1.5049 -0.1951
  519LYS     CB 2442   7.354   8.593   1.230  0.1226 -0.2492 -0.5542
  519LYS    HB1 2443   7.278   8.563   1.303  1.5345 -0.2370  1.0042
  519LYS    HB2 2444   7.441   8.529   1.250  0.3253 -0.8582 -3.0826
  519LYS     CG 2445   7.390   8.746   1.250 -0.1949  0.7890 -0.0617
  519LYS    HG1 2446   7.492   8.756   1.213 -0.2565  0.8541 -0.2110
  519LYS    HG2 2447   7.333   8.813   1.186  2.3040  3.1273 -0.0209
  519LYS     CD 2448   7.389   8.796   1.395 -0.3356  0.1452 -0.2667
  519LYS    HD1 2449   7.415   8.902   1.401  2.0404 -0.4079  0.3296
  519LYS    HD2 2450   7.290   8.784   1.440 -1.5550  2.8243 -1.9995
  519LYS     CE 2451   7.497   8.722   1.479  0.6001  1.0423 -0.4738
  519LYS    HE1 2452   7.469   8.616   1.474  0.3293  1.1158 -0.5523
  519LYS    HE2 2453   7.594   8.710   1.431  0.7116 -0.7896  0.1262
  519LYS     NZ 2454   7.504   8.768   1.618  0.3466  0.4077 -0.1885
  519LYS    HZ1 2455   7.475   8.865   1.617  1.6773  0.8207 -1.4949
  519LYS    HZ2 2456   7.449   8.718   1.687  0.4352  0.3621 -0.1493
  519LYS    HZ3 2457   7.595   8.759   1.662 -0.9710  1.1422  3.0027
  519LYS      C 2458   7.318   8.416   1.040  0.7496  0.2108  0.1506
  519LYS      O 2459   7.419   8.374   0.993 -0.0419  0.0213 -0.1541
  520GLU      N 2460   7.205   8.343   1.053 -0.2825  0.2016 -0.4783
  520GLU      H 2461   7.119   8.385   1.087 -0.7224 -0.7555 -0.3657
  520GLU     CA 2462   7.188   8.198   1.037  0.4521 -0.6432 -0.0279
  520GLU     HA 2463   7.256   8.157   0.963 -0.5575  0.3487 -1.5424
  520GLU     CB 2464   7.213   8.143   1.176  0.2009  0.6438 -0.0643
  520GLU    HB1 2465   7.292   8.196   1.229  0.0157 -1.0462  2.0187
  520GLU    HB2 2466   7.126   8.162   1.239  0.2071 -0.3029  0.2437
  520GLU     CG 2467   7.242   7.989   1.187  0.1154  0.2205  0.0200
  520GLU    HG1 2468   7.193   7.947   1.275  2.6061  1.6154  2.2096
  520GLU    HG2 2469   7.188   7.937   1.108  1.3122  0.0608 -0.7146
  520GLU     CD 2470   7.379   7.953   1.172 -0.6067  0.0721  0.3758
  520GLU    OE1 2471   7.414   7.909   1.063  0.0726  0.4874  0.1313
  520GLU    OE2 2472   7.455   7.953   1.270  0.0589 -0.0974  0.0531
  520GLU      C 2473   7.048   8.172   0.981  0.4768  0.2651  0.6715
  520GLU      O 2474   6.961   8.112   1.052  0.8057 -0.2630  0.6019
  521PRO      N 2475   7.014   8.220   0.856  0.0549 -0.0974  0.3867
  521PRO     CA 2476   6.881   8.221   0.792  0.0686  0.1780 -0.2488
  521PRO     HA 2477   6.820   8.291   0.848 -0.2422 -1.6635  1.8085
  521PRO     CB 2478   6.894   8.262   0.645 -0.2218 -0.1996  0.1087
  521PRO    HB1 2479   6.905   8.175   0.579 -1.4662 -0.0506 -0.3177
  521PRO    HB2 2480   6.810   8.327   0.620 -0.2959  0.6697  2.4109
  521PRO     CG 2481   7.028   8.335   0.640 -0.9166 -0.4985 -0.0724
  521PRO    HG1 2482   7.078   8.316   0.545  0.2710  0.9596  0.2352
  521PRO    HG2 2483   7.005   8.441   0.644 -1.0038 -0.4786 -1.0069
  521PRO     CD 2484   7.108   8.286   0.759  0.8831  0.0717  0.3491
  521PRO    HD1 2485   7.178   8.218   0.710 -0.8950 -0.9792 -0.8328
  521PRO    HD2 2486   7.181   8.360   0.792  2.4518 -0.4872 -1.5969
  521PRO      C 2487   6.812   8.084   0.799  0.4545 -0.5624 -0.6528
  521PRO      O 2488   6.694   8.081   0.831  0.4705  0.4030 -0.1627
  522LYS      N 2489   6.878   7.976   0.777 -0.1108  0.0816  0.1437
  522LYS      H 2490   6.976   7.999   0.768 -0.1734 -0.4220 -2.6069
  522LYS     CA 2491   6.834   7.837   0.786 -0.6182 -0.6603  0.7931
  522LYS     HA 2492   6.753   7.829   0.713  0.2428  0.6574 -0.3613
  522LYS     CB 2493   6.948   7.744   0.745 -0.5913  0.6538 -0.3467
  522LYS    HB1 2494   7.045   7.788   0.771 -0.0763  0.0609 -1.2016
  522LYS    HB2 2495   6.945   7.650   0.799  1.9504  0.4276 -0.4445
  522LYS     CG 2496   6.952   7.714   0.592  0.3390 -0.8928  0.3838
  522LYS    HG1 2497   6.861   7.665   0.559  1.6830 -2.5591 -1.0565
  522LYS    HG2 2498   6.979   7.801   0.531 -1.9086 -0.3116  0.1331
  522LYS     CD 2499   7.056   7.601   0.577  0.6080  0.0094 -0.3125
  522LYS    HD1 2500   7.102   7.606   0.479  0.6385  0.2304 -0.2875
  522LYS    HD2 2501   7.138   7.618   0.646 -1.1551  0.4254  1.8100
  522LYS     CE 2502   6.998   7.466   0.590  0.4252  0.7385 -0.4311
  522LYS    HE1 2503   7.067   7.382   0.596 -1.0409 -0.4567  0.4138
  522LYS    HE2 2504   6.939   7.457   0.681 -1.1722  3.2247 -1.1087
  522LYS     NZ 2505   6.905   7.425   0.489  0.5488 -0.6621  0.8686
  522LYS    HZ1 2506   6.820   7.479   0.492 -0.5431 -2.2568 -0.0515
  522LYS    HZ2 2507   6.935   7.421   0.393 -0.8877 -1.0585  0.4208
  522LYS    HZ3 2508   6.875   7.334   0.522  2.7453 -0.8624  2.5919
  522LYS      C 2509   6.768   7.797   0.916 -0.1359 -0.8492 -0.3717
  522LYS      O 2510   6.679   7.717   0.916  0.0075 -0.0233  0.3996
  523ARG      N 2511   6.799   7.869   1.029  0.8290  0.6765 -0.3736
  523ARG      H 2512   6.870   7.940   1.036  1.4738  0.0152  0.0000
  523ARG     CA 2513   6.727   7.851   1.152  0.2405 -0.2051 -0.0286
  523ARG     HA 2514   6.744   7.748   1.187  0.8553  0.5189  1.9802
  523ARG     CB 2515   6.811   7.924   1.258 -0.1028  0.2934 -0.1521
  523ARG    HB1 2516   6.910   7.879   1.251 -0.1221  0.1397  0.4841
  523ARG    HB2 2517   6.808   8.030   1.233  1.3434  0.4049  0.0217
  523ARG     CG 2518   6.731   7.915   1.392  0.4815 -0.1955 -0.3371
  523ARG    HG1 2519   6.634   7.963   1.386  1.6657  2.3760 -0.2957
  523ARG    HG2 2520   6.700   7.811   1.398 -1.1554  0.2898  0.2646
  523ARG     CD 2521   6.805   7.954   1.526  0.5182 -1.0300  0.6207
  523ARG    HD1 2522   6.903   7.907   1.530  0.5604 -0.9102  1.0677
  523ARG    HD2 2523   6.825   8.061   1.522  1.9880 -1.3082 -0.0285
  523ARG     NE 2524   6.732   7.916   1.646  0.0537  0.6600  0.1829
  523ARG     HE 2525   6.647   7.872   1.614  1.2371  0.1879 -2.6091
  523ARG     CZ 2526   6.757   7.937   1.775 -0.4985  0.3747 -0.1499
  523ARG    NH1 2527   6.866   8.001   1.823 -0.3963 -0.2005  0.0994
  523ARG   HH11 2528   6.939   8.026   1.759  0.9636 -0.3045  1.5523
  523ARG   HH12 2529   6.883   7.998   1.923  0.7157 -1.3182 -0.0970
  523ARG    NH2 2530   6.670   7.899   1.864  0.3736 -0.0081 -0.1008
  523ARG   HH21 2531   6.576   7.865   1.849  0.1974  0.7144 -0.7049
  523ARG   HH22 2532   6.693   7.912   1.961  1.8308 -0.1532 -0.4047
  523ARG      C 2533   6.578   7.903   1.141 -0.0761  0.0959 -0.2071
  523ARG      O 2534   6.475   7.841   1.177 -0.3112 -0.5420 -0.2526
  524VAL      N 2535   6.568   8.018   1.073  0.6257 -0.2317  0.2251
  524VAL      H 2536   6.648   8.048   1.019 -0.3200  3.2862  0.5294
  524VAL     CA 2537   6.449   8.098   1.045  0.0010  0.0832  0.2873
  524VAL     HA 2538   6.386   8.084   1.133 -0.5090  1.0786  0.0935
  524VAL     CB 2539   6.495   8.247   1.032 -1.0152 -0.3882  0.4867
  524VAL     HB 2540   6.512   8.261   0.925 -0.7183 -0.6547  0.4977
  524VAL    CG1 2541   6.387   8.342   1.068  0.0916  0.6471  0.0224
  524VAL   HG11 2542   6.369   8.336   1.175  1.2784  2.8264  0.3918
  524VAL   HG12 2543   6.405   8.448   1.050  1.5563  0.5808  1.0001
  524VAL   HG13 2544   6.303   8.320   1.002 -1.0865  1.1400  1.3122
  524VAL    CG2 2545   6.619   8.298   1.105  0.0175  0.1524 -0.0871
  524VAL   HG21 2546   6.714   8.249   1.085 -0.1727 -0.2816  0.0764
  524VAL   HG22 2547   6.644   8.405   1.099  3.8695 -0.5411  0.5315
  524VAL   HG23 2548   6.602   8.295   1.213  0.8645  0.2644  0.0612
  524VAL      C 2549   6.383   8.051   0.913  1.0196  0.7421  0.4639
  524VAL      O 2550   6.266   8.086   0.897 -0.6991  0.6470  0.1117
  525GLU      N 2551   6.448   7.967   0.823  0.1169  0.2111 -0.4962
  525GLU      H 2552   6.549   7.966   0.834 -0.0411 -3.0714  2.3379
  525GLU     CA 2553   6.377   7.889   0.725 -0.1607  0.4919  0.3459
  525GLU     HA 2554   6.301   7.954   0.681  0.0547  0.6860  0.2602
  525GLU     CB 2555   6.474   7.848   0.615 -0.0659  0.2692  0.2498
  525GLU    HB1 2556   6.538   7.934   0.593  0.6893  0.0492  1.4938
  525GLU    HB2 2557   6.547   7.774   0.647 -1.1302 -0.0776  2.0087
  525GLU     CG 2558   6.409   7.812   0.483  0.2671  0.6370  0.4260
  525GLU    HG1 2559   6.321   7.749   0.499  0.7671  0.6059  3.6978
  525GLU    HG2 2560   6.364   7.904   0.444 -3.2600 -0.8691  0.5765
  525GLU     CD 2561   6.502   7.752   0.377  1.0172  0.7270 -0.5879
  525GLU    OE1 2562   6.616   7.712   0.404 -0.0799 -0.0478 -0.3179
  525GLU    OE2 2563   6.460   7.733   0.264 -0.4521 -0.3791 -0.0272
  525GLU      C 2564   6.332   7.751   0.787  0.3853  0.2316 -0.1993
  525GLU      O 2565   6.231   7.689   0.746 -0.3463  0.2378 -0.2505
  526GLU      N 2566   6.395   7.699   0.896 -0.6243 -0.2791  0.1046
  526GLU      H 2567   6.471   7.761   0.921 -0.7776  0.8655 -2.0478
  526GLU     CA 2568   6.359   7.574   0.964 -0.3312  0.5267  0.1133
  526GLU     HA 2569   6.338   7.497   0.890 -0.9604  0.8879 -0.0886
  526GLU     CB 2570   6.475   7.516   1.048 -0.5757 -0.0817 -0.5739
  526GLU    HB1 2571   6.564   7.514   0.985  1.9438 -0.0324  2.7087
  526GLU    HB2 2572   6.500   7.585   1.129 -2.2589 -0.2552  0.1470
  526GLU     CG 2573   6.452   7.375   1.109  0.4461 -0.5687  0.0812
  526GLU    HG1 2574   6.537   7.347   1.171  0.4886 -2.1477 -0.6551
  526GLU    HG2 2575   6.358   7.389   1.162  0.6479  1.7969 -0.0437
  526GLU     CD 2576   6.446   7.268   0.998  0.1118 -0.7883  0.2300
  526GLU    OE1 2577   6.550   7.232   0.939  0.4988 -0.0368 -0.3023
  526GLU    OE2 2578   6.336   7.221   0.967  0.3434  0.2934 -0.0298
  526GLU      C 2579   6.225   7.598   1.038 -0.4346 -0.4485 -0.5409
  526GLU      O 2580   6.129   7.528   1.026 -0.4965  0.1220  0.1586
  527LEU      N 2581   6.217   7.704   1.122  0.4174  0.3232  0.0327
  527LEU      H 2582   6.302   7.758   1.128  1.3631 -1.1565  4.3637
  527LEU     CA 2583   6.104   7.759   1.194  0.3392  0.2274  0.0524
  527LEU     HA 2584   6.078   7.670   1.251 -1.0519  0.9982  0.6495
  527LEU     CB 2585   6.154   7.871   1.292 -1.1517  1.0424  0.3195
  527LEU    HB1 2586   6.248   7.848   1.342 -1.4805 -0.7801  0.1729
  527LEU    HB2 2587   6.164   7.963   1.235 -1.4958 -0.7101 -2.8009
  527LEU     CG 2588   6.057   7.889   1.406  0.2359 -0.2253 -0.7331
  527LEU     HG 2589   5.956   7.920   1.380 -0.0094  1.6490  2.0432
  527LEU    CD1 2590   6.018   7.758   1.484 -0.4294  0.3063 -0.4516
  527LEU   HD11 2591   6.108   7.704   1.514  0.5025  1.2135 -1.4767
  527LEU   HD12 2592   5.961   7.780   1.574  0.9386 -0.6763  0.6942
  527LEU   HD13 2593   5.963   7.694   1.416  0.2224  0.0672 -0.7688
  527LEU    CD2 2594   6.119   8.005   1.489 -0.0386  0.0151 -0.4864
  527LEU   HD21 2595   6.141   8.101   1.442  1.2998 -0.3320 -0.5889
  527LEU   HD22 2596   6.038   8.029   1.558  1.2836  0.2519  1.0319
  527LEU   HD23 2597   6.199   7.983   1.559 -0.9835  1.1916  1.0118
  527LEU      C 2598   5.981   7.794   1.108 -0.5508 -1.0361 -0.5161
  527LEU      O 2599   5.863   7.789   1.147  0.4914 -0.0390  0.0056
  528GLN      N 2600   6.012   7.849   0.991  0.3377  0.0825 -0.0802
  528GLN      H 2601   6.110   7.850   0.967  0.4549 -3.1020 -0.1144
  528GLN     CA 2602   5.917   7.875   0.883 -0.4185 -0.4259  0.2288
  528GLN     HA 2603   5.845   7.950   0.916 -0.8813 -1.0279  0.6146
  528GLN     CB 2604   5.989   7.945   0.756 -1.3649 -0.2281  0.2098
  528GLN    HB1 2605   6.023   8.041   0.795 -2.7023  1.4352 -2.3971
  528GLN    HB2 2606   6.073   7.887   0.718 -1.0230  0.3071  0.1481
  528GLN     CG 2607   5.900   7.986   0.640 -0.0205  0.1979  0.3645
  528GLN    HG1 2608   5.812   8.017   0.696 -1.3818  2.4791 -2.7570
  528GLN    HG2 2609   5.936   8.080   0.598  0.5137  0.3675  1.2059
  528GLN     CD 2610   5.869   7.882   0.532 -0.6697  0.5819  0.7236
  528GLN    OE1 2611   5.935   7.775   0.521  0.2371  0.1436  0.2108
  528GLN    NE2 2612   5.762   7.898   0.457  0.0727  0.0982  0.2946
  528GLN   HE21 2613   5.701   7.978   0.471  0.8084  0.6078  0.6131
  528GLN   HE22 2614   5.748   7.859   0.365 -1.5516  0.2113  0.4555
  528GLN      C 2615   5.838   7.749   0.849 -0.4229  0.5723 -0.9065
  528GLN      O 2616   5.716   7.740   0.889  0.0054 -0.8303  0.0632
  529ASN      N 2617   5.910   7.644   0.804  0.4806  0.3374 -0.3563
  529ASN      H 2618   6.006   7.669   0.786  0.8903 -0.1066  1.1299
  529ASN     CA 2619   5.854   7.515   0.764 -0.0809  0.2843  0.0449
  529ASN     HA 2620   5.782   7.534   0.684 -0.8826  2.3794  1.1938
  529ASN     CB 2621   5.975   7.424   0.712 -0.4578 -0.4664 -0.0490
  529ASN    HB1 2622   6.049   7.485   0.660  0.2237 -0.6971  0.6422
  529ASN    HB2 2623   6.025   7.375   0.795  1.4444  0.3595 -0.6429
  529ASN     CG 2624   5.929   7.328   0.613  0.2063 -0.8442  0.1171
  529ASN    OD1 2625   5.844   7.246   0.640 -0.0283  0.2493  0.0235
  529ASN    ND2 2626   5.978   7.339   0.489  0.2278 -0.1316  0.1090
  529ASN   HD21 2627   6.047   7.404   0.454  0.3090 -0.8747 -1.1636
  529ASN   HD22 2628   5.952   7.270   0.419 -1.4510 -1.3216  1.8061
  529ASN      C 2629   5.786   7.439   0.880 -0.0781  0.1423  0.8380
  529ASN      O 2630   5.690   7.370   0.856 -1.2796 -0.6179 -0.6677
  530LYS      N 2631   5.832   7.459   1.004  0.2588  0.1647 -0.6528
  530LYS      H 2632   5.916   7.515   1.009 -0.3877  1.0891  0.2051
  530LYS     CA 2633   5.765   7.423   1.129  0.2601  0.0770  0.5628
  530LYS     HA 2634   5.759   7.314   1.118  0.4138  0.1742 -0.5913
  530LYS     CB 2635   5.859   7.446   1.258  0.6069 -0.9642  1.1459
  530LYS    HB1 2636   5.965   7.442   1.232  0.4864  0.7171  0.2124
  530LYS    HB2 2637   5.852   7.554   1.274  0.4207 -0.4196 -1.9017
  530LYS     CG 2638   5.836   7.352   1.384  0.3762 -0.7706  0.4992
  530LYS    HG1 2639   5.729   7.356   1.405  0.5650  0.2329  1.3616
  530LYS    HG2 2640   5.840   7.250   1.344 -1.2763 -0.1176 -1.4885
  530LYS     CD 2641   5.920   7.383   1.509  0.7399  0.7533  0.1196
  530LYS    HD1 2642   6.024   7.382   1.477  0.5045  1.5339 -0.7140
  530LYS    HD2 2643   5.895   7.470   1.570 -1.5173 -0.0506  0.4413
  530LYS     CE 2644   5.898   7.264   1.613  0.1762 -0.2267  0.3659
  530LYS    HE1 2645   5.790   7.266   1.627  0.1438  1.8432  0.1090
  530LYS    HE2 2646   5.915   7.169   1.563  0.8786  0.1222 -0.0758
  530LYS     NZ 2647   5.970   7.279   1.740 -0.1432 -0.1555  0.4200
  530LYS    HZ1 2648   5.986   7.204   1.805  1.1671 -2.9265 -2.7864
  530LYS    HZ2 2649   6.062   7.315   1.719 -0.1887 -1.0244 -1.5131
  530LYS    HZ3 2650   5.927   7.355   1.791 -2.4529  0.4627 -2.1626
  530LYS      C 2651   5.617   7.478   1.156  0.1602  0.1906  0.1140
  530LYS      O 2652   5.513   7.407   1.169 -0.0048  0.6450 -0.1580
  531ILE      N 2653   5.606   7.613   1.158  0.5043 -0.4737 -0.4030
  531ILE      H 2654   5.690   7.663   1.133  1.5337 -2.0963 -0.3507
  531ILE     CA 2655   5.476   7.687   1.165 -0.6015 -0.1059 -0.5694
  531ILE     HA 2656   5.433   7.664   1.263  2.9147  0.2914  1.2668
  531ILE     CB 2657   5.497   7.838   1.174  0.2883 -0.4881 -0.8140
  531ILE     HB 2658   5.549   7.870   1.084  1.8685  2.7904  1.0950
  531ILE    CG1 2659   5.583   7.884   1.297 -0.2661  0.7533 -0.4478
  531ILE   HG11 2660   5.534   7.874   1.394  0.6054  0.9582  0.0220
  531ILE   HG12 2661   5.666   7.815   1.306 -0.3295  0.4212 -2.1103
  531ILE    CG2 2662   5.363   7.918   1.174  0.6266  0.0005 -0.3555
  531ILE   HG21 2663   5.313   7.913   1.078  0.7396 -0.2920 -0.4008
  531ILE   HG22 2664   5.294   7.870   1.243  0.3410 -1.4298 -1.6012
  531ILE   HG23 2665   5.369   8.024   1.200 -1.0112  0.5800 -2.1371
  531ILE     CD 2666   5.637   8.028   1.292 -0.4569 -0.2663 -0.0435
  531ILE    HD1 2667   5.709   8.030   1.210 -1.5876  2.3872 -1.0911
  531ILE    HD2 2668   5.573   8.107   1.255  0.5467 -0.2874 -1.9649
  531ILE    HD3 2669   5.674   8.059   1.389 -3.8702 -2.4612  2.1812
  531ILE      C 2670   5.382   7.653   1.055  0.4022 -0.0282  0.4539
  531ILE      O 2671   5.259   7.644   1.080 -0.0426  0.0438 -0.3436
  532VAL      N 2672   5.431   7.628   0.932 -0.1053 -0.2275 -0.8512
  532VAL      H 2673   5.529   7.646   0.911  0.3756 -0.7997  0.7408
  532VAL     CA 2674   5.351   7.574   0.821 -0.0036 -0.3455  0.1445
  532VAL     HA 2675   5.274   7.651   0.813  0.1353 -0.2095  0.0863
  532VAL     CB 2676   5.440   7.579   0.690  0.7059  0.7439 -0.4222
  532VAL     HB 2677   5.529   7.526   0.725 -0.4250  0.0571  1.6045
  532VAL    CG1 2678   5.383   7.522   0.561  0.7191  0.3818 -0.3293
  532VAL   HG11 2679   5.302   7.454   0.589  0.1186  1.2326  0.0518
  532VAL   HG12 2680   5.345   7.597   0.492  1.9147 -1.1336 -2.7792
  532VAL   HG13 2681   5.444   7.458   0.497  0.0825 -0.5032 -0.0832
  532VAL    CG2 2682   5.488   7.723   0.647  0.0763 -0.0742 -0.3354
  532VAL   HG21 2683   5.528   7.777   0.733 -0.7673 -1.0911  0.7286
  532VAL   HG22 2684   5.567   7.724   0.571  0.2282 -2.1554 -0.2443
  532VAL   HG23 2685   5.407   7.787   0.610  0.7341 -0.9032 -3.4897
  532VAL      C 2686   5.277   7.445   0.854 -0.1349 -0.0380 -0.1193
  532VAL      O 2687   5.162   7.421   0.811 -0.7478 -0.3219 -0.5351
  533ASN      N 2688   5.339   7.359   0.934  0.6382 -0.0181 -0.2193
  533ASN      H 2689   5.426   7.386   0.977  1.0696 -1.9636  0.2279
  533ASN     CA 2690   5.287   7.225   0.971  0.1617  0.1804  0.5518
  533ASN     HA 2691   5.254   7.170   0.883 -0.6128 -1.7541  1.9804
  533ASN     CB 2692   5.396   7.135   1.029  0.2632  0.9410  0.4305
  533ASN    HB1 2693   5.467   7.116   0.948 -0.2736 -1.2387  0.4016
  533ASN    HB2 2694   5.449   7.168   1.118  0.9855 -0.1654  0.4303
  533ASN     CG 2695   5.357   6.992   1.069  0.8578 -0.4784  0.6442
  533ASN    OD1 2696   5.277   6.932   0.997  0.4788 -0.0832  0.2239
  533ASN    ND2 2697   5.388   6.933   1.186  0.4619 -0.4108  0.0990
  533ASN   HD21 2698   5.452   6.972   1.254 -0.5086  1.1289  0.1844
  533ASN   HD22 2699   5.353   6.840   1.204  0.5245 -0.4342  0.1036
  533ASN      C 2700   5.176   7.237   1.071  0.5821  0.4805 -0.7992
  533ASN      O 2701   5.079   7.163   1.053 -0.1970 -0.1317  0.1685
  534CYS      N 2702   5.193   7.316   1.176 -0.0402 -0.1882  0.0626
  534CYS      H 2703   5.284   7.359   1.178  1.5299 -3.2058 -1.1948
  534CYS     CA 2704   5.096   7.359   1.275 -0.3584 -0.0800 -0.1563
  534CYS     HA 2705   5.050   7.269   1.316  0.4647 -0.1003  0.7498
  534CYS     CB 2706   5.170   7.437   1.392 -0.3478 -1.2963  0.2392
  534CYS    HB1 2707   5.274   7.405   1.404 -0.1634 -0.6162  0.5159
  534CYS    HB2 2708   5.184   7.544   1.378 -0.4973 -1.2949  0.0941
  534CYS     SG 2709   5.064   7.432   1.539  0.0733 -0.0854  0.1818
  534CYS     HG 2710   5.087   7.303   1.566  1.7388  0.4585  1.5652
  534CYS      C 2711   4.982   7.448   1.215 -0.9236 -0.0020  0.3219
  534CYS      O 2712   4.872   7.445   1.268 -0.0931 -0.3791 -0.7928
  535LEU      N 2713   5.005   7.509   1.099 -0.1491 -0.6503 -0.0541
  535LEU      H 2714   5.103   7.527   1.079 -0.0423 -0.6299  0.4699
  535LEU     CA 2715   4.888   7.570   1.022 -0.6260  0.6322 -0.3815
  535LEU     HA 2716   4.812   7.608   1.090 -0.9615 -0.1313 -0.3233
  535LEU     CB 2717   4.946   7.694   0.948 -0.0719 -0.0623 -0.3554
  535LEU    HB1 2718   4.989   7.755   1.028 -0.7049 -1.3031  0.9759
  535LEU    HB2 2719   5.028   7.655   0.889 -0.9230 -0.8979 -1.0225
  535LEU     CG 2720   4.859   7.785   0.863 -0.4607  1.0178  0.2281
  535LEU     HG 2721   4.818   7.736   0.775 -0.8357 -1.1135  1.5108
  535LEU    CD1 2722   4.739   7.847   0.927  0.3652 -0.3778  0.2881
  535LEU   HD11 2723   4.677   7.896   0.852  1.5350 -1.0362 -1.1549
  535LEU   HD12 2724   4.679   7.768   0.972 -0.9104  1.9035  2.9349
  535LEU   HD13 2725   4.771   7.908   1.012  0.0476 -0.2440  0.3121
  535LEU    CD2 2726   4.959   7.901   0.809 -0.6146  0.4116 -0.4110
  535LEU   HD21 2727   4.920   7.971   0.735 -0.6750 -0.1450 -0.9159
  535LEU   HD22 2728   4.998   7.959   0.892  1.3616 -1.3440 -0.0257
  535LEU   HD23 2729   5.045   7.847   0.769 -0.2324  0.4700  0.3296
  535LEU      C 2730   4.818   7.465   0.935  0.4602  0.1901 -0.0757
  535LEU      O 2731   4.696   7.468   0.927 -0.0124  0.1480  0.3346
  536LYS      N 2732   4.890   7.370   0.875 -0.2817 -0.1651  0.8156
  536LYS      H 2733   4.990   7.379   0.879  0.0386 -2.5147 -0.2897
  536LYS     CA 2734   4.835   7.254   0.800 -0.8986  0.1419 -0.2816
  536LYS     HA 2735   4.781   7.296   0.715 -1.4663 -0.2057 -0.1039
  536LYS     CB 2736   4.951   7.167   0.746 -0.0504  0.4538  0.0273
  536LYS    HB1 2737   5.032   7.231   0.711  1.3743 -0.5256  1.4489
  536LYS    HB2 2738   4.984   7.123   0.839  0.2842 -0.6970 -0.6220
  536LYS     CG 2739   4.921   7.059   0.643 -0.6408 -0.1324  0.5389
  536LYS    HG1 2740   4.861   6.973   0.671 -1.7985  0.3969 -0.2207
  536LYS    HG2 2741   4.871   7.109   0.559 -0.6908 -2.8170 -1.1539
  536LYS     CD 2742   5.051   7.007   0.572  0.2902 -0.0480 -0.3438
  536LYS    HD1 2743   5.020   6.943   0.489  0.3402 -1.1694  0.4824
  536LYS    HD2 2744   5.104   7.094   0.534  1.1765  0.4301  1.8580
  536LYS     CE 2745   5.137   6.925   0.658  0.5966  0.2473 -0.4063
  536LYS    HE1 2746   5.173   6.984   0.743  0.2280 -1.7936  1.2419
  536LYS    HE2 2747   5.084   6.840   0.701 -1.0015  0.7139 -1.3672
  536LYS     NZ 2748   5.255   6.878   0.588  0.4367  0.0401  0.4527
  536LYS    HZ1 2749   5.235   6.843   0.495 -0.6057  3.5978 -0.8382
  536LYS    HZ2 2750   5.311   6.961   0.578 -0.8958  1.4018  3.1291
  536LYS    HZ3 2751   5.308   6.803   0.629  0.8312 -1.7303 -2.9560
  536LYS      C 2752   4.732   7.173   0.883 -0.2893  0.2996 -0.6949
  536LYS      O 2753   4.617   7.162   0.846 -0.1553 -0.2014  0.5880
  537ASP      N 2754   4.772   7.141   1.005  0.0238  0.4148 -0.2681
  537ASP      H 2755   4.868   7.167   1.021  0.0254  0.0496  0.3582
  537ASP     CA 2756   4.698   7.084   1.121 -0.2964  0.1806 -0.5196
  537ASP     HA 2757   4.657   6.986   1.096 -1.7507  0.9866 -1.4689
  537ASP     CB 2758   4.809   7.068   1.231  0.0856 -0.1459 -0.0637
  537ASP    HB1 2759   4.856   6.972   1.209 -3.3685 -1.8418 -0.7000
  537ASP    HB2 2760   4.875   7.154   1.234 -0.1474  0.0225  2.5371
  537ASP     CG 2761   4.768   7.041   1.374 -0.4340 -0.3622  0.4329
  537ASP    OD1 2762   4.689   6.944   1.391  0.3401  0.1944 -0.7794
  537ASP    OD2 2763   4.828   7.104   1.468 -0.1787  0.8710  0.1016
  537ASP      C 2764   4.574   7.173   1.163  0.2607 -0.0535 -0.5277
  537ASP      O 2765   4.483   7.111   1.221  0.2009 -0.3042  0.2839
  538HIS      N 2766   4.564   7.305   1.132  0.3783 -0.0860  0.3212
  538HIS      H 2767   4.628   7.347   1.066 -0.3900  2.4622  1.1008
  538HIS     CA 2768   4.466   7.400   1.174 -0.2102 -0.7541 -0.5563
  538HIS     HA 2769   4.408   7.369   1.261 -1.9211  3.2805 -0.0298
  538HIS     CB 2770   4.528   7.544   1.191  0.0878  0.3196 -0.7452
  538HIS    HB1 2771   4.613   7.537   1.259 -0.4799 -0.0534 -0.0660
  538HIS    HB2 2772   4.567   7.585   1.097  0.1753  0.0712 -0.8189
  538HIS     CG 2773   4.434   7.651   1.247 -0.3783 -0.3399  0.9773
  538HIS    ND1 2774   4.341   7.639   1.352 -0.4420 -0.0257 -0.1411
  538HIS    CD2 2775   4.430   7.781   1.198 -0.4701 -0.0358  0.4710
  538HIS    HD2 2776   4.484   7.834   1.121 -0.1214 -1.5832 -0.3758
  538HIS    CE1 2777   4.287   7.760   1.362 -0.3923  0.1396 -0.7789
  538HIS    HE1 2778   4.212   7.792   1.432 -0.5230  0.8635 -1.2372
  538HIS    NE2 2779   4.332   7.845   1.267  0.1355  0.0661 -0.0626
  538HIS    HE2 2780   4.300   7.940   1.262 -1.0399 -0.3396 -0.4200
  538HIS      C 2781   4.368   7.416   1.057  0.6836 -0.4772  0.6217
  538HIS      O 2782   4.247   7.425   1.081  0.4295  0.1335 -0.3346
  539VAL      N 2783   4.418   7.429   0.932 -0.4147  0.6544 -0.2406
  539VAL      H 2784   4.518   7.439   0.925 -0.3533 -0.1171 -0.5817
  539VAL     CA 2785   4.330   7.453   0.818  0.2866  0.1964  0.3695
  539VAL     HA 2786   4.249   7.523   0.841 -0.1261 -0.7533  1.9748
  539VAL     CB 2787   4.405   7.513   0.692  0.1140  0.4516  0.4181
  539VAL     HB 2788   4.331   7.524   0.612  1.1587  1.1569 -0.4869
  539VAL    CG1 2789   4.465   7.650   0.718 -0.5934  0.0045 -0.1196
  539VAL   HG11 2790   4.507   7.688   0.625  0.3538 -0.5234  0.0911
  539VAL   HG12 2791   4.382   7.708   0.760 -0.7390  0.4362 -0.9749
  539VAL   HG13 2792   4.543   7.651   0.794 -0.4604  0.5709 -0.2584
  539VAL    CG2 2793   4.517   7.421   0.628  0.4862 -0.4196  0.6289
  539VAL   HG21 2794   4.489   7.318   0.606  1.4843 -0.8745  1.4348
  539VAL   HG22 2795   4.581   7.456   0.547 -1.5647 -0.5273 -1.1310
  539VAL   HG23 2796   4.588   7.401   0.709  1.8280  1.3258 -0.0377
  539VAL      C 2797   4.249   7.321   0.778  0.4132 -0.3240  0.4618
  539VAL      O 2798   4.195   7.314   0.670  0.0029 -0.2016  0.4725
  540THR      N 2799   4.221   7.224   0.872 -0.3847 -0.6543 -0.2438
  540THR      H 2800   4.240   7.238   0.970 -0.4118  0.0371 -0.3342
  540THR     CA 2801   4.156   7.101   0.836 -0.2172 -0.6268  0.1865
  540THR     HA 2802   4.199   7.062   0.744 -1.6518 -1.7635 -0.0341
  540THR     CB 2803   4.171   7.005   0.956 -0.2548  0.1437  1.0086
  540THR     HB 2804   4.097   6.930   0.929 -0.1943 -0.1205  1.5705
  540THR    OG1 2805   4.127   7.048   1.083  0.2475 -0.3704  0.8268
  540THR    HG1 2806   4.145   6.986   1.152 -1.3165 -0.6378  1.0279
  540THR    CG2 2807   4.313   6.943   0.958 -0.6116  0.4603  0.7241
  540THR   HG21 2808   4.386   7.022   0.943 -1.3701  0.9817 -0.3808
  540THR   HG22 2809   4.325   6.886   1.050  1.4648  1.3048  1.0188
  540THR   HG23 2810   4.313   6.866   0.881  1.5276  0.2723  0.8528
  540THR      C 2811   4.008   7.128   0.814 -0.2530 -1.3403 -0.7138
  540THR      O 2812   3.944   7.066   0.733  0.4312 -0.3599  0.5637
  541PHE      N 2813   3.959   7.231   0.881  0.3034 -0.7535 -0.1074
  541PHE      H 2814   4.020   7.273   0.950  1.0419  0.0395 -1.2016
  541PHE     CA 2815   3.820   7.279   0.880 -0.0615  0.2091 -0.4112
  541PHE     HA 2816   3.759   7.194   0.911  1.2288 -0.7514 -0.4509
  541PHE     CB 2817   3.808   7.396   0.985  0.3929  0.0664 -0.3039
  541PHE    HB1 2818   3.838   7.358   1.083 -0.7578  2.3172  1.0141
  541PHE    HB2 2819   3.890   7.466   0.966 -0.3346  1.2724  0.8065
  541PHE     CG 2820   3.671   7.469   0.995 -0.2433  0.1099  0.1561
  541PHE    CD1 2821   3.556   7.399   1.042 -0.3282  0.7555  0.0644
  541PHE    HD1 2822   3.565   7.299   1.082 -0.3340  0.7222 -0.0190
  541PHE    CD2 2823   3.663   7.600   0.947  0.3228  0.3837 -0.3527
  541PHE    HD2 2824   3.743   7.658   0.903 -0.7492  2.4111  0.2609
  541PHE    CE1 2825   3.431   7.467   1.061  0.1211 -0.4638  0.1164
  541PHE    HE1 2826   3.337   7.420   1.089 -0.5100  0.0243 -1.1299
  541PHE    CE2 2827   3.535   7.662   0.955  0.2608 -0.3494 -0.3198
  541PHE    HE2 2828   3.531   7.765   0.922 -2.4438  0.3840  1.8439
  541PHE     CZ 2829   3.425   7.602   1.016  0.5029  0.8500  0.2517
  541PHE     HZ 2830   3.330   7.653   1.016 -0.1268 -0.2841 -0.1739
  541PHE      C 2831   3.783   7.327   0.740  0.5576 -0.5901 -0.5593
  541PHE      O 2832   3.662   7.321   0.703 -0.2927 -0.5182 -0.1173
  542ASN      N 2833   3.879   7.385   0.666 -0.1215  0.3985  0.0478
  542ASN      H 2834   3.974   7.384   0.699  0.0001  1.0202 -0.2692
  542ASN     CA 2835   3.857   7.430   0.525 -0.4342 -0.3587  0.4729
  542ASN     HA 2836   3.762   7.483   0.518  0.5127  1.1780 -3.0645
  542ASN     CB 2837   3.965   7.525   0.484  0.3659  0.1332  0.5540
  542ASN    HB1 2838   4.064   7.478   0.478 -0.8671 -2.6172 -0.1055
  542ASN    HB2 2839   3.941   7.543   0.379  0.4512 -0.7413  0.3720
  542ASN     CG 2840   3.972   7.650   0.567  0.4799 -0.6381  0.9754
  542ASN    OD1 2841   4.035   7.657   0.664 -0.1259 -0.2099 -0.0644
  542ASN    ND2 2842   3.909   7.762   0.522 -0.0500 -0.0903 -0.0424
  542ASN   HD21 2843   3.841   7.760   0.448 -2.8932 -1.9449  2.3661
  542ASN   HD22 2844   3.895   7.834   0.592 -0.4088  0.8327 -1.0436
  542ASN      C 2845   3.856   7.310   0.421 -0.1677  0.3514 -0.4626
  542ASN      O 2846   3.793   7.315   0.318 -0.2403 -0.1081  0.7117
  543ASN      N 2847   3.916   7.195   0.457  0.3732  0.9330 -0.2679
  543ASN      H 2848   3.959   7.200   0.548  0.6792  2.2413 -0.4563
  543ASN     CA 2849   3.923   7.072   0.375 -0.3916 -0.1813  0.4915
  543ASN     HA 2850   3.923   7.101   0.270  1.0319  0.8101  0.7447
  543ASN     CB 2851   4.060   7.006   0.405  0.7983 -0.0251 -0.4792
  543ASN    HB1 2852   4.081   6.989   0.510  0.6051  1.6861 -0.1260
  543ASN    HB2 2853   4.062   6.908   0.357 -0.3556 -0.3574  0.1384
  543ASN     CG 2854   4.168   7.099   0.339  0.2654 -0.1208  0.5366
  543ASN    OD1 2855   4.146   7.155   0.234  0.4468  0.5362  0.0650
  543ASN    ND2 2856   4.283   7.117   0.409 -0.2627 -0.6857  0.3270
  543ASN   HD21 2857   4.298   7.070   0.497 -0.5930  1.9558  1.8774
  543ASN   HD22 2858   4.354   7.169   0.359 -0.7630 -2.0251 -1.9487
  543ASN      C 2859   3.798   6.980   0.396 -0.4672 -0.1498 -0.2592
  543ASN      O 2860   3.773   6.889   0.313  0.6514 -0.0939 -0.2265
  544GLY      N 2861   3.730   7.000   0.504 -0.1961  0.3652  0.2954
  544GLY      H 2862   3.757   7.084   0.554 -0.7272  0.5470  0.2743
  544GLY     CA 2863   3.619   6.911   0.530 -0.3305 -0.5082  0.2487
  544GLY    HA1 2864   3.519   6.953   0.543 -1.8793 -4.0374  0.8467
  544GLY    HA2 2865   3.608   6.834   0.454  0.6146  0.2477 -0.6662
  544GLY      C 2866   3.650   6.832   0.664 -0.5080 -0.6247  0.3017
  544GLY      O 2867   3.574   6.745   0.696 -0.6968  0.4637  0.3043
  545GLY      N 2868   3.765   6.855   0.723 -0.3435  0.6655  0.5080
  545GLY      H 2869   3.829   6.924   0.689 -1.4728  2.4286  1.7847
  545GLY     CA 2870   3.805   6.792   0.846  0.3950 -0.5315 -0.2242
  545GLY    HA1 2871   3.840   6.876   0.905 -0.0643  0.5786 -1.4697
  545GLY    HA2 2872   3.726   6.740   0.900  0.8294  0.8056  1.8065
  545GLY      C 2873   3.927   6.704   0.841  0.0807 -0.2019 -0.5398
  545GLY      O 2874   3.980   6.673   0.948 -0.1178 -0.1726  0.2209
  546LEU      N 2875   3.983   6.662   0.727  0.6463  0.2385  0.9963
  546LEU      H 2876   3.933   6.677   0.641 -3.1336 -0.6065  2.7915
  546LEU     CA 2877   4.100   6.579   0.720 -0.2831 -0.2732 -0.2313
  546LEU     HA 2878   4.125   6.521   0.809  0.6927  1.8645  0.9732
  546LEU     CB 2879   4.085   6.491   0.605  0.1841  0.3843  0.3269
  546LEU    HB1 2880   4.080   6.552   0.515  1.8142  0.6100  0.3502
  546LEU    HB2 2881   4.171   6.425   0.588  0.5754  0.8332  0.5440
  546LEU     CG 2882   3.973   6.391   0.618 -0.5651 -0.0795 -0.0582
  546LEU     HG 2883   3.883   6.449   0.637  2.2480  5.9605 -2.4078
  546LEU    CD1 2884   3.956   6.322   0.487 -0.5466  0.6208  0.6384
  546LEU   HD11 2885   3.868   6.256   0.492  1.4309 -2.1486  1.2042
  546LEU   HD12 2886   3.933   6.385   0.401 -1.6995 -0.8323 -0.1754
  546LEU   HD13 2887   4.026   6.242   0.465  0.0540  0.8526  1.6595
  546LEU    CD2 2888   3.991   6.287   0.726  0.1714  0.4824 -0.1757
  546LEU   HD21 2889   4.037   6.190   0.710 -2.0154 -0.2821 -2.3997
  546LEU   HD22 2890   4.014   6.330   0.824  1.2531 -2.1923  0.8103
  546LEU   HD23 2891   3.889   6.255   0.747 -0.2940  1.8396 -0.2246
  546LEU      C 2892   4.225   6.673   0.700 -0.1440  0.4401 -0.6646
  546LEU      O 2893   4.208   6.779   0.638 -0.2556 -0.5443 -0.1594
  547ASN      N 2894   4.346   6.633   0.740  0.2905  0.1672  0.0485
  547ASN      H 2895   4.352   6.545   0.789  2.3698 -0.5067 -1.2763
  547ASN     CA 2896   4.474   6.694   0.708 -0.5315  0.3410  0.9768
  547ASN     HA 2897   4.455   6.799   0.732  0.1630  1.1516 -1.7358
  547ASN     CB 2898   4.572   6.640   0.814 -0.8248  0.3467  0.7459
  547ASN    HB1 2899   4.532   6.651   0.915  0.7208  0.4311  1.3792
  547ASN    HB2 2900   4.586   6.533   0.797 -0.6238  0.5062 -0.1545
  547ASN     CG 2901   4.713   6.714   0.814  0.7611  0.2718 -0.5475
  547ASN    OD1 2902   4.776   6.735   0.710  0.3282  0.1785  0.7847
  547ASN    ND2 2903   4.753   6.758   0.929 -0.1250  0.3886  0.0983
  547ASN   HD21 2904   4.697   6.745   1.012 -1.7388 -1.8345 -1.2229
  547ASN   HD22 2905   4.838   6.813   0.926 -1.0078  1.7650 -0.9893
  547ASN      C 2906   4.515   6.681   0.557  0.9598  0.3957 -0.1901
  547ASN      O 2907   4.587   6.589   0.515  0.3535 -0.2456 -0.4273
  548ARG      N 2908   4.458   6.766   0.470  0.0993  0.1862  0.2137
  548ARG      H 2909   4.387   6.826   0.510  1.0502  0.5719  1.3496
  548ARG     CA 2910   4.505   6.773   0.334  0.3264  1.0150  0.3194
  548ARG     HA 2911   4.556   6.682   0.302 -0.7446  0.7909 -0.8438
  548ARG     CB 2912   4.379   6.808   0.238 -0.0347 -0.0945 -0.6087
  548ARG    HB1 2913   4.338   6.905   0.267  2.3307  0.7065  0.3607
  548ARG    HB2 2914   4.413   6.823   0.136  3.0586 -1.7651  0.0500
  548ARG     CG 2915   4.270   6.701   0.232  0.4815 -0.3212 -0.4428
  548ARG    HG1 2916   4.325   6.612   0.199  0.3920 -0.4056 -0.3671
  548ARG    HG2 2917   4.225   6.694   0.331 -0.7682  1.3246 -0.8677
  548ARG     CD 2918   4.158   6.737   0.131 -0.4569  0.3209  0.2505
  548ARG    HD1 2919   4.109   6.831   0.156  1.5009  0.9424  2.0537
  548ARG    HD2 2920   4.210   6.735   0.035 -0.5517 -1.6658  0.1994
  548ARG     NE 2921   4.064   6.629   0.117 -0.0111 -0.3865 -0.0836
  548ARG     HE 2922   4.098   6.538   0.143 -0.5101 -0.5239  0.1116
  548ARG     CZ 2923   3.941   6.648   0.064 -0.0881 -0.8228 -0.1170
  548ARG    NH1 2924   3.890   6.762   0.037 -0.0577 -0.1000 -0.3114
  548ARG   HH11 2925   3.944   6.847   0.022  0.4639 -0.3062  0.3994
  548ARG   HH12 2926   3.791   6.778   0.020  0.2045  0.2073 -1.7697
  548ARG    NH2 2927   3.867   6.540   0.053  0.1957  0.6159  0.1570
  548ARG   HH21 2928   3.900   6.448   0.077 -2.2623 -0.6176 -0.7990
  548ARG   HH22 2929   3.778   6.539   0.005  0.5216 -1.3324 -0.4912
  548ARG      C 2930   4.612   6.887   0.320 -0.5139  0.4923  0.2342
  548ARG      O 2931   4.618   6.973   0.408  0.4821 -0.3025  0.2199
  549PRO      N 2932   4.693   6.886   0.219 -0.7915 -0.0196 -0.1518
  549PRO     CA 2933   4.790   6.994   0.195 -0.2695 -0.6883 -0.7786
  549PRO     HA 2934   4.818   7.039   0.290 -0.1704 -0.9576 -0.6765
  549PRO     CB 2935   4.908   6.937   0.107  0.2092 -0.1948  0.7574
  549PRO    HB1 2936   4.957   7.006   0.038 -0.3559 -1.8244 -1.3755
  549PRO    HB2 2937   4.978   6.890   0.176 -1.2768 -0.3067  2.2773
  549PRO     CG 2938   4.827   6.830   0.034  0.2851 -0.1717 -0.1389
  549PRO    HG1 2939   4.787   6.881  -0.054  1.0932  0.4558 -0.1628
  549PRO    HG2 2940   4.891   6.750  -0.003  0.6122 -0.3152  0.7331
  549PRO     CD 2941   4.722   6.777   0.125 -0.2913  0.6209  0.0231
  549PRO    HD1 2942   4.629   6.753   0.073  0.3663  1.7919 -1.7891
  549PRO    HD2 2943   4.763   6.694   0.182  0.1611  1.4247  0.9097
  549PRO      C 2944   4.738   7.114   0.115  0.4454  0.0113  0.4561
  549PRO      O 2945   4.803   7.219   0.105  0.0379  0.3654  0.1648
  550ASN      N 2946   4.619   7.093   0.055  0.4635 -0.0937  0.0346
  550ASN      H 2947   4.584   6.999   0.047  0.2685  0.1170 -2.3249
  550ASN     CA 2948   4.534   7.190  -0.015 -0.2471 -0.3280 -0.0549
  550ASN     HA 2949   4.587   7.245  -0.093 -0.0697  1.7899  1.4792
  550ASN     CB 2950   4.409   7.113  -0.062  0.1851 -0.0124  0.1571
  550ASN    HB1 2951   4.370   7.047   0.016 -0.2122  1.5517  1.3324
  550ASN    HB2 2952   4.333   7.181  -0.100  1.5975  1.0660 -0.8204
  550ASN     CG 2953   4.426   7.013  -0.175  0.0267 -0.0648  0.1083
  550ASN    OD1 2954   4.480   6.907  -0.155 -0.5246  0.1343  0.4562
  550ASN    ND2 2955   4.396   7.042  -0.299  0.3503 -0.0703 -0.1280
  550ASN   HD21 2956   4.363   7.131  -0.334  0.7659 -0.4055 -1.4002
  550ASN   HD22 2957   4.419   6.971  -0.367  2.8875 -1.3092  1.8405
  550ASN      C 2958   4.483   7.297   0.086  0.0800  0.4764  0.8937
  550ASN      O 2959   4.460   7.269   0.202  0.1801  0.1726  0.1165
  551TYR      N 2960   4.459   7.410   0.027 -0.5764  0.4633 -0.0117
  551TYR      H 2961   4.488   7.424  -0.069 -0.3042 -0.4878 -0.0745
  551TYR     CA 2962   4.407   7.534   0.091 -0.1192  0.5905  0.5472
  551TYR     HA 2963   4.356   7.583   0.008  2.8960  0.9864 -1.2102
  551TYR     CB 2964   4.298   7.519   0.195  0.0831  0.3533  0.7036
  551TYR    HB1 2965   4.238   7.429   0.182  0.5947  0.0780  0.1828
  551TYR    HB2 2966   4.349   7.514   0.291  1.2732 -0.4161  0.0538
  551TYR     CG 2967   4.208   7.642   0.205  0.4187  1.1770 -0.3468
  551TYR    CD1 2968   4.103   7.656   0.115 -0.3621 -0.1794 -0.1315
  551TYR    HD1 2969   4.079   7.582   0.040 -1.7447 -0.2714  0.3883
  551TYR    CD2 2970   4.236   7.738   0.301  0.4597 -0.4050  0.3162
  551TYR    HD2 2971   4.316   7.716   0.369 -0.4569 -1.5699  1.0543
  551TYR    CE1 2972   4.032   7.776   0.119 -0.1439 -0.1192 -0.3521
  551TYR    HE1 2973   3.955   7.786   0.044 -2.4536 -1.9956  1.6068
  551TYR    CE2 2974   4.151   7.848   0.316  0.3054 -1.0593  0.9730
  551TYR    HE2 2975   4.169   7.920   0.395  0.8818 -0.1188  0.0080
  551TYR     CZ 2976   4.057   7.877   0.217 -0.0433 -0.2103 -0.0193
  551TYR     OH 2977   3.974   7.988   0.215  0.1606 -0.8241 -0.4130
  551TYR     HH 2978   3.954   8.033   0.296 -0.6356 -0.4607 -0.7997
  551TYR      C 2979   4.516   7.628   0.135 -0.1744 -0.0567  0.9400
  551TYR      O 2980   4.525   7.738   0.084  0.3486  0.2042  0.7865
  552LEU      N 2981   4.604   7.572   0.218  0.4928  0.1360  0.1593
  552LEU      H 2982   4.586   7.473   0.227 -0.9405  0.2153 -1.4657
  552LEU     CA 2983   4.731   7.609   0.274  0.0676 -0.3709  0.9363
  552LEU     HA 2984   4.681   7.665   0.353  0.9243  1.5325  0.1819
  552LEU     CB 2985   4.805   7.496   0.340  0.1762 -0.4994 -0.0158
  552LEU    HB1 2986   4.732   7.441   0.399 -0.9252  0.2690 -0.6226
  552LEU    HB2 2987   4.848   7.423   0.272  1.5964 -0.7434  1.0967
  552LEU     CG 2988   4.925   7.541   0.428  0.5410  0.1523  0.3507
  552LEU     HG 2989   4.993   7.590   0.357 -0.4982 -0.7965 -1.3766
  552LEU    CD1 2990   4.888   7.627   0.545  0.5986 -0.5700  0.1071
  552LEU   HD11 2991   4.815   7.574   0.606  0.4969  0.3701  0.8130
  552LEU   HD12 2992   4.984   7.644   0.594  1.7699  1.4616 -2.6367
  552LEU   HD13 2993   4.841   7.721   0.516  1.2455 -0.2648  0.0293
  552LEU    CD2 2994   5.002   7.413   0.472  0.5055 -0.2121 -0.4234
  552LEU   HD21 2995   4.936   7.345   0.526 -2.1669  0.6637 -2.3554
  552LEU   HD22 2996   5.043   7.365   0.383  0.9709  2.1109 -1.5262
  552LEU   HD23 2997   5.084   7.426   0.542  0.4818  1.1809 -0.6295
  552LEU      C 2998   4.807   7.723   0.197 -0.4317 -0.0996 -0.0099
  552LEU      O 2999   4.826   7.832   0.253 -0.4977  0.9041 -0.2983
  553SER      N 3000   4.841   7.696   0.069 -0.4110  0.8384  0.5119
  553SER      H 3001   4.823   7.603   0.034 -1.3777  1.6471 -1.2814
  553SER     CA 3002   4.918   7.775  -0.019 -0.3312 -0.1950  0.0444
  553SER     HA 3003   5.016   7.811   0.013 -0.1299 -0.5313 -0.1850
  553SER     CB 3004   4.947   7.706  -0.157  0.5935  0.8810  0.1898
  553SER    HB1 3005   4.855   7.685  -0.212 -0.4852  1.0383  1.8596
  553SER    HB2 3006   5.009   7.768  -0.222 -0.1511 -0.2685 -1.6943
  553SER     OG 3007   5.009   7.577  -0.147  0.8883 -0.2568 -0.0820
  553SER     HG 3008   5.081   7.576  -0.085 -1.1710 -0.9233  2.4541
  553SER      C 3009   4.843   7.898  -0.062  0.4899 -0.2842 -0.2982
  553SER      O 3010   4.901   7.996  -0.114 -0.0104  0.6356 -0.3658
  554LYS      N 3011   4.707   7.910  -0.042  0.1371  0.1926  0.8644
  554LYS      H 3012   4.654   7.839   0.006 -0.6351  1.6725  2.3061
  554LYS     CA 3013   4.632   8.033  -0.074  0.1142 -0.0946  0.1262
  554LYS     HA 3014   4.688   8.083  -0.153 -1.6654  2.9649  0.6543
  554LYS     CB 3015   4.483   7.995  -0.115 -0.0969  0.0429  1.0492
  554LYS    HB1 3016   4.438   7.923  -0.048 -1.9463 -0.0254 -0.1972
  554LYS    HB2 3017   4.422   8.085  -0.109 -1.0717 -0.5680  0.5650
  554LYS     CG 3018   4.477   7.944  -0.263  0.1787 -0.0772  0.5515
  554LYS    HG1 3019   4.535   8.010  -0.327  0.6231 -0.1311  0.8902
  554LYS    HG2 3020   4.522   7.845  -0.272  0.8649  0.3239 -0.7729
  554LYS     CD 3021   4.328   7.940  -0.309 -0.2605  0.5377  0.2952
  554LYS    HD1 3022   4.278   8.033  -0.282  0.6166  0.8555  0.8787
  554LYS    HD2 3023   4.333   7.925  -0.417  1.1249 -1.2599  0.5614
  554LYS     CE 3024   4.234   7.827  -0.252 -0.8478 -0.8896 -0.0087
  554LYS    HE1 3025   4.282   7.730  -0.269  0.8581 -0.1984  0.6076
  554LYS    HE2 3026   4.223   7.822  -0.144  0.0530 -1.4791  0.0730
  554LYS     NZ 3027   4.105   7.829  -0.333  0.2305 -0.0695  0.1709
  554LYS    HZ1 3028   4.129   7.804  -0.428  0.0395  1.8780 -0.4280
  554LYS    HZ2 3029   4.036   7.764  -0.300  0.5012 -0.9289 -0.9134
  554LYS    HZ3 3030   4.067   7.923  -0.340  2.0786  0.8071  1.0662
  554LYS      C 3031   4.618   8.127   0.050  0.3868  0.2176 -0.2359
  554LYS      O 3032   4.584   8.245   0.037  0.3538  0.1639  0.7162
  555LEU      N 3033   4.651   8.085   0.173  0.0438 -0.2710  0.1174
  555LEU      H 3034   4.684   7.991   0.191  1.4389 -0.0296 -1.0544
  555LEU     CA 3035   4.681   8.187   0.276 -0.4046  0.1814 -0.2526
  555LEU     HA 3036   4.608   8.268   0.271 -0.8296 -0.1070  0.9592
  555LEU     CB 3037   4.681   8.113   0.410  0.0324  0.4444 -0.2972
  555LEU    HB1 3038   4.749   8.029   0.426 -0.6964  0.0064  0.5721
  555LEU    HB2 3039   4.720   8.187   0.480 -1.4895 -0.0173  1.0988
  555LEU     CG 3040   4.539   8.079   0.464 -0.1334 -0.3946  0.2657
  555LEU     HG 3041   4.469   8.154   0.425 -2.2189 -2.5513 -0.4269
  555LEU    CD1 3042   4.498   7.934   0.432  0.0133  0.2859  0.1292
  555LEU   HD11 3043   4.562   7.863   0.484  0.9568  1.4369  0.5787
  555LEU   HD12 3044   4.406   7.908   0.483  1.5753  0.0051  3.0062
  555LEU   HD13 3045   4.483   7.905   0.328 -2.1833 -0.7157  0.6648
  555LEU    CD2 3046   4.530   8.101   0.614 -0.7442  0.1616 -0.4438
  555LEU   HD21 3047   4.566   8.199   0.645 -0.2528  0.1249 -0.8861
  555LEU   HD22 3048   4.422   8.097   0.630 -0.6706 -0.0537  0.0168
  555LEU   HD23 3049   4.586   8.019   0.660 -0.5761 -0.0195 -0.9644
  555LEU      C 3050   4.830   8.227   0.272 -0.2415 -0.1338  0.3404
  555LEU      O 3051   4.873   8.334   0.299 -0.3948 -0.7441  0.2015
  556LEU      N 3052   4.914   8.130   0.228  0.4905 -0.1852 -0.5197
  556LEU      H 3053   4.874   8.038   0.215 -1.7333  0.8369 -1.3440
  556LEU     CA 3054   5.054   8.152   0.206 -0.3774  0.6213  0.1719
  556LEU     HA 3055   5.090   8.215   0.288 -3.0155  3.1678 -0.4495
  556LEU     CB 3056   5.131   8.020   0.194  0.0409  0.2416  0.0354
  556LEU    HB1 3057   5.093   7.964   0.109 -0.9803  2.5535 -1.1239
  556LEU    HB2 3058   5.239   8.032   0.179  0.1972  0.2839  1.1570
  556LEU     CG 3059   5.132   7.936   0.322 -0.4658 -0.0619 -0.0254
  556LEU     HG 3060   5.032   7.912   0.357 -0.8212 -2.1262 -2.1837
  556LEU    CD1 3061   5.214   7.805   0.289 -0.7626  0.0608  0.4986
  556LEU   HD11 3062   5.172   7.727   0.226  0.7503  0.4962 -1.1297
  556LEU   HD12 3063   5.316   7.819   0.254 -0.1878 -1.0318  1.6537
  556LEU   HD13 3064   5.242   7.734   0.367  0.6184 -1.3183 -1.1673
  556LEU    CD2 3065   5.196   8.006   0.438  0.4868  0.7542 -0.7233
  556LEU   HD21 3066   5.231   7.936   0.514 -2.3087  0.3338  0.2944
  556LEU   HD22 3067   5.282   8.070   0.418  2.1191 -1.1978 -0.3795
  556LEU   HD23 3068   5.113   8.063   0.480 -0.2420  0.5405 -1.8515
  556LEU      C 3069   5.094   8.234   0.084  0.1859 -0.5978 -0.2987
  556LEU      O 3070   5.211   8.286   0.069 -0.0993  0.6669 -0.0767
  557GLY      N 3071   4.993   8.266  -0.004  0.6823 -0.3097  0.0939
  557GLY      H 3072   4.905   8.223   0.020  1.2166 -0.7709  1.3299
  557GLY     CA 3073   4.996   8.356  -0.118  0.5354 -0.2889 -0.3592
  557GLY    HA1 3074   5.095   8.365  -0.162  0.8147 -1.8883 -0.1359
  557GLY    HA2 3075   4.916   8.318  -0.182 -0.9017  2.2876 -0.1962
  557GLY      C 3076   4.947   8.499  -0.077 -0.0447  0.0266 -0.4621
  557GLY      O 3077   4.966   8.589  -0.154 -0.3385  0.1689 -0.0828
  558LYS      N 3078   4.893   8.524   0.044  0.2982  0.1141 -0.2142
  558LYS      H 3079   4.880   8.446   0.107  2.1249 -0.7720 -0.8541
  558LYS     CA 3080   4.879   8.661   0.094 -0.1600 -0.0242 -0.0944
  558LYS     HA 3081   4.838   8.715   0.008 -2.4018  0.1320  0.9990
  558LYS     CB 3082   4.777   8.675   0.211  0.1169  0.3993  0.8807
  558LYS    HB1 3083   4.826   8.628   0.296 -0.1466 -0.9991  0.2883
  558LYS    HB2 3084   4.753   8.780   0.229 -2.2480 -0.1256  1.0040
  558LYS     CG 3085   4.639   8.606   0.183 -0.6547 -0.2976  0.4020
  558LYS    HG1 3086   4.656   8.501   0.157  1.1745  0.5963 -2.5261
  558LYS    HG2 3087   4.576   8.634   0.267  1.0005  1.8147  1.0372
  558LYS     CD 3088   4.558   8.658   0.066  0.0001 -0.1123  0.6062
  558LYS    HD1 3089   4.507   8.748   0.100  2.2848  1.1321  0.9395
  558LYS    HD2 3090   4.610   8.684  -0.026  0.5204 -2.0960  0.2829
  558LYS     CE 3091   4.452   8.556   0.033 -0.0208  0.1342  0.8425
  558LYS    HE1 3092   4.489   8.454   0.021 -0.9679 -0.5562  3.2263
  558LYS    HE2 3093   4.366   8.540   0.099  0.4403 -1.6888  1.0632
  558LYS     NZ 3094   4.380   8.590  -0.091  0.2099  0.8332 -0.8390
  558LYS    HZ1 3095   4.334   8.678  -0.080  0.6491  0.9024  0.6673
  558LYS    HZ2 3096   4.438   8.601  -0.174 -0.8937  2.0893 -1.4750
  558LYS    HZ3 3097   4.313   8.515  -0.102  0.5361  0.7181 -2.2545
  558LYS      C 3098   5.012   8.725   0.136 -0.2168  0.4712 -0.1645
  558LYS      O 3099   5.024   8.844   0.151 -0.4369 -0.7812  0.3501
  559LEU      N 3100   5.122   8.648   0.160  0.1895 -0.3700 -0.5945
  559LEU      H 3101   5.118   8.547   0.158  5.6585 -0.8798 -0.8054
  559LEU     CA 3102   5.255   8.699   0.199  0.1230  0.2858  0.5891
  559LEU     HA 3103   5.242   8.764   0.286  0.7106  1.7391 -0.3611
  559LEU     CB 3104   5.356   8.584   0.224 -0.1321 -0.1490  0.3435
  559LEU    HB1 3105   5.355   8.515   0.139  1.2642  1.4321 -1.0198
  559LEU    HB2 3106   5.453   8.628   0.246 -0.5198  0.9805 -0.0866
  559LEU     CG 3107   5.327   8.493   0.342  0.1550  0.0954  0.5752
  559LEU     HG 3108   5.230   8.445   0.325  0.3136 -0.0117 -0.0551
  559LEU    CD1 3109   5.416   8.372   0.354  0.1601  0.1317  0.2708
  559LEU   HD11 3110   5.351   8.300   0.404  0.1272 -0.5758 -0.7838
  559LEU   HD12 3111   5.447   8.327   0.260 -0.4734  0.5424 -0.1429
  559LEU   HD13 3112   5.502   8.392   0.419  0.6365 -0.5118 -0.1574
  559LEU    CD2 3113   5.333   8.569   0.478  0.0051  0.4113 -0.1327
  559LEU   HD21 3114   5.264   8.654   0.473  1.1857  1.3572 -1.4421
  559LEU   HD22 3115   5.307   8.504   0.561  1.6764 -2.3410 -1.6048
  559LEU   HD23 3116   5.427   8.618   0.505 -0.0186  1.0165 -1.0921
  559LEU      C 3117   5.312   8.791   0.089  0.1086  0.5445  0.0289
  559LEU      O 3118   5.335   8.903   0.128  0.2326 -0.6243  0.0871
  560PRO      N 3119   5.335   8.758  -0.039 -0.0357  0.4597 -0.1597
  560PRO     CA 3120   5.379   8.859  -0.136 -0.0010 -0.8026  0.0252
  560PRO     HA 3121   5.469   8.913  -0.107 -1.2086  1.4227 -0.2097
  560PRO     CB 3122   5.436   8.777  -0.252  0.0642  0.3451 -0.2590
  560PRO    HB1 3123   5.426   8.828  -0.347 -0.3609 -1.4585 -1.2317
  560PRO    HB2 3124   5.539   8.746  -0.232 -0.9891 -1.2351  3.8796
  560PRO     CG 3125   5.348   8.655  -0.249 -0.1409 -0.2886 -1.0754
  560PRO    HG1 3126   5.250   8.671  -0.293 -1.3783  0.8154  1.8341
  560PRO    HG2 3127   5.393   8.565  -0.292  1.2600 -0.4364  0.5976
  560PRO     CD 3128   5.324   8.630  -0.102  0.1739  0.7207  0.2542
  560PRO    HD1 3129   5.232   8.579  -0.075 -0.3114  2.3213  1.7791
  560PRO    HD2 3130   5.394   8.550  -0.079 -0.1212  0.5227  0.4719
  560PRO      C 3131   5.269   8.964  -0.164  0.7737  0.9097 -0.1792
  560PRO      O 3132   5.305   9.070  -0.209 -0.2246 -0.5500 -0.1995
  561GLU      N 3133   5.138   8.943  -0.146 -1.0698  0.3932 -0.5009
  561GLU      H 3134   5.114   8.853  -0.108 -0.7146 -0.0990 -1.4369
  561GLU     CA 3135   5.035   9.036  -0.178  0.4200  0.3282  0.3427
  561GLU     HA 3136   5.052   9.079  -0.276  0.1169 -2.0261 -0.8061
  561GLU     CB 3137   4.908   8.952  -0.175 -0.6274 -0.7184  0.1069
  561GLU    HB1 3138   4.913   8.887  -0.263 -0.6380 -0.9484  0.2754
  561GLU    HB2 3139   4.924   8.876  -0.098  2.7941 -1.7417 -1.3740
  561GLU     CG 3140   4.778   9.025  -0.178  0.0127  0.7752  0.5691
  561GLU    HG1 3141   4.701   8.958  -0.141  0.1802 -0.1156 -0.6329
  561GLU    HG2 3142   4.771   9.106  -0.105 -0.5432 -0.3524  1.8182
  561GLU     CD 3143   4.712   9.057  -0.311 -0.2834  0.6224  0.0512
  561GLU    OE1 3144   4.603   9.120  -0.309  0.6151 -0.1628  0.1394
  561GLU    OE2 3145   4.757   9.014  -0.422  0.1237 -0.2977  0.3696
  561GLU      C 3146   5.043   9.155  -0.073  0.6126 -0.1903 -0.8379
  561GLU      O 3147   5.043   9.270  -0.113  0.7318  0.0257 -0.1694
  562LEU      N 3148   5.074   9.125   0.055  0.6979 -0.1504 -0.2985
  562LEU      H 3149   5.070   9.026   0.077  2.1781 -0.4803 -1.3997
  562LEU     CA 3150   5.110   9.215   0.166 -0.1806 -0.0494 -0.2662
  562LEU     HA 3151   5.023   9.280   0.181 -0.8543 -0.9010 -0.4384
  562LEU     CB 3152   5.124   9.126   0.289 -0.0577  0.1577 -1.2106
  562LEU    HB1 3153   5.041   9.058   0.308  0.0574  0.1892 -0.5488
  562LEU    HB2 3154   5.203   9.053   0.269 -1.3905 -1.8635  0.3877
  562LEU     CG 3155   5.170   9.209   0.413  0.1321 -0.2459 -0.0075
  562LEU     HG 3156   5.270   9.250   0.402 -0.5548  1.3451 -0.6232
  562LEU    CD1 3157   5.087   9.332   0.446 -0.3306  0.1132 -0.9354
  562LEU   HD11 3158   5.140   9.381   0.527 -0.0325  0.4040 -1.2995
  562LEU   HD12 3159   5.090   9.412   0.372  0.6905 -0.0441 -1.0815
  562LEU   HD13 3160   4.986   9.314   0.484 -0.0014  0.7364  0.2607
  562LEU    CD2 3161   5.178   9.115   0.534  0.2308 -0.0613 -0.2830
  562LEU   HD21 3162   5.103   9.036   0.527 -1.7709  1.8734 -1.7557
  562LEU   HD22 3163   5.272   9.060   0.537  0.2070 -0.0825  1.1351
  562LEU   HD23 3164   5.164   9.174   0.625  0.9135 -0.5710  0.1681
  562LEU      C 3165   5.235   9.302   0.138  0.1177  0.3575 -0.0835
  562LEU      O 3166   5.243   9.420   0.173 -1.1258 -0.0363 -0.5885
  563ARG      N 3167   5.342   9.237   0.091 -0.7096  0.0542  0.5463
  563ARG      H 3168   5.337   9.137   0.077 -0.9503 -0.1322  1.7941
  563ARG     CA 3169   5.476   9.303   0.068 -0.3491 -0.0882  0.4297
  563ARG     HA 3170   5.492   9.368   0.154 -1.5462  0.6292  0.1420
  563ARG     CB 3171   5.577   9.194   0.050  0.2950 -0.4432  0.0295
  563ARG    HB1 3172   5.573   9.127   0.136  1.4210 -0.0674  0.4061
  563ARG    HB2 3173   5.569   9.146  -0.047  0.1363  1.9866 -1.2346
  563ARG     CG 3174   5.711   9.271   0.043  0.0079  0.3855  0.9109
  563ARG    HG1 3175   5.722   9.315  -0.055 -1.5215 -0.9362  0.0931
  563ARG    HG2 3176   5.695   9.362   0.100 -1.3168  0.8411 -0.1258
  563ARG     CD 3177   5.836   9.192   0.097 -0.3469 -0.5182  0.1855
  563ARG    HD1 3178   5.814   9.094   0.139 -1.6681 -0.6595 -0.7758
  563ARG    HD2 3179   5.906   9.174   0.015  1.3840  4.0591  0.3629
  563ARG     NE 3180   5.907   9.276   0.195 -0.0935 -0.2254  0.8819
  563ARG     HE 3181   5.852   9.278   0.280 -1.6981  1.5070 -0.1339
  563ARG     CZ 3182   6.030   9.329   0.183 -0.2313 -0.0013  0.6436
  563ARG    NH1 3183   6.115   9.313   0.087 -0.0270 -0.2076 -0.3329
  563ARG   HH11 3184   6.113   9.249   0.009  0.4935  0.8443 -1.2385
  563ARG   HH12 3185   6.201   9.364   0.102 -1.1497  1.4763  0.7664
  563ARG    NH2 3186   6.074   9.405   0.283 -0.3939 -0.1450  0.4011
  563ARG   HH21 3187   6.019   9.443   0.358  0.1253 -1.4443  1.4718
  563ARG   HH22 3188   6.164   9.452   0.281 -0.3861 -0.0832 -2.4014
  563ARG      C 3189   5.466   9.388  -0.060 -0.2730 -0.3467  0.3804
  563ARG      O 3190   5.535   9.481  -0.069 -0.0185  0.0968 -0.5110
  564THR      N 3191   5.379   9.344  -0.151 -0.1004 -0.1787  0.3123
  564THR      H 3192   5.318   9.264  -0.140 -1.0459 -0.1364 -3.2697
  564THR     CA 3193   5.342   9.424  -0.272 -0.1370 -0.0708  0.6691
  564THR     HA 3194   5.435   9.461  -0.316 -1.5759  2.4545 -0.4381
  564THR     CB 3195   5.267   9.339  -0.380 -0.2494  0.1498 -0.2632
  564THR     HB 3196   5.168   9.316  -0.343 -0.5811  1.7339 -0.1130
  564THR    OG1 3197   5.354   9.229  -0.419 -0.4103 -0.0606 -0.1673
  564THR    HG1 3198   5.379   9.189  -0.337 -1.2832 -0.0542  0.1140
  564THR    CG2 3199   5.249   9.418  -0.512 -1.0531  0.4679  0.0910
  564THR   HG21 3200   5.338   9.475  -0.539 -2.0883  1.4965 -1.2772
  564THR   HG22 3201   5.222   9.352  -0.595 -1.5151 -0.6537  1.1003
  564THR   HG23 3202   5.179   9.501  -0.498 -0.7131  0.6649  0.6332
  564THR      C 3203   5.264   9.553  -0.240  0.4267  0.5135 -0.6964
  564THR      O 3204   5.307   9.663  -0.271 -0.1934 -0.0205  0.7679
  565LEU      N 3205   5.156   9.543  -0.157 -0.0415  0.2760  0.2361
  565LEU      H 3206   5.122   9.455  -0.122 -1.8721  0.9532  0.2683
  565LEU     CA 3207   5.087   9.647  -0.086 -0.8534  0.0125  0.4473
  565LEU     HA 3208   5.042   9.710  -0.163  2.6475  0.4441 -1.4427
  565LEU     CB 3209   4.972   9.582   0.002  0.2446 -0.1284 -0.1486
  565LEU    HB1 3210   4.911   9.533  -0.074 -1.1995 -0.8266  1.3977
  565LEU    HB2 3211   5.008   9.504   0.069  0.7684 -0.0131 -0.2898
  565LEU     CG 3212   4.893   9.687   0.089  0.1165 -0.2616 -0.6682
  565LEU     HG 3213   4.968   9.745   0.141 -2.5195  3.2657 -0.4558
  565LEU    CD1 3214   4.806   9.784   0.011  0.0250  0.3658  0.4804
  565LEU   HD11 3215   4.710   9.741  -0.017  0.6830 -1.3549  0.7764
  565LEU   HD12 3216   4.801   9.878   0.065  2.1306  0.9994 -0.3248
  565LEU   HD13 3217   4.852   9.808  -0.085 -0.9420  0.6982  0.0831
  565LEU    CD2 3218   4.800   9.632   0.197 -0.0885 -0.5904 -0.7268
  565LEU   HD21 3219   4.762   9.719   0.250 -1.1789 -0.3376 -1.8741
  565LEU   HD22 3220   4.709   9.590   0.154  0.3317 -0.9513 -1.2756
  565LEU   HD23 3221   4.850   9.557   0.259 -0.2099 -1.3650 -1.5500
  565LEU      C 3222   5.176   9.747  -0.002 -0.3005  0.2103 -0.0475
  565LEU      O 3223   5.159   9.864  -0.013  0.5277 -0.6441 -0.3464
  566CYS      N 3224   5.283   9.696   0.060 -0.0743 -0.3658  0.6361
  566CYS      H 3225   5.309   9.598   0.060 -0.0410 -0.4008 -1.5875
  566CYS     CA 3226   5.382   9.782   0.132 -0.2233 -0.5600 -0.1398
  566CYS     HA 3227   5.332   9.864   0.183  1.0893  1.7500 -2.3789
  566CYS     CB 3228   5.462   9.689   0.231  0.5364  0.2184  0.4779
  566CYS    HB1 3229   5.466   9.589   0.188 -1.4125  0.8728 -1.3898
  566CYS    HB2 3230   5.561   9.730   0.252  0.8462 -0.1705 -0.1763
  566CYS     SG 3231   5.351   9.660   0.373 -0.1899 -0.0129  0.4683
  566CYS     HG 3232   5.288   9.560   0.311  0.7721 -0.9431  0.9655
  566CYS      C 3233   5.476   9.855   0.032 -0.7450  0.2178 -0.4750
  566CYS      O 3234   5.520   9.966   0.063 -0.1415 -0.3694  0.8007
  567THR      N 3235   5.509   9.794  -0.085  0.4087 -0.0022 -0.1228
  567THR      H 3236   5.441   9.729  -0.122 -1.0632  1.3901  0.0165
  567THR     CA 3237   5.610   9.850  -0.184 -0.3645  1.0121 -0.3624
  567THR     HA 3238   5.702   9.872  -0.130  1.0188 -2.4867 -1.0407
  567THR     CB 3239   5.663   9.748  -0.280  0.6876 -0.0244 -0.5047
  567THR     HB 3240   5.587   9.699  -0.342  0.9129  0.1416 -0.9179
  567THR    OG1 3241   5.714   9.640  -0.199 -0.5359 -0.2843 -1.2118
  567THR    HG1 3242   5.643   9.606  -0.147 -0.1234 -0.6872 -0.9141
  567THR    CG2 3243   5.773   9.817  -0.370  0.1586 -0.2463  0.0005
  567THR   HG21 3244   5.824   9.758  -0.446 -0.7111  1.2450 -1.8418
  567THR   HG22 3245   5.733   9.906  -0.419 -1.4472 -0.8157  0.1935
  567THR   HG23 3246   5.851   9.866  -0.312 -0.0975  1.2817 -0.8920
  567THR      C 3247   5.536   9.968  -0.244  0.2381 -0.3266 -0.3759
  567THR      O 3248   5.594  10.072  -0.252 -0.1993  0.5271 -0.1181
  568GLN      N 3249   5.412   9.956  -0.279  0.4998 -0.6814 -0.3044
  568GLN      H 3250   5.356   9.872  -0.271 -1.3235  0.4983  0.0755
  568GLN     CA 3251   5.334  10.066  -0.330 -0.4688 -0.2478  0.1523
  568GLN     HA 3252   5.386  10.119  -0.410 -0.4467  1.0270  0.9843
  568GLN     CB 3253   5.202  10.015  -0.385  0.2270  1.0864 -0.1787
  568GLN    HB1 3254   5.171   9.936  -0.316  0.8557  0.2794 -0.7982
  568GLN    HB2 3255   5.122  10.089  -0.386 -2.7162 -1.8076 -1.2169
  568GLN     CG 3256   5.219   9.954  -0.522 -0.6621  1.0968 -0.4891
  568GLN    HG1 3257   5.222  10.039  -0.590 -1.0259  0.7016 -1.0138
  568GLN    HG2 3258   5.321   9.917  -0.521 -0.2747  1.7972  3.4991
  568GLN     CD 3259   5.115   9.839  -0.554 -0.4942 -0.5458  0.3613
  568GLN    OE1 3260   5.138   9.760  -0.645  0.4794 -0.1587  0.0095
  568GLN    NE2 3261   4.999   9.854  -0.493  0.0720  0.3486  0.6785
  568GLN   HE21 3262   4.965   9.920  -0.424 -1.1110 -1.2895  1.7529
  568GLN   HE22 3263   4.931   9.786  -0.521  2.2135 -0.8815 -1.9983
  568GLN      C 3264   5.301  10.183  -0.233  0.4563 -0.2425  0.0436
  568GLN      O 3265   5.255  10.285  -0.275  0.2465  0.2811 -0.0659
  569GLY      N 3266   5.327  10.168  -0.098  0.0837 -0.0394  0.4604
  569GLY      H 3267   5.370  10.081  -0.070 -0.8671 -0.5027  0.5432
  569GLY     CA 3268   5.323  10.281  -0.011  0.5980  0.3516 -0.1389
  569GLY    HA1 3269   5.252  10.359  -0.039  1.3053  0.8846 -0.5051
  569GLY    HA2 3270   5.300  10.243   0.089  1.1969  0.6562  0.1232
  569GLY      C 3271   5.465  10.345  -0.018  0.3932  0.4498 -0.6130
  569GLY      O 3272   5.478  10.466  -0.039 -0.0526 -0.2940  0.1448
  570LEU      N 3273   5.571  10.261  -0.001  0.1068 -0.0156  0.1953
  570LEU      H 3274   5.555  10.163   0.019 -3.2532  0.5313  0.9199
  570LEU     CA 3275   5.705  10.316  -0.017 -0.7343  0.4618 -0.3971
  570LEU     HA 3276   5.733  10.394   0.054 -0.2416  1.4337 -1.6233
  570LEU     CB 3277   5.803  10.195   0.027  0.6536 -0.4162  0.0311
  570LEU    HB1 3278   5.791  10.106  -0.034 -1.0011 -0.2231  0.0345
  570LEU    HB2 3279   5.907  10.221   0.007  0.5546 -0.1950 -0.1981
  570LEU     CG 3280   5.791  10.145   0.174  0.0810 -0.4685 -0.3492
  570LEU     HG 3281   5.686  10.145   0.205 -0.0290  4.1639  0.0645
  570LEU    CD1 3282   5.852  10.013   0.192  0.1566  0.1034  0.5417
  570LEU   HD11 3283   5.877   9.980   0.293  0.4661  0.2771  0.5243
  570LEU   HD12 3284   5.796   9.927   0.156  0.3870  0.1929 -0.0440
  570LEU   HD13 3285   5.951  10.016   0.146 -0.7506  2.8868 -1.4884
  570LEU    CD2 3286   5.839  10.242   0.278  0.3699  0.4398  0.0277
  570LEU   HD21 3287   5.947  10.236   0.293  0.6923  0.1955 -2.0992
  570LEU   HD22 3288   5.801  10.344   0.268 -2.5137 -0.4287  1.1997
  570LEU   HD23 3289   5.797  10.213   0.375  1.5582 -3.1740 -0.3967
  570LEU      C 3290   5.739  10.375  -0.158 -0.1200  0.2653  0.5558
  570LEU      O 3291   5.824  10.455  -0.158  0.1456 -0.2761 -0.0814
  571GLN      N 3292   5.675  10.335  -0.269 -0.0749  0.3260  0.1609
  571GLN      H 3293   5.608  10.261  -0.256  0.5350  0.0322  2.0430
  571GLN     CA 3294   5.685  10.405  -0.399  0.3208  0.5939 -0.6080
  571GLN     HA 3295   5.792  10.413  -0.414  0.4626  0.5896  0.3320
  571GLN     CB 3296   5.590  10.336  -0.505 -0.4559  0.2748  0.4498
  571GLN    HB1 3297   5.496  10.312  -0.454  1.4265 -0.0570  4.1522
  571GLN    HB2 3298   5.581  10.410  -0.585 -1.2894  0.6827  0.9049
  571GLN     CG 3299   5.655  10.204  -0.552  0.5920  0.1623  0.1143
  571GLN    HG1 3300   5.752  10.237  -0.591  0.8324  0.4646  0.9417
  571GLN    HG2 3301   5.684  10.138  -0.471  0.6678  1.5824  1.2917
  571GLN     CD 3302   5.578  10.132  -0.659 -0.0199  0.4205  0.5113
  571GLN    OE1 3303   5.456  10.143  -0.678 -0.0671  0.3535 -1.0114
  571GLN    NE2 3304   5.646  10.049  -0.734 -0.0331  0.2430  0.3539
  571GLN   HE21 3305   5.747  10.042  -0.731  0.1771  0.5794 -2.6884
  571GLN   HE22 3306   5.598  10.003  -0.810  0.2669 -0.0856  0.3621
  571GLN      C 3307   5.635  10.548  -0.390 -0.2750 -1.3063  0.9350
  571GLN      O 3308   5.701  10.638  -0.446 -0.0148  0.1318  0.1815
  572ARG      N 3309   5.532  10.582  -0.314  0.0316  0.0973 -0.1093
  572ARG      H 3310   5.482  10.500  -0.283  0.7042 -0.3736 -0.2642
  572ARG     CA 3311   5.469  10.710  -0.296 -0.2935 -0.2333  0.6176
  572ARG     HA 3312   5.470  10.752  -0.397  1.5410  0.3333  0.8311
  572ARG     CB 3313   5.323  10.694  -0.243  0.0929  0.2766  0.1223
  572ARG    HB1 3314   5.320  10.623  -0.161  0.5913 -0.1631 -0.2323
  572ARG    HB2 3315   5.279  10.786  -0.204 -1.3858 -0.0924 -0.6258
  572ARG     CG 3316   5.221  10.627  -0.339  0.0928 -0.1187 -0.7234
  572ARG    HG1 3317   5.196  10.689  -0.425  0.7042  0.5430 -0.4336
  572ARG    HG2 3318   5.255  10.530  -0.375 -2.0751 -0.7977 -1.0913
  572ARG     CD 3319   5.078  10.610  -0.283 -0.2183  0.0557  0.0194
  572ARG    HD1 3320   5.076  10.535  -0.203 -0.7722  0.3353  0.2718
  572ARG    HD2 3321   5.047  10.698  -0.228 -0.6021  0.5346 -0.9562
  572ARG     NE 3322   4.976  10.574  -0.384 -0.0789  0.0241  0.1059
  572ARG     HE 3323   4.931  10.657  -0.420  1.5771  0.8070 -0.2002
  572ARG     CZ 3324   4.941  10.453  -0.435 -0.0585 -0.1082  0.0879
  572ARG    NH1 3325   5.004  10.350  -0.390  0.6611 -0.1301 -0.2828
  572ARG   HH11 3326   5.086  10.360  -0.332  2.2275 -1.5139 -2.1309
  572ARG   HH12 3327   4.983  10.253  -0.406 -2.1608  0.5260 -1.2758
  572ARG    NH2 3328   4.844  10.441  -0.528 -0.0508  0.0399  0.1776
  572ARG   HH21 3329   4.806  10.526  -0.568  1.3177  0.8347  0.5013
  572ARG   HH22 3330   4.812  10.358  -0.576  1.8110 -0.1092 -0.9134
  572ARG      C 3331   5.548  10.800  -0.199 -0.1896 -0.0547  0.2657
  572ARG      O 3332   5.529  10.924  -0.208  0.2230 -0.6329  0.3979
  573ILE      N 3333   5.616  10.729  -0.109 -0.2014  0.0957  0.7833
  573ILE      H 3334   5.599  10.630  -0.105 -2.2221  0.4275  1.2360
  573ILE     CA 3335   5.694  10.790  -0.004 -0.4749 -0.2308 -0.4276
  573ILE     HA 3336   5.650  10.886   0.022 -0.0904  0.3399 -1.8086
  573ILE     CB 3337   5.683  10.698   0.124 -0.1285  0.2032 -0.3243
  573ILE     HB 3338   5.735  10.604   0.107 -0.3226  0.1914 -0.8820
  573ILE    CG1 3339   5.543  10.667   0.173  0.2445 -0.4171 -0.3264
  573ILE   HG11 3340   5.498  10.759   0.210 -1.0621  0.1898 -3.1712
  573ILE   HG12 3341   5.478  10.654   0.087 -0.7887  0.8282  0.2329
  573ILE    CG2 3342   5.752  10.773   0.248  0.4989 -0.1935 -0.0406
  573ILE   HG21 3343   5.676  10.825   0.306 -0.1123 -1.9412  0.7960
  573ILE   HG22 3344   5.795  10.705   0.321  1.5736  0.6261  0.1132
  573ILE   HG23 3345   5.830  10.847   0.228  0.1954  0.0766 -0.2509
  573ILE     CD 3346   5.542  10.558   0.282 -0.1024 -0.0838 -0.1440
  573ILE    HD1 3347   5.614  10.558   0.364  2.3146  1.6865 -2.1223
  573ILE    HD2 3348   5.444  10.550   0.328  0.4152  1.3927  1.3041
  573ILE    HD3 3349   5.563  10.464   0.231  2.1951  0.6828 -0.7632
  573ILE      C 3350   5.840  10.820  -0.040 -0.2990  0.6860  0.1983
  573ILE      O 3351   5.895  10.924  -0.008  0.4482 -0.7768 -0.0944
  574PHE      N 3352   5.903  10.731  -0.125  0.0473  0.0119 -0.1723
  574PHE      H 3353   5.866  10.637  -0.120  0.3179 -0.0711  0.4009
  574PHE     CA 3354   6.036  10.745  -0.191 -0.8985  0.0098 -0.2727
  574PHE     HA 3355   6.114  10.744  -0.114  2.4678 -1.5058 -3.4095
  574PHE     CB 3356   6.069  10.626  -0.279 -0.7898 -0.0058  0.0944
  574PHE    HB1 3357   6.073  10.537  -0.217 -0.4011  1.5102  2.4008
  574PHE    HB2 3358   5.998  10.612  -0.360  0.2478 -0.7444 -0.7059
  574PHE     CG 3359   6.206  10.642  -0.352  0.2597  0.1426 -0.2972
  574PHE    CD1 3360   6.326  10.619  -0.281 -0.1152  0.1313 -0.0750
  574PHE    HD1 3361   6.337  10.585  -0.178  1.7322 -0.3243 -0.3747
  574PHE    CD2 3362   6.218  10.674  -0.492  0.4579 -0.4998 -1.0289
  574PHE    HD2 3363   6.125  10.693  -0.544  0.4999  0.6970 -0.7149
  574PHE    CE1 3364   6.453  10.630  -0.343 -0.1496 -0.5235  0.3232
  574PHE    HE1 3365   6.546  10.623  -0.289 -0.0392  1.9334  0.5697
  574PHE    CE2 3366   6.342  10.692  -0.558  0.0754  0.2490  0.2552
  574PHE    HE2 3367   6.355  10.707  -0.664 -0.2159  0.7013  0.2848
  574PHE     CZ 3368   6.454  10.660  -0.484 -0.1389  0.5921  0.3055
  574PHE     HZ 3369   6.549  10.667  -0.535 -1.0338 -0.0406 -1.5216
  574PHE      C 3370   6.034  10.878  -0.270 -0.5279  0.1175 -0.0099
  574PHE      O 3371   6.124  10.954  -0.260 -0.2820 -0.1319 -0.1082
  575TYR      N 3372   5.929  10.908  -0.340 -0.5182 -0.1225  0.3891
  575TYR      H 3373   5.862  10.833  -0.342  0.2041 -0.8298  1.5984
  575TYR     CA 3374   5.893  11.030  -0.407 -0.1929  0.2567  0.3875
  575TYR     HA 3375   5.964  11.047  -0.488 -0.8391  3.5664  0.3562
  575TYR     CB 3376   5.749  11.013  -0.462  0.2861  0.2364 -0.6502
  575TYR    HB1 3377   5.747  10.940  -0.542 -2.3599  0.6822 -1.0841
  575TYR    HB2 3378   5.689  10.969  -0.382 -0.7710  0.3322 -1.3665
  575TYR     CG 3379   5.678  11.137  -0.514 -1.2568 -0.1022 -0.2151
  575TYR    CD1 3380   5.704  11.173  -0.652  0.0005 -0.3494 -0.0207
  575TYR    HD1 3381   5.746  11.097  -0.716 -1.2829 -1.2220  0.1306
  575TYR    CD2 3382   5.601  11.221  -0.435  0.9867  0.2917  0.2506
  575TYR    HD2 3383   5.573  11.199  -0.333  1.2566  1.2503  0.5454
  575TYR    CE1 3384   5.652  11.291  -0.702 -0.4748 -0.3495  0.0989
  575TYR    HE1 3385   5.659  11.313  -0.807  0.0404 -1.1479 -0.0390
  575TYR    CE2 3386   5.550  11.343  -0.486 -0.3290  0.8502 -0.1588
  575TYR    HE2 3387   5.480  11.396  -0.423 -0.6428 -0.4595  0.6276
  575TYR     CZ 3388   5.572  11.376  -0.619  0.4260  0.3401 -0.1438
  575TYR     OH 3389   5.506  11.474  -0.683  0.3304 -0.1958 -0.5340
  575TYR     HH 3390   5.475  11.542  -0.626 -0.8451 -2.5244  1.8349
  575TYR      C 3391   5.900  11.162  -0.312  0.5624 -0.4108 -0.5731
  575TYR      O 3392   5.942  11.273  -0.359  0.7775  0.0686  0.4452
  576LEU      N 3393   5.858  11.169  -0.187 -0.1831  0.2353  0.1469
  576LEU      H 3394   5.837  11.086  -0.133 -1.3194  1.1775  1.2371
  576LEU     CA 3395   5.832  11.291  -0.109  0.3987 -0.1298  0.7339
  576LEU     HA 3396   5.764  11.353  -0.168  0.3319 -0.0792  0.8637
  576LEU     CB 3397   5.765  11.255   0.022 -1.0742 -0.1945  1.1214
  576LEU    HB1 3398   5.820  11.181   0.080 -0.2559 -0.5749 -0.1041
  576LEU    HB2 3399   5.768  11.346   0.082  1.3630 -0.2167  1.1256
  576LEU     CG 3400   5.615  11.203   0.010  0.0002 -0.1783  0.0539
  576LEU     HG 3401   5.605  11.113  -0.050 -2.4046  0.5238 -0.6993
  576LEU    CD1 3402   5.571  11.147   0.151 -0.1244 -0.5034  0.4556
  576LEU   HD11 3403   5.489  11.077   0.156  0.9409 -1.7386  1.1123
  576LEU   HD12 3404   5.647  11.094   0.208 -1.3023  0.2811  2.8842
  576LEU   HD13 3405   5.545  11.226   0.221  0.8690  0.1366  0.1358
  576LEU    CD2 3406   5.518  11.309  -0.048 -0.4320  0.1799 -0.6352
  576LEU   HD21 3407   5.530  11.323  -0.155 -1.0420  1.7754 -0.5343
  576LEU   HD22 3408   5.420  11.294  -0.004 -0.1041 -1.8419 -0.5186
  576LEU   HD23 3409   5.542  11.403   0.002 -3.1014  0.4964  0.2050
  576LEU      C 3410   5.961  11.368  -0.080  0.0468 -0.1583 -0.4048
  576LEU      O 3411   5.960  11.494  -0.075 -0.0874 -0.5538  0.1568
  577LYS      N 3412   6.070  11.298  -0.057  0.4255  0.0620 -0.4628
  577LYS      H 3413   6.073  11.197  -0.063  1.5038 -0.4091  4.2558
  577LYS     CA 3414   6.197  11.361  -0.035 -0.5290 -0.0514 -0.2930
  577LYS     HA 3415   6.195  11.433   0.047 -0.6162  0.0879 -0.4177
  577LYS     CB 3416   6.306  11.260   0.027 -0.2174  0.0306 -0.1450
  577LYS    HB1 3417   6.399  11.314   0.040  0.3538 -0.4553 -1.8630
  577LYS    HB2 3418   6.272  11.221   0.123 -1.7442  1.4806 -0.0546
  577LYS     CG 3419   6.329  11.134  -0.054  0.3761  0.4061  0.3386
  577LYS    HG1 3420   6.242  11.072  -0.074  1.7953 -1.3599 -0.7653
  577LYS    HG2 3421   6.374  11.167  -0.148 -1.4568  3.7963  0.5048
  577LYS     CD 3422   6.438  11.046   0.026  0.5388  0.6020 -0.2494
  577LYS    HD1 3423   6.533  11.101   0.031  1.2932 -0.7319  0.7001
  577LYS    HD2 3424   6.411  11.042   0.131  0.7693  0.3866 -0.1984
  577LYS     CE 3425   6.473  10.907  -0.019 -0.1047 -0.2185  0.2862
  577LYS    HE1 3426   6.387  10.843   0.004  1.9821 -2.6116  1.9123
  577LYS    HE2 3427   6.508  10.897  -0.122  0.0510  0.8444  0.2231
  577LYS     NZ 3428   6.580  10.838   0.057 -0.8307  0.0516 -0.3029
  577LYS    HZ1 3429   6.664  10.894   0.058 -1.1727  0.5710  0.1775
  577LYS    HZ2 3430   6.557  10.830   0.155  0.2081 -0.4421 -0.0824
  577LYS    HZ3 3431   6.586  10.749   0.010 -2.6497 -1.1828  1.6268
  577LYS      C 3432   6.251  11.420  -0.163 -0.0268  0.2835 -0.0424
  577LYS      O 3433   6.326  11.523  -0.156  0.2523  0.2167 -0.2135
  578LEU      N 3434   6.231  11.360  -0.282 -0.2089 -0.7110 -0.1186
  578LEU      H 3435   6.187  11.270  -0.273 -0.4350 -0.8845 -2.5250
  578LEU     CA 3436   6.291  11.406  -0.413  0.2731 -0.3392  0.3336
  578LEU     HA 3437   6.390  11.451  -0.408  0.3836 -0.5707  0.2394
  578LEU     CB 3438   6.274  11.288  -0.520  0.4497  0.3523  0.5446
  578LEU    HB1 3439   6.172  11.263  -0.550  1.5496 -0.2141 -3.3868
  578LEU    HB2 3440   6.325  11.316  -0.613 -0.0861 -0.1875  0.0842
  578LEU     CG 3441   6.337  11.158  -0.465  0.0029 -0.0947 -0.0628
  578LEU     HG 3442   6.287  11.127  -0.373  1.2514 -1.5032  0.1942
  578LEU    CD1 3443   6.317  11.042  -0.562  0.1873 -0.2686 -0.1756
  578LEU   HD11 3444   6.216  11.024  -0.599 -0.9709  1.5823  1.8296
  578LEU   HD12 3445   6.386  11.048  -0.645  1.2798 -0.9963  0.6513
  578LEU   HD13 3446   6.347  10.952  -0.509  0.8177  1.0161  1.7856
  578LEU    CD2 3447   6.486  11.163  -0.422 -0.0058 -0.5123  0.7402
  578LEU   HD21 3448   6.507  11.240  -0.348 -1.4910 -0.3690  1.0505
  578LEU   HD22 3449   6.521  11.070  -0.378 -0.9510 -0.7279  1.0686
  578LEU   HD23 3450   6.557  11.184  -0.502 -0.7566 -1.4932 -0.2185
  578LEU      C 3451   6.214  11.528  -0.461 -0.5621 -0.5897 -0.1378
  578LEU      O 3452   6.279  11.622  -0.513  0.5300 -0.3214 -0.0695
  579GLU      N 3453   6.085  11.533  -0.434 -0.3644 -0.2921  0.7743
  579GLU      H 3454   6.044  11.447  -0.398  0.1066 -0.6478  0.4793
  579GLU     CA 3455   5.994  11.648  -0.465 -0.3041 -0.2965 -0.5763
  579GLU     HA 3456   6.012  11.693  -0.562 -0.9047  1.3974  0.0644
  579GLU     CB 3457   5.849  11.599  -0.468 -0.8291 -0.2160  0.2744
  579GLU    HB1 3458   5.842  11.531  -0.553 -1.2822  0.9276 -0.6281
  579GLU    HB2 3459   5.830  11.540  -0.378 -2.0609  0.3814  0.4230
  579GLU     CG 3460   5.729  11.689  -0.485 -0.2981  0.8470 -0.0709
  579GLU    HG1 3461   5.646  11.619  -0.497  0.7602 -0.4329 -0.2032
  579GLU    HG2 3462   5.701  11.756  -0.404  0.2521  1.3223 -0.2719
  579GLU     CD 3463   5.739  11.780  -0.603  0.1519  0.6045  0.4770
  579GLU    OE1 3464   5.649  11.857  -0.625 -0.0346  0.3112 -0.6837
  579GLU    OE2 3465   5.832  11.763  -0.687  0.1901 -0.2953  0.4306
  579GLU      C 3466   6.003  11.752  -0.356 -0.9796 -0.1089  0.6247
  579GLU      O 3467   5.961  11.867  -0.381 -0.1632  0.3659 -0.1770
  580ASP      N 3468   6.055  11.721  -0.241 -0.4520  0.0014 -0.5676
  580ASP      H 3469   6.057  11.622  -0.220  1.2747 -0.1502 -1.3364
  580ASP     CA 3470   6.098  11.814  -0.140  0.0168 -0.4013 -0.4730
  580ASP     HA 3471   6.176  11.761  -0.084  1.1709  2.0892  0.4291
  580ASP     CB 3472   6.185  11.932  -0.190 -0.2641  0.3885  0.3399
  580ASP    HB1 3473   6.241  11.904  -0.280  0.7092  0.6109  0.8722
  580ASP    HB2 3474   6.124  12.011  -0.233  0.3436  1.6604  1.7613
  580ASP     CG 3475   6.271  11.998  -0.083  0.7318  0.4951  0.0186
  580ASP    OD1 3476   6.302  11.926   0.023  0.2256  0.3360  0.8738
  580ASP    OD2 3477   6.306  12.117  -0.109  0.3739 -0.1557  0.0352
  580ASP      C 3478   5.987  11.848  -0.035  0.3991 -0.9449  0.2469
  580ASP      O 3479   5.985  11.948   0.030 -0.4806  0.0483 -0.0055
  581LEU      N 3480   5.889  11.754  -0.013 -0.1444  0.1350  0.4036
  581LEU      H 3481   5.917  11.664  -0.049  1.1580 -0.2740  2.3323
  581LEU     CA 3482   5.792  11.757   0.101 -0.3382  0.0903  0.5538
  581LEU     HA 3483   5.767  11.860   0.129 -0.1082  0.5038 -0.7190
  581LEU     CB 3484   5.667  11.685   0.057 -0.6781 -0.3383  0.1263
  581LEU    HB1 3485   5.701  11.597   0.001 -1.4540 -0.4278 -0.2179
  581LEU    HB2 3486   5.616  11.656   0.148  1.3917  1.9250  2.1411
  581LEU     CG 3487   5.570  11.771  -0.030 -0.8929 -0.3620  0.2358
  581LEU     HG 3488   5.630  11.816  -0.109  1.6902  2.0082  3.2791
  581LEU    CD1 3489   5.469  11.685  -0.096 -0.6753  0.1512 -0.1697
  581LEU   HD11 3490   5.507  11.603  -0.157  2.0194 -1.3508  3.2045
  581LEU   HD12 3491   5.388  11.645  -0.034 -1.0323 -0.0945 -0.7886
  581LEU   HD13 3492   5.421  11.743  -0.175 -0.9657  1.4590  0.9244
  581LEU    CD2 3493   5.501  11.882   0.041  0.2900 -0.0626 -0.7165
  581LEU   HD21 3494   5.564  11.949   0.100 -0.4690  1.1615 -1.2487
  581LEU   HD22 3495   5.457  11.948  -0.033 -0.9942  0.7102  0.6975
  581LEU   HD23 3496   5.424  11.850   0.111 -1.1485 -0.8069 -2.5564
  581LEU      C 3497   5.863  11.687   0.223 -0.3264 -0.8892  0.2443
  581LEU      O 3498   5.978  11.713   0.251 -0.3459  0.3332 -0.0284
  582VAL      N 3499   5.791  11.613   0.308 -0.8462 -0.3707  0.1933
  582VAL      H 3500   5.698  11.611   0.267  0.3851  1.6687 -3.1857
  582VAL     CA 3501   5.831  11.556   0.436  0.2188  0.2966 -0.0754
  582VAL     HA 3502   5.893  11.632   0.483  2.9768 -2.6936  1.5388
  582VAL     CB 3503   5.717  11.530   0.537 -0.3118  0.0338 -0.1420
  582VAL     HB 3504   5.661  11.442   0.505  1.8112 -1.2139 -0.6870
  582VAL    CG1 3505   5.753  11.503   0.680 -0.1031 -0.4593 -0.2102
  582VAL   HG11 3506   5.762  11.590   0.745 -1.9552 -0.9026  0.7030
  582VAL   HG12 3507   5.677  11.435   0.718 -1.4008 -0.2630 -2.2758
  582VAL   HG13 3508   5.848  11.450   0.690  0.3732  0.5056  0.5414
  582VAL    CG2 3509   5.616  11.645   0.535 -0.1735  0.1422  0.3776
  582VAL   HG21 3510   5.568  11.653   0.437 -2.9199 -0.7507  1.5463
  582VAL   HG22 3511   5.544  11.625   0.614  1.6217  0.6914  2.2339
  582VAL   HG23 3512   5.667  11.737   0.563 -0.8737  0.7316 -0.2169
  582VAL      C 3513   5.907  11.425   0.408  0.3951 -0.4315 -0.0499
  582VAL      O 3514   5.846  11.334   0.352 -0.4116  0.0877  0.5961
  583PRO      N 3515   6.039  11.420   0.445  0.0584 -0.0402 -0.2679
  583PRO     CA 3516   6.113  11.296   0.426 -0.8500 -0.6741  0.0344
  583PRO     HA 3517   6.096  11.266   0.323  0.1623 -1.5792  0.1236
  583PRO     CB 3518   6.260  11.338   0.434 -0.7040 -0.5735 -0.4807
  583PRO    HB1 3519   6.333  11.260   0.457 -1.0913 -1.4212 -1.9913
  583PRO    HB2 3520   6.284  11.384   0.338 -2.9610  2.5204  0.2652
  583PRO     CG 3521   6.249  11.452   0.540  0.5186  0.9104  0.4178
  583PRO    HG1 3522   6.241  11.400   0.635 -0.6825  1.8735  0.8834
  583PRO    HG2 3523   6.332  11.522   0.544  1.0186  0.3230  0.3161
  583PRO     CD 3524   6.115  11.516   0.512  0.1003  0.2695 -0.4598
  583PRO    HD1 3525   6.058  11.539   0.602 -2.2956 -1.4893 -1.4142
  583PRO    HD2 3526   6.123  11.605   0.450 -0.9103 -0.0657 -1.0971
  583PRO      C 3527   6.073  11.191   0.530  0.5865  0.2528 -0.0996
  583PRO      O 3528   6.042  11.225   0.646 -0.1086 -0.0530  0.5215
  584PRO      N 3529   6.072  11.065   0.497  0.3828  0.8326 -0.1393
  584PRO     CA 3530   6.052  10.962   0.601  0.4676  0.5804 -0.3128
  584PRO     HA 3531   5.958  10.985   0.652 -0.7772  0.1741 -2.3089
  584PRO     CB 3532   6.041  10.835   0.513  0.0560  0.1762  0.0064
  584PRO    HB1 3533   6.065  10.747   0.573 -2.1366 -1.0771 -0.8336
  584PRO    HB2 3534   5.943  10.833   0.465  0.6949  1.0384 -1.3922
  584PRO     CG 3535   6.121  10.860   0.392 -0.1600  0.0587  0.6670
  584PRO    HG1 3536   6.227  10.836   0.398 -0.4624 -1.6398 -0.2656
  584PRO    HG2 3537   6.083  10.796   0.313 -0.4825  1.6619 -0.5333
  584PRO     CD 3538   6.102  11.013   0.367  0.3983 -0.5150 -0.6632
  584PRO    HD1 3539   6.195  11.055   0.329  1.2684 -3.8127 -2.6061
  584PRO    HD2 3540   6.018  11.034   0.300  1.2984 -1.0701 -1.9899
  584PRO      C 3541   6.169  10.948   0.700  0.2961  0.7569  0.1764
  584PRO      O 3542   6.277  11.002   0.674 -0.0858 -0.6063  0.4292
  585PRO      N 3543   6.158  10.883   0.815 -0.1783 -0.2759 -0.6613
  585PRO     CA 3544   6.267  10.853   0.907  0.7917 -0.4079  0.2036
  585PRO     HA 3545   6.329  10.941   0.921  0.1250 -0.2751  2.7297
  585PRO     CB 3546   6.195  10.811   1.038 -0.9573  0.1612  0.0384
  585PRO    HB1 3547   6.263  10.742   1.089 -0.1763 -0.7555 -2.0875
  585PRO    HB2 3548   6.190  10.904   1.093  2.3414 -0.7220  2.1566
  585PRO     CG 3549   6.055  10.763   0.995  0.2456  0.9057 -1.0717
  585PRO    HG1 3550   6.056  10.658   0.968 -1.4371  0.9266 -1.3296
  585PRO    HG2 3551   5.969  10.788   1.057 -0.0714 -0.5636 -0.8788
  585PRO     CD 3552   6.026  10.849   0.875 -0.1030 -0.4958 -0.2322
  585PRO    HD1 3553   5.954  10.796   0.812 -0.4356 -0.3796  0.0478
  585PRO    HD2 3554   5.982  10.943   0.907  1.0344 -0.1847  0.4629
  585PRO      C 3555   6.359  10.743   0.852 -0.0751 -0.5445  0.2347
  585PRO      O 3556   6.317  10.655   0.776 -0.3400 -0.3821  0.0823
  586ALA      N 3557   6.487  10.746   0.890 -0.0315 -0.2907 -0.4241
  586ALA      H 3558   6.519  10.821   0.949  0.6486 -0.8978  0.0000
  586ALA     CA 3559   6.586  10.645   0.843 -0.1609  0.0042  0.4064
  586ALA     HA 3560   6.597  10.648   0.734  0.0295 -1.9358  0.3375
  586ALA     CB 3561   6.722  10.675   0.900 -0.6835  0.5970  0.0133
  586ALA    HB1 3562   6.749  10.775   0.865 -2.1667  0.6645 -1.0568
  586ALA    HB2 3563   6.738  10.666   1.007  1.3831  1.4398 -0.1808
  586ALA    HB3 3564   6.791  10.600   0.860 -0.6397  0.4181  0.4283
  586ALA      C 3565   6.542  10.500   0.871  0.2124  0.2974 -0.1866
  586ALA      O 3566   6.575  10.410   0.791  0.0242  0.2783 -0.5464
  587ILE      N 3567   6.471  10.469   0.982 -0.0530  0.1271 -0.0710
  587ILE      H 3568   6.458  10.541   1.052 -3.4503 -0.7616  0.4013
  587ILE     CA 3569   6.407  10.346   1.011 -0.1179  0.5444  0.5335
  587ILE     HA 3570   6.492  10.279   1.020  0.2441  1.1024  1.3951
  587ILE     CB 3571   6.332  10.339   1.148  0.2279  0.0739 -0.2372
  587ILE     HB 3572   6.291  10.238   1.142  0.2863  0.1106 -1.3349
  587ILE    CG1 3573   6.228  10.453   1.169 -0.4824  0.1211  0.4225
  587ILE   HG11 3574   6.274  10.550   1.187  0.6447 -0.6253  1.7232
  587ILE   HG12 3575   6.163  10.454   1.082  1.7316 -2.4074 -1.3971
  587ILE    CG2 3576   6.429  10.338   1.265  0.0223 -0.7647  0.0093
  587ILE   HG21 3577   6.488  10.429   1.253 -1.5688  0.3519  0.3212
  587ILE   HG22 3578   6.373  10.329   1.358 -0.1710 -0.5099 -0.0794
  587ILE   HG23 3579   6.485  10.245   1.259  1.6277  0.1669 -0.0764
  587ILE     CD 3580   6.134  10.418   1.282  0.1106  0.2142  0.1238
  587ILE    HD1 3581   6.088  10.321   1.264 -0.0562 -0.2698  2.7034
  587ILE    HD2 3582   6.175  10.407   1.383 -1.8220 -1.1953  0.8243
  587ILE    HD3 3583   6.059  10.496   1.289 -0.7809 -0.5977 -0.1138
  587ILE      C 3584   6.316  10.296   0.901  0.5333  0.2965  0.0612
  587ILE      O 3585   6.298  10.176   0.883  0.0530  0.1010 -0.3329
  588ILE      N 3586   6.259  10.389   0.826 -0.2119  0.1858  0.5062
  588ILE      H 3587   6.290  10.480   0.856 -1.8477  0.7237  0.6136
  588ILE     CA 3588   6.167  10.357   0.716  0.3420 -0.4518 -0.3046
  588ILE     HA 3589   6.118  10.260   0.724 -0.5055  0.0824  1.4019
  588ILE     CB 3590   6.046  10.457   0.717  0.6703 -0.5026 -0.7859
  588ILE     HB 3591   6.084  10.558   0.731 -0.4808  0.0570 -1.5438
  588ILE    CG1 3592   5.948  10.417   0.832  0.5753 -0.7439 -0.1464
  588ILE   HG11 3593   5.922  10.311   0.842 -3.4514  0.2655  1.9446
  588ILE   HG12 3594   6.004  10.432   0.924  1.3266 -0.4186 -0.6464
  588ILE    CG2 3595   5.970  10.456   0.581 -0.3971  0.0331 -0.1098
  588ILE   HG21 3596   5.935  10.357   0.552  0.3973 -0.1946 -0.3126
  588ILE   HG22 3597   5.884  10.521   0.575  0.1342  1.1080  2.4966
  588ILE   HG23 3598   6.042  10.477   0.503 -0.9126  1.2255 -0.2742
  588ILE     CD 3599   5.820  10.498   0.852 -0.0769 -0.0875  0.9661
  588ILE    HD1 3600   5.747  10.474   0.775  2.0121  2.5665 -2.0881
  588ILE    HD2 3601   5.768  10.493   0.948 -0.9996  0.3486  0.4996
  588ILE    HD3 3602   5.839  10.604   0.831 -2.4704 -0.0864 -1.7294
  588ILE      C 3603   6.252  10.354   0.590  0.4688 -0.3581 -0.2299
  588ILE      O 3604   6.235  10.273   0.499 -0.3669 -0.2924 -0.4076
  589ASP      N 3605   6.316  10.468   0.565  0.2089  0.4356  0.8490
  589ASP      H 3606   6.318  10.546   0.629  1.6372  1.4993 -0.4200
  589ASP     CA 3607   6.399  10.502   0.453  0.7438 -0.2952 -0.0631
  589ASP     HA 3608   6.322  10.525   0.379 -1.4883  2.3331  2.8176
  589ASP     CB 3609   6.481  10.629   0.473 -0.2302 -0.2412  0.3234
  589ASP    HB1 3610   6.429  10.709   0.526  0.3670  0.1726  0.2963
  589ASP    HB2 3611   6.569  10.612   0.536  0.2969 -0.6679 -0.4975
  589ASP     CG 3612   6.556  10.687   0.348  0.1588  0.1520  0.1293
  589ASP    OD1 3613   6.502  10.787   0.300 -0.7372 -0.0681  1.2008
  589ASP    OD2 3614   6.658  10.635   0.308 -0.0953  0.5445 -0.1040
  589ASP      C 3615   6.486  10.386   0.396 -0.4440  0.0831 -0.2999
  589ASP      O 3616   6.477  10.354   0.278  0.3340 -0.0508 -0.2476
  590LYS      N 3617   6.548  10.300   0.488  0.2709  0.0850 -0.2520
  590LYS      H 3618   6.531  10.308   0.587 -2.9152 -0.0460 -0.6743
  590LYS     CA 3619   6.619  10.184   0.455  0.4310  0.3043 -0.2718
  590LYS     HA 3620   6.708  10.212   0.399  2.0489 -0.7548  1.6551
  590LYS     CB 3621   6.681  10.118   0.579 -0.2424 -0.1147 -0.6459
  590LYS    HB1 3622   6.748  10.036   0.550 -1.7203 -0.8658 -2.0916
  590LYS    HB2 3623   6.743  10.196   0.624 -2.6110  1.0014  0.8995
  590LYS     CG 3624   6.577  10.075   0.682 -1.3474 -0.6808  0.0625
  590LYS    HG1 3625   6.529  10.157   0.736  1.9034  0.6185  1.2029
  590LYS    HG2 3626   6.504  10.013   0.628 -1.2192 -1.0999  0.3658
  590LYS     CD 3627   6.635   9.976   0.783  0.0277 -0.1523  0.4338
  590LYS    HD1 3628   6.668   9.882   0.737 -1.9409 -0.0451 -1.3496
  590LYS    HD2 3629   6.720  10.022   0.834  0.0910 -0.3592  0.5166
  590LYS     CE 3630   6.540   9.929   0.891 -0.3265  0.1867  0.1482
  590LYS    HE1 3631   6.495  10.005   0.954 -1.7234 -1.1771  0.8712
  590LYS    HE2 3632   6.454   9.871   0.857  1.2867 -1.8854 -0.6165
  590LYS     NZ 3633   6.595   9.839   0.989 -0.2044  0.3368 -0.1774
  590LYS    HZ1 3634   6.651   9.768   0.943 -1.1458 -0.2442 -0.4665
  590LYS    HZ2 3635   6.647   9.901   1.049 -2.9608  0.9317  1.7873
  590LYS    HZ3 3636   6.521   9.805   1.049 -0.2482  2.0261  0.7734
  590LYS      C 3637   6.546  10.071   0.374  0.1683 -0.5850  0.1272
  590LYS      O 3638   6.607  10.005   0.297  0.1578  0.2893 -0.1038
  591LEU      N 3639   6.412  10.067   0.375 -0.0769  0.0231  0.0950
  591LEU      H 3640   6.361  10.133   0.431 -1.4088 -0.3629 -0.6073
  591LEU     CA 3641   6.328   9.975   0.303 -0.2253 -0.6113 -0.0756
  591LEU     HA 3642   6.365   9.872   0.300 -0.8427 -0.9633  2.2444
  591LEU     CB 3643   6.186   9.977   0.359  0.4116  0.9198 -0.4276
  591LEU    HB1 3644   6.134  10.071   0.340 -0.6362  0.5486  0.4510
  591LEU    HB2 3645   6.129   9.909   0.295  2.3718 -0.2443 -0.9985
  591LEU     CG 3646   6.171   9.947   0.508 -0.1616 -0.1843 -0.8428
  591LEU     HG 3647   6.245  10.005   0.563 -0.5368 -1.7804  1.5265
  591LEU    CD1 3648   6.028   9.997   0.545  0.2439 -0.9230  0.3362
  591LEU   HD11 3649   6.006   9.986   0.651  0.6265  1.5659  0.7463
  591LEU   HD12 3650   6.026  10.106   0.534 -0.3756 -0.7046  2.3153
  591LEU   HD13 3651   5.953   9.942   0.488 -1.0143  0.2721  0.7871
  591LEU    CD2 3652   6.192   9.793   0.542 -0.3225 -0.4383  1.2446
  591LEU   HD21 3653   6.291   9.762   0.509 -0.3712  1.1851 -0.6660
  591LEU   HD22 3654   6.203   9.784   0.650 -0.4552  2.7802  1.6372
  591LEU   HD23 3655   6.112   9.737   0.493  1.2282 -0.5941 -1.2693
  591LEU      C 3656   6.328  10.015   0.154  0.6391  0.0256  0.3190
  591LEU      O 3657   6.299   9.928   0.070 -0.2686 -0.1300 -0.2278
  592PHE      N 3658   6.371  10.137   0.113  0.3892 -0.4617 -0.6290
  592PHE      H 3659   6.407  10.192   0.190 -0.2579 -2.4966  1.2398
  592PHE     CA 3660   6.401  10.184  -0.021  0.2717 -0.2717  0.1901
  592PHE     HA 3661   6.318  10.169  -0.090  0.7630  0.7462 -0.6452
  592PHE     CB 3662   6.416  10.342  -0.017  0.0994  0.7698  0.5277
  592PHE    HB1 3663   6.502  10.368   0.044  1.5869 -0.4668 -0.9399
  592PHE    HB2 3664   6.449  10.368  -0.118  1.1741 -0.8585  0.4172
  592PHE     CG 3665   6.297  10.424   0.035 -0.7617  0.0796  0.4924
  592PHE    CD1 3666   6.321  10.554   0.081 -0.2594 -0.3757  0.3806
  592PHE    HD1 3667   6.422  10.588   0.068  0.0380 -0.6512  1.8371
  592PHE    CD2 3668   6.162  10.376   0.039  0.0542 -0.5201  0.3389
  592PHE    HD2 3669   6.140  10.275   0.009  2.6241 -0.4677 -2.1635
  592PHE    CE1 3670   6.221  10.634   0.135 -0.5819 -0.3615 -0.1525
  592PHE    HE1 3671   6.233  10.738   0.163 -2.2229 -0.1444 -0.1291
  592PHE    CE2 3672   6.061  10.456   0.089  0.5139  0.1067 -0.1127
  592PHE    HE2 3673   5.960  10.420   0.073  0.2835  0.9595 -0.6413
  592PHE     CZ 3674   6.088  10.586   0.134  0.2427  0.2590  0.7307
  592PHE     HZ 3675   6.011  10.649   0.177  0.6172  0.5711  0.9415
  592PHE      C 3676   6.523  10.116  -0.086  0.5681 -0.2323 -0.4426
  592PHE      O 3677   6.537  10.114  -0.210  0.0006  0.3572  0.8644
  593LEU      N 3678   6.613  10.056  -0.004  0.7221  0.0555  0.1200
  593LEU      H 3679   6.594  10.073   0.094 -0.2010  0.7325 -0.1658
  593LEU     CA 3680   6.739   9.998  -0.049 -0.2569  0.5968 -0.5721
  593LEU     HA 3681   6.787  10.051  -0.132  2.5713 -0.8918 -0.0194
  593LEU     CB 3682   6.843   9.994   0.062 -0.2918  0.5098  0.0751
  593LEU    HB1 3683   6.798   9.936   0.143  0.1006 -0.8981 -0.6847
  593LEU    HB2 3684   6.923   9.929   0.027 -0.4074  0.2835  0.2202
  593LEU     CG 3685   6.889  10.129   0.116 -0.5692 -0.2132 -0.1632
  593LEU     HG 3686   6.802  10.192   0.137 -0.5349 -0.4455  0.6766
  593LEU    CD1 3687   6.979  10.106   0.232  0.3060  0.1354 -0.1601
  593LEU   HD11 3688   7.041  10.192   0.255 -0.4999  0.4008  1.1267
  593LEU   HD12 3689   6.923  10.100   0.325 -0.5173 -0.2073 -0.6666
  593LEU   HD13 3690   7.039  10.016   0.223  0.2586 -0.0308  1.0319
  593LEU    CD2 3691   6.972  10.210   0.015 -0.1242  0.8421 -0.6097
  593LEU   HD21 3692   7.004  10.301   0.067 -1.7610  1.1997 -0.1824
  593LEU   HD22 3693   7.061  10.158  -0.022  0.0418  0.8545 -0.2389
  593LEU   HD23 3694   6.906  10.242  -0.066  0.5221  0.7134 -1.1990
  593LEU      C 3695   6.709   9.854  -0.103 -0.1713  0.3271 -0.2229
  593LEU      O 3696   6.791   9.789  -0.163  0.0495 -0.2840  0.2544
  594ASP      N 3697   6.593   9.802  -0.071 -0.0938 -0.1422  0.3762
  594ASP      H 3698   6.536   9.864  -0.016  2.2322 -0.7552  3.7806
  594ASP     CA 3699   6.543   9.668  -0.093  0.4903 -1.1318 -0.5380
  594ASP     HA 3700   6.618   9.617  -0.153  0.2074 -1.3108 -0.7406
  594ASP     CB 3701   6.534   9.583   0.036 -0.3528  0.1608 -0.2467
  594ASP    HB1 3702   6.638   9.555   0.050 -0.7975 -1.4283  0.0838
  594ASP    HB2 3703   6.510   9.642   0.125  1.5058  0.9785 -0.2296
  594ASP     CG 3704   6.445   9.460   0.016  0.2384  0.5994 -0.1837
  594ASP    OD1 3705   6.469   9.374  -0.073  0.3610  0.1396 -0.3975
  594ASP    OD2 3706   6.342   9.445   0.091  0.0276  0.1395  0.5450
  594ASP      C 3707   6.412   9.673  -0.177 -0.6745 -0.4124 -0.6261
  594ASP      O 3708   6.407   9.614  -0.280 -0.2993  0.2233 -0.8424
  595THR      N 3709   6.304   9.739  -0.135 -0.7094 -0.3211 -0.2494
  595THR      H 3710   6.308   9.793  -0.050  0.4608  0.7819 -0.9756
  595THR     CA 3711   6.174   9.731  -0.210 -0.1723 -0.9648 -0.3521
  595THR     HA 3712   6.161   9.623  -0.216 -0.9554 -1.2040  3.3377
  595THR     CB 3713   6.061   9.783  -0.117  0.1543  0.2555 -0.0721
  595THR     HB 3714   5.971   9.773  -0.178  0.3953 -1.4734 -0.2069
  595THR    OG1 3715   6.081   9.916  -0.078  0.3855 -0.1753 -0.2023
  595THR    HG1 3716   6.152   9.919  -0.015  1.2860  1.2967 -1.2226
  595THR    CG2 3717   6.044   9.701   0.009  0.4935 -0.0853 -0.2510
  595THR   HG21 3718   5.950   9.715   0.062 -0.3751 -2.2215 -1.1109
  595THR   HG22 3719   6.035   9.596  -0.018 -1.0326 -0.1705  0.4621
  595THR   HG23 3720   6.124   9.717   0.081  1.7124  2.0313 -1.9560
  595THR      C 3721   6.163   9.802  -0.345 -1.5182  0.7270  0.2798
  595THR      O 3722   6.073   9.774  -0.419 -0.0383  0.1530 -0.0396
  596LEU      N 3723   6.253   9.897  -0.369  0.4970 -0.3693 -0.3600
  596LEU      H 3724   6.331   9.897  -0.305 -0.7653 -0.9539  1.2279
  596LEU     CA 3725   6.268   9.973  -0.490  0.1161 -0.1422  0.8638
  596LEU     HA 3726   6.193   9.942  -0.562 -1.8496  2.2992  1.7108
  596LEU     CB 3727   6.259  10.127  -0.467  0.1191 -0.1065  0.4747
  596LEU    HB1 3728   6.349  10.152  -0.412  0.3314 -3.9149  2.1851
  596LEU    HB2 3729   6.254  10.172  -0.566 -0.6903  0.2163  0.6542
  596LEU     CG 3730   6.130  10.161  -0.389  0.5528  0.1257 -0.3480
  596LEU     HG 3731   6.119  10.091  -0.306 -0.7447 -0.8858 -1.3243
  596LEU    CD1 3732   6.143  10.300  -0.331  0.4565 -0.7583 -0.3359
  596LEU   HD11 3733   6.124  10.382  -0.400 -0.4355 -0.5037  0.1848
  596LEU   HD12 3734   6.073  10.306  -0.247  0.8135  1.7290 -0.1396
  596LEU   HD13 3735   6.242  10.318  -0.289 -0.0998 -0.5731  0.9449
  596LEU    CD2 3736   6.003  10.124  -0.464  0.4391 -0.1843  0.0608
  596LEU   HD21 3737   6.002  10.193  -0.548  0.3557  0.5050  0.6224
  596LEU   HD22 3738   6.002  10.019  -0.494 -0.7868 -0.7100  1.7635
  596LEU   HD23 3739   5.919  10.127  -0.394  1.8001  0.5336  1.7413
  596LEU      C 3740   6.407   9.933  -0.545  0.3012  0.5965 -0.0523
  596LEU      O 3741   6.495   9.890  -0.468  0.4377 -0.4608 -0.3835
  597PRO      N 3742   6.427   9.948  -0.678  0.3719 -0.3091  0.5884
  597PRO     CA 3743   6.562   9.927  -0.737 -0.0774 -0.9029 -0.4338
  597PRO     HA 3744   6.580   9.823  -0.709  0.1150 -1.0485 -1.0769
  597PRO     CB 3745   6.542   9.926  -0.890  0.8892 -0.5056  0.2301
  597PRO    HB1 3746   6.605   9.996  -0.944  2.0018 -0.9628  0.8850
  597PRO    HB2 3747   6.571   9.826  -0.922 -0.9738 -0.7663 -0.7636
  597PRO     CG 3748   6.399   9.965  -0.918 -0.4551  0.1606 -0.1646
  597PRO    HG1 3749   6.396  10.056  -0.978  0.5024 -0.2176 -0.8023
  597PRO    HG2 3750   6.352   9.886  -0.975  1.3134 -0.1385 -1.2780
  597PRO     CD 3751   6.328   9.971  -0.783 -0.0057 -0.2359 -0.1006
  597PRO    HD1 3752   6.265  10.059  -0.769 -3.3531 -2.3464 -0.6024
  597PRO    HD2 3753   6.263   9.884  -0.777 -2.1713  1.2537 -0.7090
  597PRO      C 3754   6.657  10.032  -0.684 -0.0517 -0.0279 -0.2573
  597PRO      O 3755   6.625  10.143  -0.641 -0.2692  0.6820  0.1332
  598PHE      N 3756   6.784   9.993  -0.696  0.9866 -0.3242 -0.1807
  598PHE      H 3757   6.803   9.896  -0.718  0.7596 -1.0627  2.4774
  598PHE     CA 3758   6.904  10.074  -0.664 -0.1478  0.4511  0.4858
  598PHE     HA 3759   6.878  10.178  -0.680  0.9340  0.4073 -1.9863
  598PHE     CB 3760   6.944  10.045  -0.517 -0.0281 -0.5829  0.7056
  598PHE    HB1 3761   6.857  10.019  -0.457 -0.2040 -1.8216 -0.0500
  598PHE    HB2 3762   7.012   9.960  -0.522 -0.5456 -0.9428 -0.6001
  598PHE     CG 3763   7.028  10.156  -0.459 -0.2818  0.1253 -0.5086
  598PHE    CD1 3764   6.975  10.234  -0.357  0.6189  0.5082 -0.3090
  598PHE    HD1 3765   6.870  10.218  -0.339 -0.7654 -0.4403 -6.7184
  598PHE    CD2 3766   7.161  10.183  -0.507 -0.1823 -0.3468  0.6898
  598PHE    HD2 3767   7.200  10.124  -0.588  0.5245  1.4279 -0.3367
  598PHE    CE1 3768   7.052  10.342  -0.305  0.1947 -0.7810  0.7351
  598PHE    HE1 3769   6.997  10.413  -0.245  0.4619  1.3610 -1.3730
  598PHE    CE2 3770   7.239  10.291  -0.453 -0.1298 -0.5734 -0.2498
  598PHE    HE2 3771   7.339  10.304  -0.490  0.3212 -1.0187  0.7865
  598PHE     CZ 3772   7.180  10.375  -0.351  0.4156  0.1563  0.0534
  598PHE     HZ 3773   7.242  10.452  -0.306  3.0829  0.0853 -3.0811
  598PHE      C 3774   6.994  10.029  -0.774  0.8157  0.7279  0.2433
  598PHE     O1 3775   7.058   9.921  -0.775 -0.1816 -0.8079  0.7011
  598PHE     O2 3776   6.998  10.106  -0.872  0.7199  0.3235  0.4756
  599IMU    H00 3777   3.364   0.935   0.827  2.1491  0.8963 -1.8493
  599IMU    C01 3778   3.430   0.934   0.912  0.1075 -0.1615 -0.1932
  599IMU    C02 3779   3.378   0.939   1.038  0.3624 -0.2163 -0.7654
  599IMU    C03 3780   3.564   0.938   0.886  0.0519 -0.6287  0.2488
  599IMU    H04 3781   3.271   0.946   1.055  0.1671 -0.4874 -1.7987
  599IMU    C05 3782   3.461   0.927   1.147 -0.8134 -0.0323  0.1642
  599IMU    O06 3783   3.613   0.951   0.755 -0.1626  0.6086 -0.0738
  599IMU    C07 3784   3.649   0.942   0.998  0.6242  0.0079  0.0771
  599IMU    H08 3785   3.413   0.924   1.244 -1.0241 -0.5313  0.0495
  599IMU    C09 3786   3.602   0.931   1.132  0.5764  0.0718 -0.6138
  599IMU    C0A 3787   3.757   0.955   0.741 -0.4682 -0.1754 -0.1651
  599IMU    H0B 3788   3.753   0.970   0.983  0.8135 -0.2031  0.9144
  599IMU    C0C 3789   3.689   0.926   1.248  0.2946 -0.2946  0.3371
  599IMU    H0D 3790   3.796   1.049   0.779  1.5229 -0.8652 -0.3707
  599IMU    H0E 3791   3.805   0.868   0.784 -0.5903  0.3369  1.0347
  599IMU    H0F 3792   3.781   0.975   0.636  2.2838 -0.2037  0.3936
  599IMU    C0G 3793   3.658   0.988   1.373  0.0892  0.1235 -0.3366
  599IMU    C0H 3794   3.812   0.870   1.230  0.2541  0.3070 -0.4366
  599IMU    H0I 3795   3.564   1.040   1.388  0.9895  1.6400  0.2250
  599IMU    C0J 3796   3.744   0.969   1.477 -1.3376  0.3330 -0.5280
  599IMU    H0K 3797   3.827   0.827   1.132 -0.5588  0.9622 -0.8584
  599IMU    C0M 3798   3.903   0.849   1.337 -0.0361 -0.1979 -0.1328
  599IMU    H0N 3799   3.710   1.018   1.567  0.8456  2.3498 -0.6889
  599IMU    C0O 3800   3.871   0.898   1.468  0.7442 -0.2146  0.4784
  599IMU    F0P 3801   4.010   0.767   1.319  0.0904  0.2832 -0.2148
  599IMU    N0Q 3802   3.949   0.872   1.580  0.4676  0.1866 -0.8079
  599IMU    C0R 3803   3.910   0.879   1.715  0.6073 -0.5428 -0.1827
  599IMU    H0S 3804   4.044   0.843   1.560 -0.2439 -2.8512 -0.3838
  599IMU    C0T 3805   4.013   0.821   1.799 -0.0527  0.2185 -0.1646
  599IMU    O0U 3806   3.800   0.911   1.757  0.5137  0.3666  0.4060
  599IMU    C0V 3807   4.145   0.839   1.803 -0.3608  0.1039  0.6049
  599IMU    C0W 3808   3.975   0.736   1.916  0.3069 -0.2146 -0.0134
  599IMU    C0X 3809   4.212   0.912   1.702 -0.3365 -0.2651  0.9261
  599IMU    C0Y 3810   4.222   0.759   1.908 -0.4268  0.3379 -0.4783
  599IMU    H0Z 3811   3.938   0.640   1.881 -1.9214  1.0195 -1.2171
  599IMU    H10 3812   3.893   0.781   1.972 -1.3459 -4.0219  0.9511
  599IMU    C11 3813   4.104   0.709   1.991 -0.1037 -0.1798  0.4034
  599IMU    O12 3814   4.227   0.861   1.591 -0.8275 -0.5068 -0.3258
  599IMU    O13 3815   4.254   1.031   1.724  0.7738 -0.1520 -0.1922
  599IMU    H14 3816   4.282   0.817   1.977 -0.5169 -0.8421  0.6291
  599IMU    H15 3817   4.276   0.672   1.870  1.0134  0.8413  0.3306
  599IMU    H16 3818   4.108   0.605   2.023  0.0153 -0.6551 -1.0957
  599IMU    H17 3819   4.107   0.769   2.082 -0.2646  1.2172 -0.4772
  600SOL     OW 3820   7.552   7.481   0.400  0.1265  0.1377 -0.3652
  600SOL    HW1 3821   7.609   7.405   0.385  1.9384  1.1327  1.0557
  600SOL    HW2 3822   7.601   7.555   0.363  0.0888  1.1081  1.4130
  600SOL     MW 3823   7.566   7.481   0.394  0.3536  0.3893  0.0443
  601SOL     OW 3824   2.192   8.148   0.137 -0.3222 -0.1953  0.2285
  601SOL    HW1 3825   2.113   8.193   0.108 -0.5057 -0.1184  0.8292
  601SOL    HW2 3826   2.196   8.068   0.085 -2.3775 -1.6683  2.1583
  601SOL     MW 3827   2.182   8.144   0.126 -0.6088 -0.3740  0.5524
  602SOL     OW 3828   6.488   6.075   4.936 -0.1713  0.0596  0.1789
  602SOL    HW1 3829   6.518   6.001   4.884 -1.1977 -0.9869  1.0318
  602SOL    HW2 3830   6.399   6.051   4.964 -0.3228  1.3746  0.9164
  602SOL     MW 3831   6.480   6.062   4.933 -0.3221  0.0940  0.3825
  603SOL     OW 3832   1.869   4.454   0.852  0.3405  0.1942 -0.2104
  603SOL    HW1 3833   1.875   4.360   0.872  0.2864  0.2459  0.0605
  603SOL    HW2 3834   1.882   4.497   0.937  1.0906  0.4572 -0.4478
  603SOL     MW 3835   1.872   4.447   0.866  0.4296  0.2345 -0.2061
  604SOL     OW 3836   5.697   0.114   3.707  0.3591  0.4135 -0.1681
  604SOL    HW1 3837   5.766   0.180   3.696  0.7684  0.1673  0.7820
  604SOL    HW2 3838   5.744   0.030   3.708 -0.0529  0.1802 -0.4405
  604SOL     MW 3839   5.712   0.112   3.706  0.3588  0.3521 -0.0813
  605SOL     OW 3840   1.889   1.435   4.444  0.2955 -0.3941 -0.2924
  605SOL    HW1 3841   1.940   1.516   4.437 -0.6578  0.2231 -0.2308
  605SOL    HW2 3842   1.946   1.375   4.493  0.9380  0.2935 -0.1774
  605SOL     MW 3843   1.903   1.438   4.449  0.2557 -0.2271 -0.2698
  606SOL     OW 3844   8.352   2.674   3.969  0.2209  0.5479 -0.1950
  606SOL    HW1 3845   8.297   2.635   4.037  0.8281  1.8895  1.0960
  606SOL    HW2 3846   8.441   2.668   4.004  0.4408  2.0605 -0.4673
  606SOL     MW 3847   8.356   2.668   3.982  0.3267  0.9133 -0.0646
  607SOL     OW 3848   0.364   2.646   3.503 -0.0743  0.2304  0.3186
  607SOL    HW1 3849   0.356   2.570   3.560  0.1206 -0.6306 -0.7833
  607SOL    HW2 3850   0.281   2.651   3.456  1.3192 -1.8818 -2.6972
  607SOL     MW 3851   0.352   2.637   3.505  0.1290 -0.1502 -0.2085
  608SOL     OW 3852   2.385   0.201   0.351 -0.1429  0.4687  0.0693
  608SOL    HW1 3853   2.330   0.124   0.367 -1.2897  1.1365 -0.5927
  608SOL    HW2 3854   2.337   0.274   0.389  0.2335  1.0793 -0.6068
  608SOL     MW 3855   2.372   0.200   0.358 -0.2415  0.6323 -0.1020
  609SOL     OW 3856   3.667   1.446   3.329  0.5150  0.5691 -0.0912
  609SOL    HW1 3857   3.667   1.360   3.373 -2.0041  0.6658  0.2785
  609SOL    HW2 3858   3.758   1.474   3.330  1.3207 -1.8192  0.3459
  609SOL     MW 3859   3.679   1.438   3.335  0.2957  0.2758  0.0121
  610SOL     OW 3860   6.575   4.747   1.924  0.2638  0.1510  0.2328
  610SOL    HW1 3861   6.648   4.716   1.871 -1.0069  1.1278 -2.3092
  610SOL    HW2 3862   6.497   4.718   1.876 -0.9847  1.7398  1.1799
  610SOL     MW 3863   6.574   4.739   1.911 -0.0587  0.4794  0.0287
  611SOL     OW 3864   5.758   2.564   2.605 -0.0973 -0.2187 -0.5236
  611SOL    HW1 3865   5.757   2.497   2.674 -0.5790 -1.5742 -1.8136
  611SOL    HW2 3866   5.670   2.603   2.609 -0.1678 -0.3810 -0.4639
  611SOL     MW 3867   5.746   2.560   2.615 -0.1680 -0.4130 -0.6811
  612SOL     OW 3868   2.516   4.062   5.622  0.2371  0.0360 -0.0881
  612SOL    HW1 3869   2.478   4.009   5.692  2.5929  0.1679  1.3835
  612SOL    HW2 3870   2.460   4.044   5.546 -2.0946 -0.5083  1.6524
  612SOL     MW 3871   2.504   4.053   5.621  0.2402 -0.0168  0.3231
  613SOL     OW 3872   4.962   4.802   4.949 -0.6121  0.4626  0.0587
  613SOL    HW1 3873   4.984   4.870   4.885  0.9662 -1.6250 -1.7976
  613SOL    HW2 3874   4.866   4.800   4.949 -0.6668  1.6845 -0.9396
  613SOL     MW 3875   4.953   4.811   4.941 -0.4170  0.3517 -0.3067
  614SOL     OW 3876   0.529   3.247   3.340 -0.0660  0.6881 -0.0867
  614SOL    HW1 3877   0.454   3.260   3.283  0.9814  1.3358 -1.3633
  614SOL    HW2 3878   0.605   3.257   3.283  1.0037 -1.1772  0.9057
  614SOL     MW 3879   0.529   3.250   3.325  0.2050  0.5322 -0.1230
  615SOL     OW 3880   6.101   4.137   5.390 -0.1056  0.1670 -0.0970
  615SOL    HW1 3881   6.064   4.167   5.307  1.5773  0.9332 -0.6270
  615SOL    HW2 3882   6.118   4.218   5.439 -0.7179 -0.2596  0.8461
  615SOL     MW 3883   6.099   4.151   5.386  0.0314  0.2105 -0.0441
  616SOL     OW 3884   3.536   0.838   4.840 -0.3544 -0.4764 -0.0391
  616SOL    HW1 3885   3.611   0.856   4.898  0.4544  1.2680 -1.5016
  616SOL    HW2 3886   3.460   0.844   4.897  0.3924  1.3759  0.8564
  616SOL     MW 3887   3.536   0.841   4.855 -0.1553 -0.0160 -0.1117
  617SOL     OW 3888   6.585   2.818   2.982  0.0382 -0.2605  0.0988
  617SOL    HW1 3889   6.662   2.788   3.030 -0.1876 -0.5585  0.2790
  617SOL    HW2 3890   6.556   2.897   3.027  3.1825  2.9130 -2.8565
  617SOL     MW 3891   6.591   2.824   2.994  0.4118  0.1076 -0.2564
  618SOL     OW 3892   1.779   1.661   1.982 -0.3936 -0.2860  0.1725
  618SOL    HW1 3893   1.841   1.726   1.950 -2.1588  0.6190 -1.6819
  618SOL    HW2 3894   1.829   1.580   1.989  1.2075  0.6399 -0.2117
  618SOL     MW 3895   1.793   1.659   1.979 -0.4146 -0.0516 -0.1141
  619SOL     OW 3896   4.787   3.904   2.490  0.1968  0.2888 -0.3137
  619SOL    HW1 3897   4.802   3.842   2.562  0.7812  1.7573  0.8831
  619SOL    HW2 3898   4.799   3.851   2.411 -0.4405 -1.3717  0.6413
  619SOL     MW 3899   4.791   3.889   2.489  0.1900  0.2642 -0.0382
  620SOL     OW 3900   5.028   1.728   5.792 -0.5787  0.3084  0.0673
  620SOL    HW1 3901   5.121   1.739   5.774 -0.3695  0.3509  1.0851
  620SOL    HW2 3902   4.993   1.817   5.797 -0.9600  0.2815 -1.6004
  620SOL     MW 3903   5.035   1.741   5.790 -0.6008  0.3104 -0.0159
  621SOL     OW 3904   2.113   5.408   4.738 -0.2469 -0.0074 -0.1226
  621SOL    HW1 3905   2.050   5.468   4.778 -1.0401 -0.8295 -0.1097
  621SOL    HW2 3906   2.100   5.325   4.784  2.5201  0.3749  1.5520
  621SOL     MW 3907   2.103   5.405   4.749  0.0057 -0.0637  0.0934
  622SOL     OW 3908   6.310   7.829   3.746 -0.1424 -0.3725  0.5382
  622SOL    HW1 3909   6.250   7.761   3.716 -0.6002  0.8217 -1.4407
  622SOL    HW2 3910   6.396   7.801   3.716 -0.2299 -0.3822  0.2988
  622SOL     MW 3911   6.313   7.817   3.738 -0.2122 -0.2209  0.2542
  623SOL     OW 3912   0.678   1.643   3.299  0.2374  0.2107  0.2291
  623SOL    HW1 3913   0.673   1.737   3.281 -3.1296  0.0663 -0.2231
  623SOL    HW2 3914   0.689   1.602   3.213  0.6465  0.1568  0.3078
  623SOL     MW 3915   0.679   1.650   3.286 -0.1413  0.1853  0.1813
  624SOL     OW 3916   1.504   4.868   0.940  0.4265  0.6464 -0.1652
  624SOL    HW1 3917   1.553   4.894   1.018 -0.5736 -0.7318  0.9771
  624SOL    HW2 3918   1.465   4.784   0.964 -1.9821  1.3817 -1.2174
  624SOL     MW 3919   1.505   4.861   0.953 -0.0098  0.5641 -0.1537
  625SOL     OW 3920   1.887   6.672   3.303  0.4110 -0.6799  0.2940
  625SOL    HW1 3921   1.868   6.691   3.395  0.8532 -0.5654  0.3653
  625SOL    HW2 3922   1.894   6.759   3.262  2.1116 -0.6719  0.5511
  625SOL     MW 3923   1.885   6.686   3.310  0.6853 -0.6642  0.3361
  626SOL     OW 3924   1.216   0.370   5.107 -0.1658  0.2717  0.4954
  626SOL    HW1 3925   1.274   0.326   5.045 -1.0442  2.5548 -2.1700
  626SOL    HW2 3926   1.130   0.332   5.091 -0.2743  0.3897  0.7943
  626SOL     MW 3927   1.213   0.360   5.097 -0.2921  0.5791  0.1925
  627SOL     OW 3928   3.361   6.952   3.668 -0.2592  0.0342  0.2222
  627SOL    HW1 3929   3.381   6.880   3.729  0.0171 -0.1288 -0.0595
  627SOL    HW2 3930   3.347   6.909   3.584 -0.5660  0.2679  0.1530
  627SOL     MW 3931   3.362   6.937   3.665 -0.2631  0.0433  0.1773
  628SOL     OW 3932   8.053   4.355   2.470 -0.0539 -0.5541  0.1675
  628SOL    HW1 3933   8.019   4.437   2.504  0.2888 -0.3442  0.0075
  628SOL    HW2 3934   8.063   4.299   2.547  0.2544 -0.2508  0.3465
  628SOL     MW 3935   8.050   4.358   2.484  0.0294 -0.4884  0.1699
  629SOL     OW 3936   1.245   0.773   5.071  0.4018 -0.1652  0.3169
  629SOL    HW1 3937   1.329   0.807   5.101  1.2179 -1.1025 -0.8380
  629SOL    HW2 3938   1.264   0.730   4.988 -1.3937  0.4367 -0.4656
  629SOL     MW 3939   1.258   0.772   5.064  0.2764 -0.2082  0.0689
  630SOL     OW 3940   4.926   6.001   2.813  0.0177 -0.1052  0.7228
  630SOL    HW1 3941   4.895   5.911   2.804 -2.1508  0.7263 -0.8319
  630SOL    HW2 3942   4.911   6.041   2.728  0.6243  1.8303  1.4663
  630SOL     MW 3943   4.920   5.994   2.801 -0.1823  0.2490  0.6189
  631SOL     OW 3944   0.999   1.189   3.327 -0.6292 -0.5568 -0.0841
  631SOL    HW1 3945   0.959   1.242   3.258  1.9842  0.8026 -0.6917
  631SOL    HW2 3946   1.024   1.252   3.395  1.7577 -1.0435 -0.4207
  631SOL     MW 3947   0.997   1.203   3.327  0.0109 -0.4451 -0.2050
  632SOL     OW 3948   6.030   2.476   5.102 -0.1410  0.7017  0.3914
  632SOL    HW1 3949   5.943   2.484   5.140 -0.7915  0.2824 -0.9573
  632SOL    HW2 3950   6.055   2.385   5.118  0.2362  0.9259  1.1298
  632SOL     MW 3951   6.022   2.466   5.109 -0.1760  0.6767  0.3133
  633SOL     OW 3952   4.145   3.686   5.730  0.4589 -0.5893 -0.0590
  633SOL    HW1 3953   4.110   3.613   5.679  1.0763 -0.0256 -1.3631
  633SOL    HW2 3954   4.097   3.684   5.812 -0.8351 -1.3332 -0.7996
  633SOL     MW 3955   4.135   3.677   5.734  0.3723 -0.6124 -0.3208
  634SOL     OW 3956   1.832   1.610   3.395  0.7769  0.1498 -0.1920
  634SOL    HW1 3957   1.893   1.548   3.355  0.3153 -1.1935  1.1051
  634SOL    HW2 3958   1.831   1.587   3.488 -0.1857  1.4493  0.1462
  634SOL     MW 3959   1.839   1.599   3.401  0.5946  0.1442  0.0173
  635SOL     OW 3960   0.563   2.899   5.271 -0.4164 -0.0668  0.0022
  635SOL    HW1 3961   0.569   2.839   5.196 -0.8982 -0.2861  0.1320
  635SOL    HW2 3962   0.630   2.867   5.332 -0.4539 -0.2830 -0.0664
  635SOL     MW 3963   0.572   2.887   5.269 -0.4829 -0.1226  0.0100
  636SOL     OW 3964   7.670   1.712   0.353  0.2566 -0.3133  0.3309
  636SOL    HW1 3965   7.731   1.772   0.310 -1.5866  2.0968  0.8697
  636SOL    HW2 3966   7.662   1.638   0.292  0.4915  1.2942 -1.7668
  636SOL     MW 3967   7.677   1.710   0.340  0.0507  0.2010  0.1313
  637SOL     OW 3968   0.104   6.972   5.213 -0.1269  0.0614  0.1137
  637SOL    HW1 3969   0.172   6.936   5.270  0.7339  1.2759 -0.1017
  637SOL    HW2 3970   0.153   7.019   5.145 -1.1733  0.1173 -0.6253
  637SOL     MW 3971   0.119   6.973   5.211 -0.1506  0.2240 -0.0085
  638SOL     OW 3972   8.133   3.097   4.936 -0.4420  0.2155  0.1685
  638SOL    HW1 3973   8.068   3.159   4.969 -1.3705 -0.0215 -1.1165
  638SOL    HW2 3974   8.212   3.150   4.923 -0.8092  0.8352  0.3845
  638SOL     MW 3975   8.135   3.112   4.938 -0.6079  0.2645  0.0317
  639SOL     OW 3976   0.742   7.445   3.167  0.7518  0.4468 -0.3751
  639SOL    HW1 3977   0.738   7.401   3.252  1.1293  1.3016  0.1002
  639SOL    HW2 3978   0.749   7.538   3.189  1.6780  0.6178 -1.3310
  639SOL     MW 3979   0.742   7.451   3.181  0.9187  0.5781 -0.4366
  640SOL     OW 3980   0.871   1.078   3.853  0.1082  0.6750  0.5606
  640SOL    HW1 3981   0.817   1.155   3.837  0.2295  0.2720 -2.3096
  640SOL    HW2 3982   0.810   1.004   3.843  0.4759  0.3298  0.8482
  640SOL     MW 3983   0.856   1.078   3.850  0.1708  0.5792  0.2300
  641SOL     OW 3984   0.591   8.313   0.173 -0.7223 -0.2622  0.4147
  641SOL    HW1 3985   0.645   8.358   0.108 -0.0774  1.0842  1.8116
  641SOL    HW2 3986   0.548   8.243   0.124 -0.5295  0.8943 -1.5260
  641SOL     MW 3987   0.592   8.310   0.158 -0.6150  0.0582  0.3451
  642SOL     OW 3988   0.238   7.046   5.773  0.1360 -0.3070  0.4670
  642SOL    HW1 3989   0.242   7.129   5.820  0.2701  0.1839 -0.3855
  642SOL    HW2 3990   0.306   6.992   5.813  2.2099  1.0894 -0.9825
  642SOL     MW 3991   0.247   7.050   5.784  0.4186 -0.0654  0.1723
  643SOL     OW 3992   0.879   0.992   3.545 -0.3097  0.6497  0.2426
  643SOL    HW1 3993   0.869   1.067   3.486  1.4171  1.6799  1.1636
  643SOL    HW2 3994   0.894   1.031   3.631 -1.4821 -0.8091  1.1573
  643SOL     MW 3995   0.880   1.007   3.548 -0.2387  0.5948  0.4776
  644SOL     OW 3996   4.626   5.658   3.902 -0.2048 -0.0676  0.7211
  644SOL    HW1 3997   4.662   5.736   3.860  1.7274 -1.3482 -0.1656
  644SOL    HW2 3998   4.536   5.681   3.923  0.9457  3.2791  2.8365
  644SOL     MW 3999   4.619   5.671   3.899  0.1898  0.1969  0.8784
  645SOL     OW 4000   6.926   6.409   4.323 -0.0137 -0.0527 -0.9033
  645SOL    HW1 4001   6.836   6.406   4.355 -0.0686 -0.2686 -1.0719
  645SOL    HW2 4002   6.928   6.484   4.263 -0.0824 -0.0487 -0.9006
  645SOL     MW 4003   6.915   6.418   4.319 -0.0295 -0.0798 -0.9245
  646SOL     OW 4004   0.516   6.493   5.253  0.6649 -0.0644  0.0113
  646SOL    HW1 4005   0.594   6.531   5.212 -0.4331  1.6198 -0.6172
  646SOL    HW2 4006   0.446   6.557   5.235 -0.9844 -1.7700  0.0942
  646SOL     MW 4007   0.517   6.506   5.245  0.3132 -0.0672 -0.0585
  647SOL     OW 4008   3.805   6.438   0.972 -0.5264 -0.2925 -0.2482
  647SOL    HW1 4009   3.872   6.506   0.964 -0.5935 -0.2571 -0.5533
  647SOL    HW2 4010   3.849   6.365   1.015 -0.4738 -0.0288  0.1504
  647SOL     MW 4011   3.819   6.438   0.976 -0.5283 -0.2542 -0.2362
  648SOL     OW 4012   3.580   4.108   1.574 -0.0645  0.2939 -0.0742
  648SOL    HW1 4013   3.576   4.090   1.480  0.8124  0.6855 -0.1948
  648SOL    HW2 4014   3.514   4.177   1.588 -0.3262  0.1042 -0.3637
  648SOL     MW 4015   3.571   4.115   1.564  0.0142  0.3198 -0.1267
  649SOL     OW 4016   0.572   6.209   3.181 -0.2102 -0.3702 -0.1046
  649SOL    HW1 4017   0.666   6.205   3.164 -0.0381 -0.1339  0.7781
  649SOL    HW2 4018   0.560   6.160   3.263 -0.9079 -0.7245 -0.4089
  649SOL     MW 4019   0.582   6.202   3.189 -0.2775 -0.3853 -0.0306
  650SOL     OW 4020   1.878   5.019   0.343  0.2340  0.6844 -0.1721
  650SOL    HW1 4021   1.810   5.040   0.408  1.7329  0.6120  1.5079
  650SOL    HW2 4022   1.951   5.077   0.366  1.2013 -0.1266 -1.1211
  650SOL     MW 4023   1.879   5.029   0.354  0.5497  0.5713 -0.0785
  651SOL     OW 4024   1.471   0.636   3.674  0.1094 -0.1491 -0.0620
  651SOL    HW1 4025   1.505   0.723   3.655 -0.7149  0.1738 -0.0939
  651SOL    HW2 4026   1.397   0.625   3.614 -0.6553 -0.3113  0.8727
  651SOL     MW 4027   1.466   0.646   3.664 -0.0940 -0.1285  0.0535
  652SOL     OW 4028   0.254   1.605   0.581  0.2595  0.2035 -0.4720
  652SOL    HW1 4029   0.201   1.593   0.502 -2.0856  2.4132  0.6365
  652SOL    HW2 4030   0.209   1.552   0.647  2.3528 -1.8416 -0.5651
  652SOL     MW 4031   0.241   1.596   0.579  0.2272  0.2245 -0.3420
  653SOL     OW 4032   0.625   5.494   5.334 -0.0408  0.0599  0.0171
  653SOL    HW1 4033   0.689   5.423   5.328  0.0967  0.0715  1.1095
  653SOL    HW2 4034   0.636   5.543   5.253  2.4674  1.0012  0.8395
  653SOL     MW 4035   0.635   5.491   5.323  0.2979  0.1819  0.2622
  654SOL     OW 4036   2.779   6.759   1.581  0.3709 -0.4221 -0.2019
  654SOL    HW1 4037   2.831   6.747   1.661 -0.5053 -1.0926  0.2925
  654SOL    HW2 4038   2.707   6.696   1.590 -0.3631  0.2805 -0.9919
  654SOL     MW 4039   2.777   6.749   1.593  0.1648 -0.4180 -0.2397
  655SOL     OW 4040   4.888   3.011   3.079 -0.4938 -0.2294  0.0061
  655SOL    HW1 4041   4.854   3.095   3.048  0.3584  0.2992  0.4610
  655SOL    HW2 4042   4.812   2.966   3.116 -0.9840  0.2898 -0.3638
  655SOL     MW 4043   4.874   3.016   3.080 -0.4475 -0.0953  0.0170
  656SOL     OW 4044   6.727   5.810   3.009 -0.3290 -0.2334 -0.0262
  656SOL    HW1 4045   6.746   5.876   2.943  1.9280 -1.9516 -1.2453
  656SOL    HW2 4046   6.743   5.854   3.093  1.2337  0.7772 -0.8069
  656SOL     MW 4047   6.732   5.824   3.012  0.1600 -0.3240 -0.2822
  657SOL     OW 4048   2.747   7.089   5.281  0.0139 -0.2576 -0.1790
  657SOL    HW1 4049   2.805   7.061   5.351 -2.6574  1.9356  3.2052
  657SOL    HW2 4050   2.755   7.185   5.281 -0.9737 -0.1285 -2.1198
  657SOL     MW 4051   2.756   7.098   5.290 -0.4545  0.0397  0.0058
  658SOL     OW 4052   5.245   7.312   0.049 -0.0547 -0.4747  0.2935
  658SOL    HW1 4053   5.306   7.273   0.112 -0.6132  1.3318  2.0376
  658SOL    HW2 4054   5.177   7.245   0.037 -0.5932 -0.4135  2.6162
  658SOL     MW 4055   5.244   7.298   0.055 -0.1952 -0.2356  0.8141
  659SOL     OW 4056   4.042   1.580   5.317 -0.5277  0.0890 -0.3208
  659SOL    HW1 4057   4.078   1.512   5.260  0.5324 -0.3950  0.8773
  659SOL    HW2 4058   4.085   1.661   5.288  1.3822 -0.4306  0.8772
  659SOL     MW 4059   4.053   1.582   5.306 -0.1475 -0.0395 -0.0141
  660SOL     OW 4060   0.037   4.597   4.657 -0.1141  0.1000  0.0970
  660SOL    HW1 4061   0.017   4.552   4.739  1.4358 -0.4877  0.1755
  660SOL    HW2 4062  -0.042   4.647   4.638 -0.9142 -0.6212  1.3656
  660SOL     MW 4063   0.024   4.597   4.665 -0.0181 -0.0675  0.2695
  661SOL     OW 4064   2.280   1.141   2.305  0.4175 -0.2979  0.4197
  661SOL    HW1 4065   2.196   1.181   2.325  0.3730 -0.3024  0.2462
  661SOL    HW2 4066   2.335   1.161   2.381  0.5978  0.6541  0.0569
  661SOL     MW 4067   2.277   1.149   2.317  0.4349 -0.1766  0.3511
  662SOL     OW 4068   5.915   5.765   1.454 -0.5666 -0.3131  0.0779
  662SOL    HW1 4069   5.898   5.824   1.527  0.2667  1.1702 -0.8729
  662SOL    HW2 4070   5.852   5.694   1.465 -0.6733  0.0445  2.0258
  662SOL     MW 4071   5.904   5.763   1.465 -0.4736 -0.0774  0.2055
  663SOL     OW 4072   5.409   6.408   0.988 -0.0275  0.4660  0.5946
  663SOL    HW1 4073   5.370   6.457   1.061  0.2758  0.2322  0.9195
  663SOL    HW2 4074   5.441   6.327   1.028  2.1951  1.3141  0.6712
  663SOL     MW 4075   5.408   6.404   1.003  0.2959  0.5446  0.6460
  664SOL     OW 4076   5.662   0.626   5.139  0.6176  0.0116 -0.2082
  664SOL    HW1 4077   5.652   0.642   5.233  2.7523  0.8248 -0.0597
  664SOL    HW2 4078   5.727   0.556   5.133  1.7872  1.1145 -1.0517
  664SOL     MW 4079   5.669   0.619   5.151  1.0406  0.2569 -0.2971
  665SOL     OW 4080   4.687   4.542   1.683  0.2068 -0.2694 -0.2641
  665SOL    HW1 4081   4.608   4.521   1.733  0.3681 -0.3167 -0.0337
  665SOL    HW2 4082   4.655   4.595   1.610 -0.2409 -1.4746 -0.9719
  665SOL     MW 4083   4.673   4.546   1.680  0.1701 -0.4297 -0.3252
  666SOL     OW 4084   7.080   2.467   3.228 -0.4184 -0.1670  0.2177
  666SOL    HW1 4085   7.122   2.381   3.227 -0.4646 -0.1866 -0.2134
  666SOL    HW2 4086   7.151   2.529   3.212 -0.4653 -0.1639  0.0139
  666SOL     MW 4087   7.095   2.464   3.226 -0.4303 -0.1691  0.1364
  667SOL     OW 4088   1.836   1.177   2.034  0.1532  0.1108  0.1567
  667SOL    HW1 4089   1.835   1.173   2.130 -1.0704  2.1770  0.2998
  667SOL    HW2 4090   1.896   1.248   2.014  1.9465 -1.5818 -0.7556
  667SOL     MW 4091   1.843   1.186   2.044  0.2261  0.1586  0.0582
  668SOL     OW 4092   7.740   7.695   4.029 -0.1592  0.7091 -0.3534
  668SOL    HW1 4093   7.717   7.770   4.084 -0.9537  0.4847 -0.3639
  668SOL    HW2 4094   7.675   7.629   4.051 -0.5500  0.6407 -1.6064
  668SOL     MW 4095   7.729   7.696   4.039 -0.3109  0.6717 -0.5152
  669SOL     OW 4096   1.703   8.295   5.389 -0.2174  0.4124 -0.1315
  669SOL    HW1 4097   1.748   8.244   5.456 -0.7372 -0.2328 -0.2521
  669SOL    HW2 4098   1.773   8.327   5.332  0.1933  0.6352  0.4931
  669SOL     MW 4099   1.718   8.292   5.390 -0.2314  0.3584 -0.0670
  670SOL     OW 4100   4.651   3.628   3.234  0.1268  0.2120 -0.2841
  670SOL    HW1 4101   4.745   3.645   3.228  0.5955 -2.1671 -0.8904
  670SOL    HW2 4102   4.628   3.594   3.147 -0.9950 -0.4633  0.2568
  670SOL     MW 4103   4.660   3.626   3.222  0.0432 -0.1790 -0.2925
  671SOL     OW 4104   3.588   5.266   4.335  0.6030 -0.0030 -0.0195
  671SOL    HW1 4105   3.653   5.245   4.402 -0.8363  0.9219  1.7941
  671SOL    HW2 4106   3.512   5.213   4.358  0.3640 -0.3237 -1.4830
  671SOL     MW 4107   3.586   5.257   4.347  0.3882  0.0744  0.0253
  672SOL     OW 4108   7.135   6.717   1.405  0.8853  0.3188  0.0837
  672SOL    HW1 4109   7.119   6.741   1.496  3.1677  0.5599  0.4903
  672SOL    HW2 4110   7.083   6.779   1.354 -1.7881 -0.8897  1.1511
  672SOL     MW 4111   7.126   6.728   1.410  0.8353  0.1949  0.2724
  673SOL     OW 4112   6.656   0.224   5.042  0.0974 -0.0277 -0.3410
  673SOL    HW1 4113   6.620   0.292   5.100  0.6684  0.0340 -0.0476
  673SOL    HW2 4114   6.667   0.267   4.958 -0.6174 -0.0787 -0.4623
  673SOL     MW 4115   6.653   0.238   5.039  0.0790 -0.0263 -0.3189
  674SOL     OW 4116   4.940   4.655   2.055  0.0567  0.6623 -0.2311
  674SOL    HW1 4117   5.034   4.639   2.059  0.3556  1.4717 -2.4172
  674SOL    HW2 4118   4.925   4.727   2.116  0.2518 -1.5251  2.5630
  674SOL     MW 4119   4.950   4.662   2.063  0.1200  0.4859 -0.1533
  675SOL     OW 4120   2.536   2.914   5.397  0.3438 -0.2013  0.2569
  675SOL    HW1 4121   2.456   2.946   5.355  0.8202  0.0488 -0.4769
  675SOL    HW2 4122   2.509   2.894   5.487 -0.2736  1.0469  0.3763
  675SOL     MW 4123   2.522   2.916   5.404  0.3258 -0.0095  0.1782
  676SOL     OW 4124   7.173   5.046   3.163 -0.3054 -0.2538 -0.3046
  676SOL    HW1 4125   7.116   4.989   3.214 -0.2276 -0.0799 -0.0209
  676SOL    HW2 4126   7.233   5.084   3.227  1.2427 -1.7232 -0.8028
  676SOL     MW 4127   7.173   5.044   3.178 -0.0973 -0.4197 -0.3321
  677SOL     OW 4128   7.430   1.822   0.652 -0.0516  0.2912 -0.6964
  677SOL    HW1 4129   7.415   1.788   0.740  0.2638  0.1260 -0.7061
  677SOL    HW2 4130   7.512   1.781   0.624 -0.1429  0.3568 -1.0606
  677SOL     MW 4131   7.439   1.813   0.660 -0.0229  0.2785 -0.7443
  678SOL     OW 4132   6.257   3.664   3.846 -0.0859 -0.3304 -0.1407
  678SOL    HW1 4133   6.203   3.648   3.769 -0.9302 -0.6170  0.4879
  678SOL    HW2 4134   6.247   3.585   3.899  1.5698 -0.7071 -0.3395
  678SOL     MW 4135   6.249   3.652   3.843  0.0180 -0.4153 -0.0857
  679SOL     OW 4136   3.552   4.985   5.304 -0.2838  0.4022  0.7459
  679SOL    HW1 4137   3.551   4.996   5.399  1.5325  1.9309  0.6480
  679SOL    HW2 4138   3.492   5.052   5.271 -0.6625  0.0874  0.7853
  679SOL     MW 4139   3.544   4.995   5.312 -0.0998  0.5576  0.7384
  680SOL     OW 4140   5.981   1.385   3.308 -0.3453 -0.2532  0.6526
  680SOL    HW1 4141   6.035   1.307   3.323  0.9551  0.8440  2.0318
  680SOL    HW2 4142   5.955   1.413   3.396 -2.6662 -0.3608  0.0513
  680SOL     MW 4143   5.985   1.378   3.321 -0.4759 -0.1265  0.7522
  681SOL     OW 4144   4.207   4.908   5.777  0.3535 -0.0064  0.3608
  681SOL    HW1 4145   4.227   4.964   5.851  0.5699  0.0097  0.2916
  681SOL    HW2 4146   4.253   4.949   5.703 -0.2842  0.2722  0.1091
  681SOL     MW 4147   4.216   4.921   5.777  0.2996  0.0313  0.3197
  682SOL     OW 4148   4.149   6.985   2.839 -0.0782  1.0704 -0.0512
  682SOL    HW1 4149   4.148   7.036   2.758 -0.6881  1.1811  0.0196
  682SOL    HW2 4150   4.086   7.030   2.896 -0.1873  0.5754  0.2257
  682SOL     MW 4151   4.141   6.998   2.836 -0.1702  1.0212 -0.0067
  683SOL     OW 4152   0.104   2.151   0.321 -0.1684 -0.3564 -0.0332
  683SOL    HW1 4153   0.043   2.165   0.393  1.7316  1.3664  1.4007
  683SOL    HW2 4154   0.106   2.235   0.275 -0.1975 -0.9573 -1.1749
  683SOL     MW 4155   0.097   2.164   0.324  0.0711 -0.2128  0.0042
  684SOL     OW 4156   5.870   2.447   3.597 -0.6554 -0.0412 -0.6074
  684SOL    HW1 4157   5.916   2.493   3.667 -0.0175 -1.7961  0.1817
  684SOL    HW2 4158   5.853   2.514   3.531  1.5732  1.0147 -0.1942
  684SOL     MW 4159   5.874   2.461   3.597 -0.2884 -0.1307 -0.4535
  685SOL     OW 4160   3.970   4.042   3.768  0.4689 -0.2660 -0.0321
  685SOL    HW1 4161   4.005   3.992   3.841  1.0131  0.2392  0.0571
  685SOL    HW2 4162   4.047   4.069   3.718  0.1771  0.4012 -0.1297
  685SOL     MW 4163   3.984   4.039   3.771  0.5012 -0.1159 -0.0332
  686SOL     OW 4164   2.633   7.090   3.156 -0.8295  0.4059 -0.2950
  686SOL    HW1 4165   2.562   7.080   3.091 -0.3872 -0.3118 -0.6851
  686SOL    HW2 4166   2.668   7.001   3.166 -1.3959  0.3489  1.5353
  686SOL     MW 4167   2.628   7.077   3.149 -0.8454  0.3067 -0.1106
  687SOL     OW 4168   1.000   4.119   3.503  0.0586 -0.8563 -0.0162
  687SOL    HW1 4169   0.971   4.037   3.542  1.0490 -0.7329  1.0532
  687SOL    HW2 4170   0.969   4.187   3.564 -1.0565 -0.3919 -1.0686
  687SOL     MW 4171   0.992   4.118   3.516  0.0427 -0.7811 -0.0140
  688SOL     OW 4172   7.867   4.750   4.296 -0.7124  0.1427  0.2815
  688SOL    HW1 4173   7.815   4.671   4.277 -0.7049 -0.3673  2.2147
  688SOL    HW2 4174   7.821   4.792   4.369 -1.1630  2.4040 -1.1981
  688SOL     MW 4175   7.854   4.745   4.303 -0.7691  0.3669  0.3395
  689SOL     OW 4176   3.256   3.339   5.191  0.0098  0.2360 -0.2974
  689SOL    HW1 4177   3.247   3.420   5.241 -1.0799 -0.3311  0.4582
  689SOL    HW2 4178   3.193   3.348   5.120  0.8981  0.6371 -1.0668
  689SOL     MW 4179   3.247   3.351   5.188 -0.0160  0.2147 -0.2992
  690SOL     OW 4180   2.963   6.954   4.122  0.5714  0.2897  0.2699
  690SOL    HW1 4181   2.879   6.909   4.132  0.0173  1.1696 -0.3547
  690SOL    HW2 4182   2.942   7.047   4.129  1.7725  0.4878  2.0668
  690SOL     MW 4183   2.950   6.960   4.124  0.6542  0.4277  0.4200
  691SOL     OW 4184   5.499   0.954   3.611  0.2314  0.0996 -0.6654
  691SOL    HW1 4185   5.481   0.991   3.524 -1.0445 -1.3893 -1.0949
  691SOL    HW2 4186   5.424   0.980   3.665 -0.3738 -1.2157 -0.8072
  691SOL     MW 4187   5.487   0.962   3.607 -0.0094 -0.2594 -0.7385
  692SOL     OW 4188   5.823   3.602   4.054  0.4094 -0.1191  0.0590
  692SOL    HW1 4189   5.875   3.588   4.133  1.5533  1.6454 -0.3376
  692SOL    HW2 4190   5.859   3.682   4.015  0.2069 -1.2068 -2.5304
  692SOL     MW 4191   5.834   3.611   4.059  0.5299 -0.0325 -0.3233
  693SOL     OW 4192   5.825   7.519   3.626 -0.3895 -0.0499 -0.2962
  693SOL    HW1 4193   5.912   7.558   3.634 -0.3883  0.7040 -2.8554
  693SOL    HW2 4194   5.765   7.592   3.645 -0.4842 -0.4545  1.0270
  693SOL     MW 4195   5.829   7.534   3.629 -0.4015 -0.0052 -0.4544
  694SOL     OW 4196   0.521   7.155   0.255  0.3464  0.3371 -0.2400
  694SOL    HW1 4197   0.512   7.105   0.174 -0.1609 -1.3352  0.8133
  694SOL    HW2 4198   0.440   7.206   0.260 -0.0748 -0.3155 -0.2920
  694SOL     MW 4199   0.509   7.155   0.245  0.2276  0.0395 -0.1118
  695SOL     OW 4200   2.616   7.890   1.815 -0.6330 -0.2467  0.0847
  695SOL    HW1 4201   2.582   7.843   1.739  0.4228  0.9615 -1.1741
  695SOL    HW2 4202   2.569   7.852   1.889 -1.9926 -1.1688 -1.1958
  695SOL     MW 4203   2.606   7.879   1.815 -0.6719 -0.2101 -0.2404
  696SOL     OW 4204   4.667   4.167   2.367  0.2289  0.2572 -0.3008
  696SOL    HW1 4205   4.709   4.083   2.384 -0.8524 -0.1144  0.6516
  696SOL    HW2 4206   4.690   4.223   2.441 -1.7862 -0.3067  0.8304
  696SOL     MW 4207   4.675   4.164   2.378 -0.1675  0.1375 -0.0341
  697SOL     OW 4208   2.406   7.060   4.996  0.1814  0.2486  0.4560
  697SOL    HW1 4209   2.436   7.150   5.009  1.3646 -0.0582  0.0066
  697SOL    HW2 4210   2.433   7.014   5.075  0.7887  0.0087  0.1215
  697SOL     MW 4211   2.414   7.066   5.008  0.4106  0.1786  0.3557
  698SOL     OW 4212   6.829   5.735   0.366 -0.1197 -0.4595  0.1138
  698SOL    HW1 4213   6.767   5.788   0.416  0.5868  0.9565 -0.4526
  698SOL    HW2 4214   6.902   5.719   0.426  0.5024  0.8174 -0.2652
  698SOL     MW 4215   6.830   5.740   0.380  0.0504 -0.1148 -0.0072
  699SOL     OW 4216   7.615   0.407   3.260 -0.5121  0.1964 -0.1800
  699SOL    HW1 4217   7.690   0.347   3.258 -0.6041  0.0414  0.6406
  699SOL    HW2 4218   7.650   0.490   3.291 -0.7027  0.0916  0.3152
  699SOL     MW 4219   7.629   0.410   3.263 -0.5483  0.1631 -0.0116
  700SOL     OW 4220   1.030   0.853   0.808 -0.2658 -0.0126 -0.8735
  700SOL    HW1 4221   1.058   0.762   0.812 -0.2595  0.0243  0.4370
  700SOL    HW2 4222   1.097   0.901   0.857 -1.5290  0.3472  0.5797
  700SOL     MW 4223   1.043   0.848   0.815 -0.4267  0.0382 -0.5197
  701SOL     OW 4224   6.692   2.948   4.703  0.0511  0.5374  0.0709
  701SOL    HW1 4225   6.620   2.931   4.764 -1.0592 -0.0598 -1.3466
  701SOL    HW2 4226   6.696   2.869   4.648  3.2394 -0.4169  1.4486
  701SOL     MW 4227   6.683   2.936   4.704  0.3171  0.3388  0.0658
  702SOL     OW 4228   0.046   0.468   2.845  0.0599 -1.0032  0.5861
  702SOL    HW1 4229   0.126   0.520   2.845 -0.0336 -0.4508  5.3367
  702SOL    HW2 4230   0.071   0.385   2.885 -1.5716 -0.9810  1.7536
  702SOL     MW 4231   0.059   0.464   2.850 -0.1609 -0.9296  1.3437
  703SOL     OW 4232   1.610   1.059   5.174  1.0938  0.3336 -0.1090
  703SOL    HW1 4233   1.680   1.065   5.239  1.9626 -0.3383 -0.9439
  703SOL    HW2 4234   1.545   1.001   5.213  0.9308  1.0698  0.7316
  703SOL     MW 4235   1.611   1.052   5.187  1.1841  0.3419 -0.1083
  704SOL     OW 4236   2.817   4.894   3.874  0.3261 -0.2216  0.3003
  704SOL    HW1 4237   2.861   4.813   3.898  0.2598 -0.2161  0.4406
  704SOL    HW2 4238   2.872   4.931   3.804 -1.0226 -1.6647 -1.5981
  704SOL     MW 4239   2.830   4.889   3.868  0.1450 -0.4056  0.0752
  705SOL     OW 4240   1.394   1.626   4.987 -0.2930  0.0735 -0.2936
  705SOL    HW1 4241   1.384   1.560   5.056  0.2287  0.8044  0.4908
  705SOL    HW2 4242   1.479   1.606   4.947 -0.5253 -0.2519 -0.6437
  705SOL     MW 4243   1.404   1.615   4.990 -0.2559  0.1254 -0.2380
  706SOL     OW 4244   4.254   4.745   2.153  0.1228  0.4383  0.2888
  706SOL    HW1 4245   4.227   4.680   2.087  0.7865 -0.9664  1.3496
  706SOL    HW2 4246   4.344   4.767   2.130  0.7175 -0.8256  1.2517
  706SOL     MW 4247   4.262   4.739   2.142  0.2839  0.0967  0.5479
  707SOL     OW 4248   2.736   4.643   3.040  0.6078  0.2100  0.4826
  707SOL    HW1 4249   2.763   4.704   2.972  0.2483  0.0608  0.2043
  707SOL    HW2 4250   2.764   4.684   3.122 -0.7037  1.3491  0.4057
  707SOL     MW 4251   2.743   4.656   3.042  0.3939  0.3367  0.4371
  708SOL     OW 4252   2.442   0.217   4.983  0.0889  1.2364 -0.1870
  708SOL    HW1 4253   2.477   0.176   5.062  0.5405  0.9136 -0.5462
  708SOL    HW2 4254   2.494   0.180   4.912 -1.0776  0.6329 -0.7645
  708SOL     MW 4255   2.453   0.207   4.984 -0.0026  1.1178 -0.3069
  709SOL     OW 4256   3.895   3.952   4.529  0.1912 -0.2554 -0.4769
  709SOL    HW1 4257   3.869   4.044   4.520 -1.8583 -0.7597 -0.1440
  709SOL    HW2 4258   3.829   3.914   4.586  2.1031 -1.5250  1.0006
  709SOL     MW 4259   3.883   3.959   4.535  0.1736 -0.4825 -0.2452
  710SOL     OW 4260   4.510   7.498   4.261  0.1706 -0.4436 -0.0810
  710SOL    HW1 4261   4.442   7.500   4.329  0.0026  1.7802 -0.2396
  710SOL    HW2 4262   4.552   7.412   4.272 -1.0315 -0.8822  1.6295
  710SOL     MW 4263   4.506   7.487   4.271 -0.0048 -0.2151  0.1176
  711SOL     OW 4264   2.363   3.119   0.571  0.0698  0.0195  0.2363
  711SOL    HW1 4265   2.381   3.213   0.568 -1.6371  0.3988  0.5305
  711SOL    HW2 4266   2.364   3.092   0.479 -0.0720  0.4708  0.0951
  711SOL     MW 4267   2.365   3.128   0.559 -0.1669  0.1258  0.2559
  712SOL     OW 4268   2.804   5.350   4.678 -0.1089 -0.2336  0.0710
  712SOL    HW1 4269   2.896   5.334   4.658  0.2768 -0.6841  2.0260
  712SOL    HW2 4270   2.796   5.445   4.681  0.7143 -0.1908  1.5695
  712SOL     MW 4271   2.815   5.360   4.675  0.0458 -0.2858  0.5131
  713SOL     OW 4272   0.955   7.861   0.727 -0.3212  0.3987 -0.4728
  713SOL    HW1 4273   0.910   7.927   0.674 -0.8795  1.0545  0.7445
  713SOL    HW2 4274   0.904   7.781   0.714 -1.9109  1.1229  0.8516
  713SOL     MW 4275   0.942   7.860   0.719 -0.5962  0.5753 -0.1474
  714SOL     OW 4276   2.173   6.129   1.324 -0.4109 -0.3420 -0.5104
  714SOL    HW1 4277   2.166   6.053   1.266 -1.4747  0.9306 -2.1448
  714SOL    HW2 4278   2.090   6.130   1.372  0.2303 -1.0592  0.6508
  714SOL     MW 4279   2.161   6.120   1.323 -0.4650 -0.2709 -0.5710
  715SOL     OW 4280   2.401   7.321   2.925 -0.7978  0.0149  0.0663
  715SOL    HW1 4281   2.403   7.227   2.911 -2.0232 -0.7498  3.9136
  715SOL    HW2 4282   2.314   7.348   2.895 -0.7965 -0.2642 -0.1833
  715SOL     MW 4283   2.390   7.313   2.920 -0.9545 -0.1187  0.5268
  716SOL     OW 4284   0.637   3.515   3.084  0.2072 -0.4701 -0.4748
  716SOL    HW1 4285   0.641   3.589   3.024 -0.7090  1.3223  1.5647
  716SOL    HW2 4286   0.559   3.466   3.056  0.5253 -0.4001 -1.5208
  716SOL     MW 4287   0.627   3.518   3.073  0.1306 -0.2317 -0.3476
  717SOL     OW 4288   7.445   7.847   5.107 -0.0759  0.3284  0.3263
  717SOL    HW1 4289   7.420   7.755   5.121  1.5732 -0.1636  0.2853
  717SOL    HW2 4290   7.541   7.845   5.105  0.0294  1.4877 -3.3054
  717SOL     MW 4291   7.454   7.835   5.108  0.1487  0.4138 -0.1438
  718SOL     OW 4292   3.330   6.348   4.622  0.3294  0.6098  0.3175
  718SOL    HW1 4293   3.425   6.342   4.618  0.3970  1.7456 -0.1588
  718SOL    HW2 4294   3.311   6.439   4.600 -0.9556  0.0322 -1.1398
  718SOL     MW 4295   3.340   6.359   4.619  0.1736  0.6813  0.0700
  719SOL     OW 4296   0.167   4.260   5.432  1.0513 -0.2656  0.1591
  719SOL    HW1 4297   0.255   4.295   5.445  0.7692  1.7265 -2.4391
  719SOL    HW2 4298   0.110   4.315   5.486  0.9795  1.3820 -1.4990
  719SOL     MW 4299   0.171   4.271   5.440  1.0060  0.2003 -0.3857
  720SOL     OW 4300   1.842   5.605   3.710  0.5616 -0.3230 -0.4605
  720SOL    HW1 4301   1.813   5.543   3.643  1.5457 -0.2529 -0.9622
  720SOL    HW2 4302   1.913   5.653   3.669  1.6973 -0.8009  0.8772
  720SOL     MW 4303   1.847   5.603   3.696  0.8330 -0.3752 -0.3535
  721SOL     OW 4304   0.072   3.338   3.290  0.1055 -0.1360 -0.4563
  721SOL    HW1 4305   0.029   3.320   3.207  0.7530 -0.2074 -0.7794
  721SOL    HW2 4306   0.069   3.433   3.300 -0.3669 -0.1612 -0.3445
  721SOL     MW 4307   0.066   3.348   3.281  0.1279 -0.1483 -0.4834
  722SOL     OW 4308   5.240   6.115   5.897  0.3575  0.0063  0.0934
  722SOL    HW1 4309   5.296   6.038   5.911  0.7083  0.1004 -0.7320
  722SOL    HW2 4310   5.299   6.182   5.861 -0.2459  0.1475 -0.6798
  722SOL     MW 4311   5.255   6.114   5.894  0.3252  0.0364 -0.1112
  723SOL     OW 4312   5.796   5.864   4.942 -0.5809 -0.1550 -0.4569
  723SOL    HW1 4313   5.794   5.951   4.903  1.8491  0.1814  0.0185
  723SOL    HW2 4314   5.795   5.804   4.868  0.0611  0.3487 -0.8802
  723SOL     MW 4315   5.795   5.868   4.928 -0.1876 -0.0475 -0.4502
  724SOL     OW 4316   5.127   0.201   3.460  0.0052 -0.4824  0.6679
  724SOL    HW1 4317   5.106   0.292   3.440  1.2607 -0.3752 -0.2943
  724SOL    HW2 4318   5.207   0.206   3.513  0.6338 -1.0389 -0.2006
  724SOL     MW 4319   5.134   0.213   3.464  0.2464 -0.5399  0.4336
  725SOL     OW 4320   7.068   1.137   1.676 -0.1676 -1.0179  0.2977
  725SOL    HW1 4321   6.981   1.150   1.639 -0.1332 -1.7663 -0.0699
  725SOL    HW2 4322   7.076   1.042   1.684  1.0505 -1.0200 -0.7179
  725SOL     MW 4323   7.058   1.126   1.672 -0.0073 -1.1140  0.1206
  726SOL     OW 4324   2.679   5.275   5.778 -0.1541  0.0164  0.3972
  726SOL    HW1 4325   2.742   5.336   5.740 -0.2079 -1.3028 -2.0317
  726SOL    HW2 4326   2.733   5.210   5.823  0.5881 -2.1721 -3.2318
  726SOL     MW 4327   2.694   5.275   5.779 -0.0660 -0.4326 -0.3783
  727SOL     OW 4328   7.785   6.509   3.593 -0.4838  0.2151 -0.5254
  727SOL    HW1 4329   7.851   6.446   3.623 -1.2979 -0.2760  0.2818
  727SOL    HW2 4330   7.816   6.537   3.507  1.7233  1.3593  0.5804
  727SOL     MW 4331   7.797   6.504   3.586 -0.3055  0.2987 -0.2805
  728SOL     OW 4332   6.161   6.295   4.125 -0.1411 -0.3677 -0.0555
  728SOL    HW1 4333   6.172   6.338   4.040  2.3575 -3.0111 -1.2456
  728SOL    HW2 4334   6.230   6.330   4.180  0.1105 -0.7840 -0.1013
  728SOL     MW 4335   6.171   6.305   4.121  0.2109 -0.7594 -0.2137
  729SOL     OW 4336   3.267   6.663   1.343 -0.1878  0.0522  0.1096
  729SOL    HW1 4337   3.199   6.652   1.409 -0.8876  0.0351 -0.5959
  729SOL    HW2 4338   3.227   6.721   1.277  0.0028 -0.9764 -0.9401
  729SOL     MW 4339   3.253   6.669   1.343 -0.2530 -0.0817 -0.1151
  730SOL     OW 4340   0.378   7.901   0.257 -0.0848 -0.5912 -0.0177
  730SOL    HW1 4341   0.438   7.953   0.311 -1.5040  1.0199  0.0843
  730SOL    HW2 4342   0.433   7.870   0.185  0.9263  0.7526  0.1119
  730SOL     MW 4343   0.393   7.904   0.255 -0.1370 -0.2129  0.0120
  731SOL     OW 4344   7.290   7.499   4.161  0.1414 -0.0221  0.6394
  731SOL    HW1 4345   7.273   7.523   4.252  0.8606 -0.5494  0.9268
  731SOL    HW2 4346   7.204   7.504   4.118 -0.2607 -0.0749  1.4182
  731SOL     MW 4347   7.277   7.503   4.167  0.1820 -0.0963  0.7759
  732SOL     OW 4348   2.421   5.929   1.658 -0.0440  0.3233  0.0434
  732SOL    HW1 4349   2.499   5.880   1.683  0.2750  1.0779  0.5451
  732SOL    HW2 4350   2.443   5.967   1.573 -0.0271  0.1862 -0.0142
  732SOL     MW 4351   2.434   5.928   1.650 -0.0010  0.4024  0.1002
  733SOL     OW 4352   6.978   3.861   0.049 -0.0498 -0.0146  0.5309
  733SOL    HW1 4353   7.041   3.896  -0.014 -0.2352  0.2792  0.5043
  733SOL    HW2 4354   7.008   3.895   0.134 -0.7958  1.0525  0.3882
  733SOL     MW 4355   6.990   3.870   0.052 -0.1690  0.1596  0.5092
  734SOL     OW 4356   2.493   3.086   3.097 -0.7124  0.5475 -0.0395
  734SOL    HW1 4357   2.567   3.145   3.079 -0.8408  0.6355 -0.2695
  734SOL    HW2 4358   2.417   3.143   3.101 -0.6628  0.5668  0.9946
  734SOL     MW 4359   2.493   3.101   3.095 -0.7225  0.5612  0.0634
  735SOL     OW 4360   2.981   3.175   3.476 -0.2687 -0.2882 -0.2730
  735SOL    HW1 4361   2.915   3.166   3.408  1.0968  1.7772 -1.9991
  735SOL    HW2 4362   3.063   3.154   3.432  0.5749  0.4423  0.9035
  735SOL     MW 4363   2.983   3.171   3.462  0.0141  0.0697 -0.3434
  736SOL     OW 4364   3.943   8.163   2.184  0.3874  0.3393  0.3859
  736SOL    HW1 4365   4.010   8.094   2.182  1.2350  1.1527 -1.0140
  736SOL    HW2 4366   3.860   8.117   2.172  1.0079 -0.4101 -1.5017
  736SOL     MW 4367   3.941   8.148   2.182  0.5753  0.3475 -0.0350
  737SOL     OW 4368   7.599   0.449   5.664 -0.3282  0.3994 -0.0172
  737SOL    HW1 4369   7.521   0.454   5.609 -0.3177  0.7104 -0.0059
  737SOL    HW2 4370   7.569   0.406   5.744  0.2615 -2.7223 -1.3277
  737SOL     MW 4371   7.585   0.444   5.667 -0.2514  0.0396 -0.1835
  738SOL     OW 4372   6.419   7.482   1.791 -0.5138 -0.4693  0.5562
  738SOL    HW1 4373   6.496   7.496   1.735 -0.0217  2.1449  1.7147
  738SOL    HW2 4374   6.440   7.403   1.841  0.7190 -0.6860 -0.2382
  738SOL     MW 4375   6.432   7.474   1.790 -0.2930 -0.1624  0.6028
  739SOL     OW 4376   2.849   4.648   5.871 -0.1690 -0.8094  1.0834
  739SOL    HW1 4377   2.854   4.638   5.966 -0.0995  1.5334  1.3724
  739SOL    HW2 4378   2.937   4.675   5.845 -0.3960 -0.6587  0.4469
  739SOL     MW 4379   2.861   4.650   5.879 -0.1892 -0.4902  1.0389
  740SOL     OW 4380   4.220   5.956   1.822 -0.0077 -0.0448  0.0812
  740SOL    HW1 4381   4.310   5.946   1.852 -0.0198 -0.1693  0.0745
  740SOL    HW2 4382   4.190   6.037   1.864 -0.5210 -1.0090  1.6624
  740SOL     MW 4383   4.227   5.965   1.831 -0.0750 -0.1841  0.2827
  741SOL     OW 4384   4.433   3.555   4.919 -0.0048  0.5180 -0.3335
  741SOL    HW1 4385   4.391   3.625   4.969 -0.3308  1.3189 -1.6595
  741SOL    HW2 4386   4.520   3.589   4.900 -0.1401  0.5596 -0.9174
  741SOL     MW 4387   4.439   3.568   4.923 -0.0638  0.6259 -0.5780
  742SOL     OW 4388   8.275   6.578   2.981  0.4193 -0.1287 -0.8131
  742SOL    HW1 4389   8.213   6.514   2.945  0.5576 -0.0157 -1.2444
  742SOL    HW2 4390   8.327   6.527   3.043  0.6466 -0.4781 -1.2885
  742SOL     MW 4391   8.274   6.563   2.985  0.4661 -0.1590 -0.9292
  743SOL     OW 4392   7.836   5.506   2.337 -0.1546 -0.1685 -0.0191
  743SOL    HW1 4393   7.770   5.445   2.303 -0.2126  0.4222 -1.0331
  743SOL    HW2 4394   7.808   5.525   2.426  0.0497 -1.8644  0.4397
  743SOL     MW 4395   7.824   5.501   2.344 -0.1358 -0.3100 -0.0902
  744SOL     OW 4396   5.951   6.481   5.550  0.1824  0.5067  0.0756
  744SOL    HW1 4397   5.903   6.506   5.629 -1.2667 -2.7483  0.3713
  744SOL    HW2 4398   6.009   6.410   5.578  2.0045  1.3927 -1.2213
  744SOL     MW 4399   5.952   6.475   5.564  0.2301  0.2034 -0.0526
  745SOL     OW 4400   1.237   5.413   3.755 -0.7390 -0.0173 -0.1692
  745SOL    HW1 4401   1.181   5.481   3.793 -0.3755 -0.2283  0.7681
  745SOL    HW2 4402   1.276   5.369   3.830 -0.8400 -1.1683 -0.7666
  745SOL     MW 4403   1.235   5.416   3.769 -0.7054 -0.1916 -0.1257
  746SOL     OW 4404   4.537   4.801   1.067 -0.3081 -0.1797  0.2581
  746SOL    HW1 4405   4.539   4.755   0.983 -1.2011 -0.8355  0.5871
  746SOL    HW2 4406   4.444   4.814   1.087 -0.0997  0.5034  0.8617
  746SOL     MW 4407   4.526   4.797   1.059 -0.3957 -0.1762  0.3775
  747SOL     OW 4408   2.506   2.805   5.681  0.5177 -0.4946  0.1080
  747SOL    HW1 4409   2.575   2.839   5.737  1.5346 -1.1822 -0.6924
  747SOL    HW2 4410   2.517   2.710   5.684 -0.3463 -0.6074 -0.0896
  747SOL     MW 4411   2.516   2.797   5.688  0.5373 -0.5971 -0.0198
  748SOL     OW 4412   5.422   1.240   5.066 -0.2692  0.1907 -0.2483
  748SOL    HW1 4413   5.333   1.270   5.047 -0.3522 -0.9115 -1.7715
  748SOL    HW2 4414   5.421   1.221   5.160 -1.1305  1.7774  0.1077
  748SOL     MW 4415   5.410   1.241   5.076 -0.3901  0.2527 -0.3977
  749SOL     OW 4416   8.216   4.236   3.531 -0.1790  0.4577  0.4214
  749SOL    HW1 4417   8.303   4.242   3.492 -0.7891 -0.8578 -1.2569
  749SOL    HW2 4418   8.232   4.226   3.625  1.4031  1.9173  0.3522
  749SOL     MW 4419   8.229   4.236   3.538 -0.0546  0.4761  0.1977
  750SOL     OW 4420   5.445   1.944   5.779  0.6251  0.7312  0.0749
  750SOL    HW1 4421   5.450   2.020   5.721 -0.3677  0.4367 -0.4152
  750SOL    HW2 4422   5.403   1.978   5.858 -0.6668  0.5091 -0.4947
  750SOL     MW 4423   5.440   1.958   5.782  0.3326  0.6651 -0.0607
  751SOL     OW 4424   3.553   6.882   2.538  0.3373  0.5881  0.2113
  751SOL    HW1 4425   3.574   6.905   2.447 -0.5839  0.6383  0.0007
  751SOL    HW2 4426   3.620   6.928   2.590  1.6637 -0.4682 -0.4896
  751SOL     MW 4427   3.565   6.891   2.533  0.3891  0.4593  0.0946
  752SOL     OW 4428   4.810   2.673   0.743  0.7089  0.2781 -0.0852
  752SOL    HW1 4429   4.754   2.739   0.784  0.3751  0.1034 -0.2575
  752SOL    HW2 4430   4.896   2.714   0.740  0.6405  0.4633  0.3851
  752SOL     MW 4431   4.814   2.687   0.748  0.6574  0.2794 -0.0470
  753SOL     OW 4432   6.741   2.546   2.366 -0.3758  0.5996 -0.1455
  753SOL    HW1 4433   6.660   2.505   2.396 -1.1212  0.7723 -1.8008
  753SOL    HW2 4434   6.802   2.535   2.439 -1.5884 -0.3957  0.7658
  753SOL     MW 4435   6.739   2.539   2.379 -0.6264  0.4943 -0.2407
  754SOL     OW 4436   2.376   7.239   0.369  0.2036 -0.2334 -0.2997
  754SOL    HW1 4437   2.368   7.322   0.415  0.7031  0.0574 -0.7348
  754SOL    HW2 4438   2.432   7.258   0.294  0.6186 -1.0428 -0.2006
  754SOL     MW 4439   2.382   7.252   0.365  0.3206 -0.2998 -0.3427
  755SOL     OW 4440   3.842   4.772   1.128 -0.2590  0.0734 -0.5342
  755SOL    HW1 4441   3.863   4.688   1.088 -0.2629  0.8438 -2.2261
  755SOL    HW2 4442   3.896   4.835   1.082 -0.4718  1.0522  0.5150
  755SOL     MW 4443   3.851   4.769   1.117 -0.2867  0.2973 -0.6165
  756SOL     OW 4444   3.142   3.931   3.275  0.3379 -0.1943 -0.1899
  756SOL    HW1 4445   3.110   3.920   3.365  0.8891  2.2354  0.3639
  756SOL    HW2 4446   3.228   3.889   3.276  0.3438 -0.1829  0.4275
  756SOL     MW 4447   3.149   3.924   3.287  0.4092  0.1182 -0.0399
  757SOL     OW 4448   2.521   1.683   5.451 -0.1100  0.4770  0.4085
  757SOL    HW1 4449   2.609   1.679   5.489 -0.1102 -0.8391  0.3305
  757SOL    HW2 4450   2.470   1.737   5.511  0.6050  0.7854  0.7481
  757SOL     MW 4451   2.526   1.689   5.463 -0.0185  0.3480  0.4420
  758SOL     OW 4452   7.253   5.112   3.636 -0.3363  0.2906  0.2333
  758SOL    HW1 4453   7.193   5.184   3.653  0.3410  1.1428 -0.8736
  758SOL    HW2 4454   7.322   5.122   3.701 -0.6342  0.1685  0.5739
  758SOL     MW 4455   7.254   5.122   3.646 -0.2877  0.3841  0.1352
  759SOL     OW 4456   2.898   3.257   3.021 -0.0159 -0.1136  0.2733
  759SOL    HW1 4457   2.876   3.227   3.109  0.3129 -1.0293  0.0483
  759SOL    HW2 4458   2.839   3.209   2.963  0.1447  0.0737 -0.0497
  759SOL     MW 4459   2.888   3.247   3.025  0.0468 -0.2069  0.2032
  760SOL     OW 4460   6.318   3.930   4.466 -0.0459 -0.0556  0.1847
  760SOL    HW1 4461   6.290   3.990   4.398 -2.0340  0.8442  1.6927
  760SOL    HW2 4462   6.393   3.974   4.507  2.0551 -1.2251 -2.1555
  760SOL     MW 4463   6.324   3.943   4.463 -0.0314 -0.0901  0.0782
  761SOL     OW 4464   4.514   4.604   4.743 -0.2256 -0.2193 -0.1582
  761SOL    HW1 4465   4.578   4.637   4.680 -0.4126 -0.0899 -0.2840
  761SOL    HW2 4466   4.490   4.517   4.710  0.6520 -0.7155  0.4542
  761SOL     MW 4467   4.519   4.597   4.731 -0.1372 -0.2663 -0.0959
  762SOL     OW 4468   2.255   4.146   4.043 -0.4705  0.6025 -0.2121
  762SOL    HW1 4469   2.244   4.074   3.980 -0.1149 -1.3526  1.8653
  762SOL    HW2 4470   2.188   4.130   4.109 -0.8884  2.6749 -0.0623
  762SOL     MW 4471   2.245   4.135   4.043 -0.4785  0.6175  0.0730
  763SOL     OW 4472   5.724   7.308   4.056 -0.1031 -0.6875 -0.0027
  763SOL    HW1 4473   5.758   7.301   3.967 -0.6537  0.1572 -0.2981
  763SOL    HW2 4474   5.631   7.329   4.044 -0.3945 -1.4960  0.7741
  763SOL     MW 4475   5.716   7.310   4.043 -0.2109 -0.6828  0.0589
  764SOL     OW 4476   5.307   4.780   5.783 -0.5818 -0.3360  0.2692
  764SOL    HW1 4477   5.342   4.758   5.697  0.6361  0.6615  0.4781
  764SOL    HW2 4478   5.232   4.837   5.765 -1.3483 -1.4411 -0.1498
  764SOL     MW 4479   5.302   4.785   5.770 -0.5240 -0.3498  0.2423
  765SOL     OW 4480   3.030   3.479   5.609  0.3824  0.2932 -0.4768
  765SOL    HW1 4481   3.022   3.448   5.699  1.1249  0.0343 -0.4945
  765SOL    HW2 4482   3.051   3.400   5.559 -0.9047  0.2670 -1.0300
  765SOL     MW 4483   3.031   3.465   5.614  0.3127  0.2567 -0.5499
  766SOL     OW 4484   3.591   2.933   2.472  0.5725 -0.2924 -0.0934
  766SOL    HW1 4485   3.648   2.923   2.548  1.9397  1.0777 -0.8814
  766SOL    HW2 4486   3.566   2.843   2.449  1.2161 -0.8169  1.1439
  766SOL     MW 4487   3.595   2.920   2.479  0.8299 -0.1841 -0.0359
  767SOL     OW 4488   7.112   3.006   2.588 -0.4969  0.2386 -0.6580
  767SOL    HW1 4489   7.140   3.094   2.611  1.5061 -0.6068  0.3516
  767SOL    HW2 4490   7.081   3.014   2.497 -0.2521  1.9423 -0.6213
  767SOL     MW 4491   7.111   3.018   2.579 -0.2092  0.3485 -0.5241
  768SOL     OW 4492   2.585   7.561   3.844  0.4484  0.0846 -0.0960
  768SOL    HW1 4493   2.594   7.584   3.936 -0.1517  0.8852 -0.2263
  768SOL    HW2 4494   2.674   7.568   3.809  0.6262  0.0895  0.3461
  768SOL     MW 4495   2.597   7.565   3.851  0.3944  0.1877 -0.0560
  769SOL     OW 4496   7.372   8.172   4.090 -0.3632 -0.3896 -0.2714
  769SOL    HW1 4497   7.451   8.177   4.143 -1.2004 -0.0047  0.9681
  769SOL    HW2 4498   7.399   8.204   4.004  0.4310  1.3638  0.5916
  769SOL     MW 4499   7.386   8.177   4.085 -0.3687 -0.1159 -0.0023
  770SOL     OW 4500   7.788   4.957   1.590  0.5210 -0.0826 -0.0105
  770SOL    HW1 4501   7.804   4.999   1.674  1.2547  2.7281 -1.4461
  770SOL    HW2 4502   7.698   4.981   1.568 -0.4775 -2.6208  0.8240
  770SOL     MW 4503   7.778   4.965   1.598  0.4871 -0.0477 -0.0875
  771SOL     OW 4504   6.716   6.012   0.847  0.0103  0.0752 -0.4903
  771SOL    HW1 4505   6.634   6.060   0.836  0.8568  1.8622  0.6138
  771SOL    HW2 4506   6.772   6.046   0.777  0.4634  0.3602  0.0081
  771SOL     MW 4507   6.713   6.023   0.836  0.1766  0.3405 -0.2852
  772SOL     OW 4508   8.287   1.332   2.398 -0.3250 -0.3815 -0.8499
  772SOL    HW1 4509   8.328   1.349   2.483  0.7610 -2.3650 -0.8961
  772SOL    HW2 4510   8.206   1.382   2.399  0.5636  1.1267  0.5786
  772SOL     MW 4511   8.282   1.340   2.409 -0.0722 -0.4423 -0.6730
  773SOL     OW 4512   4.863   5.712   3.235 -0.2896  0.4099  0.5933
  773SOL    HW1 4513   4.832   5.662   3.310  1.0588 -1.6259 -0.1231
  773SOL    HW2 4514   4.958   5.717   3.246 -0.0459 -0.0035 -0.9518
  773SOL     MW 4515   4.871   5.706   3.246 -0.0858  0.0964  0.3038
  774SOL     OW 4516   7.297   0.542   4.218  0.2095  0.2285 -0.3240
  774SOL    HW1 4517   7.327   0.481   4.285  0.8000  0.2727 -0.5370
  774SOL    HW2 4518   7.334   0.507   4.137 -1.8730 -0.7659 -0.9000
  774SOL     MW 4519   7.306   0.529   4.216  0.0185  0.1069 -0.4250
  775SOL     OW 4520   2.722   7.951   4.112 -0.0538 -0.6074  0.2324
  775SOL    HW1 4521   2.673   7.992   4.182  2.1685 -0.7409  1.9775
  775SOL    HW2 4522   2.759   8.024   4.062  1.0863 -0.4670  1.2543
  775SOL     MW 4523   2.721   7.965   4.114  0.3766 -0.6065  0.5866
  776SOL     OW 4524   0.958   7.367   1.851  0.3227  0.3501 -0.0821
  776SOL    HW1 4525   1.016   7.410   1.914 -0.3144 -0.9970  1.5203
  776SOL    HW2 4526   0.905   7.307   1.905 -1.3086  0.2324 -1.7171
  776SOL     MW 4527   0.958   7.365   1.866  0.0323  0.1626 -0.0863
  777SOL     OW 4528   7.127   0.053   0.165  0.4621  0.4344 -0.5093
  777SOL    HW1 4529   7.043   0.055   0.211  0.0801  5.1132 -0.9731
  777SOL    HW2 4530   7.115   0.112   0.091  3.6346 -0.3230 -1.7930
  777SOL     MW 4531   7.114   0.061   0.161  0.8193  0.9364 -0.7330
  778SOL     OW 4532   0.243   7.620   3.033 -0.0277 -0.1912 -0.3142
  778SOL    HW1 4533   0.284   7.534   3.023  0.6033 -0.0347  0.7729
  778SOL    HW2 4534   0.157   7.601   3.070 -0.1484 -0.3876 -0.6857
  778SOL     MW 4535   0.237   7.606   3.036  0.0376 -0.1963 -0.2226
  779SOL     OW 4536   5.033   0.038   5.687  0.1308 -0.6601 -0.0354
  779SOL    HW1 4537   4.989   0.122   5.701  0.8584 -0.5248  1.6897
  779SOL    HW2 4538   5.041   0.000   5.775  1.1511 -1.8515 -0.6154
  779SOL     MW 4539   5.028   0.044   5.700  0.3546 -0.7953  0.1112
  780SOL     OW 4540   8.079   5.742   5.747 -0.6133  0.1350  0.3006
  780SOL    HW1 4541   8.153   5.795   5.774  0.7311  0.0140 -2.7668
  780SOL    HW2 4542   8.052   5.778   5.662 -2.1661 -1.6493 -0.0534
  780SOL     MW 4543   8.085   5.753   5.740 -0.6400 -0.1089 -0.1374
  781SOL     OW 4544   1.363   2.138   4.916  0.3051 -0.5284 -0.3279
  781SOL    HW1 4545   1.443   2.147   4.969 -0.3790 -0.2393  0.6746
  781SOL    HW2 4546   1.370   2.050   4.879  0.8799 -0.6766  0.1067
  781SOL     MW 4547   1.374   2.128   4.918  0.2911 -0.5104 -0.1439
  782SOL     OW 4548   4.424   0.611   5.757 -0.1231  0.0229 -0.3405
  782SOL    HW1 4549   4.384   0.635   5.840 -0.2944  2.2066 -1.0020
  782SOL    HW2 4550   4.507   0.658   5.755  1.4833 -2.6026 -0.0269
  782SOL     MW 4551   4.429   0.620   5.767  0.0606 -0.0337 -0.3851
  783SOL     OW 4552   5.574   6.825   0.040  0.0173 -0.5957 -0.2122
  783SOL    HW1 4553   5.616   6.905   0.007  0.5504  0.1939  2.1801
  783SOL    HW2 4554   5.481   6.845   0.040  0.0597 -0.3926 -0.6653
  783SOL     MW 4555   5.568   6.838   0.036  0.0910 -0.4686  0.0360
  784SOL     OW 4556   5.358   7.119   0.497 -0.1794 -0.3142  0.2266
  784SOL    HW1 4557   5.395   7.117   0.409  1.2144  1.5831  0.7156
  784SOL    HW2 4558   5.421   7.169   0.549 -0.6494 -1.8649  2.4694
  784SOL     MW 4559   5.371   7.125   0.492 -0.0611 -0.2698  0.5763
  785SOL     OW 4560   2.917   2.242   5.719 -0.0878 -0.1092 -0.0330
  785SOL    HW1 4561   2.901   2.333   5.745  0.9015 -0.1278  0.7431
  785SOL    HW2 4562   2.838   2.216   5.672 -1.6761  0.2297  2.2641
  785SOL     MW 4563   2.905   2.250   5.717 -0.1645 -0.0682  0.3604
  786SOL     OW 4564   6.965   3.757   3.819 -0.7271 -0.5815  0.6896
  786SOL    HW1 4565   7.002   3.745   3.906  1.6912  0.5376 -0.1075
  786SOL    HW2 4566   6.928   3.845   3.820 -0.3463 -0.4190  0.4669
  786SOL     MW 4567   6.965   3.767   3.830 -0.3688 -0.4174  0.5590
  787SOL     OW 4568   1.271   4.867   0.152  0.1260  0.1437  0.5994
  787SOL    HW1 4569   1.271   4.925   0.228  2.0181  0.2015  0.5839
  787SOL    HW2 4570   1.291   4.924   0.078 -0.7417 -0.0803  0.1770
  787SOL     MW 4571   1.273   4.882   0.152  0.2571  0.1224  0.5433
  788SOL     OW 4572   4.782   3.531   1.538  0.5204 -0.2980  0.6909
  788SOL    HW1 4573   4.761   3.553   1.448  1.6697 -0.2217  0.4223
  788SOL    HW2 4574   4.799   3.437   1.538  0.1202 -0.3719  0.9109
  788SOL     MW 4575   4.781   3.522   1.527  0.6163 -0.2977  0.6847
  789SOL     OW 4576   0.115   5.886   4.877  0.1720 -0.2568 -0.4208
  789SOL    HW1 4577   0.059   5.959   4.905  0.8243  0.3992 -0.7749
  789SOL    HW2 4578   0.184   5.882   4.943 -0.6129 -1.4825  0.3729
  789SOL     MW 4579   0.117   5.895   4.889  0.1550 -0.3298 -0.3646
  790SOL     OW 4580   2.598   5.292   4.452  0.2279 -0.2302 -0.2034
  790SOL    HW1 4581   2.508   5.274   4.481  1.0936 -1.5486  1.9258
  790SOL    HW2 4582   2.608   5.386   4.461 -1.4506  0.2167 -2.2390
  790SOL     MW 4583   2.588   5.302   4.457  0.1239 -0.3418 -0.1914
  791SOL     OW 4584   3.000   1.196   4.128 -0.0372  0.2858  0.0775
  791SOL    HW1 4585   3.063   1.245   4.180 -1.1134  0.1738  1.5509
  791SOL    HW2 4586   2.936   1.164   4.191 -0.3115 -1.5796 -1.0577
  791SOL     MW 4587   3.000   1.198   4.143 -0.2101  0.0327  0.1208
  792SOL     OW 4588   0.366   7.646   3.700 -0.0098  0.3919  0.3311
  792SOL    HW1 4589   0.326   7.706   3.763 -0.7298  1.7376 -1.3367
  792SOL    HW2 4590   0.452   7.683   3.682 -0.7378  1.4418 -1.2671
  792SOL     MW 4591   0.372   7.658   3.706 -0.1952  0.6986 -0.0870
  793SOL     OW 4592   3.182   2.332   1.182  0.6218 -0.6055  0.1458
  793SOL    HW1 4593   3.088   2.349   1.175  0.1472 -1.6765  2.8326
  793SOL    HW2 4594   3.209   2.311   1.092 -1.4415  0.8175 -0.8817
  793SOL     MW 4595   3.174   2.331   1.170  0.2969 -0.5604  0.3582
  794SOL     OW 4596   6.584   5.576   5.487 -0.1314  0.5555  0.0886
  794SOL    HW1 4597   6.576   5.504   5.425  0.1088  0.5074  0.1126
  794SOL    HW2 4598   6.528   5.551   5.561 -1.7990  1.4047 -0.8371
  794SOL     MW 4599   6.576   5.564   5.489 -0.3141  0.6581 -0.0268
  795SOL     OW 4600   1.167   7.928   0.563  0.2698  0.1448  0.1607
  795SOL    HW1 4601   1.251   7.923   0.610  0.1367  2.8700  0.9003
  795SOL    HW2 4602   1.101   7.907   0.628  0.2495  0.9342  0.4066
  795SOL     MW 4603   1.169   7.925   0.577  0.2501  0.5947  0.2868
  796SOL     OW 4604   2.572   2.645   0.969 -0.1165  0.0208 -0.3632
  796SOL    HW1 4605   2.483   2.682   0.970 -0.4084 -0.5417 -2.2034
  796SOL    HW2 4606   2.612   2.682   0.890  0.9731 -0.4790 -0.0613
  796SOL     MW 4607   2.566   2.655   0.959 -0.0144 -0.1152 -0.5601
  797SOL     OW 4608   1.478   3.564   5.637  0.0788  0.1084 -0.3484
  797SOL    HW1 4609   1.570   3.588   5.652 -0.1643  1.8309 -1.3067
  797SOL    HW2 4610   1.481   3.506   5.561  0.3743  0.3136 -0.4976
  797SOL     MW 4611   1.491   3.560   5.629  0.0855  0.3552 -0.4902
  798SOL     OW 4612   2.176   3.174   3.388  0.6948 -0.1415 -0.4559
  798SOL    HW1 4613   2.208   3.188   3.298 -0.9743 -0.1208 -1.0883
  798SOL    HW2 4614   2.249   3.132   3.433  1.1006 -1.4568 -2.2185
  798SOL     MW 4615   2.189   3.171   3.382  0.5330 -0.3072 -0.7625
  799SOL     OW 4616   4.385   5.244   5.570 -0.3069 -0.1691 -0.1935
  799SOL    HW1 4617   4.361   5.151   5.561  0.5192 -0.4530  0.4164
  799SOL    HW2 4618   4.401   5.273   5.480  0.7970 -1.0148 -0.2945
  799SOL     MW 4619   4.384   5.236   5.557 -0.0598 -0.3137 -0.1284
  800SOL     OW 4620   1.163   8.329   1.644  0.0416  0.1199  0.6502
  800SOL    HW1 4621   1.090   8.384   1.671  0.7512  1.5964 -0.3049
  800SOL    HW2 4622   1.152   8.319   1.549  1.0996  0.4134  0.4860
  800SOL     MW 4623   1.152   8.334   1.635  0.2679  0.3465  0.5069
  801SOL     OW 4624   6.950   3.553   0.579 -0.3389  0.1510 -0.8053
  801SOL    HW1 4625   6.938   3.622   0.644 -1.1499 -0.8468  0.1450
  801SOL    HW2 4626   6.874   3.562   0.521 -0.0426  0.5328 -1.1355
  801SOL     MW 4627   6.939   3.563   0.580 -0.4048  0.0721 -0.7259
  802SOL     OW 4628   5.212   2.412   4.413 -0.2886  0.0691  0.2054
  802SOL    HW1 4629   5.234   2.333   4.462 -1.3003  0.9056  2.1355
  802SOL    HW2 4630   5.116   2.408   4.404 -0.0587 -0.5971 -2.7629
  802SOL     MW 4631   5.202   2.401   4.418 -0.3887  0.0909  0.0725
  803SOL     OW 4632   3.180   0.088   2.449 -0.1114 -0.2674 -0.5825
  803SOL    HW1 4633   3.231   0.028   2.503 -1.5789 -0.0597  1.1239
  803SOL    HW2 4634   3.224   0.173   2.459 -1.8307  0.3893  2.6004
  803SOL     MW 4635   3.192   0.091   2.457 -0.5193 -0.1567  0.0434
  804SOL     OW 4636   3.677   6.893   2.308  0.0973 -0.1947 -0.1862
  804SOL    HW1 4637   3.680   6.861   2.218 -2.3338  0.5117 -0.5854
  804SOL    HW2 4638   3.726   6.975   2.307 -0.1035 -0.0820 -0.9307
  804SOL     MW 4639   3.683   6.899   2.296 -0.2396 -0.0898 -0.3326
  805SOL     OW 4640   0.252   5.017   0.810 -0.4363  0.2007 -0.6981
  805SOL    HW1 4641   0.283   5.084   0.750 -0.7123  1.2731  0.3279
  805SOL    HW2 4642   0.239   5.062   0.893 -1.5275 -0.9200 -0.2208
  805SOL     MW 4643   0.254   5.031   0.813 -0.6113  0.1945 -0.5057
  806SOL     OW 4644   4.175   4.102   2.897  0.1288 -0.4216  0.4112
  806SOL    HW1 4645   4.242   4.117   2.964  0.8629 -0.9032 -0.1992
  806SOL    HW2 4646   4.222   4.109   2.814 -0.3227 -1.9137 -0.0037
  806SOL     MW 4647   4.190   4.104   2.895  0.1650 -0.6743  0.2800
  807SOL     OW 4648   5.540   3.852   3.699 -0.5159 -0.1021 -0.3369
  807SOL    HW1 4649   5.488   3.890   3.769 -0.6367  1.2964 -1.1692
  807SOL    HW2 4650   5.619   3.906   3.696  0.3513 -1.3090 -0.0526
  807SOL     MW 4651   5.544   3.863   3.708 -0.4203 -0.0776 -0.4070
  808SOL     OW 4652   6.916   7.012   0.862 -0.2126  0.1677 -0.2863
  808SOL    HW1 4653   6.866   6.947   0.812  1.4898 -1.3040 -0.1844
  808SOL    HW2 4654   6.873   7.014   0.947 -0.9594  0.0217 -0.6442
  808SOL     MW 4655   6.904   7.004   0.866 -0.0903 -0.0394 -0.3191
  809SOL     OW 4656   4.115   2.804   2.303 -0.4008  0.2948  0.0961
  809SOL    HW1 4657   4.146   2.878   2.355 -1.3409 -0.1554  1.3390
  809SOL    HW2 4658   4.182   2.792   2.236  0.7799  0.9867  1.1126
  809SOL     MW 4659   4.128   2.812   2.301 -0.3700  0.3257  0.3853
  810SOL     OW 4660   7.730   0.171   3.593 -0.0438  0.4626 -0.3681
  810SOL    HW1 4661   7.658   0.229   3.619 -0.7847 -0.9806  0.9848
  810SOL    HW2 4662   7.748   0.118   3.671  2.0701  0.3350 -0.8928
  810SOL     MW 4663   7.723   0.172   3.606  0.1320  0.2615 -0.2621
  811SOL     OW 4664   2.334   4.095   3.503 -0.0464 -0.1262 -0.1255
  811SOL    HW1 4665   2.260   4.038   3.524 -1.2530  1.7402  1.0804
  811SOL    HW2 4666   2.400   4.037   3.465 -1.6381 -2.0768 -0.0749
  811SOL     MW 4667   2.333   4.080   3.501 -0.4046 -0.1370  0.0353
  812SOL     OW 4668   1.885   6.593   0.723  0.1766  0.5568 -0.0165
  812SOL    HW1 4669   1.864   6.617   0.633  1.4386 -2.3825 -1.2186
  812SOL    HW2 4670   1.801   6.564   0.760 -0.1911  0.9648 -0.5068
  812SOL     MW 4671   1.871   6.593   0.716  0.2911  0.2328 -0.2331
  813SOL     OW 4672   7.296   5.642   4.685 -0.5137  0.0655  0.1559
  813SOL    HW1 4673   7.258   5.730   4.687 -1.1010 -0.1438 -1.0285
  813SOL    HW2 4674   7.385   5.654   4.719 -0.3032  1.2768 -0.7428
  813SOL     MW 4675   7.302   5.655   4.690 -0.5619  0.1937 -0.1108
  814SOL     OW 4676   4.692   7.703   4.141  0.3392 -0.1103  0.3041
  814SOL    HW1 4677   4.629   7.632   4.155 -1.4922  1.1740 -0.9377
  814SOL    HW2 4678   4.713   7.698   4.048  0.7742  0.5444  0.3655
  814SOL     MW 4679   4.687   7.693   4.131  0.1605  0.1380  0.1530
  815SOL     OW 4680   1.061   1.503   2.526 -0.3865  0.0337  0.1358
  815SOL    HW1 4681   1.138   1.538   2.481 -0.1611 -1.0508 -0.3679
  815SOL    HW2 4682   1.095   1.429   2.577 -0.6817  1.0842  1.9330
  815SOL     MW 4683   1.075   1.498   2.527 -0.3954  0.0293  0.3014
  816SOL     OW 4684   5.977   7.936   3.366  0.2698 -0.3369  0.0454
  816SOL    HW1 4685   6.034   7.979   3.302 -0.8654 -0.2318 -0.9262
  816SOL    HW2 4686   6.013   7.848   3.374 -0.0952 -0.6598 -1.4768
  816SOL     MW 4687   5.989   7.930   3.359  0.0778 -0.3648 -0.2739
  817SOL     OW 4688   4.453   2.937   2.875 -0.2128 -0.3485  0.0948
  817SOL    HW1 4689   4.525   2.978   2.826 -0.4464  1.0342  0.8430
  817SOL    HW2 4690   4.497   2.879   2.937  0.1778 -0.6263 -0.4334
  817SOL     MW 4691   4.468   2.935   2.877 -0.1927 -0.2071  0.1229
  818SOL     OW 4692   7.142   7.020   2.392 -0.4067 -0.2634 -0.0253
  818SOL    HW1 4693   7.143   7.111   2.421 -2.2569  0.3113 -1.5754
  818SOL    HW2 4694   7.212   7.015   2.327 -1.2757  0.4911 -1.0478
  818SOL     MW 4695   7.151   7.031   2.387 -0.7548 -0.0933 -0.3546
  819SOL     OW 4696   7.355   1.543   3.079 -0.6471  0.3080  0.2064
  819SOL    HW1 4697   7.348   1.532   3.174  0.2810 -1.6304  0.0961
  819SOL    HW2 4698   7.296   1.478   3.042 -1.1615  1.1947 -0.5575
  819SOL     MW 4699   7.347   1.533   3.086 -0.5941  0.1734  0.0945
  820SOL     OW 4700   6.751   0.680   5.772 -0.5373 -0.0538  0.2996
  820SOL    HW1 4701   6.661   0.680   5.805 -0.5361 -3.2268  0.5372
  820SOL    HW2 4702   6.805   0.679   5.851 -0.1023  3.2731  0.2051
  820SOL     MW 4703   6.746   0.680   5.786 -0.4815 -0.0341  0.3179
  821SOL     OW 4704   6.976   3.067   4.275  0.0188 -0.4016 -0.3014
  821SOL    HW1 4705   6.988   2.986   4.324  2.0556 -0.3789 -0.6477
  821SOL    HW2 4706   7.011   3.135   4.333 -0.4630  0.0561 -0.5403
  821SOL     MW 4707   6.982   3.066   4.289  0.2178 -0.3401 -0.3763
  822SOL     OW 4708   1.432   6.977   0.956 -0.8156 -0.1126 -0.4517
  822SOL    HW1 4709   1.427   7.071   0.942 -1.6792  0.0440  0.7774
  822SOL    HW2 4710   1.493   6.966   1.029  0.8473 -0.6782 -1.8324
  822SOL     MW 4711   1.439   6.987   0.963 -0.7133 -0.1649 -0.4711
  823SOL     OW 4712   3.179   6.198   5.008 -0.4601  0.5346 -0.0927
  823SOL    HW1 4713   3.171   6.225   4.917 -0.6072 -0.8655 -0.5163
  823SOL    HW2 4714   3.181   6.280   5.057 -0.5563  1.3050 -1.3314
  823SOL     MW 4715   3.178   6.212   5.003 -0.4912  0.4540 -0.3055
  824SOL     OW 4716   0.420   2.122   4.857 -0.2157 -0.4229  0.2349
  824SOL    HW1 4717   0.435   2.213   4.834  1.1505 -0.8266 -0.6168
  824SOL    HW2 4718   0.325   2.112   4.855 -0.5115  1.3682  2.0490
  824SOL     MW 4719   0.410   2.132   4.854 -0.0787 -0.2453  0.3581
  825SOL     OW 4720   0.651   3.854   3.256  0.4593  0.6397  0.1837
  825SOL    HW1 4721   0.560   3.826   3.243  0.7033  0.3838 -1.0624
  825SOL    HW2 4722   0.654   3.942   3.221  0.2682  1.3942  1.9483
  825SOL     MW 4723   0.640   3.861   3.250  0.4661  0.7035  0.2501
  826SOL     OW 4724   5.627   8.159   2.667  0.0715 -0.0384 -0.2660
  826SOL    HW1 4725   5.627   8.148   2.572 -0.9346  1.4311 -0.4796
  826SOL    HW2 4726   5.684   8.235   2.682 -0.8100  0.5613  0.1491
  826SOL     MW 4727   5.634   8.168   2.657 -0.1701  0.2265 -0.2402
  827SOL     OW 4728   8.136   8.137   3.129 -0.0237 -0.4207 -0.3502
  827SOL    HW1 4729   8.067   8.186   3.084  0.8186  0.3703 -0.7954
  827SOL    HW2 4730   8.155   8.064   3.070  0.5956  0.2311 -0.9774
  827SOL     MW 4731   8.130   8.134   3.115  0.1634 -0.2360 -0.4875
  828SOL     OW 4732   2.022   8.027   3.415  0.0408 -0.0006  0.2038
  828SOL    HW1 4733   2.068   8.091   3.468  1.9220 -0.6375 -0.5797
  828SOL    HW2 4734   1.999   7.957   3.476 -0.4806  0.6029  0.7178
  828SOL     MW 4735   2.025   8.026   3.429  0.2148 -0.0048  0.1693
  829SOL     OW 4736   6.844   0.370   4.654  0.1685 -0.3946  0.4034
  829SOL    HW1 4737   6.929   0.325   4.654  0.0958 -0.5442  1.2712
  829SOL    HW2 4738   6.866   0.461   4.676  0.1792 -0.2713 -0.1064
  829SOL     MW 4739   6.858   0.376   4.657  0.1605 -0.3979  0.4492
  830SOL     OW 4740   6.004   2.128   3.376 -0.1748  0.4809  0.6470
  830SOL    HW1 4741   5.909   2.130   3.376 -0.2471 -1.3450 -0.3935
  830SOL    HW2 4742   6.027   2.048   3.424  0.7768  0.1322 -0.3351
  830SOL     MW 4743   5.995   2.118   3.382 -0.0622  0.2025  0.3881
  831SOL     OW 4744   0.283   6.515   0.047  0.2401 -0.4493  0.1100
  831SOL    HW1 4745   0.188   6.511   0.034  0.0283  1.7528  0.6149
  831SOL    HW2 4746   0.319   6.535  -0.039  0.0636  0.3832  0.2160
  831SOL     MW 4747   0.276   6.517   0.035  0.1904 -0.0608  0.1882
  832SOL     OW 4748   4.355   5.998   3.476  0.1574 -0.3688  0.1534
  832SOL    HW1 4749   4.393   6.085   3.463 -0.1424 -0.3637 -0.7275
  832SOL    HW2 4750   4.288   5.991   3.408  1.9186 -2.3199 -1.5072
  832SOL     MW 4751   4.351   6.008   3.466  0.3445 -0.6179 -0.1719
  833SOL     OW 4752   1.213   2.609   0.191  0.1676  0.4308 -0.0236
  833SOL    HW1 4753   1.124   2.611   0.226  0.0189 -2.3353  0.0111
  833SOL    HW2 4754   1.269   2.618   0.269 -0.1559 -1.4858  0.4908
  833SOL     MW 4755   1.209   2.610   0.206  0.1072 -0.1687  0.0467
  834SOL     OW 4756   7.763   2.198   2.012 -0.0191 -0.8797 -0.2416
  834SOL    HW1 4757   7.701   2.240   2.071 -0.3068  2.4643 -2.6185
  834SOL    HW2 4758   7.711   2.172   1.936  0.8857 -1.7203 -0.6062
  834SOL     MW 4759   7.748   2.200   2.010  0.0599 -0.5592 -0.5925
  835SOL     OW 4760   0.841   2.313   4.809 -0.1971 -0.2982 -0.3258
  835SOL    HW1 4761   0.936   2.306   4.811 -0.2279 -0.7771 -0.4885
  835SOL    HW2 4762   0.818   2.310   4.717 -0.2484  1.7351 -0.4331
  835SOL     MW 4763   0.850   2.312   4.798 -0.2076 -0.0992 -0.3604
  836SOL     OW 4764   7.606   0.937   5.249 -0.2075  0.2366  0.0982
  836SOL    HW1 4765   7.605   0.863   5.189  0.0565  0.3491 -0.0449
  836SOL    HW2 4766   7.676   0.918   5.311 -1.0821 -0.3290  0.9466
  836SOL     MW 4767   7.615   0.925   5.249 -0.2856  0.1786  0.1885
  837SOL     OW 4768   1.146   2.679   0.627 -0.1985  0.0062 -0.0424
  837SOL    HW1 4769   1.185   2.707   0.710  1.7050 -3.4068  0.4042
  837SOL    HW2 4770   1.221   2.659   0.571 -1.3934  2.8498 -2.9960
  837SOL     MW 4771   1.161   2.680   0.630 -0.1078 -0.0667 -0.3634
  838SOL     OW 4772   7.751   1.323   1.854 -0.0569 -0.4943 -0.2039
  838SOL    HW1 4773   7.685   1.321   1.784  0.4858 -0.3130 -0.7296
  838SOL    HW2 4774   7.701   1.341   1.933 -0.7753 -1.3666 -0.4333
  838SOL     MW 4775   7.736   1.325   1.855 -0.0794 -0.5827 -0.3005
  839SOL     OW 4776   2.334   2.935   5.867  0.0180 -0.3083  0.1680
  839SOL    HW1 4777   2.279   2.868   5.908  0.3395 -1.0437 -0.5700
  839SOL    HW2 4778   2.379   2.889   5.796  0.8987  0.4950  0.1882
  839SOL     MW 4779   2.333   2.920   5.863  0.1719 -0.2996  0.0761
  840SOL     OW 4780   0.784   7.907   5.266  0.1546  0.3714 -0.1377
  840SOL    HW1 4781   0.850   7.844   5.295 -1.5801 -1.0785  0.9189
  840SOL    HW2 4782   0.833   7.974   5.218  2.0450 -2.0042 -1.7111
  840SOL     MW 4783   0.799   7.908   5.264  0.1746 -0.1183 -0.2039
  841SOL     OW 4784   3.342   6.902   3.176  0.7947 -0.0981 -0.2387
  841SOL    HW1 4785   3.344   6.837   3.105  1.3281  0.2000 -0.5038
  841SOL    HW2 4786   3.426   6.947   3.169  0.0187  1.3373 -0.7192
  841SOL     MW 4787   3.353   6.899   3.166  0.7636  0.1238 -0.3342
  842SOL     OW 4788   5.226   3.810   0.128 -0.4257  0.2619 -0.3968
  842SOL    HW1 4789   5.313   3.839   0.100  0.0589 -0.4164  0.3658
  842SOL    HW2 4790   5.223   3.831   0.221  1.0740 -4.4892  0.9956
  842SOL     MW 4791   5.237   3.816   0.136 -0.1717 -0.4331 -0.1210
  843SOL     OW 4792   1.603   4.661   0.332 -0.0850  0.1293 -0.1095
  843SOL    HW1 4793   1.570   4.678   0.244 -0.6882  0.7462  0.2245
  843SOL    HW2 4794   1.562   4.729   0.386  1.1408  0.4447  0.4595
  843SOL     MW 4795   1.594   4.672   0.327 -0.0053  0.2486  0.0061
  844SOL     OW 4796   3.715   3.648   1.481 -0.7588 -0.7757  0.0637
  844SOL    HW1 4797   3.774   3.628   1.554 -0.7768  0.4606  0.4379
  844SOL    HW2 4798   3.633   3.674   1.523 -1.7010 -2.7299 -0.4547
  844SOL     MW 4799   3.712   3.649   1.496 -0.8817 -0.8676  0.0453
  845SOL     OW 4800   4.203   1.675   4.342  0.1864 -1.0558  0.0910
  845SOL    HW1 4801   4.277   1.735   4.341 -0.4877 -0.1762  1.4750
  845SOL    HW2 4802   4.209   1.629   4.258  2.6447 -1.4651  0.4080
  845SOL     MW 4803   4.213   1.676   4.331  0.4148 -0.9956  0.3088
  846SOL     OW 4804   7.049   7.033   1.328 -0.3875  0.0730  0.7498
  846SOL    HW1 4805   7.044   7.011   1.421 -0.8056  1.2416  1.0175
  846SOL    HW2 4806   6.990   7.108   1.317 -1.6402 -1.0428 -0.7785
  846SOL     MW 4807   7.041   7.039   1.338 -0.6014  0.0798  0.5884
  847SOL     OW 4808   6.236   5.055   2.647  0.6441  0.0612  0.5517
  847SOL    HW1 4809   6.286   5.136   2.635  1.5963 -0.3971  1.2092
  847SOL    HW2 4810   6.285   5.007   2.714 -0.2812 -0.7568  0.6665
  847SOL     MW 4811   6.249   5.059   2.654  0.6476 -0.1022  0.6506
  848SOL     OW 4812   8.032   0.695   2.412 -0.5367  0.2230  0.9004
  848SOL    HW1 4813   8.055   0.748   2.488 -0.4212 -0.5772  1.4313
  848SOL    HW2 4814   8.114   0.687   2.363  0.2216 -1.9302  2.3649
  848SOL     MW 4815   8.046   0.701   2.415 -0.4249 -0.1551  1.1558
  849SOL     OW 4816   7.016   2.691   5.187 -0.4723 -0.0255  0.1935
  849SOL    HW1 4817   7.016   2.650   5.100  0.8599  0.4074 -0.0242
  849SOL    HW2 4818   6.960   2.768   5.176  1.5611  1.3766 -0.9780
  849SOL     MW 4819   7.009   2.695   5.174 -0.0414  0.2094  0.0156
  850SOL     OW 4820   2.102   7.183   0.648 -0.2612 -0.1712 -0.0496
  850SOL    HW1 4821   2.157   7.105   0.637 -1.4158 -1.2479  1.2750
  850SOL    HW2 4822   2.024   7.164   0.595 -0.1733  0.5021 -0.4289
  850SOL     MW 4823   2.099   7.170   0.640 -0.3978 -0.2228  0.0714
  851SOL     OW 4824   8.098   3.513   0.177  0.4787  0.1562  0.1873
  851SOL    HW1 4825   8.014   3.486   0.212 -0.0239 -1.0015 -1.7215
  851SOL    HW2 4826   8.112   3.601   0.211 -1.1688  0.1104  1.0699
  851SOL     MW 4827   8.089   3.521   0.186  0.2035  0.0021  0.0559
  852SOL     OW 4828   7.423   6.571   1.715 -0.1723 -0.4929  0.2933
  852SOL    HW1 4829   7.422   6.600   1.806 -0.2040  2.3402 -0.5010
  852SOL    HW2 4830   7.340   6.604   1.679  0.3241 -0.5982 -1.0055
  852SOL     MW 4831   7.412   6.579   1.722 -0.1128 -0.1437  0.0254
  853SOL     OW 4832   7.978   2.451   0.360 -0.2278 -0.3736  0.2161
  853SOL    HW1 4833   7.907   2.490   0.307  1.1073 -0.0069 -1.3832
  853SOL    HW2 4834   7.988   2.511   0.434  0.0911  0.9897 -0.8863
  853SOL     MW 4835   7.970   2.464   0.363 -0.0161 -0.1521 -0.1297
  854SOL     OW 4836   6.371   1.248   5.817 -0.0129  0.3151 -0.5588
  854SOL    HW1 4837   6.421   1.185   5.765  1.8022  1.0250  0.2463
  854SOL    HW2 4838   6.326   1.302   5.752  0.5980 -0.0874 -1.3461
  854SOL     MW 4839   6.372   1.247   5.802  0.2977  0.3545 -0.5565
  855SOL     OW 4840   3.742   1.118   3.419 -0.4405  0.1805  0.3907
  855SOL    HW1 4841   3.769   1.056   3.488  0.4229 -0.7747 -0.7631
  855SOL    HW2 4842   3.825   1.154   3.387 -0.8233  0.4638 -0.2775
  855SOL     MW 4843   3.756   1.115   3.424 -0.3790  0.0945  0.1575
  856SOL     OW 4844   5.182   4.876   5.415 -0.3217 -0.5103 -0.3206
  856SOL    HW1 4845   5.173   4.816   5.341 -0.6424 -2.2464  1.0612
  856SOL    HW2 4846   5.236   4.829   5.478  1.4589  1.6399 -0.1335
  856SOL     MW 4847   5.187   4.862   5.414 -0.1349 -0.4573 -0.1197
  857SOL     OW 4848   6.429   3.106   1.978 -0.3324  0.0954  0.0971
  857SOL    HW1 4849   6.399   3.035   2.034  0.2191 -0.9514 -0.9118
  857SOL    HW2 4850   6.511   3.136   2.018  0.1851 -0.8098 -0.2766
  857SOL     MW 4851   6.435   3.101   1.990 -0.1956 -0.1545 -0.0799
  858SOL     OW 4852   6.930   2.915   0.067 -0.5529 -0.3923 -0.5094
  858SOL    HW1 4853   6.898   2.871  -0.012 -0.3863 -3.3834  0.9372
  858SOL    HW2 4854   6.903   2.858   0.139  0.4455  1.5258  1.5181
  858SOL     MW 4855   6.922   2.902   0.066 -0.4038 -0.5296 -0.0646
  859SOL     OW 4856   2.224   1.774   3.422  0.0170  0.5760 -0.3616
  859SOL    HW1 4857   2.141   1.783   3.374 -0.2753  1.5327  0.2896
  859SOL    HW2 4858   2.254   1.864   3.433  1.1433  0.2356 -0.5728
  859SOL     MW 4859   2.217   1.787   3.417  0.1238  0.6549 -0.3053
  860SOL     OW 4860   5.761   3.834   5.207 -0.2814  0.1240 -0.0431
  860SOL    HW1 4861   5.744   3.777   5.282  0.5463  0.6867  0.5823
  860SOL    HW2 4862   5.706   3.798   5.137 -1.6054  0.0192  1.0157
  860SOL     MW 4863   5.752   3.822   5.207 -0.3450  0.1826  0.1725
  861SOL     OW 4864   5.609   7.689   5.202  0.3276 -0.0135  0.6852
  861SOL    HW1 4865   5.699   7.659   5.211  0.8163  1.0801 -0.3266
  861SOL    HW2 4866   5.615   7.785   5.206 -0.2914  0.2868 -2.9312
  861SOL     MW 4867   5.621   7.698   5.204  0.3110  0.1649  0.0927
  862SOL     OW 4868   1.255   2.306   2.646 -0.1998 -0.3422  0.2763
  862SOL    HW1 4869   1.234   2.272   2.733  1.7640 -0.3202  0.7976
  862SOL    HW2 4870   1.308   2.384   2.663  0.9055 -0.8021 -0.9273
  862SOL     MW 4871   1.259   2.312   2.659  0.1931 -0.3983  0.1890
  863SOL     OW 4872   0.059   6.601   4.427  0.4035  0.5509 -0.4805
  863SOL    HW1 4873   0.132   6.631   4.481  2.2677  0.0888 -2.6182
  863SOL    HW2 4874   0.070   6.506   4.421 -0.5296  0.4371 -0.6424
  863SOL     MW 4875   0.070   6.592   4.433  0.5227  0.4772 -0.7749
  864SOL     OW 4876   0.074   2.943   2.687  0.5382  0.0243 -0.4042
  864SOL    HW1 4877   0.110   2.961   2.600  0.0788  0.9180 -0.4317
  864SOL    HW2 4878   0.049   3.030   2.720  1.3315 -0.2149  0.9040
  864SOL     MW 4879   0.076   2.957   2.680  0.5810  0.1081 -0.2402
  865SOL     OW 4880   1.390   4.539   3.410 -0.0437  0.7963 -0.1547
  865SOL    HW1 4881   1.305   4.566   3.446  0.3369  0.2204  1.2503
  865SOL    HW2 4882   1.429   4.486   3.480  1.6990  1.4770 -0.5805
  865SOL     MW 4883   1.384   4.535   3.424  0.2281  0.8097 -0.0293
  866SOL     OW 4884   2.792   0.183   1.887  0.5260  1.1693 -0.0949
  866SOL    HW1 4885   2.716   0.172   1.830  0.7461  0.5712 -0.2832
  866SOL    HW2 4886   2.758   0.170   1.976  0.3276  1.3398 -0.1456
  866SOL     MW 4887   2.778   0.180   1.891  0.5288  1.1146 -0.1255
  867SOL     OW 4888   0.052   8.230   3.323 -0.4327 -0.2758  0.8043
  867SOL    HW1 4889   0.016   8.142   3.336  1.2986 -1.1332  0.0707
  867SOL    HW2 4890   0.108   8.244   3.400 -2.1356  1.0168  1.8988
  867SOL     MW 4891   0.054   8.220   3.335 -0.4291 -0.2201  0.8505
  868SOL     OW 4892   3.314   5.663   0.623  0.0309  0.0186 -0.0393
  868SOL    HW1 4893   3.360   5.696   0.545  2.2673 -1.7046  0.4523
  868SOL    HW2 4894   3.289   5.742   0.671  1.0564  1.0668 -1.1515
  868SOL     MW 4895   3.317   5.678   0.619  0.4485 -0.0678 -0.1187
  869SOL     OW 4896   3.315   0.730   2.542  0.1755 -0.4540 -0.4751
  869SOL    HW1 4897   3.249   0.694   2.483 -1.0952 -0.8291  1.0926
  869SOL    HW2 4898   3.276   0.811   2.575  0.1398 -1.0635  1.0538
  869SOL     MW 4899   3.302   0.736   2.538  0.0083 -0.5800 -0.0787
  870SOL     OW 4900   5.111   5.684   1.193 -0.3412 -0.3730 -0.2700
  870SOL    HW1 4901   5.047   5.721   1.253  1.3318 -0.0805  1.4267
  870SOL    HW2 4902   5.059   5.642   1.125 -2.3033  0.5914  0.5624
  870SOL     MW 4903   5.096   5.683   1.192 -0.3782 -0.2121  0.0538
  871SOL     OW 4904   6.903   2.676   3.326  0.7875 -0.0064 -0.4350
  871SOL    HW1 4905   6.969   2.745   3.323  1.6693 -0.7870  0.3499
  871SOL    HW2 4906   6.952   2.596   3.307 -0.1440 -0.4664 -0.9298
  871SOL     MW 4907   6.918   2.675   3.323  0.7812 -0.1652 -0.3979
  872SOL     OW 4908   0.814   7.663   3.505 -0.2490  0.4238 -0.2877
  872SOL    HW1 4909   0.846   7.744   3.545  2.6071  0.2959 -2.0412
  872SOL    HW2 4910   0.780   7.690   3.420 -0.8092 -0.0293 -0.2104
  872SOL     MW 4911   0.814   7.677   3.499  0.0449  0.3494 -0.5022
  873SOL     OW 4912   4.681   4.437   0.028  0.2448 -0.0484  0.4519
  873SOL    HW1 4913   4.703   4.362  -0.027  0.2454 -1.5622  2.3897
  873SOL    HW2 4914   4.621   4.401   0.094 -1.1856  2.0816  0.3933
  873SOL     MW 4915   4.677   4.422   0.029  0.0618  0.0304  0.6925
  874SOL     OW 4916   4.591   1.493   3.601  0.3706  0.2485  0.5187
  874SOL    HW1 4917   4.668   1.457   3.643 -0.3629 -2.5586 -0.3093
  874SOL    HW2 4918   4.624   1.565   3.548  2.1567  0.1254  1.3940
  874SOL     MW 4919   4.605   1.497   3.599  0.5053 -0.1266  0.5248
  875SOL     OW 4920   7.027   1.532   0.515 -0.0185  0.4981 -0.3435
  875SOL    HW1 4921   7.113   1.505   0.547 -0.1760  0.9237  0.4540
  875SOL    HW2 4922   7.019   1.489   0.429  0.4221 -0.6399  0.1641
  875SOL     MW 4923   7.037   1.523   0.508  0.0178  0.4069 -0.1765
  876SOL     OW 4924   8.313   2.518   2.278  0.1552 -0.0020  0.2376
  876SOL    HW1 4925   8.381   2.451   2.282  0.6115  0.4524  0.1896
  876SOL    HW2 4926   8.239   2.475   2.235 -0.1107 -0.9416  1.5662
  876SOL     MW 4927   8.312   2.504   2.273  0.1796 -0.0641  0.4016
  877SOL     OW 4928   2.277   4.994   3.205 -0.0856  0.2487  0.2324
  877SOL    HW1 4929   2.299   5.060   3.139 -0.3924 -1.0415 -1.2345
  877SOL    HW2 4930   2.362   4.957   3.231 -0.0632 -1.5837 -2.0508
  877SOL     MW 4931   2.291   4.997   3.200 -0.1220 -0.1510 -0.2477
  878SOL     OW 4932   3.821   2.883   3.651  0.4582  0.4894 -0.0176
  878SOL    HW1 4933   3.808   2.801   3.698 -0.1457  0.0168 -0.9750
  878SOL    HW2 4934   3.886   2.930   3.703 -0.9536  0.4712  1.8659
  878SOL     MW 4935   3.828   2.878   3.663  0.2002  0.4266  0.1009
  879SOL     OW 4936   7.365   0.675   1.042 -0.2699  0.6100  0.0131
  879SOL    HW1 4937   7.273   0.667   1.066 -0.3409 -0.5417 -0.5686
  879SOL    HW2 4938   7.373   0.625   0.961  0.9497  0.3844  0.2516
  879SOL     MW 4939   7.354   0.668   1.034 -0.1228  0.4337 -0.0308
  880SOL     OW 4940   2.999   1.272   4.599  0.1893  0.3298 -0.1682
  880SOL    HW1 4941   3.087   1.258   4.566  0.0979  3.8957 -2.4205
  880SOL    HW2 4942   2.942   1.241   4.529 -0.3183 -0.0997  0.4217
  880SOL     MW 4943   3.003   1.266   4.586  0.1126  0.7313 -0.3810
  881SOL     OW 4944   1.132   2.326   5.371  0.4205 -0.0520  0.4146
  881SOL    HW1 4945   1.086   2.334   5.288  1.1859 -1.5867 -0.1965
  881SOL    HW2 4946   1.074   2.271   5.425  0.0515  0.7163  0.8188
  881SOL     MW 4947   1.119   2.320   5.368  0.4712 -0.1501  0.3881
  882SOL     OW 4948   8.203   5.612   0.885  0.4024  0.6320  0.0788
  882SOL    HW1 4949   8.186   5.692   0.935  1.2595  0.5252  0.5682
  882SOL    HW2 4950   8.266   5.638   0.819  0.0063  0.5507 -0.3368
  882SOL     MW 4951   8.209   5.625   0.883  0.4614  0.6079  0.0883
  883SOL     OW 4952   2.200   6.571   1.015  1.1486 -0.2471 -0.0914
  883SOL    HW1 4953   2.181   6.524   1.096 -0.9617  0.6433 -0.0090
  883SOL    HW2 4954   2.250   6.648   1.043  0.5727 -0.0288  0.3684
  883SOL     MW 4955   2.204   6.575   1.029  0.8048 -0.1052 -0.0220
  884SOL     OW 4956   6.180   6.267   2.802  0.1739  0.0361  0.3715
  884SOL    HW1 4957   6.155   6.222   2.722 -0.1976 -0.3076  0.6732
  884SOL    HW2 4958   6.213   6.352   2.773  0.5474 -0.2918 -0.1771
  884SOL     MW 4959   6.181   6.272   2.788  0.1741 -0.0499  0.3399
  885SOL     OW 4960   3.320   8.038   4.198 -0.2867 -0.2152  1.1203
  885SOL    HW1 4961   3.312   8.104   4.129 -0.1783  1.1260  2.3464
  885SOL    HW2 4962   3.347   7.959   4.152 -0.3060  0.6177 -0.3878
  885SOL     MW 4963   3.322   8.037   4.183 -0.2753  0.0631  1.0842
  886SOL     OW 4964   5.171   6.177   4.325 -0.3931  0.5373 -0.4464
  886SOL    HW1 4965   5.105   6.246   4.329  0.5736  1.5477 -1.2218
  886SOL    HW2 4966   5.227   6.193   4.401 -0.8955 -0.1980  0.0978
  886SOL     MW 4967   5.170   6.188   4.335 -0.3336  0.5725 -0.4760
  887SOL     OW 4968   2.770   1.139   3.599 -0.0368  0.0166  0.6086
  887SOL    HW1 4969   2.848   1.096   3.636  0.3788  0.9840  0.8771
  887SOL    HW2 4970   2.773   1.228   3.634 -0.3175  0.5842 -0.7508
  887SOL     MW 4971   2.781   1.145   3.608 -0.0195  0.2131  0.4690
  888SOL     OW 4972   0.289   3.652   4.160 -0.9033  0.0298 -0.1614
  888SOL    HW1 4973   0.339   3.582   4.118 -0.8869 -0.4304  0.6020
  888SOL    HW2 4974   0.281   3.720   4.093 -1.2618 -0.8693 -1.0585
  888SOL     MW 4975   0.294   3.651   4.146 -0.9471 -0.1442 -0.1786
  889SOL     OW 4976   7.152   5.422   3.364  0.1705 -0.1612 -0.1629
  889SOL    HW1 4977   7.063   5.431   3.397  0.0418  0.2213 -0.5967
  889SOL    HW2 4978   7.154   5.477   3.285  0.9055  0.1740  0.0768
  889SOL     MW 4979   7.141   5.430   3.358  0.2481 -0.0693 -0.1878
  890SOL     OW 4980   5.847   3.853   2.110  0.1625  0.0342 -0.5898
  890SOL    HW1 4981   5.773   3.821   2.160 -0.2731  0.2516 -1.0794
  890SOL    HW2 4982   5.883   3.775   2.067 -0.2014  0.0317 -0.8900
  890SOL     MW 4983   5.842   3.839   2.111  0.0601  0.0617 -0.6909
  891SOL     OW 4984   3.646   6.013   2.957  0.1512  0.2690 -0.3185
  891SOL    HW1 4985   3.665   5.934   2.906 -1.1985  1.6186 -3.1423
  891SOL    HW2 4986   3.717   6.073   2.934 -1.2894  1.4345 -2.0248
  891SOL     MW 4987   3.657   6.010   2.948 -0.2060  0.5910 -0.8984
  892SOL     OW 4988   0.602   5.909   3.728  0.1127  0.2710 -0.0983
  892SOL    HW1 4989   0.690   5.946   3.734  1.4837 -2.7469  0.7430
  892SOL    HW2 4990   0.608   5.846   3.656 -1.4413  0.2130 -0.1998
  892SOL     MW 4991   0.614   5.905   3.720  0.0893 -0.1228 -0.0036
  893SOL     OW 4992   4.934   4.409   4.270  0.1792 -0.2752  0.3070
  893SOL    HW1 4993   4.955   4.329   4.222  1.0775  0.6971 -0.9900
  893SOL    HW2 4994   4.980   4.478   4.223  0.5508  0.8385  2.1923
  893SOL     MW 4995   4.943   4.408   4.258  0.3418 -0.0082  0.3823
  894SOL     OW 4996   3.812   5.030   4.693  0.0441  0.4430 -0.2962
  894SOL    HW1 4997   3.879   4.962   4.704  0.3368  0.7777  0.0239
  894SOL    HW2 4998   3.763   5.003   4.615  1.5082  0.9600 -1.4464
  894SOL     MW 4999   3.814   5.018   4.684  0.2690  0.5520 -0.4024
  895SOL     OW 5000   2.809   7.250   2.715 -0.4987 -0.3537 -0.2734
  895SOL    HW1 5001   2.784   7.299   2.636 -0.3731  0.4535  0.1798
  895SOL    HW2 5002   2.781   7.305   2.788 -1.2536 -1.4252  0.2693
  895SOL     MW 5003   2.802   7.264   2.714 -0.5793 -0.3875 -0.1459
  896SOL     OW 5004   3.153   2.421   5.354  0.7269 -0.0364 -0.1324
  896SOL    HW1 5005   3.086   2.373   5.305 -1.3967  1.9426  0.6499
  896SOL    HW2 5006   3.107   2.497   5.389  2.8033  0.0935  2.6213
  896SOL     MW 5007   3.139   2.424   5.352  0.7209  0.2336  0.3203
  897SOL     OW 5008   3.284   5.137   4.067 -0.1368 -0.0746 -0.0821
  897SOL    HW1 5009   3.313   5.227   4.077 -0.4614 -0.0332  0.5284
  897SOL    HW2 5010   3.340   5.087   4.127 -1.4646  0.0427  1.3110
  897SOL     MW 5011   3.295   5.142   4.076 -0.3484 -0.0543  0.1744
  898SOL     OW 5012   2.055   4.839   5.505 -0.3313 -0.0152  0.8150
  898SOL    HW1 5013   2.134   4.892   5.502  0.2333 -0.8796 -0.3170
  898SOL    HW2 5014   1.983   4.903   5.502  0.3112  0.7409 -2.3698
  898SOL     MW 5015   2.056   4.854   5.504 -0.1768 -0.0291  0.2624
  899SOL     OW 5016   1.242   8.345   5.719 -0.0535 -0.5016  0.5234
  899SOL    HW1 5017   1.335   8.354   5.739 -0.0939  1.0268  0.1211
  899SOL    HW2 5018   1.199   8.411   5.773 -0.7596 -0.2591 -0.3237
  899SOL     MW 5019   1.248   8.355   5.729 -0.1491 -0.2749  0.3635
  900SOL     OW 5020   3.248   4.300   2.774 -0.0460 -0.4245  0.4768
  900SOL    HW1 5021   3.332   4.309   2.818 -0.1677  3.8945  0.2046
  900SOL    HW2 5022   3.185   4.340   2.834 -1.3600 -0.6237 -0.7187
  900SOL     MW 5023   3.251   4.306   2.788 -0.2298  0.1029  0.2889
  901SOL     OW 5024   6.200   3.161   1.551 -0.4721 -0.0935 -0.1897
  901SOL    HW1 5025   6.243   3.114   1.479 -0.2903  1.6065 -1.2536
  901SOL    HW2 5026   6.211   3.254   1.529 -1.5212  0.4525  1.4012
  901SOL     MW 5027   6.207   3.167   1.539 -0.5831  0.1940 -0.1222
  902SOL     OW 5028   6.125   3.409   4.919 -0.3709  0.4075 -0.1866
  902SOL    HW1 5029   6.163   3.477   4.974 -0.1756  0.5483 -0.4947
  902SOL    HW2 5030   6.034   3.403   4.947 -0.4655  1.0068 -0.3710
  902SOL     MW 5031   6.118   3.417   4.930 -0.3580  0.5022 -0.2497
  903SOL     OW 5032   1.097   5.359   4.297  0.4955 -0.2142 -0.2308
  903SOL    HW1 5033   1.175   5.303   4.298 -0.0379 -0.9486  0.3484
  903SOL    HW2 5034   1.024   5.299   4.286  0.0189  0.5155 -1.2559
  903SOL     MW 5035   1.098   5.344   4.295  0.3662 -0.2148 -0.2878
  904SOL     OW 5036   4.898   4.538   3.371  0.3069  0.5085  0.8099
  904SOL    HW1 5037   4.862   4.508   3.287 -0.5577 -2.7493  2.1856
  904SOL    HW2 5038   4.992   4.526   3.362  0.1770 -0.3429  0.4481
  904SOL     MW 5039   4.905   4.532   3.359  0.1796 -0.0175  0.9397
  905SOL     OW 5040   7.911   0.820   0.078  0.2423 -0.3182  0.6185
  905SOL    HW1 5041   7.936   0.872   0.002  0.6175  1.6379  1.9984
  905SOL    HW2 5042   7.993   0.804   0.125 -0.1445 -0.2131  1.3546
  905SOL     MW 5043   7.925   0.825   0.075  0.2408 -0.0543  0.8894
  906SOL     OW 5044   1.407   5.200   2.167  0.5832 -0.8659 -0.5532
  906SOL    HW1 5045   1.333   5.172   2.113  0.9565 -1.5810 -0.7071
  906SOL    HW2 5046   1.433   5.284   2.131 -0.6117 -0.2613 -0.0383
  906SOL     MW 5047   1.401   5.207   2.156  0.4781 -0.8801 -0.5070
  907SOL     OW 5048   3.583   1.007   4.639  0.6387 -0.3534  0.1006
  907SOL    HW1 5049   3.657   0.951   4.615  0.8601 -0.6963  1.4901
  907SOL    HW2 5050   3.531   0.953   4.700 -0.6944 -0.0704 -0.7506
  907SOL     MW 5051   3.586   0.993   4.644  0.4964 -0.3611  0.1695
  908SOL     OW 5052   7.320   6.806   4.211 -0.2409 -0.0474 -0.0675
  908SOL    HW1 5053   7.399   6.751   4.214  0.4447  0.8210 -1.4695
  908SOL    HW2 5054   7.347   6.889   4.250 -1.0647 -0.3978  1.3273
  908SOL     MW 5055   7.334   6.809   4.216 -0.2586  0.0189 -0.0684
  909SOL     OW 5056   4.825   5.727   2.812 -0.3847  0.1953 -0.4391
  909SOL    HW1 5057   4.760   5.746   2.880 -1.4133  1.3954 -1.7018
  909SOL    HW2 5058   4.774   5.689   2.740  0.6254 -0.7091 -0.7064
  909SOL     MW 5059   4.810   5.724   2.811 -0.3871  0.2332 -0.6349
  910SOL     OW 5060   4.932   3.117   3.669  0.0720 -0.0512 -0.0974
  910SOL    HW1 5061   4.845   3.085   3.648  0.1035 -1.6950  1.8820
  910SOL    HW2 5062   4.922   3.163   3.752  0.7493  1.7590 -0.9630
  910SOL     MW 5063   4.920   3.119   3.677  0.1627 -0.0299  0.0452
  911SOL     OW 5064   2.003   4.904   4.257  0.2670 -0.2839 -0.5549
  911SOL    HW1 5065   2.030   4.858   4.336  0.1124  1.4609  0.5713
  911SOL    HW2 5066   2.081   4.950   4.227  0.2992 -0.8503 -1.3722
  911SOL     MW 5067   2.016   4.904   4.263  0.2514 -0.1331 -0.5154
  912SOL     OW 5068   3.433   6.342   3.081  0.3204  0.0361  0.2688
  912SOL    HW1 5069   3.447   6.249   3.099  1.1936 -0.0234 -0.6610
  912SOL    HW2 5070   3.414   6.381   3.167  1.3364 -0.7562  0.8660
  912SOL     MW 5071   3.432   6.335   3.094  0.5622 -0.0729  0.2262
  913SOL     OW 5072   0.978   0.455   2.086  0.3935  0.2403  0.0878
  913SOL    HW1 5073   1.015   0.375   2.049  0.7899  0.0098  0.9607
  913SOL    HW2 5074   0.884   0.437   2.092  0.6132 -0.6321  1.3717
  913SOL     MW 5075   0.970   0.443   2.082  0.4724  0.0991  0.3639
  914SOL     OW 5076   0.118   3.946   4.691  0.2398  0.1152 -0.3481
  914SOL    HW1 5077   0.070   3.897   4.624 -0.6158  1.4513 -0.7492
  914SOL    HW2 5078   0.051   4.000   4.733  1.2587  1.4365 -0.3839
  914SOL     MW 5079   0.103   3.946   4.688  0.2607  0.4554 -0.4040
  915SOL     OW 5080   4.968   4.315   0.719 -0.4380 -0.3963 -0.1517
  915SOL    HW1 5081   4.908   4.380   0.755  1.5649  1.6891 -0.3571
  915SOL    HW2 5082   5.024   4.290   0.793  0.1017 -0.3453 -0.5359
  915SOL     MW 5083   4.968   4.320   0.733 -0.1125 -0.1229 -0.2272
  916SOL     OW 5084   7.330   1.722   0.907 -0.5476 -0.1680  0.1738
  916SOL    HW1 5085   7.270   1.734   0.981 -2.4944 -2.0413 -0.9911
  916SOL    HW2 5086   7.311   1.634   0.874  2.3725 -0.5666 -0.7455
  916SOL     MW 5087   7.319   1.712   0.912 -0.4230 -0.4588 -0.0930
  917SOL     OW 5088   2.007   6.134   5.073 -0.0689  0.2980  0.5051
  917SOL    HW1 5089   2.050   6.112   4.989  0.1511  2.4526  0.0025
  917SOL    HW2 5090   2.079   6.144   5.134 -0.1471 -0.0599  0.6577
  917SOL     MW 5091   2.022   6.132   5.070 -0.0508  0.5280  0.4603
  918SOL     OW 5092   1.693   7.065   2.147 -0.9046  0.5963 -0.2694
  918SOL    HW1 5093   1.642   7.142   2.173 -0.1806  1.3446 -0.9767
  918SOL    HW2 5094   1.688   7.065   2.051  0.3896  0.6798 -0.3538
  918SOL     MW 5095   1.686   7.075   2.138 -0.6463  0.7028 -0.3707
  919SOL     OW 5096   2.256   7.765   2.791 -0.3332 -0.1692 -0.4054
  919SOL    HW1 5097   2.217   7.678   2.783 -1.5730  0.3102  0.2718
  919SOL    HW2 5098   2.209   7.807   2.863  1.1506  0.5918  0.1685
  919SOL     MW 5099   2.245   7.759   2.799 -0.3020 -0.0104 -0.2453
  920SOL     OW 5100   0.789   8.184   4.100 -0.0331 -0.4116  0.6644
  920SOL    HW1 5101   0.761   8.248   4.034 -1.4123 -0.5422  1.0768
  920SOL    HW2 5102   0.884   8.189   4.099 -0.0297 -0.1005 -1.0161
  920SOL     MW 5103   0.798   8.193   4.092 -0.2092 -0.3885  0.5021
  921SOL     OW 5104   2.806   7.508   3.651  0.5592  0.0991  0.2487
  921SOL    HW1 5105   2.818   7.420   3.685 -0.1715  0.1926  0.7904
  921SOL    HW2 5106   2.887   7.529   3.606  0.2699 -1.3218 -0.9706
  921SOL     MW 5107   2.818   7.500   3.650  0.4287 -0.0708  0.1620
  922SOL     OW 5108   5.055   0.487   2.576  0.2908 -0.0382 -0.1360
  922SOL    HW1 5109   4.968   0.469   2.540 -0.0808 -0.5656  0.9608
  922SOL    HW2 5110   5.088   0.400   2.601 -0.1407  0.4022  2.2131
  922SOL     MW 5111   5.048   0.473   2.575  0.1880 -0.0493  0.3051
  923SOL     OW 5112   7.240   3.511   1.234 -0.2288  0.0262 -0.4340
  923SOL    HW1 5113   7.287   3.527   1.152  0.0550 -0.9491 -0.4672
  923SOL    HW2 5114   7.184   3.436   1.216 -0.5265  0.1087  0.1200
  923SOL     MW 5115   7.239   3.504   1.221 -0.2306 -0.0881 -0.3673
  924SOL     OW 5116   2.989   1.417   1.820 -0.6472 -0.3942 -0.6319
  924SOL    HW1 5117   3.082   1.407   1.802 -0.8809 -0.9280 -1.6751
  924SOL    HW2 5118   2.946   1.362   1.753 -1.6506 -1.6108  0.9424
  924SOL     MW 5119   2.995   1.409   1.809 -0.8056 -0.6183 -0.5639
  925SOL     OW 5120   5.490   5.959   2.464  0.2880 -0.2231 -0.0683
  925SOL    HW1 5121   5.447   5.932   2.383  0.2390 -3.3641  0.8852
  925SOL    HW2 5122   5.425   5.941   2.532  1.0008  0.5931  0.8493
  925SOL     MW 5123   5.476   5.953   2.463  0.3730 -0.5207  0.1712
  926SOL     OW 5124   6.919   1.985   0.734  0.2203  0.9436 -0.3111
  926SOL    HW1 5125   6.981   1.935   0.681 -0.1847 -0.8549  0.8134
  926SOL    HW2 5126   6.860   2.025   0.670 -0.6289 -1.6474 -1.2893
  926SOL     MW 5127   6.919   1.984   0.719  0.0598  0.3817 -0.2924
  927SOL     OW 5128   0.303   4.940   3.820  0.3078 -0.3826 -0.0136
  927SOL    HW1 5129   0.266   5.004   3.881  1.3007  1.0737 -0.8774
  927SOL    HW2 5130   0.340   4.872   3.876 -1.1156 -0.4087  0.9203
  927SOL     MW 5131   0.303   4.940   3.835  0.2527 -0.1995 -0.0046
  928SOL     OW 5132   4.874   7.036   2.170  0.0126  0.5172  0.5067
  928SOL    HW1 5133   4.797   7.033   2.227 -0.2947  2.0404  0.2043
  928SOL    HW2 5134   4.938   6.980   2.213 -0.7572  0.3944  1.5279
  928SOL     MW 5135   4.872   7.028   2.183 -0.1253  0.6965  0.5987
  929SOL     OW 5136   4.323   4.564   3.078  0.1597  0.6240  0.3795
  929SOL    HW1 5137   4.265   4.495   3.045 -1.1146  2.5164 -1.6358
  929SOL    HW2 5138   4.328   4.549   3.172 -3.7799  0.3687  0.7221
  929SOL     MW 5139   4.316   4.554   3.085 -0.5078  0.8336  0.1654
  930SOL     OW 5140   3.224   2.164   2.548 -0.6586  0.2273 -0.0885
  930SOL    HW1 5141   3.164   2.117   2.490  1.0585  1.9896 -3.6360
  930SOL    HW2 5142   3.187   2.252   2.553  0.3231  0.6701 -0.3343
  930SOL     MW 5143   3.212   2.170   2.541 -0.3131  0.5096 -0.5741
  931SOL     OW 5144   1.791   1.117   3.895  0.2048  0.0674  0.2830
  931SOL    HW1 5145   1.857   1.057   3.930 -0.3007 -0.7681 -0.1644
  931SOL    HW2 5146   1.711   1.065   3.892 -0.8020  1.4112  1.9503
  931SOL     MW 5147   1.789   1.102   3.899  0.0112  0.1325  0.4391
  932SOL     OW 5148   0.172   3.073   2.442  0.3773  0.0122  0.4160
  932SOL    HW1 5149   0.087   3.116   2.434  0.4503 -0.0449 -0.8771
  932SOL    HW2 5150   0.235   3.136   2.406  1.1428  0.7373  2.8311
  932SOL     MW 5151   0.170   3.086   2.436  0.4846  0.0977  0.5596
  933SOL     OW 5152   5.629   4.987   1.623 -0.0909  0.4497  0.2192
  933SOL    HW1 5153   5.565   5.050   1.655 -0.0943  0.5853 -0.0522
  933SOL    HW2 5154   5.670   4.952   1.702 -0.4558  0.4048  0.3932
  933SOL     MW 5155   5.626   4.990   1.637 -0.1380  0.4613  0.2067
  934SOL     OW 5156   2.729   0.361   3.954 -0.1941 -0.1343  0.3395
  934SOL    HW1 5157   2.789   0.362   4.028 -1.5299 -1.0197  1.4717
  934SOL    HW2 5158   2.659   0.302   3.980 -2.1387  1.6867 -0.4951
  934SOL     MW 5159   2.728   0.354   3.967 -0.6140 -0.0145  0.3776
  935SOL     OW 5160   2.830   1.420   1.122 -0.1088  0.8779 -0.3685
  935SOL    HW1 5161   2.863   1.351   1.065  1.1928  1.6460 -0.5993
  935SOL    HW2 5162   2.794   1.486   1.063  0.8363  1.4673 -0.3265
  935SOL     MW 5163   2.830   1.420   1.108  0.1788  1.0516 -0.3927
  936SOL     OW 5164   1.663   6.811   4.314  0.1134 -0.3789  0.3244
  936SOL    HW1 5165   1.666   6.895   4.359  0.9354 -0.3144  0.1682
  936SOL    HW2 5166   1.755   6.787   4.303 -0.1041 -0.9916 -0.1926
  936SOL     MW 5167   1.676   6.819   4.318  0.1908 -0.4491  0.2382
  937SOL     OW 5168   2.288   7.965   4.620 -0.9007  0.2500  0.0341
  937SOL    HW1 5169   2.356   7.982   4.555 -0.0978 -1.3408  0.3893
  937SOL    HW2 5170   2.278   8.048   4.667  1.4480  0.3307  0.5386
  937SOL     MW 5171   2.296   7.978   4.618 -0.4972  0.0567  0.1441
  938SOL     OW 5172   8.275   5.402   3.144  0.1959  0.2013  0.5412
  938SOL    HW1 5173   8.229   5.427   3.224 -0.4313 -0.3394  0.3571
  938SOL    HW2 5174   8.367   5.419   3.163 -0.1243  1.8581  0.6985
  938SOL     MW 5175   8.281   5.407   3.156  0.0746  0.3441  0.5377
  939SOL     OW 5176   5.403   0.672   3.779 -0.0898 -0.1537 -0.0735
  939SOL    HW1 5177   5.431   0.689   3.869 -4.6721  0.5230  1.4689
  939SOL    HW2 5178   5.420   0.755   3.733  1.6520 -0.2814  0.2494
  939SOL     MW 5179   5.409   0.685   3.784 -0.4534 -0.0835  0.1653
  940SOL     OW 5180   3.039   8.072   1.695  0.1196  0.1172  0.1820
  940SOL    HW1 5181   2.955   8.063   1.648  1.6560  1.4604 -3.1815
  940SOL    HW2 5182   3.047   8.165   1.713  0.4122 -0.1530  1.5869
  940SOL     MW 5183   3.029   8.083   1.691  0.3537  0.2546 -0.0687
  941SOL     OW 5184   1.767   6.779   1.964  0.3614  0.2054 -0.0882
  941SOL    HW1 5185   1.838   6.723   1.933 -1.0109 -1.3689 -0.5360
  941SOL    HW2 5186   1.766   6.766   2.059 -0.6275 -1.4494 -0.2866
  941SOL     MW 5187   1.776   6.770   1.972  0.0592 -0.2080 -0.1709
  942SOL     OW 5188   6.526   1.256   1.381 -0.1167  0.1898 -0.0292
  942SOL    HW1 5189   6.536   1.239   1.474 -0.6145  0.5881  0.1025
  942SOL    HW2 5190   6.610   1.229   1.342 -0.2460 -0.8529  0.3987
  942SOL     MW 5191   6.538   1.251   1.388 -0.1970  0.1073  0.0424
  943SOL     OW 5192   7.376   2.748   4.064 -0.7921  0.5402 -0.3116
  943SOL    HW1 5193   7.407   2.670   4.019  0.0194 -0.9582  2.5751
  943SOL    HW2 5194   7.292   2.769   4.022 -1.3876 -2.3137 -0.7370
  943SOL     MW 5195   7.369   2.741   4.053 -0.7645 -0.0170  0.0035
  944SOL     OW 5196   1.345   7.703   2.782  0.3861 -0.1281 -0.0122
  944SOL    HW1 5197   1.421   7.762   2.784 -0.4296  1.1306 -2.5025
  944SOL    HW2 5198   1.280   7.749   2.729 -0.6141 -2.9057 -1.3684
  944SOL     MW 5199   1.347   7.717   2.775  0.1537 -0.3225 -0.5046
  945SOL     OW 5200   7.891   2.274   5.592 -0.1383 -0.4724  0.8092
  945SOL    HW1 5201   7.824   2.214   5.560 -1.3312  1.0373  0.3787
  945SOL    HW2 5202   7.854   2.312   5.672 -1.0728  2.3660 -0.8344
  945SOL     MW 5203   7.878   2.271   5.598 -0.4106  0.0842  0.5437
  946SOL     OW 5204   4.238   0.623   2.700 -0.2435 -1.1891 -0.6347
  946SOL    HW1 5205   4.183   0.624   2.622 -1.2822 -1.0463  0.0760
  946SOL    HW2 5206   4.176   0.634   2.773  0.7461 -0.9021  0.1795
  946SOL     MW 5207   4.223   0.624   2.699 -0.2498 -1.1341 -0.4395
  947SOL     OW 5208   4.591   6.866   2.563  0.1357 -0.3459  0.4326
  947SOL    HW1 5209   4.643   6.837   2.489  0.1388 -1.8830  1.0054
  947SOL    HW2 5210   4.507   6.820   2.554 -0.9706  1.6554 -0.1663
  947SOL     MW 5211   4.587   6.856   2.552 -0.0055 -0.2865  0.4293
  948SOL     OW 5212   4.912   3.605   5.066  0.1900  0.3466  0.2089
  948SOL    HW1 5213   4.998   3.613   5.106  0.5170 -1.3435 -0.0623
  948SOL    HW2 5214   4.855   3.659   5.120  1.2372  0.7263  0.9602
  948SOL     MW 5215   4.915   3.613   5.078  0.3659  0.1788  0.2704
  949SOL     OW 5216   2.205   8.198   2.331  0.0287 -0.0977 -0.7071
  949SOL    HW1 5217   2.220   8.242   2.247  0.0012 -1.5114 -1.4687
  949SOL    HW2 5218   2.114   8.218   2.353 -0.4234 -0.9579 -1.7599
  949SOL     MW 5219   2.196   8.206   2.323 -0.0327 -0.3888 -0.9394
  950SOL     OW 5220   0.816   4.465   0.789  0.7774  0.6967  0.4874
  950SOL    HW1 5221   0.851   4.409   0.719 -0.2006  0.9154 -0.1978
  950SOL    HW2 5222   0.888   4.472   0.852  1.1628 -0.7290  0.2379
  950SOL     MW 5223   0.830   4.459   0.788  0.7016  0.5422  0.3678
  951SOL     OW 5224   8.331   5.183   1.456 -0.2375 -0.0575  0.5622
  951SOL    HW1 5225   8.240   5.207   1.440  0.6943  3.3538 -0.4385
  951SOL    HW2 5226   8.380   5.263   1.441  3.1937 -2.2025 -0.9242
  951SOL     MW 5227   8.326   5.196   1.452  0.3210  0.1046  0.2438
  952SOL     OW 5228   5.328   0.404   5.397 -0.7078  0.0550  0.5964
  952SOL    HW1 5229   5.394   0.456   5.443  1.0102 -1.3623 -0.1222
  952SOL    HW2 5230   5.342   0.425   5.304 -1.9631  0.4671  0.4835
  952SOL     MW 5231   5.338   0.414   5.391 -0.6485 -0.0737  0.4900
  953SOL     OW 5232   7.826   1.341   4.684  0.5062 -0.1600 -0.6123
  953SOL    HW1 5233   7.900   1.321   4.740 -0.5826 -2.0756  0.2261
  953SOL    HW2 5234   7.855   1.416   4.631  2.5809 -0.1356  0.4803
  953SOL     MW 5235   7.839   1.348   4.684  0.6324 -0.4021 -0.3651
  954SOL     OW 5236   7.113   8.221   3.475 -0.8816 -0.0650  0.3149
  954SOL    HW1 5237   7.159   8.279   3.537  0.0448 -1.0111  0.5576
  954SOL    HW2 5238   7.086   8.278   3.404  1.1293  0.4897 -0.0698
  954SOL     MW 5239   7.116   8.236   3.474 -0.5056 -0.1151  0.2967
  955SOL     OW 5240   0.769   1.053   4.788  0.1998 -0.3049  0.0365
  955SOL    HW1 5241   0.789   0.963   4.761  1.3187  0.1368 -0.7028
  955SOL    HW2 5242   0.817   1.065   4.870  1.3775  0.1069 -0.6905
  955SOL     MW 5243   0.778   1.043   4.795  0.4938 -0.1957 -0.1512
  956SOL     OW 5244   7.755   6.158   3.504  0.0687  0.1271  0.4917
  956SOL    HW1 5245   7.820   6.193   3.565  0.4590  1.2643 -0.5382
  956SOL    HW2 5246   7.805   6.096   3.450 -0.2271 -0.7063  1.1469
  956SOL     MW 5247   7.770   6.154   3.505  0.0808  0.1660  0.4437
  957SOL     OW 5248   5.380   6.079   3.258 -0.0115 -0.1206 -0.4489
  957SOL    HW1 5249   5.316   6.088   3.187 -0.0279  0.0267 -0.4164
  957SOL    HW2 5250   5.338   6.021   3.321 -1.1228  1.8110  0.6889
  957SOL     MW 5251   5.367   6.073   3.257 -0.1558  0.1456 -0.2991
  958SOL     OW 5252   2.785   6.963   5.012 -0.1380 -0.0056  0.1973
  958SOL    HW1 5253   2.704   6.914   4.998  0.3217 -0.9748  0.7934
  958SOL    HW2 5254   2.769   7.013   5.092 -0.5858  0.7971 -0.3785
  958SOL     MW 5255   2.772   6.963   5.020 -0.1365 -0.0269  0.1999
  959SOL     OW 5256   5.262   3.678   5.425  0.5644  0.3282 -0.6709
  959SOL    HW1 5257   5.195   3.622   5.463  0.5717  0.8753  0.1556
  959SOL    HW2 5258   5.310   3.714   5.500  1.0220  0.8707 -1.2096
  959SOL     MW 5259   5.260   3.676   5.439  0.6239  0.4677 -0.6340
  960SOL     OW 5260   6.063   2.137   1.646  0.0648 -0.0841  0.3738
  960SOL    HW1 5261   6.025   2.076   1.709 -1.3697  0.5403  0.1453
  960SOL    HW2 5262   6.147   2.097   1.621  1.4387  0.3586  3.7653
  960SOL     MW 5263   6.069   2.124   1.650  0.0571  0.0525  0.7787
  961SOL     OW 5264   6.311   6.362   1.157 -0.0687 -0.1274  0.7278
  961SOL    HW1 5265   6.297   6.456   1.147 -1.4675 -0.5144 -1.5506
  961SOL    HW2 5266   6.255   6.338   1.231 -1.2626  0.5223  0.0546
  961SOL     MW 5267   6.302   6.371   1.165 -0.4006 -0.0938  0.3499
  962SOL     OW 5268   1.184   5.957   0.802 -0.2255 -0.2313  0.1871
  962SOL    HW1 5269   1.167   5.865   0.781  1.7409 -0.2852 -1.4053
  962SOL    HW2 5270   1.237   5.990   0.729 -1.0724  2.2593  0.5941
  962SOL     MW 5271   1.188   5.949   0.790 -0.0822  0.0806  0.0353
  963SOL     OW 5272   5.974   5.880   1.124 -0.4889  0.1375  0.0627
  963SOL    HW1 5273   5.907   5.867   1.192 -0.6726 -0.6617 -0.2586
  963SOL    HW2 5274   6.021   5.797   1.121 -0.2745  0.2775 -0.5671
  963SOL     MW 5275   5.971   5.868   1.133 -0.4850  0.0531 -0.0591
  964SOL     OW 5276   2.253   6.440   1.945 -0.0786  0.2736  0.8088
  964SOL    HW1 5277   2.337   6.406   1.976  1.2716  1.1995 -1.5911
  964SOL    HW2 5278   2.260   6.535   1.954 -1.0604  0.3472  0.9515
  964SOL     MW 5279   2.265   6.448   1.950 -0.0314  0.4015  0.5198
  965SOL     OW 5280   5.719   4.418   0.179  0.4999  0.0590 -0.3585
  965SOL    HW1 5281   5.640   4.397   0.130  1.1129 -0.9469 -0.9689
  965SOL    HW2 5282   5.739   4.337   0.227  0.8245  0.4949  0.2498
  965SOL     MW 5283   5.711   4.405   0.179  0.6199 -0.0139 -0.3588
  966SOL     OW 5284   2.633   2.048   3.749 -0.0200  0.0822 -0.3071
  966SOL    HW1 5285   2.655   1.991   3.676  1.2912 -0.5905  0.5759
  966SOL    HW2 5286   2.543   2.076   3.731  0.4456  0.3834 -2.4370
  966SOL     MW 5287   2.624   2.044   3.737  0.2075  0.0346 -0.4667
  967SOL     OW 5288   1.232   3.922   0.804 -0.7786 -0.0586 -0.2256
  967SOL    HW1 5289   1.253   3.831   0.786 -1.5330 -0.5271  1.1286
  967SOL    HW2 5290   1.155   3.941   0.751 -0.6316 -0.2024 -0.4924
  967SOL     MW 5291   1.225   3.913   0.795 -0.8564 -0.1370 -0.0864
  968SOL     OW 5292   1.362   4.374   1.758 -0.3231  0.2260 -0.5425
  968SOL    HW1 5293   1.420   4.411   1.691 -0.3645  0.6134 -0.3695
  968SOL    HW2 5294   1.404   4.292   1.784  0.2782  0.6265 -0.2388
  968SOL     MW 5295   1.374   4.368   1.752 -0.2514  0.3268 -0.4815
  969SOL     OW 5296   4.800   5.779   5.870  0.0996 -0.0148 -0.0404
  969SOL    HW1 5297   4.779   5.687   5.887 -0.3948  0.5436  3.1221
  969SOL    HW2 5298   4.767   5.796   5.782 -3.8144 -1.7943  0.8544
  969SOL     MW 5299   4.793   5.770   5.861 -0.4647 -0.1711  0.4790
  970SOL     OW 5300   2.167   1.213   3.205  0.1916 -0.1665 -0.0680
  970SOL    HW1 5301   2.095   1.188   3.148 -0.0111  0.8504 -0.2808
  970SOL    HW2 5302   2.165   1.150   3.276 -2.4681  1.2499  1.2537
  970SOL     MW 5303   2.158   1.202   3.207 -0.1748  0.1450  0.0739
  971SOL     OW 5304   1.893   3.957   4.862  0.2289  0.2681 -0.0651
  971SOL    HW1 5305   1.906   4.041   4.906 -1.3630  0.7807 -0.5109
  971SOL    HW2 5306   1.926   3.972   4.773 -1.4811  0.9642 -0.6251
  971SOL     MW 5307   1.899   3.970   4.856 -0.1937  0.4228 -0.1939
  972SOL     OW 5308   8.254   7.593   4.243 -0.1378 -0.1032  0.4870
  972SOL    HW1 5309   8.314   7.667   4.242 -1.5733  1.1360  0.9549
  972SOL    HW2 5310   8.186   7.616   4.180 -1.0232 -0.6339  1.2137
  972SOL     MW 5311   8.253   7.605   4.235 -0.4349 -0.0125  0.6399
  973SOL     OW 5312   5.504   6.608   4.943  0.4282 -0.2786  0.0466
  973SOL    HW1 5313   5.432   6.554   4.975  0.6841  0.2771  1.6092
  973SOL    HW2 5314   5.582   6.567   4.978  0.7964 -0.1857 -0.6485
  973SOL     MW 5315   5.505   6.596   4.951  0.5081 -0.1956  0.1576
  974SOL     OW 5316   5.974   4.610   4.319  0.1097  0.4944 -0.2859
  974SOL    HW1 5317   6.036   4.598   4.390  0.1118  1.8555 -0.0327
  974SOL    HW2 5318   5.894   4.639   4.362  0.0892  1.2586 -0.8190
  974SOL     MW 5319   5.972   4.612   4.334  0.1074  0.7664 -0.3217
  975SOL     OW 5320   0.611   0.690   1.732  0.4165  0.2881 -0.0555
  975SOL    HW1 5321   0.588   0.738   1.811 -1.5692 -1.2159  0.3908
  975SOL    HW2 5322   0.674   0.745   1.686 -1.4294  3.1313  0.5763
  975SOL     MW 5323   0.616   0.703   1.736 -0.0740  0.4595  0.0825
  976SOL     OW 5324   6.691   7.080   4.891  0.3497 -0.0906 -0.4917
  976SOL    HW1 5325   6.610   7.030   4.904  0.2819  0.0869 -0.2346
  976SOL    HW2 5326   6.704   7.128   4.973  0.6000  0.0502 -0.6110
  976SOL     MW 5327   6.682   7.079   4.903  0.3731 -0.0499 -0.4741
  977SOL     OW 5328   4.987   5.477   3.071  0.6505  0.2601 -0.5248
  977SOL    HW1 5329   4.989   5.554   3.128  0.6195 -0.0248 -0.1330
  977SOL    HW2 5330   4.893   5.456   3.064  0.5552  0.9784 -1.6227
  977SOL     MW 5331   4.975   5.485   3.077  0.6343  0.3156 -0.6152
  978SOL     OW 5332   5.550   5.482   0.312 -0.1253 -0.8279  0.7041
  978SOL    HW1 5333   5.495   5.414   0.352 -2.0789  0.7336  0.7862
  978SOL    HW2 5334   5.542   5.467   0.218  1.0348 -1.8533  0.7307
  978SOL     MW 5335   5.542   5.471   0.305 -0.2269 -0.7593  0.7180
  979SOL     OW 5336   4.801   3.337   1.209  0.1086  0.3136  0.3705
  979SOL    HW1 5337   4.753   3.420   1.203  0.7804  0.5948 -2.3159
  979SOL    HW2 5338   4.892   3.363   1.220  0.2309 -0.0971  0.3361
  979SOL     MW 5339   4.806   3.351   1.210  0.2103  0.2970  0.0222
  980SOL     OW 5340   6.085   6.655   4.706  0.1001  0.1128  0.5868
  980SOL    HW1 5341   6.090   6.560   4.707  1.1080  0.1463  0.1852
  980SOL    HW2 5342   6.143   6.683   4.778 -1.2808  0.4057  1.6276
  980SOL     MW 5343   6.093   6.647   4.715  0.0523  0.1546  0.6686
  981SOL     OW 5344   2.451   2.249   5.571 -0.2536 -0.8037 -0.1959
  981SOL    HW1 5345   2.444   2.253   5.476  1.4553 -1.1888 -0.3807
  981SOL    HW2 5346   2.420   2.161   5.593  1.8373 -1.7426 -0.7339
  981SOL     MW 5347   2.447   2.238   5.562  0.2328 -0.9732 -0.2885
  982SOL     OW 5348   6.966   3.775   3.165  0.8972  0.0620  0.3618
  982SOL    HW1 5349   7.041   3.797   3.221  1.7683 -0.7129 -0.4570
  982SOL    HW2 5350   6.988   3.689   3.129 -0.1924  0.0267 -0.2515
  982SOL     MW 5351   6.979   3.767   3.168  0.8693 -0.0417  0.1785
  983SOL     OW 5352   8.244   6.677   0.339 -0.6241  0.0029  0.1341
  983SOL    HW1 5353   8.207   6.714   0.419 -0.1101 -0.3939  0.5566
  983SOL    HW2 5354   8.206   6.590   0.332  0.8985 -0.7811  1.0715
  983SOL     MW 5355   8.234   6.671   0.348 -0.3634 -0.1482  0.3082
  984SOL     OW 5356   3.038   1.335   5.257  0.4199 -0.4996 -0.3243
  984SOL    HW1 5357   3.003   1.335   5.346 -0.1998  1.2542 -0.5087
  984SOL    HW2 5358   3.123   1.378   5.264  0.4724 -0.5646 -0.5394
  984SOL     MW 5359   3.044   1.341   5.269  0.3473 -0.2834 -0.3754
  985SOL     OW 5360   4.944   7.263   4.387  0.6378  0.3853  0.5236
  985SOL    HW1 5361   5.037   7.272   4.362  0.5024  0.8899  0.1896
  985SOL    HW2 5362   4.908   7.350   4.376  0.0257  0.1061  0.2784
  985SOL     MW 5363   4.952   7.275   4.382  0.5421  0.4142  0.4495
  986SOL     OW 5364   0.391   4.763   4.029  0.2113  0.1756 -0.1501
  986SOL    HW1 5365   0.323   4.711   3.987  0.4596  0.3372 -0.7687
  986SOL    HW2 5366   0.467   4.705   4.032  0.1140  0.0743  0.3232
  986SOL     MW 5367   0.392   4.749   4.024  0.2306  0.1833 -0.1687
  987SOL     OW 5368   4.097   3.040   0.091  0.4538 -0.4009  0.1698
  987SOL    HW1 5369   4.011   3.001   0.075  0.7276 -0.2985 -1.9517
  987SOL    HW2 5370   4.082   3.105   0.160 -1.3568  0.1454 -0.6598
  987SOL     MW 5371   4.084   3.044   0.098  0.2571 -0.3179 -0.2080
  988SOL     OW 5372   1.068   0.636   5.804 -0.4416 -0.8615  0.5223
  988SOL    HW1 5373   0.992   0.678   5.763  0.0571  0.4869  0.9273
  988SOL    HW2 5374   1.079   0.554   5.755 -0.7470  0.0085 -1.0635
  988SOL     MW 5375   1.060   0.631   5.793 -0.4169 -0.5775  0.3711
  989SOL     OW 5376   1.284   6.387   1.872 -0.9615  0.7564 -0.1910
  989SOL    HW1 5377   1.366   6.345   1.844 -1.1072  0.2526  0.1309
  989SOL    HW2 5378   1.300   6.481   1.858  0.6844  0.9587  2.3133
  989SOL     MW 5379   1.297   6.394   1.867 -0.7694  0.7178  0.1708
  990SOL     OW 5380   3.735   8.320   2.551  0.1512  0.6337  0.0436
  990SOL    HW1 5381   3.794   8.332   2.625  0.5298 -0.5279 -0.0372
  990SOL    HW2 5382   3.700   8.232   2.564 -1.2789  1.1616 -0.1203
  990SOL     MW 5383   3.738   8.310   2.562  0.0166  0.5526  0.0123
  991SOL     OW 5384   4.904   4.090   1.384 -0.3460  0.3539 -0.2695
  991SOL    HW1 5385   4.965   4.135   1.326 -0.2366  2.2820  1.2493
  991SOL    HW2 5386   4.926   4.121   1.471 -1.8034 -0.9217  0.6064
  991SOL     MW 5387   4.914   4.099   1.387 -0.5186  0.4374  0.0371
  992SOL     OW 5388   6.668   6.406   4.424  0.0987 -0.0627 -0.1877
  992SOL    HW1 5389   6.651   6.364   4.340 -0.3908  3.6810 -2.1630
  992SOL    HW2 5390   6.586   6.448   4.447  0.8197  0.6911  1.1124
  992SOL     MW 5391   6.655   6.406   4.416  0.1283  0.5130 -0.2741
  993SOL     OW 5392   0.760   0.836   4.316  0.4854  0.5586  0.0880
  993SOL    HW1 5393   0.770   0.880   4.231  1.1948  0.9910  0.3862
  993SOL    HW2 5394   0.665   0.837   4.332  0.3068  0.1601 -0.8548
  993SOL     MW 5395   0.749   0.842   4.307  0.5533  0.5629  0.0055
  994SOL     OW 5396   1.956   6.242   2.353  0.1332 -0.2106  0.4246
  994SOL    HW1 5397   1.903   6.314   2.318 -0.0110 -0.1891  0.6855
  994SOL    HW2 5398   1.995   6.278   2.432  3.5741  1.0727 -1.6635
  994SOL     MW 5399   1.954   6.256   2.358  0.5552 -0.0436  0.1907
  995SOL     OW 5400   4.834   3.205   2.910 -0.2257  0.1857 -0.0148
  995SOL    HW1 5401   4.786   3.233   2.832  1.2742 -0.8925 -1.4129
  995SOL    HW2 5402   4.926   3.210   2.883  0.3166 -0.4453  1.6269
  995SOL     MW 5403   4.840   3.210   2.896  0.0358 -0.0331  0.0164
  996SOL     OW 5404   0.858   3.284   2.811 -0.1177 -0.0269  0.4677
  996SOL    HW1 5405   0.889   3.256   2.897  0.4449  1.7847  0.9122
  996SOL    HW2 5406   0.935   3.276   2.755 -0.1138  0.0471  0.4620
  996SOL     MW 5407   0.872   3.280   2.815 -0.0452  0.2145  0.5238
  997SOL     OW 5408   4.430   5.550   5.737 -0.2025  0.0088  0.0142
  997SOL    HW1 5409   4.419   5.586   5.825 -1.6601 -0.8431  0.2001
  997SOL    HW2 5410   4.502   5.487   5.746  0.1482  0.4540  0.4190
  997SOL     MW 5411   4.438   5.547   5.750 -0.3442 -0.0432  0.0898
  998SOL     OW 5412   6.002   3.173   3.231  1.0438  0.5305  0.0945
  998SOL    HW1 5413   5.941   3.230   3.279  0.0536 -0.0651 -0.4056
  998SOL    HW2 5414   6.023   3.222   3.151  1.3787  0.8190  0.3569
  998SOL     MW 5415   5.997   3.187   3.227  0.9599  0.4912  0.0640
  999SOL     OW 5416   0.847   0.998   4.105 -0.3460 -0.1564  0.2656
  999SOL    HW1 5417   0.857   1.023   4.014 -1.2724  0.1167  0.2344
  999SOL    HW2 5418   0.919   0.936   4.121  0.2136  0.3045 -0.4516
  999SOL     MW 5419   0.857   0.993   4.096 -0.3930 -0.0624  0.1698
 1000SOL     OW 5420   5.845   7.582   3.354  0.2801 -0.1816  0.4296
 1000SOL    HW1 5421   5.761   7.626   3.342 -0.0328 -0.5236  1.2918
 1000SOL    HW2 5422   5.846   7.558   3.446  1.5978  0.3729  0.5774
 1000SOL     MW 5423   5.834   7.585   3.364  0.4087 -0.1544  0.5589
 1001SOL     OW 5424   1.044   3.728   3.822  0.2749  0.6739 -0.1677
 1001SOL    HW1 5425   1.003   3.764   3.744 -0.4094 -0.7607 -0.4836
 1001SOL    HW2 5426   1.100   3.658   3.790  0.0789  0.1484  0.6228
 1001SOL     MW 5427   1.046   3.724   3.808  0.1622  0.4230 -0.1070
 1002SOL     OW 5428   0.487   5.593   3.650 -0.0328  0.8570 -0.5621
 1002SOL    HW1 5429   0.479   5.613   3.744  2.0550  0.8829 -0.3446
 1002SOL    HW2 5430   0.398   5.602   3.616 -1.0367 -0.1135  1.5947
 1002SOL     MW 5431   0.475   5.596   3.658  0.1060  0.7361 -0.2582
 1003SOL     OW 5432   3.933   3.771   2.741  0.2294 -0.0752 -0.3548
 1003SOL    HW1 5433   3.840   3.751   2.731  0.4953 -1.3223 -0.4595
 1003SOL    HW2 5434   3.979   3.695   2.704  1.2811 -0.0657  0.8477
 1003SOL     MW 5435   3.927   3.759   2.735  0.3981 -0.2336 -0.2143
 1004SOL     OW 5436   0.080   6.652   5.067  0.1064 -0.2211  0.2721
 1004SOL    HW1 5437   0.100   6.696   4.985  1.2961 -1.1327  0.0397
 1004SOL    HW2 5438   0.007   6.594   5.047 -0.1973  0.2172  0.0981
 1004SOL     MW 5439   0.073   6.650   5.054  0.2198 -0.2817  0.2201
 1005SOL     OW 5440   0.123   6.334   2.845  0.5704  0.1370  0.0463
 1005SOL    HW1 5441   0.158   6.423   2.853 -0.6954  1.0165 -2.7871
 1005SOL    HW2 5442   0.029   6.347   2.833 -0.1504 -1.8514  2.6315
 1005SOL     MW 5443   0.115   6.347   2.845  0.3161 -0.0050  0.0145
 1006SOL     OW 5444   1.156   5.161   2.044 -0.0014  0.6581  0.4595
 1006SOL    HW1 5445   1.168   5.249   2.008  2.0568 -0.0091 -0.6403
 1006SOL    HW2 5446   1.086   5.123   1.989 -2.2196  2.1159  2.0944
 1006SOL     MW 5447   1.148   5.167   2.032 -0.0219  0.7593  0.5280
 1007SOL     OW 5448   0.455   0.558   4.625 -0.2133 -0.0459  0.6595
 1007SOL    HW1 5449   0.430   0.541   4.534  1.5360 -1.0045  0.3214
 1007SOL    HW2 5450   0.457   0.653   4.632 -2.5298  0.0937  0.3624
 1007SOL     MW 5451   0.452   0.568   4.615 -0.2859 -0.1507  0.5782
 1008SOL     OW 5452   3.793   4.059   2.218 -0.4769 -0.4208 -0.1357
 1008SOL    HW1 5453   3.753   3.974   2.232 -1.3391  0.0363  0.2558
 1008SOL    HW2 5454   3.722   4.122   2.233  0.2599  0.3858  0.0489
 1008SOL     MW 5455   3.779   4.056   2.222 -0.4929 -0.2590 -0.0619
 1009SOL     OW 5456   2.616   4.659   5.271  0.6635 -0.6899 -0.1211
 1009SOL    HW1 5457   2.549   4.632   5.333  1.4086 -1.4066  0.3960
 1009SOL    HW2 5458   2.652   4.576   5.238  0.9525 -0.3145 -0.7611
 1009SOL     MW 5459   2.612   4.645   5.274  0.7959 -0.7336 -0.1368
 1010SOL     OW 5460   6.969   0.595   4.689  0.1265  0.5370 -0.3365
 1010SOL    HW1 5461   6.936   0.675   4.648  0.0801  0.0159 -1.3661
 1010SOL    HW2 5462   7.054   0.580   4.647 -0.4843 -0.6976 -1.2142
 1010SOL     MW 5463   6.976   0.603   4.678  0.0423  0.3123 -0.5807
 1011SOL     OW 5464   0.513   5.302   4.791 -0.7953  0.1116 -0.8009
 1011SOL    HW1 5465   0.433   5.318   4.741 -0.9071  1.3547 -0.2594
 1011SOL    HW2 5466   0.482   5.276   4.878 -0.6234  0.7062 -0.5566
 1011SOL     MW 5467   0.498   5.301   4.796 -0.7876  0.3469 -0.7003
 1012SOL     OW 5468   1.712   2.778   1.649 -0.4679  0.5059  0.2209
 1012SOL    HW1 5469   1.685   2.742   1.565  0.6333 -0.0645  0.0955
 1012SOL    HW2 5470   1.698   2.707   1.711 -2.5061  1.3357  0.7825
 1012SOL     MW 5471   1.707   2.765   1.646 -0.5878  0.5391  0.2767
 1013SOL     OW 5472   0.461   6.138   2.256  0.1153  0.7211 -0.1010
 1013SOL    HW1 5473   0.399   6.208   2.236  0.0532  1.0226  1.0686
 1013SOL    HW2 5474   0.546   6.174   2.231 -0.1496  0.3195 -1.6750
 1013SOL     MW 5475   0.464   6.151   2.251  0.0734  0.7083 -0.1528
 1014SOL     OW 5476   3.026   5.877   0.922  0.1608 -0.2784  0.1672
 1014SOL    HW1 5477   2.977   5.847   0.846 -1.2849  0.7557  0.6444
 1014SOL    HW2 5478   3.117   5.872   0.896 -0.3296  1.6807 -2.3226
 1014SOL     MW 5479   3.031   5.873   0.909 -0.0870  0.1047 -0.0904
 1015SOL     OW 5480   6.435   2.046   5.334 -0.1639 -0.8314 -0.3232
 1015SOL    HW1 5481   6.476   2.031   5.248  1.9058 -0.4130  0.5273
 1015SOL    HW2 5482   6.505   2.029   5.397 -0.6386  2.0514  1.1632
 1015SOL     MW 5483   6.449   2.042   5.331  0.0402 -0.4088 -0.0241
 1016SOL     OW 5484   5.322   4.657   3.052 -0.1274  0.5754  0.6926
 1016SOL    HW1 5485   5.234   4.693   3.038 -0.0774 -0.2404 -2.4247
 1016SOL    HW2 5486   5.308   4.582   3.111 -1.6260  0.1866 -0.1065
 1016SOL     MW 5487   5.309   4.652   3.058 -0.3129  0.4212  0.1913
 1017SOL     OW 5488   6.747   8.328   2.672 -0.0571 -0.3806 -0.0554
 1017SOL    HW1 5489   6.683   8.372   2.615  1.1107 -0.2206 -1.3010
 1017SOL    HW2 5490   6.697   8.259   2.715 -1.2944  0.3850 -0.2067
 1017SOL     MW 5491   6.732   8.325   2.670 -0.0660 -0.2621 -0.2342
 1018SOL     OW 5492   3.756   7.770   5.417 -0.5148 -0.1495 -0.3409
 1018SOL    HW1 5493   3.739   7.759   5.511  1.3263  1.9163  0.3112
 1018SOL    HW2 5494   3.764   7.865   5.406  0.4405 -0.4364 -2.3845
 1018SOL     MW 5495   3.755   7.781   5.428 -0.1569  0.0782 -0.5190
 1019SOL     OW 5496   3.197   6.712   5.551 -0.1806  0.1840  0.1458
 1019SOL    HW1 5497   3.176   6.682   5.640 -0.5462  0.7179  0.2438
 1019SOL    HW2 5498   3.126   6.772   5.528  0.9868  1.7141  0.3323
 1019SOL     MW 5499   3.185   6.716   5.560 -0.0779  0.4482  0.1822
 1020SOL     OW 5500   6.815   8.155   3.461 -0.3370  0.2617 -0.2282
 1020SOL    HW1 5501   6.838   8.197   3.544 -0.5961 -1.1441  0.5963
 1020SOL    HW2 5502   6.897   8.146   3.414 -0.2230  1.2962 -0.2443
 1020SOL     MW 5503   6.828   8.159   3.466 -0.3556  0.2141 -0.1247
 1021SOL     OW 5504   3.408   7.118   0.935 -0.2678 -0.5861 -0.6185
 1021SOL    HW1 5505   3.398   7.066   1.015  0.2736  1.1918  0.6717
 1021SOL    HW2 5506   3.345   7.190   0.946  2.0236  1.4688 -0.2255
 1021SOL     MW 5507   3.398   7.120   0.947  0.0948 -0.0955 -0.4031
 1022SOL     OW 5508   3.396   6.532   2.218 -0.1593 -0.0755 -0.7056
 1022SOL    HW1 5509   3.347   6.615   2.211 -1.5411 -0.5325  2.0420
 1022SOL    HW2 5510   3.409   6.521   2.312  1.9284 -1.9468 -1.1497
 1022SOL     MW 5511   3.391   6.541   2.229 -0.0690 -0.3736 -0.4107
 1023SOL     OW 5512   7.602   4.773   2.395 -0.5952  0.5008 -0.6086
 1023SOL    HW1 5513   7.641   4.800   2.312 -1.3657 -0.3018 -1.2535
 1023SOL    HW2 5514   7.673   4.780   2.458  0.1050  0.7821 -1.4054
 1023SOL     MW 5515   7.616   4.777   2.392 -0.6042  0.4340 -0.7931
 1024SOL     OW 5516   5.202   1.650   4.995 -0.4312  0.2240 -0.1625
 1024SOL    HW1 5517   5.264   1.723   4.988 -0.4996  0.1803 -1.5686
 1024SOL    HW2 5518   5.116   1.693   4.997 -0.3880  0.2732  1.5274
 1024SOL     MW 5519   5.199   1.665   4.994 -0.4345  0.2247 -0.1262
 1025SOL     OW 5520   2.025   5.320   1.722  0.0505  0.0539 -0.4111
 1025SOL    HW1 5521   1.974   5.294   1.645 -0.9989 -0.6580  0.5033
 1025SOL    HW2 5522   1.964   5.315   1.795  0.8286  1.4786  0.3756
 1025SOL     MW 5523   2.011   5.316   1.721  0.0158  0.1452 -0.1933
 1026SOL     OW 5524   1.313   7.274   3.285  0.4421  0.7809  0.0278
 1026SOL    HW1 5525   1.262   7.296   3.208  1.1933 -0.9582 -1.0171
 1026SOL    HW2 5526   1.335   7.359   3.324  0.1388  1.7086 -1.7315
 1026SOL     MW 5527   1.310   7.288   3.280  0.4994  0.6770 -0.3312
 1027SOL     OW 5528   8.343   7.768   1.835 -0.3588  0.1628  0.4533
 1027SOL    HW1 5529   8.312   7.831   1.770 -3.6780 -0.9498  0.7969
 1027SOL    HW2 5530   8.396   7.706   1.784 -0.1836  1.1084 -0.5677
 1027SOL     MW 5531   8.346   7.768   1.820 -0.7613  0.1414  0.3666
 1028SOL     OW 5532   7.205   1.714   5.244  0.4352 -0.6215  0.1626
 1028SOL    HW1 5533   7.248   1.679   5.166  1.3668 -0.4498  0.5825
 1028SOL    HW2 5534   7.271   1.769   5.285 -0.7852  1.1586 -0.1384
 1028SOL     MW 5535   7.219   1.716   5.239  0.3982 -0.3716  0.1778
 1029SOL     OW 5536   4.912   3.675   3.242  0.4153 -0.5913 -0.0513
 1029SOL    HW1 5537   4.932   3.768   3.244 -3.1296  0.3443 -0.8369
 1029SOL    HW2 5538   4.923   3.646   3.333  0.1507  0.9940  0.5148
 1029SOL     MW 5539   4.916   3.683   3.254 -0.0724 -0.2686 -0.0794
 1030SOL     OW 5540   3.442   2.581   1.654 -0.1463 -0.0923  0.1051
 1030SOL    HW1 5541   3.350   2.606   1.643  0.1153  1.5230  1.1975
 1030SOL    HW2 5542   3.491   2.657   1.621  0.7527 -0.2223  1.1033
 1030SOL     MW 5543   3.437   2.594   1.648  0.0023  0.0978  0.3727
 1031SOL     OW 5544   7.782   6.745   0.918 -0.0573  0.5254  0.3775
 1031SOL    HW1 5545   7.775   6.815   0.853  0.3047 -0.3091 -0.6109
 1031SOL    HW2 5546   7.692   6.728   0.945 -0.1489  1.3376  0.5920
 1031SOL     MW 5547   7.770   6.752   0.913 -0.0227  0.5226  0.2785
 1032SOL     OW 5548   1.435   2.864   0.104  0.4037  0.1799  0.3360
 1032SOL    HW1 5549   1.371   2.854   0.175  1.5385 -1.6045  1.1843
 1032SOL    HW2 5550   1.469   2.953   0.114 -0.4725  0.4363  1.1407
 1032SOL     MW 5551   1.431   2.874   0.114  0.4368 -0.0157  0.5476
 1033SOL     OW 5552   4.420   8.173   2.881 -0.1066  0.0124 -0.4528
 1033SOL    HW1 5553   4.371   8.093   2.900 -2.2093  0.6926 -2.5393
 1033SOL    HW2 5554   4.411   8.226   2.960 -0.7064 -0.8387  0.0650
 1033SOL     MW 5555   4.413   8.169   2.893 -0.4525 -0.0095 -0.6536
 1034SOL     OW 5556   8.264   2.018   4.652 -0.3064  0.0094  0.4175
 1034SOL    HW1 5557   8.323   1.975   4.590 -1.4593 -1.1502  0.0800
 1034SOL    HW2 5558   8.241   2.101   4.611  3.7491  2.2120  2.0722
 1034SOL     MW 5559   8.269   2.023   4.639  0.0652  0.1429  0.5861
 1035SOL     OW 5560   2.253   1.137   1.626  0.6114  0.5556 -0.4160
 1035SOL    HW1 5561   2.278   1.099   1.542 -1.9930  1.2771 -1.6327
 1035SOL    HW2 5562   2.193   1.208   1.603 -0.6330  0.4182  2.0723
 1035SOL     MW 5563   2.248   1.141   1.613  0.1187  0.6304 -0.2532
 1036SOL     OW 5564   0.813   2.880   3.796  1.0000 -0.3595 -0.1481
 1036SOL    HW1 5565   0.802   2.822   3.871 -2.8369  1.3192  0.8209
 1036SOL    HW2 5566   0.872   2.948   3.827  1.3103 -0.9229  0.5144
 1036SOL     MW 5567   0.819   2.881   3.809  0.5485 -0.2167  0.0607
 1037SOL     OW 5568   8.233   5.530   1.591  0.2275 -0.1428 -0.1933
 1037SOL    HW1 5569   8.261   5.608   1.639  1.2891  0.7737 -2.1282
 1037SOL    HW2 5570   8.315   5.494   1.556 -0.2970 -1.9067  0.3264
 1037SOL     MW 5571   8.247   5.535   1.592  0.2962 -0.2513 -0.3744
 1038SOL     OW 5572   4.790   0.491   3.602 -0.3237 -0.0764  0.3002
 1038SOL    HW1 5573   4.843   0.414   3.583  1.4908  1.2121 -0.2302
 1038SOL    HW2 5574   4.845   0.565   3.575 -1.9710  1.4138  0.7886
 1038SOL     MW 5575   4.804   0.491   3.596 -0.3023  0.2793  0.2948
 1039SOL     OW 5576   7.584   5.688   1.487  0.5504 -0.0443  0.4812
 1039SOL    HW1 5577   7.666   5.722   1.450  0.6065  0.4677  1.0475
 1039SOL    HW2 5578   7.598   5.692   1.582 -1.0777  2.6067  0.7190
 1039SOL     MW 5579   7.596   5.693   1.494  0.3491  0.3606  0.5842
 1040SOL     OW 5580   3.867   7.475   2.844  0.7445 -0.2024 -0.3813
 1040SOL    HW1 5581   3.880   7.383   2.819 -0.4922 -0.3766 -0.4438
 1040SOL    HW2 5582   3.773   7.489   2.836  1.0119  1.3348 -1.2626
 1040SOL     MW 5583   3.857   7.465   2.839  0.6204 -0.0280 -0.5021
 1041SOL     OW 5584   5.650   5.780   5.591  0.1890  0.0804  1.0453
 1041SOL    HW1 5585   5.701   5.702   5.614 -0.2844 -1.3259 -2.2000
 1041SOL    HW2 5586   5.562   5.762   5.624  0.4277 -0.0592  1.6194
 1041SOL     MW 5587   5.645   5.768   5.598  0.1589 -0.1175  0.7034
 1042SOL     OW 5588   3.039   5.609   0.403 -0.0100 -0.2274  0.0964
 1042SOL    HW1 5589   3.131   5.584   0.413  0.2206  1.2653  2.4930
 1042SOL    HW2 5590   2.992   5.525   0.400  1.1933 -1.0724  2.2218
 1042SOL     MW 5591   3.045   5.595   0.404  0.1736 -0.1445  0.6753
 1043SOL     OW 5592   3.712   1.327   5.306 -0.3212 -0.0146  0.1202
 1043SOL    HW1 5593   3.726   1.253   5.246  1.2107  0.0108  0.4099
 1043SOL    HW2 5594   3.764   1.398   5.268  1.5720 -0.3079  1.9989
 1043SOL     MW 5595   3.721   1.327   5.293  0.1173 -0.0489  0.3978
 1044SOL     OW 5596   2.635   6.861   0.263 -0.0311 -0.3397  0.4199
 1044SOL    HW1 5597   2.563   6.914   0.295  0.1697 -0.1067  0.4933
 1044SOL    HW2 5598   2.635   6.874   0.168 -0.6456 -1.0552  0.3140
 1044SOL     MW 5599   2.626   6.869   0.255 -0.0841 -0.4014  0.4157
 1045SOL     OW 5600   3.361   6.352   2.502  0.3349  0.2472  0.5187
 1045SOL    HW1 5601   3.384   6.321   2.414  1.6179 -0.1313  0.9705
 1045SOL    HW2 5602   3.407   6.435   2.511  0.0714  0.3670  0.7770
 1045SOL     MW 5603   3.369   6.359   2.492  0.4654  0.2141  0.6096
 1046SOL     OW 5604   7.564   6.070   5.191  0.4535  0.0131 -0.1784
 1046SOL    HW1 5605   7.509   6.116   5.128 -0.8915 -2.2521 -0.7873
 1046SOL    HW2 5606   7.647   6.056   5.146  0.2127  0.2050 -0.6844
 1046SOL     MW 5607   7.568   6.074   5.178  0.2505 -0.2523 -0.3211
 1047SOL     OW 5608   1.912   4.873   3.368 -0.0618 -0.0918  0.4789
 1047SOL    HW1 5609   1.969   4.825   3.428  0.2416  0.9522  1.0550
 1047SOL    HW2 5610   1.838   4.900   3.423 -0.7812 -0.8338 -0.1001
 1047SOL     MW 5611   1.910   4.870   3.383 -0.1150 -0.0531  0.4785
 1048SOL     OW 5612   7.170   4.629   5.415  0.5444  0.2113  0.5260
 1048SOL    HW1 5613   7.206   4.717   5.397  0.2787  0.0210 -1.1560
 1048SOL    HW2 5614   7.082   4.645   5.449  0.2236  0.6148 -0.4474
 1048SOL     MW 5615   7.164   4.642   5.417  0.4693  0.2386  0.1861
 1049SOL     OW 5616   5.659   3.756   2.279 -0.2932  0.2998 -0.1149
 1049SOL    HW1 5617   5.719   3.753   2.354  1.6657  0.0934 -1.6101
 1049SOL    HW2 5618   5.618   3.842   2.286  2.6860  1.9394 -0.7676
 1049SOL     MW 5619   5.662   3.767   2.289  0.3389  0.4833 -0.3899
 1050SOL     OW 5620   4.247   3.478   4.696  0.0920  0.5102  0.4030
 1050SOL    HW1 5621   4.170   3.471   4.640 -0.5254 -1.2729  1.3848
 1050SOL    HW2 5622   4.212   3.478   4.785  1.1413  1.6045  0.8454
 1050SOL     MW 5623   4.233   3.477   4.700  0.1473  0.4220  0.5853
 1051SOL     OW 5624   1.998   3.104   1.397  0.3600 -0.0749 -0.0403
 1051SOL    HW1 5625   2.047   3.023   1.415 -0.1296 -0.5052 -0.6017
 1051SOL    HW2 5626   2.038   3.139   1.318 -1.0318 -1.1135 -1.2609
 1051SOL     MW 5627   2.009   3.098   1.389  0.1192 -0.2630 -0.2684
 1052SOL     OW 5628   3.183   7.573   3.445 -0.2078  0.1666 -0.0430
 1052SOL    HW1 5629   3.099   7.587   3.400 -1.0927  0.0869  1.5042
 1052SOL    HW2 5630   3.162   7.511   3.515  1.4139 -0.7630 -0.3466
 1052SOL     MW 5631   3.170   7.567   3.448 -0.1135  0.0374  0.1162
 1053SOL     OW 5632   7.230   8.274   2.537 -0.6539 -0.3882  0.3473
 1053SOL    HW1 5633   7.140   8.252   2.562 -0.0199 -0.0526  3.2296
 1053SOL    HW2 5634   7.255   8.343   2.599  1.8406 -0.9840  0.0657
 1053SOL     MW 5635   7.221   8.280   2.548 -0.2534 -0.4215  0.6802
 1054SOL     OW 5636   4.564   5.465   1.989  0.1063 -0.0657 -0.5008
 1054SOL    HW1 5637   4.605   5.419   2.062 -0.7271 -0.6362 -0.3747
 1054SOL    HW2 5638   4.498   5.522   2.030  1.8231  2.1200 -0.5516
 1054SOL     MW 5639   4.561   5.467   2.003  0.2194  0.1411 -0.4911
 1055SOL     OW 5640   1.196   5.597   4.210  0.2655  0.3780  0.1942
 1055SOL    HW1 5641   1.288   5.594   4.235  1.1392  1.1749 -2.5965
 1055SOL    HW2 5642   1.159   5.517   4.247  2.4878 -0.8448 -0.0167
 1055SOL     MW 5643   1.203   5.587   4.218  0.6618  0.3235 -0.1901
 1056SOL     OW 5644   2.703   5.879   0.107 -0.1583  0.3485  0.1441
 1056SOL    HW1 5645   2.761   5.842   0.173 -0.0791  0.6340  0.2368
 1056SOL    HW2 5646   2.636   5.812   0.093  0.2344 -0.0154 -0.0246
 1056SOL     MW 5647   2.702   5.866   0.113 -0.0979  0.3385  0.1343
 1057SOL     OW 5648   0.741   3.022   1.138 -0.4434 -0.7948  0.0946
 1057SOL    HW1 5649   0.807   2.964   1.101 -0.3670  0.5951 -2.1283
 1057SOL    HW2 5650   0.672   3.026   1.071 -0.8439  0.9812  0.5657
 1057SOL     MW 5651   0.740   3.015   1.125 -0.4849 -0.3895 -0.1296
 1058SOL     OW 5652   6.612   1.082   2.832  0.1787  0.3514 -0.2479
 1058SOL    HW1 5653   6.655   1.164   2.808 -0.0008  0.7622  0.7507
 1058SOL    HW2 5654   6.523   1.108   2.857  0.2436 -0.0856  0.4646
 1058SOL     MW 5655   6.606   1.096   2.832  0.1641  0.3481 -0.0289
 1059SOL     OW 5656   1.344   6.832   1.728 -0.6947  0.0808  0.0330
 1059SOL    HW1 5657   1.343   6.754   1.783  1.6283  0.9556  1.4660
 1059SOL    HW2 5658   1.254   6.864   1.730 -1.3741 -1.7435  0.5609
 1059SOL     MW 5659   1.333   6.826   1.735 -0.4843 -0.0407  0.2840
 1060SOL     OW 5660   2.588   0.081   5.182 -0.1202  0.7123 -0.1907
 1060SOL    HW1 5661   2.520   0.043   5.238 -0.5618 -1.0631 -1.8014
 1060SOL    HW2 5662   2.620   0.157   5.230  0.0972 -1.1246  2.8220
 1060SOL     MW 5663   2.583   0.086   5.195 -0.1489  0.2499 -0.0112
 1061SOL     OW 5664   2.412   3.028   1.211 -1.0184  0.6843  0.1388
 1061SOL    HW1 5665   2.466   3.107   1.212  0.9768 -0.6193 -0.0375
 1061SOL    HW2 5666   2.403   3.006   1.119  1.9855 -1.5114  0.2263
 1061SOL     MW 5667   2.418   3.035   1.200 -0.3785  0.2364  0.1275
 1062SOL     OW 5668   6.720   4.085   0.912 -0.2130  0.6481 -0.0098
 1062SOL    HW1 5669   6.799   4.062   0.962 -0.8968  0.1151  0.8693
 1062SOL    HW2 5670   6.716   4.181   0.916 -0.7135  0.5918  1.7458
 1062SOL     MW 5671   6.729   4.094   0.919 -0.3646  0.5727  0.3275
 1063SOL     OW 5672   7.086   5.080   0.997 -0.9061  0.1758 -0.1851
 1063SOL    HW1 5673   7.112   5.168   1.025 -2.0482 -0.2191  2.3985
 1063SOL    HW2 5674   7.142   5.062   0.921  0.4265  2.5188  0.1330
 1063SOL     MW 5675   7.097   5.089   0.991 -0.8818  0.4252  0.1864
 1064SOL     OW 5676   6.261   2.571   4.837 -0.4675 -0.2642 -0.5562
 1064SOL    HW1 5677   6.274   2.552   4.745 -0.0505  1.8860 -0.9979
 1064SOL    HW2 5678   6.349   2.566   4.875 -0.7506 -2.0444 -0.0372
 1064SOL     MW 5679   6.274   2.568   4.830 -0.4504 -0.2168 -0.5463
 1065SOL     OW 5680   6.212   2.051   2.641  0.0811  0.1585  0.4349
 1065SOL    HW1 5681   6.126   2.057   2.682  0.0537 -1.0333  0.5754
 1065SOL    HW2 5682   6.194   2.055   2.547 -0.1749 -0.5857  0.4506
 1065SOL     MW 5683   6.199   2.052   2.635  0.0448 -0.0893  0.4549
 1066SOL     OW 5684   5.162   2.590   3.060  0.2927  0.7491 -0.6195
 1066SOL    HW1 5685   5.120   2.676   3.067  0.0541  0.6256 -0.5297
 1066SOL    HW2 5686   5.216   2.583   3.139 -1.0225  0.1009  0.2409
 1066SOL     MW 5687   5.164   2.600   3.071  0.0938  0.6503 -0.4979
 1067SOL     OW 5688   3.589   7.814   3.531 -0.1009 -0.0822 -1.3581
 1067SOL    HW1 5689   3.644   7.828   3.453  0.0057  0.5383 -1.1803
 1067SOL    HW2 5690   3.517   7.760   3.500  0.3848 -0.5571 -1.6954
 1067SOL     MW 5691   3.587   7.809   3.517 -0.0251 -0.0636 -1.3785
 1068SOL     OW 5692   7.728   1.009   0.206  1.2347 -0.1501 -0.2766
 1068SOL    HW1 5693   7.702   1.063   0.131 -0.0786 -0.4765 -0.0856
 1068SOL    HW2 5694   7.799   0.955   0.174  0.9363 -0.0162 -1.1849
 1068SOL     MW 5695   7.734   1.009   0.192  1.0283 -0.1747 -0.3685
 1069SOL     OW 5696   1.912   2.583   5.809 -0.6858  0.8886  0.0100
 1069SOL    HW1 5697   1.949   2.569   5.722  0.0263  0.7534  0.3285
 1069SOL    HW2 5698   1.968   2.532   5.868 -0.2808  2.1119  0.7224
 1069SOL     MW 5699   1.924   2.575   5.806 -0.5428  1.0279  0.1420
 1070SOL     OW 5700   1.585   3.920   4.330 -0.3820 -0.3296  0.2271
 1070SOL    HW1 5701   1.509   3.866   4.352 -0.7445  0.1626  0.1890
 1070SOL    HW2 5702   1.616   3.884   4.246 -1.1270  0.0478 -0.2160
 1070SOL     MW 5703   1.580   3.908   4.322 -0.5238 -0.2183  0.1655
 1071SOL     OW 5704   0.355   1.393   5.161  0.1398  0.2330 -0.5312
 1071SOL    HW1 5705   0.408   1.327   5.119 -0.6562 -0.4126 -0.5492
 1071SOL    HW2 5706   0.352   1.466   5.099 -1.0032 -0.6929 -1.6254
 1071SOL     MW 5707   0.361   1.394   5.148 -0.1084  0.0318 -0.6735
 1072SOL     OW 5708   0.988   2.134   1.211 -0.9998  0.6876  0.2024
 1072SOL    HW1 5709   0.950   2.180   1.285 -0.1051  1.1414  0.3905
 1072SOL    HW2 5710   1.082   2.131   1.229 -0.7643  0.7825 -0.8932
 1072SOL     MW 5711   0.995   2.139   1.223 -0.8551  0.7578  0.0862
 1073SOL     OW 5712   0.073   5.829   1.185 -0.0152 -0.6080 -0.5507
 1073SOL    HW1 5713   0.114   5.858   1.266  2.3033  0.9487 -2.1607
 1073SOL    HW2 5714  -0.016   5.864   1.189  1.3613  3.3894 -0.5175
 1073SOL     MW 5715   0.067   5.837   1.196  0.4578  0.1030 -0.7525
 1074SOL     OW 5716   5.282   1.512   4.028  0.2490  0.2243 -0.1935
 1074SOL    HW1 5717   5.366   1.543   4.062  0.1890 -0.9579  1.1171
 1074SOL    HW2 5718   5.294   1.418   4.017 -0.8988  0.0417  0.0059
 1074SOL     MW 5719   5.294   1.504   4.031  0.0944  0.0496 -0.0002
 1075SOL     OW 5720   7.107   7.288   4.408 -0.0206  0.3109  0.4995
 1075SOL    HW1 5721   7.193   7.328   4.417  0.5392 -0.8724  0.6095
 1075SOL    HW2 5722   7.083   7.260   4.497 -0.4013  0.4028  0.4294
 1075SOL     MW 5723   7.115   7.290   4.420  0.0023  0.1712  0.5046
 1076SOL     OW 5724   7.321   1.057   1.186  0.3376 -0.3873  0.2231
 1076SOL    HW1 5725   7.252   1.119   1.163  0.1415 -1.7314 -3.4885
 1076SOL    HW2 5726   7.302   1.033   1.277 -2.1206  1.6790  0.3768
 1076SOL     MW 5727   7.309   1.062   1.195 -0.0022 -0.2949 -0.2323
 1077SOL     OW 5728   6.900   3.016   5.797 -0.0282 -0.7412  0.4415
 1077SOL    HW1 5729   6.871   3.017   5.706  0.1636 -1.6598  0.3643
 1077SOL    HW2 5730   6.992   2.991   5.793  0.8730  2.1327  0.6851
 1077SOL     MW 5731   6.908   3.013   5.785  0.1117 -0.4909  0.4628
 1078SOL     OW 5732   6.680   4.877   1.585 -0.2946 -0.5683  0.2306
 1078SOL    HW1 5733   6.695   4.856   1.493 -1.1801 -0.7759  0.1225
 1078SOL    HW2 5734   6.586   4.864   1.597 -0.4899  1.0244  0.7448
 1078SOL     MW 5735   6.670   4.873   1.574 -0.4329 -0.3910  0.2826
 1079SOL     OW 5736   3.499   2.749   4.094 -0.6370  0.3666  0.7781
 1079SOL    HW1 5737   3.470   2.658   4.091  2.7064 -0.8281 -0.7996
 1079SOL    HW2 5738   3.513   2.767   4.187 -2.3803 -0.3171  1.1970
 1079SOL     MW 5739   3.497   2.740   4.106 -0.4321  0.1261  0.6298
 1080SOL     OW 5740   3.875   1.806   3.252 -0.3415 -0.1357 -0.9988
 1080SOL    HW1 5741   3.886   1.711   3.253  0.0540 -0.0959 -1.2421
 1080SOL    HW2 5742   3.946   1.837   3.197  0.7386  0.4568  0.6515
 1080SOL     MW 5743   3.885   1.798   3.245 -0.1526 -0.0548 -0.8187
 1081SOL     OW 5744   2.123   8.005   4.278 -0.0274 -0.3893 -0.1982
 1081SOL    HW1 5745   2.102   7.933   4.337  1.7012 -0.4175  0.4325
 1081SOL    HW2 5746   2.130   7.965   4.192 -3.1156 -0.2636 -0.6268
 1081SOL     MW 5747   2.121   7.991   4.274 -0.2015 -0.3769 -0.1723
 1082SOL     OW 5748   5.571   6.842   2.440  0.3705  0.4400 -0.7159
 1082SOL    HW1 5749   5.516   6.805   2.509 -1.1044 -0.5848 -2.3509
 1082SOL    HW2 5750   5.657   6.802   2.454 -0.3023 -0.9479 -0.3649
 1082SOL     MW 5751   5.575   6.832   2.451  0.0956  0.1312 -0.8803
 1083SOL     OW 5752   4.788   2.141   2.330 -0.3645  0.0408  0.4745
 1083SOL    HW1 5753   4.772   2.049   2.310  2.7319 -0.5195  0.1225
 1083SOL    HW2 5754   4.741   2.156   2.412 -0.1675 -2.1297  1.0477
 1083SOL     MW 5755   4.780   2.131   2.338  0.0571 -0.3088  0.5028
 1084SOL     OW 5756   2.939   2.710   4.662  0.5768 -0.7226 -0.0393
 1084SOL    HW1 5757   2.981   2.755   4.588 -0.8872 -0.2292 -0.6015
 1084SOL    HW2 5758   2.847   2.704   4.637  0.1025 -0.8038  1.6443
 1084SOL     MW 5759   2.933   2.715   4.649  0.3287 -0.6698  0.1042
 1085SOL     OW 5760   2.667   5.711   4.200  0.6579  0.2648 -0.3861
 1085SOL    HW1 5761   2.651   5.773   4.271  1.5737 -0.5165  0.5271
 1085SOL    HW2 5762   2.579   5.686   4.171  0.0645 -1.9705  2.7713
 1085SOL     MW 5763   2.653   5.716   4.206  0.6992 -0.1214  0.1350
 1086SOL     OW 5764   0.555   1.059   2.983 -0.3476  0.5125 -0.8106
 1086SOL    HW1 5765   0.610   1.052   3.061 -0.8822  0.6149 -0.4195
 1086SOL    HW2 5766   0.603   1.117   2.925 -0.5298  1.4568 -0.0431
 1086SOL     MW 5767   0.568   1.066   2.986 -0.4393  0.6465 -0.6623
 1087SOL     OW 5768   3.846   4.772   1.430  0.2991  0.4803  0.2739
 1087SOL    HW1 5769   3.781   4.769   1.359  1.2517  1.7385 -0.6841
 1087SOL    HW2 5770   3.881   4.861   1.427  0.4438  0.5368  2.2814
 1087SOL     MW 5771   3.842   4.783   1.421  0.4395  0.6486  0.4083
 1088SOL     OW 5772   1.518   0.607   5.341 -0.4669 -0.1946 -0.3755
 1088SOL    HW1 5773   1.570   0.584   5.418  2.1240  5.1862 -0.0212
 1088SOL    HW2 5774   1.582   0.610   5.270 -1.5054  0.8956 -1.2995
 1088SOL     MW 5775   1.533   0.605   5.342 -0.2682  0.6338 -0.4484
 1089SOL     OW 5776   0.678   6.004   5.275  0.3729  0.0536  0.2322
 1089SOL    HW1 5777   0.594   5.967   5.247 -0.6580  0.9368  1.9910
 1089SOL    HW2 5778   0.739   5.981   5.205 -1.7535  1.0950 -2.0965
 1089SOL     MW 5779   0.675   5.996   5.263 -0.0313  0.2999  0.1592
 1090SOL     OW 5780   8.281   1.155   4.374 -0.0259  0.2331 -0.3719
 1090SOL    HW1 5781   8.283   1.190   4.285 -2.4224  0.6172 -0.3455
 1090SOL    HW2 5782   8.236   1.223   4.425  1.9716  0.3806  1.3623
 1090SOL     MW 5783   8.276   1.168   4.369 -0.0770  0.3011 -0.1465
 1091SOL     OW 5784   0.383   0.495   5.882  0.0464 -0.2251 -0.2470
 1091SOL    HW1 5785   0.429   0.414   5.901  2.7389  1.2598 -0.0450
 1091SOL    HW2 5786   0.366   0.491   5.787 -0.4493 -1.2807 -0.1265
 1091SOL     MW 5787   0.386   0.484   5.872  0.3276 -0.1701 -0.2057
 1092SOL     OW 5788   6.156   6.280   3.834 -0.1733 -0.0853 -0.2031
 1092SOL    HW1 5789   6.242   6.320   3.830 -0.3246  0.3789  0.8294
 1092SOL    HW2 5790   6.173   6.187   3.849  0.1514  0.3236  2.2468
 1092SOL     MW 5791   6.169   6.273   3.835 -0.1511  0.0265  0.2427
 1093SOL     OW 5792   7.140   6.039   3.775 -0.2469 -0.1001 -0.9094
 1093SOL    HW1 5793   7.234   6.045   3.758  0.0571  0.4815  0.8554
 1093SOL    HW2 5794   7.103   6.116   3.732  0.8326  2.8099  2.7966
 1093SOL     MW 5795   7.147   6.049   3.767 -0.0698  0.3468 -0.2091
 1094SOL     OW 5796   4.424   4.994   2.482  0.5500 -0.1638  0.2482
[truncated: 3,244,541 more chars]
