# Supplementary material for: Structural and mechanistic profiling of Nurr1 modulation by vidofludimus enables structure-guided ligand design
Source: Commun Chem. 2025 May 21;8:159. doi: 10.1038/s42004-025-01553-8 (PMC12095788; doi:10.1038/s42004-025-01553-8)
Supplement: Supplementary file 3 — Supplementary Data 1 [file 42004_2025_1553_MOESM3_ESM.zip › Supplementary Data 1/gro_files/vido-Nurr1_I500W_md_start.gro]

Nurr1 1OVL_E + IMU in water
52817
  363SER      N    1   5.419   6.879   5.090  0.1759 -0.3084 -0.0068
  363SER     H1    2   5.415   6.892   5.190  1.9852 -2.1792  0.3633
  363SER     H2    3   5.489   6.811   5.068 -0.2736 -0.9234  0.4402
  363SER     H3    4   5.445   6.968   5.049  1.2799  0.8662  2.9168
  363SER     CA    5   5.293   6.824   5.041  0.2975  0.1870 -0.1838
  363SER     HA    6   5.301   6.726   5.089  1.1910 -0.1864 -1.0540
  363SER     CB    7   5.159   6.914   5.066  0.0911  0.0572  0.1978
  363SER    HB1    8   5.134   6.924   5.172  0.2713  0.5049  0.2002
  363SER    HB2    9   5.168   7.019   5.040 -0.2341  0.6601  2.3308
  363SER     OG   10   5.034   6.876   4.999 -0.3119 -0.0084 -0.2760
  363SER     HG   11   5.009   6.793   5.038 -1.8385  1.1839  1.4332
  363SER      C   12   5.310   6.770   4.898  0.5053  0.1170  0.5890
  363SER      O   13   5.366   6.663   4.874  0.3991 -0.0965 -0.3119
  364LEU      N   14   5.274   6.854   4.795  0.2818 -0.2005 -0.3953
  364LEU      H   15   5.230   6.940   4.824  0.5564  0.1200 -0.9162
  364LEU     CA   16   5.272   6.830   4.651  0.0017  0.2256  0.3916
  364LEU     HA   17   5.214   6.741   4.626 -2.1577  1.5480  0.5153
  364LEU     CB   18   5.204   6.944   4.577 -0.8017  0.0987  0.1448
  364LEU    HB1   19   5.115   6.973   4.634 -1.3221  1.8335 -1.4598
  364LEU    HB2   20   5.276   7.024   4.589 -0.5339  0.3961 -2.8905
  364LEU     CG   21   5.176   6.934   4.424 -0.3549  0.5994  0.0361
  364LEU     HG   22   5.265   6.898   4.372 -1.1279  1.1535 -1.7679
  364LEU    CD1   23   5.073   6.832   4.370 -0.2589 -0.2023  1.0156
  364LEU   HD11   24   5.119   6.756   4.308 -3.0609 -0.7050 -0.6261
  364LEU   HD12   25   5.020   6.781   4.450 -2.4994 -1.3548 -1.0978
  364LEU   HD13   26   4.995   6.882   4.312 -0.3411 -1.2387  0.2111
  364LEU    CD2   27   5.158   7.076   4.369  0.5595  1.0047 -0.1807
  364LEU   HD21   28   5.255   7.123   4.383  1.5020 -0.3811 -1.6151
  364LEU   HD22   29   5.138   7.085   4.262  1.6999  0.1040 -0.4961
  364LEU   HD23   30   5.072   7.124   4.416 -0.2053  0.3915 -0.9302
  364LEU      C   31   5.411   6.800   4.590 -0.3512  1.1060 -0.2894
  364LEU      O   32   5.431   6.699   4.525 -0.0089  0.7248  0.0203
  365ILE      N   33   5.513   6.875   4.635  0.6846  0.4279  0.3585
  365ILE      H   34   5.492   6.954   4.694 -2.4680  1.3909 -1.7958
  365ILE     CA   35   5.655   6.853   4.602 -0.3713 -0.1915  0.3686
  365ILE     HA   36   5.653   6.845   4.493 -1.3211  1.5471  0.2097
  365ILE     CB   37   5.743   6.974   4.634 -0.3027  0.0272 -0.1757
  365ILE     HB   38   5.721   6.998   4.738 -0.8953  2.4149 -0.7827
  365ILE    CG1   39   5.707   7.108   4.553  0.2817  0.3785 -0.4075
  365ILE   HG11   40   5.743   7.105   4.450 -0.7328  2.1453 -0.8666
  365ILE   HG12   41   5.598   7.116   4.555  0.2560 -0.0684  0.0988
  365ILE    CG2   42   5.896   6.940   4.632  0.2723 -0.0045 -0.3566
  365ILE   HG21   43   5.924   6.920   4.529  0.2493  0.8355 -0.5325
  365ILE   HG22   44   5.957   7.023   4.667 -0.0097 -0.0364  0.2116
  365ILE   HG23   45   5.929   6.854   4.689 -1.8123 -0.7724 -0.2279
  365ILE     CD   46   5.754   7.231   4.622 -0.1158  1.0507 -0.7398
  365ILE    HD1   47   5.739   7.318   4.559 -2.6426 -0.1630 -1.9763
  365ILE    HD2   48   5.686   7.243   4.706  1.2556  0.1161  0.5711
  365ILE    HD3   49   5.857   7.230   4.658  0.2098 -1.7320 -1.5338
  365ILE      C   50   5.700   6.726   4.666 -0.1235 -0.0753  0.4286
  365ILE      O   51   5.769   6.649   4.599  0.1569  0.1233  0.7052
  366SER      N   52   5.661   6.690   4.788 -0.7188 -0.1952 -0.5031
  366SER      H   53   5.600   6.745   4.846 -0.6608 -1.5392  0.9007
  366SER     CA   54   5.699   6.565   4.853 -0.3033  0.1503 -0.1035
  366SER     HA   55   5.807   6.557   4.864 -0.2468 -0.3341 -0.9462
  366SER     CB   56   5.645   6.577   4.996 -0.2440 -0.3350 -0.8238
  366SER    HB1   57   5.541   6.549   4.986 -0.4387  0.2346 -0.4583
  366SER    HB2   58   5.696   6.495   5.046  0.7658 -0.6799 -2.3531
  366SER     OG   59   5.666   6.711   5.046  0.3013 -0.0452  0.5891
  366SER     HG   60   5.759   6.724   5.039  0.4454 -1.1446  0.1268
  366SER      C   61   5.641   6.446   4.776  0.7580 -0.0162 -0.6038
  366SER      O   62   5.701   6.340   4.770  0.0233 -0.2256  0.0664
  367ALA      N   63   5.523   6.448   4.718  0.0117 -0.7262  0.4798
  367ALA      H   64   5.460   6.521   4.748  2.3486  2.1718 -1.0428
  367ALA     CA   65   5.456   6.351   4.632 -0.3574  0.5527 -0.5153
  367ALA     HA   66   5.458   6.252   4.679  0.4418  0.3949 -0.8655
  367ALA     CB   67   5.302   6.390   4.621 -0.4744 -0.1049 -0.7713
  367ALA    HB1   68   5.247   6.321   4.557 -3.7089  0.0927  1.5729
  367ALA    HB2   69   5.243   6.384   4.712  2.3062 -2.3404  1.0314
  367ALA    HB3   70   5.300   6.487   4.572 -0.0710 -0.1035 -0.7903
  367ALA      C   71   5.517   6.333   4.496 -0.4835  0.2856  0.7930
  367ALA      O   72   5.544   6.225   4.447  0.1752  0.1529  0.1509
  368LEU      N   73   5.558   6.447   4.446 -0.5363 -0.4852 -0.0934
  368LEU      H   74   5.537   6.537   4.487  1.6194  0.7561 -1.5137
  368LEU     CA   75   5.622   6.455   4.312 -0.0929 -0.3765 -1.1487
  368LEU     HA   76   5.570   6.390   4.241  1.7657 -1.2246 -1.8014
  368LEU     CB   77   5.619   6.608   4.262 -0.2081  0.4937  0.2554
  368LEU    HB1   78   5.618   6.689   4.335 -0.4103  1.0439 -0.3415
  368LEU    HB2   79   5.719   6.616   4.219 -0.1267  0.1663  0.3865
  368LEU     CG   80   5.510   6.631   4.151  0.5356 -0.0014  0.5093
  368LEU     HG   81   5.541   6.579   4.061  4.1071  3.2057 -0.3611
  368LEU    CD1   82   5.370   6.597   4.192  0.5710 -0.1924  0.1346
  368LEU   HD11   83   5.348   6.614   4.297 -0.9225 -0.9336 -0.0315
  368LEU   HD12   84   5.300   6.647   4.125 -0.2867  1.2569  2.0463
  368LEU   HD13   85   5.354   6.490   4.177  0.2067 -0.3219  1.3808
  368LEU    CD2   86   5.507   6.779   4.110 -0.0506 -0.1274  0.0943
  368LEU   HD21   87   5.609   6.810   4.087  0.1048  0.3064  1.2949
  368LEU   HD22   88   5.448   6.796   4.019  2.9205  0.3588 -1.8975
  368LEU   HD23   89   5.451   6.825   4.192 -4.9521 -0.7839 -2.4855
  368LEU      C   90   5.768   6.409   4.323 -0.7369  0.4720  0.0351
  368LEU      O   91   5.832   6.372   4.222 -0.3726  0.0175 -0.0205
  369VAL      N   92   5.825   6.413   4.440 -0.2996 -0.4456 -0.2239
  369VAL      H   93   5.783   6.479   4.504 -0.1331  0.5168 -1.0805
  369VAL     CA   94   5.961   6.366   4.470  0.8813  0.2082  0.5976
  369VAL     HA   95   6.014   6.390   4.377 -1.4726  0.6995 -0.6931
  369VAL     CB   96   6.015   6.439   4.599 -0.0776  1.1739 -0.0377
  369VAL     HB   97   5.923   6.446   4.656 -0.5524 -0.7822 -0.4660
  369VAL    CG1   98   6.112   6.352   4.686  0.5819 -0.0721  0.2459
  369VAL   HG11   99   6.042   6.280   4.728 -1.7861  1.8855 -0.1523
  369VAL   HG12  100   6.207   6.314   4.647  0.0112 -0.1963 -1.0745
  369VAL   HG13  101   6.143   6.407   4.774  0.1193 -0.3136  0.5622
  369VAL    CG2  102   6.072   6.582   4.569 -0.0070  0.0762 -0.1912
  369VAL   HG21  103   6.163   6.576   4.508 -1.0865 -3.3143 -1.7626
  369VAL   HG22  104   6.000   6.640   4.511 -0.3358  1.3379  1.4406
  369VAL   HG23  105   6.085   6.647   4.655 -0.2147  2.1472 -1.6623
  369VAL      C  106   5.957   6.218   4.479 -0.0887  0.2611  0.0960
  369VAL      O  107   6.029   6.142   4.416  0.2282  0.4802 -0.1094
  370ARG      N  108   5.864   6.161   4.561  0.4142  0.1755 -0.8702
  370ARG      H  109   5.802   6.231   4.600 -0.5806 -1.4230  0.5861
  370ARG     CA  110   5.849   6.022   4.589 -0.5952  0.6406 -0.0230
  370ARG     HA  111   5.942   5.975   4.623 -0.5805  0.7152  0.0400
  370ARG     CB  112   5.746   6.005   4.709  0.4917  0.2101  0.6813
  370ARG    HB1  113   5.759   6.080   4.787  1.4433  1.3700 -0.5436
  370ARG    HB2  114   5.650   6.039   4.670  0.1698 -0.6970  0.6577
  370ARG     CG  115   5.726   5.859   4.758  0.2271  0.2314 -0.4604
  370ARG    HG1  116   5.671   5.794   4.690  1.3558  0.4303 -1.5997
  370ARG    HG2  117   5.821   5.805   4.747 -0.2169 -0.5671 -0.4527
  370ARG     CD  118   5.684   5.836   4.911 -0.2063  1.2636 -0.0960
  370ARG    HD1  119   5.697   5.923   4.976 -2.3976  2.6164 -1.3373
  370ARG    HD2  120   5.583   5.797   4.921  1.0704 -2.7940 -1.3154
  370ARG     NE  121   5.760   5.726   4.982  0.4571  0.7115  0.3349
  370ARG     HE  122   5.709   5.642   4.960  2.0926 -0.1395 -0.3007
  370ARG     CZ  123   5.856   5.727   5.068  0.0453  0.3641 -0.1357
  370ARG    NH1  124   5.905   5.840   5.106  0.2210  0.1905 -0.2510
  370ARG   HH11  125   5.862   5.925   5.071 -0.2972 -0.2968 -0.8118
  370ARG   HH12  126   5.979   5.855   5.173 -0.8561  1.0542  0.8019
  370ARG    NH2  127   5.909   5.612   5.117  0.5459  0.5381  0.2299
  370ARG   HH21  128   5.883   5.516   5.099 -1.1803  0.7339  1.4331
  370ARG   HH22  129   5.978   5.614   5.192  0.3457 -0.2716  0.4489
  370ARG      C  130   5.805   5.943   4.465 -0.0132  0.2612 -0.2317
  370ARG      O  131   5.851   5.831   4.450  0.4438  0.7027  0.1269
  371ALA      N  132   5.718   5.995   4.377  0.3750  0.6828  0.0098
  371ALA      H  133   5.679   6.084   4.402  0.4154  0.3447  1.3372
  371ALA     CA  134   5.679   5.941   4.246 -0.2988 -0.2422  0.5413
  371ALA     HA  135   5.612   5.856   4.259 -0.2667 -0.4170 -0.3873
  371ALA     CB  136   5.596   6.047   4.164 -0.0774 -0.2595  0.1801
  371ALA    HB1  137   5.577   6.019   4.060 -0.9260  0.9747 -0.0247
  371ALA    HB2  138   5.497   6.068   4.205 -0.8412 -3.0788 -0.0007
  371ALA    HB3  139   5.653   6.140   4.176 -1.5033  0.6217  0.3963
  371ALA      C  140   5.803   5.895   4.148  0.6761  0.0483 -1.5930
  371ALA      O  141   5.786   5.796   4.074 -0.0730  0.4974 -0.3133
  372HIS      N  142   5.907   5.970   4.163 -0.5732  0.7462  0.0286
  372HIS      H  143   5.893   6.041   4.233 -3.1130 -0.4606  0.8440
  372HIS     CA  144   6.029   5.961   4.089 -0.3858  0.2972  0.2187
  372HIS     HA  145   6.015   5.922   3.988 -0.7766 -0.3093  0.5041
  372HIS     CB  146   6.093   6.103   4.074  0.0671 -0.0966 -0.5530
  372HIS    HB1  147   6.015   6.168   4.036  0.6940  1.1039  0.1331
  372HIS    HB2  148   6.108   6.149   4.172 -0.2346 -0.0239 -0.5402
  372HIS     CG  149   6.218   6.117   3.994  0.1716 -0.1072 -0.3481
  372HIS    ND1  150   6.226   6.126   3.852  0.1433 -0.6056  0.1628
  372HIS    CD2  151   6.347   6.122   4.045  0.3470  0.2772  0.4944
  372HIS    HD2  152   6.380   6.107   4.146 -0.8766 -2.0336  0.6305
  372HIS    CE1  153   6.353   6.133   3.820 -0.0695  0.6424 -0.1784
  372HIS    HE1  154   6.387   6.147   3.719 -2.1906 -0.6654 -1.1376
  372HIS    NE2  155   6.425   6.143   3.935 -0.1018 -0.8118 -1.1233
  372HIS    HE2  156   6.526   6.148   3.942 -0.1031 -0.5553 -1.2634
  372HIS      C  157   6.139   5.878   4.155  0.4347  0.0083 -0.6196
  372HIS      O  158   6.201   5.798   4.087  0.0489 -0.5485  0.1934
  373VAL      N  159   6.153   5.881   4.285  0.2618 -0.0112 -0.0957
  373VAL      H  160   6.084   5.937   4.333  1.4722  1.1089  0.4193
  373VAL     CA  161   6.256   5.800   4.362 -0.2660 -0.8748 -0.2884
  373VAL     HA  162   6.352   5.812   4.312  0.6805 -1.2421  1.3951
  373VAL     CB  163   6.262   5.841   4.509 -0.1944 -0.3137 -0.5123
  373VAL     HB  164   6.162   5.860   4.547 -0.5583 -0.1131 -1.5423
  373VAL    CG1  165   6.333   5.743   4.602 -0.1739  0.0113 -0.3690
  373VAL   HG11  166   6.281   5.647   4.600 -0.8879  0.3675 -2.9577
  373VAL   HG12  167   6.439   5.740   4.575  0.2471  1.6016  0.9692
  373VAL   HG13  168   6.333   5.774   4.706  0.9183  1.8840 -0.8938
  373VAL    CG2  169   6.320   5.981   4.533 -0.0245 -0.1214 -0.2907
  373VAL   HG21  170   6.425   5.989   4.506  0.5697  0.8771  2.0706
  373VAL   HG22  171   6.265   6.055   4.476  0.6726  0.8476  0.2576
  373VAL   HG23  172   6.313   6.011   4.638  0.1012  0.0960 -0.3457
  373VAL      C  173   6.219   5.653   4.346 -0.1067  0.1165  0.5505
  373VAL      O  174   6.293   5.568   4.298  0.2042  0.4725 -0.6765
  374ASP      N  175   6.089   5.626   4.372  0.2823  0.1780  0.6485
  374ASP      H  176   6.035   5.702   4.409 -1.0016  0.1822 -1.1101
  374ASP     CA  177   6.016   5.496   4.347 -0.0738 -0.1974 -0.5321
  374ASP     HA  178   6.063   5.415   4.404 -1.8895 -0.3631  0.8671
  374ASP     CB  179   5.868   5.494   4.397 -0.0448  0.4264 -0.2837
  374ASP    HB1  180   5.825   5.590   4.366 -1.5502  1.0939  3.3679
  374ASP    HB2  181   5.814   5.411   4.353  0.6740  0.4135 -1.1964
  374ASP     CG  182   5.846   5.487   4.545  0.4850  0.2284 -0.4863
  374ASP    OD1  183   5.733   5.515   4.597  0.8423 -0.3420 -0.2996
  374ASP    OD2  184   5.937   5.460   4.626  0.3388 -0.1971 -0.2026
  374ASP      C  185   6.014   5.444   4.199 -0.0473  0.5493  1.0918
  374ASP      O  186   5.944   5.346   4.168 -0.2947 -0.0337  0.7944
  375SER      N  187   6.089   5.505   4.102  0.3856  0.1376  0.8184
  375SER      H  188   6.138   5.589   4.126  0.2420  0.8652 -1.2232
  375SER     CA  189   6.089   5.471   3.958 -0.5647 -0.2065  0.4004
  375SER     HA  190   6.111   5.364   3.956  0.1523 -0.0894  1.5110
  375SER     CB  191   5.954   5.506   3.899  0.0984  0.3991  0.3217
  375SER    HB1  192   5.948   5.450   3.806 -3.0315  1.0425  0.0213
  375SER    HB2  193   5.873   5.457   3.953  1.2554 -0.9815  0.8526
  375SER     OG  194   5.907   5.640   3.881 -0.0186 -0.3264  0.1895
  375SER     HG  195   5.878   5.676   3.963  0.2351 -1.2898  0.7220
  375SER      C  196   6.217   5.527   3.890  0.0509  0.7389 -0.0868
  375SER      O  197   6.223   5.541   3.769  0.0767 -0.4371 -0.3592
  376ASN      N  198   6.322   5.548   3.968 -0.0794  0.2024 -1.2729
  376ASN      H  199   6.320   5.522   4.066 -0.0071  3.1051 -0.4223
  376ASN     CA  200   6.453   5.581   3.912 -0.3481  0.8891 -0.5540
  376ASN     HA  201   6.452   5.573   3.803  0.9491 -1.4271 -0.4628
  376ASN     CB  202   6.496   5.717   3.966 -0.7783  0.3227 -0.1123
  376ASN    HB1  203   6.435   5.756   4.047 -1.8377 -1.4393  0.0009
  376ASN    HB2  204   6.597   5.708   4.007 -0.6812  1.6749 -0.0222
  376ASN     CG  205   6.493   5.821   3.853 -0.8165  0.6085  0.2442
  376ASN    OD1  206   6.413   5.815   3.759 -0.3847 -0.6287  0.2905
  376ASN    ND2  207   6.599   5.902   3.846 -0.1350 -0.1314 -0.1838
  376ASN   HD21  208   6.668   5.906   3.920 -0.9134 -0.2446  0.5566
  376ASN   HD22  209   6.598   5.981   3.783 -0.7396  0.6979  0.8210
  376ASN      C  210   6.555   5.473   3.961  0.1182 -0.5582 -0.7771
  376ASN      O  211   6.540   5.423   4.068 -0.0213 -0.2960 -0.0673
  377PRO      N  212   6.659   5.427   3.883 -0.0329  0.0913 -1.1931
  377PRO     CA  213   6.761   5.329   3.928 -0.4322  0.0585  0.0219
  377PRO     HA  214   6.715   5.243   3.977  1.6417 -2.5918 -2.3337
  377PRO     CB  215   6.835   5.282   3.804  0.3381 -0.2441 -0.1324
  377PRO    HB1  216   6.941   5.260   3.817  1.3595  3.8954 -0.2000
  377PRO    HB2  217   6.781   5.190   3.780  0.3505 -0.5792  1.0616
  377PRO     CG  218   6.816   5.399   3.712 -0.1671 -0.4275  0.4615
  377PRO    HG1  219   6.904   5.461   3.699 -1.0847  0.7121 -0.5688
  377PRO    HG2  220   6.794   5.365   3.611  1.2601 -0.5692  0.1831
  377PRO     CD  221   6.685   5.476   3.751 -0.3551 -0.0895  0.2081
  377PRO    HD1  222   6.690   5.585   3.761 -0.9285 -0.0745  0.3449
  377PRO    HD2  223   6.608   5.448   3.679 -1.7450 -0.1273  1.6654
  377PRO      C  224   6.855   5.401   4.029 -0.1796  0.2158  0.4351
  377PRO      O  225   6.874   5.526   4.023  0.0983  0.5899 -0.3739
  378ALA      N  226   6.905   5.323   4.127 -0.1577  0.4057 -0.1438
  378ALA      H  227   6.884   5.224   4.123  1.3175  0.0942 -1.2801
  378ALA     CA  228   6.991   5.360   4.236 -0.3669 -0.0758 -0.0513
  378ALA     HA  229   6.954   5.454   4.277 -0.5137  0.1033 -0.5956
  378ALA     CB  230   6.983   5.262   4.353 -0.1957  0.0172 -0.0933
  378ALA    HB1  231   7.026   5.165   4.331 -0.0200 -0.0008  0.3280
  378ALA    HB2  232   7.016   5.306   4.447  2.9136 -1.2262 -0.5221
  378ALA    HB3  233   6.876   5.240   4.361 -0.8590  2.5589 -0.8595
  378ALA      C  234   7.128   5.368   4.174  0.4681  0.3279  0.0890
  378ALA      O  235   7.172   5.268   4.111 -0.2656 -0.4330 -0.5068
  379MET      N  236   7.190   5.486   4.202 -0.4211  0.1314  0.1214
  379MET      H  237   7.153   5.546   4.275  3.8566  3.0495  0.3024
  379MET     CA  238   7.323   5.525   4.147  0.2693 -0.0450  0.4114
  379MET     HA  239   7.316   5.502   4.041 -0.5916 -0.3440  0.5250
  379MET     CB  240   7.347   5.670   4.155 -0.6212 -0.8876 -0.3040
  379MET    HB1  241   7.337   5.706   4.257  1.6836  0.8567 -0.6198
  379MET    HB2  242   7.450   5.692   4.129 -0.3403 -0.3813  1.1873
  379MET     CG  243   7.244   5.761   4.082  0.4218 -0.2200  0.2654
  379MET    HG1  244   7.142   5.728   4.102  0.4437 -0.7176 -0.3874
  379MET    HG2  245   7.247   5.866   4.112  1.2450  0.6935 -2.6016
  379MET     SD  246   7.265   5.767   3.907  0.2284  0.4704 -0.2241
  379MET     CE  247   7.378   5.909   3.899 -0.0768 -0.3616  0.0928
  379MET    HE1  248   7.456   5.905   3.975 -0.1469  3.2827  0.5282
  379MET    HE2  249   7.427   5.903   3.802 -0.7849 -1.4062 -0.2129
  379MET    HE3  250   7.320   6.000   3.914  0.2820  0.4772 -3.0715
  379MET      C  251   7.439   5.436   4.196 -0.0339 -0.6892  0.2181
  379MET      O  252   7.550   5.443   4.144  0.0182 -0.1248 -0.0380
  380THR      N  253   7.409   5.351   4.292  0.1165  0.6895  0.0723
  380THR      H  254   7.319   5.366   4.337  0.0254 -1.6094  0.8013
  380THR     CA  255   7.487   5.243   4.337  0.3061 -0.5747 -1.0433
  380THR     HA  256   7.595   5.250   4.346  0.3920 -2.9118  0.8047
  380THR     CB  257   7.440   5.228   4.488  0.1872 -0.4891  0.3333
  380THR     HB  258   7.473   5.130   4.521 -0.0142 -0.5238  0.4337
  380THR    OG1  259   7.296   5.241   4.498 -0.0340 -0.2921  0.6671
  380THR    HG1  260   7.260   5.154   4.489  0.2685 -0.3151 -0.4679
  380THR    CG2  261   7.492   5.339   4.580  0.8944 -0.3040 -0.2070
  380THR   HG21  262   7.438   5.346   4.674 -3.4353  2.1084 -2.5479
  380THR   HG22  263   7.597   5.330   4.607  0.7953 -0.0876  0.2717
  380THR   HG23  264   7.465   5.438   4.542 -4.0879 -1.4961 -0.4402
  380THR      C  265   7.465   5.109   4.264 -0.7308  0.2000  0.2848
  380THR      O  266   7.562   5.032   4.268  0.1173 -0.9589 -0.1425
  381SER      N  267   7.348   5.083   4.200 -0.8836 -0.7253  0.0977
  381SER      H  268   7.284   5.161   4.210  2.0152  1.6525  1.9470
  381SER     CA  269   7.307   4.952   4.159  0.0505 -0.8971 -0.2811
  381SER     HA  270   7.373   4.882   4.211  0.6030  1.1220  1.8946
  381SER     CB  271   7.169   4.914   4.218 -0.1716 -0.0365 -0.8753
  381SER    HB1  272   7.089   4.970   4.171 -0.0137  0.6592 -0.3307
  381SER    HB2  273   7.145   4.808   4.203  0.2658 -0.0443 -1.5533
  381SER     OG  274   7.173   4.928   4.366  0.8385  0.5548  0.3809
  381SER     HG  275   7.230   4.860   4.400  2.1590  1.0925 -0.6670
  381SER      C  276   7.309   4.942   4.003  0.6842  0.0751 -0.1589
  381SER      O  277   7.265   4.834   3.952  0.5033 -0.8492 -0.5425
  382LEU      N  278   7.342   5.048   3.930  0.7678 -0.2324 -0.2393
  382LEU      H  279   7.382   5.127   3.978  1.2613 -0.8308  0.3712
  382LEU     CA  280   7.355   5.050   3.784  0.5684 -0.2067 -0.4565
  382LEU     HA  281   7.254   5.055   3.745  0.9359  0.0109 -1.4304
  382LEU     CB  282   7.427   5.181   3.733 -0.6100 -0.6330  0.6818
  382LEU    HB1  283   7.534   5.163   3.742 -0.2295  0.2521 -1.5560
  382LEU    HB2  284   7.419   5.178   3.624  2.2674  0.2076  0.3865
  382LEU     CG  285   7.402   5.320   3.803  0.0413  0.8152  0.7672
  382LEU     HG  286   7.434   5.299   3.905 -0.5008 -0.7966  0.6244
  382LEU    CD1  287   7.498   5.431   3.769 -0.5714 -0.0849  0.1186
  382LEU   HD11  288   7.600   5.392   3.773 -0.8270 -0.8084 -0.4168
  382LEU   HD12  289   7.474   5.467   3.669 -0.5347 -2.0356 -0.6182
  382LEU   HD13  290   7.503   5.513   3.841  0.5671  1.4506 -1.6207
  382LEU    CD2  291   7.250   5.363   3.783  0.0130 -0.0981 -0.0826
  382LEU   HD21  292   7.229   5.393   3.680 -0.0267  3.1115  0.7697
  382LEU   HD22  293   7.183   5.281   3.809 -0.3840  0.6298  1.2825
  382LEU   HD23  294   7.221   5.450   3.842  1.4532  0.5190 -0.2424
  382LEU      C  295   7.430   4.927   3.729  0.7912 -0.4630  0.3172
  382LEU      O  296   7.524   4.872   3.785 -0.4446 -0.2037  0.2732
  383ASP      N  297   7.382   4.887   3.608  0.2856  0.5324  0.6005
  383ASP      H  298   7.306   4.941   3.570  0.9089  3.0272  2.6844
  383ASP     CA  299   7.439   4.770   3.532  0.5240 -0.0667 -0.5982
  383ASP     HA  300   7.482   4.700   3.604  0.1220  0.1796 -0.1135
  383ASP     CB  301   7.324   4.690   3.460 -0.4207  0.5410 -0.6833
  383ASP    HB1  302   7.247   4.654   3.527  0.6949  0.6847  0.7291
  383ASP    HB2  303   7.266   4.749   3.388 -0.2084  2.1107  0.3679
  383ASP     CG  304   7.373   4.565   3.390 -0.3869  0.5440 -0.0572
  383ASP    OD1  305   7.291   4.496   3.327 -0.0215  0.3186 -0.0159
  383ASP    OD2  306   7.496   4.533   3.401  0.1414 -0.2528 -0.4356
  383ASP      C  307   7.547   4.826   3.430 -0.3163  0.4792 -0.0179
  383ASP      O  308   7.516   4.900   3.335 -0.2207 -0.1300 -0.1076
  384TYR      N  309   7.675   4.802   3.461  0.6462 -0.3652  0.6856
  384TYR      H  310   7.700   4.746   3.542 -0.1994  0.2177  1.3689
  384TYR     CA  311   7.792   4.838   3.386  0.8123 -0.3924  0.0050
  384TYR     HA  312   7.768   4.928   3.328  1.2279 -0.7918 -0.8088
  384TYR     CB  313   7.910   4.858   3.486  0.4172  0.1412 -0.0774
  384TYR    HB1  314   7.923   4.777   3.558  1.6482 -0.0130 -0.4478
  384TYR    HB2  315   8.003   4.865   3.430  0.8864  0.4865  0.7202
  384TYR     CG  316   7.889   4.992   3.553 -0.8036  0.0032  0.0311
  384TYR    CD1  317   7.846   4.989   3.683  0.1711  0.7545  0.1068
  384TYR    HD1  318   7.813   4.898   3.731 -0.5458  1.6829  1.4650
  384TYR    CD2  319   7.924   5.116   3.487 -0.1751 -0.0029 -0.8586
  384TYR    HD2  320   7.973   5.129   3.391  4.2319 -0.9411  1.0376
  384TYR    CE1  321   7.834   5.111   3.752 -0.0266  0.1523  0.7217
  384TYR    HE1  322   7.803   5.108   3.855  0.1231  3.2654  0.9507
  384TYR    CE2  323   7.916   5.237   3.559 -0.1797 -0.1738 -0.4301
  384TYR    HE2  324   7.948   5.330   3.514 -1.5752 -0.2574 -1.6640
  384TYR     CZ  325   7.876   5.232   3.691  0.1891  0.2748 -0.9135
  384TYR     OH  326   7.882   5.345   3.768 -0.2838 -0.4181 -0.2027
  384TYR     HH  327   7.848   5.343   3.857 -2.8190 -0.1897 -1.0807
  384TYR      C  328   7.844   4.726   3.283 -0.1154  0.3352  0.5121
  384TYR      O  329   7.944   4.740   3.214 -0.8811 -0.0459  1.2099
  385SER      N  330   7.771   4.617   3.271 -0.5318  0.2669  0.1406
  385SER      H  331   7.683   4.606   3.320 -0.5212  0.3527  0.1792
  385SER     CA  332   7.808   4.492   3.197  0.0606 -0.4493 -0.1230
  385SER     HA  333   7.897   4.460   3.251 -0.9458  0.0622  1.9373
  385SER     CB  334   7.706   4.380   3.225  0.0386  0.6211  0.2281
  385SER    HB1  335   7.732   4.291   3.167 -1.1274 -0.0420  0.7000
  385SER    HB2  336   7.698   4.341   3.326 -0.0250  0.9463  0.3477
  385SER     OG  337   7.573   4.402   3.187  0.5244  0.3049 -0.1197
  385SER     HG  338   7.538   4.469   3.244 -0.5286  1.9668 -2.5768
  385SER      C  339   7.834   4.501   3.048 -0.0363 -0.5828 -0.3506
  385SER      O  340   7.911   4.424   2.984  0.1635 -0.0788  0.4458
  386ARG      N  341   7.768   4.604   2.986 -0.4745  0.3946  1.1334
  386ARG      H  342   7.715   4.668   3.044  0.8025  1.0144  1.6677
  386ARG     CA  343   7.792   4.639   2.845  0.2388 -0.3639  0.4963
  386ARG     HA  344   7.871   4.573   2.808  0.1435 -0.7839  1.0358
  386ARG     CB  345   7.672   4.615   2.753  0.1952  0.1774 -0.1927
  386ARG    HB1  346   7.606   4.698   2.779  1.4899  0.6274  1.8803
  386ARG    HB2  347   7.694   4.622   2.647 -0.6220  3.3720 -0.2297
  386ARG     CG  348   7.603   4.482   2.780 -0.4799  0.7328  0.4204
  386ARG    HG1  349   7.675   4.401   2.771 -1.3432 -0.0738  0.5504
  386ARG    HG2  350   7.576   4.473   2.886 -0.1624  0.2667  0.4626
  386ARG     CD  351   7.488   4.425   2.682  0.0809 -0.9720  0.1148
  386ARG    HD1  352   7.546   4.398   2.594 -0.2613 -2.4411  0.3064
  386ARG    HD2  353   7.451   4.336   2.733  0.1276 -2.0225 -1.6091
  386ARG     NE  354   7.398   4.539   2.652 -0.1301 -0.3747 -0.0413
  386ARG     HE  355   7.439   4.601   2.583 -0.0721 -0.0527  0.2800
  386ARG     CZ  356   7.285   4.585   2.707  0.4283 -0.0249  0.2367
  386ARG    NH1  357   7.227   4.518   2.804  0.8953  0.0856  0.1923
  386ARG   HH11  358   7.262   4.429   2.837 -2.6917 -1.2599  0.8315
  386ARG   HH12  359   7.133   4.532   2.837  0.5795  2.8224 -1.5728
  386ARG    NH2  360   7.231   4.699   2.664  0.2903 -0.2424  0.2633
  386ARG   HH21  361   7.271   4.752   2.589  0.5671  0.8100  1.1287
  386ARG   HH22  362   7.142   4.735   2.696  1.4622  4.4424 -0.9461
  386ARG      C  363   7.844   4.781   2.823  0.0180 -0.4557  0.4643
  386ARG      O  364   7.844   4.828   2.711 -0.6457 -0.9114 -0.3726
  387PHE      N  365   7.891   4.857   2.923  0.0168 -0.2331 -0.1814
  387PHE      H  366   7.867   4.829   3.017 -0.9856 -0.9871 -0.6488
  387PHE     CA  367   7.948   4.987   2.914  0.0963 -1.7588 -0.2086
  387PHE     HA  368   7.888   5.044   2.843  1.6060 -1.8163 -1.5913
  387PHE     CB  369   7.942   5.062   3.050  0.3417 -0.1873  0.1819
  387PHE    HB1  370   7.840   5.080   3.084  1.5644  3.2298  2.6716
  387PHE    HB2  371   7.991   5.017   3.136  0.8040 -0.5602 -0.2709
  387PHE     CG  372   7.993   5.207   3.038 -0.3924  0.1150  0.5046
  387PHE    CD1  373   7.928   5.299   2.961 -0.4943 -0.6132  0.2583
  387PHE    HD1  374   7.843   5.272   2.900  0.4453  1.0806 -1.9487
  387PHE    CD2  375   8.116   5.240   3.103 -0.1897 -0.1929  0.3611
  387PHE    HD2  376   8.170   5.163   3.155 -1.2265  1.0914  3.5754
  387PHE    CE1  377   7.986   5.429   2.941  0.8654  0.3963 -0.1920
  387PHE    HE1  378   7.920   5.485   2.877  0.1185  1.1367  1.1710
  387PHE    CE2  379   8.178   5.361   3.074  0.6119  0.1071 -0.5680
  387PHE    HE2  380   8.278   5.392   3.100  0.6287 -0.4093 -0.0078
  387PHE     CZ  381   8.117   5.453   2.988 -0.4676  0.9375 -0.1665
  387PHE     HZ  382   8.175   5.544   2.978 -0.5339  0.8368 -1.6724
  387PHE      C  383   8.091   4.979   2.859 -0.0765  0.1267  0.4340
  387PHE      O  384   8.188   4.942   2.924 -0.3968 -0.0728 -0.7617
  388GLN      N  385   8.103   5.016   2.733 -0.3390  0.6563 -0.4370
  388GLN      H  386   8.023   5.050   2.680 -0.6717  1.5759  0.6238
  388GLN     CA  387   8.227   5.010   2.659  0.6288 -0.5778  0.2394
  388GLN     HA  388   8.309   4.973   2.720  0.8536 -2.7327 -1.2431
  388GLN     CB  389   8.209   4.892   2.549  0.0315 -0.4580 -0.7883
  388GLN    HB1  390   8.153   4.808   2.589  2.1522 -1.4084  0.3955
  388GLN    HB2  391   8.149   4.932   2.468 -1.7039  3.1905  2.0030
  388GLN     CG  392   8.337   4.832   2.501 -0.6136 -0.5537 -0.7674
  388GLN    HG1  393   8.320   4.778   2.408 -2.1643  0.0688 -0.8772
  388GLN    HG2  394   8.407   4.914   2.479 -0.4646 -0.7258 -0.9434
  388GLN     CD  395   8.404   4.728   2.593  0.2262 -0.4168 -0.2040
  388GLN    OE1  396   8.353   4.618   2.611  0.0699  0.1159  0.1424
  388GLN    NE2  397   8.516   4.767   2.651  0.0976 -0.0353 -0.1249
  388GLN   HE21  398   8.567   4.854   2.639 -0.9653  0.6355  0.1127
  388GLN   HE22  399   8.549   4.701   2.720  0.0410  0.3156  0.2374
  388GLN      C  400   8.249   5.152   2.607 -0.7251  0.4782  0.6899
  388GLN      O  401   8.183   5.197   2.510  0.1604  0.4015  0.3163
  389ALA      N  402   8.338   5.222   2.669 -0.2519 -0.4481  0.1118
  389ALA      H  403   8.387   5.167   2.739  3.1026 -0.5005 -2.0171
  389ALA     CA  404   8.381   5.363   2.634 -0.0838  0.1142  0.3119
  389ALA     HA  405   8.294   5.411   2.589 -1.2182 -0.3025  1.9752
  389ALA     CB  406   8.411   5.447   2.760  0.6557  0.2039 -0.5055
  389ALA    HB1  407   8.320   5.471   2.815  1.1972  2.6673 -0.5925
  389ALA    HB2  408   8.486   5.404   2.827  0.9602 -0.5927 -1.3318
  389ALA    HB3  409   8.447   5.543   2.725 -1.0899  0.7750 -0.8189
  389ALA      C  410   8.510   5.346   2.554 -0.3956  0.2073  0.2383
  389ALA      O  411   8.536   5.440   2.472  0.3410 -0.5690 -0.4940
  390ASN      N  412   8.586   5.236   2.557 -0.2807  0.2360  0.0371
  390ASN      H  413   8.574   5.184   2.643  3.3102  0.2753  0.7050
  390ASN     CA  414   8.699   5.208   2.466  0.3822  0.6592  0.9421
  390ASN     HA  415   8.782   5.275   2.490  0.4839  0.3019  1.6040
  390ASN     CB  416   8.754   5.062   2.493 -0.4331  0.2097 -0.6533
  390ASN    HB1  417   8.790   5.062   2.596 -2.5684 -0.1897  0.1493
  390ASN    HB2  418   8.673   4.989   2.493  1.3369 -1.8519 -2.0504
  390ASN     CG  419   8.868   5.017   2.402 -0.3468 -0.0155 -0.3368
  390ASN    OD1  420   8.852   4.994   2.286 -0.8892  0.4285 -1.0042
  390ASN    ND2  421   8.996   5.022   2.448  0.3017  0.4482 -0.3554
  390ASN   HD21  422   9.015   5.047   2.544  2.1600  0.9543 -0.8130
  390ASN   HD22  423   9.070   4.984   2.391 -0.1025 -0.3142 -0.3783
  390ASN      C  424   8.646   5.213   2.318  0.3358  0.3121  0.5521
  390ASN      O  425   8.546   5.145   2.290 -0.4744  0.7362  0.1301
  391PRO      N  426   8.712   5.284   2.223  0.1662 -0.0947  0.3036
  391PRO     CA  427   8.675   5.307   2.084  0.4448  1.0119  0.3466
  391PRO     HA  428   8.569   5.331   2.077 -0.3054 -1.9591  0.2394
  391PRO     CB  429   8.742   5.427   2.032  0.5621 -0.1842 -0.2922
  391PRO    HB1  430   8.771   5.431   1.927  2.5457  1.7412  0.2477
  391PRO    HB2  431   8.688   5.518   2.058 -1.4749 -1.3433 -0.2228
  391PRO     CG  432   8.868   5.426   2.107 -0.1808 -0.3223 -0.6318
  391PRO    HG1  433   8.943   5.369   2.053  0.7068 -1.1265  1.3724
  391PRO    HG2  434   8.912   5.525   2.117  1.0536 -0.9336  0.2273
  391PRO     CD  435   8.832   5.367   2.242 -0.2847 -0.0810  0.6633
  391PRO    HD1  436   8.917   5.313   2.285  0.7796 -2.2396 -3.6385
  391PRO    HD2  437   8.798   5.454   2.298  2.5215  0.6568  1.3732
  391PRO      C  438   8.716   5.189   1.982  0.3816 -0.1613 -0.5638
  391PRO      O  439   8.655   5.167   1.879  0.1091 -0.6199 -0.4528
  392ASP      N  440   8.811   5.107   2.026 -0.1454 -0.0686 -0.8941
  392ASP      H  441   8.848   5.127   2.118 -1.2201  0.2906 -0.5123
  392ASP     CA  442   8.838   4.981   1.948 -0.2128 -0.3277  0.2143
  392ASP     HA  443   8.839   5.002   1.841  1.0625 -0.4232  0.1960
  392ASP     CB  444   8.981   4.926   1.984  0.4366  0.4626  0.1701
  392ASP    HB1  445   8.993   4.899   2.089  1.3355  1.7580  0.4273
  392ASP    HB2  446   9.005   4.831   1.937  0.2838  0.9674 -0.9606
  392ASP     CG  447   9.087   5.022   1.941 -0.3692  0.1459 -0.2010
  392ASP    OD1  448   9.171   5.070   2.019  0.6372  0.4319  0.2669
  392ASP    OD2  449   9.091   5.035   1.815 -0.6602  0.2094  0.6195
  392ASP      C  450   8.732   4.869   1.972 -0.1681  0.1325 -0.6761
  392ASP      O  451   8.711   4.787   1.881 -0.1489 -0.4070 -0.4982
  393TYR      N  452   8.675   4.866   2.089  0.3087 -0.1447 -0.5448
  393TYR      H  453   8.705   4.934   2.157  0.6865 -2.4763  1.7844
  393TYR     CA  454   8.600   4.750   2.138  0.4828  0.3836 -0.1788
  393TYR     HA  455   8.622   4.659   2.083  1.2881  0.5038 -0.0690
  393TYR     CB  456   8.642   4.723   2.281  0.7525  0.0272 -0.4577
  393TYR    HB1  457   8.628   4.816   2.335  0.6516 -0.0068 -0.4263
  393TYR    HB2  458   8.578   4.642   2.316 -0.3369  1.8373  1.9812
  393TYR     CG  459   8.787   4.663   2.314  0.0218  0.1655 -0.5090
  393TYR    CD1  460   8.858   4.599   2.210 -0.7451  0.2579 -0.3115
  393TYR    HD1  461   8.813   4.569   2.117  0.0764 -3.2499  0.2957
  393TYR    CD2  462   8.841   4.667   2.445 -0.1483  0.3577  0.3334
  393TYR    HD2  463   8.785   4.706   2.529 -0.7681 -0.6341  0.3999
  393TYR    CE1  464   8.988   4.546   2.233  0.3455  0.9028  0.3774
  393TYR    HE1  465   9.043   4.492   2.157 -1.9438 -0.6156 -0.2793
  393TYR    CE2  466   8.968   4.598   2.463 -0.1505  0.4367  0.0308
  393TYR    HE2  467   9.009   4.585   2.562  3.0237 -2.0982 -1.4364
  393TYR     CZ  468   9.043   4.547   2.359  0.4535 -0.5532 -0.5424
  393TYR     OH  469   9.151   4.472   2.384  0.0320  0.3365 -0.0273
  393TYR     HH  470   9.154   4.472   2.479  1.6692  1.6965 -0.0241
  393TYR      C  471   8.448   4.767   2.118  0.3942  0.1926 -0.1058
  393TYR      O  472   8.370   4.679   2.163  0.3719 -0.3452  0.2884
  394GLN      N  473   8.412   4.855   2.027  0.1197 -0.2409  0.0924
  394GLN      H  474   8.488   4.908   1.988  1.1388 -0.6878  1.3802
  394GLN     CA  475   8.280   4.868   1.971  0.5121  0.4900  0.3170
  394GLN     HA  476   8.207   4.861   2.052 -1.0147  0.6581 -0.9985
  394GLN     CB  477   8.275   4.999   1.901 -0.8280 -0.8805 -0.2692
  394GLN    HB1  478   8.344   4.990   1.817 -0.0601  1.5671  0.0200
  394GLN    HB2  479   8.180   5.003   1.847  0.1446 -2.0625 -2.1777
  394GLN     CG  480   8.283   5.122   2.001 -0.1915  0.4481  0.1225
  394GLN    HG1  481   8.384   5.124   2.042  0.4924 -1.5809 -1.2805
  394GLN    HG2  482   8.263   5.217   1.952  0.1629  1.2251  1.4434
  394GLN     CD  483   8.167   5.114   2.101  0.1869 -0.3140 -0.3541
  394GLN    OE1  484   8.057   5.059   2.076  0.0432  0.5853 -0.0364
  394GLN    NE2  485   8.206   5.158   2.221  0.2156 -0.5655  0.0213
  394GLN   HE21  486   8.299   5.191   2.240  0.9615 -2.8541  0.7368
  394GLN   HE22  487   8.151   5.150   2.305 -0.5197 -3.3860 -0.6108
  394GLN      C  488   8.262   4.755   1.866 -0.6107 -0.4420 -0.0320
  394GLN      O  489   8.339   4.726   1.772 -0.2501 -0.5273 -0.1145
  395MET      N  490   8.162   4.667   1.885  0.3423  0.1985 -0.0858
  395MET      H  491   8.093   4.683   1.957 -0.6274  0.1741 -0.9751
  395MET     CA  492   8.144   4.542   1.815  0.5685  0.1682  0.2102
  395MET     HA  493   8.239   4.491   1.832  0.2450 -0.4998  0.0448
  395MET     CB  494   8.035   4.450   1.878  0.3082 -0.2231 -0.6383
  395MET    HB1  495   8.053   4.345   1.855  1.1070  0.1912 -2.0961
  395MET    HB2  496   8.048   4.458   1.986 -1.5244  1.3863 -0.4973
  395MET     CG  497   7.889   4.490   1.864 -0.3371  0.1318  0.4256
  395MET    HG1  498   7.842   4.486   1.963  1.3321  0.2018  1.2625
  395MET    HG2  499   7.904   4.592   1.830  0.1176 -0.0805 -0.0122
  395MET     SD  500   7.801   4.424   1.721  0.0763 -0.1237 -0.3702
  395MET     CE  501   7.788   4.247   1.763 -0.1452 -0.0573 -0.3956
  395MET    HE1  502   7.738   4.244   1.860  0.6687  1.4920  0.1119
  395MET    HE2  503   7.722   4.201   1.690 -2.8406  0.0274  1.8015
  395MET    HE3  504   7.884   4.195   1.759 -0.5138 -0.6619 -1.9113
  395MET      C  505   8.135   4.550   1.662  0.7049 -0.3565  0.8672
  395MET      O  506   8.091   4.658   1.611 -0.1704  0.2070 -0.4889
  396SER      N  507   8.186   4.451   1.595  0.4608  0.1669  0.5037
  396SER      H  508   8.204   4.367   1.647 -1.4976 -0.3586  0.4175
  396SER     CA  509   8.203   4.454   1.448  0.9919  0.1709 -0.0629
  396SER     HA  510   8.250   4.550   1.427  1.9634 -0.7858 -2.5705
  396SER     CB  511   8.293   4.344   1.405 -0.1507  0.3234  0.6885
  396SER    HB1  512   8.398   4.354   1.434  0.4423  1.6833 -1.6692
  396SER    HB2  513   8.265   4.244   1.438  1.0015 -1.0875 -2.2723
  396SER     OG  514   8.301   4.318   1.264 -0.1315  0.1443  0.6146
  396SER     HG  515   8.364   4.370   1.216  0.5630 -0.8063  0.4709
  396SER      C  516   8.066   4.444   1.373  0.1638 -0.4645  0.1622
  396SER      O  517   8.016   4.339   1.355 -0.5393 -0.2976  0.2967
  397GLY      N  518   8.020   4.559   1.323  0.3306  0.3591 -0.3657
  397GLY      H  519   8.074   4.640   1.349 -0.0375  1.1174 -1.8338
  397GLY     CA  520   7.900   4.573   1.245 -0.9866  0.0685  0.6992
  397GLY    HA1  521   7.918   4.659   1.181  1.3311  0.4353  1.7389
  397GLY    HA2  522   7.882   4.485   1.183 -3.2556  0.4980  0.6730
  397GLY      C  523   7.775   4.581   1.326  0.1089  0.1940 -0.2021
  397GLY      O  524   7.771   4.616   1.441 -0.1155 -0.2384 -0.0844
  398ASP      N  525   7.666   4.534   1.259 -0.2413  0.1215 -0.6842
  398ASP      H  526   7.671   4.499   1.165 -2.7718 -0.7492 -0.5779
  398ASP     CA  527   7.548   4.478   1.324  1.2439 -0.2488 -0.0616
  398ASP     HA  528   7.492   4.439   1.239 -1.8677 -1.0222  2.2033
  398ASP     CB  529   7.586   4.362   1.421  0.0848  0.0850  0.2773
  398ASP    HB1  530   7.690   4.331   1.410  0.7749  2.6805 -1.5083
  398ASP    HB2  531   7.583   4.399   1.524 -0.3836  0.9236 -0.0295
  398ASP     CG  532   7.498   4.242   1.406  0.3302 -0.1786 -0.0530
  398ASP    OD1  533   7.447   4.188   1.509 -0.3532 -0.6681  0.1412
  398ASP    OD2  534   7.471   4.198   1.289 -0.4884 -0.1278 -0.6771
  398ASP      C  535   7.449   4.578   1.382  0.2036 -1.0706  0.7451
  398ASP      O  536   7.387   4.557   1.481  0.0585  0.2072 -0.7098
  399ASP      N  537   7.439   4.686   1.300  0.6551  0.1879 -1.1760
  399ASP      H  538   7.470   4.670   1.205  0.7859  0.4160 -1.1719
  399ASP     CA  539   7.334   4.792   1.298  0.3733  0.4469 -0.7392
  399ASP     HA  540   7.361   4.874   1.365 -0.1258 -0.8608  1.1136
  399ASP     CB  541   7.308   4.855   1.151  0.2211  0.6731  0.3308
  399ASP    HB1  542   7.217   4.914   1.142 -1.1137 -1.3941 -0.4437
  399ASP    HB2  543   7.401   4.909   1.134  1.2122 -0.8251  0.7840
  399ASP     CG  544   7.299   4.748   1.039  0.3286  0.5805 -0.3081
  399ASP    OD1  545   7.238   4.646   1.070 -0.1347  0.8801  0.0979
  399ASP    OD2  546   7.363   4.759   0.932  0.1767  0.0835  0.2158
  399ASP      C  547   7.204   4.756   1.366 -0.0433  0.5950 -0.5686
  399ASP      O  548   7.150   4.815   1.465 -0.2375  0.0981 -0.2339
  400THR      N  549   7.145   4.644   1.324 -0.2038 -0.1308  0.0702
  400THR      H  550   7.187   4.598   1.245  0.6046  0.3382  0.2121
  400THR     CA  551   7.028   4.577   1.373 -0.1320  0.1998  0.0650
  400THR     HA  552   6.950   4.643   1.336 -2.5148 -2.3600  0.1686
  400THR     CB  553   7.014   4.433   1.301 -0.0815 -0.2792 -0.4217
  400THR     HB  554   7.006   4.446   1.194 -2.4622 -1.3120 -0.4339
  400THR    OG1  555   6.902   4.348   1.347 -0.2882 -0.6143 -0.0841
  400THR    HG1  556   6.937   4.285   1.409  0.2970 -1.0306 -0.8163
  400THR    CG2  557   7.145   4.346   1.327 -0.0203  0.1593  0.6276
  400THR   HG21  558   7.136   4.288   1.419 -0.7088 -0.3682  0.2313
  400THR   HG22  559   7.158   4.275   1.246  0.0634  0.3721  0.4518
  400THR   HG23  560   7.244   4.391   1.335  0.1559  0.1055 -1.0119
  400THR      C  561   7.028   4.552   1.532  0.3504  0.2304 -0.0014
  400THR      O  562   6.920   4.576   1.593 -0.3054  0.2141 -0.2158
  401GLN      N  563   7.135   4.517   1.596  0.5008 -0.4894  0.1754
  401GLN      H  564   7.220   4.532   1.543 -0.8113  2.2529 -1.3324
  401GLN     CA  565   7.142   4.494   1.740 -0.3599 -0.0163 -0.1938
  401GLN     HA  566   7.068   4.420   1.772 -1.7096  1.0864 -0.6195
  401GLN     CB  567   7.282   4.421   1.778  0.3900  0.5150  0.4859
  401GLN    HB1  568   7.265   4.321   1.737 -0.5694  0.9655 -0.2406
  401GLN    HB2  569   7.369   4.465   1.729  1.0885  0.5478  1.7121
  401GLN     CG  570   7.311   4.414   1.924 -0.2327  0.1726  0.3899
  401GLN    HG1  571   7.358   4.508   1.952  2.3660 -0.9877  0.2206
  401GLN    HG2  572   7.220   4.409   1.984 -1.6225 -3.2601 -1.7014
  401GLN     CD  573   7.413   4.299   1.956 -0.5080 -0.0795 -0.4423
  401GLN    OE1  574   7.446   4.294   2.073  0.4658 -0.0266 -0.1160
  401GLN    NE2  575   7.464   4.223   1.867 -0.2429 -0.3001 -0.3030
  401GLN   HE21  576   7.432   4.233   1.772  0.1900  2.7291 -0.2385
  401GLN   HE22  577   7.523   4.146   1.896  0.3260  0.4005  0.4739
  401GLN      C  578   7.125   4.628   1.816 -0.1346 -1.0075  0.5187
  401GLN      O  579   7.047   4.639   1.911  0.7781 -0.2865 -0.0617
  402HIS      N  580   7.185   4.738   1.763  0.0242 -0.3478 -0.2103
  402HIS      H  581   7.242   4.742   1.679  0.1168  0.7754 -0.1062
  402HIS     CA  582   7.181   4.872   1.833  0.3549  0.1257 -0.3156
  402HIS     HA  583   7.189   4.849   1.939  2.4443 -1.3892 -0.7231
  402HIS     CB  584   7.285   4.970   1.773  0.0248  0.4173 -0.4632
  402HIS    HB1  585   7.271   5.006   1.671  0.7609  0.7543 -0.4527
  402HIS    HB2  586   7.270   5.052   1.843 -0.0881  0.6472 -0.7539
  402HIS     CG  587   7.424   4.912   1.788 -0.3268 -0.5758 -0.1248
  402HIS    ND1  588   7.465   4.806   1.715 -0.8508  0.5160  1.0142
  402HIS    CD2  589   7.525   4.952   1.875  0.5277  0.0119 -0.2120
  402HIS    HD2  590   7.540   5.029   1.949  0.4771 -2.9893  3.1633
  402HIS    CE1  591   7.584   4.771   1.764  0.1497  0.3600  0.2874
  402HIS    HE1  592   7.648   4.691   1.730 -1.1887 -0.6075 -0.0370
  402HIS    NE2  593   7.623   4.855   1.859  0.0823  0.3078 -0.5969
  402HIS    HE2  594   7.713   4.861   1.906 -0.3535  0.1206  0.2888
  402HIS      C  595   7.048   4.936   1.808  0.8718  0.7311 -0.4283
  402HIS      O  596   6.994   5.002   1.899  0.0156  0.2242 -0.2347
  403ILE      N  597   6.989   4.909   1.695  0.6847  0.1614 -0.0848
  403ILE      H  598   7.030   4.836   1.638 -1.8014  0.8468 -3.0188
  403ILE     CA  599   6.856   4.954   1.660 -0.3935  0.0245 -0.5573
  403ILE     HA  600   6.849   5.052   1.707  1.6762 -0.6737  1.3572
  403ILE     CB  601   6.823   4.960   1.508  0.5134 -0.2417 -0.0126
  403ILE     HB  602   6.843   4.861   1.466  1.6335  0.0858 -0.2716
  403ILE    CG1  603   6.914   5.065   1.440  0.0236 -0.2193  1.2777
  403ILE   HG11  604   6.865   5.161   1.452 -0.4287 -0.1733 -0.6245
  403ILE   HG12  605   7.012   5.067   1.489 -0.4189  0.1246  2.1584
  403ILE    CG2  606   6.668   4.989   1.484 -0.1924 -0.1743 -0.6415
  403ILE   HG21  607   6.644   5.019   1.382 -1.3224 -0.7653 -0.5696
  403ILE   HG22  608   6.604   4.904   1.508  1.6916 -1.6352 -0.5129
  403ILE   HG23  609   6.642   5.075   1.545 -0.7997 -0.5627 -0.3370
  403ILE     CD  610   6.951   5.028   1.298  0.1151 -0.4446  0.2872
  403ILE    HD1  611   6.870   5.018   1.227  2.3625 -1.9448 -2.2650
  403ILE    HD2  612   7.020   5.093   1.245 -1.9694  2.2890  0.7096
  403ILE    HD3  613   6.997   4.929   1.291  2.0674  0.4601 -0.4654
  403ILE      C  614   6.750   4.875   1.738  0.2585 -0.0949 -0.0710
  403ILE      O  615   6.667   4.936   1.806 -0.1437 -0.1212 -0.1162
  404GLN      N  616   6.757   4.742   1.746 -0.2194  0.4451  0.0615
  404GLN      H  617   6.834   4.690   1.707 -0.5123 -0.9922  1.2628
  404GLN     CA  618   6.678   4.661   1.837 -0.2901  0.4235 -0.1373
  404GLN     HA  619   6.573   4.662   1.807 -0.2086 -1.0464 -0.5252
  404GLN     CB  620   6.719   4.514   1.828 -0.0128  0.6016  0.1677
  404GLN    HB1  621   6.827   4.509   1.813 -0.2787 -0.5881 -1.8126
  404GLN    HB2  622   6.711   4.470   1.927  0.9620 -0.2633 -0.1132
  404GLN     CG  623   6.655   4.432   1.706 -0.5261  0.0741  0.2453
  404GLN    HG1  624   6.681   4.472   1.608 -0.4374  0.1970  0.3181
  404GLN    HG2  625   6.708   4.339   1.728 -0.1785  0.0560 -0.6412
  404GLN     CD  626   6.502   4.409   1.733 -0.2918  0.4889  0.2165
  404GLN    OE1  627   6.450   4.414   1.846  0.2388  0.2152  0.3865
  404GLN    NE2  628   6.433   4.388   1.624  0.4017 -0.6375 -0.3834
  404GLN   HE21  629   6.477   4.371   1.535  0.3491  2.0725 -1.0088
  404GLN   HE22  630   6.333   4.384   1.635  0.3203  0.1789 -0.7619
  404GLN      C  631   6.683   4.701   1.985  0.0101 -0.6435  0.2080
  404GLN      O  632   6.589   4.705   2.061  0.2127 -0.8141  0.3772
  405GLN      N  633   6.798   4.742   2.028 -0.3652 -0.2445  0.3576
  405GLN      H  634   6.876   4.734   1.964 -0.7386 -0.2845 -0.0959
  405GLN     CA  635   6.834   4.801   2.163 -0.1000  0.6962  0.9407
  405GLN     HA  636   6.800   4.730   2.239  2.5692  0.7762  2.3024
  405GLN     CB  637   6.988   4.795   2.167 -0.0250 -0.0115 -0.3807
  405GLN    HB1  638   7.015   4.690   2.157  1.4577  0.4849 -2.1439
  405GLN    HB2  639   7.027   4.853   2.083  3.6419  0.0017  1.1439
  405GLN     CG  640   7.038   4.836   2.299 -0.5577 -0.6234  0.2563
  405GLN    HG1  641   7.000   4.933   2.333  1.2520  0.8606 -1.6812
  405GLN    HG2  642   7.004   4.775   2.383 -2.1614 -0.3492 -0.1446
  405GLN     CD  643   7.194   4.840   2.285 -0.0870 -0.0292 -0.0409
  405GLN    OE1  644   7.248   4.941   2.240  0.2784  0.1868  0.3732
  405GLN    NE2  645   7.263   4.729   2.306  0.9412 -0.7472  0.0032
  405GLN   HE21  646   7.217   4.646   2.340 -0.3795 -0.0408 -0.0239
  405GLN   HE22  647   7.354   4.711   2.266  0.3689 -1.9440 -0.8396
  405GLN      C  648   6.776   4.941   2.188  0.8025 -0.0962  0.6153
  405GLN      O  649   6.733   4.969   2.300 -0.0197 -0.0371 -0.0543
  406PHE      N  650   6.774   5.023   2.084  0.4552  0.3205  0.0661
  406PHE      H  651   6.806   4.986   1.996 -1.4910 -3.5541  0.7488
  406PHE     CA  652   6.698   5.150   2.081 -0.6207 -0.4141 -0.0646
  406PHE     HA  653   6.722   5.215   2.165 -0.8976  2.0551 -1.8161
  406PHE     CB  654   6.726   5.224   1.949  0.7731  0.3915 -0.0924
  406PHE    HB1  655   6.832   5.247   1.935  0.7454  0.5589 -0.0320
  406PHE    HB2  656   6.704   5.161   1.863 -1.0918 -2.2852  2.1687
  406PHE     CG  657   6.672   5.363   1.930 -0.2320 -0.0053  0.5098
  406PHE    CD1  658   6.644   5.450   2.038  0.5755 -0.2859 -0.3976
  406PHE    HD1  659   6.658   5.413   2.138  0.4229 -2.9254 -1.2796
  406PHE    CD2  660   6.621   5.398   1.796 -0.4488  0.4026  0.3139
  406PHE    HD2  661   6.634   5.319   1.724  3.2751 -0.9605  2.1730
  406PHE    CE1  662   6.571   5.566   2.011  0.6608  0.0405  0.0014
  406PHE    HE1  663   6.541   5.631   2.093  1.4198  0.7834 -0.2890
  406PHE    CE2  664   6.564   5.524   1.776  0.2784  0.4740  0.1851
  406PHE    HE2  665   6.535   5.548   1.675 -0.6438 -2.4221 -0.3501
  406PHE     CZ  666   6.540   5.609   1.884 -0.0634  0.0291 -0.3069
  406PHE     HZ  667   6.485   5.700   1.863 -0.4755 -0.0641  0.3361
  406PHE      C  668   6.548   5.127   2.111 -0.1714  0.1314  0.3678
  406PHE      O  669   6.491   5.200   2.196  0.1453 -0.4403 -0.1443
  407TYR      N  670   6.491   5.032   2.037  0.1489  0.6418 -0.5099
  407TYR      H  671   6.545   4.978   1.971  1.6876  0.0281  1.1654
  407TYR     CA  672   6.353   4.996   2.056  0.0401 -0.0587  0.3122
  407TYR     HA  673   6.297   5.089   2.065  0.4925  0.1272  1.4484
  407TYR     CB  674   6.298   4.917   1.947  0.2490 -0.2182  0.9858
  407TYR    HB1  675   6.336   4.817   1.969 -0.8142 -0.4670  1.7928
  407TYR    HB2  676   6.191   4.905   1.962  0.1713  0.6923  1.2025
  407TYR     CG  677   6.318   4.966   1.806 -0.2094  0.2874 -0.0226
  407TYR    CD1  678   6.330   5.103   1.769  0.0931 -0.4424  0.3072
  407TYR    HD1  679   6.323   5.180   1.845  0.0663 -2.1411  2.0745
  407TYR    CD2  680   6.318   4.864   1.708 -0.1504  0.3638  0.2180
  407TYR    HD2  681   6.315   4.759   1.731 -0.6789  0.2762 -0.2291
  407TYR    CE1  682   6.340   5.133   1.630  0.5556  0.5382  0.2216
  407TYR    HE1  683   6.329   5.239   1.612  1.2709  0.8448  1.4686
  407TYR    CE2  684   6.323   4.895   1.574 -0.0841 -0.4242  0.2897
  407TYR    HE2  685   6.320   4.816   1.501 -1.1966 -0.8560  0.7810
  407TYR     CZ  686   6.339   5.029   1.533 -0.2846  0.3405  0.5883
  407TYR     OH  687   6.357   5.059   1.405  0.7431 -0.2621 -0.0301
  407TYR     HH  688   6.361   4.988   1.343 -2.4550 -0.9461  0.3565
  407TYR      C  689   6.321   4.927   2.196 -0.3030 -0.1338 -0.7115
  407TYR      O  690   6.213   4.955   2.247 -0.2342 -0.0114  0.8204
  408ASP      N  691   6.416   4.848   2.245 -0.2070 -0.2801  0.5803
  408ASP      H  692   6.494   4.825   2.185  1.1788  0.9298  1.8455
  408ASP     CA  693   6.395   4.777   2.373 -0.8124 -0.3350  0.2881
  408ASP     HA  694   6.292   4.746   2.388 -1.0909  0.7880  0.8538
  408ASP     CB  695   6.500   4.663   2.392 -0.4970  0.1655  0.2602
  408ASP    HB1  696   6.596   4.694   2.350 -0.6854  0.5993  0.1402
  408ASP    HB2  697   6.523   4.631   2.494 -1.5119  0.7362  0.6856
  408ASP     CG  698   6.465   4.527   2.325  0.2799 -0.4488 -0.1048
  408ASP    OD1  699   6.346   4.516   2.299  0.4390  0.2976 -0.4678
  408ASP    OD2  700   6.544   4.430   2.321  0.2740 -0.4342 -0.2533
  408ASP      C  701   6.431   4.870   2.494  0.8227  0.3270  0.2987
  408ASP      O  702   6.366   4.863   2.599  0.1455  0.4620  0.4186
  409LEU      N  703   6.510   4.972   2.475 -0.1027  0.2669 -0.0789
  409LEU      H  704   6.584   4.977   2.406 -0.3436  0.3887 -0.3298
  409LEU     CA  705   6.519   5.079   2.584 -0.2481  0.2937 -0.2147
  409LEU     HA  706   6.518   5.027   2.680  0.1307 -1.3811 -1.0843
  409LEU     CB  707   6.649   5.160   2.559 -0.1089 -0.3040  0.2202
  409LEU    HB1  708   6.649   5.187   2.453 -0.4464 -1.7303 -0.1690
  409LEU    HB2  709   6.641   5.255   2.613  2.2802 -0.1900  0.4548
  409LEU     CG  710   6.778   5.096   2.597  0.1921  0.1495 -0.2434
  409LEU     HG  711   6.774   4.996   2.554 -0.1540  0.6018 -1.2925
  409LEU    CD1  712   6.896   5.183   2.537  0.2628 -0.1293  0.0760
  409LEU   HD11  713   6.991   5.131   2.541  0.4430  0.2348  0.7482
  409LEU   HD12  714   6.872   5.185   2.431 -0.9413 -1.0097  0.3075
  409LEU   HD13  715   6.904   5.280   2.586 -2.2377 -0.6249  1.6896
  409LEU    CD2  716   6.799   5.087   2.750  0.1645  0.1474  0.0385
  409LEU   HD21  717   6.743   5.170   2.795  0.7343 -0.1547  1.3649
  409LEU   HD22  718   6.757   4.998   2.797  1.3932  0.3858  1.7045
  409LEU   HD23  719   6.902   5.093   2.784 -0.1539  1.0237  0.9197
  409LEU      C  720   6.403   5.179   2.596  0.4247 -0.0660 -0.1846
  409LEU      O  721   6.366   5.225   2.701 -0.0233  0.5630 -0.0133
  410LEU      N  722   6.329   5.197   2.482  0.4508  0.6669 -0.5370
  410LEU      H  723   6.365   5.152   2.399 -0.6521 -1.8506  0.2359
  410LEU     CA  724   6.218   5.286   2.479  0.0024 -0.5642  0.0091
  410LEU     HA  725   6.238   5.372   2.543  1.4252 -0.6889 -0.2180
  410LEU     CB  726   6.186   5.324   2.334  0.1224 -0.5468  0.2406
  410LEU    HB1  727   6.186   5.232   2.275 -2.1426 -1.8348  2.0592
  410LEU    HB2  728   6.082   5.353   2.318  0.0097 -2.2212 -2.7893
  410LEU     CG  729   6.275   5.437   2.270 -0.5377  0.3297  0.4346
  410LEU     HG  730   6.377   5.406   2.293 -1.5524 -3.3012  0.6816
  410LEU    CD1  731   6.266   5.443   2.118 -0.2743  0.4230 -0.6464
  410LEU   HD11  732   6.302   5.540   2.083  1.3744  1.1950  2.7844
  410LEU   HD12  733   6.311   5.357   2.067 -0.9099 -1.5808  1.9241
  410LEU   HD13  734   6.158   5.443   2.105 -0.6668 -1.3084  1.9572
  410LEU    CD2  735   6.253   5.575   2.331  0.1141 -0.6879 -0.1046
  410LEU   HD21  736   6.304   5.660   2.286  1.0661 -0.8833  0.5638
  410LEU   HD22  737   6.148   5.604   2.324  0.4374  0.6976  0.4195
  410LEU   HD23  738   6.282   5.584   2.436  0.3920  0.6840 -0.2758
  410LEU      C  739   6.099   5.212   2.536  0.8257  0.4472  0.1244
  410LEU      O  740   6.030   5.260   2.628 -0.2218  0.2163  0.4306
  411THR      N  741   6.073   5.086   2.499 -0.3545 -0.1905  0.0374
  411THR      H  742   6.116   5.052   2.414 -0.2998  0.4588 -0.2032
  411THR     CA  743   5.962   5.007   2.544  0.2598 -0.1695  0.2536
  411THR     HA  744   5.867   5.061   2.547 -0.0809 -0.8056  1.4388
  411THR     CB  745   5.939   4.884   2.444 -0.8152 -0.0832 -0.2146
  411THR     HB  746   5.863   4.822   2.491  1.4052 -0.2704  3.5650
  411THR    OG1  747   6.053   4.796   2.416 -0.0181 -0.5902  0.1714
  411THR    HG1  748   6.101   4.843   2.350  0.5645 -1.6410 -0.1610
  411THR    CG2  749   5.879   4.932   2.314  0.2707 -0.9387  0.7908
  411THR   HG21  750   5.868   4.848   2.245  0.0284  0.7724 -1.3509
  411THR   HG22  751   5.785   4.981   2.336  1.2727 -0.4656  4.6451
  411THR   HG23  752   5.949   5.003   2.269  0.9484 -2.4457 -0.6872
  411THR      C  753   5.978   4.952   2.685 -0.0240  0.1884  0.1057
  411THR      O  754   5.882   4.920   2.758  0.7068  0.1585  0.2945
  412GLY      N  755   6.100   4.962   2.733 -0.0647  0.0826 -0.0921
  412GLY      H  756   6.178   4.979   2.671 -0.4378 -0.8889 -0.8632
  412GLY     CA  757   6.141   4.915   2.862  0.3722  0.1990  0.5325
  412GLY    HA1  758   6.082   4.831   2.897 -1.0043  0.4300 -1.1019
  412GLY    HA2  759   6.239   4.868   2.848  1.2917  2.2763 -0.5281
  412GLY      C  760   6.130   5.021   2.968 -0.1035 -0.2857  0.0417
  412GLY      O  761   6.142   4.990   3.086 -0.7550 -0.4193 -0.4345
  413SER      N  762   6.112   5.144   2.932  0.1461 -0.5135 -0.0584
  413SER      H  763   6.114   5.160   2.832  0.2807  0.8568  0.1366
  413SER     CA  764   6.093   5.259   3.022 -0.2115 -0.0734 -0.5899
  413SER     HA  765   6.130   5.233   3.121  0.1377 -0.1376 -0.7360
  413SER     CB  766   6.173   5.369   2.968  0.4622 -0.1247  0.0547
  413SER    HB1  767   6.126   5.385   2.871  0.2774 -1.9035 -0.1710
  413SER    HB2  768   6.161   5.450   3.040 -1.7892 -0.3441 -0.0050
  413SER     OG  769   6.307   5.331   2.947 -0.2825  0.3974 -0.4010
  413SER     HG  770   6.313   5.253   2.894  2.7299 -0.1401  0.5111
  413SER      C  771   5.948   5.305   3.027  0.0148 -1.0191 -0.1091
  413SER      O  772   5.906   5.379   3.117  0.5363  0.2123 -0.2317
  414MET      N  773   5.856   5.255   2.942  0.0564  0.1800  0.4650
  414MET      H  774   5.895   5.188   2.878 -2.4413  0.3318 -1.3769
  414MET     CA  775   5.713   5.292   2.939 -0.5089  0.3929 -0.1915
  414MET     HA  776   5.713   5.401   2.937 -0.2390  0.4152  0.7598
  414MET     CB  777   5.640   5.241   2.813 -0.0832  0.0709 -0.9743
  414MET    HB1  778   5.673   5.140   2.790  1.1174  0.3210 -0.3922
  414MET    HB2  779   5.533   5.229   2.833 -0.2444  0.9032 -1.2852
  414MET     CG  780   5.647   5.342   2.695 -0.4233  0.4369 -0.2640
  414MET    HG1  781   5.594   5.436   2.713 -2.0640  0.0334 -2.4810
  414MET    HG2  782   5.753   5.365   2.686 -0.3970 -0.0530 -1.3606
  414MET     SD  783   5.587   5.278   2.537 -0.1425  0.0816 -0.1601
  414MET     CE  784   5.569   5.427   2.432 -0.3320  0.1416 -0.7496
  414MET    HE1  785   5.500   5.505   2.464 -0.7082 -0.5963  0.2499
  414MET    HE2  786   5.670   5.469   2.424 -0.2935  0.2702  0.3727
  414MET    HE3  787   5.555   5.388   2.331  1.4805 -0.8093 -0.6753
  414MET      C  788   5.639   5.262   3.064  0.2724  0.1120 -0.0988
  414MET      O  789   5.592   5.357   3.127  0.0737 -0.2248  0.3251
  415GLU      N  790   5.624   5.135   3.101  0.1577 -0.0203  0.0466
  415GLU      H  791   5.675   5.074   3.039 -0.4916  1.3607 -1.9446
  415GLU     CA  792   5.561   5.084   3.220  0.3187 -0.0322  0.1210
  415GLU     HA  793   5.457   5.114   3.210  0.3761  0.2010  0.2176
  415GLU     CB  794   5.563   4.926   3.220  0.4303 -0.3478 -0.1948
  415GLU    HB1  795   5.529   4.886   3.125 -1.2779 -0.5226  0.4435
  415GLU    HB2  796   5.666   4.891   3.221 -0.5130 -3.4231 -0.2430
  415GLU     CG  797   5.482   4.856   3.337 -0.7609  0.1668  0.5939
  415GLU    HG1  798   5.547   4.855   3.424 -0.2877 -2.1451  0.2758
  415GLU    HG2  799   5.380   4.888   3.359 -0.9167 -0.9872  1.6629
  415GLU     CD  800   5.479   4.708   3.323  0.5624  0.0078 -0.0942
  415GLU    OE1  801   5.584   4.659   3.276  0.8116  0.5465  0.0212
  415GLU    OE2  802   5.390   4.640   3.379  0.7774  0.6199 -0.0536
  415GLU      C  803   5.621   5.148   3.342 -0.1537 -0.3913 -0.4319
  415GLU      O  804   5.547   5.184   3.430  0.3926 -0.0940  0.0779
  416ILE      N  805   5.754   5.160   3.353  0.9094 -1.1692  0.1344
  416ILE      H  806   5.820   5.119   3.288  0.3980 -2.7915  0.5874
  416ILE     CA  807   5.820   5.237   3.466  0.7203  0.4184 -0.0631
  416ILE     HA  808   5.786   5.190   3.558 -0.3218 -0.9048 -1.0703
  416ILE     CB  809   5.972   5.226   3.437 -0.5153  0.4736  0.7765
  416ILE     HB  810   5.991   5.248   3.332 -2.3617  1.6952  0.6397
  416ILE    CG1  811   6.013   5.077   3.454 -0.1872 -0.3403 -0.6194
  416ILE   HG11  812   6.006   5.044   3.557 -0.1825  2.5343  0.3920
  416ILE   HG12  813   5.947   5.003   3.408  1.2275 -2.1711  0.1822
  416ILE    CG2  814   6.070   5.316   3.510  0.3835  0.2408 -0.1928
  416ILE   HG21  815   6.049   5.422   3.496  0.5174  0.2200 -0.5629
  416ILE   HG22  816   6.047   5.294   3.614 -3.6328  3.3406 -0.1774
  416ILE   HG23  817   6.175   5.300   3.484  0.7186 -0.7399  1.5998
  416ILE     CD  818   6.159   5.054   3.410  0.0105 -0.6352 -0.4911
  416ILE    HD1  819   6.185   4.954   3.375 -0.2222 -1.2950  1.1535
  416ILE    HD2  820   6.178   5.117   3.323 -2.7399  1.0601 -0.0190
  416ILE    HD3  821   6.215   5.082   3.499 -1.1634 -1.0003  0.3972
  416ILE      C  822   5.776   5.382   3.479 -0.0408 -0.0620 -0.2553
  416ILE      O  823   5.777   5.435   3.587 -0.0739 -0.6524  0.3116
  417ILE      N  824   5.741   5.454   3.373 -0.0650  0.1543  0.2122
  417ILE      H  825   5.756   5.405   3.286 -0.3659  0.2467  0.1074
  417ILE     CA  826   5.707   5.594   3.366 -0.5671 -0.0498  0.0525
  417ILE     HA  827   5.738   5.638   3.460 -0.0665 -0.2109 -0.0371
  417ILE     CB  828   5.790   5.669   3.253 -0.3453  1.0713  0.3307
  417ILE     HB  829   5.752   5.625   3.161 -0.8959  1.1858  0.4995
  417ILE    CG1  830   5.941   5.656   3.276 -0.9090 -1.0027 -0.4143
  417ILE   HG11  831   5.983   5.709   3.362  0.0933  1.2334 -2.1548
  417ILE   HG12  832   5.971   5.553   3.297  3.0459  0.3713  1.8072
  417ILE    CG2  833   5.748   5.818   3.245  0.1551 -0.0055 -0.0707
  417ILE   HG21  834   5.649   5.826   3.200 -0.2059  0.4441  0.7727
  417ILE   HG22  835   5.748   5.867   3.342  0.0950  0.9524 -0.5450
  417ILE   HG23  836   5.821   5.874   3.186 -0.4034  1.0888  0.2498
  417ILE     CD  837   6.027   5.686   3.148 -0.2899  0.2497  0.8332
  417ILE    HD1  838   6.131   5.661   3.167  0.3106  1.9509 -0.0014
  417ILE    HD2  839   6.002   5.628   3.059  0.9386 -0.2322  0.7820
  417ILE    HD3  840   6.040   5.791   3.126  3.3278  0.2462  2.3460
  417ILE      C  841   5.547   5.615   3.364  0.0640 -0.0543 -0.1201
  417ILE      O  842   5.503   5.717   3.421  0.1785  0.0694 -0.3883
  418ARG      N  843   5.461   5.509   3.325 -0.5464  0.2481 -0.3993
  418ARG      H  844   5.491   5.427   3.275 -2.3276  0.3652 -1.7575
  418ARG     CA  845   5.321   5.510   3.357  0.4797  0.1983  0.2270
  418ARG     HA  846   5.263   5.597   3.324  0.1504  0.1276  0.6253
  418ARG     CB  847   5.255   5.386   3.288 -0.3113 -0.2948 -0.5072
  418ARG    HB1  848   5.309   5.365   3.196 -1.7929 -0.0259 -1.4690
  418ARG    HB2  849   5.269   5.299   3.353  1.9751 -1.9271 -2.9838
  418ARG     CG  850   5.104   5.398   3.252  0.5605 -0.0527 -0.1496
  418ARG    HG1  851   5.033   5.430   3.328  0.9653  1.0036 -0.2036
  418ARG    HG2  852   5.077   5.478   3.183 -1.3055  0.1933  0.8095
  418ARG     CD  853   5.042   5.267   3.199  0.2687  0.2520 -0.1316
  418ARG    HD1  854   5.005   5.206   3.281 -2.4643  0.8446 -0.8216
  418ARG    HD2  855   4.945   5.298   3.159  0.1669 -0.4072 -0.4054
  418ARG     NE  856   5.118   5.176   3.108 -0.7191  0.1780  0.0309
  418ARG     HE  857   5.151   5.222   3.024 -2.4684  0.2354 -0.6656
  418ARG     CZ  858   5.155   5.048   3.126  0.3709  0.2074  0.5187
  418ARG    NH1  859   5.147   4.996   3.246 -0.0428  0.1097 -0.1782
  418ARG   HH11  860   5.103   5.047   3.320 -0.7194 -1.3659  0.4869
  418ARG   HH12  861   5.163   4.898   3.267  1.6569  0.3370 -0.2356
  418ARG    NH2  862   5.222   4.981   3.028 -0.0346 -0.3334 -0.3261
  418ARG   HH21  863   5.249   5.013   2.936  0.6062 -2.0389 -0.7691
  418ARG   HH22  864   5.239   4.882   3.036  0.8302 -0.0647  1.7073
  418ARG      C  865   5.293   5.506   3.507  0.4414  0.2235  0.3180
  418ARG      O  866   5.201   5.565   3.559 -0.2731  0.7634  0.0781
  419GLY      N  867   5.384   5.445   3.580  0.1451  0.0938 -0.1305
  419GLY      H  868   5.463   5.401   3.535  1.4484  0.7473  1.4264
  419GLY     CA  869   5.376   5.433   3.722  0.5869  0.4412 -0.5387
  419GLY    HA1  870   5.276   5.414   3.761  1.0013 -0.9157 -0.1058
  419GLY    HA2  871   5.434   5.349   3.759 -0.1959  0.0417 -0.1883
  419GLY      C  872   5.426   5.560   3.793 -0.5833  1.0575  0.0835
  419GLY      O  873   5.379   5.587   3.905 -0.1984  0.5287 -0.2336
  420TRP      N  874   5.508   5.645   3.726  0.1947  0.2200 -0.3876
  420TRP      H  875   5.544   5.610   3.638  0.7498  0.1112 -0.1217
  420TRP     CA  876   5.535   5.783   3.768  0.0694 -0.3913  0.4770
  420TRP     HA  877   5.538   5.798   3.876 -1.1414  2.6940  0.1619
  420TRP     CB  878   5.667   5.833   3.719 -0.1186 -0.3004 -0.3790
  420TRP    HB1  879   5.744   5.787   3.781 -1.3398  0.6732  1.9660
  420TRP    HB2  880   5.673   5.790   3.619  0.1888  0.2026 -0.5800
  420TRP     CG  881   5.695   5.979   3.710 -0.3284  0.9061  0.5562
  420TRP    CD1  882   5.755   6.044   3.809 -0.2111 -0.2555 -0.3179
  420TRP    HD1  883   5.780   5.982   3.893 -0.7484  0.4140  0.3477
  420TRP    CD2  884   5.667   6.074   3.604 -0.6299 -0.5688 -0.6626
  420TRP    NE1  885   5.761   6.177   3.774 -0.0665 -0.4761  0.3042
  420TRP    HE1  886   5.782   6.253   3.837 -0.9836  0.2208 -0.2088
  420TRP    CE2  887   5.694   6.202   3.659  0.0498 -0.2273  0.3927
  420TRP    CE3  888   5.593   6.066   3.482 -0.3898 -0.3964 -0.1547
  420TRP    HE3  889   5.570   5.968   3.441  0.2919 -0.0492 -1.4129
  420TRP    CZ2  890   5.654   6.318   3.595  0.7020  0.8555 -0.4977
  420TRP    HZ2  891   5.667   6.416   3.638  0.0105 -0.5723  3.3176
  420TRP    CZ3  892   5.545   6.180   3.426  0.1384  0.3213  0.1201
  420TRP    HZ3  893   5.494   6.187   3.331  0.9488  0.5889 -0.3086
  420TRP    CH2  894   5.569   6.308   3.482  0.0560  0.7061  0.2213
  420TRP    HH2  895   5.550   6.400   3.430  0.8298  0.4657 -0.5180
  420TRP      C  896   5.421   5.867   3.727  0.2929  0.7812 -0.0183
  420TRP      O  897   5.393   5.962   3.805 -0.2134  0.8232 -0.2768
  421ALA      N  898   5.351   5.855   3.611 -0.0050  0.2099  0.2604
  421ALA      H  899   5.389   5.793   3.540 -0.0692  1.6357 -1.0602
  421ALA     CA  900   5.231   5.929   3.568  0.4554  0.1484 -0.0469
  421ALA     HA  901   5.258   6.034   3.584 -2.8501  1.0922  0.2080
  421ALA     CB  902   5.198   5.879   3.427  0.0900 -0.3907 -0.5109
  421ALA    HB1  903   5.288   5.886   3.365  0.5552 -1.1664  0.0516
  421ALA    HB2  904   5.155   5.779   3.437 -0.3324  0.0241  2.6124
  421ALA    HB3  905   5.118   5.939   3.385 -0.7270 -1.0872  0.0217
  421ALA      C  906   5.113   5.914   3.669 -0.4825  0.3432 -0.5345
  421ALA      O  907   5.060   6.013   3.717  0.0561  0.3157 -0.1919
  422GLU      N  908   5.088   5.798   3.728 -0.0752 -0.0275  0.0117
  422GLU      H  909   5.159   5.728   3.708 -0.9728 -0.3579 -2.3898
  422GLU     CA  910   4.986   5.754   3.816 -0.0820  0.0585  0.3160
  422GLU     HA  911   4.891   5.786   3.774 -0.5280 -1.7852 -0.1666
  422GLU     CB  912   4.995   5.602   3.818 -0.2617  0.1131  0.3752
  422GLU    HB1  913   5.098   5.570   3.830 -0.7336 -0.9797  1.8793
  422GLU    HB2  914   4.947   5.569   3.910 -2.5116  4.5257  1.0607
  422GLU     CG  915   4.917   5.523   3.720  0.2969  0.1815 -0.3872
  422GLU    HG1  916   4.813   5.553   3.727  0.2133 -0.4314  1.6322
  422GLU    HG2  917   4.953   5.550   3.621  0.1016  1.5782 -0.0931
  422GLU     CD  918   4.934   5.372   3.735 -0.1385 -0.5363  0.6644
  422GLU    OE1  919   4.981   5.324   3.836 -0.0648 -0.3907 -0.0750
  422GLU    OE2  920   4.899   5.308   3.635  0.1430  0.3204 -0.1416
  422GLU      C  921   4.999   5.807   3.960  0.6345  0.1178  0.0211
  422GLU      O  922   4.905   5.811   4.041  0.2559 -0.2957 -0.0790
  423LYS      N  923   5.113   5.869   3.986 -0.9245 -0.1596 -0.1859
  423LYS      H  924   5.170   5.904   3.910 -1.0366  2.2600  0.7536
  423LYS     CA  925   5.151   5.905   4.122  0.5056 -0.1523  0.0562
  423LYS     HA  926   5.068   5.886   4.191  0.7049 -0.1776  0.2919
  423LYS     CB  927   5.283   5.827   4.156  0.2037  0.6322  0.3209
  423LYS    HB1  928   5.353   5.829   4.072 -1.5473  1.0135 -1.2102
  423LYS    HB2  929   5.334   5.877   4.238  1.6991 -0.9754  0.4241
  423LYS     CG  930   5.261   5.677   4.193  0.1347  0.7275  0.5047
  423LYS    HG1  931   5.202   5.631   4.115  3.3083 -1.4239 -0.8370
  423LYS    HG2  932   5.357   5.628   4.176 -1.1461 -1.6007 -0.4267
  423LYS     CD  933   5.200   5.647   4.329  0.3651 -0.0127 -0.1735
  423LYS    HD1  934   5.260   5.697   4.405  1.1664 -0.4280 -0.5233
  423LYS    HD2  935   5.101   5.691   4.334  0.3288 -0.0773 -0.3354
  423LYS     CE  936   5.200   5.498   4.359  0.7489  0.5322 -0.3884
  423LYS    HE1  937   5.138   5.442   4.289  1.1128  0.8290 -0.9573
  423LYS    HE2  938   5.299   5.453   4.359  0.7022  0.2570  2.4934
  423LYS     NZ  939   5.134   5.471   4.487 -0.0219  0.0420  0.1320
  423LYS    HZ1  940   5.164   5.390   4.539 -2.3266 -0.9464  0.0168
  423LYS    HZ2  941   5.156   5.551   4.546 -1.6827  0.5897  0.0634
  423LYS    HZ3  942   5.034   5.478   4.477  0.0862  0.9231 -0.5092
  423LYS      C  943   5.175   6.053   4.137  0.3041 -0.2286 -0.0323
  423LYS      O  944   5.232   6.095   4.239 -0.1689 -0.4221  0.0057
  424ILE      N  945   5.126   6.139   4.046  0.8831 -0.2086 -0.4133
  424ILE      H  946   5.065   6.098   3.977  0.6774 -1.9092  0.7251
  424ILE     CA  947   5.119   6.285   4.052 -0.4186 -0.0478 -0.5556
  424ILE     HA  948   5.197   6.328   4.115 -0.4236  2.5252 -2.1731
  424ILE     CB  949   5.153   6.344   3.904 -0.3682 -0.1155  0.0474
  424ILE     HB  950   5.086   6.292   3.835 -1.2220 -0.3570  1.0375
  424ILE    CG1  951   5.300   6.328   3.858  0.4136  0.7390 -0.2867
  424ILE   HG11  952   5.372   6.400   3.896  0.5567 -0.4527  1.8989
  424ILE   HG12  953   5.341   6.235   3.898 -0.3740  0.8206  0.7688
  424ILE    CG2  954   5.124   6.492   3.885 -0.6781 -0.3135  1.2620
  424ILE   HG21  955   5.178   6.542   3.965  1.0443  0.7163 -0.4564
  424ILE   HG22  956   5.155   6.532   3.789  0.4826 -1.5766  1.0796
  424ILE   HG23  957   5.018   6.513   3.896 -0.5596  0.7868  0.4309
  424ILE     CD  958   5.309   6.324   3.703 -0.4590 -0.4760  0.0951
  424ILE    HD1  959   5.258   6.236   3.662 -0.8942 -0.5071  0.6787
  424ILE    HD2  960   5.274   6.399   3.632  0.5702 -0.9740 -0.9702
  424ILE    HD3  961   5.416   6.307   3.694 -0.1404  1.5236 -0.3207
  424ILE      C  962   4.978   6.320   4.105 -0.0827  0.7579 -0.0180
  424ILE      O  963   4.872   6.283   4.047  0.1657 -0.1756 -0.0538
  425PRO      N  964   4.973   6.376   4.235 -0.1700 -0.2337  0.8897
  425PRO     CA  965   4.842   6.394   4.301 -0.2013 -0.3134  0.1427
  425PRO     HA  966   4.791   6.298   4.301 -1.2174  0.2063 -0.6364
  425PRO     CB  967   4.880   6.425   4.446 -0.4455 -0.1905  0.0896
  425PRO    HB1  968   4.829   6.505   4.499 -0.3471  2.8310 -3.8796
  425PRO    HB2  969   4.871   6.331   4.501  1.5010 -1.2667 -1.2847
  425PRO     CG  970   5.018   6.475   4.452 -0.3800 -0.3853 -0.1114
  425PRO    HG1  971   5.016   6.584   4.465 -2.0570 -0.3273 -0.7163
  425PRO    HG2  972   5.068   6.430   4.538  1.3099 -0.6899 -1.2019
  425PRO     CD  973   5.083   6.423   4.323 -0.2119  0.3384 -0.7615
  425PRO    HD1  974   5.144   6.490   4.263 -0.5696  0.1803 -1.3192
  425PRO    HD2  975   5.132   6.328   4.345 -0.0463  0.7951  0.9464
  425PRO      C  976   4.756   6.501   4.231  0.2929  0.2105 -0.2940
  425PRO      O  977   4.787   6.618   4.229  0.6017  0.0262 -0.4323
  426GLY      N  978   4.645   6.460   4.178  0.2455  0.5755  0.3843
  426GLY      H  979   4.626   6.364   4.203 -0.0519  0.1041 -1.5099
  426GLY     CA  980   4.552   6.540   4.101  0.0767 -0.4834  1.2843
  426GLY    HA1  981   4.451   6.522   4.137 -1.1057  1.0795 -1.0365
  426GLY    HA2  982   4.553   6.648   4.113 -0.9026 -0.3680  0.4528
  426GLY      C  983   4.540   6.491   3.955 -0.5993 -0.6774  0.7490
  426GLY      O  984   4.450   6.531   3.879  0.5963  0.1286  0.2270
  427PHE      N  985   4.629   6.406   3.909  0.5842  0.1792  0.1427
  427PHE      H  986   4.694   6.369   3.977 -0.5344  2.1055  2.4495
  427PHE     CA  987   4.623   6.347   3.775 -0.7354  0.0844  0.2067
  427PHE     HA  988   4.617   6.431   3.706  2.3805  1.9629  1.9895
  427PHE     CB  989   4.762   6.280   3.743  0.2045  0.5232  0.6797
  427PHE    HB1  990   4.843   6.342   3.782  0.0332  0.6555  0.8269
  427PHE    HB2  991   4.770   6.185   3.796 -0.7771 -0.5367 -0.9666
  427PHE     CG  992   4.789   6.260   3.587 -0.2422  0.1001 -0.7984
  427PHE    CD1  993   4.815   6.374   3.503  0.5174 -0.1890  0.2754
  427PHE    HD1  994   4.814   6.473   3.545 -0.9250 -0.2528  0.4530
  427PHE    CD2  995   4.789   6.130   3.532  0.4873 -0.3893  0.0146
  427PHE    HD2  996   4.778   6.047   3.600 -1.2118  0.6292  1.0996
  427PHE    CE1  997   4.845   6.347   3.367 -0.3401  0.0895  0.1251
  427PHE    HE1  998   4.864   6.421   3.291 -0.0004 -1.4261 -1.3388
  427PHE    CE2  999   4.801   6.109   3.395  0.7954 -0.1545 -1.1237
  427PHE    HE2 1000   4.777   6.017   3.343  0.7329 -0.2791 -0.8815
  427PHE     CZ 1001   4.830   6.216   3.317 -0.6345 -0.1497  0.6535
  427PHE     HZ 1002   4.840   6.186   3.213  0.2771  1.3254  0.2779
  427PHE      C 1003   4.523   6.228   3.767  1.0477 -0.1575  0.4172
  427PHE      O 1004   4.454   6.217   3.665  0.5553  0.0937  0.1630
  428ALA      N 1005   4.498   6.150   3.874  0.2760 -0.2124  0.2817
  428ALA      H 1006   4.540   6.173   3.963  1.0137 -1.9262  0.4213
  428ALA     CA 1007   4.406   6.039   3.878  0.2105  0.8378  0.4826
  428ALA     HA 1008   4.422   5.963   3.801  0.6354  0.4170  0.9798
  428ALA     CB 1009   4.431   5.955   4.007  0.6304 -0.4315  0.0561
  428ALA    HB1 1010   4.402   6.004   4.100  0.5408  0.2619 -0.3310
  428ALA    HB2 1011   4.376   5.861   4.012  1.5349 -0.9520  0.4023
  428ALA    HB3 1012   4.537   5.938   4.023  1.3227  1.5924 -1.9759
  428ALA      C 1013   4.255   6.077   3.880  0.2884 -0.1519 -0.4343
  428ALA      O 1014   4.165   6.003   3.845 -0.0251 -0.1369 -0.2690
  429ASP      N 1015   4.227   6.204   3.901 -0.4431  0.2001  0.0130
  429ASP      H 1016   4.311   6.259   3.911  0.5990 -1.5145  1.3247
  429ASP     CA 1017   4.098   6.275   3.915 -0.0103 -0.4144  0.0625
  429ASP     HA 1018   4.018   6.208   3.946  0.1083 -0.5225  0.1382
  429ASP     CB 1019   4.112   6.387   4.017  0.1152  0.6702 -0.2660
  429ASP    HB1 1020   4.202   6.448   4.010 -1.0779  2.4710 -0.7448
  429ASP    HB2 1021   4.023   6.451   4.018  0.6030  1.4147 -1.6601
  429ASP     CG 1022   4.109   6.353   4.164 -0.1024 -0.5656  0.8957
  429ASP    OD1 1023   4.023   6.283   4.212  0.3488  0.1353  0.5706
  429ASP    OD2 1024   4.189   6.413   4.236  0.2147 -0.5159  0.2702
  429ASP      C 1025   4.054   6.338   3.785  0.4706  0.3873  0.0203
  429ASP      O 1026   3.938   6.379   3.765  0.3744 -0.1894 -0.1989
  430LEU      N 1027   4.143   6.346   3.687  0.5821 -0.1030 -0.1942
  430LEU      H 1028   4.235   6.308   3.705  0.2057 -0.3137  1.4491
  430LEU     CA 1029   4.110   6.384   3.548 -0.7326  0.0104 -1.0152
  430LEU     HA 1030   4.052   6.476   3.551  2.6009  2.2606  1.2612
  430LEU     CB 1031   4.242   6.406   3.479  0.3221  0.2415  0.6679
  430LEU    HB1 1032   4.312   6.324   3.495  3.2368  2.1973 -1.0581
  430LEU    HB2 1033   4.241   6.405   3.370 -3.3345 -2.0803  0.5513
  430LEU     CG 1034   4.327   6.521   3.537  0.4808  0.5111  0.3470
  430LEU     HG 1035   4.366   6.501   3.637 -0.2307  0.9225  0.7192
  430LEU    CD1 1036   4.458   6.541   3.444 -0.1852  0.0732  0.1276
  430LEU   HD11 1037   4.511   6.635   3.456  0.6248 -0.5900  2.2062
  430LEU   HD12 1038   4.526   6.456   3.435 -1.7578 -1.0748 -1.8701
  430LEU   HD13 1039   4.425   6.552   3.341  1.7602 -2.2194 -0.8255
  430LEU    CD2 1040   4.248   6.650   3.562  0.1573  0.2914 -0.1953
  430LEU   HD21 1041   4.161   6.643   3.628  0.4816  1.6381  0.4126
  430LEU   HD22 1042   4.318   6.722   3.604 -0.1389  0.5009 -0.0590
  430LEU   HD23 1043   4.211   6.695   3.469 -0.0017 -1.5127 -1.0438
  430LEU      C 1044   4.041   6.270   3.479 -0.5236  0.2449  0.2900
  430LEU      O 1045   4.061   6.152   3.519  0.0146  0.4484  0.4094
  431PRO      N 1046   3.960   6.292   3.375  0.0864 -0.5619  0.4703
  431PRO     CA 1047   3.906   6.186   3.288  0.6662 -0.5222  0.1321
  431PRO     HA 1048   3.838   6.123   3.346  1.0362 -0.0332  1.1346
  431PRO     CB 1049   3.817   6.253   3.179  0.3793 -0.3009 -0.0183
  431PRO    HB1 1050   3.816   6.201   3.083 -0.0681 -2.5522  1.1352
  431PRO    HB2 1051   3.717   6.248   3.223 -0.4226  0.6791 -1.6367
  431PRO     CG 1052   3.864   6.390   3.172  0.0855 -0.0178  0.9271
  431PRO    HG1 1053   3.949   6.385   3.104  0.0504 -0.9928  0.9541
  431PRO    HG2 1054   3.789   6.462   3.139  0.4004  0.1953  0.6631
  431PRO     CD 1055   3.930   6.417   3.311  0.0930  1.1809  0.0640
  431PRO    HD1 1056   4.023   6.473   3.302  0.1847  1.0856  0.4116
  431PRO    HD2 1057   3.851   6.460   3.373  0.5108 -0.7588  2.0549
  431PRO      C 1058   4.018   6.095   3.239 -0.6739 -0.7776  0.4114
  431PRO      O 1059   4.127   6.144   3.206 -0.7047  0.4229 -0.0624
  432LYS      N 1060   4.000   5.963   3.233 -0.0418  0.3381  0.4185
  432LYS      H 1061   3.902   5.940   3.245 -0.2226 -0.2166 -1.8267
  432LYS     CA 1062   4.085   5.857   3.189 -0.7588  0.1452 -0.4978
  432LYS     HA 1063   4.170   5.863   3.258 -0.0512 -0.8671 -1.2512
  432LYS     CB 1064   4.018   5.718   3.221 -0.1222 -0.9495 -0.4491
  432LYS    HB1 1065   4.017   5.710   3.330 -3.0783 -0.2527 -0.3208
  432LYS    HB2 1066   3.915   5.704   3.188 -0.2504 -2.4460  0.5033
  432LYS     CG 1067   4.091   5.587   3.177 -1.1182 -0.6469 -0.1256
  432LYS    HG1 1068   4.022   5.504   3.194 -1.0842 -1.0104 -1.6095
  432LYS    HG2 1069   4.106   5.575   3.070  1.2239 -1.9776  0.2631
  432LYS     CD 1070   4.225   5.557   3.246  0.7000 -0.6513  0.0215
  432LYS    HD1 1071   4.283   5.644   3.215 -0.3616 -0.0311 -0.2636
  432LYS    HD2 1072   4.218   5.549   3.355  1.2060  2.0163  0.3118
  432LYS     CE 1073   4.299   5.446   3.172  0.2604  0.4600  0.0316
  432LYS    HE1 1074   4.238   5.356   3.173 -1.0843  1.3508  0.2602
  432LYS    HE2 1075   4.317   5.472   3.068 -2.8891 -0.7700 -0.9155
  432LYS     NZ 1076   4.431   5.420   3.228  0.1001 -0.2768  0.6016
  432LYS    HZ1 1077   4.486   5.377   3.156 -0.0583 -0.1673  0.4130
  432LYS    HZ2 1078   4.462   5.507   3.269 -0.0373 -0.1925  0.5268
  432LYS    HZ3 1079   4.412   5.357   3.305  1.3527 -2.7111 -0.9691
  432LYS      C 1080   4.144   5.877   3.040 -0.2682  0.5719 -0.0566
  432LYS      O 1081   4.258   5.830   3.014 -0.6851 -0.0007  0.1280
  433ALA      N 1082   4.058   5.929   2.949  0.0358  0.2810  0.2750
  433ALA      H 1083   3.968   5.960   2.983 -0.1010  1.2456 -0.9346
  433ALA     CA 1084   4.096   5.975   2.814  0.2443  0.4075 -0.2428
  433ALA     HA 1085   4.109   5.885   2.753 -1.3318 -1.6097  2.1740
  433ALA     CB 1086   3.966   6.033   2.750 -0.1044 -0.6965 -0.2737
  433ALA    HB1 1087   3.959   5.988   2.651  1.5200  1.2125 -1.3347
  433ALA    HB2 1088   3.873   6.005   2.799 -0.6306 -2.8106 -2.3280
  433ALA    HB3 1089   3.978   6.141   2.736  0.5901 -0.3847  2.2053
  433ALA      C 1090   4.215   6.072   2.814  0.3701  0.1403 -0.5520
  433ALA      O 1091   4.314   6.048   2.755 -0.5503 -0.2703  0.0611
  434ASP      N 1092   4.209   6.180   2.890  0.1158  0.2136  0.2783
  434ASP      H 1093   4.131   6.198   2.952 -1.3832 -2.6390 -0.6166
  434ASP     CA 1094   4.310   6.288   2.895 -0.2782 -0.2546  0.4255
  434ASP     HA 1095   4.349   6.327   2.801  2.5241 -0.1250  1.5389
  434ASP     CB 1096   4.255   6.413   2.971  0.7205 -0.1403 -0.3639
  434ASP    HB1 1097   4.234   6.383   3.073  1.2594 -2.4279 -0.8609
  434ASP    HB2 1098   4.340   6.480   2.964  2.1397 -1.9579 -1.9745
  434ASP     CG 1099   4.132   6.479   2.901 -0.1576 -0.7425 -1.1541
  434ASP    OD1 1100   4.077   6.427   2.808  0.1578 -0.1379  0.2589
  434ASP    OD2 1101   4.083   6.584   2.952 -0.4856  0.0235 -0.3105
  434ASP      C 1102   4.430   6.242   2.973 -0.0514  0.2497 -0.6742
  434ASP      O 1103   4.544   6.279   2.931  0.4940  0.0343 -0.3822
  435GLN      N 1104   4.413   6.153   3.076  0.2686  0.0679  0.0206
  435GLN      H 1105   4.318   6.121   3.089  0.2098 -0.2598 -1.1573
  435GLN     CA 1106   4.523   6.078   3.148 -0.4271  0.5947 -0.4147
  435GLN     HA 1107   4.596   6.143   3.197 -0.2520 -1.6437  2.5449
  435GLN     CB 1108   4.475   5.979   3.253 -0.0240 -0.2854 -0.4627
  435GLN    HB1 1109   4.395   5.916   3.216 -0.6835 -1.2353  2.3442
  435GLN    HB2 1110   4.551   5.905   3.276 -0.9220 -1.2302 -0.4793
  435GLN     CG 1111   4.418   6.052   3.388  0.0580  0.2371 -0.0798
  435GLN    HG1 1112   4.484   6.125   3.433 -2.1561  3.2584 -1.3262
  435GLN    HG2 1113   4.331   6.114   3.363 -1.0698 -1.5565 -0.8431
  435GLN     CD 1114   4.388   5.941   3.489 -0.0591  0.1804 -0.1764
  435GLN    OE1 1115   4.450   5.833   3.501  0.2510  0.0052 -0.1949
  435GLN    NE2 1116   4.270   5.951   3.550 -0.0001 -0.4863 -0.0161
  435GLN   HE21 1117   4.226   6.042   3.541 -0.9697 -1.0801 -1.8602
  435GLN   HE22 1118   4.239   5.877   3.611  1.2589 -1.0444 -0.0341
  435GLN      C 1119   4.616   6.004   3.049 -0.0461  0.3325  0.1214
  435GLN      O 1120   4.737   6.026   3.050  0.0352  0.1926  0.2517
  436ASP      N 1121   4.560   5.921   2.961 -0.2714 -0.7277 -0.0504
  436ASP      H 1122   4.460   5.907   2.963 -0.8275  1.8367 -2.8068
  436ASP     CA 1123   4.632   5.844   2.856  0.2799  0.1356 -0.6004
  436ASP     HA 1124   4.718   5.798   2.905  0.8842  0.6999 -1.1131
  436ASP     CB 1125   4.531   5.746   2.786  0.0846 -0.3074 -0.0498
  436ASP    HB1 1126   4.436   5.798   2.776  0.1535 -0.4890 -1.9693
  436ASP    HB2 1127   4.566   5.734   2.684  0.8827  1.2718 -0.0033
  436ASP     CG 1128   4.508   5.613   2.858 -0.6662 -0.6443  0.6207
  436ASP    OD1 1129   4.562   5.591   2.967  0.5237  0.1061  0.7624
  436ASP    OD2 1130   4.437   5.535   2.791 -0.6396  0.0083 -0.3294
  436ASP      C 1131   4.683   5.932   2.745 -0.1707  0.2799  0.0762
  436ASP      O 1132   4.796   5.917   2.703  0.3390 -0.4443 -0.1190
  437LEU      N 1133   4.602   6.032   2.706  0.1032  0.2091 -0.0681
  437LEU      H 1134   4.516   6.041   2.758  0.0587  0.6558 -0.2156
  437LEU     CA 1135   4.634   6.124   2.588 -0.6695  0.5869  0.1194
  437LEU     HA 1136   4.656   6.053   2.508 -1.7433 -0.0902  0.4031
  437LEU     CB 1137   4.507   6.213   2.546  0.3218  0.3640  1.2829
  437LEU    HB1 1138   4.415   6.159   2.567 -0.7909  1.8254  0.3725
  437LEU    HB2 1139   4.490   6.297   2.614 -0.9878 -1.5346  3.4163
  437LEU     CG 1140   4.492   6.248   2.393  0.2161 -0.4698 -0.1409
  437LEU     HG 1141   4.488   6.147   2.351 -0.0151 -1.5084  2.2073
  437LEU    CD1 1142   4.360   6.310   2.361  0.5926  0.2103  0.4294
  437LEU   HD11 1143   4.332   6.389   2.430 -0.4358 -0.0413  0.3317
  437LEU   HD12 1144   4.371   6.368   2.269 -2.5663  0.9142  0.3522
  437LEU   HD13 1145   4.279   6.237   2.353 -0.4741  1.4562 -0.7541
  437LEU    CD2 1146   4.605   6.326   2.324  0.6194  0.1366  0.1720
  437LEU   HD21 1147   4.611   6.427   2.364  0.1920 -0.7246  2.6112
  437LEU   HD22 1148   4.699   6.277   2.351 -0.5507 -0.5442  3.4686
  437LEU   HD23 1149   4.575   6.337   2.220 -3.0803  1.2955  1.2106
  437LEU      C 1150   4.763   6.210   2.624 -0.0533  1.0353 -0.5939
  437LEU      O 1151   4.851   6.207   2.538 -0.5346 -0.0891  0.4163
  438LEU      N 1152   4.766   6.270   2.747 -0.9946 -0.5045 -0.0029
  438LEU      H 1153   4.681   6.269   2.802 -0.5975 -2.1683  0.6158
  438LEU     CA 1154   4.883   6.354   2.792  0.8589  0.1928  0.0491
  438LEU     HA 1155   4.904   6.436   2.722 -0.5471  1.6604  1.2692
  438LEU     CB 1156   4.844   6.425   2.925  0.0699 -0.3564 -0.4059
  438LEU    HB1 1157   4.813   6.349   2.997  1.7328 -1.7052 -1.0399
  438LEU    HB2 1158   4.929   6.476   2.971 -0.7872 -0.9095  1.9248
  438LEU     CG 1159   4.737   6.537   2.929 -0.4440  0.5163  0.0639
  438LEU     HG 1160   4.649   6.491   2.884  0.6913 -2.0431  0.3131
  438LEU    CD1 1161   4.700   6.582   3.069 -0.5656  0.3387  0.4829
  438LEU   HD11 1162   4.655   6.491   3.109 -2.8382  1.5079  0.7428
  438LEU   HD12 1163   4.779   6.613   3.138 -1.1152  1.8639  0.4669
  438LEU   HD13 1164   4.624   6.659   3.060  1.9549  2.8560 -0.9029
  438LEU    CD2 1165   4.775   6.655   2.839 -0.0363 -0.0043  0.1457
  438LEU   HD21 1166   4.775   6.620   2.736 -2.3846 -0.9401  0.4133
  438LEU   HD22 1167   4.698   6.731   2.841 -1.2238 -1.1769  0.2349
  438LEU   HD23 1168   4.869   6.694   2.878 -0.1796 -1.6530  2.3439
  438LEU      C 1169   5.009   6.257   2.811  0.8118 -0.6443  0.8181
  438LEU      O 1170   5.116   6.299   2.775 -0.0762 -0.1300  0.2611
  439PHE      N 1171   4.988   6.142   2.870 -0.0948 -0.1286 -0.0329
  439PHE      H 1172   4.894   6.134   2.905  0.2381  1.0348  1.2429
  439PHE     CA 1173   5.082   6.033   2.879 -0.1853 -0.8263  0.5608
  439PHE     HA 1174   5.166   6.063   2.941  1.9399 -3.5968 -0.7260
  439PHE     CB 1175   5.021   5.921   2.958 -0.5488  0.3181  0.0546
  439PHE    HB1 1176   4.988   5.961   3.054 -0.0653  1.2278 -0.1470
  439PHE    HB2 1177   4.923   5.896   2.917 -0.6658 -1.4092  1.3116
  439PHE     CG 1178   5.114   5.811   2.995 -0.3472  0.2531  1.2617
  439PHE    CD1 1179   5.212   5.833   3.092  0.5943 -0.0657 -0.4678
  439PHE    HD1 1180   5.217   5.932   3.134 -1.0236  0.5334 -1.5886
  439PHE    CD2 1181   5.126   5.696   2.910 -0.5386  0.7075  0.0604
  439PHE    HD2 1182   5.068   5.684   2.819  0.7029 -1.4090 -0.5291
  439PHE    CE1 1183   5.312   5.743   3.121 -0.3953  0.1204 -0.4846
  439PHE    HE1 1184   5.386   5.760   3.198  1.4261 -1.4968 -1.7855
  439PHE    CE2 1185   5.231   5.612   2.937 -0.8035 -0.4615  0.0657
  439PHE    HE2 1186   5.254   5.525   2.876  0.8539  0.8239 -1.2195
  439PHE     CZ 1187   5.325   5.633   3.037  0.6776 -0.2564  0.0067
  439PHE     HZ 1188   5.399   5.558   3.063  0.2900  0.0219  2.1039
  439PHE      C 1189   5.141   5.996   2.745 -0.2597  0.1274  0.3889
  439PHE      O 1190   5.263   5.982   2.722  0.2793 -0.2291 -0.5173
  440GLU      N 1191   5.048   5.975   2.647 -0.7423  0.7827  0.3195
  440GLU      H 1192   4.949   5.985   2.664 -0.7804  0.4614  0.2955
  440GLU     CA 1193   5.097   5.924   2.512 -0.2897 -0.3234  0.4527
  440GLU     HA 1194   5.171   5.844   2.510  0.6621  0.5254 -2.8700
  440GLU     CB 1195   4.972   5.875   2.431  0.4343  0.2237  0.6276
  440GLU    HB1 1196   4.886   5.937   2.455  0.5562  1.9492 -2.7749
  440GLU    HB2 1197   4.983   5.904   2.326  1.3058  2.2469  1.2270
  440GLU     CG 1198   4.939   5.727   2.460 -0.0788 -1.1204 -0.3592
  440GLU    HG1 1199   5.016   5.657   2.429 -1.3356 -2.2413 -1.0780
  440GLU    HG2 1200   4.925   5.721   2.568  1.3549 -0.4924 -0.1173
  440GLU     CD 1201   4.812   5.679   2.395  0.0611 -0.2466 -0.4968
  440GLU    OE1 1202   4.729   5.762   2.351 -0.0807  0.2715 -0.3458
  440GLU    OE2 1203   4.785   5.557   2.399 -0.0088 -0.1232  0.4837
  440GLU      C 1204   5.169   6.040   2.431  0.9906  0.3385 -1.4110
  440GLU      O 1205   5.277   6.015   2.370  0.2643  0.0763 -0.1458
  441SER      N 1206   5.127   6.165   2.451  0.3197  0.1299 -0.2100
  441SER      H 1207   5.041   6.172   2.504  0.4118  0.0793 -0.0540
  441SER     CA 1208   5.185   6.287   2.397  0.5751  0.0423 -0.3810
  441SER     HA 1209   5.191   6.282   2.288 -0.0842 -1.4862 -0.3808
  441SER     CB 1210   5.089   6.411   2.434  0.4850  0.4730 -0.5663
  441SER    HB1 1211   5.068   6.411   2.541  2.0032 -0.8013 -0.2452
  441SER    HB2 1212   5.149   6.500   2.415 -1.1886  1.7742 -0.1077
  441SER     OG 1213   4.966   6.419   2.370 -0.0538 -0.3741  0.3134
  441SER     HG 1214   4.925   6.336   2.385 -0.3220 -0.5061 -0.9688
  441SER      C 1215   5.330   6.309   2.451 -0.3623 -0.2007 -0.6163
  441SER      O 1216   5.426   6.343   2.383 -0.3177  0.2353  0.2266
  442ALA      N 1217   5.347   6.299   2.585 -0.1030 -0.1450  0.2974
  442ALA      H 1218   5.263   6.273   2.634 -0.4455  1.5453  0.6738
  442ALA     CA 1219   5.462   6.348   2.660 -0.4540 -0.7459 -0.7148
  442ALA     HA 1220   5.509   6.436   2.615 -1.3782  1.2936  2.0287
  442ALA     CB 1221   5.410   6.391   2.797 -0.4025  0.1155 -0.2142
  442ALA    HB1 1222   5.481   6.445   2.861  0.5201 -1.2032 -0.0834
  442ALA    HB2 1223   5.322   6.455   2.797 -1.6073 -1.5000 -0.2828
  442ALA    HB3 1224   5.381   6.297   2.843  0.4576 -0.4517 -0.7972
  442ALA      C 1225   5.574   6.241   2.676  0.8108 -1.1053 -0.4661
  442ALA      O 1226   5.681   6.274   2.729 -0.3846  0.0553 -0.7427
  443PHE      N 1227   5.549   6.116   2.634  0.0706 -0.7360 -0.0793
  443PHE      H 1228   5.460   6.109   2.586 -1.1114  2.2451  1.4338
  443PHE     CA 1229   5.639   5.998   2.661 -0.0783 -0.6158  0.4422
  443PHE     HA 1230   5.651   5.996   2.769 -0.8061 -1.7921  0.5235
  443PHE     CB 1231   5.591   5.862   2.602  0.0059  0.5014  0.4103
  443PHE    HB1 1232   5.496   5.829   2.643 -0.1145 -0.4605 -0.5985
  443PHE    HB2 1233   5.586   5.866   2.493 -0.8537  0.7877  0.4516
  443PHE     CG 1234   5.692   5.747   2.635  0.9321 -0.8637 -0.1235
  443PHE    CD1 1235   5.698   5.714   2.773 -0.8350 -0.1120  0.2759
  443PHE    HD1 1236   5.625   5.742   2.846  1.9331  3.1071  2.0704
  443PHE    CD2 1237   5.781   5.690   2.542 -0.6065  0.0614  0.0124
  443PHE    HD2 1238   5.776   5.720   2.439  0.7684  0.4160  0.0178
  443PHE    CE1 1239   5.807   5.633   2.811  0.3911 -0.4477  0.1512
  443PHE    HE1 1240   5.813   5.609   2.916  0.7343  0.2110  0.2843
  443PHE    CE2 1241   5.883   5.604   2.583  0.2799 -0.2552 -0.4390
  443PHE    HE2 1242   5.938   5.557   2.503 -1.2378  1.2148 -2.4577
  443PHE     CZ 1243   5.900   5.575   2.724  0.4586  0.2977 -0.0875
  443PHE     HZ 1244   5.977   5.506   2.755  1.7168  0.6489 -2.2632
  443PHE      C 1245   5.786   6.024   2.624  0.0842  0.1669 -0.9332
  443PHE      O 1246   5.881   5.984   2.690 -0.1782  0.6935 -0.0529
  444LEU      N 1247   5.805   6.076   2.500  0.4304  0.2480  0.0564
  444LEU      H 1248   5.722   6.073   2.443  1.3479 -1.0690 -1.2856
  444LEU     CA 1249   5.932   6.096   2.443 -0.1561 -0.0182  0.2813
  444LEU     HA 1250   5.989   6.006   2.464 -0.6151 -0.1719  0.8840
  444LEU     CB 1251   5.917   6.123   2.290 -0.0337  0.8979  0.0003
  444LEU    HB1 1252   5.819   6.086   2.259  0.2095 -0.0622  0.3508
  444LEU    HB2 1253   5.914   6.231   2.276  0.3607  0.7641 -1.2307
  444LEU     CG 1254   6.028   6.061   2.199 -0.7113  0.5841  0.6882
  444LEU     HG 1255   5.972   5.996   2.132  2.4330 -0.2796 -1.3423
  444LEU    CD1 1256   6.097   6.157   2.100  0.0944  0.1855 -0.1871
  444LEU   HD11 1257   6.153   6.227   2.162 -0.1928 -1.9684  2.7374
  444LEU   HD12 1258   6.166   6.109   2.030 -0.3082 -0.2299 -0.3035
  444LEU   HD13 1259   6.018   6.206   2.043  0.3925  2.6769  1.4174
  444LEU    CD2 1260   6.134   5.973   2.260 -0.0821  1.0295  0.2568
  444LEU   HD21 1261   6.203   5.923   2.192  0.8401  0.5858  1.4638
  444LEU   HD22 1262   6.201   6.015   2.336 -0.1301 -1.7854  2.0391
  444LEU   HD23 1263   6.096   5.889   2.318  3.1620 -0.7619  0.0537
  444LEU      C 1264   6.012   6.210   2.506  0.0627 -0.0228  0.5475
  444LEU      O 1265   6.135   6.204   2.523 -0.1356 -0.1058 -0.0435
  445GLU      N 1266   5.937   6.314   2.541  0.1247  0.0513 -0.1955
  445GLU      H 1267   5.837   6.308   2.526 -0.3606  1.4739  1.9829
  445GLU     CA 1268   5.993   6.423   2.620 -0.4340  0.1722 -0.2691
  445GLU     HA 1269   6.081   6.465   2.571  0.3702 -2.6610 -1.4609
  445GLU     CB 1270   5.889   6.534   2.641  0.3675 -0.6787 -0.2970
  445GLU    HB1 1271   5.794   6.489   2.666  0.6441 -1.4156 -0.5631
  445GLU    HB2 1272   5.919   6.596   2.726 -0.4701 -1.0080  0.2433
  445GLU     CG 1273   5.880   6.630   2.524 -0.3604 -0.2272  0.7898
  445GLU    HG1 1274   5.964   6.699   2.525  0.3173 -0.9799 -0.7809
  445GLU    HG2 1275   5.905   6.578   2.431 -0.1490 -1.0580  1.3074
  445GLU     CD 1276   5.748   6.706   2.508  0.0149 -0.5672  0.1410
  445GLU    OE1 1277   5.756   6.829   2.523  0.8652 -0.4527 -0.5477
  445GLU    OE2 1278   5.645   6.644   2.478 -0.7034 -0.4044  0.0475
  445GLU      C 1279   6.041   6.376   2.757  0.1705 -0.0306 -0.0438
  445GLU      O 1280   6.157   6.387   2.794  0.2693 -0.1970 -0.2438
  446LEU      N 1281   5.950   6.301   2.827  0.4611 -0.1291  0.1788
  446LEU      H 1282   5.863   6.271   2.786  0.9544 -1.5871  0.1273
  446LEU     CA 1283   5.975   6.256   2.957  0.5348 -0.3999  0.1447
  446LEU     HA 1284   5.997   6.343   3.019 -2.1214  0.2155  0.3082
  446LEU     CB 1285   5.849   6.183   3.012 -0.3122  0.3207 -0.1525
  446LEU    HB1 1286   5.813   6.112   2.938 -0.1209 -0.5297  0.5641
  446LEU    HB2 1287   5.877   6.126   3.101 -1.0348  2.3644  1.4718
  446LEU     CG 1288   5.734   6.280   3.049 -0.1023  0.2196 -0.1653
  446LEU     HG 1289   5.717   6.357   2.973 -0.3403  1.3252  0.9789
  446LEU    CD1 1290   5.594   6.215   3.052  0.0125  0.8517 -0.0038
  446LEU   HD11 1291   5.583   6.157   2.961  2.5641  1.9096 -1.0962
  446LEU   HD12 1292   5.576   6.144   3.133 -1.4978  0.5333 -0.5880
  446LEU   HD13 1293   5.514   6.289   3.047  1.4704  2.5139  0.3618
  446LEU    CD2 1294   5.765   6.357   3.173 -0.5525 -0.5702 -0.0128
  446LEU   HD21 1295   5.863   6.404   3.174 -0.7552 -0.1390 -0.3099
  446LEU   HD22 1296   5.695   6.440   3.172  0.8983  0.6845 -0.2950
  446LEU   HD23 1297   5.743   6.301   3.264  1.4041  1.5754  1.8859
  446LEU      C 1298   6.091   6.152   2.955  0.1467 -0.4680 -0.2169
  446LEU      O 1299   6.169   6.161   3.051 -0.4549 -0.3992  0.1259
  447PHE      N 1300   6.110   6.078   2.847  0.2210  0.8116 -0.1412
  447PHE      H 1301   6.042   6.085   2.773  0.9826 -0.1138 -0.9597
  447PHE     CA 1302   6.220   5.981   2.832 -0.0251 -0.1308 -0.8115
  447PHE     HA 1303   6.213   5.925   2.925  0.5943  2.0760  0.6366
  447PHE     CB 1304   6.195   5.888   2.711 -0.0071 -0.5275 -1.0568
  447PHE    HB1 1305   6.109   5.825   2.732 -0.4364  0.5120  0.4751
  447PHE    HB2 1306   6.178   5.951   2.623 -0.3550 -0.3077 -0.8367
  447PHE     CG 1307   6.293   5.783   2.679 -0.0673 -0.2860  0.5321
  447PHE    CD1 1308   6.402   5.813   2.591  0.3560 -0.0387 -1.0160
  447PHE    HD1 1309   6.405   5.911   2.545 -1.9908  0.1348 -0.9547
  447PHE    CD2 1310   6.290   5.655   2.733 -0.4222  0.6666  0.4535
  447PHE    HD2 1311   6.203   5.623   2.788 -0.1529  0.2063  0.6168
  447PHE    CE1 1312   6.501   5.717   2.560 -0.4362 -0.0633  0.1054
  447PHE    HE1 1313   6.584   5.729   2.491 -1.6473  1.0786 -1.2062
  447PHE    CE2 1314   6.383   5.559   2.697 -0.4513  1.3114 -0.4058
  447PHE    HE2 1315   6.377   5.459   2.737 -1.2655  0.9397 -1.3957
  447PHE     CZ 1316   6.491   5.589   2.612  0.0345  0.2916 -0.3773
  447PHE     HZ 1317   6.566   5.514   2.593 -1.0276 -1.2828  1.2816
  447PHE      C 1318   6.361   6.047   2.822  0.1781 -0.3297  0.1946
  447PHE      O 1319   6.449   6.011   2.902 -0.3468 -0.2418 -0.4374
  448VAL      N 1320   6.374   6.148   2.738  0.6274 -0.5369  0.5037
  448VAL      H 1321   6.290   6.175   2.690  1.2507  2.4826  0.9306
  448VAL     CA 1322   6.498   6.233   2.726 -0.4666  0.1044  0.5869
  448VAL     HA 1323   6.578   6.161   2.707  0.8099  0.5175  3.7891
  448VAL     CB 1324   6.484   6.312   2.592 -0.3213 -0.0700  0.0444
  448VAL     HB 1325   6.390   6.367   2.592  0.2954  1.0022  0.0288
  448VAL    CG1 1326   6.593   6.418   2.567  1.0942 -0.0464  0.4330
  448VAL   HG11 1327   6.554   6.474   2.483  1.1694  0.6901  0.8812
  448VAL   HG12 1328   6.591   6.493   2.646 -0.0612  1.0961 -0.6559
  448VAL   HG13 1329   6.697   6.388   2.553  1.4777  1.9222 -1.5026
  448VAL    CG2 1330   6.469   6.217   2.470  0.1876 -0.0434  1.1125
  448VAL   HG21 1331   6.472   6.273   2.377 -0.2443  1.3112  1.8924
  448VAL   HG22 1332   6.548   6.142   2.477 -0.2733 -0.4717  1.8301
  448VAL   HG23 1333   6.369   6.174   2.470  0.5470 -1.2565 -2.8682
  448VAL      C 1334   6.526   6.314   2.851  0.6373 -0.3617 -0.3941
  448VAL      O 1335   6.636   6.339   2.891  0.4098  0.7522 -0.5932
  449LEU      N 1336   6.418   6.360   2.917 -0.3177  0.2821 -0.2456
  449LEU      H 1337   6.324   6.342   2.884 -0.0406 -1.6077 -0.0622
  449LEU     CA 1338   6.432   6.445   3.034  0.0268  0.5329 -0.5677
  449LEU     HA 1339   6.510   6.520   3.019  1.0868  0.2952  2.7965
  449LEU     CB 1340   6.299   6.513   3.055 -0.3708  0.1238 -0.6693
  449LEU    HB1 1341   6.278   6.549   2.955 -0.9017 -0.9036 -0.9404
  449LEU    HB2 1342   6.206   6.456   3.063 -0.6481  0.7163  0.6528
  449LEU     CG 1343   6.290   6.629   3.148  0.1349  1.0482  0.3571
  449LEU     HG 1344   6.314   6.586   3.246  1.4677  1.1778  0.1107
  449LEU    CD1 1345   6.385   6.741   3.123  0.2824 -0.7259 -0.0873
  449LEU   HD11 1346   6.483   6.721   3.166 -0.1648  0.1973  1.4413
  449LEU   HD12 1347   6.394   6.751   3.015  1.0746 -2.1646 -0.1734
  449LEU   HD13 1348   6.352   6.835   3.169 -1.5366 -0.5571 -1.5833
  449LEU    CD2 1349   6.153   6.675   3.165 -0.0087 -0.6952  0.7398
  449LEU   HD21 1350   6.089   6.691   3.078  2.0299  1.3907 -0.4929
  449LEU   HD22 1351   6.102   6.593   3.216 -1.2806 -0.2039  0.3077
  449LEU   HD23 1352   6.136   6.769   3.216  0.0099  0.8128 -1.8331
  449LEU      C 1353   6.484   6.366   3.161  0.0732  0.1547 -0.6391
  449LEU      O 1354   6.572   6.417   3.234 -0.1291 -0.0868 -0.1294
  450ARG      N 1355   6.436   6.243   3.181  0.1383 -0.1793 -1.0746
  450ARG      H 1356   6.356   6.214   3.127  0.0694  0.8152 -1.5178
  450ARG     CA 1357   6.479   6.159   3.296  0.2568 -0.3315  0.1465
  450ARG     HA 1358   6.496   6.225   3.382 -0.2649  1.7380 -1.2460
  450ARG     CB 1359   6.365   6.062   3.326  0.0771 -0.2280  0.4889
  450ARG    HB1 1360   6.353   6.001   3.236  1.6971  0.3562 -0.1618
  450ARG    HB2 1361   6.389   5.993   3.407 -1.3831 -1.6580 -0.2255
  450ARG     CG 1362   6.237   6.127   3.376  0.2804 -0.5163  0.1592
  450ARG    HG1 1363   6.253   6.164   3.477 -0.3692  0.0202  0.0717
  450ARG    HG2 1364   6.208   6.212   3.314 -2.0587 -0.2181  1.5264
  450ARG     CD 1365   6.111   6.035   3.371  0.3893 -0.3362 -1.0346
  450ARG    HD1 1366   6.026   6.071   3.430  0.9473  1.7318 -1.4112
  450ARG    HD2 1367   6.080   6.021   3.268  1.6919 -1.0139 -1.3525
  450ARG     NE 1368   6.144   5.895   3.401 -0.7590  0.7058 -0.5221
  450ARG     HE 1369   6.131   5.831   3.324 -1.6678 -0.3488  0.4692
  450ARG     CZ 1370   6.176   5.850   3.525  0.4429 -0.7198  0.1681
  450ARG    NH1 1371   6.160   5.928   3.634  0.2902 -0.5346 -0.3427
  450ARG   HH11 1372   6.109   6.014   3.623 -1.0456 -1.4670 -2.0837
  450ARG   HH12 1373   6.176   5.900   3.729 -1.9198 -0.0779  0.2024
  450ARG    NH2 1374   6.226   5.727   3.539  0.0964 -0.4980  0.5092
  450ARG   HH21 1375   6.214   5.654   3.471 -2.3133 -0.2315  0.5559
  450ARG   HH22 1376   6.239   5.694   3.634 -0.0536  1.9279  1.4470
  450ARG      C 1377   6.607   6.083   3.272 -0.1313  0.2932 -0.1328
  450ARG      O 1378   6.678   6.058   3.367  0.0379 -0.3872 -0.5057
  451LEU      N 1379   6.639   6.047   3.151  1.0480 -0.4400 -0.0113
  451LEU      H 1380   6.573   6.077   3.080  1.7446  2.1569  0.3387
  451LEU     CA 1381   6.766   6.015   3.089  0.0717  0.7078 -0.4513
  451LEU     HA 1382   6.804   5.930   3.147 -3.4533  1.2825  3.1831
  451LEU     CB 1383   6.753   5.976   2.937  0.1748 -0.3509  0.5606
  451LEU    HB1 1384   6.687   5.890   2.931  0.0515 -0.1889 -0.6107
  451LEU    HB2 1385   6.708   6.058   2.882  2.3817  0.7227  0.2319
  451LEU     CG 1386   6.888   5.944   2.860  0.4342 -0.1979 -0.8771
  451LEU     HG 1387   6.948   6.034   2.869  2.1099 -1.3482  0.0446
  451LEU    CD1 1388   6.966   5.823   2.928 -0.1243 -0.5343 -0.3149
  451LEU   HD11 1389   6.910   5.731   2.913 -1.1489  0.1496 -0.7405
  451LEU   HD12 1390   7.065   5.792   2.893  0.7209  0.6472  0.8716
  451LEU   HD13 1391   6.971   5.828   3.037 -1.1125  2.4287 -0.3215
  451LEU    CD2 1392   6.863   5.929   2.705 -0.0310 -0.4315  0.9824
  451LEU   HD21 1393   6.821   6.021   2.663  0.4266 -1.7787 -2.8431
  451LEU   HD22 1394   6.962   5.914   2.662  0.6941  4.8977 -0.0177
  451LEU   HD23 1395   6.801   5.843   2.683 -1.3146  0.8239 -0.6138
  451LEU      C 1396   6.868   6.125   3.114  0.1264  0.6526  0.8921
  451LEU      O 1397   6.965   6.094   3.176  0.1777 -0.4093 -0.2939
  452ALA      N 1398   6.846   6.246   3.056  0.1735 -0.7517 -0.3324
  452ALA      H 1399   6.755   6.271   3.020 -0.1633  1.3504  1.7350
  452ALA     CA 1400   6.935   6.356   3.058  0.5925  0.0751 -0.0413
  452ALA     HA 1401   7.030   6.329   3.011  1.1365  1.1410  0.4108
  452ALA     CB 1402   6.882   6.465   2.970 -0.3194  0.2100  0.0501
  452ALA    HB1 1403   6.948   6.551   2.982 -0.9233  0.8809 -1.2515
  452ALA    HB2 1404   6.894   6.442   2.864 -1.1111 -0.1384  0.0290
  452ALA    HB3 1405   6.784   6.492   3.008  0.1809  0.9465  0.8661
  452ALA      C 1406   6.976   6.397   3.200 -0.2231 -0.4068  0.0029
  452ALA      O 1407   7.092   6.444   3.207  0.2870 -0.0521 -0.0446
  453TYR      N 1408   6.895   6.392   3.304  0.8086  0.1865  0.7488
  453TYR      H 1409   6.808   6.342   3.295  1.0506 -0.0011 -0.8405
  453TYR     CA 1410   6.922   6.443   3.437  0.1976  0.1773  0.3146
  453TYR     HA 1411   6.980   6.536   3.433  2.6572 -1.2917 -0.8271
  453TYR     CB 1412   6.784   6.450   3.515  0.0898  0.1374 -0.0827
  453TYR    HB1 1413   6.726   6.534   3.477  0.5257  1.4856  2.0553
  453TYR    HB2 1414   6.737   6.353   3.501 -2.8665  1.4854 -0.2727
  453TYR     CG 1415   6.797   6.484   3.661 -0.7760 -0.0980  0.8467
  453TYR    CD1 1416   6.886   6.585   3.694  0.2402  0.1156 -0.2709
  453TYR    HD1 1417   6.931   6.641   3.614  0.2343  0.4990 -0.0113
  453TYR    CD2 1418   6.715   6.422   3.752  0.3437  0.4150 -0.1899
  453TYR    HD2 1419   6.635   6.352   3.732 -2.1558  2.1568  2.8816
  453TYR    CE1 1420   6.894   6.623   3.828 -0.8681 -0.3224  0.2961
  453TYR    HE1 1421   6.963   6.704   3.846 -0.4535  0.0999 -2.5767
  453TYR    CE2 1422   6.734   6.447   3.891 -0.3895  0.8533 -0.3192
  453TYR    HE2 1423   6.685   6.387   3.965  1.4566  0.1896  0.4374
  453TYR     CZ 1424   6.822   6.550   3.931 -0.5338  0.6180 -0.2198
  453TYR     OH 1425   6.845   6.572   4.062 -0.2273  0.5221  0.0178
  453TYR     HH 1426   6.831   6.501   4.123 -1.0697  1.4099  0.8955
  453TYR      C 1427   7.017   6.341   3.518 -0.2207 -0.0067  0.5796
  453TYR      O 1428   7.101   6.382   3.598  0.0445 -0.6605  0.3808
  454ARG      N 1429   7.010   6.205   3.507 -0.2550  0.1954 -0.1018
  454ARG      H 1430   6.951   6.176   3.431  0.5072  1.4954 -1.2386
  454ARG     CA 1431   7.105   6.115   3.581  0.2473  0.7914 -0.0713
  454ARG     HA 1432   7.138   6.151   3.678 -1.4763 -0.8276  1.1857
  454ARG     CB 1433   7.023   5.987   3.618  0.3069  0.2739  0.1133
  454ARG    HB1 1434   7.089   5.921   3.673  0.4733 -0.2408 -0.6985
  454ARG    HB2 1435   6.947   6.006   3.694 -1.4031 -3.4648 -0.4610
  454ARG     CG 1436   6.969   5.886   3.520  0.6177 -0.2068  0.2568
  454ARG    HG1 1437   6.900   5.946   3.460  0.6660  2.2338  2.4695
  454ARG    HG2 1438   7.041   5.857   3.444  0.1910 -0.6487  0.0137
  454ARG     CD 1439   6.904   5.760   3.578 -0.1684  0.1160  0.4258
  454ARG    HD1 1440   6.906   5.689   3.494  1.5242  4.2075 -3.3829
  454ARG    HD2 1441   6.956   5.718   3.664  1.6316  0.6381 -0.3715
  454ARG     NE 1442   6.756   5.782   3.594  0.5685 -0.1365  1.0782
  454ARG     HE 1443   6.729   5.830   3.679 -0.1901 -0.3057  0.9421
  454ARG     CZ 1444   6.663   5.783   3.495  0.0454  0.7432  0.1627
  454ARG    NH1 1445   6.693   5.739   3.372 -0.0458  0.0099  0.4191
  454ARG   HH11 1446   6.787   5.713   3.345 -0.1397 -1.8221  1.6278
  454ARG   HH12 1447   6.633   5.738   3.291  0.2564 -2.6683  0.1369
  454ARG    NH2 1448   6.540   5.812   3.523  0.4755 -0.5743 -0.4611
  454ARG   HH21 1449   6.517   5.836   3.619  0.1099 -1.6419 -0.2722
  454ARG   HH22 1450   6.465   5.812   3.456 -1.3318  0.6592  1.4648
  454ARG      C 1451   7.228   6.082   3.503  0.3510  0.1699 -0.0343
  454ARG      O 1452   7.332   6.061   3.561  0.1005 -0.1294  0.9661
  455SER      N 1453   7.219   6.086   3.373 -0.0969 -0.6541  0.0710
  455SER      H 1454   7.140   6.130   3.328  0.4239  0.4198  0.1706
  455SER     CA 1455   7.328   6.067   3.273  0.5806  0.6725  0.7121
  455SER     HA 1456   7.364   5.964   3.262 -0.8630  0.2787 -0.7706
  455SER     CB 1457   7.265   6.070   3.137  0.2341 -0.1325  1.0167
  455SER    HB1 1458   7.214   6.165   3.121 -2.5326 -1.7029 -0.1136
  455SER    HB2 1459   7.348   6.069   3.065 -1.0908  2.2800 -0.7219
  455SER     OG 1460   7.180   5.962   3.116  0.2891 -0.7229  0.4197
  455SER     HG 1461   7.095   5.985   3.150 -0.2659 -2.1982  0.1080
  455SER      C 1462   7.451   6.157   3.296 -0.2236 -0.4753  0.1162
  455SER      O 1463   7.433   6.272   3.330 -0.6313 -0.3986 -0.5523
  456ASN      N 1464   7.576   6.119   3.288 -0.4193 -0.4238 -0.0811
  456ASN      H 1465   7.592   6.022   3.261  2.3477  0.1826 -0.9756
  456ASN     CA 1466   7.692   6.214   3.296  0.2959  0.4724  0.2547
  456ASN     HA 1467   7.668   6.301   3.357  2.4530  0.7710  0.7560
  456ASN     CB 1468   7.800   6.128   3.363 -0.2751  0.2241 -0.1943
  456ASN    HB1 1469   7.745   6.068   3.435 -0.4015 -0.4221 -0.8161
  456ASN    HB2 1470   7.860   6.056   3.307  0.1778  0.0978  0.4480
  456ASN     CG 1471   7.913   6.220   3.413  0.3297  0.8900 -0.4517
  456ASN    OD1 1472   7.970   6.309   3.348 -0.0138 -0.1201 -0.2609
  456ASN    ND2 1473   7.974   6.181   3.524  0.1019 -0.2305 -0.0678
  456ASN   HD21 1474   7.951   6.091   3.564  1.4611 -0.8729 -0.6805
  456ASN   HD22 1475   8.061   6.214   3.563  0.1781  0.5658 -0.8875
  456ASN      C 1476   7.733   6.249   3.149  0.1645 -0.6382 -0.1352
  456ASN      O 1477   7.763   6.161   3.073  0.3856  0.0440  0.3327
  457PRO      N 1478   7.731   6.381   3.105 -0.3211  0.0841 -0.0340
  457PRO     CA 1479   7.751   6.436   2.972  0.2197  0.2555 -0.0154
  457PRO     HA 1480   7.713   6.370   2.894 -2.3381  1.5107  0.0840
  457PRO     CB 1481   7.686   6.574   2.968 -0.1909  0.0934 -0.9087
  457PRO    HB1 1482   7.721   6.652   2.900 -0.3687  1.0470  0.0724
  457PRO    HB2 1483   7.586   6.572   2.925 -0.4030 -0.2698 -0.4034
  457PRO     CG 1484   7.682   6.618   3.115 -0.7856 -0.3237  0.0509
  457PRO    HG1 1485   7.773   6.672   3.144 -1.1788  0.3188  0.1224
  457PRO    HG2 1486   7.589   6.668   3.142 -0.2360  0.9481 -0.2830
  457PRO     CD 1487   7.679   6.488   3.189 -0.2520 -0.7406 -0.1675
  457PRO    HD1 1488   7.738   6.507   3.278  2.6366  3.9492 -2.6326
  457PRO    HD2 1489   7.572   6.475   3.205 -0.3585 -2.4674 -1.9269
  457PRO      C 1490   7.901   6.462   2.941 -0.0211  0.3090  0.4585
  457PRO      O 1491   7.949   6.427   2.828 -0.2921  0.2596  0.0516
  458VAL      N 1492   7.970   6.514   3.041  0.6603  0.3841 -0.1839
  458VAL      H 1493   7.916   6.534   3.124  1.5620 -0.9917  0.7829
  458VAL     CA 1494   8.117   6.523   3.046  0.3399  0.2807 -0.3498
  458VAL     HA 1495   8.136   6.582   2.956  1.7651 -0.3478 -0.5027
  458VAL     CB 1496   8.168   6.580   3.181 -0.3643 -0.6228  0.7840
  458VAL     HB 1497   8.122   6.523   3.262 -2.3639  1.8194  1.4921
  458VAL    CG1 1498   8.321   6.587   3.211 -0.0108  0.7786  0.0807
  458VAL   HG11 1499   8.367   6.488   3.216 -1.5230 -0.1209 -1.9586
  458VAL   HG12 1500   8.387   6.637   3.140 -0.5865 -0.8455 -1.7144
  458VAL   HG13 1501   8.349   6.641   3.301  1.7341  1.1297 -0.6401
  458VAL    CG2 1502   8.110   6.718   3.207 -0.3949 -0.0863  0.5849
  458VAL   HG21 1503   8.141   6.787   3.129 -1.2576 -1.8831 -1.4838
  458VAL   HG22 1504   8.001   6.716   3.213 -0.4335  0.5530  0.2002
  458VAL   HG23 1505   8.145   6.759   3.301  1.1655  0.6347 -0.2777
  458VAL      C 1506   8.198   6.390   3.006  0.0584 -0.0860 -0.8141
  458VAL      O 1507   8.300   6.394   2.941 -0.3579 -0.4194  0.1549
  459GLU      N 1508   8.154   6.275   3.057 -0.4956  0.1553 -0.9601
  459GLU      H 1509   8.074   6.274   3.118 -1.6362 -2.0909 -2.3634
  459GLU     CA 1510   8.216   6.147   3.036  0.2187 -0.0863 -0.1812
  459GLU     HA 1511   8.321   6.154   3.005  0.4197 -1.5890  0.0965
  459GLU     CB 1512   8.191   6.061   3.161 -0.0479  0.4663  0.1343
  459GLU    HB1 1513   8.090   6.079   3.196 -0.2174  1.3375 -0.7874
  459GLU    HB2 1514   8.196   5.960   3.119 -2.3280  0.6268 -0.6188
  459GLU     CG 1515   8.300   6.081   3.265  0.2952 -0.6311 -0.8734
  459GLU    HG1 1516   8.406   6.073   3.245  0.8697 -0.3655  1.6838
  459GLU    HG2 1517   8.288   6.183   3.303 -0.1230 -1.0184  0.0840
  459GLU     CD 1518   8.284   5.985   3.384  0.4706  0.5382  0.5979
  459GLU    OE1 1519   8.287   5.861   3.365 -0.1573  0.2968  0.1977
  459GLU    OE2 1520   8.272   6.027   3.498 -0.2090 -0.4831 -0.2711
  459GLU      C 1521   8.139   6.091   2.918 -0.0186 -0.2214  0.3869
  459GLU      O 1522   8.193   6.011   2.838  0.0352  0.0124  0.0147
  460GLY      N 1523   8.008   6.121   2.908 -1.0336 -0.3115 -0.0643
  460GLY      H 1524   7.960   6.182   2.973 -1.0002  0.5341 -0.8175
  460GLY     CA 1525   7.926   6.091   2.793 -0.5471  0.3067 -0.0916
  460GLY    HA1 1526   7.842   6.158   2.777 -0.1033  0.5971 -1.3075
  460GLY    HA2 1527   7.978   6.087   2.697 -0.6890 -0.9032 -0.1425
  460GLY      C 1528   7.858   5.949   2.808 -1.0003 -0.7192  0.0195
  460GLY      O 1529   7.845   5.870   2.717 -0.1330 -0.2738  0.0438
  461LYS      N 1530   7.807   5.927   2.935 -0.6195  0.4262  0.1266
  461LYS      H 1531   7.813   6.003   3.001 -2.0077 -0.2641  1.1082
  461LYS     CA 1532   7.736   5.807   2.977 -0.5952 -0.2129 -0.9943
  461LYS     HA 1533   7.766   5.723   2.915  3.6485 -0.8083  1.4965
  461LYS     CB 1534   7.769   5.770   3.128 -0.2472  0.8373 -0.0341
  461LYS    HB1 1535   7.764   5.860   3.190  1.8192  0.6944  0.4119
  461LYS    HB2 1536   7.701   5.701   3.178  1.0764 -0.4351  0.0787
  461LYS     CG 1537   7.910   5.717   3.136 -0.7092  0.0737  0.4569
  461LYS    HG1 1538   7.917   5.609   3.122  1.2732  0.3398 -1.0130
  461LYS    HG2 1539   7.966   5.756   3.051 -0.5184  0.2673  0.6700
  461LYS     CD 1540   7.987   5.744   3.265  0.3066 -0.0731  0.0814
  461LYS    HD1 1541   8.029   5.845   3.265 -0.0629  0.1285  1.9774
  461LYS    HD2 1542   7.919   5.733   3.349  1.0094 -0.8020  0.5726
  461LYS     CE 1543   8.095   5.639   3.304 -0.1054 -0.1124 -0.6009
  461LYS    HE1 1544   8.045   5.542   3.296  0.0053 -0.0628 -2.3591
  461LYS    HE2 1545   8.167   5.624   3.223  1.2410  3.3183 -0.1919
  461LYS     NZ 1546   8.160   5.657   3.434 -0.3100 -0.1708 -0.0936
  461LYS    HZ1 1547   8.106   5.680   3.516  0.9447 -0.7165  0.9139
  461LYS    HZ2 1548   8.216   5.575   3.453  1.6531  0.9382 -0.8407
  461LYS    HZ3 1549   8.218   5.737   3.414 -1.1367  0.3730 -0.3936
  461LYS      C 1550   7.587   5.842   2.973 -0.1121 -0.3704 -0.1703
  461LYS      O 1551   7.547   5.930   3.047  0.5401  0.1223  0.0169
  462LEU      N 1552   7.514   5.751   2.915  0.3542  0.3161 -0.3520
  462LEU      H 1553   7.557   5.670   2.873 -0.3986 -0.2938  0.0357
  462LEU     CA 1554   7.369   5.754   2.902  1.6794  0.3025  0.5407
  462LEU     HA 1555   7.325   5.851   2.928 -0.7628 -0.6200  0.1310
  462LEU     CB 1556   7.330   5.722   2.746  0.0094 -0.0476  0.4378
  462LEU    HB1 1557   7.395   5.641   2.713  0.8311  0.4754  0.7326
  462LEU    HB2 1558   7.230   5.681   2.750 -0.1314  0.3133  0.7494
  462LEU     CG 1559   7.365   5.835   2.647  0.5929  0.4979 -0.0965
  462LEU     HG 1560   7.331   5.792   2.553  1.9607 -2.9122  0.8029
  462LEU    CD1 1561   7.283   5.965   2.664  0.4351  0.8517 -0.0131
  462LEU   HD11 1562   7.312   6.023   2.752  0.6518  2.1328 -0.8991
  462LEU   HD12 1563   7.313   6.027   2.579  3.0181  2.0693  1.6324
  462LEU   HD13 1564   7.176   5.947   2.672  0.9346 -2.9291  0.1269
  462LEU    CD2 1565   7.510   5.872   2.625 -0.1882 -0.2438 -0.2639
  462LEU   HD21 1566   7.521   5.923   2.529 -3.2199  2.6692  0.7599
  462LEU   HD22 1567   7.538   5.937   2.708 -1.8644  0.0627  0.1048
  462LEU   HD23 1568   7.562   5.776   2.621 -2.5934 -1.6509 -0.1298
  462LEU      C 1569   7.302   5.652   2.999 -0.8359 -0.5779  0.2755
  462LEU      O 1570   7.322   5.533   2.977  0.1736  0.1515  0.3877
  463ILE      N 1571   7.238   5.696   3.110  0.0876 -0.3113  0.9323
  463ILE      H 1572   7.229   5.795   3.128 -2.0584 -0.3214  0.1878
  463ILE     CA 1573   7.205   5.612   3.223 -1.1872  0.0916  0.8188
  463ILE     HA 1574   7.252   5.514   3.222 -2.5368 -0.5836 -0.0034
  463ILE     CB 1575   7.269   5.682   3.352 -0.1276 -0.3504  0.5037
  463ILE     HB 1576   7.243   5.788   3.350 -0.5518 -0.4669 -0.4566
  463ILE    CG1 1577   7.421   5.680   3.343  0.2159 -0.7811  0.1837
  463ILE   HG11 1578   7.450   5.575   3.346 -0.9659 -1.1098  2.0389
  463ILE   HG12 1579   7.445   5.710   3.241 -0.1055  1.6974  0.7695
  463ILE    CG2 1580   7.209   5.615   3.485  0.9930 -0.4088 -0.4792
  463ILE   HG21 1581   7.208   5.688   3.566 -0.9538  0.5117 -1.2524
  463ILE   HG22 1582   7.105   5.586   3.471  0.4113  0.7990  1.0965
  463ILE   HG23 1583   7.263   5.527   3.520  0.0159 -0.4334  1.0870
  463ILE     CD 1584   7.498   5.758   3.443  0.7226 -0.5325 -0.4710
  463ILE    HD1 1585   7.467   5.729   3.543 -1.3240 -0.5822 -1.0618
  463ILE    HD2 1586   7.606   5.755   3.430  0.7197  0.4034 -0.7719
  463ILE    HD3 1587   7.466   5.862   3.445  2.0249  0.0382 -3.3189
  463ILE      C 1588   7.049   5.599   3.215  0.5392  0.4723  0.7414
  463ILE      O 1589   6.970   5.689   3.249 -0.7160  0.0484 -0.0958
  464PHE      N 1590   7.005   5.485   3.156  0.1711  0.1183 -0.6765
  464PHE      H 1591   7.077   5.426   3.119  1.1073 -0.1669  1.4264
  464PHE     CA 1592   6.869   5.454   3.119  0.0702 -0.0828  0.2335
  464PHE     HA 1593   6.828   5.550   3.088  1.8670  0.1937 -1.4760
  464PHE     CB 1594   6.856   5.356   3.003 -0.2236  0.3008  0.5593
  464PHE    HB1 1595   6.909   5.265   3.028  1.4014  1.2304  0.6799
  464PHE    HB2 1596   6.752   5.328   2.989 -0.6929 -0.0184  3.8722
  464PHE     CG 1597   6.912   5.404   2.871  0.6077 -0.0980 -0.2871
  464PHE    CD1 1598   7.040   5.366   2.843 -1.4184  0.0496  0.1251
  464PHE    HD1 1599   7.087   5.290   2.903  1.3996 -0.4905 -2.4915
  464PHE    CD2 1600   6.845   5.502   2.790  0.1900  0.5093  0.2104
  464PHE    HD2 1601   6.744   5.533   2.810  0.1758  1.8981 -1.7459
  464PHE    CE1 1602   7.107   5.423   2.735  0.6162  0.6929 -0.2255
  464PHE    HE1 1603   7.211   5.397   2.730  0.7311 -0.2614  3.5454
  464PHE    CE2 1604   6.912   5.553   2.674 -0.3555 -0.2963 -0.0015
  464PHE    HE2 1605   6.860   5.625   2.612  0.1073  0.0834  0.0504
  464PHE     CZ 1606   7.043   5.512   2.648  0.2220 -0.0691  0.2723
  464PHE     HZ 1607   7.092   5.561   2.565  0.3962  0.4473  0.6741
  464PHE      C 1608   6.773   5.420   3.234  1.0249 -0.8529 -0.4860
  464PHE      O 1609   6.822   5.366   3.331 -0.3461  0.2801  0.1177
  465CYS      N 1610   6.639   5.441   3.235 -0.3904 -0.1651 -0.1650
  465CYS      H 1611   6.600   5.477   3.149  0.8730  3.2398  0.5121
  465CYS     CA 1612   6.534   5.416   3.337  0.3868  0.5133  0.2346
  465CYS     HA 1613   6.557   5.482   3.420  0.6692  1.1475 -0.3414
  465CYS     CB 1614   6.392   5.472   3.297  0.1780 -0.4133  0.6280
  465CYS    HB1 1615   6.353   5.428   3.205  0.9527 -0.6211  0.3921
  465CYS    HB2 1616   6.311   5.453   3.367  0.8867  1.0975  1.9189
  465CYS     SG 1617   6.400   5.651   3.262  0.3065 -0.1048  0.3138
  465CYS     HG 1618   6.454   5.647   3.140 -1.3079 -1.2235 -0.3994
  465CYS      C 1619   6.529   5.275   3.387  0.6276 -0.7859  0.2341
  465CYS      O 1620   6.474   5.254   3.493 -0.2436  0.4968  0.5512
  466ASN      N 1621   6.587   5.182   3.316 -0.2980 -0.0275 -0.3863
  466ASN      H 1622   6.648   5.202   3.238 -0.3842 -1.3428 -0.8217
  466ASN     CA 1623   6.582   5.042   3.359  0.0510  0.6198  0.4386
  466ASN     HA 1624   6.502   5.023   3.431 -0.3760  2.4497  0.4997
  466ASN     CB 1625   6.575   4.949   3.231  1.0321  0.1957 -0.0554
  466ASN    HB1 1626   6.576   4.846   3.268  0.9425 -0.5568 -2.0365
  466ASN    HB2 1627   6.477   4.964   3.184  0.7383 -0.3168  0.3796
  466ASN     CG 1628   6.688   4.972   3.126 -0.7257  0.3985 -0.2768
  466ASN    OD1 1629   6.733   5.083   3.102  0.1117 -0.3950 -0.1604
  466ASN    ND2 1630   6.733   4.865   3.061  0.1055  0.2354  0.2252
  466ASN   HD21 1631   6.686   4.776   3.071  1.1768 -0.3488  0.2274
  466ASN   HD22 1632   6.795   4.861   2.981 -0.1044 -3.2008  0.0765
  466ASN      C 1633   6.713   4.994   3.430 -0.4561  0.4015 -0.2913
  466ASN      O 1634   6.720   4.880   3.480 -0.4752 -0.1053 -0.2327
  467GLY      N 1635   6.810   5.085   3.451  0.5568  0.1465 -0.2117
  467GLY      H 1636   6.802   5.180   3.420  2.0467 -0.0553 -1.3430
  467GLY     CA 1637   6.933   5.061   3.530 -0.2774 -0.4551  0.5951
  467GLY    HA1 1638   6.945   5.144   3.600  0.4923  0.3292 -0.4395
  467GLY    HA2 1639   6.931   4.979   3.602  1.1459 -2.6048 -1.6738
  467GLY      C 1640   7.065   5.037   3.450 -0.0366 -0.4938 -0.0575
  467GLY      O 1641   7.174   5.039   3.509  0.2669  0.0705  0.1298
  468VAL      N 1642   7.051   5.014   3.319  0.3905  0.6267  0.0114
  468VAL      H 1643   6.959   5.008   3.277  0.7730  0.4926 -0.8323
  468VAL     CA 1644   7.160   4.993   3.223  0.5210  0.4447  0.5284
  468VAL     HA 1645   7.238   4.931   3.269  0.2607 -0.8983 -0.7784
  468VAL     CB 1646   7.101   4.921   3.096 -1.0872 -0.2256  0.1779
  468VAL     HB 1647   7.035   4.990   3.043 -0.2194 -1.4940 -2.7002
  468VAL    CG1 1648   7.211   4.883   2.985 -0.4196 -0.2248  0.4984
  468VAL   HG11 1649   7.233   4.981   2.942 -1.5907 -0.0391  0.3007
  468VAL   HG12 1650   7.302   4.840   3.027 -0.9692 -1.0428  0.8654
  468VAL   HG13 1651   7.164   4.816   2.913 -2.1327  2.1222 -0.7052
  468VAL    CG2 1652   7.028   4.794   3.143 -0.1032  0.3860 -0.0619
  468VAL   HG21 1653   7.102   4.725   3.182  0.2348  1.0808  0.5604
  468VAL   HG22 1654   6.958   4.807   3.226  1.2330 -0.2798  1.1888
  468VAL   HG23 1655   6.978   4.745   3.060  0.2843 -0.4838  0.2109
  468VAL      C 1656   7.224   5.129   3.173 -0.3975  0.0482 -0.5486
  468VAL      O 1657   7.154   5.232   3.155 -0.1519  0.0673  0.3925
  469VAL      N 1658   7.357   5.129   3.160  0.0832 -0.2593 -0.2078
  469VAL      H 1659   7.408   5.044   3.177  0.0300 -0.2081  0.2225
  469VAL     CA 1660   7.442   5.242   3.120 -0.6094 -0.6414  0.1586
  469VAL     HA 1661   7.377   5.329   3.111  0.7484  0.2349 -1.8396
  469VAL     CB 1662   7.535   5.289   3.239  0.3340  0.8332  0.4927
  469VAL     HB 1663   7.586   5.194   3.252 -0.4082  0.3354 -0.1175
  469VAL    CG1 1664   7.623   5.401   3.205  0.2161  0.3266  0.0045
  469VAL   HG11 1665   7.699   5.419   3.281 -0.3712  3.5219  0.0062
  469VAL   HG12 1666   7.673   5.380   3.110  1.7740 -2.8856  1.3887
  469VAL   HG13 1667   7.566   5.494   3.194  1.5083  1.1550  0.0818
  469VAL    CG2 1668   7.453   5.301   3.379  0.1403  0.2078  0.4488
  469VAL   HG21 1669   7.389   5.214   3.396  0.9051 -0.6100 -0.6843
  469VAL   HG22 1670   7.510   5.303   3.472  1.4446 -0.1358 -0.3183
  469VAL   HG23 1671   7.373   5.376   3.376  0.3657  0.4371  0.0675
  469VAL      C 1672   7.520   5.202   2.992 -0.2992 -0.8089  0.1037
  469VAL      O 1673   7.594   5.101   2.996  0.6148 -0.3615  0.1333
  470LEU      N 1674   7.501   5.283   2.884 -0.1753 -0.2197  0.0754
  470LEU      H 1675   7.445   5.366   2.894  0.2026 -0.0644  1.0132
  470LEU     CA 1676   7.576   5.267   2.758  0.6256  0.0643  0.5138
  470LEU     HA 1677   7.654   5.192   2.772  0.3197 -0.0179  1.8988
  470LEU     CB 1678   7.475   5.234   2.646 -0.4514 -0.4746  0.7373
  470LEU    HB1 1679   7.404   5.316   2.636  0.4172  0.1690 -0.4320
  470LEU    HB2 1680   7.529   5.243   2.552 -0.8324 -0.5172  0.5151
  470LEU     CG 1681   7.398   5.094   2.640  0.5380  0.0157 -0.1355
  470LEU     HG 1682   7.404   5.056   2.538  1.6702 -0.9386  0.2720
  470LEU    CD1 1683   7.477   4.980   2.708 -0.2033 -0.3941  0.2410
  470LEU   HD11 1684   7.472   4.986   2.817  2.1652 -0.5047  0.4060
  470LEU   HD12 1685   7.442   4.881   2.677 -0.6916 -0.4954  1.0856
  470LEU   HD13 1686   7.580   4.989   2.675 -1.0156  0.2303 -2.3396
  470LEU    CD2 1687   7.254   5.100   2.685  0.7043 -0.7294  0.0620
  470LEU   HD21 1688   7.227   5.164   2.768 -1.5835 -2.1888  0.5299
  470LEU   HD22 1689   7.189   5.146   2.610 -1.4623 -0.4924  1.9654
  470LEU   HD23 1690   7.207   5.007   2.719 -1.7688  0.7270  0.8671
  470LEU      C 1691   7.649   5.400   2.737  0.1233  0.0681 -0.0848
  470LEU      O 1692   7.615   5.495   2.803  0.4999 -0.0757  0.4263
  471HIS      N 1693   7.746   5.391   2.643  0.0368  0.4000 -0.0582
  471HIS      H 1694   7.759   5.299   2.606  1.1776  0.7623 -0.5992
  471HIS     CA 1695   7.832   5.502   2.610  0.3409 -0.4086  0.1136
  471HIS     HA 1696   7.827   5.582   2.684  2.1299  2.9191 -3.0528
  471HIS     CB 1697   7.980   5.456   2.599 -0.4405 -0.2693  0.6727
  471HIS    HB1 1698   8.007   5.382   2.674  1.5834 -1.7686 -1.4075
  471HIS    HB2 1699   7.985   5.389   2.513  0.6128  1.2467 -0.5058
  471HIS     CG 1700   8.072   5.573   2.579 -0.4248  0.3261  0.6045
  471HIS    ND1 1701   8.070   5.680   2.674  0.7065  0.1577 -0.4824
  471HIS    CD2 1702   8.169   5.597   2.480 -0.9310  0.2096  0.1795
  471HIS    HD2 1703   8.205   5.535   2.399  0.6008  1.9629 -0.5517
  471HIS    CE1 1704   8.163   5.755   2.629 -0.5273  0.7946  0.0932
  471HIS    HE1 1705   8.205   5.840   2.682  0.8890  0.7030 -0.8236
  471HIS    NE2 1706   8.215   5.722   2.511  0.4345  0.0614  0.5408
  471HIS    HE2 1707   8.291   5.776   2.471  0.0704  1.4691  1.6755
  471HIS      C 1708   7.785   5.568   2.480 -0.0647 -0.1604  0.6758
  471HIS      O 1709   7.717   5.505   2.398  0.1660 -0.1487 -0.2153
  472ARG      N 1710   7.810   5.698   2.458  0.1441  0.1344  0.0649
  472ARG      H 1711   7.858   5.754   2.527  0.7086 -1.5895  1.1324
  472ARG     CA 1712   7.772   5.781   2.342  0.7446 -0.0909  0.0696
  472ARG     HA 1713   7.664   5.781   2.335  0.6168  1.0249  1.6377
  472ARG     CB 1714   7.835   5.926   2.353  0.2314 -0.1986 -0.2111
  472ARG    HB1 1715   7.823   5.972   2.451 -1.9071  0.3436 -0.6772
  472ARG    HB2 1716   7.941   5.912   2.332  0.2920  0.1753 -0.1644
  472ARG     CG 1717   7.782   6.032   2.253 -0.3759 -0.0319 -0.9126
  472ARG    HG1 1718   7.805   6.000   2.152  0.6930 -1.4250 -0.2615
  472ARG    HG2 1719   7.676   6.047   2.274  0.2799 -1.0382  4.7125
  472ARG     CD 1720   7.846   6.174   2.279  0.4494 -0.1376  0.0823
  472ARG    HD1 1721   7.788   6.253   2.232 -1.7981 -0.9027  1.4298
  472ARG    HD2 1722   7.828   6.197   2.384  2.0329  0.3716  0.2698
  472ARG     NE 1723   7.989   6.185   2.252  0.3610 -0.0281  0.2531
  472ARG     HE 1724   8.049   6.164   2.331  0.0187 -1.1264  0.2282
  472ARG     CZ 1725   8.041   6.247   2.149 -0.4966  0.4167 -0.8986
  472ARG    NH1 1726   7.975   6.289   2.045  0.3030 -0.2339  0.0479
  472ARG   HH11 1727   7.878   6.271   2.023  0.2845 -0.0917  0.0174
  472ARG   HH12 1728   8.023   6.301   1.957 -0.5995 -1.4786 -0.6620
  472ARG    NH2 1729   8.170   6.267   2.162 -0.7724  0.1088  0.3134
  472ARG   HH21 1730   8.222   6.197   2.213  1.2662  0.3585 -1.2877
  472ARG   HH22 1731   8.218   6.314   2.086  2.3979 -1.2613  1.3266
  472ARG      C 1732   7.807   5.722   2.205 -0.2412 -0.2404 -0.7047
  472ARG      O 1733   7.730   5.732   2.108  0.1786  0.2634  0.2882
  473LEU      N 1734   7.920   5.654   2.196  0.5890  0.7009  0.0165
  473LEU      H 1735   7.980   5.657   2.278 -1.0990  0.4780  1.3147
  473LEU     CA 1736   7.969   5.576   2.080  0.0586 -0.4290 -0.2067
  473LEU     HA 1737   7.961   5.628   1.985  0.3302 -2.8281 -1.6177
  473LEU     CB 1738   8.118   5.549   2.105 -0.2608 -0.0745 -0.1491
  473LEU    HB1 1739   8.131   5.495   2.199  0.6173 -0.5009 -0.5080
  473LEU    HB2 1740   8.161   5.481   2.031  2.1636  0.6771  0.5100
  473LEU     CG 1741   8.207   5.673   2.117  0.0203  0.6622  0.5712
  473LEU     HG 1742   8.184   5.726   2.210  0.6034 -0.2473  1.2517
  473LEU    CD1 1743   8.361   5.635   2.144  0.0898  0.5597  0.3975
  473LEU   HD11 1744   8.363   5.585   2.241  0.2319 -0.6883 -0.2314
  473LEU   HD12 1745   8.404   5.560   2.078 -1.4366  0.4193 -0.4872
  473LEU   HD13 1746   8.436   5.713   2.134  0.3304  0.0100 -3.9360
  473LEU    CD2 1747   8.194   5.773   2.003  0.4089 -0.1644 -0.3341
  473LEU   HD21 1748   8.212   5.728   1.906 -0.6243 -1.1818 -0.0689
  473LEU   HD22 1749   8.090   5.804   2.000  0.0204 -1.3506  0.4316
  473LEU   HD23 1750   8.264   5.855   2.017 -0.4507  0.5974 -0.3981
  473LEU      C 1751   7.901   5.441   2.059  0.3695 -0.0499  0.3803
  473LEU      O 1752   7.936   5.379   1.954  0.1183 -0.2194 -0.9805
  474GLN      N 1753   7.814   5.394   2.144  0.6631 -0.5240  1.0466
  474GLN      H 1754   7.799   5.445   2.230  0.6979 -0.2409  0.8857
  474GLN     CA 1755   7.739   5.271   2.119 -0.7621  0.0956  0.2923
  474GLN     HA 1756   7.783   5.207   2.042 -1.6700 -1.3630  0.9558
  474GLN     CB 1757   7.721   5.194   2.260  0.3500  0.1788 -0.1672
  474GLN    HB1 1758   7.656   5.249   2.328  0.9215  1.2441 -0.4780
  474GLN    HB2 1759   7.664   5.102   2.243  1.7160 -0.7833  0.2654
  474GLN     CG 1760   7.854   5.136   2.322  0.5956 -0.3532 -0.1489
  474GLN    HG1 1761   7.899   5.064   2.254  0.7409 -1.0008  0.6257
  474GLN    HG2 1762   7.925   5.218   2.335 -1.6665  1.4314  2.3469
  474GLN     CD 1763   7.837   5.068   2.456 -0.4279  0.1660 -0.6491
  474GLN    OE1 1764   7.816   5.140   2.554 -0.0441  0.1527 -0.0768
  474GLN    NE2 1765   7.843   4.938   2.463 -0.2250 -0.1959 -0.1191
  474GLN   HE21 1766   7.843   4.887   2.376  0.4184  0.1492 -0.3305
  474GLN   HE22 1767   7.836   4.891   2.553  3.1069  0.3099  0.5549
  474GLN      C 1768   7.607   5.320   2.075 -0.0454 -0.0195 -0.2344
  474GLN      O 1769   7.554   5.283   1.974 -0.0338 -0.4813  0.4323
  475CYS      N 1770   7.554   5.415   2.153  0.4508 -0.3774 -0.3919
  475CYS      H 1771   7.600   5.444   2.238 -0.0994 -0.7812  0.0533
  475CYS     CA 1772   7.420   5.480   2.132 -0.2878  0.8890  1.1459
  475CYS     HA 1773   7.338   5.412   2.151 -0.4023  0.0471 -1.9309
  475CYS     CB 1774   7.412   5.586   2.239 -0.2449 -0.2345 -0.0327
  475CYS    HB1 1775   7.506   5.641   2.235 -0.0156 -0.3865  2.0698
  475CYS    HB2 1776   7.326   5.654   2.229  2.1161  3.1106  0.6203
  475CYS     SG 1777   7.377   5.507   2.395 -0.0392  0.2510  0.3706
  475CYS     HG 1778   7.500   5.476   2.436  0.6647  0.0572 -1.8021
  475CYS      C 1779   7.395   5.539   1.996 -0.1103 -0.3342  0.3685
  475CYS      O 1780   7.286   5.540   1.944  0.5129 -0.0426 -0.1806
  476VAL      N 1781   7.496   5.606   1.936 -0.3403 -0.3740  0.0886
  476VAL      H 1782   7.586   5.625   1.977 -0.7167 -0.2676  0.8684
  476VAL     CA 1783   7.478   5.671   1.798 -1.1225 -0.2025 -0.1058
  476VAL     HA 1784   7.403   5.750   1.801 -1.6752 -0.7339  0.5040
  476VAL     CB 1785   7.610   5.737   1.767  0.2720 -0.8774 -0.2938
  476VAL     HB 1786   7.635   5.801   1.851  0.8296 -0.7340 -0.5648
  476VAL    CG1 1787   7.724   5.633   1.759 -0.2717 -0.1228  0.3961
  476VAL   HG11 1788   7.821   5.683   1.753 -1.1248  1.8913  2.1742
  476VAL   HG12 1789   7.728   5.573   1.850 -1.6212 -0.2322  0.3951
  476VAL   HG13 1790   7.702   5.564   1.677  0.6026 -0.5059  0.4679
  476VAL    CG2 1791   7.616   5.838   1.648  0.7322  0.2821 -0.6861
  476VAL   HG21 1792   7.588   5.941   1.668 -1.7223 -0.7349  1.8998
  476VAL   HG22 1793   7.714   5.849   1.603  0.3327  2.0844 -1.1877
  476VAL   HG23 1794   7.545   5.810   1.569 -1.2472  0.4409  0.9389
  476VAL      C 1795   7.435   5.568   1.694 -0.1159 -0.3620 -0.4661
  476VAL      O 1796   7.373   5.595   1.598 -1.1309  0.1992 -0.2910
  477ARG      N 1797   7.475   5.442   1.714  0.2801  0.0332  0.4640
  477ARG      H 1798   7.525   5.415   1.797 -0.6822  0.4575  1.2062
  477ARG     CA 1799   7.444   5.332   1.622 -0.7894  0.0947  0.3122
  477ARG     HA 1800   7.483   5.352   1.522  0.4941 -2.5322  0.2085
  477ARG     CB 1801   7.521   5.199   1.674  0.4450 -0.1147  0.6103
  477ARG    HB1 1802   7.500   5.168   1.776 -0.1317 -1.8682 -0.0099
  477ARG    HB2 1803   7.492   5.114   1.611 -0.1080  0.6772 -0.2433
  477ARG     CG 1804   7.677   5.213   1.656 -0.2965 -0.4054  0.4835
  477ARG    HG1 1805   7.703   5.314   1.686 -0.4028 -1.1297  3.2974
  477ARG    HG2 1806   7.726   5.151   1.731 -1.0534 -1.6241  0.0185
  477ARG     CD 1807   7.735   5.169   1.519  0.1508  0.1252  0.4976
  477ARG    HD1 1808   7.666   5.106   1.462  0.0850  0.1799  0.5165
  477ARG    HD2 1809   7.739   5.263   1.464  0.8183  0.0179  0.3486
  477ARG     NE 1810   7.863   5.091   1.539  0.3711  0.5979 -0.5208
  477ARG     HE 1811   7.942   5.144   1.572  1.1258 -0.8035  0.0155
  477ARG     CZ 1812   7.883   4.958   1.533  0.0406 -0.5212 -0.0638
  477ARG    NH1 1813   7.783   4.871   1.525  0.2354  0.2004  0.2218
  477ARG   HH11 1814   7.688   4.890   1.553  0.9837  1.0500  2.4627
  477ARG   HH12 1815   7.801   4.772   1.510 -2.4102 -0.4925  1.0336
  477ARG    NH2 1816   8.003   4.906   1.535 -0.3347 -0.4867 -0.7514
  477ARG   HH21 1817   8.090   4.958   1.540 -0.4635 -0.3947  1.3129
  477ARG   HH22 1818   8.025   4.809   1.552  0.1015 -0.1630  0.7083
  477ARG      C 1819   7.300   5.285   1.615  0.1095 -0.4978  0.6291
  477ARG      O 1820   7.260   5.214   1.522 -0.7811  0.5410  0.3477
  478GLY      N 1821   7.236   5.323   1.720  0.4593 -0.2511  0.4533
  478GLY      H 1822   7.292   5.371   1.788 -1.1809  2.1489  0.2257
  478GLY     CA 1823   7.098   5.292   1.753 -0.9815 -0.3444  0.7160
  478GLY    HA1 1824   7.066   5.203   1.698  0.8114 -0.5216 -0.0882
  478GLY    HA2 1825   7.104   5.254   1.855  1.5898  0.0161  0.7495
  478GLY      C 1826   7.010   5.416   1.744 -0.4275 -0.4813  0.4589
  478GLY      O 1827   6.930   5.422   1.651 -0.1019  0.0222  0.1626
  479PHE      N 1828   7.033   5.517   1.829 -0.0458 -0.0863  0.6322
  479PHE      H 1829   7.112   5.502   1.890  0.3981 -0.5082 -0.0300
  479PHE     CA 1830   6.963   5.642   1.860  0.2399 -0.4959  0.1940
  479PHE     HA 1831   6.855   5.630   1.848  0.3278  0.8312 -2.9341
  479PHE     CB 1832   7.007   5.695   1.996 -0.3447  0.5178  0.1399
  479PHE    HB1 1833   7.116   5.704   2.001 -0.2406 -0.5711  0.0690
  479PHE    HB2 1834   6.966   5.796   2.006 -0.8166  0.6815 -2.6891
  479PHE     CG 1835   6.959   5.620   2.113  0.2569  0.2189  0.2931
  479PHE    CD1 1836   7.011   5.495   2.152 -0.4310 -0.6569  0.2413
  479PHE    HD1 1837   7.102   5.459   2.107  1.6274  3.5825  0.6171
  479PHE    CD2 1838   6.855   5.670   2.186  0.1147 -1.2159  0.2289
  479PHE    HD2 1839   6.809   5.764   2.160  2.1768 -0.4909 -1.1050
  479PHE    CE1 1840   6.949   5.421   2.258  0.2503 -0.0963 -0.0300
  479PHE    HE1 1841   6.988   5.326   2.290  1.0918 -0.3660 -1.7374
  479PHE    CE2 1842   6.791   5.600   2.288 -0.2725 -0.1797  0.5482
  479PHE    HE2 1843   6.703   5.638   2.338 -1.0079 -1.6917  0.4675
  479PHE     CZ 1844   6.847   5.481   2.333  0.2947 -0.6704  0.4775
  479PHE     HZ 1845   6.809   5.432   2.421 -0.6789 -0.2848  0.2844
  479PHE      C 1846   7.004   5.753   1.759 -0.0835  0.9322  0.1586
  479PHE      O 1847   6.942   5.854   1.740  0.5210 -0.4186 -0.0647
  480GLY      N 1848   7.113   5.734   1.684  0.6623 -0.2398  0.1828
  480GLY      H 1849   7.162   5.646   1.695  1.6429  0.4630  1.7908
  480GLY     CA 1850   7.156   5.836   1.584  0.1522 -0.4139 -0.0412
  480GLY    HA1 1851   7.229   5.794   1.514  0.5070  2.9554 -1.9122
  480GLY    HA2 1852   7.072   5.874   1.527  0.6481  2.8337  1.1442
  480GLY      C 1853   7.239   5.954   1.638  0.5540  0.5085  0.6932
  480GLY      O 1854   7.249   5.959   1.760 -0.5478 -0.5811 -0.5470
  481GLU      N 1855   7.293   6.036   1.549 -0.7332  0.1181 -0.3365
  481GLU      H 1856   7.281   6.011   1.452  1.5291  4.3354 -1.9439
  481GLU     CA 1857   7.343   6.178   1.577  0.0478  0.1489  0.0374
  481GLU     HA 1858   7.441   6.164   1.623 -0.9870 -1.8623  1.8112
  481GLU     CB 1859   7.368   6.250   1.447 -0.5264 -0.2889  0.6209
  481GLU    HB1 1860   7.419   6.180   1.381  0.7724  0.9737  0.2556
  481GLU    HB2 1861   7.280   6.270   1.386 -0.0212 -1.7085 -0.6408
  481GLU     CG 1862   7.461   6.375   1.456  0.1202  0.1713  0.3430
  481GLU    HG1 1863   7.406   6.457   1.503 -0.1468  0.7360 -0.9005
  481GLU    HG2 1864   7.545   6.360   1.523  1.2022  3.4784 -0.1026
  481GLU     CD 1865   7.509   6.431   1.327 -0.7378 -0.1923  0.1856
  481GLU    OE1 1866   7.624   6.491   1.325 -0.6269  0.8721 -0.1189
  481GLU    OE2 1867   7.441   6.423   1.224  0.0114  0.1804 -0.0196
  481GLU      C 1868   7.253   6.265   1.673 -0.1862  0.7849 -0.4662
  481GLU      O 1869   7.310   6.361   1.729  0.3768  0.0120  0.1481
  482TRP      N 1870   7.128   6.226   1.693  0.2571  0.2524  1.1567
  482TRP      H 1871   7.104   6.145   1.637 -0.2275  1.3253 -0.2373
  482TRP     CA 1872   7.041   6.264   1.802  0.1062  0.2523  0.6689
  482TRP     HA 1873   7.013   6.367   1.782 -0.3286  0.0862  0.4013
  482TRP     CB 1874   6.903   6.188   1.791  0.3665 -0.2569 -0.2728
  482TRP    HB1 1875   6.877   6.211   1.688 -0.1221  1.8840  0.2729
  482TRP    HB2 1876   6.928   6.082   1.799 -1.1627 -0.6012  0.3258
  482TRP     CG 1877   6.793   6.231   1.885  0.1227  0.7621  0.8325
  482TRP    CD1 1878   6.765   6.356   1.927 -0.2468  0.7963 -0.1372
  482TRP    HD1 1879   6.815   6.445   1.891  0.3418  0.1533 -0.9687
  482TRP    CD2 1880   6.695   6.142   1.953 -0.3575 -0.0121  0.1869
  482TRP    NE1 1881   6.643   6.357   1.995  0.2735  0.9390  0.0798
  482TRP    HE1 1882   6.587   6.439   2.012 -0.2874  0.0466  3.1664
  482TRP    CE2 1883   6.604   6.225   2.023  0.5377 -1.1586 -0.1232
  482TRP    CE3 1884   6.674   6.003   1.958 -0.2290  0.9344 -0.7644
  482TRP    HE3 1885   6.736   5.932   1.904 -1.2141  0.9490 -1.9586
  482TRP    CZ2 1886   6.500   6.176   2.102  0.5154 -0.1866 -0.5013
  482TRP    HZ2 1887   6.425   6.232   2.156  0.7829 -1.9254  1.8042
  482TRP    CZ3 1888   6.567   5.949   2.036 -0.7053 -0.4309  0.4227
  482TRP    HZ3 1889   6.563   5.842   2.039 -1.2031 -0.3854  1.5993
  482TRP    CH2 1890   6.477   6.035   2.105 -0.0486 -0.2108 -0.1217
  482TRP    HH2 1891   6.400   5.991   2.166  2.0474 -2.2316  1.2184
  482TRP      C 1892   7.104   6.252   1.947  0.6703  0.1633  0.1707
  482TRP      O 1893   7.078   6.339   2.026 -0.1281 -0.8023  0.0304
  483ILE      N 1894   7.187   6.147   1.966 -0.1370 -0.0878 -0.3329
  483ILE      H 1895   7.203   6.092   1.883 -0.2431  3.3056 -2.8372
  483ILE     CA 1896   7.233   6.132   2.108  0.7543  1.5844  0.5901
  483ILE     HA 1897   7.138   6.125   2.162  1.5475 -0.3907  1.8833
  483ILE     CB 1898   7.295   5.993   2.126  0.0943 -0.1730 -0.5585
  483ILE     HB 1899   7.224   5.921   2.085  0.3781 -1.6269  1.3748
  483ILE    CG1 1900   7.298   5.953   2.274  0.8192  0.0699  0.0321
  483ILE   HG11 1901   7.364   5.867   2.261  0.3253 -0.0115 -2.5801
  483ILE   HG12 1902   7.338   6.028   2.343 -0.7630  1.5894 -0.6367
  483ILE    CG2 1903   7.436   5.965   2.058 -0.7090 -1.2287  0.1432
  483ILE   HG21 1904   7.519   6.018   2.104 -0.0547 -0.2904 -1.9832
  483ILE   HG22 1905   7.461   5.859   2.058  1.0653 -0.8414 -0.6143
  483ILE   HG23 1906   7.445   5.968   1.949  1.2197  0.2583  0.2758
  483ILE     CD 1907   7.163   5.898   2.323 -0.1769  0.5614 -0.3991
  483ILE    HD1 1908   7.132   5.811   2.265  0.1858 -0.6768  1.1897
  483ILE    HD2 1909   7.150   5.867   2.427  2.7234 -1.0915 -0.4275
  483ILE    HD3 1910   7.070   5.953   2.306 -0.6405  0.6394  2.0579
  483ILE      C 1911   7.333   6.234   2.154 -0.0432 -0.1077  0.3758
  483ILE      O 1912   7.338   6.272   2.273 -0.2522 -0.3217 -0.2311
  484ASP      N 1913   7.407   6.288   2.057  0.4407 -0.4171 -0.1578
  484ASP      H 1914   7.410   6.256   1.961  0.7552 -0.6673 -0.0667
  484ASP     CA 1915   7.490   6.406   2.073 -0.4145  0.1115 -0.8391
  484ASP     HA 1916   7.556   6.381   2.157 -0.2515 -0.5150 -1.1456
  484ASP     CB 1917   7.580   6.437   1.949  0.7845 -0.2029  0.3127
  484ASP    HB1 1918   7.518   6.460   1.863 -1.1774 -2.7305  0.9003
  484ASP    HB2 1919   7.646   6.523   1.961 -0.0195  0.4942 -0.1707
  484ASP     CG 1920   7.677   6.333   1.905  0.0065  0.5172 -0.8311
  484ASP    OD1 1921   7.709   6.239   1.979  0.3531 -0.0921 -0.3551
  484ASP    OD2 1922   7.727   6.342   1.795  0.0163  0.1148  0.6797
  484ASP      C 1923   7.410   6.530   2.125  0.2388 -0.3406  0.7547
  484ASP      O 1924   7.460   6.607   2.206 -0.0515 -0.0842  0.6563
  485SER      N 1925   7.286   6.550   2.084  0.1307 -0.1035 -0.9401
  485SER      H 1926   7.255   6.500   2.001  0.5118  0.3728 -1.3820
  485SER     CA 1927   7.196   6.665   2.115  1.1253  0.0578 -0.1749
  485SER     HA 1928   7.237   6.765   2.123 -1.6007  1.2160  0.6929
  485SER     CB 1929   7.088   6.667   2.001 -0.2351  0.1975 -0.2808
  485SER    HB1 1930   7.012   6.598   2.036 -0.0484  1.0851  2.0810
  485SER    HB2 1931   7.033   6.759   1.986  0.3004  0.5612 -0.0663
  485SER     OG 1932   7.144   6.625   1.875 -0.3309 -0.3063  0.2037
  485SER     HG 1933   7.071   6.611   1.816 -0.8908  0.9598  0.5511
  485SER      C 1934   7.127   6.640   2.250  0.0321 -0.0389 -0.6857
  485SER      O 1935   7.097   6.730   2.331 -0.2729  0.1039  0.0076
  486ILE      N 1936   7.107   6.509   2.279  0.0660 -0.1224  0.0190
  486ILE      H 1937   7.142   6.436   2.219 -0.9687  2.0530 -3.5024
  486ILE     CA 1938   7.072   6.458   2.413  0.4430 -0.3227  0.1659
  486ILE     HA 1939   6.984   6.512   2.447  0.3964  0.1517 -0.6936
  486ILE     CB 1940   7.032   6.309   2.410  0.1133  0.2077  0.1377
  486ILE     HB 1941   7.108   6.260   2.349  0.9114  2.1716 -0.5135
  486ILE    CG1 1942   6.902   6.300   2.329  0.1869 -0.6973 -0.8018
  486ILE   HG11 1943   6.821   6.344   2.387  0.4444 -1.7861  0.4360
  486ILE   HG12 1944   6.908   6.360   2.239 -0.5905 -0.4100 -0.6738
  486ILE    CG2 1945   7.009   6.244   2.549  0.2780  0.3121  0.5607
  486ILE   HG21 1946   7.098   6.250   2.610 -0.8097 -0.0422  2.2532
  486ILE   HG22 1947   6.941   6.316   2.596 -0.7892 -0.0958 -0.3053
  486ILE   HG23 1948   6.971   6.143   2.537 -0.5192  0.6957 -0.3172
  486ILE     CD 1949   6.861   6.157   2.286  0.5681 -0.3476  0.3503
  486ILE    HD1 1950   6.858   6.092   2.373 -2.4347 -0.5473  0.1904
  486ILE    HD2 1951   6.762   6.165   2.240  1.3275 -1.8318 -1.7129
  486ILE    HD3 1952   6.927   6.117   2.208 -1.5620 -0.4396 -1.5253
  486ILE      C 1953   7.189   6.491   2.515 -0.3439 -0.3153  0.0527
  486ILE      O 1954   7.151   6.564   2.613 -0.0410  0.2592 -0.7991
  487VAL      N 1955   7.313   6.463   2.486 -0.1378 -0.2313 -0.3056
  487VAL      H 1956   7.330   6.402   2.407  0.5916  0.8427 -1.0125
  487VAL     CA 1957   7.434   6.490   2.569 -0.4653  0.1286  0.5565
  487VAL     HA 1958   7.424   6.453   2.671 -1.0195  0.6549  0.6947
  487VAL     CB 1959   7.554   6.411   2.500  0.1705 -0.6435 -0.0980
  487VAL     HB 1960   7.558   6.439   2.395  0.1845 -3.8759 -1.0550
  487VAL    CG1 1961   7.692   6.448   2.561 -0.0307  0.2726  0.2103
  487VAL   HG11 1962   7.758   6.362   2.546 -2.0858 -1.5664  1.1461
  487VAL   HG12 1963   7.737   6.529   2.503  0.9418 -1.0041 -0.8933
  487VAL   HG13 1964   7.681   6.472   2.667  1.1772 -1.3797  0.7503
  487VAL    CG2 1965   7.531   6.253   2.507  0.0556  0.1805 -0.1817
  487VAL   HG21 1966   7.600   6.198   2.442  1.2421 -0.4640  1.5405
  487VAL   HG22 1967   7.547   6.212   2.607 -1.3502  2.4324  1.0342
  487VAL   HG23 1968   7.432   6.212   2.487 -0.4760  0.5573  1.4989
  487VAL      C 1969   7.447   6.644   2.591 -0.9181  0.7330  0.3660
  487VAL      O 1970   7.472   6.695   2.701 -0.1134  0.2607 -0.4438
  488GLU      N 1971   7.426   6.727   2.490 -0.0917 -0.1269 -0.4153
  488GLU      H 1972   7.423   6.686   2.397 -0.3664 -0.8464 -0.0998
  488GLU     CA 1973   7.424   6.876   2.488  0.3592 -0.2601 -0.1975
  488GLU     HA 1974   7.516   6.914   2.531 -0.8933  3.0366 -0.1506
  488GLU     CB 1975   7.386   6.926   2.342  0.0224  0.2170  0.4043
  488GLU    HB1 1976   7.444   6.871   2.267 -1.0737  0.6017 -0.7738
  488GLU    HB2 1977   7.282   6.906   2.314  0.1669 -0.2519  0.1935
  488GLU     CG 1978   7.406   7.073   2.313  0.3357 -0.0782  0.0613
  488GLU    HG1 1979   7.339   7.112   2.390  0.6670  1.5087 -0.4290
  488GLU    HG2 1980   7.504   7.116   2.331  0.4291 -0.6948  1.0773
  488GLU     CD 1981   7.356   7.115   2.172  0.0806 -0.6483 -0.0609
  488GLU    OE1 1982   7.233   7.112   2.142  0.2083 -0.6796  0.0850
  488GLU    OE2 1983   7.445   7.145   2.089  0.2950 -0.2198  0.3628
  488GLU      C 1984   7.311   6.926   2.584 -0.4750  0.3827 -0.1813
  488GLU      O 1985   7.337   7.014   2.662  0.4092 -0.5199 -0.0864
  489PHE      N 1986   7.196   6.862   2.584 -0.5159  0.3200  0.0684
  489PHE      H 1987   7.190   6.775   2.534 -2.3321  1.0887 -1.1594
  489PHE     CA 1988   7.091   6.902   2.673 -0.9033  0.4726  0.2508
  489PHE     HA 1989   7.081   7.010   2.673  2.9352  0.9536  1.3992
  489PHE     CB 1990   6.947   6.851   2.630 -0.5844 -0.8735 -0.2304
  489PHE    HB1 1991   6.934   6.905   2.536 -0.5880  1.8266  1.2241
  489PHE    HB2 1992   6.938   6.744   2.609 -2.0955 -0.6744 -0.7433
  489PHE     CG 1993   6.826   6.902   2.713 -0.5553  0.8200  0.3635
  489PHE    CD1 1994   6.773   7.029   2.703  0.8382  0.5521  0.0612
  489PHE    HD1 1995   6.823   7.102   2.642  1.4429  0.8392  0.8807
  489PHE    CD2 1996   6.761   6.802   2.787 -0.0739  0.4106  0.1188
  489PHE    HD2 1997   6.794   6.699   2.780  0.7718  0.5394  1.7373
  489PHE    CE1 1998   6.653   7.058   2.776  0.0048 -1.2013 -0.3350
  489PHE    HE1 1999   6.596   7.148   2.755 -3.3931 -2.9257  0.7010
  489PHE    CE2 2000   6.647   6.834   2.865  0.4910  0.0783 -0.0418
  489PHE    HE2 2001   6.599   6.750   2.912 -1.6521  1.4429  0.3244
  489PHE     CZ 2002   6.591   6.964   2.857 -0.7857 -0.1937 -1.0656
  489PHE     HZ 2003   6.500   6.991   2.909 -1.0499 -0.1200 -1.5620
  489PHE      C 2004   7.116   6.847   2.817  0.7725  0.4369 -0.0743
  489PHE      O 2005   7.079   6.913   2.910 -0.4722  0.0101  0.0329
  490SER      N 2006   7.183   6.735   2.838  0.2899 -0.0763 -0.4998
  490SER      H 2007   7.213   6.675   2.762 -1.1300 -1.2208 -0.2125
  490SER     CA 2008   7.234   6.687   2.963  0.0975  0.1003 -0.3877
  490SER     HA 2009   7.151   6.689   3.033  0.8165  1.9575  0.4784
  490SER     CB 2010   7.295   6.547   2.935  0.1262  1.0882  0.2178
  490SER    HB1 2011   7.215   6.490   2.888  0.4272  0.0448  0.9300
  490SER    HB2 2012   7.381   6.544   2.867 -0.1848  2.6306 -0.2652
  490SER     OG 2013   7.346   6.485   3.053 -0.4150  0.6927  0.3412
  490SER     HG 2014   7.277   6.478   3.117  0.0417  0.7385  0.8493
  490SER      C 2015   7.337   6.776   3.028  0.2128 -0.3938  0.6657
  490SER      O 2016   7.315   6.819   3.139 -0.0149 -0.3321 -0.0727
  491SER      N 2017   7.435   6.822   2.950 -0.5405 -0.5005 -0.7160
  491SER      H 2018   7.448   6.768   2.865  0.3999 -0.3300 -0.6902
  491SER     CA 2019   7.528   6.931   2.975 -0.7046 -0.8257 -0.5793
  491SER     HA 2020   7.590   6.902   3.059 -0.1122  0.5224 -0.5292
  491SER     CB 2021   7.627   6.955   2.858 -0.1880 -0.1472 -0.2971
  491SER    HB1 2022   7.687   6.866   2.841  1.0026  0.6581 -0.3899
  491SER    HB2 2023   7.559   6.965   2.773  0.6434 -0.3187 -0.9922
  491SER     OG 2024   7.712   7.067   2.870 -0.0148  0.0251 -0.2463
  491SER     HG 2025   7.792   7.035   2.910 -0.8111 -1.5626  0.1680
  491SER      C 2026   7.457   7.062   3.013 -0.1023 -0.2930 -0.8325
  491SER      O 2027   7.482   7.115   3.122 -0.0361  0.3345  0.3063
  492ASN      N 2028   7.363   7.120   2.933 -0.6413  0.0776 -0.7101
  492ASN      H 2029   7.347   7.077   2.844  1.0323 -0.1315 -0.9499
  492ASN     CA 2030   7.296   7.244   2.967  0.2390  0.1662  0.2592
  492ASN     HA 2031   7.364   7.323   3.002  0.6676  0.3441 -0.9413
  492ASN     CB 2032   7.229   7.290   2.840 -0.5703  0.1353  0.3739
  492ASN    HB1 2033   7.180   7.206   2.791  0.7256  0.3597 -1.3887
  492ASN    HB2 2034   7.165   7.377   2.856 -1.1859 -0.5584  1.8717
  492ASN     CG 2035   7.339   7.358   2.752 -0.0382 -0.3675 -0.7163
  492ASN    OD1 2036   7.378   7.478   2.773 -0.1444  0.2634  0.3463
  492ASN    ND2 2037   7.388   7.288   2.658  0.2806  0.0139  0.0311
  492ASN   HD21 2038   7.365   7.190   2.658  0.8851 -0.2496 -2.9623
  492ASN   HD22 2039   7.462   7.318   2.595  1.3699  1.5517  1.9212
  492ASN      C 2040   7.188   7.228   3.079  0.1891 -0.5980  0.2096
  492ASN      O 2041   7.171   7.321   3.154 -0.3506 -0.1810 -0.8040
  493LEU      N 2042   7.128   7.110   3.103  0.1240 -0.0072  0.4181
  493LEU      H 2043   7.122   7.034   3.036 -0.1716  0.9051 -0.6150
  493LEU     CA 2044   7.045   7.098   3.225  0.3680  0.4783 -0.0096
  493LEU     HA 2045   6.981   7.186   3.226 -0.2046  0.0590  0.0814
  493LEU     CB 2046   6.963   6.966   3.212  0.3346  0.5075 -0.2304
  493LEU    HB1 2047   6.932   6.944   3.110  1.1064  0.3342 -0.4355
  493LEU    HB2 2048   7.027   6.880   3.232 -1.5521 -1.1359 -0.8274
  493LEU     CG 2049   6.847   6.960   3.313  0.0476  0.0774  0.1295
  493LEU     HG 2050   6.887   6.999   3.407  0.4114 -2.9889  1.3519
  493LEU    CD1 2051   6.709   7.028   3.264  0.1614  0.0516 -0.2608
  493LEU   HD11 2052   6.734   7.130   3.234  1.6803  0.0824  0.9282
  493LEU   HD12 2053   6.676   6.964   3.183  0.1981 -1.7232  1.0509
  493LEU   HD13 2054   6.639   7.032   3.348 -0.3056  0.7612 -0.6672
  493LEU    CD2 2055   6.826   6.812   3.348 -0.2244 -0.9317 -0.0274
  493LEU   HD21 2056   6.920   6.769   3.382 -0.2538 -0.3867  0.7606
  493LEU   HD22 2057   6.752   6.808   3.427 -0.5996  1.5252 -0.1787
  493LEU   HD23 2058   6.796   6.756   3.260  1.5503 -1.2774 -0.4510
  493LEU      C 2059   7.127   7.098   3.356  0.5764 -0.4326 -0.7419
  493LEU      O 2060   7.094   7.169   3.450 -0.3257 -0.9047 -0.3037
  494GLN      N 2061   7.233   7.021   3.363  0.0007 -0.0616 -0.3015
  494GLN      H 2062   7.269   6.980   3.278  0.6636  1.0047 -0.5531
  494GLN     CA 2063   7.317   6.997   3.477 -0.7189  0.5188  0.3064
  494GLN     HA 2064   7.256   6.983   3.566 -1.3964 -0.6455 -0.3181
  494GLN     CB 2065   7.409   6.867   3.469  0.5228  0.3595  0.3235
  494GLN    HB1 2066   7.471   6.882   3.381  0.3599 -1.5153 -0.1370
  494GLN    HB2 2067   7.477   6.859   3.554  0.1429 -0.0177  0.5925
  494GLN     CG 2068   7.319   6.745   3.466 -0.0054 -0.2829  0.2803
  494GLN    HG1 2069   7.284   6.730   3.568  1.0606  0.7823  0.8407
  494GLN    HG2 2070   7.230   6.748   3.403 -0.1931 -1.8092  0.4334
  494GLN     CD 2071   7.396   6.622   3.423 -0.7481  0.5897  0.2768
  494GLN    OE1 2072   7.517   6.613   3.453  0.5185 -0.2222 -0.1853
  494GLN    NE2 2073   7.334   6.520   3.357  0.0699  0.1180  0.1841
  494GLN   HE21 2074   7.237   6.532   3.334  0.5946  0.3330 -2.2155
  494GLN   HE22 2075   7.385   6.433   3.350  1.6556  1.0858 -1.2400
  494GLN      C 2076   7.409   7.117   3.509 -0.0234 -0.0851  1.1412
  494GLN      O 2077   7.442   7.127   3.626 -0.1661  0.0775 -0.0189
  495ASN      N 2078   7.438   7.199   3.401  0.0775  0.1561  0.0683
  495ASN      H 2079   7.411   7.175   3.307  3.6779 -0.1477 -1.0389
  495ASN     CA 2080   7.512   7.329   3.414 -0.1491 -0.2769 -0.1604
  495ASN     HA 2081   7.588   7.316   3.490 -2.3166  1.8760  2.6043
  495ASN     CB 2082   7.559   7.382   3.276  0.0410 -0.1818 -0.2972
  495ASN    HB1 2083   7.488   7.357   3.198 -0.2039 -2.1519  0.5240
  495ASN    HB2 2084   7.545   7.490   3.266 -1.6316 -0.2125  1.2324
  495ASN     CG 2085   7.707   7.345   3.252 -0.3515 -0.0762  0.2206
  495ASN    OD1 2086   7.801   7.415   3.294  0.4694  0.4343  0.5809
  495ASN    ND2 2087   7.727   7.237   3.167  0.2393 -0.2999 -0.3800
  495ASN   HD21 2088   7.645   7.189   3.133 -0.1948 -0.4051  0.7408
  495ASN   HD22 2089   7.819   7.216   3.132  1.4856  1.4296  1.6014
  495ASN      C 2090   7.424   7.435   3.475  0.0400  0.1977 -0.4945
  495ASN      O 2091   7.480   7.530   3.534 -0.2828  0.0063  0.5527
  496MET      N 2092   7.290   7.427   3.469  0.0107  0.5245 -0.9286
  496MET      H 2093   7.259   7.347   3.416  1.2828 -1.9359  1.7446
  496MET     CA 2094   7.200   7.515   3.552 -0.7443 -0.5543  0.3695
  496MET     HA 2095   7.223   7.620   3.534 -2.1197 -0.5014 -1.4016
  496MET     CB 2096   7.057   7.502   3.516 -0.0575  0.9489  0.2887
  496MET    HB1 2097   7.039   7.412   3.457  1.8929  0.5112  0.2821
  496MET    HB2 2098   6.992   7.499   3.603 -1.7937  1.6970 -0.9195
  496MET     CG 2099   6.998   7.611   3.417 -0.1856  0.6105  0.1796
  496MET    HG1 2100   7.021   7.708   3.462  1.1974  0.5261 -0.2734
  496MET    HG2 2101   7.050   7.609   3.321  0.4739  1.3134  0.5065
  496MET     SD 2102   6.823   7.589   3.375  0.1496  0.2521 -0.0647
  496MET     CE 2103   6.748   7.660   3.523  0.1107 -0.5931  0.0467
  496MET    HE1 2104   6.639   7.671   3.529  0.3138  0.6325  2.8827
  496MET    HE2 2105   6.776   7.621   3.620 -0.9316  0.7709  0.9315
  496MET    HE3 2106   6.779   7.764   3.526 -0.1496 -0.4589 -1.2703
  496MET      C 2107   7.209   7.479   3.707 -0.0182 -0.3500 -0.1065
  496MET      O 2108   7.197   7.566   3.793  0.5710 -0.0959  0.5049
  497ASN      N 2109   7.243   7.354   3.741 -0.0983 -0.2010 -0.4283
  497ASN      H 2110   7.245   7.292   3.661  0.6985 -0.3996 -0.2647
  497ASN     CA 2111   7.253   7.290   3.870 -0.7443 -0.5268 -0.1357
  497ASN     HA 2112   7.275   7.184   3.858 -0.0433 -0.3451 -0.4777
  497ASN     CB 2113   7.371   7.361   3.945  0.9255  0.5507  0.5901
  497ASN    HB1 2114   7.359   7.469   3.940 -0.8900  0.3193 -1.3643
  497ASN    HB2 2115   7.370   7.345   4.053  1.6238 -0.7585  0.4239
  497ASN     CG 2116   7.511   7.308   3.912 -0.1467 -0.2166  0.3966
  497ASN    OD1 2117   7.547   7.198   3.951 -0.7612 -0.1224  0.2892
  497ASN    ND2 2118   7.594   7.389   3.842 -0.1313 -0.2531  0.1331
  497ASN   HD21 2119   7.565   7.482   3.819 -2.1985 -0.7643  0.5073
  497ASN   HD22 2120   7.686   7.359   3.810 -0.4050 -0.3263 -0.6086
  497ASN      C 2121   7.123   7.303   3.950 -0.2182 -0.1537 -0.0828
  497ASN      O 2122   7.117   7.382   4.048  0.4283 -0.4210  0.6480
  498ILE      N 2123   7.011   7.255   3.901  0.3880  0.0334 -0.5421
  498ILE      H 2124   7.029   7.187   3.829  0.0532  0.8043 -1.3826
  498ILE     CA 2125   6.870   7.269   3.951  0.3528  0.1050 -0.2023
  498ILE     HA 2126   6.859   7.374   3.981 -0.9994  0.2034 -0.9662
  498ILE     CB 2127   6.769   7.227   3.839 -0.3552  0.0472  0.6879
  498ILE     HB 2128   6.767   7.118   3.834 -0.3318  0.0120  1.3535
  498ILE    CG1 2129   6.795   7.286   3.696  0.6980  0.5370  0.0015
  498ILE   HG11 2130   6.770   7.391   3.706  0.0793  0.3398  0.5550
  498ILE   HG12 2131   6.900   7.287   3.666  0.0372 -0.6215 -2.6444
  498ILE    CG2 2132   6.624   7.262   3.882 -0.9142  0.2576  0.0633
  498ILE   HG21 2133   6.549   7.233   3.809 -1.9774 -1.4376  1.7338
  498ILE   HG22 2134   6.604   7.196   3.966  0.4517 -0.7690 -0.3885
  498ILE   HG23 2135   6.609   7.368   3.902  0.4515  0.7693 -1.4014
  498ILE     CD 2136   6.714   7.220   3.576  0.2730  0.8525  0.6333
  498ILE    HD1 2137   6.719   7.112   3.587  0.3823  0.6832 -0.8865
  498ILE    HD2 2138   6.607   7.241   3.582 -0.3789 -1.7989 -0.3737
  498ILE    HD3 2139   6.764   7.239   3.481 -0.0878  3.4441  0.8845
  498ILE      C 2140   6.854   7.180   4.076 -0.1287 -0.1326 -0.2508
  498ILE      O 2141   6.898   7.062   4.077 -0.7833  0.7748 -0.1050
  499ASP      N 2142   6.791   7.235   4.182  0.5463  0.1745 -0.3367
  499ASP      H 2143   6.754   7.329   4.175 -0.5165 -0.2201 -0.3236
  499ASP     CA 2144   6.744   7.166   4.307 -0.1213  0.3421  0.3484
  499ASP     HA 2145   6.828   7.115   4.353  0.3585  1.0959  0.3078
  499ASP     CB 2146   6.662   7.252   4.397  0.3479 -0.2946  0.3787
  499ASP    HB1 2147   6.722   7.337   4.428 -0.2006  0.5695 -0.8876
  499ASP    HB2 2148   6.571   7.290   4.351 -0.1063 -0.3184  1.2198
  499ASP     CG 2149   6.592   7.190   4.516  0.0782  0.7798 -0.3182
  499ASP    OD1 2150   6.498   7.258   4.574 -0.2585 -0.1882 -0.5840
  499ASP    OD2 2151   6.621   7.069   4.549  0.5290 -0.7712 -0.3358
  499ASP      C 2152   6.657   7.041   4.262 -0.0641 -0.2268  0.1587
  499ASP      O 2153   6.560   7.063   4.192  0.2244 -0.6298  0.3499
  500TRP      N 2154   6.685   6.917   4.305  0.1231  0.1525  0.3241
  500TRP      H 2155   6.777   6.916   4.347  0.5481  1.6946 -0.4807
  500TRP     CA 2156   6.594   6.800   4.303 -0.0831  0.0594 -0.3767
  500TRP     HA 2157   6.593   6.766   4.199 -0.6779 -0.5876 -0.1639
  500TRP     CB 2158   6.663   6.681   4.377 -0.0543  0.1748  0.1083
  500TRP    HB1 2159   6.753   6.648   4.324 -0.1671  2.0354 -1.3557
  500TRP    HB2 2160   6.699   6.702   4.478 -1.2036 -1.2212  0.8395
  500TRP     CG 2161   6.577   6.560   4.382 -0.4795 -0.3049 -0.6564
  500TRP    CD1 2162   6.564   6.478   4.489  0.2762  0.3658  0.7642
  500TRP    HD1 2163   6.622   6.485   4.580  0.0429  0.6749  0.8912
  500TRP    CD2 2164   6.483   6.505   4.283 -0.2789 -0.1196  0.0037
  500TRP    NE1 2165   6.479   6.370   4.460  0.5080 -0.0621  0.2398
  500TRP    HE1 2166   6.460   6.301   4.531 -0.9625 -0.9736 -0.9954
  500TRP    CE2 2167   6.405   6.399   4.344  0.2157  0.0872 -0.5654
  500TRP    CE3 2168   6.441   6.540   4.151  0.1345 -0.1098 -0.1774
  500TRP    HE3 2169   6.504   6.607   4.094 -0.6666  0.6251 -0.2268
  500TRP    CZ2 2170   6.282   6.348   4.293  0.1986 -0.5129 -0.5133
  500TRP    HZ2 2171   6.229   6.264   4.335  0.2915  0.8109  2.4708
  500TRP    CZ3 2172   6.321   6.492   4.098 -0.0929  0.1854 -0.1827
  500TRP    HZ3 2173   6.292   6.526   4.000  2.1622  0.4856 -0.8050
  500TRP    CH2 2174   6.234   6.408   4.177 -0.1445 -0.0085  0.5705
  500TRP    HH2 2175   6.142   6.374   4.132  0.4775  0.2137 -0.9579
  500TRP      C 2176   6.449   6.824   4.330  0.1277 -0.2440  0.0219
  500TRP      O 2177   6.362   6.793   4.249 -0.0220  0.4693  0.2800
  501SER      N 2178   6.420   6.901   4.429 -0.9995  0.6009 -0.3470
  501SER      H 2179   6.492   6.934   4.493 -1.7725  0.2408  0.7204
  501SER     CA 2180   6.277   6.944   4.458  0.2269  0.7232  0.0856
  501SER     HA 2181   6.223   6.850   4.456  2.0299 -0.4570  2.2272
  501SER     CB 2182   6.264   7.001   4.606  0.3477 -0.0861  0.0293
  501SER    HB1 2183   6.301   7.103   4.619  1.5846 -0.7746  2.8463
  501SER    HB2 2184   6.159   7.018   4.630  0.0422 -1.8606  0.0726
  501SER     OG 2185   6.282   6.901   4.704 -0.2742  0.1563 -0.0519
  501SER     HG 2186   6.367   6.861   4.692 -0.7479 -1.2435  0.9321
  501SER      C 2187   6.221   7.036   4.346 -0.4622  0.0227  0.4373
  501SER      O 2188   6.101   7.019   4.317 -0.3439  0.8529  0.1690
  502ALA      N 2189   6.303   7.129   4.283 -0.0183  1.1405  0.3261
  502ALA      H 2190   6.402   7.126   4.302  0.0842 -0.9367 -0.2895
  502ALA     CA 2191   6.257   7.209   4.165 -0.0796 -0.8269 -0.5791
  502ALA     HA 2192   6.155   7.242   4.185  0.0917  0.4052 -1.5723
  502ALA     CB 2193   6.338   7.334   4.139 -0.7252  0.2210  0.5413
  502ALA    HB1 2194   6.343   7.422   4.204  1.0029  1.5063 -1.1812
  502ALA    HB2 2195   6.446   7.318   4.131 -0.7855  0.5341 -1.3872
  502ALA    HB3 2196   6.310   7.381   4.045 -1.2117 -0.6249  0.2596
  502ALA      C 2197   6.242   7.123   4.041 -1.4033 -0.8056  0.1547
  502ALA      O 2198   6.153   7.146   3.960  0.1094  0.3463 -0.3878
  503PHE      N 2199   6.335   7.022   4.018 -0.1476 -0.5377  0.6098
  503PHE      H 2200   6.421   7.012   4.070  0.0426 -0.3646  0.3289
  503PHE     CA 2201   6.320   6.945   3.896 -0.1023 -0.3512 -0.7493
  503PHE     HA 2202   6.307   7.012   3.811  1.2784 -0.5534 -1.1525
  503PHE     CB 2203   6.452   6.867   3.869 -0.3201 -0.0009 -0.6865
  503PHE    HB1 2204   6.530   6.939   3.845 -0.8457  0.4528 -1.0672
  503PHE    HB2 2205   6.491   6.802   3.947  1.9440 -0.1405 -1.8776
  503PHE     CG 2206   6.457   6.782   3.741  0.4291  0.6018  0.1502
  503PHE    CD1 2207   6.437   6.641   3.759 -0.3329  0.2036  0.4946
  503PHE    HD1 2208   6.432   6.586   3.852 -1.4287  1.4788  1.2325
  503PHE    CD2 2209   6.464   6.841   3.615 -0.5919  0.4276  0.1535
  503PHE    HD2 2210   6.462   6.949   3.605  2.5418  0.5472 -0.1390
  503PHE    CE1 2211   6.426   6.559   3.644 -0.4352 -0.5679 -0.3406
  503PHE    HE1 2212   6.415   6.452   3.657  0.2538 -0.4082  2.2163
  503PHE    CE2 2213   6.448   6.761   3.503  0.6301 -0.0344 -0.7028
  503PHE    HE2 2214   6.454   6.811   3.408  0.9845 -1.2798 -1.3577
  503PHE     CZ 2215   6.437   6.616   3.512  0.0763 -0.5271  0.2573
  503PHE     HZ 2216   6.413   6.560   3.423  1.4916  1.6651 -1.6068
  503PHE      C 2217   6.195   6.853   3.898  0.1723  0.6686 -0.5649
  503PHE      O 2218   6.132   6.832   3.798  0.2302 -0.7599 -0.4031
  504SER      N 2219   6.156   6.804   4.020 -0.4985 -0.2408 -0.2911
  504SER      H 2220   6.212   6.819   4.103 -0.4701  0.9748 -0.5119
  504SER     CA 2221   6.030   6.724   4.043  0.6532  0.0437 -0.6907
  504SER     HA 2222   6.039   6.635   3.980 -1.1239 -0.1703 -0.7010
  504SER     CB 2223   6.022   6.685   4.195 -0.4896  0.4822  0.4293
  504SER    HB1 2224   5.986   6.584   4.211 -1.0629  0.6989  0.5512
  504SER    HB2 2225   6.124   6.688   4.233 -0.5905 -1.3134  0.9197
  504SER     OG 2226   5.950   6.776   4.269  0.0593 -0.9197  0.5914
  504SER     HG 2227   5.997   6.857   4.257  0.4063 -1.3532 -1.1668
  504SER      C 2228   5.900   6.781   3.989 -0.3645  0.6192  0.0534
  504SER      O 2229   5.811   6.708   3.945 -0.0426 -0.1543  0.1781
  505CYS      N 2230   5.895   6.914   3.977 -0.4807 -0.0410 -0.5893
  505CYS      H 2231   5.983   6.955   4.005 -0.4265 -0.8675  0.5053
  505CYS     CA 2232   5.793   6.996   3.917  0.1298 -0.2943 -0.3472
  505CYS     HA 2233   5.706   6.941   3.955 -0.0698  0.1706 -0.1227
  505CYS     CB 2234   5.795   7.144   3.976 -0.1498  0.1424  0.0102
  505CYS    HB1 2235   5.888   7.190   3.942  1.0825 -1.9897  0.3346
  505CYS    HB2 2236   5.714   7.194   3.922 -0.3973 -1.4401 -1.1515
  505CYS     SG 2237   5.784   7.145   4.158 -0.2448 -0.1164 -0.0933
  505CYS     HG 2238   5.781   7.279   4.168 -2.1565 -0.1286 -0.1124
  505CYS      C 2239   5.799   6.997   3.768  0.2860 -0.3344 -0.2586
  505CYS      O 2240   5.699   6.992   3.699  0.1378  0.7097  0.3785
  506ILE      N 2241   5.924   7.009   3.714  0.5437 -0.5699 -0.1330
  506ILE      H 2242   6.001   6.986   3.776 -0.1716 -0.8301  0.6957
  506ILE     CA 2243   5.946   7.033   3.573  0.6303  0.3795 -1.0555
  506ILE     HA 2244   5.870   7.099   3.531 -0.0429  0.5312  0.3381
  506ILE     CB 2245   6.090   7.093   3.555  0.6524  0.9483  0.2354
  506ILE     HB 2246   6.148   7.027   3.619 -0.5140 -0.6134 -0.2612
  506ILE    CG1 2247   6.100   7.241   3.594  0.3680  0.5897 -0.0324
  506ILE   HG11 2248   6.082   7.252   3.701 -0.2947  0.3258 -0.1113
  506ILE   HG12 2249   6.206   7.266   3.587  0.8242 -1.1841  0.1418
  506ILE    CG2 2250   6.151   7.073   3.414  0.1525  0.3883  0.1855
  506ILE   HG21 2251   6.086   7.113   3.336 -0.5994  0.9751  1.0790
  506ILE   HG22 2252   6.242   7.132   3.407 -0.5247  1.3347 -1.3112
  506ILE   HG23 2253   6.175   6.968   3.399  1.5226  0.7935 -0.6311
  506ILE     CD 2254   6.019   7.347   3.523 -0.0470  0.1370 -0.0778
  506ILE    HD1 2255   5.914   7.336   3.550 -0.3052 -1.6474 -1.6230
  506ILE    HD2 2256   6.053   7.443   3.562  1.4255 -0.0349 -0.8573
  506ILE    HD3 2257   6.023   7.349   3.414  1.8998  0.8513 -0.0374
  506ILE      C 2258   5.924   6.907   3.484  0.1692 -0.0381 -0.4095
  506ILE      O 2259   5.862   6.907   3.378  0.3414 -0.0631 -0.4392
  507ALA      N 2260   5.967   6.796   3.548  0.0692  0.6497  0.1842
  507ALA      H 2261   6.013   6.807   3.637  0.0760 -0.1914  0.2892
  507ALA     CA 2262   5.933   6.663   3.515  0.4660  0.0349 -0.7697
  507ALA     HA 2263   5.993   6.649   3.426  0.4472  2.0824 -1.1514
  507ALA     CB 2264   5.990   6.583   3.632 -0.7585 -0.1898 -0.1916
  507ALA    HB1 2265   5.925   6.610   3.715  0.8098 -0.2067  1.0793
  507ALA    HB2 2266   5.963   6.479   3.616  1.8030 -0.8300 -0.7463
  507ALA    HB3 2267   6.097   6.587   3.652 -0.5154 -1.2897 -1.1457
  507ALA      C 2268   5.777   6.642   3.494  0.4309 -0.2177 -0.2807
  507ALA      O 2269   5.730   6.582   3.401  0.0510  0.2674  0.4379
  508ALA      N 2270   5.691   6.697   3.582  0.2160 -0.0143  0.5501
  508ALA      H 2271   5.732   6.738   3.665 -0.5674  0.0353  0.9287
  508ALA     CA 2272   5.542   6.685   3.579  0.6751  0.4772 -0.4541
  508ALA     HA 2273   5.513   6.583   3.556 -0.5035  0.1642  2.1272
  508ALA     CB 2274   5.479   6.716   3.720 -0.0910 -0.6017 -0.2710
  508ALA    HB1 2275   5.380   6.752   3.691  0.4614  2.4833  1.2308
  508ALA    HB2 2276   5.465   6.633   3.789 -3.5297 -0.0955 -0.1669
  508ALA    HB3 2277   5.530   6.799   3.768  0.6711 -0.4610 -1.2824
  508ALA      C 2278   5.489   6.782   3.476 -0.0956  0.0631  0.8869
  508ALA      O 2279   5.400   6.749   3.397  0.2771 -0.3880  0.2224
  509LEU      N 2280   5.542   6.906   3.471  0.3329  0.3495 -0.4421
  509LEU      H 2281   5.612   6.922   3.542  1.4306 -2.2120 -0.8450
  509LEU     CA 2282   5.498   7.019   3.388  0.1422 -0.2726  0.3528
  509LEU     HA 2283   5.391   7.032   3.402  0.0396 -1.8857  1.3584
  509LEU     CB 2284   5.578   7.147   3.432 -0.2924  0.6507 -0.1111
  509LEU    HB1 2285   5.684   7.127   3.449 -0.2041  0.6901 -0.6062
  509LEU    HB2 2286   5.588   7.207   3.342 -0.0494  1.3573  0.3797
  509LEU     CG 2287   5.513   7.221   3.555 -0.1158 -0.6529 -0.2628
  509LEU     HG 2288   5.495   7.143   3.629  1.8647 -0.0732  0.8888
  509LEU    CD1 2289   5.622   7.309   3.625 -0.1753  0.7879 -0.0728
  509LEU   HD11 2290   5.575   7.356   3.711 -1.6662 -1.8507  0.6699
  509LEU   HD12 2291   5.708   7.248   3.652  1.5277  2.5482 -1.2653
  509LEU   HD13 2292   5.673   7.382   3.562  1.2550 -2.0416 -2.4790
  509LEU    CD2 2293   5.366   7.279   3.530 -0.1458  0.0778 -0.1240
  509LEU   HD21 2294   5.311   7.301   3.622 -1.3602 -1.6343 -0.3919
  509LEU   HD22 2295   5.368   7.376   3.480 -0.3343  0.0323 -0.2219
  509LEU   HD23 2296   5.297   7.218   3.472  0.2058  1.9860 -2.7510
  509LEU      C 2297   5.523   6.993   3.237  0.8733 -1.2755  0.4960
  509LEU      O 2298   5.454   7.046   3.148  0.0881 -0.6444 -0.4857
  510ALA      N 2299   5.605   6.900   3.206 -0.1424  0.2302  0.3071
  510ALA      H 2300   5.663   6.860   3.279  1.0528 -0.8703 -1.1846
  510ALA     CA 2301   5.618   6.852   3.066  0.3568 -0.4664 -0.2833
  510ALA     HA 2302   5.611   6.942   3.005 -1.3847  0.6232  1.4051
  510ALA     CB 2303   5.744   6.768   3.043 -0.5354 -0.5570 -0.2585
  510ALA    HB1 2304   5.832   6.809   3.093 -1.3905 -1.2246  1.8892
  510ALA    HB2 2305   5.742   6.669   3.087  0.3598  0.4733  2.3348
  510ALA    HB3 2306   5.774   6.766   2.938 -0.0527 -2.8180 -0.1250
  510ALA      C 2307   5.497   6.766   3.023 -0.4621 -0.0793  0.3970
  510ALA      O 2308   5.473   6.765   2.906  0.3314  0.1507 -0.0110
  511MET      N 2309   5.425   6.700   3.115  0.1307 -0.0110  0.1354
  511MET      H 2310   5.457   6.690   3.210 -1.2531 -1.9382  0.4584
  511MET     CA 2311   5.308   6.615   3.080  0.3872  0.0623 -0.1524
  511MET     HA 2312   5.300   6.595   2.973  0.0674 -4.0526  0.4841
  511MET     CB 2313   5.310   6.485   3.165 -1.1845 -0.6299  0.1644
  511MET    HB1 2314   5.411   6.446   3.156 -0.0589  1.6944  1.7041
  511MET    HB2 2315   5.310   6.510   3.271  2.0004 -1.9743  0.5743
  511MET     CG 2316   5.213   6.376   3.109 -0.5051 -0.6491 -0.7938
  511MET    HG1 2317   5.108   6.403   3.109 -0.4131 -0.2366 -1.8499
  511MET    HG2 2318   5.251   6.350   3.010 -1.6470 -0.4946 -1.2834
  511MET     SD 2319   5.226   6.218   3.209 -0.1475 -0.0795  0.2541
  511MET     CE 2320   5.171   6.277   3.373  0.0416 -0.4005 -0.0142
  511MET    HE1 2321   5.085   6.220   3.409 -2.2974  2.6026 -0.4109
  511MET    HE2 2322   5.255   6.285   3.442 -1.2661 -0.7379  1.6973
  511MET    HE3 2323   5.123   6.374   3.354  2.6411  1.5208  2.3800
  511MET      C 2324   5.174   6.680   3.112 -0.1875 -0.5826 -0.3881
  511MET      O 2325   5.079   6.673   3.036 -0.4170  0.3382 -0.1955
  512VAL      N 2326   5.167   6.752   3.224  0.0416  0.4149  0.1548
  512VAL      H 2327   5.246   6.777   3.282 -0.1922  0.8175  0.3051
  512VAL     CA 2328   5.049   6.819   3.268  0.2750 -0.3823 -0.9588
  512VAL     HA 2329   4.957   6.777   3.229 -0.0504  1.0359 -1.8081
  512VAL     CB 2330   5.048   6.818   3.424 -0.5592 -0.2631 -0.1911
  512VAL     HB 2331   5.125   6.875   3.476 -0.7724 -0.2608  0.1228
  512VAL    CG1 2332   4.928   6.885   3.485 -0.3759  0.3383 -0.0142
  512VAL   HG11 2333   4.931   6.881   3.594  0.3187 -2.7218 -0.0619
  512VAL   HG12 2334   4.915   6.992   3.464 -0.2756  0.2231 -0.6890
  512VAL   HG13 2335   4.843   6.828   3.448 -0.5345  1.8672 -2.1977
  512VAL    CG2 2336   5.052   6.674   3.482  0.3318 -0.6390  0.0492
  512VAL   HG21 2337   5.068   6.670   3.589  2.3725  0.5310 -0.1542
  512VAL   HG22 2338   4.962   6.612   3.478  2.6316 -4.4174  1.4255
  512VAL   HG23 2339   5.145   6.630   3.447  0.3416 -0.1449 -0.5720
  512VAL      C 2340   5.073   6.962   3.213 -0.4573  0.6682  0.5803
  512VAL      O 2341   5.113   7.054   3.277 -0.6457 -0.9548  0.7112
  513THR      N 2342   5.033   6.964   3.087 -0.5263  0.6477 -0.1318
  513THR      H 2343   4.999   6.874   3.056 -1.6664  0.8337  0.5223
  513THR     CA 2344   5.029   7.069   2.994 -0.4660  0.0623  0.0662
  513THR     HA 2345   5.010   7.161   3.050  2.3712  0.2856  0.8441
  513THR     CB 2346   5.170   7.080   2.922  0.1849  0.4987  0.5124
  513THR     HB 2347   5.242   7.095   3.003  1.3617 -0.0917 -0.3837
  513THR    OG1 2348   5.200   7.191   2.845  0.3289 -0.0661 -0.3964
  513THR    HG1 2349   5.291   7.208   2.867  0.1654 -2.6477  3.1324
  513THR    CG2 2350   5.208   6.955   2.836 -0.1458  0.2092 -0.1124
  513THR   HG21 2351   5.205   6.866   2.899  1.2019  0.4563  0.3258
  513THR   HG22 2352   5.139   6.941   2.752 -0.1923  0.6335 -0.1477
  513THR   HG23 2353   5.314   6.962   2.813 -0.1313 -0.7788 -0.3803
  513THR      C 2354   4.909   7.051   2.899  0.1691  0.1965 -0.7927
  513THR      O 2355   4.854   6.944   2.885 -0.8683  0.4527 -0.0984
  514GLU      N 2356   4.866   7.160   2.835 -0.2264  0.3162 -0.3951
  514GLU      H 2357   4.907   7.252   2.838 -0.6217  0.4837 -0.0293
  514GLU     CA 2358   4.766   7.154   2.725 -0.1953 -0.4635 -0.1181
  514GLU     HA 2359   4.672   7.110   2.759 -0.4399  0.2086  0.0920
  514GLU     CB 2360   4.732   7.296   2.682  0.5170 -0.0656 -0.0888
  514GLU    HB1 2361   4.715   7.350   2.775 -0.5006 -0.5938  0.0443
  514GLU    HB2 2362   4.818   7.339   2.631  0.3099 -1.1901 -1.4477
  514GLU     CG 2363   4.605   7.317   2.587  0.6795  0.4382 -0.3364
  514GLU    HG1 2364   4.613   7.257   2.496 -1.6718  0.9005 -0.9328
  514GLU    HG2 2365   4.508   7.305   2.635  0.7809  1.1031  0.0482
  514GLU     CD 2366   4.600   7.467   2.550  0.1374 -0.3404 -0.0110
  514GLU    OE1 2367   4.614   7.550   2.638  0.1037 -0.6002 -0.9592
  514GLU    OE2 2368   4.568   7.499   2.436 -0.6086 -0.3879  0.1099
  514GLU      C 2369   4.820   7.072   2.600 -0.1448 -0.5137  0.5355
  514GLU      O 2370   4.928   7.099   2.548 -0.0594 -0.6098  0.0851
  515ARG      N 2371   4.737   6.983   2.549 -0.3654 -0.4858 -0.2063
  515ARG      H 2372   4.650   6.976   2.599  0.3631 -0.9594  1.0288
  515ARG     CA 2373   4.750   6.920   2.423 -1.0945  0.2880  0.1711
  515ARG     HA 2374   4.831   6.964   2.364  0.3049 -3.3960 -0.9680
  515ARG     CB 2375   4.792   6.771   2.435  0.5106 -0.1141 -0.1036
  515ARG    HB1 2376   4.718   6.699   2.472  0.4793 -0.1373 -0.2109
  515ARG    HB2 2377   4.815   6.736   2.335  2.6184 -0.6485  0.5160
  515ARG     CG 2378   4.917   6.743   2.512 -0.4497  0.0097  0.5547
  515ARG    HG1 2379   4.912   6.786   2.612  0.2320 -0.7164  0.9186
  515ARG    HG2 2380   4.906   6.634   2.518 -0.2487 -0.0311  0.1818
  515ARG     CD 2381   5.051   6.768   2.437  0.8895  0.5096 -0.1234
  515ARG    HD1 2382   5.046   6.712   2.344 -2.1042  0.3119  0.0672
  515ARG    HD2 2383   5.054   6.869   2.397 -0.1131  0.9585  0.8738
  515ARG     NE 2384   5.176   6.743   2.518  0.6135  0.0618 -0.0593
  515ARG     HE 2385   5.147   6.729   2.614  1.9669  2.9397  0.8730
  515ARG     CZ 2386   5.304   6.720   2.477  0.4651 -0.3390 -0.0491
  515ARG    NH1 2387   5.337   6.709   2.346  0.0003 -0.3066 -0.1167
  515ARG   HH11 2388   5.278   6.753   2.276  0.0080  0.8658  0.5961
  515ARG   HH12 2389   5.428   6.684   2.310  0.1777  2.6911 -2.1361
  515ARG    NH2 2390   5.395   6.698   2.566  0.3593 -0.6608  0.1448
  515ARG   HH21 2391   5.379   6.732   2.659  0.1465 -0.2071 -0.0563
  515ARG   HH22 2392   5.488   6.676   2.534  1.0278  0.7310  1.0500
  515ARG      C 2393   4.616   6.934   2.349  0.4595 -0.2867 -0.1406
  515ARG      O 2394   4.509   6.970   2.403  0.2378 -0.0750  0.1640
  516HIS      N 2395   4.608   6.915   2.217 -0.3475 -0.0183 -0.5125
  516HIS      H 2396   4.693   6.896   2.166  0.8894  1.0111  1.0488
  516HIS     CA 2397   4.483   6.923   2.134  0.7749 -0.8489  0.1889
  516HIS     HA 2398   4.416   7.005   2.156  0.3886 -1.2983  0.7209
  516HIS     CB 2399   4.529   6.943   1.991  0.2836  0.3784  0.6519
  516HIS    HB1 2400   4.585   6.856   1.956 -0.4608  0.0919  0.1432
  516HIS    HB2 2401   4.442   6.935   1.926  0.0578  0.9268  0.8793
  516HIS     CG 2402   4.605   7.078   1.966 -0.1678  0.2192  0.5021
  516HIS    ND1 2403   4.737   7.100   2.005 -0.1238 -0.3344 -0.2275
  516HIS    CD2 2404   4.548   7.198   1.926 -0.8712  0.0663  0.8143
  516HIS    HD2 2405   4.450   7.231   1.895 -0.6448 -1.9566 -2.5584
  516HIS    CE1 2406   4.756   7.232   1.979 -0.3873 -1.1001 -0.6891
  516HIS    HE1 2407   4.849   7.280   2.005 -0.8349 -0.6927  0.2212
  516HIS    NE2 2408   4.652   7.291   1.916  0.1758  0.3142 -0.3117
  516HIS    HE2 2409   4.655   7.381   1.871 -0.5667 -0.1574 -1.3363
  516HIS      C 2410   4.415   6.784   2.146 -1.1731 -0.2558  0.9796
  516HIS      O 2411   4.483   6.679   2.135  0.0454  0.7154  0.6289
  517GLY      N 2412   4.286   6.782   2.180  0.0218 -0.2755  0.3008
  517GLY      H 2413   4.240   6.871   2.171  0.3905  0.0079  1.0468
  517GLY     CA 2414   4.199   6.666   2.186 -0.2429  0.6575  0.1193
  517GLY    HA1 2415   4.115   6.681   2.118  0.5845  0.9164 -0.8828
  517GLY    HA2 2416   4.251   6.582   2.139 -0.0627  0.2325  1.0594
  517GLY      C 2417   4.142   6.624   2.321  0.0492  0.1127  0.0480
  517GLY      O 2418   4.080   6.520   2.334  0.4558 -0.1976 -0.6753
  518LEU      N 2419   4.181   6.699   2.423  0.1591  0.3973  0.3774
  518LEU      H 2420   4.219   6.787   2.393  0.7900  0.0911  0.2610
  518LEU     CA 2421   4.146   6.694   2.567 -0.6286  0.7091  0.1346
  518LEU     HA 2422   4.169   6.593   2.600 -1.0209  0.6502  0.2336
  518LEU     CB 2423   4.218   6.794   2.651 -0.6050 -1.1381 -0.0121
  518LEU    HB1 2424   4.237   6.890   2.603 -0.5962 -0.4000  1.4184
  518LEU    HB2 2425   4.155   6.822   2.734 -0.3199 -1.2085  0.2305
  518LEU     CG 2426   4.362   6.760   2.696 -0.3701 -0.8107 -0.3004
  518LEU     HG 2427   4.336   6.697   2.781 -0.0095  1.4606  1.5936
  518LEU    CD1 2428   4.459   6.680   2.602  0.3305  0.1945  0.1867
  518LEU   HD11 2429   4.563   6.690   2.633  0.2842 -0.4235  0.5645
  518LEU   HD12 2430   4.417   6.579   2.596 -2.8778  1.3817  0.7050
  518LEU   HD13 2431   4.468   6.728   2.504  4.1602  1.3763  0.9449
  518LEU    CD2 2432   4.447   6.882   2.750 -0.0142 -0.0974  0.1686
  518LEU   HD21 2433   4.465   6.957   2.673  2.5157 -1.2598 -0.4663
  518LEU   HD22 2434   4.399   6.924   2.838 -0.1436  2.2050 -0.9135
  518LEU   HD23 2435   4.544   6.851   2.787  0.0441 -0.1720 -0.0442
  518LEU      C 2436   3.988   6.701   2.584 -0.6870 -0.2169  0.2188
  518LEU      O 2437   3.921   6.783   2.521 -0.2119  0.1229  0.4839
  519LYS      N 2438   3.936   6.619   2.674 -0.3961 -0.3151 -0.4070
  519LYS      H 2439   4.000   6.561   2.727 -0.2985  0.1326 -0.0316
  519LYS     CA 2440   3.801   6.624   2.714  0.1401 -0.1841  0.2562
  519LYS     HA 2441   3.742   6.632   2.622  3.2365 -1.5859 -2.0298
  519LYS     CB 2442   3.750   6.491   2.780 -0.0756 -0.8221 -0.0833
  519LYS    HB1 2443   3.791   6.500   2.880  1.3749  0.0411 -0.7207
  519LYS    HB2 2444   3.644   6.506   2.799 -0.2642 -0.7502 -1.1303
  519LYS     CG 2445   3.772   6.352   2.717 -0.1784 -0.4854 -0.0666
  519LYS    HG1 2446   3.876   6.321   2.710  0.1490  0.8588 -2.2741
  519LYS    HG2 2447   3.727   6.282   2.788 -2.1977 -0.4458 -1.2037
  519LYS     CD 2448   3.693   6.317   2.586 -0.0058  0.0962 -0.4793
  519LYS    HD1 2449   3.584   6.312   2.597 -0.0414  1.7138  0.2025
  519LYS    HD2 2450   3.689   6.410   2.529 -1.1168 -0.2319 -0.9614
  519LYS     CE 2451   3.751   6.211   2.500  0.2093  0.2134  0.1819
  519LYS    HE1 2452   3.761   6.113   2.546  2.2746  0.0375 -0.5562
  519LYS    HE2 2453   3.683   6.191   2.417  0.7369  0.2990 -0.2788
  519LYS     NZ 2454   3.880   6.249   2.437 -0.3365  0.0080  0.3552
  519LYS    HZ1 2455   3.904   6.180   2.367 -1.0853  0.1763 -0.0784
  519LYS    HZ2 2456   3.880   6.329   2.375 -1.7803 -0.0432  0.2542
  519LYS    HZ3 2457   3.958   6.264   2.498  0.4830 -2.1493 -0.0724
  519LYS      C 2458   3.778   6.748   2.807  0.3862  0.0025  0.6836
  519LYS      O 2459   3.677   6.815   2.775 -0.7416  0.0431  0.8283
  520GLU      N 2460   3.856   6.775   2.909 -0.0974 -0.7852 -0.5994
  520GLU      H 2461   3.938   6.716   2.917 -0.3846 -0.9131  2.1377
  520GLU     CA 2462   3.842   6.875   3.012 -0.5562 -0.7041 -0.0548
  520GLU     HA 2463   3.772   6.952   2.977  1.7842  1.9534  0.7531
  520GLU     CB 2464   3.797   6.820   3.144 -0.1185  0.6475 -0.1316
  520GLU    HB1 2465   3.862   6.747   3.193 -1.7913 -0.2067  0.9000
  520GLU    HB2 2466   3.791   6.903   3.215 -3.0375 -0.9448  1.6807
  520GLU     CG 2467   3.658   6.750   3.133 -0.4170  0.2061  0.7529
  520GLU    HG1 2468   3.584   6.820   3.093 -1.2646 -1.3006 -0.4415
  520GLU    HG2 2469   3.672   6.667   3.064  0.9885  0.2094  1.0081
  520GLU     CD 2470   3.606   6.703   3.266 -1.3097  0.5180 -0.2811
  520GLU    OE1 2471   3.663   6.742   3.373 -0.1064 -0.1806  0.5607
  520GLU    OE2 2472   3.523   6.610   3.269  0.4217  0.8584 -0.0180
  520GLU      C 2473   3.982   6.954   3.023 -0.0736 -0.9003  0.4462
  520GLU      O 2474   4.053   6.938   3.123  0.1053 -0.7803  0.2676
  521PRO      N 2475   4.017   7.046   2.927 -0.1738  0.5557 -0.4329
  521PRO     CA 2476   4.154   7.099   2.934  0.4915  0.0285 -0.3467
  521PRO     HA 2477   4.227   7.023   2.961  0.9581  0.6265  0.1134
  521PRO     CB 2478   4.183   7.164   2.798 -0.3330  0.2550 -0.4488
  521PRO    HB1 2479   4.248   7.251   2.796 -0.8436  0.6228 -1.5765
  521PRO    HB2 2480   4.228   7.085   2.738 -0.8422 -0.3988  0.0101
  521PRO     CG 2481   4.044   7.198   2.741  0.4660  0.0901  0.3151
  521PRO    HG1 2482   4.008   7.300   2.754 -1.2886 -0.6968  2.3323
  521PRO    HG2 2483   4.042   7.181   2.633  0.3915  0.3785  0.2709
  521PRO     CD 2484   3.947   7.096   2.812 -0.1392 -0.1073  0.0725
  521PRO    HD1 2485   3.850   7.140   2.835  1.2511  2.6083  1.1226
  521PRO    HD2 2486   3.939   7.015   2.739 -0.4187  1.8646 -2.2234
  521PRO      C 2487   4.176   7.203   3.039  0.0962 -0.0957 -0.0785
  521PRO      O 2488   4.287   7.224   3.077 -0.2385  0.4353  0.2995
  522LYS      N 2489   4.071   7.267   3.098  0.3328 -0.3824 -0.3618
  522LYS      H 2490   3.974   7.253   3.073  0.7328 -0.5542 -1.9234
  522LYS     CA 2491   4.076   7.349   3.222  0.3293 -0.8743 -0.0443
  522LYS     HA 2492   4.138   7.435   3.197 -0.1354 -0.3718  0.5213
  522LYS     CB 2493   3.938   7.414   3.258 -0.1312 -0.6522 -0.0969
  522LYS    HB1 2494   3.866   7.393   3.179 -2.1948  1.8602  0.9899
  522LYS    HB2 2495   3.899   7.376   3.352  1.5733  1.2757  1.4759
  522LYS     CG 2496   3.938   7.562   3.258 -0.3014 -0.0784  0.1507
  522LYS    HG1 2497   3.969   7.590   3.157 -1.5747  1.9853  0.2886
  522LYS    HG2 2498   3.834   7.591   3.270 -0.7447  0.2897 -3.4925
  522LYS     CD 2499   4.026   7.641   3.359 -0.0985  0.1369  0.2918
  522LYS    HD1 2500   3.983   7.626   3.458 -1.5498  1.3369 -0.1270
  522LYS    HD2 2501   4.127   7.599   3.364  0.2925  0.9634 -0.3629
  522LYS     CE 2502   4.036   7.791   3.334 -0.1772  0.6182  0.0352
  522LYS    HE1 2503   3.936   7.831   3.321 -0.6989 -0.0278  1.8553
  522LYS    HE2 2504   4.088   7.836   3.419  4.1309 -2.9053 -0.3418
  522LYS     NZ 2505   4.121   7.825   3.217  0.6234 -0.0182 -0.3510
  522LYS    HZ1 2506   4.131   7.925   3.210 -2.4088  0.4036  0.0109
  522LYS    HZ2 2507   4.217   7.793   3.226  0.2386 -1.1072  0.0219
  522LYS    HZ3 2508   4.087   7.793   3.128 -1.7511 -1.0297  0.8202
  522LYS      C 2509   4.132   7.272   3.341  0.2710 -0.0202 -0.1898
  522LYS      O 2510   4.208   7.336   3.413  0.1703 -0.3788 -0.2156
  523ARG      N 2511   4.096   7.147   3.351  0.0224  0.0726  0.4690
  523ARG      H 2512   4.042   7.107   3.275 -1.6368  1.9774  0.5694
  523ARG     CA 2513   4.133   7.058   3.460  0.1939 -0.2622 -0.2228
  523ARG     HA 2514   4.098   7.115   3.546 -1.7532 -0.2419 -0.9682
  523ARG     CB 2515   4.059   6.923   3.451  0.1714 -0.3373  0.5671
  523ARG    HB1 2516   4.079   6.877   3.354  0.2331  2.8281 -1.0298
  523ARG    HB2 2517   4.091   6.860   3.535  1.4606  0.0666  0.4081
  523ARG     CG 2518   3.904   6.941   3.459 -0.9071 -0.1991 -0.1944
  523ARG    HG1 2519   3.871   7.025   3.398 -1.0590  0.3054  0.5797
  523ARG    HG2 2520   3.868   6.853   3.406 -0.2873 -0.0226 -0.9269
  523ARG     CD 2521   3.842   6.955   3.596  0.4687 -0.0230  1.0646
  523ARG    HD1 2522   3.856   7.055   3.637 -1.5072  0.1962  1.2809
  523ARG    HD2 2523   3.734   6.950   3.589  0.5346 -1.6239  0.7293
  523ARG     NE 2524   3.884   6.854   3.695  0.6490 -0.4454  0.2185
  523ARG     HE 2525   3.941   6.882   3.774  0.8163  1.5363 -0.5347
  523ARG     CZ 2526   3.847   6.726   3.688 -1.1428  0.7157 -1.3796
  523ARG    NH1 2527   3.778   6.667   3.593  0.3933  0.3710  0.7415
  523ARG   HH11 2528   3.765   6.714   3.505  1.4340  0.0797  0.4255
  523ARG   HH12 2529   3.755   6.569   3.595 -0.1225  0.4617 -0.2134
  523ARG    NH2 2530   3.896   6.648   3.790 -0.3375 -0.5784 -0.0203
  523ARG   HH21 2531   3.954   6.681   3.865 -1.9210 -0.6913  1.3097
  523ARG   HH22 2532   3.887   6.548   3.778  1.2406 -0.8628  0.8056
  523ARG      C 2533   4.288   7.032   3.460  0.0286 -0.1399  0.1601
  523ARG      O 2534   4.355   7.032   3.569  0.0638  0.0419  0.1971
  524VAL      N 2535   4.351   7.029   3.342  0.7674  0.5035  0.3045
  524VAL      H 2536   4.294   7.023   3.259  1.6261  0.2194 -0.2770
  524VAL     CA 2537   4.494   7.004   3.323  0.1201 -0.1263  0.0803
  524VAL     HA 2538   4.537   6.928   3.389  3.3527  1.5521  0.1467
  524VAL     CB 2539   4.524   6.960   3.170  0.4039  0.1144 -0.3100
  524VAL     HB 2540   4.518   7.040   3.096 -0.6615  0.5218  0.1950
  524VAL    CG1 2541   4.668   6.896   3.164  0.3390 -0.0378  0.4308
  524VAL   HG11 2542   4.673   6.825   3.247 -3.6542 -1.2935 -0.1926
  524VAL   HG12 2543   4.692   6.850   3.068  3.2794 -0.3188  1.1788
  524VAL   HG13 2544   4.739   6.977   3.182  0.3020 -0.1553  1.1221
  524VAL    CG2 2545   4.427   6.850   3.125  0.5091 -0.5198  1.1377
  524VAL   HG21 2546   4.419   6.751   3.171 -0.8449 -1.9903 -1.9399
  524VAL   HG22 2547   4.328   6.895   3.134  0.1178 -1.3535  1.1103
  524VAL   HG23 2548   4.453   6.820   3.023  0.3867 -0.3916  1.0697
  524VAL      C 2549   4.569   7.138   3.344  0.1620  0.0217  0.1439
  524VAL      O 2550   4.682   7.131   3.384 -0.0537  0.2998 -0.0796
  525GLU      N 2551   4.503   7.251   3.299 -0.4513  0.3006 -0.0553
  525GLU      H 2552   4.408   7.246   3.265 -0.2688  1.5650 -0.8277
  525GLU     CA 2553   4.560   7.384   3.326  1.2271 -0.2081  0.0432
  525GLU     HA 2554   4.666   7.388   3.302  1.3091 -4.3103 -1.0616
  525GLU     CB 2555   4.476   7.489   3.254 -0.2204 -0.0292 -0.1552
  525GLU    HB1 2556   4.469   7.455   3.150 -0.2204  0.7506 -0.4188
  525GLU    HB2 2557   4.386   7.494   3.315  0.6654  1.8643  1.0774
  525GLU     CG 2558   4.542   7.628   3.245 -0.2628  0.3260 -0.6690
  525GLU    HG1 2559   4.591   7.649   3.340 -3.1525 -0.8777  1.2181
  525GLU    HG2 2560   4.621   7.625   3.169 -0.4601 -2.0474 -0.8766
  525GLU     CD 2561   4.453   7.745   3.218  0.0039  0.2365  0.3438
  525GLU    OE1 2562   4.492   7.832   3.136  0.1140 -0.1092  0.0733
  525GLU    OE2 2563   4.364   7.768   3.296  0.0606  0.7915 -0.1119
  525GLU      C 2564   4.553   7.408   3.482  0.2879 -0.0563  0.2004
  525GLU      O 2565   4.654   7.460   3.541 -0.1182 -0.1226 -0.2181
  526GLU      N 2566   4.447   7.375   3.554  0.2819  0.0284 -0.0367
  526GLU      H 2567   4.360   7.349   3.510 -0.8889 -0.6013  2.4474
  526GLU     CA 2568   4.432   7.389   3.700  0.0636 -0.0639 -0.2546
  526GLU     HA 2569   4.445   7.488   3.743  0.5403 -0.8025  1.3503
  526GLU     CB 2570   4.290   7.334   3.738  0.3932 -0.1276 -0.2570
  526GLU    HB1 2571   4.252   7.255   3.674  0.9223 -0.6154  0.0270
  526GLU    HB2 2572   4.287   7.307   3.844  0.4808  1.6337  0.2405
  526GLU     CG 2573   4.187   7.451   3.732 -0.3150 -0.5014 -0.0573
  526GLU    HG1 2574   4.236   7.547   3.751 -0.0081  0.0396 -3.1368
  526GLU    HG2 2575   4.144   7.478   3.636 -0.9561  3.7376  1.2051
  526GLU     CD 2576   4.073   7.428   3.822  0.0483 -0.4269 -0.0464
  526GLU    OE1 2577   4.067   7.492   3.928 -0.1080 -0.1247 -0.2356
  526GLU    OE2 2578   3.976   7.353   3.795 -0.2919 -0.1287 -0.1207
  526GLU      C 2579   4.532   7.312   3.788 -0.0366 -0.2942  0.0596
  526GLU      O 2580   4.575   7.358   3.897 -0.1690  0.3745  0.0057
  527LEU      N 2581   4.585   7.203   3.732 -0.0947 -0.1195  0.1505
  527LEU      H 2582   4.545   7.172   3.645 -0.6761 -1.5086  0.8791
  527LEU     CA 2583   4.678   7.116   3.789 -1.1449 -0.6426 -0.6183
  527LEU     HA 2584   4.657   7.123   3.896  1.9884 -3.2485  0.3468
  527LEU     CB 2585   4.658   6.977   3.728 -0.1151  0.2432 -0.0249
  527LEU    HB1 2586   4.554   6.965   3.701 -0.3793  0.4224  0.8871
  527LEU    HB2 2587   4.724   6.967   3.642  1.8626  1.0112  1.2980
  527LEU     CG 2588   4.681   6.859   3.818 -0.0458 -0.6603  0.4893
  527LEU     HG 2589   4.592   6.843   3.879  0.0756 -1.4120  0.4720
  527LEU    CD1 2590   4.684   6.733   3.727  0.0900 -0.1692  0.1460
  527LEU   HD11 2591   4.702   6.644   3.787 -1.0728 -2.7468 -3.0479
  527LEU   HD12 2592   4.586   6.724   3.680  0.0525  2.6864 -0.5333
  527LEU   HD13 2593   4.768   6.740   3.657  1.0545 -0.5176  1.2460
  527LEU    CD2 2594   4.795   6.863   3.916  0.0764  0.3053  0.7098
  527LEU   HD21 2595   4.809   6.768   3.969  0.3034 -0.5317 -0.7876
  527LEU   HD22 2596   4.887   6.870   3.858  0.5235 -3.2454  0.7474
  527LEU   HD23 2597   4.791   6.944   3.989  1.2812 -0.8376  2.1036
  527LEU      C 2598   4.818   7.169   3.743  0.1692  0.5070 -0.2835
  527LEU      O 2599   4.912   7.174   3.820 -0.1480  0.3748  0.1709
  528GLN      N 2600   4.835   7.232   3.628  0.0887  0.2807  0.5577
  528GLN      H 2601   4.752   7.226   3.569 -1.7968 -0.6352  3.1296
  528GLN     CA 2602   4.957   7.288   3.565  0.1944  0.5058  0.2064
  528GLN     HA 2603   5.037   7.214   3.576  0.4050  0.8103  0.7606
  528GLN     CB 2604   4.936   7.317   3.421 -0.8971 -0.5486 -0.2878
  528GLN    HB1 2605   4.910   7.233   3.356 -0.0996  0.7278 -2.3660
  528GLN    HB2 2606   4.858   7.392   3.416  1.6277  2.2545 -1.0853
  528GLN     CG 2607   5.060   7.386   3.352 -0.4088 -0.2211  0.4379
  528GLN    HG1 2608   5.091   7.479   3.400  1.9975 -0.5438 -0.3661
  528GLN    HG2 2609   5.149   7.324   3.359  0.8889  1.6080  0.7181
  528GLN     CD 2610   5.027   7.436   3.211 -0.1340 -0.3147 -0.6033
  528GLN    OE1 2611   4.921   7.502   3.189 -0.0113  0.1195 -0.1685
  528GLN    NE2 2612   5.108   7.402   3.117  0.2810 -0.4108  0.1394
  528GLN   HE21 2613   5.201   7.365   3.134  1.1021  1.9979  1.2181
  528GLN   HE22 2614   5.087   7.436   3.024 -0.8348  0.3634  0.6600
  528GLN      C 2615   4.993   7.416   3.649  0.0158  0.1838 -0.1574
  528GLN      O 2616   5.109   7.427   3.686  0.2819 -0.0834  0.5995
  529ASN      N 2617   4.890   7.499   3.680 -0.0430 -0.4997 -0.1105
  529ASN      H 2618   4.806   7.466   3.636 -0.4144 -2.3756  1.8403
  529ASN     CA 2619   4.893   7.621   3.754 -0.1294 -0.4528 -1.0491
  529ASN     HA 2620   4.977   7.680   3.718  0.8437 -0.0036  1.6919
  529ASN     CB 2621   4.762   7.701   3.748 -0.1356 -0.0176  0.2404
  529ASN    HB1 2622   4.677   7.633   3.735 -1.7306  2.1575 -1.6576
  529ASN    HB2 2623   4.741   7.762   3.836 -1.7475  0.3670 -0.3595
  529ASN     CG 2624   4.773   7.792   3.626 -0.2205  0.3523  0.2826
  529ASN    OD1 2625   4.801   7.912   3.640 -0.4787 -0.1577 -0.6408
  529ASN    ND2 2626   4.748   7.744   3.503  0.6014  0.2151  0.2741
  529ASN   HD21 2627   4.703   7.654   3.500  2.0390 -0.5084 -0.1961
  529ASN   HD22 2628   4.763   7.792   3.415  1.7388  1.7746  1.2581
  529ASN      C 2629   4.915   7.582   3.901  0.6348 -0.1579 -0.0925
  529ASN      O 2630   4.988   7.651   3.965  0.9699  0.3264  0.3791
  530LYS      N 2631   4.860   7.468   3.950 -0.0290 -0.0417 -0.3502
  530LYS      H 2632   4.789   7.412   3.905  0.7206 -0.5716 -0.9154
  530LYS     CA 2633   4.890   7.415   4.082 -0.1098  0.5705  0.4358
  530LYS     HA 2634   4.859   7.486   4.159  3.1143  0.9470  1.5275
  530LYS     CB 2635   4.816   7.277   4.113  0.3107 -1.0199 -1.1691
  530LYS    HB1 2636   4.709   7.283   4.097  0.0199 -1.7600  0.3424
  530LYS    HB2 2637   4.832   7.199   4.038  0.6048 -1.1242 -1.0026
  530LYS     CG 2638   4.820   7.217   4.261 -0.6549  0.0084 -0.6660
  530LYS    HG1 2639   4.908   7.153   4.262 -1.2877 -0.8688 -0.2456
  530LYS    HG2 2640   4.838   7.292   4.338 -0.8720 -0.9557  0.3518
  530LYS     CD 2641   4.703   7.134   4.296 -0.6410  1.3656 -0.3134
  530LYS    HD1 2642   4.692   7.071   4.208  0.2417  4.0005 -2.4334
  530LYS    HD2 2643   4.712   7.065   4.381 -3.0769  1.1231 -0.1780
  530LYS     CE 2644   4.566   7.206   4.327  0.1722 -0.1938  0.2829
  530LYS    HE1 2645   4.561   7.294   4.391 -2.9015 -0.4011  0.4755
  530LYS    HE2 2646   4.504   7.216   4.238 -0.4137 -0.4345  0.6624
  530LYS     NZ 2647   4.475   7.119   4.405  0.1046 -0.4372 -0.0869
  530LYS    HZ1 2648   4.391   7.174   4.417 -0.5257 -1.0461 -1.4548
  530LYS    HZ2 2649   4.445   7.032   4.364  0.1457  0.2282 -1.5756
  530LYS    HZ3 2650   4.504   7.105   4.501 -1.9114  1.6619  0.9370
  530LYS      C 2651   5.039   7.388   4.098  0.0853 -0.0978  0.0737
  530LYS      O 2652   5.100   7.433   4.194  0.2055 -0.4577 -0.0015
  531ILE      N 2653   5.098   7.319   4.000 -0.0831 -0.1985 -0.2680
  531ILE      H 2654   5.045   7.294   3.917 -1.9463  1.1187  0.4609
  531ILE     CA 2655   5.239   7.283   4.016 -0.1972  0.5714  0.7195
  531ILE     HA 2656   5.251   7.239   4.114  1.1727 -1.3828 -0.2578
  531ILE     CB 2657   5.268   7.170   3.913  0.0902 -0.5683  0.1823
  531ILE     HB 2658   5.235   7.200   3.813  1.4527 -0.1587 -0.1721
  531ILE    CG1 2659   5.201   7.040   3.955  0.7134 -0.2371  0.2186
  531ILE   HG11 2660   5.261   6.976   4.019 -2.7414 -2.8988  1.0919
  531ILE   HG12 2661   5.111   7.063   4.012  0.1745  0.2240 -0.7808
  531ILE    CG2 2662   5.419   7.132   3.895 -0.1718 -0.9030  0.5175
  531ILE   HG21 2663   5.436   7.043   3.836  0.9416 -0.3499 -0.0202
  531ILE   HG22 2664   5.460   7.211   3.833 -2.0046 -2.3825 -2.8225
  531ILE   HG23 2665   5.474   7.126   3.989  2.6319 -2.1613 -1.0860
  531ILE     CD 2666   5.161   6.952   3.838  1.0060 -0.5617  0.0373
  531ILE    HD1 2667   5.110   6.862   3.871  2.0489 -1.1457  0.1001
  531ILE    HD2 2668   5.089   6.996   3.770  2.5652  0.8265 -0.7885
  531ILE    HD3 2669   5.245   6.921   3.776  1.2283  0.5366 -0.2259
  531ILE      C 2670   5.340   7.394   4.004 -0.1429 -0.2138 -0.3175
  531ILE      O 2671   5.428   7.401   4.088  0.5574  0.0788 -0.8379
  532VAL      N 2672   5.312   7.484   3.904 -0.4333 -0.0824 -0.1539
  532VAL      H 2673   5.236   7.465   3.840 -0.2120  1.9571 -1.1068
  532VAL     CA 2674   5.401   7.602   3.882  0.3721 -0.0627 -0.9838
  532VAL     HA 2675   5.500   7.559   3.885  0.8830  1.0886 -0.7767
  532VAL     CB 2676   5.380   7.689   3.753 -0.7984  0.0870  0.1438
  532VAL     HB 2677   5.469   7.746   3.726 -1.1417 -0.3355 -2.1319
  532VAL    CG1 2678   5.386   7.603   3.623  0.3603 -0.3909 -0.5439
  532VAL   HG11 2679   5.476   7.541   3.623  0.4005 -0.3337 -0.0807
  532VAL   HG12 2680   5.300   7.537   3.627 -0.1676  0.3103  0.0187
  532VAL   HG13 2681   5.378   7.660   3.530 -2.0328  1.4619  0.6836
  532VAL    CG2 2682   5.258   7.783   3.746 -0.4098  0.7008  0.0014
  532VAL   HG21 2683   5.273   7.853   3.828 -0.2125 -1.0852  1.5563
  532VAL   HG22 2684   5.259   7.829   3.647  1.2377 -1.1880 -0.9308
  532VAL   HG23 2685   5.163   7.734   3.766 -0.3291  0.9638  1.0757
  532VAL      C 2686   5.392   7.693   4.003  0.7183 -0.1283 -0.1328
  532VAL      O 2687   5.503   7.749   4.033  0.4161 -0.3242 -0.1183
  533ASN      N 2688   5.271   7.716   4.062 -0.2063  0.2034 -0.0830
  533ASN      H 2689   5.187   7.699   4.009 -0.7921  1.0398  0.5534
  533ASN     CA 2690   5.251   7.801   4.179  0.3115 -0.8048  0.3816
  533ASN     HA 2691   5.289   7.898   4.149  0.4326 -0.6549  0.9993
  533ASN     CB 2692   5.102   7.821   4.208  0.0887  0.8290 -0.1607
  533ASN    HB1 2693   5.037   7.735   4.188  1.2564 -0.1150  0.0003
  533ASN    HB2 2694   5.095   7.821   4.316  1.4238 -3.0118  0.0938
  533ASN     CG 2695   5.049   7.945   4.135  0.3819 -0.4078  0.6953
  533ASN    OD1 2696   4.986   7.940   4.027 -0.1653 -0.3057  0.0580
  533ASN    ND2 2697   5.065   8.065   4.197  0.1301  0.1122  0.4444
  533ASN   HD21 2698   5.091   8.073   4.294  0.0142 -1.3334  0.6279
  533ASN   HD22 2699   5.015   8.140   4.152  0.7267 -1.5433 -3.3457
  533ASN      C 2700   5.324   7.746   4.303  0.1518  0.8159  0.1839
  533ASN      O 2701   5.396   7.823   4.371  0.2699  0.5191  0.7012
  534CYS      N 2702   5.324   7.614   4.313  0.0550 -0.3847  0.7761
  534CYS      H 2703   5.269   7.564   4.245 -2.4743 -0.4055  2.7147
  534CYS     CA 2704   5.392   7.538   4.420 -0.5157 -0.2781 -0.4499
  534CYS     HA 2705   5.362   7.588   4.512  1.7937 -0.3768  0.4203
  534CYS     CB 2706   5.350   7.391   4.430 -0.2545  0.3672 -0.0807
  534CYS    HB1 2707   5.243   7.399   4.448 -0.1902 -0.5263  0.7786
  534CYS    HB2 2708   5.368   7.329   4.341  0.2879 -1.5404  1.2863
  534CYS     SG 2709   5.410   7.303   4.572 -0.4388  0.1060  0.1041
  534CYS     HG 2710   5.337   7.367   4.663 -0.0251  1.4758 -0.5006
  534CYS      C 2711   5.542   7.557   4.408 -0.5461 -0.0824  0.1677
  534CYS      O 2712   5.614   7.582   4.505 -0.7798 -0.3709 -0.1061
  535LEU      N 2713   5.586   7.528   4.284  0.4143  0.3906 -0.3078
  535LEU      H 2714   5.518   7.492   4.219 -1.1536  0.7638  1.0341
  535LEU     CA 2715   5.721   7.544   4.232  0.6544  0.1601  0.6530
  535LEU     HA 2716   5.773   7.473   4.296 -2.8076 -1.4325  1.9998
  535LEU     CB 2717   5.729   7.506   4.077 -0.6235 -0.2259 -0.5687
  535LEU    HB1 2718   5.710   7.400   4.060  0.3956 -0.9756  2.5063
  535LEU    HB2 2719   5.650   7.556   4.020  0.2829  0.9107 -0.8708
  535LEU     CG 2720   5.863   7.552   4.004 -0.5666 -0.0114  0.1548
  535LEU     HG 2721   5.890   7.654   4.033  1.8755 -0.9227  1.3734
  535LEU    CD1 2722   5.972   7.468   4.066  0.1039 -0.2963  0.5644
  535LEU   HD11 2723   5.948   7.364   4.040 -1.4769  0.2280 -0.2180
  535LEU   HD12 2724   6.076   7.492   4.042 -0.1878 -0.7358 -1.3793
  535LEU   HD13 2725   5.964   7.474   4.174 -2.7215 -2.3323  0.5807
  535LEU    CD2 2726   5.848   7.550   3.854 -0.1614 -0.3022  0.5029
  535LEU   HD21 2727   5.942   7.577   3.806 -1.7423 -0.2895 -2.8986
  535LEU   HD22 2728   5.826   7.449   3.821  2.0159 -0.7733  0.3379
  535LEU   HD23 2729   5.771   7.614   3.811 -0.8765 -0.5425  1.4016
  535LEU      C 2730   5.776   7.680   4.267 -0.0810  0.0252  0.2590
  535LEU      O 2731   5.885   7.689   4.328  0.1502  0.6829 -0.6175
  536LYS      N 2732   5.705   7.784   4.225 -0.2300  0.0133  0.1503
  536LYS      H 2733   5.622   7.753   4.176  0.0554 -1.1748  0.3751
  536LYS     CA 2734   5.739   7.920   4.244  0.1305 -0.7359  0.6850
  536LYS     HA 2735   5.828   7.947   4.187 -0.9192  0.4820 -0.4421
  536LYS     CB 2736   5.632   8.009   4.180  0.0402 -0.5673  0.4620
  536LYS    HB1 2737   5.531   7.968   4.191 -0.5514  1.0503  1.5085
  536LYS    HB2 2738   5.622   8.104   4.232 -2.1517 -1.1799  1.3097
  536LYS     CG 2739   5.645   8.051   4.034  0.0603 -0.4509  0.1396
  536LYS    HG1 2740   5.722   8.127   4.018 -1.9016  1.6602  0.0575
  536LYS    HG2 2741   5.652   7.954   3.986 -0.4107 -1.2851  1.6862
  536LYS     CD 2742   5.523   8.129   3.974 -0.5964 -0.3896 -0.2323
  536LYS    HD1 2743   5.424   8.089   3.997 -0.9162 -0.5694 -1.7848
  536LYS    HD2 2744   5.519   8.224   4.027 -1.6320  0.9807 -2.5803
  536LYS     CE 2745   5.527   8.162   3.817 -0.1803  0.2215 -0.7307
  536LYS    HE1 2746   5.614   8.227   3.806 -0.6336  0.8284 -0.8078
  536LYS    HE2 2747   5.548   8.073   3.758  1.0020  1.1511 -1.7742
  536LYS     NZ 2748   5.408   8.228   3.766 -0.5138  0.3999 -0.7853
  536LYS    HZ1 2749   5.403   8.328   3.782 -0.5800  0.2910 -0.1065
  536LYS    HZ2 2750   5.398   8.213   3.667  2.0212 -1.2616 -0.8862
  536LYS    HZ3 2751   5.326   8.194   3.815  0.0505 -1.3018 -0.9615
  536LYS      C 2752   5.756   7.953   4.391  0.7078  0.8758 -0.0147
  536LYS      O 2753   5.854   8.021   4.422 -0.1191 -0.5118  0.0879
  537ASP      N 2754   5.661   7.928   4.480 -0.9277 -0.2190 -0.1151
  537ASP      H 2755   5.575   7.883   4.451 -0.1615 -1.2377 -0.8834
  537ASP     CA 2756   5.675   7.954   4.621  0.6322 -0.1785  0.2119
  537ASP     HA 2757   5.682   8.063   4.622 -2.4121  0.1210  2.1649
  537ASP     CB 2758   5.556   7.912   4.704  0.3459  0.6651  0.8135
  537ASP    HB1 2759   5.532   7.812   4.670  0.2765  0.5745  1.1270
  537ASP    HB2 2760   5.582   7.922   4.809  2.1185  2.3539  0.2743
  537ASP     CG 2761   5.429   7.997   4.680 -0.4417 -0.1693 -0.2983
  537ASP    OD1 2762   5.440   8.094   4.597 -0.0475 -0.3966 -1.0655
  537ASP    OD2 2763   5.328   7.981   4.756 -0.4131 -0.3623  0.0991
  537ASP      C 2764   5.785   7.883   4.685  0.1504  0.0992  0.7366
  537ASP      O 2765   5.849   7.940   4.776  0.6278 -0.3066  0.3042
  538HIS      N 2766   5.812   7.755   4.646  0.0380 -0.2894  0.2611
  538HIS      H 2767   5.745   7.719   4.580  1.3691  0.7807 -1.7819
  538HIS     CA 2768   5.923   7.672   4.688  0.2449 -0.1997  0.6417
  538HIS     HA 2769   5.921   7.670   4.797  0.8813 -0.2024  0.6550
  538HIS     CB 2770   5.919   7.537   4.618 -0.2496 -0.3915  0.1154
  538HIS    HB1 2771   5.824   7.494   4.652 -0.0362  0.5834  2.0772
  538HIS    HB2 2772   5.921   7.554   4.510  0.4401  3.4222  0.6021
  538HIS     CG 2773   6.036   7.442   4.642  0.0945 -0.1517  1.3603
  538HIS    ND1 2774   6.057   7.373   4.762  0.1619 -0.0203 -0.3472
  538HIS    CD2 2775   6.152   7.434   4.564  0.5623 -0.0385 -0.1153
  538HIS    HD2 2776   6.173   7.481   4.469  0.2665  0.9568  0.2972
  538HIS    CE1 2777   6.179   7.322   4.749 -0.0618 -0.2044 -0.2744
  538HIS    HE1 2778   6.224   7.260   4.824 -1.0457 -1.1156 -0.4154
  538HIS    NE2 2779   6.235   7.347   4.628  0.4563 -0.0556 -0.2469
  538HIS    HE2 2780   6.326   7.318   4.594 -0.2905  0.1323 -2.6589
  538HIS      C 2781   6.059   7.741   4.668  1.1844  0.4584  0.1696
  538HIS      O 2782   6.135   7.769   4.765  0.0947 -0.4522  0.7565
  539VAL      N 2783   6.079   7.792   4.548 -0.5606 -0.0001  0.9705
  539VAL      H 2784   6.008   7.778   4.477 -1.5724 -2.6565  2.3637
  539VAL     CA 2785   6.203   7.860   4.506 -0.9886 -0.3982  0.0669
  539VAL     HA 2786   6.284   7.792   4.530 -0.1828  0.6272  0.3311
  539VAL     CB 2787   6.205   7.883   4.349  0.5141 -0.2419 -0.1901
  539VAL     HB 2788   6.109   7.923   4.318  0.7468 -0.1766 -0.8493
  539VAL    CG1 2789   6.320   7.977   4.299 -0.6828 -0.3161 -0.2840
  539VAL   HG11 2790   6.329   7.972   4.191  1.8385 -2.7430 -0.0820
  539VAL   HG12 2791   6.294   8.079   4.326 -0.6193  0.0549 -1.5758
  539VAL   HG13 2792   6.418   7.956   4.343 -0.9289 -1.8169 -0.3871
  539VAL    CG2 2793   6.209   7.744   4.275 -0.9088 -0.2489  0.0166
  539VAL   HG21 2794   6.203   7.770   4.170 -0.9129 -1.9877 -0.4369
  539VAL   HG22 2795   6.298   7.684   4.295 -1.1430 -0.2449  1.1735
  539VAL   HG23 2796   6.122   7.682   4.298  0.9505 -2.5673  1.3429
  539VAL      C 2797   6.219   8.005   4.569  0.0970  0.2129 -0.1110
  539VAL      O 2798   6.328   8.040   4.617 -0.3748  0.4807 -0.7683
  540THR      N 2799   6.104   8.072   4.592 -0.2944  0.2130 -0.1990
  540THR      H 2800   6.020   8.022   4.565  0.1605 -0.5645 -0.1876
  540THR     CA 2801   6.106   8.203   4.651  0.2001 -0.1779  0.5807
  540THR     HA 2802   6.176   8.265   4.595 -0.9759  0.1789 -0.5277
  540THR     CB 2803   5.964   8.262   4.632  0.8853 -0.0447  0.0758
  540THR     HB 2804   5.895   8.189   4.675  1.1402 -1.0525 -1.1532
  540THR    OG1 2805   5.946   8.278   4.491 -0.1082  0.1225 -0.0831
  540THR    HG1 2806   5.913   8.192   4.470 -0.6924  0.0919  0.8577
  540THR    CG2 2807   5.929   8.396   4.692 -0.1190  0.3804  0.4244
  540THR   HG21 2808   6.013   8.460   4.664  1.3054 -1.8656 -0.7828
  540THR   HG22 2809   5.838   8.439   4.651  0.7421  2.1385  0.2845
  540THR   HG23 2810   5.927   8.385   4.801  1.8961 -1.3601  0.3485
  540THR      C 2811   6.131   8.194   4.802 -0.1138 -0.5365 -0.1284
  540THR      O 2812   6.219   8.260   4.853 -0.3445  0.1188 -0.7125
  541PHE      N 2813   6.073   8.099   4.875  0.5906 -0.2030  0.3659
  541PHE      H 2814   6.015   8.035   4.823  0.1692  0.9767 -0.6703
  541PHE     CA 2815   6.083   8.083   5.017 -0.0623 -0.3098 -0.0282
  541PHE     HA 2816   6.062   8.183   5.055  1.9611  0.5455 -1.0128
  541PHE     CB 2817   5.984   7.974   5.049 -0.0654  0.0483 -0.6563
  541PHE    HB1 2818   5.888   8.015   5.016  0.2904  1.7225  0.2793
  541PHE    HB2 2819   5.987   7.890   4.979 -0.1948 -1.4805  1.1161
  541PHE     CG 2820   5.967   7.915   5.196 -0.4718  0.0312 -0.3362
  541PHE    CD1 2821   5.926   8.002   5.301  0.3185 -0.2647  0.1332
  541PHE    HD1 2822   5.898   8.100   5.265 -2.0742 -0.7435  0.5086
  541PHE    CD2 2823   6.016   7.784   5.225 -0.6132 -0.1174 -0.3385
  541PHE    HD2 2824   6.043   7.715   5.147 -0.1200 -1.5019  1.0186
  541PHE    CE1 2825   5.928   7.963   5.434  0.6230 -0.3285 -0.3376
  541PHE    HE1 2826   5.893   8.032   5.509 -0.6860 -0.8053 -0.4941
  541PHE    CE2 2827   6.028   7.752   5.365 -0.0220 -0.1099 -0.4580
  541PHE    HE2 2828   6.061   7.653   5.393 -2.0931 -0.6691  0.1937
  541PHE     CZ 2829   5.984   7.836   5.464  0.2664 -0.1216  0.0991
  541PHE     HZ 2830   5.985   7.806   5.568 -1.0434 -0.2124  0.1046
  541PHE      C 2831   6.228   8.035   5.055  0.0572  0.4713  0.3834
  541PHE      O 2832   6.293   8.084   5.147  0.2765 -0.5146 -0.3663
  542ASN      N 2833   6.281   7.934   4.979 -0.1751 -0.3847  0.1883
  542ASN      H 2834   6.224   7.899   4.903  0.8271  0.2618 -0.8962
  542ASN     CA 2835   6.418   7.880   5.003  0.6560 -0.4866 -0.5449
  542ASN     HA 2836   6.429   7.853   5.108  0.0281  0.9942 -0.0723
  542ASN     CB 2837   6.430   7.754   4.919 -0.5778 -0.5606 -0.9415
  542ASN    HB1 2838   6.394   7.773   4.818 -1.2378  0.0883 -0.5905
  542ASN    HB2 2839   6.537   7.736   4.907 -0.4774  0.2391 -1.2577
  542ASN     CG 2840   6.366   7.630   4.980 -0.4508  0.2098 -0.0616
  542ASN    OD1 2841   6.415   7.578   5.083  0.1333 -0.0115  0.2870
  542ASN    ND2 2842   6.254   7.578   4.931  0.2978 -0.0753  0.5028
  542ASN   HD21 2843   6.206   7.628   4.858 -1.1726 -0.8395  0.9195
  542ASN   HD22 2844   6.214   7.497   4.975  4.3789 -2.5216  0.1629
  542ASN      C 2845   6.538   7.975   4.966 -0.0091  0.6854  0.3345
  542ASN      O 2846   6.647   7.943   5.020  0.0085 -0.3286  0.4188
  543ASN      N 2847   6.507   8.087   4.898  0.1989 -0.3086 -0.4874
  543ASN      H 2848   6.412   8.097   4.863  0.3056 -0.7868 -0.9335
  543ASN     CA 2849   6.595   8.202   4.879  0.0500 -0.2029  0.3428
  543ASN     HA 2850   6.699   8.172   4.888 -0.3252 -2.2093 -1.2932
  543ASN     CB 2851   6.565   8.269   4.742 -0.0759 -0.0588  0.0473
  543ASN    HB1 2852   6.527   8.192   4.674 -0.3973  1.4431 -1.5584
  543ASN    HB2 2853   6.485   8.343   4.745 -0.7178 -0.7852  2.5124
  543ASN     CG 2854   6.681   8.351   4.681  0.7075 -0.4218 -0.3036
  543ASN    OD1 2855   6.676   8.471   4.654  0.1908  0.5864  0.0509
  543ASN    ND2 2856   6.784   8.274   4.642  0.0207 -0.3722  0.1193
  543ASN   HD21 2857   6.787   8.176   4.664 -1.3665 -0.6603 -0.8364
  543ASN   HD22 2858   6.862   8.320   4.598  0.0672  1.0097  1.5200
  543ASN      C 2859   6.584   8.303   4.988  0.1507 -0.7570  0.0298
  543ASN      O 2860   6.669   8.395   4.991 -0.1787 -0.3066 -0.1809
  544GLY      N 2861   6.483   8.300   5.075 -0.7351 -0.3933  0.1764
  544GLY      H 2862   6.422   8.220   5.071 -1.2326 -0.0526  0.7550
  544GLY     CA 2863   6.462   8.392   5.186  0.1737 -0.0593 -0.6699
  544GLY    HA1 2864   6.458   8.336   5.280 -0.8629  1.6482  0.3539
  544GLY    HA2 2865   6.542   8.464   5.204  1.7831 -2.1429  1.1634
  544GLY      C 2866   6.329   8.472   5.169 -0.7681 -0.2739 -0.2700
  544GLY      O 2867   6.295   8.543   5.263  0.3156 -0.2551 -0.6516
  545GLY      N 2868   6.265   8.465   5.056  0.5618  0.4667  0.4113
  545GLY      H 2869   6.309   8.401   4.991  1.8565  0.5410  1.1676
  545GLY     CA 2870   6.140   8.515   5.018 -0.7378 -0.2392  0.5139
  545GLY    HA1 2871   6.065   8.439   4.998 -0.6765 -0.2517  0.3299
  545GLY    HA2 2872   6.103   8.564   5.108 -0.8328 -1.5752  1.2314
  545GLY      C 2873   6.143   8.607   4.900  0.3580  0.6278 -0.4126
  545GLY      O 2874   6.046   8.669   4.863 -0.5364  0.6038 -0.1136
  546LEU      N 2875   6.257   8.618   4.832  0.1843 -0.4947 -0.0566
  546LEU      H 2876   6.337   8.560   4.854 -0.4750 -1.2010  0.5248
  546LEU     CA 2877   6.278   8.697   4.710  0.2851  0.1728  0.2755
  546LEU     HA 2878   6.208   8.781   4.707  0.8443  0.6450  0.2304
  546LEU     CB 2879   6.431   8.726   4.713 -0.0220 -0.0640  0.3647
  546LEU    HB1 2880   6.484   8.633   4.730 -0.9830 -0.5997  0.4784
  546LEU    HB2 2881   6.472   8.757   4.616  0.6890  2.1425  1.3055
  546LEU     CG 2882   6.470   8.845   4.803 -0.0663  0.3104  0.4826
  546LEU     HG 2883   6.409   8.832   4.893  0.0496 -0.3034  0.4777
  546LEU    CD1 2884   6.618   8.838   4.850 -0.1942 -0.0154  0.0421
  546LEU   HD11 2885   6.630   8.747   4.910 -3.6172  0.0204  0.9460
  546LEU   HD12 2886   6.683   8.836   4.763  1.5286 -0.3398  1.2705
  546LEU   HD13 2887   6.648   8.925   4.908  2.2792  0.9862 -2.5288
  546LEU    CD2 2888   6.425   8.982   4.762  0.2747 -0.0918 -0.8074
  546LEU   HD21 2889   6.325   8.982   4.718 -0.4144  0.1172  0.6958
  546LEU   HD22 2890   6.431   9.054   4.844  1.9264  0.4197 -1.3456
  546LEU   HD23 2891   6.480   9.012   4.673 -0.0018  2.1082 -0.3066
  546LEU      C 2892   6.251   8.605   4.585 -0.4489 -0.4724 -0.5617
  546LEU      O 2893   6.312   8.497   4.573  0.0673 -0.3731 -0.4863
  547ASN      N 2894   6.174   8.655   4.490  0.0945 -0.2821  0.4562
  547ASN      H 2895   6.121   8.740   4.505  0.5396  0.0773  0.0025
  547ASN     CA 2896   6.138   8.569   4.377 -0.2924 -0.0754  0.2115
  547ASN     HA 2897   6.108   8.468   4.404  0.4099 -0.1900  0.5833
  547ASN     CB 2898   6.010   8.623   4.307 -0.3346  0.3823 -0.4542
  547ASN    HB1 2899   5.982   8.544   4.237 -0.7536 -1.4664  1.6801
  547ASN    HB2 2900   5.933   8.636   4.383 -0.8190  0.3340 -0.9315
  547ASN     CG 2901   6.035   8.750   4.234  0.0367 -0.5231  0.3136
  547ASN    OD1 2902   6.121   8.836   4.264  0.2954  0.2859 -0.2270
  547ASN    ND2 2903   5.954   8.777   4.135 -0.5389  0.3126  0.6323
  547ASN   HD21 2904   5.866   8.729   4.122 -0.6980  0.5192  0.9434
  547ASN   HD22 2905   5.975   8.858   4.079  0.1234 -0.8497 -0.8765
  547ASN      C 2906   6.254   8.566   4.271 -0.7391  0.4266 -0.7582
  547ASN      O 2907   6.334   8.657   4.269 -0.2707  0.1542  0.2018
  548ARG      N 2908   6.257   8.459   4.188  0.0580 -0.8526 -0.3975
  548ARG      H 2909   6.179   8.396   4.178 -0.3656 -0.0077 -4.2892
  548ARG     CA 2910   6.365   8.434   4.093 -0.4856  0.3874 -0.0451
  548ARG     HA 2911   6.440   8.512   4.083  0.7767 -0.7181  0.4912
  548ARG     CB 2912   6.441   8.316   4.149 -0.0967 -0.3403 -0.4926
  548ARG    HB1 2913   6.391   8.219   4.148 -0.3563 -0.2084 -1.2926
  548ARG    HB2 2914   6.523   8.291   4.081  0.2844 -4.1981  1.1402
  548ARG     CG 2915   6.519   8.351   4.278  0.8110  0.0633 -0.8238
  548ARG    HG1 2916   6.574   8.445   4.284  0.0780  0.4261  0.9873
  548ARG    HG2 2917   6.458   8.373   4.366  0.4490  1.1968 -1.3281
  548ARG     CD 2918   6.601   8.227   4.322  0.3709 -0.5631 -0.1507
  548ARG    HD1 2919   6.624   8.237   4.428  0.3284  2.5563 -0.3273
  548ARG    HD2 2920   6.538   8.140   4.305  0.6980 -0.9152  0.4023
  548ARG     NE 2921   6.728   8.226   4.252  0.1794 -0.2474  0.2248
  548ARG     HE 2922   6.766   8.311   4.213  0.3651 -0.7934 -0.8247
  548ARG     CZ 2923   6.802   8.114   4.244  0.7297 -0.6581  0.8136
  548ARG    NH1 2924   6.762   7.999   4.300 -0.3540 -0.3419  0.0463
  548ARG   HH11 2925   6.687   7.996   4.367  0.7803 -1.0653  1.3453
  548ARG   HH12 2926   6.822   7.917   4.295 -0.1815 -0.1814 -0.5742
  548ARG    NH2 2927   6.921   8.106   4.173  0.4337  0.1125  0.1960
  548ARG   HH21 2928   6.943   8.183   4.111 -2.2773  1.3967  0.6506
  548ARG   HH22 2929   6.983   8.027   4.172 -0.6394 -0.8059  1.7897
  548ARG      C 2930   6.306   8.414   3.954  0.5254  0.0313 -0.2463
  548ARG      O 2931   6.307   8.308   3.897  0.1490  0.9458 -0.0076
  549PRO      N 2932   6.250   8.515   3.892  0.0479 -0.7607  0.1765
  549PRO     CA 2933   6.173   8.493   3.763  0.0452  0.6114 -0.4182
  549PRO     HA 2934   6.098   8.414   3.765  0.9071 -0.2062  1.0208
  549PRO     CB 2935   6.106   8.627   3.748 -0.1559 -0.5330  0.4353
  549PRO    HB1 2936   6.075   8.650   3.646 -2.1565  0.1254  1.1311
  549PRO    HB2 2937   6.014   8.644   3.804 -1.1197 -1.3011 -0.8515
  549PRO     CG 2938   6.203   8.739   3.808  0.5436  0.0409 -0.0747
  549PRO    HG1 2939   6.273   8.742   3.724  1.2347 -1.5849  0.4051
  549PRO    HG2 2940   6.177   8.843   3.826  1.2397  0.2937 -0.4966
  549PRO     CD 2941   6.270   8.661   3.918  0.3782 -0.3430 -0.1562
  549PRO    HD1 2942   6.372   8.701   3.920  0.5333 -0.3144 -3.3599
  549PRO    HD2 2943   6.237   8.693   4.018  2.2993  1.9053 -0.1415
  549PRO      C 2944   6.256   8.460   3.641  0.1947 -0.5613 -0.0776
  549PRO      O 2945   6.209   8.377   3.563  0.3135 -0.5146 -0.0294
  550ASN      N 2946   6.380   8.513   3.640  0.4974 -0.0277  0.6577
  550ASN      H 2947   6.404   8.582   3.709 -1.8039  0.5516  0.9532
  550ASN     CA 2948   6.476   8.478   3.530  0.4721 -0.3474 -0.0906
  550ASN     HA 2949   6.435   8.501   3.432  1.4532 -0.6214 -0.5770
  550ASN     CB 2950   6.599   8.574   3.547  0.3807  0.5719  0.3362
  550ASN    HB1 2951   6.661   8.543   3.631 -0.4760  0.6086  1.0100
  550ASN    HB2 2952   6.670   8.561   3.466  1.4979  2.7289  0.8929
  550ASN     CG 2953   6.560   8.718   3.538 -0.2113 -0.8040 -0.0755
  550ASN    OD1 2954   6.507   8.774   3.641 -0.3577  0.3022  0.0660
  550ASN    ND2 2955   6.588   8.788   3.425 -0.1783  0.0779  0.2270
  550ASN   HD21 2956   6.641   8.741   3.353  1.9717  2.2711  0.2293
  550ASN   HD22 2957   6.549   8.880   3.413 -2.2125 -1.0696 -3.3797
  550ASN      C 2958   6.532   8.339   3.543  0.5453 -0.3610 -0.1842
  550ASN      O 2959   6.587   8.294   3.444 -0.0466 -0.1366  0.2131
  551TYR      N 2960   6.527   8.278   3.657  0.2354  0.2017  0.5308
  551TYR      H 2961   6.487   8.320   3.739 -1.6623 -2.1479  0.9334
  551TYR     CA 2962   6.562   8.144   3.685  0.4214  0.1486 -0.3825
  551TYR     HA 2963   6.645   8.106   3.625  1.4374 -2.1330  2.2602
  551TYR     CB 2964   6.608   8.133   3.836  0.4511  0.3133 -0.1224
  551TYR    HB1 2965   6.703   8.186   3.837 -0.0336  1.2410 -1.2290
  551TYR    HB2 2966   6.540   8.187   3.901  0.3841  1.1002 -0.8396
  551TYR     CG 2967   6.639   7.997   3.885  0.0589  0.9143  0.6915
  551TYR    CD1 2968   6.585   7.955   4.005  0.7587 -0.3292 -0.2788
  551TYR    HD1 2969   6.513   8.014   4.058 -0.0155 -0.0901 -1.5505
  551TYR    CD2 2970   6.726   7.909   3.816 -0.4610  0.4112 -0.2421
  551TYR    HD2 2971   6.765   7.953   3.725 -3.0846  2.2502 -0.5968
  551TYR    CE1 2972   6.613   7.825   4.052 -0.1072  0.1652  0.3110
  551TYR    HE1 2973   6.564   7.788   4.141 -0.1906  0.0271  0.2071
  551TYR    CE2 2974   6.759   7.788   3.869 -0.1339 -0.7390  0.3776
  551TYR    HE2 2975   6.834   7.724   3.826 -1.7691 -3.2019  0.9641
  551TYR     CZ 2976   6.701   7.742   3.986 -0.0590 -0.2493  0.0461
  551TYR     OH 2977   6.739   7.616   4.040  0.3694 -0.3330  0.1841
  551TYR     HH 2978   6.674   7.593   4.105 -0.4374 -1.0462 -0.8529
  551TYR      C 2979   6.443   8.045   3.664 -0.0637  0.1962  0.0005
  551TYR      O 2980   6.456   7.950   3.593 -0.1299 -0.3528  0.0399
  552LEU      N 2981   6.325   8.075   3.718  0.4551  0.1212  0.2079
  552LEU      H 2982   6.316   8.153   3.782 -1.1335 -1.1409  1.6736
  552LEU     CA 2983   6.200   8.011   3.688  0.8312  0.3255 -0.5942
  552LEU     HA 2984   6.198   7.908   3.723  0.6566  0.3357 -0.5755
  552LEU     CB 2985   6.093   8.078   3.778 -0.2094 -0.1262  0.4430
  552LEU    HB1 2986   6.124   8.090   3.882 -3.4742  4.1324  1.2139
  552LEU    HB2 2987   6.079   8.182   3.749  2.2945  0.4003  0.8661
  552LEU     CG 2988   5.959   8.014   3.786  0.0570 -0.5066  0.4331
  552LEU     HG 2989   5.905   8.080   3.854  2.9537  0.3164  2.1104
  552LEU    CD1 2990   5.880   8.011   3.648  0.0745  0.3269 -0.4463
  552LEU   HD11 2991   5.869   8.112   3.606  0.9227  0.3397 -0.6506
  552LEU   HD12 2992   5.932   7.942   3.582  1.5216 -1.9034  2.7755
  552LEU   HD13 2993   5.776   7.979   3.658  0.6658 -0.8589  5.7818
  552LEU    CD2 2994   5.966   7.884   3.857  0.3560  0.6924  0.0107
  552LEU   HD21 2995   6.035   7.883   3.941 -1.0272 -2.7133  1.2941
  552LEU   HD22 2996   5.865   7.857   3.886 -0.2879  2.8256 -0.1058
  552LEU   HD23 2997   5.989   7.801   3.790 -0.7718 -0.2757  0.7845
  552LEU      C 2998   6.176   8.001   3.535 -0.3651 -0.2691 -0.0542
  552LEU      O 2999   6.144   7.894   3.483 -0.5416  0.1520  0.6206
  553SER      N 3000   6.188   8.116   3.462  0.0660  0.6324  0.4392
  553SER      H 3001   6.202   8.199   3.518  0.6434 -0.4744  2.0090
  553SER     CA 3002   6.178   8.121   3.317 -0.4075  0.7120 -0.9464
  553SER     HA 3003   6.077   8.084   3.299  0.2952 -2.2072  0.4458
  553SER     CB 3004   6.181   8.266   3.274  0.5631 -0.7844  0.0968
  553SER    HB1 3005   6.165   8.276   3.166 -3.9370  0.2793  0.6675
  553SER    HB2 3006   6.098   8.322   3.317 -1.1277 -1.6170 -1.8897
  553SER     OG 3007   6.303   8.333   3.293 -0.3434 -0.4685 -0.3916
  553SER     HG 3008   6.353   8.325   3.213 -0.9250  2.5271 -1.1772
  553SER      C 3009   6.279   8.036   3.248  0.6157 -0.3268  0.8201
  553SER      O 3010   6.251   7.994   3.135  0.5879  0.2479  0.5999
  554LYS      N 3011   6.394   8.006   3.303 -0.0738  0.0109 -0.6406
  554LYS      H 3012   6.414   8.022   3.401 -0.5204 -0.3169 -0.4971
  554LYS     CA 3013   6.496   7.929   3.242 -0.6111  0.2726 -0.0632
  554LYS     HA 3014   6.490   7.924   3.133 -4.2391 -1.1418  0.0733
  554LYS     CB 3015   6.640   7.966   3.293  0.3291 -0.2005  0.0261
  554LYS    HB1 3016   6.626   8.074   3.294 -3.0375 -0.4802 -1.4938
  554LYS    HB2 3017   6.664   7.929   3.392  0.3485 -0.8143 -0.2037
  554LYS     CG 3018   6.754   7.938   3.195  0.1580  0.3900  0.8036
  554LYS    HG1 3019   6.748   7.832   3.169 -1.5193  0.6181  0.1522
  554LYS    HG2 3020   6.729   7.990   3.103  1.3221  0.0108  0.2566
  554LYS     CD 3021   6.892   7.974   3.240 -0.6239 -0.1241 -0.1002
  554LYS    HD1 3022   6.912   7.924   3.335  1.0901 -0.7941 -0.7727
  554LYS    HD2 3023   6.970   7.924   3.183  0.9576 -0.2627  2.0673
  554LYS     CE 3024   6.917   8.127   3.249 -0.6461  0.5635  0.4097
  554LYS    HE1 3025   6.895   8.177   3.154  0.7839 -2.6786 -1.8061
  554LYS    HE2 3026   6.860   8.165   3.334 -1.2187  1.4780 -0.3589
  554LYS     NZ 3027   7.053   8.162   3.288 -0.1682 -0.3195 -0.7286
  554LYS    HZ1 3028   7.034   8.259   3.308 -1.4755 -0.4093 -1.3882
  554LYS    HZ2 3029   7.089   8.118   3.370 -0.3575 -2.4597 -1.7277
  554LYS    HZ3 3030   7.118   8.161   3.211  0.2009 -0.1063 -0.4177
  554LYS      C 3031   6.468   7.783   3.284 -0.5516 -0.3347 -0.1899
  554LYS      O 3032   6.507   7.694   3.208  0.3915 -0.0855 -0.5953
  555LEU      N 3033   6.400   7.755   3.397 -0.9254  0.2515  0.0614
  555LEU      H 3034   6.365   7.836   3.445  1.3223  0.8054  0.9264
  555LEU     CA 3035   6.346   7.621   3.435 -0.4347 -0.2629  0.2979
  555LEU     HA 3036   6.423   7.545   3.424 -1.0416 -0.6684 -1.4902
  555LEU     CB 3037   6.300   7.608   3.580 -0.7242 -0.0311 -0.0068
  555LEU    HB1 3038   6.228   7.688   3.599 -0.1588  0.6990 -0.8303
  555LEU    HB2 3039   6.257   7.509   3.588 -0.8730 -0.0001 -0.4173
  555LEU     CG 3040   6.406   7.626   3.693  0.3953  0.3183 -0.1773
  555LEU     HG 3041   6.462   7.708   3.647 -0.6369 -0.3509 -2.7763
  555LEU    CD1 3042   6.352   7.671   3.829  0.4258 -0.2452  0.1379
  555LEU   HD11 3043   6.328   7.777   3.834 -2.1367 -0.7362 -0.0684
  555LEU   HD12 3044   6.263   7.612   3.853 -1.1628  2.0671  0.2483
  555LEU   HD13 3045   6.427   7.648   3.904  1.5285  0.9126 -0.5639
  555LEU    CD2 3046   6.488   7.499   3.704  0.3461 -0.4072  0.8814
  555LEU   HD21 3047   6.583   7.519   3.754  1.0604 -1.4232 -0.0477
  555LEU   HD22 3048   6.425   7.427   3.755  2.4877 -1.5363  2.0819
  555LEU   HD23 3049   6.517   7.461   3.606 -1.3579  1.1655 -0.2941
  555LEU      C 3050   6.236   7.577   3.331 -0.0437  0.2227 -1.0380
  555LEU      O 3051   6.242   7.469   3.266 -0.3476 -0.1515 -0.4781
  556LEU      N 3052   6.140   7.665   3.324  0.1451 -0.9259 -0.5054
  556LEU      H 3053   6.140   7.755   3.370 -0.6029 -1.4574  0.5956
  556LEU     CA 3054   6.030   7.658   3.228  0.7727 -0.4691 -0.2036
  556LEU     HA 3055   5.993   7.556   3.240 -0.7105 -0.2371 -2.2885
  556LEU     CB 3056   5.915   7.760   3.265  0.7343  0.1058  0.4558
  556LEU    HB1 3057   5.949   7.862   3.285  1.7565  0.4207 -2.3180
  556LEU    HB2 3058   5.861   7.762   3.170  1.7124 -1.4013 -0.1724
  556LEU     CG 3059   5.805   7.693   3.356  0.2461 -0.3078 -0.0375
  556LEU     HG 3060   5.787   7.589   3.330 -2.2346 -0.5200  2.1383
  556LEU    CD1 3061   5.846   7.679   3.506 -0.3088 -0.0868 -0.1687
  556LEU   HD11 3062   5.954   7.664   3.512 -0.3711 -0.0188  1.7636
  556LEU   HD12 3063   5.816   7.764   3.567  0.1326  0.6762 -1.0055
  556LEU   HD13 3064   5.797   7.590   3.544 -0.8235  0.4326  0.3972
  556LEU    CD2 3065   5.664   7.763   3.347 -0.2722 -0.3207  0.0981
  556LEU   HD21 3066   5.685   7.864   3.384  0.4247 -0.5984  0.4872
  556LEU   HD22 3067   5.626   7.752   3.246  0.5080 -0.1868 -0.2224
  556LEU   HD23 3068   5.589   7.724   3.415 -0.7631 -0.2105 -0.3797
  556LEU      C 3069   6.081   7.681   3.081  0.0954 -0.3538 -0.2742
  556LEU      O 3070   6.006   7.642   2.992  0.2074 -0.4750  0.4676
  557GLY      N 3071   6.207   7.721   3.067 -0.4058 -0.0404  0.7604
  557GLY      H 3072   6.248   7.763   3.149 -0.0333  1.8297 -0.3167
  557GLY     CA 3073   6.274   7.747   2.941 -0.0344  0.5530 -0.2359
  557GLY    HA1 3074   6.200   7.794   2.876 -2.0999 -0.3364  1.3644
  557GLY    HA2 3075   6.355   7.818   2.957 -0.1267  0.9039 -1.2231
  557GLY      C 3076   6.331   7.614   2.883  0.8032 -0.3116  0.6776
  557GLY      O 3077   6.332   7.598   2.763 -0.1600  0.0361  0.1326
  558LYS      N 3078   6.368   7.516   2.967  0.2761  0.5266  0.3857
  558LYS      H 3079   6.363   7.532   3.067  1.2809  0.7989  0.4016
  558LYS     CA 3080   6.414   7.384   2.917  0.2682  0.4073  0.4229
  558LYS     HA 3081   6.496   7.411   2.851 -1.1628  0.5763 -1.3691
  558LYS     CB 3082   6.475   7.314   3.039  0.7088 -0.2619 -0.5924
  558LYS    HB1 3083   6.405   7.331   3.121  0.0470  0.1612 -1.2295
  558LYS    HB2 3084   6.484   7.205   3.034 -0.9521 -0.3890 -1.5182
  558LYS     CG 3085   6.605   7.366   3.084  0.3492 -0.3034  0.2498
  558LYS    HG1 3086   6.607   7.474   3.100 -0.6139 -0.3475  0.7258
  558LYS    HG2 3087   6.629   7.337   3.187  0.3741 -0.5392  0.1790
  558LYS     CD 3088   6.725   7.322   2.992  0.4384 -0.1150  0.3635
  558LYS    HD1 3089   6.743   7.215   3.004 -0.9842 -0.2282  1.9635
  558LYS    HD2 3090   6.687   7.317   2.890 -2.7895 -0.3985  1.4674
  558LYS     CE 3091   6.847   7.413   2.998 -0.0153 -0.2643  0.3886
  558LYS    HE1 3092   6.886   7.429   3.098  2.9529  1.3623 -0.8717
  558LYS    HE2 3093   6.927   7.367   2.940 -0.0817 -0.3327  0.3513
  558LYS     NZ 3094   6.816   7.539   2.934  0.8030  0.4108 -0.3267
  558LYS    HZ1 3095   6.899   7.592   2.911  0.5667  0.5806 -0.8098
  558LYS    HZ2 3096   6.770   7.518   2.846  0.9014 -2.4387  0.1981
  558LYS    HZ3 3097   6.746   7.593   2.982  1.0779 -1.0548  1.8559
  558LYS      C 3098   6.306   7.294   2.855 -0.1812 -0.6211  0.0919
  558LYS      O 3099   6.331   7.198   2.782 -0.3926  0.1841 -0.1992
  559LEU      N 3100   6.183   7.326   2.882  0.1096 -0.4400 -0.1289
  559LEU      H 3101   6.171   7.415   2.928  1.1351  0.4155 -1.4455
  559LEU     CA 3102   6.064   7.263   2.833  0.6423 -0.0183  0.4482
  559LEU     HA 3103   6.078   7.158   2.858  1.0047 -0.4835 -1.5459
  559LEU     CB 3104   5.943   7.313   2.922 -1.2643 -0.0636 -0.5104
  559LEU    HB1 3105   5.952   7.420   2.942 -1.9256 -0.0983  0.0103
  559LEU    HB2 3106   5.859   7.304   2.853 -0.5522 -1.7139 -1.2299
  559LEU     CG 3107   5.926   7.246   3.058 -0.7692  0.3323 -0.5687
  559LEU     HG 3108   6.019   7.255   3.115  0.2135 -1.1670 -1.8455
  559LEU    CD1 3109   5.821   7.322   3.136  0.0903  0.2202  0.0284
  559LEU   HD11 3110   5.802   7.266   3.227 -0.7517 -0.1316 -0.3497
  559LEU   HD12 3111   5.848   7.426   3.155 -0.2559 -0.0502  2.2774
  559LEU   HD13 3112   5.727   7.330   3.081 -1.0332  2.0102  2.0633
  559LEU    CD2 3113   5.891   7.095   3.041 -0.0261  0.0051  0.0543
  559LEU   HD21 3114   5.983   7.037   3.035 -0.7338 -1.0041 -2.5938
  559LEU   HD22 3115   5.828   7.051   3.118  1.3077 -1.7368  0.2048
  559LEU   HD23 3116   5.837   7.078   2.948 -0.2664  0.2500  0.1443
  559LEU      C 3117   6.037   7.277   2.675  0.0988  0.1821 -0.2303
  559LEU      O 3118   6.035   7.172   2.607  0.2987  0.5052 -0.4423
  560PRO      N 3119   6.020   7.396   2.623  0.1957  0.2936  0.5936
  560PRO     CA 3120   6.030   7.421   2.475  0.0595 -0.3706  0.3178
  560PRO     HA 3121   5.939   7.382   2.430  0.9130 -0.9666 -0.9133
  560PRO     CB 3122   6.045   7.576   2.476  0.3480 -0.7028  0.0092
  560PRO    HB1 3123   6.148   7.611   2.479 -0.0660  0.5675  0.1116
  560PRO    HB2 3124   6.016   7.617   2.379  0.6801 -2.0273 -0.6706
  560PRO     CG 3125   5.973   7.632   2.597 -0.6111  0.2520 -0.5889
  560PRO    HG1 3126   5.997   7.731   2.636 -0.6168 -0.3330  0.9829
  560PRO    HG2 3127   5.866   7.633   2.581 -0.6997  0.2680 -0.0060
  560PRO     CD 3128   5.994   7.519   2.695 -0.1077  0.0691 -0.0935
  560PRO    HD1 3129   6.081   7.537   2.759 -0.0551  0.5587 -0.2967
  560PRO    HD2 3130   5.904   7.507   2.755 -0.9713  0.8339 -1.1918
  560PRO      C 3131   6.154   7.366   2.409  0.2781  0.3102  0.6714
  560PRO      O 3132   6.140   7.305   2.301  1.0352  0.6135  0.6317
  561GLU      N 3133   6.268   7.369   2.476 -0.0780 -0.1408 -0.0071
  561GLU      H 3134   6.265   7.414   2.566  0.2815 -0.7367  0.3094
  561GLU     CA 3135   6.396   7.310   2.430  0.6126  0.1433 -0.4845
  561GLU     HA 3136   6.411   7.346   2.328  0.1502  1.4218 -0.1178
  561GLU     CB 3137   6.513   7.348   2.524  0.0641 -0.5247  0.0735
  561GLU    HB1 3138   6.486   7.315   2.625 -1.2270  0.3529  0.0289
  561GLU    HB2 3139   6.599   7.293   2.485 -0.9029 -0.4347 -2.3521
  561GLU     CG 3140   6.549   7.502   2.525  0.3370  0.2819  0.4731
  561GLU    HG1 3141   6.600   7.520   2.431 -0.8635  0.0257 -0.2480
  561GLU    HG2 3142   6.464   7.570   2.519  1.3060  1.5879  0.9588
  561GLU     CD 3143   6.644   7.553   2.625 -0.3040 -0.5783 -0.8863
  561GLU    OE1 3144   6.657   7.679   2.639  0.0367  0.3532 -0.1698
  561GLU    OE2 3145   6.704   7.473   2.698  0.0631  0.4795  0.6395
  561GLU      C 3146   6.385   7.157   2.414 -0.6304  0.1430 -0.0672
  561GLU      O 3147   6.429   7.108   2.314 -0.2486 -0.2973 -0.4194
  562LEU      N 3148   6.327   7.084   2.511 -0.6835  0.4972 -0.0044
  562LEU      H 3149   6.299   7.131   2.596 -1.4559  0.4321 -0.2164
  562LEU     CA 3150   6.317   6.941   2.514 -0.4169  0.8242 -1.4619
  562LEU     HA 3151   6.408   6.885   2.493 -0.2956  1.6820 -3.4156
  562LEU     CB 3152   6.265   6.899   2.653 -0.4165  0.3336 -0.9022
  562LEU    HB1 3153   6.344   6.924   2.724 -1.0846 -0.2765  0.0763
  562LEU    HB2 3154   6.176   6.956   2.678 -1.1718 -0.7958 -0.9424
  562LEU     CG 3155   6.238   6.748   2.674  0.4983  0.7834 -0.2699
  562LEU     HG 3156   6.171   6.703   2.600  1.7716  1.0354 -1.6147
  562LEU    CD1 3157   6.363   6.660   2.667  0.1068 -0.6805  0.2985
  562LEU   HD11 3158   6.373   6.647   2.559 -2.1201  0.3932 -0.1069
  562LEU   HD12 3159   6.444   6.703   2.725  0.1656 -1.6723  0.9605
  562LEU   HD13 3160   6.341   6.556   2.692  1.4976 -1.2937 -0.9020
  562LEU    CD2 3161   6.159   6.735   2.802 -0.1051 -0.3718 -0.2397
  562LEU   HD21 3162   6.118   6.636   2.822 -1.3437  0.3106  0.7841
  562LEU   HD22 3163   6.221   6.765   2.887 -0.9426 -1.0776  0.6505
  562LEU   HD23 3164   6.072   6.802   2.802  1.3686  1.6457 -1.3852
  562LEU      C 3165   6.216   6.892   2.404 -0.5118 -0.6558 -0.2744
  562LEU      O 3166   6.238   6.799   2.332  0.2709  0.1955  0.1119
  563ARG      N 3167   6.104   6.968   2.393 -0.0088  0.3233  0.7439
  563ARG      H 3168   6.095   7.035   2.469  0.0965 -1.3780  2.3288
  563ARG     CA 3169   5.995   6.960   2.292 -0.2071  0.3362 -0.6076
  563ARG     HA 3170   5.950   6.861   2.284  0.9698 -0.3849  1.1025
  563ARG     CB 3171   5.885   7.054   2.326  0.3196  0.2464 -0.1003
  563ARG    HB1 3172   5.846   7.021   2.423 -0.9809  1.7350 -0.0832
  563ARG    HB2 3173   5.934   7.149   2.348  0.4702 -0.1547  1.4290
  563ARG     CG 3174   5.769   7.073   2.224 -0.1664  0.1354  0.0078
  563ARG    HG1 3175   5.701   7.149   2.262  0.4794  0.3704  0.7078
  563ARG    HG2 3176   5.799   7.106   2.124  1.6570  1.4009  0.9208
  563ARG     CD 3177   5.682   6.944   2.224 -0.1764  0.0670  0.3978
  563ARG    HD1 3178   5.682   6.886   2.132  0.8829 -1.3753  1.2433
  563ARG    HD2 3179   5.707   6.872   2.303 -2.7716 -2.1233 -0.5837
  563ARG     NE 3180   5.543   6.984   2.254 -0.3358  0.4406  0.2407
  563ARG     HE 3181   5.485   7.007   2.175 -3.6410 -3.5330  1.1838
  563ARG     CZ 3182   5.493   7.016   2.374 -0.4359 -0.3090  0.3013
  563ARG    NH1 3183   5.546   6.970   2.491  0.5733  0.5074 -0.3757
  563ARG   HH11 3184   5.626   6.909   2.483 -0.6149 -1.1295 -0.2338
  563ARG   HH12 3185   5.524   6.994   2.586  0.2167 -4.9643  1.2264
  563ARG    NH2 3186   5.380   7.086   2.381  0.1513  0.1686  0.1079
  563ARG   HH21 3187   5.343   7.133   2.299  1.1349 -2.0357 -1.6938
  563ARG   HH22 3188   5.321   7.094   2.463  0.9860  2.7899  0.5734
  563ARG      C 3189   6.046   6.989   2.152  0.0285 -0.0737 -0.2124
  563ARG      O 3190   6.001   6.931   2.055  0.4917 -0.6849  0.1040
  564THR      N 3191   6.156   7.066   2.141  0.5086  0.4255  0.3867
  564THR      H 3192   6.186   7.125   2.218  2.2951 -0.0690  0.1050
  564THR     CA 3193   6.220   7.091   2.010  0.5125  0.4200  0.2914
  564THR     HA 3194   6.144   7.087   1.932 -0.6198  1.1124  1.3256
  564THR     CB 3195   6.294   7.225   2.014  0.6678 -0.7112 -0.3385
  564THR     HB 3196   6.358   7.232   2.101 -1.3280  0.2799  1.1546
  564THR    OG1 3197   6.207   7.337   2.030  0.2066  0.5101  0.2887
  564THR    HG1 3198   6.199   7.342   2.124  1.3324 -0.0430  0.4319
  564THR    CG2 3199   6.369   7.253   1.877 -0.5710 -0.0230 -0.3464
  564THR   HG21 3200   6.295   7.240   1.797 -0.7803  2.4921 -0.6564
  564THR   HG22 3201   6.411   7.353   1.864 -0.1515  0.1487  1.9518
  564THR   HG23 3202   6.452   7.189   1.848 -0.5109  0.9239 -2.5305
  564THR      C 3203   6.315   6.979   1.986 -0.6829  0.2391 -0.0929
  564THR      O 3204   6.328   6.925   1.875 -0.1533 -0.0061  0.9766
  565LEU      N 3205   6.389   6.925   2.090  0.1006  0.2593 -0.0311
  565LEU      H 3206   6.388   6.968   2.182  3.4254  3.3764 -1.1849
  565LEU     CA 3207   6.489   6.813   2.088 -0.1085 -0.0899  0.5662
  565LEU     HA 3208   6.570   6.832   2.017 -0.9979  1.9141 -0.0057
  565LEU     CB 3209   6.547   6.803   2.232 -0.9400  0.4345 -0.0709
  565LEU    HB1 3210   6.562   6.905   2.268  0.1718  0.9985 -1.9628
  565LEU    HB2 3211   6.472   6.760   2.298  0.5107  1.0228  2.0762
  565LEU     CG 3212   6.689   6.739   2.248 -0.3487  0.1235 -0.6126
  565LEU     HG 3213   6.762   6.803   2.199 -0.0756  0.8548  0.7100
  565LEU    CD1 3214   6.720   6.745   2.400 -0.0288  0.3050  0.2456
  565LEU   HD11 3215   6.824   6.718   2.420 -0.1889 -1.3637 -1.0165
  565LEU   HD12 3216   6.706   6.843   2.447  0.7712 -0.0377  1.2324
  565LEU   HD13 3217   6.654   6.682   2.459  0.1071 -0.1883 -0.1244
  565LEU    CD2 3218   6.701   6.594   2.205  0.1165  0.1572  0.2089
  565LEU   HD21 3219   6.792   6.550   2.249  1.6309  3.6535  0.8990
  565LEU   HD22 3220   6.617   6.529   2.231 -0.3546  0.2891 -0.9555
  565LEU   HD23 3221   6.698   6.587   2.097  0.5383 -2.3442  0.2867
  565LEU      C 3222   6.420   6.684   2.039  0.4914 -0.5773 -0.6984
  565LEU      O 3223   6.467   6.605   1.950  0.4214  0.2546 -0.3180
  566CYS      N 3224   6.302   6.658   2.097 -0.1178 -0.2396 -0.1034
  566CYS      H 3225   6.267   6.724   2.165 -0.7602 -2.7462  2.1603
  566CYS     CA 3226   6.220   6.536   2.070 -0.8317 -0.1003 -0.1090
  566CYS     HA 3227   6.283   6.449   2.092 -0.6185  0.2147  0.5520
  566CYS     CB 3228   6.110   6.536   2.179  0.3425  0.1896  0.2217
  566CYS    HB1 3229   6.052   6.626   2.200 -0.8074 -0.2898 -0.7439
  566CYS    HB2 3230   6.038   6.460   2.147 -0.1662  1.4607 -1.8706
  566CYS     SG 3231   6.191   6.516   2.334 -0.0291 -0.0444  0.1706
  566CYS     HG 3232   6.229   6.644   2.324  2.5190 -0.8888 -2.0600
  566CYS      C 3233   6.180   6.521   1.926  0.4017 -0.1735 -0.2094
  566CYS      O 3234   6.156   6.407   1.885 -0.2534 -0.1707 -0.4838
  567THR      N 3235   6.181   6.626   1.841 -0.0838 -1.0682  0.0126
  567THR      H 3236   6.202   6.716   1.882 -0.5626 -0.2532 -1.4473
  567THR     CA 3237   6.152   6.613   1.702  0.0806  0.3869 -0.3017
  567THR     HA 3238   6.057   6.561   1.695 -1.2517  2.8683 -2.0571
  567THR     CB 3239   6.109   6.758   1.649 -0.4618  0.8484  0.4020
  567THR     HB 3240   6.076   6.737   1.547  1.4366 -0.6087  0.0305
  567THR    OG1 3241   6.212   6.857   1.630  0.2137  0.7424  0.6028
  567THR    HG1 3242   6.266   6.844   1.707  0.5749  0.0325  0.2479
  567THR    CG2 3243   5.988   6.826   1.722 -0.0074 -0.0361  0.2300
  567THR   HG21 3244   5.985   6.926   1.679  2.5088 -0.0113 -0.0466
  567THR   HG22 3245   5.894   6.776   1.702  0.6901 -1.5575  0.5299
  567THR   HG23 3246   5.990   6.831   1.831 -1.8352  2.4960  0.2259
  567THR      C 3247   6.262   6.546   1.619  0.9282 -0.0971  0.4942
  567THR      O 3248   6.233   6.468   1.527 -0.1104 -0.1658 -0.1632
  568GLN      N 3249   6.388   6.565   1.651  0.1674  0.1028 -0.4210
  568GLN      H 3250   6.402   6.619   1.735 -0.6485 -2.2779  1.3802
  568GLN     CA 3251   6.504   6.492   1.609 -0.1538 -0.3174  0.6031
  568GLN     HA 3252   6.501   6.500   1.501  1.2621 -0.7060  0.5236
  568GLN     CB 3253   6.629   6.569   1.658  0.1474  0.3932 -0.4626
  568GLN    HB1 3254   6.614   6.667   1.612 -0.5969 -0.4093 -2.0361
  568GLN    HB2 3255   6.637   6.562   1.766  0.0379  1.1488 -0.4016
  568GLN     CG 3256   6.758   6.517   1.597 -0.1884 -0.7579 -0.7256
  568GLN    HG1 3257   6.786   6.430   1.655 -0.3736  0.1851  0.8298
  568GLN    HG2 3258   6.743   6.486   1.493  1.2188 -1.6853 -0.6750
  568GLN     CD 3259   6.869   6.627   1.618  0.3208 -0.8117  0.6922
  568GLN    OE1 3260   6.862   6.713   1.702 -0.1950  0.5067 -0.1984
  568GLN    NE2 3261   6.963   6.622   1.524 -0.5265  0.1623 -0.1708
  568GLN   HE21 3262   6.968   6.555   1.449 -2.1042  1.0276 -1.0842
  568GLN   HE22 3263   7.041   6.683   1.544  0.1076 -0.9072  0.7966
  568GLN      C 3264   6.508   6.344   1.648  0.1049  0.1257 -0.9158
  568GLN      O 3265   6.572   6.262   1.588  0.1674 -0.5192  0.2079
  569GLY      N 3266   6.412   6.302   1.730 -0.8845 -0.3616  0.2967
  569GLY      H 3267   6.355   6.374   1.774  1.0931  1.1199  0.6071
  569GLY     CA 3268   6.383   6.163   1.776 -0.3780  1.1272 -0.2023
  569GLY    HA1 3269   6.470   6.098   1.775 -1.6374 -0.6526 -0.8378
  569GLY    HA2 3270   6.350   6.160   1.880 -0.7374 -2.3692 -0.2981
  569GLY      C 3271   6.276   6.106   1.680 -0.4797 -0.6596 -0.2506
  569GLY      O 3272   6.295   5.995   1.636  0.3708  0.0897 -0.2507
  570LEU      N 3273   6.175   6.189   1.644  0.6170  0.6063 -0.2836
  570LEU      H 3274   6.178   6.272   1.701 -0.5948  1.1897 -1.0171
  570LEU     CA 3275   6.070   6.165   1.546 -0.2937  0.5951  0.2284
  570LEU     HA 3276   6.021   6.071   1.572  0.4464 -0.9887 -3.3195
  570LEU     CB 3277   5.957   6.279   1.535 -0.1039  0.1718  0.2334
  570LEU    HB1 3278   6.000   6.371   1.496  1.8259 -0.7468  0.0219
  570LEU    HB2 3279   5.889   6.255   1.453 -1.0880 -0.4022  1.1882
  570LEU     CG 3280   5.876   6.299   1.666 -0.3443  0.7641 -0.0107
  570LEU     HG 3281   5.947   6.322   1.745  0.7014 -0.7022 -0.4979
  570LEU    CD1 3282   5.783   6.423   1.651 -0.0539 -0.5765  0.0875
  570LEU   HD11 3283   5.795   6.471   1.749 -1.0306  0.3393 -0.2166
  570LEU   HD12 3284   5.812   6.486   1.567  0.6902  1.8237  2.0116
  570LEU   HD13 3285   5.678   6.394   1.639  0.4027 -1.5302 -1.9261
  570LEU    CD2 3286   5.789   6.182   1.695  0.5632 -0.0699 -0.0455
  570LEU   HD21 3287   5.706   6.210   1.760 -0.2314  2.8083 -2.0574
  570LEU   HD22 3288   5.743   6.125   1.614 -1.3964 -0.3269  1.1813
  570LEU   HD23 3289   5.849   6.101   1.734 -2.4198 -1.1013  2.8708
  570LEU      C 3290   6.135   6.138   1.413 -0.4167 -0.2012 -0.4968
  570LEU      O 3291   6.107   6.044   1.351  0.4435  0.1987 -0.0092
  571GLN      N 3292   6.233   6.218   1.376 -0.1896 -0.1742  0.0075
  571GLN      H 3293   6.257   6.300   1.430  1.0189 -2.5456  3.4635
  571GLN     CA 3294   6.303   6.200   1.248 -0.5202 -0.0556  0.0181
  571GLN     HA 3295   6.232   6.185   1.167  1.0351  0.7137 -1.5630
  571GLN     CB 3296   6.387   6.327   1.222 -0.2291  0.5201 -0.1599
  571GLN    HB1 3297   6.445   6.342   1.312 -0.8951  0.0304  0.3641
  571GLN    HB2 3298   6.463   6.305   1.147 -0.0021 -0.0640  0.2321
  571GLN     CG 3299   6.309   6.455   1.188 -0.0487 -0.4623 -0.0218
  571GLN    HG1 3300   6.264   6.445   1.089 -4.2872 -0.4113  1.6701
  571GLN    HG2 3301   6.221   6.467   1.252 -0.5220  2.3883 -1.0610
  571GLN     CD 3302   6.399   6.582   1.197  0.6495  0.0085 -0.0036
  571GLN    OE1 3303   6.512   6.584   1.249 -0.2297  0.2761  0.1512
  571GLN    NE2 3304   6.341   6.685   1.136  0.3088 -0.2381  0.5883
  571GLN   HE21 3305   6.241   6.672   1.123  0.6351 -0.3232 -2.5691
  571GLN   HE22 3306   6.376   6.778   1.118 -1.5702  0.7492  1.6195
  571GLN      C 3307   6.399   6.079   1.249  0.4782 -0.1776 -0.1699
  571GLN      O 3308   6.425   6.023   1.142 -0.0291 -0.5100  0.0054
  572ARG      N 3309   6.440   6.032   1.370  0.3892  0.7797 -0.4351
  572ARG      H 3310   6.392   6.068   1.451 -0.6830  1.5110 -1.3679
  572ARG     CA 3311   6.531   5.913   1.377  1.1166  0.3436  0.2303
  572ARG     HA 3312   6.594   5.923   1.289 -1.8322  0.8128 -1.9634
  572ARG     CB 3313   6.618   5.895   1.506  0.0853  0.4361 -0.2761
  572ARG    HB1 3314   6.685   5.981   1.512 -0.2826  0.8014 -1.2886
  572ARG    HB2 3315   6.559   5.917   1.595  1.4081  0.4099  0.6433
  572ARG     CG 3316   6.700   5.763   1.518  0.1786  0.3239  0.2930
  572ARG    HG1 3317   6.737   5.761   1.620  2.4419  0.5905 -0.4570
  572ARG    HG2 3318   6.642   5.672   1.506  1.0613  0.0263 -2.6149
  572ARG     CD 3319   6.812   5.756   1.416 -0.1421 -0.3063 -0.7469
  572ARG    HD1 3320   6.776   5.759   1.313  0.7784 -0.4057 -1.0823
  572ARG    HD2 3321   6.876   5.844   1.420 -0.2875 -0.2532  2.0272
  572ARG     NE 3322   6.890   5.630   1.436  0.0247 -0.8196 -0.4850
  572ARG     HE 3323   6.861   5.567   1.509  0.8323  0.2845  0.8204
  572ARG     CZ 3324   6.990   5.582   1.358  0.0173 -0.3368  0.1650
  572ARG    NH1 3325   7.039   5.653   1.255 -0.2909  0.1896 -0.5945
  572ARG   HH11 3326   7.010   5.739   1.211  0.8839 -0.0032 -1.8016
  572ARG   HH12 3327   7.126   5.630   1.208 -0.8492  1.6743 -2.4629
  572ARG    NH2 3328   7.040   5.468   1.392 -0.1565  0.2006  0.4530
  572ARG   HH21 3329   7.015   5.415   1.474  3.1397 -1.6022  0.4643
  572ARG   HH22 3330   7.119   5.433   1.340 -0.8934  0.6235 -1.0180
  572ARG      C 3331   6.442   5.784   1.356  0.5411 -0.2909 -0.3947
  572ARG      O 3332   6.490   5.693   1.293  0.4682 -0.2815 -0.2642
  573ILE      N 3333   6.311   5.787   1.400  0.5112  0.4774  0.0110
  573ILE      H 3334   6.277   5.868   1.450 -0.1402  0.0233  0.3165
  573ILE     CA 3335   6.217   5.679   1.373  0.4804 -0.4068 -0.5189
  573ILE     HA 3336   6.269   5.583   1.376  0.6538 -0.3202 -0.7350
  573ILE     CB 3337   6.106   5.682   1.488 -0.3814 -0.2056  0.4246
  573ILE     HB 3338   6.051   5.774   1.471 -0.1611 -0.0526  0.5411
  573ILE    CG1 3339   6.159   5.679   1.636  0.5279 -0.4993  0.1385
  573ILE   HG11 3340   6.209   5.586   1.662  2.0457  0.0563 -0.6974
  573ILE   HG12 3341   6.236   5.755   1.648  0.9013 -0.9206  0.4008
  573ILE    CG2 3342   6.007   5.557   1.472  0.5264 -0.7926 -0.1600
  573ILE   HG21 3343   6.058   5.461   1.483 -1.7425 -2.0494 -0.0635
  573ILE   HG22 3344   5.929   5.561   1.548 -0.5114 -1.0374 -1.2048
  573ILE   HG23 3345   5.951   5.549   1.379 -2.8941  0.1766  1.6425
  573ILE     CD 3346   6.054   5.725   1.738  0.4794  0.1543  0.0778
  573ILE    HD1 3347   6.022   5.828   1.723 -4.2290 -1.0568  0.1533
  573ILE    HD2 3348   5.971   5.656   1.746  0.5829  0.0904  0.6926
  573ILE    HD3 3349   6.106   5.709   1.833 -2.6219 -1.0182  1.7124
  573ILE      C 3350   6.150   5.693   1.232 -0.5485  0.2537 -0.2342
  573ILE      O 3351   6.117   5.594   1.171 -0.0666  0.3224  0.1956
  574PHE      N 3352   6.153   5.814   1.181 -0.0054  0.3428  0.5005
  574PHE      H 3353   6.165   5.897   1.237  0.1704 -0.7650  2.1626
  574PHE     CA 3354   6.112   5.835   1.045  0.6885  0.7211 -0.0144
  574PHE     HA 3355   6.021   5.778   1.025  1.0116 -0.3243  1.3483
  574PHE     CB 3356   6.086   5.985   1.016 -0.7023 -0.1352  0.6020
  574PHE    HB1 3357   6.032   6.037   1.094  0.2122  0.4334  0.8801
  574PHE    HB2 3358   6.178   6.045   1.012 -1.3300  1.2690  4.0906
  574PHE     CG 3359   6.007   6.036   0.896 -0.3165  0.4589 -0.0865
  574PHE    CD1 3360   6.062   6.133   0.809 -0.8540  0.3222 -0.5855
  574PHE    HD1 3361   6.154   6.181   0.836 -1.6513  1.9985 -0.7136
  574PHE    CD2 3362   5.890   5.975   0.869 -0.0818  0.4336 -0.4970
  574PHE    HD2 3363   5.845   5.896   0.927  1.8587 -0.9456 -0.7824
  574PHE    CE1 3364   5.997   6.166   0.695 -0.7249 -0.3925 -0.8243
  574PHE    HE1 3365   6.037   6.242   0.630 -1.1614  0.5729  0.0199
  574PHE    CE2 3366   5.816   6.017   0.762 -0.4467 -0.1072 -0.1110
  574PHE    HE2 3367   5.715   5.982   0.746 -0.0156 -1.8466  0.6927
  574PHE     CZ 3368   5.868   6.111   0.668  0.3788 -0.0166 -0.7041
  574PHE     HZ 3369   5.804   6.147   0.588 -0.1379  0.7675  0.0395
  574PHE      C 3370   6.217   5.785   0.941 -0.4752 -0.2434 -0.6072
  574PHE      O 3371   6.190   5.716   0.840  0.4036 -0.1608 -0.2104
  575TYR      N 3372   6.351   5.801   0.971 -0.0600 -0.5788 -1.0107
  575TYR      H 3373   6.365   5.875   1.038  1.5297 -1.9475  0.2469
  575TYR     CA 3374   6.471   5.751   0.903 -0.5953  0.2196 -0.4973
  575TYR     HA 3375   6.491   5.785   0.802 -1.6612 -1.5659 -1.3616
  575TYR     CB 3376   6.598   5.791   0.991 -0.1365  0.1352 -0.0220
  575TYR    HB1 3377   6.591   5.895   1.025  1.3897  0.4041 -0.4393
  575TYR    HB2 3378   6.599   5.735   1.085 -2.9925 -3.3294 -1.8237
  575TYR     CG 3379   6.734   5.771   0.917 -0.1638  0.5175 -0.0345
  575TYR    CD1 3380   6.805   5.654   0.939 -0.7859  0.1794  0.1080
  575TYR    HD1 3381   6.763   5.576   1.001  0.1632 -1.5954 -1.3842
  575TYR    CD2 3382   6.772   5.857   0.816  0.1036  0.4500  0.2967
  575TYR    HD2 3383   6.721   5.950   0.797  0.4698  0.2840 -1.7655
  575TYR    CE1 3384   6.922   5.622   0.862 -0.0409  0.3160 -0.3039
  575TYR    HE1 3385   6.981   5.537   0.892 -2.3303 -0.4547  2.5718
  575TYR    CE2 3386   6.889   5.828   0.744  0.2386 -0.7064  0.3725
  575TYR    HE2 3387   6.915   5.897   0.665 -1.3063 -0.2271  0.2641
  575TYR     CZ 3388   6.969   5.717   0.765 -0.0795  0.4896 -0.6656
  575TYR     OH 3389   7.080   5.704   0.692 -0.0963  0.2503  0.3761
  575TYR     HH 3390   7.074   5.741   0.605 -0.3630 -0.2624  0.1676
  575TYR      C 3391   6.465   5.598   0.906  1.0388 -0.4814 -0.2493
  575TYR      O 3392   6.486   5.532   0.806  0.4909  0.1604 -0.2003
  576LEU      N 3393   6.424   5.535   1.016  0.6771  0.4480 -0.4434
  576LEU      H 3394   6.417   5.592   1.099  0.6221 -2.0093  1.3601
  576LEU     CA 3395   6.444   5.388   1.027  0.0615  0.4033  0.0209
  576LEU     HA 3396   6.537   5.370   0.975  0.9105  0.2828  1.5217
  576LEU     CB 3397   6.456   5.341   1.181 -1.0326  0.4570 -0.7379
  576LEU    HB1 3398   6.371   5.386   1.233 -1.0685 -0.6569  0.2244
  576LEU    HB2 3399   6.435   5.234   1.190  0.5775 -0.2123 -3.7678
  576LEU     CG 3400   6.586   5.390   1.249 -0.2880 -0.4592 -0.3994
  576LEU     HG 3401   6.599   5.486   1.199  0.1118 -0.6495 -0.6684
  576LEU    CD1 3402   6.564   5.395   1.406  0.5924  0.1113  0.5656
  576LEU   HD11 3403   6.553   5.293   1.442  1.4846 -0.7271 -1.4038
  576LEU   HD12 3404   6.656   5.432   1.451  2.6283 -2.0825 -1.4685
  576LEU   HD13 3405   6.474   5.450   1.435 -1.5817 -2.7271 -0.3667
  576LEU    CD2 3406   6.711   5.314   1.209 -0.7357 -0.2045  0.1815
  576LEU   HD21 3407   6.710   5.206   1.223  2.6176 -0.3882 -0.2387
  576LEU   HD22 3408   6.713   5.320   1.100  0.7681  2.4069  0.2727
  576LEU   HD23 3409   6.805   5.360   1.242  0.7540 -0.2328 -3.5706
  576LEU      C 3410   6.333   5.308   0.966 -0.7256  0.2880 -0.0875
  576LEU      O 3411   6.365   5.209   0.901 -0.0972  0.5020 -0.5394
  577LYS      N 3412   6.210   5.360   0.961  0.7779  0.7265 -0.7245
  577LYS      H 3413   6.202   5.450   1.005 -0.2343 -0.1864  1.0506
  577LYS     CA 3414   6.099   5.313   0.882 -0.2377 -0.1060  0.3589
  577LYS     HA 3415   6.099   5.207   0.908  2.0466 -0.2373  0.0276
  577LYS     CB 3416   5.975   5.373   0.940  0.1648 -0.1394 -0.1920
  577LYS    HB1 3417   5.906   5.300   0.897  1.9461 -1.0698 -1.6453
  577LYS    HB2 3418   5.982   5.361   1.048 -0.6576  0.4856 -0.0613
  577LYS     CG 3419   5.938   5.519   0.912 -0.2268  0.0856 -0.0813
  577LYS    HG1 3420   6.029   5.577   0.925  1.3067 -1.9447 -1.1825
  577LYS    HG2 3421   5.910   5.523   0.807  0.0693  0.3468 -0.1515
  577LYS     CD 3422   5.826   5.573   1.000 -0.3546 -0.2600 -0.4739
  577LYS    HD1 3423   5.848   5.567   1.106 -0.6204 -1.9744 -0.4886
  577LYS    HD2 3424   5.816   5.680   0.983  0.8267  0.2111  1.5340
  577LYS     CE 3425   5.696   5.503   0.974  0.1241 -0.3908 -0.1314
  577LYS    HE1 3426   5.669   5.504   0.868  0.4689 -0.0512 -0.2178
  577LYS    HE2 3427   5.700   5.397   0.997  0.7249 -0.8225 -2.0222
  577LYS     NZ 3428   5.590   5.551   1.050  0.2169 -0.5250  0.1782
  577LYS    HZ1 3429   5.504   5.510   1.014  0.3450 -0.1445 -0.5943
  577LYS    HZ2 3430   5.597   5.528   1.148  0.8409  0.2249  0.3198
  577LYS    HZ3 3431   5.570   5.650   1.038  0.8422 -0.1006  2.2502
  577LYS      C 3432   6.112   5.346   0.736 -0.3475  0.6385 -0.8570
  577LYS      O 3433   6.054   5.272   0.656  0.4073  0.0012 -0.0934
  578LEU      N 3434   6.196   5.440   0.693 -0.0827 -1.0167  0.6011
  578LEU      H 3435   6.244   5.493   0.765  0.9006  0.4682 -1.0803
  578LEU     CA 3436   6.228   5.475   0.554  0.4617  0.2606 -0.8679
  578LEU     HA 3437   6.147   5.433   0.494  2.1092 -1.7904 -1.7675
  578LEU     CB 3438   6.245   5.630   0.527 -0.1679 -0.0803 -0.5655
  578LEU    HB1 3439   6.294   5.664   0.618 -1.4981 -2.5400  1.1924
  578LEU    HB2 3440   6.316   5.647   0.446  0.4882  1.5945  0.3052
  578LEU     CG 3441   6.118   5.702   0.476  0.4407 -0.6630  0.0023
  578LEU     HG 3442   6.090   5.658   0.380 -0.6145  1.1160 -0.5524
  578LEU    CD1 3443   5.998   5.705   0.573 -0.1230 -0.3993 -0.3200
  578LEU   HD11 3444   6.038   5.760   0.657 -0.0627  0.5926 -0.9766
  578LEU   HD12 3445   5.907   5.755   0.538 -0.9516 -1.5650  0.0848
  578LEU   HD13 3446   5.971   5.604   0.606 -1.3480  0.6673  2.1867
  578LEU    CD2 3447   6.141   5.854   0.451 -0.0268  0.1329  0.0316
  578LEU   HD21 3448   6.056   5.901   0.402  0.1341  1.6144  1.1146
  578LEU   HD22 3449   6.163   5.897   0.549  1.0618 -1.0129  0.3188
  578LEU   HD23 3450   6.234   5.871   0.397 -0.5890 -0.6350 -1.2220
  578LEU      C 3451   6.352   5.405   0.499  0.1591  0.1890 -0.3262
  578LEU      O 3452   6.357   5.383   0.381 -0.3359 -0.9972  0.5219
  579GLU      N 3453   6.443   5.363   0.585  0.0762 -0.4265 -0.3713
  579GLU      H 3454   6.428   5.402   0.677 -1.7100  3.1561 -1.9773
  579GLU     CA 3455   6.560   5.282   0.558 -0.4589 -0.0631  0.6743
  579GLU     HA 3456   6.600   5.319   0.464 -1.4854 -1.5232 -0.3898
  579GLU     CB 3457   6.654   5.297   0.678  0.1435  0.0375  0.3288
  579GLU    HB1 3458   6.685   5.401   0.688 -0.0317  0.0449  0.7782
  579GLU    HB2 3459   6.601   5.278   0.771  0.1459 -0.2602  0.2709
  579GLU     CG 3460   6.778   5.204   0.672 -0.5578  0.8719 -0.1435
  579GLU    HG1 3461   6.747   5.100   0.663  2.1156  0.0629 -1.1254
  579GLU    HG2 3462   6.844   5.221   0.587  0.3253  1.7915  0.6985
  579GLU     CD 3463   6.868   5.229   0.789  0.0142  0.0039 -1.5017
  579GLU    OE1 3464   6.830   5.191   0.899  0.3528 -0.2132  0.2608
  579GLU    OE2 3465   6.990   5.251   0.774  0.7279 -0.2425 -0.0515
  579GLU      C 3466   6.509   5.138   0.544 -0.3992  0.2590  0.3446
  579GLU      O 3467   6.556   5.071   0.449  0.3841 -0.3368 -0.2679
  580ASP      N 3468   6.420   5.082   0.628 -0.1904  0.0769  0.3719
  580ASP      H 3469   6.400   5.152   0.698  1.5925  0.3961  0.6018
  580ASP     CA 3470   6.337   4.962   0.624  0.5991  0.1839 -0.3042
  580ASP     HA 3471   6.279   4.961   0.717  1.4068 -0.4699  0.2093
  580ASP     CB 3472   6.233   4.960   0.501 -0.4772 -0.2630 -0.4299
  580ASP    HB1 3473   6.196   5.062   0.494  1.8887  0.6869 -0.2345
  580ASP    HB2 3474   6.293   4.953   0.410 -0.3884  0.0706 -0.3998
  580ASP     CG 3475   6.123   4.850   0.504  0.4954  0.4250 -0.5995
  580ASP    OD1 3476   6.023   4.869   0.575  0.5319 -0.4352 -0.4832
  580ASP    OD2 3477   6.128   4.757   0.422 -0.5632 -0.1730 -0.0356
  580ASP      C 3478   6.411   4.828   0.651 -0.4551 -0.5298  0.6908
  580ASP      O 3479   6.367   4.717   0.643  0.1505  0.2411 -0.3619
  581LEU      N 3480   6.536   4.842   0.685 -0.3645 -0.2659 -0.0260
  581LEU      H 3481   6.566   4.939   0.690  0.0188 -0.3524 -0.5685
  581LEU     CA 3482   6.629   4.738   0.715 -0.0553  0.3424 -0.3529
  581LEU     HA 3483   6.619   4.662   0.638 -2.6438  0.9290 -0.6896
  581LEU     CB 3484   6.774   4.800   0.706  0.7059  0.3383  0.0740
  581LEU    HB1 3485   6.777   4.856   0.613  0.1741 -1.9562 -1.4122
  581LEU    HB2 3486   6.779   4.872   0.787 -1.6395  0.6061  0.0480
  581LEU     CG 3487   6.899   4.708   0.706 -0.3440 -0.3012 -0.8669
  581LEU     HG 3488   6.981   4.773   0.676  0.7954 -1.5667 -0.5999
  581LEU    CD1 3489   6.940   4.663   0.842  0.7962  0.2024  0.0682
  581LEU   HD11 3490   6.919   4.743   0.913  0.6026  1.2369 -1.1201
  581LEU   HD12 3491   6.888   4.574   0.879  0.8747  0.6815  1.3849
  581LEU   HD13 3492   7.048   4.649   0.840  0.9649  0.8734  2.0832
  581LEU    CD2 3493   6.896   4.588   0.614  0.4294 -0.1962  0.2672
  581LEU   HD21 3494   6.993   4.541   0.594  0.0845 -1.1221  0.7346
  581LEU   HD22 3495   6.839   4.508   0.660  1.8470 -0.2283  2.1024
  581LEU   HD23 3496   6.854   4.623   0.520  2.1933 -0.6263 -0.7285
  581LEU      C 3497   6.600   4.672   0.853 -0.0255 -0.4032  0.2502
  581LEU      O 3498   6.609   4.548   0.868 -0.1149 -0.2487  0.1015
  582VAL      N 3499   6.566   4.758   0.945 -0.1285 -0.3520  0.4815
  582VAL      H 3500   6.563   4.853   0.910  0.0216 -1.1812 -1.9720
  582VAL     CA 3501   6.520   4.731   1.082  0.7801  0.1413 -0.6071
  582VAL     HA 3502   6.488   4.628   1.099  1.8882 -0.0680  0.3143
  582VAL     CB 3503   6.622   4.763   1.197  0.2897  0.2599  0.5343
  582VAL     HB 3504   6.614   4.869   1.223 -1.6057  0.5283 -0.8955
  582VAL    CG1 3505   6.582   4.686   1.327 -0.2192 -0.4242  0.4794
  582VAL   HG11 3506   6.605   4.580   1.314  0.7255 -0.2080  0.3318
  582VAL   HG12 3507   6.636   4.719   1.416  0.3716 -0.6019  0.1964
  582VAL   HG13 3508   6.475   4.701   1.341 -0.2103  0.6952 -0.4841
  582VAL    CG2 3509   6.765   4.743   1.157 -0.2347  0.4137 -0.0626
  582VAL   HG21 3510   6.817   4.778   1.246  0.4038 -0.6379 -0.0056
  582VAL   HG22 3511   6.791   4.640   1.134  2.0781  0.7718  0.7138
  582VAL   HG23 3512   6.798   4.796   1.067  0.7842  1.8609  1.1167
  582VAL      C 3513   6.386   4.812   1.100  0.2350 -0.7558  0.0228
  582VAL      O 3514   6.378   4.926   1.155 -0.2710  0.1558 -0.2257
  583PRO      N 3515   6.269   4.766   1.046 -0.2883  0.2662 -0.3255
  583PRO     CA 3516   6.143   4.846   1.041  0.1788  0.4431  0.5527
  583PRO     HA 3517   6.152   4.942   0.989 -3.6216  0.1288 -0.9765
  583PRO     CB 3518   6.056   4.774   0.940  0.5637  0.2087  0.3370
  583PRO    HB1 3519   5.949   4.779   0.962  0.8456  0.4549  1.6846
  583PRO    HB2 3520   6.088   4.815   0.844 -1.2135 -0.8965 -0.7892
  583PRO     CG 3521   6.109   4.625   0.946  0.5634 -0.2153  0.3240
  583PRO    HG1 3522   6.041   4.590   1.024 -2.2093  1.3277 -1.2291
  583PRO    HG2 3523   6.093   4.560   0.859  0.0031  1.1587 -0.6376
  583PRO     CD 3524   6.253   4.635   0.982 -0.6877 -0.5971  0.3008
  583PRO    HD1 3525   6.285   4.553   1.045  0.2158 -2.6674 -2.6219
  583PRO    HD2 3526   6.306   4.633   0.887 -1.8036 -1.6563 -0.3393
  583PRO      C 3527   6.075   4.845   1.183 -0.3441 -0.7732  0.2023
  583PRO      O 3528   6.081   4.745   1.257  0.1925  0.6248  0.4834
  584PRO      N 3529   6.033   4.959   1.238  0.5045  0.5387 -0.3888
  584PRO     CA 3530   5.976   4.962   1.377  0.9043 -0.9882 -0.1894
  584PRO     HA 3531   6.062   4.961   1.445  1.0961 -0.9329 -0.4298
  584PRO     CB 3532   5.900   5.093   1.378 -0.0876  0.2476 -0.4270
  584PRO    HB1 3533   5.798   5.086   1.341  0.5245 -0.5312 -2.0216
  584PRO    HB2 3534   5.878   5.121   1.481 -1.9787  1.6555 -1.1626
  584PRO     CG 3535   5.986   5.183   1.293 -0.4964  0.3345 -0.0839
  584PRO    HG1 3536   5.926   5.267   1.255  0.9498  1.4104 -0.0768
  584PRO    HG2 3537   6.062   5.225   1.358 -1.1627  1.0024  0.2886
  584PRO     CD 3538   6.031   5.091   1.175 -0.0349 -0.6137  0.0913
  584PRO    HD1 3539   5.959   5.092   1.094  1.4844  4.4119 -1.5334
  584PRO    HD2 3540   6.130   5.121   1.141 -0.0276 -1.2394 -0.4609
  584PRO      C 3541   5.873   4.850   1.419 -0.3303  0.2999  0.1508
  584PRO      O 3542   5.784   4.821   1.337  0.1297  0.2380 -0.1665
  585PRO      N 3543   5.886   4.785   1.537 -0.1788 -0.1906 -0.0640
  585PRO     CA 3544   5.772   4.708   1.592 -1.1997  0.3343 -0.1281
  585PRO     HA 3545   5.735   4.632   1.524  2.6905 -2.4034  0.4947
  585PRO     CB 3546   5.830   4.631   1.715 -0.5361  0.2943  0.2830
  585PRO    HB1 3547   5.747   4.621   1.786 -0.5898 -1.5487  0.0123
  585PRO    HB2 3548   5.853   4.531   1.680 -0.5279  0.7016 -0.8945
  585PRO     CG 3549   5.943   4.717   1.766 -0.9688  0.0129  0.7851
  585PRO    HG1 3550   5.922   4.790   1.844  0.7276 -0.5108  1.7839
  585PRO    HG2 3551   6.023   4.652   1.799  0.0422  0.4937 -0.6266
  585PRO     CD 3552   5.987   4.794   1.642  0.3297  0.7307  0.4135
  585PRO    HD1 3553   5.995   4.898   1.675 -2.7665  0.8075  1.2657
  585PRO    HD2 3554   6.081   4.751   1.609 -0.0069  0.6019 -0.4048
  585PRO      C 3555   5.655   4.805   1.639 -0.9235  0.3970 -0.0349
  585PRO      O 3556   5.676   4.928   1.666  0.5625 -0.2249  0.2302
  586ALA      N 3557   5.539   4.750   1.659  0.2261 -0.4597 -0.4286
  586ALA      H 3558   5.536   4.650   1.642 -0.6081 -0.5160  0.0267
  586ALA     CA 3559   5.412   4.829   1.662  0.2106 -0.6271  0.2907
  586ALA     HA 3560   5.413   4.868   1.560  0.3951  0.9969  0.8903
  586ALA     CB 3561   5.281   4.748   1.672 -0.0982  0.3025 -0.2042
  586ALA    HB1 3562   5.195   4.816   1.677 -1.4231 -1.0875 -2.4002
  586ALA    HB2 3563   5.266   4.683   1.586  0.4100  2.1248 -1.7298
  586ALA    HB3 3564   5.271   4.674   1.752 -2.8728 -0.9358 -1.5480
  586ALA      C 3565   5.401   4.941   1.766 -1.0790  0.1973 -0.0797
  586ALA      O 3566   5.339   5.049   1.749  0.0431  0.5076  0.3549
  587ILE      N 3567   5.467   4.912   1.874 -0.4220  0.0642 -0.3666
  587ILE      H 3568   5.519   4.825   1.869  0.0282  0.2905  0.2793
  587ILE     CA 3569   5.475   4.993   1.993 -0.2623  0.2228  0.0171
  587ILE     HA 3570   5.375   5.033   2.007 -0.4287 -0.3065  0.3625
  587ILE     CB 3571   5.526   4.913   2.116 -0.5996 -0.1665 -0.0130
  587ILE     HB 3572   5.630   4.895   2.087  0.2364  4.8109 -0.9671
  587ILE    CG1 3573   5.455   4.766   2.130 -0.2951  0.0720  0.1434
  587ILE   HG11 3574   5.367   4.766   2.193 -1.5471 -3.1968 -1.3710
  587ILE   HG12 3575   5.404   4.732   2.040 -0.1618  2.1817 -0.7956
  587ILE    CG2 3576   5.526   4.988   2.255  0.4459  0.1073 -0.6397
  587ILE   HG21 3577   5.425   5.014   2.287  1.1726  0.8572  1.2049
  587ILE   HG22 3578   5.557   4.920   2.334 -0.7042 -0.1119 -0.3648
  587ILE   HG23 3579   5.588   5.078   2.260  0.9258 -0.1650 -1.5691
  587ILE     CD 3580   5.567   4.672   2.185  0.0536  0.1569 -0.3927
  587ILE    HD1 3581   5.520   4.577   2.211 -0.2646  0.9775  2.3487
  587ILE    HD2 3582   5.649   4.655   2.116 -0.1542  1.5551 -1.0243
  587ILE    HD3 3583   5.608   4.705   2.281 -0.4781 -1.3207  0.3876
  587ILE      C 3584   5.562   5.119   1.964 -0.1347 -0.7099 -0.3238
  587ILE      O 3585   5.550   5.221   2.037 -0.2971 -0.0950  0.3818
  588ILE      N 3586   5.667   5.114   1.882 -0.4223 -0.3731  0.8907
  588ILE      H 3587   5.680   5.025   1.836 -1.6826  0.2739 -0.7821
  588ILE     CA 3588   5.754   5.225   1.840  0.2116  0.4054 -0.0357
  588ILE     HA 3589   5.769   5.292   1.925  2.4624  0.2107 -0.2178
  588ILE     CB 3590   5.901   5.168   1.797 -0.3257 -0.2297  0.2881
  588ILE     HB 3591   5.879   5.081   1.735  0.6280 -0.3757  0.1509
  588ILE    CG1 3592   5.962   5.097   1.912 -0.4277 -0.0198  0.2199
  588ILE   HG11 3593   5.887   5.040   1.968 -0.8195  0.6940  0.4420
  588ILE   HG12 3594   6.029   5.023   1.870  1.4866  0.9026  1.4767
  588ILE    CG2 3595   5.982   5.277   1.739 -0.1098  0.5639 -0.1019
  588ILE   HG21 3596   6.074   5.221   1.720 -1.3511 -2.4682  2.0400
  588ILE   HG22 3597   5.950   5.329   1.649 -0.9463  1.4574  0.6863
  588ILE   HG23 3598   6.009   5.351   1.815  0.1339 -0.6216  0.9999
  588ILE     CD 3599   6.031   5.180   2.023 -0.1927  0.4517  0.1603
  588ILE    HD1 3600   5.976   5.255   2.079  0.3534  1.1973 -0.2872
  588ILE    HD2 3601   6.060   5.106   2.097  1.9883  0.4313 -0.6214
  588ILE    HD3 3602   6.123   5.228   1.989 -0.3852  0.7539  0.0676
  588ILE      C 3603   5.682   5.303   1.724 -0.3942 -0.1579 -0.4059
  588ILE      O 3604   5.702   5.421   1.710  0.2834  0.0787  0.2279
  589ASP      N 3605   5.591   5.237   1.646 -0.3989 -0.0936 -0.4662
  589ASP      H 3606   5.573   5.141   1.671  3.0191 -0.8588 -0.3650
  589ASP     CA 3607   5.508   5.292   1.541 -0.5008  0.1649 -0.0021
  589ASP     HA 3608   5.576   5.353   1.481  1.3194 -1.7881 -0.0406
  589ASP     CB 3609   5.459   5.174   1.454  0.4666  0.5739 -0.0610
  589ASP    HB1 3610   5.528   5.090   1.450 -0.9780 -0.8036  2.0341
  589ASP    HB2 3611   5.373   5.118   1.491 -0.2971  1.2292 -0.7890
  589ASP     CG 3612   5.442   5.193   1.306  0.4347 -0.6380  0.3478
  589ASP    OD1 3613   5.366   5.118   1.243 -0.0845  0.6620 -0.0591
  589ASP    OD2 3614   5.485   5.291   1.244  0.2196 -0.1639 -0.3547
  589ASP      C 3615   5.399   5.380   1.602  0.2536  0.2248  0.8347
  589ASP      O 3616   5.377   5.492   1.562  0.1888 -0.0384  0.7185
  590LYS      N 3617   5.329   5.327   1.705 -0.4546 -0.2156 -0.7636
  590LYS      H 3618   5.352   5.231   1.727 -0.2864  0.5325  2.9912
  590LYS     CA 3619   5.243   5.397   1.806 -0.5716 -0.3215  0.5242
  590LYS     HA 3620   5.158   5.449   1.762 -0.2907 -0.6754 -0.4659
  590LYS     CB 3621   5.198   5.294   1.911  0.0700  0.5155  0.4943
  590LYS    HB1 3622   5.158   5.203   1.866  0.5579  0.2330  0.6262
  590LYS    HB2 3623   5.286   5.265   1.967  1.2354 -0.4099 -1.6806
  590LYS     CG 3624   5.095   5.351   2.004 -0.7261 -0.2116  0.3975
  590LYS    HG1 3625   5.152   5.413   2.074  1.8308 -3.3571  1.3167
  590LYS    HG2 3626   5.029   5.422   1.954 -0.8489  0.0603  0.9354
  590LYS     CD 3627   5.017   5.251   2.096 -0.1082  0.0264 -0.3402
  590LYS    HD1 3628   4.960   5.175   2.042 -0.7475 -1.1892  1.8986
  590LYS    HD2 3629   5.084   5.205   2.169  0.3935  1.8815  0.4105
  590LYS     CE 3630   4.910   5.326   2.173 -0.2294 -0.0003  0.6423
  590LYS    HE1 3631   4.843   5.377   2.104  0.9656  1.1960  0.3035
  590LYS    HE2 3632   4.844   5.254   2.221 -1.7953 -0.0903 -1.5199
  590LYS     NZ 3633   4.968   5.420   2.268  0.5025  0.0933 -0.0361
  590LYS    HZ1 3634   5.039   5.371   2.321 -0.2952 -2.6115 -1.3241
  590LYS    HZ2 3635   5.001   5.505   2.225 -0.1881  1.8422  2.6335
  590LYS    HZ3 3636   4.904   5.462   2.334  2.2880  3.0321 -0.0204
  590LYS      C 3637   5.322   5.510   1.874 -0.9544  0.8137 -0.2355
  590LYS      O 3638   5.263   5.616   1.894  0.0430  0.2831 -0.2094
  591LEU      N 3639   5.446   5.493   1.918 -0.0410 -0.6057 -0.4224
  591LEU      H 3640   5.502   5.422   1.874  2.3587  2.5786 -3.0550
  591LEU     CA 3641   5.529   5.590   1.994  0.2965  0.0442 -0.6137
  591LEU     HA 3642   5.467   5.616   2.080  1.0527 -1.1679  0.3296
  591LEU     CB 3643   5.667   5.532   2.030 -0.5650  0.2930  0.6871
  591LEU    HB1 3644   5.655   5.427   2.060 -1.6091  0.1591 -0.1157
  591LEU    HB2 3645   5.735   5.529   1.945  1.0591  0.5130  1.9359
  591LEU     CG 3646   5.751   5.606   2.138 -0.2081 -0.6233 -0.2870
  591LEU     HG 3647   5.693   5.581   2.227 -0.4819  1.8411  0.2756
  591LEU    CD1 3648   5.892   5.546   2.142 -0.1308  0.3308 -0.2842
  591LEU   HD11 3649   5.955   5.580   2.060 -0.6488  1.0103 -0.4107
  591LEU   HD12 3650   5.936   5.562   2.241 -1.1989 -1.2047  0.4737
  591LEU   HD13 3651   5.891   5.437   2.143  0.6465  0.3033 -1.3180
  591LEU    CD2 3652   5.770   5.759   2.130  0.0162 -0.1071 -0.3352
  591LEU   HD21 3653   5.672   5.805   2.146  0.2333 -0.1794  1.4366
  591LEU   HD22 3654   5.822   5.793   2.219  1.5075 -0.2435 -1.1283
  591LEU   HD23 3655   5.812   5.799   2.038  1.4907 -2.4085 -0.7384
  591LEU      C 3656   5.550   5.714   1.902  0.2988  0.7891  0.5146
  591LEU      O 3657   5.521   5.826   1.941 -0.4207  0.0812 -0.2691
  592PHE      N 3658   5.588   5.697   1.774  0.1986  0.0189 -0.5301
  592PHE      H 3659   5.620   5.605   1.746  1.8897  0.8204 -1.3400
  592PHE     CA 3660   5.595   5.796   1.668  0.9166  0.4325  0.4230
  592PHE     HA 3661   5.659   5.880   1.695 -0.3835  1.5993  0.0436
  592PHE     CB 3662   5.648   5.724   1.540 -0.3362  0.2002 -0.5519
  592PHE    HB1 3663   5.743   5.674   1.559 -0.0928  0.5721 -0.7723
  592PHE    HB2 3664   5.584   5.639   1.516 -3.3364  1.8794  0.9613
  592PHE     CG 3665   5.671   5.809   1.415  0.4585 -0.4347 -0.3186
  592PHE    CD1 3666   5.785   5.890   1.402 -1.1465 -0.1378 -0.2213
  592PHE    HD1 3667   5.854   5.900   1.485 -3.1339 -1.4429  1.7122
  592PHE    CD2 3668   5.578   5.806   1.310  0.4231 -0.9985  0.1092
  592PHE    HD2 3669   5.501   5.731   1.309  0.7706 -1.4011  1.3906
  592PHE    CE1 3670   5.798   5.981   1.289 -0.0777 -0.1240 -0.2202
  592PHE    HE1 3671   5.883   6.046   1.284  0.4418 -0.8007 -0.3101
  592PHE    CE2 3672   5.590   5.890   1.197 -0.0170  0.5452 -0.8402
  592PHE    HE2 3673   5.515   5.881   1.120 -0.1560  0.5181 -0.7027
  592PHE     CZ 3674   5.698   5.981   1.191  0.4617  0.3024 -0.6899
  592PHE     HZ 3675   5.714   6.047   1.106  1.9379  0.4075 -0.3543
  592PHE      C 3676   5.460   5.865   1.640 -0.4180 -0.9272  0.0645
  592PHE      O 3677   5.457   5.989   1.642 -0.0904  0.2798  0.3921
  593LEU      N 3678   5.351   5.800   1.618 -0.4607  0.7032  0.0235
  593LEU      H 3679   5.367   5.704   1.589  1.6422  1.7019 -2.6656
  593LEU     CA 3680   5.220   5.865   1.590 -0.2260 -0.2021 -0.3841
  593LEU     HA 3681   5.236   5.924   1.500  3.7573 -1.0653 -0.3920
  593LEU     CB 3682   5.124   5.764   1.540 -0.0042  0.1916  0.0092
  593LEU    HB1 3683   5.129   5.679   1.608 -1.1557 -0.4033 -0.6077
  593LEU    HB2 3684   5.024   5.808   1.548  0.6014  1.4422  1.1813
  593LEU     CG 3685   5.143   5.706   1.388  0.0880 -1.2405 -0.0970
  593LEU     HG 3686   5.251   5.695   1.375  0.0899  1.0997 -3.0108
  593LEU    CD1 3687   5.070   5.579   1.368  1.3780 -0.1960 -0.3305
  593LEU   HD11 3688   4.968   5.593   1.404  1.0089 -2.5411 -0.2787
  593LEU   HD12 3689   5.069   5.536   1.267 -0.5428 -1.6986  0.2611
  593LEU   HD13 3690   5.112   5.493   1.421  1.1276 -0.8039 -1.0877
  593LEU    CD2 3691   5.103   5.812   1.281 -0.3878 -0.2134 -0.7012
  593LEU   HD21 3692   4.999   5.807   1.249 -0.9437  1.6433  0.6346
  593LEU   HD22 3693   5.140   5.914   1.288  0.3273 -0.3973 -1.5780
  593LEU   HD23 3694   5.142   5.775   1.186  0.1523 -1.8063  0.0877
  593LEU      C 3695   5.160   5.931   1.717 -0.3216  0.2090 -1.1265
  593LEU      O 3696   5.090   6.027   1.709  0.3887 -0.2542 -0.2709
  594ASP      N 3697   5.189   5.872   1.837 -0.0650 -0.2318 -0.0832
  594ASP      H 3698   5.247   5.790   1.830  0.0188 -0.2863  1.0952
  594ASP     CA 3699   5.147   5.921   1.974  0.8183  0.2235  0.7091
  594ASP     HA 3700   5.044   5.957   1.971  1.3546  1.9249  1.8885
  594ASP     CB 3701   5.170   5.816   2.078 -0.1299  0.4046 -0.6556
  594ASP    HB1 3702   5.272   5.779   2.069 -0.0374  0.6655 -0.7094
  594ASP    HB2 3703   5.175   5.855   2.180 -2.2161  1.3933 -0.8751
  594ASP     CG 3704   5.063   5.714   2.083  0.7256  0.5472  0.0801
  594ASP    OD1 3705   4.957   5.723   2.018  0.1593 -0.2081  1.0942
  594ASP    OD2 3706   5.084   5.624   2.159  0.0470  0.0399 -0.3006
  594ASP      C 3707   5.214   6.053   2.018 -0.5952 -0.1690  0.0619
  594ASP      O 3708   5.154   6.140   2.076  0.0579  0.3754 -0.1147
  595THR      N 3709   5.344   6.073   1.986 -0.0288  1.0586 -0.2211
  595THR      H 3710   5.386   5.991   1.943 -2.1761 -0.3991  0.3284
  595THR     CA 3711   5.420   6.194   2.023 -0.4738  0.2336 -0.3630
  595THR     HA 3712   5.410   6.233   2.125 -2.6023  0.5799 -0.6584
  595THR     CB 3713   5.574   6.153   2.014 -0.1757 -0.1713 -0.3071
  595THR     HB 3714   5.585   6.119   1.911  3.5153  2.6979 -1.0948
  595THR    OG1 3715   5.614   6.042   2.092  0.0187 -0.5625 -0.4597
  595THR    HG1 3716   5.573   5.969   2.048  0.3702  0.0221 -1.8342
  595THR    CG2 3717   5.687   6.257   2.044  0.1460  0.6270  0.1705
  595THR   HG21 3718   5.785   6.218   2.015  0.4830  2.0909 -0.7690
  595THR   HG22 3719   5.674   6.350   1.988  1.0730 -0.1612 -1.4342
  595THR   HG23 3720   5.696   6.279   2.150  1.0748  1.0388  0.0099
  595THR      C 3721   5.397   6.306   1.914  0.0867 -0.1738  0.4065
  595THR      O 3722   5.445   6.422   1.926  0.5489  0.4651 -0.1139
  596LEU      N 3723   5.335   6.272   1.801 -0.4798 -0.0292  0.3604
  596LEU      H 3724   5.317   6.174   1.783  1.0901 -0.4827  1.0702
  596LEU     CA 3725   5.334   6.353   1.676  0.3913  0.7075 -0.1682
  596LEU     HA 3726   5.436   6.380   1.650  0.4448  0.7229  0.0551
  596LEU     CB 3727   5.275   6.271   1.558  0.5813 -0.3322  0.2732
  596LEU    HB1 3728   5.310   6.172   1.584  2.4327  0.4015  0.7437
  596LEU    HB2 3729   5.166   6.267   1.550  0.4479  1.5072  0.6926
  596LEU     CG 3730   5.331   6.291   1.412 -0.4520 -0.2047  0.0079
  596LEU     HG 3731   5.295   6.384   1.369 -1.2784 -0.4044  0.2563
  596LEU    CD1 3732   5.483   6.289   1.387  0.0936 -0.1304  0.1311
  596LEU   HD11 3733   5.529   6.192   1.408  2.0426  0.9598  1.2340
  596LEU   HD12 3734   5.509   6.303   1.282  0.7675  0.8833  0.4207
  596LEU   HD13 3735   5.539   6.362   1.445 -1.7135  2.1651 -0.8433
  596LEU    CD2 3736   5.266   6.180   1.329 -0.5590 -0.0529 -0.5282
  596LEU   HD21 3737   5.316   6.085   1.351 -0.3576 -0.3219 -2.0756
  596LEU   HD22 3738   5.160   6.165   1.350 -0.5667 -1.5118 -1.4375
  596LEU   HD23 3739   5.255   6.195   1.222 -1.7684  0.5285 -0.3375
  596LEU      C 3740   5.240   6.476   1.693 -0.8323 -0.5594  0.1562
  596LEU      O 3741   5.124   6.461   1.731 -0.0767 -0.0854  0.1591
  597PRO      N 3742   5.289   6.599   1.654  0.2232  1.0020 -0.0026
  597PRO     CA 3743   5.218   6.721   1.686  0.3286 -0.2563  0.2733
  597PRO     HA 3744   5.182   6.719   1.789  0.1621  3.1181  0.3960
  597PRO     CB 3745   5.332   6.823   1.695 -0.3595 -0.3641  0.2637
  597PRO    HB1 3746   5.308   6.927   1.674  1.3974  0.3869  1.7049
  597PRO    HB2 3747   5.374   6.816   1.796  0.0671 -1.4438  0.0291
  597PRO     CG 3748   5.431   6.771   1.586  0.0160 -0.4218 -0.6950
  597PRO    HG1 3749   5.399   6.801   1.486 -1.9310  0.7309  0.2072
  597PRO    HG2 3750   5.530   6.813   1.603 -0.3980  0.2229  0.2524
  597PRO     CD 3751   5.424   6.619   1.605  0.2393  0.5558 -0.2417
  597PRO    HD1 3752   5.449   6.581   1.506 -1.4785  0.5216 -0.6923
  597PRO    HD2 3753   5.497   6.582   1.676  0.2481 -0.2712 -0.6672
  597PRO      C 3754   5.108   6.767   1.586 -0.0589 -0.5750  0.2651
  597PRO      O 3755   5.050   6.877   1.592 -0.5184  0.2323  0.0196
  598PHE      N 3756   5.078   6.682   1.490  0.3174 -0.5162  0.2150
  598PHE      H 3757   5.118   6.590   1.480  1.4219 -0.3485  2.3680
  598PHE     CA 3758   4.987   6.709   1.382 -0.4061 -0.5332  0.2529
  598PHE     HA 3759   4.934   6.801   1.406  3.5078  1.2491  3.2270
  598PHE     CB 3760   5.065   6.735   1.239  0.0622  0.2789 -0.5833
  598PHE    HB1 3761   4.995   6.742   1.156  0.7172 -2.9842 -1.5534
  598PHE    HB2 3762   5.124   6.825   1.259 -0.2852 -0.1204  2.7132
  598PHE     CG 3763   5.167   6.624   1.199  0.3121  0.1057  0.0337
  598PHE    CD1 3764   5.302   6.637   1.229  0.5608  0.4956  0.2449
  598PHE    HD1 3765   5.338   6.706   1.303 -0.2094 -1.2159  2.3060
  598PHE    CD2 3766   5.130   6.527   1.107 -0.0221 -0.6380  0.0185
  598PHE    HD2 3767   5.024   6.509   1.094 -0.0353  0.4845 -1.6389
  598PHE    CE1 3768   5.399   6.560   1.160 -0.3550  0.6398  0.0544
  598PHE    HE1 3769   5.501   6.576   1.191 -0.2598 -2.0013  1.3905
  598PHE    CE2 3770   5.223   6.442   1.044 -0.5697  0.3560 -0.0751
  598PHE    HE2 3771   5.184   6.365   0.979  0.0184  0.2495 -0.3103
  598PHE     CZ 3772   5.362   6.463   1.063  0.2685  0.4635 -0.0916
  598PHE     HZ 3773   5.433   6.394   1.020 -0.1846 -1.5719  2.1573
  598PHE      C 3774   4.881   6.601   1.368 -0.2676  0.5912 -0.2984
  598PHE     O1 3775   4.775   6.625   1.300  0.3939 -0.3805 -0.1852
  598PHE     O2 3776   4.899   6.494   1.423  0.1887  0.5477 -0.1563
  835IMU    H00 3777   7.365   6.785   3.859 -0.8538  0.7622  2.1111
  835IMU    C01 3778   7.317   6.691   3.883  0.3425 -0.4380  0.0944
  835IMU    C02 3779   7.334   6.565   3.819  0.3251  0.0761 -0.2624
  835IMU    C03 3780   7.239   6.699   4.000  0.4470  0.0245 -0.3069
  835IMU    H04 3781   7.401   6.559   3.735  1.5859  0.0163  0.7077
  835IMU    C05 3782   7.267   6.450   3.865 -0.6614 -0.2707  0.0324
  835IMU    O06 3783   7.222   6.821   4.061  0.0039  0.5383 -0.3725
  835IMU    C07 3784   7.172   6.581   4.044  0.5028 -0.4130  0.2970
  835IMU    H08 3785   7.294   6.354   3.823  0.8692 -0.0617  0.4614
  835IMU    C09 3786   7.190   6.453   3.979 -0.5122 -1.0074 -0.3587
  835IMU    C0A 3787   7.139   6.826   4.175  0.1468 -0.3475  0.2034
  835IMU    H0B 3788   7.110   6.578   4.132 -0.8603 -0.4135 -0.6313
  835IMU    C0C 3789   7.125   6.333   4.035 -0.3774 -0.5231 -0.0311
  835IMU    H0D 3790   7.132   6.929   4.209 -2.6704  0.9708 -3.6476
  835IMU    H0E 3791   7.034   6.806   4.153  0.0066 -1.0358  1.4034
  835IMU    H0F 3792   7.173   6.770   4.262  1.8818  0.3856  0.0395
  835IMU    C0G 3793   7.129   6.315   4.170 -0.2143 -0.0734 -0.2453
  835IMU    C0H 3794   7.071   6.242   3.946  0.1863  0.8557  0.1922
  835IMU    H0I 3795   7.176   6.392   4.229 -2.9671  1.1150  0.5311
  835IMU    C0J 3796   7.076   6.201   4.226 -0.0596 -0.0339  0.0893
  835IMU    H0K 3797   7.068   6.264   3.840  0.7821  0.0361 -0.0039
  835IMU    C0M 3798   7.022   6.120   4.006 -0.2800  0.1738 -0.1120
  835IMU    H0N 3799   7.071   6.191   4.333 -0.8998  0.7950  0.1446
  835IMU    C0O 3800   7.014   6.103   4.150 -0.1791  0.2605  0.6026
  835IMU    F0P 3801   6.970   6.022   3.934  0.0815  0.0519  0.2954
  835IMU    N0Q 3802   6.944   5.988   4.200 -0.3239 -0.0122 -0.0665
  835IMU    C0R 3803   6.937   5.923   4.314 -0.2226 -0.7458  0.2629
  835IMU    H0S 3804   6.874   5.952   4.138  0.2819 -0.0330 -0.7481
  835IMU    C0T 3805   6.844   5.813   4.327 -0.1412  0.2605 -0.0845
  835IMU    O0U 3806   7.010   5.956   4.403 -0.8324 -0.4734 -0.6567
  835IMU    C0V 3807   6.859   5.712   4.416  0.8265  0.0819  0.2731
  835IMU    C0W 3808   6.708   5.817   4.269 -0.6191  0.6968  0.4548
  835IMU    C0X 3809   6.974   5.678   4.493  0.1067  0.1564  0.1746
  835IMU    C0Y 3810   6.746   5.621   4.405  0.1128  0.8180 -0.8804
  835IMU    H0Z 3811   6.709   5.815   4.160 -1.5603  2.6072  0.3676
  835IMU    H10 3812   6.644   5.900   4.301 -0.4378  0.7071  0.8007
  835IMU    C11 3813   6.652   5.680   4.306  0.3133  0.0856  0.3985
  835IMU    O12 3814   7.074   5.622   4.443  0.2675  0.0195  0.5087
  835IMU    O13 3815   6.966   5.709   4.612 -0.1076 -0.4710  0.0845
  835IMU    H14 3816   6.704   5.609   4.505  1.0154 -1.1366 -0.6920
  835IMU    H15 3817   6.778   5.524   4.369  0.4314  0.9009 -0.8174
  835IMU    H16 3818   6.645   5.606   4.226  2.3107  0.8881 -0.5729
  835IMU    H17 3819   6.550   5.691   4.344 -0.2528 -1.0967 -0.6923
  836SOL     OW 3820   1.779   8.698   0.865 -0.2638  0.0098  0.1242
  836SOL    HW1 3821   1.873   8.696   0.846 -0.0385  0.6235  1.0377
  836SOL    HW2 3822   1.769   8.775   0.922 -1.5762  0.8989 -1.2571
  836SOL     MW 3823   1.790   8.708   0.870 -0.4030  0.2022  0.0643
  837SOL     OW 3824   9.112   6.138   1.249  0.0800 -0.1573 -0.7199
  837SOL    HW1 3825   9.083   6.180   1.329  2.6132 -1.9472  1.3008
  837SOL    HW2 3826   9.167   6.204   1.206  1.8205 -0.3402  1.0522
  837SOL     MW 3827   9.116   6.152   1.253  0.6270 -0.4098 -0.2344
  838SOL     OW 3828   8.148   9.312   1.989  0.0682  0.3499 -0.5590
  838SOL    HW1 3829   8.208   9.382   2.015 -0.0181 -0.4152  1.9454
  838SOL    HW2 3830   8.187   9.276   1.910  0.6378  2.5632 -1.3723
  838SOL     MW 3831   8.161   9.316   1.982  0.1297  0.5355 -0.3426
  839SOL     OW 3832   2.810   1.906   1.601  0.1112 -0.2365 -0.5545
  839SOL    HW1 3833   2.864   1.879   1.526  0.1777 -1.4182 -0.0854
  839SOL    HW2 3834   2.796   1.827   1.651 -2.0352  0.0477 -0.6151
  839SOL     MW 3835   2.815   1.893   1.597 -0.1551 -0.3515 -0.5022
  840SOL     OW 3836   2.531   8.709   0.874  0.4610  0.5416 -0.0200
  840SOL    HW1 3837   2.485   8.688   0.793 -1.0726  0.2070  0.9057
  840SOL    HW2 3838   2.463   8.717   0.940  1.7748 -1.4094  1.7337
  840SOL     MW 3839   2.517   8.707   0.872  0.4330  0.2489  0.3230
  841SOL     OW 3840   2.797   1.527   1.237 -0.3000  0.4353 -0.1878
  841SOL    HW1 3841   2.808   1.574   1.320 -1.5461 -0.2726  0.3962
  841SOL    HW2 3842   2.814   1.436   1.259 -1.6817  0.0999 -0.4711
  841SOL     MW 3843   2.801   1.522   1.250 -0.6363  0.3017 -0.1493
  842SOL     OW 3844   6.785   1.003   0.387 -0.1544  0.1943  0.1366
  842SOL    HW1 3845   6.847   1.073   0.365 -1.3642  1.0324 -0.7595
  842SOL    HW2 3846   6.793   0.992   0.482  0.4163  1.2046  0.2159
  842SOL     MW 3847   6.794   1.011   0.396 -0.2363  0.4309  0.0320
  843SOL     OW 3848  10.274   5.516   5.873  0.2459  0.0342  0.0936
  843SOL    HW1 3849  10.212   5.443   5.879  0.6029 -0.2360  0.6132
  843SOL    HW2 3850  10.229   5.582   5.820 -0.1523 -0.4915 -0.2352
  843SOL     MW 3851  10.260   5.515   5.867  0.2403 -0.0677  0.1180
  844SOL     OW 3852   0.724   8.997   1.014 -0.2457  0.3163 -0.5009
  844SOL    HW1 3853   0.709   9.073   1.070 -0.7158 -0.6483  0.7296
  844SOL    HW2 3854   0.642   8.948   1.016  0.4572 -0.9140 -0.1688
  844SOL     MW 3855   0.712   9.000   1.022 -0.2160  0.0353 -0.3009
  845SOL     OW 3856   8.275   9.671   2.271  0.8625 -0.1560 -0.2690
  845SOL    HW1 3857   8.258   9.636   2.184  1.0194 -0.5288 -0.1481
  845SOL    HW2 3858   8.193   9.658   2.319  0.5841  0.5679 -0.5282
  845SOL     MW 3859   8.262   9.665   2.266  0.8473 -0.1106 -0.2867
  846SOL     OW 3860  11.339   5.787   5.543  0.7166  0.1204  0.2169
  846SOL    HW1 3861  11.348   5.836   5.625 -1.0584 -1.6878  1.5985
  846SOL    HW2 3862  11.316   5.852   5.478 -1.4033  1.1991  1.9302
  846SOL     MW 3863  11.337   5.801   5.545  0.2179  0.0269  0.6130
  847SOL     OW 3864   8.045   2.364   1.699 -0.3019 -0.3430 -0.2414
  847SOL    HW1 3865   8.074   2.366   1.790  1.2121  2.1612 -0.6992
  847SOL    HW2 3866   8.121   2.391   1.649 -0.8488 -2.4888 -2.3959
  847SOL     MW 3867   8.058   2.367   1.705 -0.1779 -0.2972 -0.5758
  848SOL     OW 3868   1.686   1.669   0.816  0.2631  0.4580 -0.0979
  848SOL    HW1 3869   1.760   1.701   0.764  0.8422 -1.5766 -0.5925
  848SOL    HW2 3870   1.724   1.643   0.899 -0.1526  0.7016  0.1755
  848SOL     MW 3871   1.700   1.670   0.820  0.2840  0.2288 -0.1262
  849SOL     OW 3872   0.982   1.340   0.086 -0.7771  0.1663  0.4037
  849SOL    HW1 3873   0.920   1.268   0.093 -0.3573 -0.1238  1.3518
  849SOL    HW2 3874   1.046   1.323   0.155  0.1989  0.6107 -0.3689
  849SOL     MW 3875   0.982   1.329   0.096 -0.5985  0.1861  0.4262
  850SOL     OW 3876   7.274   6.979   1.899  0.1361  0.0902 -0.4242
  850SOL    HW1 3877   7.280   7.035   1.977 -0.8848 -2.3265  1.5317
  850SOL    HW2 3878   7.197   6.924   1.915  0.4651 -1.1652 -2.7163
  850SOL     MW 3879   7.265   6.979   1.911  0.0477 -0.3800 -0.4672
  851SOL     OW 3880   7.687   9.102   2.333  0.1110 -0.1689  0.0351
  851SOL    HW1 3881   7.658   9.015   2.359 -0.2968  0.0672  0.3939
  851SOL    HW2 3882   7.779   9.091   2.307  0.0262 -0.7203 -0.0340
  851SOL     MW 3883   7.695   9.090   2.333  0.0482 -0.2093  0.0721
  852SOL     OW 3884   6.939   3.139   0.955  0.3378  0.2934 -0.0383
  852SOL    HW1 3885   7.022   3.092   0.962 -0.0196 -0.2095  1.0596
  852SOL    HW2 3886   6.925   3.150   0.861  1.2800 -0.2709 -0.2572
  852SOL     MW 3887   6.948   3.134   0.944  0.4127  0.1569  0.0742
  853SOL     OW 3888   7.707   7.806   0.651  0.4148 -0.2483 -0.2822
  853SOL    HW1 3889   7.687   7.718   0.682  1.5127 -0.2715  0.4218
  853SOL    HW2 3890   7.652   7.817   0.574 -3.2445  0.1915  2.1331
  853SOL     MW 3891   7.697   7.796   0.645  0.0865 -0.1950  0.1171
  854SOL     OW 3892   7.040   1.281   0.553 -0.0163  0.1769 -0.4521
  854SOL    HW1 3893   7.124   1.247   0.583 -0.5940  0.2682  1.3979
  854SOL    HW2 3894   7.057   1.374   0.537  0.2427  0.2037 -0.0572
  854SOL     MW 3895   7.053   1.289   0.555 -0.0572  0.1921 -0.1647
  855SOL     OW 3896   8.560   2.165   1.405  0.3231 -0.6896  0.1409
  855SOL    HW1 3897   8.590   2.163   1.496 -0.1682  0.2980  0.3363
  855SOL    HW2 3898   8.630   2.210   1.358  0.3673 -0.7855  0.1143
  855SOL     MW 3899   8.573   2.171   1.411  0.2661 -0.5754  0.1625
  856SOL     OW 3900   8.733   9.456   2.561 -0.1014 -0.2135  0.5056
  856SOL    HW1 3901   8.754   9.369   2.594 -0.0786  0.1492  1.4806
  856SOL    HW2 3902   8.717   9.508   2.640 -1.9411  0.2169 -0.1111
  856SOL     MW 3903   8.734   9.452   2.575 -0.3338 -0.1121  0.5515
  857SOL     OW 3904   8.591   1.126   0.490  0.2334 -0.5846 -0.1459
  857SOL    HW1 3905   8.563   1.087   0.407 -0.8896 -1.2806  0.5394
  857SOL    HW2 3906   8.520   1.108   0.551  1.1532 -0.3152  1.0586
  857SOL     MW 3907   8.578   1.119   0.487  0.2079 -0.6392  0.0960
  858SOL     OW 3908   2.278   1.998   1.388  0.1821 -0.1506  0.2522
  858SOL    HW1 3909   2.201   1.950   1.358 -0.1775  0.7097 -0.2264
  858SOL    HW2 3910   2.243   2.072   1.438  0.2828  3.3653 -4.2227
  858SOL     MW 3911   2.264   2.001   1.391  0.1489  0.4096 -0.3819
  859SOL     OW 3912   7.957   0.980   0.895  0.3695 -0.2461 -0.2942
  859SOL    HW1 3913   7.875   0.957   0.853 -0.1904 -2.7012  1.8599
  859SOL    HW2 3914   7.984   0.901   0.941  1.2881  1.8815  3.2408
  859SOL     MW 3915   7.950   0.967   0.896  0.4158 -0.2881  0.4341
  860SOL     OW 3916   8.144   1.894   2.478 -0.7851 -0.1183 -0.0779
  860SOL    HW1 3917   8.197   1.937   2.545 -0.2581  0.8057 -1.0645
  860SOL    HW2 3918   8.192   1.813   2.458  0.4038  0.7940 -1.0972
  860SOL     MW 3919   8.157   1.889   2.484 -0.5646  0.1167 -0.3349
  861SOL     OW 3920   8.934   1.969   1.930 -0.2640  0.1285  0.1922
  861SOL    HW1 3921   8.874   1.908   1.974  0.6616 -0.6676  0.4038
  861SOL    HW2 3922   8.898   1.980   1.842 -0.0928 -1.2797 -0.0731
  861SOL     MW 3923   8.922   1.962   1.925 -0.1240 -0.1537  0.1854
  862SOL     OW 3924   1.422   8.510   0.738 -0.2872  0.4860 -0.3559
  862SOL    HW1 3925   1.356   8.442   0.729  1.6066 -1.6669  1.0131
  862SOL    HW2 3926   1.489   8.488   0.674 -0.7269  2.5644 -1.6443
  862SOL     MW 3927   1.422   8.499   0.729 -0.1010  0.4764 -0.3456
  863SOL     OW 3928   3.027   1.730   0.674 -0.2161  0.0863 -0.1303
  863SOL    HW1 3929   3.090   1.668   0.710 -0.5759 -1.0284 -1.3587
  863SOL    HW2 3930   3.036   1.808   0.729  0.8342 -0.7480  0.9268
  863SOL     MW 3931   3.036   1.732   0.686 -0.1279 -0.1632 -0.1522
  864SOL     OW 3932   2.496   1.759   0.682  0.1529  0.0612  0.2251
  864SOL    HW1 3933   2.475   1.806   0.601 -0.0690  1.2593  0.9424
  864SOL    HW2 3934   2.442   1.802   0.748  0.0997 -1.1128  0.9612
  864SOL     MW 3935   2.486   1.771   0.680  0.1177  0.0643  0.4112
  865SOL     OW 3936   6.955   0.927   0.814  0.4413  0.1441  0.0549
  865SOL    HW1 3937   6.873   0.879   0.806  0.6625 -0.3313  0.5751
  865SOL    HW2 3938   7.004   0.880   0.881  0.1642  1.7951  1.5003
  865SOL     MW 3939   6.951   0.915   0.821  0.4342  0.2946  0.3065
  866SOL     OW 3940   9.385   9.389   1.793 -0.0180 -0.1718 -0.1435
  866SOL    HW1 3941   9.474   9.413   1.767  0.1082 -0.2688  0.1973
  866SOL    HW2 3942   9.391   9.296   1.815 -0.2660 -0.2485 -0.3906
  866SOL     MW 3943   9.397   9.380   1.792 -0.0339 -0.1945 -0.1315
  867SOL     OW 3944  10.326   8.378   3.202  0.2201  0.0414  0.1772
  867SOL    HW1 3945  10.420   8.374   3.218  0.2394 -0.5773 -0.0738
  867SOL    HW2 3946  10.292   8.430   3.275  1.1369  3.0983 -1.4228
  867SOL     MW 3947  10.334   8.384   3.213  0.3395  0.3533 -0.0597
  868SOL     OW 3948   2.012   1.977   1.047  0.3527  0.7130 -0.2166
  868SOL    HW1 3949   2.058   1.931   1.117 -0.1234  0.5440 -0.0161
  868SOL    HW2 3950   2.051   2.065   1.047 -0.6577  1.1844  1.2380
  868SOL     MW 3951   2.023   1.982   1.056  0.1625  0.7516 -0.0047
  869SOL     OW 3952  12.021   6.784   5.563  0.6238  0.3104  0.5107
  869SOL    HW1 3953  12.079   6.821   5.497 -0.1365  2.5759  1.0358
  869SOL    HW2 3954  12.074   6.781   5.643  0.5796  0.5853  0.5501
  869SOL     MW 3955  12.035   6.788   5.565  0.5207  0.6354  0.5832
  870SOL     OW 3956   9.443   1.905   2.460  0.6157 -0.6843  0.1225
  870SOL    HW1 3957   9.481   1.819   2.442  1.2167 -0.5733  0.8384
  870SOL    HW2 3958   9.376   1.916   2.392  0.0215 -2.0302  0.4537
  870SOL     MW 3959   9.439   1.895   2.449  0.6166 -0.8423  0.2565
  871SOL     OW 3960   7.022   1.537   0.474  0.5560 -0.1155 -0.4177
  871SOL    HW1 3961   6.940   1.559   0.518 -0.0376 -0.2639 -1.4017
  871SOL    HW2 3962   7.085   1.603   0.504  0.6954 -1.2427  2.0253
  871SOL     MW 3963   7.019   1.548   0.483  0.4978 -0.2788 -0.2309
  872SOL     OW 3964   5.922   6.431   5.309  0.0856  0.2028  0.1685
  872SOL    HW1 3965   5.857   6.424   5.379  1.0095 -0.8289  0.9810
  872SOL    HW2 3966   5.965   6.345   5.308  1.2165  0.7475 -0.5417
  872SOL     MW 3967   5.919   6.419   5.318  0.3486  0.1404  0.1817
  873SOL     OW 3968   5.214   5.402   4.861 -0.3637 -0.3336  0.1265
  873SOL    HW1 3969   5.249   5.342   4.927 -1.4344  1.1069  2.1237
  873SOL    HW2 3970   5.211   5.487   4.905  0.7543  1.1951 -2.4618
  873SOL     MW 3971   5.218   5.406   4.875 -0.3576  0.0463  0.0508
  874SOL     OW 3972   2.836   7.475   3.846  0.2305  0.0783 -0.4861
  874SOL    HW1 3973   2.928   7.455   3.831  0.3273  0.3464 -0.2579
  874SOL    HW2 3974   2.790   7.434   3.773  0.1441 -3.2010  1.2010
  874SOL     MW 3975   2.842   7.467   3.835  0.2319 -0.3071 -0.2410
  875SOL     OW 3976   8.266   6.504   0.495  0.5007  0.2869 -0.4953
  875SOL    HW1 3977   8.358   6.479   0.486  0.8931  1.4716  0.0407
  875SOL    HW2 3978   8.225   6.473   0.414  1.6878  1.0100 -1.4124
  875SOL     MW 3979   8.272   6.497   0.483  0.7024  0.5312 -0.5441
  876SOL     OW 3980   6.473   2.509   1.902 -0.1380  0.1633  0.2259
  876SOL    HW1 3981   6.563   2.540   1.910  0.1839 -0.9497  1.2996
  876SOL    HW2 3982   6.423   2.586   1.874  0.8443  1.2658  1.3974
  876SOL     MW 3983   6.478   2.523   1.899  0.0288  0.1619  0.5133
  877SOL     OW 3984   4.264   5.762   4.496 -0.0070  0.3747 -1.0286
  877SOL    HW1 3985   4.176   5.786   4.525  0.6678  0.8476  0.7204
  877SOL    HW2 3986   4.310   5.846   4.489  1.0061 -0.0396  0.4844
  877SOL     MW 3987   4.258   5.776   4.499  0.2091  0.3822 -0.6111
  878SOL     OW 3988   6.772   5.265   4.866  0.0086 -0.2090  0.1570
  878SOL    HW1 3989   6.828   5.343   4.859  1.4741 -0.9877  2.2107
  878SOL    HW2 3990   6.737   5.254   4.778  0.9300  1.9003 -0.5640
  878SOL     MW 3991   6.775   5.274   4.854  0.3140 -0.0389  0.3276
  879SOL     OW 3992   4.863   5.641   5.401 -0.2093  0.3725 -0.4102
  879SOL    HW1 3993   4.889   5.649   5.309 -0.9280  0.7259 -0.5857
  879SOL    HW2 3994   4.911   5.710   5.446 -0.2350  0.5146 -0.6007
  879SOL     MW 3995   4.872   5.651   5.395 -0.3045  0.4358 -0.4568
  880SOL     OW 3996   8.521   9.011   2.388 -0.1279  0.1458  0.1216
  880SOL    HW1 3997   8.480   9.073   2.448 -0.4015  1.2438 -1.1465
  880SOL    HW2 3998   8.462   8.935   2.389 -0.7468  0.6138  0.3617
  880SOL     MW 3999   8.508   9.009   2.396 -0.2422  0.3462 -0.0099
  881SOL     OW 4000   1.466   1.878   1.765  0.1943 -0.1348  0.3450
  881SOL    HW1 4001   1.519   1.808   1.726  0.9702 -0.2514  1.5747
  881SOL    HW2 4002   1.408   1.832   1.826  0.1405  0.2166  0.5562
  881SOL     MW 4003   1.465   1.863   1.768  0.2868 -0.1047  0.5295
  882SOL     OW 4004   1.833   8.780   1.730  0.5397  0.5121  0.1168
  882SOL    HW1 4005   1.832   8.876   1.732  0.5125  0.5209 -0.2187
  882SOL    HW2 4006   1.822   8.758   1.637  0.5770  0.1853  0.1891
  882SOL     MW 4007   1.832   8.790   1.718  0.5410  0.4716  0.0831
  883SOL     OW 4008   2.908   8.787   1.360 -0.1449  0.0224 -0.0413
  883SOL    HW1 4009   2.894   8.774   1.453 -1.6069  0.8302 -0.1162
  883SOL    HW2 4010   2.857   8.718   1.318 -1.2548  0.9646 -0.2716
  883SOL     MW 4011   2.900   8.776   1.366 -0.4742  0.2465 -0.0805
  884SOL     OW 4012   7.737   1.027   0.564  0.4359 -0.0858  0.0227
  884SOL    HW1 4013   7.722   1.001   0.655  0.5886 -0.2434  0.0008
  884SOL    HW2 4014   7.805   1.095   0.569  0.3393  0.0107  0.0391
  884SOL     MW 4015   7.744   1.033   0.576  0.4430 -0.0936  0.0220
  885SOL     OW 4016   8.721   1.435   0.827 -0.3204  0.3396 -0.6409
  885SOL    HW1 4017   8.743   1.528   0.829 -2.6785  0.9429  0.1359
  885SOL    HW2 4018   8.626   1.432   0.836 -0.1941 -2.1994  0.9165
  885SOL     MW 4019   8.712   1.446   0.828 -0.6061  0.0918 -0.3420
  886SOL     OW 4020   8.811   2.243   2.737  0.2473 -0.5208  0.2997
  886SOL    HW1 4021   8.877   2.310   2.756 -0.9814  1.3362 -1.5148
  886SOL    HW2 4022   8.750   2.286   2.678 -1.9765 -2.5290  0.9722
  886SOL     MW 4023   8.812   2.257   2.732 -0.1950 -0.5401  0.1535
  887SOL     OW 4024  11.174   5.388   5.860 -0.3062  0.1009  0.5018
  887SOL    HW1 4025  11.254   5.439   5.871 -0.9977  1.6003 -1.0118
  887SOL    HW2 4026  11.131   5.390   5.945  0.3628  0.8727  0.8250
  887SOL     MW 4027  11.179   5.394   5.872 -0.3085  0.3917  0.3490
  888SOL     OW 4028   1.164   0.515   0.171 -0.1924  0.2511 -0.7736
  888SOL    HW1 4029   1.189   0.551   0.255 -0.0633 -0.5299 -0.4663
  888SOL    HW2 4030   1.075   0.547   0.156  0.3094  1.5866 -1.0424
  888SOL     MW 4031   1.156   0.524   0.180 -0.1117  0.3221 -0.7687
  889SOL     OW 4032   1.453   1.659   0.647  0.4227  0.0665 -0.5114
  889SOL    HW1 4033   1.471   1.749   0.622  0.9178  0.1472  0.1066
  889SOL    HW2 4034   1.528   1.633   0.701 -0.2458 -0.3352  0.2636
  889SOL     MW 4035   1.465   1.667   0.651  0.4005  0.0253 -0.3331
  890SOL     OW 4036   6.716   2.770   1.094 -0.0874  0.3572 -0.3756
  890SOL    HW1 4037   6.620   2.764   1.101  0.1113 -1.4901  1.6450
  890SOL    HW2 4038   6.737   2.853   1.136 -0.6192 -0.9591  2.8098
  890SOL     MW 4039   6.706   2.780   1.100 -0.1299 -0.0478  0.2908
  891SOL     OW 4040   9.651   2.256   2.782 -0.1525  0.0548 -0.3285
  891SOL    HW1 4041   9.557   2.248   2.800  0.2596 -0.7279  1.8399
  891SOL    HW2 4042   9.682   2.167   2.770  0.2025  0.3632 -1.8715
  891SOL     MW 4043   9.643   2.244   2.783 -0.0548 -0.0060 -0.2484
  892SOL     OW 4044   0.381   1.794   0.331 -0.1452 -0.3241 -0.3517
  892SOL    HW1 4045   0.433   1.850   0.273 -1.2161  1.0771 -0.0029
  892SOL    HW2 4046   0.421   1.708   0.322  0.2947  0.0329 -2.4847
  892SOL     MW 4047   0.393   1.790   0.322 -0.2260 -0.0989 -0.5801
  893SOL     OW 4048   2.610   2.750   0.064  0.3678 -0.1915  0.1822
  893SOL    HW1 4049   2.547   2.797   0.119 -0.2642 -0.4891 -0.2615
  893SOL    HW2 4050   2.569   2.664   0.050  1.7624 -1.0935  1.4436
  893SOL     MW 4051   2.597   2.745   0.069  0.4654 -0.3450  0.2869
  894SOL     OW 4052   3.896   3.102   0.129  0.3986  0.3712  0.3347
  894SOL    HW1 4053   3.911   3.009   0.115 -2.0945  0.0877 -1.0015
  894SOL    HW2 4054   3.981   3.136   0.159  2.0030 -1.8756 -1.3477
  894SOL     MW 4055   3.909   3.095   0.131  0.2849  0.0471 -0.0517
  895SOL     OW 4056   5.997   6.678   5.745  0.3801 -0.2830 -0.1068
  895SOL    HW1 4057   6.056   6.719   5.681  1.5390  0.1441  1.1714
  895SOL    HW2 4058   6.047   6.680   5.827 -1.7218  0.8532  1.2362
  895SOL     MW 4059   6.011   6.684   5.747  0.2592 -0.0832  0.2289
  896SOL     OW 4060   6.596   1.527   1.682 -0.6779  0.2251  0.1141
  896SOL    HW1 4061   6.564   1.449   1.637  2.0122  0.0576 -1.7875
  896SOL    HW2 4062   6.592   1.504   1.775 -0.6093 -1.9329 -0.3569
  896SOL     MW 4063   6.592   1.514   1.688 -0.3247 -0.0726 -0.1896
  897SOL     OW 4064   1.209   0.259   0.283  0.0385  0.3440  0.3533
  897SOL    HW1 4065   1.299   0.233   0.265 -0.4479 -0.5366 -0.9784
  897SOL    HW2 4066   1.205   0.350   0.256  0.3760  0.2055 -0.1779
  897SOL     MW 4067   1.220   0.267   0.277  0.0194  0.2135  0.1148
  898SOL     OW 4068   1.374   8.006   0.291  0.8319  0.1604 -0.4775
  898SOL    HW1 4069   1.377   8.095   0.325  0.3248 -0.0546  0.1545
  898SOL    HW2 4070   1.281   7.986   0.284  0.9305  0.0215 -1.5519
  898SOL     MW 4071   1.363   8.015   0.295  0.7797  0.1154 -0.5341
  899SOL     OW 4072   5.968   2.475   0.152  0.0494  0.1185  0.2808
  899SOL    HW1 4073   5.934   2.561   0.129 -1.9863 -0.2788  1.5389
  899SOL    HW2 4074   5.892   2.417   0.147  1.3624 -1.6496 -0.5758
  899SOL     MW 4075   5.954   2.478   0.148 -0.0432 -0.1587  0.3322
  900SOL     OW 4076   9.153   9.853   2.504 -0.2385  0.0231 -0.6154
  900SOL    HW1 4077   9.240   9.848   2.542  0.6545  1.3015 -2.3295
  900SOL    HW2 4078   9.165   9.906   2.425 -2.8272  1.4343 -0.1476
  900SOL     MW 4079   9.166   9.859   2.499 -0.4554  0.3681 -0.7750
  901SOL     OW 4080   0.725   1.146   0.989 -0.4009 -0.1614  0.1671
  901SOL    HW1 4081   0.640   1.188   1.002 -1.7660 -2.3609 -1.0047
  901SOL    HW2 4082   0.749   1.169   0.899 -1.1379 -1.7319 -0.4671
  901SOL     MW 4083   0.717   1.154   0.979 -0.6700 -0.6440 -0.0640
  902SOL     OW 4084  10.854   5.394   5.395  0.4530  0.0273  0.3342
  902SOL    HW1 4085  10.948   5.382   5.383  0.2638  0.2578 -1.6312
  902SOL    HW2 4086  10.842   5.489   5.401  0.1838  0.1226 -1.3009
  902SOL     MW 4087  10.864   5.405   5.395  0.3934  0.0689 -0.1266
  903SOL     OW 4088   7.382   8.965   3.059  0.3835  0.0865 -0.0937
  903SOL    HW1 4089   7.384   9.052   3.098 -1.7848  0.4237 -0.5657
  903SOL    HW2 4090   7.323   8.914   3.115 -4.0716  0.9992 -3.3389
  903SOL     MW 4091   7.375   8.969   3.071 -0.4642  0.2470 -0.5695
  904SOL     OW 4092  10.409   9.185   4.457 -0.0921  0.3476  0.3252
  904SOL    HW1 4093  10.472   9.183   4.385  0.3676 -0.9067  0.7242
  904SOL    HW2 4094  10.464   9.192   4.536 -0.2897 -2.1523  0.7796
  904SOL     MW 4095  10.424   9.185   4.458 -0.0591 -0.1330  0.4346
  905SOL     OW 4096   8.444   8.384   1.940  0.3984 -0.0484 -0.5243
  905SOL    HW1 4097   8.465   8.308   1.996 -0.2472 -0.1280 -0.3831
  905SOL    HW2 4098   8.397   8.347   1.866 -2.2077  0.4552  0.7811
  905SOL     MW 4099   8.441   8.369   1.938 -0.0172  0.0067 -0.3392
  906SOL     OW 4100   5.970   5.185   5.571  0.3092  0.0976 -0.2008
  906SOL    HW1 4101   5.988   5.233   5.491  0.3758 -0.4718 -0.5364
  906SOL    HW2 4102   5.923   5.107   5.542 -0.6952  0.4531  0.4356
  906SOL     MW 4103   5.967   5.181   5.557  0.1893  0.0703 -0.1624
  907SOL     OW 4104   2.225   9.138   1.783  0.2150 -0.3028  0.1965
  907SOL    HW1 4105   2.139   9.142   1.826 -0.1014 -1.3504 -0.3051
  907SOL    HW2 4106   2.211   9.082   1.707  0.9831  0.7900 -0.7744
  907SOL     MW 4107   2.212   9.131   1.779  0.2729 -0.2975  0.0080
  908SOL     OW 4108  10.087   9.066   2.835  0.5066  0.0309 -0.2972
  908SOL    HW1 4109  10.061   8.974   2.841  0.2905  0.1110  0.0662
  908SOL    HW2 4110  10.156   9.068   2.769  0.6140 -0.4147 -0.1996
  908SOL     MW 4111  10.092   9.054   2.827  0.4930 -0.0153 -0.2382
  909SOL     OW 4112   7.810   2.182   0.502  0.1672 -0.0244 -0.0999
  909SOL    HW1 4113   7.803   2.115   0.571  0.4939 -1.8114 -1.7289
  909SOL    HW2 4114   7.719   2.209   0.487  0.1758  1.3829  1.8668
  909SOL     MW 4115   7.797   2.177   0.509  0.2105 -0.0731 -0.0567
  910SOL     OW 4116   6.527   5.052   4.811 -0.4976 -0.1525  0.5244
  910SOL    HW1 4117   6.491   4.966   4.829  1.5481 -1.5431 -1.5063
  910SOL    HW2 4118   6.571   5.078   4.892 -2.2037 -0.3745  1.5687
  910SOL     MW 4119   6.528   5.045   4.823 -0.4542 -0.3591  0.3982
  911SOL     OW 4120   6.791   8.408   0.332 -0.4970  0.4661  0.0623
  911SOL    HW1 4121   6.700   8.398   0.357  0.0240 -0.8308  1.6144
  911SOL    HW2 4122   6.829   8.466   0.399  0.0432  0.1537  0.0339
  911SOL     MW 4123   6.784   8.414   0.344 -0.3612  0.2599  0.2573
  912SOL     OW 4124   5.760   7.516   5.225  0.4255  0.3937 -0.5776
  912SOL    HW1 4125   5.817   7.466   5.285  0.5346  1.1993  0.0107
  912SOL    HW2 4126   5.677   7.468   5.225 -0.5172  1.7816  2.3681
  912SOL     MW 4127   5.757   7.503   5.233  0.3188  0.6745 -0.1252
  913SOL     OW 4128   4.624   4.789   5.698  0.5377 -0.1696  0.2478
  913SOL    HW1 4129   4.682   4.726   5.654  1.3979 -0.3717  1.6176
  913SOL    HW2 4130   4.536   4.756   5.680  0.9710 -1.8666  1.0478
  913SOL     MW 4131   4.620   4.777   5.690  0.7031 -0.4125  0.5255
  914SOL     OW 4132   1.702   8.422   0.757 -0.3437  0.0821  0.4185
  914SOL    HW1 4133   1.729   8.508   0.790  1.4017 -0.0469 -0.5917
  914SOL    HW2 4134   1.632   8.395   0.817 -0.5769  1.9576  1.0767
  914SOL     MW 4135   1.696   8.430   0.769 -0.1501  0.3057  0.3734
  915SOL     OW 4136   0.659   1.361   0.262 -0.5576  0.0453 -0.1480
  915SOL    HW1 4137   0.669   1.359   0.167  1.6591 -0.9723  0.0465
  915SOL    HW2 4138   0.743   1.395   0.294 -1.3400  0.5509  1.4362
  915SOL     MW 4139   0.671   1.365   0.254 -0.3740 -0.0203  0.0797
  916SOL     OW 4140   9.053   9.168   2.830 -0.0800  0.0403 -0.2502
  916SOL    HW1 4141   9.119   9.210   2.775  0.5224  1.1853  1.2739
  916SOL    HW2 4142   9.067   9.074   2.816 -0.0472  0.2880 -2.1121
  916SOL     MW 4143   9.063   9.161   2.821  0.0014  0.2184 -0.2935
  917SOL     OW 4144   4.540   6.038   5.540  0.1388 -0.4799  0.0024
  917SOL    HW1 4145   4.618   6.031   5.595 -0.2433 -1.4094  0.4391
  917SOL    HW2 4146   4.484   6.100   5.586  1.2778  1.5047 -1.1483
  917SOL     MW 4147   4.543   6.045   5.553  0.2356 -0.3448 -0.0889
  918SOL     OW 4148   6.946   7.306   2.252  1.0208  0.0074 -0.4012
  918SOL    HW1 4149   7.007   7.278   2.183  1.4723  3.5511 -1.6710
  918SOL    HW2 4150   6.860   7.300   2.212  0.8986 -1.2377  0.0082
  918SOL     MW 4151   6.943   7.302   2.238  1.0629  0.3014 -0.5115
  919SOL     OW 4152   1.343   7.048   0.308 -0.0312  0.6350  0.1770
  919SOL    HW1 4153   1.343   7.098   0.226  1.4493 -0.1765 -0.3563
  919SOL    HW2 4154   1.342   6.956   0.280 -1.8000  0.3261  1.1293
  919SOL     MW 4155   1.343   7.043   0.294 -0.0681  0.4916  0.2306
  920SOL     OW 4156   1.919   7.321   2.268  0.4812 -0.1927 -0.0958
  920SOL    HW1 4157   1.934   7.245   2.324  2.1260  1.0400  1.2300
  920SOL    HW2 4158   1.977   7.308   2.193 -0.7411 -1.1951 -0.9012
  920SOL     MW 4159   1.928   7.310   2.266  0.5351 -0.1633 -0.0291
  921SOL     OW 4160   4.074   5.338   5.298 -0.1127 -0.5885 -0.6650
  921SOL    HW1 4161   3.996   5.380   5.260 -0.9020 -0.7820  0.6764
  921SOL    HW2 4162   4.039   5.264   5.348  1.0149 -1.1171 -0.6414
  921SOL     MW 4163   4.059   5.334   5.300 -0.0696 -0.6807 -0.4902
  922SOL     OW 4164   2.103  10.185   2.699  0.3104  0.1445 -0.3725
  922SOL    HW1 4165   2.046  10.178   2.775  1.2418  0.8578  0.4123
  922SOL    HW2 4166   2.189  10.157   2.730  0.7660  0.7119 -1.0810
  922SOL     MW 4167   2.107  10.181   2.713  0.4878  0.3090 -0.3628
  923SOL     OW 4168   0.993   1.372   0.555 -0.1048  0.7182 -0.4226
  923SOL    HW1 4169   1.020   1.280   0.562 -1.8088  0.2746  0.8373
  923SOL    HW2 4170   1.002   1.407   0.643 -2.0307  0.9824 -0.2886
  923SOL     MW 4171   0.998   1.364   0.567 -0.5695  0.6952 -0.2442
  924SOL     OW 4172   8.950   7.167   1.918 -0.0163 -0.0512 -0.1746
  924SOL    HW1 4173   8.890   7.107   1.874 -1.3779  0.0433  1.4378
  924SOL    HW2 4174   8.893   7.224   1.969  1.4178  0.5843  0.7782
  924SOL     MW 4175   8.935   7.167   1.919 -0.0072  0.0422  0.1538
  925SOL     OW 4176   8.244   2.257   2.088 -0.4499 -0.3055  0.2863
  925SOL    HW1 4177   8.168   2.221   2.133  0.3564 -0.6660  1.3850
  925SOL    HW2 4178   8.292   2.304   2.155 -0.4119  1.1204 -0.7005
  925SOL     MW 4179   8.240   2.258   2.102 -0.3414 -0.1690  0.3006
  926SOL     OW 4180   2.290   2.511   0.902 -0.4245 -0.2656  0.0020
  926SOL    HW1 4181   2.199   2.496   0.928 -0.6326 -0.7486 -0.9793
  926SOL    HW2 4182   2.285   2.552   0.816  0.2781  0.5955  0.3424
  926SOL     MW 4183   2.278   2.515   0.894 -0.3614 -0.2172 -0.0800
  927SOL     OW 4184   7.377   8.722   3.236 -0.6146  0.0650  0.1065
  927SOL    HW1 4185   7.411   8.763   3.316 -0.3257  1.7307 -0.8296
  927SOL    HW2 4186   7.449   8.669   3.204 -0.0257  0.9595 -0.0876
  927SOL     MW 4187   7.390   8.721   3.242 -0.5023  0.3924 -0.0381
  928SOL     OW 4188   2.150   1.546   0.779  0.0982  0.4049  0.1566
  928SOL    HW1 4189   2.076   1.605   0.763 -0.1534 -0.0567 -0.4507
  928SOL    HW2 4190   2.217   1.573   0.716  0.4106  0.7478  0.6272
  928SOL     MW 4191   2.149   1.557   0.769  0.1060  0.3898  0.1391
  929SOL     OW 4192   9.600   9.364   2.090 -0.2226  0.7375  0.2827
  929SOL    HW1 4193   9.676   9.420   2.070  0.2010 -0.0578 -0.3713
  929SOL    HW2 4194   9.593   9.367   2.186  1.3217 -0.0453  0.4503
  929SOL     MW 4195   9.609   9.372   2.100  0.0291  0.5355  0.2205
  930SOL     OW 4196   2.210   1.070   0.298  0.6429  0.1307  0.1661
  930SOL    HW1 4197   2.252   1.024   0.371  0.1832 -0.5601  0.0105
  930SOL    HW2 4198   2.283   1.109   0.249  0.9635  0.4486  0.8911
  930SOL     MW 4199   2.225   1.069   0.301  0.6250  0.0830  0.2390
  931SOL     OW 4200   1.541   1.156   0.890  0.0921 -0.2657  0.3915
  931SOL    HW1 4201   1.636   1.157   0.883  0.0772 -2.2216 -0.5974
  931SOL    HW2 4202   1.511   1.206   0.814  0.3324 -2.4526 -1.2351
  931SOL     MW 4203   1.549   1.163   0.879  0.1209 -0.7961  0.0567
  932SOL     OW 4204   7.731   8.084   1.933  0.3276 -0.3013  0.6686
  932SOL    HW1 4205   7.733   8.011   1.995 -2.2695 -0.6624  0.4316
  932SOL    HW2 4206   7.670   8.147   1.972  0.7230  0.6744 -0.2525
  932SOL     MW 4207   7.723   8.083   1.946  0.0455 -0.2227  0.5203
  933SOL     OW 4208   9.839   9.926   2.457  0.2319 -0.0645 -0.0252
  933SOL    HW1 4209   9.874  10.009   2.489  0.5755 -0.2126 -0.0060
  933SOL    HW2 4210   9.766   9.951   2.400  0.2020  0.2402  0.1416
  933SOL     MW 4211   9.834   9.940   2.454  0.2723 -0.0443 -0.0014
  934SOL     OW 4212  10.287   9.652   3.043  0.2703 -0.0326 -0.3237
  934SOL    HW1 4213  10.354   9.639   3.111 -0.0392  0.6837  0.1401
  934SOL    HW2 4214  10.273   9.566   3.006  0.0234 -0.5547  0.9321
  934SOL     MW 4215  10.294   9.640   3.047  0.1988 -0.0081 -0.1036
  935SOL     OW 4216   1.095   2.399   0.048  0.0458  0.1752  0.5451
  935SOL    HW1 4217   1.147   2.326   0.015 -1.8561 -0.2836 -1.7111
  935SOL    HW2 4218   1.157   2.471   0.057  1.6452 -1.2190  1.2106
  935SOL     MW 4219   1.109   2.399   0.045  0.0071 -0.0621  0.3415
  936SOL     OW 4220  11.535   5.304   5.767  0.3920 -0.0081 -0.4103
  936SOL    HW1 4221  11.458   5.267   5.724  1.6737 -0.2224 -2.6963
  936SOL    HW2 4222  11.589   5.336   5.695  1.9091  1.2039  1.1907
  936SOL     MW 4223  11.532   5.303   5.752  0.7505  0.1197 -0.4978
  937SOL     OW 4224   8.572   4.808   4.835 -0.4437  0.7585 -0.3266
  937SOL    HW1 4225   8.656   4.788   4.793 -0.0514 -1.9248  1.5300
  937SOL    HW2 4226   8.517   4.839   4.763  1.3578  0.1052 -2.0881
  937SOL     MW 4227   8.576   4.809   4.820 -0.1626  0.3314 -0.3142
  938SOL     OW 4228   9.077   2.037   1.542  0.1618  0.0816 -0.8025
  938SOL    HW1 4229   9.120   1.972   1.486  1.2090  1.4159 -1.5919
  938SOL    HW2 4230   9.058   2.110   1.484 -1.6947  0.2241 -0.0946
  938SOL     MW 4231   9.080   2.038   1.527  0.0587  0.2707 -0.8130
  939SOL     OW 4232   1.396   8.214   1.968  0.2343 -0.2801 -0.6246
  939SOL    HW1 4233   1.444   8.226   1.886 -0.2569  1.0753 -0.7394
  939SOL    HW2 4234   1.424   8.129   2.000  4.1980  1.1486  0.2621
  939SOL     MW 4235   1.406   8.205   1.962  0.6790  0.0768 -0.5257
  940SOL     OW 4236   1.455   7.199   0.795  0.3938  0.0391  0.2838
  940SOL    HW1 4237   1.374   7.160   0.763  0.0366 -1.5410  2.8346
  940SOL    HW2 4238   1.524   7.147   0.754  0.0177 -0.5327  0.3606
  940SOL     MW 4239   1.453   7.187   0.786  0.2998 -0.2363  0.6202
  941SOL     OW 4240   7.588   2.538   0.420  0.3776  0.1196  0.2794
  941SOL    HW1 4241   7.521   2.497   0.474  0.7275  0.1109  0.7066
  941SOL    HW2 4242   7.594   2.628   0.453  1.5159 -0.2515  1.1349
  941SOL     MW 4243   7.580   2.544   0.431  0.5679  0.0712  0.4436
  942SOL     OW 4244   7.853   4.964   4.641 -0.0951 -0.3376  0.1878
  942SOL    HW1 4245   7.857   5.015   4.561 -1.2035  0.3671  0.5575
  942SOL    HW2 4246   7.816   4.880   4.614  3.0166 -1.5778 -0.6716
  942SOL     MW 4247   7.849   4.959   4.627  0.1614 -0.4063  0.1252
  943SOL     OW 4248   8.294   0.774   0.266  0.4412 -0.9050  0.5346
  943SOL    HW1 4249   8.228   0.842   0.250  1.5962  0.1615  0.0980
  943SOL    HW2 4250   8.326   0.792   0.354 -0.1759 -1.7215  0.9340
  943SOL     MW 4251   8.290   0.785   0.275  0.5102 -0.8730  0.5298
  944SOL     OW 4252  10.415   2.167   3.030  0.4586  0.2502  0.3260
  944SOL    HW1 4253  10.407   2.262   3.034  0.9736  0.3100  0.0908
  944SOL    HW2 4254  10.501   2.152   2.990  0.3314 -0.3123  0.2513
  944SOL     MW 4255  10.425   2.177   3.025  0.5078  0.1855  0.2865
  945SOL     OW 4256  12.092   6.462   5.868 -0.0631 -0.3790  0.2728
  945SOL    HW1 4257  12.185   6.458   5.891  0.2518 -1.1574 -1.0410
  945SOL    HW2 4258  12.080   6.389   5.807 -1.8348 -1.1392  1.4486
  945SOL     MW 4259  12.102   6.452   5.863 -0.2494 -0.5758  0.2551
  946SOL     OW 4260   9.386  10.436   3.160 -0.2079  0.3022 -0.0417
  946SOL    HW1 4261   9.322  10.387   3.109  0.1364  0.1333 -0.3137
  946SOL    HW2 4262   9.419  10.503   3.099  1.7090 -1.1788 -0.7232
  946SOL     MW 4263   9.382  10.438   3.146  0.0811  0.0911 -0.1637
  947SOL     OW 4264   2.532  10.258   2.995  0.0478 -0.6663 -0.2584
  947SOL    HW1 4265   2.507  10.277   3.085 -0.5880 -1.8139 -0.1748
  947SOL    HW2 4266   2.618  10.217   3.001  0.3281 -0.0767 -0.2378
  947SOL     MW 4267   2.540  10.255   3.007  0.0023 -0.7372 -0.2450
  948SOL     OW 4268   3.134   2.320   2.076  0.1896  0.1419  0.1475
  948SOL    HW1 4269   3.121   2.412   2.054  1.1694  0.7322  1.8920
  948SOL    HW2 4270   3.069   2.301   2.143 -0.2101 -0.5447 -0.4166
  948SOL     MW 4271   3.124   2.329   2.081  0.2638  0.1296  0.2986
  949SOL     OW 4272   1.193   7.721   1.119 -0.4110  0.3269  0.0978
  949SOL    HW1 4273   1.190   7.691   1.028 -0.9008 -0.3043  0.3096
  949SOL    HW2 4274   1.120   7.675   1.161  0.5600 -0.3558  1.0933
  949SOL     MW 4275   1.183   7.711   1.113 -0.3494  0.1588  0.2524
  950SOL     OW 4276   1.478   1.961   0.645 -0.4227 -0.3076 -0.0747
  950SOL    HW1 4277   1.499   1.977   0.737 -1.9029 -0.3119  0.2785
  950SOL    HW2 4278   1.383   1.967   0.640 -0.3707 -0.3596 -1.6032
  950SOL     MW 4279   1.469   1.963   0.656 -0.6055 -0.3148 -0.2251
  951SOL     OW 4280   4.895   4.964   5.381  0.7128 -0.3260  0.4199
  951SOL    HW1 4281   4.835   4.922   5.442 -2.2242  1.9681 -0.6320
  951SOL    HW2 4282   4.943   5.027   5.435 -2.0995  1.9360  0.5270
  951SOL     MW 4283   4.893   4.967   5.396 -0.0231  0.2570  0.2987
  952SOL     OW 4284   2.846   9.062   1.400  0.1729  0.2527  0.0067
  952SOL    HW1 4285   2.854   9.123   1.327 -1.7756  1.1330  0.4687
  952SOL    HW2 4286   2.806   8.984   1.361  0.3173  0.2324 -0.1020
  952SOL     MW 4287   2.842   9.060   1.385 -0.0581  0.3633  0.0520
  953SOL     OW 4288   6.784  11.886   5.188  0.1209  0.0936 -0.2150
  953SOL    HW1 4289   6.709  11.831   5.209  0.8813 -0.2167  1.9910
  953SOL    HW2 4290   6.854  11.824   5.167  0.1208  0.3363 -0.9521
  953SOL     MW 4291   6.784  11.871   5.188  0.2184  0.0849 -0.0269
  954SOL     OW 4292   7.885   1.519   0.601  0.2307 -0.3456 -0.3640
  954SOL    HW1 4293   7.907   1.542   0.511 -1.0535  3.2907  0.0855
  954SOL    HW2 4294   7.953   1.561   0.654  1.7809 -3.5701  0.5036
  954SOL     MW 4295   7.897   1.527   0.597  0.2644 -0.2929 -0.1954
  955SOL     OW 4296   7.764   8.205   1.000  0.1075 -0.8002  0.2207
  955SOL    HW1 4297   7.801   8.124   0.964 -0.9729 -2.1530  1.9769
  955SOL    HW2 4298   7.675   8.181   1.024 -0.8329  1.4195 -0.7412
  955SOL     MW 4299   7.757   8.192   0.998 -0.1512 -0.6895  0.3224
  956SOL     OW 4300   1.453   8.709   1.449 -0.3696  0.1488 -0.3444
  956SOL    HW1 4301   1.512   8.685   1.520  1.6783  2.7697 -0.9669
  956SOL    HW2 4302   1.371   8.730   1.492  0.5224  0.7228  1.1711
  956SOL     MW 4303   1.450   8.709   1.464  0.0068  0.5574 -0.2301
  957SOL     OW 4304   6.078   5.956   4.816  0.0571 -0.2978  0.1191
  957SOL    HW1 4305   6.163   5.944   4.859  0.1594  0.8576  0.2899
  957SOL    HW2 4306   6.052   5.868   4.789  0.5392 -0.8902  1.4947
  957SOL     MW 4307   6.086   5.943   4.818  0.1318 -0.2255  0.3171
  958SOL     OW 4308   6.151   1.816   1.604  0.3200  0.0042  0.0886
  958SOL    HW1 4309   6.206   1.782   1.533  1.2891  1.1270  0.2619
  958SOL    HW2 4310   6.211   1.825   1.678 -0.3068  0.4056  0.5557
  958SOL     MW 4311   6.166   1.813   1.604  0.3641  0.1993  0.1706
  959SOL     OW 4312   1.683   9.131   1.213 -0.1067  0.1583 -0.5075
  959SOL    HW1 4313   1.686   9.091   1.300  0.1657  0.5800 -0.3190
  959SOL    HW2 4314   1.651   9.220   1.229 -4.0426 -0.9162 -1.2661
  959SOL     MW 4315   1.679   9.137   1.226 -0.5757  0.0753 -0.5805
  960SOL     OW 4316   1.927   0.279   0.230  0.7396  0.3214  0.3194
  960SOL    HW1 4317   1.967   0.310   0.148 -0.2070 -0.4575 -0.4675
  960SOL    HW2 4318   1.840   0.248   0.204  0.2125  0.5516  1.7233
  960SOL     MW 4319   1.921   0.279   0.216  0.5510  0.2512  0.3984
  961SOL     OW 4320   9.175   2.090   2.581  0.0253  0.2598  0.4055
  961SOL    HW1 4321   9.115   2.093   2.655 -0.4674 -0.9011  0.0865
  961SOL    HW2 4322   9.119   2.100   2.504  0.2935 -0.2684  0.1284
  961SOL     MW 4323   9.160   2.091   2.580 -0.0029  0.0436  0.3293
  962SOL     OW 4324   1.764   7.506   0.034  0.2618  0.7033  0.1969
  962SOL    HW1 4325   1.717   7.579   0.075  1.0000  1.0881  0.3794
  962SOL    HW2 4326   1.779   7.535  -0.056 -2.1016 -0.4900 -0.6482
  962SOL     MW 4327   1.760   7.519   0.028  0.0536  0.5996  0.1120
  963SOL     OW 4328   8.553   9.685   2.284 -0.6189  0.1758 -0.4908
  963SOL    HW1 4329   8.460   9.690   2.262 -0.2810  0.2560 -1.9598
  963SOL    HW2 4330   8.558   9.722   2.373 -1.9862  0.1231 -0.3736
  963SOL     MW 4331   8.542   9.690   2.293 -0.7505  0.1793 -0.6638
  964SOL     OW 4332   7.685   0.267   0.335 -0.0245  0.0443  0.1281
  964SOL    HW1 4333   7.768   0.229   0.365 -0.3193  0.3881  1.4269
  964SOL    HW2 4334   7.663   0.333   0.401 -1.4086 -0.1536 -0.1050
  964SOL     MW 4335   7.693   0.270   0.347 -0.2396  0.0630  0.2645
  965SOL     OW 4336   8.816   3.825   2.094  0.1824 -0.0332  0.0274
  965SOL    HW1 4337   8.808   3.909   2.049  0.8034  0.6071  1.0699
  965SOL    HW2 4338   8.805   3.759   2.025 -3.1919  0.8131 -0.4046
  965SOL     MW 4339   8.813   3.827   2.079 -0.1702  0.1571  0.1055
  966SOL     OW 4340  10.137   9.379   3.936  0.3361 -0.9472 -0.1846
  966SOL    HW1 4341  10.073   9.310   3.920 -0.8902  0.1605 -0.2053
  966SOL    HW2 4342  10.131   9.396   4.030 -0.5945  0.2695 -0.4431
  966SOL     MW 4343  10.128   9.372   3.946  0.0601 -0.6499 -0.2203
  967SOL     OW 4344   7.166   1.492   0.978  0.0020 -0.3564  0.3948
  967SOL    HW1 4345   7.155   1.570   1.033 -0.7501 -0.6128  0.6067
  967SOL    HW2 4346   7.190   1.527   0.892 -4.9392  0.4972 -0.9538
  967SOL     MW 4347   7.168   1.507   0.974 -0.7267 -0.2800  0.2493
  968SOL     OW 4348   9.258   9.212   3.174  0.1935  0.1000  0.5463
  968SOL    HW1 4349   9.344   9.212   3.132  0.4712  1.2889  1.0817
  968SOL    HW2 4350   9.212   9.286   3.135 -1.3773 -1.6786 -1.2082
  968SOL     MW 4351   9.264   9.221   3.164  0.0281  0.0248  0.3903
  969SOL     OW 4352   8.233   2.764   1.553 -0.1034 -0.5663 -0.5505
  969SOL    HW1 4353   8.314   2.795   1.594 -0.7779  1.2686 -0.5060
  969SOL    HW2 4354   8.166   2.773   1.620 -0.5559 -1.0022 -0.9330
  969SOL     MW 4355   8.235   2.769   1.567 -0.2475 -0.3872 -0.5938
  970SOL     OW 4356   2.030   8.644   0.768 -0.2063  0.1192 -0.3957
  970SOL    HW1 4357   2.074   8.724   0.796 -2.1228  1.4281 -0.8814
  970SOL    HW2 4358   2.052   8.635   0.675  0.7712 -0.4883 -0.1232
  970SOL     MW 4359   2.038   8.653   0.759 -0.3265  0.2089 -0.4230
  971SOL     OW 4360   7.625   1.723   0.413 -0.0768 -0.0032  0.2497
  971SOL    HW1 4361   7.616   1.671   0.493 -0.9574  0.9248  0.7819
  971SOL    HW2 4362   7.705   1.774   0.427 -0.5428  0.5939  0.8202
  971SOL     MW 4363   7.634   1.723   0.425 -0.2491  0.1920  0.3909
  972SOL     OW 4364   2.078   1.835   1.275 -0.8996  0.0772 -0.3432
  972SOL    HW1 4365   2.078   1.747   1.237 -0.6490  0.1839 -0.5866
  972SOL    HW2 4366   2.011   1.830   1.344 -0.8682 -0.3124 -0.3355
  972SOL     MW 4367   2.069   1.823   1.279 -0.8634  0.0409 -0.3734
  973SOL     OW 4368   1.059   8.493   0.796  0.0969  0.4001  0.4806
  973SOL    HW1 4369   0.964   8.502   0.786  0.1466  0.9092  0.4218
  973SOL    HW2 4370   1.092   8.488   0.706  0.1745  0.7848  0.4872
  973SOL     MW 4371   1.051   8.494   0.783  0.1132  0.5140  0.4739
  974SOL     OW 4372   3.562   2.040   0.062 -0.1473 -0.1065 -0.2028
  974SOL    HW1 4373   3.530   2.122   0.101  0.5789  0.2773 -0.4013
  974SOL    HW2 4374   3.484   1.999   0.025 -0.3999  0.8898 -0.8059
  974SOL     MW 4375   3.548   2.045   0.062 -0.0867  0.0702 -0.3054
  975SOL     OW 4376   8.354   1.530   1.587 -0.3813 -0.1886  0.2930
  975SOL    HW1 4377   8.320   1.441   1.593 -0.4536 -0.1192  1.0546
  975SOL    HW2 4378   8.398   1.534   1.502 -2.9108 -0.0524 -1.1056
  975SOL     MW 4379   8.355   1.519   1.577 -0.7148 -0.1622  0.2115
  976SOL     OW 4380   1.358   1.254   0.410  0.1700  0.3916 -0.0577
  976SOL    HW1 4381   1.299   1.202   0.465  0.8657 -0.5435 -0.1850
  976SOL    HW2 4382   1.329   1.344   0.424 -1.3935 -0.0504 -0.2314
  976SOL     MW 4383   1.347   1.259   0.419  0.0589  0.2153 -0.0962
  977SOL     OW 4384   1.889   8.129   1.520  0.1669 -0.7169  0.0016
  977SOL    HW1 4385   1.940   8.196   1.565 -0.4479 -0.0604 -0.2721
  977SOL    HW2 4386   1.935   8.047   1.539  2.1429 -0.0009 -1.3816
  977SOL     MW 4387   1.901   8.127   1.528  0.3412 -0.5412 -0.2105
  978SOL     OW 4388   7.684   9.101   1.210 -0.2710  0.2108 -0.2255
  978SOL    HW1 4389   7.770   9.119   1.249 -1.0896  0.6469  1.4980
  978SOL    HW2 4390   7.622   9.142   1.271 -1.6305  1.6834 -2.4678
  978SOL     MW 4391   7.687   9.109   1.223 -0.5498  0.4549 -0.2919
  979SOL     OW 4392   8.998   6.938   1.032 -0.5702 -0.3488 -0.3710
  979SOL    HW1 4393   9.010   6.951   0.938 -1.6275  0.6757 -0.3901
  979SOL    HW2 4394   8.963   7.022   1.063  1.3474 -0.0904  1.2393
  979SOL     MW 4395   8.995   6.950   1.024 -0.4600 -0.1843 -0.1674
  980SOL     OW 4396   2.166   3.313   1.508  0.0670 -0.6958 -0.2761
  980SOL    HW1 4397   2.130   3.365   1.579 -0.0670 -1.0780 -0.0574
  980SOL    HW2 4398   2.126   3.227   1.519  0.1033 -0.7778 -0.7712
  980SOL     MW 4399   2.156   3.308   1.518  0.0545 -0.7553 -0.3114
  981SOL     OW 4400   3.320  10.149   2.941  0.0043 -0.3898 -0.5563
  981SOL    HW1 4401   3.250  10.143   2.876 -0.6185 -3.0312  0.2420
  981SOL    HW2 4402   3.385  10.085   2.913  0.6417 -0.1659  0.3590
  981SOL     MW 4403   3.319  10.140   2.929  0.0063 -0.6990 -0.3369
  982SOL     OW 4404  12.084   6.733   5.863 -0.0376 -0.1326  0.3255
  982SOL    HW1 4405  11.999   6.740   5.907 -1.3012 -0.8706 -1.8386
  982SOL    HW2 4406  12.103   6.639   5.863 -0.2315 -0.1830 -0.9408
  982SOL     MW 4407  12.076   6.722   5.869 -0.2236 -0.2337 -0.1137
  983SOL     OW 4408   1.861   1.730   1.677 -0.7175  0.1355 -0.1989
  983SOL    HW1 4409   1.945   1.740   1.722 -0.4050  1.2465 -0.9788
  983SOL    HW2 4410   1.801   1.787   1.726 -0.8994 -0.2798  0.0641
  983SOL     MW 4411   1.864   1.739   1.689 -0.7007  0.2245 -0.2651
  984SOL     OW 4412   8.892   7.745   2.746 -0.0100 -0.6671 -0.1817
  984SOL    HW1 4413   8.818   7.696   2.710  0.2567 -1.7781  0.7294
  984SOL    HW2 4414   8.886   7.732   2.840  1.3708 -0.8230 -0.0954
  984SOL     MW 4415   8.882   7.737   2.753  0.2003 -0.8290 -0.0540
  985SOL     OW 4416   7.290   9.034   1.420  0.5056 -0.4665 -0.6591
  985SOL    HW1 4417   7.229   8.964   1.400 -1.3557  1.1755 -1.0354
  985SOL    HW2 4418   7.248   9.083   1.491  0.9777  1.1488 -1.4454
  985SOL     MW 4419   7.277   9.032   1.427  0.3278 -0.0496 -0.8079
  986SOL     OW 4420   1.844   8.346   2.344  0.4318  0.4675 -0.2376
  986SOL    HW1 4421   1.906   8.347   2.272 -1.4327  0.3913 -1.9512
  986SOL    HW2 4422   1.838   8.438   2.372 -0.4056  0.8853 -1.6798
  986SOL     MW 4423   1.851   8.358   2.339  0.0859  0.5112 -0.6417
  987SOL     OW 4424   9.853   9.998   3.312  0.1073 -0.1533  0.1643
  987SOL    HW1 4425   9.878  10.056   3.240  0.0866  0.2120  0.4476
  987SOL    HW2 4426   9.936   9.960   3.341  0.0876 -0.4719 -0.1981
  987SOL     MW 4427   9.867  10.001   3.307  0.1020 -0.1473  0.1541
  988SOL     OW 4428  10.254   8.881   3.824 -0.0093  0.0550  0.1248
  988SOL    HW1 4429  10.188   8.815   3.846  1.3043 -1.7347 -1.1038
  988SOL    HW2 4430  10.206   8.946   3.772 -1.4408  0.4510  1.8103
  988SOL     MW 4431  10.239   8.881   3.820 -0.0248 -0.1230  0.1832
  989SOL     OW 4432   1.882   8.158   0.480  0.3484 -0.3215 -0.4567
  989SOL    HW1 4433   1.863   8.206   0.561 -0.4607  0.4483 -1.0828
  989SOL    HW2 4434   1.811   8.095   0.472  0.9924 -1.1221 -0.0436
  989SOL     MW 4435   1.871   8.156   0.490  0.3272 -0.3257 -0.4840
  990SOL     OW 4436   4.624   6.196   4.672  0.3903 -0.0058 -0.0412
  990SOL    HW1 4437   4.609   6.207   4.766  1.3430  1.5151 -0.0353
  990SOL    HW2 4438   4.577   6.269   4.632 -0.1506 -0.7447 -0.7776
  990SOL     MW 4439   4.616   6.207   4.679  0.4432  0.0944 -0.1349
  991SOL     OW 4440  12.132   5.212   5.466 -0.8864  0.0625 -0.3855
  991SOL    HW1 4441  12.090   5.176   5.388 -1.6482  2.0787 -0.9955
  991SOL    HW2 4442  12.124   5.144   5.532 -1.0788 -1.3356 -1.7959
  991SOL     MW 4443  12.125   5.199   5.465 -1.0086  0.1416 -0.6440
  992SOL     OW 4444   6.429   4.793   4.838 -0.1701 -0.2443  0.2233
  992SOL    HW1 4445   6.452   4.755   4.923  0.3327  0.5532  0.4493
  992SOL    HW2 4446   6.335   4.775   4.829 -0.1071 -0.8463  0.6744
  992SOL     MW 4447   6.420   4.786   4.848 -0.0975 -0.2191  0.3097
  993SOL     OW 4448   7.867   8.621   2.582 -0.1823 -0.7505  0.4881
  993SOL    HW1 4449   7.940   8.659   2.533  0.2740 -0.0943  1.6336
  993SOL    HW2 4450   7.796   8.614   2.518  0.9517 -1.6860 -0.7256
  993SOL     MW 4451   7.867   8.625   2.567  0.0212 -0.7863  0.4793
  994SOL     OW 4452   9.647   8.750   3.197  0.7141 -0.0882 -0.2356
  994SOL    HW1 4453   9.628   8.747   3.291  0.8903 -2.1350 -0.2151
  994SOL    HW2 4454   9.566   8.718   3.156  1.3320 -1.1884 -0.6291
  994SOL     MW 4455   9.634   8.746   3.204  0.8159 -0.4907 -0.2834
  995SOL     OW 4456   1.399   0.694   0.347  0.5519  0.1705 -0.5737
  995SOL    HW1 4457   1.420   0.726   0.259 -1.2783 -2.3809 -2.0704
  995SOL    HW2 4458   1.311   0.725   0.363  0.5592 -0.0949 -0.0087
  995SOL     MW 4459   1.391   0.702   0.337  0.3186 -0.1901 -0.6929
  996SOL     OW 4460   5.989   1.899   1.959  0.1163 -0.0452  0.2746
  996SOL    HW1 4461   6.047   1.863   2.025  0.9794 -0.4163 -0.6659
  996SOL    HW2 4462   5.953   1.822   1.914 -0.4802  0.2029  0.3089
  996SOL     MW 4463   5.992   1.884   1.962  0.1504 -0.0609  0.1585
  997SOL     OW 4464   9.398   7.405   2.190 -0.0614 -0.0054  0.3414
  997SOL    HW1 4465   9.371   7.315   2.175  0.4037 -0.0518 -0.2790
  997SOL    HW2 4466   9.369   7.452   2.112  0.3133  0.2344  0.3431
  997SOL     MW 4467   9.391   7.399   2.178  0.0463  0.0193  0.2623
  998SOL     OW 4468   0.798   1.787   0.436 -0.2859  0.2184  0.4314
  998SOL    HW1 4469   0.891   1.784   0.459 -0.0519  1.3954 -0.2658
  998SOL    HW2 4470   0.773   1.695   0.425  1.2477 -0.0804 -1.0904
  998SOL     MW 4471   0.807   1.775   0.437 -0.0597  0.3309  0.1473
  999SOL     OW 4472   1.991   1.028   1.322 -0.2161 -0.4635 -0.4565
  999SOL    HW1 4473   1.993   1.004   1.229  0.5530  0.4027 -0.6733
  999SOL    HW2 4474   2.024   1.117   1.325  0.7311 -0.8237  0.7597
  999SOL     MW 4475   1.995   1.036   1.310  0.0035 -0.3986 -0.3285
 1000SOL     OW 4476   2.234   2.621   2.323 -0.5605  0.0637 -0.3991
 1000SOL    HW1 4477   2.225   2.587   2.233 -1.2400 -0.9401  0.0302
 1000SOL    HW2 4478   2.244   2.715   2.312  0.1630 -0.1239 -1.5809
 1000SOL     MW 4479   2.234   2.628   2.310 -0.5548 -0.0888 -0.4956
 1001SOL     OW 4480  12.228   4.390   5.712 -0.6746 -0.2740  0.0363
 1001SOL    HW1 4481  12.138   4.406   5.741 -0.1272 -0.0317  1.6472
 1001SOL    HW2 4482  12.239   4.295   5.721 -0.1887 -0.0931  1.6774
 1001SOL     MW 4483  12.218   4.380   5.717 -0.5417 -0.2198  0.4528
 1002SOL     OW 4484   6.541   1.480   1.227  0.6242 -0.2486  0.3595
 1002SOL    HW1 4485   6.489   1.436   1.294  0.8932 -1.1584 -0.0138
 1002SOL    HW2 4486   6.565   1.564   1.267  1.9837 -1.3377  1.9787
 1002SOL     MW 4487   6.537   1.485   1.241  0.8326 -0.5044  0.5190
 1003SOL     OW 4488   4.122   4.014   0.818 -0.1506  0.5229 -0.2686
 1003SOL    HW1 4489   4.061   4.071   0.865 -0.1535 -0.2382  0.6657
 1003SOL    HW2 4490   4.095   3.925   0.841 -0.6326  0.0841 -2.3172
 1003SOL     MW 4491   4.111   4.010   0.827 -0.2124  0.3693 -0.4112
 1004SOL     OW 4492   1.887   1.370   0.354  0.1833 -0.6703 -0.3247
 1004SOL    HW1 4493   1.814   1.332   0.303 -0.4955  1.7523 -1.3246
 1004SOL    HW2 4494   1.946   1.406   0.288  0.3400  0.7439  0.5476
 1004SOL     MW 4495   1.885   1.369   0.339  0.1165 -0.1792 -0.3411
 1005SOL     OW 4496   8.411   8.774   0.896 -0.0906  0.4496 -0.5647
 1005SOL    HW1 4497   8.363   8.692   0.888 -0.4287  0.6046 -0.1827
 1005SOL    HW2 4498   8.433   8.780   0.989  1.1758  0.1048 -0.8232
 1005SOL     MW 4499   8.407   8.764   0.907  0.0277  0.4258 -0.5489
 1006SOL     OW 4500   7.321   2.620   1.057  0.6387  0.4621 -0.1331
 1006SOL    HW1 4501   7.296   2.581   0.973 -0.9457 -0.0696  0.5496
 1006SOL    HW2 4502   7.400   2.573   1.083 -2.4437 -4.4260  1.8698
 1006SOL     MW 4503   7.328   2.609   1.049  0.0415 -0.2317  0.2108
 1007SOL     OW 4504   8.135   4.721   5.312  0.2631  0.3908 -0.1405
 1007SOL    HW1 4505   8.206   4.693   5.255 -0.1559  0.1937 -0.5613
 1007SOL    HW2 4506   8.130   4.816   5.300 -0.2240  0.2777 -0.8985
 1007SOL     MW 4507   8.143   4.730   5.303  0.1473  0.3510 -0.2916
 1008SOL     OW 4508   3.069   1.539   1.684 -0.7601  0.4247  0.3358
 1008SOL    HW1 4509   3.010   1.506   1.752  1.8908 -1.3909  1.9645
 1008SOL    HW2 4510   3.125   1.602   1.730  0.8661 -0.5916 -0.1645
 1008SOL     MW 4511   3.069   1.543   1.699 -0.2124  0.0622  0.4803
 1009SOL     OW 4512   8.858   2.033   1.691 -0.1244  0.3152  0.1558
 1009SOL    HW1 4513   8.946   2.031   1.653  1.3259  0.3646  3.2144
 1009SOL    HW2 4514   8.822   1.946   1.673  0.8355  0.0370 -0.5147
 1009SOL     MW 4515   8.865   2.021   1.684  0.1841  0.2860  0.4615
 1010SOL     OW 4516   5.679   4.802   5.594  0.4728  0.1891 -0.1325
 1010SOL    HW1 4517   5.762   4.754   5.596  0.3432 -0.0212  0.4968
 1010SOL    HW2 4518   5.617   4.741   5.556  0.3980 -0.0000  0.2885
 1010SOL     MW 4519   5.682   4.788   5.589  0.4463  0.1378  0.0019
 1011SOL     OW 4520   8.154   3.046   2.094 -0.5390 -0.3837 -0.0399
 1011SOL    HW1 4521   8.158   3.022   2.186 -0.0921  0.1618  0.0853
 1011SOL    HW2 4522   8.234   3.010   2.056 -0.2390  0.2504 -0.0097
 1011SOL     MW 4523   8.165   3.038   2.101 -0.4430 -0.2327 -0.0199
 1012SOL     OW 4524   3.392   5.490   4.417 -0.1589  0.1416  1.0774
 1012SOL    HW1 4525   3.336   5.497   4.494  0.6018  0.0095  1.6539
 1012SOL    HW2 4526   3.447   5.414   4.434 -1.9066 -1.6857 -0.9042
 1012SOL     MW 4527   3.392   5.481   4.429 -0.2851 -0.1094  0.8979
 1013SOL     OW 4528   6.820   7.034   2.013 -0.6845 -0.3913 -0.3911
 1013SOL    HW1 4529   6.870   7.020   2.093  0.5527  2.5753 -0.4999
 1013SOL    HW2 4530   6.869   6.989   1.945 -0.6555 -1.2780  0.2060
 1013SOL     MW 4531   6.832   7.027   2.015 -0.5226 -0.1252 -0.3285
 1014SOL     OW 4532   7.102   1.545   1.674 -0.6629 -0.3681 -0.6769
 1014SOL    HW1 4533   7.048   1.612   1.631  0.8062  0.5676 -1.1204
 1014SOL    HW2 4534   7.039   1.493   1.725 -1.7462  1.9873  0.5500
 1014SOL     MW 4535   7.087   1.547   1.675 -0.6135  0.0532 -0.5767
 1015SOL     OW 4536   7.201   1.742   0.558 -0.4844  0.1184  0.0738
 1015SOL    HW1 4537   7.291   1.754   0.527  0.1337 -1.6783  1.0117
 1015SOL    HW2 4538   7.174   1.829   0.588  0.8951  0.7150 -0.3380
 1015SOL     MW 4539   7.209   1.755   0.558 -0.2289 -0.0352  0.1411
 1016SOL     OW 4540   9.713   7.669   2.005 -0.0416 -0.3223  0.0942
 1016SOL    HW1 4541   9.785   7.642   1.948  1.7918  0.7606  1.7624
 1016SOL    HW2 4542   9.748   7.658   2.094 -1.5945  1.1656  0.9323
 1016SOL     MW 4543   9.727   7.664   2.009 -0.0057  0.0072  0.4152
 1017SOL     OW 4544   5.776   8.617   1.471  0.2564 -0.1731 -0.2436
 1017SOL    HW1 4545   5.693   8.609   1.425  0.0453  0.6219 -0.0055
 1017SOL    HW2 4546   5.786   8.534   1.517 -0.5171 -0.1747 -0.0796
 1017SOL     MW 4547   5.767   8.605   1.471  0.1304 -0.0715 -0.1922
 1018SOL     OW 4548   7.063   6.436   5.840 -0.4075 -0.1356 -0.3712
 1018SOL    HW1 4549   7.130   6.395   5.894 -0.5781 -2.3055 -1.7314
 1018SOL    HW2 4550   6.981   6.394   5.867 -0.9748  1.0727 -0.1198
 1018SOL     MW 4551   7.061   6.426   5.851 -0.5021 -0.2588 -0.5131
 1019SOL     OW 4552   8.801  10.274   3.190 -0.1251  0.1327 -0.3041
 1019SOL    HW1 4553   8.757  10.311   3.267  1.0424 -0.0284  0.4721
 1019SOL    HW2 4554   8.812  10.349   3.131 -2.9004 -0.1199 -1.3025
 1019SOL     MW 4555   8.796  10.289   3.192 -0.3309  0.0796 -0.3324
 1020SOL     OW 4556   1.529   1.113   1.295 -0.9308 -0.2133  0.3810
 1020SOL    HW1 4557   1.472   1.153   1.229 -1.4984  0.2758  1.1365
 1020SOL    HW2 4558   1.617   1.142   1.272 -1.4911  4.0618  2.4482
 1020SOL     MW 4559   1.533   1.122   1.284 -1.0752  0.3965  0.7424
 1021SOL     OW 4560   6.609   8.048   1.784 -0.4717  0.2494 -0.5688
 1021SOL    HW1 4561   6.701   8.023   1.790 -0.5850 -0.0221  0.2465
 1021SOL    HW2 4562   6.594   8.066   1.692  0.0839 -0.8909 -0.8942
 1021SOL     MW 4563   6.619   8.047   1.773 -0.4153  0.0687 -0.5061
 1022SOL     OW 4564  11.335   5.377   4.934  0.2221  0.0954  0.0102
 1022SOL    HW1 4565  11.419   5.331   4.924 -0.8708 -1.4970 -3.4245
 1022SOL    HW2 4566  11.277   5.312   4.974  0.3206  0.8459  1.4161
 1022SOL     MW 4567  11.339   5.363   4.938  0.0939 -0.0122 -0.2494
 1023SOL     OW 4568   8.664   1.388   0.558 -0.1639 -0.0855 -0.4176
 1023SOL    HW1 4569   8.677   1.373   0.652 -2.9643  0.3865  0.1279
 1023SOL    HW2 4570   8.647   1.301   0.522  0.2823 -0.1831 -0.4113
 1023SOL     MW 4571   8.664   1.375   0.565 -0.4654 -0.0375 -0.3470
 1024SOL     OW 4572   1.532   1.624   0.363  0.2650 -0.0229  0.3540
 1024SOL    HW1 4573   1.605   1.643   0.305  0.6166 -1.5726  0.2468
 1024SOL    HW2 4574   1.572   1.608   0.448  0.2288 -2.1253  0.0242
 1024SOL     MW 4575   1.546   1.625   0.366  0.3054 -0.4904  0.2981
 1025SOL     OW 4576   8.390   9.317   1.741 -0.1722 -0.4332  0.0987
 1025SOL    HW1 4577   8.420   9.393   1.692 -1.9705 -0.2769 -0.8511
 1025SOL    HW2 4578   8.454   9.306   1.812  0.1317  1.9253  0.2472
 1025SOL     MW 4579   8.402   9.325   1.744 -0.3638 -0.1111 -0.0038
 1026SOL     OW 4580   8.897   8.552   1.539 -0.1167  0.2626 -0.7267
 1026SOL    HW1 4581   8.933   8.548   1.628  1.2524 -0.7903 -1.2798
 1026SOL    HW2 4582   8.850   8.635   1.536  1.3736  1.2139  0.4055
 1026SOL     MW 4583   8.896   8.562   1.550  0.2499  0.2489 -0.6526
 1027SOL     OW 4584  10.218   9.414   2.951  0.1971  0.2080  0.0055
 1027SOL    HW1 4585  10.250   9.331   2.987 -1.8153 -0.9153 -0.6230
 1027SOL    HW2 4586  10.234   9.407   2.857  1.9738  1.4997  0.1753
 1027SOL     MW 4587  10.224   9.402   2.944  0.1669  0.2294 -0.0533
 1028SOL     OW 4588   2.036   2.510   0.976  0.6022  0.1558  0.7388
 1028SOL    HW1 4589   2.021   2.562   0.896  1.0908 -0.8609 -0.0371
 1028SOL    HW2 4590   1.954   2.462   0.989 -0.2128  1.8007  2.0167
 1028SOL     MW 4591   2.023   2.511   0.967  0.5603  0.2362  0.8031
 1029SOL     OW 4592   8.852   8.819   0.841  0.8186  0.0271 -0.6401
 1029SOL    HW1 4593   8.777   8.804   0.783  0.0823  2.5098 -0.4114
 1029SOL    HW2 4594   8.915   8.865   0.786  0.0678  2.5234  0.4589
 1029SOL     MW 4595   8.850   8.823   0.826  0.6280  0.6647 -0.4702
 1030SOL     OW 4596  11.393   6.175   5.860 -0.2987 -0.1223 -0.0227
 1030SOL    HW1 4597  11.344   6.256   5.870 -0.2573  0.0652 -1.2441
 1030SOL    HW2 4598  11.332   6.113   5.820 -0.1146 -0.4760  0.2287
 1030SOL     MW 4599  11.379   6.177   5.856 -0.2699 -0.1436 -0.1468
 1031SOL     OW 4600   2.546   1.878   2.261 -0.0272  0.3077 -0.2298
 1031SOL    HW1 4601   2.483   1.848   2.195  0.8316 -0.2694 -0.8181
 1031SOL    HW2 4602   2.619   1.913   2.210 -0.6491  2.7392  0.4413
 1031SOL     MW 4603   2.548   1.879   2.246  0.0032  0.5451 -0.2192
 1032SOL     OW 4604   2.208   8.216   0.115  0.0575 -0.5665  0.4249
 1032SOL    HW1 4605   2.177   8.291   0.166 -0.3301 -0.9624  0.7744
 1032SOL    HW2 4606   2.259   8.164   0.177  1.4755  0.0826 -0.1384
 1032SOL     MW 4607   2.211   8.219   0.129  0.1894 -0.5341  0.3976
 1033SOL     OW 4608   6.634   2.418   1.225  0.1564 -0.1165  0.1567
 1033SOL    HW1 4609   6.662   2.328   1.208  0.1937 -0.4043  1.5862
 1033SOL    HW2 4610   6.546   2.424   1.188  0.2015 -0.7017 -0.0503
 1033SOL     MW 4611   6.627   2.407   1.218  0.1674 -0.2283  0.3132
 1034SOL     OW 4612   2.282   8.443   1.112 -0.4175  0.0778 -0.3074
 1034SOL    HW1 4613   2.289   8.538   1.097  2.8349  0.1892  1.1346
 1034SOL    HW2 4614   2.233   8.435   1.193 -0.5239  0.5281 -0.3243
 1034SOL     MW 4615   2.277   8.454   1.120 -0.0149  0.1488 -0.1250
 1035SOL     OW 4616   7.118   7.915   4.114 -0.0584  0.1236 -0.5084
 1035SOL    HW1 4617   7.101   7.822   4.097  1.2159 -0.0395 -1.0282
 1035SOL    HW2 4618   7.188   7.937   4.052 -1.9851  2.0611 -2.1131
 1035SOL     MW 4619   7.125   7.906   4.104 -0.1416  0.3505 -0.7801
 1036SOL     OW 4620   5.269   7.262   2.222  0.0600 -0.6581 -0.2568
 1036SOL    HW1 4621   5.176   7.243   2.233 -0.3609  0.9547 -0.7300
 1036SOL    HW2 4622   5.274   7.306   2.137  1.1009  0.1788  0.2159
 1036SOL     MW 4623   5.258   7.266   2.212  0.1395 -0.3443 -0.2570
 1037SOL     OW 4624   9.603   8.747   2.462 -0.1146 -0.1866  0.2019
 1037SOL    HW1 4625   9.550   8.822   2.434 -0.1022  0.6217  2.1666
 1037SOL    HW2 4626   9.662   8.783   2.528  0.8136 -1.6805  0.2192
 1037SOL     MW 4627   9.604   8.761   2.467  0.0057 -0.2747  0.4556
 1038SOL     OW 4628   4.343   5.538   4.664  0.0980 -0.2623 -0.1531
 1038SOL    HW1 4629   4.258   5.500   4.640  0.3205 -0.1714 -1.1154
 1038SOL    HW2 4630   4.363   5.599   4.592  1.5547 -1.1841 -0.5756
 1038SOL     MW 4631   4.335   5.541   4.651  0.3128 -0.3686 -0.3300
 1039SOL     OW 4632   7.566   8.872   0.901 -0.1803  0.0403 -0.1337
 1039SOL    HW1 4633   7.621   8.812   0.850 -0.4704 -0.7879  0.4897
 1039SOL    HW2 4634   7.605   8.871   0.989 -0.2890  0.6412 -0.0774
 1039SOL     MW 4635   7.578   8.864   0.906 -0.2313  0.0114 -0.0467
 1040SOL     OW 4636   6.190   8.331   1.177  0.0113  0.5203  0.6825
 1040SOL    HW1 4637   6.124   8.394   1.148 -1.0799 -0.8016  0.1649
 1040SOL    HW2 4638   6.274   8.369   1.148 -0.5639  1.9315  0.8071
 1040SOL     MW 4639   6.193   8.344   1.169 -0.2019  0.5317  0.6321
 1041SOL     OW 4640   2.404   3.305   1.367  0.6136 -0.3347 -0.7648
 1041SOL    HW1 4641   2.370   3.313   1.278 -1.1711  1.3266 -0.0186
 1041SOL    HW2 4642   2.329   3.327   1.423  1.7673 -1.0215  1.1440
 1041SOL     MW 4643   2.390   3.309   1.363  0.5330 -0.2100 -0.4248
 1042SOL     OW 4644   8.364   1.461   1.095  0.2274  0.3093  0.2622
 1042SOL    HW1 4645   8.432   1.490   1.156  1.3818  0.3614 -1.0155
 1042SOL    HW2 4646   8.282   1.488   1.137  0.8954 -0.6606  2.3249
 1042SOL     MW 4647   8.362   1.468   1.109  0.4606  0.1917  0.3626
 1043SOL     OW 4648   5.687   5.093   5.661  0.3358  0.0730  0.3456
 1043SOL    HW1 4649   5.687   5.010   5.708  0.8100 -0.4486 -0.5397
 1043SOL    HW2 4650   5.698   5.068   5.569  0.9041  1.1458  0.1084
 1043SOL     MW 4651   5.688   5.080   5.655  0.4692  0.1435  0.2019
 1044SOL     OW 4652  11.348  11.392   5.668 -0.0687 -0.3057 -0.2061
 1044SOL    HW1 4653  11.333  11.486   5.662  1.3975  0.0240  0.9465
 1044SOL    HW2 4654  11.384  11.378   5.755  1.8176 -1.6320 -1.1159
 1044SOL     MW 4655  11.350  11.402   5.678  0.3605 -0.4325 -0.1752
 1045SOL     OW 4656   6.922  11.754   4.877  0.0551 -0.4651 -0.2332
 1045SOL    HW1 4657   6.883  11.701   4.808  1.4146 -1.0732 -0.5685
 1045SOL    HW2 4658   6.904  11.845   4.851 -0.7151 -0.7234 -0.6073
 1045SOL     MW 4659   6.915  11.759   4.865  0.1304 -0.5758 -0.3238
 1046SOL     OW 4660   9.788   9.835   3.579  0.1704  0.6613  0.0455
 1046SOL    HW1 4661   9.882   9.851   3.564  0.0085  0.6079 -1.0489
 1046SOL    HW2 4662   9.785   9.748   3.619  0.4641 -0.1850 -1.7002
 1046SOL     MW 4663   9.800   9.826   3.582  0.1874  0.5455 -0.3182
 1047SOL     OW 4664   8.400   7.982   0.494 -0.0469  0.3394 -0.3530
 1047SOL    HW1 4665   8.450   7.905   0.467 -0.3242 -0.3727  1.0638
 1047SOL    HW2 4666   8.312   7.967   0.459 -0.3250 -0.4291  0.6102
 1047SOL     MW 4667   8.395   7.970   0.486 -0.1178  0.1500 -0.0483
 1048SOL     OW 4668   1.734   1.701   0.209 -0.6422 -0.2134 -0.4997
 1048SOL    HW1 4669   1.779   1.782   0.236 -0.9199 -0.2665  0.1481
 1048SOL    HW2 4670   1.798   1.654   0.157  0.1931 -0.4478  0.6988
 1048SOL     MW 4671   1.748   1.706   0.206 -0.5708 -0.2502 -0.2633
 1049SOL     OW 4672   6.005   7.792   1.302 -0.2657 -0.3707  0.1848
 1049SOL    HW1 4673   6.036   7.881   1.282 -0.4705  0.0083  1.5086
 1049SOL    HW2 4674   6.013   7.784   1.397  1.2245 -2.3361 -0.0508
 1049SOL     MW 4675   6.010   7.803   1.311 -0.1011 -0.5736  0.3241
 1050SOL     OW 4676   8.052   2.017   0.286  0.6817  0.2788 -0.2721
 1050SOL    HW1 4677   8.020   2.103   0.310  0.1867  0.0412 -0.0729
 1050SOL    HW2 4678   8.024   2.005   0.195  1.6456  0.7434 -0.6539
 1050SOL     MW 4679   8.045   2.026   0.277  0.7415  0.3078 -0.2955
 1051SOL     OW 4680   1.161   1.130   0.521 -0.0707  0.4765 -0.2571
 1051SOL    HW1 4681   1.096   1.077   0.475  0.6991  0.6251 -1.5783
 1051SOL    HW2 4682   1.185   1.077   0.597  0.7415 -1.1837 -1.5877
 1051SOL     MW 4683   1.156   1.116   0.525  0.1318  0.2830 -0.5966
 1052SOL     OW 4684  11.217   9.567   5.215 -0.2983  0.3949  0.2235
 1052SOL    HW1 4685  11.170   9.569   5.132  0.8106 -0.2428 -0.4514
 1052SOL    HW2 4686  11.160   9.612   5.277 -2.2957 -1.3319 -0.2720
 1052SOL     MW 4687  11.204   9.573   5.212 -0.4120  0.0925  0.0737
 1053SOL     OW 4688   9.501   6.692   4.384  1.0368  0.1990 -0.5013
 1053SOL    HW1 4689   9.591   6.663   4.373  0.5164 -1.3309 -1.0095
 1053SOL    HW2 4690   9.449   6.630   4.333 -0.4077  0.3444  0.7032
 1053SOL     MW 4691   9.506   6.680   4.376  0.7854  0.0217 -0.4122
 1054SOL     OW 4692   6.809   5.566   0.447  0.0885  0.2020 -0.3557
 1054SOL    HW1 4693   6.901   5.549   0.471  0.2288  1.4633  0.0883
 1054SOL    HW2 4694   6.812   5.649   0.400 -0.7631 -0.0458 -0.8539
 1054SOL     MW 4695   6.821   5.574   0.444 -0.0029  0.3319 -0.3626
 1055SOL     OW 4696   2.392   8.081   0.497 -1.1356  0.1319  0.1468
 1055SOL    HW1 4697   2.436   8.044   0.574  0.1978  0.3328 -0.4957
 1055SOL    HW2 4698   2.358   8.165   0.528 -2.5405 -0.7388  1.0983
 1055SOL     MW 4699   2.393   8.087   0.511 -1.1448  0.0463  0.1864
 1056SOL     OW 4700   9.088   8.786   2.541 -0.0601 -0.6212 -0.2606
 1056SOL    HW1 4701   9.058   8.796   2.451 -0.1973 -0.4154 -0.1946
 1056SOL    HW2 4702   9.155   8.719   2.537 -0.2068 -0.7564 -0.4858
 1056SOL     MW 4703   9.092   8.779   2.529 -0.0968 -0.6123 -0.2811
 1057SOL     OW 4704   5.117  10.105   3.047  0.0268  0.0322  0.0144
 1057SOL    HW1 4705   5.119  10.179   3.107  1.7819  0.5668 -0.6438
 1057SOL    HW2 4706   5.029  10.106   3.010 -0.4534  0.8628  1.1266
 1057SOL     MW 4707   5.106  10.114   3.050  0.1900  0.2065  0.0726
 1058SOL     OW 4708   9.425   8.220   2.010  0.3390  0.4104  0.1888
 1058SOL    HW1 4709   9.389   8.132   1.995  0.7619  0.4965 -1.6349
 1058SOL    HW2 4710   9.518   8.211   1.990  0.1410  1.5341 -1.4768
 1058SOL     MW 4711   9.432   8.207   2.005  0.3672  0.5651 -0.2578
 1059SOL     OW 4712   7.460   8.791   2.837  0.0783  0.0105 -0.1968
 1059SOL    HW1 4713   7.415   8.855   2.893  0.1649  0.9637 -1.1909
 1059SOL    HW2 4714   7.393   8.762   2.776  0.1757 -0.4604 -0.0806
 1059SOL     MW 4715   7.446   8.796   2.836  0.1020  0.0725 -0.3092
 1060SOL     OW 4716   8.495  10.281   3.016 -0.8738 -0.3128 -0.2074
 1060SOL    HW1 4717   8.583  10.320   3.007 -1.3917  0.5462 -2.0467
 1060SOL    HW2 4718   8.511  10.193   3.050  0.5619  0.3888  1.0817
 1060SOL     MW 4719   8.509  10.275   3.020 -0.7563 -0.1125 -0.2778
 1061SOL     OW 4720   7.331   7.304   1.922  0.5636 -0.5434  0.0736
 1061SOL    HW1 4721   7.371   7.243   1.984 -0.8640 -2.2210 -0.6064
 1061SOL    HW2 4722   7.239   7.306   1.946  0.1448 -0.5548 -1.4584
 1061SOL     MW 4723   7.325   7.297   1.933  0.3273 -0.7594 -0.2096
 1062SOL     OW 4724   8.387   2.028   2.186 -0.2444  0.1709 -0.0802
 1062SOL    HW1 4725   8.347   2.076   2.114  1.3778 -1.2339 -2.0420
 1062SOL    HW2 4726   8.480   2.050   2.182 -0.0386 -0.3409  1.2719
 1062SOL     MW 4727   8.394   2.037   2.176 -0.0100 -0.0744 -0.1582
 1063SOL     OW 4728   9.108   9.113   3.725  0.3977  0.1787  0.2932
 1063SOL    HW1 4729   9.166   9.181   3.758  0.5431 -0.3387  1.1578
 1063SOL    HW2 4730   9.117   9.116   3.630 -1.9707  3.4637  0.0003
 1063SOL     MW 4731   9.116   9.122   3.717  0.1135  0.5331  0.3663
 1064SOL     OW 4732   7.878   7.902   0.867  0.2007  0.4169 -0.3317
 1064SOL    HW1 4733   7.835   7.848   0.800  1.0008 -0.0553 -0.4757
 1064SOL    HW2 4734   7.966   7.916   0.833  1.6144 -2.1969  1.8644
 1064SOL     MW 4735   7.884   7.897   0.854  0.4840  0.0217 -0.0690
 1065SOL     OW 4736   3.027   1.890   2.369  0.2534  0.0204 -0.0588
 1065SOL    HW1 4737   2.983   1.974   2.384  1.1574  0.5949 -0.5570
 1065SOL    HW2 4738   2.983   1.829   2.428  0.8836  1.2490  1.7711
 1065SOL     MW 4739   3.015   1.893   2.378  0.4498  0.2512  0.1117
 1066SOL     OW 4740   8.156   7.323   3.601 -0.2357  0.2414 -0.0240
 1066SOL    HW1 4741   8.107   7.349   3.523 -3.2441 -1.3067  1.1736
 1066SOL    HW2 4742   8.164   7.403   3.653  0.5271  0.9729 -1.2197
 1066SOL     MW 4743   8.151   7.337   3.598 -0.5231  0.1371 -0.0238
 1067SOL     OW 4744   8.432   3.171   2.828 -0.1078  0.0091  0.0522
 1067SOL    HW1 4745   8.468   3.230   2.894  2.6654 -1.0588 -0.3745
 1067SOL    HW2 4746   8.344   3.204   2.811  1.1156  3.6868  0.1930
 1067SOL     MW 4747   8.425   3.182   2.834  0.4039  0.3431  0.0157
 1068SOL     OW 4748   8.297   9.829   4.245  0.7445 -0.2175  0.1401
 1068SOL    HW1 4749   8.276   9.920   4.268 -2.2616  0.1119 -2.9108
 1068SOL    HW2 4750   8.311   9.832   4.150 -0.9919 -3.0545 -0.3302
 1068SOL     MW 4751   8.296   9.841   4.236  0.1373 -0.5388 -0.3104
 1069SOL     OW 4752   8.399   1.175   1.125 -0.1352  0.3026 -0.2433
 1069SOL    HW1 4753   8.481   1.161   1.173  0.3782  1.7164 -0.6520
 1069SOL    HW2 4754   8.385   1.270   1.130 -1.6585  0.0956 -0.3391
 1069SOL     MW 4755   8.408   1.185   1.132 -0.2642  0.4570 -0.3079
 1070SOL     OW 4756   7.614   2.990   1.781  0.1415 -0.6113  0.1236
 1070SOL    HW1 4757   7.623   2.904   1.822  1.8819 -0.5644 -0.1178
 1070SOL    HW2 4758   7.701   3.011   1.748 -0.6674  0.4413 -1.4615
 1070SOL     MW 4759   7.626   2.981   1.782  0.2608 -0.4704 -0.1103
 1071SOL     OW 4760   2.706   6.745   2.169  0.7772 -0.9147  0.4857
 1071SOL    HW1 4761   2.650   6.669   2.176  1.5240 -1.4359  0.9782
 1071SOL    HW2 4762   2.666   6.810   2.226  0.3760 -1.0940  0.4063
 1071SOL     MW 4763   2.694   6.744   2.177  0.8214 -1.0042  0.5386
 1072SOL     OW 4764   9.699   7.799   4.484 -0.2193  0.3858 -0.8033
 1072SOL    HW1 4765   9.745   7.794   4.400 -1.6438  2.4282 -1.8006
 1072SOL    HW2 4766   9.765   7.829   4.546  0.7546 -0.7231 -1.2789
 1072SOL     MW 4767   9.713   7.802   4.481 -0.2766  0.5052 -0.9921
 1073SOL     OW 4768   7.798  10.150   5.835 -0.4113  0.2847  0.0927
 1073SOL    HW1 4769   7.705  10.140   5.813 -0.1182  1.1515 -1.7367
 1073SOL    HW2 4770   7.807  10.242   5.860  0.3796  0.9929 -2.4453
 1073SOL     MW 4771   7.787  10.161   5.835 -0.2725  0.4864 -0.4661
 1074SOL     OW 4772   1.926   9.308   2.711  0.1710 -0.1395 -0.0592
 1074SOL    HW1 4773   1.961   9.332   2.626 -1.3412 -1.9101 -1.2962
 1074SOL    HW2 4774   2.000   9.270   2.758  1.7199  3.4066  0.6174
 1074SOL     MW 4775   1.940   9.306   2.706  0.1756  0.0882 -0.1310
 1075SOL     OW 4776   2.386   9.446   2.742  0.3963  0.0613  0.1571
 1075SOL    HW1 4777   2.364   9.512   2.676 -0.5874 -0.3097  0.0993
 1075SOL    HW2 4778   2.471   9.411   2.714  1.1096  1.5348  0.3833
 1075SOL     MW 4779   2.394   9.450   2.730  0.3617  0.2027  0.1787
 1076SOL     OW 4780   9.837   9.087   3.347  0.1146 -0.3825 -0.6361
 1076SOL    HW1 4781   9.872   9.010   3.392 -0.5847 -0.2431  0.1752
 1076SOL    HW2 4782   9.750   9.101   3.386 -0.5671 -0.2993 -2.0853
 1076SOL     MW 4783   9.830   9.079   3.358 -0.0620 -0.3538 -0.7176
 1077SOL     OW 4784   1.225   1.499   0.446 -0.0079 -0.2658  0.0784
 1077SOL    HW1 4785   1.164   1.463   0.511 -0.3683 -0.2910 -0.2707
 1077SOL    HW2 4786   1.247   1.586   0.479  0.1131 -0.4280  0.4300
 1077SOL     MW 4787   1.220   1.506   0.459 -0.0385 -0.2898  0.0788
 1078SOL     OW 4788   6.124   5.010   4.217 -0.4557  0.4078  0.6757
 1078SOL    HW1 4789   6.061   4.980   4.282 -0.9780  1.0178  0.4660
 1078SOL    HW2 4790   6.181   5.070   4.264 -0.5498  0.4950  0.6792
 1078SOL     MW 4791   6.123   5.014   4.231 -0.5345  0.4971  0.6492
 1079SOL     OW 4792  10.967  11.076   3.933  0.2629 -0.0860 -0.1578
 1079SOL    HW1 4793  10.913  11.153   3.949  1.2288  0.4933  0.4484
 1079SOL    HW2 4794  11.054  11.111   3.913  0.3248 -0.9819 -1.5889
 1079SOL     MW 4795  10.971  11.090   3.933  0.3943 -0.1265 -0.2633
 1080SOL     OW 4796   3.199   9.022   3.462 -0.2815  0.9098  0.0826
 1080SOL    HW1 4797   3.120   9.066   3.494 -1.7375 -0.6191 -1.2545
 1080SOL    HW2 4798   3.229   8.969   3.536 -1.5326  0.1650  0.0735
 1080SOL     MW 4799   3.193   9.021   3.476 -0.6281  0.6189 -0.0898
 1081SOL     OW 4800   7.706   9.356   4.819 -0.4279  0.6446  0.4743
 1081SOL    HW1 4801   7.631   9.415   4.821 -0.6186  0.4533 -0.5274
 1081SOL    HW2 4802   7.773   9.400   4.872 -0.6630  1.6284 -0.0150
 1081SOL     MW 4803   7.705   9.369   4.826 -0.4823  0.7458  0.2837
 1082SOL     OW 4804  10.201   8.478   3.785  0.0076 -0.0165  0.3989
 1082SOL    HW1 4805  10.140   8.447   3.717  1.3804  0.7309 -1.2262
 1082SOL    HW2 4806  10.152   8.547   3.830 -0.2244  0.9768 -1.2563
 1082SOL     MW 4807  10.187   8.483   3.782  0.1535  0.2065 -0.0209
 1083SOL     OW 4808  11.175  10.309   4.141  0.2523  0.1666  0.2840
 1083SOL    HW1 4809  11.218  10.378   4.192  0.4403  0.1113  0.2001
 1083SOL    HW2 4810  11.090  10.298   4.184 -0.1753  1.1173 -0.2838
 1083SOL     MW 4811  11.169  10.316   4.153  0.2217  0.2809  0.2005
 1084SOL     OW 4812   8.132   9.607   3.689  0.1559 -0.4053  0.0281
 1084SOL    HW1 4813   8.088   9.650   3.761 -1.0493  1.8798 -1.9290
 1084SOL    HW2 4814   8.206   9.561   3.729 -0.7721  0.3050  2.7170
 1084SOL     MW 4815   8.136   9.606   3.703 -0.1168 -0.0215  0.1217
 1085SOL     OW 4816   8.630   8.767   0.701 -0.1762 -0.4286  0.5056
 1085SOL    HW1 4817   8.623   8.688   0.648 -1.0942  0.0332 -0.1031
 1085SOL    HW2 4818   8.561   8.758   0.767 -0.8286  0.2168 -0.0716
 1085SOL     MW 4819   8.620   8.756   0.703 -0.3767 -0.2869  0.3538
 1086SOL     OW 4820  10.082   8.377   2.691 -0.4989 -0.3654 -0.4339
 1086SOL    HW1 4821  10.174   8.387   2.718 -0.3294  1.4107 -1.5123
 1086SOL    HW2 4822  10.033   8.430   2.753 -1.0442 -2.5450  1.1122
 1086SOL     MW 4823  10.088   8.385   2.702 -0.5469 -0.4177 -0.3738
 1087SOL     OW 4824   8.937   8.664   2.938 -0.6282 -0.9279  0.0046
 1087SOL    HW1 4825   8.900   8.673   2.851  1.3835  0.5936 -0.7667
 1087SOL    HW2 4826   9.026   8.632   2.924 -0.2652 -0.6858  1.4987
 1087SOL     MW 4827   8.943   8.661   2.925 -0.3238 -0.7024  0.0970
 1088SOL     OW 4828   8.666   2.556   1.026  0.2895 -0.1371  0.2594
 1088SOL    HW1 4829   8.638   2.483   0.971 -0.2441 -0.2368  0.6554
 1088SOL    HW2 4830   8.591   2.573   1.083  1.3971 -1.0903  2.0736
 1088SOL     MW 4831   8.653   2.549   1.026  0.3633 -0.2719  0.5423
 1089SOL     OW 4832   8.227   2.799   0.749  0.7545 -0.0806  0.1345
 1089SOL    HW1 4833   8.231   2.719   0.802 -0.9116 -0.2741  0.0011
 1089SOL    HW2 4834   8.297   2.855   0.785 -0.8243  0.1564  3.1573
 1089SOL     MW 4835   8.237   2.796   0.761  0.3390 -0.0751  0.5044
 1090SOL     OW 4836   7.481   1.125   0.943  0.5252  0.0691 -0.6277
 1090SOL    HW1 4837   7.526   1.125   1.027  1.6246 -1.6571 -1.1616
 1090SOL    HW2 4838   7.473   1.218   0.920  1.8544  0.5054  0.5144
 1090SOL     MW 4839   7.486   1.137   0.951  0.8361 -0.0960 -0.5498
 1091SOL     OW 4840   1.868   1.758   2.249  0.2156  0.2052 -0.0226
 1091SOL    HW1 4841   1.848   1.696   2.319  1.3463 -0.0838  0.0714
 1091SOL    HW2 4842   1.811   1.733   2.177 -0.3978  0.0088  0.5254
 1091SOL     MW 4843   1.858   1.747   2.249  0.2819  0.1431  0.0596
 1092SOL     OW 4844   3.573   1.436   1.596  0.1204 -0.4439  0.5805
 1092SOL    HW1 4845   3.503   1.500   1.603 -0.4989 -1.2096  1.8411
 1092SOL    HW2 4846   3.529   1.356   1.565  0.6932 -0.5449  0.0109
 1092SOL     MW 4847   3.558   1.434   1.593  0.1144 -0.5549  0.6690
 1093SOL     OW 4848   1.547   1.268   0.597 -0.1878 -0.0621 -0.0967
 1093SOL    HW1 4849   1.588   1.354   0.606 -1.3863  0.5087  0.0178
 1093SOL    HW2 4850   1.478   1.280   0.533  1.2334 -1.5542 -2.0496
 1093SOL     MW 4851   1.544   1.280   0.590 -0.1593 -0.1801 -0.3320
 1094SOL     OW 4852   0.786   8.414   1.012  0.5979 -0.1074  0.0600
 1094SOL    HW1 4853   0.792   8.472   1.087  1.4625 -1.8797  1.4211
 1094SOL    HW2 4854   0.717   8.353   1.034  0.3206 -0.1858 -0.9510
 1094SOL     MW 4855   0.778   8.414   1.024  0.6731 -0.3448  0.1048
 1095SOL     OW 4856   9.410   8.459   2.736  0.5191  0.1305  0.4653
 1095SOL    HW1 4857   9.376   8.513   2.665 -0.3786 -0.4731  0.4113
 1095SOL    HW2 4858   9.505   8.459   2.724  0.3237 -0.8221 -1.3995
 1095SOL     MW 4859   9.418   8.466   2.725  0.3791 -0.0687  0.2196
 1096SOL     OW 4860   7.854   8.086   2.412  0.7104 -0.0229 -0.0235
 1096SOL    HW1 4861   7.901   8.028   2.471  0.4279 -0.7786 -0.5345
 1096SOL    HW2 4862   7.923   8.125   2.357  0.8119 -0.5433 -0.2666
 1096SOL     MW 4863   7.869   8.084   2.413  0.6874 -0.1860 -0.1202
 1097SOL     OW 4864   9.389   9.027   2.136 -0.3455 -0.2594  0.4646
 1097SOL    HW1 4865   9.480   9.003   2.153 -0.4999 -0.3545  1.1763
 1097SOL    HW2 4866   9.339   8.949   2.158 -0.4410 -1.0541 -2.1704
 1097SOL     MW 4867   9.394   9.014   2.141 -0.3777 -0.3734  0.2184
 1098SOL     OW 4868   9.770   7.072   2.328  0.3324  0.3054  0.2823
 1098SOL    HW1 4869   9.729   6.990   2.354 -0.5518  0.8940  0.8069
 1098SOL    HW2 4870   9.787   7.062   2.234  0.1529 -0.4417  0.3257
 1098SOL     MW 4871   9.767   7.061   2.319  0.1965  0.2854  0.3549
 1099SOL     OW 4872   2.580   7.946   3.352 -0.1654  0.5832  0.6485
 1099SOL    HW1 4873   2.604   8.019   3.295  1.4935 -0.3798  0.0356
 1099SOL    HW2 4874   2.485   7.937   3.341 -0.1598  1.6360 -0.4723
 1099SOL     MW 4875   2.571   7.954   3.343  0.0476  0.5949  0.4265
 1100SOL     OW 4876  10.049   9.031   4.067  0.2176  0.8922  0.1118
 1100SOL    HW1 4877  10.025   8.940   4.049  0.1849  0.8699  0.2726
 1100SOL    HW2 4878  10.029   9.044   4.159 -1.5069  1.5992 -0.3105
 1100SOL     MW 4879  10.043   9.021   4.076 -0.0072  0.9799  0.0782
 1101SOL     OW 4880   9.138   7.831   2.683 -0.3728 -0.7074 -0.3737
 1101SOL    HW1 4881   9.050   7.794   2.692 -0.0556 -1.1512  1.2079
 1101SOL    HW2 4882   9.193   7.776   2.739  0.9102 -0.4032 -1.3006
 1101SOL     MW 4883   9.133   7.819   2.691 -0.1678 -0.7250 -0.2899
 1102SOL     OW 4884   3.310   9.239   2.228  0.8323 -0.3642 -0.2640
 1102SOL    HW1 4885   3.221   9.208   2.216  1.1189 -1.2474 -0.1255
 1102SOL    HW2 4886   3.320   9.309   2.163  0.5096 -1.2400 -1.2792
 1102SOL     MW 4887   3.300   9.244   2.218  0.8277 -0.5894 -0.3762
 1103SOL     OW 4888   8.208   6.833   1.934  0.2941  0.3205  0.2201
 1103SOL    HW1 4889   8.189   6.759   1.992  0.7594  0.0187 -0.0083
 1103SOL    HW2 4890   8.139   6.830   1.868  0.4620 -0.0742  0.0568
 1103SOL     MW 4891   8.197   6.823   1.933  0.3748  0.2313  0.1700
 1104SOL     OW 4892   8.123   0.810   1.072  0.6764 -0.2588 -0.0969
 1104SOL    HW1 4893   8.114   0.730   1.019  0.9467 -0.8065  0.6714
 1104SOL    HW2 4894   8.211   0.804   1.109  1.1686  1.0031 -0.9917
 1104SOL     MW 4895   8.133   0.799   1.070  0.7739 -0.1674 -0.1131
 1105SOL     OW 4896   7.359   8.231   1.831 -0.0770  0.3433 -0.5366
 1105SOL    HW1 4897   7.292   8.277   1.881  0.3258 -0.2139  0.5456
 1105SOL    HW2 4898   7.382   8.292   1.761 -0.9685  0.9604 -0.3178
 1105SOL     MW 4899   7.353   8.245   1.828 -0.1395  0.3510 -0.3700
 1106SOL     OW 4900   1.678   9.107   2.349  0.4507  0.2289  0.3782
 1106SOL    HW1 4901   1.713   9.140   2.432  0.0839 -1.1116  1.1078
 1106SOL    HW2 4902   1.585   9.091   2.367  0.6527 -1.4005  0.1798
 1106SOL     MW 4903   1.671   9.109   2.362  0.4292 -0.1507  0.4461
 1107SOL     OW 4904  10.995  11.420   4.543  0.4173 -0.0849  0.7263
 1107SOL    HW1 4905  10.922  11.459   4.495  0.5418 -0.7402 -0.0062
 1107SOL    HW2 4906  10.959  11.400   4.629 -0.5590 -1.3163  0.0550
 1107SOL     MW 4907  10.981  11.422   4.548  0.3080 -0.3262  0.5467
 1108SOL     OW 4908   9.489   1.394   1.772  0.3059  0.4254  0.0886
 1108SOL    HW1 4909   9.508   1.368   1.681  0.5843  2.7047 -0.5516
 1108SOL    HW2 4910   9.494   1.312   1.821  0.5401 -0.8136 -1.8798
 1108SOL     MW 4911   9.492   1.380   1.767  0.3715  0.5586 -0.2453
 1109SOL     OW 4912   8.691   8.840   3.644 -0.2922 -0.2953 -0.2108
 1109SOL    HW1 4913   8.706   8.897   3.720 -1.6612  0.0726 -0.1973
 1109SOL    HW2 4914   8.714   8.895   3.569 -0.1311 -0.2517 -0.1322
 1109SOL     MW 4915   8.696   8.855   3.644 -0.4468 -0.2432 -0.1988
 1110SOL     OW 4916  10.113   7.968   2.838 -0.0683  0.2235 -0.1417
 1110SOL    HW1 4917  10.134   7.910   2.765  0.9101  0.0366  0.2710
 1110SOL    HW2 4918  10.034   8.015   2.810  1.4192  1.6952 -2.2183
 1110SOL     MW 4919  10.106   7.967   2.825  0.2470  0.3879 -0.3546
 1111SOL     OW 4920   0.565   0.587   0.081  0.2183  0.1791 -0.0116
 1111SOL    HW1 4921   0.606   0.673   0.076  0.3369  0.1040 -0.3652
 1111SOL    HW2 4922   0.500   0.587   0.011  1.5782 -0.7257 -1.3324
 1111SOL     MW 4923   0.562   0.598   0.072  0.4076  0.0537 -0.2259
 1112SOL     OW 4924   2.697  10.042   3.254  0.1203 -0.2959  0.3653
 1112SOL    HW1 4925   2.726  10.059   3.164  0.2318 -0.4471  0.3727
 1112SOL    HW2 4926   2.657   9.955   3.251 -2.1775  0.6946 -0.0782
 1112SOL     MW 4927   2.696  10.033   3.242 -0.1597 -0.1888  0.3095
 1113SOL     OW 4928   9.637   8.749   2.012 -0.1277  0.0128 -0.2950
 1113SOL    HW1 4929   9.698   8.785   1.947  1.7575  1.2193  2.0060
 1113SOL    HW2 4930   9.669   8.660   2.028  1.4964  0.8392  1.3359
 1113SOL     MW 4931   9.649   8.742   2.006  0.3214  0.2728  0.2083
 1114SOL     OW 4932   8.890   8.497   2.435  0.2364 -0.5459  0.4250
 1114SOL    HW1 4933   8.811   8.497   2.382  0.1190  0.8758  0.5602
 1114SOL    HW2 4934   8.942   8.424   2.402 -0.1039 -0.0742 -1.2197
 1114SOL     MW 4935   8.886   8.487   2.424  0.1783 -0.3033  0.2316
 1115SOL     OW 4936   8.539   9.198   5.643  0.1340  0.0322 -0.0598
 1115SOL    HW1 4937   8.579   9.111   5.644 -1.2526 -0.6742 -1.2739
 1115SOL    HW2 4938   8.609   9.256   5.613  1.7748 -0.2051  2.9584
 1115SOL     MW 4939   8.553   9.194   5.639  0.1664 -0.0887  0.1709
 1116SOL     OW 4940   9.836  10.617   4.396  0.2624  0.7220  0.0759
 1116SOL    HW1 4941   9.867  10.671   4.469  1.4327  1.0627 -0.6540
 1116SOL    HW2 4942   9.845  10.527   4.427 -2.4414  0.8600  1.6122
 1116SOL     MW 4943   9.841  10.613   4.409  0.0663  0.7834  0.1791
 1117SOL     OW 4944   8.850   9.584   3.187  0.6380  0.3837 -0.5149
 1117SOL    HW1 4945   8.886   9.569   3.100 -0.4605 -0.3486 -0.8614
 1117SOL    HW2 4946   8.905   9.531   3.245 -1.9561 -3.8362 -1.4858
 1117SOL     MW 4947   8.862   9.575   3.184  0.1655 -0.2499 -0.6837
 1118SOL     OW 4948   1.820   7.534   2.401 -0.2456  0.2352 -0.4137
 1118SOL    HW1 4949   1.824   7.456   2.345 -1.6536  1.0412 -1.7163
 1118SOL    HW2 4950   1.727   7.543   2.422  0.2744 -0.2859  2.5166
 1118SOL     MW 4951   1.809   7.525   2.396 -0.3593  0.2718 -0.2055
 1119SOL     OW 4952   8.216   7.727   4.645 -0.2914  0.0196  0.3943
 1119SOL    HW1 4953   8.164   7.807   4.636  1.2859  1.2945  1.8525
 1119SOL    HW2 4954   8.297   7.746   4.597 -0.0227 -0.8356  0.4926
 1119SOL     MW 4955   8.220   7.740   4.638 -0.0548  0.0734  0.5937
 1120SOL     OW 4956   8.794   7.778   2.073  0.0105 -0.6467  0.2299
 1120SOL    HW1 4957   8.753   7.840   2.013  0.1690  0.2174  0.9823
 1120SOL    HW2 4958   8.767   7.692   2.041 -1.8518 -0.1349  0.3096
 1120SOL     MW 4959   8.785   7.775   2.061 -0.2069 -0.4706  0.3364
 1121SOL     OW 4960   8.250   7.428   2.688 -0.1279 -0.2403  0.2325
 1121SOL    HW1 4961   8.302   7.414   2.609  0.9286 -0.7675  0.9877
 1121SOL    HW2 4962   8.251   7.523   2.701 -1.0883 -0.0605 -0.8739
 1121SOL     MW 4963   8.257   7.438   2.680 -0.1154 -0.2849  0.1875
 1122SOL     OW 4964   5.740   8.667   3.095 -0.4772 -0.0193  0.1221
 1122SOL    HW1 4965   5.805   8.725   3.134 -0.4003  0.1880 -0.3051
 1122SOL    HW2 4966   5.785   8.629   3.019 -0.2275 -1.3101  0.8863
 1122SOL     MW 4967   5.754   8.670   3.090 -0.4354 -0.1578  0.1652
 1123SOL     OW 4968  10.834   7.964   4.104  0.2095 -0.1013 -0.0402
 1123SOL    HW1 4969  10.747   7.993   4.077  0.1502 -0.8582 -0.7003
 1123SOL    HW2 4970  10.843   7.996   4.194 -0.5849  0.3365 -0.1067
 1123SOL     MW 4971  10.824   7.972   4.112  0.1001 -0.1421 -0.1333
 1124SOL     OW 4972   8.104   3.593   2.170 -0.2032 -0.1138  0.0888
 1124SOL    HW1 4973   8.199   3.583   2.162 -0.3895 -0.7139 -1.8751
 1124SOL    HW2 4974   8.077   3.524   2.231  0.4822 -0.8083 -0.3824
 1124SOL     MW 4975   8.113   3.583   2.177 -0.1392 -0.2794 -0.2229
 1125SOL     OW 4976   2.845   1.162   1.510  0.2398  0.0692  0.5005
 1125SOL    HW1 4977   2.790   1.085   1.525  1.3126 -1.0595 -1.0784
 1125SOL    HW2 4978   2.912   1.157   1.578  0.6500 -0.7467  0.0514
 1125SOL     MW 4979   2.847   1.152   1.521  0.4297 -0.1798  0.2409
 1126SOL     OW 4980   9.091   8.322   2.643  0.0573 -0.0743  0.0908
 1126SOL    HW1 4981   9.005   8.355   2.618 -0.5756 -1.6092  0.1724
 1126SOL    HW2 4982   9.078   8.286   2.731  0.9770  0.3499  0.4149
 1126SOL     MW 4983   9.078   8.322   2.651  0.0939 -0.2165  0.1428
 1127SOL     OW 4984  10.042   8.703   5.525  0.5296  0.3957 -0.4287
 1127SOL    HW1 4985  10.017   8.749   5.605  1.2705  0.2434 -0.0943
 1127SOL    HW2 4986  10.138   8.705   5.526  0.7120 -2.9278  0.6870
 1127SOL     MW 4987  10.051   8.709   5.535  0.6475 -0.0491 -0.2429
 1128SOL     OW 4988   8.498   9.260   2.799 -0.5665  0.2590 -0.4374
 1128SOL    HW1 4989   8.506   9.198   2.872  0.2142 -1.3370 -1.8014
 1128SOL    HW2 4990   8.471   9.342   2.840 -0.8206 -0.7514  1.5569
 1128SOL     MW 4991   8.495   9.263   2.813 -0.4988 -0.0744 -0.3567
 1129SOL     OW 4992   9.501   7.954   3.337  0.0597 -0.1249 -0.2595
 1129SOL    HW1 4993   9.570   7.969   3.272 -0.0646  0.7066 -0.2050
 1129SOL    HW2 4994   9.437   8.024   3.321  0.2787  0.4161  1.0927
 1129SOL     MW 4995   9.501   7.965   3.326  0.0715  0.0510 -0.0795
 1130SOL     OW 4996  10.580   9.004   4.633  0.2984 -0.3541  0.5203
 1130SOL    HW1 4997  10.516   8.980   4.700 -0.1866 -2.1207 -0.5000
 1130SOL    HW2 4998  10.531   9.002   4.551  1.1724  0.4814 -0.0377
 1130SOL     MW 4999  10.566   9.000   4.631  0.3486 -0.4735  0.3181
 1131SOL     OW 5000   7.946   7.664   2.947 -1.0555  0.7452 -0.8136
 1131SOL    HW1 5001   7.914   7.575   2.933 -1.6299  0.8989 -0.5108
 1131SOL    HW2 5002   7.879   7.720   2.907 -1.3299  1.0817  0.0796
 1131SOL     MW 5003   7.933   7.660   2.940 -1.1640  0.8082 -0.6607
 1132SOL     OW 5004   7.702   8.575   2.348  0.2624  0.2048 -0.1294
 1132SOL    HW1 5005   7.744   8.503   2.301 -0.7870 -1.4352  1.3812
 1132SOL    HW2 5006   7.608   8.562   2.334  0.0297  0.8753  0.7520
 1132SOL     MW 5007   7.695   8.564   2.340  0.0985  0.0806  0.1767
 1133SOL     OW 5008   2.815   9.717   3.216 -0.3004 -1.1198 -0.1655
 1133SOL    HW1 5009   2.901   9.756   3.201 -0.3849 -0.5783  0.6881
 1133SOL    HW2 5010   2.824   9.626   3.189 -0.0770 -0.5550 -2.1463
 1133SOL     MW 5011   2.827   9.710   3.211 -0.2826 -0.9785 -0.3099
 1134SOL     OW 5012   9.075   1.644   2.055  0.0562 -0.1160 -0.0569
 1134SOL    HW1 5013   9.095   1.588   1.980 -0.4609 -1.7456  0.9729
 1134SOL    HW2 5014   9.152   1.635   2.112 -0.1399  0.0325  0.2283
 1134SOL     MW 5015   9.088   1.636   2.053 -0.0353 -0.3056  0.1115
 1135SOL     OW 5016   8.133   1.522   1.251  0.5959  0.2616 -0.6481
 1135SOL    HW1 5017   8.151   1.573   1.329  0.4650 -1.7595  0.7723
 1135SOL    HW2 5018   8.052   1.559   1.216  1.0249  1.6249 -0.2302
 1135SOL     MW 5019   8.125   1.533   1.256  0.6342  0.1773 -0.4128
 1136SOL     OW 5020   9.512   1.841   2.128  0.4199  0.2926  0.0007
 1136SOL    HW1 5021   9.439   1.832   2.066  1.0425 -0.7196 -0.6115
 1136SOL    HW2 5022   9.517   1.935   2.145  0.4202  0.6404 -1.7379
 1136SOL     MW 5023   9.503   1.852   2.122  0.4997  0.2076 -0.3003
 1137SOL     OW 5024   2.502   9.857   3.236  0.9606  0.7564  0.2890
 1137SOL    HW1 5025   2.415   9.874   3.202  0.9862 -0.7043 -0.5699
 1137SOL    HW2 5026   2.489   9.837   3.328  0.1044 -1.4713 -0.2706
 1137SOL     MW 5027   2.489   9.857   3.243  0.8544  0.2842  0.1075
 1138SOL     OW 5028   9.462   8.259   3.708  0.0316 -0.1130  0.3361
 1138SOL    HW1 5029   9.539   8.240   3.654 -0.4141  0.9488 -0.7281
 1138SOL    HW2 5030   9.496   8.314   3.779 -0.0910  2.8802 -1.7322
 1138SOL     MW 5031   9.476   8.264   3.710 -0.0415  0.4063 -0.0648
 1139SOL     OW 5032   0.515   7.942   0.689  0.5105 -0.4126 -0.9125
 1139SOL    HW1 5033   0.556   7.857   0.706 -0.7796 -0.7595  0.8093
 1139SOL    HW2 5034   0.519   7.987   0.774  1.3922  1.3723 -1.8628
 1139SOL     MW 5035   0.521   7.937   0.702  0.4578 -0.2284 -0.8138
 1140SOL     OW 5036   2.324   9.812   2.829  0.0154 -0.4482  0.0797
 1140SOL    HW1 5037   2.396   9.764   2.869 -0.5246 -0.2926  1.2687
 1140SOL    HW2 5038   2.306   9.764   2.748 -0.4259 -2.1982  1.1662
 1140SOL     MW 5039   2.331   9.800   2.823 -0.1103 -0.6518  0.3711
 1141SOL     OW 5040   7.019   8.454   3.047 -0.6268 -0.7313  0.7719
 1141SOL    HW1 5041   7.041   8.398   2.973  0.3881 -1.1387  1.3744
 1141SOL    HW2 5042   7.089   8.519   3.050 -1.8094  0.6398  0.0556
 1141SOL     MW 5043   7.030   8.455   3.038 -0.6485 -0.6080  0.7572
 1142SOL     OW 5044   9.369   9.468   4.252  0.7127 -0.1720  0.1182
 1142SOL    HW1 5045   9.351   9.412   4.177  0.0779  0.2512 -0.0523
 1142SOL    HW2 5046   9.289   9.463   4.305  0.6970  0.4617  0.1617
 1142SOL     MW 5047   9.356   9.460   4.249  0.6299 -0.0367  0.1020
 1143SOL     OW 5048   9.152   6.387   3.146  0.6971 -0.0184  0.2030
 1143SOL    HW1 5049   9.172   6.308   3.196 -0.9221  0.0816  1.0644
 1143SOL    HW2 5050   9.168   6.362   3.055  1.2917 -0.9821  0.5544
 1143SOL     MW 5051   9.157   6.374   3.141  0.5660 -0.1290  0.3581
 1144SOL     OW 5052   1.665   6.289   1.146  0.4626  0.0757  0.4195
 1144SOL    HW1 5053   1.704   6.245   1.221  0.0848  0.4404  0.8397
 1144SOL    HW2 5054   1.571   6.277   1.158  0.4207 -0.3877 -0.3254
 1144SOL     MW 5055   1.658   6.282   1.157  0.4089  0.0632  0.3780
 1145SOL     OW 5056  10.161   7.537   4.101  0.3816 -0.1580 -0.2483
 1145SOL    HW1 5057  10.168   7.491   4.185 -0.9533  0.0786  0.0124
 1145SOL    HW2 5058  10.191   7.626   4.120  0.8673 -0.3206 -0.2310
 1145SOL     MW 5059  10.166   7.543   4.114  0.2732 -0.1488 -0.2129
 1146SOL     OW 5060  10.204   6.350   3.687 -0.2344 -0.1838  0.5421
 1146SOL    HW1 5061  10.222   6.296   3.764  0.3333 -0.5201  0.1776
 1146SOL    HW2 5062  10.198   6.439   3.722 -1.5378 -0.5083  1.1982
 1146SOL     MW 5063  10.206   6.355   3.701 -0.3290 -0.2687  0.5795
 1147SOL     OW 5064   3.043   5.799   3.185  0.2799  0.2486 -0.0169
 1147SOL    HW1 5065   2.989   5.875   3.160 -1.3121 -1.0023 -0.5672
 1147SOL    HW2 5066   3.127   5.814   3.140 -0.2225  1.3750 -0.6297
 1147SOL     MW 5067   3.047   5.811   3.176  0.0118  0.2329 -0.1657
 1148SOL     OW 5068   3.311   8.728   4.648 -0.8238 -0.0965 -0.1329
 1148SOL    HW1 5069   3.298   8.749   4.556 -1.4312 -0.2526 -0.0871
 1148SOL    HW2 5070   3.234   8.676   4.672 -0.7574  0.0894  0.5081
 1148SOL     MW 5071   3.300   8.724   4.639 -0.8931 -0.0925 -0.0448
 1149SOL     OW 5072   8.738   9.945   4.113 -0.3676 -0.0786 -0.9497
 1149SOL    HW1 5073   8.695   9.867   4.078 -0.7900  0.1411 -0.9301
 1149SOL    HW2 5074   8.672  10.014   4.106 -0.0302  0.2562 -0.8812
 1149SOL     MW 5075   8.724   9.944   4.107 -0.3791 -0.0076 -0.9387
 1150SOL     OW 5076  10.314   8.535   4.208 -0.3883  0.3475 -0.2415
 1150SOL    HW1 5077  10.368   8.472   4.162 -1.5975 -1.1298  0.2644
 1150SOL    HW2 5078  10.351   8.620   4.186  1.3746 -0.5342 -0.8457
 1150SOL     MW 5079  10.326   8.538   4.200 -0.3176  0.0458 -0.2542
 1151SOL     OW 5080   2.623   2.186   2.868  0.1369 -0.2135  0.8168
 1151SOL    HW1 5081   2.531   2.201   2.849  0.0641 -0.4006  1.0153
 1151SOL    HW2 5082   2.625   2.100   2.911  0.5198 -0.7351 -0.1921
 1151SOL     MW 5083   2.611   2.177   2.871  0.1764 -0.3042  0.7132
 1152SOL     OW 5084   9.266   6.933   3.409  0.5098 -0.2085  0.4133
 1152SOL    HW1 5085   9.190   6.955   3.463 -1.0175  1.4628 -2.2227
 1152SOL    HW2 5086   9.245   6.848   3.372 -1.1707  1.0929 -1.8812
 1152SOL     MW 5087   9.254   6.925   3.411  0.0987  0.1717 -0.2180
 1153SOL     OW 5088   8.497   8.736   1.843 -0.5718 -0.0863 -0.5786
 1153SOL    HW1 5089   8.500   8.684   1.923  0.1940  0.2774 -0.3626
 1153SOL    HW2 5090   8.452   8.680   1.780 -0.6876 -0.5937 -0.0536
 1153SOL     MW 5091   8.491   8.722   1.845 -0.4892 -0.1044 -0.4837
 1154SOL     OW 5092   8.015   8.198   2.011  0.4949  0.2367  0.5232
 1154SOL    HW1 5093   7.923   8.176   2.001  0.3113  0.4600  1.5694
 1154SOL    HW2 5094   8.028   8.274   1.955 -0.4629  1.4520  1.8595
 1154SOL     MW 5095   8.005   8.205   2.002  0.3486  0.4210  0.8283
 1155SOL     OW 5096   2.306   8.714   1.054  0.0525 -0.3291 -0.2257
 1155SOL    HW1 5097   2.218   8.749   1.044  0.4585  1.7264  2.2546
 1155SOL    HW2 5098   2.359   8.789   1.082  2.6171 -1.5024 -1.6024
 1155SOL     MW 5099   2.302   8.728   1.057  0.4328 -0.2165 -0.0844
 1156SOL     OW 5100   9.250   8.940   3.082  0.1480  0.2104  0.0915
 1156SOL    HW1 5101   9.237   9.031   3.107  1.0362  0.2970  0.2696
 1156SOL    HW2 5102   9.164   8.910   3.052 -0.3854  0.8082  0.9972
 1156SOL     MW 5103   9.237   8.948   3.081  0.1936  0.2975  0.2303
 1157SOL     OW 5104   9.747   7.499   4.770  0.2787 -0.1848 -0.1250
 1157SOL    HW1 5105   9.688   7.572   4.787  0.2770  0.0211 -1.0022
 1157SOL    HW2 5106   9.691   7.422   4.772  0.3694 -0.2547  1.3905
 1157SOL     MW 5107   9.732   7.498   4.773  0.2894 -0.1671 -0.0432
 1158SOL     OW 5108   9.070   6.929   4.495  0.1899  0.3336  0.0243
 1158SOL    HW1 5109   8.990   6.977   4.475 -0.6207 -1.0996 -0.3782
 1158SOL    HW2 5110   9.127   6.992   4.538 -2.0186  0.8782  2.3811
 1158SOL     MW 5111   9.067   6.943   4.498 -0.1965  0.2198  0.2747
 1159SOL     OW 5112   8.693   9.024   3.850 -0.3535  0.6749 -0.4494
 1159SOL    HW1 5113   8.726   8.997   3.936  0.1120  0.1843 -0.7756
 1159SOL    HW2 5114   8.643   9.104   3.868 -2.0489 -0.5399  0.5986
 1159SOL     MW 5115   8.691   9.031   3.864 -0.5107  0.4568 -0.3570
 1160SOL     OW 5116   9.041   1.791   1.143 -0.5948 -0.2836 -0.3155
 1160SOL    HW1 5117   9.098   1.821   1.213  0.4503 -1.8212 -0.4326
 1160SOL    HW2 5118   9.073   1.837   1.065  1.7040 -2.3228 -0.7061
 1160SOL     MW 5119   9.053   1.800   1.142 -0.1664 -0.7414 -0.3806
 1161SOL     OW 5120   9.123   8.267   3.094  0.7814 -0.1264  0.2723
 1161SOL    HW1 5121   9.041   8.315   3.111  1.1356  0.1786  1.2299
 1161SOL    HW2 5122   9.149   8.295   3.007  0.6638  0.9956  0.5737
 1161SOL     MW 5123   9.116   8.277   3.085  0.8121  0.0563  0.4334
 1162SOL     OW 5124   3.103   0.782   0.164 -0.4760 -0.4084  0.0943
 1162SOL    HW1 5125   3.043   0.742   0.226  0.0235  1.1069  1.6482
 1162SOL    HW2 5126   3.048   0.838   0.110 -0.5249  1.3155  1.7950
 1162SOL     MW 5127   3.089   0.784   0.165 -0.4184  0.0063  0.5109
 1163SOL     OW 5128   8.340   7.650   3.023 -0.8496 -0.2065 -0.0383
 1163SOL    HW1 5129   8.416   7.662   2.965 -1.3431  0.2966 -0.5961
 1163SOL    HW2 5130   8.298   7.736   3.025 -1.9737 -0.7339 -0.5395
 1163SOL     MW 5131   8.345   7.663   3.016 -1.0571 -0.2096 -0.1739
 1164SOL     OW 5132   2.574   9.126   2.900 -0.0276  0.4292 -0.1429
 1164SOL    HW1 5133   2.573   9.182   2.978  0.2924 -0.9988  0.9187
 1164SOL    HW2 5134   2.656   9.077   2.906 -0.1666  0.0390 -1.1997
 1164SOL     MW 5135   2.584   9.127   2.911 -0.0044  0.1965 -0.1423
 1165SOL     OW 5136   7.136   8.386   4.267  0.2443 -0.1624 -0.0289
 1165SOL    HW1 5137   7.072   8.444   4.308 -0.1440 -1.4091  1.2140
 1165SOL    HW2 5138   7.193   8.358   4.339  0.4400 -1.2839 -0.5945
 1165SOL     MW 5139   7.136   8.390   4.282  0.2196 -0.4649  0.0577
 1166SOL     OW 5140  10.313   7.546   3.455 -0.2062  0.4131 -0.2223
 1166SOL    HW1 5141  10.396   7.498   3.461 -1.0315 -0.8654  1.7128
 1166SOL    HW2 5142  10.336   7.627   3.409  1.6219 -0.9519 -1.8758
 1166SOL     MW 5143  10.327   7.550   3.450 -0.0777  0.0744 -0.1863
 1167SOL     OW 5144   2.936   1.543   2.079 -0.5970  0.6078  0.1245
 1167SOL    HW1 5145   2.977   1.476   2.134 -1.2867 -1.3192 -1.5926
 1167SOL    HW2 5146   2.969   1.626   2.114 -0.4354 -0.5258  2.9340
 1167SOL     MW 5147   2.946   1.545   2.090 -0.6646  0.2160  0.2643
 1168SOL     OW 5148  10.109   9.743   2.720 -1.1099  0.1944 -0.9005
 1168SOL    HW1 5149  10.176   9.796   2.763  0.8361 -2.5131 -0.3365
 1168SOL    HW2 5150  10.096   9.785   2.636  1.7585  0.5774 -1.2667
 1168SOL     MW 5151  10.116   9.755   2.715 -0.4940 -0.1030 -0.8754
 1169SOL     OW 5152   8.680   2.672   1.306 -0.1472  0.0472  0.0471
 1169SOL    HW1 5153   8.762   2.642   1.267 -0.9903  0.8519 -2.5147
 1169SOL    HW2 5154   8.685   2.767   1.301 -1.5586  0.0945 -0.9252
 1169SOL     MW 5155   8.691   2.680   1.301 -0.4354  0.1562 -0.4053
 1170SOL     OW 5156   5.936   8.803   3.422 -0.6132  0.3557 -0.2084
 1170SOL    HW1 5157   6.001   8.735   3.407 -0.1938  0.7195 -0.0586
 1170SOL    HW2 5158   5.943   8.861   3.346  0.4248  1.3307  0.5947
 1170SOL     MW 5159   5.945   8.802   3.410 -0.4268  0.5274 -0.0863
 1171SOL     OW 5160   9.361   7.102   3.203 -0.2700  0.1613  0.2930
 1171SOL    HW1 5161   9.281   7.132   3.160 -0.1250  0.6868  0.3850
 1171SOL    HW2 5162   9.329   7.049   3.277 -0.5182 -1.1900 -0.7323
 1171SOL     MW 5163   9.346   7.099   3.207 -0.2837  0.0556  0.1737
 1172SOL     OW 5164   9.713   8.558   4.849 -0.3608 -0.2353  0.2602
 1172SOL    HW1 5165   9.776   8.628   4.864  0.3266 -0.5430 -1.0396
 1172SOL    HW2 5166   9.678   8.575   4.762  0.3437 -1.8807 -0.3938
 1172SOL     MW 5167   9.717   8.569   4.840 -0.1826 -0.4854  0.0100
 1173SOL     OW 5168   8.130   7.636   2.256  0.0319 -0.8695  0.2437
 1173SOL    HW1 5169   8.091   7.608   2.339  1.2252 -2.4913  0.3073
 1173SOL    HW2 5170   8.176   7.558   2.224 -1.6865 -0.7854 -2.7484
 1173SOL     MW 5171   8.131   7.623   2.263 -0.0358 -1.0662 -0.1312
 1174SOL     OW 5172   7.986   9.206   3.439 -0.2235  0.2425  0.5265
 1174SOL    HW1 5173   8.019   9.116   3.432 -2.5105 -0.8785  2.6613
 1174SOL    HW2 5174   7.891   9.198   3.427 -0.7372  2.0371  2.7553
 1174SOL     MW 5175   7.978   9.193   3.436 -0.5822  0.3285  1.0853
 1175SOL     OW 5176   1.635   8.284   1.364 -0.6085 -0.3790 -0.3687
 1175SOL    HW1 5177   1.595   8.213   1.416 -1.0768 -0.4246 -0.7820
 1175SOL    HW2 5178   1.626   8.254   1.274 -0.2241 -0.0809 -0.5036
 1175SOL     MW 5179   1.629   8.271   1.359 -0.6192 -0.3467 -0.4389
 1176SOL     OW 5180   1.694   7.266   2.075 -0.0971 -0.1764  0.0819
 1176SOL    HW1 5181   1.751   7.276   2.151 -1.2057  0.6895  0.8260
 1176SOL    HW2 5182   1.675   7.172   2.071 -0.0535 -0.2259  0.8950
 1176SOL     MW 5183   1.699   7.255   2.084 -0.2335 -0.0718  0.2811
 1177SOL     OW 5184   5.370   5.222   5.425  0.1236 -0.0270  0.9578
 1177SOL    HW1 5185   5.301   5.282   5.396 -2.0290 -2.4680  0.7266
 1177SOL    HW2 5186   5.396   5.175   5.345  2.4911  1.1534  0.9369
 1177SOL     MW 5187   5.365   5.224   5.411  0.1509 -0.1884  0.9255
 1178SOL     OW 5188   3.049   7.691   1.909  0.2496  0.2853 -0.5095
 1178SOL    HW1 5189   2.976   7.752   1.921 -0.7685 -0.5717 -1.9969
 1178SOL    HW2 5190   3.113   7.739   1.856  1.2423  1.3523  1.5344
 1178SOL     MW 5191   3.048   7.705   1.904  0.2464  0.3121 -0.4382
 1179SOL     OW 5192   8.349   8.797   2.308  0.0373  0.2251 -0.3871
 1179SOL    HW1 5193   8.402   8.762   2.237  0.9733  0.2824  0.2655
 1179SOL    HW2 5194   8.266   8.822   2.266  0.7185  0.6488 -1.5292
 1179SOL     MW 5195   8.345   8.796   2.294  0.2446  0.2866 -0.4497
 1180SOL     OW 5196   6.496   9.346   2.411 -0.0423  0.6170 -0.1548
 1180SOL    HW1 5197   6.488   9.438   2.389  0.3752 -0.0871 -3.8807
 1180SOL    HW2 5198   6.564   9.313   2.352  0.4191 -1.9256  1.6463
 1180SOL     MW 5199   6.504   9.353   2.400  0.0703  0.2007 -0.4014
 1181SOL     OW 5200   2.775   8.344   3.002  0.1370  0.6520  0.0696
 1181SOL    HW1 5201   2.736   8.432   3.002 -1.0007  0.2006 -1.4672
 1181SOL    HW2 5202   2.863   8.357   2.966  0.6433  1.3729  1.4769
 1181SOL     MW 5203   2.781   8.357   2.997  0.0563  0.6871  0.0529
 1182SOL     OW 5204   9.846   8.596   3.106 -0.2320 -0.2760 -0.3650
 1182SOL    HW1 5205   9.776   8.655   3.135  1.3520  0.3797  2.4498
 1182SOL    HW2 5206   9.923   8.652   3.099  0.4227 -1.2946 -1.7395
 1182SOL     MW 5207   9.847   8.611   3.109  0.0544 -0.3223 -0.1806
 1183SOL     OW 5208   9.385   6.567   3.173 -0.0636  0.0586  0.0043
 1183SOL    HW1 5209   9.328   6.493   3.152 -0.0917  0.0435  0.1324
 1183SOL    HW2 5210   9.469   6.527   3.194 -0.0525  0.0695 -0.0179
 1183SOL     MW 5211   9.388   6.552   3.173 -0.0658  0.0582  0.0179
 1184SOL     OW 5212   9.750   7.143   3.422  0.2560 -0.3753  0.0297
 1184SOL    HW1 5213   9.674   7.085   3.431 -0.3743  0.2570 -1.0379
 1184SOL    HW2 5214   9.815   7.106   3.481  0.3979 -3.0173 -1.6316
 1184SOL     MW 5215   9.748   7.131   3.431  0.1936 -0.6328 -0.3196
 1185SOL     OW 5216   1.792   9.877   2.447  0.6044  0.2310  0.0225
 1185SOL    HW1 5217   1.699   9.900   2.443  0.7952  0.8412 -1.2829
 1185SOL    HW2 5218   1.798   9.794   2.400  0.8939  0.8314 -1.0343
 1185SOL     MW 5219   1.781   9.869   2.441  0.6652  0.3858 -0.2799
 1186SOL     OW 5220   8.790   9.052   4.441 -0.2664 -0.0904 -0.1409
 1186SOL    HW1 5221   8.821   9.024   4.355  0.3185 -1.1516  0.3964
 1186SOL    HW2 5222   8.855   9.118   4.469  0.5324 -0.9948  0.2028
 1186SOL     MW 5223   8.803   9.057   4.434 -0.0892 -0.3419 -0.0279
 1187SOL     OW 5224   6.329   7.772   2.553 -0.4694 -0.2680 -0.1054
 1187SOL    HW1 5225   6.324   7.707   2.623 -2.1717 -1.0176 -0.8590
 1187SOL    HW2 5226   6.408   7.822   2.572  1.5091 -3.1703 -0.0400
 1187SOL     MW 5227   6.338   7.770   2.564 -0.4342 -0.7358 -0.1936
 1188SOL     OW 5228  10.158   8.453   5.475 -0.2889 -0.0156  0.0648
 1188SOL    HW1 5229  10.099   8.528   5.479 -0.0936  0.1707 -0.5258
 1188SOL    HW2 5230  10.234   8.484   5.426 -0.6893 -0.9358 -1.1813
 1188SOL     MW 5231  10.160   8.466   5.469 -0.3152 -0.1097 -0.1705
 1189SOL     OW 5232  11.902   9.514   5.652  0.3618  0.5044  0.5668
 1189SOL    HW1 5233  11.826   9.530   5.596 -0.5269  0.1399  1.6328
 1189SOL    HW2 5234  11.881   9.434   5.699  0.2189  1.7778  2.7997
 1189SOL     MW 5235  11.890   9.506   5.651  0.2294  0.6208  0.9892
 1190SOL     OW 5236   7.852   5.500   4.778  0.0476  0.2528  0.2556
 1190SOL    HW1 5237   7.790   5.567   4.807 -1.5728 -1.0296 -0.1075
 1190SOL    HW2 5238   7.898   5.473   4.858  2.7607  3.6347  0.0679
 1190SOL     MW 5239   7.850   5.505   4.792  0.1874  0.5217  0.1850
 1191SOL     OW 5240   2.119   8.625   2.414 -0.0987 -0.1323  0.3766
 1191SOL    HW1 5241   2.118   8.719   2.398  1.9769 -0.2267 -0.6426
 1191SOL    HW2 5242   2.177   8.614   2.490  0.3417 -0.6154 -0.0159
 1191SOL     MW 5243   2.126   8.636   2.422  0.2234 -0.2065  0.1959
 1192SOL     OW 5244   9.795   9.379   5.180  0.2418 -0.5065 -0.7042
 1192SOL    HW1 5245   9.752   9.354   5.261  2.5696  1.2117  1.2053
 1192SOL    HW2 5246   9.880   9.336   5.183  1.9070  2.5431 -0.2350
 1192SOL     MW 5247   9.801   9.371   5.191  0.7529  0.1040 -0.3998
 1193SOL     OW 5248   9.990   9.505   2.800  0.4873 -0.1704  0.2683
 1193SOL    HW1 5249  10.061   9.456   2.842  1.1326  0.8135  0.3502
 1193SOL    HW2 5250  10.027   9.592   2.784 -1.1215  0.8216  1.5734
 1193SOL     MW 5251  10.004   9.510   2.804  0.3638  0.0825  0.4460
 1194SOL     OW 5252   9.855   9.704   3.185  0.4804 -0.3450 -0.0097
 1194SOL    HW1 5253   9.829   9.696   3.093  1.7633 -1.6392 -0.2843
 1194SOL    HW2 5254   9.820   9.789   3.212 -1.4873 -0.7190 -1.1575
 1194SOL     MW 5255   9.847   9.714   3.177  0.3924 -0.5589 -0.1917
 1195SOL     OW 5256   8.156   8.536   1.294 -0.0929  0.4041  0.4949
 1195SOL    HW1 5257   8.078   8.560   1.246 -0.3667 -0.3495  0.5582
 1195SOL    HW2 5258   8.209   8.485   1.233  0.8176  1.7170  0.1319
 1195SOL     MW 5259   8.153   8.533   1.280 -0.0114  0.4749  0.4566
 1196SOL     OW 5260   9.250   9.527   2.500  0.5846 -0.4040  0.3207
 1196SOL    HW1 5261   9.189   9.538   2.427  0.9011  1.4764  0.3104
 1196SOL    HW2 5262   9.198   9.550   2.577  0.3976 -1.8975  0.6760
 1196SOL     MW 5263   9.235   9.531   2.501  0.6013 -0.3543  0.3650
 1197SOL     OW 5264   9.448   9.909   4.389 -0.0872  0.2789 -0.5245
 1197SOL    HW1 5265   9.356   9.886   4.384 -0.1279 -0.3419  1.7735
 1197SOL    HW2 5266   9.486   9.844   4.449  1.3569  1.7863  0.3064
 1197SOL     MW 5267   9.441   9.897   4.396  0.0925  0.3924 -0.1237
 1198SOL     OW 5268   7.985   7.107   3.622 -0.3897  0.4252  0.1004
 1198SOL    HW1 5269   7.974   7.113   3.527  1.3614 -0.5476 -0.2045
 1198SOL    HW2 5270   8.059   7.164   3.641  1.8077 -2.2643  0.2608
 1198SOL     MW 5271   7.993   7.115   3.612  0.1156 -0.0434  0.0820
 1199SOL     OW 5272   9.571   9.936   3.033 -0.7157 -0.8375  0.3171
 1199SOL    HW1 5273   9.588  10.021   3.076 -0.0482  0.5816 -2.5146
 1199SOL    HW2 5274   9.481   9.943   3.001 -0.1306 -0.4493 -1.3572
 1199SOL     MW 5275   9.561   9.948   3.035 -0.5550 -0.6061 -0.2598
 1200SOL     OW 5276   8.983   1.742   1.431  0.0807 -0.0698  0.1344
 1200SOL    HW1 5277   8.974   1.654   1.468 -1.6644 -1.2822 -2.8070
 1200SOL    HW2 5278   8.948   1.734   1.342  0.6977  3.4227 -0.5599
 1200SOL     MW 5279   8.977   1.729   1.424 -0.0639  0.2221 -0.3310
 1201SOL     OW 5280   9.469   9.593   2.037 -0.0359  0.5620 -0.4298
 1201SOL    HW1 5281   9.373   9.591   2.042  0.0006 -1.4417  3.9631
 1201SOL    HW2 5282   9.494   9.500   2.032  1.6965  1.0217 -0.7642
 1201SOL     MW 5283   9.460   9.580   2.037  0.1903  0.3638  0.0898
 1202SOL     OW 5284   9.271   9.056   1.473 -0.1897  0.2096  0.8136
 1202SOL    HW1 5285   9.220   9.011   1.406  0.0607  0.2716  0.5786
 1202SOL    HW2 5286   9.308   8.986   1.527  1.3255  0.0397 -0.3631
 1202SOL     MW 5287   9.269   9.041   1.471  0.0367  0.1965  0.6328
 1203SOL     OW 5288   9.346   7.962   2.927 -0.8182 -0.2383 -0.0143
 1203SOL    HW1 5289   9.387   7.903   2.990 -0.3144 -0.0252 -0.1358
 1203SOL    HW2 5290   9.252   7.955   2.945 -0.8595 -1.8630 -0.7181
 1203SOL     MW 5291   9.339   7.954   2.937 -0.7586 -0.4189 -0.1200
 1204SOL     OW 5292   2.403   0.542   0.351 -0.6810  0.3122 -0.0201
 1204SOL    HW1 5293   2.465   0.498   0.293 -1.5562 -0.9858  0.0035
 1204SOL    HW2 5294   2.441   0.629   0.364  0.6611 -0.1327 -0.7405
 1204SOL     MW 5295   2.416   0.548   0.345 -0.6213  0.0891 -0.1093
 1205SOL     OW 5296   9.543   6.427   3.369 -0.3578  0.2735  0.0541
 1205SOL    HW1 5297   9.623   6.458   3.327 -0.7464  1.3953  0.1073
 1205SOL    HW2 5298   9.541   6.474   3.453 -0.7264 -0.2637  0.3477
 1205SOL     MW 5299   9.553   6.437   3.375 -0.4549  0.3483  0.0986
 1206SOL     OW 5300   6.781   8.144   2.828 -0.0714 -0.1574 -0.3282
 1206SOL    HW1 5301   6.705   8.192   2.794  1.3829  0.8246 -2.3544
 1206SOL    HW2 5302   6.805   8.084   2.758 -0.2776 -2.1027  1.1755
 1206SOL     MW 5303   6.774   8.143   2.815  0.0882 -0.2809 -0.3951
 1207SOL     OW 5304   8.500   0.443   0.331 -0.6327 -0.5407  0.2791
 1207SOL    HW1 5305   8.410   0.456   0.363  0.1518  5.6203  1.2807
 1207SOL    HW2 5306   8.500   0.482   0.244  1.1071  0.0336  0.5034
 1207SOL     MW 5307   8.488   0.450   0.324 -0.3096  0.3215  0.4361
 1208SOL     OW 5308   2.073   8.920   1.101 -0.6477 -0.1492  0.0625
 1208SOL    HW1 5309   1.981   8.929   1.075 -0.0846 -1.3289 -2.7305
 1208SOL    HW2 5310   2.069   8.887   1.190 -2.8695  1.7250  0.7487
 1208SOL     MW 5311   2.061   8.917   1.109 -0.8601 -0.0606 -0.2072
 1209SOL     OW 5312   7.835   9.794   4.150 -0.2084  0.5340  0.6264
 1209SOL    HW1 5313   7.904   9.728   4.142 -0.3188  0.4604  0.2517
 1209SOL    HW2 5314   7.874   9.874   4.114 -0.9757  0.0064 -1.5246
 1209SOL     MW 5315   7.849   9.796   4.144 -0.3207  0.4578  0.3033
 1210SOL     OW 5316   8.444   2.687   1.993 -0.3267 -0.8913  0.0729
 1210SOL    HW1 5317   8.354   2.683   2.024  0.3453  0.9718  2.6809
 1210SOL    HW2 5318   8.496   2.653   2.066  1.1136 -2.0868 -1.4253
 1210SOL     MW 5319   8.439   2.682   2.007 -0.0563 -0.8060  0.2149
 1211SOL     OW 5320   8.595   3.046   4.296 -0.0743  0.0225 -0.0305
 1211SOL    HW1 5321   8.665   3.033   4.232  0.9565 -0.1167  1.0945
 1211SOL    HW2 5322   8.630   3.112   4.357 -1.2629  0.5921  0.0623
 1211SOL     MW 5323   8.609   3.053   4.296 -0.0949  0.0775  0.1256
 1212SOL     OW 5324   8.181   1.695   1.454 -0.6320  0.0947  0.0877
 1212SOL    HW1 5325   8.252   1.758   1.441 -0.6465 -0.3281 -2.4987
 1212SOL    HW2 5326   8.219   1.626   1.507  0.6462  0.2587 -0.5913
 1212SOL     MW 5327   8.195   1.695   1.459 -0.4702  0.0616 -0.3303
 1213SOL     OW 5328   7.026   7.628   4.087  0.3227 -0.3709  0.5414
 1213SOL    HW1 5329   6.937   7.644   4.058  0.3001  2.4986  1.8641
 1213SOL    HW2 5330   7.046   7.540   4.055 -2.8128 -0.9753 -0.0880
 1213SOL     MW 5331   7.017   7.619   4.079 -0.0815 -0.0811  0.6299
 1214SOL     OW 5332   8.797   9.015   3.460 -0.1535  0.0026 -0.5885
 1214SOL    HW1 5333   8.788   9.078   3.389 -0.1923  1.1467  0.3879
 1214SOL    HW2 5334   8.834   9.066   3.533 -1.4576 -0.7597  0.6705
 1214SOL     MW 5335   8.800   9.030   3.461 -0.3252  0.0510 -0.3024
 1215SOL     OW 5336   3.639   3.150   4.063  0.3355 -0.3567 -0.2005
 1215SOL    HW1 5337   3.594   3.072   4.032 -1.1598  0.0464  0.8586
 1215SOL    HW2 5338   3.673   3.126   4.148 -0.2327  0.1619  0.1812
 1215SOL     MW 5339   3.637   3.137   4.070  0.0714 -0.2387 -0.0160
 1216SOL     OW 5340  10.786   9.874   4.285 -0.0836 -0.2428 -0.0238
 1216SOL    HW1 5341  10.790   9.851   4.193  1.7847 -1.8827  0.4197
 1216SOL    HW2 5342  10.844   9.812   4.329 -0.5687  0.7695  2.2143
 1216SOL     MW 5343  10.794   9.863   4.279  0.0930 -0.3233  0.3197
 1217SOL     OW 5344  10.515   9.927   3.574 -0.6975 -0.0485 -0.1680
 1217SOL    HW1 5345  10.488   9.928   3.666 -0.7869 -3.1734 -0.0499
 1217SOL    HW2 5346  10.441   9.964   3.526 -1.1077  0.5625  0.9118
 1217SOL     MW 5347  10.502   9.932   3.580 -0.7610 -0.3700 -0.0147
 1218SOL     OW 5348   6.381   9.719   5.810  0.1120  0.1804  0.3412
 1218SOL    HW1 5349   6.356   9.690   5.723 -0.4363  0.6108  0.3539
 1218SOL    HW2 5350   6.476   9.734   5.804  0.2137 -0.5208  0.0377
 1218SOL     MW 5351   6.390   9.717   5.798  0.0546  0.1454  0.3042
 1219SOL     OW 5352   8.988   9.297   4.559 -0.2372  0.3671 -0.1156
 1219SOL    HW1 5353   9.022   9.253   4.481  1.2822  2.6591 -0.8463
 1219SOL    HW2 5354   9.041   9.262   4.631  0.7478  0.7430 -0.6374
 1219SOL     MW 5355   8.999   9.287   4.558  0.0834  0.7086 -0.2761
 1220SOL     OW 5356   8.684   9.096   1.496 -0.0331 -0.5007  0.1684
 1220SOL    HW1 5357   8.648   9.122   1.411  1.3612  0.0513 -0.2698
 1220SOL    HW2 5358   8.759   9.041   1.475  0.3120 -0.3874  1.0582
 1220SOL     MW 5359   8.689   9.092   1.483  0.1893 -0.4153  0.2262
 1221SOL     OW 5360   7.539   8.239   2.059  0.0464  0.3233 -0.2739
 1221SOL    HW1 5361   7.481   8.202   1.993  0.8139  0.3778 -1.0038
 1221SOL    HW2 5362   7.499   8.217   2.143 -1.9793  1.8684 -0.7426
 1221SOL     MW 5363   7.526   8.232   2.061 -0.1149  0.5269 -0.4275
 1222SOL     OW 5364   8.434   8.883   3.636 -0.0018  0.2872 -0.2279
 1222SOL    HW1 5365   8.524   8.852   3.631  0.0028  0.3970 -0.8561
 1222SOL    HW2 5366   8.398   8.840   3.714  0.0569 -1.1850 -0.9685
 1222SOL     MW 5367   8.441   8.874   3.645  0.0067  0.1125 -0.4032
 1223SOL     OW 5368   8.356   8.582   1.650  0.0662 -0.2486  0.7045
 1223SOL    HW1 5369   8.363   8.576   1.555 -2.2513  0.3922  0.4446
 1223SOL    HW2 5370   8.272   8.625   1.666  1.1896  1.3261  3.0246
 1223SOL     MW 5371   8.346   8.587   1.640 -0.0863  0.0343  0.9682
 1224SOL     OW 5372   8.397   2.377   1.358  0.4320  0.4042 -0.7111
 1224SOL    HW1 5373   8.449   2.300   1.380 -0.4432 -0.5774 -1.9482
 1224SOL    HW2 5374   8.347   2.351   1.281 -1.0198  1.7057 -0.2562
 1224SOL     MW 5375   8.397   2.364   1.351  0.1340  0.4452 -0.8112
 1225SOL     OW 5376  10.089   7.452   3.189 -0.6187  0.2559 -0.0685
 1225SOL    HW1 5377  10.019   7.479   3.130 -0.4154  1.9522  0.4289
 1225SOL    HW2 5378  10.048   7.449   3.276 -0.7694 -1.6405 -0.1576
 1225SOL     MW 5379  10.075   7.455   3.193 -0.6118  0.2301 -0.0163
 1226SOL     OW 5380   9.654   7.948   3.093 -0.0260  0.1958  0.7319
 1226SOL    HW1 5381   9.627   8.030   3.052  0.4005  0.9111  1.8266
 1226SOL    HW2 5382   9.590   7.883   3.063  0.7448  0.4673 -1.7184
 1226SOL     MW 5383   9.642   7.950   3.084  0.1273  0.3221  0.5583
 1227SOL     OW 5384   7.750   7.611   1.334  0.0389 -0.2608  0.0770
 1227SOL    HW1 5385   7.655   7.602   1.334  0.0302 -0.2569 -0.9670
 1227SOL    HW2 5386   7.782   7.526   1.304  0.1776  0.9565 -3.6844
 1227SOL     MW 5387   7.742   7.599   1.330  0.0556 -0.1044 -0.5382
 1228SOL     OW 5388   3.092   8.951   1.517  0.3199 -0.3660 -0.1347
 1228SOL    HW1 5389   3.014   8.958   1.462  0.3451  1.2670 -0.0173
 1228SOL    HW2 5390   3.165   8.958   1.455  0.3490  0.9092  0.0251
 1228SOL     MW 5391   3.092   8.953   1.502  0.3268  0.0067 -0.0993
 1229SOL     OW 5392   8.109   1.982   1.945 -0.5737  0.7997 -0.1359
 1229SOL    HW1 5393   8.041   2.017   1.887 -1.8694 -2.4081 -0.7735
 1229SOL    HW2 5394   8.073   1.993   2.033 -2.6586 -1.8909 -0.5045
 1229SOL     MW 5395   8.095   1.988   1.949 -1.0066  0.0447 -0.2648
 1230SOL     OW 5396   1.446   8.781   0.957 -0.7970  0.5410 -0.0866
 1230SOL    HW1 5397   1.520   8.735   0.996 -0.0605  1.2437 -0.5921
 1230SOL    HW2 5398   1.485   8.829   0.883 -1.3691  2.5254  0.8340
 1230SOL     MW 5399   1.461   8.782   0.952 -0.7759  0.8850 -0.0334
 1231SOL     OW 5400   9.941   8.702   4.072  0.3796  0.3458 -0.5024
 1231SOL    HW1 5401  10.021   8.728   4.118 -0.5467 -0.7015  1.9018
 1231SOL    HW2 5402   9.939   8.607   4.078 -0.0785  0.2032 -2.3336
 1231SOL     MW 5403   9.951   8.693   4.079  0.2027  0.1936 -0.4292
 1232SOL     OW 5404   9.984  10.216   3.617  0.2933 -0.2240 -0.0308
 1232SOL    HW1 5405   9.978  10.266   3.698  0.2325 -0.8328  0.3468
 1232SOL    HW2 5406  10.035  10.271   3.558  0.1235  0.3332  0.3373
 1232SOL     MW 5407   9.990  10.229   3.620  0.2637 -0.2308  0.0647
 1233SOL     OW 5408   0.734   0.678   0.716  0.3988  0.0603 -0.2208
 1233SOL    HW1 5409   0.813   0.635   0.682  0.0680 -1.7579  1.2154
 1233SOL    HW2 5410   0.768   0.755   0.762  1.5364 -1.4631  1.6286
 1233SOL     MW 5411   0.749   0.682   0.717  0.5020 -0.3675  0.1998
 1234SOL     OW 5412   8.800   9.182   3.674 -0.3060  0.2799  0.5462
 1234SOL    HW1 5413   8.895   9.199   3.678 -0.0756 -0.5080 -1.0392
 1234SOL    HW2 5414   8.783   9.128   3.751  1.1495 -2.1607 -0.7059
 1234SOL     MW 5415   8.810   9.177   3.685 -0.0906 -0.1330  0.1831
 1235SOL     OW 5416  11.322   8.472   4.525 -0.1522 -0.2287  0.4064
 1235SOL    HW1 5417  11.404   8.464   4.573 -0.4917 -0.4211  0.9668
 1235SOL    HW2 5418  11.321   8.397   4.466  0.3864  0.1486 -0.0858
 1235SOL     MW 5419  11.332   8.461   4.524 -0.1268 -0.2050  0.4151
 1236SOL     OW 5420   7.864   3.554   2.858  0.2434 -0.1102 -0.7582
 1236SOL    HW1 5421   7.888   3.521   2.772  2.6060  2.3659 -1.1561
 1236SOL    HW2 5422   7.946   3.559   2.907  0.2315  4.9255 -0.7642
 1236SOL     MW 5423   7.877   3.550   2.854  0.5443  0.8513 -0.8099
 1237SOL     OW 5424  10.237   7.841   3.161 -0.1657  0.1399 -0.5742
 1237SOL    HW1 5425  10.297   7.802   3.225  0.6093  2.7114  0.3747
 1237SOL    HW2 5426  10.150   7.809   3.188  0.0180  1.8198  2.4158
 1237SOL     MW 5427  10.233   7.832   3.173 -0.0424  0.6840 -0.0699
 1238SOL     OW 5428   6.980   0.674   0.630  0.6319  0.3647 -0.8563
 1238SOL    HW1 5429   6.920   0.600   0.615  0.9291 -0.1820  0.4861
 1238SOL    HW2 5430   7.064   0.644   0.597  0.0273  1.5529 -3.8025
 1238SOL     MW 5431   6.983   0.661   0.624  0.5925  0.4468 -1.0616
 1239SOL     OW 5432   9.514   8.766   4.924 -0.1836  0.0127  0.2924
 1239SOL    HW1 5433   9.562   8.685   4.906 -0.0099 -0.1524  1.4130
 1239SOL    HW2 5434   9.582   8.833   4.933 -0.3092  0.2328 -0.3093
 1239SOL     MW 5435   9.529   8.764   4.923 -0.1779  0.0200  0.3591
 1240SOL     OW 5436   9.942   8.845   3.437  0.7946  0.0019 -0.3263
 1240SOL    HW1 5437  10.035   8.861   3.418  0.9844  0.4351  0.8479
 1240SOL    HW2 5438   9.927   8.755   3.409  1.5957 -0.1073 -0.4400
 1240SOL     MW 5439   9.952   8.836   3.431  0.9217  0.0429 -0.1905
 1241SOL     OW 5440   9.500   9.789   3.729 -0.4402 -0.0327  0.2675
 1241SOL    HW1 5441   9.594   9.803   3.745 -0.3160 -0.8286  0.2906
 1241SOL    HW2 5442   9.461   9.789   3.816 -0.7978  2.3082  0.1893
 1241SOL     MW 5443   9.507   9.791   3.742 -0.4697  0.1655  0.2605
 1242SOL     OW 5444   8.885   8.643   2.671 -0.3512 -0.1327 -0.3091
 1242SOL    HW1 5445   8.865   8.584   2.598 -1.4451 -1.2242  0.8182
 1242SOL    HW2 5446   8.965   8.689   2.643 -0.6628 -0.5932 -2.1200
 1242SOL     MW 5447   8.893   8.641   2.658 -0.5312 -0.3309 -0.3966
 1243SOL     OW 5448   7.546   8.057   3.477  0.1092  0.1633  0.4361
 1243SOL    HW1 5449   7.581   8.056   3.388  0.4345  0.0243  0.5659
 1243SOL    HW2 5450   7.512   8.146   3.488  1.9571  0.8556  0.9078
 1243SOL     MW 5451   7.546   8.068   3.467  0.3874  0.2341  0.5132
 1244SOL     OW 5452   7.325   4.159   4.788  0.4232  0.1556  0.7724
 1244SOL    HW1 5453   7.332   4.085   4.728 -0.3140  1.1609 -0.5976
 1244SOL    HW2 5454   7.288   4.229   4.736  1.0636  1.5020  2.0504
 1244SOL     MW 5455   7.321   4.158   4.774  0.4108  0.4566  0.7606
 1245SOL     OW 5456   9.040   2.550   3.515  0.1798 -0.2344 -0.5046
 1245SOL    HW1 5457   9.099   2.582   3.583 -0.5220 -0.3214  0.1657
 1245SOL    HW2 5458   9.097   2.509   3.451  0.8067 -0.8369  0.4143
 1245SOL     MW 5459   9.055   2.549   3.516  0.1698 -0.3227 -0.3011
 1246SOL     OW 5460   9.242   9.244   2.234 -0.4154 -0.2994 -0.5435
 1246SOL    HW1 5461   9.206   9.274   2.151  1.8242  0.4953 -1.3136
 1246SOL    HW2 5462   9.335   9.227   2.215 -0.2971 -2.1074  1.3097
 1246SOL     MW 5463   9.249   9.246   2.221 -0.1135 -0.4287 -0.4048
 1247SOL     OW 5464  10.152   7.370   4.314  0.0104 -0.2111  0.3763
 1247SOL    HW1 5465  10.113   7.359   4.401 -0.1390  1.4610  0.5648
 1247SOL    HW2 5466  10.096   7.319   4.256 -1.4139  0.6852  0.9149
 1247SOL     MW 5467  10.140   7.362   4.318 -0.1912  0.1178  0.4694
 1248SOL     OW 5468   6.569   2.482   1.589 -0.4096  0.4174  0.2004
 1248SOL    HW1 5469   6.574   2.491   1.684  0.7238  0.3157  0.1553
 1248SOL    HW2 5470   6.483   2.519   1.567 -2.1121 -2.3602  1.5691
 1248SOL     MW 5471   6.558   2.488   1.598 -0.4823  0.0490  0.3698
 1249SOL     OW 5472   9.674   2.053   2.455  0.3522 -1.0577  0.2834
 1249SOL    HW1 5473   9.671   2.148   2.466  0.1771 -1.0262 -0.0284
 1249SOL    HW2 5474   9.582   2.028   2.442  0.4634 -1.1958 -0.2395
 1249SOL     MW 5475   9.662   2.062   2.454  0.3443 -1.0713  0.1765
 1250SOL     OW 5476   9.908   7.959   3.929 -0.7542  0.0509  0.2181
 1250SOL    HW1 5477   9.938   7.902   3.858 -0.5874  1.7811 -1.1795
 1250SOL    HW2 5478   9.828   7.918   3.961  0.4855 -2.1044  0.7658
 1250SOL     MW 5479   9.902   7.947   3.924 -0.5741 -0.0033  0.1093
 1251SOL     OW 5480   9.611   8.811   3.462 -0.0876  0.2480  0.1541
 1251SOL    HW1 5481   9.533   8.864   3.481 -0.4943  0.3324 -1.5358
 1251SOL    HW2 5482   9.589   8.724   3.496 -1.0748  0.1924 -0.5729
 1251SOL     MW 5483   9.598   8.807   3.469 -0.2656  0.2518 -0.1553
 1252SOL     OW 5484   9.901   7.999   2.329  0.2693  0.2536 -0.2953
 1252SOL    HW1 5485   9.973   8.029   2.384 -0.3082  0.0414  0.5904
 1252SOL    HW2 5486   9.823   8.039   2.367 -0.0370  1.0493 -1.6497
 1252SOL     MW 5487   9.901   8.008   2.341  0.1559  0.3281 -0.3554
 1253SOL     OW 5488   2.846   3.070   3.669  0.1599  1.2790  0.4345
 1253SOL    HW1 5489   2.853   2.983   3.709 -4.8820  0.4856  0.3089
 1253SOL    HW2 5490   2.838   3.053   3.575  1.5978  2.1608  0.1357
 1253SOL     MW 5491   2.846   3.056   3.662 -0.3015  1.2902  0.3800
 1254SOL     OW 5492   9.325   8.921   2.509  0.7793  0.0543 -0.0867
 1254SOL    HW1 5493   9.242   8.967   2.497  0.9164  0.2642 -0.2451
 1254SOL    HW2 5494   9.319   8.846   2.449  0.1415 -0.7186  0.9057
 1254SOL     MW 5495   9.314   8.917   2.500  0.7153 -0.0181  0.0200
 1255SOL     OW 5496   8.594   9.795   2.854 -0.3591 -0.8312  0.1985
 1255SOL    HW1 5497   8.502   9.785   2.833 -0.3878 -1.8083  0.7568
 1255SOL    HW2 5498   8.603   9.888   2.879 -0.6446 -0.0568 -2.3448
 1255SOL     MW 5499   8.584   9.806   2.855 -0.3996 -0.8569 -0.0554
 1256SOL     OW 5500   7.558   2.356   2.492 -0.2601  0.5506  0.1290
 1256SOL    HW1 5501   7.518   2.318   2.570  0.1892  1.3516  0.7770
 1256SOL    HW2 5502   7.651   2.335   2.500 -0.3232 -0.0101 -0.5836
 1256SOL     MW 5503   7.565   2.349   2.503 -0.2105  0.5814  0.1208
 1257SOL     OW 5504   8.744   9.691   3.961  0.3362  0.1234 -0.2659
 1257SOL    HW1 5505   8.744   9.625   3.892 -0.6830 -0.4702  0.2951
 1257SOL    HW2 5506   8.824   9.742   3.944  0.4387 -0.4040 -1.4969
 1257SOL     MW 5507   8.755   9.689   3.950  0.2184 -0.0205 -0.3517
 1258SOL     OW 5508  10.488   8.763   4.115  0.2560 -0.1572 -0.0488
 1258SOL    HW1 5509  10.400   8.788   4.088  0.2825 -0.0129 -0.0044
 1258SOL    HW2 5510  10.545   8.799   4.046  0.3582  0.5132  0.3684
 1258SOL     MW 5511  10.484   8.771   4.102  0.2728 -0.0529  0.0103
 1259SOL     OW 5512   3.482   8.577   2.888  0.2167 -0.4120 -0.1142
 1259SOL    HW1 5513   3.535   8.645   2.848  0.0484  0.5271  1.2002
 1259SOL    HW2 5514   3.540   8.534   2.951 -0.3097  0.0203  0.6805
 1259SOL     MW 5515   3.496   8.580   2.891  0.1277 -0.2356  0.1559
 1260SOL     OW 5516   6.436   8.252   3.071  0.3927 -0.3817  0.3994
 1260SOL    HW1 5517   6.524   8.287   3.084  0.7625 -0.9831 -0.4058
 1260SOL    HW2 5518   6.447   8.181   3.007 -0.8080  0.1837 -0.4906
 1260SOL     MW 5519   6.449   8.247   3.064  0.2863 -0.3862  0.1824
 1261SOL     OW 5520   1.548   1.580   1.365  0.0556  0.4172  0.4135
 1261SOL    HW1 5521   1.588   1.507   1.411  0.7716  0.1255 -0.6495
 1261SOL    HW2 5522   1.618   1.617   1.312 -0.9992  0.0533 -1.3097
 1261SOL     MW 5523   1.562   1.576   1.364  0.0123  0.3333  0.0569
 1262SOL     OW 5524   2.199   9.235   1.454 -0.2939 -0.5200 -0.1254
 1262SOL    HW1 5525   2.124   9.277   1.412 -1.0753 -1.0607  0.6965
 1262SOL    HW2 5526   2.231   9.173   1.388 -0.5587 -0.2822 -0.4808
 1262SOL     MW 5527   2.194   9.232   1.440 -0.4278 -0.5593 -0.0657
 1263SOL     OW 5528   6.152   1.973   0.832 -0.0590  0.0517  0.1528
 1263SOL    HW1 5529   6.188   2.062   0.838  1.3417 -0.4473 -0.3534
 1263SOL    HW2 5530   6.198   1.934   0.758 -1.8982 -0.5724 -0.7097
 1263SOL     MW 5531   6.163   1.980   0.824 -0.1152 -0.0921 -0.0224
 1264SOL     OW 5532   8.998   2.987   3.396  0.4388 -0.0935  0.3325
 1264SOL    HW1 5533   8.953   2.973   3.479 -0.6144  0.1016 -0.1820
 1264SOL    HW2 5534   9.004   2.900   3.356  0.9710 -0.1913  0.6147
 1264SOL     MW 5535   8.993   2.974   3.401  0.3724 -0.0811  0.3027
 1265SOL     OW 5536   2.317   8.558   2.593  0.4619  0.4496 -0.1094
 1265SOL    HW1 5537   2.403   8.519   2.579 -0.0572 -1.1016  0.7898
 1265SOL    HW2 5538   2.301   8.549   2.687 -0.3594  1.4269 -0.1393
 1265SOL     MW 5539   2.326   8.552   2.603  0.2903  0.3767  0.0019
 1266SOL     OW 5540   2.042   9.956   2.516 -0.1851 -0.6208  0.4647
 1266SOL    HW1 5541   1.947   9.958   2.512 -0.2008  2.8222 -0.3480
 1266SOL    HW2 5542   2.066  10.033   2.568  2.1576  0.5742 -2.1340
 1266SOL     MW 5543   2.033   9.966   2.522  0.1128 -0.0272  0.0281
 1267SOL     OW 5544   3.352   8.649   4.042 -0.0794 -0.3779  0.2580
 1267SOL    HW1 5545   3.259   8.625   4.047  0.1062 -1.0183  0.8776
 1267SOL    HW2 5546   3.356   8.738   4.078 -0.2940 -0.8233  1.4311
 1267SOL     MW 5547   3.341   8.657   4.047 -0.0831 -0.5169  0.4876
 1268SOL     OW 5548   9.994   9.940   5.854  0.1883 -0.8043 -0.0690
 1268SOL    HW1 5549  10.058  10.009   5.872  0.9829 -1.3513 -0.7118
 1268SOL    HW2 5550  10.047   9.865   5.828 -0.5499 -2.1311  1.9879
 1268SOL     MW 5551  10.009   9.940   5.853  0.1955 -1.0438  0.1118
 1269SOL     OW 5552   4.199   6.014   0.928  0.1802 -0.1909  0.2350
 1269SOL    HW1 5553   4.258   6.022   1.003  0.4791 -0.5978  0.0466
 1269SOL    HW2 5554   4.183   6.104   0.900 -0.9821  0.0603  1.5840
 1269SOL     MW 5555   4.204   6.027   0.934  0.0696 -0.2108  0.3836
 1270SOL     OW 5556   8.600   9.818   2.525 -0.1660 -0.7529  0.4175
 1270SOL    HW1 5557   8.531   9.876   2.556 -0.9154 -1.9150  0.9613
 1270SOL    HW2 5558   8.678   9.846   2.572  0.0005  1.2134 -0.9168
 1270SOL     MW 5559   8.601   9.829   2.535 -0.2403 -0.6495  0.3164
 1271SOL     OW 5560  10.203  10.768   5.447 -0.2733  0.0359 -0.1698
 1271SOL    HW1 5561  10.142  10.759   5.375 -0.3587  2.5697 -0.5070
 1271SOL    HW2 5562  10.158  10.825   5.510  0.1099 -1.4615  1.5405
 1271SOL     MW 5563  10.190  10.774   5.446 -0.2351  0.1683  0.0060
 1272SOL     OW 5564  10.432   9.281   4.929  0.2201 -0.1180  0.7472
 1272SOL    HW1 5565  10.418   9.371   4.898 -1.3292  0.1623  2.1614
 1272SOL    HW2 5566  10.413   9.284   5.023 -0.4896 -2.0589  0.7110
 1272SOL     MW 5567  10.428   9.293   4.937 -0.0691 -0.3309  0.9234
 1273SOL     OW 5568  10.234   8.810   4.090  0.4030 -0.0544  0.0989
 1273SOL    HW1 5569  10.222   8.851   4.176  1.0229 -0.7867  0.5494
 1273SOL    HW2 5570  10.224   8.882   4.027 -0.9801  0.3283  0.7155
 1273SOL     MW 5571  10.231   8.825   4.093  0.3057 -0.0997  0.2353
 1274SOL     OW 5572  10.208   8.040   3.343 -0.4702  0.4194  0.4366
 1274SOL    HW1 5573  10.296   8.077   3.340 -0.4558  0.6704  2.4389
 1274SOL    HW2 5574  10.199   7.992   3.261  0.4464  2.7455 -1.0927
 1274SOL     MW 5575  10.218   8.038   3.332 -0.3510  0.7501  0.4972
 1275SOL     OW 5576   7.769   9.387   5.406  0.6365  0.1465 -0.7428
 1275SOL    HW1 5577   7.798   9.473   5.437 -1.0646 -0.0187  1.5386
 1275SOL    HW2 5578   7.695   9.405   5.348  0.3632  0.2348 -0.3683
 1275SOL     MW 5579   7.763   9.400   5.403  0.3836  0.1369 -0.4029
 1276SOL     OW 5580   8.925   8.717   5.430  0.2240  0.0252 -0.0891
 1276SOL    HW1 5581   8.842   8.675   5.411  1.2351 -1.2870 -1.9257
 1276SOL    HW2 5582   8.968   8.659   5.493  0.1259  0.2243  0.1625
 1276SOL     MW 5583   8.920   8.704   5.436  0.3409 -0.1168 -0.2921
 1277SOL     OW 5584   8.217   8.163   3.807  0.4093 -0.1334  0.2083
 1277SOL    HW1 5585   8.304   8.126   3.791 -0.1811 -2.1783  1.3517
 1277SOL    HW2 5586   8.159   8.113   3.750 -0.1403  0.6268  0.0851
 1277SOL     MW 5587   8.221   8.152   3.798  0.2627 -0.2985  0.3389
 1278SOL     OW 5588   8.382   8.759   3.870  0.2239  0.3220  0.6590
 1278SOL    HW1 5589   8.321   8.731   3.939 -3.5362  1.8924 -1.7295
 1278SOL    HW2 5590   8.414   8.677   3.832  0.4592 -0.5560  2.6088
 1278SOL     MW 5591   8.379   8.745   3.874 -0.2275  0.4115  0.6028
 1279SOL     OW 5592   5.178   5.544   0.230  0.5540  0.7705 -0.0457
 1279SOL    HW1 5593   5.230   5.616   0.265 -0.9583  1.7788  0.2513
 1279SOL    HW2 5594   5.087   5.569   0.249 -0.1413 -0.1466 -1.9318
 1279SOL     MW 5595   5.173   5.556   0.237  0.2713  0.7823 -0.2492
 1280SOL     OW 5596  10.972   8.610   5.218 -0.6572  0.0675 -0.1241
 1280SOL    HW1 5597  11.030   8.547   5.176  1.2536  1.1927  0.6808
 1280SOL    HW2 5598  10.920   8.647   5.146  0.7656  0.1545 -1.1353
 1280SOL     MW 5599  10.972   8.607   5.204 -0.2303  0.2227 -0.1504
 1281SOL     OW 5600   5.902   5.036   0.746 -0.0749 -0.0319  0.7506
 1281SOL    HW1 5601   5.950   5.118   0.739  1.9969 -1.0661  1.8703
 1281SOL    HW2 5602   5.946   4.978   0.684 -1.5311 -0.3195 -0.0516
 1281SOL     MW 5603   5.914   5.039   0.737  0.0038 -0.2010  0.7913
 1282SOL     OW 5604   9.306   9.841   5.063  0.6070 -0.1519 -0.7187
 1282SOL    HW1 5605   9.362   9.775   5.105  1.6952 -0.2555 -2.2496
 1282SOL    HW2 5606   9.287   9.904   5.133  0.1530 -1.6775  0.5842
 1282SOL     MW 5607   9.311   9.841   5.078  0.6886 -0.3610 -0.7479
 1283SOL     OW 5608  10.621  10.259   5.784  0.2750  0.8552 -0.2079
 1283SOL    HW1 5609  10.548  10.226   5.836 -0.0957  2.1720  0.1701
 1283SOL    HW2 5610  10.596  10.243   5.693  0.5684 -0.7510 -0.0255
 1283SOL     MW 5611  10.609  10.253   5.779  0.2656  0.8187 -0.1361
 1284SOL     OW 5612   9.964   9.827   5.025  0.0112  0.3462  0.8901
 1284SOL    HW1 5613  10.050   9.811   5.063 -0.8842  0.3768  3.1057
 1284SOL    HW2 5614   9.952   9.922   5.032  0.2895  0.5186 -0.6367
 1284SOL     MW 5615   9.974   9.837   5.031 -0.0677  0.3715  0.9785
 1285SOL     OW 5616   5.016   2.411   1.686 -0.1192  0.6331  0.1960
 1285SOL    HW1 5617   5.074   2.386   1.614 -0.4521  0.9798 -0.1958
 1285SOL    HW2 5618   5.020   2.337   1.747 -0.8932 -0.2851 -0.8303
 1285SOL     MW 5619   5.024   2.398   1.685 -0.2611  0.5600  0.0145
 1286SOL     OW 5620   9.894   9.232   3.955  0.0150  0.3151 -0.0258
 1286SOL    HW1 5621   9.938   9.163   4.005 -0.9905 -0.1304  0.2665
 1286SOL    HW2 5622   9.865   9.295   4.022  1.0663  1.1329 -0.3001
 1286SOL     MW 5623   9.896   9.231   3.970  0.0210  0.3633 -0.0234
 1287SOL     OW 5624   4.025   9.267   4.753 -0.5597  0.0465  0.5758
 1287SOL    HW1 5625   3.964   9.236   4.820 -0.9176  0.7351  0.5664
 1287SOL    HW2 5626   4.095   9.201   4.754 -0.1379  0.4733  2.2190
 1287SOL     MW 5627   4.026   9.254   4.762 -0.5517  0.1893  0.7849
 1288SOL     OW 5628  10.632   9.905   5.671  0.3913  0.0885  0.0702
 1288SOL    HW1 5629  10.600   9.852   5.598  0.3728  0.7355 -0.4037
 1288SOL    HW2 5630  10.595   9.992   5.656 -3.4690 -0.6846  3.3142
 1288SOL     MW 5631  10.623   9.910   5.660 -0.1049  0.0725  0.4249
 1289SOL     OW 5632   8.547   3.186   3.861  0.0717  0.0303  0.5432
 1289SOL    HW1 5633   8.535   3.118   3.927 -1.5538  0.1296  0.3919
 1289SOL    HW2 5634   8.505   3.152   3.783  0.8825  0.4395 -0.0897
 1289SOL     MW 5635   8.540   3.173   3.860 -0.0329  0.0954  0.4430
 1290SOL     OW 5636   8.947   8.926   5.246 -0.0924  0.4540  0.4615
 1290SOL    HW1 5637   8.935   8.856   5.310 -2.3890  2.1552  2.0636
 1290SOL    HW2 5638   8.858   8.956   5.227  0.5576  0.5294 -3.0464
 1290SOL     MW 5639   8.934   8.920   5.252 -0.3033  0.6814  0.2174
 1291SOL     OW 5640   9.593   8.436   3.871 -0.1946 -0.2556  0.4547
 1291SOL    HW1 5641   9.532   8.504   3.899 -1.6955 -1.0711 -0.7413
 1291SOL    HW2 5642   9.659   8.434   3.941 -1.3164  0.8941  1.6055
 1291SOL     MW 5643   9.594   8.445   3.884 -0.5302 -0.2122  0.4488
 1292SOL     OW 5644   9.626   7.920   4.822 -0.1495  0.2623  0.6096
 1292SOL    HW1 5645   9.720   7.932   4.835 -0.1121  1.3577 -0.5123
 1292SOL    HW2 5646   9.587   7.946   4.906  0.6594 -3.1827  2.2501
 1292SOL     MW 5647   9.633   7.925   4.835 -0.0415 -0.0384  0.6759
 1293SOL     OW 5648   9.270   4.018   2.318 -0.2264  0.3032  0.5182
 1293SOL    HW1 5649   9.269   4.109   2.289 -1.4383  0.3073  0.5220
 1293SOL    HW2 5650   9.356   3.986   2.294 -0.0863  1.2110 -0.2344
 1293SOL     MW 5651   9.281   4.026   2.311 -0.3633  0.4203  0.4224
 1294SOL     OW 5652   9.647   7.665   3.744  0.7067  0.1091 -0.2298
 1294SOL    HW1 5653   9.649   7.750   3.789 -2.4973 -0.1068  0.5822
 1294SOL    HW2 5654   9.675   7.685   3.654  0.9887  1.8034  0.1991
 1294SOL     MW 5655   9.651   7.679   3.738  0.3328  0.2983 -0.0709
 1295SOL     OW 5656   8.898   8.610   4.977 -0.2277  0.1295 -0.4629
 1295SOL    HW1 5657   8.902   8.542   5.044  0.3503 -1.4510 -2.0143
 1295SOL    HW2 5658   8.806   8.614   4.952 -0.1338 -0.7748 -1.0015
 1295SOL     MW 5659   8.887   8.602   4.982 -0.1416 -0.1888 -0.7305
 1296SOL     OW 5660   3.361   3.516   0.016 -0.1908  0.0535  0.3285
 1296SOL    HW1 5661   3.444   3.534   0.060  1.2983  0.2829 -2.3816
 1296SOL    HW2 5662   3.355   3.420   0.016  0.6902 -0.0218 -0.4195
 1296SOL     MW 5663   3.371   3.506   0.022  0.1127  0.0732 -0.1141
 1297SOL     OW 5664   8.448   8.976   4.035 -0.1143  0.1922  0.0596
 1297SOL    HW1 5665   8.465   9.058   3.988  0.2771 -0.2680 -0.6220
 1297SOL    HW2 5666   8.446   8.909   3.966 -0.2033 -0.4012  0.6321
 1297SOL     MW 5667   8.450   8.978   4.020 -0.0758  0.0572  0.0455
 1298SOL     OW 5668   4.474   4.695   1.395  0.0510  0.0871 -0.4681
 1298SOL    HW1 5669   4.493   4.721   1.485  1.2764 -1.0477 -0.3606
 1298SOL    HW2 5670   4.536   4.745   1.342 -0.4464  0.5085 -0.6611
 1298SOL     MW 5671   4.485   4.705   1.399  0.1442 -0.0043 -0.4790
 1299SOL     OW 5672   4.729   3.356   1.037  0.0547  0.2341 -0.4484
 1299SOL    HW1 5673   4.675   3.427   1.003  0.8072  0.5851 -0.9278
 1299SOL    HW2 5674   4.816   3.394   1.048  0.4982 -0.6311 -0.8133
 1299SOL     MW 5675   4.733   3.370   1.034  0.2079  0.1682 -0.5564
 1300SOL     OW 5676  11.193  11.560   4.904  0.1254 -0.7176 -0.1828
 1300SOL    HW1 5677  11.118  11.619   4.902  0.5541 -0.1579 -0.0953
 1300SOL    HW2 5678  11.219  11.558   4.996 -1.7212 -3.4310  0.4026
 1300SOL     MW 5679  11.187  11.567   4.916 -0.0558 -0.9933 -0.0968
 1301SOL     OW 5680  12.196   8.372   5.780  0.2878  0.3254  1.0704
 1301SOL    HW1 5681  12.142   8.317   5.724 -0.7755  1.1730  1.2205
 1301SOL    HW2 5682  12.286   8.345   5.762 -0.2203 -2.0884  1.8232
 1301SOL     MW 5683  12.200   8.361   5.771  0.0868  0.1254  1.1859
 1302SOL     OW 5684  10.369   7.519   4.486  0.2709  0.8040  0.0884
 1302SOL    HW1 5685  10.304   7.533   4.417 -0.8583  2.5750  1.4237
 1302SOL    HW2 5686  10.367   7.600   4.537  0.8184 -0.5487  2.3804
 1302SOL     MW 5687  10.360   7.531   4.484  0.1965  0.8574  0.5527
 1303SOL     OW 5688   9.609   8.281   4.450  0.2879  0.3318  0.2141
 1303SOL    HW1 5689   9.604   8.340   4.375  0.6382 -0.4323 -0.4177
 1303SOL    HW2 5690   9.636   8.197   4.413 -1.5021 -0.5946  0.9069
 1303SOL     MW 5691   9.612   8.278   4.436  0.1040  0.1154  0.2217
 1304SOL     OW 5692   5.598   4.428   0.679  0.1250 -0.2151  0.1352
 1304SOL    HW1 5693   5.643   4.414   0.595 -0.8146 -2.4242 -0.0441
 1304SOL    HW2 5694   5.641   4.505   0.716  3.0318 -1.3098 -0.7162
 1304SOL     MW 5695   5.609   4.436   0.673  0.3767 -0.6378  0.0032
 1305SOL     OW 5696   3.677   8.011   4.190  0.1106 -0.7347 -0.5737
 1305SOL    HW1 5697   3.621   8.088   4.197  0.1626 -0.5111 -2.2318
 1305SOL    HW2 5698   3.631   7.943   4.239 -1.9268 -0.7331 -2.3633
 1305SOL     MW 5699   3.664   8.013   4.197 -0.1434 -0.7057 -1.0152
 1306SOL     OW 5700  10.118   3.103   3.621  0.0451 -0.7264  0.6216
 1306SOL    HW1 5701  10.048   3.074   3.681 -1.5945  0.2032 -0.7488
 1306SOL    HW2 5702  10.130   3.195   3.643 -0.8886 -0.2547 -0.7110
 1306SOL     MW 5703  10.110   3.111   3.632 -0.2847 -0.5471  0.2755
 1307SOL     OW 5704  10.643   8.320   4.921 -0.4746 -0.0938 -0.9161
 1307SOL    HW1 5705  10.723   8.341   4.874 -1.0364 -0.1718 -1.9244
 1307SOL    HW2 5706  10.671   8.310   5.012  0.8575 -1.1926 -1.4068
 1307SOL     MW 5707  10.657   8.321   4.927 -0.3757 -0.2446 -1.1077
 1308SOL     OW 5708   9.763   9.026   5.308 -0.1571  0.5090  0.4805
 1308SOL    HW1 5709   9.676   9.045   5.343 -0.9449 -1.0433 -0.5076
 1308SOL    HW2 5710   9.748   9.015   5.214  0.2681 -3.7656  0.7226
 1308SOL     MW 5711   9.750   9.027   5.300 -0.2041 -0.2370  0.3850
 1309SOL     OW 5712   9.898   1.897   2.499 -0.4986  0.1173  0.8652
 1309SOL    HW1 5713   9.973   1.940   2.458 -0.4817 -1.4415 -0.8640
 1309SOL    HW2 5714   9.823   1.953   2.476 -0.0341  1.1750  1.8104
 1309SOL     MW 5715   9.898   1.910   2.490 -0.4368  0.0532  0.7648
 1310SOL     OW 5716   9.922   9.688   5.295  0.4414 -0.7552  0.0226
 1310SOL    HW1 5717   9.925   9.783   5.300 -1.4098 -0.7252  2.0405
 1310SOL    HW2 5718   9.913   9.669   5.201 -1.8940  1.2277 -0.2487
 1310SOL     MW 5719   9.921   9.698   5.284 -0.0949 -0.4969  0.2463
 1311SOL     OW 5720   8.101   4.079   0.180 -0.3185  0.4279  0.1437
 1311SOL    HW1 5721   8.036   4.104   0.114 -0.3138 -0.2698 -0.1313
 1311SOL    HW2 5722   8.052   4.032   0.247 -0.4325  1.7077  0.9871
 1311SOL     MW 5723   8.087   4.076   0.180 -0.3324  0.5023  0.2165
 1312SOL     OW 5724   8.103   8.683   5.629  0.3235 -0.9480  0.1293
 1312SOL    HW1 5725   8.102   8.633   5.547 -2.4382  0.6521 -0.9513
 1312SOL    HW2 5726   8.163   8.756   5.612  1.7810 -1.9886  0.5472
 1312SOL     MW 5727   8.111   8.686   5.616  0.1564 -0.8769  0.0448
 1313SOL     OW 5728   7.766  10.097   3.727 -0.4832  0.3069  0.2141
 1313SOL    HW1 5729   7.761  10.045   3.647 -1.4798  0.5358  0.1051
 1313SOL    HW2 5730   7.733  10.184   3.701  1.7427  1.2214  0.2348
 1313SOL     MW 5731   7.761  10.102   3.713 -0.3259  0.4539  0.2028
 1314SOL     OW 5732  10.034   9.238   4.699 -0.4376 -0.4851  0.5286
 1314SOL    HW1 5733  10.064   9.257   4.788 -2.7295  0.9797  1.0664
 1314SOL    HW2 5734  10.024   9.143   4.698  0.1142 -0.5806  1.6484
 1314SOL     MW 5735  10.037   9.228   4.711 -0.6604 -0.3095  0.7408
 1315SOL     OW 5736   3.350   1.349   1.854  0.4416 -0.1290  0.6786
 1315SOL    HW1 5737   3.344   1.270   1.909  3.7519 -1.4852 -0.6436
 1315SOL    HW2 5738   3.294   1.330   1.779  0.4269 -0.7974  0.8515
 1315SOL     MW 5739   3.342   1.336   1.851  0.8633 -0.3881  0.5315
 1316SOL     OW 5740  10.380   9.458   5.221 -0.4609  0.0391 -0.1231
 1316SOL    HW1 5741  10.452   9.521   5.230 -1.3376  0.9013  1.1559
 1316SOL    HW2 5742  10.302   9.507   5.248 -1.0123 -1.9190  2.2003
 1316SOL     MW 5743  10.380   9.472   5.226 -0.6433 -0.1011  0.3383
 1317SOL     OW 5744   5.613   3.965   1.200  0.0766  0.0602  0.1493
 1317SOL    HW1 5745   5.552   3.909   1.249 -0.2674 -0.5295 -0.9253
 1317SOL    HW2 5746   5.621   3.923   1.115  1.3014  0.6306 -0.0383
 1317SOL     MW 5747   5.606   3.952   1.195  0.1891  0.0578 -0.0123
 1318SOL     OW 5748   6.997   6.366   0.402  0.7629 -0.3663  0.0102
 1318SOL    HW1 5749   7.076   6.382   0.350  0.2603 -0.3020 -0.7370
 1318SOL    HW2 5750   7.029   6.319   0.479  1.7964  1.2880  0.6271
 1318SOL     MW 5751   7.011   6.362   0.405  0.8307 -0.1462 -0.0065
 1319SOL     OW 5752   8.134   9.316   3.919 -0.5058  0.3550 -0.1149
 1319SOL    HW1 5753   8.138   9.226   3.953  1.4600  1.1759  2.0928
 1319SOL    HW2 5754   8.088   9.308   3.836 -1.0773 -2.5775  0.3736
 1319SOL     MW 5755   8.129   9.303   3.913 -0.3276  0.0849  0.2302
 1320SOL     OW 5756  10.794  10.645   3.663 -0.2199  0.1156  0.1426
 1320SOL    HW1 5757  10.735  10.580   3.699 -1.3493  1.3833  0.6892
 1320SOL    HW2 5758  10.736  10.717   3.635  1.0833  1.6752  1.2681
 1320SOL     MW 5759  10.779  10.646   3.664 -0.1979  0.4773  0.3567
 1321SOL     OW 5760   7.737   9.161   4.008 -0.1152 -0.6279  0.0627
 1321SOL    HW1 5761   7.662   9.189   3.955 -0.7274 -2.8272 -0.3298
 1321SOL    HW2 5762   7.795   9.118   3.945  1.1409  0.3208  0.5130
 1321SOL     MW 5763   7.735   9.159   3.993 -0.0329 -0.7882  0.0701
 1322SOL     OW 5764   8.138   9.281   5.566  0.7224  0.3004  0.1058
 1322SOL    HW1 5765   8.171   9.193   5.588 -1.1461 -0.3703  0.4588
 1322SOL    HW2 5766   8.082   9.267   5.490  0.3251  1.1867  0.2288
 1322SOL     MW 5767   8.135   9.268   5.559  0.4325  0.3281  0.1669
 1323SOL     OW 5768   4.965   5.282   0.688 -0.1719  0.3139 -0.1471
 1323SOL    HW1 5769   4.999   5.193   0.698  0.1336  0.5318  0.8378
 1323SOL    HW2 5770   4.889   5.285   0.745 -0.1296  0.7061 -0.1089
 1323SOL     MW 5771   4.960   5.271   0.697 -0.1276  0.3917 -0.0161
 1324SOL     OW 5772   8.076   6.896   2.360 -0.3151  0.6603 -0.4436
 1324SOL    HW1 5773   8.132   6.973   2.356 -0.9743  1.3522  2.2141
 1324SOL    HW2 5774   7.989   6.930   2.380 -1.0082 -0.6632 -1.0339
 1324SOL     MW 5775   8.072   6.910   2.362 -0.4883  0.5794 -0.1791
 1325SOL     OW 5776  11.292   7.868   4.842 -0.2635  0.1532 -0.4350
 1325SOL    HW1 5777  11.316   7.831   4.927  0.0608  1.0138 -0.1414
 1325SOL    HW2 5778  11.197   7.877   4.846 -0.3994 -0.9262 -0.6444
 1325SOL     MW 5779  11.283   7.864   4.853 -0.2398  0.1249 -0.4244
 1326SOL     OW 5780   6.563   5.664   0.208 -0.2516  0.3385 -0.6977
 1326SOL    HW1 5781   6.491   5.661   0.145 -0.7949 -2.8448 -0.1094
 1326SOL    HW2 5782   6.592   5.573   0.215  1.8213  1.0693  1.3739
 1326SOL     MW 5783   6.557   5.652   0.201 -0.0560  0.0246 -0.3572
 1327SOL     OW 5784  10.138   9.128   3.750  0.3520  0.3753 -0.3643
 1327SOL    HW1 5785  10.045   9.141   3.730  0.6426  1.7954 -0.8784
 1327SOL    HW2 5786  10.150   9.172   3.835 -0.1222 -2.6793  1.4582
 1327SOL     MW 5787  10.127   9.135   3.759  0.3281  0.1664 -0.1967
 1328SOL     OW 5788   5.310   4.834   1.270 -0.3526 -0.7294 -0.3388
 1328SOL    HW1 5789   5.357   4.915   1.251 -1.2968  0.2790  1.3541
 1328SOL    HW2 5790   5.270   4.809   1.186 -0.5794  0.9154 -0.7535
 1328SOL     MW 5791   5.311   4.841   1.257 -0.5026 -0.3901 -0.1752
 1329SOL     OW 5792   9.762   8.084   4.305  0.3877  0.3384 -0.1176
 1329SOL    HW1 5793   9.814   8.015   4.347  0.4467  1.5250  1.8643
 1329SOL    HW2 5794   9.756   8.056   4.214  2.2330 -1.1936  0.1532
 1329SOL     MW 5795   9.768   8.071   4.299  0.6318  0.2942  0.1709
 1330SOL     OW 5796   7.763  10.942   5.503  0.3589 -0.6598 -0.1561
[truncated: 3,244,541 more chars]
