# Supplementary material for: Structural and mechanistic profiling of Nurr1 modulation by vidofludimus enables structure-guided ligand design
Source: Commun Chem. 2025 May 21;8:159. doi: 10.1038/s42004-025-01553-8 (PMC12095788; doi:10.1038/s42004-025-01553-8)
Supplement: Supplementary file 3 — Supplementary Data 1 [file 42004_2025_1553_MOESM3_ESM.zip › Supplementary Data 1/gro_files/vido-Nurr1_WT_md1_end_200.gro]

CRYSTAL STRUCTURE OF NURR1 LBD in water
53172
  363SER      N    1   6.368  10.663   3.673  0.0522  0.2413  0.5049
  363SER     H1    2   6.351  10.738   3.739  0.6666  0.5015  0.3754
  363SER     H2    3   6.462  10.627   3.668 -0.7537 -2.2307  1.4460
  363SER     H3    4   6.346  10.695   3.580  0.7442  0.8838  0.5543
  363SER     CA    5   6.269  10.562   3.716 -0.0281  0.3764 -0.1482
  363SER     HA    6   6.174  10.614   3.728 -0.2154 -0.0256  0.1576
  363SER     CB    7   6.250  10.451   3.605 -0.1245 -0.6995  0.1718
  363SER    HB1    8   6.203  10.361   3.643  2.6061 -1.3226  2.4086
  363SER    HB2    9   6.192  10.489   3.520 -1.4778 -0.6383  1.0928
  363SER     OG   10   6.370  10.408   3.543 -0.6881 -0.3959  0.1340
  363SER     HG   11   6.415  10.346   3.598 -0.4241  0.8054  1.3281
  363SER      C   12   6.317  10.503   3.845  0.3047  0.3116 -0.6098
  363SER      O   13   6.433  10.504   3.875 -0.2028 -0.2661 -0.0770
  364LEU      N   14   6.225  10.466   3.933 -0.3545  0.6343 -0.0500
  364LEU      H   15   6.131  10.435   3.913 -0.8349  1.2837  1.0750
  364LEU     CA   16   6.254  10.414   4.067  0.1170  0.1641 -0.8183
  364LEU     HA   17   6.343  10.456   4.114  1.7800 -1.7955 -2.0303
  364LEU     CB   18   6.131  10.448   4.150 -0.6008 -0.6682 -0.1842
  364LEU    HB1   19   6.041  10.392   4.123  0.7000 -2.8327 -0.2247
  364LEU    HB2   20   6.153  10.414   4.251 -0.2542  0.9080  0.3012
  364LEU     CG   21   6.101  10.602   4.155 -0.1962  0.1270 -0.0481
  364LEU     HG   22   6.072  10.635   4.056 -0.3145  0.7619  0.1958
  364LEU    CD1   23   5.978  10.632   4.245 -0.2602 -0.4073 -0.0563
  364LEU   HD11   24   5.975  10.739   4.265  0.0991 -0.4776  0.3759
  364LEU   HD12   25   5.882  10.605   4.200  0.0873  0.4319 -1.3353
  364LEU   HD13   26   6.003  10.583   4.340 -1.0214 -0.6615  0.0261
  364LEU    CD2   27   6.232  10.679   4.185 -0.2967  0.7982  0.5288
  364LEU   HD21   28   6.293  10.675   4.095 -2.4790 -0.2321 -0.9947
  364LEU   HD22   29   6.238  10.781   4.222  2.4174  0.1740  1.9857
  364LEU   HD23   30   6.285  10.627   4.264 -0.9541 -2.2549 -0.9139
  364LEU      C   31   6.299  10.262   4.057 -0.6809 -0.1672  0.4145
  364LEU      O   32   6.271  10.196   3.951 -0.0805  0.4778 -0.0431
  365ILE      N   33   6.376  10.214   4.159 -0.2486  0.7636 -0.2802
  365ILE      H   34   6.394  10.267   4.244  0.0745 -2.2173  1.6492
  365ILE     CA   35   6.427  10.075   4.170  0.2356 -0.4642  1.0783
  365ILE     HA   36   6.446  10.039   4.069  0.6238  1.8905  0.2405
  365ILE     CB   37   6.559  10.067   4.239  0.2088 -0.4819  0.1154
  365ILE     HB   38   6.533  10.115   4.333  0.5579 -0.1160  0.0265
  365ILE    CG1   39   6.670  10.153   4.179  0.6398 -0.1063  0.3342
  365ILE   HG11   40   6.695  10.116   4.080 -3.1000  0.1616 -0.8602
  365ILE   HG12   41   6.643  10.256   4.158  2.6968  0.2363 -0.8647
  365ILE    CG2   42   6.607   9.921   4.245 -0.3869 -0.1772 -0.2783
  365ILE   HG21   43   6.705   9.909   4.290 -0.7681 -1.9594  0.1477
  365ILE   HG22   44   6.535   9.861   4.301  3.0538 -2.8276  1.7133
  365ILE   HG23   45   6.619   9.867   4.151 -0.0362  0.6490 -0.7132
  365ILE     CD   46   6.794  10.147   4.262 -0.2722 -0.0153 -0.2270
  365ILE    HD1   47   6.772  10.142   4.369  0.1527  0.3865 -0.1181
  365ILE    HD2   48   6.856  10.060   4.239  0.1060 -0.1805  1.2949
  365ILE    HD3   49   6.857  10.234   4.241  1.0541 -0.4588  1.6224
  365ILE      C   50   6.324   9.986   4.234  0.5472 -0.0767 -0.0785
  365ILE      O   51   6.282  10.023   4.348 -0.2521  0.0527 -0.4490
  366SER      N   52   6.283   9.872   4.180  0.4247 -0.5137 -0.2780
  366SER      H   53   6.332   9.853   4.093  2.5349 -2.2273  1.1765
  366SER     CA   54   6.169   9.796   4.228 -0.0282  0.4274 -0.3739
  366SER     HA   55   6.170   9.802   4.337  0.5679  0.2327 -0.3637
  366SER     CB   56   6.032   9.848   4.184  0.3841 -0.4407  0.2548
  366SER    HB1   57   5.950   9.782   4.212  0.0112 -0.5052 -0.9157
  366SER    HB2   58   6.016   9.948   4.224  4.5154  0.5916 -0.2862
  366SER     OG   59   6.008   9.858   4.047  0.2968 -0.0285  0.4782
  366SER     HG   60   5.955   9.786   4.018  1.1784 -0.3062 -0.5094
  366SER      C   61   6.191   9.640   4.211 -0.4518 -0.3181 -0.5337
  366SER      O   62   6.157   9.562   4.301  0.0644  0.4369 -0.0391
  367ALA      N   63   6.249   9.597   4.096  0.0772  0.3363  0.5449
  367ALA      H   64   6.281   9.663   4.026 -2.3342  2.0254  0.9216
  367ALA     CA   65   6.266   9.452   4.070 -0.0615  0.1932 -0.8024
  367ALA     HA   66   6.183   9.398   4.116  0.2236  0.2271 -0.2348
  367ALA     CB   67   6.295   9.423   3.920 -0.2963  0.3778 -0.5015
  367ALA    HB1   68   6.272   9.321   3.889 -1.1843  0.7076 -0.9811
  367ALA    HB2   69   6.239   9.491   3.855 -0.3348  0.0339 -0.8294
  367ALA    HB3   70   6.402   9.430   3.900  0.1031 -2.0315  0.5244
  367ALA      C   71   6.383   9.388   4.145  0.0505  0.1334 -0.3824
  367ALA      O   72   6.381   9.273   4.186 -0.2349 -0.5704  0.7066
  368LEU      N   73   6.489   9.469   4.171  0.6341 -0.1551 -1.4317
  368LEU      H   74   6.479   9.567   4.149  2.6476  0.2957 -0.5388
  368LEU     CA   75   6.602   9.424   4.254 -0.5808  0.2165  0.4773
  368LEU     HA   76   6.647   9.334   4.214 -1.8164  0.6338 -2.0443
  368LEU     CB   77   6.734   9.507   4.237  0.7073 -0.6545 -0.9057
  368LEU    HB1   78   6.728   9.601   4.291  0.1930 -0.7063 -0.8590
  368LEU    HB2   79   6.807   9.455   4.300 -0.8684 -1.8512  0.0205
  368LEU     CG   80   6.788   9.528   4.090  0.9662 -0.0909  0.0558
  368LEU     HG   81   6.696   9.558   4.040  2.7956  2.4082 -2.0827
  368LEU    CD1   82   6.890   9.632   4.077  0.1476 -0.1506 -0.0796
  368LEU   HD11   83   6.848   9.733   4.082  0.9729  0.3306 -2.1203
  368LEU   HD12   84   6.952   9.628   4.166  0.3503 -0.4185 -0.2344
  368LEU   HD13   85   6.947   9.631   3.984  1.3625 -2.0770  0.6356
  368LEU    CD2   86   6.828   9.396   4.012  0.2958 -0.3362 -0.1545
  368LEU   HD21   87   6.909   9.349   4.067 -0.6054  0.1977  1.7363
  368LEU   HD22   88   6.747   9.324   4.018  0.8427 -0.8894  0.9186
  368LEU   HD23   89   6.872   9.410   3.914 -1.2377 -0.7163 -0.9303
  368LEU      C   90   6.568   9.420   4.400  0.3468  0.7888 -0.1058
  368LEU      O   91   6.632   9.342   4.464 -0.2294  0.3911 -0.3534
  369VAL      N   92   6.465   9.493   4.446  0.1261  0.1899 -0.0465
  369VAL      H   93   6.414   9.552   4.382 -1.6745 -2.3774 -1.2040
  369VAL     CA   94   6.410   9.477   4.581  0.1254 -0.8581 -0.2385
  369VAL     HA   95   6.492   9.475   4.653 -2.0789  2.0290  2.6129
  369VAL     CB   96   6.316   9.594   4.612 -0.5209  0.1868 -0.4151
  369VAL     HB   97   6.221   9.581   4.561 -1.2536 -0.9612  1.1752
  369VAL    CG1   98   6.284   9.608   4.764 -0.4455 -0.2035 -0.3225
  369VAL   HG11   99   6.231   9.702   4.783 -1.3466 -1.0053  1.2884
  369VAL   HG12  100   6.223   9.528   4.807 -1.9494  0.6120 -0.8501
  369VAL   HG13  101   6.370   9.610   4.830 -0.6129  1.6984 -0.0868
  369VAL    CG2  102   6.390   9.729   4.576  0.1246  0.1574 -0.5321
  369VAL   HG21  103   6.345   9.816   4.624  0.0608  0.8932 -1.9091
  369VAL   HG22  104   6.496   9.720   4.600  0.0734 -0.7875 -0.6078
  369VAL   HG23  105   6.368   9.757   4.473 -0.3950  0.7795 -0.2592
  369VAL      C  106   6.337   9.345   4.598 -0.2865 -0.5136  0.7668
  369VAL      O  107   6.349   9.276   4.698 -0.6322  0.7254  0.1072
  370ARG      N  108   6.261   9.303   4.490 -0.8342  0.0753 -0.9612
  370ARG      H  109   6.245   9.372   4.418 -0.3314  0.0814 -1.0679
  370ARG     CA  110   6.194   9.169   4.490  0.6681 -0.5168  0.3765
  370ARG     HA  111   6.160   9.144   4.590  0.4017  0.4092  0.5240
  370ARG     CB  112   6.088   9.183   4.374 -0.1353 -0.0428  0.1125
  370ARG    HB1  113   6.134   9.201   4.277  1.8212  0.7271  1.1327
  370ARG    HB2  114   6.026   9.093   4.370 -1.3026  0.6123  2.0475
  370ARG     CG  115   5.983   9.294   4.396  0.4364 -0.7922  0.7075
  370ARG    HG1  116   5.900   9.265   4.462 -2.0298  0.4275 -1.6799
  370ARG    HG2  117   6.029   9.383   4.440 -0.9177  0.5957 -0.5734
  370ARG     CD  118   5.913   9.336   4.263  0.5177 -0.4784 -0.0195
  370ARG    HD1  119   5.963   9.418   4.211 -0.6618  1.4545  1.6890
  370ARG    HD2  120   5.919   9.252   4.195  1.3857 -0.6000  0.1886
  370ARG     NE  121   5.770   9.367   4.284  0.1193  0.0495  0.3876
  370ARG     HE  122   5.753   9.389   4.381  1.7503 -0.4101  0.8143
  370ARG     CZ  123   5.676   9.384   4.191  0.5416  0.3708  0.5344
  370ARG    NH1  124   5.697   9.371   4.064  0.2475  0.4471 -0.0578
  370ARG   HH11  125   5.791   9.377   4.028  1.1072 -1.0902  1.7363
  370ARG   HH12  126   5.624   9.375   3.995 -0.8422 -1.2076  0.9466
  370ARG    NH2  127   5.556   9.415   4.237  0.2958 -0.0616 -0.1548
  370ARG   HH21  128   5.535   9.445   4.331 -0.3505  0.5624 -0.4838
  370ARG   HH22  129   5.474   9.439   4.182 -0.7607 -1.9154  0.5181
  370ARG      C  130   6.296   9.055   4.459  0.0431  0.3411 -0.1006
  370ARG      O  131   6.261   8.938   4.476 -0.2163 -0.1712 -0.0500
  371ALA      N  132   6.426   9.080   4.435 -0.8296 -0.3201  0.3193
  371ALA      H  133   6.445   9.179   4.432  0.2371 -0.4348  2.0065
  371ALA     CA  134   6.539   8.983   4.431  0.1543 -0.5425  0.6550
  371ALA     HA  135   6.518   8.886   4.386 -1.5903  0.4739 -0.8729
  371ALA     CB  136   6.660   9.034   4.351 -1.2548 -0.5809  0.4507
  371ALA    HB1  137   6.729   8.957   4.316  0.0693  2.3088 -4.0767
  371ALA    HB2  138   6.632   9.077   4.255 -0.6999  0.8686  0.9112
  371ALA    HB3  139   6.704   9.114   4.411  0.0900 -0.4946 -0.5862
  371ALA      C  140   6.596   8.964   4.575 -0.3261 -0.6297  0.1167
  371ALA      O  141   6.631   8.853   4.611  0.3867  0.0419 -0.1594
  372HIS      N  142   6.595   9.072   4.654 -0.5803  0.4143 -0.1660
  372HIS      H  143   6.541   9.150   4.619  0.1489  0.5079 -1.1001
  372HIS     CA  144   6.653   9.086   4.788 -0.4389 -0.2034  0.1157
  372HIS     HA  145   6.746   9.031   4.776 -0.6216 -0.2493 -1.2296
  372HIS     CB  146   6.671   9.239   4.815 -0.5819  0.7349  0.0440
  372HIS    HB1  147   6.736   9.295   4.748 -0.3444  2.5447  1.7083
  372HIS    HB2  148   6.576   9.291   4.803 -1.2462 -0.7409 -1.7260
  372HIS     CG  149   6.716   9.266   4.956  0.2268 -0.5594  0.1595
  372HIS    ND1  150   6.835   9.221   5.018  0.4712  0.4664  0.2302
  372HIS    CD2  151   6.641   9.342   5.044  0.0063  0.2041  0.3645
  372HIS    HD2  152   6.546   9.391   5.024 -0.6021 -0.3235  1.8329
  372HIS    CE1  153   6.829   9.280   5.138  0.1718 -0.1171  0.4355
  372HIS    HE1  154   6.912   9.287   5.208  0.6007  0.8290 -0.1398
  372HIS    NE2  155   6.714   9.344   5.158  0.0478  0.0307 -0.1357
  372HIS    HE2  156   6.713   9.418   5.226  0.7697  1.4303 -1.5937
  372HIS      C  157   6.571   9.011   4.892  0.0393 -0.2921 -0.0746
  372HIS      O  158   6.617   8.917   4.954  0.1900  0.1719  0.1770
  373VAL      N  159   6.439   9.053   4.907  0.4087  0.4338  0.1513
  373VAL      H  160   6.405   9.129   4.850  2.2449  0.9498 -0.3372
  373VAL     CA  161   6.353   8.992   5.008 -0.3197 -0.5469  0.0028
  373VAL     HA  162   6.404   9.001   5.105 -1.1170 -0.0398  0.3831
  373VAL     CB  163   6.234   9.086   5.030  0.0358  0.4553  1.2884
  373VAL     HB  164   6.171   9.040   5.106  2.4421 -1.5492  2.1677
  373VAL    CG1  165   6.269   9.224   5.092 -0.1901  0.3820  0.3511
  373VAL   HG11  166   6.337   9.218   5.177 -1.4977  0.9079  1.4593
  373VAL   HG12  167   6.321   9.278   5.012  0.6161 -0.6959  0.1064
  373VAL   HG13  168   6.179   9.278   5.122  0.6298  1.3074  1.2259
  373VAL    CG2  169   6.132   9.092   4.916 -0.0569  0.5129  0.8922
  373VAL   HG21  170   6.171   9.111   4.816 -0.4282  2.0290  1.0112
  373VAL   HG22  171   6.072   9.001   4.908  0.5386  0.0068  2.0038
  373VAL   HG23  172   6.068   9.178   4.938  0.0175  0.7095  0.3552
  373VAL      C  173   6.314   8.852   4.984  0.4204  0.0593  0.9418
  373VAL      O  174   6.269   8.792   5.085 -0.7825  0.6559  0.3433
  374ASP      N  175   6.339   8.791   4.869 -0.3675 -0.1465  0.4497
  374ASP      H  176   6.356   8.858   4.795 -0.0832 -0.2527  0.4190
  374ASP     CA  177   6.333   8.649   4.837 -0.1022 -0.1955  0.8053
  374ASP     HA  178   6.233   8.623   4.872 -0.1197  1.3509  2.0042
  374ASP     CB  179   6.346   8.638   4.679  0.2525  0.6023  0.2922
  374ASP    HB1  180   6.254   8.668   4.629 -0.8945 -1.2724  1.1556
  374ASP    HB2  181   6.418   8.709   4.638 -0.8092  2.3307  1.2858
  374ASP     CG  182   6.389   8.500   4.629 -0.7704  0.2837  0.2324
  374ASP    OD1  183   6.321   8.401   4.646  0.1222  0.6092 -0.0175
  374ASP    OD2  184   6.485   8.489   4.549 -0.0783  0.1082  0.4819
  374ASP      C  185   6.447   8.576   4.908 -0.4126 -0.0678 -0.3519
  374ASP      O  186   6.437   8.457   4.935  0.7656  0.1044  0.3388
  375SER      N  187   6.559   8.644   4.944  0.0868  0.1866 -0.4048
  375SER      H  188   6.569   8.739   4.910  2.2153 -0.6335 -2.3314
  375SER     CA  189   6.666   8.584   5.021 -0.5240 -0.0439  0.0725
  375SER     HA  190   6.615   8.508   5.080 -0.5453  0.0402  0.1622
  375SER     CB  191   6.768   8.510   4.937 -0.1731  0.3858  1.0845
  375SER    HB1  192   6.842   8.456   4.995 -0.3566 -0.3333  0.6616
  375SER    HB2  193   6.722   8.433   4.875 -1.3195  1.7435  0.2094
  375SER     OG  194   6.836   8.597   4.842 -0.1176  0.0621 -0.2871
  375SER     HG  195   6.782   8.608   4.765  0.3118  0.4431 -0.5345
  375SER      C  196   6.728   8.683   5.131  0.3959  0.4659  0.7255
  375SER      O  197   6.845   8.691   5.158 -0.4621 -0.3946 -0.1096
  376ASN      N  198   6.635   8.750   5.199  0.5718 -0.1943 -0.1883
  376ASN      H  199   6.538   8.726   5.179  0.5847 -0.0986 -0.3682
  376ASN     CA  200   6.648   8.814   5.329 -0.3235 -0.3898  0.1660
  376ASN     HA  201   6.748   8.793   5.368 -0.1294 -1.7580 -1.0059
  376ASN     CB  202   6.638   8.973   5.314 -0.4322 -0.7143  0.1263
  376ASN    HB1  203   6.718   9.011   5.251 -0.2577 -0.8839  0.2430
  376ASN    HB2  204   6.543   9.009   5.274 -0.2881 -0.5506 -0.0694
  376ASN     CG  205   6.658   9.032   5.448  0.0117  0.3728  0.5412
  376ASN    OD1  206   6.742   8.997   5.535  0.9017 -0.4479 -0.3223
  376ASN    ND2  207   6.580   9.123   5.492 -0.4268  0.1415  0.5315
  376ASN   HD21  208   6.510   9.175   5.441  0.7152  2.8324  1.4897
  376ASN   HD22  209   6.603   9.150   5.587 -0.9338 -0.3225  0.7942
  376ASN      C  210   6.538   8.758   5.413  0.3331  0.5841  0.3351
  376ASN      O  211   6.423   8.786   5.391  0.1051  0.1000 -0.3099
  377PRO      N  212   6.562   8.679   5.517 -0.0912 -0.6069  0.1862
  377PRO     CA  213   6.452   8.623   5.600 -0.6721  0.1416 -0.9760
  377PRO     HA  214   6.369   8.587   5.539 -0.7298 -1.7693  0.1327
  377PRO     CB  215   6.526   8.503   5.673  0.2478 -0.2415 -0.9929
  377PRO    HB1  216   6.488   8.471   5.770 -1.6998 -1.1816 -2.0011
  377PRO    HB2  217   6.527   8.408   5.619  2.2458 -1.8773  1.6519
  377PRO     CG  218   6.673   8.543   5.685 -0.4632 -0.1074  1.5239
  377PRO    HG1  219   6.700   8.575   5.786  1.8445  0.7061  0.7160
  377PRO    HG2  220   6.731   8.452   5.668 -0.1270  0.4746 -0.6878
  377PRO     CD  221   6.693   8.643   5.576  0.4885  0.0505 -0.3114
  377PRO    HD1  222   6.752   8.727   5.613  1.9354 -1.8860  2.1259
  377PRO    HD2  223   6.752   8.589   5.501  1.3922 -0.8127  0.9667
  377PRO      C  224   6.399   8.728   5.705 -0.3641 -0.5166  0.1144
  377PRO      O  225   6.466   8.823   5.754 -0.2690  0.4694  0.6565
  378ALA      N  226   6.265   8.702   5.724 -0.5576 -0.1985  0.9253
  378ALA      H  227   6.226   8.633   5.662 -0.5270  1.6898 -1.3474
  378ALA     CA  228   6.176   8.767   5.823 -1.0142 -1.3688 -0.5999
  378ALA     HA  229   6.191   8.875   5.823 -0.7459 -1.3801  0.9561
  378ALA     CB  230   6.033   8.728   5.790  0.7935  0.4412  0.1133
  378ALA    HB1  231   5.953   8.768   5.853  0.9922  1.2258 -0.1208
  378ALA    HB2  232   6.003   8.764   5.692 -2.4384  0.3702  0.9526
  378ALA    HB3  233   6.021   8.620   5.792 -0.1222  0.5377  1.0091
  378ALA      C  234   6.204   8.710   5.964 -0.7357 -0.6111  0.1504
  378ALA      O  235   6.260   8.602   5.973 -0.2330 -0.2837  0.2762
  379MET      N  236   6.164   8.773   6.073 -0.1253 -0.2326  0.1647
  379MET      H  237   6.116   8.861   6.057  0.5101  0.7229  2.9643
  379MET     CA  238   6.202   8.728   6.205 -0.6137  0.2712 -0.0788
  379MET     HA  239   6.310   8.731   6.216 -0.6879 -1.3308  1.4979
  379MET     CB  240   6.159   8.836   6.304 -0.2865 -0.4776 -0.7926
  379MET    HB1  241   6.198   8.933   6.273 -1.2256  0.0453 -0.3841
  379MET    HB2  242   6.050   8.840   6.296 -0.3716  1.8191  0.5002
  379MET     CG  243   6.209   8.814   6.445 -1.0776 -0.0946  0.0762
  379MET    HG1  244   6.179   8.716   6.481 -0.4286  0.8290  3.4715
  379MET    HG2  245   6.318   8.813   6.447 -1.0561 -1.4775 -0.6855
  379MET     SD  246   6.153   8.932   6.567  0.0545 -0.2519 -0.3124
  379MET     CE  247   6.250   8.901   6.717  0.6971 -0.3747  0.1378
  379MET    HE1  248   6.344   8.952   6.696 -0.1435  0.9768 -0.4741
  379MET    HE2  249   6.197   8.937   6.805 -0.7669 -1.1772 -0.3598
  379MET    HE3  250   6.271   8.795   6.733 -1.2582 -0.5277  2.1933
  379MET      C  251   6.152   8.587   6.238  0.5321 -0.2362 -0.2673
  379MET      O  252   6.219   8.510   6.304 -0.1438 -0.2924 -0.3404
  380THR      N  253   6.033   8.548   6.190  0.6572 -0.4593  0.1690
  380THR      H  254   5.981   8.613   6.132  0.9869 -0.5254 -0.2055
  380THR     CA  255   5.967   8.425   6.210 -0.6256  0.4305  0.0935
  380THR     HA  256   5.970   8.398   6.316  0.5439  1.6996  0.4190
  380THR     CB  257   5.825   8.441   6.160  0.5301  0.3618  0.6590
  380THR     HB  258   5.785   8.341   6.146 -0.6937  0.8546  0.5074
  380THR    OG1  259   5.822   8.512   6.031 -0.3280 -0.2593 -0.7108
  380THR    HG1  260   5.841   8.447   5.965 -1.0381 -2.4364  1.1195
  380THR    CG2  261   5.743   8.523   6.268  0.4738 -0.3439 -0.4531
  380THR   HG21  262   5.635   8.530   6.256  0.1459  1.0397  2.4592
  380THR   HG22  263   5.753   8.491   6.372  2.8773  0.0248 -0.5000
  380THR   HG23  264   5.777   8.627   6.262  3.9106 -1.3701 -1.2549
  380THR      C  265   6.050   8.311   6.143 -0.7942 -0.2365  0.8176
  380THR      O  266   6.019   8.196   6.162  0.2196  0.0918  0.1301
  381SER      N  267   6.162   8.337   6.065  0.2176  0.1994 -0.0009
  381SER      H  268   6.183   8.435   6.055  0.3658  0.4270  2.0851
  381SER     CA  269   6.237   8.246   5.982  0.0596  0.5413  0.5033
  381SER     HA  270   6.208   8.141   5.993  0.3036  0.1937 -1.6759
  381SER     CB  271   6.202   8.270   5.842 -0.6554  0.3049  0.0298
  381SER    HB1  272   6.241   8.188   5.781 -0.8266 -0.1101  0.4718
  381SER    HB2  273   6.094   8.257   5.845 -0.4255 -2.1865  0.0413
  381SER     OG  274   6.251   8.390   5.785 -0.2433 -0.8246 -0.7812
  381SER     HG  275   6.276   8.451   5.852 -1.1610 -0.6176 -0.6216
  381SER      C  276   6.390   8.246   6.013 -0.0218 -0.1633  0.6731
  381SER      O  277   6.465   8.196   5.927 -0.1337  0.4507 -0.3591
  382LEU      N  278   6.419   8.300   6.127  0.7049 -0.0199  0.0379
  382LEU      H  279   6.343   8.324   6.189  2.7876 -0.9301  3.1588
  382LEU     CA  280   6.555   8.284   6.172 -0.4199  0.5106 -0.2989
  382LEU     HA  281   6.630   8.292   6.093 -0.0630  2.7472  0.2145
  382LEU     CB  282   6.584   8.404   6.268  0.0002 -0.0616 -0.8766
  382LEU    HB1  283   6.508   8.406   6.346  0.7241  2.7772 -0.1297
  382LEU    HB2  284   6.679   8.390   6.320  0.5026  2.0825 -1.1134
  382LEU     CG  285   6.592   8.544   6.205  0.4128  0.1890  0.3272
  382LEU     HG  286   6.497   8.559   6.154 -1.3343 -2.4237  2.5213
  382LEU    CD1  287   6.609   8.656   6.308 -0.5076  0.0217 -0.0825
  382LEU   HD11  288   6.610   8.757   6.268 -1.8254 -0.5500 -1.6779
  382LEU   HD12  289   6.520   8.659   6.370 -1.6419 -0.7731 -1.5981
  382LEU   HD13  290   6.701   8.632   6.362 -0.7512  2.1808  1.4270
  382LEU    CD2  291   6.698   8.547   6.094 -0.3999  0.2955  0.3804
  382LEU   HD21  292   6.663   8.486   6.011 -3.6376  1.0333  1.0678
  382LEU   HD22  293   6.697   8.644   6.044  1.7160 -0.1675 -0.6753
  382LEU   HD23  294   6.798   8.520   6.128 -0.5318 -0.5604  0.1002
  382LEU      C  295   6.567   8.148   6.246  0.3988  0.2205  0.0332
  382LEU      O  296   6.467   8.105   6.306 -0.4720  0.4166 -0.0141
  383ASP      N  297   6.688   8.083   6.236 -0.5126  0.6389 -0.4625
  383ASP      H  298   6.755   8.139   6.186 -1.0452  1.6100 -0.1248
  383ASP     CA  299   6.734   7.966   6.319 -0.1355 -0.7804 -0.1272
  383ASP     HA  300   6.650   7.916   6.367 -1.1017  0.7894 -0.1305
  383ASP     CB  301   6.790   7.862   6.212  0.0722  0.0869 -0.5789
  383ASP    HB1  302   6.714   7.836   6.137  0.5181 -1.2748 -0.5933
  383ASP    HB2  303   6.868   7.914   6.155 -0.2264  1.7040  0.4268
  383ASP     CG  304   6.849   7.737   6.277  0.5937  0.0983  0.4701
  383ASP    OD1  305   6.832   7.710   6.398 -0.4616  0.5840 -0.3241
  383ASP    OD2  306   6.927   7.675   6.206  0.2055  0.0824 -0.0477
  383ASP      C  307   6.849   8.003   6.420 -0.4683  0.0709  0.2150
  383ASP      O  308   6.957   8.054   6.387  0.4304 -0.2262 -0.3821
  384TYR      N  309   6.821   7.970   6.547  0.2703 -0.5020  0.7625
  384TYR      H  310   6.735   7.917   6.559 -1.1606  1.6793  0.5592
  384TYR     CA  311   6.906   7.989   6.663 -0.1238 -0.4082 -0.0149
  384TYR     HA  312   6.994   8.047   6.635  0.1230 -0.5129  0.5257
  384TYR     CB  313   6.830   8.080   6.767  0.2285  1.1709  0.5463
  384TYR    HB1  314   6.735   8.031   6.787  0.7089 -0.1385 -0.2753
  384TYR    HB2  315   6.887   8.075   6.860 -1.1705 -0.6672  1.3572
  384TYR     CG  316   6.811   8.226   6.727  0.8183  0.2470 -0.2684
  384TYR    CD1  317   6.698   8.255   6.647  0.1786 -0.5226 -0.2876
  384TYR    HD1  318   6.625   8.178   6.626 -0.8972  0.5602 -0.6207
  384TYR    CD2  319   6.900   8.325   6.772 -0.2224  1.1903  0.0099
  384TYR    HD2  320   6.984   8.291   6.830  1.5780 -0.4324 -3.2637
  384TYR    CE1  321   6.669   8.391   6.613  0.2954 -0.1134 -0.7159
  384TYR    HE1  322   6.576   8.402   6.559  0.3207  0.7023 -0.6046
  384TYR    CE2  323   6.873   8.459   6.729  0.6272 -0.1213 -0.2335
  384TYR    HE2  324   6.936   8.538   6.768 -0.2736 -0.1356  1.3065
  384TYR     CZ  325   6.761   8.491   6.650  0.0496  0.6151  0.7230
  384TYR     OH  326   6.746   8.624   6.606  0.0209  0.2405  0.0659
  384TYR     HH  327   6.825   8.675   6.609  0.0697  0.2044 -0.5452
  384TYR      C  328   6.957   7.859   6.728  0.2403 -0.3141 -0.5656
  384TYR      O  329   7.008   7.858   6.839  0.3831 -0.0557  0.7469
  385SER      N  330   6.938   7.742   6.664 -0.4598 -0.4515  0.4859
  385SER      H  331   6.906   7.746   6.568  1.3845  2.6651 -0.1303
  385SER     CA  332   6.983   7.608   6.711  0.2928  0.3741  0.3360
  385SER     HA  333   6.940   7.600   6.811 -1.7884  1.2677 -0.4394
  385SER     CB  334   6.931   7.498   6.616  0.1084  0.0910 -0.4756
  385SER    HB1  335   6.944   7.402   6.666  1.8398  1.0418  1.0452
  385SER    HB2  336   6.822   7.502   6.609  0.0743  0.1204  0.0320
  385SER     OG  337   6.975   7.505   6.486 -0.0971  0.1143  0.5740
  385SER     HG  338   6.929   7.574   6.441  0.9862 -0.3200 -1.2698
  385SER      C  339   7.135   7.587   6.728 -0.3709  0.5943  0.5102
  385SER      O  340   7.175   7.492   6.801 -0.0556  0.3614 -0.5174
  386ARG      N  341   7.223   7.676   6.678  0.0828 -0.4551 -0.3926
  386ARG      H  342   7.186   7.752   6.622  1.4644  0.3135 -0.3201
  386ARG     CA  343   7.368   7.683   6.710  0.0993  0.3498  0.2642
  386ARG     HA  344   7.393   7.593   6.767 -0.9155 -0.3241 -0.3245
  386ARG     CB  345   7.453   7.710   6.583  0.6471  0.1882  0.4256
  386ARG    HB1  346   7.408   7.791   6.526 -1.8933 -0.7366  0.9985
  386ARG    HB2  347   7.555   7.743   6.605  0.6659  1.3215 -1.1948
  386ARG     CG  348   7.471   7.582   6.496 -0.4931 -0.5856 -0.2256
  386ARG    HG1  349   7.539   7.522   6.557  0.5007  0.7740  0.0558
  386ARG    HG2  350   7.376   7.530   6.493 -0.9267  0.1304  0.6787
  386ARG     CD  351   7.536   7.608   6.351  0.1530 -0.8945  0.0081
  386ARG    HD1  352   7.597   7.698   6.355  0.0282 -0.8331  3.6754
  386ARG    HD2  353   7.597   7.519   6.336  0.9390  0.0389 -2.9930
  386ARG     NE  354   7.433   7.616   6.243  0.0008 -0.5565 -0.3196
  386ARG     HE  355   7.339   7.646   6.266 -0.5691 -1.5389 -1.2720
  386ARG     CZ  356   7.463   7.583   6.115  0.4939 -0.0085 -0.4557
  386ARG    NH1  357   7.585   7.549   6.077 -0.3312 -0.1847 -0.1455
  386ARG   HH11  358   7.661   7.539   6.142 -0.2810 -3.3671 -0.5198
  386ARG   HH12  359   7.596   7.505   5.987  0.4089 -0.6827  0.1887
  386ARG    NH2  360   7.365   7.580   6.029  0.0156  0.4964 -0.0177
  386ARG   HH21  361   7.268   7.600   6.050  0.4809  1.0038  1.7887
  386ARG   HH22  362   7.373   7.554   5.932 -1.8351 -0.8028  0.1368
  386ARG      C  363   7.401   7.803   6.799 -0.0592  0.1121  0.8465
  386ARG      O  364   7.522   7.823   6.827  0.5440 -0.0514 -0.1309
  387PHE      N  365   7.307   7.885   6.842  0.5608  0.1479 -0.2816
  387PHE      H  366   7.210   7.860   6.851  0.3199  0.3041 -2.0089
  387PHE     CA  367   7.343   8.022   6.887 -0.1074  0.6935 -0.7359
  387PHE     HA  368   7.414   8.061   6.814 -1.0429 -0.9351 -2.6050
  387PHE     CB  369   7.214   8.121   6.887  0.3641  0.1209 -0.8772
  387PHE    HB1  370   7.171   8.150   6.791 -1.1187  0.6874 -0.0752
  387PHE    HB2  371   7.129   8.086   6.945 -0.6964 -0.5324 -2.7505
  387PHE     CG  372   7.258   8.261   6.937  0.7385  0.4423 -1.0825
  387PHE    CD1  373   7.243   8.299   7.074 -0.0106 -0.0762  0.1576
  387PHE    HD1  374   7.199   8.232   7.147  0.8091  1.7994  2.4961
  387PHE    CD2  375   7.300   8.359   6.849 -0.0875  0.0251 -0.4651
  387PHE    HD2  376   7.315   8.336   6.744 -1.3859  0.6924 -0.8210
  387PHE    CE1  377   7.271   8.427   7.116 -0.5922 -0.3911 -0.9221
  387PHE    HE1  378   7.259   8.452   7.220 -0.3298 -3.5427 -0.0191
  387PHE    CE2  379   7.328   8.488   6.886  0.0853  0.2504 -0.1092
  387PHE    HE2  380   7.371   8.559   6.818  1.6204 -0.7969 -0.2873
  387PHE     CZ  381   7.315   8.519   7.023  0.6045 -0.5066 -0.6529
  387PHE     HZ  382   7.350   8.616   7.057  2.5048 -1.2703 -0.2639
  387PHE      C  383   7.388   8.006   7.024  0.3678  0.9626 -0.3757
  387PHE      O  384   7.322   7.931   7.095 -0.3414 -0.0564  0.0891
  388GLN      N  385   7.492   8.077   7.066  0.4764  0.2791  0.4538
  388GLN      H  386   7.537   8.143   7.003 -0.8012  0.8697  0.1229
  388GLN     CA  387   7.511   8.096   7.208 -0.6407  0.3040 -0.1258
  388GLN     HA  388   7.410   8.116   7.245 -0.5881  1.9842 -0.8261
  388GLN     CB  389   7.582   7.963   7.265  0.5053 -0.4721  0.0875
  388GLN    HB1  390   7.557   7.875   7.205 -0.4298  0.6007 -1.1546
  388GLN    HB2  391   7.686   7.992   7.244 -0.2824  0.0999 -4.0322
  388GLN     CG  392   7.564   7.930   7.415 -0.1538 -0.2463 -0.6117
  388GLN    HG1  393   7.654   7.881   7.452  0.8365 -0.2635 -2.8885
  388GLN    HG2  394   7.561   8.024   7.470 -4.0285 -0.3283 -0.4137
  388GLN     CD  395   7.429   7.865   7.461  0.1033 -0.2008 -0.1168
  388GLN    OE1  396   7.405   7.854   7.585 -0.5437 -0.1248  0.2521
  388GLN    NE2  397   7.344   7.825   7.371  0.0792  0.5801  0.2995
  388GLN   HE21  398   7.369   7.846   7.276  0.8020  0.9167  0.5593
  388GLN   HE22  399   7.255   7.781   7.393  0.2089 -0.4439 -1.1365
  388GLN      C  400   7.602   8.222   7.223 -0.2882 -0.1472  0.7386
  388GLN      O  401   7.691   8.249   7.140  0.1916  0.5854 -0.0787
  389ALA      N  402   7.571   8.299   7.325  0.2048 -0.6796  0.2647
  389ALA      H  403   7.489   8.279   7.380 -0.6681 -1.8842 -1.3790
  389ALA     CA  404   7.636   8.424   7.350  0.5351  0.2993  0.0716
  389ALA     HA  405   7.664   8.468   7.254  1.7098  1.3691  0.8600
  389ALA     CB  406   7.532   8.525   7.418  0.9706  0.5852  0.3299
  389ALA    HB1  407   7.440   8.539   7.361  0.3394 -0.4393  1.0680
  389ALA    HB2  408   7.500   8.475   7.509 -1.4960  2.1915  0.4231
  389ALA    HB3  409   7.561   8.629   7.434 -0.3474  0.8229  1.3954
  389ALA      C  410   7.758   8.405   7.439 -0.1589  0.1163 -0.2621
  389ALA      O  411   7.788   8.476   7.535  0.4294 -0.6761 -0.1281
  390ASN      N  412   7.835   8.304   7.407 -0.5804 -0.3289  0.1416
  390ASN      H  413   7.823   8.255   7.319 -0.5983  0.4101 -0.2743
  390ASN     CA  414   7.946   8.246   7.482 -0.2058  0.2678  0.4839
  390ASN     HA  415   7.995   8.321   7.543  0.9847 -0.8014  0.8803
  390ASN     CB  416   7.890   8.134   7.574  0.0229  0.3792 -0.1800
  390ASN    HB1  417   7.813   8.190   7.628  0.3223  0.9778 -0.3573
  390ASN    HB2  418   7.850   8.052   7.514 -0.2727  1.4386 -1.4912
  390ASN     CG  419   7.984   8.067   7.679  0.4353  0.0093  0.9271
  390ASN    OD1  420   8.053   7.975   7.637 -0.0233  0.6892 -0.0242
  390ASN    ND2  421   7.985   8.111   7.803  1.4604  0.2464 -0.4959
  390ASN   HD21  422   7.915   8.179   7.826 -0.8398 -2.2554  0.4388
  390ASN   HD22  423   8.030   8.058   7.877 -2.2787 -1.9780  0.4437
  390ASN      C  424   8.035   8.181   7.370 -0.0164  0.4856  0.3159
  390ASN      O  425   7.974   8.156   7.269  0.0791 -0.6599 -0.0167
  391PRO      N  426   8.167   8.162   7.382 -0.3481  0.6425  0.7162
  391PRO     CA  427   8.250   8.092   7.277  0.6100  0.0972 -0.2932
  391PRO     HA  428   8.225   8.130   7.177 -1.1338 -1.4345 -0.5022
  391PRO     CB  429   8.390   8.136   7.311 -0.3958  0.1228 -0.3326
  391PRO    HB1  430   8.471   8.070   7.279 -0.1486  1.1015 -1.8234
  391PRO    HB2  431   8.418   8.232   7.266  3.6240  0.8160  3.0489
  391PRO     CG  432   8.396   8.153   7.464 -0.0936  0.2407  0.2915
  391PRO    HG1  433   8.408   8.060   7.520 -0.8278  1.7864  3.1729
  391PRO    HG2  434   8.484   8.212   7.489  1.9581 -2.8218  0.9242
  391PRO     CD  435   8.248   8.207   7.491  0.2904  0.1666 -0.0351
  391PRO    HD1  436   8.214   8.172   7.588 -1.2769  0.6493 -0.3772
  391PRO    HD2  437   8.239   8.316   7.491  0.0167  0.1551 -1.0032
  391PRO      C  438   8.234   7.941   7.282 -0.0138  0.4555 -0.1617
  391PRO      O  439   8.284   7.874   7.192 -0.1806  0.5651  0.3584
  392ASP      N  440   8.183   7.879   7.392  1.0461  0.0983  0.1336
  392ASP      H  441   8.162   7.931   7.476 -1.4179 -0.0077 -0.3461
  392ASP     CA  442   8.144   7.733   7.386  0.2844  0.7100 -0.2846
  392ASP     HA  443   8.212   7.684   7.316  0.8110 -0.1761  0.8086
  392ASP     CB  444   8.148   7.651   7.519 -0.0683 -0.3878 -0.0980
  392ASP    HB1  445   8.248   7.663   7.563  1.3622  0.0411 -3.1842
  392ASP    HB2  446   8.083   7.699   7.592 -1.1528  0.1741 -1.3886
  392ASP     CG  447   8.115   7.510   7.489  0.4951  0.8007 -0.2127
  392ASP    OD1  448   8.005   7.466   7.522  0.3143  0.0854  0.2556
  392ASP    OD2  449   8.193   7.440   7.421 -0.6860  0.4774 -0.7943
  392ASP      C  450   7.996   7.731   7.331 -0.6211  0.1852  0.2141
  392ASP      O  451   7.923   7.829   7.358 -0.3328  0.4287 -0.6621
  393TYR      N  452   7.956   7.636   7.245  0.0006  0.1508 -0.0230
  393TYR      H  453   8.015   7.555   7.233  0.2062  0.5936 -2.3199
  393TYR     CA  454   7.826   7.630   7.174 -0.1872 -0.7003 -0.5654
  393TYR     HA  455   7.757   7.674   7.246  2.2239 -0.9601  2.1115
  393TYR     CB  456   7.827   7.731   7.059  0.0491 -0.0315  0.3854
  393TYR    HB1  457   7.725   7.740   7.020  0.0787 -0.8976  0.0974
  393TYR    HB2  458   7.867   7.826   7.096 -1.3477  0.6952  0.1093
  393TYR     CG  459   7.917   7.692   6.943  0.8877  0.2595 -0.5450
  393TYR    CD1  460   8.056   7.714   6.959 -0.5914 -0.1799 -0.2519
  393TYR    HD1  461   8.083   7.759   7.053 -0.8193  0.1317 -0.3323
  393TYR    CD2  462   7.866   7.650   6.816  0.0121  0.3579 -0.1002
  393TYR    HD2  463   7.761   7.635   6.797  0.4515 -0.3650 -2.2477
  393TYR    CE1  464   8.145   7.690   6.847  0.2672  0.8011 -0.0959
  393TYR    HE1  465   8.251   7.709   6.857  0.7168 -0.5881 -1.7251
  393TYR    CE2  466   7.951   7.629   6.704 -0.4645 -0.9566  0.0548
  393TYR    HE2  467   7.903   7.606   6.610 -0.5604  0.6875 -0.3380
  393TYR     CZ  468   8.089   7.650   6.723  0.1604  0.0585  0.2570
  393TYR     OH  469   8.170   7.630   6.615  0.6230 -0.3506  0.1085
  393TYR     HH  470   8.246   7.575   6.627  1.6419  1.0464  0.3787
  393TYR      C  471   7.779   7.486   7.150 -0.0941  0.2406 -0.4452
  393TYR      O  472   7.853   7.395   7.165 -0.8104  0.4591 -0.1258
  394GLN      N  473   7.650   7.470   7.101  0.1972  0.5989 -0.0140
  394GLN      H  474   7.595   7.551   7.078 -1.0892 -0.0166  0.7919
  394GLN     CA  475   7.598   7.345   7.075 -0.7335 -0.3940  0.8294
  394GLN     HA  476   7.624   7.279   7.158 -0.1057 -1.5800 -0.2760
  394GLN     CB  477   7.446   7.356   7.062  0.4427 -1.0229 -0.0919
  394GLN    HB1  478   7.412   7.446   7.010  3.1983 -0.3989 -0.9862
  394GLN    HB2  479   7.406   7.279   6.996 -2.0156 -0.2133  0.3402
  394GLN     CG  480   7.369   7.349   7.198  0.3081 -0.2365  0.1317
  394GLN    HG1  481   7.382   7.247   7.231  0.2328 -0.3871 -0.2984
  394GLN    HG2  482   7.426   7.395   7.280  1.0178 -0.6530 -0.1202
  394GLN     CD  483   7.221   7.388   7.204 -0.2287  0.2315  0.1393
  394GLN    OE1  484   7.167   7.400   7.309  0.1139 -0.4905 -0.3305
  394GLN    NE2  485   7.154   7.413   7.090  0.1106  0.6254  0.0446
  394GLN   HE21  486   7.193   7.399   6.997 -0.0857 -0.4941  0.1252
  394GLN   HE22  487   7.066   7.463   7.090 -0.6758 -0.6103  2.8146
  394GLN      C  488   7.663   7.289   6.943 -0.0754 -0.5184  0.4402
  394GLN      O  489   7.615   7.305   6.829 -0.1522 -0.0530 -0.5052
  395MET      N  490   7.779   7.226   6.955 -0.4735  0.2773 -0.1188
  395MET      H  491   7.816   7.239   7.048 -0.2505  0.7610 -0.2740
  395MET     CA  492   7.858   7.138   6.867 -0.7479 -0.2507  0.2775
  395MET     HA  493   7.787   7.074   6.814 -1.4069  1.3318 -0.8365
  395MET     CB  494   7.936   7.232   6.769  0.3601  0.4070  0.5254
  395MET    HB1  495   7.864   7.299   6.723  0.9627  2.0163  1.8181
  395MET    HB2  496   8.000   7.289   6.837  0.9301  1.7377 -1.0698
  395MET     CG  497   8.027   7.157   6.663  0.4625  0.0819 -0.3784
  395MET    HG1  498   8.118   7.127   6.715  0.0859 -0.4770 -0.0268
  395MET    HG2  499   7.969   7.071   6.628 -0.5122 -0.2023  1.7697
  395MET     SD  500   8.103   7.242   6.531  0.1208  0.2924 -0.2467
  395MET     CE  501   8.205   7.102   6.485  0.0523 -0.2048  0.1823
  395MET    HE1  502   8.274   7.072   6.564  1.4130  2.6198  0.2063
  395MET    HE2  503   8.151   7.014   6.451  2.1597 -1.2030 -0.7634
  395MET    HE3  504   8.269   7.128   6.400  3.4731 -0.4590  2.4718
  395MET      C  505   7.939   7.043   6.959 -0.3537 -0.1658  0.0412
  395MET      O  506   7.948   7.050   7.081  0.3879 -0.0898 -0.6790
  396SER      N  507   8.017   6.954   6.905 -0.0001 -0.6636  0.0007
  396SER      H  508   8.028   6.945   6.805 -0.4582 -0.2495 -0.0917
  396SER     CA  509   8.106   6.865   6.968 -0.6606 -0.7089  0.1856
  396SER     HA  510   8.147   6.913   7.057 -2.0688  1.9389 -0.5084
  396SER     CB  511   8.039   6.738   7.007  1.2422  0.4779 -0.9053
  396SER    HB1  512   8.108   6.660   7.039 -1.0226 -0.8707  1.0464
  396SER    HB2  513   7.986   6.759   7.100  1.7265 -1.5793 -0.1219
  396SER     OG  514   7.933   6.697   6.919  0.2411  0.4268 -0.1541
  396SER     HG  515   7.870   6.766   6.931 -2.2150 -1.6128 -0.5073
  396SER      C  516   8.233   6.832   6.881  1.0469 -0.1092  0.1567
  396SER      O  517   8.224   6.840   6.762  0.1128  0.6089  0.2075
  397GLY      N  518   8.343   6.797   6.943  0.1601 -0.0157  0.2441
  397GLY      H  519   8.334   6.796   7.044 -1.2381 -1.1851  0.1489
  397GLY     CA  520   8.465   6.739   6.881 -0.7569  0.7205  0.2490
  397GLY    HA1  521   8.465   6.630   6.889 -1.1754  0.6771 -0.3127
  397GLY    HA2  522   8.457   6.765   6.775 -2.2470  2.4183  0.7082
  397GLY      C  523   8.586   6.820   6.921  0.4265 -0.1712 -0.0483
  397GLY      O  524   8.585   6.882   7.028  0.0407 -0.7124  0.3861
  398ASP      N  525   8.695   6.818   6.841 -0.4983 -0.4767  0.4873
  398ASP      H  526   8.690   6.790   6.744 -0.8953 -0.5912  0.5385
  398ASP     CA  527   8.811   6.903   6.866 -0.2874 -0.3210  0.5416
  398ASP     HA  528   8.837   6.917   6.970  1.4413  2.8913 -0.2034
  398ASP     CB  529   8.939   6.842   6.788  0.8486  0.2422 -0.0078
  398ASP    HB1  530   8.943   6.737   6.815 -0.7776  0.6870  2.3524
  398ASP    HB2  531   8.933   6.848   6.679  2.2719 -2.0683 -0.2723
  398ASP     CG  532   9.072   6.902   6.834  0.3031 -0.6117 -0.1660
  398ASP    OD1  533   9.155   6.842   6.904 -0.1581  0.6805 -0.0795
  398ASP    OD2  534   9.097   7.020   6.794 -0.3042 -0.1232  0.0378
  398ASP      C  535   8.787   7.045   6.814  0.1907  0.2537  0.0988
  398ASP      O  536   8.724   7.068   6.705  0.1872 -0.0742 -0.1474
  399ASP      N  537   8.840   7.143   6.891  0.2384 -0.0918 -0.1854
  399ASP      H  538   8.918   7.111   6.948  0.1872 -0.9177 -0.5738
  399ASP     CA  539   8.836   7.289   6.857  0.1045  0.4950  0.8043
  399ASP     HA  540   8.731   7.318   6.857  0.3214  1.3732  2.2324
  399ASP     CB  541   8.910   7.363   6.971  0.3920  0.8993  0.1124
  399ASP    HB1  542   8.845   7.375   7.058  0.8621 -2.4207  1.0395
  399ASP    HB2  543   8.999   7.309   7.003 -1.2994 -2.2881 -0.1623
  399ASP     CG  544   8.980   7.492   6.924  0.4548 -0.0830 -0.5082
  399ASP    OD1  545   8.924   7.600   6.957 -0.2956  0.3552  0.8500
  399ASP    OD2  546   9.098   7.494   6.879  0.5099 -0.3317 -0.8391
  399ASP      C  547   8.878   7.319   6.711 -0.1897 -0.2728  0.8089
  399ASP      O  548   8.817   7.394   6.639  0.3951 -0.4246 -0.6140
  400THR      N  549   8.974   7.238   6.662 -0.3486  0.0906 -0.0147
  400THR      H  550   9.023   7.165   6.711 -0.9653  0.0197  0.5118
  400THR     CA  551   9.023   7.257   6.520  1.1250 -0.2972 -1.2359
  400THR     HA  552   9.044   7.361   6.494 -2.7385 -0.0477 -4.3489
  400THR     CB  553   9.164   7.188   6.510  0.5394  0.3663 -0.2604
  400THR     HB  554   9.198   7.195   6.406 -0.1267 -0.5751 -0.5503
  400THR    OG1  555   9.149   7.049   6.537  0.3871 -0.0872 -0.3737
  400THR    HG1  556   9.135   7.052   6.631  0.7770 -3.0614 -0.1439
  400THR    CG2  557   9.285   7.243   6.585 -0.8445 -0.0468 -0.5398
  400THR   HG21  558   9.330   7.324   6.528  1.0414  1.1482  2.4578
  400THR   HG22  559   9.267   7.274   6.688  2.4719 -1.3503  0.5493
  400THR   HG23  560   9.362   7.166   6.589  0.8436  1.6469  0.9789
  400THR      C  561   8.920   7.208   6.414 -0.4265 -0.0528 -0.1476
  400THR      O  562   8.948   7.212   6.291 -0.0482  0.3726 -0.2097
  401GLN      N  563   8.806   7.156   6.457 -0.0301 -0.5829 -0.0297
  401GLN      H  564   8.794   7.138   6.555 -0.1335 -2.6046 -0.3704
  401GLN     CA  565   8.699   7.100   6.369 -0.4855  0.7430 -0.1992
  401GLN     HA  566   8.747   7.060   6.280  1.0798 -1.5000  1.5533
  401GLN     CB  567   8.633   6.976   6.430 -0.1292 -0.5148 -0.5603
  401GLN    HB1  568   8.707   6.913   6.479  1.9322  0.9072 -1.7007
  401GLN    HB2  569   8.569   7.012   6.511 -0.7008 -1.3996 -0.6093
  401GLN     CG  570   8.548   6.886   6.340  0.7193  0.0429  0.4017
  401GLN    HG1  571   8.519   6.793   6.388 -0.3812 -0.4893 -1.2218
  401GLN    HG2  572   8.461   6.939   6.301  0.6057  0.0287  0.6356
  401GLN     CD  573   8.618   6.828   6.212  0.3784 -0.4143  0.1885
  401GLN    OE1  574   8.549   6.811   6.108 -0.5410  0.1522  0.2375
  401GLN    NE2  575   8.746   6.798   6.213 -0.1818 -0.0403  0.8102
  401GLN   HE21  576   8.789   6.798   6.305 -0.9249 -0.6051  1.1682
  401GLN   HE22  577   8.788   6.762   6.129 -0.0249 -0.9210  1.2504
  401GLN      C  578   8.595   7.210   6.331 -0.0318  0.8467 -0.2387
  401GLN      O  579   8.522   7.191   6.232 -0.0005 -0.5230 -0.1713
  402HIS      N  580   8.581   7.315   6.413 -0.3570  0.1265  0.3220
  402HIS      H  581   8.637   7.332   6.495 -1.2364  1.0203  0.7617
  402HIS     CA  582   8.485   7.425   6.395  0.5008  0.2959 -0.6295
  402HIS     HA  583   8.384   7.384   6.401  0.4991  0.2881 -0.7125
  402HIS     CB  584   8.505   7.531   6.504 -0.0502  0.4674 -0.0441
  402HIS    HB1  585   8.601   7.581   6.493 -0.4962  1.7709  1.5391
  402HIS    HB2  586   8.449   7.623   6.487  0.2025  0.4850 -0.8534
  402HIS     CG  587   8.472   7.504   6.647  1.4942 -0.2397 -0.0876
  402HIS    ND1  588   8.349   7.443   6.690  0.3235 -0.5661 -0.0857
  402HIS    CD2  589   8.545   7.534   6.762  0.3498  0.0092 -0.3875
  402HIS    HD2  590   8.642   7.576   6.780  0.1358  0.3158  0.0539
  402HIS    CE1  591   8.354   7.442   6.821  0.0447 -0.7746 -0.4786
  402HIS    HE1  592   8.292   7.401   6.898  0.2695  3.7107  2.4860
  402HIS    NE2  593   8.463   7.494   6.862 -0.1171  0.2985  0.4990
  402HIS    HE2  594   8.483   7.498   6.961 -1.4633 -1.2934  0.8867
  402HIS      C  595   8.479   7.502   6.258 -0.5600  0.4569  0.0012
  402HIS      O  596   8.379   7.570   6.235 -0.6677  0.0180  0.3947
  403ILE      N  597   8.582   7.490   6.172  0.4824  0.2841  0.5566
  403ILE      H  598   8.667   7.447   6.206 -0.5897 -1.6753  0.9199
  403ILE     CA  599   8.586   7.525   6.026  0.7264  0.7377  0.1726
  403ILE     HA  600   8.570   7.633   6.030  0.0589  0.6348  0.4870
  403ILE     CB  601   8.730   7.504   5.967 -0.2732 -0.3817  0.1205
  403ILE     HB  602   8.730   7.399   5.939 -0.0252 -0.3980  0.1731
  403ILE    CG1  603   8.849   7.524   6.061  0.0351 -0.3436 -0.0062
  403ILE   HG11  604   8.836   7.443   6.133 -0.8926 -0.3797 -0.2013
  403ILE   HG12  605   8.947   7.505   6.016  1.0878 -0.7266  2.2778
  403ILE    CG2  606   8.757   7.588   5.843 -0.7375  0.8177  0.9752
  403ILE   HG21  607   8.671   7.598   5.776  0.7814  0.3691 -1.1569
  403ILE   HG22  608   8.788   7.692   5.854  1.4069  0.6579 -2.1149
  403ILE   HG23  609   8.836   7.532   5.793 -0.2094  0.3827  2.2700
  403ILE     CD  610   8.856   7.657   6.144  0.0162  0.1968  0.1207
  403ILE    HD1  611   8.956   7.668   6.186  0.3177  0.1025 -0.5647
  403ILE    HD2  612   8.846   7.744   6.079  0.4442  1.0967  1.2207
  403ILE    HD3  613   8.793   7.662   6.233 -0.4108 -0.6589 -0.1227
  403ILE      C  614   8.469   7.472   5.942  0.6895  0.2592 -0.6114
  403ILE      O  615   8.439   7.533   5.838 -0.2406  0.2432 -0.3275
  404GLN      N  616   8.410   7.352   5.980  0.3498  0.5965 -0.2836
  404GLN      H  617   8.452   7.292   6.050 -1.6308  1.2627  1.5661
  404GLN     CA  618   8.303   7.289   5.907  0.0604  0.1862 -0.0623
  404GLN     HA  619   8.333   7.273   5.803 -1.0932  0.3951 -0.4492
  404GLN     CB  620   8.259   7.157   5.981  0.4944 -0.2497 -0.1782
  404GLN    HB1  621   8.222   7.179   6.082 -1.2869  0.1741 -0.8752
  404GLN    HB2  622   8.168   7.113   5.940 -0.7478  0.9967  1.1136
  404GLN     CG  623   8.365   7.048   5.983 -0.1429  0.2012 -0.0750
  404GLN    HG1  624   8.463   7.081   6.016 -0.5178 -1.1529  2.7116
  404GLN    HG2  625   8.336   6.978   6.062  1.2400 -3.5000 -2.5459
  404GLN     CD  626   8.382   6.980   5.850 -0.9415  0.3510  0.6289
  404GLN    OE1  627   8.347   7.033   5.743 -0.6716  0.0675  0.1570
  404GLN    NE2  628   8.452   6.869   5.855  0.7655 -0.1691  0.1760
  404GLN   HE21  629   8.509   6.855   5.936  2.5277  0.4934 -0.8815
  404GLN   HE22  630   8.463   6.811   5.773 -0.1572 -0.8270  0.5027
  404GLN      C  631   8.180   7.386   5.902 -0.2433  0.1141 -0.1019
  404GLN      O  632   8.110   7.377   5.802  0.0890  0.1016  0.2879
  405GLN      N  633   8.168   7.470   6.005 -0.1953  0.0762 -0.9784
  405GLN      H  634   8.245   7.461   6.070  1.8294 -1.1118 -3.3454
  405GLN     CA  635   8.067   7.573   6.016 -0.8887 -0.9372  0.3161
  405GLN     HA  636   7.967   7.534   6.000 -1.1115  0.2275 -1.4867
  405GLN     CB  637   8.062   7.628   6.156  0.1411  0.0340 -0.2220
  405GLN    HB1  638   8.157   7.681   6.170 -0.3686  0.5291  1.6114
  405GLN    HB2  639   7.993   7.712   6.155  0.0319 -0.0588 -0.4089
  405GLN     CG  640   8.036   7.528   6.271 -0.1138  0.2051 -0.4342
  405GLN    HG1  641   8.113   7.451   6.278  2.3188  2.2533 -2.3770
  405GLN    HG2  642   8.027   7.575   6.369  0.1923 -2.1283  0.7884
  405GLN     CD  643   7.901   7.464   6.272 -0.4515  0.0994 -0.1356
  405GLN    OE1  644   7.802   7.505   6.211 -0.0650 -0.2257 -0.4267
  405GLN    NE2  645   7.888   7.351   6.332 -0.3390 -0.3080  0.8291
  405GLN   HE21  646   7.954   7.296   6.385  0.5814 -0.4398 -0.4031
  405GLN   HE22  647   7.793   7.316   6.333  0.1092 -1.6181  0.4105
  405GLN      C  648   8.078   7.692   5.918  0.1881 -0.1149  0.0040
  405GLN      O  649   7.972   7.744   5.872  0.4754  0.1926  0.0287
  406PHE      N  650   8.199   7.723   5.868  0.6570 -0.7500  0.5468
  406PHE      H  651   8.281   7.673   5.901  0.9730 -0.3495  0.3841
  406PHE     CA  652   8.228   7.823   5.763 -0.1710 -0.4705  0.3611
  406PHE     HA  653   8.161   7.906   5.787  0.2877  0.2203 -0.7059
  406PHE     CB  654   8.376   7.855   5.765 -0.5339  0.2122  0.0918
  406PHE    HB1  655   8.397   7.884   5.868  0.0466 -4.8901  1.6793
  406PHE    HB2  656   8.431   7.762   5.749  3.5136  2.1675  1.4095
  406PHE     CG  657   8.452   7.950   5.676  0.2382  0.4292  0.2645
  406PHE    CD1  658   8.394   8.025   5.569 -0.4791 -0.4064 -0.8125
  406PHE    HD1  659   8.288   8.022   5.552 -0.5430  0.8180 -0.6772
  406PHE    CD2  660   8.591   7.960   5.702  0.1607 -0.4773 -0.2573
  406PHE    HD2  661   8.633   7.894   5.776 -0.8992  0.8464  1.6009
  406PHE    CE1  662   8.475   8.117   5.505  0.9474  0.4694  0.2809
  406PHE    HE1  663   8.431   8.171   5.422 -0.8525  1.7784  1.9845
  406PHE    CE2  664   8.670   8.058   5.639  0.2883 -0.1690  0.1516
  406PHE    HE2  665   8.768   8.056   5.683  1.0155  0.6124 -1.3350
  406PHE     CZ  666   8.609   8.140   5.537 -0.4248 -0.0927 -0.0571
  406PHE     HZ  667   8.660   8.220   5.484 -1.6818  0.9461  0.2330
  406PHE      C  668   8.190   7.756   5.630  0.1003  0.3487 -0.4109
  406PHE      O  669   8.117   7.816   5.551 -0.7367  0.0154 -0.3244
  407TYR      N  670   8.234   7.630   5.612 -0.4475 -0.0823  0.5846
  407TYR      H  671   8.294   7.582   5.677  0.3968  0.3841  0.1647
  407TYR     CA  672   8.216   7.571   5.474 -0.3368 -0.4725 -0.5618
  407TYR     HA  673   8.241   7.644   5.398  2.0375 -0.1853  0.3871
  407TYR     CB  674   8.303   7.450   5.454  0.5993 -0.0940  0.0592
  407TYR    HB1  675   8.268   7.375   5.526  0.2498  1.4715  1.5765
  407TYR    HB2  676   8.293   7.405   5.355  0.1809  0.2516 -0.0549
  407TYR     CG  677   8.454   7.467   5.472 -0.1365 -0.0454  0.0123
  407TYR    CD1  678   8.524   7.587   5.438  0.1752 -0.2118  0.5305
  407TYR    HD1  679   8.473   7.663   5.381 -0.2264 -0.5096  0.4980
  407TYR    CD2  680   8.519   7.360   5.547  0.0208 -0.3833 -0.2896
  407TYR    HD2  681   8.472   7.266   5.571 -0.0635 -1.1179 -3.0017
  407TYR    CE1  682   8.662   7.591   5.460  0.3192 -0.3402 -0.0551
  407TYR    HE1  683   8.724   7.673   5.427 -0.9697  1.6542  2.1163
  407TYR    CE2  684   8.658   7.366   5.567 -0.5981 -0.4849 -0.7591
  407TYR    HE2  685   8.715   7.287   5.614 -1.4060 -0.2614  0.6565
  407TYR     CZ  686   8.726   7.481   5.524  0.0866 -0.3584 -0.4877
  407TYR     OH  687   8.868   7.481   5.529  0.4505 -0.0099  0.2432
  407TYR     HH  688   8.913   7.398   5.539 -0.7381 -1.0326 -2.1177
  407TYR      C  689   8.070   7.526   5.452 -0.0301 -0.4523  0.4367
  407TYR      O  690   8.007   7.539   5.347 -0.0678  0.3031  0.7210
  408ASP      N  691   8.000   7.475   5.560  0.4576 -0.1128 -0.0282
  408ASP      H  692   8.052   7.453   5.644 -1.2126  2.9164  1.9971
  408ASP     CA  693   7.854   7.446   5.565 -0.1534 -0.0387 -0.2434
  408ASP     HA  694   7.830   7.375   5.486  2.5257  1.6103 -2.7941
  408ASP     CB  695   7.818   7.392   5.704  0.7018  0.5274 -0.5536
  408ASP    HB1  696   7.863   7.292   5.711 -2.3578 -1.0454 -1.6685
  408ASP    HB2  697   7.864   7.455   5.780 -0.8540  1.0581 -0.0275
  408ASP     CG  698   7.669   7.376   5.739 -0.2406  0.3627 -0.2526
  408ASP    OD1  699   7.632   7.393   5.857 -0.1466  0.0934  0.0612
  408ASP    OD2  700   7.583   7.332   5.661 -0.0098  0.4408 -0.0958
  408ASP      C  701   7.786   7.575   5.516  0.3590  0.2193 -0.3857
  408ASP      O  702   7.714   7.566   5.415  0.2511 -0.2564  0.2008
  409LEU      N  703   7.803   7.683   5.594 -0.1240 -0.5677 -0.4225
  409LEU      H  704   7.872   7.683   5.668 -1.8076  0.3850  1.2439
  409LEU     CA  705   7.737   7.814   5.564 -0.1636 -0.2433  0.3727
  409LEU     HA  706   7.633   7.785   5.550 -0.1937 -0.2324  0.5715
  409LEU     CB  707   7.759   7.920   5.674  0.7823 -0.5035  0.2278
  409LEU    HB1  708   7.867   7.927   5.690  0.8026 -2.2180  1.0863
  409LEU    HB2  709   7.726   8.021   5.648  0.7159  0.0317  2.2459
  409LEU     CG  710   7.683   7.885   5.807 -0.2657 -0.3667  0.1623
  409LEU     HG  711   7.709   7.781   5.823 -0.6237 -0.3084  1.1991
  409LEU    CD1  712   7.733   7.972   5.926 -0.3975  0.4095  0.1780
  409LEU   HD11  713   7.712   8.078   5.910  0.5660  0.5767 -0.0995
  409LEU   HD12  714   7.689   7.942   6.020  0.3837  2.0512  1.1244
  409LEU   HD13  715   7.841   7.962   5.940 -0.3995 -2.2709 -1.0565
  409LEU    CD2  716   7.532   7.894   5.806 -0.7444 -0.1853 -0.0611
  409LEU   HD21  717   7.499   7.998   5.811 -0.6395  0.0967 -3.0625
  409LEU   HD22  718   7.499   7.847   5.713 -1.9178 -2.0999  1.2568
  409LEU   HD23  719   7.498   7.834   5.890  1.1879  2.0020  2.4357
  409LEU      C  720   7.770   7.868   5.421  0.0108 -0.4845  0.2948
  409LEU      O  721   7.675   7.920   5.353 -0.7072  0.4444 -0.1025
  410LEU      N  722   7.894   7.842   5.372  0.2688  0.3579 -0.0568
  410LEU      H  723   7.974   7.803   5.421 -0.1735  1.0083  1.2393
  410LEU     CA  724   7.932   7.863   5.229  0.8630  0.2186 -0.4813
  410LEU     HA  725   7.893   7.964   5.215 -1.0078 -0.4039 -0.1215
  410LEU     CB  726   8.080   7.847   5.193 -0.4119 -0.2133 -0.5897
  410LEU    HB1  727   8.120   7.749   5.218  2.2545  0.4876 -1.8521
  410LEU    HB2  728   8.085   7.864   5.086  0.3943  0.1341 -0.4984
  410LEU     CG  729   8.183   7.952   5.256  0.0288  0.2517  0.1309
  410LEU     HG  730   8.162   7.974   5.360 -0.0373  2.2780 -0.2769
  410LEU    CD1  731   8.325   7.918   5.229 -1.1863  0.4330  0.1482
  410LEU   HD11  732   8.364   7.857   5.311  0.7311  0.1267 -0.9296
  410LEU   HD12  733   8.344   7.871   5.132 -0.1654 -1.5286  1.2240
  410LEU   HD13  734   8.390   8.006   5.231  1.2572 -1.2575  0.9978
  410LEU    CD2  735   8.162   8.091   5.185 -0.7695 -0.2803  0.0477
  410LEU   HD21  736   8.183   8.084   5.078  1.7531  0.4597  0.4261
  410LEU   HD22  737   8.058   8.120   5.196 -0.9418 -0.8664 -0.0103
  410LEU   HD23  738   8.233   8.165   5.221  1.8555 -1.4407 -2.3794
  410LEU      C  739   7.843   7.777   5.136  0.0181 -0.8813 -0.6426
  410LEU      O  740   7.786   7.833   5.042  0.4332 -0.3244 -0.4217
  411THR      N  741   7.842   7.644   5.148 -0.0380  0.3625  0.7386
  411THR      H  742   7.882   7.620   5.238 -0.0260  0.4430  0.7549
  411THR     CA  743   7.760   7.542   5.070 -0.1542 -0.7521 -0.2890
  411THR     HA  744   7.797   7.546   4.968  0.0079 -0.1481 -0.2089
  411THR     CB  745   7.794   7.401   5.113  0.5355 -0.3354  0.1617
  411THR     HB  746   7.748   7.395   5.212  0.5317 -1.3988  0.1018
  411THR    OG1  747   7.937   7.380   5.123 -0.3315 -0.6953  0.4300
  411THR    HG1  748   7.975   7.443   5.183 -0.8695  0.8095 -0.7432
  411THR    CG2  749   7.747   7.296   5.017  0.3975  0.6531  0.0657
  411THR   HG21  750   7.641   7.310   4.996  0.0807  0.2511  1.2927
  411THR   HG22  751   7.798   7.303   4.921  1.9947 -1.9291  0.6228
  411THR   HG23  752   7.771   7.193   5.044 -0.9036  0.0174 -1.0842
  411THR      C  753   7.607   7.584   5.070  0.6290 -0.5227 -0.0539
  411THR      O  754   7.542   7.562   4.964  0.4105 -0.1184  0.2992
  412GLY      N  755   7.560   7.647   5.179  0.6323  0.6783  0.2459
  412GLY      H  756   7.618   7.662   5.260  0.2812 -0.0132  0.6385
  412GLY     CA  757   7.419   7.667   5.211  0.4327  0.3375 -1.2430
  412GLY    HA1  758   7.354   7.583   5.189 -0.2530  0.8008 -1.0389
  412GLY    HA2  759   7.421   7.670   5.320 -1.1915  0.7202 -1.1943
  412GLY      C  760   7.370   7.796   5.155  0.0596  0.8624  0.3160
  412GLY      O  761   7.248   7.818   5.144  0.1753 -0.0659  0.1433
  413SER      N  762   7.464   7.885   5.119  0.0715 -0.0926  0.1023
  413SER      H  763   7.561   7.867   5.142  0.0774  1.7175  1.8112
  413SER     CA  764   7.443   8.013   5.058 -0.7133  0.6992 -0.3647
  413SER     HA  765   7.362   8.061   5.112  0.4441  3.4441 -0.9195
  413SER     CB  766   7.559   8.110   5.071 -0.2352 -0.2793 -0.4465
  413SER    HB1  767   7.651   8.069   5.029  0.4068  1.5344 -0.9331
  413SER    HB2  768   7.539   8.200   5.013 -0.0609 -0.8898 -1.4729
  413SER     OG  769   7.574   8.148   5.206  0.2042 -0.3143  0.8190
  413SER     HG  770   7.608   8.069   5.245  1.0421  0.7847  2.4411
  413SER      C  771   7.422   7.995   4.912 -0.2024 -0.7079 -0.1323
  413SER      O  772   7.344   8.072   4.851 -0.4281  0.2304  0.1208
  414MET      N  773   7.507   7.905   4.849 -0.2567  0.3777  0.1073
  414MET      H  774   7.562   7.849   4.912 -0.8435 -1.8523 -1.2507
  414MET     CA  775   7.534   7.880   4.708  0.3421 -0.4902  0.0954
  414MET     HA  776   7.605   7.953   4.668 -0.2947 -0.4940 -1.0719
  414MET     CB  777   7.597   7.737   4.702  0.2241 -0.5212 -0.2940
  414MET    HB1  778   7.674   7.718   4.777  1.1062 -1.3352 -1.3706
  414MET    HB2  779   7.524   7.657   4.707  0.2187 -0.5093 -0.1842
  414MET     CG  780   7.674   7.705   4.570  0.0259  0.4647 -0.3072
  414MET    HG1  781   7.599   7.710   4.491 -1.5006  0.7809  1.1024
  414MET    HG2  782   7.753   7.778   4.555  1.9135 -1.1964  1.0742
  414MET     SD  783   7.745   7.540   4.546  0.0594  0.2982 -0.1279
  414MET     CE  784   7.888   7.581   4.436  0.0030  0.0797  0.0196
  414MET    HE1  785   7.972   7.605   4.502 -1.2931  3.8122  0.5203
  414MET    HE2  786   7.911   7.497   4.370  0.5397 -1.3759  1.9384
  414MET    HE3  787   7.873   7.672   4.379 -3.7975  1.3134  2.6056
  414MET      C  788   7.411   7.902   4.614  0.0842  0.4509 -0.3352
  414MET      O  789   7.411   7.984   4.524  0.1791  0.2689  0.0396
  415GLU      N  790   7.299   7.827   4.637  0.0191 -0.6501  0.1643
  415GLU      H  791   7.306   7.765   4.716 -1.5175  0.8895  1.6010
  415GLU     CA  792   7.167   7.832   4.569  0.1412  0.5720 -0.3239
  415GLU     HA  793   7.190   7.797   4.468  0.1466  1.4244 -0.6253
  415GLU     CB  794   7.086   7.725   4.652 -0.5351  0.6284 -0.0693
  415GLU    HB1  795   7.143   7.633   4.660 -0.9291  0.3263 -0.6474
  415GLU    HB2  796   7.061   7.763   4.751 -2.9976  0.2349 -0.4595
  415GLU     CG  797   6.939   7.697   4.592  0.0786 -0.2047 -0.0902
  415GLU    HG1  798   6.883   7.790   4.577 -3.3551 -1.9765  0.7617
  415GLU    HG2  799   6.952   7.651   4.494  2.7733 -0.0270  0.1253
  415GLU     CD  800   6.855   7.603   4.671  0.0015  0.3310  0.2944
  415GLU    OE1  801   6.776   7.654   4.752 -1.2496 -0.3602  0.3815
  415GLU    OE2  802   6.874   7.478   4.652  0.1271  0.4664 -0.2428
  415GLU      C  803   7.098   7.968   4.566  0.6717  0.2780  0.0056
  415GLU      O  804   7.035   8.001   4.467 -0.1993  0.2267  0.2547
  416ILE      N  805   7.123   8.053   4.671 -0.3242  0.5442  0.1508
  416ILE      H  806   7.185   8.014   4.740 -1.1412 -1.0574  0.0248
  416ILE     CA  807   7.069   8.191   4.683  0.5792 -0.0704  0.7880
  416ILE     HA  808   6.983   8.207   4.617  1.3999  0.2889 -0.2306
  416ILE     CB  809   7.014   8.231   4.823 -0.2582  0.1919 -0.8617
  416ILE     HB  810   6.994   8.338   4.814 -1.1839 -0.0232 -1.5160
  416ILE    CG1  811   7.116   8.219   4.937 -0.8333 -0.3286  0.6779
  416ILE   HG11  812   7.125   8.117   4.972 -0.3585 -1.3387 -2.1572
  416ILE   HG12  813   7.212   8.255   4.898 -2.8637  1.2634 -3.5186
  416ILE    CG2  814   6.877   8.166   4.853 -0.0958 -0.0518 -0.5894
  416ILE   HG21  815   6.807   8.197   4.775 -1.0104 -0.4897  0.0428
  416ILE   HG22  816   6.876   8.058   4.865 -0.7262  0.0384  0.1801
  416ILE   HG23  817   6.843   8.199   4.951  0.0305 -2.7727  0.4590
  416ILE     CD  818   7.075   8.287   5.068  0.2671 -0.4388 -0.0148
  416ILE    HD1  819   7.150   8.261   5.143  0.1150  0.9317  0.6505
  416ILE    HD2  820   7.074   8.395   5.055 -1.3703 -0.7138 -2.9250
  416ILE    HD3  821   6.988   8.235   5.108 -1.6178  0.6146 -2.5082
  416ILE      C  822   7.179   8.292   4.640  0.8156  0.3160  0.3637
  416ILE      O  823   7.155   8.414   4.624 -0.3515 -0.3168  0.0481
  417ILE      N  824   7.305   8.247   4.617  0.6429 -0.1917  0.7233
  417ILE      H  825   7.341   8.158   4.646 -3.2470 -1.7729  1.3946
  417ILE     CA  826   7.400   8.329   4.544 -0.3544  0.3680  0.5204
  417ILE     HA  827   7.374   8.435   4.551 -1.6480  0.0165  1.4378
  417ILE     CB  828   7.548   8.306   4.591 -0.9198  0.3352  0.2319
  417ILE     HB  829   7.570   8.203   4.561 -0.4872  0.3763  0.4070
  417ILE    CG1  830   7.567   8.313   4.743  0.2204 -0.5683  0.1529
  417ILE   HG11  831   7.515   8.227   4.785 -0.6432 -0.5735 -0.8713
  417ILE   HG12  832   7.672   8.298   4.767  0.4646  0.1259 -0.4273
  417ILE    CG2  833   7.658   8.399   4.529 -0.8538 -0.3405  0.4593
  417ILE   HG21  834   7.651   8.507   4.542  2.7843  0.0436  0.2618
  417ILE   HG22  835   7.753   8.368   4.571 -0.0777 -1.2242 -1.7856
  417ILE   HG23  836   7.665   8.398   4.420 -0.8770 -0.2016  0.4556
  417ILE     CD  837   7.525   8.442   4.798  1.0306  0.1193 -0.4636
  417ILE    HD1  838   7.421   8.463   4.773  0.9896  0.6496  0.1253
  417ILE    HD2  839   7.519   8.439   4.907  0.6371  0.7245 -0.4631
  417ILE    HD3  840   7.595   8.518   4.765  0.6546  0.2683 -0.9283
  417ILE      C  841   7.397   8.303   4.390 -0.1129 -0.5096 -0.2150
  417ILE      O  842   7.433   8.390   4.314  0.1690 -0.9642 -0.1544
  418ARG      N  843   7.349   8.192   4.336 -1.0592  0.0191  0.0201
  418ARG      H  844   7.321   8.123   4.404  1.2741 -0.2337  0.8111
  418ARG     CA  845   7.337   8.140   4.201  0.6567 -0.5812  0.4884
  418ARG     HA  846   7.384   8.211   4.133 -0.9000  0.2214  0.1972
  418ARG     CB  847   7.389   7.995   4.195  0.0953  0.2874 -0.8723
  418ARG    HB1  848   7.353   7.928   4.273  0.2919  1.0490 -0.1117
  418ARG    HB2  849   7.353   7.963   4.097  0.9179  2.0740 -1.7994
  418ARG     CG  850   7.543   7.990   4.189  0.0308 -0.3017 -0.4720
  418ARG    HG1  851   7.580   8.071   4.126 -0.2372  0.0106 -0.2289
  418ARG    HG2  852   7.587   8.019   4.284 -0.8126  0.4286 -0.2960
  418ARG     CD  853   7.610   7.850   4.168  0.4674 -0.3889  0.5785
  418ARG    HD1  854   7.634   7.793   4.258  1.5928 -1.7636 -0.5519
  418ARG    HD2  855   7.551   7.785   4.104 -0.2764  0.8205  0.0158
  418ARG     NE  856   7.739   7.866   4.100  0.5019 -0.4175  0.8007
  418ARG     HE  857   7.812   7.900   4.162  1.4439  1.3016 -1.1180
  418ARG     CZ  858   7.756   7.858   3.970 -0.1103  0.1276 -0.1806
  418ARG    NH1  859   7.665   7.833   3.877 -0.1066  0.5160 -0.1153
  418ARG   HH11  860   7.568   7.826   3.904  0.0092  2.3054  0.9053
  418ARG   HH12  861   7.679   7.816   3.778  0.0805  0.2805 -0.0494
  418ARG    NH2  862   7.881   7.872   3.920  0.3719 -0.2786 -0.5708
  418ARG   HH21  863   7.942   7.905   3.994 -1.2226  0.7460  0.3691
  418ARG   HH22  864   7.904   7.872   3.822 -1.8572  3.4780 -1.2995
  418ARG      C  865   7.191   8.146   4.166  0.3657 -0.1835  0.9860
  418ARG      O  866   7.146   8.101   4.059 -0.0377  0.9260  0.1438
  419GLY      N  867   7.104   8.187   4.258 -0.2167  0.2803 -0.3774
  419GLY      H  868   7.140   8.217   4.347 -0.7776  0.1709 -0.1157
  419GLY     CA  869   6.959   8.197   4.245 -0.2790  0.7468  0.0261
  419GLY    HA1  870   6.918   8.144   4.159 -1.6573  2.2415 -0.2949
  419GLY    HA2  871   6.914   8.137   4.323  2.5883 -0.9618  0.4977
  419GLY      C  872   6.905   8.339   4.253  0.4713  0.6672  0.0614
  419GLY      O  873   6.787   8.352   4.213  0.0008  0.4652 -0.3188
  420TRP      N  874   6.983   8.435   4.293  0.2165 -0.2203  0.4206
  420TRP      H  875   7.081   8.415   4.303  0.4900  0.7846 -0.0795
  420TRP     CA  876   6.946   8.573   4.309 -0.0063  0.8569  0.3371
  420TRP     HA  877   6.857   8.586   4.370  0.3034  1.5866  0.6521
  420TRP     CB  878   7.065   8.656   4.375  0.5751 -0.4763 -0.5549
  420TRP    HB1  879   7.133   8.599   4.439  0.9938  1.1766  0.5521
  420TRP    HB2  880   7.144   8.691   4.308  2.1045 -1.2554  0.7468
  420TRP     CG  881   7.020   8.779   4.456  0.3124 -0.4934 -0.1754
  420TRP    CD1  882   6.980   8.784   4.587 -0.1045 -0.4847 -0.2348
  420TRP    HD1  883   6.984   8.702   4.657 -2.0508 -0.0585  0.4628
  420TRP    CD2  884   7.019   8.918   4.408  0.1523  0.6385 -0.2580
  420TRP    NE1  885   6.952   8.918   4.620  0.6784  0.3940 -0.3830
  420TRP    HE1  886   6.921   8.955   4.709  1.0174  2.4489 -1.0733
  420TRP    CE2  887   6.969   8.998   4.514 -0.3583 -0.3973  0.4358
  420TRP    CE3  888   7.046   8.980   4.282  0.3980 -0.2433 -0.4818
  420TRP    HE3  889   7.086   8.924   4.199  1.4134  0.3994 -0.4501
  420TRP    CZ2  890   6.952   9.136   4.489  0.5877 -0.4356  0.1543
  420TRP    HZ2  891   6.911   9.194   4.570 -0.8175 -1.9378  0.5779
  420TRP    CZ3  892   7.023   9.120   4.261  0.3135  0.7796  0.0102
  420TRP    HZ3  893   7.043   9.161   4.163  1.9418  2.0201  0.8132
  420TRP    CH2  894   6.974   9.196   4.367  0.0853 -0.1340  0.0843
  420TRP    HH2  895   6.972   9.304   4.363 -3.4520 -0.0640  0.4375
  420TRP      C  896   6.914   8.632   4.173  0.0054 -0.1275  0.6793
  420TRP      O  897   6.822   8.711   4.158  0.0268 -0.2915  0.2554
  421ALA      N  898   6.993   8.603   4.066 -0.5722 -0.0811  0.0295
  421ALA      H  899   7.070   8.541   4.082  0.7674  1.0179 -1.8522
  421ALA     CA  900   6.999   8.682   3.947  0.0505 -0.3554 -0.6529
  421ALA     HA  901   6.978   8.786   3.974 -2.2006 -0.9071 -0.0664
  421ALA     CB  902   7.125   8.655   3.869 -0.7176 -0.0708 -0.8191
  421ALA    HB1  903   7.141   8.732   3.794 -0.1145  0.0388 -0.5827
  421ALA    HB2  904   7.208   8.663   3.939 -0.2379 -1.3726 -1.2144
  421ALA    HB3  905   7.129   8.555   3.827 -0.6630  0.0252 -1.0436
  421ALA      C  906   6.885   8.655   3.851 -0.0140  0.8406  0.5853
  421ALA      O  907   6.867   8.743   3.766 -0.1308  0.0192 -0.1583
  422GLU      N  908   6.807   8.548   3.875  0.2729 -0.0301  0.1857
  422GLU      H  909   6.840   8.483   3.945 -0.6223 -0.7635 -0.0422
  422GLU     CA  910   6.682   8.514   3.799 -0.5090  0.2284 -0.3355
  422GLU     HA  911   6.716   8.487   3.699 -0.1006  0.7718 -0.3441
  422GLU     CB  912   6.629   8.383   3.872 -0.4507  0.4312 -0.1617
  422GLU    HB1  913   6.717   8.323   3.892 -0.3522  1.2669  2.2729
  422GLU    HB2  914   6.580   8.408   3.967  0.7735  0.5940  0.4511
  422GLU     CG  915   6.519   8.300   3.798 -0.5798 -0.3690 -0.2163
  422GLU    HG1  916   6.496   8.203   3.843  0.3640  0.5992  2.5159
  422GLU    HG2  917   6.424   8.354   3.804  0.6084  1.8460 -0.4062
  422GLU     CD  918   6.552   8.274   3.654  0.2027  0.0745 -0.1092
  422GLU    OE1  919   6.666   8.218   3.628  0.3657 -0.5602 -0.2614
  422GLU    OE2  920   6.476   8.307   3.562  0.1015  0.4210 -0.5539
  422GLU      C  921   6.572   8.625   3.800 -0.2063  0.3164 -0.2216
  422GLU      O  922   6.473   8.621   3.728  0.3900 -0.1554  0.4457
  423LYS      N  923   6.597   8.731   3.880  0.2275  0.5559  0.1003
  423LYS      H  924   6.677   8.713   3.939 -0.8425 -0.7930  1.1991
  423LYS     CA  925   6.522   8.845   3.925  0.1142  0.2298  0.2941
  423LYS     HA  926   6.419   8.839   3.890 -0.8798 -1.7157  3.1681
  423LYS     CB  927   6.510   8.843   4.082 -0.3061 -0.1094  0.2213
  423LYS    HB1  928   6.613   8.852   4.115 -0.0632  0.3095 -0.6132
  423LYS    HB2  929   6.461   8.935   4.114  0.1083 -0.3536  1.6140
  423LYS     CG  930   6.431   8.721   4.128 -0.4083  0.0010 -0.8460
  423LYS    HG1  931   6.345   8.748   4.188 -0.1631 -1.2032  0.0809
  423LYS    HG2  932   6.384   8.668   4.045  0.8187  1.4824 -2.5606
  423LYS     CD  933   6.517   8.619   4.205 -0.2170 -0.2035 -0.1002
  423LYS    HD1  934   6.602   8.599   4.141  0.6058  1.2088  0.5005
  423LYS    HD2  935   6.550   8.664   4.298 -2.1555  1.2269 -0.0262
  423LYS     CE  936   6.440   8.487   4.231  0.2983  0.6657 -0.2987
  423LYS    HE1  937   6.345   8.504   4.281 -0.2768 -1.1438 -0.7270
  423LYS    HE2  938   6.424   8.439   4.135  2.5406 -1.3047  0.2129
  423LYS     NZ  939   6.527   8.397   4.311  0.6646  0.2340  0.1282
  423LYS    HZ1  940   6.621   8.392   4.275  0.6375 -0.4042  0.1314
  423LYS    HZ2  941   6.525   8.412   4.411 -0.6905  3.7919 -0.3085
  423LYS    HZ3  942   6.479   8.309   4.295  0.1596  0.8224 -1.9887
  423LYS      C  943   6.586   8.980   3.879  0.4321  0.1183  0.7493
  423LYS      O  944   6.517   9.084   3.890  0.2457  0.1845  0.5034
  424ILE      N  945   6.711   8.978   3.834  0.2932  0.1027 -0.0988
  424ILE      H  946   6.748   8.887   3.811 -0.4505 -0.3670  0.5048
  424ILE     CA  947   6.776   9.089   3.766  0.7659 -0.4423 -0.1239
  424ILE     HA  948   6.758   9.175   3.830 -0.7520 -0.5902 -0.3069
  424ILE     CB  949   6.930   9.068   3.764 -0.2263  0.2984  0.7704
  424ILE     HB  950   6.944   8.968   3.722 -0.0291  0.6750 -0.0667
  424ILE    CG1  951   6.980   9.067   3.909  0.5612 -0.2949 -0.2720
  424ILE   HG11  952   6.954   9.163   3.954  0.9500  0.8687 -2.3991
  424ILE   HG12  953   6.924   8.999   3.973 -1.7555 -1.2400 -3.1078
  424ILE    CG2  954   7.002   9.157   3.664  0.0943  0.5288  0.7693
  424ILE   HG21  955   6.965   9.148   3.562  2.9700 -1.3235 -0.2420
  424ILE   HG22  956   7.007   9.257   3.707 -0.9781  0.9213  0.0237
  424ILE   HG23  957   7.109   9.136   3.660  0.1988  1.1368  0.2809
  424ILE     CD  958   7.126   9.037   3.922 -0.2456 -0.3537  0.2317
  424ILE    HD1  959   7.194   9.121   3.910  0.4208 -0.7352  1.1931
  424ILE    HD2  960   7.150   8.995   4.020  0.1336 -1.4871 -0.3210
  424ILE    HD3  961   7.151   8.950   3.861 -0.1591  0.6830 -1.2557
  424ILE      C  962   6.718   9.091   3.625 -0.7953 -1.0890 -0.1182
  424ILE      O  963   6.722   8.987   3.561 -0.1716  0.1256  0.4119
  425PRO      N  964   6.663   9.202   3.565 -0.2348  0.2896  0.0553
  425PRO     CA  965   6.606   9.199   3.430  0.5804 -0.1898 -0.4840
  425PRO     HA  966   6.545   9.109   3.420  0.0601  0.1756 -0.6561
  425PRO     CB  967   6.502   9.315   3.421  0.6493 -0.4044  0.5908
  425PRO    HB1  968   6.478   9.360   3.325 -1.3129 -0.1998  1.1363
  425PRO    HB2  969   6.405   9.282   3.456 -1.5281  0.1807 -4.1779
  425PRO     CG  970   6.562   9.416   3.529 -0.4908  0.0895 -0.3805
  425PRO    HG1  971   6.630   9.485   3.479  0.8779 -1.6951 -1.0904
  425PRO    HG2  972   6.478   9.475   3.566 -0.2266  1.7674 -2.2527
  425PRO     CD  973   6.637   9.329   3.638 -0.9586  0.5122 -0.3826
  425PRO    HD1  974   6.728   9.378   3.673 -0.3893 -0.0585 -1.0269
  425PRO    HD2  975   6.564   9.310   3.716 -0.7589  1.0385 -0.0622
  425PRO      C  976   6.715   9.213   3.323 -0.0128  0.0686 -0.1405
  425PRO      O  977   6.776   9.322   3.308  0.4742 -0.1740 -0.8753
  426GLY      N  978   6.744   9.101   3.254 -0.1377  0.5327 -0.0283
  426GLY      H  979   6.678   9.025   3.264  1.0430 -0.6602 -0.8871
  426GLY     CA  980   6.848   9.098   3.144  0.0548 -0.4905  0.2538
  426GLY    HA1  981   6.797   9.088   3.049 -0.0851  0.8038  0.1812
  426GLY    HA2  982   6.911   9.187   3.140 -1.4554  0.7930  2.4303
  426GLY      C  983   6.945   8.985   3.159  0.6973  0.3843  0.1616
  426GLY      O  984   7.006   8.939   3.065 -0.3074 -0.2566  0.2062
  427PHE      N  985   6.959   8.931   3.279  0.3937 -0.2437 -0.6651
  427PHE      H  986   6.893   8.969   3.346  0.9584  1.6518 -1.1482
  427PHE     CA  987   7.059   8.829   3.318  0.4217  0.5974  0.0793
  427PHE     HA  988   7.156   8.866   3.286  0.0400  1.8596  0.3091
  427PHE     CB  989   7.047   8.813   3.474 -0.3904 -0.2481  0.5556
  427PHE    HB1  990   7.036   8.908   3.527  0.5803  0.0064  0.3279
  427PHE    HB2  991   6.965   8.743   3.492 -0.4194 -0.2236  0.5181
  427PHE     CG  992   7.177   8.758   3.526  0.0018  0.3326 -0.4518
  427PHE    CD1  993   7.284   8.844   3.570 -0.7844 -0.3070  0.1108
  427PHE    HD1  994   7.261   8.949   3.559  1.5003  0.3169  0.7168
  427PHE    CD2  995   7.205   8.615   3.540  0.1358 -0.7934 -0.0430
  427PHE    HD2  996   7.131   8.540   3.514 -0.1420 -0.5623  0.0809
  427PHE    CE1  997   7.410   8.792   3.608  0.5859 -0.5939  0.3205
  427PHE    HE1  998   7.490   8.864   3.616  0.0201  0.6883 -3.7190
  427PHE    CE2  999   7.325   8.568   3.595 -0.0668 -0.3264  0.7508
  427PHE    HE2 1000   7.341   8.463   3.615  0.7274 -0.6409 -1.3503
  427PHE     CZ 1001   7.430   8.653   3.625 -0.9192 -0.2159  0.5210
  427PHE     HZ 1002   7.517   8.609   3.672 -1.7327 -0.0895  2.1941
  427PHE      C 1003   7.027   8.694   3.253 -0.3996  0.0372  0.5610
  427PHE      O 1004   7.127   8.625   3.224  0.7945  0.1668  0.0083
  428ALA      N 1005   6.899   8.664   3.219 -0.3640 -0.0982  0.3370
  428ALA      H 1006   6.831   8.733   3.248  1.1537  1.5541  0.0860
  428ALA     CA 1007   6.841   8.546   3.151  0.0178  0.1071 -0.2851
  428ALA     HA 1008   6.859   8.462   3.218 -0.7275  0.9009  0.9368
  428ALA     CB 1009   6.693   8.575   3.142 -0.2822  0.1503 -0.3723
  428ALA    HB1 1010   6.645   8.510   3.069 -0.2260 -1.0737  0.6529
  428ALA    HB2 1011   6.643   8.578   3.239 -2.5348  0.7315 -1.4962
  428ALA    HB3 1012   6.675   8.673   3.099 -0.6052 -0.4104 -1.5410
  428ALA      C 1013   6.906   8.532   3.015  0.8654 -0.1132 -0.2012
  428ALA      O 1014   6.928   8.420   2.971 -0.2066 -0.0662 -0.4586
  429ASP      N 1015   6.938   8.644   2.948  0.0355 -0.1592  0.3661
  429ASP      H 1016   6.914   8.732   2.991 -2.6505  0.2372 -1.6672
  429ASP     CA 1017   6.984   8.661   2.807 -0.1634 -0.0243  0.5176
  429ASP     HA 1018   6.936   8.585   2.745  0.4271 -0.4967  0.6382
  429ASP     CB 1019   6.916   8.796   2.766  0.0651  0.4075  0.0166
  429ASP    HB1 1020   6.816   8.759   2.745  0.4611 -0.8524  0.2845
  429ASP    HB2 1021   6.904   8.866   2.849  0.8635 -0.6942  1.0972
  429ASP     CG 1022   6.980   8.875   2.646 -0.6187  0.7078  0.3266
  429ASP    OD1 1023   7.065   8.962   2.663 -0.1677  0.0559 -0.0406
  429ASP    OD2 1024   6.950   8.844   2.527  0.3845 -0.2250  0.0813
  429ASP      C 1025   7.137   8.667   2.800  0.1840 -0.7239  0.3650
  429ASP      O 1026   7.190   8.660   2.689  0.0575 -0.2779  0.3149
  430LEU      N 1027   7.210   8.682   2.915  0.5810 -0.3020  0.3275
  430LEU      H 1028   7.146   8.685   2.993 -0.2795  0.9204 -0.3941
  430LEU     CA 1029   7.350   8.659   2.923 -0.4590  0.2710 -0.5306
  430LEU     HA 1030   7.392   8.707   2.835  0.5909  0.0976 -0.1411
  430LEU     CB 1031   7.405   8.702   3.064 -0.6831  0.2934 -0.1178
  430LEU    HB1 1032   7.371   8.635   3.142  1.4239 -0.5295  0.1627
  430LEU    HB2 1033   7.507   8.667   3.049 -1.3023 -1.7620  0.2166
  430LEU     CG 1034   7.410   8.859   3.106  0.6453  0.4661 -0.0278
  430LEU     HG 1035   7.304   8.883   3.113  0.3485 -0.9002  0.3823
  430LEU    CD1 1036   7.467   8.879   3.244  0.0268 -0.3153  0.0750
  430LEU   HD11 1037   7.421   8.810   3.316  1.0654 -0.8602  0.2396
  430LEU   HD12 1038   7.575   8.865   3.244  0.4798  2.2261  2.7252
  430LEU   HD13 1039   7.447   8.974   3.294  0.8882  0.0173 -0.1863
  430LEU    CD2 1040   7.465   8.961   3.005  0.6486  0.5378  0.2770
  430LEU   HD21 1041   7.572   8.981   3.010  1.2903 -2.0767 -1.1230
  430LEU   HD22 1042   7.448   8.939   2.900 -0.0931  3.0348 -0.1937
  430LEU   HD23 1043   7.412   9.055   3.021 -0.9163 -0.2556 -0.0848
  430LEU      C 1044   7.370   8.505   2.911  0.4797 -0.2866  0.3029
  430LEU      O 1045   7.287   8.425   2.953  0.4147 -0.3213 -0.5546
  431PRO      N 1046   7.467   8.459   2.831 -0.3686 -0.2513  0.0412
  431PRO     CA 1047   7.491   8.313   2.802  0.1872  0.7486 -0.1278
  431PRO     HA 1048   7.395   8.272   2.768  0.9996 -2.0043  0.6575
  431PRO     CB 1049   7.598   8.303   2.693  0.1517  0.0735  0.0116
  431PRO    HB1 1050   7.677   8.229   2.708 -0.3267 -0.4932 -0.2084
  431PRO    HB2 1051   7.538   8.279   2.605 -2.4412  0.0858  1.6736
  431PRO     CG 1052   7.656   8.444   2.684 -0.1297 -0.2868 -0.1338
  431PRO    HG1 1053   7.749   8.458   2.739 -0.0941  1.4297 -0.5980
  431PRO    HG2 1054   7.671   8.472   2.580 -0.2066 -2.5687 -0.8165
  431PRO     CD 1055   7.568   8.540   2.764 -0.0508 -0.0311 -0.2865
  431PRO    HD1 1056   7.616   8.599   2.842 -2.5381  0.2987  1.1171
  431PRO    HD2 1057   7.528   8.608   2.689  1.9996  0.6079 -0.8431
  431PRO      C 1058   7.529   8.232   2.922 -0.0501  0.1417 -0.5286
  431PRO      O 1059   7.590   8.287   3.015  0.0885  0.0586 -0.0157
  432LYS      N 1060   7.500   8.099   2.921  0.0978  0.1830  0.4832
  432LYS      H 1061   7.441   8.070   2.844  1.3149 -0.1106 -0.3645
  432LYS     CA 1062   7.510   8.017   3.041  0.9820  0.6023  0.0535
  432LYS     HA 1063   7.461   8.071   3.122  1.4265  0.2837  0.5359
  432LYS     CB 1064   7.435   7.879   3.024 -0.4109  0.1439 -0.4040
  432LYS    HB1 1065   7.443   7.826   3.120  0.8009 -0.1629 -0.6608
  432LYS    HB2 1066   7.329   7.893   3.002 -0.2060  0.7739 -1.0052
  432LYS     CG 1067   7.471   7.806   2.895 -0.4094  0.7391 -0.7159
  432LYS    HG1 1068   7.423   7.861   2.815 -0.2969  1.2521 -0.4302
  432LYS    HG2 1069   7.578   7.822   2.880 -0.3777  0.5935 -0.6534
  432LYS     CD 1070   7.439   7.653   2.895 -0.9779 -0.3336 -0.6624
  432LYS    HD1 1071   7.482   7.609   2.985  0.0056  0.2844 -0.8134
  432LYS    HD2 1072   7.333   7.629   2.895 -0.9552 -0.4851 -1.7545
  432LYS     CE 1073   7.500   7.581   2.778  0.4897  0.5286  0.2317
  432LYS    HE1 1074   7.440   7.612   2.692 -0.9503  0.2399  1.1041
  432LYS    HE2 1075   7.604   7.592   2.748  0.3383 -2.1235 -1.5330
  432LYS     NZ 1076   7.465   7.434   2.792  0.1583  0.6003  0.0509
  432LYS    HZ1 1077   7.504   7.404   2.881 -0.9994  0.7956  0.6480
  432LYS    HZ2 1078   7.372   7.397   2.776  0.7451 -0.5552 -0.7695
  432LYS    HZ3 1079   7.523   7.389   2.724 -1.1760 -0.2940 -0.5368
  432LYS      C 1080   7.653   8.002   3.096 -0.5063 -0.0578  0.1725
  432LYS      O 1081   7.670   7.974   3.211 -0.3086  0.3797  0.1196
  433ALA      N 1082   7.758   7.999   3.011  0.7853 -0.6246  1.3213
  433ALA      H 1083   7.737   8.019   2.914  0.3240  0.3319  1.6130
  433ALA     CA 1084   7.889   7.988   3.065 -0.8992 -0.0931 -0.3545
  433ALA     HA 1085   7.896   7.908   3.139 -2.4466  0.9336  0.9879
  433ALA     CB 1086   7.990   7.967   2.960  0.3282 -0.7072  0.4820
  433ALA    HB1 1087   7.965   7.890   2.887 -1.0298  1.9193 -2.0151
  433ALA    HB2 1088   8.022   8.056   2.906 -2.3935  0.4273  0.6136
  433ALA    HB3 1089   8.091   7.949   2.998  0.5306 -2.8261 -0.8373
  433ALA      C 1090   7.935   8.125   3.131  0.1510  0.0283  0.7078
  433ALA      O 1091   8.020   8.125   3.217  0.6447  0.2336 -0.3807
  434ASP      N 1092   7.887   8.238   3.074 -0.0585  0.2789 -0.2964
  434ASP      H 1093   7.811   8.229   3.008  0.5647  1.3957 -1.1962
  434ASP     CA 1094   7.920   8.378   3.119 -1.0090  0.0386  0.2460
  434ASP     HA 1095   8.027   8.393   3.134 -1.2766  1.4441  0.8612
  434ASP     CB 1096   7.869   8.480   3.016 -0.3017 -0.1170  0.3255
  434ASP    HB1 1097   7.767   8.459   2.986 -0.9811  1.4598  1.3676
  434ASP    HB2 1098   7.848   8.575   3.065 -1.5825 -0.8264  1.2241
  434ASP     CG 1099   7.959   8.493   2.892  0.3365  1.0504  1.2557
  434ASP    OD1 1100   8.049   8.412   2.859  0.0309  0.1696 -0.3665
  434ASP    OD2 1101   7.940   8.593   2.826  0.5307  0.2014  0.4602
  434ASP      C 1102   7.859   8.404   3.255  0.2428  0.4405  0.0183
  434ASP      O 1103   7.913   8.468   3.342  0.1401 -0.0553 -0.1184
  435GLN      N 1104   7.740   8.351   3.275  0.4699 -0.0577 -0.6048
  435GLN      H 1105   7.697   8.305   3.196  0.3883  2.8191 -2.3508
  435GLN     CA 1106   7.668   8.364   3.405  0.6108  0.2609  0.0927
  435GLN     HA 1107   7.649   8.468   3.433  1.2328  0.3367  0.2530
  435GLN     CB 1108   7.531   8.294   3.387 -0.1183  0.0628 -0.5937
  435GLN    HB1 1109   7.551   8.195   3.346  0.0566 -0.5516  0.9235
  435GLN    HB2 1110   7.478   8.280   3.481 -0.3402  0.2008 -0.6955
  435GLN     CG 1111   7.432   8.371   3.292  0.3536 -0.0473  0.1254
  435GLN    HG1 1112   7.416   8.465   3.345  0.6736  0.3128 -0.4019
  435GLN    HG2 1113   7.466   8.405   3.194  1.9258 -0.1460  0.6145
  435GLN     CD 1114   7.300   8.289   3.283 -0.1904 -0.8521 -0.1998
  435GLN    OE1 1115   7.299   8.167   3.287 -0.1585 -0.1819  0.1547
  435GLN    NE2 1116   7.187   8.354   3.285  0.6240  0.2999 -0.6280
  435GLN   HE21 1117   7.190   8.454   3.271  0.2228  0.3932 -0.0826
  435GLN   HE22 1118   7.103   8.299   3.276  0.7834 -0.0348 -0.1363
  435GLN      C 1119   7.739   8.295   3.523  0.2030  0.4102  0.5004
  435GLN      O 1120   7.759   8.359   3.628  0.2444  0.2911  0.1040
  436ASP      N 1121   7.789   8.171   3.498 -0.1275 -0.2008  0.0350
  436ASP      H 1122   7.779   8.144   3.401  2.9954  1.8289 -1.0356
  436ASP     CA 1123   7.877   8.088   3.587  1.0605  0.0254  0.0852
  436ASP     HA 1124   7.812   8.059   3.669  0.1036  0.0264 -0.6505
  436ASP     CB 1125   7.920   7.959   3.501  0.0770 -0.7706 -0.1690
  436ASP    HB1 1126   7.837   7.894   3.472  0.3598 -2.0532  1.6824
  436ASP    HB2 1127   7.967   7.992   3.408  1.8210 -0.9463  0.6054
  436ASP     CG 1128   8.017   7.865   3.576 -0.1972 -0.0730 -0.2997
  436ASP    OD1 1129   7.984   7.828   3.688  0.0126  0.3581  0.1324
  436ASP    OD2 1130   8.126   7.838   3.526 -0.6218  0.2089 -1.2148
  436ASP      C 1131   8.001   8.162   3.648 -0.3823 -0.3925  0.4788
  436ASP      O 1132   8.031   8.148   3.765  0.1497 -0.6424  0.6002
  437LEU      N 1133   8.071   8.246   3.571 -0.3102 -0.2839 -0.2601
  437LEU      H 1134   8.041   8.250   3.475 -1.7723  0.0323  0.1911
  437LEU     CA 1135   8.184   8.330   3.614  0.3711 -0.6988  0.6878
  437LEU     HA 1136   8.245   8.276   3.686  1.4277  0.4658  0.7127
  437LEU     CB 1137   8.259   8.362   3.478  0.5264 -0.3704  0.1654
  437LEU    HB1 1138   8.177   8.407   3.422  0.6018 -2.2512 -1.5712
  437LEU    HB2 1139   8.331   8.442   3.493 -1.6981  1.8287 -0.3028
  437LEU     CG 1140   8.320   8.239   3.410 -0.0232 -0.1710  0.1092
  437LEU     HG 1141   8.252   8.155   3.397  1.1610 -0.8766 -1.9932
  437LEU    CD1 1142   8.354   8.272   3.268 -0.4743  0.0562 -0.9354
  437LEU   HD11 1143   8.422   8.358   3.274 -1.2879  0.7563 -1.4297
  437LEU   HD12 1144   8.411   8.189   3.226 -0.2430 -1.4281  2.0740
  437LEU   HD13 1145   8.267   8.305   3.212 -0.4873  3.2622  0.7211
  437LEU    CD2 1146   8.437   8.178   3.487 -0.1938  0.8458 -0.3125
  437LEU   HD21 1147   8.504   8.245   3.541 -0.0931  0.6798 -0.2299
  437LEU   HD22 1148   8.404   8.111   3.566 -1.8862 -0.0624 -1.7127
  437LEU   HD23 1149   8.508   8.120   3.427 -0.1461 -0.8907  1.3299
  437LEU      C 1150   8.142   8.459   3.692 -0.5645 -0.3641 -0.5773
  437LEU      O 1151   8.210   8.502   3.789 -0.2568  0.4997 -0.1435
  438LEU      N 1152   8.025   8.519   3.662  0.0065 -0.1633  0.8506
  438LEU      H 1153   7.961   8.483   3.592 -0.2502  0.1028  0.9465
  438LEU     CA 1154   7.968   8.627   3.743  0.2604 -0.1562  0.5766
  438LEU     HA 1155   8.041   8.703   3.771 -0.1706  0.4385  0.1202
  438LEU     CB 1156   7.854   8.693   3.665 -0.2368 -0.5107  0.2363
  438LEU    HB1 1157   7.779   8.616   3.649 -1.3075  0.6822 -0.6394
  438LEU    HB2 1158   7.801   8.767   3.725  2.8398  1.3274  0.9377
  438LEU     CG 1159   7.895   8.764   3.535 -0.3851 -0.0638 -0.0638
  438LEU     HG 1160   7.950   8.685   3.483  1.2396  0.6330  0.5196
  438LEU    CD1 1161   7.765   8.795   3.451 -0.3095  0.2539 -0.5977
  438LEU   HD11 1162   7.709   8.875   3.500  1.3388  1.4971 -0.6499
  438LEU   HD12 1163   7.790   8.811   3.347 -0.5574 -2.2298 -1.1037
  438LEU   HD13 1164   7.703   8.706   3.467 -1.2815  1.2380  1.5175
  438LEU    CD2 1165   7.987   8.885   3.558  0.0972  0.0781 -0.0561
  438LEU   HD21 1166   7.978   8.959   3.480 -1.5157  0.4912  0.4865
  438LEU   HD22 1167   7.953   8.947   3.641  2.6332  0.4536  0.7934
  438LEU   HD23 1168   8.093   8.865   3.574  0.7980  2.8423 -0.7409
  438LEU      C 1169   7.911   8.588   3.878  0.7223 -0.2059 -0.2761
  438LEU      O 1170   7.889   8.678   3.957  0.2397  0.2331  0.4331
  439PHE      N 1171   7.898   8.459   3.893  0.2639 -0.2569  0.2902
  439PHE      H 1172   7.908   8.398   3.813  1.1528 -1.6874  1.4478
  439PHE     CA 1173   7.853   8.393   4.008 -0.0579  0.2616 -0.0945
  439PHE     HA 1174   7.800   8.463   4.073 -0.8493 -2.7346  2.7904
  439PHE     CB 1175   7.773   8.263   3.978 -0.2322 -0.3845 -0.6473
  439PHE    HB1 1176   7.822   8.209   3.897  1.8626 -0.7889  0.8044
  439PHE    HB2 1177   7.772   8.198   4.066  0.0173  3.0095  2.0690
  439PHE     CG 1178   7.628   8.290   3.944  0.3291  0.0445 -0.4986
  439PHE    CD1 1179   7.566   8.417   3.942 -0.3734 -0.1070  0.2075
  439PHE    HD1 1180   7.618   8.509   3.965  0.4875 -0.3709 -0.6233
  439PHE    CD2 1181   7.558   8.175   3.903  0.3976  0.4901  0.6719
  439PHE    HD2 1182   7.601   8.077   3.887 -2.4985 -0.7505 -0.1800
  439PHE    CE1 1183   7.431   8.428   3.904 -0.6241 -0.1079  0.2195
  439PHE    HE1 1184   7.381   8.524   3.903 -0.3533  0.0693 -1.6898
  439PHE    CE2 1185   7.425   8.183   3.858  0.2053 -0.0234  0.0228
  439PHE    HE2 1186   7.384   8.097   3.807  0.2071  0.7564 -1.3367
  439PHE     CZ 1187   7.359   8.309   3.867 -0.4254 -0.4686 -0.9591
  439PHE     HZ 1188   7.258   8.323   3.831 -0.6642 -0.7106 -0.3974
  439PHE      C 1189   7.980   8.347   4.082  0.6521 -0.6515  0.1922
  439PHE      O 1190   8.001   8.389   4.195  0.2060  0.0014  0.2586
  440GLU      N 1191   8.074   8.271   4.020  0.6171  0.1922 -0.4256
  440GLU      H 1192   8.045   8.238   3.930  2.2940  0.5260 -1.1259
  440GLU     CA 1193   8.182   8.203   4.092  0.0569  0.3867 -0.4846
  440GLU     HA 1194   8.142   8.155   4.182  2.2228  0.4057  0.5534
  440GLU     CB 1195   8.250   8.101   4.001 -0.1625  0.3338  0.1674
  440GLU    HB1 1196   8.174   8.058   3.936  0.7619 -0.2614 -0.5638
  440GLU    HB2 1197   8.333   8.127   3.935 -0.2145 -1.0002 -0.4756
  440GLU     CG 1198   8.291   7.972   4.072  0.1419  0.1737  0.5142
  440GLU    HG1 1199   8.342   7.908   4.001  0.0548  3.8779 -3.2798
  440GLU    HG2 1200   8.360   7.990   4.154  0.0294 -0.2549  0.7049
  440GLU     CD 1201   8.168   7.881   4.109  0.1964 -0.2351 -0.3308
  440GLU    OE1 1202   8.051   7.929   4.112 -0.4236 -0.7168 -0.3983
  440GLU    OE2 1203   8.197   7.760   4.125  0.0998 -0.1122 -0.1951
  440GLU      C 1204   8.295   8.287   4.142 -0.0079 -0.7021 -0.9357
  440GLU      O 1205   8.316   8.304   4.264 -0.3134 -0.3243  0.2985
  441SER      N 1206   8.354   8.365   4.049 -0.4934 -0.4640 -0.8577
  441SER      H 1207   8.322   8.355   3.954 -0.2206  0.5453 -1.0629
  441SER     CA 1208   8.456   8.468   4.072 -0.3776 -0.1088 -0.2075
  441SER     HA 1209   8.523   8.408   4.134 -0.2786  1.6618  1.5231
  441SER     CB 1210   8.539   8.492   3.941  0.3178  0.5197  0.2942
  441SER    HB1 1211   8.477   8.533   3.861  1.1586  0.4246 -0.4194
  441SER    HB2 1212   8.607   8.574   3.966  1.2799 -0.4753  1.0345
  441SER     OG 1213   8.603   8.379   3.884  0.1971 -0.0180 -0.2463
  441SER     HG 1214   8.598   8.381   3.789 -0.2197  2.3175 -0.2377
  441SER      C 1215   8.408   8.590   4.157  0.0324 -0.9124 -0.3247
  441SER      O 1216   8.483   8.687   4.175  0.5028  0.0459  0.2271
  442ALA      N 1217   8.279   8.590   4.201 -0.0753 -0.0606  0.0565
  442ALA      H 1218   8.207   8.527   4.169 -1.0159  0.9622  0.1046
  442ALA     CA 1219   8.219   8.679   4.295 -0.5528  0.3129 -0.5433
  442ALA     HA 1220   8.291   8.750   4.335 -0.6795  0.3999 -0.4682
  442ALA     CB 1221   8.109   8.774   4.230 -0.7735 -1.0049 -0.0858
  442ALA    HB1 1222   8.075   8.859   4.289  0.2726 -0.4265 -0.2997
  442ALA    HB2 1223   8.148   8.827   4.143 -0.6243  0.7044  0.9770
  442ALA    HB3 1224   8.020   8.715   4.208 -0.5155 -0.6495 -2.3247
  442ALA      C 1225   8.159   8.608   4.426 -0.4696 -0.7052 -0.1308
  442ALA      O 1226   8.100   8.684   4.505 -0.3167  0.0086  0.7667
  443PHE      N 1227   8.175   8.476   4.437 -0.3548  0.6452 -0.2491
  443PHE      H 1228   8.234   8.426   4.372 -2.6382  0.1428 -2.0684
  443PHE     CA 1229   8.112   8.394   4.543  0.3827  0.1597  0.0250
  443PHE     HA 1230   8.006   8.392   4.516  0.3315 -1.3826  0.2635
  443PHE     CB 1231   8.160   8.253   4.551 -0.5792  0.5086 -0.5115
  443PHE    HB1 1232   8.160   8.222   4.447  1.1077  2.3294 -1.1063
  443PHE    HB2 1233   8.259   8.259   4.596 -0.4841  0.0703 -0.6525
  443PHE     CG 1234   8.076   8.146   4.620  0.7482  0.2908  0.3301
  443PHE    CD1 1235   8.118   8.012   4.607 -0.2049 -0.6585 -0.1000
  443PHE    HD1 1236   8.209   7.999   4.551  0.6674 -1.6280  1.4727
  443PHE    CD2 1237   7.958   8.169   4.690  0.2870 -0.0884  0.1660
  443PHE    HD2 1238   7.917   8.269   4.697  2.4699  0.9654 -0.9433
  443PHE    CE1 1239   8.047   7.910   4.665 -0.7591  0.4954 -0.2727
  443PHE    HE1 1240   8.092   7.812   4.668 -0.7054  0.3601 -2.9007
  443PHE    CE2 1241   7.884   8.067   4.754 -1.2251 -0.4656  1.0428
  443PHE    HE2 1242   7.796   8.088   4.812 -0.7130  0.2995  1.5606
  443PHE     CZ 1243   7.935   7.937   4.745  0.1911 -0.1672 -0.0535
  443PHE     HZ 1244   7.895   7.859   4.808  4.0925 -1.1728  1.5173
  443PHE      C 1245   8.119   8.459   4.691  0.4441 -0.1789  0.1386
  443PHE      O 1246   8.022   8.473   4.763 -0.5880 -0.4091 -0.1852
  444LEU      N 1247   8.242   8.499   4.722  0.3927  0.5108 -0.3242
  444LEU      H 1248   8.313   8.502   4.649  1.4843  0.3165  0.7018
  444LEU     CA 1249   8.285   8.556   4.847  0.1675  0.5324  0.4319
  444LEU     HA 1250   8.229   8.505   4.926 -0.1261  0.5855  0.2566
  444LEU     CB 1251   8.439   8.523   4.873 -0.3123  0.1560  0.9460
  444LEU    HB1 1252   8.447   8.416   4.856  1.2995  0.5870 -1.4881
  444LEU    HB2 1253   8.499   8.576   4.799 -0.9854  0.6335  0.7296
  444LEU     CG 1254   8.477   8.554   5.016  0.9447 -0.4716  0.1634
  444LEU     HG 1255   8.453   8.659   5.031  0.6224 -0.6733  1.1026
  444LEU    CD1 1256   8.416   8.470   5.127 -0.6380  0.3164 -0.0316
  444LEU   HD11 1257   8.435   8.514   5.225  1.0431 -0.4326  0.0270
  444LEU   HD12 1258   8.308   8.464   5.124 -0.5621 -1.0048 -1.0027
  444LEU   HD13 1259   8.462   8.371   5.127  1.5157  1.2565  0.4264
  444LEU    CD2 1260   8.636   8.554   5.018  0.1140 -0.1301  0.1661
  444LEU   HD21 1261   8.653   8.579   5.123 -0.2587 -1.1372  0.4817
  444LEU   HD22 1262   8.664   8.453   4.989 -0.2521 -0.5117  1.1112
  444LEU   HD23 1263   8.670   8.636   4.956 -2.7061  1.0473  0.0281
  444LEU      C 1264   8.271   8.703   4.859 -1.1567 -0.5252  0.7582
  444LEU      O 1265   8.229   8.759   4.961  0.4731 -0.1196 -0.1951
  445GLU      N 1266   8.277   8.771   4.745 -0.1528  0.2241  0.5462
  445GLU      H 1267   8.285   8.716   4.661  1.2201  0.8394  0.2598
  445GLU     CA 1268   8.251   8.909   4.721 -0.4092 -0.3656  0.0195
  445GLU     HA 1269   8.321   8.961   4.786 -0.0837  0.5659 -1.0577
  445GLU     CB 1270   8.287   8.931   4.575 -0.6664 -0.8056  0.1741
  445GLU    HB1 1271   8.375   8.875   4.542  0.5732  2.8033 -3.6028
  445GLU    HB2 1272   8.208   8.901   4.505  1.7857 -1.3103 -2.5898
  445GLU     CG 1273   8.320   9.076   4.539 -0.5523 -0.0453  0.6924
  445GLU    HG1 1274   8.233   9.139   4.555  0.5235  1.4545  0.9086
  445GLU    HG2 1275   8.393   9.114   4.610 -0.7829 -1.6932  1.8850
  445GLU     CD 1276   8.386   9.092   4.401  0.5100 -0.2746 -0.0687
  445GLU    OE1 1277   8.481   9.019   4.372  0.0334 -0.1799 -0.3156
  445GLU    OE2 1278   8.345   9.180   4.323  0.0366  0.1403 -0.3686
  445GLU      C 1279   8.105   8.949   4.744  0.7656  0.1538 -0.0144
  445GLU      O 1280   8.072   9.052   4.811 -0.1667  0.6966  0.0139
  446LEU      N 1281   8.005   8.867   4.711 -0.2119 -0.6232 -0.6065
  446LEU      H 1282   8.032   8.783   4.662  2.3271 -1.8305  2.4557
  446LEU     CA 1283   7.859   8.882   4.738 -0.8632 -0.1377 -0.2919
  446LEU     HA 1284   7.831   8.988   4.740  2.5102  0.9186 -1.0265
  446LEU     CB 1285   7.797   8.807   4.624  1.0425 -0.9991 -0.2402
  446LEU    HB1 1286   7.830   8.703   4.620  0.6440 -1.2295  1.5440
  446LEU    HB2 1287   7.693   8.795   4.655  0.5800  0.4207 -1.1469
  446LEU     CG 1288   7.810   8.882   4.489 -0.0934  0.9512  0.0397
  446LEU     HG 1289   7.916   8.909   4.487  0.0237  0.5471  0.5714
  446LEU    CD1 1290   7.771   8.798   4.363  0.2906 -0.0986 -0.5415
  446LEU   HD11 1291   7.765   8.863   4.275 -1.1397  0.8920  0.2517
  446LEU   HD12 1292   7.844   8.720   4.342 -0.2518 -0.2239 -2.1609
  446LEU   HD13 1293   7.679   8.741   4.376  0.0228  0.1825 -1.1548
  446LEU    CD2 1294   7.710   9.007   4.491  0.3403 -0.7235  0.1436
  446LEU   HD21 1295   7.606   8.975   4.499 -0.5494  1.9259  0.4347
  446LEU   HD22 1296   7.721   9.083   4.569  1.2854 -2.6900  2.0122
  446LEU   HD23 1297   7.721   9.058   4.395  0.0760  0.3748  0.6790
  446LEU      C 1298   7.819   8.818   4.874  0.1182 -0.5343 -0.4798
  446LEU      O 1299   7.710   8.844   4.928 -0.0240 -0.1831 -0.3896
  447PHE      N 1300   7.908   8.742   4.942 -0.1646 -0.1336  0.1042
  447PHE      H 1301   7.998   8.722   4.900 -0.1698  2.1384 -1.1771
  447PHE     CA 1302   7.888   8.678   5.072  0.3901  0.6850 -0.1006
  447PHE     HA 1303   7.788   8.636   5.084  0.4287  0.7060  0.2885
  447PHE     CB 1304   7.987   8.558   5.093 -0.3327 -0.7154  0.5129
  447PHE    HB1 1305   7.974   8.497   5.004 -0.1552  0.4838 -0.3650
  447PHE    HB2 1306   8.085   8.599   5.069 -1.3442  1.0987 -0.7741
  447PHE     CG 1307   7.983   8.476   5.219 -0.5091  0.4321  0.2989
  447PHE    CD1 1308   7.895   8.366   5.237  0.6449  0.5534 -0.3642
  447PHE    HD1 1309   7.829   8.332   5.159  1.2404  0.5487 -0.8790
  447PHE    CD2 1310   8.065   8.510   5.327  0.1064  0.4032  0.2571
  447PHE    HD2 1311   8.133   8.594   5.325  0.1610  0.3645  0.4710
  447PHE    CE1 1312   7.899   8.284   5.351 -0.7667 -0.3721  0.6321
  447PHE    HE1 1313   7.840   8.194   5.353 -1.7992  0.2691  0.0035
  447PHE    CE2 1314   8.062   8.432   5.447  0.0193  0.2017  0.2437
  447PHE    HE2 1315   8.132   8.451   5.527  0.2465 -0.8215  0.3010
  447PHE     CZ 1316   7.990   8.316   5.454  0.6194 -0.2379 -0.4796
  447PHE     HZ 1317   7.980   8.264   5.548 -2.6534 -1.0197 -1.1578
  447PHE      C 1318   7.917   8.787   5.184 -0.3853  0.2935  0.5938
  447PHE      O 1319   7.833   8.810   5.268 -0.3771 -0.3025 -0.5726
  448VAL      N 1320   8.033   8.854   5.168  0.3481 -0.0147 -0.1507
  448VAL      H 1321   8.088   8.826   5.088 -0.4239  0.4687 -0.8820
  448VAL     CA 1322   8.091   8.944   5.269 -0.3997 -1.0292 -0.5475
  448VAL     HA 1323   8.078   8.881   5.357  0.2257  1.1014  1.1719
  448VAL     CB 1324   8.249   8.966   5.265 -0.6853 -0.0174  1.2298
  448VAL     HB 1325   8.281   9.030   5.347  2.4354  1.6078 -1.0260
  448VAL    CG1 1326   8.323   8.835   5.269 -0.1525 -0.2234 -0.5372
  448VAL   HG11 1327   8.310   8.763   5.188  2.1142 -1.2590 -0.0669
  448VAL   HG12 1328   8.430   8.856   5.279 -0.4823  0.6519  1.9520
  448VAL   HG13 1329   8.306   8.776   5.359  0.0414  0.3990 -0.0881
  448VAL    CG2 1330   8.296   9.036   5.136 -0.0006 -0.4554  0.1650
  448VAL   HG21 1331   8.254   8.988   5.047  0.8355  0.3711 -0.7028
  448VAL   HG22 1332   8.247   9.132   5.146  0.0505 -0.5423  1.3318
  448VAL   HG23 1333   8.404   9.049   5.123 -0.3421  0.5063 -2.3513
  448VAL      C 1334   8.016   9.080   5.278 -0.6583 -0.6805 -0.0559
  448VAL      O 1335   8.003   9.141   5.388  0.2430 -0.3455 -0.1471
  449LEU      N 1336   7.956   9.124   5.165 -0.1065  0.7213 -0.0400
  449LEU      H 1337   7.966   9.058   5.090  0.0426  1.3368 -0.5655
  449LEU     CA 1338   7.841   9.212   5.147 -0.1108 -0.4723 -0.5349
  449LEU     HA 1339   7.875   9.306   5.191 -0.4564 -0.0242 -1.2073
  449LEU     CB 1340   7.815   9.226   4.994 -0.3367  0.0653 -0.7998
  449LEU    HB1 1341   7.905   9.268   4.948 -0.3378  2.3133  1.1087
  449LEU    HB2 1342   7.786   9.133   4.945 -2.1376  0.9660 -1.5376
  449LEU     CG 1343   7.708   9.335   4.968 -0.6556 -0.2087 -0.5083
  449LEU     HG 1344   7.612   9.308   5.011 -0.9869  0.1824 -0.9841
  449LEU    CD1 1345   7.754   9.470   5.023 -0.4450 -0.1039  0.3669
  449LEU   HD11 1346   7.676   9.538   4.986  1.4407  2.0119  0.0681
  449LEU   HD12 1347   7.763   9.477   5.132  0.0166  0.3887  0.2990
  449LEU   HD13 1348   7.839   9.513   4.972  1.0204 -0.4586  2.3873
  449LEU    CD2 1349   7.668   9.354   4.824 -0.3830  0.5247  0.3209
  449LEU   HD21 1350   7.633   9.261   4.779  1.8733 -0.1960 -0.0588
  449LEU   HD22 1351   7.583   9.422   4.817 -0.6362  0.2581  0.7252
  449LEU   HD23 1352   7.742   9.394   4.755 -0.1276  0.1892  0.3946
  449LEU      C 1353   7.714   9.170   5.224  1.0224 -0.0975 -0.0622
  449LEU      O 1354   7.663   9.250   5.304  0.3288  0.3495  0.6320
  450ARG      N 1355   7.657   9.054   5.190  0.1696  0.1954 -0.4496
  450ARG      H 1356   7.699   9.001   5.115  0.4440  0.1541 -0.2680
  450ARG     CA 1357   7.532   9.002   5.245  0.3614 -0.1070  0.6065
  450ARG     HA 1358   7.452   9.076   5.238  0.4156  0.0821  1.7475
  450ARG     CB 1359   7.486   8.885   5.158  0.4980  0.4892 -0.5718
  450ARG    HB1 1360   7.562   8.808   5.161  1.2840  1.2538  2.1398
  450ARG    HB2 1361   7.398   8.846   5.210  1.0799 -0.2026 -0.0911
  450ARG     CG 1362   7.445   8.938   5.018 -0.9073 -0.1009  0.3776
  450ARG    HG1 1363   7.371   9.017   5.029  0.8025  1.5566  0.3775
  450ARG    HG2 1364   7.519   9.005   4.974  2.8927 -1.3341  4.2596
  450ARG     CD 1365   7.391   8.829   4.921  0.6290  0.2561  0.0311
  450ARG    HD1 1366   7.396   8.863   4.818  0.5316  0.2205  0.0141
  450ARG    HD2 1367   7.458   8.744   4.934  0.8782  0.0872 -2.1233
  450ARG     NE 1368   7.253   8.782   4.963 -0.1176 -0.0723 -0.0381
  450ARG     HE 1369   7.216   8.822   5.047  0.7623 -0.5200  0.5800
  450ARG     CZ 1370   7.183   8.686   4.900 -0.2192 -0.1192 -0.2657
  450ARG    NH1 1371   7.217   8.638   4.780 -0.2358 -0.3157 -0.2880
  450ARG   HH11 1372   7.292   8.678   4.725  0.0604 -0.5472 -0.0571
  450ARG   HH12 1373   7.167   8.562   4.737 -2.3878 -0.1549  1.7468
  450ARG    NH2 1374   7.076   8.637   4.952 -0.2425  0.3427  0.1570
  450ARG   HH21 1375   7.043   8.671   5.042  0.1957  0.3616  0.3121
  450ARG   HH22 1376   7.005   8.612   4.885 -0.0309  2.2757 -0.8656
  450ARG      C 1377   7.539   8.959   5.387  0.3263  0.7065  0.3919
  450ARG      O 1378   7.435   8.960   5.460  0.4420 -0.2430  0.1177
  451LEU      N 1379   7.658   8.941   5.447  0.0980  0.6309 -0.1773
  451LEU      H 1380   7.743   8.952   5.393 -1.8015  1.5650 -3.2621
  451LEU     CA 1381   7.685   8.932   5.590  0.2452  0.4661  0.4184
  451LEU     HA 1382   7.601   8.882   5.639 -0.1259  0.5083 -0.1704
  451LEU     CB 1383   7.809   8.853   5.624  0.4216  0.5424 -0.1005
  451LEU    HB1 1384   7.811   8.761   5.567 -0.7503  0.6517 -0.3243
  451LEU    HB2 1385   7.891   8.914   5.584 -0.2674  1.0996 -0.6931
  451LEU     CG 1386   7.831   8.835   5.778  0.1807 -0.0778 -0.5030
  451LEU     HG 1387   7.854   8.930   5.827 -1.6751 -0.1759  0.6704
  451LEU    CD1 1388   7.707   8.776   5.851  0.2506  0.2158 -0.5364
  451LEU   HD11 1389   7.638   8.719   5.789 -1.3170 -0.4680  1.6926
  451LEU   HD12 1390   7.732   8.715   5.938 -1.5367 -0.4913 -0.4917
  451LEU   HD13 1391   7.645   8.854   5.896 -0.6598 -2.2974  3.0438
  451LEU    CD2 1392   7.944   8.744   5.792 -0.1759  0.7456  0.1356
  451LEU   HD21 1393   7.988   8.752   5.891  1.1129  0.6957 -0.4150
  451LEU   HD22 1394   7.923   8.643   5.758 -0.8325  0.8420  0.2505
  451LEU   HD23 1395   8.030   8.787   5.741  0.0128  0.5996  0.3284
  451LEU      C 1396   7.690   9.068   5.659  0.3001 -0.1158 -0.0193
  451LEU      O 1397   7.638   9.087   5.767  0.4661 -0.4583  0.1911
  452ALA      N 1398   7.746   9.171   5.588 -0.6992 -0.4009 -0.1909
  452ALA      H 1399   7.784   9.145   5.498 -1.7668  1.8581 -1.3773
  452ALA     CA 1400   7.747   9.310   5.631  0.2650 -0.0651  0.3897
  452ALA     HA 1401   7.783   9.306   5.734  0.4100  0.9464  0.3821
  452ALA     CB 1402   7.852   9.385   5.555 -0.3645  0.7624  0.3668
  452ALA    HB1 1403   7.840   9.493   5.556 -2.6507  0.6467 -2.2434
  452ALA    HB2 1404   7.948   9.353   5.597 -0.9149 -0.7331  0.5618
  452ALA    HB3 1405   7.860   9.366   5.448  1.2252  2.8922  0.0380
  452ALA      C 1406   7.618   9.393   5.620 -0.3034  0.7390 -0.3720
  452ALA      O 1407   7.610   9.508   5.659  0.1431  0.1437 -0.2698
  453TYR      N 1408   7.510   9.323   5.573  0.0710 -0.0264  0.3754
  453TYR      H 1409   7.521   9.228   5.539 -0.0832 -0.1843  0.7577
  453TYR     CA 1410   7.372   9.375   5.587  0.6233 -0.5707 -0.0662
  453TYR     HA 1411   7.358   9.479   5.556  0.6962 -0.3583  0.6062
  453TYR     CB 1412   7.283   9.290   5.489  0.3317  0.4531 -0.1719
  453TYR    HB1 1413   7.329   9.289   5.391  2.6727 -4.4234  0.6584
  453TYR    HB2 1414   7.272   9.184   5.513 -1.4109  0.6491  0.0962
  453TYR     CG 1415   7.144   9.350   5.469  0.3136  0.6766  1.0273
  453TYR    CD1 1416   7.132   9.484   5.422 -0.0525  0.0112 -0.0544
  453TYR    HD1 1417   7.215   9.550   5.403  0.2346 -0.9546 -2.5119
  453TYR    CD2 1418   7.026   9.275   5.496 -0.6889  0.9288  0.5934
  453TYR    HD2 1419   7.027   9.170   5.524 -2.2789  1.1460  1.5846
  453TYR    CE1 1420   7.001   9.540   5.406 -0.2365 -0.1080 -0.2877
  453TYR    HE1 1421   6.995   9.646   5.383  0.9791  0.0434 -0.0047
  453TYR    CE2 1422   6.903   9.333   5.480  0.1362  1.2040  0.1322
  453TYR    HE2 1423   6.816   9.270   5.491  0.2475  1.0419  0.0998
  453TYR     CZ 1424   6.890   9.457   5.421  0.3156  0.2528  0.5171
  453TYR     OH 1425   6.765   9.507   5.387  0.5949  0.4258  0.4022
  453TYR     HH 1426   6.730   9.539   5.469  0.9192  0.5934  0.4782
  453TYR      C 1427   7.321   9.361   5.734 -0.1443 -0.1750 -0.8852
  453TYR      O 1428   7.245   9.451   5.781  0.7397  0.1186 -0.0899
  454ARG      N 1429   7.363   9.260   5.814 -0.5510  0.0986  0.6186
  454ARG      H 1430   7.430   9.196   5.775  0.2904  1.2449  0.1185
  454ARG     CA 1431   7.313   9.232   5.951 -0.0798  0.5080 -0.1270
  454ARG     HA 1432   7.289   9.314   6.019  0.3181 -0.1729  0.8626
  454ARG     CB 1433   7.187   9.142   5.941  0.1641 -0.1485 -0.7502
  454ARG    HB1 1434   7.201   9.049   5.886 -2.5506 -0.8740 -0.3643
  454ARG    HB2 1435   7.172   9.112   6.044 -2.4136  3.9208  0.2813
  454ARG     CG 1436   7.065   9.215   5.889  0.5717 -0.0241 -0.5014
  454ARG    HG1 1437   7.060   9.309   5.945 -2.6219 -1.5245  2.1275
  454ARG    HG2 1438   7.085   9.253   5.789  1.6811  1.5142  0.2594
  454ARG     CD 1439   6.930   9.145   5.902  0.1947  0.6503 -0.2164
  454ARG    HD1 1440   6.872   9.171   5.814  0.0335  1.2866  0.0769
  454ARG    HD2 1441   6.935   9.037   5.916 -1.6113  0.2557 -2.2206
  454ARG     NE 1442   6.861   9.190   6.023 -0.1631 -0.8914 -0.1415
  454ARG     HE 1443   6.879   9.283   6.057 -1.7062 -0.4709 -0.4195
  454ARG     CZ 1444   6.765   9.131   6.093 -0.9457 -1.2013  0.0101
  454ARG    NH1 1445   6.707   9.018   6.057 -0.1977 -1.0241  0.4360
  454ARG   HH11 1446   6.729   8.972   5.970 -2.2114  1.6742 -1.6735
  454ARG   HH12 1447   6.637   8.982   6.120  0.0056  0.4696  1.5644
  454ARG    NH2 1448   6.730   9.189   6.209  0.1539 -0.0555 -0.6839
  454ARG   HH21 1449   6.789   9.257   6.255  1.3110 -2.3664  1.5667
  454ARG   HH22 1450   6.662   9.142   6.267  0.9010 -0.2534  0.0568
  454ARG      C 1451   7.430   9.179   6.036 -0.2491 -0.1732  0.2451
  454ARG      O 1452   7.434   9.057   6.072 -0.7715 -0.1929  0.2314
  455SER      N 1453   7.528   9.260   6.071  0.0616 -0.1067  0.6519
  455SER      H 1454   7.520   9.358   6.047  1.0001 -0.0134  0.6784
  455SER     CA 1455   7.638   9.228   6.163 -0.3576  0.1909 -0.3805
  455SER     HA 1456   7.596   9.168   6.244  0.7054  2.4140  1.9868
  455SER     CB 1457   7.755   9.136   6.102 -0.5882  0.3214  0.0686
  455SER    HB1 1458   7.836   9.119   6.172 -1.3343 -1.2686  0.5929
  455SER    HB2 1459   7.733   9.030   6.091  2.7882 -0.3693 -1.3671
  455SER     OG 1460   7.800   9.181   5.976 -0.2204  0.2613  0.4391
  455SER     HG 1461   7.735   9.157   5.912 -0.5432 -1.6475  1.4042
  455SER      C 1462   7.692   9.340   6.252 -0.0305 -0.3305 -0.1499
  455SER      O 1463   7.804   9.390   6.236  0.2425  0.3988  1.0245
  456ASN      N 1464   7.605   9.395   6.339  0.1540  0.5139 -0.0180
  456ASN      H 1465   7.525   9.337   6.360 -1.3747  1.5841 -2.4348
  456ASN     CA 1466   7.621   9.515   6.420 -0.1683  0.3484  0.3483
  456ASN     HA 1467   7.670   9.597   6.367  0.8904  0.4432  1.4241
  456ASN     CB 1468   7.480   9.555   6.469 -0.4189 -0.0315  0.1513
  456ASN    HB1 1469   7.435   9.571   6.371 -0.8116 -0.5361  0.2459
  456ASN    HB2 1470   7.428   9.476   6.524  0.4305  0.3645  1.5778
  456ASN     CG 1471   7.469   9.685   6.552  0.8269 -0.3778  0.1916
  456ASN    OD1 1472   7.496   9.678   6.670 -0.0660 -0.3498  0.4735
  456ASN    ND2 1473   7.430   9.796   6.491 -0.4070  0.0612  0.1795
  456ASN   HD21 1474   7.413   9.783   6.392 -0.9024  0.1110  0.2569
  456ASN   HD22 1475   7.384   9.874   6.535  0.2212  0.9423 -0.6665
  456ASN      C 1476   7.709   9.479   6.550  1.0284  0.1783  0.3724
  456ASN      O 1477   7.686   9.376   6.620 -0.5393 -0.7640  0.3919
  457PRO      N 1478   7.816   9.557   6.585  0.0136  0.2013  0.8956
  457PRO     CA 1479   7.921   9.529   6.694  0.4950  0.1361  0.3305
  457PRO     HA 1480   7.956   9.425   6.693 -0.3842 -0.1724  0.9774
  457PRO     CB 1481   8.038   9.624   6.656 -0.3470 -0.0320 -0.3121
  457PRO    HB1 1482   8.109   9.649   6.734 -0.4488 -0.2371 -0.1535
  457PRO    HB2 1483   8.105   9.584   6.579 -0.5819  1.6313 -1.4355
  457PRO     CG 1484   7.975   9.748   6.597 -0.1490 -0.5651 -0.3196
  457PRO    HG1 1485   7.938   9.805   6.682  1.6724  0.1472  0.0432
  457PRO    HG2 1486   8.048   9.808   6.542  0.4313 -1.2920 -0.3534
  457PRO     CD 1487   7.848   9.691   6.522 -0.5200 -0.1605  0.0982
  457PRO    HD1 1488   7.770   9.766   6.513 -0.0905  0.4035  0.8825
  457PRO    HD2 1489   7.873   9.664   6.419  1.1107 -1.9416  0.9026
  457PRO      C 1490   7.874   9.565   6.834  0.4620 -0.3180 -0.6002
  457PRO      O 1491   7.931   9.500   6.925 -0.2229  0.2979  0.0883
  458VAL      N 1492   7.769   9.647   6.851  0.0036  0.2364  0.1954
  458VAL      H 1493   7.732   9.678   6.763  0.0234 -0.2800 -0.0013
  458VAL     CA 1494   7.702   9.686   6.978 -0.7983 -0.4064 -0.4664
  458VAL     HA 1495   7.786   9.700   7.046 -0.1680  1.5752 -1.5630
  458VAL     CB 1496   7.617   9.812   6.970  0.1685 -0.0299  0.6501
  458VAL     HB 1497   7.528   9.783   6.915  1.1181 -1.2525 -0.3154
  458VAL    CG1 1498   7.586   9.884   7.104 -0.5794 -0.2622 -0.2960
  458VAL   HG11 1499   7.559   9.809   7.178 -0.2534 -1.1979 -1.1025
  458VAL   HG12 1500   7.680   9.928   7.135 -1.2627  1.0410  0.0112
  458VAL   HG13 1501   7.512   9.964   7.097  0.2486  0.7067  1.3396
  458VAL    CG2 1502   7.669   9.923   6.872  0.7500  0.6156  0.0376
  458VAL   HG21 1503   7.590   9.997   6.857 -0.1134 -0.4637 -0.8525
  458VAL   HG22 1504   7.748   9.983   6.918  2.0061  0.2502 -1.5775
  458VAL   HG23 1505   7.716   9.893   6.779  1.1152 -1.9849  0.9872
  458VAL      C 1506   7.616   9.572   7.032  0.1820 -0.9104 -0.4831
  458VAL      O 1507   7.632   9.528   7.147 -0.1040 -0.2207  0.7782
  459GLU      N 1508   7.540   9.506   6.942 -0.7677 -0.0441 -0.1191
  459GLU      H 1509   7.534   9.554   6.853  0.6048  0.1570 -0.1256
  459GLU     CA 1510   7.466   9.386   6.959 -0.9928  0.0219  0.1657
  459GLU     HA 1511   7.416   9.396   7.056  0.3842  1.0993  0.8064
  459GLU     CB 1512   7.371   9.379   6.841  0.2450 -1.5089  1.2043
  459GLU    HB1 1513   7.299   9.461   6.849  1.2067 -0.3482 -1.1184
  459GLU    HB2 1514   7.433   9.409   6.756  2.1944  0.3318  3.1604
  459GLU     CG 1515   7.294   9.245   6.823  0.0517 -0.6464  0.2148
  459GLU    HG1 1516   7.243   9.265   6.728  2.3621  3.1271 -0.4765
  459GLU    HG2 1517   7.354   9.156   6.808  1.1716 -0.0994  1.2658
  459GLU     CD 1518   7.186   9.220   6.927 -0.1842 -0.2391  0.1636
  459GLU    OE1 1519   7.197   9.253   7.048  0.5448  0.0983  0.1956
  459GLU    OE2 1520   7.083   9.174   6.882  0.0463  0.0604 -0.5860
  459GLU      C 1521   7.558   9.261   6.970 -0.0383 -0.9568  0.2846
  459GLU      O 1522   7.566   9.199   7.075  0.3429  0.2653 -0.0113
  460GLY      N 1523   7.636   9.231   6.861  0.0793  0.2234 -0.0506
  460GLY      H 1524   7.629   9.292   6.781 -1.0285  0.9396  0.5680
  460GLY     CA 1525   7.746   9.138   6.855  0.5511  0.1286 -0.3032
  460GLY    HA1 1526   7.829   9.182   6.800 -0.7051  1.5995 -1.0824
  460GLY    HA2 1527   7.780   9.111   6.955 -1.9255  2.6589  1.3556
  460GLY      C 1528   7.701   9.008   6.783 -0.1579 -0.5644 -0.2271
  460GLY      O 1529   7.775   8.910   6.776 -0.2762  0.6843 -0.1188
  461LYS      N 1530   7.570   9.002   6.742 -0.6447 -0.1815 -0.2221
  461LYS      H 1531   7.524   9.091   6.739  1.1943  1.0368  2.6557
  461LYS     CA 1532   7.518   8.886   6.671  0.2150  0.3519  0.5013
  461LYS     HA 1533   7.554   8.787   6.695 -0.5739 -0.2138 -0.5339
  461LYS     CB 1534   7.369   8.870   6.706  0.1846 -0.6980 -0.3208
  461LYS    HB1 1535   7.313   8.951   6.658  1.0214 -1.1250 -2.1061
  461LYS    HB2 1536   7.328   8.781   6.657  3.1672 -2.7260  0.6128
  461LYS     CG 1537   7.331   8.856   6.855 -0.3199  0.5852 -0.6896
  461LYS    HG1 1538   7.380   8.776   6.911  0.5014  2.7870  1.9411
  461LYS    HG2 1539   7.353   8.947   6.910 -1.0449 -0.1279  0.8273
  461LYS     CD 1540   7.175   8.839   6.867  0.2271 -0.1180 -0.2355
  461LYS    HD1 1541   7.138   8.920   6.803  0.6383  0.1480 -0.1441
  461LYS    HD2 1542   7.131   8.745   6.836  1.0377 -0.4612 -0.3576
  461LYS     CE 1543   7.119   8.867   7.013 -0.4221  0.1614 -0.2813
  461LYS    HE1 1544   7.105   8.771   7.063  3.4884 -1.2071 -1.4114
  461LYS    HE2 1545   7.184   8.922   7.081 -1.0219 -2.1321  2.3478
  461LYS     NZ 1546   6.990   8.941   7.017  0.0594 -0.0402  0.5084
  461LYS    HZ1 1547   6.921   8.894   6.961  0.5084 -2.0592  1.5379
  461LYS    HZ2 1548   6.952   8.945   7.111  1.5204  0.6044  1.1052
  461LYS    HZ3 1549   7.012   9.032   6.980  0.2873 -0.0204  0.6901
  461LYS      C 1550   7.534   8.916   6.517  0.5037 -0.3435  0.0231
  461LYS      O 1551   7.525   9.033   6.474 -0.4922 -0.2439 -0.2303
  462LEU      N 1552   7.564   8.819   6.436 -0.4627 -0.1396  0.2597
  462LEU      H 1553   7.593   8.733   6.481 -2.3799 -0.3603  1.1652
  462LEU     CA 1554   7.592   8.815   6.295  0.3822 -0.5081  0.1398
  462LEU     HA 1555   7.573   8.915   6.255  0.4204 -1.1009 -1.4333
  462LEU     CB 1556   7.737   8.763   6.271 -0.3908  0.1980  0.5284
  462LEU    HB1 1557   7.743   8.664   6.315  0.9725  0.5859  1.2826
  462LEU    HB2 1558   7.758   8.754   6.165 -1.5504 -0.8631  0.3738
  462LEU     CG 1559   7.848   8.850   6.336  0.2586  0.2338 -0.2332
  462LEU     HG 1560   7.798   8.944   6.359  0.0281  0.0413  0.0687
  462LEU    CD1 1561   7.905   8.789   6.463 -0.1802 -0.0082 -0.4511
  462LEU   HD11 1562   7.834   8.749   6.536 -0.9673  1.5454 -0.3342
  462LEU   HD12 1563   7.973   8.705   6.448  0.8680 -0.0489  3.5020
  462LEU   HD13 1564   7.968   8.861   6.514 -1.4687 -0.4471  1.9241
  462LEU    CD2 1565   7.965   8.869   6.241  0.5266 -0.1809  0.1364
  462LEU   HD21 1566   8.041   8.931   6.287 -1.2245  0.5687  2.2042
  462LEU   HD22 1567   8.022   8.778   6.225 -0.0043 -0.6349  0.7999
  462LEU   HD23 1568   7.932   8.905   6.143  0.3687 -2.6184 -0.7716
  462LEU      C 1569   7.495   8.715   6.229  0.1687 -1.0249  0.1097
  462LEU      O 1570   7.509   8.596   6.241  0.3972  0.3329  0.0617
  463ILE      N 1571   7.399   8.770   6.155  0.3404 -0.3563  0.2079
  463ILE      H 1572   7.405   8.869   6.136  2.8983 -0.6099 -0.7793
  463ILE     CA 1573   7.289   8.697   6.085  0.4757 -0.1535 -0.0438
  463ILE     HA 1574   7.268   8.603   6.136  1.0382 -0.0746  0.3438
  463ILE     CB 1575   7.158   8.780   6.104 -0.2167 -0.1725  0.6453
  463ILE     HB 1576   7.179   8.880   6.064 -0.0241 -1.0634 -1.5973
  463ILE    CG1 1577   7.124   8.814   6.249  0.1271  0.8444 -0.3429
  463ILE   HG11 1578   7.089   8.727   6.305  0.2923  0.5934 -0.6261
  463ILE   HG12 1579   7.214   8.848   6.299 -0.4719  1.1200  0.5774
  463ILE    CG2 1580   7.040   8.723   6.021 -0.3275 -0.5809 -0.3351
  463ILE   HG21 1581   7.058   8.694   5.917 -0.2969  0.2923 -0.5794
  463ILE   HG22 1582   7.016   8.624   6.060  1.2816 -1.1737 -0.7501
  463ILE   HG23 1583   6.953   8.788   6.030  1.0971  1.4144 -0.2457
  463ILE     CD 1584   7.019   8.931   6.275 -0.1117 -0.3935 -0.3788
  463ILE    HD1 1585   7.047   9.026   6.230 -1.0345  0.9952  1.8228
  463ILE    HD2 1586   6.923   8.905   6.232 -0.4396 -0.3429  0.3129
  463ILE    HD3 1587   7.010   8.960   6.379 -1.9915  0.4926 -0.7532
  463ILE      C 1588   7.321   8.683   5.942 -0.5937 -0.0455 -0.1635
  463ILE      O 1589   7.351   8.776   5.876  0.4093 -0.5109  0.0098
  464PHE      N 1590   7.322   8.560   5.893 -0.1773 -0.2922  0.5699
  464PHE      H 1591   7.300   8.480   5.950 -0.6135 -1.6283 -1.3552
  464PHE     CA 1592   7.361   8.516   5.759  0.2763 -0.3873  0.3647
  464PHE     HA 1593   7.427   8.594   5.721 -1.7740  1.0557 -0.4377
  464PHE     CB 1594   7.430   8.377   5.771  0.3397  0.1032 -0.9852
  464PHE    HB1 1595   7.358   8.302   5.802  1.5199 -1.2074 -1.2910
  464PHE    HB2 1596   7.450   8.347   5.668  3.4254  0.5554 -0.6127
  464PHE     CG 1597   7.564   8.393   5.850  0.1114 -0.5043 -0.0166
  464PHE    CD1 1598   7.567   8.405   5.994  0.3036  0.4986  0.7291
  464PHE    HD1 1599   7.473   8.410   6.047 -1.2295 -2.8831 -1.3294
  464PHE    CD2 1600   7.683   8.369   5.777  0.8750 -0.1503  0.1962
  464PHE    HD2 1601   7.670   8.356   5.671  1.8573  1.0378 -0.0960
  464PHE    CE1 1602   7.696   8.411   6.050  0.1313 -0.7227 -0.6657
  464PHE    HE1 1603   7.708   8.430   6.155 -0.7480 -1.5342 -0.4062
  464PHE    CE2 1604   7.809   8.371   5.836  0.0454 -0.3937 -0.2524
  464PHE    HE2 1605   7.896   8.365   5.772  1.9683 -3.2672  2.3117
  464PHE     CZ 1606   7.820   8.395   5.980  0.4222  0.1585  0.1732
  464PHE     HZ 1607   7.914   8.406   6.031  0.0290  0.2587  0.8885
  464PHE      C 1608   7.229   8.513   5.675  0.3193  0.1360  0.3436
  464PHE      O 1609   7.132   8.455   5.721 -0.4835  0.1545 -0.0908
  465CYS      N 1610   7.227   8.568   5.555  0.1059 -0.1525  0.2806
  465CYS      H 1611   7.314   8.612   5.529 -1.4250  2.7730 -0.2371
  465CYS     CA 1612   7.120   8.571   5.461  0.0579 -0.2210 -0.3004
  465CYS     HA 1613   7.043   8.635   5.504  1.0578 -0.0378  1.2950
  465CYS     CB 1614   7.162   8.639   5.326  0.0266 -0.4116  0.5516
  465CYS    HB1 1615   7.072   8.652   5.266 -0.0772 -0.1250  0.7652
  465CYS    HB2 1616   7.194   8.739   5.354  0.6145 -0.6812  0.8540
  465CYS     SG 1617   7.310   8.565   5.237  0.0199  0.0622 -0.0889
  465CYS     HG 1618   7.399   8.580   5.336  0.0682  2.5037 -0.4391
  465CYS      C 1619   7.034   8.445   5.439  0.0470  0.1090 -0.1636
  465CYS      O 1620   6.932   8.442   5.377  0.1361 -0.3594  0.3167
  466ASN      N 1621   7.074   8.325   5.488 -0.1827  0.2040 -0.3476
  466ASN      H 1622   7.168   8.316   5.524 -0.6231 -0.4123  0.6936
  466ASN     CA 1623   7.005   8.192   5.480 -0.1667  0.1124 -0.1224
  466ASN     HA 1624   6.944   8.182   5.390  0.9505  1.3744 -1.0702
  466ASN     CB 1625   7.104   8.073   5.466  0.1365  0.3037 -0.0967
  466ASN    HB1 1626   7.056   7.976   5.457 -3.0423  1.5758  1.2641
  466ASN    HB2 1627   7.160   8.081   5.373  0.7001 -1.4481  0.0617
  466ASN     CG 1628   7.229   8.073   5.563  0.6434  0.2193 -0.6150
  466ASN    OD1 1629   7.314   8.155   5.547 -0.0549  0.2516 -0.1994
  466ASN    ND2 1630   7.236   7.976   5.655  0.2115 -0.4331 -0.0125
  466ASN   HD21 1631   7.165   7.904   5.657  0.0717 -0.3395 -1.1099
  466ASN   HD22 1632   7.312   7.970   5.721  0.8431  0.8027 -0.5945
  466ASN      C 1633   6.913   8.158   5.601 -0.8366  0.7334 -0.3206
  466ASN      O 1634   6.830   8.068   5.593  0.0944 -0.2077  0.4395
  467GLY      N 1635   6.929   8.233   5.713 -0.5604 -0.4499 -0.1439
  467GLY      H 1636   7.008   8.296   5.705  0.0245 -1.1396  0.1131
  467GLY     CA 1637   6.841   8.238   5.828 -0.6824 -0.0347  0.4846
  467GLY    HA1 1638   6.785   8.331   5.840 -1.1257  0.1032 -2.1026
  467GLY    HA2 1639   6.748   8.183   5.820 -2.5032  2.6927  1.4014
  467GLY      C 1640   6.921   8.200   5.953  0.2363  0.6062  0.5001
  467GLY      O 1641   6.869   8.207   6.061  0.3176 -0.1618 -0.1435
  468VAL      N 1642   7.052   8.164   5.940  0.5383 -0.6312 -0.0860
  468VAL      H 1643   7.087   8.180   5.846  1.5335 -1.7038  0.0836
  468VAL     CA 1644   7.138   8.123   6.052  0.7762 -0.3646 -0.2289
  468VAL     HA 1645   7.067   8.082   6.124 -0.8289 -0.1425 -1.6045
  468VAL     CB 1646   7.242   8.024   6.000  0.4801  0.2505  0.0947
  468VAL     HB 1647   7.290   8.063   5.910  1.3855 -2.8534 -0.9318
  468VAL    CG1 1648   7.349   7.992   6.104  0.3182 -0.0491  0.0811
  468VAL   HG11 1649   7.298   7.972   6.199  1.2394 -0.3612  0.5208
  468VAL   HG12 1650   7.413   7.906   6.081  1.6379  0.5977  1.2142
  468VAL   HG13 1651   7.424   8.069   6.121  1.6444 -0.9855 -1.3113
  468VAL    CG2 1652   7.164   7.891   5.968  1.1740 -0.0383  0.1544
  468VAL   HG21 1653   7.223   7.828   5.902 -1.6366 -3.0380  0.2937
  468VAL   HG22 1654   7.136   7.840   6.060 -1.2645  0.7964 -0.0635
  468VAL   HG23 1655   7.066   7.902   5.921 -0.2685 -0.7576  2.8024
  468VAL      C 1656   7.180   8.250   6.123  0.5212 -0.1768  0.2101
  468VAL      O 1657   7.216   8.348   6.055 -0.2060  0.0599 -0.4535
  469VAL      N 1658   7.185   8.255   6.259  0.0064  0.4782 -0.2370
  469VAL      H 1659   7.151   8.179   6.317  1.3577  0.1693  0.1764
  469VAL     CA 1660   7.237   8.367   6.342  0.0628  0.5148  1.1474
  469VAL     HA 1661   7.278   8.443   6.276 -0.7992  0.2975  0.3321
  469VAL     CB 1662   7.124   8.430   6.427  0.0473  0.2526 -0.5367
  469VAL     HB 1663   7.090   8.351   6.494 -0.2770  0.5468 -0.3507
  469VAL    CG1 1664   7.185   8.549   6.511  0.5764 -0.2763 -0.1648
  469VAL   HG11 1665   7.105   8.589   6.573 -1.0576 -1.7015 -1.2545
  469VAL   HG12 1666   7.260   8.513   6.582  1.8734 -0.1819 -1.4431
  469VAL   HG13 1667   7.230   8.635   6.461  0.5136  0.6902  1.3688
  469VAL    CG2 1668   7.001   8.459   6.341 -0.1165  0.3956 -0.5863
  469VAL   HG21 1669   6.929   8.526   6.389 -2.1158 -2.4681  0.7678
  469VAL   HG22 1670   7.019   8.503   6.243 -2.7070  1.6801 -0.5746
  469VAL   HG23 1671   6.944   8.367   6.325  0.9057 -0.4155  0.3394
  469VAL      C 1672   7.344   8.300   6.430  0.2969 -0.4319  0.1000
  469VAL      O 1673   7.312   8.199   6.495  0.0523 -0.0737 -0.0006
  470LEU      N 1674   7.463   8.360   6.447 -0.2712 -0.0372  0.2751
  470LEU      H 1675   7.489   8.447   6.403 -0.2011 -0.3593 -0.3332
  470LEU     CA 1676   7.564   8.324   6.540 -0.0060 -0.3736  0.2058
  470LEU     HA 1677   7.521   8.261   6.618 -0.2670  0.1974  0.5352
  470LEU     CB 1678   7.689   8.258   6.475  0.4844  0.3081  0.0926
  470LEU    HB1 1679   7.742   8.321   6.404  1.6160 -0.2618  0.4134
  470LEU    HB2 1680   7.773   8.255   6.545  1.6284  1.1923 -1.1708
  470LEU     CG 1681   7.685   8.122   6.398 -0.4671  0.4373  0.3625
  470LEU     HG 1682   7.610   8.128   6.319 -0.2965  1.3256  0.2581
  470LEU    CD1 1683   7.819   8.091   6.319 -0.1743 -0.2855  0.3958
  470LEU   HD11 1684   7.824   8.000   6.258  0.4342 -1.2944  1.8908
  470LEU   HD12 1685   7.855   8.178   6.264  0.2664 -1.7164 -1.7216
  470LEU   HD13 1686   7.900   8.069   6.388  1.2730  0.8724 -0.8670
  470LEU    CD2 1687   7.661   8.011   6.496  0.4333 -0.6011  0.0328
  470LEU   HD21 1688   7.568   8.023   6.552  0.8163 -0.4398  0.6330
  470LEU   HD22 1689   7.659   7.915   6.443  0.3009 -1.1701  1.0329
  470LEU   HD23 1690   7.735   8.011   6.575 -0.9358  2.0567  1.4431
  470LEU      C 1691   7.602   8.455   6.616  0.5403 -0.4413  0.5691
  470LEU      O 1692   7.574   8.567   6.573 -0.5786 -0.0894  0.3010
  471HIS      N 1693   7.674   8.442   6.727  0.3965 -0.0827  0.3022
  471HIS      H 1694   7.689   8.351   6.769  0.6044  0.2669  1.0117
  471HIS     CA 1695   7.741   8.545   6.802  0.1844 -0.3008  0.4205
  471HIS     HA 1696   7.705   8.646   6.784  0.7673 -0.0329  0.7239
  471HIS     CB 1697   7.735   8.505   6.949 -0.2487  0.2512 -0.1856
  471HIS    HB1 1698   7.638   8.468   6.983  0.9905 -0.1462  3.2292
  471HIS    HB2 1699   7.804   8.423   6.969 -1.7767 -1.2861 -0.8876
  471HIS     CG 1700   7.778   8.611   7.049  0.2509  0.2700  0.7457
  471HIS    ND1 1701   7.896   8.597   7.126 -0.2143  0.7294 -0.0974
  471HIS    CD2 1702   7.711   8.721   7.087  0.2016  0.1462 -0.1005
  471HIS    HD2 1703   7.615   8.761   7.056  0.9155  1.9215 -0.1395
  471HIS    CE1 1704   7.893   8.705   7.202  0.2164  0.1039  0.2108
  471HIS    HE1 1705   7.974   8.729   7.269  1.4639 -2.1874 -0.3368
  471HIS    NE2 1706   7.789   8.776   7.184  0.7142  1.0607 -0.0534
  471HIS    HE2 1707   7.783   8.868   7.226  1.1884  0.8946  0.3794
  471HIS      C 1708   7.889   8.549   6.766 -0.8138  0.5608  0.3556
  471HIS      O 1709   7.952   8.450   6.713  0.2367 -0.2500 -0.0874
  472ARG      N 1710   7.956   8.665   6.794  0.3304  0.2676 -0.6378
  472ARG      H 1711   7.899   8.744   6.819  0.5832  0.2003  0.1899
  472ARG     CA 1712   8.098   8.683   6.750  0.2840 -0.7251  0.2008
  472ARG     HA 1713   8.109   8.682   6.641 -0.8465  1.2826  0.0178
  472ARG     CB 1714   8.142   8.831   6.782  1.0338  0.0797  0.2244
  472ARG    HB1 1715   8.075   8.916   6.768  0.8594 -0.0731  0.1496
  472ARG    HB2 1716   8.136   8.840   6.891 -0.2914  1.2494  0.0847
  472ARG     CG 1717   8.278   8.873   6.729 -0.0242  0.2674  0.3906
  472ARG    HG1 1718   8.357   8.814   6.776  0.0430  0.9771  1.1974
  472ARG    HG2 1719   8.276   8.839   6.625  0.4949 -0.1360  0.5104
  472ARG     CD 1720   8.328   9.020   6.742  0.3110  0.1169  0.1313
  472ARG    HD1 1721   8.246   9.084   6.708 -0.7015 -0.4737  1.3409
  472ARG    HD2 1722   8.345   9.028   6.850  1.0085  2.4204 -0.1065
  472ARG     NE 1723   8.460   9.035   6.677  0.4036 -0.1350 -0.5202
  472ARG     HE 1724   8.527   8.972   6.718  0.9193 -0.0581 -1.2278
  472ARG     CZ 1725   8.517   9.143   6.623 -0.4529  0.0859  0.5410
  472ARG    NH1 1726   8.456   9.255   6.610 -0.4238  0.1806 -0.4136
  472ARG   HH11 1727   8.367   9.275   6.654 -0.6155  0.9837 -1.1449
  472ARG   HH12 1728   8.504   9.336   6.576  0.2708  0.6043  1.4589
  472ARG    NH2 1729   8.640   9.130   6.566 -0.3318  0.3815 -0.2206
  472ARG   HH21 1730   8.688   9.042   6.571 -2.2944 -0.7963 -1.1032
  472ARG   HH22 1731   8.695   9.211   6.541 -1.6400  1.3520 -0.0628
  472ARG      C 1732   8.192   8.589   6.813 -0.5238 -0.2961 -0.3397
  472ARG      O 1733   8.266   8.518   6.739 -0.3041  0.2820  0.0864
  473LEU      N 1734   8.186   8.578   6.946 -0.3211  0.2998  1.3755
  473LEU      H 1735   8.102   8.621   6.981 -0.9590 -0.5795  0.9662
  473LEU     CA 1736   8.266   8.488   7.017 -0.6469 -0.2786  0.3692
  473LEU     HA 1737   8.366   8.514   6.983 -1.0424 -1.6815 -2.0833
  473LEU     CB 1738   8.262   8.512   7.172 -0.4556 -0.8465 -0.3101
  473LEU    HB1 1739   8.163   8.477   7.204 -0.2121 -0.1449  1.2744
  473LEU    HB2 1740   8.340   8.452   7.218  2.7496  2.2005 -1.3391
  473LEU     CG 1741   8.289   8.658   7.208 -0.1795 -0.4190 -0.6814
  473LEU     HG 1742   8.214   8.728   7.171  0.4772  1.4382  1.2734
  473LEU    CD1 1743   8.293   8.666   7.363  0.3355  0.1879 -0.6041
  473LEU   HD11 1744   8.192   8.649   7.399  0.6023  0.6408  0.4087
  473LEU   HD12 1745   8.369   8.599   7.402 -1.3146 -0.8926  0.9328
  473LEU   HD13 1746   8.322   8.764   7.402  1.8315 -1.0215  1.5896
  473LEU    CD2 1747   8.424   8.710   7.164  0.1867 -0.6582  0.1481
  473LEU   HD21 1748   8.513   8.648   7.179  0.2985 -0.3265  0.8759
  473LEU   HD22 1749   8.423   8.727   7.056  0.5671  1.4392  0.4372
  473LEU   HD23 1750   8.455   8.808   7.198  0.4941 -1.2899  1.7897
  473LEU      C 1751   8.267   8.336   6.985 -0.1231  0.0765  0.4020
  473LEU      O 1752   8.379   8.276   6.999  0.2234  0.1324  0.3757
  474GLN      N 1753   8.156   8.280   6.932  0.1740  0.0154 -0.7821
  474GLN      H 1754   8.091   8.350   6.898  0.6529  0.6422 -0.4456
  474GLN     CA 1755   8.152   8.143   6.872 -0.1433 -0.8719 -0.5276
  474GLN     HA 1756   8.229   8.085   6.922 -0.9738 -0.1502  1.7329
  474GLN     CB 1757   8.010   8.076   6.876 -0.0683 -0.1291 -0.0305
  474GLN    HB1 1758   8.007   7.982   6.820  2.5402 -0.1071 -0.3751
  474GLN    HB2 1759   7.997   8.036   6.976 -1.5358 -1.3311 -0.6487
  474GLN     CG 1760   7.890   8.168   6.827  0.4559 -0.4392  0.2385
  474GLN    HG1 1761   7.889   8.258   6.888 -1.7757 -0.1838 -0.0956
  474GLN    HG2 1762   7.899   8.214   6.728  0.8494 -1.6784 -0.3187
  474GLN     CD 1763   7.755   8.109   6.830  0.6166 -0.3451  0.0827
  474GLN    OE1 1764   7.648   8.169   6.813  0.2679 -0.2307 -0.5351
  474GLN    NE2 1765   7.746   7.986   6.845 -0.1659 -0.0439 -0.3673
  474GLN   HE21 1766   7.829   7.930   6.853  1.3670  2.1411 -0.2084
  474GLN   HE22 1767   7.655   7.944   6.828 -0.4115  0.5502 -0.5574
  474GLN      C 1768   8.192   8.155   6.721 -0.3421  0.6465  0.1253
  474GLN      O 1769   8.274   8.079   6.673  0.2139 -0.1305 -0.4594
  475CYS      N 1770   8.146   8.252   6.642  0.0690  0.0924 -0.4913
  475CYS      H 1771   8.076   8.315   6.680 -2.0629 -2.9812  1.1395
  475CYS     CA 1772   8.163   8.265   6.492 -0.0833  0.4215  0.1573
  475CYS     HA 1773   8.125   8.172   6.450 -0.9431  1.9180 -2.6011
  475CYS     CB 1774   8.090   8.386   6.438  0.7064 -0.3867  0.0507
  475CYS    HB1 1775   7.989   8.388   6.478 -0.1346  0.4606 -1.9783
  475CYS    HB2 1776   8.127   8.484   6.472 -0.6893  0.2835 -0.3044
  475CYS     SG 1777   8.084   8.389   6.259  0.2425 -0.0330  0.2075
  475CYS     HG 1778   7.987   8.296   6.250 -1.1833  1.2419  1.7129
  475CYS      C 1779   8.308   8.269   6.453  0.1341 -0.1314  0.3864
  475CYS      O 1780   8.347   8.208   6.354 -0.6431  0.5114  0.2082
  476VAL      N 1781   8.392   8.348   6.527  0.0838 -0.0181  0.8093
  476VAL      H 1782   8.351   8.418   6.587 -0.0374  0.0368  0.6621
  476VAL     CA 1783   8.540   8.366   6.505 -0.3265 -0.2516 -0.1187
  476VAL     HA 1784   8.544   8.402   6.403 -1.4196  0.6996  0.1449
  476VAL     CB 1785   8.595   8.479   6.592 -0.9830  0.5798 -0.3669
  476VAL     HB 1786   8.698   8.485   6.557 -1.4454  1.6011 -1.6333
  476VAL    CG1 1787   8.549   8.619   6.549 -0.3174  0.1406 -0.2906
  476VAL   HG11 1788   8.440   8.627   6.554 -0.4415 -0.3941 -1.7597
  476VAL   HG12 1789   8.608   8.690   6.607  2.5515 -0.8731 -1.7596
  476VAL   HG13 1790   8.578   8.637   6.446 -0.9972  4.0278  0.0300
  476VAL    CG2 1791   8.597   8.447   6.739  0.0759  1.0802  0.2241
  476VAL   HG21 1792   8.676   8.375   6.758  0.0582  1.5521  2.2318
  476VAL   HG22 1793   8.628   8.540   6.786  2.6471  0.5387 -0.2532
  476VAL   HG23 1794   8.500   8.418   6.780  0.8138 -0.0711  1.2231
  476VAL      C 1795   8.617   8.229   6.518  0.2231 -0.9260 -0.1274
  476VAL      O 1796   8.727   8.213   6.464 -0.6560 -0.2154  0.7617
  477ARG      N 1797   8.558   8.133   6.584  0.0402  0.3157 -0.7182
  477ARG      H 1798   8.473   8.150   6.636 -0.0116  0.1157 -0.7369
  477ARG     CA 1799   8.625   8.001   6.610  0.3706 -0.4092 -0.4201
  477ARG     HA 1800   8.728   8.012   6.646 -0.1533 -0.8759  1.3231
  477ARG     CB 1801   8.550   7.923   6.718 -0.0786 -0.2384 -0.6064
  477ARG    HB1 1802   8.447   7.906   6.684 -0.2282  2.6324 -1.8516
  477ARG    HB2 1803   8.583   7.819   6.712 -1.9683 -0.8042 -2.5038
  477ARG     CG 1804   8.565   7.988   6.858 -0.3714  0.7618  1.1433
  477ARG    HG1 1805   8.665   8.025   6.880  1.8337 -2.4531 -2.2761
  477ARG    HG2 1806   8.504   8.078   6.865 -0.2823  0.8963  0.3434
  477ARG     CD 1807   8.540   7.896   6.968 -0.4720 -0.3549  0.3289
  477ARG    HD1 1808   8.542   7.965   7.053  2.6215 -0.3721  0.3732
  477ARG    HD2 1809   8.438   7.859   6.970 -0.6442  0.0388  3.1423
  477ARG     NE 1810   8.640   7.794   7.011 -0.2916 -0.4709  0.3554
  477ARG     HE 1811   8.719   7.800   6.948  0.2081  2.5848  1.1103
  477ARG     CZ 1812   8.637   7.725   7.122 -0.2977  0.4671 -0.0747
  477ARG    NH1 1813   8.535   7.730   7.203 -0.1446  0.7472  0.0091
  477ARG   HH11 1814   8.459   7.790   7.173  1.4550  1.7930 -2.2012
  477ARG   HH12 1815   8.515   7.673   7.284  0.6010  0.9611  0.3483
  477ARG    NH2 1816   8.743   7.650   7.146 -0.7683 -0.5631 -0.2723
  477ARG   HH21 1817   8.821   7.631   7.085 -0.5752  1.8475 -0.8942
  477ARG   HH22 1818   8.761   7.622   7.241  1.0719  0.7134 -0.1875
  477ARG      C 1819   8.622   7.907   6.484 -0.0434 -0.4976  0.9082
  477ARG      O 1820   8.698   7.809   6.484  0.0734  0.1563  0.1864
  478GLY      N 1821   8.548   7.942   6.371  1.0432  0.1755 -0.2037
  478GLY      H 1822   8.493   8.025   6.388 -0.1496 -0.8048  1.0848
  478GLY     CA 1823   8.540   7.878   6.243 -0.2209  0.0290 -0.1575
  478GLY    HA1 1824   8.616   7.800   6.244  0.8462  1.0312  0.2232
  478GLY    HA2 1825   8.440   7.844   6.217  0.1352  0.3367 -2.0262
  478GLY      C 1826   8.576   7.969   6.133 -0.9628  0.1236 -0.5532
  478GLY      O 1827   8.636   7.917   6.035 -0.7104  0.1952 -0.4018
  479PHE      N 1828   8.540   8.098   6.146 -0.2548 -0.2754  0.2838
  479PHE      H 1829   8.472   8.141   6.207 -2.5691  0.2006 -2.4105
  479PHE     CA 1830   8.558   8.194   6.031 -0.4522  0.5913 -0.5056
  479PHE     HA 1831   8.544   8.143   5.936  0.9439 -2.3120  0.7179
  479PHE     CB 1832   8.450   8.311   6.031 -0.6516  0.3763  0.1769
  479PHE    HB1 1833   8.428   8.335   6.135 -0.7293 -1.5357  0.6302
  479PHE    HB2 1834   8.489   8.397   5.976 -2.1270  1.4966  0.8309
  479PHE     CG 1835   8.321   8.265   5.971  0.2749 -0.2797  0.2775
  479PHE    CD1 1836   8.317   8.277   5.829  0.0052 -0.6920  0.1385
  479PHE    HD1 1837   8.390   8.333   5.773  0.2740  0.1659  1.2874
  479PHE    CD2 1838   8.223   8.189   6.039  0.3029 -0.6593 -0.5184
  479PHE    HD2 1839   8.226   8.180   6.147 -0.2415  1.8738 -0.2303
  479PHE    CE1 1840   8.208   8.214   5.761 -0.8414  0.0403 -1.0177
  479PHE    HE1 1841   8.200   8.219   5.653 -3.0785 -1.7301 -1.0079
  479PHE    CE2 1842   8.113   8.136   5.969 -0.5944 -0.2610 -0.6628
  479PHE    HE2 1843   8.038   8.084   6.026  1.2683 -1.7899  0.4882
  479PHE     CZ 1844   8.105   8.156   5.834  0.3597 -0.5862 -0.0422
  479PHE     HZ 1845   8.027   8.122   5.768  1.2613  0.4456 -1.7374
  479PHE      C 1846   8.704   8.249   6.034  0.8520  0.0375  0.3841
  479PHE      O 1847   8.762   8.265   5.924  0.3227 -0.0428 -0.3392
  480GLY      N 1848   8.761   8.272   6.149  0.3206  0.1988 -0.2384
  480GLY      H 1849   8.699   8.262   6.228 -0.1842 -0.2480 -0.6805
  480GLY     CA 1850   8.893   8.344   6.157  0.2811 -0.3328 -0.4799
  480GLY    HA1 1851   8.978   8.286   6.193 -1.0650 -0.2436  3.3720
  480GLY    HA2 1852   8.946   8.371   6.066  2.7531  1.4685  1.3851
  480GLY      C 1853   8.884   8.475   6.228  0.3804 -0.8163  0.6186
  480GLY      O 1854   8.775   8.518   6.269 -0.2572  0.4432 -0.2510
  481GLU      N 1855   8.986   8.559   6.234 -0.7838 -0.1795  0.2524
  481GLU      H 1856   9.071   8.508   6.215 -0.1906  0.5706  0.8203
  481GLU     CA 1857   8.989   8.696   6.278  0.9845  0.0577  0.9277
  481GLU     HA 1858   8.931   8.701   6.370 -1.7510 -0.4960 -0.6575
  481GLU     CB 1859   9.134   8.737   6.300 -0.2027 -0.6916  0.3294
  481GLU    HB1 1860   9.198   8.661   6.344  2.2306  0.3903 -1.1342
  481GLU    HB2 1861   9.180   8.761   6.204 -0.4016 -0.6267  0.2495
  481GLU     CG 1862   9.153   8.867   6.387  0.5852  0.5748 -0.3493
  481GLU    HG1 1863   9.254   8.904   6.372  0.5946  0.9021  0.5088
  481GLU    HG2 1864   9.093   8.953   6.356 -2.0478 -0.4554  1.4426
  481GLU     CD 1865   9.145   8.833   6.537 -0.5144  0.5049 -0.5086
  481GLU    OE1 1866   9.038   8.807   6.585 -0.7079  0.3452 -0.3261
  481GLU    OE2 1867   9.252   8.851   6.610  0.3873  0.5023  0.5283
  481GLU      C 1868   8.923   8.793   6.166  0.8354  0.3834 -0.4019
  481GLU      O 1869   8.868   8.893   6.210 -0.2335 -0.2979  0.7843
  482TRP      N 1870   8.939   8.766   6.030  0.4536  0.1051 -0.8773
  482TRP      H 1871   8.988   8.684   5.999 -0.4660  0.5555 -3.8823
  482TRP     CA 1872   8.899   8.862   5.920 -0.2895  0.3716 -0.1646
  482TRP     HA 1873   8.960   8.952   5.931  0.5322 -0.3085  1.0382
  482TRP     CB 1874   8.930   8.804   5.778  0.7837  0.1620 -0.5261
  482TRP    HB1 1875   9.017   8.856   5.737  1.1222 -0.2910 -0.3993
  482TRP    HB2 1876   8.971   8.704   5.792  2.1556  0.9575  1.5757
  482TRP     CG 1877   8.827   8.799   5.669  0.2849  0.6424  0.1271
  482TRP    CD1 1878   8.800   8.887   5.572  0.6158 -0.1018 -0.8636
  482TRP    HD1 1879   8.850   8.983   5.573 -1.1042  0.8286  0.0865
  482TRP    CD2 1880   8.751   8.679   5.624  0.6966  0.6350 -0.6727
  482TRP    NE1 1881   8.715   8.832   5.477  0.3869 -0.1768  0.5549
  482TRP    HE1 1882   8.703   8.881   5.390 -1.5357  0.6490  1.2339
  482TRP    CE2 1883   8.677   8.708   5.509  0.0917 -0.3096  0.6521
  482TRP    CE3 1884   8.738   8.552   5.683 -0.0683 -0.1424 -0.0166
  482TRP    HE3 1885   8.791   8.531   5.775 -0.2765  0.8633  0.3396
  482TRP    CZ2 1886   8.581   8.615   5.454 -0.2582 -0.6173  0.1803
  482TRP    HZ2 1887   8.527   8.640   5.364 -1.9549  1.7033  1.7090
  482TRP    CZ3 1888   8.649   8.460   5.627 -0.3499 -0.1643 -0.6194
  482TRP    HZ3 1889   8.637   8.358   5.662  2.6338 -0.1684  0.6097
  482TRP    CH2 1890   8.563   8.494   5.520  0.2543 -0.1409 -0.3548
  482TRP    HH2 1891   8.489   8.421   5.490 -1.0647  0.5109  1.1683
  482TRP      C 1892   8.751   8.914   5.934  0.1648 -0.5518 -0.3875
  482TRP      O 1893   8.725   9.028   5.886  0.3669  0.0221  0.1228
  483ILE      N 1894   8.656   8.848   6.007 -0.4393  0.0253  0.3823
  483ILE      H 1895   8.684   8.753   6.031  1.2046  0.5192  0.5612
  483ILE     CA 1896   8.527   8.885   6.056  0.0827 -0.1037 -0.1473
  483ILE     HA 1897   8.451   8.902   5.979  0.8528 -0.8537 -1.1047
  483ILE     CB 1898   8.464   8.775   6.145  0.6194  0.3382  0.7016
  483ILE     HB 1899   8.529   8.771   6.233  1.5714  1.4830  0.0731
  483ILE    CG1 1900   8.436   8.630   6.075 -0.1521  0.2759  0.0591
  483ILE   HG11 1901   8.537   8.593   6.055 -0.2895 -0.3580  0.4862
  483ILE   HG12 1902   8.385   8.564   6.146  0.8544 -1.3602 -0.6833
  483ILE    CG2 1903   8.328   8.823   6.205 -0.2517 -0.2260 -0.3689
  483ILE   HG21 1904   8.343   8.912   6.267  2.7706  0.1541 -1.4531
  483ILE   HG22 1905   8.258   8.827   6.122 -0.7934 -2.6090 -0.0800
  483ILE   HG23 1906   8.289   8.743   6.267 -2.3762 -1.4945 -3.1313
  483ILE     CD 1907   8.340   8.626   5.948 -0.0943 -0.5406 -0.1202
  483ILE    HD1 1908   8.302   8.525   5.935 -1.2209 -0.2950  1.0755
  483ILE    HD2 1909   8.242   8.667   5.970 -1.3061 -2.7680 -1.0597
  483ILE    HD3 1910   8.387   8.677   5.864  3.5508  2.2887  3.2413
  483ILE      C 1911   8.535   9.032   6.121  0.0063  0.2041  0.4052
  483ILE      O 1912   8.444   9.110   6.105  0.0576 -0.0957 -0.2839
  484ASP      N 1913   8.649   9.071   6.173 -0.2756  0.3844 -0.6019
  484ASP      H 1914   8.728   9.009   6.175 -1.6237 -1.4743 -1.7542
  484ASP     CA 1915   8.673   9.207   6.237 -0.2464 -0.7643 -0.4036
  484ASP     HA 1916   8.598   9.226   6.313 -2.1752 -3.4118 -1.4816
  484ASP     CB 1917   8.821   9.207   6.290  0.4704  0.5836  0.0754
  484ASP    HB1 1918   8.833   9.132   6.368  1.4828 -0.1507 -0.7703
  484ASP    HB2 1919   8.893   9.189   6.211 -0.7284  0.6619 -1.0783
  484ASP     CG 1920   8.858   9.328   6.376  0.3685 -0.0991  0.2980
  484ASP    OD1 1921   8.934   9.412   6.326 -0.4910  0.0319  0.4081
  484ASP    OD2 1922   8.820   9.341   6.495  0.1541 -0.7590  0.1401
  484ASP      C 1923   8.657   9.325   6.136 -0.4277  0.6661 -0.7720
  484ASP      O 1924   8.615   9.435   6.169  0.1575  0.2700  0.4825
  485SER      N 1925   8.690   9.296   6.009 -0.0383  0.0414 -0.1013
  485SER      H 1926   8.713   9.199   5.995 -0.4767 -0.4434  2.1494
  485SER     CA 1927   8.678   9.391   5.894 -0.2562  0.7063 -0.2033
  485SER     HA 1928   8.703   9.490   5.933  0.4523  0.0845  0.9707
  485SER     CB 1929   8.782   9.365   5.783  0.4124  0.1914 -0.5535
  485SER    HB1 1930   8.781   9.439   5.702  0.7669 -0.5979 -1.2904
  485SER    HB2 1931   8.883   9.384   5.820  0.7489 -0.2841 -1.2087
  485SER     OG 1932   8.770   9.251   5.701  0.0395 -0.0533 -0.5486
  485SER     HG 1933   8.759   9.169   5.747 -2.1682  0.3889 -0.1670
  485SER      C 1934   8.531   9.405   5.835 -0.2404  0.5893 -0.0067
  485SER      O 1935   8.492   9.512   5.793 -0.3557 -0.6009 -0.0853
  486ILE      N 1936   8.460   9.292   5.837  0.1503  0.0099  0.1920
  486ILE      H 1937   8.490   9.209   5.887 -1.1691  0.7063  2.2538
  486ILE     CA 1938   8.328   9.275   5.783  0.5181  0.2107  0.3446
  486ILE     HA 1939   8.326   9.342   5.697  1.7165 -1.7302 -1.2745
  486ILE     CB 1940   8.301   9.134   5.733 -0.2629  0.6593  0.1834
  486ILE     HB 1941   8.308   9.070   5.821  0.1705 -1.2621 -1.1809
  486ILE    CG1 1942   8.413   9.093   5.635  0.1497 -0.1421 -0.0336
  486ILE   HG11 1943   8.400   9.139   5.537 -0.1228 -1.1072 -0.4684
  486ILE   HG12 1944   8.509   9.129   5.673 -1.0837  2.2088  1.0823
  486ILE    CG2 1945   8.166   9.118   5.670 -0.2381  0.3925  0.3849
  486ILE   HG21 1946   8.173   9.159   5.569 -0.9182 -1.7101 -0.5737
  486ILE   HG22 1947   8.145   9.011   5.658 -0.0632  0.4803 -0.8265
  486ILE   HG23 1948   8.082   9.174   5.711  1.0751  1.6972  1.3591
  486ILE     CD 1949   8.417   8.942   5.607 -0.6142 -0.0672  0.2908
  486ILE    HD1 1950   8.477   8.914   5.520 -0.7306 -2.1722  0.8491
  486ILE    HD2 1951   8.465   8.878   5.681  1.7915  0.2811 -0.8813
  486ILE    HD3 1952   8.317   8.899   5.599 -1.4487  1.7731  0.2770
  486ILE      C 1953   8.220   9.323   5.884 -0.3193  0.3788  0.3645
  486ILE      O 1954   8.124   9.381   5.843  0.4760  0.4124  0.1066
  487VAL      N 1955   8.250   9.316   6.013 -0.0592  0.0842 -0.3563
  487VAL      H 1956   8.334   9.267   6.039  0.1497  1.5908  2.1939
  487VAL     CA 1957   8.180   9.394   6.114  0.5400 -0.0399  0.6698
  487VAL     HA 1958   8.073   9.381   6.100  0.6185 -0.8881  0.8033
  487VAL     CB 1959   8.219   9.336   6.259  0.3220  0.3358 -0.0187
  487VAL     HB 1960   8.327   9.346   6.268  0.3350 -1.0652  1.8493
  487VAL    CG1 1961   8.174   9.428   6.382  0.4058 -0.1312  1.0567
  487VAL   HG11 1962   8.067   9.408   6.391 -0.4983  3.5229 -0.0309
  487VAL   HG12 1963   8.217   9.393   6.476  3.0811  0.4248  0.1151
  487VAL   HG13 1964   8.205   9.533   6.380  2.9233 -0.8127  0.1468
  487VAL    CG2 1965   8.174   9.185   6.278  0.3587  0.0579 -0.3380
  487VAL   HG21 1966   8.207   9.121   6.197  0.8356  0.3269 -0.3600
  487VAL   HG22 1967   8.224   9.147   6.368  1.3467  1.5011 -0.2368
  487VAL   HG23 1968   8.066   9.174   6.289  0.1442  1.6701 -0.5312
  487VAL      C 1969   8.197   9.549   6.106 -0.0642 -0.1305  0.0935
  487VAL      O 1970   8.098   9.620   6.114 -0.8357  0.4207 -0.3930
  488GLU      N 1971   8.323   9.593   6.086 -0.1109  0.1857  0.1150
  488GLU      H 1972   8.403   9.531   6.085 -0.2085  0.0505  0.3636
  488GLU     CA 1973   8.360   9.731   6.051 -0.0483 -0.2695  0.0692
  488GLU     HA 1974   8.328   9.800   6.128 -1.9613 -0.2578 -0.6921
  488GLU     CB 1975   8.516   9.751   6.040  0.1468  0.3514  0.3086
  488GLU    HB1 1976   8.566   9.655   6.052 -0.1654  0.2523  0.8748
  488GLU    HB2 1977   8.541   9.791   5.942  1.7830  0.2897  0.6577
  488GLU     CG 1978   8.567   9.865   6.136  0.2309 -0.4392 -0.4871
  488GLU    HG1 1979   8.529   9.856   6.238  1.5348  0.8657  0.1535
  488GLU    HG2 1980   8.674   9.851   6.149  0.3498  0.6445 -0.1796
  488GLU     CD 1981   8.544  10.013   6.104 -0.4529 -0.1851  0.1995
  488GLU    OE1 1982   8.541  10.046   5.983  0.4725  0.2764  0.1480
  488GLU    OE2 1983   8.540  10.098   6.194  0.0184  0.2000  0.5076
  488GLU      C 1984   8.286   9.777   5.926 -0.0129 -0.8580 -0.4623
  488GLU      O 1985   8.238   9.890   5.923  0.0177  0.4496  0.0658
  489PHE      N 1986   8.280   9.697   5.820  0.1160  0.4241 -1.3182
  489PHE      H 1987   8.343   9.619   5.808  0.4458  0.7706 -1.8797
  489PHE     CA 1988   8.199   9.724   5.702 -0.1584 -0.0517  0.6659
  489PHE     HA 1989   8.229   9.822   5.666 -0.1547 -0.5651 -0.8001
  489PHE     CB 1990   8.228   9.613   5.590 -0.1531 -0.4330  0.2489
  489PHE    HB1 1991   8.334   9.601   5.571  0.0341  1.6912 -0.2237
  489PHE    HB2 1992   8.193   9.514   5.620  0.4676 -0.7171  0.0510
  489PHE     CG 1993   8.169   9.652   5.454  0.0449  0.3105  0.5436
  489PHE    CD1 1994   8.213   9.771   5.392  0.1485 -0.2305 -0.1547
  489PHE    HD1 1995   8.289   9.828   5.443  1.0874 -1.0403 -0.6143
  489PHE    CD2 1996   8.084   9.564   5.385 -0.5631  0.4601  0.3403
  489PHE    HD2 1997   8.070   9.459   5.405  4.1094 -1.1062 -2.7669
  489PHE    CE1 1998   8.179   9.806   5.265  0.6389 -0.4005  0.0696
  489PHE    HE1 1999   8.219   9.894   5.217  0.4500 -1.2160 -1.6552
  489PHE    CE2 2000   8.031   9.613   5.267  0.2486 -0.4849 -0.2189
  489PHE    HE2 2001   7.966   9.547   5.210 -1.9506  0.4724  1.0822
  489PHE     CZ 2002   8.083   9.728   5.205  0.1098  0.0872  0.3560
  489PHE     HZ 2003   8.059   9.765   5.106  2.8050  0.7146 -0.1623
  489PHE      C 2004   8.047   9.738   5.722 -0.0878 -0.6396 -0.1439
  489PHE      O 2005   7.990   9.832   5.667 -0.1190  0.5468 -0.0125
  490SER      N 2006   7.984   9.653   5.806  0.2600 -0.2069 -0.0897
  490SER      H 2007   8.036   9.588   5.863 -1.8479 -0.3679  1.7882
  490SER     CA 2008   7.845   9.659   5.837 -0.3396 -0.2152 -0.9186
  490SER     HA 2009   7.784   9.658   5.747  1.9954 -0.5156 -2.5859
  490SER     CB 2010   7.804   9.542   5.930  0.7131 -0.0295  0.1146
  490SER    HB1 2011   7.839   9.448   5.887 -1.3169 -1.2629  1.0293
  490SER    HB2 2012   7.832   9.566   6.033  0.0617 -1.0214  0.5408
  490SER     OG 2013   7.662   9.524   5.927  0.0210 -0.0928  0.1678
  490SER     HG 2014   7.634   9.514   5.838  1.2240 -0.0202 -0.2433
  490SER      C 2015   7.822   9.797   5.918  0.4183  0.1459  0.0037
  490SER      O 2016   7.736   9.876   5.896  0.2994  0.5536  0.5061
  491SER      N 2017   7.916   9.831   6.015  0.6081  0.1894  0.6833
  491SER      H 2018   7.992   9.769   6.038 -0.9458 -1.8131  0.6262
  491SER     CA 2019   7.909   9.969   6.080 -0.0901  0.6596 -0.0003
  491SER     HA 2020   7.820   9.970   6.142  0.6152 -2.1228  1.1890
  491SER     CB 2021   8.023   9.979   6.187  0.2195 -0.0534 -0.0607
  491SER    HB1 2022   8.120  10.003   6.146  1.3027  3.3835  3.7963
  491SER    HB2 2023   8.008  10.066   6.252 -0.5816 -0.1475 -0.1058
  491SER     OG 2024   8.038   9.866   6.272  0.2666 -0.3778  0.4565
  491SER     HG 2025   8.049   9.786   6.223 -1.3323 -0.0188 -0.5605
  491SER      C 2026   7.921  10.086   5.984 -0.3014  0.4127 -0.2140
  491SER      O 2027   7.854  10.189   5.995  0.1583  0.3657  0.1574
  492ASN      N 2028   7.998  10.066   5.879 -0.4407 -0.2133 -0.1521
  492ASN      H 2029   8.045   9.977   5.876  0.6813  0.3753 -0.8743
  492ASN     CA 2030   8.026  10.171   5.774 -0.0888 -0.3511 -0.0070
  492ASN     HA 2031   8.055  10.265   5.821 -0.1594  0.3138 -1.2401
  492ASN     CB 2032   8.133  10.130   5.679 -0.2501  0.0163  0.5690
  492ASN    HB1 2033   8.213  10.067   5.718  0.0265 -0.5536 -0.8507
  492ASN    HB2 2034   8.089  10.076   5.594 -0.8968 -0.1780  1.0200
  492ASN     CG 2035   8.206  10.246   5.622  0.8800 -0.5988 -0.1359
  492ASN    OD1 2036   8.181  10.286   5.512  0.3837 -0.2969  0.2509
  492ASN    ND2 2037   8.296  10.304   5.700  0.1530  0.4140  0.1273
  492ASN   HD21 2038   8.334  10.257   5.780  0.0540 -0.3584 -0.2673
  492ASN   HD22 2039   8.358  10.380   5.675  0.8967  0.6514  2.5012
  492ASN      C 2040   7.907  10.207   5.689  0.7844 -0.6623 -0.6241
  492ASN      O 2041   7.876  10.327   5.653  0.2534  0.6118 -0.2569
  493LEU      N 2042   7.817  10.110   5.663 -0.0175  0.4763  0.2119
  493LEU      H 2043   7.838  10.017   5.695 -1.8778 -2.0214 -4.7087
  493LEU     CA 2044   7.689  10.131   5.599  0.3347 -0.1596  0.3457
  493LEU     HA 2045   7.707  10.210   5.526 -1.1904 -1.0230 -1.0268
  493LEU     CB 2046   7.635  10.001   5.526  0.1793 -0.2253 -0.0196
  493LEU    HB1 2047   7.614   9.923   5.599  2.7737 -1.4624 -0.4719
  493LEU    HB2 2048   7.539  10.025   5.480 -0.1793  0.8810  1.2508
  493LEU     CG 2049   7.728   9.917   5.443 -0.4354  0.6755  0.4229
  493LEU     HG 2050   7.796   9.870   5.514 -0.7657 -2.1484 -0.9808
  493LEU    CD1 2051   7.648   9.804   5.375  0.6333  0.2782  0.3615
  493LEU   HD11 2052   7.582   9.849   5.302 -0.4062  0.5202  1.4204
  493LEU   HD12 2053   7.712   9.734   5.321 -0.0697 -0.7241  0.8161
  493LEU   HD13 2054   7.589   9.735   5.436  0.1682  1.0606  0.8211
  493LEU    CD2 2055   7.812   9.995   5.342 -0.1979  0.2767  0.8320
  493LEU   HD21 2056   7.873   9.930   5.278 -0.1976  2.1042 -1.1298
  493LEU   HD22 2057   7.750  10.057   5.277  2.8243  2.2597 -0.3646
  493LEU   HD23 2058   7.885  10.068   5.377  2.2432 -1.1365 -0.9281
  493LEU      C 2059   7.578  10.179   5.699  0.0161  0.1179 -0.9976
  493LEU      O 2060   7.495  10.262   5.666  0.0081  0.1154  0.2917
  494GLN      N 2061   7.593  10.148   5.830  0.5139 -0.0360 -0.5117
  494GLN      H 2062   7.664  10.080   5.856  1.3795  1.1868  0.4657
  494GLN     CA 2063   7.502  10.201   5.933  0.5351 -0.1166  1.1600
  494GLN     HA 2064   7.401  10.197   5.892 -0.0214  0.5611  2.3856
  494GLN     CB 2065   7.519  10.127   6.064 -1.2116 -0.0969  0.5832
  494GLN    HB1 2066   7.623  10.141   6.090 -0.3028 -1.0425 -2.1772
  494GLN    HB2 2067   7.454  10.180   6.135 -0.7241  3.4348 -1.3725
  494GLN     CG 2068   7.481   9.985   6.069 -0.8074 -0.1563  0.1213
  494GLN    HG1 2069   7.377   9.977   6.037 -0.8682 -1.9040  0.6163
  494GLN    HG2 2070   7.541   9.940   5.990 -0.6462  1.1227 -0.4983
  494GLN     CD 2071   7.506   9.912   6.203 -0.2832  0.0850  0.2637
  494GLN    OE1 2072   7.473   9.795   6.212  0.0700  0.0068 -0.4385
  494GLN    NE2 2073   7.567   9.970   6.305  0.5811  0.2012 -0.1893
  494GLN   HE21 2074   7.592  10.067   6.292  0.6588  0.3395  0.9276
  494GLN   HE22 2075   7.576   9.925   6.395  0.5434 -3.4443 -1.8181
  494GLN      C 2076   7.535  10.351   5.971 -0.4235  0.4537  0.8087
  494GLN      O 2077   7.458  10.424   6.021 -0.4209 -0.7039  0.0703
  495ASN      N 2078   7.666  10.390   5.947  0.0851 -0.3419  0.7102
  495ASN      H 2079   7.729  10.314   5.925  0.0803 -0.5710  1.4412
  495ASN     CA 2080   7.725  10.526   5.966  0.1137 -0.1182  0.7541
  495ASN     HA 2081   7.699  10.569   6.062  1.6832 -1.1284  1.6742
  495ASN     CB 2082   7.876  10.511   5.963  0.0480 -0.3621  0.4672
  495ASN    HB1 2083   7.908  10.444   6.043  2.4919 -0.9121 -0.8697
  495ASN    HB2 2084   7.919  10.470   5.871  0.5144  0.6072  0.2462
  495ASN     CG 2085   7.943  10.647   5.993  0.6738  0.5615  0.5418
  495ASN    OD1 2086   7.945  10.695   6.106 -0.4957  0.1830  0.1592
  495ASN    ND2 2087   8.001  10.704   5.890 -0.0695 -0.0922  0.7361
  495ASN   HD21 2088   8.014  10.652   5.804  0.3443 -0.1770  0.8476
  495ASN   HD22 2089   8.054  10.791   5.889  0.0277 -0.1100  2.5639
  495ASN      C 2090   7.672  10.613   5.846  0.5786 -0.0353 -0.0466
  495ASN      O 2091   7.646  10.732   5.862 -0.3196  0.0717  0.7024
  496MET      N 2092   7.644  10.551   5.728  0.0660 -0.4403  0.0541
  496MET      H 2093   7.667  10.453   5.720  0.2465 -0.3224 -1.0020
  496MET     CA 2094   7.595  10.617   5.601 -0.3023  0.2391  0.1014
  496MET     HA 2095   7.613  10.724   5.591  0.3523  0.1913  0.6975
  496MET     CB 2096   7.681  10.544   5.491 -0.2679  0.3233 -0.3736
  496MET    HB1 2097   7.780  10.590   5.498 -0.5892  0.9322  0.3215
  496MET    HB2 2098   7.678  10.438   5.514  0.8986  0.4329  0.3635
  496MET     CG 2099   7.632  10.580   5.349 -0.1484 -0.4736 -0.3124
  496MET    HG1 2100   7.535  10.536   5.327  0.5460 -1.9912 -0.4555
  496MET    HG2 2101   7.619  10.687   5.332 -1.1646 -0.3576  0.9794
  496MET     SD 2102   7.745  10.532   5.216  0.1971 -0.0772 -0.3292
  496MET     CE 2103   7.662  10.616   5.078  0.2225 -0.7783  0.1694
  496MET    HE1 2104   7.663  10.724   5.090  1.4427 -0.5156 -1.7590
  496MET    HE2 2105   7.714  10.594   4.984  0.0730  0.2963 -0.1777
  496MET    HE3 2106   7.557  10.596   5.058  0.3427 -0.5342 -0.7603
  496MET      C 2107   7.442  10.603   5.593 -0.2390  0.1319  0.3233
  496MET      O 2108   7.378  10.684   5.525  0.1508 -0.3482 -0.4961
  497ASN      N 2109   7.383  10.514   5.673 -0.5552  0.2792  0.0614
  497ASN      H 2110   7.441  10.451   5.726 -1.7947 -0.0375  1.0954
  497ASN     CA 2111   7.249  10.506   5.727  0.2741  0.0278 -0.0407
  497ASN     HA 2112   7.255  10.445   5.817  1.2499 -0.8600 -0.6851
  497ASN     CB 2113   7.196  10.644   5.791  0.4008  0.0918  0.4685
  497ASN    HB1 2114   7.200  10.732   5.727 -1.7337  0.2647  0.4830
  497ASN    HB2 2115   7.089  10.636   5.813  0.1754  1.7341  0.1285
  497ASN     CG 2116   7.261  10.686   5.926 -0.5070  0.1655  0.3926
  497ASN    OD1 2117   7.357  10.765   5.922  0.1829 -0.0091  0.4884
  497ASN    ND2 2118   7.203  10.641   6.039 -0.0592 -0.2345  0.5875
  497ASN   HD21 2119   7.132  10.569   6.028  0.6331 -0.8989  0.3972
  497ASN   HD22 2120   7.237  10.649   6.133 -3.6315  0.1840  2.0058
  497ASN      C 2121   7.160  10.443   5.621 -0.2683 -0.2576  0.8702
  497ASN      O 2122   7.041  10.463   5.621  0.2695 -0.6158 -0.3009
  498ILE      N 2123   7.219  10.356   5.535  0.5173  0.1442 -0.4577
  498ILE      H 2124   7.318  10.343   5.553  0.8015  2.7591  0.2742
  498ILE     CA 2125   7.173  10.279   5.415  0.8481 -0.4225  0.1085
  498ILE     HA 2126   7.183  10.355   5.337 -1.3826  1.8486  1.9012
  498ILE     CB 2127   7.280  10.170   5.385  0.0181  0.3210  0.1247
  498ILE     HB 2128   7.299  10.118   5.479  1.8729 -2.1770 -1.4756
  498ILE    CG1 2129   7.410  10.226   5.319 -0.1302 -0.5969 -0.0807
  498ILE   HG11 2130   7.441  10.305   5.388  0.8265 -0.1590 -0.9786
  498ILE   HG12 2131   7.498  10.162   5.313  0.9370  0.8609 -0.5014
  498ILE    CG2 2132   7.225  10.059   5.291 -0.8109  0.2480  0.6726
  498ILE   HG21 2133   7.302   9.987   5.263 -0.6833  0.0609  1.4783
  498ILE   HG22 2134   7.136  10.002   5.320  0.6990 -1.9987  1.1317
  498ILE   HG23 2135   7.188  10.103   5.198 -0.1726  2.0426  1.2477
  498ILE     CD 2136   7.387  10.283   5.178  0.7272  0.0371 -0.5466
  498ILE    HD1 2137   7.484  10.325   5.149 -0.2699  2.6323 -0.4374
  498ILE    HD2 2138   7.357  10.212   5.100  2.0164 -1.2504  0.0872
  498ILE    HD3 2139   7.327  10.374   5.170  0.8766  0.0052 -2.9484
  498ILE      C 2140   7.032  10.230   5.417  0.0131 -0.0029 -0.4649
  498ILE      O 2141   6.974  10.202   5.519 -0.1771  0.2099 -0.4599
  499ASP      N 2142   6.970  10.231   5.301  0.7704  0.4431 -0.0458
  499ASP      H 2143   7.028  10.263   5.224  2.0296  2.6610  1.7077
  499ASP     CA 2144   6.823  10.191   5.281 -0.7255  1.0020  0.2180
  499ASP     HA 2145   6.771  10.201   5.376 -0.6979 -0.8321  0.4623
  499ASP     CB 2146   6.759  10.281   5.179 -0.4437  0.0597  0.6526
  499ASP    HB1 2147   6.774  10.386   5.206  0.1371 -0.4174  2.3647
  499ASP    HB2 2148   6.798  10.271   5.078 -0.6096  1.6919  0.3988
  499ASP     CG 2149   6.607  10.264   5.159  0.2672 -0.1471  0.2842
  499ASP    OD1 2150   6.539  10.304   5.251  0.2909 -0.1619  0.1904
  499ASP    OD2 2151   6.570  10.177   5.075  0.1283  1.0513 -0.1518
  499ASP      C 2152   6.826  10.048   5.236 -0.0259 -0.1842  0.5009
  499ASP      O 2153   6.923  10.001   5.177 -0.0758  0.3223  0.1717
  500ILE      N 2154   6.708   9.985   5.252  0.0132  0.1290 -0.4761
  500ILE      H 2155   6.627  10.037   5.281 -0.8313 -0.5769 -1.4926
  500ILE     CA 2156   6.688   9.850   5.196 -0.5856 -0.0345 -0.1367
  500ILE     HA 2157   6.768   9.786   5.234  0.9897  0.2921 -2.6940
  500ILE     CB 2158   6.555   9.793   5.245  0.4064 -0.0753  0.2631
  500ILE     HB 2159   6.572   9.783   5.353 -0.3481 -1.9199  0.2503
  500ILE    CG1 2160   6.530   9.656   5.195  0.3682  0.4144  0.9136
  500ILE   HG11 2161   6.508   9.653   5.089  1.8942  0.2055  0.5815
  500ILE   HG12 2162   6.628   9.608   5.203 -0.5173 -1.3469  1.7938
  500ILE    CG2 2163   6.433   9.896   5.234  0.4796  0.0805 -0.9525
  500ILE   HG21 2164   6.343   9.874   5.291  0.4159  0.2770 -0.9766
  500ILE   HG22 2165   6.459   9.993   5.275 -1.8532 -0.6395  2.7289
  500ILE   HG23 2166   6.403   9.905   5.130  0.7080 -2.2287 -1.2891
  500ILE     CD 2167   6.433   9.573   5.282  0.0868  0.1456 -0.5919
  500ILE    HD1 2168   6.392   9.492   5.222 -1.6237  1.4115 -1.2439
  500ILE    HD2 2169   6.474   9.524   5.370 -2.6420  0.6313  1.0656
  500ILE    HD3 2170   6.352   9.635   5.322  0.9342  0.5386  0.5603
  500ILE      C 2171   6.721   9.843   5.045  0.3192  0.0701  0.0288
  500ILE      O 2172   6.810   9.768   5.003 -0.6323 -0.3694 -0.3911
  501SER      N 2173   6.653   9.930   4.965 -0.0853  0.3751  0.8550
  501SER      H 2174   6.606  10.008   5.007 -0.3763 -0.0757  1.3747
  501SER     CA 2175   6.673   9.935   4.823 -0.1768  0.4982  0.2345
  501SER     HA 2176   6.652   9.835   4.785  0.9296  0.4149 -0.1943
  501SER     CB 2177   6.561  10.026   4.771  0.7111 -0.4273 -0.4431
  501SER    HB1 2178   6.558  10.029   4.662  1.0339  2.8175 -0.4379
  501SER    HB2 2179   6.463   9.997   4.808 -0.3403  1.4105 -1.6137
  501SER     OG 2180   6.580  10.168   4.806 -0.2637  0.0158  0.0511
  501SER     HG 2181   6.584  10.177   4.900 -0.7828 -1.0966  0.1990
  501SER      C 2182   6.815   9.982   4.774 -0.5896 -0.4426 -0.1500
  501SER      O 2183   6.862   9.936   4.669 -0.7170  0.5030  0.0212
  502ALA      N 2184   6.881  10.070   4.853 -0.3641  0.1354 -0.4291
  502ALA      H 2185   6.837  10.088   4.942 -0.8489 -1.7148 -0.2677
  502ALA     CA 2186   7.013  10.117   4.823 -0.3516 -0.2129 -0.4923
  502ALA     HA 2187   7.017  10.153   4.720  0.8855  1.9727  0.2313
  502ALA     CB 2188   7.051  10.239   4.913 -0.2493  0.5474 -0.2445
  502ALA    HB1 2189   7.053  10.192   5.012  1.7097  0.2156 -0.4112
  502ALA    HB2 2190   7.140  10.296   4.889 -0.9594  3.0970  2.5479
  502ALA    HB3 2191   6.974  10.315   4.906 -0.3371  0.4773 -0.0702
  502ALA      C 2192   7.115  10.009   4.841 -0.2483  0.3198  0.0464
  502ALA      O 2193   7.213  10.000   4.767  0.4157 -0.5242  0.2760
  503PHE      N 2194   7.093   9.917   4.939 -0.2962  1.2559  0.8983
  503PHE      H 2195   7.025   9.937   5.012 -2.1490 -0.4507 -0.2861
  503PHE     CA 2196   7.175   9.794   4.960  0.5338 -0.4571  0.0376
  503PHE     HA 2197   7.282   9.815   4.962  0.3186  0.6471  0.8110
  503PHE     CB 2198   7.133   9.737   5.092 -0.4913  0.1927 -0.0212
  503PHE    HB1 2199   7.153   9.809   5.171 -1.3055  3.3960 -2.5252
  503PHE    HB2 2200   7.024   9.730   5.093 -0.5363  0.0365  2.6474
  503PHE     CG 2201   7.204   9.606   5.128 -0.2528 -0.6017 -0.1440
  503PHE    CD1 2202   7.136   9.483   5.110  0.0749  0.1560  0.9495
  503PHE    HD1 2203   7.033   9.488   5.078  0.1197  1.3809  0.9491
  503PHE    CD2 2204   7.346   9.601   5.168  0.5469  0.6012 -0.6281
  503PHE    HD2 2205   7.401   9.694   5.174  1.0673  0.3121 -0.8069
  503PHE    CE1 2206   7.205   9.361   5.111 -0.2739 -0.2341  0.3590
  503PHE    HE1 2207   7.163   9.266   5.083  1.8458 -0.6184 -1.7984
  503PHE    CE2 2208   7.406   9.476   5.182 -1.1128 -0.4408 -0.2683
  503PHE    HE2 2209   7.510   9.476   5.210 -1.4242  2.2734  1.3330
  503PHE     CZ 2210   7.337   9.358   5.151  0.0556  0.1337  0.5196
  503PHE     HZ 2211   7.388   9.262   5.154  3.1519  1.6671  3.0610
  503PHE      C 2212   7.146   9.698   4.845  0.3290 -0.0087  0.0396
  503PHE      O 2213   7.240   9.631   4.795  0.0071  0.9694  0.0054
  504SER      N 2214   7.021   9.695   4.797 -0.0613  0.1391  0.4827
  504SER      H 2215   6.957   9.747   4.855  1.0312 -0.2711  2.0975
  504SER     CA 2216   6.966   9.615   4.685  0.4799 -0.4380  1.0043
  504SER     HA 2217   6.990   9.510   4.703 -1.2677 -0.9586  0.4737
  504SER     CB 2218   6.808   9.610   4.676  0.1062  1.1842 -0.2837
  504SER    HB1 2219   6.774   9.713   4.691  1.7940  1.5649  1.3469
  504SER    HB2 2220   6.778   9.559   4.585 -0.5237 -1.7439  1.4437
  504SER     OG 2221   6.748   9.545   4.790  0.0203 -0.5278  0.4380
  504SER     HG 2222   6.808   9.553   4.863 -0.1841 -1.3795  0.7166
  504SER      C 2223   7.023   9.653   4.551 -0.2154 -0.3095  0.0971
  504SER      O 2224   7.036   9.568   4.463 -0.0251  0.3242  0.1546
  505CYS      N 2225   7.076   9.778   4.538  0.3982  0.1793 -0.6054
  505CYS      H 2226   7.068   9.842   4.615  2.4575  0.2339 -0.3891
  505CYS     CA 2227   7.148   9.824   4.421 -0.2014  0.0268 -0.8628
  505CYS     HA 2228   7.107   9.770   4.336 -0.8725 -0.9054  0.0251
  505CYS     CB 2229   7.120   9.978   4.414 -0.1717  0.2741  0.8827
  505CYS    HB1 2230   7.013  10.000   4.420  0.0609  1.6161  0.5302
  505CYS    HB2 2231   7.165  10.042   4.491  1.1885  1.3634 -0.7504
  505CYS     SG 2232   7.155  10.045   4.250 -0.3083 -0.1115 -0.0985
  505CYS     HG 2233   7.284  10.007   4.247  0.0003  0.8926  0.2107
  505CYS      C 2234   7.295   9.792   4.430  0.0564  0.5034 -0.5338
  505CYS      O 2235   7.357   9.780   4.322 -0.7488 -0.1855 -0.0583
  506ILE      N 2236   7.352   9.786   4.552  0.2274 -0.1371  0.2527
  506ILE      H 2237   7.296   9.787   4.636 -1.7900 -1.6770 -0.9692
  506ILE     CA 2238   7.491   9.744   4.569 -0.8274  0.1437 -0.2168
  506ILE     HA 2239   7.545   9.806   4.498  0.1442  0.2683  0.6150
  506ILE     CB 2240   7.540   9.792   4.707  0.1984  0.7960 -0.0877
  506ILE     HB 2241   7.472   9.757   4.784  0.9167 -3.2176 -1.0088
  506ILE    CG1 2242   7.548   9.943   4.711 -0.0965 -0.3917  0.0397
  506ILE   HG11 2243   7.637   9.963   4.651 -1.1236  0.3638 -1.2893
  506ILE   HG12 2244   7.463  10.000   4.672  0.6617  0.5072 -0.3378
  506ILE    CG2 2245   7.671   9.730   4.756 -0.3502  0.1939  0.0092
  506ILE   HG21 2246   7.692   9.762   4.858  1.0518 -0.7239  0.0334
  506ILE   HG22 2247   7.662   9.622   4.755  0.0786  0.1541  0.1025
  506ILE   HG23 2248   7.758   9.760   4.697 -0.8187  1.0502 -0.2673
  506ILE     CD 2249   7.569  10.008   4.850 -0.0649  0.2122  0.2058
  506ILE    HD1 2250   7.659   9.977   4.903  0.4601 -0.3927 -0.9901
  506ILE    HD2 2251   7.573  10.117   4.848  1.6459  0.1690  0.4211
  506ILE    HD3 2252   7.492   9.987   4.924  0.5681 -1.8187  0.3522
  506ILE      C 2253   7.507   9.596   4.529  0.1543 -0.2566  0.0561
  506ILE      O 2254   7.585   9.558   4.445 -0.3213  0.3726 -0.3672
  507ALA      N 2255   7.419   9.510   4.578  0.9072 -0.0390 -0.1532
  507ALA      H 2256   7.344   9.549   4.633  0.7641  1.5124 -1.3781
  507ALA     CA 2257   7.412   9.366   4.547 -0.0484  0.4764  0.1790
  507ALA     HA 2258   7.515   9.329   4.554  0.0396  0.1537 -2.1178
  507ALA     CB 2259   7.319   9.291   4.646  0.0631  0.4232 -0.2474
  507ALA    HB1 2260   7.354   9.307   4.748  1.4522 -0.9484 -0.4750
  507ALA    HB2 2261   7.223   9.341   4.654  0.0478  0.1010  2.7226
  507ALA    HB3 2262   7.312   9.184   4.627 -1.0041  0.2923  0.7594
  507ALA      C 2263   7.375   9.322   4.409  0.8478  0.3998 -0.2063
  507ALA      O 2264   7.406   9.206   4.369 -0.5585 -0.4683  0.1777
  508ALA      N 2265   7.310   9.409   4.328 -0.4451 -0.1058 -0.0120
  508ALA      H 2266   7.307   9.503   4.367  1.9468  0.1654 -0.3462
  508ALA     CA 2267   7.299   9.401   4.187 -0.0244 -0.3120  0.6711
  508ALA     HA 2268   7.270   9.299   4.160 -0.2030  0.2631 -1.5198
  508ALA     CB 2269   7.184   9.489   4.133  0.1078 -0.0756 -0.3540
  508ALA    HB1 2270   7.173   9.585   4.184 -1.5734  1.2243 -2.9840
  508ALA    HB2 2271   7.193   9.503   4.026  1.9669  0.6163 -0.1524
  508ALA    HB3 2272   7.086   9.444   4.147 -0.3524  1.1822  0.6307
  508ALA      C 2273   7.434   9.423   4.108  0.6034  0.0787 -0.0569
  508ALA      O 2274   7.492   9.333   4.043  0.5122  0.3677  0.0005
  509LEU      N 2275   7.493   9.538   4.141 -0.6354 -0.1854 -0.5784
  509LEU      H 2276   7.445   9.595   4.209 -0.7226 -0.8014 -0.1142
  509LEU     CA 2277   7.629   9.587   4.093 -0.1335  0.2117 -0.5786
  509LEU     HA 2278   7.614   9.586   3.985 -0.3835 -0.1767 -0.5430
  509LEU     CB 2279   7.642   9.737   4.147 -0.3225  0.1884  0.0476
  509LEU    HB1 2280   7.632   9.736   4.256 -0.0227 -1.2008  0.0864
  509LEU    HB2 2281   7.741   9.779   4.132 -0.1431  0.8184  2.5793
  509LEU     CG 2282   7.534   9.827   4.080  0.2280 -0.1480 -0.1370
  509LEU     HG 2283   7.433   9.795   4.106  1.0158  0.1017  3.8678
  509LEU    CD1 2284   7.540   9.965   4.145 -0.0029  0.8809  0.3241
  509LEU   HD11 2285   7.457  10.019   4.099 -0.7818 -1.5587 -1.3195
  509LEU   HD12 2286   7.519   9.950   4.251 -0.0964  0.8860  0.3063
  509LEU   HD13 2287   7.635  10.016   4.136 -0.7889  1.9583 -3.0775
  509LEU    CD2 2288   7.540   9.832   3.930 -0.6074  0.6742 -0.4849
  509LEU   HD21 2289   7.515   9.736   3.885  1.9613 -0.9979  1.3841
  509LEU   HD22 2290   7.451   9.886   3.899 -1.3056  0.5803  1.2490
  509LEU   HD23 2291   7.629   9.882   3.892 -1.0454  1.2697 -0.7388
  509LEU      C 2292   7.757   9.508   4.128  0.6740  0.6193 -1.1986
  509LEU      O 2293   7.854   9.500   4.050  0.2391  0.4883 -0.4948
  510ALA      N 2294   7.756   9.440   4.246 -0.7256  0.2492 -0.3712
  510ALA      H 2295   7.678   9.466   4.304 -0.3174  1.3598 -0.3025
  510ALA     CA 2296   7.870   9.347   4.294  0.8659 -0.3560 -0.2183
  510ALA     HA 2297   7.967   9.396   4.291  0.5282  0.2915 -0.8591
  510ALA     CB 2298   7.849   9.307   4.443 -0.9058 -0.2879  0.7982
  510ALA    HB1 2299   7.868   9.389   4.512  1.8339 -0.3002  0.1647
  510ALA    HB2 2300   7.744   9.279   4.456 -1.5840 -0.8112 -3.8531
  510ALA    HB3 2301   7.910   9.223   4.477 -1.4320 -0.2577  1.8699
  510ALA      C 2302   7.858   9.219   4.205 -0.1557  0.0411  0.2280
  510ALA      O 2303   7.960   9.154   4.187  0.3067  0.1702  0.3281
  511MET      N 2304   7.742   9.193   4.142 -0.5672 -0.7588 -0.2954
  511MET      H 2305   7.667   9.260   4.156  1.0251  0.9059  0.6398
  511MET     CA 2306   7.724   9.089   4.039  0.3531  0.2571 -0.0528
  511MET     HA 2307   7.801   9.019   4.070  1.5799  0.8764 -1.5668
  511MET     CB 2308   7.587   9.023   4.060  0.6013  0.3465 -0.4553
  511MET    HB1 2309   7.543   9.047   4.156  0.9767  0.7391 -0.3771
  511MET    HB2 2310   7.521   9.069   3.987  2.5051  1.7049 -1.4172
  511MET     CG 2311   7.579   8.880   4.019 -0.2198 -0.4981 -0.5006
  511MET    HG1 2312   7.598   8.879   3.911  1.2007 -1.5237 -0.2791
  511MET    HG2 2313   7.657   8.821   4.067 -1.2247 -0.2368  1.5603
  511MET     SD 2314   7.423   8.797   4.054 -0.1598 -0.0856  0.0265
  511MET     CE 2315   7.439   8.743   4.225 -0.1479 -0.0507 -0.0296
  511MET    HE1 2316   7.348   8.701   4.269 -0.7018  1.2011  0.0758
  511MET    HE2 2317   7.516   8.666   4.220  0.0927  0.2785 -2.6416
  511MET    HE3 2318   7.475   8.824   4.289  2.0280 -0.1440 -1.0555
  511MET      C 2319   7.739   9.127   3.892 -0.2481  0.0980 -0.3842
  511MET      O 2320   7.817   9.059   3.830 -0.5492  0.1886  0.3459
  512VAL      N 2321   7.670   9.227   3.841 -0.1542 -0.6789  0.0344
  512VAL      H 2322   7.605   9.263   3.909 -1.4254 -1.2998 -0.7960
  512VAL     CA 2323   7.660   9.272   3.706  0.1195 -0.4124 -0.6469
  512VAL     HA 2324   7.673   9.186   3.640 -0.7986 -2.3417  1.5711
  512VAL     CB 2325   7.521   9.331   3.678  0.1447 -0.8724 -0.8379
  512VAL     HB 2326   7.520   9.421   3.740 -0.6878 -1.2072 -0.3535
  512VAL    CG1 2327   7.511   9.358   3.531 -0.3479 -0.0367  0.9113
  512VAL   HG11 2328   7.519   9.270   3.467 -2.8280 -0.3091  0.8623
  512VAL   HG12 2329   7.428   9.428   3.519  1.4618  1.8774 -1.2692
  512VAL   HG13 2330   7.596   9.418   3.500  2.3025 -3.1813  1.5474
  512VAL    CG2 2331   7.407   9.237   3.716  1.0024 -0.5541  0.5119
  512VAL   HG21 2332   7.398   9.219   3.823  0.9121 -0.9229  0.4435
  512VAL   HG22 2333   7.315   9.286   3.685  0.4597 -0.3375  2.3274
  512VAL   HG23 2334   7.417   9.142   3.663 -2.3885 -1.4340  1.1868
  512VAL      C 2335   7.778   9.371   3.693 -0.1209  0.3372  0.0986
  512VAL      O 2336   7.757   9.491   3.713 -0.2980  0.3938 -0.3325
  513THR      N 2337   7.900   9.317   3.659  0.1795 -0.4601  0.1312
  513THR      H 2338   7.890   9.217   3.651 -0.5979 -0.3601 -0.2592
  513THR     CA 2339   8.034   9.384   3.656  0.1009  0.1267  0.2955
  513THR     HA 2340   8.007   9.483   3.619 -0.3389  0.7960  2.2749
  513THR     CB 2341   8.086   9.398   3.801  0.1018  0.1831 -0.1362
  513THR     HB 2342   8.020   9.464   3.857  0.4650 -0.0199  0.5367
  513THR    OG1 2343   8.219   9.463   3.796 -0.1252 -0.0314  0.6351
  513THR    HG1 2344   8.217   9.556   3.776  1.3469 -0.1875 -0.4657
  513THR    CG2 2345   8.101   9.261   3.868 -0.0163  0.1981 -0.2052
  513THR   HG21 2346   8.022   9.220   3.931 -0.3089 -1.0719 -1.3499
  513THR   HG22 2347   8.150   9.184   3.808  1.4297  1.4179 -0.6295
  513THR   HG23 2348   8.170   9.280   3.950  0.2067 -0.7792 -0.1439
  513THR      C 2349   8.117   9.324   3.539  0.1710  0.2056  0.0411
  513THR      O 2350   8.084   9.218   3.486 -0.4224 -0.7183 -0.0922
  514GLU      N 2351   8.233   9.385   3.508 -0.0213 -0.2330  0.4580
  514GLU      H 2352   8.264   9.459   3.570  0.2373 -0.9848  1.2531
  514GLU     CA 2353   8.337   9.328   3.418 -0.1055  0.2596  0.0193
  514GLU     HA 2354   8.281   9.290   3.333  0.9703 -0.5890 -0.3357
  514GLU     CB 2355   8.421   9.447   3.378 -1.1137  0.3727  0.2877
  514GLU    HB1 2356   8.357   9.533   3.358 -0.6248  0.5714 -0.4719
  514GLU    HB2 2357   8.467   9.482   3.471 -2.5483 -1.4129  1.7433
  514GLU     CG 2358   8.534   9.428   3.276 -0.6452 -0.8694 -0.6999
  514GLU    HG1 2359   8.599   9.514   3.292 -0.0407 -0.7440 -3.3786
  514GLU    HG2 2360   8.583   9.337   3.309 -0.4579 -0.1166  1.2151
  514GLU     CD 2361   8.485   9.417   3.136 -0.5628  0.0757 -0.2666
  514GLU    OE1 2362   8.530   9.325   3.072 -0.6457 -0.3364  0.4680
  514GLU    OE2 2363   8.413   9.514   3.090 -0.2048  0.4607 -0.7466
  514GLU      C 2364   8.410   9.213   3.499 -0.0619 -0.1844  0.0216
  514GLU      O 2365   8.464   9.249   3.602 -0.1023 -0.3267 -0.3401
  515ARG      N 2366   8.429   9.095   3.446  0.0003 -0.4716  0.1875
  515ARG      H 2367   8.385   9.070   3.359 -1.9154 -0.9750  1.2549
  515ARG     CA 2368   8.525   9.005   3.500  0.0290  0.7684  0.6975
  515ARG     HA 2369   8.614   9.050   3.543  2.0367 -2.1598 -0.0802
  515ARG     CB 2370   8.470   8.907   3.602 -0.1036  0.7737 -0.3462
  515ARG    HB1 2371   8.382   8.860   3.559  1.0217 -2.8437  0.9400
  515ARG    HB2 2372   8.532   8.818   3.618  0.0113  0.6939 -1.2194
  515ARG     CG 2373   8.419   8.965   3.736 -0.0049 -0.4725 -0.4490
  515ARG    HG1 2374   8.500   9.014   3.788  2.2996 -1.9666 -2.4303
  515ARG    HG2 2375   8.340   9.036   3.713 -0.3331 -0.5382  0.4547
  515ARG     CD 2376   8.363   8.862   3.832  0.3888  0.0809 -0.2392
  515ARG    HD1 2377   8.295   8.802   3.772 -0.2643  0.7582 -0.1926
  515ARG    HD2 2378   8.437   8.795   3.876  1.6265  1.3591 -0.2932
  515ARG     NE 2379   8.282   8.934   3.933 -0.0322 -0.3190  0.0602
  515ARG     HE 2380   8.183   8.922   3.918  0.3167 -3.6660 -0.3238
  515ARG     CZ 2381   8.317   9.001   4.047  0.5318 -1.1073 -0.2793
  515ARG    NH1 2382   8.441   9.012   4.090 -0.5159 -0.1500 -0.1722
  515ARG   HH11 2383   8.521   8.971   4.044  0.0487 -1.6670  1.9844
  515ARG   HH12 2384   8.451   9.041   4.186 -1.9640  1.0666 -0.3454
  515ARG    NH2 2385   8.233   9.075   4.123 -0.2254 -0.6164  0.0523
  515ARG   HH21 2386   8.133   9.085   4.122 -0.2937 -0.7851  1.7934
  515ARG   HH22 2387   8.259   9.131   4.203 -3.0764  1.7781 -0.5264
  515ARG      C 2388   8.582   8.929   3.375 -0.1467 -0.7847 -0.2450
  515ARG      O 2389   8.530   8.941   3.263  0.0226  0.1717  0.3761
  516HIS      N 2390   8.696   8.860   3.395 -0.2393  0.5379 -0.1947
  516HIS      H 2391   8.725   8.854   3.492 -3.0386 -1.2351  0.6663
  516HIS     CA 2392   8.759   8.790   3.288 -0.3532  1.2196 -0.4502
  516HIS     HA 2393   8.751   8.847   3.195 -2.2226 -0.4252 -1.3822
  516HIS     CB 2394   8.907   8.758   3.336 -0.3540 -0.4275 -1.0340
  516HIS    HB1 2395   8.968   8.688   3.278  0.3737 -0.8369  0.1765
  516HIS    HB2 2396   8.953   8.857   3.334  0.1953 -0.4992  2.0379
  516HIS     CG 2397   8.935   8.727   3.484  0.1404  0.5787  0.5072
  516HIS    ND1 2398   8.873   8.796   3.591 -0.1518  0.2558 -0.3627
  516HIS    CD2 2399   9.021   8.634   3.538  0.7288 -0.4566  0.4872
  516HIS    HD2 2400   9.089   8.565   3.490  1.4332  0.4871  0.0866
  516HIS    CE1 2401   8.918   8.741   3.705  0.2456  0.7383  0.9283
  516HIS    HE1 2402   8.894   8.781   3.802 -2.3151  3.1082 -0.5278
  516HIS    NE2 2403   9.008   8.646   3.673 -0.5188 -0.5211 -0.5423
  516HIS    HE2 2404   9.055   8.585   3.738  1.1068 -0.4920 -1.6515
  516HIS      C 2405   8.682   8.658   3.252 -0.8744 -0.2462 -0.1382
  516HIS      O 2406   8.643   8.584   3.347 -0.2321 -0.1010 -0.1385
  517GLY      N 2407   8.671   8.632   3.124 -0.1185 -0.2483 -0.1445
  517GLY      H 2408   8.718   8.697   3.064  1.7876 -1.1993  0.2426
  517GLY     CA 2409   8.638   8.498   3.066  0.6444  0.5528 -0.0816
  517GLY    HA1 2410   8.719   8.444   3.016 -1.5922 -0.8976 -2.3725
  517GLY    HA2 2411   8.622   8.422   3.143  0.4248 -0.1072 -0.7720
  517GLY      C 2412   8.500   8.505   2.996 -0.2289  0.3109  0.5162
  517GLY      O 2413   8.458   8.410   2.927  0.2242 -0.2346 -0.2535
  518LEU      N 2414   8.429   8.618   3.011 -0.2803 -0.2037  0.6164
  518LEU      H 2415   8.480   8.687   3.065  1.0272 -0.1459 -0.6316
  518LEU     CA 2416   8.293   8.653   2.962 -0.0173  0.3176 -0.2557
  518LEU     HA 2417   8.241   8.566   3.004  0.3113 -0.3613 -1.2226
  518LEU     CB 2418   8.248   8.792   3.015  0.3671 -0.8924  0.1929
  518LEU    HB1 2419   8.323   8.867   2.990 -1.9788  1.0922 -1.3295
  518LEU    HB2 2420   8.157   8.830   2.969  1.1689 -0.6202 -1.2043
  518LEU     CG 2421   8.221   8.804   3.165 -0.9861 -0.3021 -0.1304
  518LEU     HG 2422   8.298   8.759   3.228 -2.7922 -1.7403  1.1777
  518LEU    CD1 2423   8.208   8.954   3.196  0.6694  0.0057  0.0760
  518LEU   HD11 2424   8.189   8.970   3.302 -1.3445  0.1216 -0.2452
  518LEU   HD12 2425   8.294   9.013   3.166  0.7303  0.1469  0.5247
  518LEU   HD13 2426   8.131   9.005   3.137 -0.2581 -0.5782  0.7550
  518LEU    CD2 2427   8.096   8.737   3.210  0.1939 -0.2682  0.5245
  518LEU   HD21 2428   8.101   8.631   3.232 -3.0473 -0.9264 -1.2581
  518LEU   HD22 2429   8.036   8.769   3.296 -0.4139 -0.8457  0.3203
  518LEU   HD23 2430   8.025   8.735   3.128 -0.0362 -0.6657  0.7302
  518LEU      C 2431   8.304   8.666   2.812 -0.4833 -0.1335 -0.6539
  518LEU      O 2432   8.405   8.721   2.772 -0.1339 -0.4880 -0.3335
  519LYS      N 2433   8.218   8.597   2.734  0.1076  0.3505  0.1666
  519LYS      H 2434   8.152   8.534   2.778 -0.1597  0.4944 -0.0252
  519LYS     CA 2435   8.214   8.607   2.592 -0.4223 -0.2665 -0.1854
  519LYS     HA 2436   8.305   8.592   2.534 -1.4928  0.8327 -2.2577
  519LYS     CB 2437   8.134   8.492   2.544 -0.3558 -0.5248 -0.0660
  519LYS    HB1 2438   8.163   8.399   2.595  0.1486 -0.4092 -0.1310
  519LYS    HB2 2439   8.036   8.523   2.580  0.5971  1.1090  1.2861
  519LYS     CG 2440   8.126   8.471   2.391 -0.1830 -0.1801  0.1245
  519LYS    HG1 2441   8.106   8.568   2.345 -0.2272 -0.4800 -0.4990
  519LYS    HG2 2442   8.222   8.444   2.348 -0.1476 -1.2211  0.8151
  519LYS     CD 2443   8.022   8.364   2.337 -0.6786  0.3142  0.0260
  519LYS    HD1 2444   8.043   8.365   2.230 -0.2837  1.2398  0.0976
  519LYS    HD2 2445   8.045   8.265   2.377 -0.7505  1.1454  2.3009
  519LYS     CE 2446   7.876   8.409   2.358 -0.6152  0.8935  0.1263
  519LYS    HE1 2447   7.853   8.397   2.464 -0.5113 -1.8717 -0.1110
  519LYS    HE2 2448   7.872   8.517   2.342 -1.5978  0.5792 -2.1595
  519LYS     NZ 2449   7.782   8.332   2.273  0.4253  0.5598 -0.0584
  519LYS    HZ1 2450   7.782   8.237   2.306 -0.7968  0.5043 -0.1740
  519LYS    HZ2 2451   7.684   8.356   2.278 -0.1574 -1.4284 -1.2280
  519LYS    HZ3 2452   7.804   8.321   2.175 -2.1029 -1.9166 -0.4723
  519LYS      C 2453   8.142   8.740   2.553 -0.1915  0.7546 -0.4464
  519LYS      O 2454   8.184   8.805   2.458  0.1847  0.2394  0.2266
  520GLU      N 2455   8.037   8.783   2.628  0.0652 -0.7000 -0.0869
  520GLU      H 2456   8.026   8.730   2.713  1.4911 -0.7910  0.0616
  520GLU     CA 2457   7.952   8.902   2.597  0.4665 -0.2851 -0.4935
  520GLU     HA 2458   7.986   8.948   2.504 -0.6217 -0.4188 -0.9776
  520GLU     CB 2459   7.804   8.846   2.573 -0.8590  0.1992  0.0030
  520GLU    HB1 2460   7.793   8.759   2.637  1.8750 -0.0578  0.2096
  520GLU    HB2 2461   7.731   8.915   2.614  0.2657 -0.2255  2.9382
  520GLU     CG 2462   7.783   8.808   2.420 -0.3126 -0.0313 -0.9875
  520GLU    HG1 2463   7.861   8.737   2.394  0.3304  0.1054  0.4927
  520GLU    HG2 2464   7.697   8.741   2.411 -0.7570  0.2576  0.8111
  520GLU     CD 2465   7.770   8.931   2.335 -0.0258 -0.0827  0.3791
  520GLU    OE1 2466   7.870   8.992   2.302 -0.5586  0.4608 -0.4854
  520GLU    OE2 2467   7.654   8.968   2.298 -0.3956 -0.3967 -0.5129
  520GLU      C 2468   7.975   8.997   2.716 -0.1370 -0.2356  0.0119
  520GLU      O 2469   7.884   9.009   2.797 -0.0786  0.6477 -0.4558
  521PRO      N 2470   8.091   9.061   2.731  0.2497  0.4873  0.9367
  521PRO     CA 2471   8.119   9.160   2.830  0.7566 -0.5517  0.5837
  521PRO     HA 2472   8.088   9.114   2.924  1.4095 -0.7433  0.7072
  521PRO     CB 2473   8.275   9.172   2.838  0.4291  0.8666 -0.8368
  521PRO    HB1 2474   8.308   9.269   2.875 -1.0797  0.1826  2.7981
  521PRO    HB2 2475   8.324   9.100   2.903  1.3433 -0.0169 -2.4561
  521PRO     CG 2476   8.312   9.136   2.697  0.1869 -0.6563  0.3196
  521PRO    HG1 2477   8.309   9.230   2.641  1.8288  0.5027  2.0379
  521PRO    HG2 2478   8.417   9.105   2.697  1.1772  2.2685  1.5771
  521PRO     CD 2479   8.210   9.035   2.651 -0.8973 -0.0201 -0.1016
  521PRO    HD1 2480   8.186   9.056   2.547  1.2911  2.3594 -0.2283
  521PRO    HD2 2481   8.233   8.932   2.676 -6.0088 -1.6436 -0.9411
  521PRO      C 2482   8.042   9.292   2.817  0.4139 -0.5733 -0.6440
  521PRO      O 2483   7.991   9.334   2.920  0.3317 -0.1931 -0.8476
  522LYS      N 2484   8.022   9.348   2.694 -1.0885 -0.3907 -0.0901
  522LYS      H 2485   8.058   9.295   2.616 -0.2696 -0.3450  0.2460
  522LYS     CA 2486   7.957   9.476   2.666  0.0591 -0.0077 -0.8023
  522LYS     HA 2487   7.998   9.558   2.725 -0.4057  0.4459 -1.1012
  522LYS     CB 2488   7.998   9.528   2.524  0.5062  0.2728 -0.1196
  522LYS    HB1 2489   7.994   9.451   2.447  4.2126  0.3547 -0.5822
  522LYS    HB2 2490   7.931   9.608   2.489 -2.0876 -0.0035  3.6415
  522LYS     CG 2491   8.140   9.599   2.513  0.4051 -0.1180  0.1250
  522LYS    HG1 2492   8.210   9.567   2.590  0.3813  1.4975  0.8414
  522LYS    HG2 2493   8.192   9.571   2.421  0.2496 -1.4699  0.4153
  522LYS     CD 2494   8.141   9.748   2.529 -0.5866 -0.5590  0.0105
  522LYS    HD1 2495   8.097   9.799   2.443 -2.3548 -1.3146  0.4201
  522LYS    HD2 2496   8.069   9.775   2.606  1.1201  1.2984  1.0697
  522LYS     CE 2497   8.282   9.799   2.559  0.0988  0.7086  0.3252
  522LYS    HE1 2498   8.318   9.733   2.638 -1.5889  0.6910  1.1068
  522LYS    HE2 2499   8.348   9.774   2.476  1.4388  1.4706  1.1205
  522LYS     NZ 2500   8.288   9.934   2.612 -0.4213  0.6816 -0.4444
  522LYS    HZ1 2501   8.252   9.990   2.536 -0.1070 -2.1374 -2.8157
  522LYS    HZ2 2502   8.220   9.945   2.686  1.0351  3.5883  0.6514
  522LYS    HZ3 2503   8.379   9.963   2.646 -0.1269 -1.4053  0.6967
  522LYS      C 2504   7.801   9.466   2.690 -0.1946  0.6973  0.0139
  522LYS      O 2505   7.731   9.567   2.705 -0.1812 -0.4409 -0.7284
  523ARG      N 2506   7.754   9.343   2.673 -0.5153 -0.4066  0.3143
  523ARG      H 2507   7.809   9.280   2.616 -0.8132 -0.2591 -0.1427
  523ARG     CA 2508   7.621   9.290   2.713  0.0499  0.0853 -0.6224
  523ARG     HA 2509   7.537   9.340   2.664 -0.2513  0.8588  0.6063
  523ARG     CB 2510   7.598   9.146   2.663 -0.0450 -0.3279 -0.5571
  523ARG    HB1 2511   7.649   9.142   2.567  1.8143  0.5067  0.3410
  523ARG    HB2 2512   7.654   9.085   2.733  2.7567  3.2266  0.6293
  523ARG     CG 2513   7.447   9.106   2.646 -0.0799  0.1024  0.4569
  523ARG    HG1 2514   7.391   9.131   2.736  0.2436  0.0491  0.6765
  523ARG    HG2 2515   7.412   9.169   2.565  3.2122  0.3908 -0.8755
  523ARG     CD 2516   7.441   8.959   2.598  0.2251 -0.1588 -0.0228
  523ARG    HD1 2517   7.528   8.955   2.532  1.4113  1.5684  1.3457
  523ARG    HD2 2518   7.465   8.894   2.682 -0.5865 -0.4234  0.0097
  523ARG     NE 2519   7.315   8.931   2.527 -0.1208 -0.3674 -0.1418
  523ARG     HE 2520   7.230   8.942   2.580 -0.6628 -2.4811 -0.4872
  523ARG     CZ 2521   7.293   8.897   2.405 -0.1810 -0.2152 -1.1297
  523ARG    NH1 2522   7.385   8.895   2.315  0.4704  0.0297 -0.1844
  523ARG   HH11 2523   7.472   8.947   2.318  0.5717 -0.1012 -0.6977
  523ARG   HH12 2524   7.360   8.869   2.220 -1.5295  0.1641  0.2643
  523ARG    NH2 2525   7.172   8.865   2.376  0.4476 -0.2294  0.5781
  523ARG   HH21 2526   7.087   8.873   2.430  0.0622 -0.7778  0.0673
  523ARG   HH22 2527   7.155   8.836   2.281 -2.1813 -0.5264  1.0788
  523ARG      C 2528   7.594   9.312   2.862  0.8914 -0.3879 -0.0480
  523ARG      O 2529   7.493   9.372   2.892  0.2228 -0.0692  0.3054
  524VAL      N 2530   7.692   9.284   2.947  0.4207  0.1773  0.0215
  524VAL      H 2531   7.765   9.225   2.911  0.3616  0.7743 -1.1282
  524VAL     CA 2532   7.688   9.313   3.090 -0.0930  0.3721 -0.7980
  524VAL     HA 2533   7.589   9.279   3.121  0.8907 -2.6387 -0.6605
  524VAL     CB 2534   7.792   9.235   3.174 -0.2167 -0.0389 -0.6433
  524VAL     HB 2535   7.889   9.276   3.145 -0.4419  1.6447  0.8729
  524VAL    CG1 2536   7.768   9.245   3.326  0.0767 -0.4096 -0.2113
  524VAL   HG11 2537   7.696   9.170   3.362 -1.9218  1.6740  0.4101
  524VAL   HG12 2538   7.853   9.210   3.385  1.2443  0.9365 -1.0558
  524VAL   HG13 2539   7.745   9.339   3.377  1.3929 -0.9586  1.4944
  524VAL    CG2 2540   7.799   9.080   3.142 -0.0371 -0.1837 -0.7202
  524VAL   HG21 2541   7.703   9.044   3.177 -1.2738  0.5082 -3.1650
  524VAL   HG22 2542   7.797   9.046   3.038 -3.1651 -0.2611 -0.7148
  524VAL   HG23 2543   7.878   9.031   3.199  1.0451  0.6977 -1.4133
  524VAL      C 2544   7.701   9.466   3.120  0.0424  0.4175  0.1673
  524VAL      O 2545   7.636   9.523   3.204 -0.0466  0.2963 -0.1892
  525GLU      N 2546   7.791   9.530   3.042 -0.0852  0.2989 -0.9823
  525GLU      H 2547   7.851   9.478   2.979  0.4747 -1.1018  0.6510
  525GLU     CA 2548   7.809   9.676   3.053 -0.3956  0.6410 -0.1795
  525GLU     HA 2549   7.849   9.674   3.154  1.8841 -1.5524 -1.0155
  525GLU     CB 2550   7.923   9.723   2.960  0.2334  0.0544  0.1557
  525GLU    HB1 2551   7.991   9.641   2.939 -1.1284 -0.9012 -0.6514
  525GLU    HB2 2552   7.877   9.753   2.865 -2.0883 -1.3410  0.7659
  525GLU     CG 2553   7.996   9.846   3.007 -0.7306  0.1041  0.3879
  525GLU    HG1 2554   7.933   9.933   2.989 -0.6714  0.0823  0.0784
  525GLU    HG2 2555   8.014   9.850   3.115  0.1048  0.1674  0.2540
  525GLU     CD 2556   8.110   9.878   2.909 -0.4253  1.0362 -0.3814
  525GLU    OE1 2557   8.221   9.845   2.952 -0.2342 -0.0376 -0.4071
  525GLU    OE2 2558   8.099   9.935   2.799 -0.0895  0.1067 -0.3197
  525GLU      C 2559   7.674   9.749   3.031 -0.5006  0.2504 -0.4639
  525GLU      O 2560   7.642   9.839   3.107 -0.1383 -0.5843 -0.2450
  526GLU      N 2561   7.600   9.712   2.930 -0.5104 -0.0897 -0.8084
  526GLU      H 2562   7.623   9.631   2.875 -0.3200 -1.1253  0.7200
  526GLU     CA 2563   7.468   9.773   2.898  0.8560  0.2018 -0.5433
  526GLU     HA 2564   7.491   9.880   2.902 -2.0021  0.8917 -0.6340
  526GLU     CB 2565   7.416   9.719   2.758 -0.5639  0.2987 -0.4427
  526GLU    HB1 2566   7.504   9.705   2.694  0.0647 -1.0426  0.6651
  526GLU    HB2 2567   7.378   9.619   2.779  0.3479  0.4308  2.1528
  526GLU     CG 2568   7.309   9.809   2.682  0.5171  0.2216  1.0069
  526GLU    HG1 2569   7.276   9.775   2.584  0.9679 -0.8254  1.2035
  526GLU    HG2 2570   7.218   9.811   2.744 -1.6442  0.7180 -1.9793
  526GLU     CD 2571   7.350   9.954   2.648  0.7729 -0.1129 -0.0947
  526GLU    OE1 2572   7.462   9.966   2.593 -0.0235 -0.3322  0.4902
  526GLU    OE2 2573   7.261  10.043   2.661 -0.4341 -0.3136 -0.6059
  526GLU      C 2574   7.359   9.745   3.008  1.0964  0.3995 -0.6425
  526GLU      O 2575   7.267   9.826   3.038  0.2478  0.2822  0.3072
  527LEU      N 2576   7.354   9.621   3.060  0.1037 -0.2094 -0.5067
  527LEU      H 2577   7.416   9.549   3.024 -0.2353 -1.9272  2.0837
  527LEU     CA 2578   7.270   9.573   3.169  0.1127 -0.4390 -0.8535
  527LEU     HA 2579   7.165   9.598   3.156 -0.8443 -3.4536  0.0493
  527LEU     CB 2580   7.292   9.419   3.180 -0.3313 -0.1412 -0.0375
  527LEU    HB1 2581   7.262   9.389   3.080 -1.1043  3.1765 -0.9303
  527LEU    HB2 2582   7.400   9.409   3.191 -0.4788 -2.7371 -0.5114
  527LEU     CG 2583   7.222   9.340   3.294  0.4749  1.3866 -0.4849
  527LEU     HG 2584   7.281   9.359   3.383 -0.4413 -0.9808  0.7204
  527LEU    CD1 2585   7.078   9.368   3.330  0.1282  0.1942  0.6226
  527LEU   HD11 2586   7.009   9.355   3.246 -0.6882  0.0040  1.3130
  527LEU   HD12 2587   7.040   9.320   3.420 -1.9067  2.6301  1.1855
  527LEU   HD13 2588   7.076   9.477   3.340 -0.3403  0.6284 -2.7317
  527LEU    CD2 2589   7.238   9.185   3.277 -0.5222 -0.1927  0.6598
  527LEU   HD21 2590   7.337   9.147   3.256 -2.1287 -3.7565 -1.2904
  527LEU   HD22 2591   7.203   9.133   3.366  0.5744 -1.1633  0.5332
  527LEU   HD23 2592   7.184   9.150   3.189  0.5441 -1.3837  0.4555
  527LEU      C 2593   7.314   9.642   3.305  0.3598 -0.7044  0.5020
  527LEU      O 2594   7.229   9.698   3.374  0.4265  0.3042  0.0929
  528GLN      N 2595   7.436   9.638   3.344  0.2086 -0.2309 -0.1373
  528GLN      H 2596   7.504   9.590   3.287  0.1176 -0.0182 -0.4267
  528GLN     CA 2597   7.494   9.724   3.449  0.1050  0.2296  0.7562
  528GLN     HA 2598   7.447   9.674   3.534 -1.0143  1.7967  1.0995
  528GLN     CB 2599   7.650   9.711   3.456 -0.7744 -0.0240  0.0434
  528GLN    HB1 2600   7.678   9.608   3.479 -1.0739  0.2817  1.9206
  528GLN    HB2 2601   7.689   9.737   3.357 -0.0898 -0.4504  0.1940
  528GLN     CG 2602   7.729   9.798   3.555  0.1322  0.2523  0.4952
  528GLN    HG1 2603   7.702   9.903   3.548 -1.1034 -0.0957 -0.1433
  528GLN    HG2 2604   7.708   9.778   3.660  0.1253  0.9241  0.6232
  528GLN     CD 2605   7.875   9.795   3.527  0.3302  0.4312  0.5880
  528GLN    OE1 2606   7.917   9.824   3.412 -0.1989  0.1341  0.1507
  528GLN    NE2 2607   7.956   9.767   3.621 -0.4620  0.1368 -0.0866
  528GLN   HE21 2608   7.922   9.731   3.709  0.8964 -1.0302 -0.0103
  528GLN   HE22 2609   8.054   9.761   3.598 -0.5018 -0.1567 -0.1846
  528GLN      C 2610   7.457   9.875   3.450 -0.0260 -0.0439  0.1030
  528GLN      O 2611   7.400   9.923   3.549 -0.1265 -0.2682  0.1636
  529ASN      N 2612   7.484   9.939   3.340 -0.4087 -0.4186  0.5088
  529ASN      H 2613   7.526   9.889   3.263  0.4605  0.5737  0.3116
  529ASN     CA 2614   7.444  10.079   3.314 -0.2582  0.4724 -0.9117
  529ASN     HA 2615   7.492  10.137   3.394  0.5744 -1.9300  0.4335
  529ASN     CB 2616   7.503  10.141   3.190  0.1704  0.2650  0.2787
  529ASN    HB1 2617   7.488  10.065   3.113  2.9413  0.1318 -0.2540
  529ASN    HB2 2618   7.441  10.225   3.158 -0.0055 -0.0938 -0.3335
  529ASN     CG 2619   7.650  10.176   3.198  0.5110  0.0119  0.5740
  529ASN    OD1 2620   7.684  10.263   3.274  0.6482  0.2593 -0.1723
  529ASN    ND2 2621   7.737  10.095   3.141 -0.1025  0.1503 -0.4063
  529ASN   HD21 2622   7.708  10.011   3.092  0.5022 -0.6390  0.5533
  529ASN   HD22 2623   7.833  10.112   3.167 -0.0518  0.2387 -0.6518
  529ASN      C 2624   7.293  10.108   3.333  0.5758 -0.3124  1.0140
  529ASN      O 2625   7.262  10.208   3.389  0.5076 -0.1031 -0.6494
  530LYS      N 2626   7.204  10.010   3.312  0.2872 -0.0600 -0.2206
  530LYS      H 2627   7.241   9.920   3.283  1.5357  0.5571 -0.6223
  530LYS     CA 2628   7.055  10.016   3.335 -0.3253  0.4583  0.1545
  530LYS     HA 2629   7.020  10.114   3.302 -1.1223  0.1111 -0.0545
  530LYS     CB 2630   6.982   9.909   3.256  0.2413  1.0700  0.1935
  530LYS    HB1 2631   7.026   9.813   3.283  0.3822  1.3621  1.0604
  530LYS    HB2 2632   6.877   9.898   3.285  0.1512  0.4308 -0.3500
  530LYS     CG 2633   6.978   9.931   3.104 -0.0966  0.3266  0.3239
  530LYS    HG1 2634   6.916  10.019   3.085 -2.0244 -1.0109  0.1813
  530LYS    HG2 2635   7.070   9.954   3.050 -0.8392 -1.9816 -2.1238
  530LYS     CD 2636   6.905   9.816   3.036 -0.9162  0.1012 -0.3588
  530LYS    HD1 2637   6.955   9.724   3.069  4.0071  2.2876 -0.8516
  530LYS    HD2 2638   6.799   9.813   3.060 -0.2678  0.1456  3.0868
  530LYS     CE 2639   6.925   9.817   2.880 -0.0854  0.0921 -0.7891
  530LYS    HE1 2640   6.868   9.901   2.840 -1.6635 -0.3427  0.4134
  530LYS    HE2 2641   7.031   9.832   2.863  0.1949  1.5005  1.7206
  530LYS     NZ 2642   6.872   9.697   2.810 -0.1566  0.4155 -0.2319
  530LYS    HZ1 2643   6.871   9.612   2.864 -1.1264  1.0800  0.8456
  530LYS    HZ2 2644   6.775   9.721   2.798 -0.2675  1.3265  1.9941
  530LYS    HZ3 2645   6.916   9.677   2.721  1.0327 -2.4144  0.8629
  530LYS      C 2646   7.013  10.008   3.482 -0.5841  1.1685  0.0729
  530LYS      O 2647   6.902  10.046   3.511  0.2277 -0.1114 -0.1559
  531ILE      N 2648   7.102   9.958   3.571 -0.0340  0.7366 -0.2034
  531ILE      H 2649   7.186   9.916   3.535  0.6805 -1.4674  3.4814
  531ILE     CA 2650   7.087   9.955   3.715 -0.3402  0.0384  0.1706
  531ILE     HA 2651   6.984   9.944   3.748 -0.4579  0.3147 -0.0956
  531ILE     CB 2652   7.175   9.846   3.783  0.6523  0.1436  0.1675
  531ILE     HB 2653   7.278   9.878   3.767  0.6693 -0.0498 -0.1133
  531ILE    CG1 2654   7.161   9.708   3.714  0.2132 -0.0594 -0.1808
  531ILE   HG11 2655   7.062   9.665   3.725 -1.2080  2.8453 -0.5646
  531ILE   HG12 2656   7.164   9.729   3.607  1.1169 -0.9423 -0.3473
  531ILE    CG2 2657   7.168   9.838   3.939  0.1369 -0.2874  0.5769
  531ILE   HG21 2658   7.203   9.930   3.985  1.2311 -0.2382 -0.3198
  531ILE   HG22 2659   7.069   9.820   3.981  0.8363 -1.0764  1.9611
  531ILE   HG23 2660   7.239   9.762   3.972  1.2520  0.0568 -0.9209
  531ILE     CD 2661   7.267   9.601   3.749 -0.5465  0.9232 -0.6543
  531ILE    HD1 2662   7.257   9.541   3.840 -0.2902 -1.1487 -1.9214
  531ILE    HD2 2663   7.289   9.528   3.672  2.5384  1.8049 -0.7428
  531ILE    HD3 2664   7.363   9.653   3.756 -0.4784  0.6267  1.5254
  531ILE      C 2665   7.119  10.096   3.767  0.1404  0.0630 -0.0945
  531ILE      O 2666   7.040  10.157   3.834  0.1399  0.3845  0.7204
  532VAL      N 2667   7.237  10.145   3.729  0.1108 -0.1627  0.4351
  532VAL      H 2668   7.300  10.086   3.676  0.8659 -1.1986  2.3885
  532VAL     CA 2669   7.305  10.278   3.765 -0.4618  0.2588 -0.6159
  532VAL     HA 2670   7.313  10.271   3.873 -1.0870  0.6436 -0.5394
  532VAL     CB 2671   7.449  10.286   3.691 -0.2185 -0.1885  0.3813
  532VAL     HB 2672   7.429  10.290   3.584  0.8994 -0.6445  0.1442
  532VAL    CG1 2673   7.514  10.418   3.729  0.2000 -0.1273  0.7140
  532VAL   HG11 2674   7.607  10.443   3.678  0.4456  1.4491  1.8503
  532VAL   HG12 2675   7.444  10.493   3.693 -2.0104 -1.8462  1.1792
  532VAL   HG13 2676   7.536  10.427   3.836 -0.1239 -0.3260  0.7984
  532VAL    CG2 2677   7.550  10.180   3.719 -0.4147  0.7046 -0.5467
  532VAL   HG21 2678   7.589  10.184   3.821  1.6815  0.8665 -1.3082
  532VAL   HG22 2679   7.517  10.078   3.703  0.4800 -0.0136  1.8704
  532VAL   HG23 2680   7.638  10.200   3.658 -0.4780 -0.6109 -1.0950
  532VAL      C 2681   7.216  10.391   3.716  0.7729  0.4709  0.4761
  532VAL      O 2682   7.199  10.491   3.784 -0.4226  0.0909  0.1409
  533ASN      N 2683   7.155  10.382   3.597 -0.5075 -0.5389 -0.1100
  533ASN      H 2684   7.189  10.305   3.541  2.6219  0.1266  0.6530
  533ASN     CA 2685   7.061  10.470   3.533 -0.1063  0.3123 -0.2883
  533ASN     HA 2686   7.106  10.569   3.532 -0.9232  0.7907 -4.0108
  533ASN     CB 2687   7.025  10.427   3.383  0.0949  0.5258 -0.4838
  533ASN    HB1 2688   7.107  10.388   3.323  0.4695  0.1385  0.2609
  533ASN    HB2 2689   6.974  10.332   3.398 -0.6434  0.9810 -0.0238
  533ASN     CG 2690   6.948  10.529   3.302 -0.0722 -0.3214 -0.2747
  533ASN    OD1 2691   7.001  10.640   3.274 -0.1826  0.1255 -0.1195
  533ASN    ND2 2692   6.828  10.502   3.254 -0.0952  0.1917 -0.1211
  533ASN   HD21 2693   6.781  10.416   3.279 -2.0215  1.4339  0.8492
  533ASN   HD22 2694   6.772  10.567   3.200  1.1960  2.5727  1.2061
  533ASN      C 2695   6.930  10.476   3.620 -0.1791  0.2254  0.3554
  533ASN      O 2696   6.881  10.586   3.635 -0.0418  0.2933 -0.4676
  534CYS      N 2697   6.888  10.366   3.682  0.0398  0.4987  0.8457
  534CYS      H 2698   6.935  10.277   3.671 -0.5191  0.3752 -0.9082
  534CYS     CA 2699   6.767  10.365   3.761  0.0407 -0.1601 -0.0173
  534CYS     HA 2700   6.686  10.416   3.709  0.0265 -2.0872 -2.0488
  534CYS     CB 2701   6.720  10.222   3.790 -0.5281 -0.5617 -0.2255
  534CYS    HB1 2702   6.798  10.157   3.829  1.1386  0.5572 -1.5500
  534CYS    HB2 2703   6.642  10.224   3.867  0.3206  0.5386  0.6344
  534CYS     SG 2704   6.641  10.154   3.636 -0.0688  0.2648  0.2761
  534CYS     HG 2705   6.752  10.104   3.579  0.0766  0.3950  0.4437
  534CYS      C 2706   6.803  10.430   3.901  0.2114  0.1198 -0.4388
  534CYS      O 2707   6.722  10.498   3.959  0.3564  0.2352 -0.4438
  535LEU      N 2708   6.917  10.399   3.963 -0.5146 -0.3690  0.3607
  535LEU      H 2709   6.976  10.337   3.909  0.5370  1.7597 -1.0757
  535LEU     CA 2710   6.977  10.455   4.085 -0.1382  0.5255  0.0965
  535LEU     HA 2711   6.907  10.426   4.164  1.9201  0.9428  2.1931
  535LEU     CB 2712   7.114  10.386   4.095  0.1572  0.0584 -0.4349
  535LEU    HB1 2713   7.102  10.278   4.102 -2.3855  0.3472  0.9142
  535LEU    HB2 2714   7.167  10.402   4.001  0.5875 -0.2021 -0.2418
  535LEU     CG 2715   7.200  10.430   4.216  0.2585  0.5929 -0.1407
  535LEU     HG 2716   7.218  10.537   4.232  0.5746  0.2740  1.8840
  535LEU    CD1 2717   7.134  10.396   4.353  0.0762 -0.2495  0.7872
  535LEU   HD11 2718   7.049  10.463   4.370  0.3880  0.4579 -0.3496
  535LEU   HD12 2719   7.104  10.293   4.370 -3.7777  0.3885 -1.0920
  535LEU   HD13 2720   7.204  10.417   4.434 -0.2580 -1.2585  1.3493
  535LEU    CD2 2721   7.330  10.350   4.202 -0.2736  0.1745 -0.6293
  535LEU   HD21 2722   7.395  10.408   4.136  0.1695 -0.2067 -0.5424
  535LEU   HD22 2723   7.382  10.358   4.297 -2.3538 -0.1212  0.5747
  535LEU   HD23 2724   7.324  10.250   4.158 -1.0769 -0.4726  0.9009
  535LEU      C 2725   6.996  10.609   4.076  0.3576  0.2184  0.1642
  535LEU      O 2726   6.979  10.677   4.173  0.4355  0.4116  0.2198
  536LYS      N 2727   7.031  10.664   3.955 -1.0570 -0.3415  0.4536
  536LYS      H 2728   7.040  10.600   3.877 -1.4788 -1.0198  0.9510
  536LYS     CA 2729   7.036  10.808   3.928 -0.2532 -0.7835 -0.0768
  536LYS     HA 2730   7.106  10.856   3.996 -0.9291 -0.5935  0.4865
  536LYS     CB 2731   7.087  10.836   3.780 -1.0658  0.5472 -0.0464
  536LYS    HB1 2732   7.037  10.792   3.694  0.4015  4.1346 -3.0118
  536LYS    HB2 2733   7.062  10.941   3.764 -1.1570  0.6591  0.8006
  536LYS     CG 2734   7.235  10.827   3.750  0.2769 -0.4701 -0.5831
  536LYS    HG1 2735   7.294  10.890   3.816  2.5934  0.3184 -3.2112
  536LYS    HG2 2736   7.265  10.723   3.762 -0.1600 -0.4637  0.7879
  536LYS     CD 2737   7.273  10.871   3.606  0.3822  0.0050 -0.1503
  536LYS    HD1 2738   7.202  10.828   3.535 -0.2844  1.9149 -0.7069
  536LYS    HD2 2739   7.257  10.979   3.596 -0.3349 -0.0054  0.7702
  536LYS     CE 2740   7.417  10.829   3.569 -0.1906  0.3189 -0.2842
  536LYS    HE1 2741   7.495  10.882   3.624  0.1523  0.3052 -0.7546
  536LYS    HE2 2742   7.446  10.726   3.591 -1.3122 -0.3270 -1.7157
  536LYS     NZ 2743   7.444  10.860   3.430 -0.0769  0.0134 -0.0220
  536LYS    HZ1 2744   7.532  10.824   3.399 -0.5193 -0.9647 -0.1746
  536LYS    HZ2 2745   7.374  10.816   3.371  0.8116  0.0534 -1.1437
  536LYS    HZ3 2746   7.432  10.960   3.417 -1.7116  0.0257  1.2148
  536LYS      C 2747   6.910  10.891   3.970  0.4388 -0.8849  0.6972
  536LYS      O 2748   6.927  10.998   4.026  0.1260 -0.3860  0.1290
  537ASP      N 2749   6.796  10.831   3.948  0.4366  0.0302 -0.4439
  537ASP      H 2750   6.799  10.734   3.918  0.1582  0.0150 -0.4312
  537ASP     CA 2751   6.673  10.896   3.988  0.1084  0.0189 -0.9167
  537ASP     HA 2752   6.671  11.005   3.985  0.0255  0.0981  1.0713
  537ASP     CB 2753   6.566  10.854   3.887 -0.1224  0.3195 -0.1123
  537ASP    HB1 2754   6.585  10.895   3.787 -0.9361  0.8860 -0.0492
  537ASP    HB2 2755   6.563  10.746   3.879 -1.0906  0.3090  0.3130
  537ASP     CG 2756   6.421  10.910   3.917  0.6062 -0.3971  0.4204
  537ASP    OD1 2757   6.324  10.845   3.870 -0.7853 -0.8082  0.7322
  537ASP    OD2 2758   6.399  11.029   3.943 -0.5058  0.1023  0.1808
  537ASP      C 2759   6.644  10.866   4.141 -0.5899  0.8794 -0.5175
  537ASP      O 2760   6.630  10.955   4.223 -0.4154  0.5926 -0.1137
  538HIS      N 2761   6.638  10.735   4.168 -0.4695 -0.7838  0.4907
  538HIS      H 2762   6.650  10.672   4.090 -0.8912  2.6018 -2.5674
  538HIS     CA 2763   6.617  10.667   4.298  0.3290  0.1683  0.0200
  538HIS     HA 2764   6.514  10.694   4.319  0.8316  1.2072  1.3582
  538HIS     CB 2765   6.624  10.511   4.285 -0.3698  0.6480  0.4453
  538HIS    HB1 2766   6.571  10.476   4.196 -2.9206  1.4874  1.5461
  538HIS    HB2 2767   6.730  10.485   4.275 -0.5887  0.2995 -1.2117
  538HIS     CG 2768   6.560  10.435   4.399  0.3792  0.3362  0.8232
  538HIS    ND1 2769   6.422  10.413   4.404  0.4846 -0.6177  0.1619
  538HIS    CD2 2770   6.619  10.366   4.500 -0.6479 -0.4637 -0.3219
  538HIS    HD2 2771   6.717  10.333   4.532 -1.3887 -1.9473  0.4997
  538HIS    CE1 2772   6.398  10.338   4.505 -0.2048  0.2065 -0.1496
  538HIS    HE1 2773   6.301  10.296   4.525 -0.9219  0.8010 -2.1887
  538HIS    NE2 2774   6.510  10.305   4.564  0.7656 -0.5389 -0.0449
  538HIS    HE2 2775   6.522  10.258   4.653  0.0589 -0.4829  0.0925
  538HIS      C 2776   6.704  10.723   4.416  0.0485  0.0882  0.5797
  538HIS      O 2777   6.641  10.750   4.513 -0.5800  0.0868 -0.3981
  539VAL      N 2778   6.835  10.752   4.393 -0.0740 -0.4735 -0.4480
  539VAL      H 2779   6.870  10.744   4.299 -2.9018  0.9493 -1.7692
  539VAL     CA 2780   6.924  10.799   4.501  0.4919  0.9322  0.4246
  539VAL     HA 2781   6.930  10.728   4.583  0.8929  1.0829  0.5321
  539VAL     CB 2782   7.066  10.804   4.439  0.6196  0.4312  0.3697
  539VAL     HB 2783   7.083  10.707   4.392  0.3991 -0.0728  1.2944
  539VAL    CG1 2784   7.083  10.914   4.332  0.3115 -0.2407  0.2984
  539VAL   HG11 2785   7.092  11.016   4.369  0.7588  0.3383 -1.2957
  539VAL   HG12 2786   7.171  10.897   4.269 -0.8609 -1.5210 -1.0876
  539VAL   HG13 2787   7.011  10.906   4.250 -0.6626 -0.8601  1.1958
  539VAL    CG2 2788   7.168  10.795   4.545  0.6595 -0.3012 -0.2801
  539VAL   HG21 2789   7.141  10.721   4.620  0.1896  1.8628  1.8095
  539VAL   HG22 2790   7.266  10.773   4.502  0.4716  1.6390 -1.8478
  539VAL   HG23 2791   7.183  10.888   4.599  0.7710  0.4078 -1.5109
  539VAL      C 2792   6.881  10.936   4.558  0.1471  0.5381  0.2824
  539VAL      O 2793   6.896  10.959   4.678 -0.1236  0.3587 -0.9339
  540THR      N 2794   6.826  11.023   4.471  0.1312  0.7170 -0.3148
  540THR      H 2795   6.824  11.010   4.371 -1.0764 -0.7924 -0.1376
  540THR     CA 2796   6.778  11.146   4.522  0.0882 -0.3737 -0.0110
  540THR     HA 2797   6.851  11.179   4.596 -0.4324  0.1022  0.2980
  540THR     CB 2798   6.775  11.243   4.406 -1.0472 -0.7548  0.3450
  540THR     HB 2799   6.745  11.343   4.439  1.5954  0.2038  0.1257
  540THR    OG1 2800   6.679  11.219   4.314 -0.5001  0.4073  0.0217
  540THR    HG1 2801   6.694  11.129   4.289 -3.5711 -0.4164  0.6620
  540THR    CG2 2802   6.916  11.264   4.346 -0.1933 -0.4131  0.2913
  540THR   HG21 2803   6.939  11.197   4.263 -1.2058  1.7421 -1.8412
  540THR   HG22 2804   6.912  11.366   4.309  2.6059 -0.4409 -0.3163
  540THR   HG23 2805   6.996  11.262   4.420  0.1349  0.4992 -0.0296
  540THR      C 2806   6.637  11.128   4.583 -0.2565  0.2267 -0.4118
  540THR      O 2807   6.606  11.206   4.673 -0.0721  0.0380  0.2567
  541PHE      N 2808   6.556  11.028   4.532 -0.1671 -0.4411 -0.0931
  541PHE      H 2809   6.593  10.959   4.468 -0.3465  0.2731 -0.9876
  541PHE     CA 2810   6.413  11.002   4.577 -0.1508 -0.3264  0.1810
  541PHE     HA 2811   6.359  11.097   4.585 -0.6956 -0.7564  1.9418
  541PHE     CB 2812   6.339  10.911   4.479 -0.0395  0.4968  0.4528
  541PHE    HB1 2813   6.351  10.932   4.373 -0.3176 -0.8429  0.1337
  541PHE    HB2 2814   6.383  10.812   4.489 -0.0917  0.5764  1.5516
  541PHE     CG 2815   6.192  10.897   4.502 -0.8093 -0.4081  0.2600
  541PHE    CD1 2816   6.118  11.017   4.497  0.1241 -0.5329  0.3465
  541PHE    HD1 2817   6.159  11.111   4.464 -1.9488  0.3525  0.1321
  541PHE    CD2 2818   6.139  10.778   4.547 -0.1553  0.3213 -0.1146
  541PHE    HD2 2819   6.195  10.686   4.558 -2.2791 -0.9083  1.1111
  541PHE    CE1 2820   5.990  11.014   4.551  0.0914  0.4946 -0.3771
  541PHE    HE1 2821   5.924  11.100   4.552 -1.4650 -0.5591  3.3120
  541PHE    CE2 2822   6.007  10.773   4.591  0.0367  0.4440 -1.2198
  541PHE    HE2 2823   5.959  10.689   4.639 -0.4001  0.5773 -1.4195
  541PHE     CZ 2824   5.933  10.891   4.582 -0.0770 -0.0969  0.8149
  541PHE     HZ 2825   5.829  10.892   4.610  0.3091  0.8514  2.3484
  541PHE      C 2826   6.413  10.940   4.718 -0.2255  0.6901  0.4554
  541PHE      O 2827   6.313  10.943   4.793  0.4763  0.0848 -0.0967
  542ASN      N 2828   6.520  10.873   4.755  0.0468 -0.1615 -0.0675
  542ASN      H 2829   6.573  10.838   4.677 -0.7528 -1.0209 -0.2460
  542ASN     CA 2830   6.552  10.821   4.891  0.4110 -0.3221 -0.0208
  542ASN     HA 2831   6.473  10.754   4.926  0.6881 -0.8013 -0.3015
  542ASN     CB 2832   6.678  10.734   4.890 -0.1379 -0.1339  0.5514
  542ASN    HB1 2833   6.753  10.801   4.848 -0.9194  0.3617 -0.0786
  542ASN    HB2 2834   6.701  10.702   4.991 -1.7471  0.7219  1.2166
  542ASN     CG 2835   6.685  10.610   4.808 -0.0282  0.8974  0.2004
  542ASN    OD1 2836   6.791  10.574   4.768  0.4604 -0.2326 -0.0936
  542ASN    ND2 2837   6.573  10.549   4.776  0.5140 -0.5548  0.0057
  542ASN   HD21 2838   6.483  10.564   4.820  0.4569  2.4048 -0.8601
  542ASN   HD22 2839   6.576  10.496   4.690  1.0970  0.4538 -0.6173
  542ASN      C 2840   6.545  10.924   5.000  0.0230 -0.5051  0.4979
  542ASN      O 2841   6.498  10.888   5.109  0.0158  0.6650 -0.0506
  543ASN      N 2842   6.593  11.044   4.966  0.5513  0.9287  0.3436
  543ASN      H 2843   6.631  11.047   4.872 -1.5431  1.1550 -0.5634
  543ASN     CA 2844   6.605  11.165   5.050  0.1528  0.0462  0.4986
  543ASN     HA 2845   6.624  11.140   5.154 -1.7785 -1.0914  0.6295
  543ASN     CB 2846   6.736  11.221   4.989 -0.1788  0.0667  0.0788
  543ASN    HB1 2847   6.810  11.145   4.963 -0.0689  0.1214  0.2308
  543ASN    HB2 2848   6.728  11.263   4.888 -1.5836 -0.0617  0.1118
  543ASN     CG 2849   6.787  11.346   5.074 -0.3917  0.4708 -0.0588
  543ASN    OD1 2850   6.809  11.337   5.189  0.5912 -0.2807 -0.4696
  543ASN    ND2 2851   6.816  11.450   4.995  0.5751 -0.2567 -0.0762
  543ASN   HD21 2852   6.794  11.452   4.896 -1.5344  0.7685  0.3436
  543ASN   HD22 2853   6.850  11.536   5.036  0.5971  1.1436 -2.8290
  543ASN      C 2854   6.480  11.255   5.019  0.1192 -0.1407 -0.0062
  543ASN      O 2855   6.465  11.356   5.084 -0.4374  0.1006 -0.0209
  544GLY      N 2856   6.395  11.215   4.919  0.3646 -0.3512  0.0005
  544GLY      H 2857   6.406  11.123   4.880 -0.1063 -0.9198  1.1651
  544GLY     CA 2858   6.266  11.284   4.878 -0.7169  0.5075 -0.2134
  544GLY    HA1 2859   6.182  11.215   4.871 -1.9854  2.0400 -0.8890
  544GLY    HA2 2860   6.235  11.357   4.953  0.4581  0.7946  0.0127
  544GLY      C 2861   6.264  11.369   4.750  0.4427  0.7791  0.0972
  544GLY      O 2862   6.173  11.451   4.735 -0.6400  0.8058  0.2080
  545GLY      N 2863   6.369  11.358   4.674  0.4979 -0.0269 -0.3010
  545GLY      H 2864   6.438  11.288   4.694  3.0501  1.0766 -4.0160
  545GLY     CA 2865   6.386  11.407   4.541 -0.2086  0.2152  0.8581
  545GLY    HA1 2866   6.421  11.314   4.496 -1.0968  0.9366 -1.4526
  545GLY    HA2 2867   6.290  11.432   4.497 -0.1255 -0.0948  0.5006
  545GLY      C 2868   6.492  11.515   4.521  0.0961 -0.1054 -0.6459
  545GLY      O 2869   6.533  11.535   4.407  0.3704  0.7960  0.2359
  546LEU      N 2870   6.541  11.573   4.635 -0.2056  0.2595  0.1541
  546LEU      H 2871   6.510  11.540   4.725  1.4498  0.7313  0.9277
  546LEU     CA 2872   6.657  11.659   4.636 -0.1722  0.9063  0.1944
  546LEU     HA 2873   6.676  11.707   4.540  0.4074  1.8882  0.7754
  546LEU     CB 2874   6.651  11.774   4.737  0.1656  0.6739 -0.2294
  546LEU    HB1 2875   6.743  11.831   4.730  0.0704  0.8914  0.2767
  546LEU    HB2 2876   6.573  11.843   4.705 -0.5617 -0.7373 -1.6567
  546LEU     CG 2877   6.614  11.731   4.879  0.3255 -0.4428 -0.3786
  546LEU     HG 2878   6.617  11.622   4.882 -0.7540 -0.5153 -1.1295
  546LEU    CD1 2879   6.704  11.789   4.992  0.3621 -0.0268  0.0579
  546LEU   HD11 2880   6.684  11.896   4.989  2.0468  0.3028 -3.1110
  546LEU   HD12 2881   6.677  11.741   5.087 -1.5745 -3.9095 -2.2115
  546LEU   HD13 2882   6.806  11.764   4.961 -0.2051 -0.3495 -1.6256
  546LEU    CD2 2883   6.470  11.771   4.923  0.0030 -0.1311 -0.7716
  546LEU   HD21 2884   6.402  11.715   4.859  1.2412 -1.2962 -1.1278
  546LEU   HD22 2885   6.445  11.738   5.024  2.2772  2.6157  0.8498
  546LEU   HD23 2886   6.443  11.876   4.915 -2.1632 -0.4836  0.9501
  546LEU      C 2887   6.782  11.570   4.660  0.2447  0.0428  0.3156
  546LEU      O 2888   6.775  11.468   4.728  0.1772  0.3354  0.7039
  547ASN      N 2889   6.901  11.615   4.615  0.6822 -0.2511  0.5051
  547ASN      H 2890   6.879  11.700   4.564  1.3224  0.5328  1.4778
  547ASN     CA 2891   7.025  11.543   4.611  0.3025  0.5235  0.2633
  547ASN     HA 2892   7.002  11.439   4.586 -1.6217  0.6102  1.4558
  547ASN     CB 2893   7.103  11.607   4.494 -0.6675  0.0671  0.3816
  547ASN    HB1 2894   7.064  11.586   4.394  0.5163 -1.8723  0.2597
  547ASN    HB2 2895   7.111  11.715   4.503 -1.7981  0.1699  0.1935
  547ASN     CG 2896   7.245  11.545   4.473  1.3645  0.1429  0.2240
  547ASN    OD1 2897   7.257  11.436   4.424  0.2070  0.3337  0.3255
  547ASN    ND2 2898   7.351  11.619   4.503  0.3360 -0.7038 -0.3136
  547ASN   HD21 2899   7.340  11.714   4.535  0.6986  0.7883 -4.0528
  547ASN   HD22 2900   7.446  11.589   4.484  0.1843 -0.9782 -0.6600
  547ASN      C 2901   7.100  11.538   4.744  0.2295 -1.1301 -0.7517
  547ASN      O 2902   7.111  11.645   4.802  0.7747  1.1340 -0.3598
  548ARG      N 2903   7.139  11.418   4.791 -0.0737 -0.8760 -0.0464
  548ARG      H 2904   7.132  11.330   4.742 -0.1992 -0.0544 -1.5823
  548ARG     CA 2905   7.235  11.410   4.898 -0.1673 -0.0523 -0.1624
  548ARG     HA 2906   7.219  11.488   4.973  1.2296 -0.2791  0.4174
  548ARG     CB 2907   7.238  11.273   4.969  0.6862 -1.0902  1.3362
  548ARG    HB1 2908   7.284  11.207   4.895 -0.8301  0.8863 -1.6114
  548ARG    HB2 2909   7.314  11.285   5.046  1.9714 -1.7101  0.2062
  548ARG     CG 2910   7.104  11.235   5.037 -0.2137  0.2888 -0.7830
  548ARG    HG1 2911   7.042  11.320   5.065 -2.0235 -0.5569 -2.0051
  548ARG    HG2 2912   7.045  11.177   4.966 -0.8175 -0.1343  0.0418
  548ARG     CD 2913   7.125  11.141   5.158 -0.2434 -0.2218  0.4134
  548ARG    HD1 2914   7.141  11.035   5.140  0.3021 -0.2587  1.0649
  548ARG    HD2 2915   7.214  11.170   5.214  0.2565 -1.2380  0.1694
  548ARG     NE 2916   7.015  11.147   5.249 -0.4117 -0.6259  0.1171
  548ARG     HE 2917   7.020  11.231   5.303 -0.6652  0.2811 -1.2105
  548ARG     CZ 2918   6.915  11.064   5.271  0.0349  0.7216 -0.0009
  548ARG    NH1 2919   6.898  10.955   5.193  0.1370  0.7219  0.2096
  548ARG   HH11 2920   6.972  10.934   5.127  2.1674  4.3216  1.0721
  548ARG   HH12 2921   6.824  10.890   5.216 -1.3720  2.2794 -0.0683
  548ARG    NH2 2922   6.823  11.091   5.365 -0.2562  0.0603 -0.0196
  548ARG   HH21 2923   6.819  11.181   5.412  1.1132 -0.0484  0.3488
  548ARG   HH22 2924   6.745  11.038   5.401 -0.3543  0.3938  0.2704
  548ARG      C 2925   7.365  11.426   4.817 -0.5059 -0.1030  0.3684
  548ARG      O 2926   7.394  11.343   4.723 -0.0096 -0.2494  0.1976
  549PRO      N 2927   7.456  11.519   4.847 -0.3802 -0.0418 -0.2940
  549PRO     CA 2928   7.585  11.538   4.767  0.0201 -0.3258 -0.0424
  549PRO     HA 2929   7.567  11.537   4.660  0.9664 -0.6099 -0.2076
  549PRO     CB 2930   7.639  11.671   4.819 -0.1791  0.2055 -0.4247
  549PRO    HB1 2931   7.748  11.666   4.812  0.0689 -0.4428  2.5874
  549PRO    HB2 2932   7.600  11.760   4.770  1.0471  2.1226  1.8111
  549PRO     CG 2933   7.589  11.677   4.962  0.7390 -0.2957 -0.5245
  549PRO    HG1 2934   7.663  11.628   5.025  1.0721  1.1100  0.2242
  549PRO    HG2 2935   7.588  11.783   4.989  0.3327 -0.6062  0.7768
  549PRO     CD 2936   7.453  11.609   4.959 -0.0633 -0.1163 -0.8525
  549PRO    HD1 2937   7.427  11.559   5.052  1.1981 -1.5371 -1.2263
  549PRO    HD2 2938   7.373  11.674   4.924  0.5431  1.4511  0.5909
  549PRO      C 2939   7.688  11.427   4.784  0.4077  0.2785  0.4162
  549PRO      O 2940   7.712  11.381   4.892  0.2863 -0.4668 -0.5249
  550ASN      N 2941   7.746  11.384   4.669 -0.0300 -0.2458 -0.3546
  550ASN      H 2942   7.710  11.420   4.582 -1.3987 -1.1441 -0.1813
  550ASN     CA 2943   7.858  11.293   4.666 -0.6256  0.3521  0.5657
  550ASN     HA 2944   7.899  11.304   4.565  0.8926  0.6132  1.1834
  550ASN     CB 2945   7.975  11.324   4.762  0.9367  0.1512  0.0345
  550ASN    HB1 2946   7.982  11.433   4.763  1.1739  0.1558 -1.2591
  550ASN    HB2 2947   7.960  11.286   4.863  0.3239  0.9173  0.2415
  550ASN     CG 2948   8.107  11.273   4.711  0.1580 -0.8671 -0.3280
  550ASN    OD1 2949   8.173  11.190   4.771  0.6562 -0.0025  0.2320
  550ASN    ND2 2950   8.155  11.338   4.607  0.4364 -0.3506 -0.1089
  550ASN   HD21 2951   8.108  11.418   4.568  1.6070  1.0728  1.2997
  550ASN   HD22 2952   8.243  11.306   4.569 -0.4303 -0.5860 -2.0897
  550ASN      C 2953   7.811  11.144   4.683 -0.1735  0.3037  0.3227
  550ASN      O 2954   7.862  11.044   4.622 -0.3600 -0.2471  0.2634
  551TYR      N 2955   7.701  11.128   4.759  0.3162  0.3860  0.0292
  551TYR      H 2956   7.657  11.216   4.784  0.5249  0.8677 -1.2567
  551TYR     CA 2957   7.632  11.008   4.798 -0.1069  1.5267 -0.7855
  551TYR     HA 2958   7.707  10.968   4.866  0.1517 -0.0293 -1.9343
  551TYR     CB 2959   7.505  11.043   4.876 -0.7804  0.0828 -0.0840
  551TYR    HB1 2960   7.524  11.143   4.915  1.2283  0.8519 -2.7742
  551TYR    HB2 2961   7.424  11.065   4.807 -1.2032  3.5998  1.3270
  551TYR     CG 2962   7.454  10.948   4.991 -0.0113 -0.4138  0.8882
  551TYR    CD1 2963   7.359  10.845   4.959  0.3495 -0.4990  0.1300
  551TYR    HD1 2964   7.313  10.844   4.861 -3.0081  1.1333  1.5192
  551TYR    CD2 2965   7.498  10.952   5.120 -0.1272 -0.3134 -0.0891
  551TYR    HD2 2966   7.573  11.023   5.151 -0.2822 -0.7256  1.2823
  551TYR    CE1 2967   7.316  10.757   5.057 -0.1071 -0.0145  0.4682
  551TYR    HE1 2968   7.248  10.678   5.029 -0.4529 -0.1564  1.6279
  551TYR    CE2 2969   7.448  10.865   5.218  0.3486  0.0982 -0.2871
  551TYR    HE2 2970   7.477  10.883   5.321  0.9855 -0.1860 -0.4071
  551TYR     CZ 2971   7.357  10.764   5.190 -0.2736 -0.2447  0.4493
  551TYR     OH 2972   7.312  10.666   5.271 -0.2147  0.2912 -0.5169
  551TYR     HH 2973   7.326  10.678   5.364  1.6650 -0.5926 -0.6208
  551TYR      C 2974   7.604  10.904   4.687 -0.9214 -0.0516  0.4206
  551TYR      O 2975   7.623  10.786   4.713  0.4967 -0.0501  0.2752
  552LEU      N 2976   7.571  10.946   4.562  0.3821  0.3380 -0.3686
  552LEU      H 2977   7.539  11.041   4.556  0.3863  0.3720  0.1523
  552LEU     CA 2978   7.558  10.857   4.450 -0.0342 -0.1035  0.0178
  552LEU     HA 2979   7.480  10.783   4.470  1.4756 -1.4893  1.0675
  552LEU     CB 2980   7.500  10.927   4.330  0.2921 -0.1406 -0.2967
  552LEU    HB1 2981   7.400  10.964   4.351  0.6800  0.0219  1.4471
  552LEU    HB2 2982   7.567  11.011   4.310  0.1097  0.5173  1.6591
  552LEU     CG 2983   7.502  10.841   4.194  0.7023 -0.1660 -1.5573
  552LEU     HG 2984   7.603  10.804   4.179  0.7734 -1.7446  1.7855
  552LEU    CD1 2985   7.425  10.706   4.207  0.6213 -0.4311  0.0225
  552LEU   HD11 2986   7.447  10.641   4.122  1.3542  0.0706 -0.1856
  552LEU   HD12 2987   7.457  10.639   4.287  2.3095  0.6264  0.3026
  552LEU   HD13 2988   7.320  10.734   4.197  1.1129  1.1198 -1.3281
  552LEU    CD2 2989   7.463  10.928   4.074  0.4296  0.3948  0.4555
  552LEU   HD21 2990   7.506  11.027   4.088  0.7019  0.5204 -1.1325
  552LEU   HD22 2991   7.479  10.882   3.977  1.1614 -0.3421  0.9099
  552LEU   HD23 2992   7.357  10.936   4.096  0.4860 -0.5373  1.1399
  552LEU      C 2993   7.691  10.780   4.417  0.0124 -0.5570  0.1688
  552LEU      O 2994   7.683  10.659   4.414 -0.6176 -0.0066  0.2735
  553SER      N 2995   7.803  10.848   4.392 -0.1142 -0.3090 -0.3641
  553SER      H 2996   7.794  10.948   4.377 -0.1794 -0.2018  0.3386
  553SER     CA 2997   7.933  10.790   4.377  0.2643 -0.2533 -0.0605
  553SER     HA 2998   7.932  10.725   4.289  0.8196  1.3907 -1.3420
  553SER     CB 2999   8.028  10.902   4.335 -0.3330 -1.1179 -0.3687
  553SER    HB1 3000   8.124  10.853   4.322  0.2460 -0.3603  0.8702
  553SER    HB2 3001   7.994  10.952   4.244 -0.2158  2.0554  1.1860
  553SER     OG 3002   8.045  11.000   4.438 -0.0144  0.3053 -0.6367
  553SER     HG 3003   7.961  11.042   4.454 -0.3940 -0.3040 -1.0284
  553SER      C 3004   7.977  10.717   4.508 -0.4046 -0.0721 -0.1567
  553SER      O 3005   8.048  10.619   4.489  0.6938 -0.0804 -0.3665
  554LYS      N 3006   7.933  10.768   4.628 -0.3229 -0.4305  0.1578
  554LYS      H 3007   7.874  10.848   4.641 -1.4113 -0.4887 -3.3828
  554LYS     CA 3008   7.982  10.716   4.754 -0.3552  0.2740 -0.5767
  554LYS     HA 3009   8.091  10.715   4.750 -0.3197  2.4460 -1.9420
  554LYS     CB 3010   7.949  10.816   4.869 -0.7877  0.2876  0.2351
  554LYS    HB1 3011   7.942  10.916   4.827  0.2814 -1.1403 -3.7324
  554LYS    HB2 3012   7.855  10.788   4.918 -0.7340 -1.7102 -0.7222
  554LYS     CG 3013   8.068  10.827   4.973 -0.2271 -0.0250  0.0774
  554LYS    HG1 3014   8.088  10.729   5.016  2.8584 -0.3968 -1.9439
  554LYS    HG2 3015   8.163  10.848   4.926  0.0689 -0.0362  0.6648
  554LYS     CD 3016   8.032  10.928   5.081 -0.4413 -0.1794 -0.0176
  554LYS    HD1 3017   8.020  11.026   5.035  1.0140  0.3156  0.6141
  554LYS    HD2 3018   7.932  10.913   5.124 -0.6525  1.2129  0.0229
  554LYS     CE 3019   8.137  10.942   5.190  0.5558 -0.1713  0.2302
  554LYS    HE1 3020   8.147  10.841   5.228 -0.1877 -0.5118 -0.4357
  554LYS    HE2 3021   8.228  10.982   5.146 -0.3816  0.0398 -1.6292
  554LYS     NZ 3022   8.094  11.029   5.299  0.3125  0.2013 -0.9168
  554LYS    HZ1 3023   8.074  11.118   5.255 -0.3155 -0.7660 -2.6758
  554LYS    HZ2 3024   8.010  10.990   5.340  1.0541 -0.8197 -0.3414
  554LYS    HZ3 3025   8.168  11.047   5.365 -1.0648 -2.5536  1.5804
  554LYS      C 3026   7.917  10.581   4.783 -0.0061 -0.2286 -0.1344
  554LYS      O 3027   7.983  10.490   4.816 -0.9802 -0.1755 -0.0094
  555LEU      N 3028   7.795  10.549   4.729 -0.0937  0.0544 -0.5038
  555LEU      H 3029   7.749  10.627   4.684  1.7987  0.5024 -1.7973
  555LEU     CA 3030   7.729  10.422   4.722 -0.1764 -0.0459  0.0508
  555LEU     HA 3031   7.725  10.362   4.814 -2.2141  0.4867  0.3505
  555LEU     CB 3032   7.585  10.429   4.663  0.5499 -0.1071  0.0451
  555LEU    HB1 3033   7.590  10.483   4.568  1.0811 -2.1388 -1.1485
  555LEU    HB2 3034   7.543  10.332   4.639 -0.6666  0.4602 -0.2489
  555LEU     CG 3035   7.480  10.492   4.749 -0.1376  0.3557  0.3080
  555LEU     HG 3036   7.526  10.572   4.807 -0.7924  0.4358  0.7348
  555LEU    CD1 3037   7.354  10.551   4.683 -0.1167  0.1503  0.0407
  555LEU   HD11 3038   7.387  10.632   4.617 -2.1715  0.1782 -1.0589
  555LEU   HD12 3039   7.300  10.480   4.620  2.8408 -0.1343 -2.4209
  555LEU   HD13 3040   7.285  10.590   4.757 -0.2502 -1.1833  0.6457
  555LEU    CD2 3041   7.419  10.401   4.853  0.2063 -0.7996 -0.2620
  555LEU   HD21 3042   7.501  10.347   4.901 -0.5725 -0.4123  1.5780
  555LEU   HD22 3043   7.356  10.452   4.926  1.8016  1.5448 -0.3907
  555LEU   HD23 3044   7.361  10.320   4.809  0.0042 -0.0078 -1.5172
  555LEU      C 3045   7.803  10.322   4.633 -0.6674 -0.2560 -0.8308
  555LEU      O 3046   7.832  10.206   4.677  0.5574 -0.0654  0.6297
  556LEU      N 3047   7.848  10.374   4.520 -0.6846  0.1951 -0.1858
  556LEU      H 3048   7.827  10.469   4.495  0.7064  0.3267 -0.9269
  556LEU     CA 3049   7.928  10.302   4.426 -0.0097  0.6314  0.6234
  556LEU     HA 3050   7.883  10.202   4.416 -0.7246  1.1447 -2.1277
  556LEU     CB 3051   7.930  10.369   4.290  0.1626 -0.0922  0.4190
  556LEU    HB1 3052   7.981  10.465   4.298 -0.6376  0.3260  0.6317
  556LEU    HB2 3053   7.997  10.317   4.222  1.3003  2.2053 -0.3334
  556LEU     CG 3054   7.795  10.389   4.210 -0.5126 -0.4296 -0.0481
  556LEU     HG 3055   7.725  10.436   4.279 -1.2460  0.3263 -1.2731
  556LEU    CD1 3056   7.811  10.479   4.091  0.4806 -0.8066 -0.1454
  556LEU   HD11 3057   7.836  10.581   4.120  1.0906 -1.3220  1.2552
  556LEU   HD12 3058   7.890  10.438   4.028  0.0063 -1.4664 -0.3306
  556LEU   HD13 3059   7.722  10.486   4.028  0.9196 -0.2071 -0.7075
  556LEU    CD2 3060   7.735  10.261   4.154 -0.1160  0.6932  0.4449
  556LEU   HD21 3061   7.738  10.185   4.232 -0.8984  0.5564  0.3495
  556LEU   HD22 3062   7.630  10.275   4.130 -0.4108  0.7187  1.6930
  556LEU   HD23 3063   7.786  10.233   4.062  0.5835  1.5114  0.5722
  556LEU      C 3064   8.081  10.286   4.468  1.1258 -0.7634  0.1243
  556LEU      O 3065   8.150  10.209   4.401 -0.0926 -0.1342 -0.4786
  557GLY      N 3066   8.119  10.338   4.588  0.9352 -0.1044  0.1999
  557GLY      H 3067   8.051  10.398   4.632  1.2407 -0.8065  1.6849
  557GLY     CA 3068   8.246  10.337   4.647 -0.9521  0.3120 -0.0432
  557GLY    HA1 3069   8.323  10.316   4.573 -1.4991  1.8292 -1.0884
  557GLY    HA2 3070   8.277  10.434   4.685  1.8998 -0.9277  1.0678
  557GLY      C 3071   8.261  10.226   4.757 -0.8672  0.8980 -0.3019
  557GLY      O 3072   8.370  10.182   4.801  0.5789  0.1716  0.2415
  558LYS      N 3073   8.149  10.163   4.795 -0.1749 -0.0993  0.0661
  558LYS      H 3074   8.063  10.212   4.778 -0.5700 -1.3073 -1.6675
  558LYS     CA 3075   8.139  10.042   4.880 -0.0089 -0.5060  0.1717
  558LYS     HA 3076   8.217  10.033   4.955 -0.5792 -0.1064  0.8255
  558LYS     CB 3077   8.002  10.050   4.956  0.6600  0.4170  0.2537
  558LYS    HB1 3078   7.926  10.041   4.879  0.2244 -0.5599  0.7750
  558LYS    HB2 3079   7.998   9.974   5.034 -2.1126 -0.2807 -0.4746
  558LYS     CG 3080   7.970  10.183   5.029  0.7964 -0.4550 -0.9269
  558LYS    HG1 3081   7.947  10.260   4.955  0.3559 -0.3084 -0.6419
  558LYS    HG2 3082   7.883  10.170   5.093  1.4661  1.0068  0.3169
  558LYS     CD 3083   8.094  10.233   5.102  0.7053 -0.1757  0.3347
  558LYS    HD1 3084   8.138  10.153   5.161 -0.7643 -0.8574  0.5500
  558LYS    HD2 3085   8.173  10.254   5.029  0.5052 -0.0440  0.1534
  558LYS     CE 3086   8.054  10.353   5.187 -0.3984  0.0260 -0.2185
  558LYS    HE1 3087   8.030  10.429   5.113  0.3301 -1.1144 -1.6624
  558LYS    HE2 3088   7.959  10.329   5.236 -0.0475 -1.4004 -0.1693
  558LYS     NZ 3089   8.158  10.393   5.277 -0.3189 -0.3992  0.0517
  558LYS    HZ1 3090   8.149  10.347   5.366 -0.4176 -0.1479  0.1738
  558LYS    HZ2 3091   8.253  10.385   5.246 -0.1538 -0.8918  0.6802
  558LYS    HZ3 3092   8.142  10.491   5.295  0.7225 -0.4159  1.1724
  558LYS      C 3093   8.141   9.919   4.784 -0.7407  0.2843 -0.4584
  558LYS      O 3094   8.166   9.812   4.844  0.0685  0.3333  0.1305
  559LEU      N 3095   8.134   9.936   4.653 -0.1833  0.7754  1.0766
  559LEU      H 3096   8.113  10.026   4.612 -0.5017  0.0245 -0.4788
  559LEU     CA 3097   8.163   9.828   4.561  0.3841  0.4640 -0.4510
  559LEU     HA 3098   8.114   9.739   4.602  3.0057  0.0606  2.1214
  559LEU     CB 3099   8.111   9.854   4.418  0.5447  0.9938  1.2142
  559LEU    HB1 3100   8.168   9.936   4.375 -0.5271 -0.6314 -4.0069
  559LEU    HB2 3101   8.127   9.772   4.348 -2.1071  1.7071 -0.3532
  559LEU     CG 3102   7.965   9.893   4.407  0.4505 -0.0306  0.0875
  559LEU     HG 3103   7.943   9.969   4.481 -0.7342 -0.2071 -0.0658
  559LEU    CD1 3104   7.946   9.960   4.267  0.3236  1.1966  0.2271
  559LEU   HD11 3105   7.946   9.884   4.189  1.1797  1.5657 -0.1547
  559LEU   HD12 3106   7.849  10.009   4.257 -0.3427  0.1105  1.1296
  559LEU   HD13 3107   8.028  10.027   4.239 -0.4029  2.1370  0.3003
  559LEU    CD2 3108   7.865   9.779   4.425 -0.3184  0.8333  0.5426
  559LEU   HD21 3109   7.761   9.809   4.437  0.1649  1.9157  2.4543
  559LEU   HD22 3110   7.869   9.723   4.331 -0.3603  1.2112  0.3139
  559LEU   HD23 3111   7.884   9.705   4.503  1.6896  1.7064  0.9422
  559LEU      C 3112   8.308   9.780   4.549  0.4243  0.1454 -0.0486
  559LEU      O 3113   8.327   9.656   4.576  0.2684 -0.5340 -0.0046
  560PRO      N 3114   8.403   9.870   4.519  0.8735  0.0086  0.9691
  560PRO     CA 3115   8.545   9.835   4.518 -0.1923  0.4384 -0.3900
  560PRO     HA 3116   8.562   9.749   4.453  0.5840 -0.3387  0.7841
  560PRO     CB 3117   8.611   9.949   4.442 -0.5351 -0.3353 -0.1744
  560PRO    HB1 3118   8.710   9.982   4.474 -1.3989  2.5953 -0.2123
  560PRO    HB2 3119   8.608   9.933   4.334 -0.6452 -1.0348 -0.0708
  560PRO     CG 3120   8.524  10.071   4.472 -0.2351  0.0850  0.4089
  560PRO    HG1 3121   8.546  10.112   4.571 -0.0473 -1.5791  1.0990
  560PRO    HG2 3122   8.524  10.155   4.403  0.0159 -0.2608 -0.0188
  560PRO     CD 3123   8.387  10.006   4.480  0.0530 -0.4570 -0.4700
  560PRO    HD1 3124   8.335  10.068   4.554  3.6058  2.8561 -0.4146
  560PRO    HD2 3125   8.342  10.019   4.381 -0.2178 -2.6623 -0.6823
  560PRO      C 3126   8.605   9.812   4.655  0.2024 -0.5104  0.6181
  560PRO      O 3127   8.724   9.781   4.664  0.4704 -0.5763 -0.0398
  561GLU      N 3128   8.526   9.826   4.763 -0.6073  0.2574  0.0375
  561GLU      H 3129   8.433   9.863   4.754 -0.3931  0.6672 -0.5297
  561GLU     CA 3130   8.570   9.787   4.901  0.5643 -0.8228  0.4423
  561GLU     HA 3131   8.676   9.808   4.908  0.5824 -0.9873  0.6589
  561GLU     CB 3132   8.476   9.861   4.999 -0.1443  0.3547 -0.2373
  561GLU    HB1 3133   8.439   9.958   4.965 -2.3439  0.1754  1.3934
  561GLU    HB2 3134   8.380   9.809   4.994  0.0912 -0.1872  0.7005
  561GLU     CG 3135   8.517   9.876   5.147 -0.2901 -0.3539  0.8155
  561GLU    HG1 3136   8.436   9.919   5.206 -0.3816  2.0359 -0.8847
  561GLU    HG2 3137   8.539   9.776   5.182  1.2867 -0.0165  0.8861
  561GLU     CD 3138   8.643   9.958   5.165 -0.8932  0.3032 -0.1248
  561GLU    OE1 3139   8.677   9.984   5.282 -0.7799  1.0063  0.3594
  561GLU    OE2 3140   8.714   9.989   5.064 -0.7548 -0.3378 -0.7050
  561GLU      C 3141   8.551   9.631   4.921  0.3612 -0.2806  0.2392
  561GLU      O 3142   8.617   9.573   5.004 -0.6050 -0.0399  0.3089
  562LEU      N 3143   8.464   9.566   4.843 -0.6189 -0.2600 -0.0133
  562LEU      H 3144   8.397   9.604   4.778 -2.2184 -1.6390  0.7501
  562LEU     CA 3145   8.450   9.420   4.842 -0.8955 -0.7014  0.6896
  562LEU     HA 3146   8.435   9.379   4.942 -0.9010 -0.2287  0.8833
  562LEU     CB 3147   8.324   9.381   4.770 -0.2394  0.0299 -0.2703
  562LEU    HB1 3148   8.341   9.413   4.667  1.3222 -1.2789 -0.4618
  562LEU    HB2 3149   8.308   9.273   4.771  0.3362 -0.0603 -0.2950
  562LEU     CG 3150   8.186   9.436   4.822 -0.1794 -0.6806 -0.1437
  562LEU     HG 3151   8.191   9.545   4.825  1.2119 -0.7311  0.9649
  562LEU    CD1 3152   8.066   9.420   4.734 -0.0627 -0.0426  0.0064
  562LEU   HD11 3153   7.973   9.449   4.781 -0.1648 -2.9126  1.8291
  562LEU   HD12 3154   8.079   9.470   4.638 -0.2664 -1.2647 -0.6779
  562LEU   HD13 3155   8.049   9.316   4.706 -0.8086  0.5942 -2.1197
  562LEU    CD2 3156   8.154   9.383   4.966 -0.2796  0.4397  0.0606
  562LEU   HD21 3157   8.074   9.436   5.020  0.7478  1.1248  0.9694
  562LEU   HD22 3158   8.128   9.278   4.953 -1.5171  0.8974 -1.4545
  562LEU   HD23 3159   8.245   9.380   5.026  0.3779  1.5803 -0.8448
  562LEU      C 3160   8.568   9.349   4.774  0.3390 -0.3397 -0.3692
  562LEU      O 3161   8.569   9.225   4.785  0.9464 -0.3098 -0.0870
  563ARG      N 3162   8.657   9.420   4.705  0.4409  0.0646  0.2042
  563ARG      H 3163   8.647   9.517   4.679  0.7487 -0.0495 -0.3549
  563ARG     CA 3164   8.777   9.357   4.651  0.0307  0.6454  0.6704
  563ARG     HA 3165   8.755   9.260   4.606  1.3005  0.1370  1.0826
  563ARG     CB 3166   8.825   9.449   4.545  0.6152 -0.1416  0.0576
  563ARG    HB1 3167   8.854   9.541   4.595  1.1081 -0.4619  0.3745
  563ARG    HB2 3168   8.914   9.418   4.492  1.3507  1.0213  0.5781
  563ARG     CG 3169   8.719   9.473   4.433  0.0590  0.7120  0.6571
  563ARG    HG1 3170   8.697   9.373   4.394  4.4990  0.0367 -0.7231
  563ARG    HG2 3171   8.626   9.514   4.472 -1.1742 -0.4057 -0.9443
  563ARG     CD 3172   8.773   9.570   4.327 -0.2737 -0.4817 -0.7118
  563ARG    HD1 3173   8.811   9.655   4.382  2.2239 -1.0319 -1.4656
  563ARG    HD2 3174   8.857   9.532   4.269  1.2102  0.0934  0.9721
  563ARG     NE 3175   8.666   9.615   4.239  0.0958 -0.0976  0.5778
  563ARG     HE 3176   8.591   9.548   4.236  2.3143 -2.6877 -1.3956
  563ARG     CZ 3177   8.670   9.715   4.151  0.1113  0.1752 -0.7486
  563ARG    NH1 3178   8.778   9.792   4.128 -0.4757 -0.3165  0.2568
  563ARG   HH11 3179   8.866   9.764   4.168 -1.9237 -3.2229  1.6623
  563ARG   HH12 3180   8.770   9.863   4.056 -1.4530 -0.8897 -0.2334
  563ARG    NH2 3181   8.562   9.742   4.086  0.1185  0.0519 -0.1359
  563ARG   HH21 3182   8.475   9.693   4.100 -0.4250  0.9936 -0.1351
  563ARG   HH22 3183   8.561   9.816   4.017  1.6525  0.9624  0.7554
  563ARG      C 3184   8.875   9.326   4.761 -0.0959  0.1589 -0.5892
  563ARG      O 3185   8.944   9.221   4.756 -0.4374 -0.4157  0.3357
  564THR      N 3186   8.885   9.418   4.860 -0.4205  0.4330 -0.1754
  564THR      H 3187   8.836   9.505   4.872 -0.0955  0.5184  0.5574
  564THR     CA 3188   8.981   9.407   4.961  0.0064  0.0694  0.0434
  564THR     HA 3189   9.076   9.366   4.928  1.5479  2.1365  1.5914
  564THR     CB 3190   9.020   9.548   5.014 -0.5001 -0.4107  0.7923
  564THR     HB 3191   9.070   9.530   5.109 -1.5666 -2.3833  1.0439
  564THR    OG1 3192   8.905   9.631   5.034 -0.5313 -0.6372  0.4913
  564THR    HG1 3193   8.863   9.604   5.115 -0.4932  0.5481  0.9292
  564THR    CG2 3194   9.099   9.617   4.907 -0.4450  0.0493  0.3822
  564THR   HG21 3195   9.141   9.709   4.948 -1.6498  1.6961 -1.9203
  564THR   HG22 3196   9.186   9.557   4.879  0.0140  0.5917  0.6341
  564THR   HG23 3197   9.035   9.643   4.823 -0.8469  3.2387  1.5685
  564THR      C 3198   8.925   9.317   5.068  1.1672  0.6152  0.2400
  564THR      O 3199   8.999   9.229   5.108  0.0142 -0.0811  0.2553
  565LEU      N 3200   8.793   9.330   5.107 -0.2857 -0.7008  0.2018
  565LEU      H 3201   8.753   9.420   5.088 -0.1452 -0.6405  0.1907
  565LEU     CA 3202   8.718   9.231   5.192 -0.3520  0.5638  0.0216
  565LEU     HA 3203   8.767   9.237   5.289  0.0335 -1.6179 -0.0025
  565LEU     CB 3204   8.576   9.282   5.210 -0.2683  0.5113 -0.2156
  565LEU    HB1 3205   8.531   9.290   5.111  0.1392 -0.4038 -0.4815
  565LEU    HB2 3206   8.520   9.210   5.270 -0.1803  0.9281  0.3776
  565LEU     CG 3207   8.559   9.417   5.278 -0.0351  0.1087 -0.1982
  565LEU     HG 3208   8.636   9.487   5.248 -1.1455  0.6996 -1.7444
  565LEU    CD1 3209   8.423   9.481   5.257 -0.1951 -0.6492  0.4786
  565LEU   HD11 3210   8.427   9.578   5.307 -1.2486  0.3109 -1.1942
  565LEU   HD12 3211   8.404   9.505   5.153 -0.2152 -1.3831  0.3094
  565LEU   HD13 3212   8.339   9.427   5.301 -0.2096  0.8441  2.4178
  565LEU    CD2 3213   8.574   9.393   5.429  0.4220 -0.0038  0.0717
  565LEU   HD21 3214   8.487   9.355   5.483  1.1070 -1.1407  0.4161
  565LEU   HD22 3215   8.650   9.319   5.457 -0.1017  0.2129  2.2987
  565LEU   HD23 3216   8.600   9.482   5.486  0.2718 -0.6175  1.1411
  565LEU      C 3217   8.722   9.090   5.149  0.3055  0.2377 -0.2994
  565LEU      O 3218   8.719   9.001   5.235 -0.2636 -0.0644 -0.1707
  566CYS      N 3219   8.717   9.069   5.015  0.1410 -0.7835  0.2140
  566CYS      H 3220   8.696   9.149   4.956 -1.4838 -2.9112 -2.3020
  566CYS     CA 3221   8.732   8.937   4.950 -0.0321 -0.3551 -0.2402
  566CYS     HA 3222   8.659   8.877   5.004 -0.7523 -0.7418 -1.6087
  566CYS     CB 3223   8.706   8.948   4.800  0.1569 -0.6563  0.4481
  566CYS    HB1 3224   8.605   8.972   4.765  1.4428  0.9176 -2.6589
  566CYS    HB2 3225   8.767   9.027   4.755 -1.5911  0.8601  0.5989
  566CYS     SG 3226   8.722   8.797   4.714 -0.3640 -0.1878 -0.0835
  566CYS     HG 3227   8.675   8.846   4.599  0.3719  0.7953  0.0256
  566CYS      C 3228   8.879   8.881   4.973 -0.2347 -0.0096 -0.8319
  566CYS      O 3229   8.902   8.768   5.025  0.1572  0.6517  0.4493
  567THR      N 3230   8.981   8.964   4.937 -0.1206  0.3360 -0.0473
  567THR      H 3231   8.958   9.056   4.903  2.3032  2.1830  2.8856
  567THR     CA 3232   9.117   8.916   4.920  0.1459  0.0077  0.1889
  567THR     HA 3233   9.118   8.830   4.853  2.7449 -1.2148  1.6353
  567THR     CB 3234   9.220   9.015   4.847 -0.2342  0.1249 -0.3741
  567THR     HB 3235   9.231   9.104   4.909 -0.4094  0.1295 -0.3495
  567THR    OG1 3236   9.164   9.052   4.721 -0.3020  0.3008 -0.4156
  567THR    HG1 3237   9.114   9.130   4.738 -0.8917 -0.4226  1.5485
  567THR    CG2 3238   9.361   8.975   4.800  0.1336  0.3102  0.1868
  567THR   HG21 3239   9.412   9.054   4.745 -0.7832  0.5938 -0.2790
  567THR   HG22 3240   9.425   8.953   4.885 -0.2945 -0.4282  0.3312
  567THR   HG23 3241   9.364   8.881   4.745  1.0289 -0.9781  2.3103
  567THR      C 3242   9.183   8.856   5.044 -0.3910  0.7052  0.2931
  567THR      O 3243   9.264   8.757   5.042 -0.0610 -0.7552  0.4048
  568GLN      N 3244   9.151   8.916   5.159 -0.2985 -0.0465 -0.5053
  568GLN      H 3245   9.078   8.985   5.160  1.1030  1.5849  2.5317
  568GLN     CA 3246   9.199   8.891   5.293 -0.4673  0.5771  0.1157
  568GLN     HA 3247   9.307   8.889   5.284 -0.4318 -0.0216  0.6186
  568GLN     CB 3248   9.147   9.011   5.380 -0.8149 -0.4998 -0.2218
  568GLN    HB1 3249   9.174   9.099   5.321 -1.3327 -0.5329 -0.5124
  568GLN    HB2 3250   9.038   9.011   5.373 -0.9970  0.0551  1.8653
  568GLN     CG 3251   9.198   9.013   5.531  0.3543  0.5714  0.3675
  568GLN    HG1 3252   9.171   9.106   5.583  1.2244  0.4233  1.1083
  568GLN    HG2 3253   9.153   8.931   5.587  1.4314  0.5647  1.2584
  568GLN     CD 3254   9.348   9.023   5.537 -0.3179 -0.2152  0.0324
  568GLN    OE1 3255   9.412   9.001   5.640 -0.6786  0.0385 -0.2280
  568GLN    NE2 3256   9.409   9.083   5.435  1.0658 -0.2853 -0.0731
  568GLN   HE21 3257   9.355   9.127   5.361 -1.6388 -0.2242  1.7890
  568GLN   HE22 3258   9.510   9.090   5.438  1.0725 -0.6653  0.7209
  568GLN      C 3259   9.134   8.759   5.345  0.2998  0.4490 -0.4081
  568GLN      O 3260   9.170   8.707   5.448  0.7957  0.6550  0.0577
  569GLY      N 3261   9.038   8.705   5.267 -0.0818  0.1464 -0.4452
  569GLY      H 3262   9.025   8.748   5.177  0.6140 -1.5016 -1.3708
  569GLY     CA 3263   8.951   8.598   5.300 -0.1129 -0.1889 -0.2833
  569GLY    HA1 3264   8.964   8.565   5.403  1.0534 -2.3512 -1.0593
  569GLY    HA2 3265   8.852   8.641   5.313 -0.2774 -0.8659  0.7919
  569GLY      C 3266   8.960   8.476   5.208 -0.1006  0.2280 -0.0690
  569GLY      O 3267   8.933   8.361   5.250 -0.2498 -0.4621  0.9857
  570LEU      N 3268   9.024   8.488   5.096  0.0196  0.0469  0.0171
  570LEU      H 3269   9.056   8.579   5.068  0.2250 -0.1427 -0.3668
  570LEU     CA 3270   9.064   8.382   5.009 -0.1054  0.2794 -0.2330
  570LEU     HA 3271   9.003   8.292   5.017 -0.4606  0.6241  1.1056
  570LEU     CB 3272   9.075   8.434   4.862 -0.4101  0.1708  0.4031
  570LEU    HB1 3273   9.149   8.513   4.850  1.2157 -1.3213  0.1685
  570LEU    HB2 3274   9.134   8.352   4.822  0.5405  1.4016 -0.8173
  570LEU     CG 3275   8.942   8.449   4.787  0.4170 -0.0219  0.7445
  570LEU     HG 3276   8.889   8.535   4.829 -2.5060 -1.3815  0.0703
  570LEU    CD1 3277   8.965   8.503   4.645 -0.0353 -0.2540 -0.0614
  570LEU   HD11 3278   8.866   8.524   4.603 -0.0300  2.0684  0.9413
  570LEU   HD12 3279   9.027   8.590   4.627 -1.6824  0.6246 -1.8949
  570LEU   HD13 3280   9.011   8.428   4.581 -0.6701 -1.1381  0.4914
  570LEU    CD2 3281   8.850   8.324   4.792 -0.7585  0.5590 -0.7306
  570LEU   HD21 3282   8.750   8.346   4.754 -1.8722  0.6734  2.0740
  570LEU   HD22 3283   8.898   8.243   4.738 -0.1114 -1.1341  2.1755
  570LEU   HD23 3284   8.818   8.295   4.892 -0.2901 -1.9224 -1.2522
  570LEU      C 3285   9.202   8.337   5.059 -0.2590  0.2327  0.1631
  570LEU      O 3286   9.233   8.214   5.071  0.1735  0.3214 -0.6171
  571GLN      N 3287   9.277   8.431   5.117  0.8678  0.1699 -0.0496
  571GLN      H 3288   9.240   8.524   5.105  0.4512  0.3757  2.4637
  571GLN     CA 3289   9.387   8.421   5.207 -0.4950  0.1159  0.1919
  571GLN     HA 3290   9.460   8.366   5.147  1.1147 -0.3540  2.4731
  571GLN     CB 3291   9.448   8.559   5.236  0.9060  0.2203 -0.1983
  571GLN    HB1 3292   9.468   8.612   5.142 -0.4090 -0.4994 -0.9072
  571GLN    HB2 3293   9.376   8.623   5.287  0.7220 -0.5974  0.5839
  571GLN     CG 3294   9.575   8.565   5.322  0.1777  0.5092 -0.4193
  571GLN    HG1 3295   9.589   8.670   5.349 -0.6444  0.5976 -0.3235
  571GLN    HG2 3296   9.570   8.510   5.416  1.3699  1.7553  0.4110
  571GLN     CD 3297   9.704   8.505   5.254 -0.2180 -0.4085  0.3218
  571GLN    OE1 3298   9.700   8.461   5.139 -0.4834  0.4399 -0.1001
  571GLN    NE2 3299   9.812   8.488   5.332 -0.2280 -0.0242  0.6097
  571GLN   HE21 3300   9.815   8.530   5.423 -0.5594 -0.6550  0.9149
  571GLN   HE22 3301   9.895   8.448   5.291 -0.7783  0.7763 -1.4305
  571GLN      C 3302   9.367   8.333   5.328 -0.1517  0.5744 -0.2742
  571GLN      O 3303   9.451   8.249   5.358 -0.0521 -0.0798 -0.1314
  572ARG      N 3304   9.257   8.348   5.399  0.1567 -0.8149  0.0743
  572ARG      H 3305   9.204   8.428   5.370  1.7978 -0.2973 -1.6893
  572ARG     CA 3306   9.208   8.265   5.510  0.4038  0.4219  0.2330
  572ARG     HA 3307   9.291   8.260   5.580  0.4857 -1.0818  0.0490
  572ARG     CB 3308   9.076   8.328   5.580 -0.6767  0.6139 -0.1374
  572ARG    HB1 3309   9.102   8.420   5.632  2.7151  0.7049 -1.6760
  572ARG    HB2 3310   9.006   8.353   5.501 -2.0128 -2.2902 -0.0211
  572ARG     CG 3311   9.001   8.241   5.687  0.4250 -0.3631  0.2666
  572ARG    HG1 3312   8.917   8.305   5.716 -1.2699 -0.9347 -2.8202
  572ARG    HG2 3313   8.961   8.153   5.636  1.4068 -0.6567 -0.0129
  572ARG     CD 3314   9.083   8.201   5.810 -0.7432 -0.6904  0.5473
  572ARG    HD1 3315   9.160   8.131   5.777 -1.3009 -0.6502 -0.8992
  572ARG    HD2 3316   9.139   8.287   5.849  0.3473 -0.3317 -1.6478
  572ARG     NE 3317   9.003   8.126   5.906  0.5439 -0.0936 -0.3423
  572ARG     HE 3318   8.903   8.143   5.900  0.2365 -0.9212  1.6343
  572ARG     CZ 3319   9.052   8.041   5.999  0.5364 -0.1383  0.4226
  572ARG    NH1 3320   9.178   8.008   6.005  0.0411 -0.0203 -0.5920
  572ARG   HH11 3321   9.241   8.082   5.978 -0.6613  0.8282  0.0881
  572ARG   HH12 3322   9.209   7.946   6.079  0.1286  0.2122 -0.4358
  572ARG    NH2 3323   8.966   7.976   6.080  0.1052 -1.0280  0.6125
  572ARG   HH21 3324   8.868   7.993   6.066  0.2820  2.1419  2.4715
  572ARG   HH22 3325   8.989   7.904   6.147  0.9666 -2.3254 -0.9909
  572ARG      C 3326   9.179   8.122   5.464 -1.1333  0.0727  0.2510
  572ARG      O 3327   9.236   8.031   5.524  0.2395  0.2073 -0.0948
  573ILE      N 3328   9.088   8.099   5.369  0.1133 -0.1096  0.3966
  573ILE      H 3329   9.040   8.182   5.337  3.0514  2.4782  2.1703
  573ILE     CA 3330   9.048   7.977   5.304 -0.5332  0.5274  0.0640
  573ILE     HA 3331   9.007   7.920   5.386 -0.1993 -2.4261 -1.6889
  573ILE     CB 3332   8.923   8.001   5.208 -0.6983  0.2682 -0.3873
  573ILE     HB 3333   8.939   8.065   5.120  0.4947  0.4035 -0.0921
  573ILE    CG1 3334   8.802   8.058   5.286  0.3943  0.1285  0.5433
  573ILE   HG11 3335   8.752   7.974   5.334  0.4951  0.1408  0.6682
  573ILE   HG12 3336   8.831   8.132   5.361 -0.5869 -0.4104  1.4881
  573ILE    CG2 3337   8.896   7.866   5.142  0.2677 -0.0491 -0.0437
  573ILE   HG21 3338   8.956   7.861   5.051  1.8173  1.3305  0.8473
  573ILE   HG22 3339   8.920   7.778   5.202  2.0517  0.4410  0.0217
  573ILE   HG23 3340   8.788   7.850   5.138  0.2142 -0.5307  2.0452
  573ILE     CD 3341   8.696   8.113   5.188  0.0672  0.0623 -0.0727
  573ILE    HD1 3342   8.745   8.198   5.141 -0.5833 -0.1406 -1.1355
  573ILE    HD2 3343   8.670   8.040   5.111  2.7347 -2.5025  1.2377
  573ILE    HD3 3344   8.605   8.148   5.236  0.1116 -1.2373  1.0342
  573ILE      C 3345   9.179   7.907   5.248 -0.0690 -0.3241 -0.2674
  573ILE      O 3346   9.181   7.787   5.263 -0.0523 -0.4896 -0.2293
  574PHE      N 3347   9.279   7.971   5.195  0.2632 -0.6710  0.5666
  574PHE      H 3348   9.252   8.062   5.162  0.0081 -0.9618 -0.0441
  574PHE     CA 3349   9.411   7.926   5.148  0.2151 -0.2813  0.1241
  574PHE     HA 3350   9.390   7.840   5.084  0.5278  0.8731 -1.5991
  574PHE     CB 3351   9.477   8.040   5.062  0.3678 -0.6352 -0.2251
  574PHE    HB1 3352   9.420   8.053   4.970  0.3385  3.4394  0.1979
  574PHE    HB2 3353   9.475   8.140   5.105 -1.1340 -0.6440 -0.2202
  574PHE     CG 3354   9.629   8.012   5.028  0.1483 -0.2308  0.2520
  574PHE    CD1 3355   9.724   8.075   5.109 -0.0064 -0.3635  0.4188
  574PHE    HD1 3356   9.691   8.151   5.178  1.1480 -0.6981  1.3629
  574PHE    CD2 3357   9.675   7.933   4.919 -0.7556  0.2781  0.3954
  574PHE    HD2 3358   9.604   7.882   4.856 -0.1335 -0.3963  0.2289
  574PHE    CE1 3359   9.860   8.052   5.089 -0.2819  0.8940 -0.0054
  574PHE    HE1 3360   9.930   8.110   5.147 -2.4413 -0.0927  3.9940
  574PHE    CE2 3361   9.813   7.911   4.897  0.4309 -0.0552 -0.5814
  574PHE    HE2 3362   9.841   7.851   4.812  3.0192 -0.9543  0.8104
  574PHE     CZ 3363   9.907   7.962   4.987  0.2760  0.3485  0.9129
  574PHE     HZ 3364  10.010   7.934   4.969 -0.2706  0.3533 -3.1062
  574PHE      C 3365   9.496   7.881   5.269  0.1466 -0.4646  0.1335
  574PHE      O 3366   9.570   7.782   5.261  0.0112 -0.0809 -0.5679
  575TYR      N 3367   9.481   7.946   5.382  0.1832 -0.1041  0.5898
  575TYR      H 3368   9.417   8.023   5.393  1.1118  0.7012  0.5080
  575TYR     CA 3369   9.545   7.912   5.509  0.2318 -0.1010 -0.0260
  575TYR     HA 3370   9.650   7.897   5.485  0.2614  1.7755 -1.3200
  575TYR     CB 3371   9.529   8.035   5.605 -0.0699  0.1802  0.5839
  575TYR    HB1 3372   9.464   8.104   5.552  1.3454 -1.0032 -3.0382
  575TYR    HB2 3373   9.467   8.011   5.691  0.5386 -0.0463  0.9591
  575TYR     CG 3374   9.662   8.094   5.646 -0.1200  0.2871 -0.2489
  575TYR    CD1 3375   9.719   8.052   5.765 -0.1398  0.3770  0.8256
  575TYR    HD1 3376   9.682   7.973   5.829  2.4925 -0.9015  0.9085
  575TYR    CD2 3377   9.721   8.192   5.568 -0.0181 -0.2877  0.4680
  575TYR    HD2 3378   9.675   8.246   5.486 -0.0407 -2.1835 -0.8215
  575TYR    CE1 3379   9.852   8.099   5.793 -0.2545  0.2094 -0.2864
  575TYR    HE1 3380   9.907   8.064   5.879  0.4389 -0.8385 -1.1383
  575TYR    CE2 3381   9.846   8.243   5.598 -0.7069  0.4765  0.0738
  575TYR    HE2 3382   9.891   8.321   5.537  1.0093  1.4863  2.4613
  575TYR     CZ 3383   9.917   8.197   5.714 -0.4126  0.3678  0.4117
  575TYR     OH 3384  10.045   8.232   5.749 -0.5204 -0.1759 -0.4401
  575TYR     HH 3385  10.095   8.289   5.693 -0.1776 -1.1609 -1.1642
  575TYR      C 3386   9.500   7.786   5.575  0.4929  0.3928 -0.1863
  575TYR      O 3387   9.577   7.722   5.644 -0.3597 -0.2106 -0.1039
  576LEU      N 3388   9.379   7.736   5.551  0.4782 -0.2853  0.0259
  576LEU      H 3389   9.331   7.788   5.479 -0.3751 -1.3088 -0.1730
  576LEU     CA 3390   9.310   7.610   5.593  0.0117 -0.3410 -0.3025
  576LEU     HA 3391   9.342   7.577   5.692 -1.1569 -1.5854 -0.3185
  576LEU     CB 3392   9.155   7.635   5.594 -0.0956 -0.2777 -1.0980
  576LEU    HB1 3393   9.123   7.645   5.490  0.6151  0.1407 -1.2860
  576LEU    HB2 3394   9.113   7.538   5.622 -0.2897  0.0114 -0.3703
  576LEU     CG 3395   9.109   7.743   5.702  0.5362  0.3708  0.1706
  576LEU     HG 3396   9.163   7.837   5.711 -0.6958  0.9677  1.7599
  576LEU    CD1 3397   8.964   7.801   5.673  0.3383  0.5479 -0.2669
  576LEU   HD11 3398   8.899   7.726   5.630  2.9993 -1.2289 -1.4482
  576LEU   HD12 3399   8.917   7.832   5.766 -1.2433 -0.2324 -0.7787
  576LEU   HD13 3400   8.971   7.877   5.595 -0.5971  0.2151 -0.6867
  576LEU    CD2 3401   9.129   7.681   5.843 -0.0539 -0.9002  0.2762
  576LEU   HD21 3402   9.099   7.577   5.853 -0.5926 -0.8319 -0.4846
  576LEU   HD22 3403   9.236   7.689   5.858  0.1468 -0.9417 -0.9994
  576LEU   HD23 3404   9.083   7.747   5.916 -0.3954 -0.1565 -0.5913
  576LEU      C 3405   9.342   7.493   5.500 -0.0746  0.6320 -0.4111
  576LEU      O 3406   9.312   7.376   5.541  0.1376 -0.0846  0.1090
  577LYS      N 3407   9.412   7.521   5.390  0.1919 -0.0851 -0.0345
  577LYS      H 3408   9.422   7.621   5.380 -0.3316  0.4510  3.4679
  577LYS     CA 3409   9.477   7.430   5.303  0.6465 -0.1629 -0.5416
  577LYS     HA 3410   9.429   7.335   5.328 -0.1765  0.0051 -1.4518
  577LYS     CB 3411   9.450   7.468   5.162 -0.1958 -0.2148  0.0754
  577LYS    HB1 3412   9.344   7.496   5.156 -0.0020  1.0321  1.6709
  577LYS    HB2 3413   9.507   7.556   5.134 -0.3447  0.0884  0.6989
  577LYS     CG 3414   9.473   7.350   5.066 -0.2603  0.2964 -0.5894
  577LYS    HG1 3415   9.580   7.328   5.063 -0.3766 -0.1913 -1.7992
  577LYS    HG2 3416   9.420   7.262   5.101 -3.0702  1.9212 -0.5059
  577LYS     CD 3417   9.429   7.378   4.922 -0.3524 -0.1482  0.2355
  577LYS    HD1 3418   9.322   7.396   4.916 -0.2474  0.5529  0.3153
  577LYS    HD2 3419   9.467   7.477   4.896 -0.1554 -0.6090 -1.3402
  577LYS     CE 3420   9.497   7.276   4.825 -0.5857 -0.0420  1.0976
  577LYS    HE1 3421   9.604   7.292   4.828 -0.4902 -0.7111  1.4092
  577LYS    HE2 3422   9.470   7.173   4.849 -1.4502 -0.0218  0.2896
  577LYS     NZ 3423   9.453   7.299   4.684 -0.0533  0.0116 -0.1021
  577LYS    HZ1 3424   9.435   7.396   4.662  0.0349  0.3147  1.0929
  577LYS    HZ2 3425   9.535   7.283   4.628  0.5576  1.1143  0.4517
  577LYS    HZ3 3426   9.378   7.236   4.657  0.7591 -0.8334 -0.4795
  577LYS      C 3427   9.632   7.442   5.327 -0.4588 -0.3715 -0.2485
  577LYS      O 3428   9.705   7.349   5.297  0.6901  0.2824  0.8635
  578LEU      N 3429   9.684   7.542   5.407 -0.1306 -0.5178  1.0331
  578LEU      H 3430   9.617   7.598   5.458  0.1871 -0.2012  1.1000
  578LEU     CA 3431   9.828   7.569   5.442  0.0813 -0.1920  0.4673
  578LEU     HA 3432   9.890   7.527   5.362 -0.0030  2.9381 -1.4138
  578LEU     CB 3433   9.850   7.722   5.453  0.2481  0.1456  0.8502
  578LEU    HB1 3434   9.782   7.781   5.392  0.4975  1.9780  2.2747
  578LEU    HB2 3435   9.835   7.754   5.556 -0.2254  0.9628  0.5327
  578LEU     CG 3436   9.994   7.770   5.424  0.0592  0.7899 -0.0372
  578LEU     HG 3437  10.059   7.723   5.496  0.5312 -0.1668 -1.0596
  578LEU    CD1 3438  10.040   7.742   5.285  0.3824 -0.2140 -1.0305
  578LEU   HD11 3439  10.047   7.634   5.274 -1.5965 -0.7371  1.6415
  578LEU   HD12 3440   9.967   7.777   5.212  0.3242  0.9431 -0.4407
  578LEU   HD13 3441  10.135   7.793   5.267  0.1553  0.0412 -1.4991
  578LEU    CD2 3442  10.004   7.925   5.448  0.2809  1.1479  0.5031
  578LEU   HD21 3443   9.944   7.958   5.533  0.2218 -1.3025  1.5000
  578LEU   HD22 3444  10.108   7.943   5.473 -0.0998  2.9334  0.9166
  578LEU   HD23 3445   9.972   7.980   5.360  0.4292  1.9614  0.9456
  578LEU      C 3446   9.863   7.492   5.571  0.2070 -0.2341 -0.0141
  578LEU      O 3447   9.957   7.418   5.582 -1.0477 -0.2184 -0.0189
  579GLU      N 3448   9.782   7.524   5.672  0.3424  0.6643  0.3980
  579GLU      H 3449   9.694   7.569   5.654  0.3799  0.6642  0.2047
  579GLU     CA 3450   9.801   7.480   5.809 -0.0490 -0.3153  0.3187
  579GLU     HA 3451   9.898   7.437   5.835 -0.2535 -0.2204  1.2797
  579GLU     CB 3452   9.746   7.592   5.897  0.4265  0.0251  0.2586
  579GLU    HB1 3453   9.646   7.624   5.866  0.7812 -0.7722 -1.8878
  579GLU    HB2 3454   9.736   7.559   6.000  1.1768 -2.4127 -0.3985
  579GLU     CG 3455   9.836   7.731   5.904 -0.3941 -0.0983 -0.9328
  579GLU    HG1 3456   9.853   7.782   5.810  1.6624  1.1911  0.0539
  579GLU    HG2 3457   9.780   7.801   5.967 -0.4069 -1.7242  0.9726
  579GLU     CD 3458   9.970   7.711   5.979  1.0262  0.0641 -0.1450
  579GLU    OE1 3459  10.037   7.817   5.988 -0.0779  0.7318 -0.5054
  579GLU    OE2 3460  10.007   7.599   6.013 -0.1335  0.4853  0.2725
  579GLU      C 3461   9.703   7.367   5.830  0.2808  1.2536  0.4270
  579GLU      O 3462   9.590   7.364   5.780 -0.1808 -0.1480 -0.5481
  580ASP      N 3463   9.743   7.272   5.920  0.0886 -0.2872 -0.5900
  580ASP      H 3464   9.835   7.280   5.960  0.0774 -0.7906 -0.4573
  580ASP     CA 3465   9.667   7.148   5.946 -0.2766 -0.5044 -0.2885
  580ASP     HA 3466   9.653   7.114   5.844  0.7989 -0.6922 -0.3827
  580ASP     CB 3467   9.741   7.038   6.023  0.2697 -0.2002 -0.4780
  580ASP    HB1 3468   9.826   7.004   5.965  0.0380 -0.5812 -0.5936
  580ASP    HB2 3469   9.791   7.080   6.111 -1.0344 -2.1328  1.2808
  580ASP     CG 3470   9.663   6.910   6.054 -0.4066 -0.4293  0.2253
  580ASP    OD1 3471   9.667   6.853   6.165  0.5252 -0.0604 -0.0166
  580ASP    OD2 3472   9.587   6.861   5.964  0.0999 -0.4105 -0.3549
  580ASP      C 3473   9.539   7.184   6.022 -0.0015 -0.0734  0.7755
  580ASP      O 3474   9.548   7.186   6.149  0.1202 -0.1192 -0.2174
  581LEU      N 3475   9.421   7.192   5.960 -0.2806  0.4619 -0.3690
  581LEU      H 3476   9.425   7.177   5.860 -1.0023  2.2982 -0.7206
  581LEU     CA 3477   9.288   7.208   6.008 -0.4825  0.2949 -0.1185
  581LEU     HA 3478   9.279   7.170   6.110  1.7955 -0.3884 -0.1040
  581LEU     CB 3479   9.242   7.352   6.022 -0.0227 -1.2888 -0.1836
  581LEU    HB1 3480   9.250   7.407   5.928  0.7431  0.2288  0.7282
  581LEU    HB2 3481   9.137   7.348   6.050  0.3153 -1.6883  1.0862
  581LEU     CG 3482   9.321   7.429   6.131 -0.9737  0.6378 -0.5396
  581LEU     HG 3483   9.370   7.368   6.207  0.2255  1.4104 -0.6660
  581LEU    CD1 3484   9.427   7.532   6.075 -0.5551  0.4919  0.2336
  581LEU   HD11 3485   9.478   7.581   6.158  0.8311  2.2511 -1.5633
  581LEU   HD12 3486   9.508   7.485   6.019 -0.6282  2.4959 -1.6785
  581LEU   HD13 3487   9.362   7.596   6.016 -1.2401  1.6358  2.1553
  581LEU    CD2 3488   9.217   7.510   6.217  0.1407 -0.1259  0.3056
  581LEU   HD21 3489   9.162   7.580   6.154  0.0488 -0.5089 -0.0453
  581LEU   HD22 3490   9.149   7.435   6.257  1.5937 -1.8248 -0.2762
  581LEU   HD23 3491   9.275   7.558   6.296  1.1383 -0.1415 -0.3940
  581LEU      C 3492   9.196   7.120   5.915  0.3599  0.3747 -0.1707
  581LEU      O 3493   9.240   7.024   5.857  0.3333  0.0560 -0.4022
  582VAL      N 3494   9.066   7.155   5.892 -0.6239  0.0518 -0.6532
  582VAL      H 3495   9.043   7.241   5.939  3.0750  0.9925 -0.2087
  582VAL     CA 3496   8.974   7.085   5.802  0.1450  0.3517  0.7426
  582VAL     HA 3497   8.994   6.979   5.813 -1.2671  0.1386  1.5614
  582VAL     CB 3498   8.835   7.127   5.857  0.6937 -0.0854  0.0641
  582VAL     HB 3499   8.809   7.230   5.830  0.0332  0.4986  2.5870
  582VAL    CG1 3500   8.728   7.036   5.781 -0.8681  0.2936  0.0931
  582VAL   HG11 3501   8.765   7.036   5.678 -0.2802  1.2603  0.2865
  582VAL   HG12 3502   8.715   6.938   5.826  1.4185 -0.3942 -0.5824
  582VAL   HG13 3503   8.633   7.089   5.774  0.0226  1.7457 -2.3745
  582VAL    CG2 3504   8.808   7.120   6.006  0.6953  0.1093  0.6985
  582VAL   HG21 3505   8.863   7.201   6.055 -1.2996  1.1743  1.2703
  582VAL   HG22 3506   8.708   7.144   6.042  1.4189  0.6153  2.5324
  582VAL   HG23 3507   8.820   7.018   6.044  1.9721 -0.4782 -1.1144
  582VAL      C 3508   8.998   7.146   5.662 -0.5914 -0.3195  0.0096
  582VAL      O 3509   8.994   7.273   5.649  0.1329  0.1948  0.2044
  583PRO      N 3510   9.037   7.067   5.559 -0.0559  0.0273  0.1510
  583PRO     CA 3511   9.060   7.105   5.415 -0.7794 -0.5156  0.0510
  583PRO     HA 3512   9.140   7.178   5.407  0.0252 -1.5074 -1.2186
  583PRO     CB 3513   9.107   6.976   5.344  0.6736 -0.1290  0.3793
  583PRO    HB1 3514   9.081   6.967   5.239  3.1377  1.8074 -0.5160
  583PRO    HB2 3515   9.216   6.982   5.354  0.5341  0.5825  1.8186
  583PRO     CG 3516   9.055   6.867   5.430  0.6609 -0.1213 -0.0365
  583PRO    HG1 3517   8.954   6.839   5.401  0.9877 -0.2778 -1.0638
  583PRO    HG2 3518   9.120   6.780   5.428 -1.3387 -1.6905  0.2569
  583PRO     CD 3519   9.042   6.922   5.565  0.2778 -0.7667 -0.3164
  583PRO    HD1 3520   8.953   6.878   5.611 -1.3913  1.1191 -1.5713
  583PRO    HD2 3521   9.135   6.905   5.618  0.2511 -1.2504 -0.4187
  583PRO      C 3522   8.927   7.173   5.361 -0.8975  0.1466  0.3627
  583PRO      O 3523   8.823   7.118   5.396 -0.3170 -0.1876  0.1608
  584PRO      N 3524   8.933   7.276   5.275  0.0292  0.6422  0.4469
  584PRO     CA 3525   8.820   7.327   5.205  0.5412 -0.4091  0.3769
  584PRO     HA 3526   8.746   7.360   5.278  0.8922  0.1398  0.4963
  584PRO     CB 3527   8.868   7.452   5.141 -0.1275 -0.4103 -0.0920
  584PRO    HB1 3528   8.823   7.478   5.045 -0.3639  1.9670  0.5912
  584PRO    HB2 3529   8.837   7.522   5.218 -3.0132 -2.7418  1.0242
  584PRO     CG 3530   9.018   7.448   5.129 -0.1986 -0.3565  0.5569
  584PRO    HG1 3531   9.050   7.415   5.031  0.7351  0.8370  0.4358
  584PRO    HG2 3532   9.076   7.537   5.155  2.0834 -1.2864 -1.0521
  584PRO     CD 3533   9.061   7.348   5.234  0.2444 -0.4711  0.0613
  584PRO    HD1 3534   9.132   7.277   5.191  2.6479  0.9196  1.5168
  584PRO    HD2 3535   9.110   7.397   5.318 -0.6221  1.0615 -0.2995
  584PRO      C 3536   8.770   7.224   5.102 -0.8138  0.9599 -0.4045
  584PRO      O 3537   8.857   7.158   5.043 -0.2843 -0.0153 -0.3793
  585PRO      N 3538   8.639   7.196   5.084  0.1417 -1.0636  0.1539
  585PRO     CA 3539   8.580   7.102   4.988 -0.2862 -1.1296 -0.8206
  585PRO     HA 3540   8.632   7.007   4.986  2.3908  0.2414 -0.6913
  585PRO     CB 3541   8.433   7.091   5.039  0.1648  0.3083 -0.4918
  585PRO    HB1 3542   8.362   7.049   4.968 -0.2467 -1.8224  1.0823
  585PRO    HB2 3543   8.430   7.024   5.125 -0.1195 -1.1026 -1.5678
  585PRO     CG 3544   8.397   7.228   5.086 -0.3792  0.3340  0.6650
  585PRO    HG1 3545   8.376   7.290   4.999 -1.5447 -1.1005 -0.1127
  585PRO    HG2 3546   8.311   7.244   5.151 -0.3912  1.3571  0.4134
  585PRO     CD 3547   8.528   7.270   5.149 -0.4043 -0.3562 -0.3544
  585PRO    HD1 3548   8.538   7.378   5.152 -1.4773 -0.2605  1.0064
  585PRO    HD2 3549   8.542   7.239   5.253  0.4107 -2.3169 -1.0010
  585PRO      C 3550   8.601   7.164   4.845 -0.2129 -0.2753  0.4802
  585PRO      O 3551   8.634   7.277   4.821  0.2372 -0.2451 -0.1423
  586ALA      N 3552   8.570   7.080   4.747 -0.6200 -0.4441  0.1850
  586ALA      H 3553   8.541   6.989   4.780 -0.8793 -0.5542 -0.3326
  586ALA     CA 3554   8.624   7.085   4.606 -0.3591 -0.7680 -0.1787
  586ALA     HA 3555   8.733   7.098   4.610 -0.3681 -0.1726 -1.3593
  586ALA     CB 3556   8.583   6.954   4.543  0.6024  0.9318 -0.5725
  586ALA    HB1 3557   8.608   6.876   4.615 -1.3782  2.8200  2.4254
  586ALA    HB2 3558   8.474   6.943   4.536  0.5499 -1.4486  1.9224
  586ALA    HB3 3559   8.633   6.937   4.448  1.6561 -3.4068  0.5449
  586ALA      C 3560   8.575   7.196   4.514 -0.1195  0.1425  0.8222
  586ALA      O 3561   8.639   7.251   4.427  0.3313 -0.7359  0.0799
  587ILE      N 3562   8.456   7.247   4.545  0.7497  0.0550  1.0266
  587ILE      H 3563   8.393   7.194   4.604 -1.1643 -1.0301 -1.8126
  587ILE     CA 3564   8.399   7.370   4.494  0.3031 -0.3228  0.6302
  587ILE     HA 3565   8.416   7.376   4.386  1.5283  1.3577  0.8774
  587ILE     CB 3566   8.246   7.369   4.527  0.1836  0.4831 -0.4510
  587ILE     HB 3567   8.198   7.464   4.506 -0.7451  0.4564  1.4408
  587ILE    CG1 3568   8.212   7.327   4.669 -0.8547 -0.3194 -0.8677
  587ILE   HG11 3569   8.239   7.224   4.689 -1.9533 -0.4767 -0.1582
  587ILE   HG12 3570   8.280   7.372   4.741 -0.2442 -2.4090 -0.0683
  587ILE    CG2 3571   8.176   7.273   4.423 -0.4818 -0.2620 -0.3365
  587ILE   HG21 3572   8.070   7.261   4.445 -0.4317 -3.6875 -1.4870
  587ILE   HG22 3573   8.196   7.310   4.322 -0.2566  3.1022  0.7964
  587ILE   HG23 3574   8.221   7.175   4.432  3.4187  1.3638 -0.2124
  587ILE     CD 3575   8.063   7.337   4.707 -0.0824 -0.1583  1.0098
  587ILE    HD1 3576   8.016   7.243   4.677  0.6183 -0.1997  0.0037
  587ILE    HD2 3577   8.046   7.356   4.813  0.0181  1.5450  0.7523
  587ILE    HD3 3578   8.013   7.418   4.654  0.1276 -0.5947  0.1334
  587ILE      C 3579   8.462   7.498   4.550  0.3321 -0.5486 -0.8319
  587ILE      O 3580   8.474   7.605   4.483 -0.1610 -0.0059  0.0558
  588ILE      N 3581   8.517   7.489   4.672 -0.0942 -0.8544  0.3588
  588ILE      H 3582   8.512   7.397   4.714 -2.2517 -0.7110  0.5332
  588ILE     CA 3583   8.571   7.612   4.750 -0.0990  0.0093  0.7487
  588ILE     HA 3584   8.532   7.705   4.708 -1.0609  0.4836  2.5528
  588ILE     CB 3585   8.542   7.601   4.893  0.2508 -0.1767 -0.4769
  588ILE     HB 3586   8.584   7.513   4.941  0.7727  0.7279  0.7934
  588ILE    CG1 3587   8.392   7.595   4.932 -0.4340  0.0304  0.0536
  588ILE   HG11 3588   8.350   7.496   4.919  3.1320 -1.5310 -0.8818
  588ILE   HG12 3589   8.385   7.611   5.040 -0.2426  1.7124 -0.1453
  588ILE    CG2 3590   8.600   7.718   4.974  0.3146  0.2826 -0.3737
  588ILE   HG21 3591   8.581   7.698   5.080  3.2203 -3.1572 -0.2931
  588ILE   HG22 3592   8.709   7.722   4.963  0.4623  0.1755  0.8961
  588ILE   HG23 3593   8.565   7.818   4.949 -0.8227  0.3734  1.4106
  588ILE     CD 3594   8.295   7.691   4.859 -1.1736 -0.2631  0.6114
  588ILE    HD1 3595   8.323   7.794   4.885  0.5971 -0.2148 -1.1909
  588ILE    HD2 3596   8.292   7.674   4.751  0.1925 -2.5979  0.8746
  588ILE    HD3 3597   8.193   7.682   4.896 -1.5330 -1.4855 -0.6065
  588ILE      C 3598   8.721   7.619   4.723  0.2789 -0.2434  0.1294
  588ILE      O 3599   8.782   7.721   4.698  0.2009  0.2436 -0.1206
  589ASP      N 3600   8.783   7.500   4.719 -0.0471 -0.3210  0.6384
  589ASP      H 3601   8.735   7.414   4.743 -1.9372  0.0068 -1.5752
  589ASP     CA 3602   8.926   7.477   4.696 -0.2228  0.1202  0.2769
  589ASP     HA 3603   8.979   7.526   4.778 -1.7045  2.8649 -0.2828
  589ASP     CB 3604   8.960   7.322   4.716  0.0787  0.0242  0.2425
  589ASP    HB1 3605   8.978   7.311   4.823  0.6633 -1.3836  0.0220
  589ASP    HB2 3606   8.879   7.255   4.689  1.2431 -0.6957 -1.6095
  589ASP     CG 3607   9.079   7.261   4.645  0.0003 -0.3192 -1.0876
  589ASP    OD1 3608   9.090   7.266   4.521  0.3668 -0.0370 -0.1106
  589ASP    OD2 3609   9.171   7.215   4.720  0.5260  0.3569  0.0144
  589ASP      C 3610   8.986   7.543   4.569  0.0227  0.2768 -0.1869
  589ASP      O 3611   9.109   7.563   4.567  0.9304 -0.3725 -0.0613
  590LYS      N 3612   8.911   7.589   4.468 -0.0411  0.6022  0.6358
  590LYS      H 3613   8.814   7.560   4.473 -0.0197  0.4273  0.1109
  590LYS     CA 3614   8.964   7.655   4.353  0.0765 -0.3387  0.4711
  590LYS     HA 3615   9.067   7.624   4.335  0.1091  1.5496 -3.4514
  590LYS     CB 3616   8.878   7.599   4.230 -0.0859 -0.5962  0.2580
  590LYS    HB1 3617   8.908   7.649   4.138 -1.9578  0.2116  0.0461
  590LYS    HB2 3618   8.888   7.490   4.225 -1.1856 -0.6479 -2.5851
  590LYS     CG 3619   8.725   7.625   4.244  0.0706  0.2658  0.4894
  590LYS    HG1 3620   8.694   7.564   4.329  0.3131 -1.7888 -0.7999
  590LYS    HG2 3621   8.712   7.730   4.269  1.0993  0.9038 -1.4635
  590LYS     CD 3622   8.631   7.589   4.134 -0.4366 -0.6574  0.4160
  590LYS    HD1 3623   8.675   7.605   4.036 -2.3153  0.3768 -0.3175
  590LYS    HD2 3624   8.613   7.481   4.138  0.2382 -0.7565  1.0675
  590LYS     CE 3625   8.495   7.657   4.132  0.3370  0.1195 -0.2785
  590LYS    HE1 3626   8.449   7.647   4.230 -1.2468 -0.4105 -1.0426
  590LYS    HE2 3627   8.511   7.764   4.121 -1.3201  0.3931 -0.3410
  590LYS     NZ 3628   8.396   7.588   4.048 -0.4052 -0.2778  0.1888
  590LYS    HZ1 3629   8.387   7.492   4.078 -0.7387 -0.6809 -1.1136
  590LYS    HZ2 3630   8.315   7.641   4.078 -0.3467 -0.3541  0.4850
  590LYS    HZ3 3631   8.423   7.594   3.950 -1.1079 -1.3174 -0.0908
  590LYS      C 3632   8.954   7.804   4.354  0.2030 -0.1415 -0.1347
  590LYS      O 3633   9.012   7.868   4.265 -0.6815 -0.0123  0.1329
  591LEU      N 3634   8.876   7.862   4.450  0.3212 -0.1180 -0.3579
  591LEU      H 3635   8.854   7.794   4.521  0.6560  1.4154  1.2954
  591LEU     CA 3636   8.840   8.008   4.449  0.2217  0.3743 -0.0741
  591LEU     HA 3637   8.797   8.040   4.354  0.8780 -1.0255 -0.8771
  591LEU     CB 3638   8.742   8.037   4.565 -0.0937 -0.0549  0.4094
  591LEU    HB1 3639   8.773   8.007   4.665 -0.1150 -0.8770  0.1709
  591LEU    HB2 3640   8.720   8.144   4.556 -1.0999 -0.3071 -0.3032
  591LEU     CG 3641   8.607   7.966   4.550  0.5231 -0.3654  0.9440
  591LEU     HG 3642   8.620   7.858   4.551 -1.1219 -0.5918  0.6747
  591LEU    CD1 3643   8.515   8.012   4.670 -0.0708  0.0920  0.7865
  591LEU   HD11 3644   8.473   8.111   4.653 -0.5432 -0.1264  0.6890
  591LEU   HD12 3645   8.435   7.940   4.684 -0.8592  1.0058  1.1059
  591LEU   HD13 3646   8.571   8.021   4.764  0.0603  1.5785  0.5966
  591LEU    CD2 3647   8.536   8.001   4.416 -0.1226  0.1248 -0.2227
  591LEU   HD21 3648   8.431   7.973   4.422 -0.4284  1.2503 -0.0085
  591LEU   HD22 3649   8.537   8.109   4.399  1.6101  0.1920  0.1671
  591LEU   HD23 3650   8.570   7.947   4.328 -2.8078 -3.4008  0.6760
  591LEU      C 3651   8.961   8.102   4.462 -0.6372 -0.0872  0.2220
  591LEU      O 3652   8.944   8.221   4.443  0.2528 -0.2467  0.2683
  592PHE      N 3653   9.076   8.049   4.504 -0.0870 -0.3105 -0.0084
  592PHE      H 3654   9.076   7.948   4.510  1.2988 -0.2913  0.7853
  592PHE     CA 3655   9.192   8.120   4.561 -0.0794 -0.7323 -0.2385
  592PHE     HA 3656   9.180   8.227   4.547 -2.5978 -0.9253  0.1087
  592PHE     CB 3657   9.202   8.080   4.712 -0.7415  0.4104  0.5897
  592PHE    HB1 3658   9.287   8.124   4.764 -0.5949 -0.7110  1.3286
  592PHE    HB2 3659   9.121   8.119   4.774  1.0060  0.1097  3.1924
  592PHE     CG 3660   9.202   7.935   4.740 -0.5009  1.1603 -0.0633
  592PHE    CD1 3661   9.331   7.868   4.742  0.1311 -0.0257 -0.4460
  592PHE    HD1 3662   9.419   7.920   4.709 -0.5965  2.2288  0.9515
  592PHE    CD2 3663   9.085   7.871   4.790 -0.2615  0.5169 -0.2894
  592PHE    HD2 3664   8.987   7.915   4.785 -1.0499 -1.2579 -1.6919
  592PHE    CE1 3665   9.342   7.744   4.802 -0.2008 -0.3380  0.3713
  592PHE    HE1 3666   9.435   7.693   4.821  0.7220  0.8564 -0.7907
  592PHE    CE2 3667   9.104   7.750   4.860 -0.1243  0.1403 -0.2049
  592PHE    HE2 3668   9.019   7.705   4.911  0.4029 -0.1467  0.4338
  592PHE     CZ 3669   9.225   7.687   4.859 -0.3085  0.7398 -0.4928
  592PHE     HZ 3670   9.241   7.596   4.915  1.3395  1.5255  0.3782
  592PHE      C 3671   9.323   8.094   4.485 -0.1700 -0.4983  0.0206
  592PHE      O 3672   9.430   8.119   4.537  0.1003 -0.4131  0.0044
  593LEU      N 3673   9.318   8.023   4.371 -1.0069  0.3960  0.1909
  593LEU      H 3674   9.227   8.016   4.327 -0.4701  1.8242 -1.2783
  593LEU     CA 3675   9.429   8.000   4.278 -0.6580 -0.2971  0.0785
  593LEU     HA 3676   9.515   7.964   4.334 -1.2738  0.2391  1.4242
  593LEU     CB 3677   9.389   7.903   4.165  0.0013 -0.9274 -0.1484
  593LEU    HB1 3678   9.318   7.953   4.099  1.9594  1.9834 -0.2352
  593LEU    HB2 3679   9.476   7.886   4.101 -0.6626 -1.1019 -1.0157
  593LEU     CG 3680   9.341   7.763   4.210 -0.6739  0.5059  0.1834
  593LEU     HG 3681   9.284   7.786   4.300 -0.0223  1.7825  0.2909
  593LEU    CD1 3682   9.252   7.702   4.103  0.2656  0.2645  0.0877
  593LEU   HD11 3683   9.206   7.615   4.151  1.4809  0.6139  2.0049
  593LEU   HD12 3684   9.173   7.764   4.063 -0.7457 -1.1521 -0.1794
  593LEU   HD13 3685   9.316   7.668   4.021 -1.6110 -1.0254 -0.9081
  593LEU    CD2 3686   9.454   7.669   4.272 -0.1001 -0.1203  0.1050
  593LEU   HD21 3687   9.409   7.579   4.313 -1.4264  0.1927 -0.6009
  593LEU   HD22 3688   9.521   7.633   4.194 -1.3211  2.8131 -2.5386
  593LEU   HD23 3689   9.515   7.724   4.344 -0.5565 -1.0157  1.1962
  593LEU      C 3690   9.451   8.138   4.206 -0.5787 -0.5317  0.3499
  593LEU      O 3691   9.565   8.188   4.203 -0.4202 -0.2444 -0.2427
  594ASP      N 3692   9.346   8.200   4.147 -0.0033  0.2374 -0.9198
  594ASP      H 3693   9.254   8.161   4.160  0.6505 -1.3844 -0.8512
  594ASP     CA 3694   9.351   8.331   4.094  0.1148 -0.4880 -0.3202
  594ASP     HA 3695   9.452   8.360   4.064 -0.3597  1.9894  0.2863
  594ASP     CB 3696   9.257   8.330   3.966 -0.3546  0.4441  0.6327
  594ASP    HB1 3697   9.295   8.268   3.885 -3.0961  0.2895 -0.6588
  594ASP    HB2 3698   9.165   8.276   3.990 -1.5699  0.6713 -2.8218
  594ASP     CG 3699   9.220   8.470   3.907 -0.1843 -0.1359  0.1517
  594ASP    OD1 3700   9.318   8.542   3.880 -0.2623  0.1647 -0.0179
  594ASP    OD2 3701   9.102   8.494   3.879  0.2238 -0.0255  0.3052
  594ASP      C 3702   9.301   8.434   4.187 -0.2966  0.0040 -0.7205
  594ASP      O 3703   9.195   8.414   4.246  1.0191 -0.1956 -0.1665
  595THR      N 3704   9.367   8.550   4.207  0.1917  0.3714 -0.5106
  595THR      H 3705   9.441   8.578   4.143  1.2281 -1.5814 -0.2408
  595THR     CA 3706   9.347   8.644   4.321 -0.3361 -0.2724  1.1785
  595THR     HA 3707   9.241   8.668   4.311 -0.2861 -0.9556 -3.4093
  595THR     CB 3708   9.388   8.576   4.453  0.0929  0.2270  0.2353
  595THR     HB 3709   9.321   8.494   4.477  0.3890 -0.3420 -0.7960
  595THR    OG1 3710   9.357   8.652   4.561 -0.3995  0.1506  0.2909
  595THR    HG1 3711   9.278   8.700   4.540  0.0233  0.3065 -0.9769
  595THR    CG2 3712   9.530   8.513   4.456  0.0857  0.0088 -0.2146
  595THR   HG21 3713   9.547   8.436   4.382 -0.0808  0.4220 -0.6884
  595THR   HG22 3714   9.606   8.591   4.461 -2.2596  2.3789  1.5803
  595THR   HG23 3715   9.563   8.464   4.548  3.3944  0.6431 -0.9218
  595THR      C 3716   9.422   8.778   4.306 -0.2363  0.1506 -0.1122
  595THR      O 3717   9.520   8.781   4.239 -0.0968 -0.4429 -0.4622
  596LEU      N 3718   9.374   8.895   4.355  0.4797  0.9294 -1.1834
  596LEU      H 3719   9.296   8.889   4.419  2.3305 -0.4725  1.0926
  596LEU     CA 3720   9.435   9.027   4.361 -0.0134  0.5258  0.4679
  596LEU     HA 3721   9.455   9.061   4.260 -1.8593  1.3312  0.3438
  596LEU     CB 3722   9.334   9.129   4.429  0.2781 -0.1503  0.3349
  596LEU    HB1 3723   9.299   9.080   4.520  0.7862  0.8491  1.0993
  596LEU    HB2 3724   9.395   9.209   4.473 -0.5727  0.2130  0.8707
  596LEU     CG 3725   9.224   9.195   4.347  0.1714 -1.0509  0.5748
  596LEU     HG 3726   9.156   9.120   4.308 -1.0060 -0.3712  1.2673
  596LEU    CD1 3727   9.131   9.280   4.436 -0.1728  0.4270  0.1030
  596LEU   HD11 3728   9.052   9.323   4.374  0.7206  1.6799 -0.2010
  596LEU   HD12 3729   9.079   9.221   4.512  0.5113 -1.1671 -0.6115
  596LEU   HD13 3730   9.181   9.357   4.493 -1.5427  1.4783 -0.0769
  596LEU    CD2 3731   9.275   9.283   4.234  0.3218  0.0606  0.0817
  596LEU   HD21 3732   9.345   9.237   4.165  1.5914 -1.7112  2.4139
  596LEU   HD22 3733   9.189   9.331   4.188  0.5519  0.7077  0.3299
  596LEU   HD23 3734   9.322   9.369   4.281  0.7418 -1.1394  1.9987
  596LEU      C 3735   9.564   9.023   4.445  0.5445 -0.0257 -0.0515
  596LEU      O 3736   9.574   8.947   4.537 -0.2666  0.3347 -0.1867
  597PRO      N 3737   9.661   9.113   4.415 -0.4511  0.6082  0.3822
  597PRO     CA 3738   9.784   9.128   4.498 -0.1688 -0.8002 -0.2795
  597PRO     HA 3739   9.832   9.038   4.535  1.1521  0.9573  2.6663
  597PRO     CB 3740   9.869   9.214   4.401  0.0679 -0.6895  0.2322
  597PRO    HB1 3741   9.944   9.265   4.462  1.8939 -0.6078 -1.9338
  597PRO    HB2 3742   9.928   9.155   4.330  1.7996  0.6309  0.5048
  597PRO     CG 3743   9.780   9.310   4.324  0.0913  0.3047  0.9072
  597PRO    HG1 3744   9.739   9.391   4.384 -2.4059 -0.1646 -0.0254
  597PRO    HG2 3745   9.814   9.356   4.231  1.7771 -1.0193  0.8248
  597PRO     CD 3746   9.662   9.222   4.307  0.0425  0.1022  0.3165
  597PRO    HD1 3747   9.569   9.278   4.306 -0.5540 -0.8022  1.9142
  597PRO    HD2 3748   9.663   9.166   4.213 -1.7362  0.7470 -0.1327
  597PRO      C 3749   9.742   9.199   4.630  0.3311 -0.1442  0.1026
  597PRO      O 3750   9.633   9.257   4.641  0.3414 -0.6139  0.5358
  598PHE      N 3751   9.836   9.200   4.731  0.5630 -0.5097 -0.2262
  598PHE      H 3752   9.931   9.169   4.715  0.1707 -1.5051 -0.7207
  598PHE     CA 3753   9.833   9.258   4.872 -0.2376  0.5878  0.3569
  598PHE     HA 3754   9.783   9.354   4.868 -0.6197  0.4374  1.4202
  598PHE     CB 3755   9.757   9.158   4.963 -0.3374 -0.4983  0.6030
  598PHE    HB1 3756   9.777   9.197   5.063 -3.5809 -1.5322  1.7682
  598PHE    HB2 3757   9.651   9.172   4.941 -0.0293  2.0379  0.4149
  598PHE     CG 3758   9.804   9.015   4.972  0.0910  0.0438  0.4332
  598PHE    CD1 3759   9.894   8.968   5.067 -0.1034 -0.2046  0.3170
  598PHE    HD1 3760   9.938   9.028   5.146  1.9647 -1.9211  0.5602
  598PHE    CD2 3761   9.746   8.919   4.881 -0.0401  0.1037 -0.2811
  598PHE    HD2 3762   9.676   8.944   4.802  0.2390  1.4665 -0.1132
  598PHE    CE1 3763   9.929   8.832   5.073  0.7102  0.5031  0.0376
  598PHE    HE1 3764   9.996   8.794   5.149  1.5109 -1.0785 -1.3816
  598PHE    CE2 3765   9.790   8.788   4.883  0.8817 -0.1025 -0.3554
  598PHE    HE2 3766   9.761   8.721   4.803 -1.6180  0.3528  0.0829
  598PHE     CZ 3767   9.884   8.741   4.974 -0.7824  0.2363 -0.2309
  598PHE     HZ 3768   9.907   8.638   4.998  0.7429  0.7012  0.4506
  598PHE      C 3769   9.978   9.297   4.917 -0.1800 -0.1148 -0.4884
  598PHE     O1 3770  10.003   9.358   5.024 -0.0830  0.2124 -0.4459
  598PHE     O2 3771  10.075   9.287   4.836  0.6634  0.4077  0.4287
  599IMU    H00 3772   7.286  10.122   5.716 -0.8746 -1.5056 -2.5169
  599IMU    C01 3773   7.215  10.056   5.763 -0.4674 -0.2018  0.1105
  599IMU    C02 3774   7.082  10.085   5.799 -0.2337 -0.8791 -0.4573
  599IMU    C03 3775   7.259   9.920   5.772 -0.1041 -0.1882 -0.0818
  599IMU    H04 3776   7.056  10.190   5.799 -1.0600 -0.9936  2.1777
  599IMU    C05 3777   6.993   9.991   5.847 -0.1009  0.2883 -0.3486
  599IMU    O06 3778   7.392   9.900   5.755  0.4301  0.8015 -0.0555
  599IMU    C07 3779   7.158   9.824   5.814 -0.8464  0.7469 -0.2442
  599IMU    H08 3780   6.888  10.017   5.849 -0.9942 -2.9424  2.0870
  599IMU    C09 3781   7.022   9.856   5.839 -0.0102  0.2329  0.1014
  599IMU    C0A 3782   7.438   9.767   5.784  0.0395  0.0309 -0.6833
  599IMU    H0B 3783   7.179   9.720   5.831 -0.7543  0.4969 -1.7200
  599IMU    C0C 3784   6.923   9.747   5.851  0.2301  0.1341 -0.2364
  599IMU    H0D 3785   7.381   9.693   5.728 -1.1246 -0.8310  1.5049
  599IMU    H0E 3786   7.545   9.763   5.766 -0.2733  1.2867 -3.4177
  599IMU    H0F 3787   7.411   9.750   5.888 -2.4175  3.1586 -0.6246
  599IMU    C0G 3788   6.948   9.622   5.798 -0.7160 -0.4363  0.6350
  599IMU    C0H 3789   6.802   9.771   5.922 -0.1133 -0.2414 -0.2493
  599IMU    H0I 3790   7.028   9.590   5.732 -0.7107  2.2918 -0.8308
  599IMU    C0J 3791   6.845   9.523   5.807  0.2873 -0.2585 -0.2906
  599IMU    H0K 3792   6.794   9.867   5.971  3.3340  0.7347 -1.2578
  599IMU    C0M 3793   6.704   9.673   5.945 -0.3219  0.1236  0.0443
  599IMU    H0N 3794   6.844   9.426   5.758 -1.6977 -1.2180  1.4608
  599IMU    C0O 3795   6.725   9.547   5.880 -0.1418 -0.0124  0.5061
  599IMU    F0P 3796   6.594   9.692   6.018  0.2063 -0.1170  0.6908
  599IMU    N0Q 3797   6.634   9.450   5.908 -0.0246 -0.5222  0.3005
  599IMU    C0R 3798   6.586   9.356   5.829  0.2452 -0.3742  0.4214
  599IMU    H0S 3799   6.595   9.462   6.000 -3.1808  1.4170 -1.1056
  599IMU    C0T 3800   6.474   9.275   5.889  1.0381  0.6944 -0.6137
  599IMU    O0U 3801   6.624   9.337   5.710  0.0811 -0.0953  0.2501
  599IMU    C0V 3802   6.410   9.299   6.006 -0.9851 -0.4880 -0.0248
  599IMU    C0W 3803   6.417   9.153   5.810 -0.2506 -0.8903 -0.0993
  599IMU    C0X 3804   6.415   9.420   6.081  0.3507  1.0423 -0.5932
  599IMU    C0Y 3805   6.303   9.204   6.036  0.4033 -0.1696 -0.1432
  599IMU    H0Z 3806   6.487   9.075   5.781  0.4266  0.0250 -1.0521
  599IMU    H10 3807   6.365   9.185   5.719  0.8347 -1.2729 -0.8794
  599IMU    C11 3808   6.315   9.104   5.918 -0.2036 -0.5561  1.0152
  599IMU    O12 3809   6.329   9.503   6.061  0.8386  0.3302 -0.0035
  599IMU    O13 3810   6.502   9.443   6.167  0.8324  0.7144  0.3427
  599IMU    H14 3811   6.211   9.256   6.061  0.6926 -0.8130  2.5487
  599IMU    H15 3812   6.341   9.149   6.122 -2.4027 -1.4608  0.3644
  599IMU    H16 3813   6.355   9.013   5.963 -0.0196 -0.1827  1.6074
  599IMU    H17 3814   6.222   9.075   5.868  0.7637 -2.4577  0.2219
  600SOL     OW 3815   4.968   8.879   5.757  0.7403 -0.0446 -0.1809
  600SOL    HW1 3816   5.022   8.832   5.821  0.5907  0.1072  0.0574
  600SOL    HW2 3817   5.022   8.953   5.730  0.8355 -0.1531 -0.2927
  600SOL     MW 3818   4.982   8.882   5.761 -0.6646 -0.2049  0.3858
  601SOL     OW 3819   5.397   0.981   1.048  0.3843  0.6135 -0.2062
  601SOL    HW1 3820   5.308   0.989   1.082  0.8549  1.8844  0.8166
  601SOL    HW2 3821   5.444   0.931   1.115  0.5705  0.4301 -0.4732
  601SOL     MW 3822   5.392   0.975   1.061 -1.3728  0.4607  0.5246
  602SOL     OW 3823   2.999   7.731   3.100 -0.0622 -0.2367  0.0090
  602SOL    HW1 3824   3.009   7.650   3.150  0.2175  0.2393  0.7463
  602SOL    HW2 3825   3.028   7.800   3.160 -1.5780  0.5490 -0.1206
  602SOL     MW 3826   3.004   7.729   3.114 -0.1029  0.1449  0.8006
  603SOL     OW 3827   0.807   2.735   0.058 -0.3197  0.1190 -0.2077
  603SOL    HW1 3828   0.798   2.717  -0.036  1.6661 -2.0895 -0.0750
  603SOL    HW2 3829   0.813   2.648   0.098  2.5708  0.9565  1.4866
  603SOL     MW 3830   0.807   2.722   0.051 -0.3503 -0.0921  0.4075
  604SOL     OW 3831   7.533   6.526   3.095 -0.0346 -0.1903 -0.3612
  604SOL    HW1 3832   7.451   6.503   3.138  0.0246  0.6288  0.2187
  604SOL    HW2 3833   7.517   6.613   3.057  0.2085 -0.5074 -1.2169
  604SOL     MW 3834   7.521   6.535   3.096 -0.7519  0.3772 -0.1372
  605SOL     OW 3835   6.774   6.931   4.776  0.5090 -0.0946 -0.1903
  605SOL    HW1 3836   6.733   7.016   4.791  0.0240 -0.6337  1.8555
  605SOL    HW2 3837   6.704   6.867   4.789  1.4985 -0.9332  1.5195
  605SOL     MW 3838   6.760   6.934   4.780 -0.3758  0.3017  0.3854
  606SOL     OW 3839   2.674   2.143   1.799  0.4792 -0.2614 -0.2114
  606SOL    HW1 3840   2.592   2.125   1.845  0.2141  1.3280  0.0033
  606SOL    HW2 3841   2.731   2.180   1.867  1.0351 -0.4474 -0.5755
  606SOL     MW 3842   2.671   2.145   1.814  0.3868  0.2593 -0.2053
  607SOL     OW 3843   6.572   5.221   4.269  0.6969  0.5321  0.4135
  607SOL    HW1 3844   6.542   5.209   4.179 -0.6823  0.0606  0.9108
  607SOL    HW2 3845   6.607   5.135   4.294 -0.5478  0.1426  0.8876
  607SOL     MW 3846   6.573   5.208   4.261 -0.1905  0.3186  0.0869
  608SOL     OW 3847   9.771  10.251   4.457 -0.7976 -0.1557 -0.6329
  608SOL    HW1 3848   9.776  10.255   4.552  0.0224 -2.5137 -0.5136
  608SOL    HW2 3849   9.679  10.236   4.438 -0.7612 -1.2127 -0.0758
  608SOL     MW 3850   9.760  10.249   4.467 -0.9906 -0.1694  1.0956
  609SOL     OW 3851  11.369   7.740   4.769  0.1171  0.1775  0.0282
  609SOL    HW1 3852  11.457   7.719   4.740  0.2879  0.3980  0.3714
  609SOL    HW2 3853  11.376   7.829   4.803 -0.3886  0.4458 -0.5561
  609SOL     MW 3854  11.381   7.749   4.770  0.2880 -0.1629 -0.0535
  610SOL     OW 3855   4.617   7.926   1.451 -0.1627  0.1085 -0.1556
  610SOL    HW1 3856   4.603   7.872   1.529  0.6900 -1.4746 -1.0512
  610SOL    HW2 3857   4.660   7.867   1.389  1.2188  1.9530 -1.0231
  610SOL     MW 3858   4.621   7.911   1.453 -0.6828  0.0616  0.4408
  611SOL     OW 3859   1.972   7.180   2.583 -0.4693 -0.2190 -0.2432
  611SOL    HW1 3860   1.953   7.142   2.670  0.3974 -0.1478 -0.0162
  611SOL    HW2 3861   1.886   7.190   2.543 -0.8216 -1.1274  0.2429
  611SOL     MW 3862   1.958   7.176   2.589  0.2710 -0.3845  0.4883
  612SOL     OW 3863   6.403   4.053   2.089  0.2358  0.8534  0.4017
  612SOL    HW1 3864   6.370   4.140   2.066  1.1816  1.6223  1.8149
  612SOL    HW2 3865   6.375   4.040   2.179 -0.6314 -0.7018 -0.0649
  612SOL     MW 3866   6.395   4.063   2.098  0.0742 -0.0573 -0.1495
  613SOL     OW 3867   0.938   1.296   1.259  0.0009 -0.3111  0.2957
  613SOL    HW1 3868   0.849   1.270   1.235 -0.1575 -2.4271  2.7682
  613SOL    HW2 3869   0.928   1.345   1.341  1.0330  0.6789 -0.1345
  613SOL     MW 3870   0.925   1.299   1.267 -0.0372 -0.3396 -0.0131
  614SOL     OW 3871   1.382   1.430   1.921  0.1360  0.2558  0.3995
  614SOL    HW1 3872   1.332   1.490   1.977  1.3881  0.1108  1.7388
  614SOL    HW2 3873   1.463   1.414   1.969  0.5903 -1.1414 -0.7455
  614SOL     MW 3874   1.386   1.436   1.934  0.2789  0.1880  0.5378
  615SOL     OW 3875  10.669   7.200   5.002  0.0806 -0.0450  0.4160
  615SOL    HW1 3876  10.716   7.118   5.011 -0.0683 -0.2371 -0.4257
  615SOL    HW2 3877  10.590   7.177   4.953 -0.0282  0.5645  0.2974
  615SOL     MW 3878  10.665   7.187   4.997  0.2416  0.4260 -0.4280
  616SOL     OW 3879   5.001   4.471   4.387  0.7040 -0.1678  0.2290
  616SOL    HW1 3880   5.058   4.468   4.464 -0.0812  0.7599  0.8787
  616SOL    HW2 3881   4.914   4.449   4.421  0.8879 -3.4039 -1.0576
  616SOL     MW 3882   4.997   4.468   4.401 -0.2206 -0.1412 -0.0519
  617SOL     OW 3883   8.512   6.813   3.965 -0.6388 -0.0795 -0.4171
  617SOL    HW1 3884   8.436   6.863   3.996  0.9502  2.2239  0.0368
  617SOL    HW2 3885   8.577   6.823   4.034  0.3277 -1.4368 -1.0916
  617SOL     MW 3886   8.511   6.821   3.978 -0.5571 -0.1257  0.2355
  618SOL     OW 3887   6.579   5.144   1.028  0.3578 -0.4629  0.4015
  618SOL    HW1 3888   6.632   5.073   1.065 -1.7205 -1.6125  1.3498
  618SOL    HW2 3889   6.584   5.132   0.934  0.9638 -1.1439  0.5116
  618SOL     MW 3890   6.587   5.133   1.021 -0.1863  0.6445 -0.2102
  619SOL     OW 3891   9.983   9.313   3.144 -0.2125  0.1789  0.3631
  619SOL    HW1 3892  10.078   9.325   3.138 -0.0677 -0.1494  1.6818
  619SOL    HW2 3893   9.952   9.390   3.192 -0.0586 -1.4720  3.4084
  619SOL     MW 3894   9.991   9.325   3.150 -0.4408  0.1362  0.2681
  620SOL     OW 3895   6.053   1.841   2.598 -0.3310 -0.2706  0.5949
  620SOL    HW1 3896   6.009   1.795   2.526  1.2690 -0.0569 -0.5691
  620SOL    HW2 3897   5.994   1.830   2.673 -1.3329 -1.7831 -0.3575
  620SOL     MW 3898   6.040   1.834   2.598 -0.4291  0.1495 -0.0798
  621SOL     OW 3899   9.162   8.960   4.023 -0.6707 -0.4122  0.2013
  621SOL    HW1 3900   9.160   8.884   3.965  0.2441 -2.4755  2.7049
  621SOL    HW2 3901   9.086   8.949   4.080 -0.5472  0.5966  0.5931
  621SOL     MW 3902   9.152   8.949   4.022  0.0783  0.2629  0.1268
  622SOL     OW 3903   6.973   3.940   4.533 -0.1729 -0.1986  0.4388
  622SOL    HW1 3904   6.914   3.939   4.457  0.0882 -0.7015  0.2342
  622SOL    HW2 3905   6.916   3.953   4.608 -0.4297  0.3542  0.1520
  622SOL     MW 3906   6.958   3.941   4.533  0.4806  0.1814  0.3018
  623SOL     OW 3907  10.032   7.375   3.916 -0.0119 -0.0210  0.0646
  623SOL    HW1 3908  10.098   7.308   3.932 -0.8311 -0.9924 -0.4904
  623SOL    HW2 3909   9.969   7.332   3.858  0.0098  1.5846 -1.1955
  623SOL     MW 3910  10.032   7.361   3.911  0.1169  0.0072 -0.4598
  624SOL     OW 3911   2.982   4.804   2.432 -0.0753  0.9892  0.5908
  624SOL    HW1 3912   2.902   4.836   2.390 -0.7513 -1.3969 -0.0988
  624SOL    HW2 3913   3.032   4.763   2.361 -0.0251 -0.8460  1.6266
  624SOL     MW 3914   2.978   4.802   2.417  0.2434  0.2225 -0.4089
  625SOL     OW 3915   1.007   5.122   0.203  0.4775  0.1990  0.0431
  625SOL    HW1 3916   1.092   5.156   0.178 -0.3883  2.1598 -0.4538
  625SOL    HW2 3917   0.962   5.196   0.245 -1.4292 -0.3552 -0.8704
  625SOL     MW 3918   1.012   5.136   0.205  0.2604 -0.5596 -0.0662
  626SOL     OW 3919   4.211   9.251   4.510  0.1931 -0.0947 -0.7398
  626SOL    HW1 3920   4.268   9.304   4.453  1.0349  0.0035  0.1761
  626SOL    HW2 3921   4.192   9.173   4.458  1.3131 -0.2118 -1.0104
  626SOL     MW 3922   4.216   9.248   4.496 -0.0969  0.0386 -0.4971
  627SOL     OW 3923   4.557   4.293   3.447 -0.5694 -0.2400 -0.3178
  627SOL    HW1 3924   4.638   4.324   3.407 -1.5596  2.5287 -0.4033
  627SOL    HW2 3925   4.585   4.244   3.524  1.2048 -0.8653 -1.3135
  627SOL     MW 3926   4.571   4.291   3.452 -0.0795 -0.1182 -0.8765
  628SOL     OW 3927  11.844   8.057   5.833 -0.0329  0.0113 -0.5459
  628SOL    HW1 3928  11.766   8.112   5.828  0.2607  0.4014 -0.9558
  628SOL    HW2 3929  11.869   8.043   5.741 -1.1619 -2.3537 -0.5775
  628SOL     MW 3930  11.837   8.062   5.820  0.4613 -0.3591 -0.0476
  629SOL     OW 3931   1.170   4.171   0.990 -0.4317  0.1287  0.1039
  629SOL    HW1 3932   1.249   4.182   1.044 -1.2991 -2.3513  2.1055
  629SOL    HW2 3933   1.191   4.096   0.934 -0.9541  0.1592 -0.1299
  629SOL     MW 3934   1.183   4.162   0.990 -0.1329  0.2597  0.1739
  630SOL     OW 3935   5.202   9.211   3.344  0.2076 -0.6338 -0.5078
  630SOL    HW1 3936   5.285   9.256   3.360 -0.4940  0.3375  0.5490
  630SOL    HW2 3937   5.209   9.178   3.254  1.7982 -0.7300 -0.3636
  630SOL     MW 3938   5.213   9.212   3.334 -0.0364 -0.6251 -0.2110
  631SOL     OW 3939   4.792   4.361   3.315  0.0255 -0.3862 -0.0699
  631SOL    HW1 3940   4.827   4.441   3.275  0.3762 -1.0905 -1.1965
  631SOL    HW2 3941   4.810   4.292   3.252 -1.4922 -1.1443  0.2792
  631SOL     MW 3942   4.799   4.363   3.302 -0.2137 -0.6076  0.0215
  632SOL     OW 3943   5.387   9.264   1.594 -0.1978 -0.4911  0.1185
  632SOL    HW1 3944   5.437   9.343   1.610  0.2219 -0.7459  0.0724
  632SOL    HW2 3945   5.334   9.283   1.517 -0.7836  0.0642  0.6437
  632SOL     MW 3946   5.386   9.276   1.586  0.8140  0.1792  0.1521
  633SOL     OW 3947   6.080   7.201   4.095  0.4703 -0.0881 -0.1644
  633SOL    HW1 3948   6.126   7.128   4.054 -0.2664 -1.1081  0.7861
  633SOL    HW2 3949   5.989   7.191   4.069  0.0476 -0.5584  1.3628
  633SOL     MW 3950   6.075   7.191   4.087  0.6273 -0.4660  0.4921
  634SOL     OW 3951  10.472   8.829   5.387  0.6945  0.2632  0.1624
  634SOL    HW1 3952  10.431   8.850   5.471  0.9462 -0.2158  0.4092
  634SOL    HW2 3953  10.412   8.866   5.322 -0.5035 -1.0042  0.4962
  634SOL     MW 3954  10.459   8.836   5.389 -0.0668  0.0966 -0.1602
  635SOL     OW 3955   3.290   8.436   1.808 -0.0853  0.2511 -0.0666
  635SOL    HW1 3956   3.288   8.421   1.903  0.5340  0.8337  0.0482
  635SOL    HW2 3957   3.205   8.404   1.777  0.0273 -0.6967  0.5651
  635SOL     MW 3958   3.278   8.430   1.817 -0.2008 -0.3540 -0.4969
  636SOL     OW 3959   7.951   4.284   0.354  0.3764  0.6843 -0.0578
  636SOL    HW1 3960   7.860   4.272   0.381  0.3423 -0.0712 -0.4692
  636SOL    HW2 3961   7.967   4.378   0.362  0.1075  0.5989  1.7203
  636SOL     MW 3962   7.941   4.294   0.358 -0.4090 -0.1916 -0.4780
  637SOL     OW 3963   6.306   6.657   2.191  0.1284 -0.1330 -0.1440
  637SOL    HW1 3964   6.378   6.674   2.130  0.1708 -0.4230 -0.1765
  637SOL    HW2 3965   6.229   6.646   2.134  0.2709 -0.9686 -0.1906
  637SOL     MW 3966   6.305   6.658   2.176  0.0696 -0.3050 -0.4794
  638SOL     OW 3967  10.848   8.217   3.616  0.5097  0.0540  0.0705
  638SOL    HW1 3968  10.850   8.165   3.697  1.9155  1.1052  0.7626
  638SOL    HW2 3969  10.856   8.307   3.646 -2.3965  0.8055 -1.0695
  638SOL     MW 3970  10.849   8.222   3.630  0.1055  0.1356  0.0062
  639SOL     OW 3971   3.131   1.353   1.484 -0.5271  0.3428  0.5508
  639SOL    HW1 3972   3.142   1.447   1.471  1.6131  0.2404  1.2291
  639SOL    HW2 3973   3.193   1.331   1.554 -0.2078 -1.7516 -0.3256
  639SOL     MW 3974   3.140   1.363   1.491 -0.0240 -0.5073 -0.2161
  640SOL     OW 3975   9.883   8.338   4.835  0.1315 -0.1929  0.6838
  640SOL    HW1 3976   9.808   8.394   4.853  0.1624 -0.2690  1.0462
  640SOL    HW2 3977   9.855   8.281   4.763  0.0335  0.1544  0.4464
  640SOL     MW 3978   9.870   8.338   4.828  0.2421 -0.3842 -0.4810
  641SOL     OW 3979   2.545   3.973   2.501 -0.0655 -0.6642  0.4258
  641SOL    HW1 3980   2.603   3.913   2.548 -1.4619 -1.1707  1.5531
  641SOL    HW2 3981   2.497   4.020   2.569  0.4810  1.2781 -0.4407
  641SOL     MW 3982   2.546   3.971   2.516 -0.4794 -0.6498 -0.7734
  642SOL     OW 3983   9.614   4.133   1.943 -0.2617  0.7442 -0.2483
  642SOL    HW1 3984   9.563   4.180   1.877 -0.2268  0.1911 -0.6839
  642SOL    HW2 3985   9.564   4.053   1.958 -0.3773  0.9638  0.5605
  642SOL     MW 3986   9.601   4.129   1.936 -0.3822 -0.5826  0.1004
  643SOL     OW 3987   4.190   5.158   4.750 -0.5249  0.6675  0.3515
  643SOL    HW1 3988   4.256   5.226   4.762  0.1109  0.0692  0.3184
  643SOL    HW2 3989   4.163   5.135   4.839  1.2298 -0.9154  0.5227
  643SOL     MW 3990   4.195   5.164   4.763 -0.1825  0.3748 -0.2280
  644SOL     OW 3991  11.075  10.976   4.994 -0.3653  0.2702 -0.1467
  644SOL    HW1 3992  11.156  10.927   5.008 -0.9252 -1.0966 -1.4671
  644SOL    HW2 3993  11.078  11.003   4.903 -1.2291  0.5144 -0.1148
  644SOL     MW 3994  11.085  10.973   4.984  0.5806 -0.8777 -0.1823
  645SOL     OW 3995   3.514   3.187   2.441 -0.3522  0.4762  0.0384
  645SOL    HW1 3996   3.461   3.179   2.362 -0.2389 -0.9675  0.0733
  645SOL    HW2 3997   3.453   3.217   2.508 -0.9407 -0.3571 -0.1117
  645SOL     MW 3998   3.500   3.190   2.439 -0.5743  0.3061 -0.0162
  646SOL     OW 3999  10.617  10.014   4.536  0.1450 -0.1084  0.4024
  646SOL    HW1 4000  10.536  10.031   4.488  1.1418 -0.3283 -1.4174
  646SOL    HW2 4001  10.602   9.930   4.579 -0.6814 -0.0116  0.3190
  646SOL     MW 4002  10.605  10.006   4.536  0.5674 -0.6641  0.7887
  647SOL     OW 4003   2.082   1.288   1.627  0.5167 -0.0900  0.0836
  647SOL    HW1 4004   2.132   1.264   1.704  1.2824 -0.2665 -0.4610
  647SOL    HW2 4005   2.143   1.278   1.554  0.3406  1.7621 -0.3816
  647SOL     MW 4006   2.096   1.284   1.627  0.0184 -0.1638  0.2543
  648SOL     OW 4007   5.277   6.810   3.047  0.2736 -0.3715  0.0216
  648SOL    HW1 4008   5.210   6.865   3.008  2.0452  0.7784 -1.5725
  648SOL    HW2 4009   5.294   6.850   3.133 -0.0417  0.2005 -0.1796
  648SOL     MW 4010   5.271   6.822   3.053  0.0244  0.3808 -0.1543
  649SOL     OW 4011  11.753   6.717   5.018  0.0871 -0.1517  0.2175
  649SOL    HW1 4012  11.726   6.690   4.930  1.4433  0.8908 -0.5566
  649SOL    HW2 4013  11.737   6.811   5.020 -0.2431 -0.2153  1.2264
  649SOL     MW 4014  11.747   6.726   5.007 -0.4131  0.1810 -0.1977
  650SOL     OW 4015   5.025   9.824   4.570 -0.4422 -0.6532  0.2847
  650SOL    HW1 4016   5.035   9.789   4.482  0.4993 -0.0045  0.1088
  650SOL    HW2 4017   5.114   9.849   4.596 -0.5976 -1.4193  1.6751
  650SOL     MW 4018   5.038   9.823   4.562  0.1495 -0.6750  0.0573
  651SOL     OW 4019   3.327   3.259   2.647 -0.8546  0.2585 -0.2221
  651SOL    HW1 4020   3.278   3.333   2.612 -1.2969  1.0906  1.9836
  651SOL    HW2 4021   3.400   3.299   2.695 -0.3262 -0.8128 -0.0964
  651SOL     MW 4022   3.330   3.274   2.649  0.1590 -0.3597  0.2432
  652SOL     OW 4023   3.455  10.976   4.802  0.3633 -0.7651  0.6986
  652SOL    HW1 4024   3.527  10.962   4.741  2.3756  0.6612  2.5645
  652SOL    HW2 4025   3.485  10.936   4.884 -1.1014 -0.3736  1.4616
  652SOL     MW 4026   3.468  10.969   4.805  0.1007 -0.3990 -0.2271
  653SOL     OW 4027   6.681   7.500   0.159 -0.2902 -0.1511  0.5335
  653SOL    HW1 4028   6.642   7.502   0.072 -0.3885  0.8792  0.5933
  653SOL    HW2 4029   6.622   7.552   0.213  1.0348  1.2657  0.6684
  653SOL     MW 4030   6.668   7.507   0.155  0.1296  0.2894  0.4301
  654SOL     OW 4031   5.934   1.903   0.311 -0.0186 -0.3525  0.0641
  654SOL    HW1 4032   5.987   1.831   0.345  1.2839  0.3543 -0.3735
  654SOL    HW2 4033   5.944   1.897   0.216 -0.0360  0.2901  0.0174
  654SOL     MW 4034   5.942   1.893   0.303  0.4660 -0.3227 -0.5128
  655SOL     OW 4035   6.778   4.585   1.956 -0.1203 -0.1571  0.3824
  655SOL    HW1 4036   6.759   4.584   2.050  2.7860 -2.7474  1.1205
  655SOL    HW2 4037   6.850   4.647   1.947  0.1378 -0.5165 -0.0177
  655SOL     MW 4038   6.784   4.593   1.967 -0.0319  0.1961 -0.0602
  656SOL     OW 4039   6.720   7.270   4.679  0.1620 -0.5956  0.2475
  656SOL    HW1 4040   6.634   7.308   4.693  0.3217  0.5755 -1.5952
  656SOL    HW2 4041   6.781   7.344   4.681  1.1613 -1.3975  1.5368
  656SOL     MW 4042   6.717   7.284   4.681  0.2261 -0.7194  1.0203
  657SOL     OW 4043   4.543   3.803   3.226  0.1691  0.4102 -0.3116
  657SOL    HW1 4044   4.538   3.893   3.194  0.1017  1.0251  1.3121
  657SOL    HW2 4045   4.569   3.812   3.317 -0.6867 -1.1696  0.1245
  657SOL     MW 4046   4.545   3.815   3.234 -0.3754 -0.1077 -0.5024
  658SOL     OW 4047   1.209   5.212   1.354  0.3560  0.5500  0.0739
  658SOL    HW1 4048   1.170   5.276   1.413  0.7443  0.1282  0.8050
  658SOL    HW2 4049   1.264   5.158   1.411  1.4939  0.7271 -0.8235
  658SOL     MW 4050   1.211   5.213   1.369  0.3887  0.4159  0.7943
  659SOL     OW 4051   7.541   0.963   1.181  0.0539 -0.4666 -0.2610
  659SOL    HW1 4052   7.469   0.983   1.240  0.2852  0.8038 -0.3874
  659SOL    HW2 4053   7.568   1.048   1.145 -0.5756 -1.2321 -2.7898
  659SOL     MW 4054   7.535   0.976   1.184 -0.2065  0.1837 -0.0440
  660SOL     OW 4055   7.763   7.537   4.043 -0.5918  0.4726  0.4809
  660SOL    HW1 4056   7.781   7.454   4.087  3.5790  0.0047 -1.5804
  660SOL    HW2 4057   7.745   7.513   3.952  2.1675  1.6605 -0.5240
  660SOL     MW 4058   7.763   7.524   4.037  0.1151 -0.0336 -0.1426
  661SOL     OW 4059   8.917   9.822   3.504 -0.3229 -0.1352  0.2786
  661SOL    HW1 4060   8.839   9.810   3.559  0.4363  1.4363  1.7755
  661SOL    HW2 4061   8.990   9.818   3.565  0.9319 -2.6167 -1.2432
  661SOL     MW 4062   8.916   9.820   3.519 -0.7565 -0.1284 -0.5358
  662SOL     OW 4063  10.001   9.674   2.888  0.5476  0.6374 -0.0165
  662SOL    HW1 4064  10.066   9.702   2.824 -0.9127  0.2276 -1.7397
  662SOL    HW2 4065  10.015   9.580   2.897  0.9447  0.7391  0.5407
  662SOL     MW 4066  10.011   9.666   2.881  0.0949  0.0348 -0.3784
  663SOL     OW 4067   5.509   5.464   1.753  0.0746 -1.0186  0.0299
  663SOL    HW1 4068   5.503   5.381   1.801 -3.4388 -1.6529 -1.2264
  663SOL    HW2 4069   5.522   5.439   1.662 -0.0693 -0.1691 -0.2386
  663SOL     MW 4070   5.510   5.450   1.748 -0.1571 -0.2433  0.0989
  664SOL     OW 4071   5.598   1.402   0.451  0.4932 -0.0472  0.3495
  664SOL    HW1 4072   5.543   1.324   0.445  2.6971 -1.8098  1.5055
  664SOL    HW2 4073   5.542   1.466   0.495 -1.3620 -0.9445 -0.5571
  664SOL     MW 4074   5.584   1.400   0.456 -0.4996 -0.3925 -0.0877
  665SOL     OW 4075   4.879   6.465   1.155  0.1857  0.7325 -0.0841
  665SOL    HW1 4076   4.953   6.406   1.161  1.2981  2.0350 -0.5958
  665SOL    HW2 4077   4.865   6.495   1.245 -0.3360 -0.2145  0.1648
  665SOL     MW 4078   4.886   6.461   1.167 -0.1766 -0.5367  0.0525
  666SOL     OW 4079   4.130   0.972   0.734  0.1381 -0.0098  0.4266
  666SOL    HW1 4080   4.098   0.937   0.817  0.2920 -0.9399  0.1058
  666SOL    HW2 4081   4.050   0.987   0.683  0.0547  0.3830  0.6703
  666SOL     MW 4082   4.116   0.969   0.738  0.6474 -0.4376  0.0848
  667SOL     OW 4083   7.488   6.875   0.512 -0.2236 -0.1059  0.4248
  667SOL    HW1 4084   7.466   6.848   0.423  1.2353 -0.8724  0.2669
  667SOL    HW2 4085   7.497   6.792   0.560 -1.4465  0.3029  1.4303
  667SOL     MW 4086   7.486   6.861   0.507 -0.1234 -0.4970 -0.5392
  668SOL     OW 4087   3.239   8.142   4.257 -0.2739  0.2939 -0.3922
  668SOL    HW1 4088   3.246   8.193   4.338  1.8873  0.0837 -0.4089
  668SOL    HW2 4089   3.328   8.138   4.222 -0.8148 -1.3368 -1.7406
  668SOL     MW 4090   3.251   8.148   4.263 -0.0369 -0.2922 -0.0984
  669SOL     OW 4091   6.974   5.155   5.503  0.1598 -0.3656  0.2460
  669SOL    HW1 4092   7.063   5.148   5.538  0.4918  1.2224 -0.2417
  669SOL    HW2 4093   6.967   5.244   5.471 -1.4978 -0.5804 -0.0812
  669SOL     MW 4094   6.985   5.165   5.503 -0.3474  0.0698  0.4118
  670SOL     OW 4095  11.284   4.935   4.574  0.2274  0.6434  0.2254
  670SOL    HW1 4096  11.238   5.006   4.618  2.5277  1.8177  0.9145
  670SOL    HW2 4097  11.251   4.856   4.616  2.1622  1.6828  4.1742
  670SOL     MW 4098  11.274   4.934   4.585 -0.9114 -0.3121 -0.2727
  671SOL     OW 4099   3.751   3.787   2.393 -0.0406 -0.6719  0.0210
  671SOL    HW1 4100   3.728   3.695   2.407  0.5068 -0.8605 -0.2610
  671SOL    HW2 4101   3.725   3.831   2.474 -3.5715 -0.4046 -1.1001
  671SOL     MW 4102   3.745   3.781   2.405  1.0511  0.1376  0.5422
  672SOL     OW 4103   7.495   3.401   3.578  0.2852  0.1019  0.2339
  672SOL    HW1 4104   7.587   3.423   3.565  0.0796 -0.1757 -2.0712
  672SOL    HW2 4105   7.448   3.454   3.514 -0.8872 -1.7295 -0.5139
  672SOL     MW 4106   7.501   3.411   3.568  0.4400 -0.0293  0.0265
  673SOL     OW 4107   5.630   8.976   5.598 -0.3256  0.8156  0.7949
  673SOL    HW1 4108   5.687   8.947   5.669  0.0886  0.3715  0.2896
  673SOL    HW2 4109   5.688   8.986   5.523 -1.0736 -0.6970 -0.0196
  673SOL     MW 4110   5.644   8.974   5.597 -0.3669 -0.5654 -0.6855
  674SOL     OW 4111   6.491   3.408   1.771  0.4989 -0.2367 -0.2584
  674SOL    HW1 4112   6.511   3.363   1.689 -0.4235  0.7490 -1.0410
  674SOL    HW2 4113   6.461   3.338   1.829 -1.0883 -0.6536 -1.5158
  674SOL     MW 4114   6.490   3.393   1.768  0.1423 -0.6526 -0.4949
  675SOL     OW 4115   8.984   4.036   4.923 -0.0344 -0.3123  0.2163
  675SOL    HW1 4116   8.926   3.967   4.889  0.6680 -0.8993  0.2003
  675SOL    HW2 4117   8.943   4.062   5.006 -1.0600  0.2322 -0.4353
  675SOL     MW 4118   8.971   4.030   4.929 -0.9127  0.2116 -0.2981
  676SOL     OW 4119   4.444   9.318   2.871  0.7838  0.1013 -0.9854
  676SOL    HW1 4120   4.486   9.340   2.788 -0.4897  1.5714 -1.2812
  676SOL    HW2 4121   4.351   9.315   2.851  0.5957 -1.5465 -0.0124
  676SOL     MW 4122   4.438   9.321   2.858  0.2608 -0.2841 -0.1692
  677SOL     OW 4123   3.537   6.067   2.424  0.3451 -0.0201  0.2841
  677SOL    HW1 4124   3.620   6.053   2.380  0.6059  0.3603  0.6476
  677SOL    HW2 4125   3.475   6.010   2.378  0.8042 -0.3025  0.0121
  677SOL     MW 4126   3.539   6.058   2.413 -0.1852  0.7218  0.3525
  678SOL     OW 4127  10.738   6.933   5.682 -0.2570 -0.0139 -0.0990
  678SOL    HW1 4128  10.685   6.978   5.616 -0.0841  0.0477 -0.1967
  678SOL    HW2 4129  10.674   6.889   5.739 -0.5476  1.7273  1.0159
  678SOL     MW 4130  10.723   6.933   5.681  0.1033  0.2139 -0.3414
  679SOL     OW 4131   0.622   8.216   0.365  0.3955 -0.2266  0.3446
  679SOL    HW1 4132   0.623   8.210   0.460  2.0237 -0.6032  0.3212
  679SOL    HW2 4133   0.679   8.290   0.345  0.7802 -0.6993 -0.3548
  679SOL     MW 4134   0.629   8.225   0.375  0.4734  0.4325 -0.5492
  680SOL     OW 4135   3.771   7.526   3.674  0.4030  0.5426 -0.6545
  680SOL    HW1 4136   3.733   7.612   3.661  1.5135  0.9203 -1.5115
  680SOL    HW2 4137   3.826   7.511   3.597 -0.3876 -1.2839 -0.9245
  680SOL     MW 4138   3.774   7.535   3.663  0.8081 -0.3480  0.5206
  681SOL     OW 4139   6.317   8.779   2.115  0.4349 -0.2236  0.2345
  681SOL    HW1 4140   6.311   8.684   2.122 -0.1140 -0.4759 -2.4826
  681SOL    HW2 4141   6.308   8.797   2.021  0.8724  2.4960  0.6214
  681SOL     MW 4142   6.315   8.769   2.104 -0.2088  0.0350 -0.2311
  682SOL     OW 4143   4.626   0.761   0.731  0.1066 -0.0050  0.1867
  682SOL    HW1 4144   4.568   0.837   0.724 -0.8695 -0.8239 -0.8728
  682SOL    HW2 4145   4.674   0.776   0.813 -1.7680  0.5800  1.2463
  682SOL     MW 4146   4.625   0.773   0.741  0.3817  0.0030 -0.1888
  683SOL     OW 4147   6.590   0.355   0.190  0.2632 -0.3725 -0.0057
  683SOL    HW1 4148   6.611   0.325   0.102 -1.0748  1.8271 -1.1505
  683SOL    HW2 4149   6.651   0.426   0.207  1.8150 -2.0090  1.7093
  683SOL     MW 4150   6.600   0.360   0.181  0.5829 -0.2546 -0.1242
  684SOL     OW 4151  11.384   7.003   4.456  0.1577  0.1976  0.4453
  684SOL    HW1 4152  11.386   7.073   4.391 -0.3594 -1.2461 -1.2136
  684SOL    HW2 4153  11.447   7.030   4.523  0.2226  2.0527 -0.3188
  684SOL     MW 4154  11.393   7.015   4.456 -0.4867 -0.6433  0.4624
  685SOL     OW 4155   1.300   5.037   0.463  0.4157  0.1376  0.3812
  685SOL    HW1 4156   1.252   5.115   0.435  0.8077  0.6842  1.2015
  685SOL    HW2 4157   1.383   5.043   0.417 -0.0181 -0.4543 -0.5108
  685SOL     MW 4158   1.304   5.048   0.453 -0.2464  0.3139  0.7293
  686SOL     OW 4159   7.196   4.936   2.762  0.5267  0.5450 -0.3057
  686SOL    HW1 4160   7.154   5.019   2.737  0.5152  1.2299  1.8202
  686SOL    HW2 4161   7.260   4.960   2.829  1.0493 -1.0818 -0.1720
  686SOL     MW 4162   7.199   4.950   2.767 -0.5249 -0.5892 -0.4125
  687SOL     OW 4163  10.244   8.036   4.029 -0.1273  0.3055 -0.2005
  687SOL    HW1 4164  10.320   7.993   4.068  0.7566  1.0098 -1.1077
  687SOL    HW2 4165  10.225   7.983   3.951 -2.2199 -1.4227  1.3448
  687SOL     MW 4166  10.251   8.024   4.024  0.7587  0.2563 -0.0483
  688SOL     OW 4167   6.245   5.879   0.389 -0.1995 -0.2394  0.1704
  688SOL    HW1 4168   6.336   5.856   0.410 -0.3880 -0.2755  0.9731
  688SOL    HW2 4169   6.213   5.806   0.335 -0.6391 -1.6744  2.2791
  688SOL     MW 4170   6.253   5.867   0.384  0.0546 -0.2040  0.3353
  689SOL     OW 4171   5.460   3.664   4.313  0.3504 -0.4931  0.1435
  689SOL    HW1 4172   5.472   3.728   4.244 -0.5177 -1.0336 -0.5319
  689SOL    HW2 4173   5.392   3.605   4.280 -0.4371 -0.4812  1.6524
  689SOL     MW 4174   5.453   3.665   4.300  0.1727 -0.7749 -0.1727
  690SOL     OW 4175  11.409   7.576   5.319 -0.5983  0.9447  0.4308
  690SOL    HW1 4176  11.368   7.493   5.341  1.4431 -0.2035  0.0538
  690SOL    HW2 4177  11.468   7.556   5.246  0.4724  2.5620  0.7975
  690SOL     MW 4178  11.411   7.563   5.312 -0.2555  0.1130  0.0080
  691SOL     OW 4179   8.097   4.853   3.701 -0.5268 -0.2220 -0.8512
  691SOL    HW1 4180   8.080   4.835   3.609  0.7331  0.6424 -1.2780
  691SOL    HW2 4181   8.036   4.924   3.724  0.8949  1.3892 -1.7840
  691SOL     MW 4182   8.087   4.860   3.692 -1.1996 -0.0889  0.2479
  692SOL     OW 4183   6.621   7.974   1.076 -0.0291  0.2891 -0.1079
  692SOL    HW1 4184   6.591   8.040   1.138 -1.6300 -1.2364  0.8147
  692SOL    HW2 4185   6.623   8.019   0.992  1.3360  2.1633  0.8449
  692SOL     MW 4186   6.618   7.988   1.073 -0.1618  0.2245  0.0246
  693SOL     OW 4187   6.738  10.757   5.290 -0.2572 -0.7575 -1.0925
  693SOL    HW1 4188   6.682  10.794   5.358 -2.0732 -1.4861 -2.1415
  693SOL    HW2 4189   6.770  10.675   5.328  0.3283 -0.2259 -0.4006
  693SOL     MW 4190   6.735  10.751   5.304  0.2807  0.0862  0.0171
  694SOL     OW 4191   3.433   5.158   4.197 -0.6502 -0.1544  0.3091
  694SOL    HW1 4192   3.367   5.169   4.128 -2.0038 -0.9644  1.4156
  694SOL    HW2 4193   3.386   5.115   4.268  0.9257 -0.1254  1.4183
  694SOL     MW 4194   3.418   5.154   4.197  0.3420  0.2994  0.0763
  695SOL     OW 4195   8.560   5.859   2.245 -0.5960  0.0403 -0.1099
  695SOL    HW1 4196   8.531   5.771   2.221  1.1886 -1.6111  3.1266
  695SOL    HW2 4197   8.493   5.890   2.306 -0.7221  0.5165 -0.4890
  695SOL     MW 4198   8.548   5.852   2.250  0.0218 -0.0531  0.2542
  696SOL     OW 4199   6.920   5.118   4.880 -0.2547  0.5512  0.1266
  696SOL    HW1 4200   6.981   5.101   4.952 -2.2203 -0.6814  1.6025
  696SOL    HW2 4201   6.965   5.182   4.824  1.7780  0.7217  1.8600
  696SOL     MW 4202   6.933   5.124   4.882 -0.1122 -0.4319  0.8158
  697SOL     OW 4203   8.856   4.522   2.567 -0.5439 -0.2843 -0.3576
  697SOL    HW1 4204   8.934   4.578   2.561 -0.7969  0.1876  0.5564
  697SOL    HW2 4205   8.842   4.491   2.478  0.8014 -0.5260 -0.5182
  697SOL     MW 4206   8.864   4.525   2.555 -0.4494  0.0664 -0.6730
  698SOL     OW 4207  10.156  10.143   4.549 -0.4575  0.3178  0.4653
  698SOL    HW1 4208  10.072  10.100   4.560  0.3279 -0.9289  2.0208
  698SOL    HW2 4209  10.186  10.116   4.462 -1.7054  0.9161 -0.1722
  698SOL     MW 4210  10.149  10.134   4.539 -0.0978 -0.1323  0.4049
  699SOL     OW 4211   4.498   7.393   5.413  0.5738 -0.1398 -0.3961
  699SOL    HW1 4212   4.426   7.412   5.473 -0.8224 -0.8740 -1.7353
  699SOL    HW2 4213   4.463   7.416   5.327  1.4823 -1.6779 -1.2284
  699SOL     MW 4214   4.484   7.398   5.409 -0.0100 -0.0445 -0.2045
  700SOL     OW 4215   8.343   2.950   2.801  0.1100 -0.0490 -0.3694
  700SOL    HW1 4216   8.341   2.937   2.706  0.5177 -1.3559 -0.2209
  700SOL    HW2 4217   8.435   2.938   2.825 -0.2438 -1.3965  0.3885
  700SOL     MW 4218   8.355   2.947   2.792 -0.1434 -0.1910 -0.4368
  701SOL     OW 4219   5.931   8.084   5.148  0.0411 -0.2842  0.6227
  701SOL    HW1 4220   5.858   8.129   5.105 -0.1906  0.6358  1.9251
  701SOL    HW2 4221   5.889   8.014   5.198  0.4330 -2.3140 -1.7208
  701SOL     MW 4222   5.916   8.081   5.149  0.3360 -0.5571  0.1187
  702SOL     OW 4223   3.632   8.570   5.024  0.1335  0.0113 -0.9219
  702SOL    HW1 4224   3.661   8.646   4.973 -0.6355  1.6740  0.9824
  702SOL    HW2 4225   3.540   8.560   5.003  0.2403 -0.4038 -1.1880
  702SOL     MW 4226   3.624   8.579   5.015 -0.4403  0.5080  0.3435
  703SOL     OW 4227   3.322   0.971   0.406  0.4299 -0.0330  0.3621
  703SOL    HW1 4228   3.324   1.045   0.346 -0.3362  0.8144  1.3437
  703SOL    HW2 4229   3.241   0.925   0.385  1.0582 -0.8052 -0.4595
  703SOL     MW 4230   3.312   0.974   0.396  0.1097  0.2913 -0.3005
  704SOL     OW 4231   6.820   1.292   0.280  0.2299  0.4000 -0.5522
  704SOL    HW1 4232   6.881   1.312   0.209  0.5005  2.9503  0.2929
  704SOL    HW2 4233   6.871   1.305   0.360 -0.8038  0.2638  0.1441
  704SOL     MW 4234   6.834   1.296   0.281  0.5899  0.8652  0.2041
  705SOL     OW 4235   4.125   6.599   0.442  0.3460 -0.6583 -0.0508
  705SOL    HW1 4236   4.142   6.549   0.522  2.3053  1.4989  0.9891
  705SOL    HW2 4237   4.033   6.627   0.450  0.5625 -0.3113  1.5867
  705SOL     MW 4238   4.115   6.596   0.454  0.2154 -0.0881  0.0276
  706SOL     OW 4239   3.892   7.975   4.141 -0.0588  0.5191  0.0086
  706SOL    HW1 4240   3.869   7.933   4.224 -0.9708  1.0933  0.0586
  706SOL    HW2 4241   3.907   7.902   4.080 -3.9007  0.0223 -0.5475
  706SOL     MW 4242   3.891   7.960   4.144  0.0805 -0.0818  0.7289
  707SOL     OW 4243   6.376   5.255   4.444  0.3584 -0.2372 -0.0497
  707SOL    HW1 4244   6.431   5.254   4.366  1.1002  1.9966  0.3646
  707SOL    HW2 4245   6.315   5.328   4.429 -0.9450 -1.1700  0.5288
  707SOL     MW 4246   6.375   5.264   4.432  0.5296 -0.3812 -0.1193
  708SOL     OW 4247   2.523   1.745   0.145 -0.2497 -0.3838 -0.4848
  708SOL    HW1 4248   2.464   1.670   0.154 -0.3065 -0.2500  0.3573
  708SOL    HW2 4249   2.594   1.713   0.091 -0.3842 -0.9874 -0.3172
  708SOL     MW 4250   2.524   1.731   0.140  0.0810 -0.3640  0.3007
  709SOL     OW 4251   4.409   2.911   1.539 -0.3874 -0.0335  0.1043
  709SOL    HW1 4252   4.481   2.863   1.579 -0.0681  0.6276  0.3453
  709SOL    HW2 4253   4.409   2.996   1.584 -0.4251  0.4919 -0.8565
  709SOL     MW 4254   4.418   2.916   1.550 -0.0336 -0.4210  0.5887
  710SOL     OW 4255   4.871   7.011   5.402 -0.7890 -0.2248  0.2685
  710SOL    HW1 4256   4.825   7.095   5.411 -0.0310  0.0612  1.7812
  710SOL    HW2 4257   4.803   6.948   5.378 -1.7168  0.4475  1.0904
  710SOL     MW 4258   4.856   7.014   5.400 -0.0137 -0.0269  0.1163
  711SOL     OW 4259   5.039   6.768   4.991  0.0101 -0.3608 -0.2636
  711SOL    HW1 4260   5.042   6.724   5.075 -0.6393  1.5774  0.8380
  711SOL    HW2 4261   4.972   6.721   4.941 -0.0513 -1.1339  0.5319
  711SOL     MW 4262   5.031   6.757   4.995  0.0131 -0.5130 -0.6509
  712SOL     OW 4263   4.063  10.130   5.241 -0.4377  0.5602 -0.5601
  712SOL    HW1 4264   4.115  10.198   5.283 -0.0814 -0.1233  0.1297
  712SOL    HW2 4265   4.102  10.121   5.154  0.7412 -0.0622  0.0034
  712SOL     MW 4266   4.075  10.137   5.235 -0.2180 -0.0322 -0.2162
  713SOL     OW 4267   5.334  10.640   4.551 -0.3761 -0.1300  0.4463
  713SOL    HW1 4268   5.409  10.651   4.608  0.8187 -0.8922 -0.9049
  713SOL    HW2 4269   5.364  10.579   4.483 -2.4994 -1.1846  0.3704
  713SOL     MW 4270   5.347  10.633   4.549 -0.2487 -0.4729 -0.8296
  714SOL     OW 4271   3.402   5.023   3.284 -0.0894  0.1979 -0.6720
  714SOL    HW1 4272   3.343   4.958   3.323  1.0090 -0.1303  0.5094
  714SOL    HW2 4273   3.348   5.101   3.274 -0.5094  0.2263  1.3550
  714SOL     MW 4274   3.387   5.025   3.288 -0.3070 -0.2658  0.0607
  715SOL     OW 4275   8.334  10.107   3.012  0.2866  0.4046  0.1767
  715SOL    HW1 4276   8.419  10.110   2.969 -0.1485 -0.7161 -0.8419
  715SOL    HW2 4277   8.301  10.019   2.993 -1.7491  1.2979 -0.7727
  715SOL     MW 4278   8.340  10.096   3.004  0.1837  0.3650  0.5104
  716SOL     OW 4279   9.002   4.114   3.957  1.0550 -0.1687  0.4466
  716SOL    HW1 4280   9.037   4.029   3.930 -2.7240 -1.6914 -0.1602
  716SOL    HW2 4281   8.981   4.159   3.874 -0.1997 -0.1384  0.7664
  716SOL     MW 4282   9.004   4.109   3.943  0.1894 -0.2774  0.2946
  717SOL     OW 4283   9.657   8.221   4.668  0.1614  0.1533 -0.3394
  717SOL    HW1 4284   9.621   8.274   4.738  0.3575 -0.9321  0.6152
  717SOL    HW2 4285   9.582   8.200   4.613 -0.2568 -0.1665  0.3420
  717SOL     MW 4286   9.643   8.225   4.670  0.6330 -0.3337 -0.1338
  718SOL     OW 4287   9.684   3.755   4.096  0.0805 -0.1489 -0.2981
  718SOL    HW1 4288   9.630   3.726   4.023 -0.9991  0.0019  0.4144
  718SOL    HW2 4289   9.657   3.845   4.112  0.0112 -0.3064  0.5396
  718SOL     MW 4290   9.674   3.763   4.089  0.2188  0.2713  0.6275
  719SOL     OW 4291   2.570   7.561   2.653  0.2443 -0.0478  0.5029
  719SOL    HW1 4292   2.531   7.618   2.719  1.9843 -0.0741  1.6166
  719SOL    HW2 4293   2.663   7.559   2.675  0.7081 -0.8920 -1.3471
  719SOL     MW 4294   2.577   7.568   2.664 -0.2313 -0.3858 -0.2807
  720SOL     OW 4295   7.729   5.977   3.068 -0.3475  0.1012  0.2293
  720SOL    HW1 4296   7.722   5.912   2.999  0.5532  2.1679 -1.9750
  720SOL    HW2 4297   7.823   5.986   3.084 -0.5377 -0.2962  1.7258
  720SOL     MW 4298   7.741   5.970   3.062  0.6724 -0.7599 -0.6922
  721SOL     OW 4299   3.736   7.395   0.621  1.0606  0.1678  0.2042
  721SOL    HW1 4300   3.721   7.466   0.559  1.7401  1.4396  1.4223
  721SOL    HW2 4301   3.649   7.376   0.656  0.9828  1.0857  0.5500
  721SOL     MW 4302   3.723   7.402   0.618  0.2425 -0.7335 -0.8381
  722SOL     OW 4303   6.552   3.618   3.151  0.0788  0.2959  0.3751
  722SOL    HW1 4304   6.482   3.677   3.178 -0.4350 -0.6485  1.1574
  722SOL    HW2 4305   6.622   3.676   3.120 -0.5173  1.2950  0.8610
  722SOL     MW 4306   6.552   3.633   3.150 -0.2167 -0.0480  0.1128
  723SOL     OW 4307   3.630   5.651   2.066  0.1158  0.3724 -0.5196
  723SOL    HW1 4308   3.601   5.560   2.065 -1.3475  0.7659  0.9847
  723SOL    HW2 4309   3.645   5.673   1.974 -0.8386 -0.9841 -1.0302
  723SOL     MW 4310   3.628   5.642   2.054 -0.3062  0.0332 -0.1382
  724SOL     OW 4311   7.509   4.811   4.767  0.1721  0.6091  0.3948
  724SOL    HW1 4312   7.516   4.803   4.672  0.9781  2.8008  0.2117
  724SOL    HW2 4313   7.479   4.901   4.781  0.6671  0.5214  2.2333
  724SOL     MW 4314   7.506   4.822   4.756  0.1288  1.0232  0.1632
  725SOL     OW 4315   5.771  11.006   4.282  0.3116 -0.0755  0.1835
  725SOL    HW1 4316   5.702  11.062   4.249  1.2375  0.5524 -0.7645
  725SOL    HW2 4317   5.774  11.024   4.376 -1.8494 -1.3152  0.5522
  725SOL     MW 4318   5.763  11.015   4.290 -0.7398  0.8240  0.0579
  726SOL     OW 4319   6.976   2.125   2.839 -0.2056 -0.1658 -0.0124
  726SOL    HW1 4320   7.049   2.065   2.854 -0.6214 -0.7371 -0.2284
  726SOL    HW2 4321   6.898   2.071   2.853 -0.6180 -0.3481 -2.5328
  726SOL     MW 4322   6.976   2.110   2.842  0.0465  0.3427 -0.0811
  727SOL     OW 4323   5.611   8.098   2.162  0.1449  0.0141  0.2002
  727SOL    HW1 4324   5.576   8.009   2.166  0.0863  0.0659  0.9747
  727SOL    HW2 4325   5.570   8.137   2.085  1.0756 -1.0081 -0.8735
  727SOL     MW 4326   5.602   8.091   2.153  0.5409 -0.1077  0.2047
  728SOL     OW 4327   4.695   8.924   3.700  0.2491  0.1662  0.8543
  728SOL    HW1 4328   4.719   9.006   3.743  1.5562 -1.2220  2.9784
  728SOL    HW2 4329   4.686   8.946   3.608 -0.3105  2.8438  1.4842
  728SOL     MW 4330   4.697   8.937   3.694 -0.0849  0.3954  0.9173
  729SOL     OW 4331   5.122   8.256   4.333 -0.0769 -0.1972  0.2872
  729SOL    HW1 4332   5.072   8.174   4.327  0.6493 -0.6817  0.6434
  729SOL    HW2 4333   5.105   8.286   4.423  0.5706 -0.5700  0.5406
  729SOL     MW 4334   5.113   8.249   4.344 -0.2821  0.2327  0.0839
  730SOL     OW 4335   2.058   6.169   0.145  0.2858 -0.2087 -0.3065
  730SOL    HW1 4336   2.103   6.097   0.099  2.6366  0.1310  1.2491
  730SOL    HW2 4337   2.106   6.247   0.119 -0.5849  0.4394  0.0146
  730SOL     MW 4338   2.070   6.170   0.136  0.3761 -0.4570 -0.2071
  731SOL     OW 4339   9.693   7.544   3.463 -0.4431 -0.2044 -0.1837
  731SOL    HW1 4340   9.756   7.601   3.420 -0.3403 -0.7370 -0.7467
  731SOL    HW2 4341   9.745   7.468   3.490 -1.1193 -1.3965 -2.0825
  731SOL     MW 4342   9.708   7.541   3.461 -0.1132 -0.5207 -0.1448
  732SOL     OW 4343   1.862   3.510   1.668 -0.4412  0.4972 -0.2086
  732SOL    HW1 4344   1.847   3.430   1.618  1.2138  0.5712 -0.8730
  732SOL    HW2 4345   1.941   3.548   1.630 -0.6836  1.9848  0.6902
  732SOL     MW 4346   1.870   3.505   1.657  0.3467 -0.5175 -0.1123
  733SOL     OW 4347   1.892   9.038   1.878 -0.2077 -0.4421 -0.2333
  733SOL    HW1 4348   1.818   9.081   1.834 -0.2949 -0.7862 -0.4297
  733SOL    HW2 4349   1.862   9.026   1.968 -0.8721 -1.6596 -0.5898
  733SOL     MW 4350   1.879   9.042   1.884  0.1223 -0.1256 -0.7219
  734SOL     OW 4351   8.383  11.119   4.510  0.2788  0.0933  0.5206
  734SOL    HW1 4352   8.461  11.064   4.496  0.7075  0.5384  1.1180
  734SOL    HW2 4353   8.312  11.056   4.523  0.3037 -0.3382 -1.1531
  734SOL     MW 4354   8.384  11.104   4.510 -0.1114 -0.0943 -0.0692
  735SOL     OW 4355   8.241   8.034   1.831  0.3716 -0.0246  0.0379
  735SOL    HW1 4356   8.168   7.975   1.849  0.1098  0.4170  0.4468
  735SOL    HW2 4357   8.225   8.068   1.743  0.4788 -0.4962 -0.1636
  735SOL     MW 4358   8.230   8.031   1.822 -0.6442 -0.2245  0.0851
  736SOL     OW 4359   8.905   9.461   3.307 -0.1213 -0.0706  0.3270
  736SOL    HW1 4360   8.991   9.502   3.296 -0.5011  0.7205  0.2741
  736SOL    HW2 4361   8.923   9.367   3.304  1.0030  0.0416  2.1140
  736SOL     MW 4362   8.918   9.454   3.305  0.0633 -0.2226 -0.4195
  737SOL     OW 4363   3.591   6.240   0.875 -0.3466 -0.2722 -0.1470
  737SOL    HW1 4364   3.601   6.234   0.970 -0.5477 -0.7647 -0.1518
  737SOL    HW2 4365   3.519   6.302   0.863  0.7790  1.1096 -0.0381
  737SOL     MW 4366   3.583   6.247   0.886 -0.7241 -0.2486 -0.3215
  738SOL     OW 4367   8.745   4.085   2.630  0.2538  0.3546  0.4141
  738SOL    HW1 4368   8.660   4.127   2.612  0.6456  1.2522  0.5935
  738SOL    HW2 4369   8.741   4.059   2.722  0.4496  1.0807  0.6328
  738SOL     MW 4370   8.734   4.087   2.639 -0.2791  0.2785 -0.0749
  739SOL     OW 4371  11.612   4.387   5.390 -0.3775  0.2754  0.0717
  739SOL    HW1 4372  11.588   4.294   5.389  0.3732  0.0451 -2.0612
  739SOL    HW2 4373  11.531   4.432   5.366 -0.8955  0.2690  1.6695
  739SOL     MW 4374  11.598   4.381   5.387 -0.6751 -0.0613  0.1161
  740SOL     OW 4375   4.545   4.327   5.622 -0.3966  0.0254 -0.4515
  740SOL    HW1 4376   4.453   4.304   5.605 -0.3661 -0.2310 -0.2828
  740SOL    HW2 4377   4.541   4.411   5.667 -0.7114 -1.1042  1.8165
  740SOL     MW 4378   4.532   4.335   5.626  0.0939  0.1725  0.3780
  741SOL     OW 4379   5.314   9.492   4.106 -0.0452 -0.0155  0.5459
  741SOL    HW1 4380   5.270   9.560   4.055  0.1804 -0.9120 -0.8842
  741SOL    HW2 4381   5.248   9.465   4.171 -1.5083 -1.0334 -1.2731
  741SOL     MW 4382   5.300   9.497   4.108 -0.5377 -0.1933  0.1397
  742SOL     OW 4383   8.161   2.319   1.039 -0.3799 -0.1047  0.1346
  742SOL    HW1 4384   8.223   2.300   1.109 -0.1371 -1.6670 -0.4665
  742SOL    HW2 4385   8.216   2.333   0.961 -0.6504  1.5432  0.1898
  742SOL     MW 4386   8.176   2.319   1.038 -0.1283 -0.0108 -0.2944
  743SOL     OW 4387   7.100   5.124   4.232 -0.3499 -0.0222 -0.5398
  743SOL    HW1 4388   7.194   5.142   4.228 -0.2578 -0.7205 -1.9584
  743SOL    HW2 4389   7.073   5.160   4.316  0.8150  1.8734 -0.9238
  743SOL     MW 4390   7.109   5.131   4.243 -0.1131 -0.2381  0.3677
  744SOL     OW 4391  11.681  10.282   5.328  0.5639  0.0620  0.0764
  744SOL    HW1 4392  11.739  10.286   5.405 -0.2465  0.8751  0.6668
  744SOL    HW2 4393  11.741  10.284   5.253  1.2941  1.7474  0.6573
  744SOL     MW 4394  11.696  10.283   5.328 -0.8038  0.4033  0.1172
  745SOL     OW 4395   2.437   3.695   0.852 -0.3535 -0.3951 -0.5778
  745SOL    HW1 4396   2.427   3.613   0.803  0.3287 -0.1771 -1.0973
  745SOL    HW2 4397   2.450   3.667   0.943 -3.2139 -0.7579 -0.1976
  745SOL     MW 4398   2.438   3.681   0.858  0.1061  0.1506 -0.8792
  746SOL     OW 4399   5.796   5.419   1.787 -0.2211  0.1059  0.4014
  746SOL    HW1 4400   5.817   5.353   1.721 -0.6012 -0.5791  0.9493
  746SOL    HW2 4401   5.700   5.424   1.786 -0.2000  0.5887  0.4299
  746SOL     MW 4402   5.786   5.411   1.778  0.2197 -0.2385  0.1897
  747SOL     OW 4403   4.220   6.742   3.811  0.6310 -0.0704  0.0972
  747SOL    HW1 4404   4.302   6.715   3.851 -0.7643 -2.8608  1.3811
  747SOL    HW2 4405   4.152   6.701   3.864 -1.6785  2.4355 -0.6539
  747SOL     MW 4406   4.222   6.733   3.823 -0.1705 -0.1166 -0.2041
  748SOL     OW 4407  10.901   3.377   3.680 -0.2149  0.4647 -0.1711
  748SOL    HW1 4408  10.850   3.307   3.721 -0.2723  0.0152 -0.9923
  748SOL    HW2 4409  10.989   3.339   3.669  0.3747  1.2855  1.3821
  748SOL     MW 4410  10.906   3.363   3.684 -0.1867 -0.0977 -0.6890
  749SOL     OW 4411   5.057   3.443   4.620 -0.1020  0.3130 -0.3024
  749SOL    HW1 4412   4.987   3.384   4.648 -0.5120 -0.4528 -2.7213
  749SOL    HW2 4413   5.079   3.414   4.531  3.1348  0.6921  0.2611
  749SOL     MW 4414   5.051   3.432   4.612  0.6519 -0.4478 -0.0307
  750SOL     OW 4415   9.206   5.715   2.185 -0.1888 -0.1669 -0.1207
  750SOL    HW1 4416   9.136   5.741   2.125 -0.2972 -0.4572 -0.1203
  750SOL    HW2 4417   9.266   5.790   2.185  0.6314 -0.7576 -1.8080
  750SOL     MW 4418   9.205   5.728   2.177  0.8072  0.1510  0.3000
  751SOL     OW 4419  10.585   9.996   3.740  0.5779  0.1513  0.1422
  751SOL    HW1 4420  10.675   9.987   3.710  0.6416  1.5988 -0.1773
  751SOL    HW2 4421  10.534  10.011   3.660 -0.0446 -1.1673  0.2644
  751SOL     MW 4422  10.590   9.997   3.726  0.0838  0.0628  0.0598
  752SOL     OW 4423  11.189   9.705   5.483 -0.2365  0.1225  0.0056
  752SOL    HW1 4424  11.141   9.687   5.402  0.7332 -0.9223 -0.3594
  752SOL    HW2 4425  11.170   9.797   5.501 -2.5417 -0.2863  0.0143
  752SOL     MW 4426  11.180   9.715   5.475  0.1254  0.3453  0.0453
  753SOL     OW 4427   5.321   7.534   5.465  0.6355 -0.3957  0.0461
  753SOL    HW1 4428   5.313   7.451   5.512  0.3688 -0.8886 -0.8381
  753SOL    HW2 4429   5.415   7.544   5.450  0.5680 -1.3648 -1.2323
  753SOL     MW 4430   5.332   7.525   5.469 -0.3469  0.3633 -0.2513
  754SOL     OW 4431   9.124   9.422   5.658  0.1462 -0.0999 -0.0874
  754SOL    HW1 4432   9.082   9.506   5.677  1.7939  0.7994 -0.2227
  754SOL    HW2 4433   9.106   9.368   5.735 -2.8036 -0.4532 -0.9119
  754SOL     MW 4434   9.116   9.426   5.670 -0.1234 -0.0377  0.2110
  755SOL     OW 4435   5.347   4.784   3.440 -0.2293 -0.2935  0.0281
  755SOL    HW1 4436   5.295   4.780   3.520  1.8069 -1.4165  1.3936
  755SOL    HW2 4437   5.351   4.877   3.418 -2.8804 -0.1804 -0.2656
  755SOL     MW 4438   5.341   4.796   3.447 -0.1626 -0.0049  0.3732
  756SOL     OW 4439   3.087   3.354   2.814  0.2170  0.1209  0.8181
  756SOL    HW1 4440   3.069   3.427   2.874 -1.6167  1.8924 -1.7054
  756SOL    HW2 4441   3.120   3.395   2.735 -0.2591 -1.8513 -0.4723
  756SOL     MW 4442   3.089   3.369   2.812 -0.4370  0.3893 -0.2457
  757SOL     OW 4443   8.247   6.655   2.535 -0.9978 -0.1054  0.3998
  757SOL    HW1 4444   8.335   6.618   2.525 -0.7957  0.0695  1.4884
  757SOL    HW2 4445   8.196   6.613   2.465  0.0411  0.1393 -0.5472
  757SOL     MW 4446   8.252   6.645   2.524  0.4257  0.4318 -0.8273
  758SOL     OW 4447   2.272   8.424   0.398 -0.0074  0.1620 -0.9138
  758SOL    HW1 4448   2.343   8.364   0.373  1.2551  0.7556  0.9634
  758SOL    HW2 4449   2.270   8.490   0.329  1.3895  0.2030 -0.9495
  758SOL     MW 4450   2.281   8.425   0.386  0.3724 -0.2887 -0.3354
  759SOL     OW 4451   7.378   2.886   1.740  0.0426 -0.2650  1.0463
  759SOL    HW1 4452   7.294   2.886   1.786 -1.0481  0.9686 -0.7861
  759SOL    HW2 4453   7.354   2.895   1.647  2.2229  2.2900  0.6182
  759SOL     MW 4454   7.364   2.887   1.734  0.1751 -0.3833 -0.4657
  760SOL     OW 4455   9.721  11.864   5.730 -0.4009  0.0058  0.1940
  760SOL    HW1 4456   9.681  11.855   5.644  0.8734 -0.5231 -0.3727
  760SOL    HW2 4457   9.772  11.945   5.725 -1.0956  0.4854  0.7809
  760SOL     MW 4458   9.723  11.873   5.719 -0.3683 -0.1277 -0.2942
  761SOL     OW 4459   4.692   6.653   3.869  0.1186  0.3442  0.6709
  761SOL    HW1 4460   4.760   6.599   3.829 -0.3610  0.5693 -0.4802
  761SOL    HW2 4461   4.740   6.714   3.926  0.8817  0.4783 -0.0995
  761SOL     MW 4462   4.707   6.654   3.871 -0.3523  0.1820  0.5100
  762SOL     OW 4463   4.960   8.337   2.203 -0.6721  0.4154 -0.2441
  762SOL    HW1 4464   5.015   8.368   2.275  1.0546  1.8046 -2.0460
  762SOL    HW2 4465   5.017   8.339   2.126 -1.3585 -4.2819 -1.1972
  762SOL     MW 4466   4.974   8.341   2.202  0.5194  0.3326  0.2518
  763SOL     OW 4467   4.845   9.256   4.180  0.9021 -0.0700 -0.3120
  763SOL    HW1 4468   4.941   9.257   4.181  1.0593 -1.4973 -3.1945
  763SOL    HW2 4469   4.822   9.267   4.088 -1.7557  0.5809  0.3485
  763SOL     MW 4470   4.854   9.257   4.169  0.6232  0.2692 -0.0437
  764SOL     OW 4471   2.312   8.639   0.667 -0.4134  0.1489  0.3322
  764SOL    HW1 4472   2.363   8.688   0.732 -1.8819  1.9068  0.2404
  764SOL    HW2 4473   2.227   8.682   0.666 -1.7845 -2.3996  0.1258
  764SOL     MW 4474   2.308   8.651   0.675 -0.4229  0.4344  0.1482
  765SOL     OW 4475   2.132   3.848   1.382  0.8932 -0.5328 -0.1612
  765SOL    HW1 4476   2.053   3.822   1.334 -0.0049 -0.8432  1.4271
  765SOL    HW2 4477   2.200   3.791   1.347 -0.0580 -1.7921 -0.0478
  765SOL     MW 4478   2.130   3.837   1.371  0.0573  0.0008  0.0542
  766SOL     OW 4479  10.729   7.247   5.330  0.0328  0.0301  1.0170
  766SOL    HW1 4480  10.653   7.283   5.286  0.2087  0.2622  0.8975
  766SOL    HW2 4481  10.779   7.324   5.358  0.7787 -0.1024  0.1262
  766SOL     MW 4482  10.726   7.261   5.328 -0.1859  0.3610  0.2114
  767SOL     OW 4483   2.717   3.144   1.480  0.1816 -0.2863 -0.3018
  767SOL    HW1 4484   2.644   3.165   1.538  0.6533 -1.0293  0.5935
  767SOL    HW2 4485   2.738   3.227   1.437  0.8171  0.7169  1.7574
  767SOL     MW 4486   2.710   3.157   1.482 -0.1403  0.0977  0.2785
  768SOL     OW 4487   1.743   2.196   0.120 -1.4512  0.3263  0.3530
  768SOL    HW1 4488   1.748   2.226   0.211  0.1116  0.3481  0.2898
  768SOL    HW2 4489   1.753   2.101   0.126 -0.6244  0.3978  0.1618
  768SOL     MW 4490   1.745   2.187   0.132 -0.2341 -0.9420  0.1696
  769SOL     OW 4491   4.037  10.861   5.168  0.3053  0.1121  0.1082
  769SOL    HW1 4492   4.069  10.935   5.219  0.6170  0.0799 -0.0358
  769SOL    HW2 4493   4.083  10.785   5.204  3.5376  0.5289 -2.6782
  769SOL     MW 4494   4.047  10.860   5.179 -0.4170 -0.3009  0.1224
  770SOL     OW 4495   9.732   4.093   5.245  0.4001  0.6641  0.2794
  770SOL    HW1 4496   9.658   4.092   5.306  0.2665 -0.6718  0.1139
  770SOL    HW2 4497   9.707   4.033   5.175  0.7656  1.7922 -0.8650
  770SOL     MW 4498   9.719   4.085   5.244  0.4695  0.0459  0.6966
  771SOL     OW 4499   9.525   3.384   2.668 -0.0742  0.1608  0.4165
  771SOL    HW1 4500   9.435   3.360   2.689  0.0570 -0.3136  0.4540
  771SOL    HW2 4501   9.568   3.301   2.648  0.1231  0.4738 -0.5061
  771SOL     MW 4502   9.519   3.370   2.668  0.3153  0.0549  0.1376
  772SOL     OW 4503   6.145   8.154   3.802  0.0961  0.3205  0.2609
  772SOL    HW1 4504   6.197   8.187   3.729 -0.2499  1.2741  0.4245
  772SOL    HW2 4505   6.074   8.218   3.811 -0.8584 -0.7135  0.3200
  772SOL     MW 4506   6.143   8.166   3.793  0.0572  1.0282  0.1273
  773SOL     OW 4507   3.458  10.085   4.450 -0.1238  0.0703 -0.0619
  773SOL    HW1 4508   3.547  10.107   4.478  0.3783 -0.6092 -1.0811
  773SOL    HW2 4509   3.450  10.121   4.362 -0.5122 -0.7302 -0.3662
  773SOL     MW 4510   3.468  10.093   4.442 -0.3207 -0.0678 -0.8394
  774SOL     OW 4511   9.063   8.064   2.818  0.3562  0.4497  0.0629
  774SOL    HW1 4512   9.137   8.009   2.843  1.3637  1.0070 -1.5621
  774SOL    HW2 4513   9.057   8.055   2.723 -0.5109  1.8528 -0.0473
  774SOL     MW 4514   9.071   8.056   2.809 -0.3949 -1.0964  0.1237
  775SOL     OW 4515   5.867   5.156   3.014  0.0683 -0.0104 -0.0495
  775SOL    HW1 4516   5.903   5.114   2.936  0.7865  0.2413  0.1409
  775SOL    HW2 4517   5.820   5.086   3.059  0.5209 -0.4038 -0.1776
  775SOL     MW 4518   5.865   5.142   3.010  0.2418  0.6186  0.3246
  776SOL     OW 4519   9.563   7.739   2.855 -0.1147  0.0924 -0.3479
  776SOL    HW1 4520   9.618   7.816   2.836  1.7745 -0.6986  1.4876
  776SOL    HW2 4521   9.580   7.680   2.782  1.3754 -0.0372  0.0655
  776SOL     MW 4522   9.573   7.742   2.843 -0.3345 -0.3278  0.1375
  777SOL     OW 4523   6.793   6.100   5.841  0.2670 -0.0647 -0.3389
  777SOL    HW1 4524   6.747   6.053   5.911 -0.9585  0.2353 -0.9157
  777SOL    HW2 4525   6.846   6.165   5.887  1.5380 -1.5796  0.4461
  777SOL     MW 4526   6.794   6.102   5.856  0.0461  0.2772 -0.4366
  778SOL     OW 4527   9.323   5.635   2.567 -0.2937 -0.2046 -0.1872
  778SOL    HW1 4528   9.342   5.689   2.643  0.4933 -2.7432  1.5769
  778SOL    HW2 4529   9.240   5.592   2.589  0.5935 -1.9654 -0.0693
  778SOL     MW 4530   9.314   5.636   2.579  0.5604  0.4238  0.5017
  779SOL     OW 4531   9.456   4.188   3.373  0.7978 -0.3198  0.6208
  779SOL    HW1 4532   9.473   4.199   3.280  1.3943  1.4120  0.8952
  779SOL    HW2 4533   9.381   4.245   3.391 -0.8994 -2.4786  0.7871
  779SOL     MW 4534   9.449   4.197   3.363 -0.2766  0.3620  0.0870
  780SOL     OW 4535  10.321   5.304   3.554  0.3825 -0.0806  0.1337
  780SOL    HW1 4536  10.253   5.367   3.578 -0.2907 -0.8689  0.3591
  780SOL    HW2 4537  10.318   5.301   3.458  1.1186  0.9719  0.0712
  780SOL     MW 4538  10.312   5.312   3.545 -1.0195  0.6624 -0.2724
  781SOL     OW 4539   3.051   4.909   4.072  0.0742  0.0860  0.0062
  781SOL    HW1 4540   3.143   4.893   4.096  0.1072 -0.6224 -0.5637
  781SOL    HW2 4541   3.027   4.986   4.123  0.9504  0.2114  0.2596
  781SOL     MW 4542   3.060   4.916   4.082 -1.0123 -0.4723  0.6953
  782SOL     OW 4543   9.331  10.174   5.286  0.0210  0.0472  0.0826
  782SOL    HW1 4544   9.320  10.133   5.199  0.7692 -0.1944  0.0966
  782SOL    HW2 4545   9.247  10.216   5.303 -0.2289 -0.1404 -0.6418
  782SOL     MW 4546   9.319  10.174   5.277  0.0045  0.2169 -0.1755
  783SOL     OW 4547   4.992   3.182   1.341  0.2326 -0.1231  0.6402
  783SOL    HW1 4548   4.969   3.232   1.419  0.5942  0.7264  0.2179
  783SOL    HW2 4549   5.042   3.243   1.287  1.3473 -1.1703  0.4338
  783SOL     MW 4550   4.995   3.196   1.344 -0.1781 -0.5574  0.3930
  784SOL     OW 4551   9.013  10.718   3.501  0.1843  0.7502  0.8142
  784SOL    HW1 4552   8.920  10.736   3.513 -0.1066  0.0818 -0.2793
  784SOL    HW2 4553   9.053  10.804   3.489 -0.2304  1.0665  1.6474
  784SOL     MW 4554   9.006  10.732   3.501 -0.3654  0.2239  0.5460
  785SOL     OW 4555  10.999   6.971   4.025 -0.0856 -0.0500 -0.3636
  785SOL    HW1 4556  10.908   6.951   4.045 -0.6134  0.6462 -1.9597
  785SOL    HW2 4557  11.049   6.901   4.068 -1.2707  0.1491  1.4224
  785SOL     MW 4558  10.994   6.959   4.033 -0.6813 -0.3300 -0.0106
  786SOL     OW 4559   4.882   3.780   2.004  0.4356  0.0793  0.1483
  786SOL    HW1 4560   4.944   3.803   2.073  1.0163 -0.1654 -0.2918
  786SOL    HW2 4561   4.919   3.816   1.924  0.2404 -0.4555 -0.1915
  786SOL     MW 4562   4.894   3.788   2.003 -0.3040  0.4068  0.0749
  787SOL     OW 4563   5.286   8.926   4.802 -0.1248  0.5059  0.0864
  787SOL    HW1 4564   5.255   8.869   4.873 -0.3582 -0.2316 -0.5870
  787SOL    HW2 4565   5.365   8.967   4.837 -1.2214  1.5697  1.4334
  787SOL     MW 4566   5.292   8.924   4.816  0.2212 -0.4693 -0.6414
  788SOL     OW 4567   4.065   2.160   0.619  0.3036  0.2823 -0.4531
  788SOL    HW1 4568   4.125   2.089   0.644  0.7697  0.9186  0.2878
  788SOL    HW2 4569   4.119   2.239   0.620 -0.5413  0.8776  0.2924
  788SOL     MW 4570   4.079   2.161   0.623 -0.4364  0.0829  0.2887
  789SOL     OW 4571   8.271  11.941   5.294  0.4657 -0.1867  0.3943
  789SOL    HW1 4572   8.302  11.960   5.206 -0.3802  0.9567  0.3193
  789SOL    HW2 4573   8.235  12.024   5.325  0.7781 -0.5562  1.8299
  789SOL     MW 4574   8.271  11.954   5.287 -0.2259  0.5438  0.0671
  790SOL     OW 4575   5.754   4.377   5.454 -0.1252 -0.5989 -0.1006
  790SOL    HW1 4576   5.691   4.351   5.520  1.2280 -0.5662  1.2785
  790SOL    HW2 4577   5.720   4.343   5.372 -1.7067 -0.9033  0.6525
  790SOL     MW 4578   5.742   4.370   5.452  0.0261  0.3019  0.6267
  791SOL     OW 4579  10.404   5.517   4.723 -0.0248 -0.1794  0.2908
  791SOL    HW1 4580  10.341   5.449   4.700 -1.7540  1.2906  0.4012
  791SOL    HW2 4581  10.431   5.496   4.812  0.0332 -1.1092  0.0606
  791SOL     MW 4582  10.399   5.506   4.731 -0.0516  1.2349 -0.5643
  792SOL     OW 4583   2.518   2.074   1.387  0.3847 -0.6051  0.5454
  792SOL    HW1 4584   2.514   2.156   1.436 -0.8102 -0.4802  0.2790
  792SOL    HW2 4585   2.597   2.031   1.419  0.4083  0.1235  1.5381
  792SOL     MW 4586   2.527   2.079   1.398 -0.1513 -0.4146  0.1419
  793SOL     OW 4587   7.774   6.948   0.524  0.3575 -0.2775 -0.4774
  793SOL    HW1 4588   7.689   6.905   0.536  1.7080 -3.0226  0.2573
  793SOL    HW2 4589   7.759   7.039   0.547 -2.1360 -0.9369  0.8504
  793SOL     MW 4590   7.761   6.954   0.528  0.1183 -0.3036 -0.3760
  794SOL     OW 4591   7.141   5.927   2.535  0.5268  0.7296 -0.0733
  794SOL    HW1 4592   7.237   5.928   2.543  0.4919  1.1758  0.3690
  794SOL    HW2 4593   7.122   5.850   2.483  1.1761  1.0300 -0.7687
  794SOL     MW 4594   7.151   5.918   2.530  0.7873 -0.5931  0.1412
  795SOL     OW 4595   6.971   1.524   0.154  0.1727 -0.3092 -0.1652
  795SOL    HW1 4596   7.006   1.612   0.171  0.6340 -0.9379  2.4968
  795SOL    HW2 4597   6.886   1.523   0.198  0.7125 -1.5501  0.8994
  795SOL     MW 4598   6.965   1.535   0.162  0.5258  0.7707  0.0344
  796SOL     OW 4599   7.357   5.904   1.957 -0.2060 -0.0053 -0.2072
  796SOL    HW1 4600   7.315   5.829   1.915 -0.4074  0.3278 -0.6192
  796SOL    HW2 4601   7.440   5.914   1.910  0.3377 -0.6568  0.5989
  796SOL     MW 4602   7.362   5.896   1.946 -0.0433  0.0559  0.0536
  797SOL     OW 4603   4.864  11.336   4.383  0.6416  0.4448  0.2829
  797SOL    HW1 4604   4.899  11.356   4.470 -0.8847 -2.0746  1.5943
  797SOL    HW2 4605   4.772  11.315   4.398 -0.0818  1.3557 -2.2128
  797SOL     MW 4606   4.857  11.336   4.396 -0.4941  0.1566  0.6204
  798SOL     OW 4607  10.593   5.957   4.475 -0.1730 -0.9239  0.0962
  798SOL    HW1 4608  10.501   5.947   4.451 -0.3003  1.3447 -0.5802
  798SOL    HW2 4609  10.626   5.867   4.481 -2.1213 -1.7621 -0.8195
  798SOL     MW 4610  10.586   5.944   4.473  0.6930 -0.2607  0.3542
  799SOL     OW 4611   8.724   2.046   1.754  0.0731 -0.3599  0.4040
  799SOL    HW1 4612   8.633   2.042   1.785 -0.4199  0.9187 -0.7417
  799SOL    HW2 4613   8.775   2.065   1.832 -0.9143  0.9082  0.7884
  799SOL     MW 4614   8.719   2.048   1.768  0.3748  0.0556  0.2662
  800SOL     OW 4615  11.592   7.197   5.436 -0.1968 -0.1828 -0.2539
  800SOL    HW1 4616  11.510   7.246   5.444 -0.6939 -1.0844  0.3470
  800SOL    HW2 4617  11.644   7.248   5.373 -0.8038  0.9467  0.1226
  800SOL     MW 4618  11.588   7.210   5.429 -0.4016  0.1087  0.3398
  801SOL     OW 4619   7.222   5.234   5.503 -0.4538 -0.0666 -0.5025
  801SOL    HW1 4620   7.281   5.163   5.526  0.0930  0.6825  0.5158
  801SOL    HW2 4621   7.252   5.263   5.416 -0.6314 -1.0005 -0.8872
  801SOL     MW 4622   7.233   5.229   5.494 -0.0537  0.0414  0.1183
  802SOL     OW 4623   5.079   5.099   5.845  0.0107 -0.6460  0.5678
  802SOL    HW1 4624   5.142   5.054   5.788 -0.0582  0.5569 -0.5073
  802SOL    HW2 4625   5.035   5.161   5.788 -1.8110 -1.0865  1.4217
  802SOL     MW 4626   5.082   5.101   5.831  0.3403  0.4728 -0.7185
  803SOL     OW 4627   3.922   7.536   1.179 -0.0406 -0.9386  0.4974
  803SOL    HW1 4628   3.845   7.480   1.194 -0.4063 -0.4754  0.3656
  803SOL    HW2 4629   3.906   7.613   1.233 -0.9269  0.3429 -1.5041
  803SOL     MW 4630   3.910   7.538   1.188 -0.3557  0.4543  0.2523
  804SOL     OW 4631   5.901   6.699   5.762  0.0741  0.7691 -0.0027
  804SOL    HW1 4632   5.990   6.733   5.762  0.7161 -0.7485 -1.3077
  804SOL    HW2 4633   5.845   6.776   5.757  1.4090  1.6977 -1.6043
  804SOL     MW 4634   5.905   6.713   5.761 -0.0331  0.0777 -0.2386
  805SOL     OW 4635   6.807   7.235   1.469  0.3115  0.3979  0.5227
  805SOL    HW1 4636   6.743   7.237   1.541 -0.3120  1.0227 -0.0241
  805SOL    HW2 4637   6.775   7.302   1.408  1.4490  0.6539  0.1916
  805SOL     MW 4638   6.794   7.244   1.471 -0.3882 -0.0168 -0.0719
  806SOL     OW 4639   6.015   4.424   4.079  0.3705 -0.5852 -0.1266
  806SOL    HW1 4640   6.091   4.372   4.107 -0.6588 -0.8103  2.5119
  806SOL    HW2 4641   6.035   4.513   4.108  1.4916  0.3504 -3.3675
  806SOL     MW 4642   6.027   4.429   4.086  0.3680  0.1790  0.6149
  807SOL     OW 4643   2.521   3.996   1.616  0.1914  0.2788 -0.5160
  807SOL    HW1 4644   2.599   4.032   1.575  0.1980  1.3858  0.4084
  807SOL    HW2 4645   2.449   4.030   1.563  0.3526 -1.6991 -2.0742
  807SOL     MW 4646   2.521   4.005   1.604  0.3294 -0.1940 -0.1468
  808SOL     OW 4647   9.904   8.130   4.095  0.0064 -0.5017  0.5593
  808SOL    HW1 4648   9.959   8.067   4.142  1.1595  0.8747  1.1056
  808SOL    HW2 4649   9.964   8.198   4.066 -1.2828  0.6271  0.4343
  808SOL     MW 4650   9.919   8.130   4.098 -0.0191 -0.0936  0.1616
  809SOL     OW 4651   8.601   1.510   2.002 -0.9635 -0.0566 -0.0782
  809SOL    HW1 4652   8.588   1.603   2.017  1.3183  0.4371 -0.8033
  809SOL    HW2 4653   8.655   1.481   2.077  3.5612  0.6709 -2.6647
  809SOL     MW 4654   8.607   1.518   2.014  0.7479 -0.1143 -0.3120
  810SOL     OW 4655   5.534   7.760   4.357 -0.6455 -0.1699 -0.0517
  810SOL    HW1 4656   5.616   7.715   4.376 -0.8968 -0.6074 -0.0053
  810SOL    HW2 4657   5.511   7.803   4.439 -0.5836 -0.2397  0.0022
  810SOL     MW 4658   5.541   7.760   4.370  0.1202  0.3002 -0.3982
  811SOL     OW 4659   4.715   5.873   0.736 -0.5531  0.6268  0.3907
  811SOL    HW1 4660   4.653   5.908   0.800 -1.9542 -2.1420  0.6974
  811SOL    HW2 4661   4.659   5.831   0.670  0.9610 -0.0435 -0.5032
  811SOL     MW 4662   4.700   5.872   0.736  0.3993  0.3949  0.1974
  812SOL     OW 4663   5.019   7.431   3.323 -0.2145  0.0707  0.5286
  812SOL    HW1 4664   5.012   7.460   3.232 -1.4575  0.3459  0.6977
  812SOL    HW2 4665   5.078   7.494   3.363  1.7554 -1.0424 -0.4600
  812SOL     MW 4666   5.026   7.443   3.316  0.3548 -0.1930  0.2418
  813SOL     OW 4667   4.793   4.169   2.572 -0.1935  0.5828 -0.2875
  813SOL    HW1 4668   4.754   4.100   2.626  0.8032 -1.3453 -1.8892
  813SOL    HW2 4669   4.718   4.216   2.535 -0.9968 -1.2305 -1.0708
  813SOL     MW 4670   4.779   4.166   2.574 -0.1194  0.3868 -0.1637
  814SOL     OW 4671   3.470   2.116   2.716 -0.5595  0.0155  0.2956
  814SOL    HW1 4672   3.467   2.022   2.736 -0.9043 -0.0389 -0.0034
  814SOL    HW2 4673   3.405   2.128   2.646 -0.2480  0.4114  0.0705
  814SOL     MW 4674   3.461   2.105   2.709  0.4468 -0.2502 -0.0526
  815SOL     OW 4675  10.079   8.917   5.430  0.0540  0.3410  0.3584
  815SOL    HW1 4676  10.022   8.987   5.398  1.4732  2.0897  1.5122
  815SOL    HW2 4677  10.154   8.917   5.370 -0.0084 -0.3364  0.2663
  815SOL     MW 4678  10.081   8.926   5.418 -0.6095  0.0596 -0.0077
  816SOL     OW 4679   7.530   6.593   2.147  0.4419 -0.6739  0.0939
  816SOL    HW1 4680   7.608   6.587   2.091  1.2245 -2.9586  1.2849
  816SOL    HW2 4681   7.565   6.616   2.233 -0.6211  1.5822 -0.0016
  816SOL     MW 4682   7.544   6.595   2.151 -0.3686  0.1235 -0.2067
  817SOL     OW 4683   9.470   3.069   3.510 -0.4087  0.4053  0.5639
  817SOL    HW1 4684   9.464   3.164   3.501 -1.4140  0.5880  2.7406
  817SOL    HW2 4685   9.379   3.039   3.512 -0.1112 -0.5242  0.6664
  817SOL     MW 4686   9.458   3.077   3.509 -0.6368 -0.2633  0.0885
  818SOL     OW 4687   6.042   1.224   1.092 -0.3258  0.1909 -1.0367
  818SOL    HW1 4688   6.126   1.221   1.046  0.0761 -1.6836 -0.2509
  818SOL    HW2 4689   6.046   1.306   1.143  0.8473  0.3303 -1.3235
  818SOL     MW 4690   6.053   1.234   1.093  0.0560 -0.3724 -0.7233
  819SOL     OW 4691   6.656   4.214   2.259 -0.1123  0.1663  0.9783
  819SOL    HW1 4692   6.750   4.228   2.272  0.3048 -0.1676 -1.2646
  819SOL    HW2 4693   6.642   4.122   2.283  0.1349  0.1999  1.2613
  819SOL     MW 4694   6.666   4.204   2.264 -0.2913  0.0496 -0.2017
  820SOL     OW 4695   4.046   0.761   0.169  0.1319  0.2237  0.2286
  820SOL    HW1 4696   4.123   0.757   0.112 -1.3903  2.5408 -2.1695
  820SOL    HW2 4697   4.062   0.837   0.226  0.8792 -1.0794  1.8467
  820SOL     MW 4698   4.058   0.770   0.169  0.0265 -0.2628  0.0621
  821SOL     OW 4699   2.324   5.870   2.607 -0.0826 -0.5268 -0.0358
  821SOL    HW1 4700   2.286   5.957   2.598  1.6377  0.4295  1.3270
  821SOL    HW2 4701   2.361   5.851   2.520 -0.4338  0.1229 -0.3290
  821SOL     MW 4702   2.324   5.879   2.594 -0.6444 -0.3528 -0.1221
  822SOL     OW 4703   9.270   3.127   2.939 -0.2600 -0.4232 -0.4313
  822SOL    HW1 4704   9.236   3.162   2.856  0.5675 -1.2072 -1.1260
  822SOL    HW2 4705   9.192   3.099   2.987 -0.7902  0.5454 -0.6993
  822SOL     MW 4706   9.256   3.128   2.934 -0.0769  0.2727 -0.1890
  823SOL     OW 4707   8.903   4.887   1.322 -0.5441 -0.1678 -0.3978
  823SOL    HW1 4708   8.820   4.858   1.284 -1.3582  0.9841  0.3970
  823SOL    HW2 4709   8.959   4.905   1.247 -1.3231 -0.1388 -0.9875
  823SOL     MW 4710   8.899   4.886   1.308 -0.3955  0.5221  0.1159
  824SOL     OW 4711   7.484   4.702   1.336  0.4794 -0.4732 -0.4455
  824SOL    HW1 4712   7.573   4.706   1.300  1.1395  0.5671  1.1913
  824SOL    HW2 4713   7.493   4.648   1.415 -0.4040 -0.5844 -0.4130
  824SOL     MW 4714   7.497   4.696   1.342  0.0101  0.4856 -0.8966
  825SOL     OW 4715   4.211   4.447   2.490 -0.5996 -0.2305 -0.5572
  825SOL    HW1 4716   4.217   4.352   2.506  0.2885 -0.4026 -1.7418
  825SOL    HW2 4717   4.211   4.486   2.577  0.5581 -1.2653 -0.0634
  825SOL     MW 4718   4.212   4.440   2.503  0.1383  0.3037  0.4330
  826SOL     OW 4719   8.901   6.322   4.740 -0.1803  0.9207  0.2828
  826SOL    HW1 4720   8.860   6.407   4.721 -1.6271  0.1717 -0.0564
  826SOL    HW2 4721   8.828   6.264   4.760  0.6625 -0.6311 -0.9665
  826SOL     MW 4722   8.886   6.326   4.740 -0.3234 -0.1642  0.2897
  827SOL     OW 4723   3.629   6.944   4.910  0.5096 -0.3001  0.7768
  827SOL    HW1 4724   3.654   6.860   4.949  0.1550 -1.7988 -1.9526
  827SOL    HW2 4725   3.712   6.991   4.899  0.7944 -0.5733  1.6670
  827SOL     MW 4726   3.643   6.939   4.914 -0.1013  0.0411  0.2219
  828SOL     OW 4727   2.726   8.454   0.220  0.1690  0.7890 -0.6819
  828SOL    HW1 4728   2.650   8.500   0.256 -0.5596 -1.3160  0.7041
  828SOL    HW2 4729   2.719   8.466   0.126 -1.7328  0.9090 -0.5655
  828SOL     MW 4730   2.715   8.461   0.213  0.1668  0.3524  0.4040
  829SOL     OW 4731   2.910   6.034   0.233  0.2314  0.2263  0.0931
  829SOL    HW1 4732   2.825   5.990   0.229 -0.1789  1.0640 -0.6710
  829SOL    HW2 4733   2.953   5.995   0.309 -0.0991 -1.5081 -0.5631
  829SOL     MW 4734   2.905   6.023   0.242  0.3223 -0.1726 -0.0189
  830SOL     OW 4735   9.225   3.198   3.302  0.3806  0.0255 -0.4623
  830SOL    HW1 4736   9.297   3.251   3.335 -1.6534  0.6338  3.5633
  830SOL    HW2 4737   9.166   3.261   3.260  1.0427 -0.1274 -1.6582
  830SOL     MW 4738   9.226   3.213   3.301 -0.0527  0.6098  0.5235
  831SOL     OW 4739   9.088   9.859   3.284 -0.0514  0.8785 -0.6277
  831SOL    HW1 4740   9.039   9.862   3.366 -0.1107  0.4801 -0.6482
  831SOL    HW2 4741   9.021   9.848   3.216 -0.1347  2.5699 -0.8705
  831SOL     MW 4742   9.073   9.858   3.286 -0.0174  0.1811 -0.3599
  832SOL     OW 4743   4.644   2.199   2.542  0.2127  0.7111 -0.2130
  832SOL    HW1 4744   4.711   2.204   2.474  1.5879  0.7737  1.0867
  832SOL    HW2 4745   4.691   2.170   2.620 -1.5019 -0.3986  0.4738
  832SOL     MW 4746   4.658   2.196   2.543  0.2894  0.0040 -0.6810
  833SOL     OW 4747  10.420   4.658   4.454 -0.2940 -0.0802 -0.3599
  833SOL    HW1 4748  10.452   4.735   4.407  0.8387 -1.0890 -1.2956
  833SOL    HW2 4749  10.470   4.657   4.536  0.3818 -0.3206 -0.7651
  833SOL     MW 4750  10.431   4.668   4.458  0.1207  0.2172 -0.3603
  834SOL     OW 4751   5.589   3.190   2.729  0.4559  0.2638 -0.1491
  834SOL    HW1 4752   5.514   3.132   2.738  1.2528 -0.8280 -0.3847
  834SOL    HW2 4753   5.654   3.138   2.683  2.2444  0.3330  2.0972
  834SOL     MW 4754   5.587   3.176   2.725 -0.5155 -0.3974  0.0869
  835SOL     OW 4755   3.916   4.612   3.388 -0.0197  0.2206  0.8113
  835SOL    HW1 4756   3.889   4.698   3.420  0.9507 -0.0136  2.3322
  835SOL    HW2 4757   4.008   4.624   3.361 -0.5589  0.2088 -1.2062
  835SOL     MW 4758   3.925   4.625   3.388  1.0802  0.1860 -0.3981
  836SOL     OW 4759   9.170   5.820   3.341 -0.5264  0.1740 -0.0055
  836SOL    HW1 4760   9.138   5.756   3.405  0.1881  0.5318  0.7301
  836SOL    HW2 4761   9.244   5.862   3.384 -0.5578  1.0240 -0.7431
  836SOL     MW 4762   9.175   5.818   3.355  0.0333 -0.1414 -0.1346
  837SOL     OW 4763   8.661   4.327   5.240 -0.2676  0.0492 -0.1556
  837SOL    HW1 4764   8.709   4.359   5.163  1.6176 -2.5395 -0.2036
  837SOL    HW2 4765   8.623   4.244   5.211  0.7317 -1.1404  1.7073
  837SOL     MW 4766   8.662   4.320   5.226  0.3429 -0.4253  0.0553
  838SOL     OW 4767   5.235   9.153   3.077 -0.4963 -0.2175 -0.4122
  838SOL    HW1 4768   5.238   9.072   3.026 -0.0505  0.8545 -2.1609
  838SOL    HW2 4769   5.155   9.197   3.047  0.3583  0.9509 -1.0446
  838SOL     MW 4770   5.225   9.148   3.067 -0.5469 -0.4690 -0.2493
  839SOL     OW 4771   9.562  10.412   4.027  0.2956 -0.3265 -0.3524
  839SOL    HW1 4772   9.565  10.378   4.116 -0.2743  0.4752 -0.0213
  839SOL    HW2 4773   9.526  10.500   4.035 -0.8267 -0.6467 -1.4974
  839SOL     MW 4774   9.558  10.419   4.039  0.1958 -0.0272 -0.3400
  840SOL     OW 4775   7.623   7.414   3.526 -0.1124  0.1159 -0.0915
  840SOL    HW1 4776   7.671   7.398   3.444 -0.3026 -2.3615  0.1974
  840SOL    HW2 4777   7.686   7.461   3.581  0.3452  0.9876 -1.3062
  840SOL     MW 4778   7.637   7.418   3.522 -0.0738 -0.1599  0.4731
  841SOL     OW 4779   2.607   7.184   2.389  0.3872 -0.2892 -0.6652
  841SOL    HW1 4780   2.592   7.175   2.295  0.6536  0.1314 -0.7487
  841SOL    HW2 4781   2.543   7.250   2.417 -0.7550 -1.5130 -0.2645
  841SOL     MW 4782   2.597   7.191   2.381  0.0567  0.0588  0.2118
  842SOL     OW 4783  11.464   3.781   4.767  0.2546 -0.5096 -0.7600
  842SOL    HW1 4784  11.528   3.761   4.698  1.4543 -0.7766  0.3931
  842SOL    HW2 4785  11.428   3.866   4.743  3.9608  1.6643  0.5640
  842SOL     MW 4786  11.468   3.789   4.755 -0.1201  0.0810  0.5116
  843SOL     OW 4787   4.591   1.138   1.386  0.4918 -0.3363 -0.4459
  843SOL    HW1 4788   4.516   1.107   1.335  0.5080 -0.1687 -0.5757
  843SOL    HW2 4789   4.559   1.215   1.432  0.9291  0.5227 -1.5220
  843SOL     MW 4790   4.578   1.144   1.385  0.1994 -0.0240  0.1946
  844SOL     OW 4791   4.057   5.899   0.550 -0.1038 -0.2707 -0.4455
  844SOL    HW1 4792   4.024   5.832   0.490  0.1048  0.6365 -1.6255
  844SOL    HW2 4793   4.116   5.952   0.496 -0.2085  0.8128  0.4711
  844SOL     MW 4794   4.060   5.898   0.535  0.8050 -0.1332  0.0304
  845SOL     OW 4795   1.010   2.297   0.255  0.9270  0.8902 -0.2509
  845SOL    HW1 4796   0.989   2.231   0.189  0.0438  0.4272  0.4638
  845SOL    HW2 4797   1.072   2.255   0.314  0.2804  0.6407  0.2675
  845SOL     MW 4798   1.015   2.283   0.254  0.5419 -0.3813 -0.4298
  846SOL     OW 4799   4.326   6.557   1.949  0.1096  0.5192  0.0856
  846SOL    HW1 4800   4.245   6.510   1.966  0.7004 -1.0985 -1.3085
  846SOL    HW2 4801   4.386   6.528   2.018  0.5123 -0.9528 -0.8417
  846SOL     MW 4802   4.323   6.547   1.960 -0.0804 -0.1427 -0.5936
  847SOL     OW 4803   6.089   4.559   3.135 -0.3879  0.0820  0.0255
  847SOL    HW1 4804   6.007   4.530   3.177  0.0741 -2.2568 -0.5162
  847SOL    HW2 4805   6.151   4.565   3.208 -0.6365  0.2255  0.2280
  847SOL     MW 4806   6.087   4.556   3.150  0.2068  0.1126 -0.0823
  848SOL     OW 4807   2.360   3.532   1.614 -0.1709  0.1321 -0.1048
  848SOL    HW1 4808   2.330   3.444   1.636  1.1053 -0.3355 -0.1463
  848SOL    HW2 4809   2.393   3.568   1.696  0.1426  0.2238 -0.2684
  848SOL     MW 4810   2.360   3.525   1.627  0.3929 -0.0242  0.0544
  849SOL     OW 4811   2.772   4.013   1.834 -0.2936  0.3413  0.1462
  849SOL    HW1 4812   2.715   3.939   1.811 -0.7617  0.2451  1.5187
  849SOL    HW2 4813   2.783   4.061   1.752 -0.7548 -0.7301 -0.5673
  849SOL     MW 4814   2.766   4.010   1.821 -1.0627 -0.2837 -0.0277
  850SOL     OW 4815  11.129   6.310   4.948  0.6550 -0.4272  0.4603
  850SOL    HW1 4816  11.060   6.306   4.882  2.0104  0.5699 -1.0869
  850SOL    HW2 4817  11.086   6.281   5.029 -1.5203 -0.0057 -0.4659
  850SOL     MW 4818  11.115   6.306   4.950  0.2294  0.2968  0.8271
  851SOL     OW 4819  11.773   5.421   5.786 -0.3534  0.0386 -0.3542
  851SOL    HW1 4820  11.809   5.509   5.794  0.3613 -0.0817 -1.8627
  851SOL    HW2 4821  11.774   5.403   5.692 -2.5886 -0.7237 -0.2984
  851SOL     MW 4822  11.777   5.430   5.775  0.1205  0.9087  0.0614
  852SOL     OW 4823   6.762   2.632   0.955 -0.3361 -0.0131 -0.1181
  852SOL    HW1 4824   6.771   2.592   0.868 -1.3698 -1.0951  0.2442
  852SOL    HW2 4825   6.697   2.701   0.944  1.3157  1.5266 -0.7051
  852SOL     MW 4826   6.755   2.635   0.942  0.0147 -0.2075 -0.0426
  853SOL     OW 4827   3.478   7.670   2.555  0.0674  0.1678  0.0908
  853SOL    HW1 4828   3.413   7.739   2.548 -0.7628 -0.3487  1.9379
  853SOL    HW2 4829   3.514   7.660   2.467 -0.8815  1.8784 -0.5141
  853SOL     MW 4830   3.474   7.677   2.543  0.8506  0.4087  0.1144
  854SOL     OW 4831   8.172   3.665   1.733 -0.8809  0.2841 -0.1184
  854SOL    HW1 4832   8.112   3.734   1.761  0.5595  0.6849  2.2132
  854SOL    HW2 4833   8.180   3.608   1.809  2.1936  0.6591 -0.0483
  854SOL     MW 4834   8.165   3.667   1.746 -0.4073  0.2274 -0.5755
  855SOL     OW 4835   3.723   3.547   4.608  0.5384  0.0654  0.1535
  855SOL    HW1 4836   3.676   3.629   4.621 -0.5775 -0.7064  1.1812
  855SOL    HW2 4837   3.718   3.503   4.693  0.6519 -1.3008 -0.5293
  855SOL     MW 4838   3.716   3.552   4.621  0.8391  0.0481  0.2264
  856SOL     OW 4839   0.570   5.807   0.465 -0.6306  0.0706 -0.4683
  856SOL    HW1 4840   0.538   5.721   0.440  1.1167 -0.8192  0.2231
  856SOL    HW2 4841   0.548   5.815   0.558  2.4398 -1.2696  0.4881
  856SOL     MW 4842   0.563   5.797   0.474  0.0471  0.3459 -0.8248
  857SOL     OW 4843   2.666   8.443   1.488  0.2189 -0.0357 -0.2576
  857SOL    HW1 4844   2.637   8.531   1.463  1.3800  0.5813  0.4871
  857SOL    HW2 4845   2.598   8.385   1.452 -0.9816  1.2030 -0.0982
  857SOL     MW 4846   2.653   8.447   1.480 -0.3990 -0.0464 -0.3344
  858SOL     OW 4847   8.436  10.133   3.290 -0.1683  0.1402  0.0514
  858SOL    HW1 4848   8.400  10.113   3.204 -1.0171  0.9589  0.1901
  858SOL    HW2 4849   8.476  10.052   3.320  0.4175 -0.0734 -1.2379
  858SOL     MW 4850   8.436  10.120   3.283 -0.5278  0.8266 -0.0339
  859SOL     OW 4851   8.801   6.725   1.776  0.2790  0.1705 -1.0469
  859SOL    HW1 4852   8.719   6.678   1.788  0.6926 -0.9069 -2.1678
  859SOL    HW2 4853   8.869   6.659   1.790  0.9589  1.0094 -0.2730
  859SOL     MW 4854   8.799   6.711   1.779 -0.5377  0.3538 -0.2088
  860SOL     OW 4855   1.540   4.982   2.113  0.1123 -0.2750  0.2385
  860SOL    HW1 4856   1.531   4.893   2.146  1.2275 -0.7825 -0.7417
  860SOL    HW2 4857   1.460   5.027   2.140 -0.1930 -1.3993  1.2656
  860SOL     MW 4858   1.529   4.976   2.121 -0.0032 -0.1744 -1.0305
  861SOL     OW 4859   8.509   9.804   5.623 -0.2884  0.2859 -0.3115
  861SOL    HW1 4860   8.497   9.730   5.682 -0.4250  0.7667  0.2795
  861SOL    HW2 4861   8.581   9.778   5.565  0.1367 -0.0249  0.3477
  861SOL     MW 4862   8.517   9.792   5.623  0.5231 -0.4692 -0.0627
  862SOL     OW 4863   6.345   8.004   1.255 -0.0511  0.1376  0.1495
  862SOL    HW1 4864   6.323   8.088   1.294 -0.0957 -0.1175  0.6909
  862SOL    HW2 4865   6.293   8.000   1.175 -0.8443  0.1836  0.6502
  862SOL     MW 4866   6.335   8.014   1.250 -0.5505 -0.7379  0.4782
  863SOL     OW 4867   4.288   8.296   1.813  0.2219 -0.2357  0.2615
  863SOL    HW1 4868   4.258   8.249   1.890  2.0058 -1.2798  0.3763
  863SOL    HW2 4869   4.383   8.284   1.812  0.5918  2.0718 -0.5821
  863SOL     MW 4870   4.297   8.288   1.822 -0.1848  0.5485 -0.4026
  864SOL     OW 4871   0.648   7.166   0.539 -0.3622  0.1741 -0.3421
  864SOL    HW1 4872   0.595   7.099   0.495 -0.9570  1.7880 -2.1935
  864SOL    HW2 4873   0.731   7.122   0.558 -0.4264 -0.8706 -2.2602
  864SOL     MW 4874   0.652   7.152   0.536 -0.0355  0.1942  0.9911
  865SOL     OW 4875   2.332   4.543   2.001 -0.1962 -0.1875  0.3924
  865SOL    HW1 4876   2.415   4.570   2.040 -1.4656  5.7778 -0.1176
  865SOL    HW2 4877   2.284   4.503   2.074  1.5053  0.2741  1.8656
  865SOL     MW 4878   2.337   4.541   2.016  0.1399  0.7648 -0.3720
  866SOL     OW 4879   9.528   2.897   2.933 -0.1316  0.5143 -0.5004
  866SOL    HW1 4880   9.510   2.805   2.915  0.1829  0.2202  0.6261
  866SOL    HW2 4881   9.443   2.933   2.959  0.0166  0.1705  0.5174
  866SOL     MW 4882   9.515   2.890   2.934  0.3331 -0.2139  0.7164
  867SOL     OW 4883   4.793   2.572   1.345 -0.4073 -0.4223 -0.4065
  867SOL    HW1 4884   4.843   2.526   1.278 -1.1448  0.7858 -1.8574
  867SOL    HW2 4885   4.852   2.641   1.376 -0.0106 -1.0787  0.3151
  867SOL     MW 4886   4.807   2.575   1.341  0.3281 -0.7940  0.0690
  868SOL     OW 4887   2.034   6.978   0.133 -0.0508  0.3315 -0.6338
  868SOL    HW1 4888   2.104   6.915   0.146 -1.0986 -0.4387  2.0318
  868SOL    HW2 4889   1.957   6.925   0.114 -0.2908  1.0576 -1.8105
  868SOL     MW 4890   2.033   6.963   0.132 -0.0165 -1.1500 -0.2356
  869SOL     OW 4891   6.681   5.270   5.431 -0.1541  0.0677 -0.3601
  869SOL    HW1 4892   6.703   5.204   5.496 -0.8869  0.2002  0.0276
  869SOL    HW2 4893   6.755   5.331   5.433 -1.1661  1.3579  2.0336
  869SOL     MW 4894   6.694   5.270   5.439 -0.3913  0.2910 -0.6099
  870SOL     OW 4895   6.554   7.962   5.067  0.3233  0.2874 -0.2533
  870SOL    HW1 4896   6.634   7.991   5.111  1.6081  1.4223 -3.0454
  870SOL    HW2 4897   6.582   7.942   4.977 -2.4687  0.3860 -1.2527
  870SOL     MW 4898   6.568   7.963   5.061  0.9615 -0.5637 -0.3075
  871SOL     OW 4899   4.068  11.407   5.080 -0.3077 -0.3170 -0.2235
  871SOL    HW1 4900   4.008  11.342   5.115 -1.6299  1.7199  1.5181
  871SOL    HW2 4901   4.057  11.401   4.985 -2.0580 -1.0973 -0.0116
  871SOL     MW 4902   4.059  11.398   5.072 -0.3382  0.5193 -0.0012
  872SOL     OW 4903   4.143   5.175   3.072 -0.5945 -0.6563 -0.3240
  872SOL    HW1 4904   4.216   5.164   3.132  0.4989 -2.4190 -1.8677
  872SOL    HW2 4905   4.120   5.268   3.078  0.5719 -0.4599  1.5129
  872SOL     MW 4906   4.149   5.186   3.080 -0.0653 -0.1990  0.4712
  873SOL     OW 4907   5.432   3.428   1.330 -0.2284 -0.3191  0.1522
  873SOL    HW1 4908   5.440   3.350   1.275 -1.6611 -0.1506 -0.3460
  873SOL    HW2 4909   5.380   3.399   1.405 -0.3490  0.0357  0.2077
  873SOL     MW 4910   5.426   3.415   1.332  0.3904 -0.2596 -0.5801
  874SOL     OW 4911  10.902   7.795   4.382  0.2730 -0.1068  0.0517
  874SOL    HW1 4912  10.809   7.790   4.402  0.2358  0.2287 -0.0302
  874SOL    HW2 4913  10.942   7.830   4.462  0.2994 -0.0556  0.0165
  874SOL     MW 4914  10.895   7.799   4.395  0.0200 -0.4959 -0.3216
  875SOL     OW 4915  10.696   5.408   4.779  0.2067 -0.1833  0.0877
  875SOL    HW1 4916  10.677   5.319   4.749  0.9926 -0.5008  0.5202
  875SOL    HW2 4917  10.628   5.461   4.738  0.2210 -0.8595 -0.8618
  875SOL     MW 4918  10.685   5.403   4.770  0.4630  0.3246 -0.1184
  876SOL     OW 4919   3.844   6.320   0.659 -0.0609 -0.5150 -0.0462
  876SOL    HW1 4920   3.820   6.237   0.700  0.4726 -1.3698 -1.4009
  876SOL    HW2 4921   3.940   6.317   0.653  0.0462  0.6077  0.6999
  876SOL     MW 4922   3.853   6.309   0.664  0.3981  0.1649  0.2001
  877SOL     OW 4923   2.548   7.567   2.268 -0.3632 -0.1837  0.3581
  877SOL    HW1 4924   2.597   7.495   2.308 -0.2536 -0.2470  0.1148
  877SOL    HW2 4925   2.494   7.525   2.201 -1.7881 -0.2887  1.5397
  877SOL     MW 4926   2.548   7.553   2.264  0.0952 -0.5299  0.3353
  878SOL     OW 4927   7.634   5.833   4.285  0.5423 -0.0286  0.5898
  878SOL    HW1 4928   7.708   5.859   4.231  0.0384 -0.0656 -0.1334
  878SOL    HW2 4929   7.653   5.871   4.371  0.9308  0.7959  0.1545
  878SOL     MW 4930   7.646   5.841   4.289 -0.3387 -0.1104 -0.3791
  879SOL     OW 4931   3.994   5.062   2.329  0.2360  0.1683 -0.0371
  879SOL    HW1 4932   4.042   5.138   2.296 -0.6906  0.4011 -0.9007
  879SOL    HW2 4933   4.027   5.050   2.418  1.1608  0.9248 -0.2613
  879SOL     MW 4934   4.004   5.071   2.336 -0.1823 -0.4361  0.5282
  880SOL     OW 4935   1.900   7.727   0.636  0.1083 -0.1295  0.4484
  880SOL    HW1 4936   1.877   7.642   0.673 -1.3415  0.7866  1.7753
  880SOL    HW2 4937   1.976   7.756   0.686 -0.9365  0.4381  1.7736
  880SOL     MW 4938   1.907   7.720   0.647  0.3418  0.0550  0.4397
  881SOL     OW 4939   5.206   7.226   2.011  0.4650 -0.2882  0.2154
  881SOL    HW1 4940   5.273   7.166   2.043  0.5554  0.4340  1.4269
  881SOL    HW2 4941   5.253   7.306   1.989  0.4236 -0.7839 -1.8991
  881SOL     MW 4942   5.220   7.229   2.012 -0.5238 -0.3331  0.0735
  882SOL     OW 4943   8.751   5.866   5.389  0.1519  0.2253 -0.0654
  882SOL    HW1 4944   8.840   5.849   5.419 -0.3490 -2.7330  0.0366
  882SOL    HW2 4945   8.695   5.824   5.453 -1.2576  0.5596 -1.0233
  882SOL     MW 4946   8.756   5.859   5.401  0.4638  0.1407 -0.1650
  883SOL     OW 4947   0.962   3.600   0.943  0.0587 -0.0465  0.1530
  883SOL    HW1 4948   0.926   3.674   0.990 -0.6905  0.6595 -1.4428
  883SOL    HW2 4949   1.002   3.545   1.010  1.6607  2.3354  1.2763
  883SOL     MW 4950   0.963   3.602   0.957  0.3467 -0.2325 -0.0876
  884SOL     OW 4951   7.369   7.457   5.786  0.3308 -0.5745 -0.0693
  884SOL    HW1 4952   7.450   7.413   5.760 -0.2416 -1.2504 -0.7771
  884SOL    HW2 4953   7.302   7.421   5.727 -0.2650  0.8703 -0.3242
  884SOL     MW 4954   7.371   7.447   5.775  0.3137  0.2329 -0.1452
  885SOL     OW 4955   5.591   2.091   1.226  0.1926 -0.7997  0.0648
  885SOL    HW1 4956   5.584   2.021   1.291 -0.0524 -2.2513 -1.4642
  885SOL    HW2 4957   5.581   2.047   1.142 -2.9971  1.4434 -0.9022
  885SOL     MW 4958   5.589   2.076   1.224 -0.1950  0.0612  0.3394
  886SOL     OW 4959   7.266   6.587   4.302 -0.7294  0.4714  0.2021
  886SOL    HW1 4960   7.305   6.655   4.358  1.5106 -1.2155  0.8090
  886SOL    HW2 4961   7.240   6.518   4.364 -1.4309  0.0381 -0.5595
  886SOL     MW 4962   7.267   6.587   4.317 -0.3530 -0.1801 -0.7256
  887SOL     OW 4963   8.120   6.577   2.287 -0.3130 -0.3298 -0.2127
  887SOL    HW1 4964   8.058   6.645   2.263 -0.0952  0.3142  0.9668
  887SOL    HW2 4965   8.071   6.495   2.280 -0.4766 -0.1056 -1.9755
  887SOL     MW 4966   8.106   6.575   2.283 -0.0050  0.6321 -0.0542
  888SOL     OW 4967   6.163   4.649   0.091 -0.3877 -0.3625  0.4894
  888SOL    HW1 4968   6.189   4.557   0.088 -0.0570 -0.2478 -0.4851
  888SOL    HW2 4969   6.245   4.698   0.091 -0.5652 -0.0322 -0.9392
  888SOL     MW 4970   6.177   4.644   0.091 -0.7444  0.5390 -0.0989
  889SOL     OW 4971   8.579   5.594   4.157 -0.0339  0.0841 -0.4286
  889SOL    HW1 4972   8.606   5.589   4.248 -2.5767  0.3795  0.4380
  889SOL    HW2 4973   8.633   5.664   4.119  1.0858 -0.0738  0.8170
  889SOL     MW 4974   8.589   5.603   4.164  0.5433  0.2980  0.1772
  890SOL     OW 4975   5.164   8.185   0.943 -0.6869  0.0719  0.4566
  890SOL    HW1 4976   5.131   8.104   0.905 -0.7757 -0.0589  0.8083
  890SOL    HW2 4977   5.091   8.246   0.936 -1.2388 -0.3971  1.7989
  890SOL     MW 4978   5.150   8.182   0.937  0.2993  0.0894  0.2304
  891SOL     OW 4979   8.148   1.376   0.965 -0.6608 -0.1892  0.4704
  891SOL    HW1 4980   8.243   1.383   0.964 -0.5909 -0.7829 -1.7373
  891SOL    HW2 4981   8.130   1.307   1.029  0.1254  1.9906  3.2272
  891SOL     MW 4982   8.157   1.368   0.973 -0.0439  0.3925 -0.0293
  892SOL     OW 4983   8.496   4.189   2.601 -0.4010  0.6208  0.1273
  892SOL    HW1 4984   8.480   4.194   2.695  0.2499  0.3653  0.2580
  892SOL    HW2 4985   8.421   4.139   2.567 -0.7758  0.9416  0.4633
  892SOL     MW 4986   8.484   4.183   2.609 -0.5521 -0.0865 -0.3085
  893SOL     OW 4987   3.453   7.241   4.819  0.1820 -0.1296  0.1964
  893SOL    HW1 4988   3.376   7.238   4.764  0.3417  1.1856 -0.1353
  893SOL    HW2 4989   3.428   7.195   4.899 -0.0722 -2.0031 -0.9069
  893SOL     MW 4990   3.440   7.235   4.823  0.6348  0.3172 -0.4596
  894SOL     OW 4991   8.476   6.363   3.727 -0.2068 -0.9057 -0.4214
  894SOL    HW1 4992   8.451   6.394   3.814 -0.8259 -0.2883 -0.8033
  894SOL    HW2 4993   8.530   6.434   3.691 -0.9738 -0.5993 -0.9982
  894SOL     MW 4994   8.479   6.376   3.733  0.1980 -0.0006 -0.5779
  895SOL     OW 4995   9.646  10.811   3.844  0.3914  0.2891  0.1002
  895SOL    HW1 4996   9.703  10.887   3.830  0.5410  0.0905 -0.3895
  895SOL    HW2 4997   9.633  10.774   3.756 -1.8333  1.2875 -0.0626
  895SOL     MW 4998   9.652  10.816   3.831  0.4421 -0.2766 -0.3075
  896SOL     OW 4999   2.128   4.702   2.943 -0.1324  0.2400 -0.0806
  896SOL    HW1 5000   2.157   4.641   2.875  0.4446 -2.5364  2.4322
  896SOL    HW2 5001   2.037   4.677   2.961  0.5926 -1.1365  2.0825
  896SOL     MW 5002   2.120   4.691   2.937 -0.3772 -0.0012 -0.0082
  897SOL     OW 5003  10.831  11.775   4.963 -0.2660 -0.5532 -0.2186
  897SOL    HW1 5004  10.853  11.707   4.899  0.4541  0.0475 -0.6331
  897SOL    HW2 5005  10.915  11.798   5.004 -0.1486  1.3502 -1.3784
  897SOL     MW 5006  10.845  11.769   4.960  0.7130 -0.6971 -0.3232
  898SOL     OW 5007   8.927   5.533   3.229  0.3409  0.2998  0.0154
  898SOL    HW1 5008   8.869   5.601   3.264  0.0003  0.7928 -1.4341
  898SOL    HW2 5009   8.952   5.481   3.306 -1.1814  0.7017  0.8272
  898SOL     MW 5010   8.923   5.535   3.244  0.6790  0.5162 -0.1614
  899SOL     OW 5011   5.186   7.919   2.025 -0.2091  0.2491  0.1515
  899SOL    HW1 5012   5.189   7.961   2.111 -0.3297  1.0266 -0.2120
  899SOL    HW2 5013   5.156   7.989   1.966 -0.2560 -0.3122 -0.4946
  899SOL     MW 5014   5.182   7.934   2.028  0.3622  0.3929 -0.4893
  900SOL     OW 5015  10.169   2.308   2.803 -0.6889 -0.0015 -0.6966
  900SOL    HW1 5016  10.246   2.262   2.770  1.1379  1.3963  1.3137
  900SOL    HW2 5017  10.148   2.371   2.734  1.7437  1.4388 -0.2502
  900SOL     MW 5018  10.176   2.310   2.790 -0.0573  0.6508  0.3517
  901SOL     OW 5019   6.975   6.783   2.698 -0.0337 -0.5182  0.5905
  901SOL    HW1 5020   6.913   6.851   2.672 -0.3745 -0.6434  1.0686
  901SOL    HW2 5021   7.020   6.760   2.617  1.3865  1.5714  0.7048
  901SOL     MW 5022   6.973   6.789   2.684 -0.3203 -0.1045  0.3620
  902SOL     OW 5023   3.416   0.413   0.067  0.6016  0.1924  0.0137
  902SOL    HW1 5024   3.484   0.345   0.075 -0.5008 -1.1483 -1.3356
  902SOL    HW2 5025   3.334   0.365   0.077 -0.1821  1.6289  0.6224
  902SOL     MW 5026   3.414   0.398   0.069  0.4264 -0.0504 -0.4003
  903SOL     OW 5027   6.863   8.285   1.441 -0.1711 -0.4062 -0.0473
  903SOL    HW1 5028   6.799   8.292   1.512  0.5009 -1.6867  0.7141
  903SOL    HW2 5029   6.948   8.294   1.485  0.2028  0.6691 -0.9608
  903SOL     MW 5030   6.866   8.287   1.456 -0.0851  0.3189  0.6024
  904SOL     OW 5031   7.746   2.528   2.902 -0.0389 -0.3460 -0.7919
  904SOL    HW1 5032   7.815   2.461   2.893  1.0412  0.5904  0.2566
  904SOL    HW2 5033   7.688   2.512   2.827  1.2672 -1.2175 -1.6641
  904SOL     MW 5034   7.747   2.517   2.891  0.2573 -0.6756 -0.1223
  905SOL     OW 5035   8.601   5.143   5.613 -0.2178 -0.4394  0.3361
  905SOL    HW1 5036   8.535   5.208   5.588  0.2026 -0.8914 -2.2760
  905SOL    HW2 5037   8.579   5.066   5.560  3.6528  0.1307 -2.5709
  905SOL     MW 5038   8.590   5.141   5.603 -0.5242 -0.0611 -0.0627
  906SOL     OW 5039   8.013   2.910   2.176 -0.0211  0.0837 -0.3790
  906SOL    HW1 5040   7.990   2.957   2.256  0.2352 -0.6804  0.1533
  906SOL    HW2 5041   7.964   2.828   2.180 -0.3732  0.2341 -1.2448
  906SOL     MW 5042   8.004   2.906   2.187 -0.3135  0.1848  0.1516
  907SOL     OW 5043   6.095   4.976   3.639  0.4053  0.4847  0.3376
  907SOL    HW1 5044   6.028   4.908   3.637 -0.7352  1.6036 -0.3847
  907SOL    HW2 5045   6.124   4.985   3.548  1.5829  0.0035  0.6372
  907SOL     MW 5046   6.090   4.969   3.627  0.9060  0.0512 -0.4991
  908SOL     OW 5047   6.112   4.244   2.245 -0.4107 -0.1050  0.2676
  908SOL    HW1 5048   6.033   4.233   2.298 -0.4004 -0.5715  0.1909
  908SOL    HW2 5049   6.174   4.181   2.281  0.5809  1.5146  1.5275
  908SOL     MW 5050   6.110   4.234   2.256 -0.0161 -0.0075 -0.3541
  909SOL     OW 5051   3.985   6.410   4.746  0.1166 -0.1033 -0.4695
  909SOL    HW1 5052   4.071   6.391   4.784  0.8778  1.1446 -1.4666
  909SOL    HW2 5053   3.994   6.498   4.711 -2.8316  1.7680  2.8991
  909SOL     MW 5054   3.997   6.419   4.746  0.3241  0.4198  0.4962
  910SOL     OW 5055   9.205   5.008   2.681 -0.4275 -0.2461  0.4529
  910SOL    HW1 5056   9.140   5.070   2.714 -1.1445 -2.3079  3.3054
  910SOL    HW2 5057   9.285   5.030   2.730 -0.0825 -0.2446 -0.1073
  910SOL     MW 5058   9.207   5.019   2.692 -0.0621 -0.3202 -0.8533
  911SOL     OW 5059  10.246   4.187   4.131  0.2771  0.0720 -0.3092
  911SOL    HW1 5060  10.197   4.110   4.160  1.1345 -0.4656 -0.2333
  911SOL    HW2 5061  10.217   4.202   4.041 -1.1825  0.7455  0.2402
  911SOL     MW 5062  10.236   4.179   4.124  0.1359 -0.1256 -0.2982
  912SOL     OW 5063   1.567   6.604   0.883 -0.2555  0.0604 -0.5562
  912SOL    HW1 5064   1.644   6.598   0.939  0.1611  2.2528 -0.8226
  912SOL    HW2 5065   1.592   6.556   0.803  0.5374  0.0906 -0.3318
  912SOL     MW 5066   1.580   6.597   0.880 -0.3011  0.1450  0.1430
  913SOL     OW 5067   5.854   9.476   3.471 -0.0739 -0.8955  0.0801
  913SOL    HW1 5068   5.913   9.401   3.461  1.6034 -0.2268  3.4275
  913SOL    HW2 5069   5.769   9.436   3.488  0.5652 -2.0395  0.7346
  913SOL     MW 5070   5.851   9.461   3.472  0.2951 -0.1054 -0.3280
  914SOL     OW 5071  11.658  10.634   5.807 -0.1164  0.1012 -0.2669
  914SOL    HW1 5072  11.594  10.622   5.737 -0.1143 -1.1152 -0.0797
  914SOL    HW2 5073  11.649  10.556   5.862 -0.0669  0.9910  1.0592
  914SOL     MW 5074  11.649  10.622   5.805  0.0703  0.3931  0.1358
  915SOL     OW 5075   1.987   0.996   0.310  1.0053 -0.1268  0.1096
  915SOL    HW1 5076   2.056   0.937   0.278 -0.3399 -2.0100  0.4934
  915SOL    HW2 5077   1.910   0.940   0.319 -0.4316  1.7817  0.2799
  915SOL     MW 5078   1.986   0.981   0.307 -0.0484  0.7081  0.7967
  916SOL     OW 5079   5.309   7.261   5.137  0.1202 -0.1589 -0.7038
  916SOL    HW1 5080   5.257   7.186   5.109 -0.5352  0.1562 -0.3625
  916SOL    HW2 5081   5.253   7.307   5.200  1.5139 -0.8393  1.1453
  916SOL     MW 5082   5.295   7.258   5.141 -0.0919 -0.6156  0.2256
  917SOL     OW 5083   6.815   8.170   2.872 -0.3132 -0.2922  0.4645
  917SOL    HW1 5084   6.723   8.175   2.844 -0.8546 -1.5746  1.8516
  917SOL    HW2 5085   6.833   8.257   2.909 -0.6298  0.3024 -0.7233
  917SOL     MW 5086   6.805   8.182   2.874 -0.0104  0.5668 -0.2535
  918SOL     OW 5087   6.710   7.903   5.790  0.0762  0.1499  0.1661
  918SOL    HW1 5088   6.651   7.843   5.745  1.6623 -0.7372 -0.8237
  918SOL    HW2 5089   6.773   7.930   5.723  0.2005  1.8862  0.9211
  918SOL     MW 5090   6.711   7.899   5.776  0.2538  0.5478  0.8255
  919SOL     OW 5091  11.366   9.771   5.726  0.2161  0.6300 -0.2105
  919SOL    HW1 5092  11.429   9.788   5.656 -0.7752 -0.7526 -1.5160
  919SOL    HW2 5093  11.281   9.784   5.684 -0.3955 -0.1252  0.7603
  919SOL     MW 5094  11.363   9.775   5.711  0.3226  0.0839  0.0369
  920SOL     OW 5095   3.030   2.102   2.700 -0.0825  0.1233 -0.0782
  920SOL    HW1 5096   3.041   2.024   2.754 -0.5866  0.7622  0.9818
  920SOL    HW2 5097   3.045   2.175   2.759 -2.7098  0.8946 -0.2186
  920SOL     MW 5098   3.033   2.101   2.714 -0.0986 -0.4176 -0.0165
  921SOL     OW 5099   3.678   5.310   2.302 -0.5656 -0.7892 -0.3499
  921SOL    HW1 5100   3.618   5.383   2.322 -0.6648 -0.5614 -1.3870
  921SOL    HW2 5101   3.740   5.309   2.374  0.4673  1.4459 -1.1105
  921SOL     MW 5102   3.678   5.320   2.314 -0.2498  0.1648 -0.1677
  922SOL     OW 5103   7.804   2.030   0.383 -0.5410 -0.7832  0.2085
  922SOL    HW1 5104   7.868   2.026   0.311 -0.8720 -1.1795 -0.0748
  922SOL    HW2 5105   7.791   1.938   0.407 -0.3183 -0.6450  0.8894
  922SOL     MW 5106   7.811   2.017   0.377 -0.0612  0.4372  0.0271
  923SOL     OW 5107   2.745   5.345   3.779 -0.6863  0.4900  0.1240
  923SOL    HW1 5108   2.841   5.345   3.778 -0.6755  0.6768  0.5652
  923SOL    HW2 5109   2.723   5.327   3.870 -1.0784 -0.0442 -0.0737
  923SOL     MW 5110   2.755   5.343   3.791 -0.1134  0.3949 -0.8045
  924SOL     OW 5111   5.116   6.394   4.861  0.3408 -0.4012  0.5432
  924SOL    HW1 5112   5.207   6.396   4.832  1.2084 -0.4649  3.0192
  924SOL    HW2 5113   5.101   6.303   4.886  0.0994 -0.1153  1.4969
  924SOL     MW 5114   5.126   6.383   4.861  0.2948 -0.0280 -0.4525
  925SOL     OW 5115   4.783  11.292   4.891  0.3739  0.0943 -0.2004
  925SOL    HW1 5116   4.852  11.243   4.938 -0.5817 -0.9820  0.1373
  925SOL    HW2 5117   4.786  11.379   4.929  0.3676 -0.4468  1.1010
  925SOL     MW 5118   4.792  11.297   4.902  0.1835 -0.3731  0.2914
  926SOL     OW 5119   6.545   9.663   3.235 -0.6273 -0.0520  0.1167
  926SOL    HW1 5120   6.523   9.742   3.185 -2.0643 -0.4229  0.1066
  926SOL    HW2 5121   6.566   9.695   3.323  2.6657  0.6853 -0.8152
  926SOL     MW 5122   6.545   9.678   3.240 -0.4638  0.2060 -0.0382
  927SOL     OW 5123   6.672   6.676   4.888  0.0184 -0.3357 -0.2608
  927SOL    HW1 5124   6.693   6.668   4.982 -2.3830  0.8548  0.4602
  927SOL    HW2 5125   6.584   6.639   4.880 -0.0821  0.2000 -1.9145
  927SOL     MW 5126   6.664   6.670   4.899 -0.6458 -0.0530  0.3738
  928SOL     OW 5127   5.074   7.331   2.406 -0.1353 -0.6259 -0.6568
  928SOL    HW1 5128   5.027   7.270   2.350 -1.1662  1.1799 -1.8995
  928SOL    HW2 5129   5.100   7.402   2.346  0.6178  0.3552  0.7844
  928SOL     MW 5130   5.071   7.333   2.391  0.9646 -0.2295 -1.1445
  929SOL     OW 5131   5.195   5.056   4.082 -0.2239 -0.3540 -0.1843
  929SOL    HW1 5132   5.170   5.103   4.003  0.8520  0.0589 -0.2948
  929SOL    HW2 5133   5.289   5.038   4.071  0.1150  0.3266  1.2846
  929SOL     MW 5134   5.204   5.060   4.071  0.1599 -0.3640  0.3316
  930SOL     OW 5135   3.374   5.773   2.090 -0.1197  0.2447 -0.3356
  930SOL    HW1 5136   3.325   5.791   2.010  0.8090 -0.8916 -1.2043
  930SOL    HW2 5137   3.459   5.741   2.060  0.9590  1.5669  1.1167
  930SOL     MW 5138   3.379   5.771   2.076 -0.2309  0.1048  0.3082
  931SOL     OW 5139   1.463   5.414   0.038  0.4422  0.3212 -0.1331
  931SOL    HW1 5140   1.381   5.460   0.019  0.1700 -0.1700 -0.1542
  931SOL    HW2 5141   1.519   5.481   0.076  0.9656  1.3514 -2.4922
  931SOL     MW 5142   1.459   5.428   0.040  0.2902  0.1049  0.1500
  932SOL     OW 5143   4.023   8.606   1.208  0.1992  0.7023  0.2783
  932SOL    HW1 5144   4.003   8.646   1.292  0.3941  0.4213  0.4614
  932SOL    HW2 5145   4.010   8.676   1.144 -1.1071  0.5929  0.4133
  932SOL     MW 5146   4.019   8.620   1.210 -0.2005  0.3347  0.3937
  933SOL     OW 5147   2.299   7.362   0.626 -0.7682 -0.0034 -0.3027
  933SOL    HW1 5148   2.334   7.312   0.553  0.9068  0.4799  0.1272
  933SOL    HW2 5149   2.222   7.313   0.655 -0.1583 -1.3940 -0.9783
  933SOL     MW 5150   2.294   7.349   0.621  0.0755 -0.1375 -0.0315
  934SOL     OW 5151   7.087   5.976   3.957 -0.0073 -0.2561 -0.4525
  934SOL    HW1 5152   7.140   5.919   3.902  0.3810  0.1004 -0.4509
  934SOL    HW2 5153   7.141   6.054   3.969 -0.2053 -0.2213  0.2059
  934SOL     MW 5154   7.101   5.978   3.951  0.4183 -0.0369  0.1193
  935SOL     OW 5155   5.855   7.063   5.500 -0.0902 -0.1784 -0.4312
  935SOL    HW1 5156   5.827   7.106   5.420  2.6895  0.8656 -0.9242
  935SOL    HW2 5157   5.908   7.128   5.546 -1.3164 -0.8540  2.1638
  935SOL     MW 5158   5.858   7.077   5.496 -0.0315  0.3776  0.6939
  936SOL     OW 5159   5.992   6.885   4.590  0.0508  0.2398  0.0946
  936SOL    HW1 5160   5.910   6.931   4.607  0.9207  1.2805  1.7875
  936SOL    HW2 5161   5.970   6.793   4.598 -1.1498  0.4584 -0.4763
  936SOL     MW 5162   5.979   6.879   4.593 -0.0985 -0.2290 -0.0515
  937SOL     OW 5163   5.942   7.284   5.630 -0.2571  0.2144 -0.3049
  937SOL    HW1 5164   5.927   7.373   5.599  0.0120  0.2701 -0.2821
  937SOL    HW2 5165   5.969   7.295   5.721 -1.6307  0.0111  0.1460
  937SOL     MW 5166   5.944   7.297   5.638  0.2578  0.1212 -0.1576
  938SOL     OW 5167   2.908   8.171   0.981 -0.6301 -0.5610 -0.0454
  938SOL    HW1 5168   2.851   8.205   0.912  0.3728  0.4751 -0.3924
  938SOL    HW2 5169   2.983   8.133   0.934 -0.9338 -1.7901  0.4063
  938SOL     MW 5170   2.911   8.170   0.966  0.4256 -0.1326 -0.3275
  939SOL     OW 5171   5.174   4.752   3.655  0.0174 -0.1103 -0.7952
  939SOL    HW1 5172   5.172   4.740   3.750  0.5743  2.5078 -0.3576
  939SOL    HW2 5173   5.120   4.830   3.641 -1.4334 -1.4054 -2.8632
  939SOL     MW 5174   5.167   4.761   3.666 -0.4999  0.2392 -0.5239
  940SOL     OW 5175   7.171   5.530   3.259  0.4039 -0.3432 -1.0420
  940SOL    HW1 5176   7.227   5.602   3.289 -0.2368 -0.4814  0.5763
  940SOL    HW2 5177   7.093   5.573   3.225  0.1529 -0.2447 -0.3599
  940SOL     MW 5178   7.168   5.545   3.258  0.7068 -0.5090  0.3367
  941SOL     OW 5179   7.692   3.878   5.425  0.0492 -0.8108  0.2898
  941SOL    HW1 5180   7.659   3.898   5.338  1.1507  1.5533  0.3224
  941SOL    HW2 5181   7.614   3.865   5.478 -0.6817 -0.6378 -0.7179
  941SOL     MW 5182   7.678   3.879   5.421 -0.0112  0.0952 -0.2073
  942SOL     OW 5183   2.759   8.472   2.410  0.1420  0.4304 -0.1028
  942SOL    HW1 5184   2.795   8.532   2.344  0.3783 -0.5164 -0.8520
  942SOL    HW2 5185   2.836   8.423   2.442 -0.5286 -2.6039 -2.7122
  942SOL     MW 5186   2.774   8.474   2.406 -0.0276  0.8379  0.3048
  943SOL     OW 5187   9.258   2.941   3.581  0.1864 -0.2710 -0.1533
  943SOL    HW1 5188   9.290   2.921   3.669 -1.0652  0.3541  0.4565
  943SOL    HW2 5189   9.171   2.977   3.594  0.2010  0.3595 -1.6178
  943SOL     MW 5190   9.251   2.943   3.594  0.0531  0.1072 -0.3024
  944SOL     OW 5191   6.135  11.443   5.830 -0.1303  0.0462 -0.1223
  944SOL    HW1 5192   6.131  11.532   5.864  0.0525 -0.6037  1.7173
  944SOL    HW2 5193   6.214  11.406   5.870 -0.4346 -1.0729 -0.5288
  944SOL     MW 5194   6.145  11.450   5.839 -0.1767 -0.1039 -0.0327
  945SOL     OW 5195   7.594   3.157   1.371 -0.6802 -0.4235  0.1606
  945SOL    HW1 5196   7.640   3.073   1.378  1.5094  0.6376 -0.5127
  945SOL    HW2 5197   7.525   3.142   1.306 -0.4914 -1.7459  0.2377
  945SOL     MW 5198   7.591   3.144   1.364 -0.6585  0.3496 -0.2652
  946SOL     OW 5199   2.986   5.879   1.114  0.1794  0.1601 -0.4716
  946SOL    HW1 5200   3.032   5.799   1.087  1.5649  0.8337 -0.1835
  946SOL    HW2 5201   3.011   5.945   1.050  2.2278  1.3573  1.4060
  946SOL     MW 5202   2.995   5.877   1.102  0.4372 -0.1089 -0.7729
  947SOL     OW 5203   5.915   6.758   3.816 -0.5507 -0.3911  0.2331
  947SOL    HW1 5204   5.957   6.731   3.735 -0.0449  1.3271 -0.1129
  947SOL    HW2 5205   5.821   6.751   3.798 -0.4343 -1.2860 -0.0429
  947SOL     MW 5206   5.908   6.754   3.803 -0.4022  0.0443  0.4066
  948SOL     OW 5207   9.968   4.942   2.481  0.2857  0.3563  0.8408
  948SOL    HW1 5208   9.880   4.939   2.444  1.3356  0.2773 -1.9147
  948SOL    HW2 5209  10.004   5.026   2.453  0.8631  0.7416  2.6001
  948SOL     MW 5210   9.961   4.952   2.472 -0.1102 -0.2384 -0.5752
  949SOL     OW 5211   7.576   3.285   0.039 -0.1791 -0.1959 -0.4052
  949SOL    HW1 5212   7.667   3.261   0.024 -0.5450 -0.6590 -2.1012
  949SOL    HW2 5213   7.573   3.380   0.024  0.0495 -0.1563 -0.1997
  949SOL     MW 5214   7.587   3.294   0.035  0.0852  0.6421  0.4671
  950SOL     OW 5215   6.808   4.448   1.023 -0.0795 -0.1734 -0.4091
  950SOL    HW1 5216   6.868   4.510   1.064 -0.4923 -0.4310  0.6229
  950SOL    HW2 5217   6.844   4.362   1.045 -1.0472 -0.3404  0.6029
  950SOL     MW 5218   6.820   4.445   1.031 -0.5973 -0.1307 -0.2683
  951SOL     OW 5219   5.122   9.980   2.507 -0.0511  0.3620  0.2563
  951SOL    HW1 5220   5.141  10.072   2.527 -0.6628  0.5246  0.0926
  951SOL    HW2 5221   5.080   9.982   2.422 -1.7875  0.1171  1.0665
  951SOL     MW 5222   5.119   9.992   2.499  0.2458 -0.0090  0.2824
  952SOL     OW 5223   3.670   9.092   3.039 -0.2868  0.4183 -0.0670
  952SOL    HW1 5224   3.763   9.088   3.061 -0.0386  1.9973 -0.7186
  952SOL    HW2 5225   3.665   9.061   2.948 -0.3046  0.9461 -0.2483
  952SOL     MW 5226   3.681   9.087   3.030  0.1225  0.9229 -0.2098
  953SOL     OW 5227   8.122   3.794   2.687 -0.3855 -0.2465  0.5615
  953SOL    HW1 5228   8.135   3.723   2.625 -0.6651 -1.8289  2.2447
  953SOL    HW2 5229   8.029   3.791   2.709 -0.5256  1.0166  0.2562
  953SOL     MW 5230   8.112   3.785   2.682 -0.4426  0.1166 -0.3347
  954SOL     OW 5231   3.908   7.063   4.925 -0.4630  0.1552 -0.4286
  954SOL    HW1 5232   3.984   7.008   4.908  1.8143  2.0768  2.5141
  954SOL    HW2 5233   3.922   7.140   4.870  0.5854  1.1360  1.1329
  954SOL     MW 5234   3.919   7.066   4.916 -0.1602 -0.5746 -1.0135
  955SOL     OW 5235   4.648   4.553   3.860  0.2239 -0.0089  0.2258
  955SOL    HW1 5236   4.720   4.602   3.899 -1.2747  3.8372 -1.3243
  955SOL    HW2 5237   4.645   4.583   3.769 -2.1485 -1.5214 -0.2905
  955SOL     MW 5238   4.657   4.563   3.853 -0.1155  0.8079 -0.1151
  956SOL     OW 5239   2.065   1.886   0.849  0.4059 -0.4518 -0.3462
  956SOL    HW1 5240   2.049   1.970   0.806  0.5967 -0.1572  0.1469
  956SOL    HW2 5241   2.010   1.889   0.928  0.5234 -0.7283 -0.2517
  956SOL     MW 5242   2.056   1.897   0.854  0.6024 -0.0977  0.0991
  957SOL     OW 5243   7.097   5.262   1.046 -0.6002  0.0372  0.6004
  957SOL    HW1 5244   7.150   5.333   1.083 -3.2713  1.6239  1.6990
  957SOL    HW2 5245   7.161   5.196   1.020  1.9679  2.2900  0.6613
  957SOL     MW 5246   7.112   5.263   1.047  0.0412  0.4630 -0.0725
  958SOL     OW 5247   4.308   7.430   5.632 -0.0005  1.0772 -0.8916
  958SOL    HW1 5248   4.327   7.343   5.668 -0.9396  0.4398 -1.8851
  958SOL    HW2 5249   4.378   7.486   5.666  0.9060 -0.1693 -0.6457
  958SOL     MW 5250   4.320   7.426   5.641 -0.1824  0.6969 -0.3532
  959SOL     OW 5251   4.846   8.938   4.184  0.4585  0.5032  0.1324
  959SOL    HW1 5252   4.861   8.928   4.090  2.4038  0.3850  0.4229
  959SOL    HW2 5253   4.843   9.033   4.197 -0.9778  0.5294 -0.1767
  959SOL     MW 5254   4.848   8.949   4.173 -0.0487 -0.5819 -0.1864
  960SOL     OW 5255   6.228   4.762   2.912  0.8362 -0.5151 -0.4463
  960SOL    HW1 5256   6.207   4.720   2.829 -0.3279 -2.4057  0.7295
  960SOL    HW2 5257   6.165   4.726   2.974  2.1512  0.2533  1.4333
  960SOL     MW 5258   6.217   4.752   2.909 -1.0866 -0.0906 -0.7406
  961SOL     OW 5259   3.107   7.172   3.624 -0.2516 -0.7792  0.0168
  961SOL    HW1 5260   3.199   7.162   3.601 -0.0729 -1.2555  0.8674
  961SOL    HW2 5261   3.064   7.199   3.543  0.9434  1.3506  0.0331
  961SOL     MW 5262   3.114   7.174   3.611 -0.1322 -0.3005 -0.0459
  962SOL     OW 5263   7.990   5.995   2.447  0.2421  0.5144  0.0825
  962SOL    HW1 5264   7.951   5.949   2.372 -1.2981  3.3404 -0.9747
  962SOL    HW2 5265   8.062   6.046   2.409  0.3450  0.9049  0.7954
  962SOL     MW 5266   7.994   5.995   2.432 -0.0656 -0.4455  0.3536
  963SOL     OW 5267  12.110  11.045   5.804 -0.3636  0.1844  0.2594
  963SOL    HW1 5268  12.153  10.961   5.817 -0.0347  0.3843  0.4741
  963SOL    HW2 5269  12.177  11.110   5.823 -1.3677  0.5542  2.9430
  963SOL     MW 5270  12.124  11.043   5.808  0.5169  0.5250  0.2489
  964SOL     OW 5271   7.787   6.144   2.208 -0.3379 -0.3317  0.1636
  964SOL    HW1 5272   7.792   6.181   2.120 -1.0709 -0.5560  0.0199
  964SOL    HW2 5273   7.825   6.057   2.199  1.4556  0.3672  0.5179
  964SOL     MW 5274   7.793   6.138   2.195  0.2973  0.4788  0.0830
  965SOL     OW 5275   2.048   3.899   1.686 -0.5843 -0.1070 -0.1497
  965SOL    HW1 5276   1.985   3.967   1.709 -0.7182 -0.9083  2.1388
  965SOL    HW2 5277   2.030   3.879   1.595 -1.3189  2.0791 -0.5408
  965SOL     MW 5278   2.038   3.905   1.678  0.8742  0.4402 -0.7772
  966SOL     OW 5279   7.554   8.157   0.096  0.4313  0.3226  0.4908
  966SOL    HW1 5280   7.615   8.229   0.107  1.1123  0.3344 -2.4467
  966SOL    HW2 5281   7.484   8.193   0.042  0.6919 -1.0806 -0.8669
  966SOL     MW 5282   7.553   8.171   0.090  0.7535  0.2622  0.4315
  967SOL     OW 5283   7.691   3.258   3.882  0.4329  0.0651  0.2836
  967SOL    HW1 5284   7.778   3.244   3.844 -0.5808 -1.4049 -1.6346
  967SOL    HW2 5285   7.681   3.353   3.884  1.6156  0.2279 -0.6104
  967SOL     MW 5286   7.701   3.268   3.877 -0.1750  0.2289 -0.6081
  968SOL     OW 5287   0.913   1.163   0.265 -0.2133  0.2858  0.0147
  968SOL    HW1 5288   0.879   1.082   0.303  0.2991 -0.0009 -0.1255
  968SOL    HW2 5289   0.866   1.173   0.183  0.5286 -0.4906 -0.5267
  968SOL     MW 5290   0.903   1.154   0.259 -0.0087  0.3549 -0.1016
  969SOL     OW 5291   3.432   3.540   2.515 -0.1217  0.0234 -0.5066
  969SOL    HW1 5292   3.496   3.483   2.473 -0.9703 -2.4404  1.3164
  969SOL    HW2 5293   3.371   3.563   2.445  1.2213  0.1861 -1.6592
  969SOL     MW 5294   3.432   3.536   2.501 -0.6513  0.5933 -0.3744
  970SOL     OW 5295   8.840   6.820   2.390 -0.1735 -0.1288  0.4544
  970SOL    HW1 5296   8.785   6.771   2.452 -1.1050  1.6016  1.0576
  970SOL    HW2 5297   8.847   6.762   2.314 -3.2551 -0.2817  0.1693
  970SOL     MW 5298   8.834   6.806   2.388 -0.3063  0.3360  0.5800
  971SOL     OW 5299  10.101   9.285   3.469 -0.2859 -0.3973  0.2501
  971SOL    HW1 5300  10.094   9.328   3.383  0.4784  0.4350  0.5807
  971SOL    HW2 5301  10.113   9.357   3.531  1.4172 -1.0685  0.7806
  971SOL     MW 5302  10.102   9.300   3.466 -0.1361  0.2443 -0.3257
  972SOL     OW 5303   4.984  11.292   5.131 -0.2133  0.1421  0.1535
  972SOL    HW1 5304   4.942  11.370   5.169  0.5910  0.7501 -0.1664
  972SOL    HW2 5305   4.963  11.221   5.191 -1.4861  0.4739  0.1253
  972SOL     MW 5306   4.976  11.293   5.143 -0.2546  0.3024 -0.0404
  973SOL     OW 5307   6.425   4.151   0.751 -0.0536  0.3250 -0.1016
  973SOL    HW1 5308   6.483   4.163   0.826  1.2125  0.3505 -1.0520
  973SOL    HW2 5309   6.479   4.171   0.675 -0.8593 -1.1441 -1.1301
  973SOL     MW 5310   6.439   4.155   0.751  0.1131  0.3682  0.3422
  974SOL     OW 5311   1.106   4.328   1.306 -0.7474  0.2425 -0.0084
  974SOL    HW1 5312   1.115   4.383   1.228  2.0032 -0.5683 -0.3519
  974SOL    HW2 5313   1.059   4.251   1.276  2.1227 -1.0693 -1.5541
  974SOL     MW 5314   1.101   4.325   1.292  0.6581  0.1812 -0.0575
  975SOL     OW 5315  10.095   2.558   3.212  0.0792  0.1616  1.1274
  975SOL    HW1 5316  10.040   2.601   3.146  0.7227 -0.6008  0.0677
  975SOL    HW2 5317  10.174   2.612   3.215 -0.4334  0.9025  2.2042
  975SOL     MW 5318  10.098   2.571   3.204  0.4203  0.2826 -0.3235
  976SOL     OW 5319   7.104  11.086   5.558  0.0508 -0.1533  0.1459
  976SOL    HW1 5320   7.192  11.047   5.566  0.3762  0.7703  1.2861
  976SOL    HW2 5321   7.083  11.116   5.646 -0.9244  0.7066 -0.3619
  976SOL     MW 5322   7.113  11.085   5.570 -0.1579 -0.4922  0.2706
  977SOL     OW 5323   1.048   3.771   1.312 -0.6523  0.2310  0.4456
  977SOL    HW1 5324   1.109   3.842   1.333 -0.7690  1.3674 -2.5765
  977SOL    HW2 5325   0.974   3.785   1.370 -0.1441  1.8442  0.7659
  977SOL     MW 5326   1.047   3.782   1.322  0.5974  0.0154 -0.6396
  978SOL     OW 5327   3.947   5.114   1.325 -0.5937  0.5143  0.1153
  978SOL    HW1 5328   3.853   5.131   1.313 -0.5553  0.3962 -0.3651
  978SOL    HW2 5329   3.951   5.045   1.391 -0.8858 -0.1966 -0.5946
  978SOL     MW 5330   3.935   5.108   1.332  0.6361  0.3249  0.2459
  979SOL     OW 5331   6.350   4.330   4.424 -0.1730  0.2211 -0.4250
  979SOL    HW1 5332   6.333   4.413   4.467  1.9880  0.9954 -0.9511
  979SOL    HW2 5333   6.278   4.320   4.362 -2.0244  0.2460  1.5862
  979SOL     MW 5334   6.338   4.339   4.422  0.4223 -0.3997  0.3787
  980SOL     OW 5335   7.678   4.210   0.439 -0.1690 -0.0509 -0.5248
  980SOL    HW1 5336   7.646   4.254   0.361 -0.8215  0.1694 -0.1396
  980SOL    HW2 5337   7.704   4.123   0.409 -0.6897 -0.0671 -0.9348
  980SOL     MW 5338   7.677   4.204   0.425  0.0517  0.3111 -0.4051
  981SOL     OW 5339  10.251   4.506   5.601  0.3613  0.3033 -0.0635
  981SOL    HW1 5340  10.228   4.567   5.531 -1.1698 -2.0866 -1.8597
  981SOL    HW2 5341  10.168   4.463   5.623  1.4839 -1.7831  0.3679
  981SOL     MW 5342  10.237   4.508   5.595 -0.7522 -0.0322  0.2728
  982SOL     OW 5343   3.573   6.455   5.013 -0.3914  0.2150  0.8382
  982SOL    HW1 5344   3.643   6.481   4.952  1.6357 -0.6371  2.6416
  982SOL    HW2 5345   3.521   6.534   5.025 -0.0591  0.7451 -0.9636
  982SOL     MW 5346   3.576   6.468   5.007  0.2627  0.0485 -0.2458
  983SOL     OW 5347   2.619   5.914   1.143  0.3144 -0.2109 -0.6947
  983SOL    HW1 5348   2.533   5.875   1.156  0.1453  0.6709  1.1008
  983SOL    HW2 5349   2.604   5.983   1.078 -0.6229  0.7432  0.4843
  983SOL     MW 5350   2.606   5.918   1.136  0.1060  0.2002  0.1757
  984SOL     OW 5351   5.317   7.512   0.750 -0.2187 -0.1290  0.3545
  984SOL    HW1 5352   5.393   7.496   0.694 -0.0580  0.0207  0.5304
  984SOL    HW2 5353   5.242   7.494   0.694 -0.0858  1.0890 -0.2372
  984SOL     MW 5354   5.317   7.507   0.736 -0.4083  0.4861 -0.0994
  985SOL     OW 5355  10.231  12.005   5.231 -0.0666  0.4186 -0.3342
  985SOL    HW1 5356  10.245  11.915   5.263  0.4055  0.1283 -1.3314
  985SOL    HW2 5357  10.234  11.997   5.136  0.0899  1.5183 -0.4261
  985SOL     MW 5358  10.233  11.992   5.223 -0.4128  0.1195  0.0740
  986SOL     OW 5359   5.261   5.183   2.269  0.2478  0.2110 -0.2236
  986SOL    HW1 5360   5.214   5.099   2.274 -1.5627  1.2012  0.1068
  986SOL    HW2 5361   5.334   5.173   2.330 -0.7876 -0.6438  0.9339
  986SOL     MW 5362   5.264   5.171   2.278  0.6194 -0.2863  0.5334
  987SOL     OW 5363   3.591   7.731   3.996 -0.4093  0.4653 -0.2717
  987SOL    HW1 5364   3.607   7.756   4.087 -1.3577 -0.9503  0.3398
  987SOL    HW2 5365   3.515   7.783   3.969 -1.4981 -0.6595  0.5141
  987SOL     MW 5366   3.583   7.741   4.004 -0.0455 -0.5562  0.4344
  988SOL     OW 5367   7.873   9.119   2.060  0.5768  0.4050 -0.0943
  988SOL    HW1 5368   7.853   9.083   2.146 -0.2114 -1.2330 -0.9341
  988SOL    HW2 5369   7.968   9.134   2.062  0.6367 -0.0408  0.8851
  988SOL     MW 5370   7.883   9.116   2.071  0.2710 -0.3230  0.2596
  989SOL     OW 5371   3.162   7.617   0.293 -0.1253 -0.2684 -0.2329
  989SOL    HW1 5372   3.159   7.680   0.365 -0.6650  0.3084 -0.7392
  989SOL    HW2 5373   3.195   7.537   0.332 -2.1232 -0.5215  1.0953
  989SOL     MW 5374   3.166   7.615   0.307  0.6189  0.1602  0.0826
  990SOL     OW 5375   8.848   2.348   3.284  0.7510 -0.5520 -0.0189
  990SOL    HW1 5376   8.914   2.323   3.349  2.3581  1.6249 -0.6887
  990SOL    HW2 5377   8.899   2.371   3.206 -0.9527 -0.6466 -1.2096
  990SOL     MW 5378   8.863   2.348   3.282 -0.6265  0.1625 -0.2034
  991SOL     OW 5379   1.182   6.739   1.570  0.7243 -0.2056  0.2155
  991SOL    HW1 5380   1.229   6.803   1.623  1.2855  1.1539 -1.7925
  991SOL    HW2 5381   1.218   6.750   1.482 -1.1262 -1.3610 -0.7518
  991SOL     MW 5382   1.192   6.749   1.565  0.3279  0.5896 -0.1961
  992SOL     OW 5383   4.312   5.882   2.832 -0.7543 -0.5121 -0.2300
  992SOL    HW1 5384   4.273   5.832   2.760 -1.0310  1.4894 -1.5765
  992SOL    HW2 5385   4.296   5.829   2.910  0.3002 -3.1728 -1.7140
  992SOL     MW 5386   4.305   5.869   2.833 -0.7089  0.2046 -0.2719
  993SOL     OW 5387   4.763   7.405   1.440 -0.7659  0.1466 -0.7140
  993SOL    HW1 5388   4.674   7.375   1.426 -0.1853 -1.2886 -1.6156
  993SOL    HW2 5389   4.814   7.364   1.370  0.4148  1.9044 -0.9560
  993SOL     MW 5390   4.758   7.396   1.429 -0.1546 -0.1083 -0.4918
  994SOL     OW 5391   2.771   4.442   1.994 -0.1379  0.2551 -0.1180
  994SOL    HW1 5392   2.694   4.471   1.945 -0.5215 -0.2808  0.1575
  994SOL    HW2 5393   2.737   4.378   2.057  0.5047  0.1557  0.1383
  994SOL     MW 5394   2.757   4.437   1.996  0.2004 -0.2339  0.4316
  995SOL     OW 5395  11.152   9.896   5.207  0.1236 -0.1414 -0.2757
  995SOL    HW1 5396  11.171   9.915   5.116 -0.0293 -0.6348 -0.4108
  995SOL    HW2 5397  11.135   9.802   5.210 -1.1296  0.0757  0.0357
  995SOL     MW 5398  11.152   9.887   5.196 -0.2855 -0.3935 -0.0510
  996SOL     OW 5399   6.282   4.932   1.165 -0.2397 -0.6578  0.1393
  996SOL    HW1 5400   6.273   5.025   1.145 -1.2377 -0.6108  0.7018
  996SOL    HW2 5401   6.347   4.899   1.103  2.0791  0.9364  1.6182
  996SOL     MW 5402   6.289   4.939   1.154  0.0382  0.1113 -0.0771
  997SOL     OW 5403   2.343   5.085   3.057 -0.1379 -0.8410  0.3411
  997SOL    HW1 5404   2.378   5.067   2.970  0.8133 -2.5395  1.0466
  997SOL    HW2 5405   2.277   5.017   3.072 -2.4156  1.0915 -0.1244
  997SOL     MW 5406   2.339   5.074   3.048  0.0227  0.0446 -0.1291
  998SOL     OW 5407   6.713   1.870   2.406  0.0824  0.4084  0.6294
  998SOL    HW1 5408   6.790   1.898   2.454  0.0739  0.7581  0.4443
  998SOL    HW2 5409   6.743   1.795   2.354  0.1057  0.0715  1.1195
  998SOL     MW 5410   6.727   1.864   2.405  0.2508 -0.0300 -0.0637
  999SOL     OW 5411   8.868   5.569   4.274  0.0903 -0.1324  0.1498
  999SOL    HW1 5412   8.902   5.479   4.272  2.8728  0.8461  0.1658
  999SOL    HW2 5413   8.907   5.611   4.198 -1.6518  0.9686 -0.1923
  999SOL     MW 5414   8.877   5.563   4.264 -0.2798  0.0733  0.2599
 1000SOL     OW 5415   5.240   7.905   2.324 -0.1220 -0.3407 -0.2743
 1000SOL    HW1 5416   5.157   7.953   2.322  0.3395  0.4831 -0.5300
 1000SOL    HW2 5417   5.216   7.814   2.308 -0.9215 -0.0369 -0.9108
 1000SOL     MW 5418   5.226   7.900   2.322  0.3223 -0.3307 -0.1289
 1001SOL     OW 5419   3.329   5.239   2.252  0.4644  0.2776  0.4601
 1001SOL    HW1 5420   3.243   5.242   2.210  0.6338  3.6369  0.0539
 1001SOL    HW2 5421   3.379   5.177   2.200 -1.0431  0.0095 -0.7472
 1001SOL     MW 5422   3.324   5.232   2.240  0.1782  0.5085  0.0574
 1002SOL     OW 5423   8.184   5.030   2.461  0.4289  0.8206 -0.1478
 1002SOL    HW1 5424   8.172   4.999   2.551 -1.1327 -0.2585 -0.6874
 1002SOL    HW2 5425   8.173   4.952   2.407  0.0247  1.6820 -1.3506
 1002SOL     MW 5426   8.181   5.016   2.465 -0.1045 -0.1599 -0.0302
 1003SOL     OW 5427   8.491   8.371   4.485 -0.3652  0.4696 -0.0482
 1003SOL    HW1 5428   8.576   8.385   4.443 -0.3582  0.5971  0.0084
 1003SOL    HW2 5429   8.443   8.316   4.423 -0.3375  0.6162 -0.2026
 1003SOL     MW 5430   8.496   8.366   4.472  0.0036  0.1408 -0.2559
 1004SOL     OW 5431   5.516   9.422   3.876  0.0174  0.2576 -0.1523
 1004SOL    HW1 5432   5.564   9.412   3.794 -0.4232 -1.4201 -0.2520
 1004SOL    HW2 5433   5.473   9.507   3.869  2.6207  1.6760 -0.2121
 1004SOL     MW 5434   5.517   9.431   3.865 -0.3022 -0.1780  0.8742
 1005SOL     OW 5435   6.823   5.244   5.126 -0.2003  0.4151  0.0094
 1005SOL    HW1 5436   6.848   5.225   5.036  0.7915  0.6255  0.2354
 1005SOL    HW2 5437   6.729   5.226   5.128 -0.5621  1.8146 -1.4489
 1005SOL     MW 5438   6.814   5.239   5.115  0.2733  0.6360 -0.1658
 1006SOL     OW 5439   4.722   9.107   4.502 -0.2359 -0.1040  0.6878
 1006SOL    HW1 5440   4.673   9.122   4.583 -0.6148  0.1996  0.4021
 1006SOL    HW2 5441   4.664   9.055   4.448 -0.0824 -0.0913  0.5098
 1006SOL     MW 5442   4.709   9.102   4.506 -0.1543  0.0531 -0.7575
 1007SOL     OW 5443  10.139   9.287   5.615  0.4349 -1.1212 -0.1066
 1007SOL    HW1 5444  10.158   9.236   5.694 -1.5910 -0.3296  0.9675
 1007SOL    HW2 5445  10.118   9.374   5.647  0.7220 -0.4641 -1.6372
 1007SOL     MW 5446  10.138   9.291   5.629 -0.1546 -0.3794 -0.4913
 1008SOL     OW 5447   4.832   7.850   4.421 -0.2549  0.3275  0.5176
 1008SOL    HW1 5448   4.745   7.831   4.385 -0.0140 -1.4273  0.7631
 1008SOL    HW2 5449   4.815   7.909   4.495 -1.1113  0.9895 -0.1924
 1008SOL     MW 5450   4.819   7.855   4.426 -0.1723  0.6189  0.7818
 1009SOL     OW 5451   6.886   2.775   1.246  0.2744 -0.2596  0.0721
 1009SOL    HW1 5452   6.856   2.684   1.241  0.8439 -0.5682  1.6821
 1009SOL    HW2 5453   6.827   2.816   1.310  0.5777  0.2721  0.0140
 1009SOL     MW 5454   6.874   2.768   1.254 -0.2419 -0.2261  0.1339
 1010SOL     OW 5455   2.687   8.937   1.269  0.6501  0.0419  0.4982
 1010SOL    HW1 5456   2.758   8.927   1.205  0.4117 -1.4556  0.4542
 1010SOL    HW2 5457   2.611   8.961   1.216  0.8564  0.5650  0.4279
 1010SOL     MW 5458   2.687   8.939   1.254  0.4446  0.0516 -1.0122
 1011SOL     OW 5459   2.799   4.709   1.397  0.1955 -0.0468 -0.0141
 1011SOL    HW1 5460   2.870   4.690   1.459 -0.6573 -1.2135  0.6440
 1011SOL    HW2 5461   2.760   4.790   1.431  0.0430 -0.4091  0.6946
 1011SOL     MW 5462   2.803   4.717   1.409 -0.0973 -0.3003  0.5841
 1012SOL     OW 5463   5.490   5.606   5.845  0.5254 -0.5304  0.3733
 1012SOL    HW1 5464   5.498   5.632   5.937  0.3755 -0.3172  0.3265
 1012SOL    HW2 5465   5.481   5.511   5.848  3.6154 -0.9493  0.4376
 1012SOL     MW 5466   5.490   5.597   5.857 -0.1038 -0.0969  0.0321
 1013SOL     OW 5467   8.772   3.924   3.810 -0.1486 -0.2040  0.2917
 1013SOL    HW1 5468   8.763   3.834   3.779  0.1974 -0.2562  0.3388
 1013SOL    HW2 5469   8.826   3.917   3.889 -1.6700 -0.1644  1.3879
 1013SOL     MW 5470   8.778   3.912   3.816  0.0481  0.3673 -0.0990
 1014SOL     OW 5471   4.746   7.560   5.132  0.0570 -0.2127  0.2612
 1014SOL    HW1 5472   4.801   7.492   5.093 -0.9448 -0.7118 -0.3407
 1014SOL    HW2 5473   4.660   7.518   5.143 -0.9079  1.2523 -1.1655
 1014SOL     MW 5474   4.742   7.546   5.129  0.0651  0.1930 -0.4192
 1015SOL     OW 5475  10.099   6.836   2.770 -0.1412 -0.0024  0.3521
 1015SOL    HW1 5476  10.145   6.770   2.821  1.2837 -0.2828 -1.2177
 1015SOL    HW2 5477  10.067   6.788   2.693  0.7269  1.0642 -0.6987
 1015SOL     MW 5478  10.101   6.821   2.767 -0.1461 -0.1550 -0.0570
 1016SOL     OW 5479   4.358   6.176   5.619  0.1683  0.1625 -0.0435
 1016SOL    HW1 5480   4.280   6.166   5.674 -0.4436 -0.3221 -0.9731
 1016SOL    HW2 5481   4.420   6.113   5.655  0.3153  0.8938  1.0052
 1016SOL     MW 5482   4.356   6.166   5.631 -0.8998 -0.2797  0.3557
 1017SOL     OW 5483   6.406   2.473   0.307  0.1850  0.1056 -0.3925
 1017SOL    HW1 5484   6.423   2.563   0.279  0.5825  0.9832  2.3779
 1017SOL    HW2 5485   6.340   2.481   0.376 -0.7668 -1.9019 -0.9741
 1017SOL     MW 5486   6.399   2.485   0.312 -0.0544 -0.0044 -0.1062
 1018SOL     OW 5487   6.951   7.203   1.058  0.1888  0.3880  0.0792
 1018SOL    HW1 5488   6.880   7.264   1.078 -0.3354 -0.5945  1.3248
 1018SOL    HW2 5489   6.961   7.151   1.137 -0.3929 -2.1435 -1.3874
 1018SOL     MW 5490   6.943   7.204   1.071 -0.3291 -0.4794  0.3203
 1019SOL     OW 5491   9.272   3.508   4.412  0.1025  0.2728  0.5180
 1019SOL    HW1 5492   9.311   3.570   4.474 -0.4780 -0.4801  1.6608
 1019SOL    HW2 5493   9.178   3.516   4.427 -0.2438  1.7722 -1.9222
 1019SOL     MW 5494   9.265   3.517   4.422 -0.0293 -0.2036 -0.3736
 1020SOL     OW 5495   6.331   8.480   1.538 -0.0635 -0.3585 -0.3128
 1020SOL    HW1 5496   6.363   8.497   1.626  0.0925 -4.9171  0.7835
 1020SOL    HW2 5497   6.374   8.546   1.483  0.6432  1.9992  2.7947
 1020SOL     MW 5498   6.341   8.491   1.542  0.0350 -0.5139  0.2715
 1021SOL     OW 5499   9.514   1.825   2.418  0.0373 -0.1441 -0.1698
 1021SOL    HW1 5500   9.447   1.837   2.484 -1.3566 -0.5264 -1.4669
 1021SOL    HW2 5501   9.490   1.884   2.347 -0.1626 -1.7717 -1.5331
 1021SOL     MW 5502   9.503   1.834   2.417  0.7062  0.0055 -0.1740
 1022SOL     OW 5503   3.590  11.064   4.450  0.0978 -0.3385 -0.0394
 1022SOL    HW1 5504   3.507  11.101   4.479 -0.6543 -0.1321 -2.2756
 1022SOL    HW2 5505   3.647  11.140   4.439 -0.3194 -0.1627 -1.1514
 1022SOL     MW 5506   3.587  11.079   4.452 -0.4481  0.5038 -0.1364
 1023SOL     OW 5507   7.958   6.003   3.685  0.0161  0.2059 -0.0990
 1023SOL    HW1 5508   8.011   5.928   3.713 -1.8119 -0.9664  0.3315
 1023SOL    HW2 5509   7.982   6.073   3.746  0.9792 -0.3086  0.1448
 1023SOL     MW 5510   7.968   6.002   3.696 -0.0235  0.3425 -0.1821
 1024SOL     OW 5511  11.504   5.998   5.466  0.3333 -0.0070 -0.2124
 1024SOL    HW1 5512  11.436   6.003   5.533  0.0384 -0.5882 -0.4662
 1024SOL    HW2 5513  11.491   6.077   5.413  0.2297  0.1794  0.0869
 1024SOL     MW 5514  11.494   6.009   5.467  0.3572 -0.2795  0.4232
 1025SOL     OW 5515   3.376   7.795   3.022  0.2302 -0.8560  0.0919
 1025SOL    HW1 5516   3.371   7.873   2.967  0.2703 -0.7065  0.2987
 1025SOL    HW2 5517   3.310   7.736   2.987 -0.7652 -0.1810  0.7957
 1025SOL     MW 5518   3.367   7.798   3.010  0.3161  0.0434  0.3722
 1026SOL     OW 5519   7.955   5.267   0.945 -0.4249  0.1692 -0.3074
 1026SOL    HW1 5520   8.000   5.210   0.884 -0.4534  0.8232 -0.9556
 1026SOL    HW2 5521   8.021   5.329   0.975 -0.2109 -0.6275  0.9604
 1026SOL     MW 5522   7.969   5.268   0.941  0.3117  0.2689 -0.2815
 1027SOL     OW 5523   2.894   7.478   0.941  0.7646  0.3881 -0.0304
 1027SOL    HW1 5524   2.803   7.456   0.961  0.0903  2.4213 -0.6213
 1027SOL    HW2 5525   2.925   7.524   1.019  1.5257 -0.8212  0.4164
 1027SOL     MW 5526   2.886   7.481   0.954 -0.5959  0.4189 -0.3162
 1028SOL     OW 5527   3.076   7.117   2.982  0.2849 -0.4980  0.2615
 1028SOL    HW1 5528   3.150   7.068   2.947  0.2556 -0.6886  0.4625
 1028SOL    HW2 5529   3.087   7.206   2.947  1.3014 -0.1904  1.2901
 1028SOL     MW 5530   3.087   7.122   2.973 -0.1244 -0.0505  0.1376
 1029SOL     OW 5531   9.671   9.964   3.672 -0.5599 -0.0731 -0.3711
 1029SOL    HW1 5532   9.764   9.983   3.658 -0.0476 -2.3225 -0.4568
 1029SOL    HW2 5533   9.632  10.049   3.690  1.7408  0.8058  0.9477
 1029SOL     MW 5534   9.678   9.977   3.673 -0.2349 -0.4555 -0.1771
 1030SOL     OW 5535   9.921   5.685   3.318 -0.2718  0.2571  0.4153
 1030SOL    HW1 5536   9.930   5.590   3.326  1.9703  0.4533  0.9418
 1030SOL    HW2 5537   9.882   5.712   3.401 -2.1839 -0.2848 -0.2553
 1030SOL     MW 5538   9.917   5.676   3.330 -0.2068  0.4579 -0.3004
 1031SOL     OW 5539  11.341  10.428   4.693 -0.5538  0.4325  0.0171
 1031SOL    HW1 5540  11.254  10.410   4.729  0.1557 -2.1312  0.6786
 1031SOL    HW2 5541  11.333  10.406   4.600 -0.2899 -1.3313  0.3730
 1031SOL     MW 5542  11.329  10.423   4.686  0.0777 -0.3288  0.0156
 1032SOL     OW 5543   7.532   5.832   3.281 -0.2228 -0.0465 -0.6384
 1032SOL    HW1 5544   7.439   5.815   3.296 -0.1754 -0.1152 -0.4179
 1032SOL    HW2 5545   7.536   5.868   3.192 -0.5060  0.3211 -0.5058
 1032SOL     MW 5546   7.521   5.835   3.272 -0.0572  0.0673 -0.1324
 1033SOL     OW 5547   6.719   1.816   0.100 -0.3675 -0.0062 -0.4558
 1033SOL    HW1 5548   6.701   1.894   0.049  0.9533  2.0639  1.9792
 1033SOL    HW2 5549   6.814   1.812   0.106 -0.4482 -0.8190  0.8321
 1033SOL     MW 5550   6.729   1.825   0.095 -0.7433  0.1151  0.1334
 1034SOL     OW 5551   1.941   6.473   2.410  0.2308  0.2028 -0.2330
 1034SOL    HW1 5552   1.872   6.421   2.451  1.4886 -1.9598 -0.7130
 1034SOL    HW2 5553   1.912   6.485   2.320  0.4105 -0.6188 -0.4081
 1034SOL     MW 5554   1.929   6.468   2.404  0.0558 -0.2011  0.2198
 1035SOL     OW 5555   6.521   8.174   1.810  0.0506 -0.2055 -0.0235
 1035SOL    HW1 5556   6.560   8.208   1.891 -0.4208 -0.9033  0.5122
 1035SOL    HW2 5557   6.432   8.210   1.810 -0.2662 -0.9561  0.2659
 1035SOL     MW 5558   6.514   8.183   1.820  0.3081  0.2901 -0.0487
 1036SOL     OW 5559   4.898   8.986   2.114 -0.6199  0.2285  0.1665
 1036SOL    HW1 5560   4.895   9.018   2.024  0.2623  1.7979  0.6602
 1036SOL    HW2 5561   4.970   8.922   2.114 -1.1686 -0.4127 -0.4020
 1036SOL     MW 5562   4.907   8.982   2.102  0.4381 -0.2408  0.5865
 1037SOL     OW 5563   3.845   6.909   3.306 -0.0312  0.1318 -0.2139
 1037SOL    HW1 5564   3.934   6.933   3.281  0.0211  1.1543  0.8176
 1037SOL    HW2 5565   3.804   6.879   3.226  0.9981  0.4424 -0.8741
 1037SOL     MW 5566   3.851   6.908   3.293  0.0611  0.7071 -0.8231
 1038SOL     OW 5567   7.594   7.810   1.520  0.3677  0.0447  0.1624
 1038SOL    HW1 5568   7.672   7.755   1.514  1.1984  1.3309 -1.7755
 1038SOL    HW2 5569   7.542   7.786   1.444 -0.4294  0.2678  0.6230
 1038SOL     MW 5570   7.597   7.800   1.510  0.1596 -0.3686  0.3019
 1039SOL     OW 5571   2.280   6.502   0.675  0.4291 -0.1536  0.2565
 1039SOL    HW1 5572   2.201   6.502   0.729 -1.4105  1.2676 -2.2203
 1039SOL    HW2 5573   2.309   6.593   0.674 -0.6547  0.2498 -2.4604
 1039SOL     MW 5574   2.274   6.514   0.682  0.0232 -0.0541  0.0772
 1040SOL     OW 5575   9.092   4.563   3.112  0.3856  0.3708 -0.1444
 1040SOL    HW1 5576   9.131   4.497   3.055 -0.2580 -0.5726  0.4799
 1040SOL    HW2 5577   9.081   4.640   3.056 -1.0499 -0.7926 -1.5713
 1040SOL     MW 5578   9.096   4.564   3.097 -0.1981 -0.6883  0.0576
 1041SOL     OW 5579   7.148   7.634   3.113  0.7144 -0.0200  0.3432
 1041SOL    HW1 5580   7.102   7.619   3.196 -1.4915 -0.0546 -0.8231
 1041SOL    HW2 5581   7.174   7.726   3.117 -2.0873  0.8673 -0.1354
 1041SOL     MW 5582   7.145   7.644   3.124 -0.3725  0.0775  0.2070
 1042SOL     OW 5583   9.749   7.513   4.069  0.0847 -0.5632  0.2818
 1042SOL    HW1 5584   9.673   7.544   4.019 -1.6290 -2.3943  1.6048
 1042SOL    HW2 5585   9.717   7.506   4.159  2.4275  0.4697  1.2722
 1042SOL     MW 5586   9.735   7.516   4.074 -0.2563  0.1095 -0.1398
 1043SOL     OW 5587   4.449   2.936   2.452 -1.2562  0.5548 -0.0462
 1043SOL    HW1 5588   4.447   3.026   2.485 -1.4937  0.3316  0.5680
 1043SOL    HW2 5589   4.388   2.889   2.509 -0.9125 -0.0529 -0.1799
 1043SOL     MW 5590   4.441   2.942   2.464 -0.3062 -0.0843 -0.6498
 1044SOL     OW 5591   8.422   4.539   2.101  0.0060  0.1442  0.7870
 1044SOL    HW1 5592   8.404   4.632   2.095 -0.3272  0.0244 -0.1527
 1044SOL    HW2 5593   8.496   4.524   2.043  0.6100 -0.0403  1.5883
 1044SOL     MW 5594   8.429   4.549   2.093  0.1025  0.1445  0.0463
 1045SOL     OW 5595   4.236   0.426   0.263 -0.3498 -0.2562  0.1579
 1045SOL    HW1 5596   4.179   0.469   0.327  0.4068  0.7654  0.1609
 1045SOL    HW2 5597   4.230   0.481   0.184  2.3256  1.1987  0.8492
 1045SOL     MW 5598   4.228   0.438   0.261  0.4668 -0.3618 -0.3944
 1046SOL     OW 5599   0.513   1.756   0.063  0.0662 -0.2940  0.4771
 1046SOL    HW1 5600   0.478   1.691   0.123 -0.9348 -1.2810 -1.1034
 1046SOL    HW2 5601   0.560   1.818   0.119  1.8815 -2.8463  1.9945
 1046SOL     MW 5602   0.515   1.756   0.078  0.2890  0.1569  0.4602
 1047SOL     OW 5603   7.470   7.102   5.664  0.8337  0.0336  1.1236
 1047SOL    HW1 5604   7.375   7.107   5.671  0.9107  0.2723  2.1506
 1047SOL    HW2 5605   7.500   7.193   5.660  1.0325 -0.0355  0.9767
 1047SOL     MW 5606   7.462   7.114   5.664 -0.0213 -0.6262  1.1826
 1048SOL     OW 5607   4.091   8.244   5.265 -0.5095 -0.1523  0.1444
 1048SOL    HW1 5608   4.062   8.332   5.288 -0.7126  0.1701 -1.2372
 1048SOL    HW2 5609   4.167   8.228   5.321 -0.5195  0.8729  0.4631
 1048SOL     MW 5610   4.097   8.253   5.275 -0.4543 -0.1339  0.9180
 1049SOL     OW 5611   4.475   7.033   2.782  0.0257  0.1066 -0.1410
 1049SOL    HW1 5612   4.438   7.111   2.739 -0.6592  0.6315  1.3334
 1049SOL    HW2 5613   4.444   7.039   2.872  0.4476 -1.5882  0.1444
 1049SOL     MW 5614   4.466   7.044   2.788 -0.1139  0.2814  0.7039
 1050SOL     OW 5615   5.095   5.519   5.700 -0.4501 -0.7130  0.2395
 1050SOL    HW1 5616   5.135   5.454   5.643 -0.5583  0.1847 -0.9082
 1050SOL    HW2 5617   5.042   5.573   5.641 -2.1178 -0.9142  1.4800
 1050SOL     MW 5618   5.093   5.518   5.686  0.3185  0.8477  0.6176
 1051SOL     OW 5619   5.364   2.239   2.345 -0.5248  0.0970 -0.2140
 1051SOL    HW1 5620   5.284   2.226   2.395  0.5799 -0.7171  1.4626
 1051SOL    HW2 5621   5.434   2.230   2.410  1.0079 -1.2091 -1.9255
 1051SOL     MW 5622   5.363   2.236   2.360  0.9697  0.3151  0.8274
 1052SOL     OW 5623   9.027   3.885   2.071  1.0704 -0.1930 -0.0196
 1052SOL    HW1 5624   8.975   3.818   2.115  0.9009 -0.6370 -0.8734
 1052SOL    HW2 5625   9.035   3.955   2.135 -0.2330 -0.2884  0.2745
 1052SOL     MW 5626   9.022   3.885   2.084  0.2784  0.2421  0.6692
 1053SOL     OW 5627  11.711   9.101   4.827  0.2750  0.1526 -0.2524
 1053SOL    HW1 5628  11.668   9.085   4.911 -0.2249  2.6186  0.0222
 1053SOL    HW2 5629  11.674   9.183   4.796  0.4438 -0.6944 -2.9330
 1053SOL     MW 5630  11.701   9.109   4.834 -0.2423  0.2438  0.2746
 1054SOL     OW 5631   8.102  11.920   5.866  0.5075  0.6253 -0.5759
 1054SOL    HW1 5632   8.117  11.829   5.840  0.6835  0.6773 -0.6570
 1054SOL    HW2 5633   8.024  11.917   5.921 -1.1552  0.7832 -2.7901
 1054SOL     MW 5634   8.094  11.908   5.869 -0.2335 -0.3385 -0.0425
 1055SOL     OW 5635   4.742   9.600   2.537 -0.0457  0.1065 -0.0424
 1055SOL    HW1 5636   4.702   9.523   2.576  1.2627 -0.7058 -0.2657
 1055SOL    HW2 5637   4.688   9.618   2.459 -0.3303 -0.6107 -0.0139
 1055SOL     MW 5638   4.730   9.592   2.532 -0.0604 -0.3122  0.3006
 1056SOL     OW 5639   6.956   7.524   2.456  0.0037 -0.5203  0.3591
 1056SOL    HW1 5640   6.973   7.487   2.369 -0.0029 -0.9289  0.5275
 1056SOL    HW2 5641   6.887   7.468   2.492 -0.8002  0.3394  0.1875
 1056SOL     MW 5642   6.949   7.512   2.449  0.7080  0.6854  0.0621
 1057SOL     OW 5643  12.375  10.435   5.857  0.0004  0.1846  0.0256
 1057SOL    HW1 5644  12.287  10.442   5.822 -0.8067 -1.4437  1.5436
 1057SOL    HW2 5645  12.422  10.382   5.792 -0.8697 -1.0076  0.3222
 1057SOL     MW 5646  12.370  10.429   5.844  0.3070  0.3945  0.4870
 1058SOL     OW 5647   8.631   5.848   1.924  0.1032 -0.6073  0.2599
 1058SOL    HW1 5648   8.602   5.843   2.016  0.4616 -0.4482  0.3849
 1058SOL    HW2 5649   8.594   5.769   1.883 -0.1620 -0.6164  0.5112
 1058SOL     MW 5650   8.622   5.837   1.931 -0.3510  0.2970 -0.1513
 1059SOL     OW 5651   9.480   4.733   4.185 -0.8391 -0.3115  0.6364
 1059SOL    HW1 5652   9.525   4.803   4.233 -0.6407  0.9331 -1.2413
 1059SOL    HW2 5653   9.485   4.657   4.242  0.6342  0.7088  1.9449
 1059SOL     MW 5654   9.486   4.732   4.198  0.6045 -0.8905 -0.1173
 1060SOL     OW 5655   6.221   9.773   3.774  0.0152  0.3572  0.1944
 1060SOL    HW1 5656   6.139   9.817   3.753 -1.2632 -1.7980  0.3121
 1060SOL    HW2 5657   6.278   9.790   3.699 -1.4017 -0.0650 -1.0097
 1060SOL     MW 5658   6.218   9.781   3.762  0.3943  0.2011 -0.3741
 1061SOL     OW 5659   8.318   3.447   2.890 -0.1044  0.1920 -0.1153
 1061SOL    HW1 5660   8.295   3.483   2.805  0.1438  0.5026 -0.0492
 1061SOL    HW2 5661   8.372   3.370   2.870  1.4791  1.2943 -0.2116
 1061SOL     MW 5662   8.322   3.442   2.877 -0.1547  0.4469  0.8877
 1062SOL     OW 5663   4.250   6.155   3.959 -0.0987 -0.2887  0.2307
 1062SOL    HW1 5664   4.302   6.074   3.965 -0.2222 -0.2309  3.5837
 1062SOL    HW2 5665   4.313   6.221   3.930  0.1469 -1.3628 -1.9586
 1062SOL     MW 5666   4.265   6.153   3.956  0.1030  0.1499 -0.1072
 1063SOL     OW 5667   4.219  10.310   3.645 -0.3841 -0.2742  0.0197
 1063SOL    HW1 5668   4.295  10.253   3.652  0.5748  0.8820 -0.7462
 1063SOL    HW2 5669   4.193  10.305   3.553 -0.5230  0.2400  0.0277
 1063SOL     MW 5670   4.225  10.302   3.634 -0.2605  0.5199  0.8950
 1064SOL     OW 5671   0.863   5.556   1.084  0.1111 -0.2781  0.0827
 1064SOL    HW1 5672   0.888   5.648   1.075 -0.5988 -0.0998 -0.0842
 1064SOL    HW2 5673   0.777   5.549   1.043 -0.3486 -0.7828  1.0831
 1064SOL     MW 5674   0.855   5.567   1.077 -0.4515 -0.0741  0.2189
 1065SOL     OW 5675   3.905   1.096   1.459 -0.0996  0.4084 -0.3638
 1065SOL    HW1 5676   3.891   1.177   1.508 -1.7913 -1.3354  2.2856
 1065SOL    HW2 5677   3.818   1.056   1.455  0.7542 -1.4605 -1.3350
 1065SOL     MW 5678   3.892   1.101   1.465  0.1455  0.2054  0.2230
 1066SOL     OW 5679   8.386   2.842   1.080 -0.3355  0.4532  0.1615
 1066SOL    HW1 5680   8.293   2.825   1.090 -0.0116 -1.1803  0.5697
 1066SOL    HW2 5681   8.426   2.756   1.072  1.5101  0.8668  3.2394
 1066SOL     MW 5682   8.379   2.829   1.081 -0.1204  0.2060  0.1167
 1067SOL     OW 5683   2.480   3.210   1.571  0.0687 -0.2595  0.2374
 1067SOL    HW1 5684   2.464   3.238   1.661 -0.6353 -2.6343  0.9217
 1067SOL    HW2 5685   2.399   3.165   1.545  0.6323 -0.4711 -1.2363
 1067SOL     MW 5686   2.467   3.208   1.579 -0.2678  0.0802  0.3576
 1068SOL     OW 5687   5.639   5.983   5.460  0.0362  0.3994  0.2820
 1068SOL    HW1 5688   5.732   5.975   5.479  0.8349 -0.7123 -3.2857
 1068SOL    HW2 5689   5.618   5.906   5.407 -2.9105  0.7100  0.8133
 1068SOL     MW 5690   5.648   5.972   5.455  0.2263 -0.2548 -0.2018
 1069SOL     OW 5691   7.519   6.323   0.812  0.2782  0.7694 -0.1294
 1069SOL    HW1 5692   7.506   6.397   0.872  0.9631  0.6412  0.1812
 1069SOL    HW2 5693   7.605   6.339   0.773 -0.1977  0.9045 -1.1651
 1069SOL     MW 5694   7.528   6.335   0.815 -1.0703  0.0565 -0.2355
 1070SOL     OW 5695   5.021  10.782   3.969  0.0461  0.3272 -0.1558
 1070SOL    HW1 5696   4.957  10.846   4.000 -0.2924  0.4638 -1.1312
 1070SOL    HW2 5697   5.042  10.809   3.880  1.5073  0.3094  0.1590
 1070SOL     MW 5698   5.016  10.794   3.962  0.7403  0.0701 -1.2447
 1071SOL     OW 5699   9.837   5.437   2.213 -0.0363 -0.0347  0.1708
 1071SOL    HW1 5700   9.853   5.382   2.290  0.1915  1.8619  1.5444
 1071SOL    HW2 5701   9.898   5.510   2.223 -0.7614  0.7976 -1.2429
 1071SOL     MW 5702   9.847   5.439   2.224  0.3406  0.1486 -0.0382
 1072SOL     OW 5703   9.301  10.170   5.698  0.2712  0.1881 -0.3952
 1072SOL    HW1 5704   9.356  10.249   5.699  0.3579  0.1667 -1.6344
 1072SOL    HW2 5705   9.343  10.113   5.634  0.3863 -1.0163  0.7007
 1072SOL     MW 5706   9.314  10.173   5.690  0.1351 -0.1741  0.1041
 1073SOL     OW 5707   4.908   9.598   1.895 -0.0336 -0.1358  0.1451
 1073SOL    HW1 5708   4.914   9.519   1.949  0.8440 -1.0503 -1.2163
 1073SOL    HW2 5709   4.993   9.641   1.905  0.3525 -0.6060 -0.8715
 1073SOL     MW 5710   4.920   9.593   1.903  0.4128 -0.6638  0.3236
 1074SOL     OW 5711  11.136   6.799   5.676  0.0060  0.1217 -0.1057
 1074SOL    HW1 5712  11.085   6.845   5.744  0.9125 -2.7456  2.7790
 1074SOL    HW2 5713  11.070   6.751   5.625 -0.5319 -0.0155  0.6984
 1074SOL     MW 5714  11.121   6.799   5.678  0.0248 -0.5734  0.1844
 1075SOL     OW 5715   8.618   8.812   4.360  0.4319  0.4525  0.3921
 1075SOL    HW1 5716   8.563   8.890   4.368 -1.8258 -1.0191  0.1110
 1075SOL    HW2 5717   8.585   8.767   4.282  1.2985 -1.0696  0.8640
 1075SOL     MW 5718   8.607   8.817   4.351 -0.1136 -0.0847  0.3416
 1076SOL     OW 5719   8.120   4.215   2.224  0.4121  0.0660 -0.3557
 1076SOL    HW1 5720   8.130   4.131   2.179  0.2899  0.1384 -0.5230
 1076SOL    HW2 5721   8.025   4.224   2.235  0.4139  0.2582 -0.4892
 1076SOL     MW 5722   8.109   4.205   2.220  0.1424 -0.0715 -0.2829
 1077SOL     OW 5723   6.249   5.783   3.555  0.6449 -0.3841  0.1123
 1077SOL    HW1 5724   6.325   5.796   3.610  1.2447  0.8565 -0.9489
 1077SOL    HW2 5725   6.187   5.851   3.582 -1.0618 -2.6639  2.4361
 1077SOL     MW 5726   6.251   5.793   3.565 -0.1991 -0.5170 -0.1116
 1078SOL     OW 5727   3.998   7.721   1.952  0.0575  0.0022  0.3134
 1078SOL    HW1 5728   4.003   7.734   1.857 -1.3066 -0.6117  0.1171
 1078SOL    HW2 5729   4.083   7.685   1.976 -0.1920 -1.6122 -1.0125
 1078SOL     MW 5730   4.009   7.718   1.943  0.4343  0.0345 -0.0888
 1079SOL     OW 5731   5.449   5.693   0.581  0.2082  0.2961 -0.1141
 1079SOL    HW1 5732   5.364   5.661   0.550  0.4113 -1.3510  0.9357
 1079SOL    HW2 5733   5.471   5.764   0.520 -1.2203 -0.2287 -1.3078
 1079SOL     MW 5734   5.441   5.698   0.569 -0.4235 -0.2434 -0.3059
 1080SOL     OW 5735   3.675   2.921   1.747 -0.4078  0.1065 -0.3869
 1080SOL    HW1 5736   3.583   2.939   1.769 -0.3947  2.0389 -1.6129
 1080SOL    HW2 5737   3.699   2.993   1.688  1.9087 -0.3449 -0.0713
 1080SOL     MW 5738   3.666   2.933   1.742  0.3249  0.4429  0.2155
 1081SOL     OW 5739   8.442   8.321   0.290  0.3319 -0.3590  0.2717
 1081SOL    HW1 5740   8.407   8.405   0.321  1.7832 -0.1389  1.3835
 1081SOL    HW2 5741   8.435   8.327   0.194  0.7494  1.1970  0.3052
 1081SOL     MW 5742   8.437   8.332   0.282 -0.5038 -0.0083  0.6745
 1082SOL     OW 5743   5.664   8.486   0.985 -0.0583 -0.2070 -0.3819
 1082SOL    HW1 5744   5.707   8.416   1.034  1.0636 -0.1531 -1.2595
 1082SOL    HW2 5745   5.734   8.548   0.965 -1.0464  1.2538  0.4730
 1082SOL     MW 5746   5.678   8.485   0.989  0.9063 -0.2905 -0.0761
 1083SOL     OW 5747   7.461   4.354   2.310  0.0109  0.1256  0.7183
 1083SOL    HW1 5748   7.499   4.296   2.244 -1.2692  1.8275 -1.6951
 1083SOL    HW2 5749   7.533   4.413   2.333  0.5648 -0.6955  1.1438
 1083SOL     MW 5750   7.475   4.354   2.304  0.2533  0.0334  0.2642
 1084SOL     OW 5751   7.924   5.226   2.442 -0.4043  0.0855 -0.0905
 1084SOL    HW1 5752   7.998   5.218   2.503 -0.7981 -0.3645  0.3385
 1084SOL    HW2 5753   7.925   5.143   2.393  1.1464  1.2278 -2.1518
 1084SOL     MW 5754   7.934   5.214   2.443  0.3454  0.6934 -0.1618
 1085SOL     OW 5755  11.225   3.631   4.664  0.5114  0.0493  0.6835
 1085SOL    HW1 5756  11.148   3.675   4.699 -0.5995  1.4899 -3.0790
 1085SOL    HW2 5757  11.297   3.693   4.678 -0.3202  1.5453 -1.2211
 1085SOL     MW 5758  11.225   3.644   4.670  0.2055  0.0294 -0.2239
 1086SOL     OW 5759   6.236   4.515   0.936 -0.0621  0.7097  0.6565
 1086SOL    HW1 5760   6.200   4.463   0.864 -0.7656  0.8577  0.8982
 1086SOL    HW2 5761   6.326   4.535   0.908 -0.4562  1.1086 -0.3764
 1086SOL     MW 5762   6.243   4.511   0.923 -0.0687 -0.0640  0.2293
 1087SOL     OW 5763   6.527   8.273   0.571 -0.8646  0.3403 -0.3605
 1087SOL    HW1 5764   6.487   8.315   0.496 -1.9248  0.1110  0.0601
 1087SOL    HW2 5765   6.482   8.311   0.647  0.2912  0.6849  0.1783
 1087SOL     MW 5766   6.516   8.283   0.571  0.2186  0.5347  0.3698
 1088SOL     OW 5767   9.591   9.760   5.122  0.1291 -0.0240 -0.3070
 1088SOL    HW1 5768   9.515   9.703   5.113  0.6908 -0.5581 -1.8884
 1088SOL    HW2 5769   9.625   9.741   5.210  0.3172 -2.1760 -0.8052
 1088SOL     MW 5770   9.586   9.751   5.132 -0.0728  0.0075  0.1968
 1089SOL     OW 5771   1.100   2.342   1.307 -0.1334  0.0906 -0.0650
 1089SOL    HW1 5772   1.102   2.361   1.213 -0.4352 -0.0471 -0.0997
 1089SOL    HW2 5773   1.166   2.400   1.344 -1.0143  1.1936 -0.1688
 1089SOL     MW 5774   1.109   2.351   1.300  0.0663 -0.8391  0.8352
 1090SOL     OW 5775   4.033   9.382   2.520 -0.1182  0.6498 -0.0362
 1090SOL    HW1 5776   4.042   9.299   2.474  0.1819  1.9328 -2.4660
 1090SOL    HW2 5777   3.939   9.399   2.522 -0.0788  1.1935 -1.4577
 1090SOL     MW 5778   4.022   9.374   2.515 -0.3681 -0.0238  0.5428
 1091SOL     OW 5779   0.492   4.522   0.036 -0.1138  0.3520  0.5059
 1091SOL    HW1 5780   0.460   4.514   0.126 -1.5920 -0.5486 -0.0598
 1091SOL    HW2 5781   0.450   4.450  -0.011  1.5724  0.0795 -0.6591
 1091SOL     MW 5782   0.482   4.512   0.041  0.4276  0.5840  0.2492
 1092SOL     OW 5783   4.513   4.201   1.504  0.5953  0.2927 -0.2434
 1092SOL    HW1 5784   4.593   4.252   1.520  0.9931 -0.6575  1.0240
 1092SOL    HW2 5785   4.507   4.196   1.408  1.0598  1.8733 -0.3830
 1092SOL     MW 5786   4.523   4.207   1.493 -0.1756 -0.1917 -0.7598
 1093SOL     OW 5787   9.196   2.977   4.059  0.2863 -0.2342 -0.0875
 1093SOL    HW1 5788   9.265   2.993   4.123  0.8879 -1.3226 -0.4453
 1093SOL    HW2 5789   9.185   2.882   4.058  1.9075 -0.5181 -3.2429
 1093SOL     MW 5790   9.203   2.967   4.067  0.2644  0.1115 -0.0494
 1094SOL     OW 5791   7.106   4.809   0.564  0.0616  0.1236  0.1076
 1094SOL    HW1 5792   7.137   4.724   0.533 -0.0394 -0.0049  0.3597
 1094SOL    HW2 5793   7.078   4.793   0.654 -0.2672  0.3487  0.0480
 1094SOL     MW 5794   7.106   4.796   0.571 -0.6687  0.0969 -0.1865
 1095SOL     OW 5795   2.857   5.735   3.522 -0.4986  0.5338 -0.0215
 1095SOL    HW1 5796   2.926   5.697   3.468 -0.8569  1.3107 -1.0515
[truncated: 3,269,036 more chars]
