# Supplementary material for: Structural and mechanistic profiling of Nurr1 modulation by vidofludimus enables structure-guided ligand design
Source: Commun Chem. 2025 May 21;8:159. doi: 10.1038/s42004-025-01553-8 (PMC12095788; doi:10.1038/s42004-025-01553-8)
Supplement: Supplementary file 3 — Supplementary Data 1 [file 42004_2025_1553_MOESM3_ESM.zip › Supplementary Data 1/gro_files/vido-Nurr1_WT_md2_end_200.gro]

CRYSTAL STRUCTURE OF NURR1 LBD in water
53172
  363SER      N    1   6.599   6.400   2.723  0.0209  0.5141 -0.2168
  363SER     H1    2   6.562   6.329   2.785 -1.5819  1.0645 -0.4759
  363SER     H2    3   6.684   6.447   2.750  1.2718 -2.2314  0.9759
  363SER     H3    4   6.531   6.469   2.694 -0.3536 -0.5697 -2.0500
  363SER     CA    5   6.640   6.312   2.610 -0.0343  0.0515  0.0111
  363SER     HA    6   6.569   6.230   2.597 -0.3671  0.5138 -1.2221
  363SER     CB    7   6.629   6.386   2.478 -0.1492  0.0443 -0.0422
  363SER    HB1    8   6.523   6.400   2.454  0.1963  0.4188 -1.4478
  363SER    HB2    9   6.671   6.485   2.494  1.4812 -0.7916  1.0790
  363SER     OG   10   6.678   6.320   2.361  0.1102  0.5199 -0.6135
  363SER     HG   11   6.684   6.389   2.297  2.0436  0.1859 -0.8236
  363SER      C   12   6.783   6.259   2.640  0.4069  0.1704 -0.5056
  363SER      O   13   6.861   6.314   2.707  0.2130 -0.3137  0.3422
  364LEU      N   14   6.821   6.148   2.577 -0.1965  0.5880 -0.4824
  364LEU      H   15   6.757   6.101   2.516  1.3721  0.9316 -2.4972
  364LEU     CA   16   6.941   6.072   2.588 -0.4836 -0.4592 -0.5393
  364LEU     HA   17   6.996   6.096   2.679 -0.2532  0.9140 -1.0206
  364LEU     CB   18   6.913   5.926   2.583 -0.8514  0.6212  0.1136
  364LEU    HB1   19   6.876   5.900   2.484  1.4714 -1.8414 -0.2133
  364LEU    HB2   20   6.996   5.858   2.600 -2.1694 -0.9856  0.3304
  364LEU     CG   21   6.810   5.874   2.690 -0.8648 -0.0128  0.1499
  364LEU     HG   22   6.726   5.941   2.669 -0.3583  0.2515 -1.1222
  364LEU    CD1   23   6.782   5.725   2.657 -0.2649  0.2103  0.7338
  364LEU   HD11   24   6.862   5.662   2.695  1.1569  2.1772  1.1136
  364LEU   HD12   25   6.693   5.687   2.707 -1.2291 -0.6493 -1.5059
  364LEU   HD13   26   6.776   5.702   2.551 -3.9738 -0.9615  1.0550
  364LEU    CD2   27   6.851   5.903   2.834  0.5566 -0.1134  0.5071
  364LEU   HD21   28   6.926   5.833   2.872  0.9047  0.2041  0.4093
  364LEU   HD22   29   6.897   6.001   2.846  1.3654 -0.3112 -0.7518
  364LEU   HD23   30   6.758   5.891   2.890 -0.7883  0.0805 -1.5784
  364LEU      C   31   7.047   6.105   2.480  0.9957  0.5778  0.1093
  364LEU      O   32   7.161   6.055   2.473  0.1177  0.1098  0.5548
  365ILE      N   33   7.008   6.187   2.379 -0.3191  0.1125  0.1245
  365ILE      H   34   6.915   6.227   2.380 -0.0323  0.9224 -1.6105
  365ILE     CA   35   7.099   6.224   2.262  0.4654 -0.5175  0.1687
  365ILE     HA   36   7.131   6.131   2.215  1.3271 -0.5659  0.8243
  365ILE     CB   37   7.012   6.307   2.161  0.0908  0.0437 -0.1655
  365ILE     HB   38   6.966   6.394   2.208  0.5151  0.5142 -0.6160
  365ILE    CG1   39   6.893   6.227   2.100 -0.6755  0.4246  0.0101
  365ILE   HG11   40   6.821   6.212   2.180 -2.2364  1.4048 -1.1398
  365ILE   HG12   41   6.832   6.284   2.029 -0.8321  0.4433  0.1583
  365ILE    CG2   42   7.091   6.364   2.052  0.4992  0.0835  0.2031
  365ILE   HG21   43   7.144   6.282   2.004  0.8422  0.4155  0.0066
  365ILE   HG22   44   7.046   6.418   1.969  0.3332  0.4240  0.5093
  365ILE   HG23   45   7.175   6.424   2.087 -0.0191 -0.6633  2.9481
  365ILE     CD   46   6.930   6.097   2.023 -0.0129  0.6364  0.1330
  365ILE    HD1   47   7.017   6.102   1.957  1.2212  0.8142  1.7059
  365ILE    HD2   48   6.941   6.013   2.091 -0.9229  0.9047  0.6271
  365ILE    HD3   49   6.845   6.058   1.966  0.6985 -1.8580  0.6526
  365ILE      C   50   7.228   6.292   2.311 -0.3445  0.4378 -0.1431
  365ILE      O   51   7.333   6.250   2.266  0.2118  0.3499 -0.4953
  366SER      N   52   7.226   6.389   2.414 -0.6952  0.5864 -0.7110
  366SER      H   53   7.137   6.413   2.454 -0.3055 -0.8020  1.1441
  366SER     CA   54   7.342   6.462   2.464 -0.2194 -0.0375  0.6868
  366SER     HA   55   7.393   6.500   2.375 -1.1201  0.8037  0.5227
  366SER     CB   56   7.300   6.585   2.549  0.9831  0.5467 -0.3488
  366SER    HB1   57   7.382   6.637   2.599 -0.7135  2.4517  0.5909
  366SER    HB2   58   7.235   6.653   2.495  0.1913 -0.0215 -0.1307
  366SER     OG   59   7.214   6.534   2.653  0.4000  0.2412  0.1444
  366SER     HG   60   7.143   6.596   2.646  0.1695 -0.0647 -0.3008
  366SER      C   61   7.440   6.366   2.546 -0.3859  0.0154 -0.3846
  366SER      O   62   7.559   6.383   2.536  0.2830 -0.0355 -0.4396
  367ALA      N   63   7.390   6.256   2.608  0.1733  0.6127  0.1173
  367ALA      H   64   7.290   6.244   2.621  0.1061 -1.4859 -1.8504
  367ALA     CA   65   7.475   6.155   2.680 -0.0786 -0.2010  0.4415
  367ALA     HA   66   7.558   6.201   2.733 -0.7125  0.8456  0.5380
  367ALA     CB   67   7.387   6.067   2.763  0.3834 -0.5248 -0.2070
  367ALA    HB1   68   7.298   6.029   2.713 -0.7559  1.3304  0.3157
  367ALA    HB2   69   7.446   5.982   2.798  1.9151  0.8456  0.7145
  367ALA    HB3   70   7.351   6.112   2.856 -0.6297 -0.1757 -0.7503
  367ALA      C   71   7.536   6.057   2.581  0.3822 -0.1863  0.0808
  367ALA      O   72   7.645   5.997   2.607  0.0264 -0.1098  0.2438
  368LEU      N   73   7.466   6.028   2.465 -0.1406 -0.0834 -0.2810
  368LEU      H   74   7.369   6.053   2.450  0.0795 -0.1783 -2.1654
  368LEU     CA   75   7.508   5.934   2.365  0.6216  0.3954 -0.2012
  368LEU     HA   76   7.551   5.842   2.403  0.8640  0.5917  0.0029
  368LEU     CB   77   7.388   5.891   2.278 -0.9771 -0.3642  0.3751
  368LEU    HB1   78   7.334   5.979   2.244 -0.8653 -0.2614  0.4642
  368LEU    HB2   79   7.416   5.845   2.183 -0.9885  0.8142 -0.2217
  368LEU     CG   80   7.300   5.791   2.353  0.2843  0.4473  0.5017
  368LEU     HG   81   7.276   5.831   2.452 -0.6150  1.6941 -0.1902
  368LEU    CD1   82   7.168   5.786   2.269  0.1860  0.2160 -0.1038
  368LEU   HD11   83   7.123   5.885   2.270 -0.4866 -0.0794 -0.5581
  368LEU   HD12   84   7.179   5.760   2.164 -0.3011  0.6111 -0.2554
  368LEU   HD13   85   7.096   5.718   2.315  0.3167 -0.1523 -0.4414
  368LEU    CD2   86   7.362   5.645   2.355 -0.3084 -0.4512  0.0571
  368LEU   HD21   87   7.375   5.603   2.255 -1.5653  1.2408 -0.8749
  368LEU   HD22   88   7.462   5.644   2.397 -0.3661 -2.2060  0.2367
  368LEU   HD23   89   7.309   5.570   2.413  0.3359  0.1742  1.5119
  368LEU      C   90   7.611   5.998   2.268  0.0293  0.2100 -0.3594
  368LEU      O   91   7.710   5.940   2.222  0.2113  0.3703  0.1711
  369VAL      N   92   7.604   6.132   2.245  0.2152 -0.3118  0.1179
  369VAL      H   93   7.517   6.174   2.275 -0.6689 -1.7352 -0.4150
  369VAL     CA   94   7.702   6.220   2.190  0.6145  0.1173 -0.4088
  369VAL     HA   95   7.736   6.162   2.105  0.5808  1.1363 -1.1388
  369VAL     CB   96   7.648   6.365   2.152 -0.3668  0.1602  0.0108
  369VAL     HB   97   7.612   6.410   2.245  0.6535 -0.3205  0.6465
  369VAL    CG1   98   7.749   6.467   2.117 -0.2595  0.1353  0.3177
  369VAL   HG11   99   7.717   6.568   2.091 -1.8673 -0.8038 -1.7213
  369VAL   HG12  100   7.815   6.481   2.202  0.7619  0.7453 -0.5539
  369VAL   HG13  101   7.820   6.441   2.038  0.3186 -0.4329  1.0098
  369VAL    CG2  102   7.538   6.378   2.044  0.2041 -0.1242 -0.2430
  369VAL   HG21  103   7.505   6.477   2.012 -0.0046  0.0637  0.5274
  369VAL   HG22  104   7.576   6.326   1.956  3.0284 -0.8220  1.2530
  369VAL   HG23  105   7.458   6.313   2.079  1.2733 -0.4138  1.7738
  369VAL      C  106   7.835   6.211   2.272  0.4846 -0.3121  0.9477
  369VAL      O  107   7.936   6.170   2.219  0.0551 -0.1823 -0.2989
  370ARG      N  108   7.828   6.238   2.399  0.0812  0.8240  0.5051
  370ARG      H  109   7.742   6.278   2.435 -1.8086 -0.2661 -2.4752
  370ARG     CA  110   7.934   6.222   2.498  0.1201 -0.7031  0.1121
  370ARG     HA  111   8.016   6.292   2.479 -1.6243  1.4622  0.1870
  370ARG     CB  112   7.877   6.278   2.629 -0.8542 -0.1344  0.5819
  370ARG    HB1  113   7.785   6.228   2.661 -0.5444 -1.0422  0.1111
  370ARG    HB2  114   7.949   6.253   2.706 -0.6321  0.0899  0.4468
  370ARG     CG  115   7.856   6.431   2.640  0.1189  0.4507  0.7161
  370ARG    HG1  116   7.954   6.475   2.623  0.3808  0.2055  1.5489
  370ARG    HG2  117   7.785   6.475   2.570 -3.1919  3.0246  5.1541
  370ARG     CD  118   7.804   6.472   2.783 -0.4867 -0.4025  0.4920
  370ARG    HD1  119   7.723   6.544   2.768  0.1343 -0.1911 -2.4226
  370ARG    HD2  120   7.763   6.382   2.829  3.6641 -2.9092 -0.1949
  370ARG     NE  121   7.906   6.536   2.877  0.1306  0.1722  0.1095
  370ARG     HE  122   7.990   6.571   2.832 -0.5864  0.4621 -1.0652
  370ARG     CZ  123   7.882   6.561   3.002  1.0489 -0.9063 -0.4732
  370ARG    NH1  124   7.765   6.528   3.064 -0.0649 -0.3339  0.2946
  370ARG   HH11  125   7.679   6.493   3.023 -0.7861  1.6252  0.0078
  370ARG   HH12  126   7.752   6.555   3.160 -0.5201  0.3202  0.0629
  370ARG    NH2  127   7.975   6.630   3.073 -0.1687 -0.1867  0.5047
  370ARG   HH21  128   8.062   6.641   3.023 -1.3430  2.4919 -1.1212
  370ARG   HH22  129   7.968   6.667   3.167  1.7784 -1.9125  1.4307
  370ARG      C  130   8.005   6.089   2.505  0.5838 -0.0394 -0.6405
  370ARG      O  131   8.112   6.092   2.549 -0.2334  0.1276  0.3909
  371ALA      N  132   7.943   5.978   2.459 -0.1423 -0.4728  0.1734
  371ALA      H  133   7.848   5.999   2.433 -0.2444 -1.2958 -0.1483
  371ALA     CA  134   7.996   5.847   2.452 -0.7441 -0.0231  0.4064
  371ALA     HA  135   8.069   5.835   2.532  0.6446  0.1631 -0.7823
  371ALA     CB  136   7.885   5.751   2.483  0.2134 -0.4237  0.1211
  371ALA    HB1  137   7.832   5.783   2.572  2.2668 -0.2467  1.3563
  371ALA    HB2  138   7.814   5.758   2.401  1.1204 -1.3104 -0.7818
  371ALA    HB3  139   7.911   5.646   2.498  0.2821 -0.3925  0.2199
  371ALA      C  140   8.062   5.821   2.318  0.3721  0.8219  0.1066
  371ALA      O  141   8.157   5.748   2.321 -0.4386 -0.2354  0.5874
  372HIS      N  142   8.012   5.869   2.209  0.5140  0.3559  0.4419
  372HIS      H  143   7.932   5.931   2.215 -0.3482 -0.7361  0.4792
  372HIS     CA  144   8.072   5.847   2.082 -0.1681  0.1357  0.4708
  372HIS     HA  145   8.062   5.740   2.065  0.9570  0.2920 -1.4973
  372HIS     CB  146   7.991   5.913   1.965 -0.5232  0.1308 -0.2682
  372HIS    HB1  147   7.891   5.880   1.994  0.5139 -0.0978  3.4982
  372HIS    HB2  148   7.997   6.022   1.967  1.2629  0.0478  0.7900
  372HIS     CG  149   8.026   5.853   1.828  0.2649  0.6198 -0.4679
  372HIS    ND1  150   7.959   5.744   1.770 -0.5758  0.1258 -0.4720
  372HIS    CD2  151   8.110   5.907   1.735  0.2805 -0.1693 -0.2570
  372HIS    HD2  152   8.179   5.990   1.740  0.3330 -0.2015 -0.4266
  372HIS    CE1  153   8.020   5.726   1.655  0.9920  0.2294 -0.1305
  372HIS    HE1  154   7.988   5.652   1.583 -0.4794 -2.3456  2.9260
  372HIS    NE2  155   8.109   5.817   1.629 -0.6863  0.2991  0.0808
  372HIS    HE2  156   8.148   5.829   1.536  0.4071 -0.5024  0.4174
  372HIS      C  157   8.223   5.883   2.067  0.0102 -0.0785  0.2137
  372HIS      O  158   8.316   5.808   2.035  0.2162  0.0167 -0.1403
  373VAL      N  159   8.250   6.012   2.094  0.3208 -0.4862 -0.7385
  373VAL      H  160   8.177   6.075   2.122  1.8124  0.0171  2.4601
  373VAL     CA  161   8.376   6.080   2.104 -0.1408 -0.0224  0.2243
  373VAL     HA  162   8.406   6.072   1.999 -1.2762 -0.4880 -0.0903
  373VAL     CB  163   8.348   6.230   2.133 -0.1866  0.7371  0.8752
  373VAL     HB  164   8.442   6.274   2.099 -0.2356  0.9556  1.0203
  373VAL    CG1  165   8.236   6.278   2.033 -0.6127  0.1833  0.9889
  373VAL   HG11  166   8.141   6.233   2.061 -1.0934 -0.3205 -1.2431
  373VAL   HG12  167   8.223   6.386   2.038 -0.3219  0.3128 -0.5173
  373VAL   HG13  168   8.249   6.244   1.930 -0.3363  2.1419  0.3354
  373VAL    CG2  169   8.310   6.268   2.277 -0.5062 -0.1439  0.3974
  373VAL   HG21  170   8.395   6.231   2.335 -1.4515 -2.7273  0.2526
  373VAL   HG22  171   8.306   6.376   2.293 -0.5927 -0.1903  0.7068
  373VAL   HG23  172   8.220   6.220   2.315 -1.2814  1.3820  0.5838
  373VAL      C  173   8.478   6.011   2.202 -0.4554  0.1513  0.1904
  373VAL      O  174   8.598   6.011   2.177  0.6203  0.0330 -0.1145
  374ASP      N  175   8.428   5.957   2.314  0.1882 -0.4353 -0.4286
  374ASP      H  176   8.327   5.966   2.315  0.2530  0.3740  0.2814
  374ASP     CA  177   8.485   5.882   2.428 -0.8248 -0.2725 -0.5319
  374ASP     HA  178   8.566   5.941   2.470 -1.8122  1.1561 -0.5567
  374ASP     CB  179   8.379   5.868   2.543  0.1053 -0.0402  0.6088
  374ASP    HB1  180   8.346   5.968   2.574  0.4649  1.6948 -3.9107
  374ASP    HB2  181   8.294   5.818   2.498  0.0132 -1.1447  1.9440
  374ASP     CG  182   8.425   5.794   2.665 -0.4352  0.9191 -0.0641
  374ASP    OD1  183   8.371   5.679   2.686 -0.4800 -0.6979 -0.3904
  374ASP    OD2  184   8.497   5.847   2.753  0.8939  0.2246  0.1021
  374ASP      C  185   8.533   5.742   2.382  0.6805  0.9790 -0.1397
  374ASP      O  186   8.600   5.669   2.451 -0.2025 -0.5042 -0.1294
  375SER      N  187   8.498   5.703   2.258 -0.0468  0.2237 -0.1844
  375SER      H  188   8.446   5.767   2.199 -0.6635 -0.0224  0.0798
  375SER     CA  189   8.527   5.575   2.201  0.0177  0.2342  0.3461
  375SER     HA  190   8.614   5.527   2.247 -0.7891 -0.8461  0.7879
  375SER     CB  191   8.413   5.472   2.236 -0.8787 -0.0258 -0.3881
  375SER    HB1  192   8.422   5.378   2.181 -2.2061 -0.8452  0.7244
  375SER    HB2  193   8.417   5.456   2.343  0.8255  1.0917 -0.2487
  375SER     OG  194   8.284   5.520   2.209 -0.6235 -0.3401 -0.6850
  375SER     HG  195   8.267   5.597   2.261  0.9441 -1.8676  2.3420
  375SER      C  196   8.553   5.595   2.054  0.0837  0.2079  0.2358
  375SER      O  197   8.508   5.517   1.967 -0.1164 -0.3802 -0.1216
  376ASN      N  198   8.617   5.705   2.019  0.1330 -0.0241 -0.1058
  376ASN      H  199   8.660   5.760   2.092  1.5801 -1.2454  0.0196
  376ASN     CA  200   8.645   5.744   1.875 -0.5173  0.3220 -0.6354
  376ASN     HA  201   8.661   5.649   1.823  0.8500 -0.0253  0.3533
  376ASN     CB  202   8.528   5.817   1.811  0.5053  0.6402  0.1050
  376ASN    HB1  203   8.442   5.754   1.835  0.8405  0.9085  2.2072
  376ASN    HB2  204   8.511   5.912   1.863  1.9264  0.2763  1.2830
  376ASN     CG  205   8.532   5.824   1.658 -0.3656  0.2809 -0.2466
  376ASN    OD1  206   8.548   5.719   1.600  0.1531 -0.0200 -0.3580
  376ASN    ND2  207   8.519   5.940   1.586  0.1563  0.4075  0.2738
  376ASN   HD21  208   8.498   6.027   1.632  0.1619  0.9551 -0.7388
  376ASN   HD22  209   8.536   5.934   1.487  1.2314  1.8573  0.3499
  376ASN      C  210   8.768   5.831   1.879 -0.5567  0.0798 -0.1061
  376ASN      O  211   8.781   5.917   1.970  0.3037  0.0153 -0.5745
  377PRO      N  212   8.867   5.821   1.789  0.6063  0.3688 -0.1273
  377PRO     CA  213   8.993   5.903   1.790  0.1110  0.7000  0.6462
  377PRO     HA  214   9.024   5.927   1.892  0.6408  0.2062  0.6083
  377PRO     CB  215   9.098   5.822   1.706 -0.2261 -0.3523 -0.7457
  377PRO    HB1  216   9.173   5.886   1.659 -1.5550  1.6385 -0.2956
  377PRO    HB2  217   9.148   5.740   1.758 -1.4445 -1.7479 -1.6935
  377PRO     CG  218   9.010   5.762   1.600 -0.3154  0.1871  0.5517
  377PRO    HG1  219   8.992   5.824   1.512  1.3931 -1.4265 -1.0167
  377PRO    HG2  220   9.051   5.666   1.569  1.2193  1.0447 -0.1327
  377PRO     CD  221   8.872   5.734   1.670  0.0473 -0.5598  0.8073
  377PRO    HD1  222   8.793   5.761   1.600 -1.9958  0.6587  3.3862
  377PRO    HD2  223   8.851   5.630   1.692 -0.6805 -0.7598 -0.7242
  377PRO      C  224   8.957   6.039   1.720  0.6687 -0.3588  0.0307
  377PRO      O  225   8.839   6.074   1.703  0.2460  0.3993  0.8746
  378ALA      N  226   9.058   6.113   1.668 -0.0072 -0.1631  0.1603
  378ALA      H  227   9.152   6.078   1.665  0.2265  0.5156 -0.6003
  378ALA     CA  228   9.047   6.260   1.631 -0.0619  0.1023 -0.5647
  378ALA     HA  229   8.943   6.277   1.605  0.1344 -0.8437 -2.0771
  378ALA     CB  230   9.077   6.338   1.760 -0.2197  0.0834  0.2801
  378ALA    HB1  231   9.179   6.333   1.798 -0.3368  0.7289  0.6913
  378ALA    HB2  232   9.036   6.437   1.741 -1.5525 -1.0052 -3.3013
  378ALA    HB3  233   9.001   6.302   1.829 -2.7448 -2.2598 -3.3584
  378ALA      C  234   9.135   6.291   1.510 -0.0404 -0.5601  0.1031
  378ALA      O  235   9.231   6.223   1.483 -0.2504 -0.2308  0.2528
  379MET      N  236   9.097   6.398   1.440  0.1469  0.4139  0.0592
  379MET      H  237   9.017   6.449   1.476 -0.1170  0.6823 -0.8783
  379MET     CA  238   9.171   6.459   1.328  0.0536 -0.6615  0.5301
  379MET     HA  239   9.172   6.393   1.241  0.6475  1.2721 -1.0062
  379MET     CB  240   9.107   6.591   1.276  0.2673  0.1385  0.1705
  379MET    HB1  241   9.000   6.607   1.283  0.1572 -1.0726  1.8150
  379MET    HB2  242   9.137   6.668   1.347  2.6120 -0.3054 -0.2597
  379MET     CG  243   9.155   6.629   1.139  0.6651  0.4566 -0.0219
  379MET    HG1  244   9.257   6.603   1.113 -0.2933 -2.7558 -1.0282
  379MET    HG2  245   9.099   6.574   1.064  0.1502  0.5401  0.2954
  379MET     SD  246   9.130   6.808   1.107 -0.2709 -0.1486 -0.1827
  379MET     CE  247   9.074   6.812   0.929 -0.2337  0.2384  0.2021
  379MET    HE1  248   9.165   6.795   0.871 -0.5042  1.0115 -0.4657
  379MET    HE2  249   8.994   6.742   0.909  0.6621 -0.4324 -1.1703
  379MET    HE3  250   9.047   6.916   0.908  1.1832  0.4577 -0.7236
  379MET      C  251   9.320   6.476   1.356 -0.2602 -0.4373 -0.6823
  379MET      O  252   9.408   6.436   1.274  0.4960  0.1877 -0.9145
  380THR      N  253   9.359   6.514   1.475  0.0252 -0.1018  0.2880
  380THR      H  254   9.285   6.545   1.538 -0.7895  0.6289 -0.9796
  380THR     CA  255   9.493   6.542   1.523 -0.3212  0.5662  0.1143
  380THR     HA  256   9.558   6.573   1.442  0.2435 -1.8132 -0.4293
  380THR     CB  257   9.488   6.666   1.618 -0.3949 -0.1127 -0.5481
  380THR     HB  258   9.588   6.687   1.656 -0.1921 -0.2954 -0.9777
  380THR    OG1  259   9.404   6.628   1.731  0.0212 -0.1215  0.0721
  380THR    HG1  260   9.456   6.580   1.793  0.7399  0.4067 -0.1119
  380THR    CG2  261   9.431   6.796   1.561  0.1232  0.0298 -0.6519
  380THR   HG21  262   9.497   6.829   1.481  1.5793  1.1011  0.9114
  380THR   HG22  263   9.331   6.799   1.518 -0.1178 -1.0276 -0.1757
  380THR   HG23  264   9.442   6.868   1.642  0.3222  0.0120 -0.6616
  380THR      C  265   9.557   6.416   1.591 -0.3633 -0.3897  0.6448
  380THR      O  266   9.666   6.432   1.650 -0.9594  0.1450  0.2779
  381SER      N  267   9.496   6.299   1.572  0.1021 -0.3617 -0.5536
  381SER      H  268   9.423   6.285   1.503 -0.6159  0.8705 -0.0810
  381SER     CA  269   9.549   6.174   1.619 -0.3313 -0.9250 -0.5365
  381SER     HA  270   9.656   6.194   1.631 -0.0895  0.3398 -3.8207
  381SER     CB  271   9.483   6.136   1.754 -0.9753 -0.4455 -0.1607
  381SER    HB1  272   9.508   6.033   1.778 -0.1172  0.0479  1.1432
  381SER    HB2  273   9.520   6.196   1.836  1.1628 -2.9567  0.8525
  381SER     OG  274   9.340   6.135   1.745  0.1477 -0.0090 -0.0539
  381SER     HG  275   9.315   6.202   1.682  0.4286 -1.8949 -2.3124
  381SER      C  276   9.552   6.063   1.516  0.2249  0.5817 -0.1395
  381SER      O  277   9.578   5.948   1.551  0.0534  0.2961  0.6959
  382LEU      N  278   9.538   6.101   1.393 -0.0625  0.3770 -0.4890
  382LEU      H  279   9.559   6.198   1.378  1.8162  0.0981  0.1440
  382LEU     CA  280   9.549   6.013   1.281  0.3146 -0.1245  0.5757
  382LEU     HA  281   9.483   5.927   1.291  1.3981 -1.1129 -0.4466
  382LEU     CB  282   9.498   6.093   1.156  0.2432 -0.0106 -0.7019
  382LEU    HB1  283   9.558   6.180   1.130 -0.4968  0.3965 -1.0919
  382LEU    HB2  284   9.497   6.024   1.073 -1.1867  1.6270 -2.1288
  382LEU     CG  285   9.347   6.128   1.158  0.0030  0.0467 -0.2555
  382LEU     HG  286   9.328   6.185   1.249  0.8625 -1.2713  0.7817
  382LEU    CD1  287   9.305   6.212   1.033 -0.3964 -0.9606 -0.3046
  382LEU   HD11  288   9.365   6.302   1.022 -0.1981 -1.1365 -0.6554
  382LEU   HD12  289   9.327   6.156   0.942  1.0883 -2.5838  0.9688
  382LEU   HD13  290   9.201   6.244   1.029 -0.4161 -0.5194  2.1073
  382LEU    CD2  291   9.248   6.008   1.159 -0.3049 -0.2693 -0.0881
  382LEU   HD21  292   9.151   6.033   1.116 -0.3413  0.2606  0.2883
  382LEU   HD22  293   9.283   5.928   1.093  1.2242  1.6540 -1.7609
  382LEU   HD23  294   9.240   5.951   1.251  0.2889 -0.1263  0.0554
  382LEU      C  295   9.689   5.966   1.252  0.2570 -0.3175  0.4787
  382LEU      O  296   9.781   6.040   1.230  0.0010 -0.0411  0.3330
  383ASP      N  297   9.704   5.832   1.259  0.1505 -0.1022 -0.0157
  383ASP      H  298   9.625   5.771   1.275  0.6306 -0.0705  3.1034
  383ASP     CA  299   9.825   5.764   1.225  0.1246  0.2490 -0.0900
  383ASP     HA  300   9.907   5.832   1.249 -0.3142  0.1927  1.7827
  383ASP     CB  301   9.835   5.640   1.309 -0.1436  1.0090  0.2095
  383ASP    HB1  302   9.807   5.655   1.413 -0.0890  1.0500  0.2183
  383ASP    HB2  303   9.762   5.565   1.277 -0.2019  1.0751  0.1859
  383ASP     CG  304   9.976   5.580   1.320  1.5618  0.2995  0.2325
  383ASP    OD1  305   9.997   5.484   1.398 -0.1363  0.6786  0.2489
  383ASP    OD2  306  10.064   5.627   1.247  0.5296  0.0131  0.3788
  383ASP      C  307   9.826   5.720   1.075 -0.1358 -0.0444 -0.4590
  383ASP      O  308   9.738   5.650   1.032  0.4624  0.4487 -0.0580
  384TYR      N  309   9.934   5.756   1.006  0.2819 -0.5872  0.0107
  384TYR      H  310  10.002   5.819   1.047  3.1553 -2.1568 -1.9572
  384TYR     CA  311   9.969   5.730   0.868  0.1308  0.7862  0.0259
  384TYR     HA  312   9.878   5.687   0.827  0.6962  0.5009 -0.9841
  384TYR     CB  313   9.977   5.864   0.794 -0.9258 -0.0388  0.0612
  384TYR    HB1  314  10.013   5.936   0.867 -1.0127 -2.0783  2.2333
  384TYR    HB2  315  10.057   5.852   0.721 -0.2553 -0.1250  0.7971
  384TYR     CG  316   9.860   5.922   0.720  0.2041  0.7329 -0.1394
  384TYR    CD1  317   9.765   5.996   0.788  0.4610 -0.6968  0.1374
  384TYR    HD1  318   9.780   6.020   0.892 -0.1966 -2.3777  0.6482
  384TYR    CD2  319   9.836   5.887   0.591  0.1769 -0.5107  0.3842
  384TYR    HD2  320   9.903   5.818   0.542 -0.2630 -2.7751  2.7525
  384TYR    CE1  321   9.656   6.052   0.725 -0.3510 -0.4743 -0.2057
  384TYR    HE1  322   9.585   6.097   0.793  0.8939  0.3555  0.5988
  384TYR    CE2  323   9.727   5.940   0.520  0.0102  0.2826  0.0495
  384TYR    HE2  324   9.712   5.920   0.415 -2.3016 -0.5528  0.4783
  384TYR     CZ  325   9.641   6.030   0.588  0.2378 -0.6875  0.0225
  384TYR     OH  326   9.534   6.085   0.520  0.9717  0.2065 -0.0674
  384TYR     HH  327   9.520   6.175   0.545  3.7440  0.8357 -0.3657
  384TYR      C  328  10.080   5.633   0.840  0.2797  0.4928 -0.0073
  384TYR      O  329  10.108   5.608   0.719  0.3382  0.0430 -0.0584
  385SER      N  330  10.151   5.594   0.948  0.1645  0.2682 -0.2679
  385SER      H  331  10.118   5.641   1.031 -2.9730  0.0046 -1.2428
  385SER     CA  332  10.259   5.503   0.952 -0.4624  0.4652  0.6697
  385SER     HA  333  10.334   5.557   0.894 -0.9321  0.5816  0.1689
  385SER     CB  334  10.313   5.488   1.092 -0.2851 -0.1353 -0.7901
  385SER    HB1  335  10.395   5.416   1.093 -1.9571 -2.2716  2.2046
  385SER    HB2  336  10.357   5.582   1.123 -0.2601 -0.4187  0.0509
  385SER     OG  337  10.222   5.431   1.191 -0.1926 -0.6953 -0.5719
  385SER     HG  338  10.151   5.493   1.199 -0.8659 -1.6029  0.9698
  385SER      C  339  10.242   5.361   0.876  0.1254 -0.3735 -0.1943
  385SER      O  340  10.340   5.309   0.833 -0.0557  0.0349  0.2397
  386ARG      N  341  10.114   5.318   0.853 -0.3425 -0.1146 -0.6204
  386ARG      H  342  10.044   5.373   0.900  1.0463  1.1626  0.0430
  386ARG     CA  343  10.071   5.201   0.782 -0.4102  0.0557 -0.6977
  386ARG     HA  344  10.160   5.141   0.762 -0.0272  0.5256 -0.4261
  386ARG     CB  345   9.978   5.115   0.866 -0.0450 -0.1700 -0.3067
  386ARG    HB1  346   9.885   5.170   0.874 -1.4317 -2.4289  0.0012
  386ARG    HB2  347   9.962   5.017   0.822 -1.6797 -0.5655  1.0579
  386ARG     CG  348  10.014   5.100   1.012 -0.1281 -0.1423  0.2713
  386ARG    HG1  349  10.122   5.084   1.021  0.0168  0.4117 -0.4270
  386ARG    HG2  350  10.005   5.192   1.068 -1.4742 -0.8230  1.2144
  386ARG     CD  351   9.947   4.977   1.070 -0.0628  0.2635 -0.4753
  386ARG    HD1  352   9.846   4.972   1.027  0.3124  0.7345 -1.4501
  386ARG    HD2  353  10.004   4.891   1.035  0.0716  0.2573 -0.2389
  386ARG     NE  354   9.948   4.984   1.223 -1.1366  0.4547  0.3392
  386ARG     HE  355   9.980   5.071   1.263 -0.3970 -0.0748  0.9314
  386ARG     CZ  356   9.901   4.890   1.306  0.4135  0.2469 -0.4755
  386ARG    NH1  357   9.859   4.777   1.251  0.2854  0.6448 -0.0688
  386ARG   HH11  358   9.855   4.766   1.151  0.5101  0.9168 -0.1084
  386ARG   HH12  359   9.838   4.698   1.310 -0.6719  0.1090 -1.0883
  386ARG    NH2  360   9.903   4.905   1.442  0.2892  0.0287  0.4472
  386ARG   HH21  361   9.914   4.993   1.491 -2.2137  2.2125 -2.4904
  386ARG   HH22  362   9.866   4.830   1.499 -0.4431 -2.8067 -3.3965
  386ARG      C  363   9.995   5.233   0.654  0.1262 -0.8895  0.1430
  386ARG      O  364   9.955   5.133   0.592  0.6202 -0.5158 -0.1369
  387PHE      N  365   9.981   5.361   0.609  0.5118  0.0320 -0.4688
  387PHE      H  366  10.025   5.428   0.670  2.8260 -2.1087  0.4290
  387PHE     CA  367   9.891   5.396   0.499  0.4389  0.3340 -0.1819
  387PHE     HA  368   9.809   5.325   0.494  1.3442 -0.7047 -0.5241
  387PHE     CB  369   9.841   5.539   0.514 -0.4550  0.4881  0.1090
  387PHE    HB1  370   9.782   5.538   0.606 -1.4666 -0.7304 -0.5286
  387PHE    HB2  371   9.930   5.602   0.516 -1.0041  1.2734  0.8237
  387PHE     CG  372   9.757   5.590   0.406  0.8561  0.6542  0.5236
  387PHE    CD1  373   9.633   5.532   0.380  0.1037  0.2154 -0.4422
  387PHE    HD1  374   9.599   5.457   0.450 -2.1214  0.5081 -1.1097
  387PHE    CD2  375   9.804   5.687   0.317 -0.4819 -0.6056  0.3074
  387PHE    HD2  376   9.905   5.722   0.332 -1.2697  2.3084 -0.5613
  387PHE    CE1  377   9.548   5.587   0.289  0.0102 -0.6582 -0.7393
  387PHE    HE1  378   9.447   5.551   0.276 -0.5891  0.5763  0.3181
  387PHE    CE2  379   9.728   5.730   0.209 -0.1288  0.7769  0.1519
  387PHE    HE2  380   9.776   5.798   0.141  0.9241  0.2715  0.3634
  387PHE     CZ  381   9.589   5.692   0.202 -0.5833  0.2658  0.2865
  387PHE     HZ  382   9.529   5.723   0.118 -1.0451  1.5149  1.0520
  387PHE      C  383   9.966   5.389   0.373 -0.4193 -0.0469 -0.0805
  387PHE      O  384  10.075   5.447   0.367 -0.1016 -0.1518  0.4241
  388GLN      N  385   9.917   5.316   0.273 -0.2609 -0.7958  0.0068
  388GLN      H  386   9.833   5.261   0.283  0.3673 -1.7743  0.0932
  388GLN     CA  387   9.969   5.309   0.139  0.2610  0.2616 -1.1931
  388GLN     HA  388  10.010   5.407   0.116 -1.4348  1.3984  0.3879
  388GLN     CB  389  10.076   5.196   0.137 -1.3332 -0.3386 -0.8330
  388GLN    HB1  390  10.113   5.190   0.034  2.8204 -1.2325  0.5258
  388GLN    HB2  391  10.165   5.223   0.193 -1.4534 -1.4989 -0.0337
  388GLN     CG  392  10.040   5.061   0.191  0.6245  0.2285 -0.0983
  388GLN    HG1  393  10.018   5.075   0.297 -2.5983  1.1033 -0.7689
  388GLN    HG2  394   9.951   5.019   0.144  0.8369  0.3293 -0.5901
  388GLN     CD  395  10.144   4.956   0.182 -0.1305 -0.1126  0.0280
  388GLN    OE1  396  10.121   4.836   0.211 -0.3092 -0.2579 -0.3448
  388GLN    NE2  397  10.265   4.996   0.147 -0.1738 -0.1370 -0.4078
  388GLN   HE21  398  10.267   5.097   0.139 -0.3259 -0.0254  0.7559
  388GLN   HE22  399  10.346   4.941   0.121 -0.2692 -0.6405  0.3260
  388GLN      C  400   9.856   5.286   0.039  0.2216 -0.1351 -0.2147
  388GLN      O  401   9.757   5.218   0.072  0.0335 -0.2161 -0.2861
  389ALA      N  402   9.876   5.319  -0.085  0.2716 -0.5276  0.4953
  389ALA      H  403   9.960   5.369  -0.108 -0.6585  0.4313 -1.0509
  389ALA     CA  404   9.783   5.303  -0.195  0.2590 -0.3754  0.3493
  389ALA     HA  405   9.681   5.313  -0.158 -0.6564 -0.4936 -1.9381
  389ALA     CB  406   9.807   5.420  -0.296 -0.3724 -0.3078  0.5958
  389ALA    HB1  407   9.818   5.522  -0.260  1.1430  0.4135 -1.6915
  389ALA    HB2  408   9.896   5.412  -0.360 -0.5957 -2.8848  0.4870
  389ALA    HB3  409   9.719   5.439  -0.357 -0.6246 -0.7717  0.8137
  389ALA      C  410   9.784   5.171  -0.273 -0.9364 -0.1251 -0.0488
  389ALA      O  411   9.709   5.162  -0.368  0.2870 -0.0343 -0.0978
  390ASN      N  412   9.874   5.077  -0.236 -0.0835 -1.1342 -0.1464
  390ASN      H  413   9.910   5.101  -0.145 -0.7940 -0.2825 -0.0802
  390ASN     CA  414   9.888   4.945  -0.291  0.3364  0.6165 -0.4281
  390ASN     HA  415   9.790   4.902  -0.312 -0.8259  3.1258 -0.5261
  390ASN     CB  416   9.973   4.947  -0.417  0.2072  0.1619 -0.0909
  390ASN    HB1  417   9.984   4.848  -0.462 -0.8899  0.7871 -1.8598
  390ASN    HB2  418   9.919   5.006  -0.491 -0.4553 -0.1708  0.1191
  390ASN     CG  419  10.121   5.004  -0.411 -0.2245  0.9991  0.4656
  390ASN    OD1  420  10.140   5.121  -0.374  0.2849  0.4628  0.0421
  390ASN    ND2  421  10.220   4.924  -0.446 -0.4380  0.6822 -0.6031
  390ASN   HD21  422  10.208   4.825  -0.462 -1.4196  0.6187  0.3789
  390ASN   HD22  423  10.311   4.968  -0.445 -0.5517  0.9172 -0.6439
  390ASN      C  424   9.938   4.858  -0.172 -0.2679  0.4056 -0.1902
  390ASN      O  425  10.024   4.908  -0.100  0.0025  0.9319  0.0599
  391PRO      N  426   9.906   4.725  -0.162 -0.3626 -0.3744  0.0692
  391PRO     CA  427   9.966   4.651  -0.058 -1.0987  0.2195  0.3940
  391PRO     HA  428   9.940   4.699   0.036  1.3117 -0.2258  1.3591
  391PRO     CB  429   9.889   4.512  -0.069 -0.4309 -0.5164  0.0487
  391PRO    HB1  430   9.950   4.421  -0.064  1.1526  0.5669  1.6512
  391PRO    HB2  431   9.823   4.506   0.018 -0.4569  1.8933  0.2494
  391PRO     CG  432   9.821   4.509  -0.208  0.5129 -0.6621 -0.3610
  391PRO    HG1  433   9.876   4.439  -0.271 -0.3342 -0.9140 -0.8394
  391PRO    HG2  434   9.719   4.469  -0.203 -0.3196  1.3133 -0.7720
  391PRO     CD  435   9.818   4.653  -0.251  0.1612  0.1063  0.4705
  391PRO    HD1  436   9.849   4.655  -0.355  2.7051 -0.3324  1.1290
  391PRO    HD2  437   9.713   4.679  -0.239  0.3680  1.2566 -0.1266
  391PRO      C  438  10.111   4.624  -0.083 -0.2956 -0.0432  0.1916
  391PRO      O  439  10.139   4.565  -0.188  0.3125 -0.0569  0.0950
  392ASP      N  440  10.198   4.655   0.011  0.0883 -0.0486 -0.2372
  392ASP      H  441  10.169   4.708   0.092  2.8631  2.2883 -0.6056
  392ASP     CA  442  10.342   4.643  -0.010  0.1293  0.0359  0.1292
  392ASP     HA  443  10.359   4.552  -0.067 -0.1601 -0.3991  0.7244
  392ASP     CB  444  10.384   4.767  -0.102  0.5494 -0.0758  0.1297
  392ASP    HB1  445  10.398   4.734  -0.204  0.3255  1.5839 -0.4769
  392ASP    HB2  446  10.313   4.850  -0.106  2.5041  1.7127  0.2423
  392ASP     CG  447  10.513   4.835  -0.055 -0.2914  0.9827  0.2804
  392ASP    OD1  448  10.618   4.770  -0.074  0.1818 -0.1787 -0.3146
  392ASP    OD2  449  10.505   4.941   0.014  0.0921 -0.0038 -0.1820
  392ASP      C  450  10.419   4.612   0.121 -0.1399  0.1759 -0.4304
  392ASP      O  451  10.513   4.533   0.118  0.3282  0.3081  0.5026
  393TYR      N  452  10.365   4.665   0.232 -0.2043 -0.0533 -0.1086
  393TYR      H  453  10.300   4.740   0.214  0.6589  0.9554  0.8222
  393TYR     CA  454  10.413   4.650   0.366 -0.3327  0.6549  1.5881
  393TYR     HA  455  10.521   4.664   0.367 -0.1532  0.1456  5.3758
  393TYR     CB  456  10.328   4.748   0.456 -0.9187  0.4472  0.2624
  393TYR    HB1  457  10.221   4.734   0.441 -0.9703 -0.9194  1.7022
  393TYR    HB2  458  10.341   4.716   0.559  0.2368 -2.5806 -0.6937
  393TYR     CG  459  10.367   4.896   0.447 -0.0343 -0.0893 -0.4284
  393TYR    CD1  460  10.500   4.948   0.427  0.2052  0.8143 -0.0123
  393TYR    HD1  461  10.582   4.879   0.417 -0.7146 -0.2515 -0.5317
  393TYR    CD2  462  10.260   4.987   0.470 -0.5125  0.6771  0.3374
  393TYR    HD2  463  10.161   4.951   0.491 -2.8673  3.6928 -4.1036
  393TYR    CE1  464  10.520   5.087   0.407  0.5559  0.3403  0.1305
  393TYR    HE1  465  10.620   5.120   0.384  0.9285 -1.1447 -0.4636
  393TYR    CE2  466  10.285   5.125   0.455 -0.0401 -0.0356 -0.6389
  393TYR    HE2  467  10.201   5.191   0.476  0.0229 -0.4214  0.9512
  393TYR     CZ  468  10.411   5.175   0.419  0.0408 -0.2485 -0.0283
  393TYR     OH  469  10.433   5.309   0.412  0.0165  0.2697 -0.3010
  393TYR     HH  470  10.369   5.354   0.465  0.8651 -0.6195  1.5657
  393TYR      C  471  10.381   4.507   0.412  0.2511  0.0470  0.7877
  393TYR      O  472  10.462   4.446   0.480  0.0753 -0.6122  0.0691
  394GLN      N  473  10.260   4.457   0.380 -0.4253 -0.2416 -0.1406
  394GLN      H  474  10.199   4.513   0.322 -1.3500 -1.8353 -0.8083
  394GLN     CA  475  10.213   4.325   0.417 -0.1564  0.0367 -0.1928
  394GLN     HA  476  10.277   4.263   0.480 -1.3524  1.3219  2.4871
  394GLN     CB  477  10.067   4.339   0.478 -0.3236  0.1286 -0.0573
  394GLN    HB1  478  10.008   4.382   0.397 -1.2282  1.0115  1.0376
  394GLN    HB2  479  10.039   4.238   0.509  1.2327 -0.3365 -0.1119
  394GLN     CG  480  10.057   4.435   0.592  0.1334 -0.5677 -0.9641
  394GLN    HG1  481  10.062   4.539   0.561  1.1939 -0.6719 -1.1926
  394GLN    HG2  482   9.955   4.424   0.628 -0.0195  0.1704 -1.1760
  394GLN     CD  483  10.143   4.401   0.713  0.4138  0.3409  0.1993
  394GLN    OE1  484  10.174   4.283   0.741 -0.2268  0.0679 -0.3301
  394GLN    NE2  485  10.184   4.505   0.784  0.4266 -0.5327  0.1763
  394GLN   HE21  486  10.173   4.602   0.759  1.0914 -0.8999 -1.7695
  394GLN   HE22  487  10.236   4.495   0.870  3.3769  2.2957 -1.0832
  394GLN      C  488  10.203   4.239   0.286 -0.3200 -0.3588 -1.3489
  394GLN      O  489  10.106   4.171   0.260 -0.0972 -0.1928 -0.1267
  395MET      N  490  10.300   4.253   0.189  0.0507 -0.7213  0.4632
  395MET      H  491  10.376   4.312   0.218  2.7997 -3.2017 -1.1353
  395MET     CA  492  10.320   4.175   0.070  0.0171  0.5495 -0.1587
  395MET     HA  493  10.268   4.082   0.096 -0.0693  1.0475  1.6032
  395MET     CB  494  10.236   4.230  -0.041 -0.6949 -0.1343 -0.4736
  395MET    HB1  495  10.146   4.263   0.011  0.9761  0.0952  2.4404
  395MET    HB2  496  10.294   4.312  -0.083 -1.1120  0.0148 -0.7684
  395MET     CG  497  10.193   4.129  -0.148  0.1134  0.2070  0.5803
  395MET    HG1  498  10.279   4.084  -0.197 -0.8865  1.1414 -2.2337
  395MET    HG2  499  10.134   4.044  -0.114  0.6213 -1.0325 -1.4811
  395MET     SD  500  10.103   4.210  -0.282  0.1542 -0.1073  0.6043
  395MET     CE  501  10.077   4.056  -0.372  0.5210  0.1640 -0.1806
  395MET    HE1  502  10.120   4.063  -0.472  1.9656 -0.8082  0.3304
  395MET    HE2  503  10.107   3.962  -0.325 -0.5295 -0.1266 -0.0720
  395MET    HE3  504   9.969   4.051  -0.378  0.5452  0.4817 -1.0629
  395MET      C  505  10.464   4.146   0.044  0.2484 -0.2066 -0.4509
  395MET      O  506  10.528   4.166  -0.061  0.2557  0.2167  0.3184
  396SER      N  507  10.536   4.107   0.150  0.4364 -0.3456  0.0973
  396SER      H  508  10.496   4.076   0.237 -0.1116  0.7317  0.2478
  396SER     CA  509  10.685   4.112   0.157 -0.1393 -0.1419  0.4491
  396SER     HA  510  10.740   4.080   0.068  1.1110 -0.5169  1.3253
  396SER     CB  511  10.730   4.267   0.169 -0.7081 -0.0765 -0.1407
  396SER    HB1  512  10.837   4.281   0.185 -0.8695  1.2187 -0.1202
  396SER    HB2  513  10.693   4.334   0.091 -0.2513  2.2516  1.5306
  396SER     OG  514  10.666   4.322   0.282  0.3429 -0.1505 -0.4165
  396SER     HG  515  10.695   4.272   0.357 -1.1198  0.2178  0.4413
  396SER      C  516  10.728   4.034   0.278  0.0596  0.2809  0.4008
  396SER      O  517  10.710   4.081   0.392 -0.1107  0.6991  0.0120
  397GLY      N  518  10.781   3.914   0.248 -0.9279  0.9701 -0.3257
  397GLY      H  519  10.781   3.885   0.151 -0.8723 -0.3693  0.0538
  397GLY     CA  520  10.856   3.834   0.338  0.4873 -0.0109 -0.1656
  397GLY    HA1  521  10.943   3.805   0.280  2.0840  1.6644  1.2610
  397GLY    HA2  522  10.896   3.892   0.421  2.7830  0.1794 -1.3227
  397GLY      C  523  10.792   3.705   0.390  0.4849  0.3389 -0.3960
  397GLY      O  524  10.865   3.612   0.408 -0.0655  0.6067  0.6140
  398ASP      N  525  10.659   3.709   0.407 -1.4519 -0.1850 -0.3117
  398ASP      H  526  10.611   3.791   0.372  0.5408  1.5747  0.8559
  398ASP     CA  527  10.579   3.600   0.472 -0.8102 -0.4247  0.5829
  398ASP     HA  528  10.613   3.498   0.452 -0.4686  0.1917 -2.5030
  398ASP     CB  529  10.562   3.623   0.617  0.5040  0.5773  0.0538
  398ASP    HB1  530  10.661   3.622   0.661  0.1676 -0.7944  0.8545
  398ASP    HB2  531  10.527   3.725   0.631 -0.2599  0.8095 -2.8880
  398ASP     CG  532  10.474   3.521   0.688 -0.0847 -0.1961  0.6194
  398ASP    OD1  533  10.360   3.553   0.730 -0.0132  0.1646  0.1285
  398ASP    OD2  534  10.516   3.406   0.702 -0.3938  0.4596  0.0577
  398ASP      C  535  10.438   3.585   0.401 -0.1704  0.1325 -0.0548
  398ASP      O  536  10.395   3.683   0.346 -0.2940  0.4235  0.5659
  399ASP      N  537  10.366   3.468   0.409 -0.3301  0.2640  0.6045
  399ASP      H  538  10.402   3.394   0.467  0.2495  0.4218  0.4536
  399ASP     CA  539  10.244   3.428   0.338  0.8438  0.1704 -0.4033
  399ASP     HA  540  10.221   3.499   0.260 -1.2011 -0.0078 -0.0258
  399ASP     CB  541  10.254   3.292   0.263  0.6825 -0.5505  0.1375
  399ASP    HB1  542  10.179   3.293   0.184 -0.5134  0.3182  1.2399
  399ASP    HB2  543  10.343   3.289   0.200  0.5231  0.0013 -0.1222
  399ASP     CG  544  10.234   3.166   0.354  0.5123 -0.2796 -0.3510
  399ASP    OD1  545  10.146   3.087   0.321 -0.0179  0.1667 -0.0227
  399ASP    OD2  546  10.311   3.151   0.451  0.4292 -0.0879  0.0972
  399ASP      C  547  10.122   3.434   0.424 -0.0716  0.0188 -0.6201
  399ASP      O  548  10.007   3.407   0.383 -0.1016  0.5097 -0.6699
  400THR      N  549  10.132   3.475   0.553  0.1651 -0.2347  0.4047
  400THR      H  550  10.224   3.489   0.593 -0.0590 -0.4877  1.0224
  400THR     CA  551  10.024   3.493   0.646  0.2312  0.1435  0.1221
  400THR     HA  552   9.933   3.498   0.586  0.2056  1.7421  0.2546
  400THR     CB  553   9.999   3.368   0.734  0.6616  0.2226  0.3948
  400THR     HB  554   9.906   3.377   0.789  1.2693 -0.7905  1.6103
  400THR    OG1  555  10.118   3.359   0.817  0.2158  0.8516 -0.4540
  400THR    HG1  556  10.191   3.344   0.759 -0.2097 -0.3730 -0.7121
  400THR    CG2  557   9.986   3.234   0.649  0.0402 -0.0844 -0.9693
  400THR   HG21  558   9.973   3.148   0.715 -1.9474 -0.9469 -2.3724
  400THR   HG22  559   9.891   3.251   0.598 -1.2240  1.7562  1.7492
  400THR   HG23  560  10.058   3.204   0.573  0.7437 -0.3084 -0.2282
  400THR      C  561  10.025   3.632   0.714  0.1569  0.4137 -0.1467
  400THR      O  562   9.921   3.663   0.778  1.1574  0.4902 -0.1041
  401GLN      N  563  10.127   3.710   0.699 -0.1856  0.4998  0.1376
  401GLN      H  564  10.213   3.664   0.674  0.5419  2.4685 -1.2267
  401GLN     CA  565  10.143   3.842   0.746 -0.6078  0.2202 -0.4270
  401GLN     HA  566  10.152   3.818   0.852  0.1254 -0.0023 -0.5342
  401GLN     CB  567  10.273   3.903   0.688  0.0182  0.8456  0.1427
  401GLN    HB1  568  10.302   3.996   0.737  0.4266  0.5270  0.5107
  401GLN    HB2  569  10.353   3.836   0.717  0.7363  1.0877 -1.2031
  401GLN     CG  570  10.265   3.929   0.543  0.5693  0.1154 -0.0730
  401GLN    HG1  571  10.231   3.848   0.479 -0.9784  0.3826  0.3888
  401GLN    HG2  572  10.191   4.008   0.531  1.2501  0.5699 -1.6362
  401GLN     CD  573  10.391   3.983   0.481 -0.6764 -0.2530  0.1409
  401GLN    OE1  574  10.387   4.011   0.361 -0.4741 -0.4420  0.3464
  401GLN    NE2  575  10.490   4.017   0.554 -0.3619 -0.4234  0.1192
  401GLN   HE21  576  10.495   4.023   0.655  3.8640 -0.6045  0.1111
  401GLN   HE22  577  10.573   4.062   0.516 -1.0592  0.4540 -0.3998
  401GLN      C  578  10.021   3.932   0.742  0.0856  0.7310 -0.4228
  401GLN      O  579   9.998   4.007   0.835  0.1961  0.1247  0.2182
  402HIS      N  580   9.952   3.940   0.626  1.3813  0.1268 -0.4223
  402HIS      H  581   9.967   3.879   0.547 -0.5807  0.2947 -0.9787
  402HIS     CA  582   9.833   4.024   0.613 -0.3502  0.2551 -0.0658
  402HIS     HA  583   9.867   4.124   0.639  2.2436 -0.7689  0.8058
  402HIS     CB  584   9.782   4.029   0.474 -0.3677 -0.3334 -0.2001
  402HIS    HB1  585   9.698   4.096   0.458  0.0970  0.6225  1.2180
  402HIS    HB2  586   9.849   4.090   0.413 -2.3741  0.3296 -1.8650
  402HIS     CG  587   9.757   3.898   0.405 -0.4914  0.4486  0.1682
  402HIS    ND1  588   9.845   3.793   0.409 -0.2182  0.3478 -0.4741
  402HIS    CD2  589   9.648   3.866   0.327 -0.1099  0.5239  0.3266
  402HIS    HD2  590   9.557   3.915   0.296 -0.6098 -0.8169 -0.4014
  402HIS    CE1  591   9.786   3.696   0.344  0.3458  0.2892  0.2183
  402HIS    HE1  592   9.837   3.605   0.319 -0.1264 -0.6493  2.4527
  402HIS    NE2  593   9.670   3.736   0.290  0.5772  0.4461 -0.3091
  402HIS    HE2  594   9.612   3.681   0.228  0.5864 -1.8491  1.5772
  402HIS      C  595   9.719   3.978   0.708  0.4017 -0.8137  0.1993
  402HIS      O  596   9.634   4.054   0.750 -0.4361  0.2408  0.7012
  403ILE      N  597   9.706   3.849   0.736 -0.5007 -0.0430  0.0950
  403ILE      H  598   9.774   3.789   0.692  0.0611  0.1125  0.7332
  403ILE     CA  599   9.611   3.794   0.828 -0.2397 -0.1824 -0.6071
  403ILE     HA  600   9.512   3.839   0.817 -0.2120  0.0637  0.0478
  403ILE     CB  601   9.599   3.646   0.797 -0.2811  0.7230 -0.2626
  403ILE     HB  602   9.692   3.591   0.813 -0.8492 -1.1172 -2.6314
  403ILE    CG1  603   9.580   3.613   0.643 -0.4037 -0.8164 -0.1172
  403ILE   HG11  604   9.481   3.648   0.614  0.7090  0.3909 -2.6972
  403ILE   HG12  605   9.654   3.672   0.588  0.7464 -1.7050  0.4256
  403ILE    CG2  606   9.487   3.585   0.886 -0.0320 -0.5520  0.1507
  403ILE   HG21  607   9.490   3.623   0.988  0.3071 -0.2615  0.0381
  403ILE   HG22  608   9.388   3.611   0.850  0.2635 -0.3716 -0.5546
  403ILE   HG23  609   9.509   3.478   0.892  1.0077 -0.2728  2.9857
  403ILE     CD  610   9.597   3.462   0.609  0.1643 -0.7526 -0.0271
  403ILE    HD1  611   9.694   3.440   0.656  0.9250  2.3380  0.0388
  403ILE    HD2  612   9.519   3.414   0.667 -0.1165  2.1693  2.2474
  403ILE    HD3  613   9.592   3.426   0.507  0.3962  0.0448 -0.3279
  403ILE      C  614   9.661   3.826   0.973  0.2768 -0.1075  1.0867
  403ILE      O  615   9.571   3.844   1.055 -0.3802  0.6164 -0.3460
  404GLN      N  616   9.791   3.845   0.997  0.1092 -0.3494 -0.1608
  404GLN      H  617   9.846   3.861   0.914  0.1713 -1.4402 -0.3486
  404GLN     CA  618   9.841   3.891   1.124 -0.4875  0.6961 -0.5707
  404GLN     HA  619   9.797   3.833   1.205  2.1921 -1.1532 -0.3153
  404GLN     CB  620   9.985   3.850   1.141  0.5996 -0.3773 -0.0792
  404GLN    HB1  621  10.055   3.898   1.072 -0.5318 -0.5761 -1.4045
  404GLN    HB2  622  10.010   3.880   1.243  0.3207  0.5586 -0.2788
  404GLN     CG  623  10.010   3.695   1.132 -0.4568 -0.1886  0.2331
  404GLN    HG1  624   9.967   3.655   1.040 -2.9433  1.9000  0.3597
  404GLN    HG2  625  10.116   3.679   1.110 -1.2214 -3.6378 -1.5476
  404GLN     CD  626   9.967   3.617   1.255 -0.7213 -0.3464 -0.0931
  404GLN    OE1  627   9.903   3.666   1.352  0.0006  0.3350  0.1944
  404GLN    NE2  628   9.991   3.489   1.261  0.2877  0.1359 -0.0220
  404GLN   HE21  629  10.040   3.451   1.181 -0.9805  0.8265 -1.1679
  404GLN   HE22  630   9.969   3.432   1.341  0.0705  0.4976  0.1813
  404GLN      C  631   9.819   4.038   1.158  1.3231 -0.0475  0.9256
  404GLN      O  632   9.788   4.079   1.268  0.1074  0.5529 -0.0063
  405GLN      N  633   9.809   4.123   1.050  0.6842 -0.0245 -0.1659
  405GLN      H  634   9.839   4.073   0.967  0.4497 -1.5922  0.6468
  405GLN     CA  635   9.772   4.263   1.047  0.9849 -0.2460 -0.4577
  405GLN     HA  636   9.814   4.318   1.131 -1.4266  1.6047 -0.3524
  405GLN     CB  637   9.827   4.334   0.925 -0.5454 -0.5181  1.0924
  405GLN    HB1  638   9.933   4.318   0.908 -1.1112 -3.2535 -0.5634
  405GLN    HB2  639   9.787   4.292   0.833 -1.1537  1.7784  0.2461
  405GLN     CG  640   9.789   4.487   0.912 -0.0537 -0.0191  0.5331
  405GLN    HG1  641   9.799   4.515   0.806 -1.9571 -1.8453 -0.1840
  405GLN    HG2  642   9.682   4.497   0.928  0.1400  1.3151  1.1455
  405GLN     CD  643   9.870   4.583   0.994 -0.2363  0.2949  0.7164
  405GLN    OE1  644   9.847   4.701   0.988  0.2176 -0.4290 -0.3677
  405GLN    NE2  645   9.969   4.540   1.075  0.0388 -0.0380  1.0018
  405GLN   HE21  646   9.993   4.443   1.088  0.8791  0.0257  0.0255
  405GLN   HE22  647  10.035   4.605   1.117  0.6491 -1.2903  2.0408
  405GLN      C  648   9.622   4.285   1.082 -0.3883 -0.3174 -0.1502
  405GLN      O  649   9.587   4.380   1.157 -0.1473  0.7593 -0.5109
  406PHE      N  650   9.540   4.207   1.018 -0.0189  0.4430  0.2073
  406PHE      H  651   9.578   4.139   0.953 -0.6677 -0.3575  0.6527
  406PHE     CA  652   9.392   4.186   1.043 -0.1433 -0.0907  0.5915
  406PHE     HA  653   9.346   4.282   1.018 -0.2986  0.4010  2.5982
  406PHE     CB  654   9.332   4.080   0.943  0.6723 -0.6010 -0.2247
  406PHE    HB1  655   9.323   4.124   0.843 -2.6350 -1.1354 -0.2711
  406PHE    HB2  656   9.396   3.992   0.929  0.7438 -0.4889 -0.6140
  406PHE     CG  657   9.189   4.030   0.980 -0.6333  0.4776  0.1010
  406PHE    CD1  658   9.169   3.891   0.983  0.5439 -0.0562 -0.8010
  406PHE    HD1  659   9.251   3.825   0.958  1.6663  0.9190  0.2109
  406PHE    CD2  660   9.088   4.119   1.015 -0.9020  0.1281 -1.0280
  406PHE    HD2  661   9.104   4.224   1.038 -0.9096 -0.6014  3.0302
  406PHE    CE1  662   9.038   3.840   1.012 -0.2868 -0.4024  0.7732
  406PHE    HE1  663   9.018   3.734   1.009 -0.8249 -0.2938 -0.0562
  406PHE    CE2  664   8.961   4.070   1.037  0.1246 -0.6615  0.0506
  406PHE    HE2  665   8.877   4.132   1.062 -0.3943 -1.6701  0.9052
  406PHE     CZ  666   8.929   3.931   1.030 -0.3948 -0.0680 -0.6857
  406PHE     HZ  667   8.827   3.897   1.039 -0.6411  1.0581  1.3646
  406PHE      C  668   9.377   4.150   1.188  0.1697 -0.2558 -0.2109
  406PHE      O  669   9.316   4.227   1.265 -1.1764  0.0654  0.0505
  407TYR      N  670   9.432   4.036   1.233 -0.1631  0.1182 -0.0751
  407TYR      H  671   9.477   3.972   1.169  1.0089  1.5361 -0.7206
  407TYR     CA  672   9.417   3.993   1.373  0.4771  0.4549  0.0825
  407TYR     HA  673   9.314   3.984   1.409  1.1622 -1.3789  1.7423
  407TYR     CB  674   9.496   3.858   1.387 -0.4925 -0.3255  0.1022
  407TYR    HB1  675   9.599   3.867   1.352 -0.8760  1.8549 -0.6079
  407TYR    HB2  676   9.500   3.821   1.490 -0.3264 -1.3433 -0.2529
  407TYR     CG  677   9.430   3.735   1.328  0.0158  0.0759  0.1190
  407TYR    CD1  678   9.517   3.630   1.305 -0.0566  0.0398 -0.4371
  407TYR    HD1  679   9.624   3.634   1.320  0.4046 -0.8310 -3.0363
  407TYR    CD2  680   9.297   3.727   1.290 -0.4401  0.4451 -0.4427
  407TYR    HD2  681   9.229   3.810   1.303 -2.7048 -1.4313  0.5395
  407TYR    CE1  682   9.465   3.505   1.269 -1.1153  1.0934  0.5671
  407TYR    HE1  683   9.525   3.416   1.259 -0.3049  1.7652 -1.0986
  407TYR    CE2  684   9.244   3.603   1.245 -0.1845 -0.0336 -0.5007
  407TYR    HE2  685   9.142   3.603   1.208 -0.3040  1.9413 -0.3044
  407TYR     CZ  686   9.331   3.493   1.239  0.0864 -0.2301 -0.6064
  407TYR     OH  687   9.275   3.374   1.204  0.6362 -0.4214  0.7328
  407TYR     HH  688   9.330   3.317   1.153  0.3657 -0.5700  0.6064
  407TYR      C  689   9.475   4.097   1.471  0.1135 -0.3609 -0.1442
  407TYR      O  690   9.434   4.098   1.585  0.1884 -0.2712  0.8745
  408ASP      N  691   9.567   4.188   1.433  0.1085  0.4921 -0.3797
  408ASP      H  692   9.604   4.184   1.339  0.5101  0.8089 -0.2374
  408ASP     CA  693   9.629   4.295   1.514 -0.5893  0.0204 -0.1082
  408ASP     HA  694   9.651   4.257   1.614 -2.3513 -1.1274 -0.1133
  408ASP     CB  695   9.762   4.351   1.449  0.3905  0.6015  0.0747
  408ASP    HB1  696   9.830   4.266   1.442 -1.6410 -1.1092  0.1334
  408ASP    HB2  697   9.747   4.382   1.345 -0.3915  1.5655  0.4619
  408ASP     CG  698   9.833   4.478   1.492 -0.6453  0.2350 -1.1687
  408ASP    OD1  699   9.815   4.587   1.434  0.0203 -0.3209  0.6657
  408ASP    OD2  700   9.906   4.469   1.595 -0.1800 -0.1149 -0.3936
  408ASP      C  701   9.538   4.418   1.539 -0.0411 -0.6942  0.4638
  408ASP      O  702   9.515   4.456   1.654  0.4020 -0.0298  0.1394
  409LEU      N  703   9.474   4.473   1.434 -0.3264  0.8918  0.0302
  409LEU      H  704   9.506   4.441   1.343 -0.0505  0.3354  0.3189
  409LEU     CA  705   9.381   4.582   1.436  0.0614 -0.0100 -0.6448
  409LEU     HA  706   9.402   4.661   1.508 -1.1726 -0.4924  0.2815
  409LEU     CB  707   9.364   4.632   1.293 -0.0633  0.5814 -0.4592
  409LEU    HB1  708   9.368   4.551   1.221 -1.6934  0.0150  0.0542
  409LEU    HB2  709   9.276   4.696   1.284 -0.2322  0.5738  0.9284
  409LEU     CG  710   9.466   4.743   1.260 -0.2803  0.0503 -0.0995
  409LEU     HG  711   9.565   4.713   1.295 -0.2718  1.1336  0.8424
  409LEU    CD1  712   9.462   4.780   1.108  0.5752  0.3819  0.4446
  409LEU   HD11  713   9.551   4.832   1.072  1.0175 -0.1646  0.7263
  409LEU   HD12  714   9.439   4.688   1.053 -1.8590  0.7815  0.7212
  409LEU   HD13  715   9.380   4.848   1.087  0.6721  0.8111  1.4072
  409LEU    CD2  716   9.443   4.873   1.343 -0.1749  0.5181  0.2965
  409LEU   HD21  717   9.442   4.854   1.450  1.9029  0.5835  0.3696
  409LEU   HD22  718   9.537   4.927   1.328  1.3129 -2.5610 -2.8819
  409LEU   HD23  719   9.362   4.941   1.316  0.4628  0.6069 -1.5195
  409LEU      C  720   9.241   4.542   1.476 -0.1834 -0.1933 -0.4317
  409LEU      O  721   9.156   4.627   1.516 -0.0511  0.0501  0.1882
  410LEU      N  722   9.212   4.410   1.471  0.4506  0.8838  0.2188
  410LEU      H  723   9.282   4.356   1.423 -2.2011 -0.3815 -2.5871
  410LEU     CA  724   9.096   4.343   1.524  0.3797 -0.0477 -0.2925
  410LEU     HA  725   9.001   4.393   1.502 -0.0640  0.8437  3.1152
  410LEU     CB  726   9.100   4.197   1.473 -0.6552  0.2899  0.4552
  410LEU    HB1  727   9.089   4.203   1.364 -0.7022 -0.0136  0.4447
  410LEU    HB2  728   9.197   4.156   1.498 -0.1779  1.5258  0.7057
  410LEU     CG  729   8.982   4.097   1.509 -0.0401  0.1268 -0.3095
  410LEU     HG  730   8.973   4.101   1.617  1.3689  3.4299 -0.1786
  410LEU    CD1  731   8.844   4.135   1.453 -0.7158 -0.6360 -0.0458
  410LEU   HD11  732   8.802   4.222   1.503 -1.2647  0.0734 -1.6949
  410LEU   HD12  733   8.852   4.163   1.348  0.5629  1.6520  0.6082
  410LEU   HD13  734   8.774   4.053   1.469 -0.5839 -0.3611  2.2993
  410LEU    CD2  735   9.028   3.966   1.454 -0.5960  0.4522 -0.4905
  410LEU   HD21  736   9.030   3.973   1.346  1.4966 -2.0774 -0.6998
  410LEU   HD22  737   9.121   3.922   1.489 -2.3884 -1.8081  1.9066
  410LEU   HD23  738   8.958   3.885   1.480 -1.3643  1.6796  1.5258
  410LEU      C  739   9.113   4.354   1.674  0.2613 -0.3804 -0.0709
  410LEU      O  740   9.044   4.432   1.736  0.1047 -0.0941  0.6398
  411THR      N  741   9.218   4.291   1.727  0.4179 -0.1894 -0.5705
  411THR      H  742   9.277   4.229   1.672 -0.6744 -1.4799 -0.3381
  411THR     CA  743   9.252   4.295   1.873  0.4115 -0.4550 -0.2060
  411THR     HA  744   9.158   4.291   1.927  0.1111  0.4839 -0.6486
  411THR     CB  745   9.335   4.174   1.907 -0.8652  0.2072 -0.1516
  411THR     HB  746   9.358   4.179   2.014  0.3949 -0.5073 -0.3780
  411THR    OG1  747   9.462   4.175   1.836 -0.5208 -1.0357  0.0224
  411THR    HG1  748   9.459   4.138   1.749  0.6026 -0.8027 -0.1219
  411THR    CG2  749   9.264   4.037   1.898  0.6455 -0.5030  0.5320
  411THR   HG21  750   9.168   4.035   1.951 -1.9855  1.4763 -3.6141
  411THR   HG22  751   9.237   4.004   1.798 -1.9413 -2.0071  1.6087
  411THR   HG23  752   9.337   3.965   1.933  0.3995 -0.5945  0.8685
  411THR      C  753   9.311   4.429   1.923  0.2902  0.4488 -0.3129
  411THR      O  754   9.351   4.441   2.040  0.3119 -0.2215  0.2305
  412GLY      N  755   9.325   4.524   1.832  0.0186  0.1020  0.0100
  412GLY      H  756   9.307   4.496   1.736 -1.5312  2.3924 -0.4554
  412GLY     CA  757   9.378   4.663   1.855  0.0023  0.4617  0.2532
  412GLY    HA1  758   9.407   4.676   1.959 -0.2722  0.8591  0.2805
  412GLY    HA2  759   9.458   4.683   1.783 -0.8352 -1.9881 -1.4683
  412GLY      C  760   9.277   4.766   1.834 -0.0885 -0.5128  0.1574
  412GLY      O  761   9.319   4.882   1.848  0.4625  0.5104 -0.1578
  413SER      N  762   9.151   4.739   1.793  0.8234  0.1959 -0.0323
  413SER      H  763   9.112   4.646   1.778 -2.9185  1.3788  1.2089
  413SER     CA  764   9.055   4.847   1.791  0.9616 -0.6327  0.5684
  413SER     HA  765   9.075   4.899   1.884  1.2320 -0.9831  0.7064
  413SER     CB  766   9.071   4.945   1.669  0.4320 -0.2061  0.0486
  413SER    HB1  767   9.002   5.028   1.680  0.2318 -0.5320  1.3611
  413SER    HB2  768   9.169   4.991   1.659  0.3196 -0.1233 -0.7584
  413SER     OG  769   9.049   4.877   1.546 -0.7060  0.1414  0.4480
  413SER     HG  770   9.091   4.795   1.562 -1.1741 -0.2189 -0.1290
  413SER      C  771   8.911   4.798   1.828  0.4277 -0.0523 -0.3331
  413SER      O  772   8.816   4.873   1.805  0.2704 -0.4675 -0.2628
  414MET      N  773   8.892   4.678   1.885 -0.7579  0.6892 -0.1397
  414MET      H  774   8.973   4.626   1.917 -0.9811 -0.7637 -1.7802
  414MET     CA  775   8.760   4.631   1.932 -0.3393 -0.6310 -0.3465
  414MET     HA  776   8.690   4.662   1.855 -0.8628  0.1426  0.4250
  414MET     CB  777   8.763   4.476   1.930  0.3089 -0.0968 -0.4136
  414MET    HB1  778   8.823   4.439   1.847  1.3912  3.1912 -1.2188
  414MET    HB2  779   8.812   4.426   2.014  1.1016 -0.6403 -1.1872
  414MET     CG  780   8.614   4.418   1.933  0.5276 -0.1184  0.5964
  414MET    HG1  781   8.617   4.347   2.016  2.0519 -0.6784  0.0945
  414MET    HG2  782   8.530   4.483   1.958  0.0721  0.9542 -3.0273
  414MET     SD  783   8.553   4.339   1.783  0.3528  0.2003  0.3072
  414MET     CE  784   8.620   4.169   1.818 -0.7368 -0.3784 -0.2102
  414MET    HE1  785   8.722   4.162   1.854  0.1155  0.0822 -2.3598
  414MET    HE2  786   8.559   4.123   1.895  0.1963 -0.0565  0.7457
  414MET    HE3  787   8.606   4.106   1.730  0.1410 -2.4136  1.0672
  414MET      C  788   8.719   4.683   2.073 -0.9102  0.6478  0.4386
  414MET      O  789   8.616   4.739   2.082  0.0134 -0.5216 -0.5743
  415GLU      N  790   8.810   4.669   2.173  0.2907  0.3166  0.4141
  415GLU      H  791   8.900   4.628   2.154  0.2099  0.3145  0.0341
  415GLU     CA  792   8.776   4.698   2.310 -0.0502  0.5370  0.4853
  415GLU     HA  793   8.684   4.643   2.329 -0.9785  2.1210  0.7780
  415GLU     CB  794   8.895   4.641   2.395 -0.3519 -0.2626  0.0590
  415GLU    HB1  795   8.944   4.559   2.342  1.4107 -0.0995  1.3459
  415GLU    HB2  796   8.978   4.710   2.377 -0.3801 -0.5260 -1.1669
  415GLU     CG  797   8.867   4.614   2.545  0.0862  0.4419  0.4481
  415GLU    HG1  798   8.965   4.591   2.586 -0.1764 -0.8304  0.3910
  415GLU    HG2  799   8.840   4.709   2.592  3.7630  2.1187 -0.5277
  415GLU     CD  800   8.780   4.496   2.573 -0.0294 -0.7282  0.0520
  415GLU    OE1  801   8.749   4.418   2.484  0.0033  0.0351  0.1153
  415GLU    OE2  802   8.744   4.486   2.696 -0.1386 -0.0088  0.2469
  415GLU      C  803   8.745   4.852   2.340  0.3254 -0.8524 -0.4833
  415GLU      O  804   8.673   4.890   2.433 -0.1095 -0.1610 -0.2340
  416ILE      N  805   8.795   4.937   2.247  0.0323  0.6488 -0.3421
  416ILE      H  806   8.854   4.910   2.170  0.7143  0.4130  0.2540
  416ILE     CA  807   8.786   5.086   2.235  0.0823 -0.6366  0.6184
  416ILE     HA  808   8.837   5.105   2.329 -2.4977  0.1336  1.9740
  416ILE     CB  809   8.862   5.138   2.117  0.0166 -0.1104  0.3313
  416ILE     HB  810   8.806   5.105   2.029  1.6383 -0.3237 -0.6573
  416ILE    CG1  811   8.991   5.064   2.100 -0.3899  0.4175  0.5480
  416ILE   HG11  812   9.036   5.051   2.199 -0.0946  0.0795  0.3744
  416ILE   HG12  813   8.980   4.960   2.070  0.6836  0.5202 -0.2647
  416ILE    CG2  814   8.868   5.299   2.121 -0.0221  0.5585  0.2301
  416ILE   HG21  815   8.900   5.351   2.030 -1.7066  1.2304 -0.0213
  416ILE   HG22  816   8.777   5.356   2.142 -1.4002 -0.4273 -2.5865
  416ILE   HG23  817   8.939   5.323   2.200 -0.3585  1.8220  0.1749
  416ILE     CD  818   9.098   5.132   2.024  0.9103  0.0916 -0.2017
  416ILE    HD1  819   9.187   5.069   2.017  0.3405 -0.6158 -1.6980
  416ILE    HD2  820   9.064   5.157   1.923  1.5254 -2.0879 -0.9991
  416ILE    HD3  821   9.121   5.226   2.074 -2.2619  0.1214  1.4439
  416ILE      C  822   8.638   5.130   2.233  0.3266  0.6606 -0.6783
  416ILE      O  823   8.599   5.224   2.299  0.2775  0.0342 -0.1116
  417ILE      N  824   8.555   5.050   2.166 -0.3328  0.3120  0.5087
  417ILE      H  825   8.594   4.962   2.136 -0.9938  0.6582 -1.5078
  417ILE     CA  826   8.414   5.081   2.147 -0.7566 -0.0735  0.1682
  417ILE     HA  827   8.389   5.183   2.179  3.1198  1.5903 -1.4805
  417ILE     CB  828   8.396   5.063   1.994 -0.3999 -0.2277  0.6483
  417ILE     HB  829   8.288   5.071   1.988 -0.3285 -0.2085 -1.4975
  417ILE    CG1  830   8.421   4.920   1.926  0.1635 -0.5881  0.7733
  417ILE   HG11  831   8.528   4.920   1.904  0.1156  1.1831  0.3473
  417ILE   HG12  832   8.404   4.848   2.005  0.3209  0.7218  2.0362
  417ILE    CG2  833   8.457   5.177   1.914  0.0371  0.2427  0.0909
  417ILE   HG21  834   8.552   5.139   1.878 -0.8311 -2.6898  0.6439
  417ILE   HG22  835   8.400   5.192   1.822  2.0621  1.7093 -1.0099
  417ILE   HG23  836   8.470   5.272   1.966 -0.7859 -0.0415  0.8508
  417ILE     CD  837   8.343   4.877   1.801 -0.0538  0.4778  0.0753
  417ILE    HD1  838   8.236   4.872   1.821 -0.7193 -0.9198 -3.1309
  417ILE    HD2  839   8.366   4.932   1.710  0.1587 -0.5174 -0.4893
  417ILE    HD3  840   8.371   4.775   1.775 -0.5368  0.1329  0.8591
  417ILE      C  841   8.322   4.978   2.234 -0.5524  0.0419 -0.3065
  417ILE      O  842   8.201   4.964   2.204 -0.1267  0.1739  0.8137
  418ARG      N  843   8.382   4.905   2.334 -0.5275  0.6690  0.8188
  418ARG      H  844   8.478   4.929   2.356  0.3052 -1.4836 -0.2134
  418ARG     CA  845   8.320   4.835   2.440 -0.5584  0.2819  0.1239
  418ARG     HA  846   8.213   4.827   2.418 -0.5039  1.6260 -0.7366
  418ARG     CB  847   8.396   4.702   2.451  0.7328 -0.1370  0.5287
  418ARG    HB1  848   8.393   4.653   2.354 -1.8922 -0.1958  0.5826
  418ARG    HB2  849   8.501   4.720   2.475  0.5445 -0.8732  2.0246
  418ARG     CG  850   8.328   4.609   2.547  0.4377  0.3217 -0.2489
  418ARG    HG1  851   8.339   4.663   2.641 -1.8563  0.9036 -0.2541
  418ARG    HG2  852   8.222   4.590   2.529  0.7173 -0.3799 -1.2081
  418ARG     CD  853   8.412   4.483   2.571 -0.2750  0.1968  0.0508
  418ARG    HD1  854   8.486   4.463   2.493 -0.8125  1.1337 -0.7151
  418ARG    HD2  855   8.477   4.512   2.654 -2.5974 -0.8966  2.4059
  418ARG     NE  856   8.329   4.368   2.611 -0.4823 -0.2838  0.3589
  418ARG     HE  857   8.281   4.378   2.699 -1.2836  0.4493 -0.1446
  418ARG     CZ  858   8.320   4.251   2.559  0.4528  0.2758  0.0710
  418ARG    NH1  859   8.378   4.225   2.442  0.7352 -0.0843  0.3652
  418ARG   HH11  860   8.422   4.301   2.391 -2.7963  1.5217 -0.5664
  418ARG   HH12  861   8.387   4.133   2.402 -2.1956 -0.1857 -0.2672
  418ARG    NH2  862   8.254   4.152   2.621  0.1616 -0.4418 -0.0749
  418ARG   HH21  863   8.226   4.171   2.717  0.3438  2.9413 -0.5537
  418ARG   HH22  864   8.231   4.062   2.581 -0.6504 -0.5843  0.6733
  418ARG      C  865   8.338   4.915   2.569 -0.1124 -0.4393 -0.9695
  418ARG      O  866   8.441   4.975   2.593 -0.3511 -0.1597 -0.6373
  419GLY      N  867   8.232   4.924   2.656  0.1960 -0.1401  0.1861
  419GLY      H  868   8.149   4.872   2.633  1.4859 -1.7668 -1.0046
  419GLY     CA  869   8.216   4.997   2.782  0.1993 -0.1424  0.3045
  419GLY    HA1  870   8.203   4.913   2.850 -0.7684 -0.0343  0.2655
  419GLY    HA2  871   8.311   5.047   2.799 -0.6461  2.2885 -1.5576
  419GLY      C  872   8.098   5.097   2.785  0.2799  0.1729 -0.2751
  419GLY      O  873   8.058   5.139   2.895 -0.0178  0.2224 -0.3413
  420TRP      N  874   8.031   5.107   2.668 -0.4089  0.1587  0.4020
  420TRP      H  875   8.058   5.032   2.607  0.4182 -0.0095  0.9630
  420TRP     CA  876   7.902   5.175   2.636  0.1565  0.0124 -0.2171
  420TRP     HA  877   7.911   5.283   2.640 -2.8311  0.3438  0.2528
  420TRP     CB  878   7.858   5.143   2.493  0.2202  0.1714  0.1557
  420TRP    HB1  879   7.905   5.053   2.454  0.7411  0.5490 -0.1096
  420TRP    HB2  880   7.749   5.146   2.489 -0.0176 -1.7258  2.6079
  420TRP     CG  881   7.916   5.235   2.388  0.5584 -0.2191  0.1346
  420TRP    CD1  882   8.047   5.250   2.369  0.4152 -0.2814 -0.0751
  420TRP    HD1  883   8.132   5.214   2.424 -0.1321 -0.5259  0.6320
  420TRP    CD2  884   7.844   5.320   2.294  0.2728 -0.0107 -0.0454
  420TRP    NE1  885   8.064   5.350   2.276  0.1170  0.5212 -0.0839
  420TRP    HE1  886   8.149   5.402   2.261 -1.2414  3.2960  1.0598
  420TRP    CE2  887   7.946   5.388   2.225 -0.2653  0.4203  1.1073
  420TRP    CE3  888   7.710   5.336   2.254  0.9509  0.1826 -1.1757
  420TRP    HE3  889   7.629   5.279   2.297  3.0759 -1.3113  1.1857
  420TRP    CZ2  890   7.917   5.478   2.121 -0.1316  0.3173  0.3353
  420TRP    HZ2  891   7.997   5.523   2.065 -0.4042 -1.4088 -1.5793
  420TRP    CZ3  892   7.681   5.427   2.156 -0.2599 -0.8177 -0.3570
  420TRP    HZ3  893   7.576   5.445   2.140  0.0661  1.6451 -0.1947
  420TRP    CH2  894   7.784   5.499   2.088 -0.9191 -0.5658 -0.4391
  420TRP    HH2  895   7.749   5.583   2.029  0.0231  0.6163  0.6142
  420TRP      C  896   7.795   5.143   2.748  0.8148  0.3550 -0.0743
  420TRP      O  897   7.717   5.234   2.786  0.2985  0.2981  0.1130
  421ALA      N  898   7.781   5.018   2.799 -0.4079 -0.3754  0.2228
  421ALA      H  899   7.843   4.944   2.771 -1.7087 -2.2788  2.0781
  421ALA     CA  900   7.681   4.978   2.895  0.5503 -0.4573 -0.0616
  421ALA     HA  901   7.592   5.040   2.883  0.7008 -0.4494 -1.2245
  421ALA     CB  902   7.656   4.828   2.881 -0.3206 -0.1958 -0.0516
  421ALA    HB1  903   7.590   4.783   2.956  0.3271 -0.1618  0.5432
  421ALA    HB2  904   7.616   4.795   2.785 -0.8829  1.0048 -0.2469
  421ALA    HB3  905   7.752   4.780   2.896  0.6363  1.3696 -0.9572
  421ALA      C  906   7.731   5.004   3.036 -0.2079  0.1251  0.1431
  421ALA      O  907   7.647   5.003   3.125  0.3294 -0.3522  0.0841
  422GLU      N  908   7.865   5.020   3.062 -0.0679 -0.6339 -0.2101
  422GLU      H  909   7.922   5.013   2.979 -1.7745  2.0541 -1.7889
  422GLU     CA  910   7.924   5.046   3.193 -0.3067  0.5447  0.1140
  422GLU     HA  911   7.865   5.001   3.272  0.7480  1.8657  1.7270
  422GLU     CB  912   8.080   5.006   3.192 -0.4698 -0.5983 -0.2821
  422GLU    HB1  913   8.109   4.915   3.139  0.7713 -0.1462 -0.3943
  422GLU    HB2  914   8.147   5.081   3.150  1.3382 -2.7008 -1.3407
  422GLU     CG  915   8.122   4.987   3.336 -0.0746  0.0331 -0.0150
  422GLU    HG1  916   8.229   4.967   3.330 -0.4702 -1.8502 -2.2776
  422GLU    HG2  917   8.108   5.069   3.406 -1.3925 -0.7834  0.7228
  422GLU     CD  918   8.072   4.858   3.401 -0.3430 -0.2989 -0.6939
  422GLU    OE1  919   7.990   4.866   3.490 -0.1528  0.0057  0.4288
  422GLU    OE2  920   8.121   4.751   3.365 -0.0305 -0.1825 -0.3209
  422GLU      C  921   7.914   5.199   3.217  0.0118 -0.4593 -0.8869
  422GLU      O  922   7.921   5.243   3.335 -0.8692 -0.0395  0.1722
  423LYS      N  923   7.893   5.277   3.112 -0.9441 -0.6688  0.7336
  423LYS      H  924   7.869   5.239   3.021  2.0619 -0.7159 -0.1439
  423LYS     CA  925   7.902   5.427   3.116  0.2846 -0.5175  0.3518
  423LYS     HA  926   7.920   5.452   3.220 -3.5820 -1.5481  1.4208
  423LYS     CB  927   8.012   5.476   3.019  0.2090 -0.0861  0.5777
  423LYS    HB1  928   8.004   5.424   2.924 -2.2468  0.1699  0.5762
  423LYS    HB2  929   7.997   5.581   2.994  2.3287  0.4314  1.2252
  423LYS     CG  930   8.161   5.471   3.076  0.2638 -0.2317  0.4606
  423LYS    HG1  931   8.163   5.534   3.165  0.3770 -0.6040  0.7228
  423LYS    HG2  932   8.179   5.369   3.110 -0.1232 -0.7540 -0.8510
  423LYS     CD  933   8.269   5.510   2.983 -0.8162 -0.5963 -0.2448
  423LYS    HD1  934   8.258   5.609   2.940 -0.4847 -0.4335  0.0495
  423LYS    HD2  935   8.363   5.501   3.036 -1.0369 -0.6467  0.1434
  423LYS     CE  936   8.290   5.408   2.860  0.6922 -0.2191 -0.7877
  423LYS    HE1  937   8.321   5.314   2.906  1.8725  0.8340  0.6639
  423LYS    HE2  938   8.195   5.385   2.812  0.5404  2.1194 -1.6924
  423LYS     NZ  939   8.404   5.444   2.773 -0.0862 -0.4042  0.5634
  423LYS    HZ1  940   8.398   5.536   2.731 -0.3749 -0.2700  0.8867
  423LYS    HZ2  941   8.500   5.446   2.804 -0.1403 -0.4265  0.7314
  423LYS    HZ3  942   8.407   5.375   2.700  0.9183  0.5123 -0.2903
  423LYS      C  943   7.771   5.500   3.093  0.1058  0.4830 -0.4859
  423LYS      O  944   7.754   5.602   3.163 -0.3604  0.3500  0.5795
  424ILE      N  945   7.682   5.458   2.996 -1.4158  0.8072  0.1949
  424ILE      H  946   7.692   5.374   2.941  0.4857 -0.4138  2.2485
  424ILE     CA  947   7.560   5.531   2.963  0.0136 -0.2095  0.6713
  424ILE     HA  948   7.577   5.638   2.952  0.7416 -0.3048  0.8195
  424ILE     CB  949   7.515   5.489   2.814 -0.2096 -0.0465 -0.3553
  424ILE     HB  950   7.519   5.380   2.810 -1.8583 -0.2825  2.1815
  424ILE    CG1  951   7.617   5.531   2.707 -0.2326 -0.3808  0.1096
  424ILE   HG11  952   7.601   5.637   2.684  2.7100  0.1040 -0.0947
  424ILE   HG12  953   7.717   5.535   2.750 -0.8358  0.6549  1.5048
  424ILE    CG2  954   7.375   5.534   2.777 -0.0540  0.2299  0.8498
  424ILE   HG21  955   7.373   5.642   2.763  3.0733  0.3663  0.7331
  424ILE   HG22  956   7.348   5.492   2.680  1.2804  0.0548  0.5421
  424ILE   HG23  957   7.292   5.500   2.840 -2.1409  0.9154 -1.3661
  424ILE     CD  958   7.605   5.453   2.573 -0.4755  0.2294  0.6016
  424ILE    HD1  959   7.670   5.501   2.501 -0.0211  0.2384  1.0157
  424ILE    HD2  960   7.655   5.356   2.584  0.4065  0.4881 -0.8774
  424ILE    HD3  961   7.509   5.421   2.531 -0.8401  2.1049 -0.0584
  424ILE      C  962   7.451   5.495   3.066 -1.0637 -1.4381  0.5970
  424ILE      O  963   7.458   5.380   3.102 -0.4042 -0.5648  0.9104
  425PRO      N  964   7.368   5.589   3.116 -0.6402 -0.5297  0.8233
  425PRO     CA  965   7.269   5.571   3.214  0.6168  1.4496  0.3731
  425PRO     HA  966   7.315   5.503   3.285  1.9718  0.5164 -1.3469
  425PRO     CB  967   7.227   5.699   3.277  0.1115 -0.2865  0.5022
  425PRO    HB1  968   7.125   5.701   3.314  0.7527 -1.5746  2.4894
  425PRO    HB2  969   7.292   5.702   3.364 -2.0239 -2.9210  2.3823
  425PRO     CG  970   7.255   5.798   3.165 -0.6655  0.2543 -0.1084
  425PRO    HG1  971   7.167   5.796   3.102 -0.8721 -0.7802  0.1994
  425PRO    HG2  972   7.282   5.900   3.194 -2.0768  0.3942  0.8340
  425PRO     CD  973   7.370   5.734   3.084  0.1517 -0.1940  0.4254
  425PRO    HD1  974   7.344   5.741   2.979 -0.3408 -0.2698  0.5387
  425PRO    HD2  975   7.470   5.771   3.103  0.7746 -0.9771 -1.1730
  425PRO      C  976   7.152   5.494   3.148 -0.2666 -0.6785  0.0702
  425PRO      O  977   7.118   5.529   3.036  0.4647 -0.1245 -1.1224
  426GLY      N  978   7.098   5.388   3.214 -0.2524  0.2713 -0.1799
  426GLY      H  979   7.127   5.363   3.307  0.6058 -1.3854 -0.8539
  426GLY     CA  980   6.980   5.306   3.186 -0.0096  0.2399  0.4759
  426GLY    HA1  981   6.909   5.313   3.269 -0.0505  2.0018  0.3223
  426GLY    HA2  982   6.923   5.337   3.098  0.8191 -1.1996 -0.6024
  426GLY      C  983   7.023   5.163   3.159  0.6186 -0.1083  0.2902
  426GLY      O  984   6.940   5.085   3.110 -0.1782  0.3546 -0.7339
  427PHE      N  985   7.142   5.119   3.193  0.0902  0.3745  0.0170
  427PHE      H  986   7.204   5.181   3.242  1.6176 -0.8396 -0.3060
  427PHE     CA  987   7.186   4.981   3.167  0.2933 -0.3799 -0.1537
  427PHE     HA  988   7.122   4.924   3.099 -0.0211  1.9339 -1.9785
  427PHE     CB  989   7.320   4.991   3.096  0.7747  0.6815 -0.3935
  427PHE    HB1  990   7.395   5.058   3.138 -1.8674  2.2115  2.2321
  427PHE    HB2  991   7.375   4.897   3.102  0.4881  0.5387  0.0074
  427PHE     CG  992   7.314   5.017   2.946 -0.5187 -0.0099 -0.6056
  427PHE    CD1  993   7.309   4.901   2.860  0.2595  1.0014 -0.3995
  427PHE    HD1  994   7.297   4.806   2.910  1.9821  0.8746 -0.1520
  427PHE    CD2  995   7.303   5.141   2.889 -0.9695 -0.1700 -0.2046
  427PHE    HD2  996   7.300   5.233   2.946  0.2494 -0.8048  0.9574
  427PHE    CE1  997   7.302   4.911   2.721  0.0555  0.2902 -0.2342
  427PHE    HE1  998   7.291   4.820   2.663 -0.2848  0.0594  0.1880
  427PHE    CE2  999   7.283   5.149   2.749 -0.2332 -0.1332 -0.0807
  427PHE    HE2 1000   7.279   5.251   2.712 -1.2933 -0.3512 -0.6162
  427PHE     CZ 1001   7.289   5.039   2.664  0.8547  1.1540  0.7371
  427PHE     HZ 1002   7.270   5.049   2.558  1.3888  0.5221  0.5743
  427PHE      C 1003   7.194   4.902   3.300  0.0243 -0.3497  0.2960
  427PHE      O 1004   7.169   4.783   3.291  0.1278  0.1618 -0.3878
  428ALA      N 1005   7.223   4.965   3.417 -0.6934 -0.4885  0.2613
  428ALA      H 1006   7.214   5.065   3.412 -0.3209 -0.5070 -1.5402
  428ALA     CA 1007   7.237   4.909   3.550  0.4745 -0.1620 -0.7485
  428ALA     HA 1008   7.318   4.836   3.546  0.4194 -0.2553 -0.2490
  428ALA     CB 1009   7.263   5.011   3.658 -0.5713  0.0322  0.2970
  428ALA    HB1 1010   7.180   5.081   3.655 -1.2831 -0.8155 -1.2990
  428ALA    HB2 1011   7.265   4.967   3.758  2.4676  0.2494  0.4095
  428ALA    HB3 1012   7.360   5.059   3.647 -0.4166 -0.3037  0.1776
  428ALA      C 1013   7.119   4.813   3.598  0.1697 -0.4915  0.4422
  428ALA      O 1014   7.134   4.737   3.691 -0.0150 -0.5450  0.3006
  429ASP      N 1015   7.005   4.818   3.532  0.2277 -0.2773  0.3846
  429ASP      H 1016   7.007   4.882   3.454 -0.4882 -1.5520 -0.7340
  429ASP     CA 1017   6.890   4.729   3.539  0.1432  0.5625 -0.1298
  429ASP     HA 1018   6.855   4.720   3.642  0.7657 -1.3684 -0.0493
  429ASP     CB 1019   6.771   4.784   3.449 -0.0115  0.9184 -0.2932
  429ASP    HB1 1020   6.737   4.880   3.489  0.5689  1.3790 -0.8986
  429ASP    HB2 1021   6.805   4.799   3.347  0.2606 -1.9207 -0.6871
  429ASP     CG 1022   6.650   4.690   3.461 -0.7171 -0.4137 -0.5461
  429ASP    OD1 1023   6.582   4.688   3.561  0.4098  0.2874  0.5029
  429ASP    OD2 1024   6.637   4.609   3.363 -0.6053  0.7340 -0.2361
  429ASP      C 1025   6.928   4.581   3.506 -0.1252 -0.1067 -0.0382
  429ASP      O 1026   6.878   4.491   3.572  0.3469 -0.2998 -0.1695
  430LEU      N 1027   7.017   4.563   3.409 -0.7977 -0.6522 -0.6394
  430LEU      H 1028   7.057   4.651   3.379  2.7346 -1.7811  0.3162
  430LEU     CA 1029   7.068   4.437   3.353 -0.4821  0.1008 -0.9318
  430LEU     HA 1030   6.994   4.358   3.339 -0.3928 -0.2999  0.6816
  430LEU     CB 1031   7.127   4.461   3.213  0.1964  0.5301  0.1935
  430LEU    HB1 1032   7.203   4.539   3.219  1.3845 -0.5764 -0.0777
  430LEU    HB2 1033   7.167   4.364   3.184 -2.1528 -0.7760  1.0585
  430LEU     CG 1034   7.028   4.492   3.098 -0.3194 -0.7327  1.0237
  430LEU     HG 1035   6.970   4.578   3.132 -0.5298 -1.4088  2.4282
  430LEU    CD1 1036   7.106   4.543   2.975 -0.8374  0.0289  0.0970
  430LEU   HD11 1037   7.049   4.537   2.883 -1.0369  1.1311  0.1314
  430LEU   HD12 1038   7.123   4.651   2.981 -0.2301 -0.0090 -0.8338
  430LEU   HD13 1039   7.204   4.501   2.953 -1.2961  0.8473 -4.5852
  430LEU    CD2 1040   6.939   4.386   3.042  0.1732  0.5122  0.1204
  430LEU   HD21 1041   6.873   4.418   2.961  1.6631 -1.4284 -1.9716
  430LEU   HD22 1042   6.997   4.310   2.989 -1.5621 -0.3282 -0.6786
  430LEU   HD23 1043   6.880   4.336   3.119  1.2653 -0.3947  0.3989
  430LEU      C 1044   7.182   4.398   3.453  0.5248 -0.6481  0.1824
  430LEU      O 1045   7.273   4.485   3.474 -0.2975 -0.2452 -0.2444
  431PRO      N 1046   7.192   4.277   3.502 -0.5476 -0.1276 -0.2111
  431PRO     CA 1047   7.312   4.220   3.567  0.5962 -0.4666 -0.4594
  431PRO     HA 1048   7.319   4.266   3.665  0.4469  0.1903 -0.7521
  431PRO     CB 1049   7.287   4.068   3.581 -0.5216  0.6920 -0.1707
  431PRO    HB1 1050   7.332   4.021   3.494  0.5019 -0.2244  0.8347
  431PRO    HB2 1051   7.341   4.025   3.665 -0.8201 -1.5154 -1.0338
  431PRO     CG 1052   7.134   4.057   3.577 -0.6647 -0.1799  0.0875
  431PRO    HG1 1053   7.101   3.960   3.541  0.4896 -1.0650  1.2915
  431PRO    HG2 1054   7.094   4.061   3.679 -0.7815  0.0435  0.0340
  431PRO     CD 1055   7.080   4.182   3.498 -0.1317  0.1878 -0.0142
  431PRO    HD1 1056   7.060   4.149   3.396 -1.5111 -0.8470  0.5631
  431PRO    HD2 1057   6.983   4.209   3.540 -0.2095  0.0258 -0.0854
  431PRO      C 1058   7.441   4.241   3.479 -0.9767  0.6682 -0.3288
  431PRO      O 1059   7.431   4.242   3.358  0.7291  0.1209  0.5481
  432LYS      N 1060   7.561   4.264   3.529 -0.5056  0.0531  0.7169
  432LYS      H 1061   7.558   4.251   3.629 -0.9030 -1.2688  0.5540
  432LYS     CA 1062   7.688   4.285   3.458  0.4284 -0.0001  0.0099
  432LYS     HA 1063   7.675   4.383   3.414  1.3808  1.3696  2.5881
  432LYS     CB 1064   7.800   4.325   3.552 -0.6975 -0.0927 -1.1767
  432LYS    HB1 1065   7.829   4.240   3.613 -3.1965 -0.3690 -0.2554
  432LYS    HB2 1066   7.891   4.354   3.499 -1.0973  0.8882 -1.3410
  432LYS     CG 1067   7.771   4.433   3.652  0.2064  1.0122 -0.4765
  432LYS    HG1 1068   7.721   4.512   3.597 -0.7378  0.7313 -0.0441
  432LYS    HG2 1069   7.705   4.399   3.732 -1.2278  4.2258 -0.1462
  432LYS     CD 1070   7.901   4.482   3.713  0.0539  0.3673  0.1167
  432LYS    HD1 1071   7.885   4.505   3.819  1.2646  0.6839  0.2484
  432LYS    HD2 1072   7.982   4.409   3.716 -0.6023 -0.4775 -1.5005
  432LYS     CE 1073   7.956   4.609   3.641  0.1746  0.2435  0.2321
  432LYS    HE1 1074   8.062   4.629   3.657 -0.0839 -0.2563  3.1308
  432LYS    HE2 1075   7.943   4.592   3.534 -3.2250  1.6805  0.2951
  432LYS     NZ 1076   7.889   4.732   3.684  0.4701  0.2546 -0.1163
  432LYS    HZ1 1077   7.920   4.800   3.616  0.4471 -0.6080 -1.0157
  432LYS    HZ2 1078   7.788   4.730   3.674  0.4984  1.5839 -0.8896
  432LYS    HZ3 1079   7.911   4.781   3.769 -2.4989  0.4572  0.6477
  432LYS      C 1080   7.732   4.187   3.353  0.7710 -0.0919  1.0876
  432LYS      O 1081   7.789   4.233   3.254  0.0529  0.1093 -0.3176
  433ALA      N 1082   7.685   4.064   3.365 -0.1794  0.9431  0.5081
  433ALA      H 1083   7.649   4.034   3.454 -0.2442 -0.6901 -0.0520
  433ALA     CA 1084   7.712   3.950   3.270 -0.0698 -0.4510  0.0116
  433ALA     HA 1085   7.815   3.947   3.234 -0.1746 -1.1685 -0.2347
  433ALA     CB 1086   7.670   3.816   3.326 -0.2367  0.2441 -0.2584
  433ALA    HB1 1087   7.703   3.729   3.269  0.7761 -0.2836  1.0884
  433ALA    HB2 1088   7.710   3.802   3.426 -2.4735 -1.0905  0.5152
  433ALA    HB3 1089   7.562   3.803   3.336 -0.5572  2.1600 -0.8098
  433ALA      C 1090   7.608   3.954   3.149 -0.4315 -0.6633 -0.1967
  433ALA      O 1091   7.627   3.917   3.036  0.0472 -0.2296  0.0099
  434ASP      N 1092   7.485   4.019   3.174 -0.3757 -0.0647 -0.2185
  434ASP      H 1093   7.467   4.061   3.263 -0.8271  2.0958 -1.2603
  434ASP     CA 1094   7.386   4.043   3.078 -0.3617  0.4189  0.5147
  434ASP     HA 1095   7.382   3.968   2.999 -1.4180 -0.4513  1.3540
  434ASP     CB 1096   7.246   4.044   3.148  0.2627  0.5115 -1.0762
  434ASP    HB1 1097   7.266   4.069   3.252 -1.7265 -4.0975  0.6681
  434ASP    HB2 1098   7.174   4.110   3.099  0.3362  1.9574  0.6482
  434ASP     CG 1099   7.180   3.905   3.158 -0.0954 -0.7575 -0.5233
  434ASP    OD1 1100   7.099   3.878   3.245  0.8318  0.3407 -0.6858
  434ASP    OD2 1101   7.189   3.827   3.063 -0.6361  0.1732  0.3197
  434ASP      C 1102   7.413   4.184   3.014  0.3468 -0.3884  0.1463
  434ASP      O 1103   7.378   4.204   2.898 -0.2830  0.0450 -0.1249
  435GLN      N 1104   7.474   4.281   3.080 -0.3090  0.4023  0.1939
  435GLN      H 1105   7.486   4.259   3.178  2.8219  0.7010 -0.0304
  435GLN     CA 1106   7.535   4.400   3.005 -0.6785  0.1020 -0.4891
  435GLN     HA 1107   7.460   4.460   2.953 -0.3249  0.1973 -0.8937
  435GLN     CB 1108   7.599   4.499   3.109  0.1169  0.6322  0.6769
  435GLN    HB1 1109   7.685   4.458   3.162  1.2543  0.7477 -1.0000
  435GLN    HB2 1110   7.648   4.583   3.058  0.7427 -1.3422 -2.2251
  435GLN     CG 1111   7.492   4.545   3.214 -0.3452  0.1416 -0.3676
  435GLN    HG1 1112   7.411   4.596   3.162  1.6277  1.8945 -1.8805
  435GLN    HG2 1113   7.461   4.463   3.280  1.0069 -0.0135  0.1162
  435GLN     CD 1114   7.554   4.643   3.326  0.0312  1.3129  0.7841
  435GLN    OE1 1115   7.671   4.678   3.306  0.2975 -0.2216  0.5137
  435GLN    NE2 1116   7.480   4.654   3.439 -0.3623  0.5800  0.0618
  435GLN   HE21 1117   7.390   4.608   3.443  0.0979 -0.2479  2.9850
  435GLN   HE22 1118   7.516   4.711   3.514 -1.2361  1.1083  0.0986
  435GLN      C 1119   7.645   4.368   2.903  0.2998  0.6581 -0.1658
  435GLN      O 1120   7.652   4.416   2.791  0.3393 -0.1333  0.4146
  436ASP      N 1121   7.721   4.262   2.931 -0.3356  0.1570  0.5184
  436ASP      H 1122   7.707   4.213   3.018  1.8817 -2.7135 -0.5607
  436ASP     CA 1123   7.845   4.227   2.860 -0.3387 -0.0366  0.4944
  436ASP     HA 1124   7.880   4.321   2.819  0.6000 -0.0993  1.1188
  436ASP     CB 1125   7.929   4.157   2.965  0.5734 -0.7120 -0.0268
  436ASP    HB1 1126   7.935   4.220   3.055  0.2981  1.2214 -1.2933
  436ASP    HB2 1127   7.890   4.060   2.996 -1.9948  0.0350 -0.6976
  436ASP     CG 1128   8.070   4.142   2.920  0.5087  0.2963 -0.2935
  436ASP    OD1 1129   8.130   4.244   2.890 -0.1308 -0.3734 -0.3060
  436ASP    OD2 1130   8.119   4.029   2.904  0.2726  0.3674 -0.2597
  436ASP      C 1131   7.810   4.121   2.750 -0.0010  0.2055 -0.3506
  436ASP      O 1132   7.880   4.110   2.647 -0.0711  0.6944 -0.4525
  437LEU      N 1133   7.699   4.053   2.767 -0.4690  0.1883  0.1179
  437LEU      H 1134   7.667   4.047   2.862  0.2416 -0.7787  0.3047
  437LEU     CA 1135   7.628   3.967   2.668 -0.0482  0.2617 -0.0288
  437LEU     HA 1136   7.690   3.883   2.638  0.2206 -0.1115  1.4660
  437LEU     CB 1137   7.499   3.907   2.733  0.1507  0.0333 -0.1700
  437LEU    HB1 1138   7.540   3.822   2.789  0.2786 -0.0306 -0.3600
  437LEU    HB2 1139   7.455   3.978   2.803  0.8524 -0.6963  1.0451
  437LEU     CG 1140   7.396   3.850   2.635  0.0394  0.2291 -0.0955
  437LEU     HG 1141   7.361   3.935   2.577 -0.4451  0.8110  1.0204
  437LEU    CD1 1142   7.454   3.742   2.537 -1.1051 -0.4015 -0.1339
  437LEU   HD11 1143   7.545   3.782   2.492  1.7315 -1.4238  4.1150
  437LEU   HD12 1144   7.480   3.655   2.597 -0.3411  0.9947  1.6573
  437LEU   HD13 1145   7.380   3.714   2.462 -0.1575  1.9686 -2.0780
  437LEU    CD2 1146   7.280   3.797   2.714 -0.2928 -0.0930 -0.4310
  437LEU   HD21 1147   7.189   3.795   2.654  0.1140 -0.1825 -1.0626
  437LEU   HD22 1148   7.296   3.694   2.747  1.5974 -0.1305 -1.3272
  437LEU   HD23 1149   7.253   3.856   2.801 -0.9579  0.4848 -1.0196
  437LEU      C 1150   7.608   4.050   2.536 -0.8728 -0.3468  0.3438
  437LEU      O 1151   7.651   4.007   2.424 -0.6424  0.1663 -0.5463
  438LEU      N 1152   7.553   4.174   2.546 -0.7325  0.7628 -0.0005
  438LEU      H 1153   7.522   4.204   2.638  0.7290  1.1158  0.4052
  438LEU     CA 1154   7.518   4.270   2.441 -0.3363  0.1175 -0.2830
  438LEU     HA 1155   7.455   4.224   2.364 -1.4948 -1.5333  1.5832
  438LEU     CB 1156   7.439   4.387   2.504 -0.1935 -0.1841  0.0505
  438LEU    HB1 1157   7.518   4.428   2.568 -0.9987  1.1976  0.2102
  438LEU    HB2 1158   7.415   4.454   2.421 -3.1046 -3.9666 -2.4842
  438LEU     CG 1159   7.300   4.354   2.565  0.5250 -0.8518 -0.0437
  438LEU     HG 1160   7.299   4.270   2.635 -0.4665 -0.2057  0.7433
  438LEU    CD1 1161   7.250   4.480   2.633  0.0416 -0.7213 -0.3263
  438LEU   HD11 1162   7.156   4.462   2.685 -0.2489 -1.3662 -1.0651
  438LEU   HD12 1163   7.328   4.509   2.703 -0.8857 -2.3949  1.4780
  438LEU   HD13 1164   7.246   4.569   2.570 -0.9098  0.9456  1.9474
  438LEU    CD2 1165   7.196   4.298   2.470  0.5758 -0.0495  0.3975
  438LEU   HD21 1166   7.189   4.362   2.382  0.6783  1.6450  1.5535
  438LEU   HD22 1167   7.219   4.194   2.451 -0.3584  0.0745 -1.7002
  438LEU   HD23 1168   7.095   4.307   2.512  1.0991  1.8189  1.4123
  438LEU      C 1169   7.630   4.317   2.348  0.2865 -0.5515 -0.3386
  438LEU      O 1170   7.607   4.380   2.244  0.9536 -0.5123 -0.0341
  439PHE      N 1171   7.754   4.274   2.373 -0.5677 -0.3484 -0.3814
  439PHE      H 1172   7.765   4.224   2.460 -0.1874 -2.0608 -1.3761
  439PHE     CA 1173   7.873   4.300   2.288 -0.2685 -0.6061 -0.9879
  439PHE     HA 1174   7.853   4.349   2.193 -0.4843 -0.8945 -1.0935
  439PHE     CB 1175   7.963   4.405   2.358  0.2509  0.3170  0.7933
  439PHE    HB1 1176   7.897   4.485   2.393 -0.2198  0.4784 -0.4063
  439PHE    HB2 1177   8.014   4.375   2.450  0.5125  0.6758  0.7669
  439PHE     CG 1178   8.062   4.472   2.269  0.4796  0.1016  0.9970
  439PHE    CD1 1179   8.171   4.396   2.217  0.3079  0.1904  0.1854
  439PHE    HD1 1180   8.193   4.293   2.242 -0.5858 -0.0039  0.2044
  439PHE    CD2 1181   8.047   4.608   2.235 -0.4981  0.6886 -0.8488
  439PHE    HD2 1182   7.959   4.661   2.267 -0.3982  0.5972 -0.4149
  439PHE    CE1 1183   8.257   4.456   2.123 -0.2406 -0.2852 -0.1956
  439PHE    HE1 1184   8.345   4.410   2.078 -0.4556  1.0374 -2.0831
  439PHE    CE2 1185   8.139   4.664   2.142  0.0332  0.4435 -0.0336
  439PHE    HE2 1186   8.136   4.762   2.097  2.4142  0.4281 -0.3278
  439PHE     CZ 1187   8.235   4.589   2.085 -0.0264  0.4159 -0.3054
  439PHE     HZ 1188   8.296   4.617   2.001 -0.6853 -0.5648 -1.1328
  439PHE      C 1189   7.941   4.162   2.268 -0.3340  1.2056  0.5173
  439PHE      O 1190   8.001   4.141   2.161 -0.2907 -0.6928 -0.0303
  440GLU      N 1191   7.925   4.061   2.357 -0.0236 -0.0557  0.7057
  440GLU      H 1192   7.883   4.084   2.446 -0.1840  0.3723  0.5226
  440GLU     CA 1193   7.993   3.936   2.340 -0.4617  0.1797  0.3546
  440GLU     HA 1194   8.097   3.946   2.310  0.1027 -1.9206  1.4025
  440GLU     CB 1195   8.005   3.876   2.482 -0.2954 -0.3974  0.2976
  440GLU    HB1 1196   8.043   3.957   2.544 -1.0288 -0.0282  0.2816
  440GLU    HB2 1197   7.900   3.850   2.501 -1.2457  1.6914 -1.5999
  440GLU     CG 1198   8.098   3.749   2.500 -0.7425 -0.4863  0.3489
  440GLU    HG1 1199   8.056   3.702   2.589  1.2139 -0.9680  1.0696
  440GLU    HG2 1200   8.090   3.678   2.417  0.3318 -0.9391  0.6097
  440GLU     CD 1201   8.243   3.793   2.520 -0.3881  0.7416 -0.1598
  440GLU    OE1 1202   8.315   3.703   2.565 -0.9888 -0.2866 -0.1442
  440GLU    OE2 1203   8.280   3.907   2.497 -0.7248 -0.0320  0.1450
  440GLU      C 1204   7.918   3.852   2.238  0.1931  1.0393  0.1069
  440GLU      O 1205   7.957   3.740   2.209  0.0129  0.7097 -0.3501
  441SER      N 1206   7.815   3.905   2.177  0.0210  0.3896  0.5218
  441SER      H 1207   7.787   3.992   2.220  2.0360  0.6632  1.3895
  441SER     CA 1208   7.726   3.859   2.070 -0.5105 -0.2564  0.0343
  441SER     HA 1209   7.766   3.773   2.016 -0.6191 -0.0248 -0.4195
  441SER     CB 1210   7.599   3.798   2.138 -0.7473  0.0835  0.2824
  441SER    HB1 1211   7.538   3.753   2.059  0.0977  2.0195 -1.5515
  441SER    HB2 1212   7.623   3.723   2.214 -0.9565  1.4294  1.7112
  441SER     OG 1213   7.527   3.905   2.207 -0.0338 -0.2724  0.2287
  441SER     HG 1214   7.578   3.939   2.279  2.5845 -0.2403 -1.4779
  441SER      C 1215   7.707   3.963   1.957  0.4557  0.3389 -0.0374
  441SER      O 1216   7.619   3.943   1.871  0.1245 -0.0816 -0.0321
  442ALA      N 1217   7.773   4.079   1.968 -0.2249 -0.0682 -0.1501
  442ALA      H 1218   7.826   4.086   2.053 -3.9384  1.1313  2.3522
  442ALA     CA 1219   7.758   4.194   1.875  0.1365 -0.2805 -0.0009
  442ALA     HA 1220   7.714   4.143   1.788 -3.1595 -0.4434  1.6279
  442ALA     CB 1221   7.665   4.296   1.935 -0.2033  0.0008  0.0319
  442ALA    HB1 1222   7.575   4.251   1.977 -1.0508 -0.6683 -2.3512
  442ALA    HB2 1223   7.721   4.354   2.008 -1.6253  0.9300  0.4244
  442ALA    HB3 1224   7.640   4.375   1.864 -0.6946  0.3611  0.5912
  442ALA      C 1225   7.882   4.257   1.815  0.4880  0.0174  0.0570
  442ALA      O 1226   7.879   4.333   1.720 -0.0156  0.4057  0.4774
  443PHE      N 1227   7.998   4.221   1.868 -0.4487  0.7018 -0.0699
  443PHE      H 1228   7.992   4.144   1.934 -0.5384 -1.7578 -2.7514
  443PHE     CA 1229   8.142   4.265   1.838  0.8585 -0.1527  0.7133
  443PHE     HA 1230   8.157   4.360   1.889  2.1660 -0.4700  0.9380
  443PHE     CB 1231   8.237   4.163   1.895  0.9496 -0.0550  0.0145
  443PHE    HB1 1232   8.337   4.202   1.879  0.5342  0.5019 -1.3728
  443PHE    HB2 1233   8.229   4.153   2.003  1.3293 -0.1634  0.0345
  443PHE     CG 1234   8.227   4.024   1.835 -0.0999  0.4750  0.1992
  443PHE    CD1 1235   8.312   3.993   1.729  0.3406  0.6451 -0.6762
  443PHE    HD1 1236   8.373   4.071   1.686  1.0575  0.6661  0.3365
  443PHE    CD2 1237   8.148   3.926   1.891 -0.1214 -0.1037 -0.4148
  443PHE    HD2 1238   8.087   3.946   1.978  2.0774 -3.6233  2.2362
  443PHE    CE1 1239   8.305   3.864   1.667  0.2235 -0.1593 -0.1018
  443PHE    HE1 1240   8.360   3.847   1.576  1.2196  0.1650  0.4257
  443PHE    CE2 1241   8.156   3.791   1.848 -0.5834 -0.1820 -0.1726
  443PHE    HE2 1242   8.099   3.708   1.887  0.5624 -1.0919 -0.3472
  443PHE     CZ 1243   8.234   3.759   1.730 -0.2454 -0.3843 -0.2698
  443PHE     HZ 1244   8.241   3.659   1.691  1.8588 -0.5026  0.3240
  443PHE      C 1245   8.174   4.310   1.697 -0.4355 -0.4045  0.2208
  443PHE      O 1246   8.182   4.430   1.668  0.5190 -0.1226 -0.5458
  444LEU      N 1247   8.173   4.230   1.596 -0.3008 -0.1930  0.6637
  444LEU      H 1248   8.135   4.139   1.621 -0.7886 -0.1949 -0.0722
  444LEU     CA 1249   8.206   4.266   1.459 -0.0676  0.4301 -0.3236
  444LEU     HA 1250   8.298   4.325   1.458 -0.0490  0.3996 -1.4104
  444LEU     CB 1251   8.233   4.133   1.377 -0.2916  0.9399  0.2338
  444LEU    HB1 1252   8.268   4.060   1.451 -2.8250  0.4801  1.0687
  444LEU    HB2 1253   8.140   4.085   1.348 -0.8056  2.0927 -0.0823
  444LEU     CG 1254   8.339   4.153   1.263 -0.2916  0.6694  0.5688
  444LEU     HG 1255   8.310   4.246   1.213  0.2327  0.0535 -0.9432
  444LEU    CD1 1256   8.484   4.171   1.319 -1.2355 -0.2984 -0.2547
  444LEU   HD11 1257   8.536   4.218   1.235  1.5119 -0.7683  1.1074
  444LEU   HD12 1258   8.501   4.247   1.396  0.7709 -2.0947  1.1866
  444LEU   HD13 1259   8.551   4.087   1.335 -2.0121 -1.2427 -1.6898
  444LEU    CD2 1260   8.327   4.036   1.171  0.0302  0.3335  0.2998
  444LEU   HD21 1261   8.360   3.945   1.222 -0.5914 -0.8079 -1.2516
  444LEU   HD22 1262   8.226   4.038   1.132  0.7592 -0.1048 -1.7026
  444LEU   HD23 1263   8.384   4.036   1.078  0.0088  0.0160  0.2847
  444LEU      C 1264   8.097   4.353   1.392  1.1182  0.4274 -0.5291
  444LEU      O 1265   8.119   4.444   1.317  0.0515  0.0114  0.6128
  445GLU      N 1266   7.970   4.331   1.428  0.5937 -0.2463 -0.0708
  445GLU      H 1267   7.963   4.278   1.514  1.2881  1.0307  0.8091
  445GLU     CA 1268   7.848   4.399   1.392  0.1379  0.1535  1.1281
  445GLU     HA 1269   7.836   4.394   1.284 -1.7173 -1.1338  1.3349
  445GLU     CB 1270   7.728   4.324   1.451 -0.4247  0.7861  0.2880
  445GLU    HB1 1271   7.748   4.217   1.457  2.0129  0.8868 -3.0352
  445GLU    HB2 1272   7.713   4.367   1.550  1.0077 -0.6445  1.1649
  445GLU     CG 1273   7.593   4.358   1.387  0.2763 -0.0359  0.7651
  445GLU    HG1 1274   7.555   4.460   1.400  0.0213  0.1614 -1.2015
  445GLU    HG2 1275   7.591   4.341   1.279  0.5499  1.3972  0.5153
  445GLU     CD 1276   7.479   4.271   1.432 -0.5444  0.8444 -0.1857
  445GLU    OE1 1277   7.390   4.330   1.490  1.5439  0.2771  0.5728
  445GLU    OE2 1278   7.488   4.145   1.433 -0.1004  0.1195  0.2559
  445GLU      C 1279   7.845   4.548   1.434  0.0255  0.0041 -0.4578
  445GLU      O 1280   7.787   4.635   1.366  0.1375 -0.0607  0.4422
  446LEU      N 1281   7.898   4.579   1.553  0.4050  0.2235  0.2102
  446LEU      H 1282   7.924   4.495   1.601  1.0165 -0.6466 -1.5371
  446LEU     CA 1283   7.935   4.703   1.613 -0.3338 -0.3837 -0.4786
  446LEU     HA 1284   7.858   4.776   1.589 -2.4971 -2.0933  0.9385
  446LEU     CB 1285   7.945   4.684   1.771  0.3354  0.2950  0.3220
  446LEU    HB1 1286   8.021   4.607   1.780 -0.1438 -0.2974 -0.6301
  446LEU    HB2 1287   7.981   4.778   1.813  1.2895  0.3532 -0.6015
  446LEU     CG 1288   7.804   4.647   1.831  0.0651  0.0934  0.2406
  446LEU     HG 1289   7.775   4.548   1.794  1.2712 -0.6102  1.1233
  446LEU    CD1 1290   7.816   4.636   1.981 -0.0325 -0.3962 -0.0090
  446LEU   HD11 1291   7.718   4.613   2.022  0.2808 -0.9212  0.4683
  446LEU   HD12 1292   7.888   4.558   2.005 -1.2878 -2.1190 -1.5523
  446LEU   HD13 1293   7.848   4.731   2.024 -0.2225 -0.5762  0.5384
  446LEU    CD2 1294   7.691   4.740   1.796  0.3655 -0.2276 -0.2586
  446LEU   HD21 1295   7.674   4.745   1.688  3.9418  1.5346 -0.8922
  446LEU   HD22 1296   7.599   4.707   1.844 -0.2099 -0.1884 -1.2987
  446LEU   HD23 1297   7.708   4.844   1.823 -1.2948  0.5098 -1.8573
  446LEU      C 1298   8.060   4.757   1.548 -0.0404  0.0928  0.0791
  446LEU      O 1299   8.052   4.873   1.507 -0.3020  0.1497  0.3870
  447PHE      N 1300   8.163   4.672   1.515  0.7700 -0.0987 -0.5090
  447PHE      H 1301   8.161   4.579   1.555  1.9569  0.8250  1.9203
  447PHE     CA 1302   8.289   4.718   1.453  0.3496 -0.6539  0.6689
  447PHE     HA 1303   8.330   4.796   1.516  3.2622 -1.3134 -0.2447
  447PHE     CB 1304   8.397   4.607   1.451  0.1246  0.1978 -1.0247
  447PHE    HB1 1305   8.384   4.551   1.543  0.2861  3.4494  1.1536
  447PHE    HB2 1306   8.369   4.538   1.371  0.1873 -3.5095  1.8949
  447PHE     CG 1307   8.543   4.640   1.429  0.1820 -0.2894  0.4309
  447PHE    CD1 1308   8.593   4.662   1.301 -0.2572 -0.2791  0.1495
  447PHE    HD1 1309   8.522   4.703   1.231  0.0604  0.8639  0.4736
  447PHE    CD2 1310   8.633   4.612   1.536 -0.1632 -0.8859 -0.5498
  447PHE    HD2 1311   8.592   4.593   1.634 -0.0028 -0.9031 -0.4855
  447PHE    CE1 1312   8.734   4.662   1.279 -0.4861  0.6968 -0.0490
  447PHE    HE1 1313   8.780   4.681   1.184 -1.2189 -1.1065 -0.8145
  447PHE    CE2 1314   8.769   4.626   1.518 -0.6820 -0.3704  0.6825
  447PHE    HE2 1315   8.828   4.627   1.609  1.0154  0.9925 -0.3523
  447PHE     CZ 1316   8.819   4.639   1.384 -1.4922  0.4413 -0.9213
  447PHE     HZ 1317   8.925   4.633   1.362 -0.9511 -1.9697  1.7319
  447PHE      C 1318   8.266   4.779   1.311 -0.5056 -0.7278  0.3957
  447PHE      O 1319   8.314   4.892   1.281  0.3921 -0.6286 -0.1428
  448VAL      N 1320   8.190   4.714   1.224 -0.2358 -0.5030 -0.2784
  448VAL      H 1321   8.149   4.630   1.261  0.1203 -1.6360 -2.3246
  448VAL     CA 1322   8.175   4.742   1.084 -0.0142  0.1895  0.6493
  448VAL     HA 1323   8.271   4.758   1.035 -0.3643 -2.2433 -1.0158
  448VAL     CB 1324   8.110   4.622   1.009  0.4487 -0.1737  0.2160
  448VAL     HB 1325   8.086   4.640   0.904  1.0580  0.0998  0.1203
  448VAL    CG1 1326   8.201   4.501   0.992  0.5019  0.2547  0.0781
  448VAL   HG11 1327   8.151   4.417   0.944  0.5602  0.2547  0.0168
  448VAL   HG12 1328   8.290   4.535   0.940 -1.4718  3.5762 -1.4230
  448VAL   HG13 1329   8.225   4.459   1.090 -0.9400 -0.9869 -0.0597
  448VAL    CG2 1330   7.977   4.571   1.078 -0.3004  0.1927 -0.4191
  448VAL   HG21 1331   7.952   4.471   1.043  0.3666 -0.6203  1.3254
  448VAL   HG22 1332   7.974   4.576   1.187 -0.8947 -0.2602 -0.4091
  448VAL   HG23 1333   7.890   4.634   1.059 -0.7132  0.5487  2.2636
  448VAL      C 1334   8.080   4.870   1.074  0.3159 -0.4597  0.1301
  448VAL      O 1335   8.110   4.965   0.996  0.2019 -0.1661  0.6457
  449LEU      N 1336   7.973   4.873   1.149  0.1227  0.0864 -0.4543
  449LEU      H 1337   7.959   4.799   1.216 -0.0115 -1.4768 -2.1227
  449LEU     CA 1338   7.880   4.979   1.164  0.1911 -0.9037  0.5594
  449LEU     HA 1339   7.819   4.982   1.074 -1.1589 -0.4731  1.4665
  449LEU     CB 1340   7.775   4.939   1.275 -0.2167  0.1670  0.4809
  449LEU    HB1 1341   7.726   4.846   1.245  0.9323 -0.9119  1.8069
  449LEU    HB2 1342   7.828   4.903   1.363  0.0022  0.3757  0.4358
  449LEU     CG 1343   7.660   5.028   1.317  0.1836 -0.5890 -0.3424
  449LEU     HG 1344   7.624   5.082   1.229 -1.8842 -0.0714  0.7662
  449LEU    CD1 1345   7.547   4.938   1.368 -0.1941 -0.2995  0.1485
  449LEU   HD11 1346   7.522   4.872   1.285 -0.1980 -0.5490  0.3485
  449LEU   HD12 1347   7.580   4.880   1.454  1.2674  0.5663  0.2061
  449LEU   HD13 1348   7.452   4.989   1.381  1.8387  3.7900  0.7954
  449LEU    CD2 1349   7.705   5.122   1.421  0.2653 -0.3215  0.2549
  449LEU   HD21 1350   7.743   5.075   1.512  1.0441 -0.9966 -0.4005
  449LEU   HD22 1351   7.778   5.195   1.388 -0.7890  0.6944  0.1221
  449LEU   HD23 1352   7.621   5.183   1.453  0.5872  0.6138 -0.6377
  449LEU      C 1353   7.946   5.118   1.180 -0.4853 -0.4429  0.5110
  449LEU      O 1354   7.925   5.218   1.116  0.3085 -0.5215  0.3115
  450ARG      N 1355   8.030   5.119   1.286  0.1170 -0.1244 -0.6727
  450ARG      H 1356   8.036   5.033   1.338  1.3065  0.0194 -0.5414
  450ARG     CA 1357   8.095   5.237   1.332  0.5448  0.0214 -0.1000
  450ARG     HA 1358   8.023   5.318   1.330  3.0017  2.3630  0.2788
  450ARG     CB 1359   8.135   5.216   1.480 -0.2725 -0.5724  0.4486
  450ARG    HB1 1360   8.193   5.125   1.497 -0.6035 -1.1733 -1.3694
  450ARG    HB2 1361   8.195   5.301   1.512  0.3342 -1.1808  0.9763
  450ARG     CG 1362   8.017   5.209   1.582 -0.1523  0.3773  0.0218
  450ARG    HG1 1363   7.943   5.286   1.564 -0.9640 -0.1364  1.0743
  450ARG    HG2 1364   7.975   5.113   1.551  1.8817 -0.3384 -0.7185
  450ARG     CD 1365   8.068   5.185   1.721 -0.0120  0.4127 -0.8457
  450ARG    HD1 1366   7.981   5.155   1.779  1.4069  0.1134  1.1930
  450ARG    HD2 1367   8.136   5.101   1.731 -1.2054 -0.3329  1.5808
  450ARG     NE 1368   8.120   5.311   1.774 -0.0386  0.2324  0.3743
  450ARG     HE 1369   8.166   5.376   1.712 -0.1324  0.8651  0.9617
  450ARG     CZ 1370   8.131   5.327   1.904 -0.2407 -0.6849  0.2379
  450ARG    NH1 1371   8.066   5.245   1.989 -0.8480 -0.0045 -0.5859
  450ARG   HH11 1372   8.025   5.155   1.967 -1.5567 -0.1137  1.0169
  450ARG   HH12 1373   8.069   5.256   2.090 -1.4795  1.8244 -0.7352
  450ARG    NH2 1374   8.214   5.424   1.946  0.3501  0.5311 -0.5496
  450ARG   HH21 1375   8.237   5.436   2.044 -0.5475 -2.0672  0.0513
  450ARG   HH22 1376   8.270   5.478   1.882  1.3954  0.2972  0.1358
  450ARG      C 1377   8.217   5.272   1.245 -0.0614 -0.0303  0.7794
  450ARG      O 1378   8.264   5.381   1.262 -0.1227  0.0092 -0.0090
  451LEU      N 1379   8.257   5.187   1.147  0.1097  0.0877  0.2220
  451LEU      H 1380   8.195   5.108   1.131 -0.8253 -0.3301  4.5098
  451LEU     CA 1381   8.355   5.211   1.041  0.3372  0.7243  0.0078
  451LEU     HA 1382   8.409   5.300   1.072 -1.7533  1.2699  2.4622
  451LEU     CB 1383   8.444   5.085   1.036 -0.2694  0.2631  0.8214
  451LEU    HB1 1384   8.475   5.051   1.134 -1.9192  1.1346  1.6839
  451LEU    HB2 1385   8.376   5.011   0.994 -0.4619  0.9137 -0.0692
  451LEU     CG 1386   8.572   5.105   0.946 -0.1280 -0.3292 -0.3220
  451LEU     HG 1387   8.580   5.208   0.910 -5.3812  0.2241 -0.7414
  451LEU    CD1 1388   8.700   5.069   1.028  0.4012  0.7383 -0.2363
  451LEU   HD11 1389   8.690   4.964   1.057  0.1168  0.8648  0.1165
  451LEU   HD12 1390   8.794   5.083   0.974  0.2270  3.0062 -0.0411
  451LEU   HD13 1391   8.709   5.132   1.116  1.5954 -2.6137  2.2408
  451LEU    CD2 1392   8.572   5.026   0.819  0.6171 -0.6040 -0.5379
  451LEU   HD21 1393   8.671   5.017   0.776 -0.2469  2.1587 -3.4814
  451LEU   HD22 1394   8.536   4.925   0.841 -1.1770 -0.2322 -1.5111
  451LEU   HD23 1395   8.509   5.075   0.745 -0.5914 -1.3558 -0.0494
  451LEU      C 1396   8.296   5.245   0.903  0.3384 -0.0342  0.0529
  451LEU      O 1397   8.359   5.329   0.836  0.5019  0.0723  0.0085
  452ALA      N 1398   8.174   5.201   0.874 -0.0354  0.2040  0.3337
  452ALA      H 1399   8.134   5.144   0.947 -0.5561  0.1580  0.0219
  452ALA     CA 1400   8.081   5.254   0.766 -0.1386 -0.0059  0.7997
  452ALA     HA 1401   8.127   5.222   0.672 -1.0813  1.9179 -0.3775
  452ALA     CB 1402   7.961   5.171   0.774 -0.2753  0.8081 -0.3929
  452ALA    HB1 1403   7.901   5.187   0.685 -0.9364 -0.8656 -0.2885
  452ALA    HB2 1404   7.980   5.065   0.790 -1.2943  0.9323  2.0202
  452ALA    HB3 1405   7.895   5.217   0.847  1.7771  2.7916  0.3388
  452ALA      C 1406   8.053   5.405   0.777 -0.8509 -0.0510 -0.0864
  452ALA      O 1407   8.015   5.477   0.685  0.0007  0.4489 -0.2165
  453TYR      N 1408   8.094   5.457   0.894 -0.3352  0.0292  0.1729
  453TYR      H 1409   8.163   5.399   0.940  0.2811  0.7100  0.1189
  453TYR     CA 1410   8.085   5.593   0.933  0.3572  0.7823 -0.0319
  453TYR     HA 1411   8.060   5.660   0.850 -1.1483  0.6710  0.3000
  453TYR     CB 1412   7.961   5.609   1.028  0.5502  0.5508 -0.1865
  453TYR    HB1 1413   7.870   5.578   0.978  2.1700  1.6716 -4.2779
  453TYR    HB2 1414   7.969   5.554   1.121  0.1528 -0.4633 -0.7464
  453TYR     CG 1415   7.936   5.752   1.065 -0.1555  0.7710 -0.1489
  453TYR    CD1 1416   7.873   5.837   0.968  0.0702 -0.2291 -0.6003
  453TYR    HD1 1417   7.850   5.794   0.872  1.3029 -1.3828 -0.4146
  453TYR    CD2 1418   7.953   5.792   1.196  0.8997  0.0433 -0.5130
  453TYR    HD2 1419   8.003   5.729   1.268 -0.8565 -0.2608  0.4945
  453TYR    CE1 1420   7.833   5.966   1.004  0.0869  0.4742  0.0384
  453TYR    HE1 1421   7.782   6.028   0.932  0.2750  0.1218 -0.4030
  453TYR    CE2 1422   7.920   5.924   1.227  0.1724 -0.2252  0.0449
  453TYR    HE2 1423   7.923   5.963   1.328  0.8442 -0.5812  0.1633
  453TYR     CZ 1424   7.869   6.013   1.130  0.0245  0.2669 -0.3184
  453TYR     OH 1425   7.823   6.128   1.172  0.1245  0.4349 -0.1164
  453TYR     HH 1426   7.751   6.173   1.130 -0.1932  1.2722  1.2741
  453TYR      C 1427   8.221   5.631   0.996 -0.4143 -0.1313  0.5590
  453TYR      O 1428   8.221   5.696   1.101  0.2760  0.3854  0.2252
  454ARG      N 1429   8.345   5.591   0.941 -0.2139 -0.6207 -0.2293
  454ARG      H 1430   8.334   5.545   0.851 -2.2878 -1.0220  0.1779
  454ARG     CA 1431   8.475   5.634   0.978 -0.0618 -0.3993  0.0514
  454ARG     HA 1432   8.473   5.742   0.993 -2.1721 -0.1956 -1.3348
  454ARG     CB 1433   8.524   5.565   1.111 -0.1035  0.2244  0.3136
  454ARG    HB1 1434   8.438   5.538   1.173  0.2241 -1.6015  0.0198
  454ARG    HB2 1435   8.582   5.475   1.093  0.6794  0.7257  0.3022
  454ARG     CG 1436   8.598   5.663   1.207  0.8769 -0.4747  0.0688
  454ARG    HG1 1437   8.659   5.727   1.144  0.2570 -2.0024 -2.2248
  454ARG    HG2 1438   8.531   5.739   1.248  1.2348  0.8381 -1.6358
  454ARG     CD 1439   8.684   5.595   1.317 -0.4224  0.2632 -0.0532
  454ARG    HD1 1440   8.767   5.534   1.279  0.2890  0.5250  1.0230
  454ARG    HD2 1441   8.725   5.669   1.386 -0.4999 -0.4508  0.7802
  454ARG     NE 1442   8.599   5.518   1.406  0.3196 -0.0310 -0.1388
  454ARG     HE 1443   8.550   5.574   1.474  1.8111  1.1940 -0.0307
  454ARG     CZ 1444   8.571   5.388   1.392 -0.2348 -0.0274  0.4482
  454ARG    NH1 1445   8.633   5.311   1.295  0.0640  0.7336 -0.5356
  454ARG   HH11 1446   8.712   5.338   1.238 -0.4889  0.3449 -1.5074
  454ARG   HH12 1447   8.609   5.214   1.280 -0.5856  0.9886 -1.2032
  454ARG    NH2 1448   8.486   5.341   1.474 -0.5285  0.5688  0.0569
  454ARG   HH21 1449   8.443   5.391   1.550  0.6569  1.0835  0.4266
  454ARG   HH22 1450   8.468   5.242   1.470  0.7187  0.3275 -0.1405
  454ARG      C 1451   8.564   5.616   0.855 -0.4037  0.1560  0.7417
  454ARG      O 1452   8.678   5.577   0.864 -0.5832  0.1541  0.2615
  455SER      N 1453   8.505   5.625   0.733  0.0469  0.5550 -0.4154
  455SER      H 1454   8.419   5.679   0.724 -0.4599  0.1421  1.5151
  455SER     CA 1455   8.573   5.609   0.605 -0.1643  0.2665 -1.0318
  455SER     HA 1456   8.676   5.646   0.606 -0.4720  1.2020  0.7520
  455SER     CB 1457   8.574   5.455   0.581  0.5597 -0.5435 -0.1045
  455SER    HB1 1458   8.611   5.434   0.480 -0.3956 -0.6152 -0.4424
  455SER    HB2 1459   8.630   5.396   0.654 -2.0871 -2.9254  0.1645
  455SER     OG 1460   8.444   5.407   0.571  0.4834  0.2637 -0.4899
  455SER     HG 1461   8.406   5.391   0.656  0.6841  1.2472 -0.1953
  455SER      C 1462   8.498   5.695   0.501 -0.3522 -1.2855 -0.0902
  455SER      O 1463   8.388   5.746   0.535  0.4193  0.5288  0.6092
  456ASN      N 1464   8.555   5.718   0.385  0.0622  0.4240  0.4037
  456ASN      H 1465   8.648   5.680   0.376  0.8599  2.3795  0.0171
  456ASN     CA 1466   8.512   5.799   0.274  0.4375  0.3093  0.4392
  456ASN     HA 1467   8.404   5.802   0.285  0.2625 -1.2976 -0.5309
  456ASN     CB 1468   8.550   5.949   0.288 -0.4507  0.4030  0.3250
  456ASN    HB1 1469   8.508   5.991   0.379 -2.3219 -0.6565 -0.0116
  456ASN    HB2 1470   8.657   5.948   0.308 -0.7345 -1.5049  2.0569
  456ASN     CG 1471   8.504   6.041   0.176 -0.4796 -0.5910 -0.5903
  456ASN    OD1 1472   8.557   6.036   0.068  0.0626  0.4177  0.0310
  456ASN    ND2 1473   8.415   6.137   0.210 -0.5796  0.5325  0.4125
  456ASN   HD21 1474   8.374   6.156   0.300  1.7557 -1.2220  1.9285
  456ASN   HD22 1475   8.385   6.191   0.129 -0.7968  0.2150  0.2775
  456ASN      C 1476   8.562   5.736   0.135  0.3660  0.1190 -0.3321
  456ASN      O 1477   8.681   5.742   0.102 -0.4088  0.3734  0.3690
  457PRO      N 1478   8.465   5.697   0.042  0.0759  0.5220 -0.4826
  457PRO     CA 1479   8.501   5.626  -0.077  0.2999 -0.4434  0.7242
  457PRO     HA 1480   8.582   5.554  -0.061  0.9649 -0.0140 -0.6031
  457PRO     CB 1481   8.364   5.559  -0.122  0.2147  0.1145 -0.1011
  457PRO    HB1 1482   8.341   5.549  -0.228 -3.7916  1.9283  0.4223
  457PRO    HB2 1483   8.337   5.469  -0.067 -1.0633  1.7513  2.1054
  457PRO     CG 1484   8.260   5.652  -0.065  0.2899  0.0677 -0.3194
  457PRO    HG1 1485   8.241   5.740  -0.127  0.1530 -0.4258 -0.9901
  457PRO    HG2 1486   8.165   5.601  -0.052  0.5814  0.0236  2.0361
  457PRO     CD 1487   8.325   5.701   0.069  0.7346 -0.0541  0.0456
  457PRO    HD1 1488   8.296   5.804   0.090 -0.5159 -0.7831  2.0762
  457PRO    HD2 1489   8.299   5.646   0.159  3.3035 -0.7515  0.4353
  457PRO      C 1490   8.544   5.715  -0.194  0.6858  0.6803  0.4358
  457PRO      O 1491   8.600   5.665  -0.293 -0.0750  0.4096  0.0097
  458VAL      N 1492   8.515   5.844  -0.183  0.4650  0.1918  0.5960
  458VAL      H 1493   8.463   5.872  -0.101 -0.7972 -1.0040  0.2374
  458VAL     CA 1494   8.548   5.949  -0.281 -0.3329  0.7125 -0.6116
  458VAL     HA 1495   8.539   5.916  -0.384  0.0401  0.4922 -0.5775
  458VAL     CB 1496   8.476   6.080  -0.250  0.3209 -0.0312  0.3356
  458VAL     HB 1497   8.507   6.111  -0.150 -0.4245 -1.5576  1.0810
  458VAL    CG1 1498   8.509   6.188  -0.352  0.0891  0.2891  0.0479
  458VAL   HG11 1499   8.458   6.284  -0.342  0.2386  0.3859 -0.1110
  458VAL   HG12 1500   8.617   6.195  -0.359  0.2920 -2.0765 -0.0832
  458VAL   HG13 1501   8.462   6.161  -0.447 -0.5366  2.7673 -0.4299
  458VAL    CG2 1502   8.324   6.053  -0.253 -0.2121  0.1763 -0.4539
  458VAL   HG21 1503   8.292   6.029  -0.151 -0.0214  0.9157 -0.2076
  458VAL   HG22 1504   8.266   6.143  -0.276  1.2147  0.5892 -2.7016
  458VAL   HG23 1505   8.282   5.968  -0.306 -0.9326 -0.3470  0.8978
  458VAL      C 1506   8.700   5.962  -0.259  0.1745  0.4544  0.8125
  458VAL      O 1507   8.777   5.940  -0.353  0.6383 -0.4695 -0.0726
  459GLU      N 1508   8.753   5.972  -0.138 -0.1950 -0.0847 -0.5245
  459GLU      H 1509   8.683   5.973  -0.065  0.9334 -0.8077  0.6004
  459GLU     CA 1510   8.889   5.980  -0.095  0.0967  0.0512 -0.1225
  459GLU     HA 1511   8.923   6.058  -0.163 -2.0038  0.9485 -0.2295
  459GLU     CB 1512   8.895   6.025   0.050 -0.3934 -0.2803 -0.1785
  459GLU    HB1 1513   8.829   6.112   0.056  1.2677  1.1177 -1.3700
  459GLU    HB2 1514   8.869   5.948   0.122 -0.5362  1.3389  1.5831
  459GLU     CG 1515   9.040   6.065   0.095  0.4293 -0.1571  0.5181
  459GLU    HG1 1516   9.044   6.104   0.196 -1.2065  1.9976 -0.1589
  459GLU    HG2 1517   9.086   5.966   0.101 -0.0839 -0.5229 -1.0483
  459GLU     CD 1518   9.112   6.156  -0.005 -0.2739  0.3544 -0.5974
  459GLU    OE1 1519   9.058   6.250  -0.067 -0.3620 -0.0499  0.4280
  459GLU    OE2 1520   9.240   6.139  -0.008  0.5157  0.6417  0.1377
  459GLU      C 1521   8.955   5.842  -0.124  0.4052 -0.1744 -0.2551
  459GLU      O 1522   9.062   5.845  -0.184 -0.0569 -0.0840 -0.6403
  460GLY      N 1523   8.896   5.732  -0.081 -0.1668 -0.0535  0.1051
  460GLY      H 1524   8.809   5.742  -0.031 -1.3374 -0.6603 -1.7427
  460GLY     CA 1525   8.958   5.595  -0.081  0.0546 -0.1863  0.5308
  460GLY    HA1 1526   8.877   5.524  -0.100 -0.9952  0.7327  1.4020
  460GLY    HA2 1527   9.044   5.581  -0.147  1.7402  1.8135  2.1789
  460GLY      C 1528   9.018   5.563   0.059 -0.5664  0.1157 -0.0681
  460GLY      O 1529   9.103   5.474   0.068  0.1947  0.0712  0.3270
  461LYS      N 1530   8.981   5.644   0.161  0.1316  0.3377 -1.1013
  461LYS      H 1531   8.915   5.719   0.145  0.1108  0.7058  0.5912
  461LYS     CA 1532   9.033   5.631   0.302 -0.9060 -0.2999  0.5597
  461LYS     HA 1533   9.123   5.571   0.289  1.5941  3.2212  0.0861
  461LYS     CB 1534   9.080   5.777   0.351  0.1523  0.3025  0.4620
  461LYS    HB1 1535   9.023   5.854   0.299 -0.7925 -0.1179  0.8631
  461LYS    HB2 1536   9.045   5.795   0.453 -0.4856  0.7931  0.1600
  461LYS     CG 1537   9.229   5.800   0.323  0.2332  0.3866  0.4842
  461LYS    HG1 1538   9.293   5.742   0.389 -0.1095 -1.7427 -0.9578
  461LYS    HG2 1539   9.247   5.766   0.221  0.3150  0.7813  0.3631
  461LYS     CD 1540   9.272   5.948   0.329 -0.2257  0.1458 -0.7518
  461LYS    HD1 1541   9.188   6.008   0.295  0.3505  2.2413  1.2710
  461LYS    HD2 1542   9.297   5.977   0.431  1.4980  0.2872 -1.1793
  461LYS     CE 1543   9.398   5.983   0.240 -0.1653 -0.1962  0.5311
  461LYS    HE1 1544   9.481   5.950   0.302 -0.2001 -1.2093  0.0670
  461LYS    HE2 1545   9.402   5.933   0.143 -2.3775  1.6056 -0.6067
  461LYS     NZ 1546   9.413   6.125   0.203  0.0121  0.0317  0.0005
  461LYS    HZ1 1547   9.506   6.158   0.183  0.5116  0.3604  2.6316
  461LYS    HZ2 1548   9.347   6.141   0.128 -1.1712  0.1324  1.0460
  461LYS    HZ3 1549   9.386   6.186   0.278  0.6984  0.3237  0.0140
  461LYS      C 1550   8.933   5.574   0.398 -0.0745 -0.3615 -1.2420
  461LYS      O 1551   8.812   5.603   0.398 -0.5840  0.8911  0.1144
  462LEU      N 1552   8.987   5.500   0.497 -0.1056 -0.3106  0.1405
  462LEU      H 1553   9.086   5.480   0.489 -0.5476 -2.5102 -0.6248
  462LEU     CA 1554   8.919   5.442   0.618  0.0746 -0.3070  0.4869
  462LEU     HA 1555   8.842   5.516   0.638  1.9972  2.2311 -0.9846
  462LEU     CB 1556   8.863   5.297   0.590 -0.1065 -0.0952  0.5841
  462LEU    HB1 1557   8.795   5.280   0.674 -0.7804  1.1699  0.3135
  462LEU    HB2 1558   8.786   5.293   0.513  1.1365  0.8206 -0.7492
  462LEU     CG 1559   8.959   5.181   0.559  0.1618 -0.8371  0.2207
  462LEU     HG 1560   9.065   5.202   0.576 -0.2970  2.7464 -0.6130
  462LEU    CD1 1561   8.923   5.061   0.640 -0.3369  0.0029 -0.1934
  462LEU   HD11 1562   8.916   5.078   0.748  0.8602  1.3753 -0.2983
  462LEU   HD12 1563   8.829   5.023   0.599 -0.8404  1.6412 -0.6415
  462LEU   HD13 1564   8.989   4.976   0.625 -1.6143 -1.2212  0.7305
  462LEU    CD2 1565   8.955   5.148   0.414  0.3725 -0.1274 -0.0869
  462LEU   HD21 1566   9.044   5.100   0.374  0.3253  0.7231 -1.2751
  462LEU   HD22 1567   8.874   5.079   0.392  0.7101 -0.7967  0.6956
  462LEU   HD23 1568   8.939   5.230   0.344 -1.7204  1.6021  2.2288
  462LEU      C 1569   9.013   5.451   0.738  0.1752  0.0398  1.3697
  462LEU      O 1570   9.135   5.434   0.725 -0.3071 -0.2202 -0.0985
  463ILE      N 1571   8.951   5.471   0.855  0.4700 -1.3048  0.0742
  463ILE      H 1572   8.853   5.495   0.855  1.5117  4.1562  0.5962
  463ILE     CA 1573   9.017   5.493   0.980 -0.2674 -0.1132 -0.4790
  463ILE     HA 1574   9.124   5.478   0.966  0.3017  1.4781  1.6532
  463ILE     CB 1575   9.005   5.645   1.021 -0.1195 -0.0230 -0.2608
  463ILE     HB 1576   8.906   5.683   1.046  0.2528  0.4746  0.5040
  463ILE    CG1 1577   9.060   5.736   0.901  0.6831  0.8870 -0.5773
  463ILE   HG11 1578   9.105   5.829   0.934  0.4553  0.4243  1.0927
  463ILE   HG12 1579   9.133   5.679   0.843 -1.3735 -0.9766 -1.4761
  463ILE    CG2 1580   9.077   5.676   1.151  0.8050 -0.0082  0.0145
  463ILE   HG21 1581   9.180   5.639   1.153  1.0939  0.5246 -1.9711
  463ILE   HG22 1582   9.079   5.785   1.154  1.3362 -0.0024 -0.3413
  463ILE   HG23 1583   9.015   5.643   1.233 -2.3867  0.1998 -2.1419
  463ILE     CD 1584   8.954   5.787   0.812 -0.2988  0.5271  1.0561
  463ILE    HD1 1585   8.878   5.714   0.786  0.2104  0.1382  0.6641
  463ILE    HD2 1586   8.903   5.868   0.866 -0.0798  1.4483 -0.0813
  463ILE    HD3 1587   8.996   5.827   0.720 -0.4521  1.8557  1.5283
  463ILE      C 1588   8.966   5.401   1.084  0.1860  0.3826  0.0561
  463ILE      O 1589   8.848   5.396   1.106  0.1183 -0.5456  0.0897
  464PHE      N 1590   9.059   5.330   1.145 -0.1826 -0.3576 -0.0550
  464PHE      H 1591   9.154   5.352   1.119 -0.8799  4.5157  0.5768
  464PHE     CA 1592   9.032   5.226   1.242 -0.2461  0.0854  0.0142
  464PHE     HA 1593   8.929   5.190   1.240 -0.0475 -0.6294  1.3341
  464PHE     CB 1594   9.128   5.112   1.242 -0.2253  0.1797  0.3284
  464PHE    HB1 1595   9.229   5.151   1.259 -0.0554  0.2977 -0.8697
  464PHE    HB2 1596   9.113   5.048   1.329  0.9422 -0.0575  0.3649
  464PHE     CG 1597   9.120   5.013   1.128 -0.0877  0.3581  0.7068
  464PHE    CD1 1598   9.183   5.047   1.007  0.8021  0.0738 -0.3658
  464PHE    HD1 1599   9.250   5.131   1.010  0.8509  0.0690 -1.1169
  464PHE    CD2 1600   9.046   4.889   1.130  0.5622  0.0013 -0.9264
  464PHE    HD2 1601   8.998   4.841   1.214 -1.7057  1.1552 -1.4856
  464PHE    CE1 1602   9.160   4.966   0.895 -0.6842  0.1322 -0.2925
  464PHE    HE1 1603   9.206   4.998   0.803  0.8590 -1.4619 -0.1222
  464PHE    CE2 1604   9.011   4.819   1.015 -0.5919  0.3332 -0.5285
  464PHE    HE2 1605   8.950   4.731   1.031  1.1487 -1.6899 -3.9677
  464PHE     CZ 1606   9.072   4.862   0.897 -0.6144  0.3857 -0.2555
  464PHE     HZ 1607   9.040   4.811   0.807 -3.0686  1.1117  0.1409
  464PHE      C 1608   9.048   5.294   1.382 -0.7243 -0.0968  0.1458
  464PHE      O 1609   9.115   5.396   1.392  0.1247  0.5402 -0.0675
  465CYS      N 1610   8.970   5.246   1.482  0.2335 -0.3983  0.7647
  465CYS      H 1611   8.929   5.154   1.481  0.6439 -0.6273  2.4995
  465CYS     CA 1612   8.929   5.330   1.597 -0.1706  0.5000 -0.1989
  465CYS     HA 1613   8.885   5.418   1.550 -1.2667  0.3130  0.4283
  465CYS     CB 1614   8.800   5.260   1.661 -0.2645  0.3532  0.3799
  465CYS    HB1 1615   8.746   5.206   1.583  0.6224 -0.5619  0.3769
  465CYS    HB2 1616   8.817   5.174   1.726  1.7013 -1.9291 -2.7909
  465CYS     SG 1617   8.683   5.376   1.742 -0.0594 -0.0160 -0.2286
  465CYS     HG 1618   8.773   5.408   1.836  1.2348  0.0272 -1.4441
  465CYS      C 1619   9.040   5.366   1.703  0.0801  0.4946  0.8701
  465CYS      O 1620   9.017   5.440   1.797  0.2495 -0.5447 -0.5387
  466ASN      N 1621   9.165   5.319   1.678  0.5407  0.0601  0.1564
  466ASN      H 1622   9.178   5.265   1.593  0.7549 -2.9878  1.9874
  466ASN     CA 1623   9.293   5.350   1.743  0.0774 -0.1386  0.2824
  466ASN     HA 1624   9.268   5.387   1.843  0.8876  0.3366  0.3154
  466ASN     CB 1625   9.389   5.226   1.738 -0.1908 -0.4921  0.2939
  466ASN    HB1 1626   9.488   5.249   1.779  0.1575  2.4342 -1.9121
  466ASN    HB2 1627   9.353   5.141   1.797  1.9034 -1.7618 -0.1330
  466ASN     CG 1628   9.409   5.163   1.600 -0.1125  0.0138 -0.0811
  466ASN    OD1 1629   9.344   5.208   1.502 -0.4140  0.5069 -0.3229
  466ASN    ND2 1630   9.498   5.061   1.591  0.7693 -0.2834  0.7752
  466ASN   HD21 1631   9.551   5.022   1.667 -0.7126  0.0879  2.0654
  466ASN   HD22 1632   9.509   5.021   1.499  0.5345  3.1634 -0.8903
  466ASN      C 1633   9.361   5.474   1.677 -0.4063  0.0070  0.0721
  466ASN      O 1634   9.426   5.560   1.738  0.2272  0.6526 -0.0940
  467GLY      N 1635   9.330   5.500   1.546 -0.4986  0.3349 -0.8320
  467GLY      H 1636   9.252   5.450   1.507 -0.6688 -1.1192  1.1782
  467GLY     CA 1637   9.381   5.613   1.469 -0.3563 -0.0126  0.1886
  467GLY    HA1 1638   9.291   5.661   1.429 -0.1282 -1.3857 -2.1838
  467GLY    HA2 1639   9.449   5.682   1.519 -0.1886  0.0555 -0.1301
  467GLY      C 1640   9.444   5.572   1.338  0.2863 -0.8013 -0.5607
  467GLY      O 1641   9.467   5.663   1.259  0.3782 -0.2287  0.0718
  468VAL      N 1642   9.475   5.442   1.313 -0.1950 -0.3551 -0.3939
  468VAL      H 1643   9.440   5.376   1.381 -0.1631  1.9527  2.0450
  468VAL     CA 1644   9.525   5.379   1.197 -0.5636  0.0141 -0.0360
  468VAL     HA 1645   9.623   5.422   1.173 -0.9388  0.3831 -0.9557
  468VAL     CB 1646   9.548   5.227   1.216 -0.1167  0.0545  0.1276
  468VAL     HB 1647   9.458   5.189   1.264 -0.6364  0.2798 -0.6429
  468VAL    CG1 1648   9.572   5.142   1.086  0.4012  0.1818  0.0287
  468VAL   HG11 1649   9.669   5.159   1.038  0.9974 -2.1042  0.3020
  468VAL   HG12 1650   9.564   5.036   1.111  0.5908  0.5115  1.5892
  468VAL   HG13 1651   9.494   5.157   1.012 -0.7177 -3.1335  0.4101
  468VAL    CG2 1652   9.668   5.206   1.308  0.0738  0.6372 -0.0458
  468VAL   HG21 1653   9.762   5.235   1.261  0.4639 -0.4779  0.0250
  468VAL   HG22 1654   9.658   5.265   1.399  2.8882 -0.6458  1.2165
  468VAL   HG23 1655   9.670   5.100   1.335 -2.7405 -0.0418 -2.0704
  468VAL      C 1656   9.441   5.416   1.070 -0.5754 -0.9310  0.6305
  468VAL      O 1657   9.331   5.367   1.048 -0.9246 -0.0749  0.4051
  469VAL      N 1658   9.487   5.513   0.987  0.4160 -0.5125 -0.2848
  469VAL      H 1659   9.569   5.557   1.026 -0.1793 -0.0156  0.4344
  469VAL     CA 1660   9.439   5.536   0.846 -0.1540  0.2929 -0.2103
  469VAL     HA 1661   9.330   5.534   0.848 -0.1291 -1.3281  0.5657
  469VAL     CB 1662   9.485   5.680   0.802  0.0374 -0.0217  0.0642
  469VAL     HB 1663   9.594   5.677   0.789  0.5676  0.5056  3.4844
  469VAL    CG1 1664   9.424   5.718   0.662  0.3558  0.0094 -0.1233
  469VAL   HG11 1665   9.471   5.658   0.584  1.4726  0.4029  0.2279
  469VAL   HG12 1666   9.315   5.711   0.658  0.3686 -2.5229  1.8643
  469VAL   HG13 1667   9.440   5.821   0.629 -1.4067 -0.3575 -2.3640
  469VAL    CG2 1668   9.458   5.785   0.909 -0.1586  0.3057  0.2731
  469VAL   HG21 1669   9.543   5.796   0.977 -0.6151  0.3037  0.8537
  469VAL   HG22 1670   9.429   5.876   0.857 -1.9264 -0.1224  0.4424
  469VAL   HG23 1671   9.369   5.763   0.968 -0.7912 -0.8041 -1.0527
  469VAL      C 1672   9.502   5.432   0.752  0.2931 -0.0210 -1.0558
  469VAL      O 1673   9.618   5.393   0.769  0.3882  0.0712  0.0000
  470LEU      N 1674   9.417   5.368   0.673 -0.2079 -0.3618 -0.1099
  470LEU      H 1675   9.321   5.400   0.680 -0.1291 -0.2791  0.7709
  470LEU     CA 1676   9.443   5.260   0.578 -0.0150  0.9041  0.0080
  470LEU     HA 1677   9.549   5.257   0.553  0.3991 -1.3839  1.6096
  470LEU     CB 1678   9.403   5.120   0.641  0.3334 -0.5542 -0.2792
  470LEU    HB1 1679   9.362   5.132   0.741  0.4804  0.6260 -0.3423
  470LEU    HB2 1680   9.312   5.093   0.586  0.3632  0.8522 -1.0833
  470LEU     CG 1681   9.514   5.009   0.640 -0.3880 -0.2834 -0.0170
  470LEU     HG 1682   9.548   4.986   0.539  1.0126  1.8768 -0.1021
  470LEU    CD1 1683   9.636   5.035   0.728 -0.7632 -0.1687 -0.0971
  470LEU   HD11 1684   9.605   5.102   0.809  2.5246 -0.4228  1.5065
  470LEU   HD12 1685   9.675   4.949   0.782  2.0102  0.8638 -0.2798
  470LEU   HD13 1686   9.717   5.080   0.672 -3.0936  2.1613 -1.8870
  470LEU    CD2 1687   9.456   4.877   0.692  0.1160 -0.1237  0.4612
  470LEU   HD21 1688   9.404   4.881   0.787  0.5666 -1.6045  0.7946
  470LEU   HD22 1689   9.374   4.846   0.628 -0.7101  1.0332  0.9330
  470LEU   HD23 1690   9.522   4.790   0.688 -0.4267 -0.6013  1.4496
  470LEU      C 1691   9.361   5.292   0.454  0.2948 -0.0680  0.6652
  470LEU      O 1692   9.257   5.357   0.458 -0.3492 -0.1040  0.0722
  471HIS      N 1693   9.410   5.248   0.335  0.1024 -0.0414 -0.6580
  471HIS      H 1694   9.477   5.172   0.331 -1.2283 -1.4849  1.7290
  471HIS     CA 1695   9.345   5.280   0.210 -0.3960  0.4790 -0.3837
  471HIS     HA 1696   9.292   5.375   0.216 -0.5494  0.5224 -2.0825
  471HIS     CB 1697   9.460   5.289   0.105  0.0474  0.4646  0.9368
  471HIS    HB1 1698   9.543   5.346   0.147 -0.2952 -0.0146  2.3190
  471HIS    HB2 1699   9.486   5.187   0.076 -0.2206  0.0577  2.0792
  471HIS     CG 1700   9.427   5.365  -0.023  0.7340 -0.8667  0.0793
  471HIS    ND1 1701   9.314   5.343  -0.098  0.0308  0.2157 -0.0026
  471HIS    CD2 1702   9.495   5.471  -0.082  0.3475  0.0299  0.3347
  471HIS    HD2 1703   9.590   5.517  -0.059  1.1938 -2.5081  2.3870
  471HIS    CE1 1704   9.326   5.422  -0.205  0.9304  0.2123 -0.0999
  471HIS    HE1 1705   9.245   5.425  -0.277  0.7359  0.0030  0.1039
  471HIS    NE2 1706   9.433   5.496  -0.204  0.3047  0.4042  0.0258
  471HIS    HE2 1707   9.461   5.563  -0.274  1.9207 -2.3804 -2.2035
  471HIS      C 1708   9.251   5.165   0.181  0.1467  0.2996  0.3444
  471HIS      O 1709   9.279   5.046   0.205 -0.4270  0.1217 -0.3689
  472ARG      N 1710   9.145   5.189   0.099 -0.3716  0.6576  0.2463
  472ARG      H 1711   9.142   5.283   0.061 -1.6039 -0.1719 -1.8902
  472ARG     CA 1712   9.053   5.087   0.034  0.3958 -0.3009  0.5547
  472ARG     HA 1713   8.984   5.046   0.107 -0.5778  4.3161  2.5251
  472ARG     CB 1714   8.949   5.162  -0.061 -0.5879 -0.0036 -0.3241
  472ARG    HB1 1715   8.898   5.235   0.002 -0.0991 -0.7635  0.9858
  472ARG    HB2 1716   9.000   5.217  -0.141 -0.4206 -0.0362 -0.2395
  472ARG     CG 1717   8.848   5.076  -0.129  0.5738  0.1963  0.1751
  472ARG    HG1 1718   8.892   4.987  -0.174  0.9606  0.4534  0.0437
  472ARG    HG2 1719   8.787   5.039  -0.046  0.6850  0.1724  0.2453
  472ARG     CD 1720   8.758   5.136  -0.239  0.9452 -0.2876  0.1778
  472ARG    HD1 1721   8.742   5.242  -0.218  0.6399 -0.5108  1.1603
  472ARG    HD2 1722   8.813   5.139  -0.333  2.5128 -0.8815  1.0368
  472ARG     NE 1723   8.633   5.064  -0.270  0.3377 -0.0552  0.1653
  472ARG     HE 1724   8.643   4.964  -0.262  1.1543  0.1329  2.4754
  472ARG     CZ 1725   8.510   5.103  -0.312 -0.0153  1.3748  0.0455
  472ARG    NH1 1726   8.491   5.232  -0.340 -0.3873 -0.0024  0.1016
  472ARG   HH11 1727   8.569   5.297  -0.343 -0.0739 -0.3764 -2.4940
  472ARG   HH12 1728   8.400   5.264  -0.369 -0.1220  0.3503 -0.3515
  472ARG    NH2 1729   8.413   5.019  -0.344  0.0219 -0.1212 -0.4971
  472ARG   HH21 1730   8.429   4.919  -0.336  1.7298  0.1709 -0.0100
  472ARG   HH22 1731   8.323   5.048  -0.380  0.5023 -0.7533 -2.3361
  472ARG      C 1732   9.137   4.979  -0.036  0.2462 -0.0325 -0.0805
  472ARG      O 1733   9.126   4.857  -0.017  0.6461  0.0293 -0.2064
  473LEU      N 1734   9.233   5.024  -0.119 -0.2981 -0.2844  0.5916
  473LEU      H 1735   9.248   5.124  -0.119  0.9388 -0.4539  0.3993
  473LEU     CA 1736   9.301   4.952  -0.224 -0.5106  0.1060  0.5661
  473LEU     HA 1737   9.230   4.893  -0.282 -0.3953  1.2265 -0.7572
  473LEU     CB 1738   9.371   5.051  -0.318 -0.0417  0.7390 -0.0151
  473LEU    HB1 1739   9.430   5.116  -0.253 -0.1287 -0.1447  0.9732
  473LEU    HB2 1740   9.445   4.994  -0.375  0.7264 -0.6188  2.2334
  473LEU     CG 1741   9.275   5.144  -0.392 -0.2972  0.1303 -0.7609
  473LEU     HG 1742   9.226   5.197  -0.311  1.8331  1.8194 -0.4929
  473LEU    CD1 1743   9.349   5.248  -0.467  0.4145  0.0404 -0.2290
  473LEU   HD11 1744   9.399   5.211  -0.557  0.4388 -1.6579  0.4498
  473LEU   HD12 1745   9.280   5.328  -0.493 -1.4830 -1.7249 -0.8199
  473LEU   HD13 1746   9.431   5.284  -0.404  0.7109 -1.0435  0.0188
  473LEU    CD2 1747   9.183   5.070  -0.490 -0.1605  0.4849 -0.2935
  473LEU   HD21 1748   9.170   4.963  -0.478 -0.1719  0.5033 -0.1414
  473LEU   HD22 1749   9.084   5.117  -0.492 -0.5792 -0.3587  0.0945
  473LEU   HD23 1750   9.211   5.084  -0.595  0.4080  2.1447  0.0451
  473LEU      C 1751   9.405   4.852  -0.162  0.1422 -0.4151 -0.0017
  473LEU      O 1752   9.443   4.751  -0.227  0.1496  0.1389 -0.2515
  474GLN      N 1753   9.456   4.889  -0.040  0.0239 -0.1414  0.3976
  474GLN      H 1754   9.403   4.967  -0.003 -4.4407 -2.9653  0.6476
  474GLN     CA 1755   9.544   4.821   0.054  0.5981  0.1995  0.7781
  474GLN     HA 1756   9.616   4.766  -0.006 -1.6303 -1.4825 -0.4916
  474GLN     CB 1757   9.616   4.930   0.134 -0.7575  0.8763 -0.1508
  474GLN    HB1 1758   9.666   4.997   0.064  1.0324 -0.1795  0.0557
  474GLN    HB2 1759   9.536   4.981   0.187 -0.1372 -0.3082  2.0414
  474GLN     CG 1760   9.710   4.880   0.245 -0.0857  0.1340  0.7437
  474GLN    HG1 1761   9.661   4.808   0.310  0.5918 -1.3126 -0.2929
  474GLN    HG2 1762   9.799   4.833   0.204 -0.6902 -0.3580 -0.0350
  474GLN     CD 1763   9.744   4.990   0.346 -0.6895  0.3350  0.1087
  474GLN    OE1 1764   9.714   5.106   0.344  0.3647  0.1467  0.1019
  474GLN    NE2 1765   9.804   4.938   0.452 -0.3750 -0.0025 -0.2653
  474GLN   HE21 1766   9.782   4.842   0.474  0.7832 -1.2137 -3.7685
  474GLN   HE22 1767   9.867   4.997   0.505  1.7303 -2.6533  0.3369
  474GLN      C 1768   9.461   4.723   0.139  0.4222  0.8274  0.0472
  474GLN      O 1769   9.512   4.613   0.160  0.2124 -0.2000 -0.3255
  475CYS      N 1770   9.335   4.751   0.169 -0.0370 -0.1314 -0.2999
  475CYS      H 1771   9.308   4.847   0.152  0.2528  0.2602  1.2749
  475CYS     CA 1772   9.263   4.679   0.280 -0.0554 -0.6347 -0.1391
  475CYS     HA 1773   9.336   4.697   0.359  1.3101  2.1653 -1.8912
  475CYS     CB 1774   9.129   4.746   0.305  0.2103 -0.1707 -0.2268
  475CYS    HB1 1775   9.135   4.855   0.300  1.6155 -0.2135  0.0008
  475CYS    HB2 1776   9.055   4.714   0.231  0.6554  1.4336 -1.4448
  475CYS     SG 1777   9.067   4.693   0.478 -0.4939  0.5448 -0.1589
  475CYS     HG 1778   9.090   4.563   0.458 -3.6245 -0.3447  1.4400
  475CYS      C 1779   9.248   4.527   0.256  0.1061  0.0198  0.4416
  475CYS      O 1780   9.234   4.448   0.354 -0.2394 -0.1109  0.3264
  476VAL      N 1781   9.253   4.484   0.127  0.7437 -0.5756  0.8531
  476VAL      H 1782   9.271   4.554   0.056 -0.8845 -1.9592 -1.0638
  476VAL     CA 1783   9.252   4.346   0.072 -0.2031  0.4069 -0.5299
  476VAL     HA 1784   9.158   4.298   0.102 -0.4224  1.6854  0.9648
  476VAL     CB 1785   9.261   4.359  -0.078 -0.3577  0.6760  0.4070
  476VAL     HB 1786   9.262   4.259  -0.123 -0.6832  1.1217 -0.6099
  476VAL    CG1 1787   9.132   4.417  -0.141 -1.0531 -0.0168 -0.0965
  476VAL   HG11 1788   9.052   4.344  -0.150 -0.6525 -0.4800  0.0221
  476VAL   HG12 1789   9.085   4.486  -0.072  0.2461  0.4603  0.3474
  476VAL   HG13 1790   9.146   4.460  -0.240 -0.7570 -0.2963 -0.1793
  476VAL    CG2 1791   9.394   4.427  -0.131  0.3159 -0.6937  0.1397
  476VAL   HG21 1792   9.395   4.534  -0.111  1.0817 -0.5539 -0.5848
  476VAL   HG22 1793   9.493   4.386  -0.111  0.9293  0.1605 -0.9624
  476VAL   HG23 1794   9.392   4.417  -0.240 -1.0027 -0.9978  0.1842
  476VAL      C 1795   9.365   4.266   0.140 -0.6304 -0.9679  0.3497
  476VAL      O 1796   9.343   4.153   0.170  0.8703  0.4828  0.2123
  477ARG      N 1797   9.477   4.334   0.176 -0.2995 -0.2957 -0.0922
  477ARG      H 1798   9.483   4.435   0.173  0.2962 -0.3470 -1.7416
  477ARG     CA 1799   9.586   4.280   0.254 -0.4576  0.0409 -0.7735
  477ARG     HA 1800   9.552   4.188   0.303  1.2384  0.0598  0.5075
  477ARG     CB 1801   9.710   4.244   0.166  0.2310 -0.2928  0.6368
  477ARG    HB1 1802   9.745   4.335   0.118 -1.6706 -0.1879 -0.6459
  477ARG    HB2 1803   9.798   4.212   0.222  1.3775  2.7276  0.7688
  477ARG     CG 1804   9.677   4.140   0.057  0.4666 -0.5483 -0.0012
  477ARG    HG1 1805   9.650   4.049   0.111 -2.5826  1.3795  1.9732
  477ARG    HG2 1806   9.589   4.146  -0.006  0.3197 -1.5343  0.0860
  477ARG     CD 1807   9.807   4.123  -0.027 -0.1327  0.4893  0.1285
  477ARG    HD1 1808   9.834   4.214  -0.081  1.6057 -0.1392 -0.1100
  477ARG    HD2 1809   9.895   4.093   0.030  1.4605  0.9869 -1.9745
  477ARG     NE 1810   9.776   4.024  -0.129 -0.4605 -0.4526 -0.8478
  477ARG     HE 1811   9.725   4.069  -0.203 -1.7094 -0.8401 -0.2559
  477ARG     CZ 1812   9.817   3.896  -0.132 -0.2463  0.1724  0.4340
  477ARG    NH1 1813   9.885   3.837  -0.035  0.0023 -0.2381 -0.4631
  477ARG   HH11 1814   9.882   3.883   0.055  2.3076 -0.9911  0.0686
  477ARG   HH12 1815   9.925   3.744  -0.036  0.2640 -0.1427  0.2713
  477ARG    NH2 1816   9.791   3.821  -0.246  0.5056 -0.6448  0.0646
  477ARG   HH21 1817   9.758   3.858  -0.334  0.6262  0.6480  0.5383
  477ARG   HH22 1818   9.798   3.721  -0.252  0.6993 -0.5240 -2.4154
  477ARG      C 1819   9.621   4.366   0.376  0.5273 -0.5390 -0.4048
  477ARG      O 1820   9.736   4.367   0.424 -0.3044 -0.6874 -0.0540
  478GLY      N 1821   9.526   4.441   0.435  0.3264  0.2367  0.1047
  478GLY      H 1822   9.438   4.408   0.396  0.5644 -1.6203  1.0441
  478GLY     CA 1823   9.522   4.523   0.553 -0.4420 -0.2099 -0.6848
  478GLY    HA1 1824   9.612   4.527   0.614 -1.4989 -0.8157  0.9792
  478GLY    HA2 1825   9.496   4.625   0.523 -0.5273  0.0665  0.2932
  478GLY      C 1826   9.426   4.467   0.663  0.1442  0.0928  0.5727
  478GLY      O 1827   9.460   4.447   0.778 -0.2057  0.4719 -0.6123
  479PHE      N 1828   9.296   4.452   0.622  0.1710  0.4056 -0.1134
  479PHE      H 1829   9.264   4.470   0.528 -2.1070  1.7024  0.8178
  479PHE     CA 1830   9.188   4.413   0.718  0.0631 -0.6692  0.1089
  479PHE     HA 1831   9.233   4.349   0.795 -0.3682 -0.6650  0.3671
  479PHE     CB 1832   9.124   4.535   0.791 -0.4130  0.1376  0.8711
  479PHE    HB1 1833   9.203   4.601   0.826 -0.3353 -0.8500  2.6586
  479PHE    HB2 1834   9.061   4.602   0.732  0.1427  1.1552  1.4247
  479PHE     CG 1835   9.062   4.499   0.923 -0.4601 -0.1456 -0.2174
  479PHE    CD1 1836   9.134   4.496   1.043 -0.0289  0.2479  0.0051
  479PHE    HD1 1837   9.240   4.514   1.037 -0.1108  0.6536 -0.2563
  479PHE    CD2 1838   8.923   4.481   0.930 -0.4372  0.2541  0.6645
  479PHE    HD2 1839   8.857   4.487   0.845 -0.2743  1.3895  0.6078
  479PHE    CE1 1840   9.071   4.470   1.165 -0.7575  0.3271  0.1973
  479PHE    HE1 1841   9.130   4.480   1.255  2.4537  0.9071 -1.8082
  479PHE    CE2 1842   8.859   4.428   1.046 -0.3813 -0.0852 -0.3962
  479PHE    HE2 1843   8.755   4.399   1.055 -0.5356  0.6663  0.3632
  479PHE     CZ 1844   8.933   4.435   1.166 -0.0709  0.9076  0.4243
  479PHE     HZ 1845   8.885   4.400   1.255 -0.7073  1.0524  0.1446
  479PHE      C 1846   9.093   4.303   0.661 -0.4067 -0.2652 -0.2941
  479PHE      O 1847   9.031   4.225   0.726  0.1817 -0.2070  0.7054
  480GLY      N 1848   9.104   4.294   0.527 -0.0353 -0.2257 -0.6795
  480GLY      H 1849   9.166   4.352   0.471 -1.0101 -0.2337 -1.8266
  480GLY     CA 1850   9.029   4.198   0.450  0.1991  0.4837 -0.3558
  480GLY    HA1 1851   9.108   4.136   0.408 -0.1438 -0.6331  0.5999
  480GLY    HA2 1852   8.981   4.127   0.517  0.1276  0.5920 -0.2917
  480GLY      C 1853   8.937   4.263   0.345  0.2106 -0.6195 -0.0045
  480GLY      O 1854   8.895   4.376   0.357 -0.7067 -0.6875  0.8804
  481GLU      N 1855   8.905   4.183   0.242 -0.3496 -0.0421  0.2697
  481GLU      H 1856   8.944   4.090   0.236  1.4160  0.6163  0.8429
  481GLU     CA 1857   8.841   4.231   0.114  0.0976 -0.3272 -0.4154
  481GLU     HA 1858   8.899   4.322   0.101  0.2277  0.0279  2.0286
  481GLU     CB 1859   8.841   4.123   0.010  0.4430 -0.7530 -0.0463
  481GLU    HB1 1860   8.756   4.060   0.037  0.4341 -1.3403 -1.3934
  481GLU    HB2 1861   8.817   4.159  -0.090 -0.1154  1.1361  0.7265
  481GLU     CG 1862   8.968   4.040   0.001  0.5422 -0.2409  0.3136
  481GLU    HG1 1863   8.986   4.000  -0.099 -1.0312  1.1941 -0.6031
  481GLU    HG2 1864   9.062   4.095   0.011  2.1637 -2.2748 -2.1346
  481GLU     CD 1865   8.967   3.922   0.101 -0.2497  0.9145  0.0798
  481GLU    OE1 1866   9.013   3.932   0.216 -0.1822 -0.0466  0.0235
  481GLU    OE2 1867   8.904   3.816   0.068 -0.3151 -0.5013  0.5922
  481GLU      C 1868   8.697   4.274   0.122  0.1077 -0.1722  0.0740
  481GLU      O 1869   8.658   4.356   0.039 -0.2672 -0.3733 -0.0850
  482TRP      N 1870   8.626   4.234   0.225 -0.3996  0.1826 -0.3857
  482TRP      H 1871   8.669   4.153   0.267 -0.6785  1.0326  1.6783
  482TRP     CA 1872   8.487   4.265   0.253  0.4928  0.3203  0.1207
  482TRP     HA 1873   8.434   4.251   0.159  1.7824  0.7374 -0.6967
  482TRP     CB 1874   8.425   4.166   0.352 -0.2427  0.7314  0.0042
  482TRP    HB1 1875   8.321   4.156   0.320 -0.4494  2.1378  0.1922
  482TRP    HB2 1876   8.461   4.066   0.330  0.9712  1.3705 -1.0275
  482TRP     CG 1877   8.403   4.196   0.505  0.0069 -0.2930  0.7323
  482TRP    CD1 1878   8.299   4.271   0.548  0.7245  0.6822 -1.1204
  482TRP    HD1 1879   8.215   4.313   0.493 -1.3314 -1.7255 -0.0003
  482TRP    CD2 1880   8.489   4.169   0.620 -0.1486  0.1440  0.5448
  482TRP    NE1 1881   8.300   4.272   0.685 -0.3266 -0.6431 -0.3064
  482TRP    HE1 1882   8.224   4.304   0.743 -2.0068 -1.3496 -2.0068
  482TRP    CE2 1883   8.420   4.222   0.729 -0.6695 -0.0753  0.0802
  482TRP    CE3 1884   8.608   4.099   0.643 -0.0215 -0.3613  0.1025
  482TRP    HE3 1885   8.652   4.066   0.550  0.7461  0.7832  0.0376
  482TRP    CZ2 1886   8.473   4.204   0.857  0.1927  0.1076 -0.0146
  482TRP    HZ2 1887   8.411   4.230   0.941  0.9078 -0.6509  0.7596
  482TRP    CZ3 1888   8.669   4.092   0.772  0.0740  0.8813  1.1709
  482TRP    HZ3 1889   8.751   4.027   0.797 -1.0319 -0.2001  2.1521
  482TRP    CH2 1890   8.593   4.144   0.879  0.1541  0.7002 -0.1623
  482TRP    HH2 1891   8.639   4.128   0.976  0.3462  1.0877 -0.1873
  482TRP      C 1892   8.466   4.410   0.295  0.8324  0.5763  0.1794
  482TRP      O 1893   8.354   4.459   0.265 -0.3898  0.7957 -0.2582
  483ILE      N 1894   8.569   4.468   0.349 -0.0584  0.2864  0.5735
  483ILE      H 1895   8.640   4.407   0.386  0.6102  0.5602 -0.2256
  483ILE     CA 1896   8.574   4.602   0.394 -0.1007 -0.0669  0.8873
  483ILE     HA 1897   8.487   4.620   0.458 -0.2695  0.2572  0.5737
  483ILE     CB 1898   8.703   4.619   0.477  0.2080  0.4542  0.1220
  483ILE     HB 1899   8.789   4.604   0.412 -0.1501  0.3518 -0.3379
  483ILE    CG1 1900   8.732   4.514   0.593 -0.5814  0.2474  0.8089
  483ILE   HG11 1901   8.724   4.417   0.544  0.8130  0.0558  0.9261
  483ILE   HG12 1902   8.830   4.518   0.640 -0.8857 -1.5034  1.6913
  483ILE    CG2 1903   8.716   4.762   0.537 -0.7181 -0.1357  0.3591
  483ILE   HG21 1904   8.758   4.842   0.476  2.0546 -0.9806  0.9830
  483ILE   HG22 1905   8.618   4.791   0.574  0.2612  0.2033  2.9067
  483ILE   HG23 1906   8.782   4.766   0.624 -0.7205 -0.8364  0.4013
  483ILE     CD 1907   8.636   4.505   0.711  0.1848 -0.7146 -0.4592
  483ILE    HD1 1908   8.666   4.420   0.772  1.0153 -0.0353  0.0885
  483ILE    HD2 1909   8.628   4.594   0.773 -0.5894 -0.1831 -1.2838
  483ILE    HD3 1910   8.531   4.495   0.680 -0.3349  1.6082  0.3788
  483ILE      C 1911   8.564   4.703   0.268  0.8338  0.9013 -0.5500
  483ILE      O 1912   8.523   4.815   0.294 -0.3112  0.2300  0.3860
  484ASP      N 1913   8.582   4.657   0.145  0.0324 -0.6607  0.4818
  484ASP      H 1914   8.623   4.565   0.137  1.5703  0.1440 -2.0233
  484ASP     CA 1915   8.561   4.726   0.018 -0.7675  0.1955  0.0447
  484ASP     HA 1916   8.627   4.812   0.011  0.4041 -0.7523 -1.2734
  484ASP     CB 1917   8.602   4.646  -0.104  1.2985 -0.2872 -0.7793
  484ASP    HB1 1918   8.702   4.604  -0.096  0.9838 -0.6861  2.7646
  484ASP    HB2 1919   8.533   4.562  -0.106  0.3890  0.3622  1.2077
  484ASP     CG 1920   8.604   4.730  -0.233  0.3994  0.0828 -0.0886
  484ASP    OD1 1921   8.703   4.805  -0.251  0.8326 -0.2518  0.3566
  484ASP    OD2 1922   8.505   4.733  -0.307  0.8606  0.6278  0.1031
  484ASP      C 1923   8.413   4.771   0.011 -0.1775 -0.4924 -0.1984
  484ASP      O 1924   8.382   4.879  -0.031  0.2642  0.6668  0.4409
  485SER      N 1925   8.324   4.681   0.059 -0.3750 -0.5749  0.7291
  485SER      H 1926   8.371   4.593   0.076  1.7432  0.6072  1.3182
  485SER     CA 1927   8.181   4.696   0.058  0.0138 -0.2836  0.3138
  485SER     HA 1928   8.157   4.726  -0.044  1.1236 -1.0722 -0.2037
  485SER     CB 1929   8.105   4.564   0.082  0.1588  0.2153  0.4854
  485SER    HB1 1930   8.091   4.535   0.186 -1.1225  3.1478  1.2346
  485SER    HB2 1931   8.003   4.583   0.049  0.7024 -1.4657 -2.5231
  485SER     OG 1932   8.147   4.446   0.008  0.3834  0.2834 -0.4709
  485SER     HG 1933   8.160   4.472  -0.082 -0.5695  0.3557 -0.5958
  485SER      C 1934   8.134   4.793   0.167 -0.4675 -0.0020  0.1378
  485SER      O 1935   8.036   4.870   0.144 -0.4612  0.3964 -0.4881
  486ILE      N 1936   8.208   4.806   0.282  0.3527  0.8000 -0.2435
  486ILE      H 1937   8.283   4.740   0.298 -0.3380  0.5702  2.6743
  486ILE     CA 1938   8.189   4.892   0.396 -0.2770  0.3766 -0.8757
  486ILE     HA 1939   8.082   4.894   0.417 -0.2638  1.5376 -0.8761
  486ILE     CB 1940   8.260   4.843   0.526 -0.8866  0.1129 -0.3365
  486ILE     HB 1941   8.364   4.839   0.497 -1.3944 -0.5190 -2.2045
  486ILE    CG1 1942   8.207   4.708   0.576  0.0146 -0.1814 -0.7963
  486ILE   HG11 1943   8.099   4.710   0.593 -0.1012  3.2350 -1.3009
  486ILE   HG12 1944   8.213   4.624   0.507  2.6486  0.3759 -1.3491
  486ILE    CG2 1945   8.236   4.947   0.643 -0.2972 -0.2869  0.2760
  486ILE   HG21 1946   8.284   4.917   0.736 -1.9530 -1.7995  0.6944
  486ILE   HG22 1947   8.276   5.047   0.627  0.8548 -0.5777  1.2066
  486ILE   HG23 1948   8.131   4.957   0.672 -0.2249  0.6187  0.2484
  486ILE     CD 1949   8.292   4.659   0.693  0.4714  0.7588 -0.0415
  486ILE    HD1 1950   8.284   4.721   0.783 -1.5711 -0.6440  0.8324
  486ILE    HD2 1951   8.259   4.557   0.714 -1.5998  1.6939  1.6194
  486ILE    HD3 1952   8.393   4.655   0.652 -0.4784 -0.3072 -2.4658
  486ILE      C 1953   8.226   5.035   0.352 -0.3726 -0.0229  0.4258
  486ILE      O 1954   8.158   5.131   0.383  0.3200 -0.2810 -0.5279
  487VAL      N 1955   8.330   5.052   0.267 -0.1698  0.4573  0.2813
  487VAL      H 1956   8.387   4.972   0.244  0.4104  0.9769 -0.1188
  487VAL     CA 1957   8.365   5.176   0.199  0.2142 -0.4336 -0.2981
  487VAL     HA 1958   8.353   5.255   0.274 -2.3695 -2.3968  1.5056
  487VAL     CB 1959   8.512   5.165   0.135 -0.3018  0.4275 -0.7088
  487VAL     HB 1960   8.525   5.074   0.076  1.8487  0.0100  0.3224
  487VAL    CG1 1961   8.546   5.283   0.042 -0.0185  0.6643 -0.1412
  487VAL   HG11 1962   8.498   5.373   0.080 -0.4299 -0.3256  1.8384
  487VAL   HG12 1963   8.653   5.290   0.025  0.2648 -1.2046  0.5800
  487VAL   HG13 1964   8.510   5.266  -0.059  1.7464 -0.4027 -0.6296
  487VAL    CG2 1965   8.626   5.165   0.240 -0.6797  1.1476 -0.1525
  487VAL   HG21 1966   8.726   5.197   0.213  0.4507 -1.7784  0.2162
  487VAL   HG22 1967   8.598   5.221   0.329  0.0263  1.2068  0.0418
  487VAL   HG23 1968   8.642   5.063   0.276 -1.1453  1.8231  2.1489
  487VAL      C 1969   8.264   5.221   0.100 -0.0228  0.0241  0.4674
  487VAL      O 1970   8.238   5.341   0.091 -0.1141  0.4179 -0.4672
  488GLU      N 1971   8.200   5.125   0.026  0.1248 -0.2010 -0.5017
  488GLU      H 1972   8.220   5.027   0.039 -2.9905 -0.7440  1.1768
  488GLU     CA 1973   8.098   5.153  -0.073  0.6892  0.1692  0.5721
  488GLU     HA 1974   8.144   5.226  -0.140  4.3615 -2.6324 -0.2437
  488GLU     CB 1975   8.075   5.017  -0.159  0.0304 -0.0321 -0.1020
  488GLU    HB1 1976   8.166   4.963  -0.183  1.5414  1.6498  1.5268
  488GLU    HB2 1977   8.021   4.945  -0.097  1.6102  0.1099  1.5169
  488GLU     CG 1978   7.994   5.034  -0.291 -0.3762 -0.1190  0.0027
  488GLU    HG1 1979   7.984   4.937  -0.340  2.7354 -0.5657  0.0228
  488GLU    HG2 1980   7.898   5.074  -0.258 -0.4002  0.7014 -1.0301
  488GLU     CD 1981   8.058   5.118  -0.390  0.6207  0.6322  0.9061
  488GLU    OE1 1982   8.177   5.103  -0.414  0.2228  0.0917  0.2090
  488GLU    OE2 1983   7.992   5.204  -0.457 -0.1753  0.2003 -0.0737
  488GLU      C 1984   7.966   5.205  -0.008  0.2168 -0.2218 -0.3425
  488GLU      O 1985   7.904   5.309  -0.041  0.1579  0.3334 -0.0205
  489PHE      N 1986   7.933   5.128   0.097  0.1427  0.3624 -0.1943
  489PHE      H 1987   7.990   5.047   0.117 -1.2948 -0.4246  0.9384
  489PHE     CA 1988   7.810   5.152   0.184 -0.6260 -0.6678 -0.7747
  489PHE     HA 1989   7.726   5.151   0.115 -1.3367 -0.1795  0.0732
  489PHE     CB 1990   7.795   5.036   0.288  0.5673  0.2882 -0.1892
  489PHE    HB1 1991   7.809   4.934   0.253  0.1277  0.3471 -0.5335
  489PHE    HB2 1992   7.871   5.046   0.366  1.4499  1.7110 -1.1697
  489PHE     CG 1993   7.660   5.045   0.366 -0.8007 -0.2638 -0.0568
  489PHE    CD1 1994   7.538   5.015   0.299 -0.1041 -0.0499 -0.0608
  489PHE    HD1 1995   7.545   4.974   0.199  1.7750 -0.3207  0.1494
  489PHE    CD2 1996   7.648   5.080   0.502  0.4594  0.0160 -0.8991
  489PHE    HD2 1997   7.734   5.107   0.562  0.5623  2.6657 -2.0836
  489PHE    CE1 1998   7.411   5.032   0.359  0.9613 -0.7075  0.5129
  489PHE    HE1 1999   7.326   5.014   0.295  2.5310 -2.0812 -1.2713
  489PHE    CE2 2000   7.522   5.104   0.566 -0.4335  0.0769 -0.8092
  489PHE    HE2 2001   7.511   5.164   0.655  0.4556  1.6462 -1.7135
  489PHE     CZ 2002   7.405   5.076   0.494  0.2470  0.0435  1.1030
  489PHE     HZ 2003   7.312   5.095   0.546 -0.4493 -0.0249 -0.0675
  489PHE      C 2004   7.805   5.285   0.261  0.0029  0.2170  0.1982
  489PHE      O 2005   7.695   5.330   0.298 -0.1258 -0.1777  0.2609
  490SER      N 2006   7.919   5.342   0.280 -0.5324  0.4906  0.2999
  490SER      H 2007   8.003   5.298   0.244 -0.5252 -2.4188  3.3950
  490SER     CA 2008   7.940   5.479   0.333  0.7089  0.3521  0.5984
  490SER     HA 2009   7.907   5.482   0.436 -2.8026  0.6744 -0.4166
  490SER     CB 2010   8.090   5.512   0.331 -0.4525 -0.0292  0.0084
  490SER    HB1 2011   8.142   5.432   0.382 -0.2509  0.1702  0.1176
  490SER    HB2 2012   8.128   5.528   0.230  0.0643 -0.3436  0.1509
  490SER     OG 2013   8.118   5.630   0.406 -0.0426  0.0108 -0.0137
  490SER     HG 2014   8.097   5.608   0.496 -1.5062 -0.9452 -0.5603
  490SER      C 2015   7.864   5.588   0.256  0.0332 -0.0573 -0.2145
  490SER      O 2016   7.800   5.669   0.315  0.1320 -0.4784 -0.4179
  491SER      N 2017   7.848   5.573   0.126 -0.6123 -0.0962 -0.6115
  491SER      H 2018   7.896   5.494   0.083 -0.0764 -0.2925  0.3193
  491SER     CA 2019   7.774   5.657   0.028 -0.2166  0.6350  0.0454
  491SER     HA 2020   7.780   5.765   0.039  1.2417  0.8181 -1.9832
  491SER     CB 2021   7.810   5.619  -0.122  0.1222  0.4216 -0.4563
  491SER    HB1 2022   7.806   5.512  -0.139  0.1281  0.1555  1.0783
  491SER    HB2 2023   7.734   5.663  -0.187 -0.5010 -1.6351 -1.1901
  491SER     OG 2024   7.946   5.651  -0.149  0.4608  0.1210  0.2646
  491SER     HG 2025   7.952   5.743  -0.127  0.9122 -0.3614  2.3048
  491SER      C 2026   7.621   5.642   0.062 -0.9149  0.6564  0.0017
  491SER      O 2027   7.556   5.738   0.033  0.1266  0.0636  0.8865
  492ASN      N 2028   7.574   5.535   0.124 -0.2516  0.3532 -0.1691
  492ASN      H 2029   7.632   5.470   0.174 -1.4071 -1.5366 -1.1498
  492ASN     CA 2030   7.429   5.528   0.157 -0.2714  0.1888  0.0867
  492ASN     HA 2031   7.370   5.549   0.068  1.5170 -0.1773 -1.2531
  492ASN     CB 2032   7.412   5.375   0.180  0.1382  0.8246 -0.6024
  492ASN    HB1 2033   7.460   5.304   0.112 -1.9202 -1.4489  0.1876
  492ASN    HB2 2034   7.435   5.350   0.284 -1.0887  0.8180 -0.3223
  492ASN     CG 2035   7.259   5.337   0.174  0.0109 -0.8924 -0.2245
  492ASN    OD1 2036   7.182   5.383   0.256  0.3872  0.1157 -0.5074
  492ASN    ND2 2037   7.224   5.258   0.081 -0.1401  0.3188 -0.1926
  492ASN   HD21 2038   7.287   5.215   0.014  0.3176  1.0422 -0.2387
  492ASN   HD22 2039   7.132   5.217   0.075  1.0389 -2.6376  0.1298
  492ASN      C 2040   7.393   5.612   0.281 -0.4778 -0.7048  0.4888
  492ASN      O 2041   7.277   5.642   0.304  0.3516  0.7027  0.2125
  493LEU      N 2042   7.488   5.655   0.357 -0.5049 -0.2653  0.0386
  493LEU      H 2043   7.580   5.613   0.357 -0.9004 -1.2687  1.8298
  493LEU     CA 2044   7.476   5.748   0.470  0.2004 -0.3372  0.4719
  493LEU     HA 2045   7.378   5.744   0.518 -0.5302  0.0166 -0.9260
  493LEU     CB 2046   7.586   5.701   0.575  0.0806 -0.0461 -0.1340
  493LEU    HB1 2047   7.689   5.706   0.540  1.1285 -0.6319  2.6675
  493LEU    HB2 2048   7.583   5.766   0.662 -5.1125  0.5496 -0.3938
  493LEU     CG 2049   7.586   5.551   0.606 -0.2599  0.1670  0.2650
  493LEU     HG 2050   7.613   5.498   0.514  0.3328 -0.0778  0.5708
  493LEU    CD1 2051   7.680   5.533   0.727 -0.3230 -0.2587  0.4429
  493LEU   HD11 2052   7.775   5.576   0.696  0.4551 -0.8131  1.9539
  493LEU   HD12 2053   7.652   5.582   0.821 -0.3043 -0.2951  0.4679
  493LEU   HD13 2054   7.713   5.432   0.754  1.2755 -0.1288 -0.8563
  493LEU    CD2 2055   7.443   5.493   0.631  0.3386  0.4101  0.2504
  493LEU   HD21 2056   7.454   5.389   0.662  0.2522 -0.2135 -1.7148
  493LEU   HD22 2057   7.383   5.553   0.699 -0.9005 -1.2105  0.6581
  493LEU   HD23 2058   7.379   5.503   0.544 -0.2594  1.0304  0.7533
  493LEU      C 2059   7.499   5.891   0.419 -1.0865  0.1022 -0.2208
  493LEU      O 2060   7.438   5.986   0.471  0.5444  0.5478 -0.4903
  494GLN      N 2061   7.591   5.915   0.319  0.0795  0.2473  0.6328
  494GLN      H 2062   7.621   5.837   0.263 -1.0350  0.2934 -0.0520
  494GLN     CA 2063   7.637   6.053   0.293 -0.2992 -0.0690 -0.1776
  494GLN     HA 2064   7.662   6.108   0.384  1.8458  0.2591 -0.8921
  494GLN     CB 2065   7.764   6.046   0.199  0.7374 -0.6660  0.1516
  494GLN    HB1 2066   7.845   5.985   0.238  1.3860  0.2426  0.2581
  494GLN    HB2 2067   7.728   6.012   0.102  0.6126  0.1322 -0.0931
  494GLN     CG 2068   7.821   6.186   0.160 -0.5131  0.0648  0.3047
  494GLN    HG1 2069   7.891   6.167   0.078  0.0857  2.6588  0.1298
  494GLN    HG2 2070   7.745   6.247   0.111 -0.5647 -0.2433 -0.0047
  494GLN     CD 2071   7.899   6.264   0.262 -0.2974 -0.0350 -0.6489
  494GLN    OE1 2072   7.946   6.376   0.224 -0.1313 -0.1391  0.3473
  494GLN    NE2 2073   7.936   6.214   0.375 -0.4630 -0.4956 -0.3757
  494GLN   HE21 2074   7.908   6.123   0.409  1.5510 -0.3210  2.0097
  494GLN   HE22 2075   8.004   6.262   0.432  0.0556  0.2832 -1.5939
  494GLN      C 2076   7.525   6.128   0.226  0.0902  0.4007  0.3952
  494GLN      O 2077   7.511   6.245   0.258  0.8206 -0.0262  0.1405
  495ASN      N 2078   7.437   6.073   0.145  0.1119 -0.3238 -0.2881
  495ASN      H 2079   7.446   5.973   0.143 -0.8195 -0.4248  0.2905
  495ASN     CA 2080   7.319   6.137   0.086 -0.3642 -0.1659 -0.2026
  495ASN     HA 2081   7.354   6.227   0.035 -1.1011 -1.3420 -2.9838
  495ASN     CB 2082   7.258   6.052  -0.035  0.6325  0.6890  0.1878
  495ASN    HB1 2083   7.168   6.105  -0.066  0.8261 -0.0723 -1.8458
  495ASN    HB2 2084   7.320   6.059  -0.125  1.9548 -2.0416  0.7783
  495ASN     CG 2085   7.227   5.903  -0.003 -0.4566 -0.5339 -0.1466
  495ASN    OD1 2086   7.179   5.874   0.110  0.4491 -0.2549  0.8203
  495ASN    ND2 2087   7.261   5.806  -0.085  0.0889 -0.0080  0.2913
  495ASN   HD21 2088   7.307   5.827  -0.172 -0.0154  0.8908  0.4464
  495ASN   HD22 2089   7.231   5.712  -0.061 -1.8286  1.2895  3.5526
  495ASN      C 2090   7.204   6.170   0.181  0.0352 -0.1219 -0.3637
  495ASN      O 2091   7.108   6.242   0.151 -0.4569  0.1447  0.0356
  496MET      N 2092   7.221   6.120   0.304  0.1966  0.2344 -0.3925
  496MET      H 2093   7.295   6.056   0.329 -1.1067 -1.2616 -0.2329
  496MET     CA 2094   7.136   6.152   0.413  0.2901 -0.1419 -0.2536
  496MET     HA 2095   7.038   6.190   0.382  1.2837  1.7253 -1.3183
  496MET     CB 2096   7.110   6.031   0.491  0.0200  0.3915  0.0710
  496MET    HB1 2097   7.057   5.968   0.419 -0.3398  1.1754 -0.3680
  496MET    HB2 2098   7.206   5.989   0.522  1.1194  3.4285  1.1781
  496MET     CG 2099   7.010   6.049   0.613 -0.6926  0.0534  0.0071
  496MET    HG1 2100   7.065   6.107   0.686  0.6071  0.1603 -1.0154
  496MET    HG2 2101   6.919   6.097   0.577  0.1287  1.5526 -0.1055
  496MET     SD 2102   6.974   5.900   0.703  0.4538 -0.2889  0.0433
  496MET     CE 2103   6.809   5.921   0.784 -0.2285 -0.2660  0.8356
  496MET    HE1 2104   6.740   5.967   0.714  0.9554  0.9729  0.4227
  496MET    HE2 2105   6.761   5.832   0.825 -1.5051  0.6602  1.4036
  496MET    HE3 2106   6.822   5.991   0.867  1.0181 -0.2382  0.6375
  496MET      C 2107   7.201   6.261   0.498 -0.3302 -0.1280  0.4027
  496MET      O 2108   7.130   6.353   0.547 -0.1897 -0.2851 -0.4556
  497ASN      N 2109   7.334   6.246   0.522 -0.2248 -0.2072 -0.4337
  497ASN      H 2110   7.381   6.173   0.471  0.7013  0.5866 -0.7461
  497ASN     CA 2111   7.420   6.347   0.582  0.2216  0.0427 -0.2829
  497ASN     HA 2112   7.513   6.295   0.562 -0.0305 -0.5744  0.1243
  497ASN     CB 2113   7.404   6.490   0.518  0.2263 -0.1812  0.2436
  497ASN    HB1 2114   7.405   6.478   0.410 -1.2078 -1.6260  0.3597
  497ASN    HB2 2115   7.309   6.534   0.548  1.2037  0.5949  2.4563
  497ASN     CG 2116   7.519   6.576   0.564 -0.8482 -0.2177  0.4400
  497ASN    OD1 2117   7.621   6.587   0.499 -0.4019  0.7688 -0.0664
  497ASN    ND2 2118   7.511   6.637   0.677  0.2334 -0.5266  0.1833
  497ASN   HD21 2119   7.440   6.616   0.745 -2.7648  0.4892 -2.3664
  497ASN   HD22 2120   7.564   6.723   0.685 -1.1765  0.3202  0.9165
  497ASN      C 2121   7.405   6.341   0.729  1.2012 -0.2889  0.4998
  497ASN      O 2122   7.324   6.418   0.776 -0.4699  0.1266 -0.7690
  498ILE      N 2123   7.462   6.237   0.798 -0.7170 -0.0551 -0.0115
  498ILE      H 2124   7.523   6.175   0.747 -1.9045 -2.7414  1.6013
  498ILE     CA 2125   7.422   6.197   0.935  0.1029  0.1498  0.5196
  498ILE     HA 2126   7.321   6.229   0.958 -0.3615  0.2636 -1.5054
  498ILE     CB 2127   7.419   6.042   0.943 -0.0360 -0.3891  0.9268
  498ILE     HB 2128   7.520   6.009   0.918 -0.7131 -0.8828 -1.3632
  498ILE    CG1 2129   7.328   5.983   0.831 -0.5761 -0.6724  0.8425
  498ILE   HG11 2130   7.230   6.029   0.839 -0.5246 -0.7489  2.1316
  498ILE   HG12 2131   7.374   6.008   0.735  2.1989 -4.0953  1.0851
  498ILE    CG2 2132   7.381   5.998   1.084  0.5343  0.5483  0.8208
  498ILE   HG21 2133   7.390   5.891   1.098  3.2677  0.5671 -0.2367
  498ILE   HG22 2134   7.443   6.049   1.158 -0.1773  1.3698  0.8777
  498ILE   HG23 2135   7.282   6.034   1.112 -0.7513 -1.2031 -1.2223
  498ILE     CD 2136   7.321   5.829   0.830  0.1911  0.4403 -0.0190
  498ILE    HD1 2137   7.260   5.805   0.743  0.0554  0.2977  0.1174
  498ILE    HD2 2138   7.414   5.774   0.811  0.2229 -0.1640  1.6876
  498ILE    HD3 2139   7.281   5.782   0.919  0.6867  0.5148  0.2496
  498ILE      C 2140   7.520   6.269   1.028  0.3323  0.2493  0.3634
  498ILE      O 2141   7.641   6.258   1.010  0.2536 -0.2655  0.2251
  499ASP      N 2142   7.469   6.341   1.127  0.0518  0.5970  0.1379
  499ASP      H 2143   7.370   6.349   1.142 -0.3129 -2.3798 -0.1090
  499ASP     CA 2144   7.547   6.398   1.235  0.5134 -0.1129  0.3216
  499ASP     HA 2145   7.649   6.422   1.205  0.1021  1.5110  0.1330
  499ASP     CB 2146   7.482   6.520   1.291  0.1621 -0.6651 -0.3017
  499ASP    HB1 2147   7.470   6.605   1.223  0.6319 -0.7229 -0.4594
  499ASP    HB2 2148   7.381   6.492   1.322  0.3376 -0.9269  0.0419
  499ASP     CG 2149   7.541   6.583   1.421 -1.2129  0.1090  0.0980
  499ASP    OD1 2150   7.625   6.676   1.406 -0.7053  0.2563 -0.1473
  499ASP    OD2 2151   7.501   6.538   1.531 -0.4433 -0.9167  0.3417
  499ASP      C 2152   7.549   6.286   1.341  0.2507  0.7327 -0.0983
  499ASP      O 2153   7.463   6.199   1.346 -0.3375 -0.4183  0.4627
  500ILE      N 2154   7.649   6.279   1.428  0.0281 -0.6405 -0.5499
  500ILE      H 2155   7.712   6.358   1.432  0.7245 -1.1490 -1.1391
  500ILE     CA 2156   7.667   6.188   1.537  0.3220 -0.3216 -0.1066
  500ILE     HA 2157   7.660   6.085   1.502  0.1941 -1.0139  1.8453
  500ILE     CB 2158   7.797   6.221   1.614 -0.2611 -0.0317  0.2172
  500ILE     HB 2159   7.784   6.159   1.703  0.1846 -0.9298 -0.3253
  500ILE    CG1 2160   7.800   6.364   1.664  0.2839  0.0138  0.1158
  500ILE   HG11 2161   7.801   6.443   1.588 -0.9613  0.0610  0.1334
  500ILE   HG12 2162   7.710   6.391   1.718 -0.6969 -0.8424 -1.0487
  500ILE    CG2 2163   7.930   6.170   1.551  0.1991 -0.0591 -0.3753
  500ILE   HG21 2164   7.926   6.076   1.496 -2.7810 -0.7233  0.7591
  500ILE   HG22 2165   7.969   6.246   1.484  1.9750 -0.6932 -0.1016
  500ILE   HG23 2166   8.010   6.173   1.624  1.2959 -0.0197 -1.5401
  500ILE     CD 2167   7.913   6.395   1.754 -0.3640 -0.3871 -0.7045
  500ILE    HD1 2168   8.009   6.408   1.704 -0.7467  0.2872 -1.2984
  500ILE    HD2 2169   7.893   6.488   1.807 -0.4418  0.4783 -2.1805
  500ILE    HD3 2170   7.909   6.315   1.827 -0.1597 -0.4566 -0.7700
  500ILE      C 2171   7.554   6.187   1.645  0.3597  0.2232 -0.1705
  500ILE      O 2172   7.538   6.089   1.710 -0.2906  0.1815 -0.1484
  501SER      N 2173   7.464   6.290   1.657  0.2677 -0.4023  0.6217
  501SER      H 2174   7.485   6.370   1.599  1.7372 -1.6198 -0.6482
  501SER     CA 2175   7.343   6.292   1.747 -0.0399  0.1908  0.3831
  501SER     HA 2176   7.358   6.253   1.848  0.5558 -0.4732  0.0514
  501SER     CB 2177   7.285   6.439   1.746 -1.0391 -0.5326  0.3462
  501SER    HB1 2178   7.213   6.454   1.826  1.7094 -0.2183  2.9598
  501SER    HB2 2179   7.352   6.509   1.796 -1.5152  0.2701 -0.1185
  501SER     OG 2180   7.250   6.484   1.617 -0.1799  0.0005  0.3598
  501SER     HG 2181   7.334   6.515   1.587  1.0193 -2.1398  1.2724
  501SER      C 2182   7.243   6.185   1.691 -0.1194 -0.6136 -0.5621
  501SER      O 2183   7.175   6.107   1.762  0.1145 -0.0980 -0.1904
  502ALA      N 2184   7.228   6.171   1.558 -0.9247 -0.2188  0.7654
  502ALA      H 2185   7.291   6.220   1.496  0.2885 -0.5757  1.6797
  502ALA     CA 2186   7.151   6.060   1.498 -0.2881  0.0281  0.1549
  502ALA     HA 2187   7.058   6.040   1.550  0.0957 -2.1883  0.0647
  502ALA     CB 2188   7.116   6.101   1.352 -0.4555 -0.5264 -0.0261
  502ALA    HB1 2189   7.072   6.014   1.304  1.8273 -1.5402 -0.4129
  502ALA    HB2 2190   7.044   6.183   1.352 -1.2207 -1.1813  0.3765
  502ALA    HB3 2191   7.198   6.135   1.289 -2.2213  1.5365 -1.3706
  502ALA      C 2192   7.230   5.930   1.503 -0.0726 -0.1951 -0.5717
  502ALA      O 2193   7.185   5.824   1.545 -0.2078 -0.3994 -0.2044
  503PHE      N 2194   7.355   5.935   1.460  0.0029  0.1616 -0.1526
  503PHE      H 2195   7.403   6.022   1.445 -0.1256  0.3790  0.6388
  503PHE     CA 2196   7.436   5.815   1.453  0.1272  0.2473  0.2124
  503PHE     HA 2197   7.377   5.739   1.402 -0.2991  0.1603  0.8190
  503PHE     CB 2198   7.570   5.836   1.383 -0.6854 -0.4900 -0.2002
  503PHE    HB1 2199   7.562   5.909   1.303  0.0616  0.0020  0.1612
  503PHE    HB2 2200   7.640   5.882   1.453  2.5395 -0.8476 -2.9360
  503PHE     CG 2201   7.632   5.713   1.327  0.7501  0.1972  0.3260
  503PHE    CD1 2202   7.724   5.641   1.408 -0.4388  0.3375 -0.5118
  503PHE    HD1 2203   7.767   5.677   1.501  2.3916 -0.3654 -1.4445
  503PHE    CD2 2204   7.579   5.648   1.213  0.0009 -0.2125  0.0441
  503PHE    HD2 2205   7.504   5.694   1.150 -1.0697 -1.3249  0.4606
  503PHE    CE1 2206   7.776   5.516   1.370  0.8295 -0.6085  0.0766
  503PHE    HE1 2207   7.848   5.473   1.438  1.0002  2.3810  1.9808
  503PHE    CE2 2208   7.632   5.523   1.169 -0.1418 -0.0273 -0.7372
  503PHE    HE2 2209   7.596   5.489   1.073 -0.3040  0.6356 -0.9204
  503PHE     CZ 2210   7.735   5.469   1.245  0.5574  0.5606  0.3059
  503PHE     HZ 2211   7.774   5.375   1.209 -1.3892 -0.2225  0.1397
  503PHE      C 2212   7.462   5.739   1.587  0.0654 -0.0225  0.2302
  503PHE      O 2213   7.454   5.616   1.591  0.2702  0.3311  0.2297
  504SER      N 2214   7.496   5.809   1.696  0.1456  0.2937  0.3101
  504SER      H 2215   7.505   5.909   1.686 -1.7129  0.5710  1.0159
  504SER     CA 2216   7.514   5.746   1.829 -0.5259  0.0960  0.5953
  504SER     HA 2217   7.593   5.671   1.825 -2.3969 -1.9505  0.4525
  504SER     CB 2218   7.558   5.847   1.939  0.4093 -1.1159 -0.4420
  504SER    HB1 2219   7.570   5.806   2.039  1.4996  1.7256  0.7131
  504SER    HB2 2220   7.660   5.880   1.915  0.0605 -1.0970 -2.0524
  504SER     OG 2221   7.471   5.968   1.944  0.3335  0.0205 -0.8863
  504SER     HG 2222   7.490   6.022   1.869  1.4320  1.0485  0.0769
  504SER      C 2223   7.397   5.672   1.887  0.0119  0.3577 -0.3042
  504SER      O 2224   7.405   5.583   1.971 -0.7558 -0.4271 -0.7822
  505CYS      N 2225   7.277   5.712   1.842 -0.2713  0.1554  0.1685
  505CYS      H 2226   7.265   5.779   1.768 -0.6724  1.2305  1.1935
  505CYS     CA 2227   7.159   5.657   1.883  0.8677  0.1023  0.0111
  505CYS     HA 2228   7.152   5.643   1.991  1.1606  0.8315  0.1297
  505CYS     CB 2229   7.054   5.771   1.850  0.0360 -0.3785 -0.3870
  505CYS    HB1 2230   7.084   5.868   1.888 -1.8032  0.5834 -1.2509
  505CYS    HB2 2231   7.040   5.785   1.743  2.4488  0.2726 -0.6625
  505CYS     SG 2232   6.908   5.723   1.945 -0.1603 -0.3299  0.2312
  505CYS     HG 2233   6.957   5.752   2.065 -1.9113  0.5007  0.7812
  505CYS      C 2234   7.129   5.526   1.807 -0.5744  0.0068  0.7806
  505CYS      O 2235   7.073   5.432   1.860 -0.4410  0.2198 -0.1658
  506ILE      N 2236   7.165   5.521   1.678  0.1592 -0.3814 -0.3985
  506ILE      H 2237   7.201   5.600   1.627  2.3844 -1.5063 -0.6941
  506ILE     CA 2238   7.172   5.399   1.601  0.3740  1.2641  0.1984
  506ILE     HA 2239   7.079   5.343   1.609  2.6357 -2.6052  2.4045
  506ILE     CB 2240   7.204   5.428   1.450  0.4312  0.0983 -0.6596
  506ILE     HB 2241   7.295   5.488   1.450  0.2346  0.3962 -0.3445
  506ILE    CG1 2242   7.086   5.513   1.388 -0.6638  0.2158  0.4444
  506ILE   HG11 2243   6.988   5.466   1.399 -0.6395  0.1871  0.5366
  506ILE   HG12 2244   7.077   5.609   1.440 -0.6377  1.2432 -1.3429
  506ILE    CG2 2245   7.250   5.311   1.355  0.2714  0.5489  1.1418
  506ILE   HG21 2246   7.328   5.246   1.395  0.3388 -1.4219 -1.8633
  506ILE   HG22 2247   7.180   5.236   1.318  0.9189  0.2759  0.4460
  506ILE   HG23 2248   7.299   5.353   1.267  0.5352 -1.8251  0.0774
  506ILE     CD 2249   7.122   5.556   1.246 -0.4462  0.3311 -0.4335
  506ILE    HD1 2250   7.051   5.632   1.212  1.9699  2.5667 -0.8750
  506ILE    HD2 2251   7.213   5.616   1.235 -0.5256  1.1097  2.4504
  506ILE    HD3 2252   7.120   5.476   1.172  1.8439  1.0782 -1.3961
  506ILE      C 2253   7.270   5.297   1.652 -0.4594  0.2483  0.0038
  506ILE      O 2254   7.234   5.180   1.670 -0.1577 -0.0487 -0.5079
  507ALA      N 2255   7.395   5.329   1.689  0.3913  0.1159 -0.1892
  507ALA      H 2256   7.429   5.423   1.672  2.9161 -0.8909 -1.0577
  507ALA     CA 2257   7.497   5.241   1.752 -0.1375 -0.0537  0.0734
  507ALA     HA 2258   7.514   5.163   1.677 -3.2980 -0.3955 -0.4566
  507ALA     CB 2259   7.637   5.313   1.768  0.4133 -0.1439  0.1939
  507ALA    HB1 2260   7.631   5.383   1.851  1.3998  1.3976 -0.9899
  507ALA    HB2 2261   7.710   5.238   1.799 -0.3707  0.0592  2.7355
  507ALA    HB3 2262   7.670   5.360   1.675  0.7928  0.3630  0.5798
  507ALA      C 2263   7.440   5.170   1.878 -0.8461  0.0472 -0.4460
  507ALA      O 2264   7.480   5.057   1.909 -0.2678  0.3843 -0.0479
  508ALA      N 2265   7.349   5.234   1.955 -0.1157 -0.3386 -0.1145
  508ALA      H 2266   7.308   5.321   1.923 -1.9072 -0.8729  0.6032
  508ALA     CA 2267   7.282   5.179   2.071 -0.3223 -0.4120 -0.5431
  508ALA     HA 2268   7.353   5.123   2.133 -0.2173 -0.0621 -0.3476
  508ALA     CB 2269   7.221   5.299   2.155  1.4144 -0.2613  0.1194
  508ALA    HB1 2270   7.168   5.262   2.243 -0.0660  1.2846 -0.0822
  508ALA    HB2 2271   7.292   5.376   2.185  1.3066  0.0623 -0.4636
  508ALA    HB3 2272   7.153   5.351   2.088 -0.7910  0.0545  2.4422
  508ALA      C 2273   7.168   5.091   2.036  0.3428 -0.5706  0.6823
  508ALA      O 2274   7.159   4.984   2.085  0.2737  0.3545 -0.1384
  509LEU      N 2275   7.085   5.126   1.943  0.1456 -0.4412 -0.5752
  509LEU      H 2276   7.082   5.222   1.911  1.4909 -1.0179 -2.6789
  509LEU     CA 2277   6.976   5.049   1.883  0.1685  0.2613  0.6936
  509LEU     HA 2278   6.912   5.011   1.963 -0.2989  0.4196  0.3966
  509LEU     CB 2279   6.895   5.151   1.802 -0.1212 -0.0393 -0.2201
  509LEU    HB1 2280   6.951   5.201   1.724  2.1121  0.1714  1.4108
  509LEU    HB2 2281   6.813   5.099   1.753 -1.9687 -2.1326  4.4160
  509LEU     CG 2282   6.822   5.258   1.895  0.2461  0.5693  0.4318
  509LEU     HG 2283   6.896   5.297   1.964 -0.5600  0.3491  1.4491
  509LEU    CD1 2284   6.758   5.387   1.824  0.0566  0.3960 -0.1091
  509LEU   HD11 2285   6.725   5.460   1.897 -2.0374 -1.6157  1.0955
  509LEU   HD12 2286   6.820   5.447   1.757 -1.4514  1.7508 -0.3449
  509LEU   HD13 2287   6.672   5.362   1.762 -0.2894 -1.1900  0.9436
  509LEU    CD2 2288   6.711   5.198   1.983  0.3620 -0.2608  0.4202
  509LEU   HD21 2289   6.647   5.132   1.924 -0.0832  1.5878 -1.2839
  509LEU   HD22 2290   6.748   5.144   2.070 -0.6343 -1.2289  0.2539
  509LEU   HD23 2291   6.646   5.266   2.038  1.4370  0.2725  1.0637
  509LEU      C 2292   7.025   4.926   1.798  0.7819 -0.2586 -0.8076
  509LEU      O 2293   6.951   4.833   1.791  0.3098  0.3819  0.0393
  510ALA      N 2294   7.150   4.913   1.765 -0.0076  0.0652 -0.1032
  510ALA      H 2295   7.188   5.006   1.753 -2.2382  1.2206  1.2481
  510ALA     CA 2296   7.220   4.798   1.709  0.1140 -0.1002  0.6806
  510ALA     HA 2297   7.149   4.730   1.662 -0.9786  1.3856  0.0744
  510ALA     CB 2298   7.324   4.842   1.599  0.0364 -0.3255 -0.1101
  510ALA    HB1 2299   7.416   4.893   1.628 -1.6360  2.6544  0.4165
  510ALA    HB2 2300   7.345   4.766   1.524 -0.5073  0.5967 -1.2437
  510ALA    HB3 2301   7.278   4.917   1.534 -0.4168  0.8928  1.5347
  510ALA      C 2302   7.299   4.727   1.813  0.7591  0.0289 -0.8311
  510ALA      O 2303   7.361   4.629   1.780 -0.9594 -0.6861 -0.2124
  511MET      N 2304   7.292   4.764   1.940 -0.2108 -0.3350 -0.5480
  511MET      H 2305   7.244   4.850   1.962 -1.6445 -1.3570  0.5682
  511MET     CA 2306   7.347   4.698   2.059  0.4258 -0.1933  1.0473
  511MET     HA 2307   7.411   4.614   2.032  1.1731  0.5393  0.5148
  511MET     CB 2308   7.426   4.803   2.144 -0.0904 -0.1441 -0.5334
  511MET    HB1 2309   7.483   4.856   2.068 -0.9268 -1.4029 -2.1003
  511MET    HB2 2310   7.361   4.874   2.196  0.6948  0.4917 -0.3924
  511MET     CG 2311   7.522   4.742   2.243 -0.7767  0.6342 -0.2325
  511MET    HG1 2312   7.459   4.720   2.329  0.6315 -0.4306  0.5673
  511MET    HG2 2313   7.567   4.653   2.199 -1.1108  0.6090 -0.5229
  511MET     SD 2314   7.651   4.854   2.307 -0.1563 -0.0882  0.1777
  511MET     CE 2315   7.663   4.778   2.472  0.0898 -0.4897 -0.0602
  511MET    HE1 2316   7.602   4.837   2.541  1.4726  1.4711 -0.4301
  511MET    HE2 2317   7.639   4.673   2.485 -1.3892 -0.0458  1.0834
  511MET    HE3 2318   7.767   4.799   2.497  0.0073  0.6104 -0.5852
  511MET      C 2319   7.233   4.648   2.153 -0.5330 -0.3776 -0.1128
  511MET      O 2320   7.229   4.534   2.195  0.5870  0.4246 -1.0410
  512VAL      N 2321   7.138   4.738   2.182 -0.1852 -0.9457  0.0754
  512VAL      H 2322   7.149   4.830   2.143  0.6444 -0.2958  1.7898
  512VAL     CA 2323   7.013   4.712   2.253 -0.2789 -0.5600  0.1315
  512VAL     HA 2324   7.018   4.637   2.332 -0.6298 -2.1716 -1.3147
  512VAL     CB 2325   6.974   4.842   2.322  0.2523 -0.2467 -0.0363
  512VAL     HB 2326   6.960   4.918   2.245  0.3684 -1.1065 -0.9243
  512VAL    CG1 2327   6.839   4.842   2.401  0.0898 -0.2097  0.0068
  512VAL   HG11 2328   6.764   4.788   2.343  0.9853 -0.6772 -0.7429
  512VAL   HG12 2329   6.841   4.795   2.500 -0.9453  1.2473  0.7543
  512VAL   HG13 2330   6.811   4.945   2.419  2.4685  0.6830 -1.0192
  512VAL    CG2 2331   7.085   4.893   2.414 -0.0181 -0.1715 -0.0373
  512VAL   HG21 2332   7.137   4.819   2.476  0.5772  0.1092 -0.1910
  512VAL   HG22 2333   7.165   4.935   2.353  0.5148 -1.2767 -0.1237
  512VAL   HG23 2334   7.051   4.978   2.472 -0.8078 -0.0256 -0.6950
  512VAL      C 2335   6.909   4.670   2.145  0.2208 -0.0669  0.3632
  512VAL      O 2336   6.830   4.742   2.092  0.7521 -0.2168  0.9635
  513THR      N 2337   6.918   4.535   2.126  0.1427 -0.4360 -0.7009
  513THR      H 2338   6.967   4.481   2.196  0.9601  0.9193 -0.2026
  513THR     CA 2339   6.838   4.451   2.038 -0.0320  0.2662  0.0867
  513THR     HA 2340   6.737   4.489   2.054 -0.0332  0.1254  0.4210
  513THR     CB 2341   6.884   4.467   1.889 -0.0863  0.8385  0.0520
  513THR     HB 2342   6.864   4.572   1.869 -2.6155  0.7551  1.7437
  513THR    OG1 2343   6.811   4.376   1.811  0.3292 -0.3916 -0.2533
  513THR    HG1 2344   6.729   4.424   1.806  1.2312  1.5442  1.7545
  513THR    CG2 2345   7.039   4.446   1.870  0.3748  0.0457  0.4889
  513THR   HG21 2346   7.078   4.358   1.818  2.4872  0.2605  1.5984
  513THR   HG22 2347   7.086   4.531   1.820  1.4755  1.1478  3.2067
  513THR   HG23 2348   7.088   4.445   1.967  1.9552 -0.4319 -0.2682
  513THR      C 2349   6.846   4.315   2.098  0.6483  0.2009  0.1637
  513THR      O 2350   6.950   4.287   2.156 -1.0054 -0.5191 -0.4679
  514GLU      N 2351   6.738   4.235   2.088 -0.4638  0.6307  0.2329
  514GLU      H 2352   6.662   4.259   2.026 -0.1677 -0.7928 -0.7293
  514GLU     CA 2353   6.727   4.095   2.123 -0.8376  0.8910 -0.0698
  514GLU     HA 2354   6.715   4.090   2.232  0.6987  0.6137  0.0995
  514GLU     CB 2355   6.583   4.059   2.076  0.4949 -0.2054  0.2717
  514GLU    HB1 2356   6.513   4.141   2.091  1.3268  0.5717  0.0386
  514GLU    HB2 2357   6.585   4.051   1.967  0.5793 -2.4297  0.3882
  514GLU     CG 2358   6.523   3.936   2.146  1.0079  0.1000 -0.5570
  514GLU    HG1 2359   6.604   3.868   2.171  0.1139 -0.0293  2.2702
  514GLU    HG2 2360   6.483   3.959   2.244  0.3315  0.6134 -0.9416
  514GLU     CD 2361   6.414   3.852   2.077 -0.5182  0.4248  0.2747
  514GLU    OE1 2362   6.382   3.746   2.129 -0.6031  0.6726  0.2015
  514GLU    OE2 2363   6.348   3.902   1.981 -0.0078 -0.4442  0.2467
  514GLU      C 2364   6.841   4.014   2.064 -0.3693  0.2571 -0.0340
  514GLU      O 2365   6.841   4.000   1.942  0.0019  0.4304 -0.5791
  515ARG      N 2366   6.932   3.963   2.144 -0.0431  0.8224 -0.4134
  515ARG      H 2367   6.920   3.974   2.244 -1.9827  1.1209 -0.6332
  515ARG     CA 2368   7.032   3.866   2.101  0.4360  0.3916  0.6532
  515ARG     HA 2369   7.040   3.848   1.993 -0.0748 -0.8730  0.8128
  515ARG     CB 2370   7.167   3.916   2.155  0.2360 -0.0181 -0.1167
  515ARG    HB1 2371   7.164   3.929   2.264 -1.4185  0.3992 -0.1901
  515ARG    HB2 2372   7.249   3.845   2.147 -0.3295 -0.8509  1.1132
  515ARG     CG 2373   7.204   4.050   2.091  0.4958 -0.0100 -0.2144
  515ARG    HG1 2374   7.129   4.127   2.111 -2.2800 -1.9522 -2.4161
  515ARG    HG2 2375   7.279   4.093   2.158 -2.0439  0.1850  2.7121
  515ARG     CD 2376   7.266   4.048   1.954  0.3490  0.4373 -0.2472
  515ARG    HD1 2377   7.343   3.972   1.942  0.7676  0.9077 -0.5710
  515ARG    HD2 2378   7.193   4.027   1.876  2.4626 -0.2444 -2.1552
  515ARG     NE 2379   7.318   4.169   1.907 -0.3180 -0.3573  0.4511
  515ARG     HE 2380   7.336   4.236   1.981  1.2571  1.7434 -1.6997
  515ARG     CZ 2381   7.358   4.205   1.782 -0.5186  0.2950 -0.2722
  515ARG    NH1 2382   7.358   4.122   1.679  0.2989 -0.2202  0.0684
  515ARG   HH11 2383   7.355   4.023   1.702 -0.8277 -0.0101  0.8910
  515ARG   HH12 2384   7.397   4.153   1.591 -1.1133  0.0292 -0.4799
  515ARG    NH2 2385   7.386   4.335   1.749  0.3197  0.1205 -0.3915
  515ARG   HH21 2386   7.397   4.409   1.817  0.8449  1.3177 -1.7328
  515ARG   HH22 2387   7.408   4.357   1.653  2.8254 -2.4813 -0.5549
  515ARG      C 2388   6.997   3.731   2.161  0.0305 -1.0302 -0.9985
  515ARG      O 2389   6.933   3.721   2.266 -0.1278  0.0964  0.4272
  516HIS      N 2390   7.043   3.628   2.097  0.2016  0.2752  0.3508
  516HIS      H 2391   7.094   3.650   2.013  0.2836 -1.5248 -0.1020
  516HIS     CA 2392   7.065   3.495   2.143  0.5923  0.5662  0.4610
  516HIS     HA 2393   6.965   3.455   2.162  0.2117  0.8643 -0.7606
  516HIS     CB 2394   7.107   3.402   2.033  0.3876 -0.6732  0.0810
  516HIS    HB1 2395   7.193   3.444   1.981 -2.3739  2.5691 -2.2876
  516HIS    HB2 2396   7.127   3.306   2.081 -1.0246 -0.8125  0.4487
  516HIS     CG 2397   7.004   3.389   1.924 -0.2842  0.0071 -0.0233
  516HIS    ND1 2398   6.878   3.335   1.942  0.0430 -0.3945  0.1102
  516HIS    CD2 2399   7.017   3.420   1.788 -0.7652 -0.0336  0.2056
  516HIS    HD2 2400   7.104   3.450   1.732 -0.0801 -3.5831 -0.9086
  516HIS    CE1 2401   6.811   3.355   1.827  0.1006  0.4565 -0.4575
  516HIS    HE1 2402   6.714   3.312   1.805  1.0596 -0.3395 -3.7456
  516HIS    NE2 2403   6.893   3.395   1.729  0.1610 -0.7390  0.1279
  516HIS    HE2 2404   6.878   3.408   1.630  1.9594 -1.3808 -0.2649
  516HIS      C 2405   7.147   3.485   2.266 -0.4276 -0.2023 -0.3560
  516HIS      O 2406   7.263   3.520   2.270  0.1217 -0.1713  0.0106
  517GLY      N 2407   7.087   3.437   2.375 -0.6456  0.3167 -0.2514
  517GLY      H 2408   6.987   3.421   2.373 -0.6391  0.1867  0.3362
  517GLY     CA 2409   7.145   3.424   2.514 -0.2522  0.9101  0.0523
  517GLY    HA1 2410   7.156   3.319   2.542 -1.7234  0.4275 -1.0485
  517GLY    HA2 2411   7.244   3.470   2.519  1.4013 -2.4526  0.9937
  517GLY      C 2412   7.092   3.512   2.625  0.3110 -1.1301  0.3471
  517GLY      O 2413   7.126   3.489   2.737  0.6579 -0.1656 -0.2673
  518LEU      N 2414   7.001   3.614   2.595  0.7132 -0.7212 -0.2393
  518LEU      H 2415   6.989   3.630   2.496 -2.1907  0.3688  0.1901
  518LEU     CA 2416   6.927   3.691   2.695 -0.7010 -0.1153  0.6378
  518LEU     HA 2417   6.993   3.735   2.770  0.1789  0.4432 -0.4286
  518LEU     CB 2418   6.856   3.805   2.622  0.2000 -0.3515  0.3520
  518LEU    HB1 2419   6.790   3.772   2.542  0.1159  2.3132 -0.7563
  518LEU    HB2 2420   6.788   3.848   2.694  3.2262  0.4342  2.9908
  518LEU     CG 2421   6.940   3.917   2.564  0.2441  0.2326 -0.4091
  518LEU     HG 2422   7.021   3.877   2.503  0.6045 -0.4293  0.4750
  518LEU    CD1 2423   6.850   4.004   2.475  0.2731  0.7682  0.1031
  518LEU   HD11 2424   6.784   3.945   2.411  0.3117 -0.6396  1.3017
  518LEU   HD12 2425   6.777   4.058   2.536 -0.2698  1.4357 -1.0984
  518LEU   HD13 2426   6.904   4.079   2.418  0.9196  0.0291 -0.2746
  518LEU    CD2 2427   7.003   4.012   2.667  0.3413  0.3433 -0.2344
  518LEU   HD21 2428   6.923   4.060   2.724 -1.6339 -1.5562 -1.2838
  518LEU   HD22 2429   7.059   3.958   2.743  0.4649  1.9961  0.9164
  518LEU   HD23 2430   7.074   4.083   2.623  0.1680  0.0414 -1.0260
  518LEU      C 2431   6.819   3.606   2.759  0.0358 -0.1989  0.0195
  518LEU      O 2432   6.730   3.566   2.681 -0.3838  0.0317 -0.0453
  519LYS      N 2433   6.830   3.571   2.888 -0.0072 -0.1272 -0.3676
  519LYS      H 2434   6.895   3.623   2.945  0.3217  0.7832 -1.5504
  519LYS     CA 2435   6.738   3.475   2.962 -0.0861 -0.2914 -1.0146
  519LYS     HA 2436   6.707   3.401   2.888  2.2368 -0.7213 -1.6462
  519LYS     CB 2437   6.812   3.403   3.078  0.3396 -0.0597 -0.6154
  519LYS    HB1 2438   6.747   3.330   3.126  0.6903 -0.5452 -0.8682
  519LYS    HB2 2439   6.899   3.345   3.048  1.0150 -0.0743  1.2025
  519LYS     CG 2440   6.857   3.500   3.191 -0.1821 -0.6748  0.2531
  519LYS    HG1 2441   6.920   3.582   3.157  0.8970 -1.5002  0.2086
  519LYS    HG2 2442   6.763   3.542   3.226  0.4774  0.5614  0.5899
  519LYS     CD 2443   6.921   3.430   3.311 -0.3224  0.5552 -0.8462
  519LYS    HD1 2444   6.915   3.497   3.397 -1.2987 -0.0453 -0.4250
  519LYS    HD2 2445   6.865   3.338   3.330  0.4132  0.4784  1.1338
  519LYS     CE 2446   7.078   3.402   3.295  0.2205 -0.1794  0.1243
  519LYS    HE1 2447   7.123   3.340   3.372 -1.3711 -0.0604  1.2020
  519LYS    HE2 2448   7.095   3.340   3.207  1.8468 -1.1269  1.0533
  519LYS     NZ 2449   7.164   3.523   3.277 -0.5903  0.0759 -0.0162
  519LYS    HZ1 2450   7.263   3.504   3.277 -0.3686  0.8327 -2.4589
  519LYS    HZ2 2451   7.150   3.567   3.187 -1.5867  0.8810  0.5092
  519LYS    HZ3 2452   7.143   3.589   3.350  2.0748  1.2412 -0.1793
  519LYS      C 2453   6.618   3.552   3.020  0.5127  0.3357 -0.0357
  519LYS      O 2454   6.509   3.491   3.047  0.4818 -0.1488  0.0503
  520GLU      N 2455   6.626   3.684   3.032 -0.3471 -0.4958 -0.2123
  520GLU      H 2456   6.710   3.730   3.002 -0.7000  0.3605  0.0800
  520GLU     CA 2457   6.507   3.782   3.060  0.4421  0.5630  0.5737
  520GLU     HA 2458   6.415   3.725   3.051  0.9124 -0.1512  0.2473
  520GLU     CB 2459   6.506   3.821   3.208  0.6491 -0.2311 -0.1998
  520GLU    HB1 2460   6.520   3.732   3.269 -0.5807 -0.2508  0.0939
  520GLU    HB2 2461   6.577   3.903   3.217  0.7866 -0.0954 -2.1519
  520GLU     CG 2462   6.373   3.885   3.250  0.1329 -0.1651  0.0545
  520GLU    HG1 2463   6.378   3.925   3.351  0.0239  1.0494 -0.4074
  520GLU    HG2 2464   6.344   3.975   3.196  4.2697  0.6845 -1.0581
  520GLU     CD 2465   6.260   3.784   3.248  0.1022  0.1793 -0.3968
  520GLU    OE1 2466   6.250   3.716   3.352  0.3497  0.1377  0.3824
  520GLU    OE2 2467   6.187   3.784   3.151 -0.0225 -0.0982 -0.6214
  520GLU      C 2468   6.501   3.893   2.951  0.2995 -0.6656 -0.2140
  520GLU      O 2469   6.529   4.013   2.977  0.4251  0.1942 -0.4228
  521PRO      N 2470   6.464   3.864   2.824  0.4372  0.1698 -0.3720
  521PRO     CA 2471   6.467   3.958   2.711 -0.1331  0.0104 -0.1392
  521PRO     HA 2472   6.567   4.002   2.715 -0.4409  0.6898  0.5437
  521PRO     CB 2473   6.439   3.870   2.592  0.1135  0.7140  0.1134
  521PRO    HB1 2474   6.382   3.919   2.513  0.9481  0.9237 -0.3670
  521PRO    HB2 2475   6.532   3.860   2.536 -0.7494 -1.2804 -1.0656
  521PRO     CG 2476   6.382   3.735   2.638  0.3013  0.7368  0.6150
  521PRO    HG1 2477   6.274   3.740   2.639  0.3435  2.4213  1.1298
  521PRO    HG2 2478   6.418   3.649   2.583  0.3355  0.6352  0.7937
  521PRO     CD 2479   6.430   3.724   2.782  0.1230 -0.0224 -0.2144
  521PRO    HD1 2480   6.363   3.684   2.857 -0.6992  3.2405  0.9547
  521PRO    HD2 2481   6.524   3.668   2.781 -0.1130 -0.4074 -0.8747
  521PRO      C 2482   6.384   4.087   2.720  0.3071 -0.2646 -0.2277
  521PRO      O 2483   6.422   4.193   2.668  0.0859 -0.4868  0.1226
  522LYS      N 2484   6.269   4.087   2.797  0.2080  0.3678 -0.3127
  522LYS      H 2485   6.228   3.998   2.820  1.5748 -0.3638 -0.5955
  522LYS     CA 2486   6.191   4.201   2.842 -0.1908 -0.4608  1.1886
  522LYS     HA 2487   6.141   4.237   2.752  0.0695  2.3427  2.0450
  522LYS     CB 2488   6.085   4.160   2.940 -0.6113  0.2292  0.3747
  522LYS    HB1 2489   6.017   4.096   2.883  0.4871  1.3454 -2.3712
  522LYS    HB2 2490   6.131   4.102   3.020 -0.4058  0.5057  0.4552
  522LYS     CG 2491   6.002   4.271   2.998 -0.0985  0.0595  0.5466
  522LYS    HG1 2492   6.066   4.332   3.062 -0.1246  0.6663  0.0054
  522LYS    HG2 2493   5.977   4.339   2.916  1.9467 -2.1903 -2.1592
  522LYS     CD 2494   5.876   4.225   3.074  0.6832  0.1471 -0.2377
  522LYS    HD1 2495   5.814   4.312   3.097  2.3310  0.6765  2.8083
  522LYS    HD2 2496   5.812   4.164   3.010 -0.2049 -1.2414  1.8278
  522LYS     CE 2497   5.909   4.143   3.205  0.3010  0.2576 -0.3226
  522LYS    HE1 2498   5.952   4.046   3.181 -0.0626  0.0912 -0.3041
  522LYS    HE2 2499   5.982   4.182   3.276 -1.5575  0.6167  1.4803
  522LYS     NZ 2500   5.794   4.127   3.286 -0.2367  0.3172 -0.2843
  522LYS    HZ1 2501   5.725   4.079   3.230 -0.3542  1.8452 -1.5268
  522LYS    HZ2 2502   5.814   4.072   3.369  0.0314 -0.9279 -1.1479
  522LYS    HZ3 2503   5.762   4.221   3.304 -1.3614  0.0866 -0.9446
  522LYS      C 2504   6.279   4.326   2.876  0.5952 -0.1358 -0.1804
  522LYS      O 2505   6.255   4.440   2.835 -0.3937 -0.2038  0.6905
  523ARG      N 2506   6.389   4.303   2.954 -0.5266  0.4942  0.6073
  523ARG      H 2507   6.411   4.206   2.966 -2.2561 -0.0475 -0.3140
  523ARG     CA 2508   6.464   4.414   3.015 -0.7205  1.0125 -0.4727
  523ARG     HA 2509   6.397   4.485   3.063 -0.9977  1.2657 -1.2350
  523ARG     CB 2510   6.569   4.344   3.113  0.0284  0.7688  0.1888
  523ARG    HB1 2511   6.635   4.273   3.062 -1.3045 -1.2148  1.0965
  523ARG    HB2 2512   6.632   4.426   3.148  1.5794  0.2198 -1.1709
  523ARG     CG 2513   6.505   4.261   3.223  0.1199  0.4429 -0.1834
  523ARG    HG1 2514   6.415   4.320   3.241  0.9700  1.6540  0.1927
  523ARG    HG2 2515   6.464   4.166   3.190 -0.6184  0.2367  1.2220
  523ARG     CD 2516   6.595   4.241   3.349 -0.0394  0.1520  0.8742
  523ARG    HD1 2517   6.556   4.150   3.393 -0.3710  0.9788  2.3511
  523ARG    HD2 2518   6.697   4.235   3.310 -0.3536  2.8440 -0.6101
  523ARG     NE 2519   6.590   4.346   3.446 -0.3856 -1.3278  0.0346
  523ARG     HE 2520   6.606   4.440   3.413 -1.2991 -1.1862 -0.0262
  523ARG     CZ 2521   6.595   4.331   3.581 -0.1425 -0.4540  0.4755
  523ARG    NH1 2522   6.607   4.215   3.644 -0.3230  0.0412 -0.1404
  523ARG   HH11 2523   6.613   4.126   3.595  1.0224  1.0326 -1.9093
  523ARG   HH12 2524   6.603   4.208   3.744  2.6076 -2.4100 -0.0477
  523ARG    NH2 2525   6.568   4.437   3.659  0.2186  0.1716 -0.0408
  523ARG   HH21 2526   6.558   4.532   3.625  1.2365  0.6828  1.0184
  523ARG   HH22 2527   6.577   4.435   3.760  0.3972 -0.4049 -0.0667
  523ARG      C 2528   6.541   4.492   2.910  0.8826  0.5752  0.1704
  523ARG      O 2529   6.568   4.605   2.928  0.0688 -0.3371  0.4356
  524VAL      N 2530   6.581   4.426   2.803 -0.6054  0.1153  0.0006
  524VAL      H 2531   6.555   4.329   2.802 -0.9171  0.1996 -0.0665
  524VAL     CA 2532   6.646   4.494   2.689  0.2834  0.4790 -0.3636
  524VAL     HA 2533   6.715   4.574   2.715 -0.2414  1.1126 -0.8733
  524VAL     CB 2534   6.721   4.388   2.614  0.0337  0.3172  0.6752
  524VAL     HB 2535   6.653   4.306   2.587  1.3205 -1.5528  2.7746
  524VAL    CG1 2536   6.780   4.438   2.478 -0.7252 -0.1575  0.1234
  524VAL   HG11 2537   6.706   4.463   2.402  0.1563 -0.2880 -0.7962
  524VAL   HG12 2538   6.860   4.509   2.501  0.0133 -0.7213 -0.6805
  524VAL   HG13 2539   6.821   4.350   2.430  0.0779  1.9485 -3.4287
  524VAL    CG2 2540   6.845   4.328   2.689  0.4485 -0.1295  0.2859
  524VAL   HG21 2541   6.904   4.413   2.725  2.8109 -0.4143 -2.5115
  524VAL   HG22 2542   6.817   4.272   2.777 -2.6417  0.4985 -0.1929
  524VAL   HG23 2543   6.918   4.280   2.623 -0.1856 -0.3194 -0.2840
  524VAL      C 2544   6.542   4.561   2.587  0.2746  0.8696  0.4162
  524VAL      O 2545   6.565   4.664   2.525 -0.4017  0.2575 -0.7002
  525GLU      N 2546   6.423   4.497   2.578 -0.6727 -0.2294 -0.0378
  525GLU      H 2547   6.406   4.425   2.647 -1.0648 -0.9116 -0.8338
  525GLU     CA 2548   6.304   4.536   2.508  0.3374 -0.1784 -0.0280
  525GLU     HA 2549   6.343   4.560   2.409 -2.3077  1.2570 -0.8359
  525GLU     CB 2550   6.207   4.416   2.496  0.1072 -0.3292 -0.5765
  525GLU    HB1 2551   6.262   4.328   2.462 -0.2714 -0.5799 -0.5406
  525GLU    HB2 2552   6.166   4.389   2.593 -0.6124  0.6913 -0.5765
  525GLU     CG 2553   6.081   4.429   2.408 -0.0531  0.4244 -0.1335
  525GLU    HG1 2554   6.020   4.340   2.416  1.4539 -0.6458 -0.0829
  525GLU    HG2 2555   6.027   4.511   2.455 -1.8327 -0.7205 -0.0990
  525GLU     CD 2556   6.119   4.441   2.266 -0.8805  0.2902  0.4274
  525GLU    OE1 2557   6.205   4.363   2.217  0.1836  0.2182  1.1236
  525GLU    OE2 2558   6.072   4.535   2.199 -0.4245  0.5055 -0.1719
  525GLU      C 2559   6.240   4.665   2.562 -0.2820 -1.0248 -0.6143
  525GLU      O 2560   6.191   4.752   2.492  0.0481 -0.1322 -0.7526
  526GLU      N 2561   6.247   4.688   2.690 -0.3785 -0.0048  0.1791
  526GLU      H 2562   6.275   4.615   2.754  0.4923 -0.3590 -0.5785
  526GLU     CA 2563   6.196   4.810   2.758  0.3338  0.2354  0.3242
  526GLU     HA 2564   6.092   4.833   2.734  0.0938 -0.2711  0.8456
  526GLU     CB 2565   6.207   4.784   2.911  0.4518  0.0040 -0.7174
  526GLU    HB1 2566   6.176   4.681   2.931 -0.7176  0.7880  2.0085
  526GLU    HB2 2567   6.309   4.792   2.948  0.0363 -2.8002  1.3840
  526GLU     CG 2568   6.134   4.889   3.001  0.1163 -0.4232 -0.5068
  526GLU    HG1 2569   6.148   4.846   3.100  2.5616 -0.0482 -0.6435
  526GLU    HG2 2570   6.201   4.974   3.003 -0.7253  0.2700 -1.0417
  526GLU     CD 2571   5.982   4.912   2.980 -0.0431  0.6687  0.0416
  526GLU    OE1 2572   5.934   5.004   3.051 -0.0021 -0.2412  0.2237
  526GLU    OE2 2573   5.911   4.825   2.923  0.0715 -0.3118  0.5597
  526GLU      C 2574   6.294   4.931   2.720  1.1846  0.6513  0.4294
  526GLU      O 2575   6.255   5.042   2.697  0.1912  0.9014  0.3031
  527LEU      N 2576   6.423   4.902   2.725  0.0244 -0.2657  0.3652
  527LEU      H 2577   6.455   4.807   2.738  0.1543 -0.8400 -3.1047
  527LEU     CA 2578   6.521   5.000   2.696 -0.0350 -0.5111 -0.6858
  527LEU     HA 2579   6.495   5.100   2.731 -2.8893 -0.7073 -2.0132
  527LEU     CB 2580   6.654   4.941   2.758  0.1150 -0.3952  0.6536
  527LEU    HB1 2581   6.633   4.890   2.852 -2.2478 -1.7899 -0.5299
  527LEU    HB2 2582   6.691   4.857   2.699  0.3925  0.0621  0.1730
  527LEU     CG 2583   6.783   5.029   2.767 -0.2879 -0.3831 -0.3971
  527LEU     HG 2584   6.800   5.086   2.676  1.6390  1.3866  0.9597
  527LEU    CD1 2585   6.769   5.152   2.864  0.8095  0.1693 -0.4625
  527LEU   HD11 2586   6.718   5.126   2.957 -0.2239  0.5074 -0.9280
  527LEU   HD12 2587   6.863   5.195   2.899 -0.2989  0.5302  2.2934
  527LEU   HD13 2588   6.713   5.233   2.818  1.0595  0.6356  0.0327
  527LEU    CD2 2589   6.917   4.958   2.787 -0.8199  0.1638  0.4522
  527LEU   HD21 2590   6.996   5.033   2.781 -1.5973  1.1789  2.0513
  527LEU   HD22 2591   6.914   4.910   2.885  1.3882 -0.5060  0.2482
  527LEU   HD23 2592   6.929   4.888   2.705  1.8266 -1.4215  2.0327
  527LEU      C 2593   6.534   5.029   2.546 -0.0360 -0.5354 -0.0883
  527LEU      O 2594   6.571   5.143   2.514  0.2437  0.1414 -0.0388
  528GLN      N 2595   6.510   4.932   2.455  0.4938 -0.2419 -0.7337
  528GLN      H 2596   6.500   4.840   2.497 -0.1521 -0.5599 -1.5528
  528GLN     CA 2597   6.474   4.950   2.317  0.2763  0.5443  0.3314
  528GLN     HA 2598   6.564   4.991   2.271 -0.3955 -0.2899 -1.8484
  528GLN     CB 2599   6.426   4.805   2.260 -0.2727 -0.0312  0.5379
  528GLN    HB1 2600   6.521   4.753   2.254 -0.8921 -1.2256  0.7036
  528GLN    HB2 2601   6.377   4.752   2.342 -1.5055 -2.0152 -1.3695
  528GLN     CG 2602   6.340   4.803   2.130 -0.6012  0.2333  0.1912
  528GLN    HG1 2603   6.293   4.705   2.123 -0.4329  0.2207 -0.8766
  528GLN    HG2 2604   6.249   4.861   2.137 -0.4695  0.4366  0.2211
  528GLN     CD 2605   6.419   4.844   2.007  0.5161 -0.0559 -0.0556
  528GLN    OE1 2606   6.352   4.886   1.907 -0.1028  0.2051  0.3849
  528GLN    NE2 2607   6.553   4.831   2.003  0.2642  0.6196  0.1860
  528GLN   HE21 2608   6.601   4.791   2.081 -1.6449 -0.5243  0.8524
  528GLN   HE22 2609   6.614   4.856   1.927  0.9884  1.2154  0.9456
  528GLN      C 2610   6.362   5.055   2.300 -0.8226  0.1839  0.0171
  528GLN      O 2611   6.396   5.159   2.236  0.3553 -0.1006 -0.3556
  529ASN      N 2612   6.249   5.047   2.374 -0.0305  0.4407  0.6092
  529ASN      H 2613   6.250   4.981   2.450  0.8016 -0.0846  0.1552
  529ASN     CA 2614   6.146   5.150   2.364  0.0335 -0.1459  0.1998
  529ASN     HA 2615   6.120   5.162   2.259  1.6910 -0.1825 -0.2485
  529ASN     CB 2616   6.021   5.112   2.436 -0.2490  0.3607  0.1472
  529ASN    HB1 2617   5.989   5.010   2.413  0.6029 -0.0764  0.7947
  529ASN    HB2 2618   6.048   5.103   2.542  0.2375 -0.5708 -0.0375
  529ASN     CG 2619   5.898   5.201   2.417 -0.9157 -0.6391 -0.7071
  529ASN    OD1 2620   5.882   5.294   2.500 -0.1704  0.2144  0.4532
  529ASN    ND2 2621   5.811   5.172   2.326 -0.3526  0.2618 -0.7115
  529ASN   HD21 2622   5.826   5.096   2.261 -1.3363  0.0306 -0.6805
  529ASN   HD22 2623   5.726   5.227   2.322 -0.0955  0.8173  0.8077
  529ASN      C 2624   6.191   5.286   2.409  0.3411 -0.9262 -0.8533
  529ASN      O 2625   6.155   5.378   2.335  0.5716 -0.1209  0.4856
  530LYS      N 2626   6.259   5.300   2.517 -0.2561 -0.8933 -0.3486
  530LYS      H 2627   6.278   5.220   2.576  0.5254 -0.6692 -0.2897
  530LYS     CA 2628   6.303   5.428   2.574  0.0643 -0.3680 -0.6209
  530LYS     HA 2629   6.225   5.503   2.583 -0.4659 -0.6766 -2.3106
  530LYS     CB 2630   6.360   5.399   2.715  0.6647 -0.1317 -0.5624
  530LYS    HB1 2631   6.448   5.334   2.713 -0.6446 -1.9961 -0.4057
  530LYS    HB2 2632   6.397   5.493   2.757 -1.0994  0.6261 -0.6175
  530LYS     CG 2633   6.252   5.348   2.811  0.5687  0.0093 -0.1888
  530LYS    HG1 2634   6.200   5.440   2.838  2.3197  1.2554 -0.8421
  530LYS    HG2 2635   6.186   5.275   2.766  0.7351  0.3045 -0.9150
  530LYS     CD 2636   6.310   5.284   2.937 -0.2754  0.1624  0.0035
  530LYS    HD1 2637   6.367   5.193   2.915  1.4112  1.2608 -0.2951
  530LYS    HD2 2638   6.382   5.349   2.986 -0.2397  0.0140  0.1492
  530LYS     CE 2639   6.198   5.253   3.033  0.0250 -0.2364  0.0731
  530LYS    HE1 2640   6.161   5.351   3.065 -0.8977 -0.7999  0.7830
  530LYS    HE2 2641   6.116   5.208   2.976 -0.7673  0.6080  0.5184
  530LYS     NZ 2642   6.241   5.189   3.158 -0.6112 -0.1441  0.1511
  530LYS    HZ1 2643   6.295   5.105   3.141  2.8276  1.2435  3.0008
  530LYS    HZ2 2644   6.293   5.247   3.222  0.0578 -0.5936  0.0307
  530LYS    HZ3 2645   6.157   5.163   3.207 -1.1001  1.4459  0.2121
  530LYS      C 2646   6.419   5.490   2.487  0.0110  0.0838  0.6890
  530LYS      O 2647   6.439   5.613   2.488  0.5140 -0.7553 -0.3243
  531ILE      N 2648   6.500   5.413   2.410  0.1908 -0.3729  0.0140
  531ILE      H 2649   6.485   5.313   2.414  1.4935 -0.6586 -1.4473
  531ILE     CA 2650   6.600   5.477   2.324 -0.1850 -0.4869  0.2748
  531ILE     HA 2651   6.627   5.569   2.376 -0.9817  0.8283 -1.5371
  531ILE     CB 2652   6.725   5.380   2.316  0.0051 -0.0758 -0.1350
  531ILE     HB 2653   6.688   5.280   2.296 -0.7500 -1.3365  5.7625
  531ILE    CG1 2654   6.797   5.364   2.456  0.9201 -0.2824 -0.4823
  531ILE   HG11 2655   6.831   5.457   2.501  0.6724  0.1193 -1.1060
  531ILE   HG12 2656   6.723   5.323   2.524  1.1690  0.2799  0.1407
  531ILE    CG2 2657   6.837   5.427   2.208 -0.0946  0.4383  0.0888
  531ILE   HG21 2658   6.901   5.341   2.188  0.9353  1.3266 -0.5659
  531ILE   HG22 2659   6.797   5.464   2.113  2.5845 -1.5619 -2.0084
  531ILE   HG23 2660   6.912   5.495   2.248  0.6809  0.2483 -0.9847
  531ILE     CD 2661   6.915   5.265   2.446  0.4374  0.2106  0.7706
  531ILE    HD1 2662   6.952   5.223   2.539 -0.8868  0.4875  1.4308
  531ILE    HD2 2663   6.879   5.182   2.385 -0.2018  0.3003  1.0200
  531ILE    HD3 2664   7.000   5.304   2.390  1.0692 -0.9912  0.8606
  531ILE      C 2665   6.539   5.509   2.187 -0.2321 -0.3326 -0.1807
  531ILE      O 2666   6.570   5.615   2.133 -0.4456  0.0273 -0.2626
  532VAL      N 2667   6.449   5.433   2.126  0.3122 -0.3251 -0.2440
  532VAL      H 2668   6.444   5.336   2.152 -0.6856 -0.0897  0.4931
  532VAL     CA 2669   6.361   5.472   2.015 -0.4124 -0.1387  0.3391
  532VAL     HA 2670   6.415   5.482   1.921 -2.8156  0.2528 -1.0956
  532VAL     CB 2671   6.260   5.354   1.996  0.4356  0.1953 -0.8873
  532VAL     HB 2672   6.249   5.303   2.091  2.7269 -0.4936 -0.9245
  532VAL    CG1 2673   6.128   5.391   1.929  0.3184  0.9050  0.0717
  532VAL   HG11 2674   6.090   5.469   1.994  1.8637  1.4425  0.3723
  532VAL   HG12 2675   6.134   5.430   1.827 -1.4831  0.5363 -0.2057
  532VAL   HG13 2676   6.059   5.306   1.928  2.1303 -0.6953  1.5232
  532VAL    CG2 2677   6.320   5.237   1.911 -0.0100 -0.2913  0.3620
  532VAL   HG21 2678   6.326   5.264   1.806 -1.0736  0.1335  0.4037
  532VAL   HG22 2679   6.419   5.207   1.946  0.5419  2.0656  0.9704
  532VAL   HG23 2680   6.264   5.144   1.924 -0.2911  0.0759  2.0156
  532VAL      C 2681   6.300   5.614   2.035 -0.1952 -0.0763  0.0896
  532VAL      O 2682   6.308   5.697   1.942 -0.0959  0.0547 -0.4490
  533ASN      N 2683   6.230   5.638   2.149 -0.3594  0.0165 -0.7147
  533ASN      H 2684   6.217   5.556   2.206 -2.1771  1.2677  0.7567
  533ASN     CA 2685   6.172   5.767   2.186 -0.0890  0.2995 -0.9041
  533ASN     HA 2686   6.080   5.778   2.129 -0.0531 -0.9693 -1.2386
  533ASN     CB 2687   6.130   5.749   2.341 -0.3199 -0.0950 -0.1510
  533ASN    HB1 2688   6.071   5.661   2.365  0.0858 -0.4588 -0.4642
  533ASN    HB2 2689   6.221   5.734   2.399  1.1807  0.8986 -2.1085
  533ASN     CG 2690   6.051   5.865   2.392 -0.3255 -0.2632 -0.4084
  533ASN    OD1 2691   5.930   5.858   2.392  0.5414  0.1883  0.1621
  533ASN    ND2 2692   6.120   5.964   2.453 -0.1603  0.3399  0.2394
  533ASN   HD21 2693   6.219   5.953   2.469 -0.2817 -0.9056  0.2536
  533ASN   HD22 2694   6.073   6.047   2.486  1.1700  1.5673 -0.8639
  533ASN      C 2695   6.262   5.890   2.164  0.0323 -1.0127  0.1528
  533ASN      O 2696   6.216   5.994   2.119  0.5321 -0.2030 -0.4018
  534CYS      N 2697   6.389   5.878   2.207 -0.6377 -0.0678  0.0392
  534CYS      H 2698   6.421   5.787   2.237 -0.0693 -0.1137 -0.6640
  534CYS     CA 2699   6.488   5.981   2.200  0.6532 -0.0867  0.6554
  534CYS     HA 2700   6.439   6.066   2.248 -0.7670  0.2084 -1.2235
  534CYS     CB 2701   6.612   5.959   2.288  0.3403  0.5717 -0.4239
  534CYS    HB1 2702   6.667   6.053   2.294  2.6109 -0.7307  0.0475
  534CYS    HB2 2703   6.585   5.933   2.390 -1.1928  1.0520 -0.6778
  534CYS     SG 2704   6.737   5.847   2.224  0.6027  0.0627 -0.3014
  534CYS     HG 2705   6.650   5.749   2.199 -1.1801  1.1010  1.5848
  534CYS      C 2706   6.533   6.011   2.052 -0.4979  0.2546  0.4449
  534CYS      O 2707   6.574   6.119   2.015  0.6797 -0.9197  0.1401
  535LEU      N 2708   6.514   5.911   1.958 -0.6044 -0.3188  0.4677
  535LEU      H 2709   6.480   5.818   1.979  0.6073 -0.9171 -0.1056
  535LEU     CA 2710   6.547   5.922   1.816  0.2650  0.1533  0.3605
  535LEU     HA 2711   6.630   5.993   1.809 -0.9648  1.6582  0.4606
  535LEU     CB 2712   6.573   5.780   1.762  0.3232 -0.1059  0.6519
  535LEU    HB1 2713   6.652   5.729   1.815  0.3326  0.1111  0.8503
  535LEU    HB2 2714   6.480   5.724   1.773 -0.1823  0.4531 -0.5466
  535LEU     CG 2715   6.630   5.768   1.613 -0.5502 -0.0363  0.2783
  535LEU     HG 2716   6.562   5.820   1.545 -1.2780 -0.1518  0.8999
  535LEU    CD1 2717   6.768   5.819   1.598  0.2615  0.3415 -0.1004
  535LEU   HD11 2718   6.799   5.825   1.493  1.1774  0.2625  0.1582
  535LEU   HD12 2719   6.795   5.913   1.645  0.3873  0.4669 -0.4215
  535LEU   HD13 2720   6.835   5.762   1.662  2.0252  0.2673 -1.8954
  535LEU    CD2 2721   6.620   5.625   1.559  0.1223  0.0862 -0.7891
  535LEU   HD21 2722   6.627   5.623   1.450 -0.9825 -0.1854 -0.8696
  535LEU   HD22 2723   6.705   5.570   1.601  1.0737  2.9453  1.3578
  535LEU   HD23 2724   6.526   5.583   1.595  0.4450 -0.0317 -0.0714
  535LEU      C 2725   6.429   5.988   1.740 -0.7589 -0.9015 -0.2764
  535LEU      O 2726   6.439   6.074   1.652  0.2685  0.7539  0.1087
  536LYS      N 2727   6.307   5.959   1.792  0.0808 -0.1490  0.7383
  536LYS      H 2728   6.310   5.893   1.869  0.3962 -0.6553  0.2973
  536LYS     CA 2729   6.178   6.029   1.766  0.3013 -0.1217  0.4690
  536LYS     HA 2730   6.167   6.035   1.657  0.3470 -0.2855  0.4556
  536LYS     CB 2731   6.054   5.949   1.814 -0.1578  0.2066 -0.1472
  536LYS    HB1 2732   6.091   5.917   1.911 -0.4565  2.0444  0.6217
  536LYS    HB2 2733   5.963   6.010   1.818 -0.8395 -0.8567  1.4278
  536LYS     CG 2734   6.019   5.830   1.720 -0.0370  0.1956  0.3604
  536LYS    HG1 2735   5.982   5.852   1.620  0.1497 -0.5482  0.1217
  536LYS    HG2 2736   6.104   5.766   1.695 -1.2083 -1.6009  0.8154
  536LYS     CD 2737   5.900   5.745   1.777 -0.2699  0.1444 -0.2218
  536LYS    HD1 2738   5.910   5.721   1.883  1.1607  0.2477 -0.3052
  536LYS    HD2 2739   5.806   5.799   1.781  1.2571  2.9937  1.7280
  536LYS     CE 2740   5.895   5.601   1.713 -0.1267 -0.3896 -0.0373
  536LYS    HE1 2741   5.851   5.604   1.613  2.7598  0.8455 -1.3742
  536LYS    HE2 2742   5.993   5.556   1.699  0.3614  0.9034 -1.0693
  536LYS     NZ 2743   5.797   5.517   1.792 -0.1184 -0.1299  0.9636
  536LYS    HZ1 2744   5.827   5.513   1.889 -0.9342 -2.9374  1.1818
  536LYS    HZ2 2745   5.703   5.551   1.784  0.0442  0.4447  1.3941
  536LYS    HZ3 2746   5.780   5.425   1.755 -1.5806 -0.1704  1.6896
  536LYS      C 2747   6.186   6.185   1.801 -0.1198  1.1362  0.0049
  536LYS      O 2748   6.150   6.273   1.723 -0.0580  0.1630  0.0540
  537ASP      N 2749   6.240   6.213   1.918 -0.0287 -0.3331 -0.3836
  537ASP      H 2750   6.238   6.139   1.986  0.8790 -1.0902 -1.1472
  537ASP     CA 2751   6.267   6.347   1.969  0.0061 -0.4753  0.1992
  537ASP     HA 2752   6.171   6.397   1.973 -0.7874 -1.8552 -0.8192
  537ASP     CB 2753   6.321   6.323   2.116  0.4525 -0.2450 -0.0670
  537ASP    HB1 2754   6.258   6.265   2.184 -0.1586  0.3353 -0.1259
  537ASP    HB2 2755   6.415   6.268   2.114  0.1913 -1.0133  3.1945
  537ASP     CG 2756   6.339   6.461   2.186  0.3021 -0.0663  0.6173
  537ASP    OD1 2757   6.253   6.484   2.274 -0.0050  0.4542 -0.5076
  537ASP    OD2 2758   6.435   6.540   2.165  0.1629  0.0011  0.0385
  537ASP      C 2759   6.374   6.422   1.891  0.5105  0.1787  0.0778
  537ASP      O 2760   6.357   6.539   1.859  0.2119 -0.0110 -0.1069
  538HIS      N 2761   6.475   6.349   1.835  0.5292  0.6898  0.1699
  538HIS      H 2762   6.477   6.252   1.860  0.0914  0.2094 -1.5303
  538HIS     CA 2763   6.573   6.393   1.736  0.3099 -0.8545  0.4225
  538HIS     HA 2764   6.626   6.474   1.786  0.2325 -0.6885  0.2383
  538HIS     CB 2765   6.669   6.285   1.691  0.1714  0.2560 -0.7435
  538HIS    HB1 2766   6.716   6.246   1.782  0.5083 -2.0893 -1.8509
  538HIS    HB2 2767   6.623   6.207   1.631 -0.6538 -0.2887  0.5678
  538HIS     CG 2768   6.792   6.334   1.620  0.2892  0.2975  0.4872
  538HIS    ND1 2769   6.784   6.367   1.483  0.7126 -0.5049  0.2515
  538HIS    CD2 2770   6.917   6.361   1.664  0.4888  0.1577 -0.2671
  538HIS    HD2 2771   6.963   6.344   1.761 -0.9463  0.8621  0.5680
  538HIS    CE1 2772   6.908   6.410   1.456 -0.4440 -0.4621 -0.6807
  538HIS    HE1 2773   6.945   6.442   1.359  1.1772  4.3013  1.2080
  538HIS    NE2 2774   6.992   6.407   1.558  0.5312 -0.3494  0.5164
  538HIS    HE2 2775   7.090   6.430   1.553  0.8014 -1.6500 -2.0499
  538HIS      C 2776   6.502   6.448   1.603  0.7762  0.5350 -0.0824
  538HIS      O 2777   6.535   6.554   1.550  0.0883 -0.4194 -0.0278
  539VAL      N 2778   6.399   6.380   1.546 -0.5012  0.0738  0.1135
  539VAL      H 2779   6.356   6.306   1.600 -0.6910  0.5920  0.6933
  539VAL     CA 2780   6.335   6.420   1.421  0.2198 -0.1559 -0.4409
  539VAL     HA 2781   6.411   6.457   1.351 -0.9260  0.3285 -1.4759
  539VAL     CB 2782   6.281   6.302   1.352  0.3832  0.5482 -0.3726
  539VAL     HB 2783   6.244   6.335   1.256 -0.7384 -1.7619 -0.7969
  539VAL    CG1 2784   6.389   6.203   1.306 -0.0562  0.1629 -0.2609
  539VAL   HG11 2785   6.451   6.268   1.244 -2.7809  1.3147 -1.9637
  539VAL   HG12 2786   6.444   6.165   1.392 -1.4945 -0.2749  0.4883
  539VAL   HG13 2787   6.347   6.118   1.251  1.5642 -1.4693  0.9009
  539VAL    CG2 2788   6.163   6.233   1.421 -0.2904 -0.7280 -0.2425
  539VAL   HG21 2789   6.196   6.181   1.511  0.7947 -0.1400 -0.2787
  539VAL   HG22 2790   6.094   6.305   1.466  0.5859 -0.1310  0.1968
  539VAL   HG23 2791   6.102   6.170   1.357  0.7090 -0.7849 -1.1679
  539VAL      C 2792   6.219   6.522   1.440  0.5186  0.3260 -0.0187
  539VAL      O 2793   6.163   6.572   1.342  0.8384  0.2466 -0.4575
  540THR      N 2794   6.197   6.562   1.566 -0.5219  0.1245 -0.5551
  540THR      H 2795   6.248   6.523   1.645 -0.5917 -0.5304 -0.8248
  540THR     CA 2796   6.098   6.659   1.611  0.6768 -0.3950 -0.5384
  540THR     HA 2797   6.066   6.721   1.527  1.7326 -1.3011 -1.6399
  540THR     CB 2798   5.970   6.584   1.671  0.3261  0.1845  0.7036
  540THR     HB 2799   5.888   6.646   1.708  0.8185  0.6115  1.0868
  540THR    OG1 2800   6.015   6.506   1.783  0.3969 -0.2724  0.0294
  540THR    HG1 2801   6.052   6.427   1.747 -3.1535 -1.1286 -2.2238
  540THR    CG2 2802   5.894   6.500   1.561  0.5184  0.2395  0.3825
  540THR   HG21 2803   5.871   6.566   1.477  0.3257  1.4214  1.3356
  540THR   HG22 2804   5.946   6.409   1.531 -2.5744 -1.7197  0.5645
  540THR   HG23 2805   5.797   6.465   1.596  0.7004  1.5938  2.3567
  540THR      C 2806   6.158   6.771   1.701  0.3293  0.5650 -0.0213
  540THR      O 2807   6.198   6.875   1.658 -0.1703 -0.0314  0.0283
  541PHE      N 2808   6.153   6.746   1.831 -0.1469 -0.2489  0.0760
  541PHE      H 2809   6.119   6.652   1.848 -0.7437  0.0257  0.4370
  541PHE     CA 2810   6.207   6.826   1.938  0.6417  0.0169  0.2997
  541PHE     HA 2811   6.141   6.913   1.944  0.3844 -0.0888 -0.7301
  541PHE     CB 2812   6.188   6.754   2.074  0.4111  0.1392  0.1160
  541PHE    HB1 2813   6.190   6.646   2.065 -0.9719 -0.0279  1.5035
  541PHE    HB2 2814   6.278   6.770   2.134  0.7662 -0.6706 -0.1883
  541PHE     CG 2815   6.059   6.788   2.151 -0.1334  0.1168 -0.1368
  541PHE    CD1 2816   5.935   6.734   2.108 -0.5370  0.5480  0.6362
  541PHE    HD1 2817   5.933   6.671   2.021 -1.3182 -0.5103  1.3948
  541PHE    CD2 2818   6.079   6.862   2.271 -0.0812 -0.8773  0.0574
  541PHE    HD2 2819   6.174   6.911   2.288 -0.3077 -0.0812 -0.9036
  541PHE    CE1 2820   5.821   6.760   2.188 -0.1631  0.3542  1.1421
  541PHE    HE1 2821   5.724   6.725   2.154  1.7285 -2.8260 -1.6534
  541PHE    CE2 2822   5.965   6.870   2.354 -0.4338  0.1074 -0.0327
  541PHE    HE2 2823   5.965   6.927   2.445 -1.2658 -0.4633  0.3331
  541PHE     CZ 2824   5.840   6.828   2.308  0.6017  0.0346 -0.0717
  541PHE     HZ 2825   5.758   6.843   2.377 -1.0808 -0.1619 -1.9160
  541PHE      C 2826   6.342   6.896   1.908 -0.5848  0.2256 -0.4618
  541PHE      O 2827   6.346   7.020   1.921 -0.3821  0.7433 -0.5053
  542ASN      N 2828   6.447   6.817   1.879 -0.4783 -0.0889 -0.4176
  542ASN      H 2829   6.435   6.717   1.870  0.6131 -0.6305  2.8153
  542ASN     CA 2830   6.583   6.869   1.860  0.2321  0.1462  0.1804
  542ASN     HA 2831   6.615   6.943   1.933  2.2874 -0.4548 -0.0206
  542ASN     CB 2832   6.686   6.750   1.877  0.1510  0.3387  0.7602
  542ASN    HB1 2833   6.635   6.674   1.937  1.0277 -1.7078 -0.9686
  542ASN    HB2 2834   6.707   6.697   1.785 -0.7423 -0.7807  1.1718
  542ASN     CG 2835   6.812   6.788   1.955  0.0776  0.2084  0.1169
  542ASN    OD1 2836   6.860   6.895   1.937 -0.2481 -0.2537 -0.1934
  542ASN    ND2 2837   6.866   6.706   2.048  0.1224  0.1928 -0.1916
  542ASN   HD21 2838   6.831   6.619   2.086  3.0167 -1.8358 -1.6954
  542ASN   HD22 2839   6.946   6.734   2.103 -0.1407  0.8966 -0.1581
  542ASN      C 2840   6.608   6.926   1.716  0.7741  0.1509  0.6549
  542ASN      O 2841   6.701   6.995   1.686 -0.5614  0.0792  0.4382
  543ASN      N 2842   6.514   6.905   1.620  0.0558  0.5335  0.0578
  543ASN      H 2843   6.438   6.841   1.640  0.0442 -0.1018 -1.7632
  543ASN     CA 2844   6.506   6.961   1.482 -0.5072 -0.5018  0.0174
  543ASN     HA 2845   6.604   6.974   1.437  0.4679  1.7680  2.5211
  543ASN     CB 2846   6.409   6.869   1.400  0.0694 -0.8225  0.7357
  543ASN    HB1 2847   6.439   6.765   1.387 -0.3348 -1.0577  1.5708
  543ASN    HB2 2848   6.307   6.865   1.439 -0.0537 -0.5768  0.4339
  543ASN     CG 2849   6.398   6.894   1.247  0.4715 -0.6631 -0.4518
  543ASN    OD1 2850   6.496   6.884   1.171  0.7024 -0.4236 -0.5965
  543ASN    ND2 2851   6.283   6.942   1.193  0.1558  0.0771  0.2758
  543ASN   HD21 2852   6.200   6.963   1.246  1.1148  2.0227  1.1315
  543ASN   HD22 2853   6.285   6.990   1.105 -0.0553 -0.9546 -0.3070
  543ASN      C 2854   6.440   7.106   1.484  0.8983  0.2836 -0.2966
  543ASN      O 2855   6.451   7.188   1.393 -0.8530  0.3144 -0.4898
  544GLY      N 2856   6.371   7.145   1.596  0.9620  0.2369 -0.0862
  544GLY      H 2857   6.347   7.072   1.661 -0.9166  1.8049  1.1055
  544GLY     CA 2858   6.309   7.276   1.624 -0.0725 -0.4709 -0.0493
  544GLY    HA1 2859   6.360   7.318   1.710 -0.4990  0.2917 -0.1604
  544GLY    HA2 2860   6.331   7.348   1.546  2.0773  0.3461  1.2329
  544GLY      C 2861   6.162   7.285   1.670  0.1020  0.2857 -0.2251
  544GLY      O 2862   6.093   7.381   1.647  0.0521 -0.1895 -0.3032
  545GLY      N 2863   6.103   7.168   1.696  0.2715  0.4149 -0.6255
  545GLY      H 2864   6.159   7.086   1.677  2.5136  2.2425 -2.4666
  545GLY     CA 2865   5.967   7.150   1.753  0.7928  0.4982  0.0969
  545GLY    HA1 2866   5.972   7.078   1.834 -0.9217  0.8184  0.5192
  545GLY    HA2 2867   5.918   7.237   1.796 -0.6612 -1.0492  1.7455
  545GLY      C 2868   5.866   7.115   1.637  0.9443 -0.0459 -0.3950
  545GLY      O 2869   5.744   7.132   1.659  0.2690  0.3858 -0.9383
  546LEU      N 2870   5.916   7.076   1.516 -0.3937  0.1999 -0.1471
  546LEU      H 2871   6.014   7.052   1.516 -0.4337  0.0176  0.2888
  546LEU     CA 2872   5.844   7.046   1.391  0.3553 -0.0444 -0.5686
  546LEU     HA 2873   5.741   7.029   1.423 -0.0588  1.5764 -0.9578
  546LEU     CB 2874   5.851   7.174   1.305 -0.1904 -0.0409 -0.3420
  546LEU    HB1 2875   5.855   7.135   1.204 -2.8518  0.4131 -0.7161
  546LEU    HB2 2876   5.751   7.215   1.320 -0.0878 -0.1009  0.5683
  546LEU     CG 2877   5.965   7.278   1.322  0.1926  0.3894 -0.5879
  546LEU     HG 2878   5.963   7.306   1.428 -0.1777  1.8148 -0.9416
  546LEU    CD1 2879   6.098   7.219   1.281 -0.6730  0.4781 -0.1628
  546LEU   HD11 2880   6.153   7.151   1.346  1.3761 -0.8244 -3.0539
  546LEU   HD12 2881   6.097   7.163   1.187  1.9454  0.1751 -0.1045
  546LEU   HD13 2882   6.168   7.296   1.248 -1.7613  1.0012 -1.3185
  546LEU    CD2 2883   5.936   7.416   1.265 -0.8403  0.1106 -1.0517
  546LEU   HD21 2884   6.026   7.476   1.252 -1.1484  0.3168 -2.3863
  546LEU   HD22 2885   5.894   7.397   1.167  1.3130 -0.4044 -1.9475
  546LEU   HD23 2886   5.866   7.479   1.319  2.0140  2.1041  0.6019
  546LEU      C 2887   5.907   6.918   1.328 -0.2371 -0.8426 -0.5287
  546LEU      O 2888   6.030   6.900   1.347  0.6336  0.6055  0.5766
  547ASN      N 2889   5.834   6.840   1.250 -0.5508 -0.0461  0.3258
  547ASN      H 2890   5.741   6.871   1.225 -0.8398 -1.0139  0.1550
  547ASN     CA 2891   5.890   6.718   1.189  0.1161  0.0942  0.5802
  547ASN     HA 2892   5.936   6.663   1.271  2.8743 -0.8331 -1.4618
  547ASN     CB 2893   5.769   6.636   1.124  0.3494  0.1105  0.1085
  547ASN    HB1 2894   5.686   6.620   1.192 -0.2309 -0.9933 -0.8100
  547ASN    HB2 2895   5.732   6.682   1.033  0.5928  0.0427 -0.0265
  547ASN     CG 2896   5.806   6.495   1.071 -1.0593 -0.3244  0.5533
  547ASN    OD1 2897   5.880   6.420   1.136 -0.3481  0.0678  0.7158
  547ASN    ND2 2898   5.759   6.455   0.952 -0.2247 -0.4748  0.4048
  547ASN   HD21 2899   5.696   6.507   0.892  1.0560 -0.3351 -0.8650
  547ASN   HD22 2900   5.799   6.370   0.914  0.2445  0.1675 -0.5488
  547ASN      C 2901   5.995   6.744   1.070  0.1581  0.7505  0.5661
  547ASN      O 2902   5.968   6.828   0.991  0.0149 -0.5818  0.2454
  548ARG      N 2903   6.110   6.678   1.076 -0.7214  0.4288  0.9554
  548ARG      H 2904   6.132   6.620   1.155  3.5409 -1.3653 -1.2299
  548ARG     CA 2905   6.203   6.662   0.968  0.0755 -0.1254 -0.3393
  548ARG     HA 2906   6.216   6.760   0.922 -2.8706  1.2451  1.4045
  548ARG     CB 2907   6.332   6.615   1.038 -0.4763 -0.2587  0.1274
  548ARG    HB1 2908   6.354   6.687   1.116 -1.7516  2.2783 -1.7187
  548ARG    HB2 2909   6.315   6.523   1.095  0.2191  0.2883  1.2529
  548ARG     CG 2910   6.452   6.598   0.948 -0.1541  0.5707  0.4435
  548ARG    HG1 2911   6.444   6.515   0.878  1.7592 -1.5812  2.6011
  548ARG    HG2 2912   6.443   6.693   0.894  0.8929 -0.6526 -2.0001
  548ARG     CD 2913   6.578   6.584   1.024 -0.3479 -0.3056  0.3092
  548ARG    HD1 2914   6.582   6.665   1.097  0.9698 -0.3931  0.3511
  548ARG    HD2 2915   6.590   6.488   1.075  0.9456  0.0725  0.7299
  548ARG     NE 2916   6.698   6.615   0.945 -0.4593 -0.0578  0.2051
  548ARG     HE 2917   6.682   6.603   0.846 -1.7814  1.7721  0.1569
  548ARG     CZ 2918   6.824   6.626   0.979 -0.2551 -0.5526 -0.8472
  548ARG    NH1 2919   6.862   6.612   1.106  0.1555  0.2807 -0.2067
  548ARG   HH11 2920   6.783   6.602   1.169 -1.1456 -0.0952 -1.8093
  548ARG   HH12 2921   6.953   6.629   1.146 -0.6267 -0.5719  2.1194
  548ARG    NH2 2922   6.907   6.659   0.877  0.3321  0.0237  0.0421
  548ARG   HH21 2923   6.865   6.701   0.795 -1.0605  0.0476  0.7409
  548ARG   HH22 2924   7.008   6.660   0.876  0.3836  0.4468  2.0562
  548ARG      C 2925   6.146   6.552   0.871 -0.2440  0.0251 -0.0571
  548ARG      O 2926   6.138   6.443   0.921 -0.4381  0.2128 -0.8977
  549PRO      N 2927   6.103   6.586   0.750  0.5951  0.7778 -0.1309
  549PRO     CA 2928   6.020   6.489   0.669 -0.5607  0.0406 -0.1612
  549PRO     HA 2929   5.937   6.453   0.729 -1.1543 -4.1122 -3.0646
  549PRO     CB 2930   5.959   6.577   0.561  0.6935 -0.0622  0.2091
  549PRO    HB1 2931   5.940   6.511   0.477  0.8580 -0.2919  0.3523
  549PRO    HB2 2932   5.862   6.618   0.590 -0.6884 -1.9687 -1.4806
  549PRO     CG 2933   6.058   6.689   0.544  1.1073 -0.2481  0.4471
  549PRO    HG1 2934   6.134   6.639   0.483  1.6085  0.7508  0.2145
  549PRO    HG2 2935   6.013   6.779   0.501  1.8586 -0.9094 -1.8971
  549PRO     CD 2936   6.126   6.709   0.683 -0.0868  0.0686  0.4289
  549PRO    HD1 2937   6.233   6.721   0.666 -0.4181 -0.2126 -2.4432
  549PRO    HD2 2938   6.087   6.795   0.737 -0.5564 -0.3858  0.8285
  549PRO      C 2939   6.091   6.363   0.619 -0.2962 -0.1850 -0.6182
  549PRO      O 2940   6.199   6.376   0.563  0.4202 -0.9513  0.0381
  550ASN      N 2941   6.031   6.241   0.638  0.2478  0.2454 -0.0291
  550ASN      H 2942   5.947   6.248   0.692  0.1893  1.8642 -0.2753
  550ASN     CA 2943   6.070   6.106   0.601  0.7551 -0.2151  0.0170
  550ASN     HA 2944   5.985   6.041   0.622  0.9388 -1.3190 -2.3244
  550ASN     CB 2945   6.100   6.114   0.450  0.0295 -0.2991 -0.4989
  550ASN    HB1 2946   6.028   6.181   0.403  0.3723  0.1397 -0.3974
  550ASN    HB2 2947   6.202   6.149   0.434 -0.3710 -0.1719 -3.3311
  550ASN     CG 2948   6.086   5.979   0.375  0.2925  0.4948 -0.0037
  550ASN    OD1 2949   6.171   5.940   0.298  0.5512  0.1084 -0.8208
  550ASN    ND2 2950   5.971   5.911   0.393 -0.1523 -0.1860  0.6809
  550ASN   HD21 2951   5.904   5.950   0.458  1.5354  0.9761  1.8192
  550ASN   HD22 2952   5.957   5.830   0.335 -0.4455  0.7152 -0.5381
  550ASN      C 2953   6.185   6.044   0.672 -0.7670 -0.7769  0.5985
  550ASN      O 2954   6.197   5.922   0.675  0.1107 -0.0482 -0.4120
  551TYR      N 2955   6.282   6.125   0.718 -0.2017  0.1418  0.3639
  551TYR      H 2956   6.277   6.223   0.691 -0.1855  0.0230 -0.0786
  551TYR     CA 2957   6.405   6.093   0.786  0.2463 -0.5577  0.0760
  551TYR     HA 2958   6.457   6.066   0.694 -1.6707  0.5012 -1.3901
  551TYR     CB 2959   6.461   6.227   0.849  0.5127  0.0227  0.3299
  551TYR    HB1 2960   6.436   6.304   0.777  1.1742  0.9463  1.0671
  551TYR    HB2 2961   6.418   6.247   0.947 -0.5000 -2.7713  0.5450
  551TYR     CG 2962   6.615   6.243   0.859  0.7496 -0.7419  0.0319
  551TYR    CD1 2963   6.693   6.283   0.746  0.2798  0.0726 -0.3339
  551TYR    HD1 2964   6.644   6.300   0.651 -0.6789 -0.7910 -0.0250
  551TYR    CD2 2965   6.687   6.229   0.987  1.2175  0.2106  0.9266
  551TYR    HD2 2966   6.643   6.191   1.078  2.0737  0.6025  1.5089
  551TYR    CE1 2967   6.830   6.314   0.764  0.4836 -0.1649  0.4401
  551TYR    HE1 2968   6.890   6.336   0.677  1.4476  0.2385  1.1802
  551TYR    CE2 2969   6.825   6.260   1.003  0.4974 -0.1630 -0.0627
  551TYR    HE2 2970   6.865   6.237   1.101  2.1079  1.2092 -0.3566
  551TYR     CZ 2971   6.895   6.308   0.891  0.5422 -0.4669 -0.2646
  551TYR     OH 2972   7.022   6.331   0.907  0.4569 -0.4429  0.1592
  551TYR     HH 2973   7.070   6.347   0.827  1.0538 -0.2692  0.5486
  551TYR      C 2974   6.409   5.976   0.890  0.0584 -0.1100  0.0129
  551TYR      O 2975   6.503   5.899   0.901 -0.3598  0.5318  0.4026
  552LEU      N 2976   6.299   5.969   0.971  0.1502  0.3380 -0.3324
  552LEU      H 2977   6.216   6.026   0.960 -0.1283  0.1519  0.6953
  552LEU     CA 2978   6.292   5.873   1.084  0.7045 -0.3367  0.5110
  552LEU     HA 2979   6.378   5.877   1.150  2.1005  1.7812 -1.2907
  552LEU     CB 2980   6.156   5.909   1.160  0.7564 -0.1460  0.3056
  552LEU    HB1 2981   6.167   6.010   1.199  0.0040 -0.5800  1.7051
  552LEU    HB2 2982   6.066   5.898   1.100  0.5199  0.8590  0.4593
  552LEU     CG 2983   6.127   5.817   1.281  0.2129 -0.2362 -0.4354
  552LEU     HG 2984   6.108   5.717   1.243  2.2393 -0.0585 -2.0577
  552LEU    CD1 2985   6.243   5.800   1.384  0.3091  0.5112  0.0249
  552LEU   HD11 2986   6.202   5.765   1.479  1.6501  0.9392  0.7763
  552LEU   HD12 2987   6.318   5.733   1.342  0.0167  0.1651  0.0473
  552LEU   HD13 2988   6.300   5.891   1.400 -0.4905  0.9758  0.3101
  552LEU    CD2 2989   5.992   5.866   1.345 -0.2071 -0.0471 -0.8078
  552LEU   HD21 2990   5.942   5.797   1.412 -0.0153 -0.5251 -1.1438
  552LEU   HD22 2991   6.014   5.951   1.408 -2.0944  1.2840 -1.8594
  552LEU   HD23 2992   5.923   5.891   1.264  0.8287  2.9217 -0.8827
  552LEU      C 2993   6.278   5.725   1.031  0.0191 -0.5019 -0.1206
  552LEU      O 2994   6.347   5.636   1.084 -0.3290  0.1539  0.2441
  553SER      N 2995   6.195   5.705   0.930  0.0470 -0.1939 -0.6453
  553SER      H 2996   6.146   5.782   0.887  1.4856  0.8599 -0.4658
  553SER     CA 2997   6.179   5.580   0.853  0.1106 -0.1440 -0.2144
  553SER     HA 2998   6.156   5.494   0.917 -1.0167 -1.3838 -2.1683
  553SER     CB 2999   6.046   5.593   0.767 -0.4581 -0.3173 -0.1703
  553SER    HB1 3000   6.008   5.494   0.739 -0.4819 -0.4602  0.3597
  553SER    HB2 3001   5.968   5.641   0.825 -0.3748  1.4344 -1.4286
  553SER     OG 3002   6.067   5.666   0.657 -0.8189 -0.6775  0.7073
  553SER     HG 3003   6.087   5.756   0.678  0.0160 -0.9330  1.0441
  553SER      C 3004   6.306   5.533   0.785 -0.0385 -0.1568  0.6784
  553SER      O 3005   6.325   5.409   0.761 -0.0706  0.1963 -0.1023
  554LYS      N 3006   6.397   5.627   0.750 -0.0557 -0.2052 -0.1459
  554LYS      H 3007   6.379   5.723   0.777 -0.5631 -0.9636  2.4946
  554LYS     CA 3008   6.531   5.604   0.696  0.0514  0.4557  0.1941
  554LYS     HA 3009   6.528   5.516   0.632 -0.5105 -2.7929  4.2559
  554LYS     CB 3010   6.582   5.733   0.621 -0.0081 -0.7066  0.1801
  554LYS    HB1 3011   6.560   5.819   0.684  2.0272  0.0073  0.0154
  554LYS    HB2 3012   6.689   5.732   0.600 -0.1571  0.8767 -0.8182
  554LYS     CG 3013   6.506   5.756   0.487  0.3735 -0.1214  0.3288
  554LYS    HG1 3014   6.476   5.660   0.444  1.2232  0.4350 -1.6011
  554LYS    HG2 3015   6.411   5.803   0.511  0.5915 -0.0243  1.0396
  554LYS     CD 3016   6.588   5.835   0.384  0.7321  0.0056  0.3294
  554LYS    HD1 3017   6.541   5.933   0.380  0.5719 -0.1030 -0.6611
  554LYS    HD2 3018   6.687   5.859   0.422  0.9268 -2.0593  1.2761
  554LYS     CE 3019   6.590   5.763   0.243  0.3276 -0.6079 -0.2515
  554LYS    HE1 3020   6.679   5.701   0.252  0.3952 -0.6657 -1.2170
  554LYS    HE2 3021   6.498   5.714   0.214 -0.5727  1.3211 -0.8270
  554LYS     NZ 3022   6.609   5.865   0.134  0.4450 -0.0887 -0.0936
  554LYS    HZ1 3023   6.704   5.897   0.145 -0.1498  1.1178  2.2648
  554LYS    HZ2 3024   6.580   5.816   0.051  0.6787 -2.3068  1.0703
  554LYS    HZ3 3025   6.552   5.948   0.145  0.5755 -0.3156  3.1362
  554LYS      C 3026   6.634   5.575   0.809  0.1343 -0.3276  0.0691
  554LYS      O 3027   6.731   5.501   0.787  0.0744  0.4858 -0.0416
  555LEU      N 3028   6.619   5.627   0.937 -0.4232 -0.0754  0.3823
  555LEU      H 3029   6.539   5.685   0.959 -2.2757 -1.4380 -2.2168
  555LEU     CA 3030   6.717   5.591   1.044 -0.2780  0.0556  0.0678
  555LEU     HA 3031   6.818   5.607   1.006  0.7627 -0.4281  2.4492
  555LEU     CB 3032   6.695   5.680   1.166 -0.1302  0.5642 -0.4883
  555LEU    HB1 3033   6.587   5.679   1.176 -0.1274 -0.6037 -0.4784
  555LEU    HB2 3034   6.742   5.646   1.258 -0.4368  1.2141 -0.0889
  555LEU     CG 3035   6.743   5.828   1.132 -0.0120 -0.0368  0.2009
  555LEU     HG 3036   6.695   5.847   1.036  0.1055 -1.4050 -0.1450
  555LEU    CD1 3037   6.676   5.929   1.216  0.5128 -1.0976 -0.3726
  555LEU   HD11 3038   6.733   6.013   1.257  0.2544 -0.5963 -1.0388
  555LEU   HD12 3039   6.602   5.986   1.160 -1.6983 -4.0186 -0.6401
  555LEU   HD13 3040   6.635   5.891   1.310 -0.1175 -0.3276 -0.3236
  555LEU    CD2 3041   6.889   5.869   1.123  0.1804 -1.0104 -0.3431
  555LEU   HD21 3042   6.921   5.887   1.226 -2.5459  0.0090  0.4027
  555LEU   HD22 3043   6.955   5.792   1.083  0.2326 -0.7491 -0.7681
  555LEU   HD23 3044   6.905   5.966   1.076 -1.1579 -0.7331 -0.2540
  555LEU      C 3045   6.693   5.446   1.087 -0.0477  0.3891 -0.8362
  555LEU      O 3046   6.783   5.366   1.105 -0.1059 -0.1696  0.2138
  556LEU      N 3047   6.567   5.406   1.093 -0.0905  0.2875  0.1954
  556LEU      H 3048   6.499   5.480   1.078 -0.4908 -0.3263 -1.1751
  556LEU     CA 3049   6.519   5.267   1.108 -0.0969 -0.2448 -0.2562
  556LEU     HA 3050   6.580   5.223   1.187 -0.3280  0.7820  0.5277
  556LEU     CB 3051   6.376   5.270   1.156 -0.3983 -0.0173 -0.2159
  556LEU    HB1 3052   6.311   5.336   1.099  0.5143  0.8233 -0.3299
  556LEU    HB2 3053   6.339   5.169   1.144  1.4311 -0.3885 -4.0204
  556LEU     CG 3054   6.356   5.329   1.293  0.3704  0.2586  0.4909
  556LEU     HG 3055   6.394   5.430   1.306  0.3652 -0.0507  3.6230
  556LEU    CD1 3056   6.207   5.348   1.316 -0.3354  0.6529 -0.0246
  556LEU   HD11 3057   6.156   5.252   1.317 -0.9582  0.9743  0.8837
  556LEU   HD12 3058   6.195   5.404   1.409 -0.5597  0.3402  0.1386
  556LEU   HD13 3059   6.178   5.411   1.232  0.5949  2.0025  0.6279
  556LEU    CD2 3060   6.410   5.240   1.407 -0.0579 -0.0524 -0.3791
  556LEU   HD21 3061   6.346   5.253   1.494  0.2048 -1.7576  0.1024
  556LEU   HD22 3062   6.402   5.133   1.388 -2.5783 -0.2472  1.2219
  556LEU   HD23 3063   6.509   5.266   1.445 -0.7719  0.3793  1.3080
  556LEU      C 3064   6.530   5.179   0.980 -0.1845  0.1586  0.2430
  556LEU      O 3065   6.484   5.070   0.975  0.3557 -0.1224  0.8367
  557GLY      N 3066   6.594   5.245   0.880  0.0310  0.4261  0.6570
  557GLY      H 3067   6.627   5.340   0.886  0.5316  0.5195 -2.2140
  557GLY     CA 3068   6.630   5.186   0.752 -0.3646 -0.5446  0.2097
  557GLY    HA1 3069   6.589   5.085   0.742 -0.1650 -0.6025 -0.0447
  557GLY    HA2 3070   6.590   5.248   0.672 -1.1812 -0.9975  0.2566
  557GLY      C 3071   6.781   5.165   0.733  0.0507 -0.3361 -1.0710
  557GLY      O 3072   6.826   5.068   0.671  0.4945 -0.0490 -0.2858
  558LYS      N 3073   6.871   5.254   0.790  0.0741  0.4685 -0.0208
  558LYS      H 3074   6.836   5.345   0.818 -0.2306  0.3560 -0.0272
  558LYS     CA 3075   7.016   5.230   0.794  0.0939  0.1015 -0.5547
  558LYS     HA 3076   7.058   5.191   0.701  2.3601 -0.7930  0.7433
  558LYS     CB 3077   7.097   5.361   0.824  0.6473  0.1623 -1.0111
  558LYS    HB1 3078   7.087   5.397   0.926 -0.5669 -2.5330 -0.1101
  558LYS    HB2 3079   7.203   5.336   0.821  0.5356 -0.4404 -0.2778
  558LYS     CG 3080   7.064   5.482   0.738 -0.0005 -0.3690  1.0530
  558LYS    HG1 3081   6.983   5.533   0.790  0.7468 -0.6423  2.5350
  558LYS    HG2 3082   7.148   5.551   0.736  1.1013 -1.6148  2.1173
  558LYS     CD 3083   7.039   5.458   0.586  0.1798 -0.0204  0.3534
  558LYS    HD1 3084   7.114   5.397   0.537 -2.9169 -2.2735 -1.9365
  558LYS    HD2 3085   6.947   5.403   0.567  0.4905 -0.0200 -1.2472
  558LYS     CE 3086   7.033   5.588   0.514 -0.2013 -0.4730  0.3403
  558LYS    HE1 3087   6.963   5.658   0.557 -0.6813  0.6704 -2.1287
  558LYS    HE2 3088   7.130   5.638   0.519  1.6982 -3.8782  0.7128
  558LYS     NZ 3089   6.991   5.572   0.375  0.4257  0.1072 -0.2487
  558LYS    HZ1 3090   6.912   5.510   0.375 -2.0018  2.9362  1.8473
  558LYS    HZ2 3091   6.977   5.661   0.330 -0.5370 -0.0946 -0.3650
  558LYS    HZ3 3092   7.070   5.522   0.336 -0.3148 -1.4534  0.1752
  558LYS      C 3093   7.051   5.124   0.902  0.7233 -0.1279 -1.0606
  558LYS      O 3094   7.140   5.043   0.882 -0.0422 -0.7283 -0.0693
  559LEU      N 3095   6.989   5.139   1.021 -0.0348 -0.5085  0.4366
  559LEU      H 3096   6.920   5.213   1.027 -0.9859 -1.3155 -0.1302
  559LEU     CA 3097   6.999   5.056   1.136 -0.1985  0.3760 -0.0186
  559LEU     HA 3098   7.097   5.079   1.179 -0.4666 -1.4761  1.7462
  559LEU     CB 3099   6.898   5.098   1.245 -0.0583 -0.0931  0.7495
  559LEU    HB1 3100   6.943   5.192   1.276  1.7866 -0.7876  0.3410
  559LEU    HB2 3101   6.806   5.105   1.187  0.3687 -3.2875 -0.5029
  559LEU     CG 3102   6.873   5.009   1.372  0.0727  0.5776  0.0810
  559LEU     HG 3103   6.825   4.915   1.345 -2.5582  1.1929  2.1732
  559LEU    CD1 3104   6.994   4.970   1.448 -0.4174  0.4260  0.0977
  559LEU   HD11 3105   7.071   4.922   1.388 -0.3684  1.8162 -1.0103
  559LEU   HD12 3106   7.044   5.051   1.501  0.0748  0.8564 -0.9958
  559LEU   HD13 3107   6.980   4.885   1.515  2.6961 -1.5986 -1.5724
  559LEU    CD2 3108   6.774   5.084   1.468  0.2178 -0.3369 -0.2092
  559LEU   HD21 3109   6.749   5.018   1.551  0.8600 -0.0893  0.1885
  559LEU   HD22 3110   6.812   5.178   1.508 -1.5367  0.0231  0.6654
  559LEU   HD23 3111   6.680   5.099   1.414 -0.7044 -0.2700  1.3718
  559LEU      C 3112   7.010   4.904   1.106  0.1881 -0.7622  0.0849
  559LEU      O 3113   7.122   4.854   1.127  0.1533  0.0821  0.6465
  560PRO      N 3114   6.911   4.831   1.058 -0.2213  0.2002  0.0559
  560PRO     CA 3115   6.907   4.692   1.009  0.0981 -0.7557  0.4282
  560PRO     HA 3116   6.944   4.629   1.090 -1.5439 -1.5728  0.5962
  560PRO     CB 3117   6.761   4.655   0.975  0.3412 -0.1770 -0.0671
  560PRO    HB1 3118   6.733   4.585   0.896 -0.4802 -1.8495  1.6363
  560PRO    HB2 3119   6.718   4.615   1.066  0.6647 -0.8456 -0.2013
  560PRO     CG 3120   6.700   4.789   0.945 -0.5413 -0.4294  0.3319
  560PRO    HG1 3121   6.717   4.829   0.845  3.5598  0.4453  1.2037
  560PRO    HG2 3122   6.594   4.787   0.968 -0.6962 -0.2562 -0.3272
  560PRO     CD 3123   6.777   4.887   1.034 -0.0837  0.0266 -0.0815
  560PRO    HD1 3124   6.778   4.986   0.990  0.0535  1.1268  2.2551
  560PRO    HD2 3125   6.718   4.891   1.125 -0.8999 -0.4731 -0.5691
  560PRO      C 3126   6.996   4.655   0.885 -0.0797  0.0749  0.0141
  560PRO      O 3127   7.017   4.539   0.855  0.0777 -0.6425 -0.3229
  561GLU      N 3128   7.043   4.759   0.808 -0.3629  0.5073  0.1961
  561GLU      H 3129   7.024   4.855   0.834 -2.1401  0.1497  0.3771
  561GLU     CA 3130   7.126   4.754   0.689 -0.3054 -0.3139  0.0180
  561GLU     HA 3131   7.110   4.657   0.641  1.5287 -0.6934  0.0944
  561GLU     CB 3132   7.080   4.869   0.598  0.2884 -0.4625  0.1698
  561GLU    HB1 3133   6.975   4.890   0.616  0.6085 -0.8244  3.0750
  561GLU    HB2 3134   7.132   4.958   0.632 -0.0212 -0.0194 -0.5084
  561GLU     CG 3135   7.103   4.851   0.447 -0.0639  0.3700  0.1289
  561GLU    HG1 3136   7.077   4.938   0.386 -0.4630  0.2863  0.1803
  561GLU    HG2 3137   7.211   4.836   0.443 -0.1188 -0.2543  0.9528
  561GLU     CD 3138   7.022   4.732   0.399  0.1689  0.0898  0.1267
  561GLU    OE1 3139   6.903   4.725   0.420  1.1405  0.0872 -0.2355
  561GLU    OE2 3140   7.078   4.649   0.322  0.1732 -0.0810  0.2272
  561GLU      C 3141   7.274   4.756   0.723 -0.6865 -0.5871 -0.7333
  561GLU      O 3142   7.355   4.686   0.659 -0.8400  0.3286 -0.5917
  562LEU      N 3143   7.315   4.825   0.835 -0.1876  0.5716 -0.4081
  562LEU      H 3144   7.260   4.890   0.888 -0.6619  0.2426 -0.4833
  562LEU     CA 3145   7.458   4.823   0.876  1.0231 -0.0067 -1.1702
  562LEU     HA 3146   7.523   4.834   0.789 -1.2975 -0.2235 -3.0364
  562LEU     CB 3147   7.459   4.941   0.989 -0.2926  0.4992  0.1813
  562LEU    HB1 3148   7.368   4.934   1.048  0.8784  0.8670  2.1292
  562LEU    HB2 3149   7.548   4.922   1.050  0.0737 -0.6434 -0.6824
  562LEU     CG 3150   7.472   5.079   0.922  0.3208  0.0031  0.2512
  562LEU     HG 3151   7.410   5.063   0.834 -1.8097  1.5884  1.3792
  562LEU    CD1 3152   7.407   5.186   1.016  0.4835 -0.3565  0.1524
  562LEU   HD11 3153   7.361   5.258   0.949  0.8921 -1.4013 -1.2928
  562LEU   HD12 3154   7.330   5.155   1.086  0.0005  1.8886  0.6948
  562LEU   HD13 3155   7.484   5.243   1.069 -2.4701  2.7245  1.4723
  562LEU    CD2 3156   7.615   5.118   0.889 -0.0037 -0.0773  0.2937
  562LEU   HD21 3157   7.655   5.037   0.827 -0.2279 -0.2710  0.4003
  562LEU   HD22 3158   7.612   5.213   0.835 -3.9919  0.5733  1.3157
  562LEU   HD23 3159   7.673   5.130   0.980  3.1997 -1.4485 -1.4004
  562LEU      C 3160   7.496   4.689   0.946  0.2544  0.0624  0.6399
  562LEU      O 3161   7.618   4.661   0.969 -0.3199 -0.0144  0.0928
  563ARG      N 3162   7.401   4.603   0.968  0.4794 -0.0894  0.3035
  563ARG      H 3163   7.305   4.631   0.951  0.4531  1.2663  2.3422
  563ARG     CA 3164   7.416   4.485   1.056 -0.1197  0.3987 -0.0877
  563ARG     HA 3165   7.495   4.501   1.130  0.2578  0.5171 -0.5095
  563ARG     CB 3166   7.294   4.466   1.143 -0.0470 -0.3385 -0.5725
  563ARG    HB1 3167   7.203   4.468   1.082 -0.6405 -0.5975  0.2935
  563ARG    HB2 3168   7.295   4.365   1.185  4.0512  0.3753  1.5027
  563ARG     CG 3169   7.286   4.569   1.258  0.2080 -0.5920  0.4746
  563ARG    HG1 3170   7.375   4.558   1.320  2.0220 -0.5473 -1.9637
  563ARG    HG2 3171   7.293   4.670   1.217  0.1978  0.7088  3.4331
  563ARG     CD 3172   7.153   4.559   1.339  0.0736  0.7253 -0.1655
  563ARG    HD1 3173   7.141   4.651   1.396 -1.3354 -0.5157  1.6695
  563ARG    HD2 3174   7.068   4.543   1.273 -1.2371 -1.1264  1.8075
  563ARG     NE 3175   7.164   4.447   1.435 -0.0099 -0.6460 -0.0472
  563ARG     HE 3176   7.259   4.414   1.448  1.0957  1.2498 -2.4932
  563ARG     CZ 3177   7.064   4.384   1.490  0.4847  0.3109  0.1411
  563ARG    NH1 3178   6.938   4.426   1.483  0.5178  0.0793  0.8131
  563ARG   HH11 3179   6.905   4.511   1.438 -0.2712 -1.7001 -2.3051
  563ARG   HH12 3180   6.858   4.372   1.515 -1.5017  1.9919 -0.6348
  563ARG    NH2 3181   7.094   4.272   1.556 -0.1241 -0.2534 -0.0660
  563ARG   HH21 3182   7.185   4.228   1.557 -0.2613 -0.6110 -1.1047
  563ARG   HH22 3183   7.023   4.223   1.608 -0.5877  1.7155  1.2871
  563ARG      C 3184   7.440   4.362   0.963 -0.3196 -0.0370 -0.2484
  563ARG      O 3185   7.502   4.265   1.009  0.0162 -0.0996  0.2401
  564THR      N 3186   7.408   4.366   0.836  0.1724 -0.1714  0.3443
  564THR      H 3187   7.354   4.445   0.807  0.3609 -0.1020  0.1752
  564THR     CA 3188   7.441   4.265   0.742 -0.6764  0.7542  0.3754
  564THR     HA 3189   7.414   4.168   0.784 -0.7732  1.5885  2.3698
  564THR     CB 3190   7.355   4.299   0.615 -1.2236  0.5747  0.5098
  564THR     HB 3191   7.383   4.400   0.585  1.4516  0.6789  2.8444
  564THR    OG1 3192   7.219   4.304   0.652  0.0698 -0.5204 -0.7995
  564THR    HG1 3193   7.206   4.279   0.743  0.6512  0.8662 -0.3083
  564THR    CG2 3194   7.359   4.186   0.513  0.0131  0.0236  0.1093
  564THR   HG21 3195   7.307   4.094   0.542 -1.4657  1.0153  0.7150
  564THR   HG22 3196   7.298   4.218   0.429  0.2174 -0.3288 -0.1797
  564THR   HG23 3197   7.457   4.166   0.469 -0.3370  0.1879 -0.7734
  564THR      C 3198   7.596   4.271   0.704 -0.2274  0.0995 -0.5551
  564THR      O 3199   7.664   4.174   0.663  0.3095 -0.9206 -0.0303
  565LEU      N 3200   7.661   4.385   0.728  0.1379 -0.2387  0.5253
  565LEU      H 3201   7.612   4.467   0.761 -0.9343 -1.8899  3.4320
  565LEU     CA 3202   7.798   4.410   0.695  0.0629  1.0291 -0.0497
  565LEU     HA 3203   7.808   4.380   0.591 -1.8470  2.0549 -0.5863
  565LEU     CB 3204   7.835   4.560   0.711 -0.4150  0.8766  0.3153
  565LEU    HB1 3205   7.844   4.576   0.818  0.5239 -1.4605  0.6334
  565LEU    HB2 3206   7.939   4.573   0.681 -0.0282 -4.2253 -1.5412
  565LEU     CG 3207   7.742   4.669   0.638  0.1509  0.4225  0.1849
  565LEU     HG 3208   7.635   4.650   0.654  0.5722 -1.9753  0.6190
  565LEU    CD1 3209   7.779   4.805   0.703 -0.0084 -0.3494 -0.5956
  565LEU   HD11 3210   7.719   4.890   0.671  0.7768 -0.2336 -1.7976
  565LEU   HD12 3211   7.756   4.789   0.808  0.4932  1.8624 -0.1148
  565LEU   HD13 3212   7.883   4.837   0.701 -0.5182  1.9285  2.3317
  565LEU    CD2 3213   7.762   4.672   0.486 -0.0817 -0.4677 -0.6814
  565LEU   HD21 3214   7.742   4.570   0.452  0.2756 -0.6637 -0.3212
  565LEU   HD22 3215   7.701   4.745   0.433  0.7296  1.8886  1.4559
  565LEU   HD23 3216   7.869   4.690   0.473 -0.0755 -0.5851 -0.7932
  565LEU      C 3217   7.903   4.328   0.769  0.4379 -0.7021  0.1604
  565LEU      O 3218   8.019   4.346   0.744 -0.0201  0.1081 -0.4024
  566CYS      N 3219   7.875   4.243   0.866  0.3975  0.4503  0.4184
  566CYS      H 3220   7.780   4.224   0.895  0.5742 -0.4115  0.4695
  566CYS     CA 3221   7.962   4.155   0.946 -0.5300  1.0459 -0.7676
  566CYS     HA 3222   8.063   4.197   0.942 -0.0225 -0.1129 -0.6034
  566CYS     CB 3223   7.918   4.142   1.094 -0.6088 -1.2783  0.0996
  566CYS    HB1 3224   7.974   4.065   1.148  1.5935  0.8251  1.0081
  566CYS    HB2 3225   7.948   4.238   1.136  1.6727 -2.1517  0.5775
  566CYS     SG 3226   7.744   4.126   1.133  0.0774 -0.0894 -0.1112
  566CYS     HG 3227   7.775   4.090   1.258 -0.6685 -0.3467  0.0006
  566CYS      C 3228   7.973   4.005   0.893 -0.0625 -0.4147 -0.2275
  566CYS      O 3229   8.069   3.933   0.927  0.0790  0.3234 -0.0835
  567THR      N 3230   7.870   3.957   0.825  0.1053 -0.2682 -0.6980
  567THR      H 3231   7.796   4.024   0.810 -0.8596 -1.1409  0.0674
  567THR     CA 3232   7.845   3.824   0.773 -0.3948  0.4113 -0.2716
  567THR     HA 3233   7.818   3.765   0.860 -1.2499  1.0626 -0.0826
  567THR     CB 3234   7.713   3.822   0.686 -0.7414 -0.4366  0.0774
  567THR     HB 3235   7.699   3.728   0.633 -1.8212 -1.0836  1.4446
  567THR    OG1 3236   7.730   3.911   0.579  0.0087 -0.5438  0.4346
  567THR    HG1 3237   7.726   3.997   0.619 -1.1630 -1.3341  2.1608
  567THR    CG2 3238   7.589   3.861   0.759 -0.2272  0.3289  0.4077
  567THR   HG21 3239   7.592   3.820   0.861  1.9258  2.4404  1.3019
  567THR   HG22 3240   7.587   3.969   0.773 -0.3679  0.6959 -2.0882
  567THR   HG23 3241   7.507   3.828   0.697  0.2839 -1.3171  0.5539
  567THR      C 3242   7.967   3.757   0.708 -0.4538  0.0963  0.3323
  567THR      O 3243   8.012   3.660   0.761  0.6485  0.3975 -0.4449
  568GLN      N 3244   8.028   3.817   0.608 -0.1937 -0.7699  0.3966
  568GLN      H 3245   7.985   3.902   0.574 -1.6877 -1.8918 -0.6691
  568GLN     CA 3246   8.159   3.786   0.548 -0.0654 -0.2077  0.2307
  568GLN     HA 3247   8.143   3.686   0.507  0.5504 -0.0315 -0.4568
  568GLN     CB 3248   8.185   3.890   0.436  0.6621 -0.0309 -0.0276
  568GLN    HB1 3249   8.211   3.989   0.474 -0.2379 -0.4318  1.7614
  568GLN    HB2 3250   8.265   3.858   0.370 -0.7525  0.9216 -2.3419
  568GLN     CG 3251   8.070   3.899   0.335 -0.7264  0.6388 -0.7883
  568GLN    HG1 3252   7.968   3.893   0.373 -1.2055  0.2325 -2.0806
  568GLN    HG2 3253   8.079   3.995   0.283 -1.3643  0.7709 -0.6638
  568GLN     CD 3254   8.084   3.799   0.222 -0.3950  0.1985  0.1592
  568GLN    OE1 3255   8.191   3.783   0.157  0.3956 -0.3049  0.6910
  568GLN    NE2 3256   7.978   3.724   0.185 -0.6794  0.7296  0.3455
  568GLN   HE21 3257   7.889   3.754   0.222 -0.9707 -0.9308  1.0779
  568GLN   HE22 3258   7.991   3.639   0.132 -0.1489  0.4978  0.8432
  568GLN      C 3259   8.282   3.773   0.646 -0.2050 -0.0295 -0.3616
  568GLN      O 3260   8.372   3.696   0.611 -0.4067 -0.0028  0.0647
  569GLY      N 3261   8.281   3.843   0.761 -0.2756  0.1172  0.2721
  569GLY      H 3262   8.202   3.900   0.787 -0.3304  0.1211  0.0984
  569GLY     CA 3263   8.387   3.847   0.857  0.2351 -0.4164 -0.0684
  569GLY    HA1 3264   8.486   3.852   0.810  0.6233  1.9439  0.8607
  569GLY    HA2 3265   8.358   3.938   0.909 -3.6026 -0.6437 -1.4407
  569GLY      C 3266   8.361   3.733   0.958  0.1721  0.3633  1.0142
  569GLY      O 3267   8.452   3.660   0.993  0.5428  0.4065 -0.1737
  570LEU      N 3268   8.230   3.722   0.997  0.1680  0.4332  0.2782
  570LEU      H 3269   8.156   3.779   0.957 -0.0475 -1.0137 -1.4813
  570LEU     CA 3270   8.178   3.613   1.080 -0.7400 -0.6708 -0.1191
  570LEU     HA 3271   8.249   3.614   1.163 -0.6993  1.9548 -0.1092
  570LEU     CB 3272   8.026   3.623   1.118 -0.5849 -0.3945  0.1753
  570LEU    HB1 3273   7.978   3.620   1.019  2.0948  0.2095 -1.2363
  570LEU    HB2 3274   7.993   3.535   1.173 -2.6807  1.0912  1.4703
  570LEU     CG 3275   7.983   3.751   1.188 -0.4019  0.3868 -0.0050
  570LEU     HG 3276   8.027   3.834   1.133  2.4162 -1.3628 -0.5190
  570LEU    CD1 3277   7.836   3.769   1.181 -0.0653 -0.7941 -1.0592
  570LEU   HD11 3278   7.809   3.869   1.216  3.4048 -0.9093  2.7223
  570LEU   HD12 3279   7.777   3.745   1.093 -1.4599 -1.8060  0.1059
  570LEU   HD13 3280   7.793   3.700   1.253 -1.8530  0.1476 -1.1564
  570LEU    CD2 3281   8.044   3.763   1.334  0.2918 -0.3641 -0.8222
  570LEU   HD21 3282   8.152   3.774   1.327  0.3804  0.5570  1.1657
  570LEU   HD22 3283   8.005   3.854   1.380 -2.0269 -2.4370  1.6988
  570LEU   HD23 3284   8.022   3.685   1.407 -0.5090  1.2106  0.7148
  570LEU      C 3285   8.211   3.470   1.018  0.9813  0.7913 -0.5057
  570LEU      O 3286   8.247   3.378   1.089 -0.3023  0.4709 -0.3231
  571GLN      N 3287   8.196   3.459   0.885 -0.7769 -0.1071  0.4833
  571GLN      H 3288   8.174   3.547   0.840  0.2384 -1.4487 -2.9541
  571GLN     CA 3289   8.241   3.341   0.806  0.1775  0.5109 -1.0006
  571GLN     HA 3290   8.198   3.253   0.853 -0.6290  1.6973  0.5824
  571GLN     CB 3291   8.199   3.346   0.659 -0.4239  0.4669 -0.3322
  571GLN    HB1 3292   8.247   3.429   0.608  0.6320 -1.1142 -2.0030
  571GLN    HB2 3293   8.235   3.262   0.599  0.5822  2.0369 -2.0160
  571GLN     CG 3294   8.052   3.351   0.636  0.9528  0.4818  0.0722
  571GLN    HG1 3295   8.006   3.255   0.658  1.8728  0.4125  1.9001
  571GLN    HG2 3296   8.005   3.405   0.717  2.6037 -1.8856  2.8186
  571GLN     CD 3297   7.994   3.403   0.500  0.1741 -0.6290  0.5082
  571GLN    OE1 3298   7.872   3.407   0.477  0.2198  0.0780  0.4412
  571GLN    NE2 3299   8.085   3.431   0.405 -0.2597  0.2641 -0.4527
  571GLN   HE21 3300   8.183   3.415   0.420 -0.2307 -0.1169 -1.0279
  571GLN   HE22 3301   8.054   3.442   0.309 -2.1037 -1.0443 -0.0680
  571GLN      C 3302   8.397   3.327   0.795 -0.9764 -0.3711  0.4942
  571GLN      O 3303   8.458   3.220   0.814  0.2630  0.3047  0.5707
  572ARG      N 3304   8.468   3.442   0.772  0.2880  0.6052  0.0424
  572ARG      H 3305   8.422   3.530   0.758  1.1814  1.0776 -0.0048
  572ARG     CA 3306   8.617   3.448   0.754  0.1000 -0.1159  0.3580
  572ARG     HA 3307   8.646   3.380   0.674 -0.1809 -0.4677  0.5493
  572ARG     CB 3308   8.652   3.595   0.720 -0.0076  0.2347  0.2334
  572ARG    HB1 3309   8.591   3.619   0.633 -0.1170  1.4348  0.6189
  572ARG    HB2 3310   8.616   3.658   0.802 -0.3506  1.1235 -0.5796
  572ARG     CG 3311   8.802   3.617   0.705 -0.3222  0.3865  0.2625
  572ARG    HG1 3312   8.836   3.720   0.699 -1.4887  0.7008 -2.4412
  572ARG    HG2 3313   8.849   3.589   0.800  0.5883 -0.9539 -0.5458
  572ARG     CD 3314   8.877   3.531   0.595 -0.0589 -0.1892 -1.4499
  572ARG    HD1 3315   8.983   3.551   0.583 -0.1883  1.5551 -0.0726
  572ARG    HD2 3316   8.871   3.424   0.614  0.7456  0.1868  1.4168
  572ARG     NE 3317   8.828   3.557   0.456 -1.2242  0.2980 -0.3058
  572ARG     HE 3318   8.770   3.487   0.412 -1.1912  1.3715 -2.1796
  572ARG     CZ 3319   8.871   3.643   0.361 -0.0629  0.2871  0.3463
  572ARG    NH1 3320   8.968   3.725   0.386 -0.1934 -0.7330  0.2594
  572ARG   HH11 3321   9.033   3.715   0.463  0.4617  1.6214  0.1038
  572ARG   HH12 3322   8.990   3.794   0.316 -1.0793 -0.6828  0.0249
  572ARG    NH2 3323   8.804   3.655   0.246  0.3484 -0.1605 -0.1764
  572ARG   HH21 3324   8.720   3.601   0.233 -0.3858  0.9549 -0.1374
  572ARG   HH22 3325   8.830   3.712   0.167  2.7367 -1.5890 -0.5467
  572ARG      C 3326   8.698   3.393   0.876  0.1125 -0.3682  0.5280
  572ARG      O 3327   8.787   3.309   0.863 -0.5636  0.7285  0.1524
  573ILE      N 3328   8.668   3.446   0.990  0.7324 -0.4210 -0.0057
  573ILE      H 3329   8.577   3.490   0.993 -0.2273 -2.3334  0.6531
  573ILE     CA 3330   8.732   3.414   1.117  0.1686  0.2154 -0.3802
  573ILE     HA 3331   8.837   3.426   1.090  0.5498 -0.5907  0.6954
  573ILE     CB 3332   8.690   3.517   1.228 -0.1524  0.3527 -0.3749
  573ILE     HB 3333   8.582   3.513   1.243  0.2205  0.0644  2.9536
  573ILE    CG1 3334   8.738   3.658   1.197 -0.2504 -0.1153 -0.5958
  573ILE   HG11 3335   8.841   3.675   1.229 -0.4231  1.5986 -0.8391
  573ILE   HG12 3336   8.742   3.684   1.092 -1.1840 -0.2510 -0.6730
  573ILE    CG2 3337   8.731   3.482   1.374  0.7156 -0.1502  0.5564
  573ILE   HG21 3338   8.712   3.555   1.452 -1.4232  0.0744 -0.1225
  573ILE   HG22 3339   8.684   3.394   1.417  2.1925  0.0580  2.7504
  573ILE   HG23 3340   8.837   3.457   1.372  0.4640 -1.2378 -0.0645
  573ILE     CD 3341   8.643   3.757   1.257 -0.4305 -0.4379  0.3007
  573ILE    HD1 3342   8.539   3.740   1.232  0.1202 -2.2592 -0.9110
  573ILE    HD2 3343   8.643   3.745   1.365  1.3440 -1.3031  0.2454
  573ILE    HD3 3344   8.670   3.863   1.251  0.9990 -0.6829  1.5844
  573ILE      C 3345   8.712   3.262   1.154 -0.2238  0.0611  0.5218
  573ILE      O 3346   8.796   3.190   1.208  0.4108 -0.2664  0.2129
  574PHE      N 3347   8.593   3.211   1.120  0.5483  0.3841  0.7396
  574PHE      H 3348   8.524   3.270   1.077  0.5106 -0.1375  0.0776
  574PHE     CA 3349   8.559   3.065   1.143  0.7926  0.3309  0.0115
  574PHE     HA 3350   8.601   3.034   1.239  0.7535 -1.2436 -0.4618
  574PHE     CB 3351   8.403   3.060   1.157  0.4321  1.4276 -0.5290
  574PHE    HB1 3352   8.367   3.130   1.233  0.3231 -1.2448  2.1045
  574PHE    HB2 3353   8.348   3.094   1.070  1.3655 -0.7690 -2.0499
  574PHE     CG 3354   8.353   2.923   1.192 -0.8063 -0.0773 -0.0376
  574PHE    CD1 3355   8.317   2.894   1.327  0.1899 -0.0396  0.0025
  574PHE    HD1 3356   8.329   2.973   1.399 -0.3950 -0.6411  0.7707
  574PHE    CD2 3357   8.322   2.818   1.097 -0.2729  0.2612  0.3918
  574PHE    HD2 3358   8.335   2.831   0.990 -3.4270  3.1985  0.2004
  574PHE    CE1 3359   8.277   2.768   1.376 -0.0039  0.5963  0.0452
  574PHE    HE1 3360   8.251   2.749   1.479 -0.5396 -1.6563 -0.4519
  574PHE    CE2 3361   8.278   2.695   1.142  0.1404  1.1128 -0.1092
  574PHE    HE2 3362   8.257   2.620   1.066  3.2694 -0.7503  0.6710
  574PHE     CZ 3363   8.247   2.665   1.279  0.1563 -0.2532  0.6190
  574PHE     HZ 3364   8.193   2.577   1.309  0.1485 -0.8712 -1.0552
  574PHE      C 3365   8.622   2.978   1.034 -0.0045  0.6628  0.1797
  574PHE      O 3366   8.685   2.877   1.068 -0.0458  0.1552 -0.2958
  575TYR      N 3367   8.632   3.019   0.912 -0.1036 -0.7230 -0.3299
  575TYR      H 3368   8.585   3.105   0.888  1.0131  0.6249  1.9074
  575TYR     CA 3369   8.704   2.963   0.796 -0.3893 -0.2180 -0.2390
  575TYR     HA 3370   8.659   2.865   0.783 -3.1570  1.0450 -0.9217
  575TYR     CB 3371   8.667   3.035   0.663  0.0267 -0.0419 -0.4421
  575TYR    HB1 3372   8.564   3.017   0.632  0.4382  1.3689 -2.8323
  575TYR    HB2 3373   8.687   3.142   0.659  1.6972 -0.3417 -0.9203
  575TYR     CG 3374   8.750   2.991   0.538 -0.2740 -0.8374  0.1414
  575TYR    CD1 3375   8.846   3.076   0.469  0.4208 -0.8100 -0.3359
  575TYR    HD1 3376   8.851   3.180   0.499 -1.4818 -0.4120 -1.2386
  575TYR    CD2 3377   8.743   2.855   0.501 -0.1224  0.6349 -0.5513
  575TYR    HD2 3378   8.668   2.790   0.542 -1.3731  1.1354 -1.9718
  575TYR    CE1 3379   8.927   3.022   0.366 -0.4267 -0.5594 -0.0214
  575TYR    HE1 3380   8.992   3.087   0.310 -1.6243 -1.2538 -2.3445
  575TYR    CE2 3381   8.818   2.802   0.398 -0.5388  0.5153  0.7781
  575TYR    HE2 3382   8.812   2.697   0.372  0.1227  0.8805 -1.0274
  575TYR     CZ 3383   8.908   2.890   0.329  0.7012  0.0020 -0.1042
  575TYR     OH 3384   8.995   2.841   0.238  0.1374  0.1121  0.5455
  575TYR     HH 3385   8.958   2.772   0.184  3.0907 -0.4508 -0.9527
  575TYR      C 3386   8.856   2.959   0.819  0.6919 -0.1774 -0.1077
  575TYR      O 3387   8.918   2.852   0.811  0.6027  0.5421  0.4066
  576LEU      N 3388   8.914   3.074   0.872 -0.4334  0.4786  0.2610
  576LEU      H 3389   8.859   3.158   0.867 -1.0611  0.1755  1.5992
  576LEU     CA 3390   9.053   3.087   0.907 -0.2290 -0.0215 -0.3322
  576LEU     HA 3391   9.120   3.060   0.825  2.0771  1.2420  1.0214
  576LEU     CB 3392   9.080   3.234   0.953  0.2412 -0.0026 -0.3603
  576LEU    HB1 3393   8.988   3.270   1.000  0.7372  0.6513  0.1390
  576LEU    HB2 3394   9.149   3.231   1.037  1.1959 -1.7993 -1.1446
  576LEU     CG 3395   9.115   3.335   0.842  0.2743 -0.1914 -0.2309
  576LEU     HG 3396   9.047   3.324   0.758 -1.0014 -1.2157  0.8883
  576LEU    CD1 3397   9.083   3.477   0.905  0.0162 -0.1331  0.5101
  576LEU   HD11 3398   9.096   3.549   0.823 -2.1668 -0.9524 -0.6457
  576LEU   HD12 3399   8.988   3.512   0.947  0.7146  1.5463  0.7910
  576LEU   HD13 3400   9.153   3.498   0.985 -1.9267 -0.8869  2.5016
  576LEU    CD2 3401   9.265   3.318   0.799 -0.1995  0.3265  0.2854
  576LEU   HD21 3402   9.296   3.402   0.737 -1.6750 -0.1812 -1.2154
  576LEU   HD22 3403   9.328   3.297   0.886  0.3950  0.0103 -0.2122
  576LEU   HD23 3404   9.279   3.236   0.728  0.3121 -2.2597  3.1817
  576LEU      C 3405   9.096   2.981   1.015 -0.2922 -0.1264 -0.2964
  576LEU      O 3406   9.211   2.939   1.023  0.3645 -0.0726  0.0309
  577LYS      N 3407   8.996   2.942   1.099 -1.0344  0.3668  0.2430
  577LYS      H 3408   8.911   2.989   1.072 -0.0253  2.6228  0.7617
  577LYS     CA 3409   9.011   2.860   1.215 -0.3399  0.4016 -0.5790
  577LYS     HA 3410   9.110   2.870   1.260 -0.0209  1.7145 -1.5090
  577LYS     CB 3411   8.908   2.906   1.313 -0.5318 -0.4976  0.2672
  577LYS    HB1 3412   8.918   3.011   1.341 -3.1094 -0.5811  1.8371
  577LYS    HB2 3413   8.817   2.897   1.255 -1.5082  1.5307  1.3520
  577LYS     CG 3414   8.909   2.819   1.438  0.4343  0.2947 -0.3718
  577LYS    HG1 3415   8.872   2.719   1.417 -1.8623  1.4937 -2.5945
  577LYS    HG2 3416   9.013   2.807   1.467  0.6000  1.8038 -0.2715
  577LYS     CD 3417   8.839   2.873   1.571 -0.2567  0.0768  0.0637
  577LYS    HD1 3418   8.902   2.946   1.622  1.1257 -1.2403  0.2797
  577LYS    HD2 3419   8.756   2.930   1.529  0.9986  0.7892 -1.5587
  577LYS     CE 3420   8.813   2.761   1.668 -0.3012  0.8070 -0.0728
  577LYS    HE1 3421   8.742   2.701   1.610  1.2326  0.1137 -1.2835
  577LYS    HE2 3422   8.888   2.686   1.691 -0.4720  0.0621 -1.7898
  577LYS     NZ 3423   8.755   2.803   1.798  0.3248 -0.6540 -0.4030
  577LYS    HZ1 3424   8.814   2.867   1.848 -0.2920  0.4569 -1.0575
  577LYS    HZ2 3425   8.668   2.849   1.777  1.1552  1.3167  0.2691
  577LYS    HZ3 3426   8.739   2.720   1.854  0.4659  0.6014  1.5768
  577LYS      C 3427   9.000   2.710   1.163 -0.5712 -0.4931  0.4019
  577LYS      O 3428   9.054   2.620   1.224 -0.2216 -0.0103 -0.2348
  578LEU      N 3429   8.910   2.680   1.072 -0.3286  0.1221  0.1869
  578LEU      H 3430   8.864   2.750   1.016  0.4014  0.3408 -0.1517
  578LEU     CA 3431   8.862   2.544   1.040 -0.2773  0.2352  0.5638
  578LEU     HA 3432   8.849   2.484   1.130  1.1854 -4.0882 -1.8137
  578LEU     CB 3433   8.720   2.563   0.973  0.2381  0.1870  0.4676
  578LEU    HB1 3434   8.666   2.643   1.023 -1.5376 -1.2444  0.9518
  578LEU    HB2 3435   8.726   2.592   0.868  2.2539  0.3106  0.5703
  578LEU     CG 3436   8.631   2.437   0.975  0.0121  0.0616 -0.6321
  578LEU     HG 3437   8.689   2.348   0.953  0.3558 -0.0882  0.7415
  578LEU    CD1 3438   8.566   2.415   1.119  0.1356  0.3959  0.2026
  578LEU   HD11 3439   8.642   2.424   1.196 -0.2389  1.6276  0.4519
  578LEU   HD12 3440   8.500   2.499   1.139 -1.0013 -0.0454 -1.4471
  578LEU   HD13 3441   8.517   2.318   1.106  0.2805  0.4927 -1.2379
  578LEU    CD2 3442   8.526   2.428   0.860  0.2312  0.2073 -0.4322
  578LEU   HD21 3443   8.585   2.443   0.769  0.5130  0.6977 -0.1744
  578LEU   HD22 3444   8.473   2.333   0.861  2.7385 -1.4081  3.4094
  578LEU   HD23 3445   8.456   2.509   0.878 -0.0329 -0.5017  2.1418
  578LEU      C 3446   8.967   2.484   0.937  1.0409 -0.2878 -0.0945
  578LEU      O 3447   8.990   2.365   0.945  0.5291  0.1146 -0.2096
  579GLU      N 3448   9.011   2.567   0.841 -0.8981 -0.2387  0.1270
  579GLU      H 3449   8.999   2.664   0.865  1.0124  0.7006 -2.2582
  579GLU     CA 3450   9.115   2.532   0.740  0.5602 -0.0232  0.2484
  579GLU     HA 3451   9.099   2.426   0.721  0.1925  0.1992 -0.7346
  579GLU     CB 3452   9.076   2.631   0.622  0.5699  0.5252  0.2303
  579GLU    HB1 3453   8.972   2.612   0.597  0.8964 -0.6096 -0.3251
  579GLU    HB2 3454   9.078   2.736   0.650  2.3202  0.6353 -0.2185
  579GLU     CG 3455   9.154   2.637   0.483  0.1149  0.3788  0.1713
  579GLU    HG1 3456   9.093   2.706   0.425 -0.9552  0.1267  0.9881
  579GLU    HG2 3457   9.250   2.688   0.491 -0.0325  0.5994  0.5528
  579GLU     CD 3458   9.156   2.498   0.413  0.3636  0.0124  0.7899
  579GLU    OE1 3459   9.077   2.476   0.319 -0.2627 -0.5543  0.0501
  579GLU    OE2 3460   9.248   2.421   0.445 -0.3316  0.2647  0.3850
  579GLU      C 3461   9.257   2.558   0.794  0.6561 -0.2252 -0.2092
  579GLU      O 3462   9.289   2.589   0.910 -0.5561 -0.0729 -0.1485
  580ASP      N 3463   9.350   2.521   0.709 -0.3867 -0.1653  0.9473
  580ASP      H 3464   9.314   2.502   0.616  1.2605 -3.1327  0.7778
  580ASP     CA 3465   9.489   2.504   0.740 -0.1967  0.1340 -0.0338
  580ASP     HA 3466   9.492   2.477   0.845 -5.4699 -2.0943 -0.1408
  580ASP     CB 3467   9.555   2.394   0.652  0.3480 -0.0967  0.3612
  580ASP    HB1 3468   9.486   2.310   0.651  0.0784  0.1291 -0.4512
  580ASP    HB2 3469   9.571   2.436   0.553  2.2998  1.9175  1.4294
  580ASP     CG 3470   9.685   2.347   0.712 -0.1060  0.6820  0.5333
  580ASP    OD1 3471   9.773   2.323   0.629 -0.5474 -0.3826  0.5794
  580ASP    OD2 3472   9.693   2.336   0.836 -0.0103  0.2301 -0.1713
  580ASP      C 3473   9.562   2.638   0.718  0.2320 -0.0262 -0.3204
  580ASP      O 3474   9.664   2.650   0.647 -0.4429  0.3670 -0.1674
  581LEU      N 3475   9.521   2.739   0.790 -0.0694 -0.0287 -0.4476
  581LEU      H 3476   9.455   2.726   0.866  1.9887  1.9596  1.8372
  581LEU     CA 3477   9.581   2.872   0.798 -0.5552 -0.6897  0.4788
  581LEU     HA 3478   9.682   2.861   0.759 -0.4894  0.2004  0.3775
  581LEU     CB 3479   9.493   2.972   0.725  0.6231 -0.1408 -0.5873
  581LEU    HB1 3480   9.395   2.971   0.772  0.3994  1.0098 -0.9770
  581LEU    HB2 3481   9.530   3.075   0.723 -1.0808  0.5150 -0.2260
  581LEU     CG 3482   9.469   2.946   0.570  0.5031  0.1758 -0.1140
  581LEU     HG 3483   9.434   2.844   0.551  2.7951 -0.5054 -1.0777
  581LEU    CD1 3484   9.364   3.044   0.510 -0.7573 -0.3548  0.6585
  581LEU   HD11 3485   9.389   3.149   0.523  0.5020 -0.7357  1.5876
  581LEU   HD12 3486   9.352   3.035   0.402 -0.5739 -0.6552  0.6621
  581LEU   HD13 3487   9.259   3.030   0.537 -0.4979  1.4442  2.9226
  581LEU    CD2 3488   9.598   2.961   0.488  0.0192  0.4511  0.0914
  581LEU   HD21 3489   9.664   3.044   0.512 -0.5418  0.5548  1.3686
  581LEU   HD22 3490   9.661   2.873   0.499 -1.7513 -0.9760 -0.4949
  581LEU   HD23 3491   9.579   2.959   0.381  0.9692 -1.6509 -0.0933
  581LEU      C 3492   9.618   2.909   0.942 -0.5189  0.3462  0.2499
  581LEU      O 3493   9.580   2.825   1.029 -0.1245 -0.8570 -0.5761
  582VAL      N 3494   9.680   3.025   0.972 -0.1676 -0.3209 -0.4719
  582VAL      H 3495   9.720   3.085   0.901 -0.7880  1.0119  0.2572
  582VAL     CA 3496   9.693   3.089   1.107  1.1101  0.0486  0.4225
  582VAL     HA 3497   9.760   3.018   1.155  1.8105 -1.6729 -2.8170
  582VAL     CB 3498   9.767   3.218   1.094 -0.4969  0.4718  0.1480
  582VAL     HB 3499   9.783   3.271   1.188 -0.3502  0.8037 -0.0633
  582VAL    CG1 3500   9.917   3.182   1.055 -0.1399  0.4121  0.2201
  582VAL   HG11 3501   9.979   3.271   1.046  0.8093 -0.2624 -0.0048
  582VAL   HG12 3502   9.979   3.121   1.120 -1.6082 -1.0522  0.3120
  582VAL   HG13 3503   9.922   3.141   0.954 -0.2275 -0.7771  0.6856
  582VAL    CG2 3504   9.706   3.327   1.009  0.1371 -0.6040 -0.0928
  582VAL   HG21 3505   9.637   3.387   1.069 -0.1970 -1.0829  0.0106
  582VAL   HG22 3506   9.772   3.408   0.980 -0.1845  0.1804  1.2990
  582VAL   HG23 3507   9.650   3.296   0.920 -2.6983 -1.3804  1.8392
  582VAL      C 3508   9.558   3.113   1.182  0.6598 -0.4958 -0.2024
  582VAL      O 3509   9.480   3.199   1.144  0.2077 -0.0817  0.6928
  583PRO      N 3510   9.526   3.048   1.293 -1.1510 -0.7641 -0.1950
  583PRO     CA 3511   9.396   3.061   1.362  0.9095  0.2053 -0.3465
  583PRO     HA 3512   9.325   3.057   1.280  0.9201  0.5826 -0.3771
  583PRO     CB 3513   9.389   2.937   1.455  0.1074 -0.3415 -0.0368
  583PRO    HB1 3514   9.327   2.941   1.544  1.0584 -0.2857  0.6343
  583PRO    HB2 3515   9.362   2.849   1.396 -1.2886  0.1203 -0.1215
  583PRO     CG 3516   9.533   2.913   1.488  0.2197 -0.4237 -0.2305
  583PRO    HG1 3517   9.579   2.967   1.571  0.8171  0.4905 -1.1359
  583PRO    HG2 3518   9.559   2.808   1.505  0.2263 -0.2820  0.6880
  583PRO     CD 3519   9.607   2.944   1.364  0.1191 -1.2480  0.2459
  583PRO    HD1 3520   9.707   2.984   1.378 -0.3532 -0.1330  0.5006
  583PRO    HD2 3521   9.609   2.857   1.298  2.4874 -0.9508 -0.1579
  583PRO      C 3522   9.382   3.192   1.445  0.3173  0.3811 -0.2387
  583PRO      O 3523   9.484   3.258   1.462 -0.5542  0.3013 -0.0620
  584PRO      N 3524   9.265   3.223   1.495 -0.3931  0.0074 -0.1574
  584PRO     CA 3525   9.242   3.351   1.563 -0.2323 -0.4745 -0.3932
  584PRO     HA 3526   9.272   3.440   1.507 -0.9078 -0.5303 -0.8691
  584PRO     CB 3527   9.088   3.368   1.578 -0.4775 -0.2496 -0.4902
  584PRO    HB1 3528   9.064   3.409   1.676  0.5882 -1.0891  0.1422
  584PRO    HB2 3529   9.057   3.447   1.509  0.5693  0.1931 -0.4730
  584PRO     CG 3530   9.031   3.235   1.552 -0.0412 -0.0258  0.2050
  584PRO    HG1 3531   8.990   3.184   1.639 -1.8252 -0.0435 -0.6092
  584PRO    HG2 3532   8.949   3.238   1.480  0.0039 -1.7540  0.0196
  584PRO     CD 3533   9.136   3.148   1.489 -1.2076  0.2777  0.3915
  584PRO    HD1 3534   9.144   3.053   1.541 -0.4994  0.5836  0.8555
  584PRO    HD2 3535   9.114   3.131   1.384  2.8140  1.9904 -0.9099
  584PRO      C 3536   9.306   3.361   1.700 -0.5635 -1.1192 -0.8175
  584PRO      O 3537   9.330   3.262   1.771 -0.2978  0.3389  0.5808
  585PRO      N 3538   9.334   3.487   1.746 -0.2428  0.3701 -0.4787
  585PRO     CA 3539   9.391   3.512   1.878 -0.2433 -1.0856  0.6470
  585PRO     HA 3540   9.477   3.444   1.880  2.1200  1.6694  0.5028
  585PRO     CB 3541   9.435   3.661   1.877 -0.6439 -0.4061 -0.1323
  585PRO    HB1 3542   9.421   3.718   1.969 -1.1536  0.1249 -0.5293
  585PRO    HB2 3543   9.537   3.679   1.844 -0.8259  0.5692 -0.1762
  585PRO     CG 3544   9.348   3.726   1.774 -0.3363  0.3466  0.8711
  585PRO    HG1 3545   9.258   3.762   1.824 -0.1213  0.2821  1.3098
  585PRO    HG2 3546   9.401   3.801   1.715  0.5829  0.2996  1.6136
  585PRO     CD 3547   9.307   3.613   1.679 -0.7109 -0.2522  0.0157
  585PRO    HD1 3548   9.203   3.623   1.647 -1.1277  2.6539  1.8798
  585PRO    HD2 3549   9.373   3.627   1.594 -0.2938  0.0732  0.3921
  585PRO      C 3550   9.301   3.473   2.000 -0.3222  0.5155 -0.1556
  585PRO      O 3551   9.179   3.479   1.981 -0.2200  0.2258  0.4594
  586ALA      N 3552   9.356   3.424   2.113 -0.1708  0.3115 -0.0441
  586ALA      H 3553   9.456   3.415   2.108 -0.2537  0.0670 -2.6278
  586ALA     CA 3554   9.282   3.353   2.221  0.1001 -0.3737  0.2227
  586ALA     HA 3555   9.263   3.256   2.176  0.8864 -0.1019 -0.7171
  586ALA     CB 3556   9.370   3.326   2.340  0.3893 -0.4617  0.7491
  586ALA    HB1 3557   9.473   3.299   2.317  1.2631  0.9017  2.7233
  586ALA    HB2 3558   9.372   3.414   2.404 -0.4186 -0.9632  1.4951
  586ALA    HB3 3559   9.326   3.248   2.402  0.6913 -0.0707  1.4750
  586ALA      C 3560   9.150   3.420   2.259  0.1418  0.0208  0.4210
  586ALA      O 3561   9.038   3.363   2.257  0.3622 -0.0160 -0.3834
  587ILE      N 3562   9.162   3.551   2.282  0.6090  0.3292  0.7759
  587ILE      H 3563   9.256   3.587   2.287  1.3018 -0.4885 -2.9449
  587ILE     CA 3564   9.055   3.639   2.316  0.6450 -0.1196 -0.4510
  587ILE     HA 3565   9.003   3.608   2.407 -1.1965 -0.8248 -1.6813
  587ILE     CB 3566   9.124   3.776   2.355  0.0875  0.4597  0.1448
  587ILE     HB 3567   9.047   3.850   2.377  0.1096  0.3714  0.5297
  587ILE    CG1 3568   9.210   3.836   2.240 -0.2008 -0.3285  0.3754
  587ILE   HG11 3569   9.287   3.763   2.215 -3.0363 -3.8790  1.2805
  587ILE   HG12 3570   9.159   3.838   2.143 -0.8717  0.1420  0.7321
  587ILE    CG2 3571   9.207   3.762   2.488  0.8719  0.4320 -0.2710
  587ILE   HG21 3572   9.262   3.854   2.507  2.6953 -1.0020  2.0071
  587ILE   HG22 3573   9.145   3.762   2.578  1.0445  1.5636 -0.1344
  587ILE   HG23 3574   9.276   3.678   2.500  0.2432  0.1082  1.2523
  587ILE     CD 3575   9.264   3.978   2.265  0.1896 -0.1559  0.1616
  587ILE    HD1 3576   9.179   4.045   2.269  1.0896  1.1904 -1.8407
  587ILE    HD2 3577   9.310   3.988   2.363 -0.3896 -0.7823  0.5055
  587ILE    HD3 3578   9.335   4.025   2.198  0.2481 -1.1531 -0.5057
  587ILE      C 3579   8.943   3.657   2.206 -0.7248 -0.6941  0.0495
  587ILE      O 3580   8.836   3.716   2.228  0.0682 -0.4257 -0.9569
  588ILE      N 3581   8.964   3.620   2.077  0.1808 -0.5460  0.3422
  588ILE      H 3582   9.051   3.573   2.057  0.6809  0.2875  0.4885
  588ILE     CA 3583   8.863   3.618   1.970  0.3803 -0.3088 -0.2266
  588ILE     HA 3584   8.788   3.690   2.003  4.3319  3.6197  1.1479
  588ILE     CB 3585   8.923   3.677   1.834 -0.3555  0.2944 -0.4303
  588ILE     HB 3586   9.004   3.608   1.813  0.4333 -0.7578  4.6950
  588ILE    CG1 3587   8.992   3.815   1.853 -0.5693  0.0743  0.3567
  588ILE   HG11 3588   9.058   3.802   1.939  0.2573 -0.3389 -0.3279
  588ILE   HG12 3589   9.064   3.846   1.777  0.2392  1.0719  1.4968
  588ILE    CG2 3590   8.819   3.681   1.719  0.5074 -0.2303  0.0356
  588ILE   HG21 3591   8.774   3.586   1.691 -0.4314  0.7456 -1.9645
  588ILE   HG22 3592   8.731   3.737   1.752  1.7383  1.1495  1.1350
  588ILE   HG23 3593   8.862   3.731   1.632  0.5349  2.1819  1.3305
  588ILE     CD 3594   8.894   3.931   1.878  0.2230 -0.3350  0.1894
  588ILE    HD1 3595   8.828   3.916   1.964 -1.2771  1.8596 -0.4864
  588ILE    HD2 3596   8.958   4.016   1.903  2.9155 -1.4664 -2.3139
  588ILE    HD3 3597   8.843   3.955   1.785 -1.0896  1.7370  1.3599
  588ILE      C 3598   8.822   3.474   1.943  0.1793  0.3739  0.5047
  588ILE      O 3599   8.705   3.450   1.922  0.3391 -0.1426  0.1173
  589ASP      N 3600   8.911   3.377   1.955 -0.7352 -0.1973 -0.5086
  589ASP      H 3601   9.007   3.408   1.959 -1.5703  3.0044 -1.8656
  589ASP     CA 3602   8.882   3.230   1.950 -0.1468  0.8183 -0.2045
  589ASP     HA 3603   8.852   3.215   1.846  1.6057 -1.0735 -0.5154
  589ASP     CB 3604   9.009   3.149   1.965 -0.1425  0.4121 -0.0215
  589ASP    HB1 3605   9.070   3.156   1.875 -0.7482 -0.5123 -0.5283
  589ASP    HB2 3606   9.078   3.192   2.038  0.5489  0.4143 -0.6596
  589ASP     CG 3607   8.991   3.001   1.987  0.1470 -0.1171  0.8476
  589ASP    OD1 3608   9.011   2.956   2.101  0.1725 -0.4067  0.1815
  589ASP    OD2 3609   8.961   2.934   1.883 -0.1094 -0.7878 -0.1108
  589ASP      C 3610   8.762   3.176   2.031 -0.4367 -0.7427 -0.0249
  589ASP      O 3611   8.682   3.094   1.984  0.2074 -0.1879 -0.3325
  590LYS      N 3612   8.754   3.221   2.160  0.2486 -1.0139 -0.7450
  590LYS      H 3613   8.837   3.270   2.191 -0.2874 -0.5385 -0.0331
  590LYS     CA 3614   8.652   3.197   2.261 -0.3803 -1.8816  0.3634
  590LYS     HA 3615   8.649   3.088   2.257 -0.1930 -1.8567 -0.6535
  590LYS     CB 3616   8.705   3.261   2.390  0.2648  0.4556 -0.4867
  590LYS    HB1 3617   8.664   3.229   2.486  0.2765 -0.4711 -0.7867
  590LYS    HB2 3618   8.802   3.211   2.402  0.8964  1.9339  1.2625
  590LYS     CG 3619   8.722   3.416   2.390  0.3329 -0.2048 -0.1650
  590LYS    HG1 3620   8.827   3.444   2.393 -0.2509  2.1831  3.3408
  590LYS    HG2 3621   8.691   3.458   2.294  0.9478  2.0441  0.5684
  590LYS     CD 3622   8.638   3.478   2.502 -0.1151  0.1610 -0.6703
  590LYS    HD1 3623   8.533   3.464   2.475 -0.2288  1.7535 -1.1781
  590LYS    HD2 3624   8.656   3.441   2.603 -1.7232 -0.8600 -0.7273
  590LYS     CE 3625   8.658   3.628   2.508 -0.7790 -0.3060  0.6698
  590LYS    HE1 3626   8.763   3.657   2.516 -0.5955 -0.9033  0.5133
  590LYS    HE2 3627   8.626   3.669   2.412  1.7666 -1.5423 -0.8238
  590LYS     NZ 3628   8.591   3.689   2.617 -0.3181  0.1792 -0.2935
  590LYS    HZ1 3629   8.611   3.637   2.701 -0.8038 -1.4248 -1.1377
  590LYS    HZ2 3630   8.618   3.785   2.632 -0.9687  0.1680  1.1039
  590LYS    HZ3 3631   8.491   3.697   2.604  0.0081  0.4348 -3.4781
  590LYS      C 3632   8.514   3.249   2.223  0.0043 -0.2715 -0.1511
  590LYS      O 3633   8.411   3.207   2.274  0.0687  0.9634 -0.3171
  591LEU      N 3634   8.500   3.336   2.125 -0.0231  0.0367  0.4588
  591LEU      H 3635   8.583   3.375   2.084 -0.8172 -0.6950 -2.0657
  591LEU     CA 3636   8.379   3.386   2.057 -0.1516  0.0324 -0.0082
  591LEU     HA 3637   8.297   3.376   2.128 -0.0444  0.5332  0.1911
  591LEU     CB 3638   8.392   3.532   2.011 -0.3509  0.4446  0.6350
  591LEU    HB1 3639   8.441   3.543   1.914  0.2988  0.1211  0.9165
  591LEU    HB2 3640   8.293   3.572   1.991 -0.5916 -0.2394  0.4449
  591LEU     CG 3641   8.460   3.633   2.106 -0.3095  0.2932  0.6324
  591LEU     HG 3642   8.561   3.598   2.125 -0.5912  0.4028  2.5593
  591LEU    CD1 3643   8.477   3.765   2.043  0.1039 -0.0977  0.4688
  591LEU   HD11 3644   8.386   3.825   2.042  0.6900  0.8248 -0.9593
  591LEU   HD12 3645   8.564   3.816   2.083 -0.6089  2.1151 -0.6472
  591LEU   HD13 3646   8.504   3.748   1.939  2.0255 -0.8464  1.0465
  591LEU    CD2 3647   8.377   3.635   2.244 -0.7274  0.4006 -0.3396
  591LEU   HD21 3648   8.426   3.705   2.311 -0.0173  2.0843 -2.4972
  591LEU   HD22 3649   8.275   3.671   2.233 -1.2538 -1.4075 -2.0463
  591LEU   HD23 3650   8.367   3.536   2.288  0.3889  0.7690  0.7987
  591LEU      C 3651   8.347   3.308   1.930 -0.2555 -0.1421 -0.1819
  591LEU      O 3652   8.233   3.312   1.881  0.1315 -0.4713 -0.6576
  592PHE      N 3653   8.441   3.234   1.874 -0.4125  0.8505  0.4498
  592PHE      H 3654   8.533   3.236   1.916 -0.0494 -0.9690 -0.1872
  592PHE     CA 3655   8.427   3.156   1.748  0.3415 -0.3922 -0.5286
  592PHE     HA 3656   8.333   3.187   1.702 -0.2709 -0.4691  0.6192
  592PHE     CB 3657   8.525   3.202   1.645  0.1541  0.6527  0.2451
  592PHE    HB1 3658   8.620   3.217   1.697  0.6699 -0.8290 -0.2270
  592PHE    HB2 3659   8.548   3.126   1.570 -2.3170  1.7138 -1.7085
  592PHE     CG 3660   8.479   3.326   1.578 -0.6909  0.2019 -0.0684
  592PHE    CD1 3661   8.393   3.311   1.471  0.3971 -0.1873 -0.5049
  592PHE    HD1 3662   8.354   3.217   1.434 -1.5180  1.2169 -2.2830
  592PHE    CD2 3663   8.507   3.450   1.632 -0.6049  0.6779 -0.1219
  592PHE    HD2 3664   8.579   3.455   1.712  0.7340 -1.2032 -1.1332
  592PHE    CE1 3665   8.338   3.427   1.417 -0.5178  0.2936 -0.0372
  592PHE    HE1 3666   8.276   3.417   1.330  0.6594 -0.4564 -0.8223
  592PHE    CE2 3667   8.461   3.567   1.573  0.2367  0.0913  0.3138
  592PHE    HE2 3668   8.489   3.660   1.619  0.7355  0.3643 -0.5099
  592PHE     CZ 3669   8.372   3.555   1.466 -0.2962 -0.2113 -0.3564
  592PHE     HZ 3670   8.337   3.648   1.423  1.7071  0.1908 -1.2301
  592PHE      C 3671   8.438   3.003   1.779  0.2656  0.5626  0.3985
  592PHE      O 3672   8.525   2.935   1.727 -0.3578 -0.3840  0.0057
  593LEU      N 3673   8.361   2.954   1.874 -0.0734 -0.2697 -0.2141
  593LEU      H 3674   8.300   3.024   1.913  2.3114  1.2289  0.9988
  593LEU     CA 3675   8.348   2.815   1.917 -0.0887  0.1962 -0.5868
  593LEU     HA 3676   8.444   2.765   1.903 -0.8181 -1.0212 -1.3832
  593LEU     CB 3677   8.293   2.811   2.066  0.3959  0.0873  0.2691
  593LEU    HB1 3678   8.191   2.846   2.078  0.2642 -0.4867  0.9092
  593LEU    HB2 3679   8.291   2.706   2.097 -0.9179 -0.4105 -1.3750
  593LEU     CG 3680   8.379   2.887   2.163 -0.1818 -1.1637 -0.9470
  593LEU     HG 3681   8.385   2.986   2.119  0.1257 -1.1252 -0.8291
  593LEU    CD1 3682   8.312   2.901   2.301 -1.0692  0.2974  0.4918
  593LEU   HD11 3683   8.384   2.935   2.375 -1.7586 -1.7639  2.2316
  593LEU   HD12 3684   8.230   2.971   2.285 -1.1378 -0.1620 -1.3667
  593LEU   HD13 3685   8.281   2.800   2.331 -0.4062 -0.2971 -0.7413
  593LEU    CD2 3686   8.523   2.832   2.174  0.1872  0.4807 -0.1230
  593LEU   HD21 3687   8.591   2.875   2.248  1.4703 -0.8455 -0.4785
  593LEU   HD22 3688   8.507   2.728   2.203 -2.2024  1.5803  3.0560
  593LEU   HD23 3689   8.565   2.839   2.074 -1.3086 -2.0779 -1.0037
  593LEU      C 3690   8.246   2.738   1.825 -0.0802  0.1377  0.0575
  593LEU      O 3691   8.224   2.621   1.850  0.3416  0.2887 -0.3560
  594ASP      N 3692   8.171   2.809   1.743  0.2224 -0.1567 -0.2543
  594ASP      H 3693   8.197   2.906   1.729 -1.9834  0.6589  0.7020
  594ASP     CA 3694   8.050   2.778   1.670 -0.1437 -0.4274 -0.3130
  594ASP     HA 3695   8.066   2.688   1.610 -2.9476 -0.3529 -1.3227
  594ASP     CB 3696   7.926   2.755   1.766 -0.2607  0.2076  0.6799
  594ASP    HB1 3697   7.963   2.698   1.851 -1.4313  0.6225  1.4931
  594ASP    HB2 3698   7.888   2.847   1.810 -3.2172  0.0381 -1.2284
  594ASP     CG 3699   7.810   2.680   1.711  0.6505 -0.4775  0.3594
  594ASP    OD1 3700   7.700   2.715   1.765 -0.2138  0.2282  0.5395
  594ASP    OD2 3701   7.816   2.586   1.632  0.0073  0.6748  0.4115
  594ASP      C 3702   8.023   2.891   1.568  0.0090  0.1079  0.3929
  594ASP      O 3703   8.087   2.994   1.583 -0.0767  0.3185 -0.6520
  595THR      N 3704   7.948   2.867   1.458 -0.0783 -0.6025  0.0239
  595THR      H 3705   7.893   2.782   1.462 -0.5527 -0.2931  0.1272
  595THR     CA 3706   7.922   2.975   1.367 -0.4101 -0.3102 -0.3458
  595THR     HA 3707   8.015   3.025   1.337 -0.4010 -0.7324 -1.0367
  595THR     CB 3708   7.863   2.914   1.242  0.1835 -0.8136  0.8299
  595THR     HB 3709   7.810   2.992   1.187  1.3858  0.0540  0.8729
  595THR    OG1 3710   7.786   2.790   1.260  0.1382  0.1807 -0.1732
  595THR    HG1 3711   7.712   2.826   1.305  1.0923  1.3590  0.5311
  595THR    CG2 3712   7.973   2.868   1.149  0.4006  0.1748  0.0795
  595THR   HG21 3713   8.026   2.783   1.192  1.1764 -0.5300 -2.1150
  595THR   HG22 3714   7.943   2.844   1.047  1.5344  0.6550 -0.3833
  595THR   HG23 3715   8.055   2.939   1.140  0.9354 -0.2552  1.4107
  595THR      C 3716   7.825   3.069   1.435  0.2214  0.1939  0.2843
  595THR      O 3717   7.749   3.027   1.524 -0.2920 -0.8607 -0.3139
  596LEU      N 3718   7.822   3.199   1.395  0.1614  0.1740  0.4576
  596LEU      H 3719   7.875   3.228   1.315 -0.1283  0.1330  0.2471
  596LEU     CA 3720   7.726   3.295   1.444  0.9284 -0.1161  0.6527
  596LEU     HA 3721   7.696   3.262   1.543  1.0656  1.0538  1.0929
  596LEU     CB 3722   7.792   3.444   1.458 -0.0132  0.7788 -0.3566
  596LEU    HB1 3723   7.842   3.487   1.372 -0.5274 -0.0242 -1.0609
  596LEU    HB2 3724   7.706   3.502   1.491  0.1397 -0.1272  1.8006
  596LEU     CG 3725   7.886   3.462   1.579 -0.5144 -0.0023 -0.3506
  596LEU     HG 3726   7.849   3.388   1.651 -2.0186  0.5310 -0.5273
  596LEU    CD1 3727   8.036   3.431   1.560  0.5210 -0.0821 -0.1017
  596LEU   HD11 3728   8.098   3.503   1.505  1.7952  0.2071  1.6192
  596LEU   HD12 3729   8.083   3.416   1.657  1.1362  0.7331 -0.2530
  596LEU   HD13 3730   8.052   3.340   1.503  1.0030 -0.7182  1.0156
  596LEU    CD2 3731   7.885   3.599   1.660  0.0173  0.2041 -0.3110
  596LEU   HD21 3732   7.897   3.687   1.597 -1.6681  0.0583 -0.8916
  596LEU   HD22 3733   7.785   3.605   1.702 -1.2886 -1.0178 -2.9867
  596LEU   HD23 3734   7.961   3.604   1.738 -2.2407  2.0017  1.9344
  596LEU      C 3735   7.599   3.295   1.350 -0.1866 -0.1889  0.3502
  596LEU      O 3736   7.622   3.291   1.228 -0.2582  0.2227  0.3489
  597PRO      N 3737   7.474   3.298   1.394 -0.1952 -0.5080 -0.5346
  597PRO     CA 3738   7.353   3.313   1.311 -1.1829 -0.4239 -0.4926
  597PRO     HA 3739   7.353   3.254   1.219  0.2016 -0.8576 -0.2348
  597PRO     CB 3740   7.241   3.271   1.401 -0.1838 -0.4477  0.4565
  597PRO    HB1 3741   7.148   3.318   1.371  1.3636  0.7032 -3.0896
  597PRO    HB2 3742   7.222   3.166   1.381 -2.1794 -0.3739  1.7382
  597PRO     CG 3743   7.286   3.301   1.542 -0.7845  0.0239  0.1314
  597PRO    HG1 3744   7.266   3.401   1.580  0.6280 -0.2287  1.6461
  597PRO    HG2 3745   7.256   3.223   1.612 -1.0355 -0.6312 -0.6816
  597PRO     CD 3746   7.442   3.286   1.530  0.0319 -0.8699 -0.2403
  597PRO    HD1 3747   7.479   3.364   1.597 -0.9214 -0.4749 -0.1582
  597PRO    HD2 3748   7.474   3.188   1.565 -0.0501 -0.4256  1.1549
  597PRO      C 3749   7.328   3.462   1.272 -0.3676  0.0126  1.0910
  597PRO      O 3750   7.353   3.550   1.350 -0.0856 -0.3231  0.2693
  598PHE      N 3751   7.280   3.472   1.147  0.3986 -0.2562 -0.2910
  598PHE      H 3752   7.250   3.398   1.086 -0.0516  0.9848 -1.6230
  598PHE     CA 3753   7.255   3.601   1.089  0.4613  0.1174 -0.0044
  598PHE     HA 3754   7.232   3.664   1.174  1.9261  3.8412 -2.1117
  598PHE     CB 3755   7.383   3.665   1.027 -0.9263  0.4085  0.4120
  598PHE    HB1 3756   7.371   3.753   0.964 -0.8026  0.2729  0.1988
  598PHE    HB2 3757   7.445   3.700   1.110  3.8060 -1.7088 -1.8838
  598PHE     CG 3758   7.473   3.575   0.955 -0.0623 -0.4679  0.7380
  598PHE    CD1 3759   7.449   3.534   0.824 -0.5134 -0.1803 -0.0410
  598PHE    HD1 3760   7.360   3.558   0.768 -0.4247  2.7809  0.9187
  598PHE    CD2 3761   7.596   3.537   1.014 -0.3304  0.1779  0.5169
  598PHE    HD2 3762   7.617   3.551   1.118 -1.2230  0.6801  0.6378
  598PHE    CE1 3763   7.538   3.458   0.746  0.2794 -0.2761 -0.3884
  598PHE    HE1 3764   7.510   3.415   0.651 -0.5540  0.1620 -0.3415
  598PHE    CE2 3765   7.676   3.454   0.941 -0.2541 -0.4975 -0.3864
  598PHE    HE2 3766   7.767   3.419   0.988 -0.5426  0.1258  0.6450
  598PHE     CZ 3767   7.658   3.424   0.805  0.3889  0.9774 -0.0319
  598PHE     HZ 3768   7.730   3.361   0.755  0.1650  0.4863  0.2540
  598PHE      C 3769   7.133   3.596   1.000  0.1564 -0.4868 -0.1191
  598PHE     O1 3770   7.114   3.699   0.923  0.6577 -0.4161  0.0372
  598PHE     O2 3771   7.051   3.504   1.014 -0.2166  0.2133 -0.4366
  599IMU    H00 3772   7.734   5.941   0.520  0.7496  0.0717 -0.5202
  599IMU    C01 3773   7.826   5.958   0.574  0.1602  0.3607  0.4335
  599IMU    C02 3774   7.925   5.860   0.573 -0.0222  0.1413 -0.0236
  599IMU    C03 3775   7.843   6.077   0.645 -0.1479 -0.3823 -0.3466
  599IMU    H04 3776   7.922   5.766   0.521 -2.0736 -0.4710  1.1121
  599IMU    C05 3777   8.053   5.892   0.630  0.5792 -0.0005 -0.6251
  599IMU    O06 3778   7.741   6.173   0.644  0.8827 -0.0132 -0.3675
  599IMU    C07 3779   7.967   6.096   0.722  0.6227 -0.5568  0.1716
  599IMU    H08 3780   8.133   5.819   0.635  0.3928 -0.1579  0.2916
  599IMU    C09 3781   8.069   6.011   0.709 -0.0813 -0.4128  0.2470
  599IMU    C0A 3782   7.766   6.296   0.720  0.0756 -0.0265 -0.3084
  599IMU    H0B 3783   7.991   6.184   0.780 -1.6646 -0.4935  1.1286
  599IMU    C0C 3784   8.188   6.018   0.789 -0.3596  0.6754 -0.2508
  599IMU    H0D 3785   7.798   6.278   0.823 -0.8803 -1.0674 -0.1863
  599IMU    H0E 3786   7.849   6.346   0.670 -0.3979  1.2130  0.1052
  599IMU    H0F 3787   7.683   6.367   0.714 -0.5389 -0.6263  0.8394
  599IMU    C0G 3788   8.315   5.977   0.737  0.1552  1.5588  0.0038
  599IMU    C0H 3789   8.184   6.067   0.915  0.4439 -0.3239 -1.0832
  599IMU    H0I 3790   8.312   5.941   0.635 -1.3813 -2.5818  1.2926
  599IMU    C0J 3791   8.431   5.981   0.819 -0.6729 -0.1239 -0.0221
  599IMU    H0K 3792   8.086   6.090   0.955  0.1710  2.1547 -2.9624
  599IMU    C0M 3793   8.293   6.070   0.999 -0.1264 -0.2855  0.0061
  599IMU    H0N 3794   8.527   5.945   0.784  0.7230  1.1860  2.2432
  599IMU    C0O 3795   8.419   6.033   0.953  0.0306  0.3439 -0.5932
  599IMU    F0P 3796   8.277   6.102   1.125 -0.6357 -0.0489 -0.0109
  599IMU    N0Q 3797   8.525   6.054   1.030  0.2722  0.4172  0.0335
  599IMU    C0R 3798   8.657   6.066   1.013  0.1778  0.4978  1.1122
  599IMU    H0S 3799   8.509   6.064   1.129 -0.6267 -0.1418 -0.0426
  599IMU    C0T 3800   8.739   6.086   1.132  0.0488 -0.1498  0.8294
  599IMU    O0U 3801   8.706   6.061   0.899  0.1406  0.1721  0.1102
  599IMU    C0V 3802   8.695   6.117   1.256  0.2040  0.3803  0.3225
  599IMU    C0W 3803   8.880   6.055   1.126 -0.2057 -0.0364  1.1884
  599IMU    C0X 3804   8.562   6.144   1.298 -0.3741  0.3390 -0.1404
  599IMU    C0Y 3805   8.808   6.104   1.360 -0.4456 -0.1583 -0.3388
  599IMU    H0Z 3806   8.917   6.116   1.043 -1.1114  0.0136  0.8136
  599IMU    H10 3807   8.903   5.952   1.100 -1.3047 -0.3910  1.5919
  599IMU    C11 3808   8.931   6.091   1.269  0.3201 -0.1840  0.3515
  599IMU    O12 3809   8.488   6.047   1.330  0.0395 -0.3829  0.1812
  599IMU    O13 3810   8.525   6.264   1.291 -0.4682  0.1979 -0.3936
  599IMU    H14 3811   8.789   6.008   1.408  1.1983 -1.6797 -2.5646
  599IMU    H15 3812   8.818   6.184   1.434  1.5711 -1.5803  1.0373
  599IMU    H16 3813   8.978   6.189   1.273  0.5737 -0.3358  1.4659
  599IMU    H17 3814   9.019   6.037   1.305  0.3230 -0.0464  0.5491
  600SOL     OW 3815   3.766   9.458   3.605 -0.3078 -0.1776  0.4138
  600SOL    HW1 3816   3.703   9.502   3.547  0.7645 -0.3007 -0.8745
  600SOL    HW2 3817   3.758   9.365   3.584  0.8991 -0.1151 -0.3767
  600SOL     MW 3818   3.757   9.452   3.595 -0.0160 -0.1854  0.1477
  601SOL     OW 3819   1.996   8.296   0.879 -0.5866 -0.4936  0.1579
  601SOL    HW1 3820   2.011   8.213   0.834 -1.6958 -0.0589 -1.0955
  601SOL    HW2 3821   1.951   8.350   0.814  1.4909  1.6504  0.3905
  601SOL     MW 3822   1.992   8.292   0.865 -0.4627 -0.1635  0.0272
  602SOL     OW 3823   4.480   7.721   1.032 -0.1513  0.0421 -0.5322
  602SOL    HW1 3824   4.417   7.685   1.095 -0.5345 -0.7405 -1.3314
  602SOL    HW2 3825   4.509   7.803   1.071  0.7272 -1.0868  1.3488
  602SOL     MW 3826   4.475   7.726   1.045 -0.0879 -0.2026 -0.3937
  603SOL     OW 3827   6.929   2.410   2.508 -0.2831  0.0775 -0.1313
  603SOL    HW1 3828   6.894   2.498   2.497 -1.4018 -0.3925 -0.5165
  603SOL    HW2 3829   6.853   2.353   2.496  0.5112 -0.9575 -0.3414
  603SOL     MW 3830   6.915   2.414   2.505 -0.3246 -0.1152 -0.2075
  604SOL     OW 3831   9.237   7.773   4.673 -0.4250 -0.0460  0.4146
  604SOL    HW1 3832   9.293   7.696   4.664  1.0905  1.0438  0.2401
  604SOL    HW2 3833   9.241   7.795   4.766  0.0834  0.4852  0.2742
  604SOL     MW 3834   9.244   7.766   4.684 -0.1659  0.1615  0.3743
  605SOL     OW 3835   2.042   5.075   2.078  0.1829  0.0760 -0.1067
  605SOL    HW1 3836   1.971   5.139   2.068 -0.5108 -0.6209  0.2468
  605SOL    HW2 3837   2.050   5.036   1.991 -0.5640 -0.5497  0.0956
  605SOL     MW 3838   2.034   5.078   2.066 -0.0015 -0.0933 -0.0355
  606SOL     OW 3839   0.787   0.544   0.158  0.4140 -0.4202 -0.7275
  606SOL    HW1 3840   0.732   0.567   0.084 -0.1111 -1.0254 -0.5350
  606SOL    HW2 3841   0.756   0.457   0.185  0.6501 -0.2441  0.1490
  606SOL     MW 3842   0.776   0.536   0.152  0.3770 -0.4751 -0.5906
  607SOL     OW 3843   3.224   3.044   3.993  0.2531  0.4869 -0.0608
  607SOL    HW1 3844   3.254   2.955   4.009  0.1906  0.4698 -0.0378
  607SOL    HW2 3845   3.211   3.081   4.080  1.5894  0.9697 -0.0422
  607SOL     MW 3846   3.226   3.037   4.006  0.4162  0.5465 -0.0555
  608SOL     OW 3847  11.804   6.736   5.797 -0.1171  0.0388 -0.8191
  608SOL    HW1 3848  11.859   6.773   5.728 -0.0002  0.6671 -0.4000
  608SOL    HW2 3849  11.783   6.811   5.853 -0.4495 -0.4112 -0.3363
  608SOL     MW 3850  11.808   6.750   5.796 -0.1447  0.0616 -0.7037
  609SOL     OW 3851   6.862   7.993   5.709 -0.2807  0.2811 -0.7005
  609SOL    HW1 3852   6.810   8.045   5.648 -4.8845 -1.6892  1.0325
  609SOL    HW2 3853   6.860   7.904   5.672  0.1618 -0.2029  0.3795
  609SOL     MW 3854   6.855   7.988   5.696 -0.8134 -0.0331 -0.3404
  610SOL     OW 3855   4.089  10.419   3.092  0.2505  0.3779 -0.0576
  610SOL    HW1 3856   4.136  10.468   3.024  0.9232  0.6797  0.6080
  610SOL    HW2 3857   4.020  10.478   3.121  0.2623  0.4382 -0.1514
  610SOL     MW 3858   4.086  10.433   3.087  0.3381  0.4243  0.0156
  611SOL     OW 3859   4.417   4.491   2.760  0.0046 -0.1316  0.0672
  611SOL    HW1 3860   4.513   4.489   2.761  0.2888  3.7178 -1.8947
  611SOL    HW2 3861   4.394   4.467   2.671 -0.7216  0.6587  0.0357
  611SOL     MW 3862   4.427   4.488   2.749 -0.0519  0.4623 -0.1879
  612SOL     OW 3863   3.359   9.019   3.479  0.4454 -0.0287  0.2396
  612SOL    HW1 3864   3.299   8.954   3.515  0.4605 -1.1128 -1.5946
  612SOL    HW2 3865   3.439   9.009   3.530 -0.3660  0.3459  1.6520
  612SOL     MW 3866   3.362   9.010   3.490  0.3435 -0.1195  0.1856
  613SOL     OW 3867   5.659   8.533   5.064  0.4293 -0.2973 -0.4075
  613SOL    HW1 3868   5.568   8.563   5.061  0.2869 -0.4045  1.8131
  613SOL    HW2 3869   5.703   8.583   4.995 -0.5972  2.2238  0.6607
  613SOL     MW 3870   5.653   8.543   5.055  0.2797  0.0117  0.0135
  614SOL     OW 3871   5.367   3.996   4.031  0.3318 -0.1334  0.0267
  614SOL    HW1 3872   5.394   4.021   3.943 -1.3626 -0.5061 -0.6489
  614SOL    HW2 3873   5.297   3.932   4.018  0.1182 -0.2850  1.6442
  614SOL     MW 3874   5.361   3.991   4.018  0.0875 -0.2005  0.1473
  615SOL     OW 3875   9.467   6.664   4.076  0.1198 -0.2096 -0.4369
  615SOL    HW1 3876   9.411   6.742   4.078  0.7028  0.2910 -2.0733
  615SOL    HW2 3877   9.556   6.699   4.083  0.3343 -0.8404  0.0593
  615SOL     MW 3878   9.471   6.679   4.077  0.2219 -0.2263 -0.5829
  616SOL     OW 3879   2.334   2.724   1.341  0.0976 -0.4912  0.5123
  616SOL    HW1 3880   2.293   2.654   1.393 -0.9090  0.0117  0.4142
  616SOL    HW2 3881   2.282   2.802   1.361  1.2672  0.2617  0.6974
  616SOL     MW 3882   2.322   2.725   1.350  0.1185 -0.3304  0.5235
  617SOL     OW 3883   2.273   4.818   0.957 -0.0273 -0.0820 -0.3407
  617SOL    HW1 3884   2.356   4.854   0.989  0.1903 -0.4387 -0.4968
  617SOL    HW2 3885   2.284   4.723   0.965 -0.6836 -0.1131  0.2895
  617SOL     MW 3886   2.285   4.810   0.962 -0.0835 -0.1316 -0.2800
  618SOL     OW 3887   3.021   5.272   3.293  0.5181  0.5933 -0.3820
  618SOL    HW1 3888   3.075   5.219   3.235 -0.2643  0.4755 -1.0176
  618SOL    HW2 3889   2.988   5.343   3.237  0.5754  1.0596  0.1643
  618SOL     MW 3890   3.023   5.274   3.279  0.4253  0.6379 -0.3934
  619SOL     OW 3891   3.933   5.499   1.364 -0.3358  0.4096 -0.9508
  619SOL    HW1 3892   3.942   5.455   1.449 -0.5555  4.9069  1.7482
  619SOL    HW2 3893   3.843   5.483   1.338 -1.1808  1.2006  1.2344
  619SOL     MW 3894   3.923   5.492   1.372 -0.4721  1.0866 -0.3256
  620SOL     OW 3895   9.392   4.839   3.646  0.7259 -0.0641  0.0647
  620SOL    HW1 3896   9.465   4.833   3.707 -0.7230 -0.6767  1.8095
  620SOL    HW2 3897   9.318   4.798   3.691 -1.2752  2.4008 -0.7157
  620SOL     MW 3898   9.392   4.833   3.660  0.2842  0.1730  0.1882
  621SOL     OW 3899   9.671  11.929   5.833 -0.1526 -0.5064  0.2804
  621SOL    HW1 3900   9.756  11.968   5.815  0.0046 -1.8146 -2.2654
  621SOL    HW2 3901   9.689  11.857   5.894  0.2896  0.2560  1.0593
  621SOL     MW 3902   9.684  11.924   5.839 -0.0759 -0.5763  0.0542
  622SOL     OW 3903   9.095   3.764   4.882  0.8472 -0.2238  0.0522
  622SOL    HW1 3904   9.010   3.789   4.919  1.0565 -0.0954  0.4505
  622SOL    HW2 3905   9.105   3.819   4.805  0.4970 -0.3519 -0.0883
  622SOL     MW 3906   9.085   3.774   4.877  0.8292 -0.2238  0.0852
  623SOL     OW 3907   6.673   7.462   4.421 -0.2341 -0.5151  0.5174
  623SOL    HW1 3908   6.644   7.407   4.494  1.8302 -1.3220  0.7867
  623SOL    HW2 3909   6.614   7.439   4.349  1.4615 -4.3332  0.1305
  623SOL     MW 3910   6.662   7.452   4.421  0.2472 -1.1071  0.5024
  624SOL     OW 3911   6.926   4.901   5.277 -0.7143 -0.2275 -0.3894
  624SOL    HW1 3912   6.936   4.818   5.230 -2.3398 -1.0875  0.6957
  624SOL    HW2 3913   6.923   4.967   5.208  2.1814 -0.8172 -1.2315
  624SOL     MW 3914   6.927   4.899   5.262 -0.5517 -0.4131 -0.3583
  625SOL     OW 3915   8.400   9.229   4.395  0.2849  0.3298  0.4875
  625SOL    HW1 3916   8.373   9.196   4.481 -0.9798  2.8210  1.1540
  625SOL    HW2 3917   8.479   9.280   4.413  1.1570 -0.7466 -0.2008
  625SOL     MW 3918   8.407   9.231   4.409  0.2346  0.5109  0.4847
  626SOL     OW 3919   9.621   5.419   2.950  0.1554 -0.1204  0.5775
  626SOL    HW1 3920   9.680   5.441   3.022  1.1734  0.1309 -0.3003
  626SOL    HW2 3921   9.632   5.491   2.887 -0.8786 -0.2170  0.2682
  626SOL     MW 3922   9.630   5.431   2.951  0.1534 -0.1006  0.4255
  627SOL     OW 3923   8.775   2.560   1.945 -0.0306 -0.4966 -0.1897
  627SOL    HW1 3924   8.706   2.552   2.011  0.5258 -1.2486  0.3355
  627SOL    HW2 3925   8.856   2.545   1.995  0.8013  3.0562 -0.2164
  627SOL     MW 3926   8.777   2.557   1.960  0.1471 -0.1381 -0.1259
  628SOL     OW 3927   9.461   6.779   2.801 -0.4230 -0.1391 -0.3099
  628SOL    HW1 3928   9.444   6.692   2.766  0.8564  0.0664 -1.5048
  628SOL    HW2 3929   9.419   6.778   2.887 -2.5590 -1.0883 -1.2813
  628SOL     MW 3930   9.453   6.768   2.808 -0.5327 -0.2343 -0.5872
  629SOL     OW 3931   8.634   2.836   3.860  0.1751  0.1061  0.1643
  629SOL    HW1 3932   8.722   2.869   3.879  0.3532 -0.8108  1.0084
  629SOL    HW2 3933   8.631   2.751   3.903 -1.3372  0.3852  0.6612
  629SOL     MW 3934   8.645   2.829   3.868  0.0043  0.0244  0.3360
  630SOL     OW 3935   5.573   5.010   2.812  0.1414  0.7203 -0.1107
  630SOL    HW1 3936   5.502   5.028   2.751 -0.3893 -0.9671 -0.0199
  630SOL    HW2 3937   5.642   4.970   2.759 -0.0528 -0.1289  0.2658
  630SOL     MW 3938   5.573   5.007   2.798  0.0486  0.3956 -0.0509
  631SOL     OW 3939   4.932  10.749   5.431 -0.4635  0.2861 -0.3332
  631SOL    HW1 3940   4.956  10.788   5.515 -0.9456  0.8918 -0.4746
  631SOL    HW2 3941   4.848  10.707   5.448  0.1512 -0.9214 -0.1198
  631SOL     MW 3942   4.925  10.748   5.444 -0.4465  0.2090 -0.3240
  632SOL     OW 3943   6.807   5.402   5.281 -0.3354  0.3362  0.7325
  632SOL    HW1 3944   6.814   5.344   5.356  1.2832 -0.2691  0.1529
  632SOL    HW2 3945   6.798   5.344   5.206  1.1594  0.7773  0.1603
  632SOL     MW 3946   6.807   5.387   5.281  0.0632  0.3152  0.5850
  633SOL     OW 3947   7.396   8.559   2.105 -0.2202 -0.0340  0.1389
  633SOL    HW1 3948   7.324   8.563   2.042 -0.6950 -0.6042  0.6359
  633SOL    HW2 3949   7.374   8.625   2.171 -1.2493 -1.4187  1.2592
  633SOL     MW 3950   7.384   8.568   2.106 -0.4127 -0.2843  0.3460
  634SOL     OW 3951   7.299   4.224   3.954 -0.0034  0.2414 -0.0761
  634SOL    HW1 3952   7.261   4.193   4.037 -0.1113  0.3351 -0.0906
  634SOL    HW2 3953   7.255   4.307   3.937  0.5863  0.6115  0.1713
  634SOL     MW 3954   7.288   4.230   3.963  0.0583  0.3008 -0.0463
  635SOL     OW 3955   8.943   7.581   4.342 -0.2549 -0.1450 -0.0235
  635SOL    HW1 3956   8.951   7.584   4.438 -1.2091  1.5411  0.0414
  635SOL    HW2 3957   8.977   7.666   4.313 -1.1571 -0.1191 -1.0688
  635SOL     MW 3958   8.948   7.592   4.351 -0.4926  0.0742 -0.1490
  636SOL     OW 3959   5.574   2.348   3.131  0.6145  0.3357 -0.6042
  636SOL    HW1 3960   5.531   2.295   3.199 -0.1740  1.2367 -0.3853
  636SOL    HW2 3961   5.551   2.438   3.153  0.4516  0.6556 -2.0024
  636SOL     MW 3962   5.565   2.352   3.143  0.4927  0.4920 -0.7552
  637SOL     OW 3963   3.641   8.419   3.050  0.3934  0.0990 -0.1023
  637SOL    HW1 3964   3.573   8.398   2.986  0.3702  1.0538 -0.3999
  637SOL    HW2 3965   3.697   8.483   3.006  0.3144  0.8598  0.8598
  637SOL     MW 3966   3.640   8.424   3.036  0.3803  0.3186 -0.0173
  638SOL     OW 3967   5.499   7.078   4.737  0.3153  0.2278 -0.0795
  638SOL    HW1 3968   5.421   7.041   4.779  1.2887 -1.2704  0.4941
  638SOL    HW2 3969   5.499   7.170   4.764  0.1875 -0.3679  2.2283
  638SOL     MW 3970   5.489   7.085   4.746  0.4236 -0.0403  0.2894
  639SOL     OW 3971   7.876  10.668   4.717 -0.4045  1.1249  0.1293
  639SOL    HW1 3972   7.921  10.735   4.769 -0.7282  0.6386  1.0549
  639SOL    HW2 3973   7.795  10.651   4.765  0.2722 -0.8928  0.6601
  639SOL     MW 3974   7.871  10.674   4.730 -0.3593  0.8044  0.3158
  640SOL     OW 3975   4.138   5.621   5.224 -0.0034  0.0448 -0.2166
  640SOL    HW1 3976   4.177   5.590   5.306 -1.9250  1.5071  1.3404
  640SOL    HW2 3977   4.199   5.687   5.192 -0.1539  0.8553  1.1031
  640SOL     MW 3978   4.151   5.625   5.230 -0.2687  0.3357  0.1517
  641SOL     OW 3979   3.882   4.854   4.321 -0.4421  0.1026 -0.1874
  641SOL    HW1 3980   3.961   4.807   4.293 -1.0035 -1.4744  0.7657
  641SOL    HW2 3981   3.872   4.924   4.256  0.8919 -0.5894 -1.1939
  641SOL     MW 3982   3.891   4.857   4.309 -0.3432 -0.1879 -0.1942
  642SOL     OW 3983   8.863   4.916   3.594  0.4409  0.0765 -0.5232
  642SOL    HW1 3984   8.804   4.926   3.519 -1.5355 -0.9864  0.7951
  642SOL    HW2 3985   8.924   4.847   3.567  0.7668  0.7747 -1.6872
  642SOL     MW 3986   8.863   4.908   3.581  0.2296  0.0298 -0.5035
  643SOL     OW 3987   6.543   9.689   5.096 -0.0786 -0.1434  0.2580
  643SOL    HW1 3988   6.501   9.753   5.154 -0.5550  1.0290 -1.2893
  643SOL    HW2 3989   6.484   9.614   5.095 -0.7787  0.3997  0.2184
  643SOL     MW 3990   6.530   9.688   5.103 -0.2292  0.0762  0.0549
  644SOL     OW 3991   3.978   9.652   4.849  0.6431 -0.5847 -0.1065
  644SOL    HW1 3992   4.070   9.652   4.824  0.7411 -0.3526  0.2345
  644SOL    HW2 3993   3.979   9.636   4.944  0.4542  1.2013  0.2414
  644SOL     MW 3994   3.990   9.650   4.858  0.6315 -0.3263 -0.0183
  645SOL     OW 3995   2.218   8.439   0.953 -0.3120 -0.1705  0.4034
  645SOL    HW1 3996   2.152   8.389   0.905  0.5962 -0.5880 -0.4428
  645SOL    HW2 3997   2.230   8.391   1.035  0.6948 -1.5001 -0.4810
  645SOL     MW 3998   2.211   8.427   0.957 -0.0669 -0.3942  0.1819
  646SOL     OW 3999   4.640   3.899   4.737 -0.3058  0.3137  0.3803
  646SOL    HW1 4000   4.702   3.969   4.758  0.1505  0.3198 -0.8697
  646SOL    HW2 4001   4.635   3.900   4.641 -2.0259  0.1046  0.4494
  646SOL     MW 4002   4.648   3.908   4.727 -0.4676  0.2877  0.2291
  647SOL     OW 4003   6.863   5.129   3.821  0.2990  0.1611  0.3557
  647SOL    HW1 4004   6.804   5.063   3.859  1.2020 -1.3153 -0.6984
  647SOL    HW2 4005   6.925   5.149   3.892  0.7488 -1.0714  0.3435
  647SOL     MW 4006   6.864   5.123   3.835  0.4722 -0.1857  0.2192
  648SOL     OW 4007   3.619  10.212   3.046 -0.2829 -0.4240  0.5082
  648SOL    HW1 4008   3.535  10.254   3.065 -0.5804 -1.0421  0.5744
  648SOL    HW2 4009   3.640  10.240   2.957  1.7394  3.5319  1.9917
  648SOL     MW 4010   3.611  10.221   3.037 -0.0621  0.0033  0.7066
  649SOL     OW 4011   3.635   8.572   0.676  0.1529 -0.0323  0.5236
  649SOL    HW1 4012   3.706   8.615   0.723 -0.6305  0.1146  1.6068
  649SOL    HW2 4013   3.567   8.558   0.742 -0.2524 -1.5019 -0.1468
  649SOL     MW 4014   3.636   8.576   0.691  0.0007 -0.2016  0.5765
  650SOL     OW 4015   5.034   4.156   5.388  0.2829  0.1534  0.4653
  650SOL    HW1 4016   4.998   4.211   5.457 -1.2901 -0.0036 -0.1788
  650SOL    HW2 4017   4.986   4.181   5.309 -0.5866 -2.1505  0.1681
  650SOL     MW 4018   5.023   4.166   5.387 -0.0298 -0.1616  0.3448
  651SOL     OW 4019   1.679   7.937   0.414 -0.2361  0.0397  0.2586
  651SOL    HW1 4020   1.675   7.870   0.346 -1.8430 -0.9351  1.2431
  651SOL    HW2 4021   1.757   7.914   0.465  0.2706  0.0358 -0.5019
  651SOL     MW 4022   1.688   7.925   0.412 -0.3769 -0.0856  0.2873
  652SOL     OW 4023   9.130   1.833   2.007 -0.1411 -0.1648 -0.1924
  652SOL    HW1 4024   9.041   1.862   1.985 -0.7503 -2.3191 -0.7960
  652SOL    HW2 4025   9.182   1.914   2.008 -2.2673  1.2887  1.2153
  652SOL     MW 4026   9.125   1.847   2.004 -0.4912 -0.2545 -0.0895
  653SOL     OW 4027   6.383   1.729   0.171  0.1058 -0.0285  0.0950
  653SOL    HW1 4028   6.298   1.704   0.134 -1.0882 -0.2830  2.7607
  653SOL    HW2 4029   6.378   1.824   0.180  0.9281  0.2008 -1.4880
  653SOL     MW 4030   6.371   1.738   0.167  0.0582 -0.0318  0.2336
  654SOL     OW 4031   5.570   5.796   1.119 -0.1180 -0.0123 -0.6195
  654SOL    HW1 4032   5.662   5.776   1.101 -0.2440 -0.9642 -0.2753
  654SOL    HW2 4033   5.574   5.866   1.184  0.3489  0.6639 -1.3539
  654SOL     MW 4034   5.583   5.802   1.125 -0.0744 -0.0476 -0.6695
  655SOL     OW 4035   3.894  10.231   5.266  0.1420 -0.4009 -0.8370
  655SOL    HW1 4036   3.966  10.203   5.322 -0.2804  0.2318  0.0515
  655SOL    HW2 4037   3.910  10.324   5.251 -0.7714 -0.1115 -0.1527
  655SOL     MW 4038   3.905  10.239   5.271 -0.0290 -0.2828 -0.6357
  656SOL     OW 4039   4.305   8.372   4.190 -0.0919  0.0531 -0.6244
  656SOL    HW1 4040   4.322   8.281   4.214 -2.3096 -0.1988  0.2144
  656SOL    HW2 4041   4.268   8.367   4.102 -0.4535  0.1159 -0.4765
  656SOL     MW 4042   4.302   8.360   4.182 -0.4221  0.0289 -0.4981
  657SOL     OW 4043   3.656   8.153   3.996 -0.0340  0.1573  0.4523
  657SOL    HW1 4044   3.730   8.160   3.936 -0.2140 -3.1619 -0.3406
  657SOL    HW2 4045   3.579   8.173   3.943 -0.0109 -0.5011  0.1642
  657SOL     MW 4046   3.656   8.157   3.982 -0.0541 -0.3519  0.3139
  658SOL     OW 4047  10.781   3.582   4.275 -0.3376  0.2215  0.5008
  658SOL    HW1 4048  10.841   3.646   4.311  1.7345 -2.0944  1.4863
  658SOL    HW2 4049  10.799   3.502   4.324 -3.2921 -0.9888 -0.1372
  658SOL     MW 4050  10.791   3.580   4.286 -0.4506 -0.2299  0.5452
  659SOL     OW 4051   1.809   6.046   0.375 -0.1478 -0.0143 -0.8297
  659SOL    HW1 4052   1.902   6.066   0.386  0.2539 -0.4633 -3.0070
  659SOL    HW2 4053   1.786   6.085   0.291 -1.6424 -0.9410 -0.8848
  659SOL     MW 4054   1.818   6.054   0.366 -0.2877 -0.1904 -1.1154
  660SOL     OW 4055   7.591   8.716   5.790 -0.2942  0.2368  0.5295
  660SOL    HW1 4056   7.560   8.718   5.700 -1.1322 -0.3093  0.7935
  660SOL    HW2 4057   7.678   8.756   5.787 -0.0802 -0.2762 -0.6153
  660SOL     MW 4058   7.598   8.721   5.778 -0.3741  0.1012  0.4167
  661SOL     OW 4059   2.091   8.715   2.889  0.0380 -0.2724  0.5848
  661SOL    HW1 4060   2.126   8.780   2.828 -2.4395  0.3262 -0.3500
  661SOL    HW2 4061   2.139   8.635   2.870  0.8415  0.4664 -0.6067
  661SOL     MW 4062   2.102   8.713   2.879 -0.1763 -0.1012  0.3126
  662SOL     OW 4063   2.033   3.323   2.087  0.3732  0.1292 -0.3356
  662SOL    HW1 4064   2.116   3.288   2.054  2.3322  0.5368  3.5436
  662SOL    HW2 4065   1.981   3.246   2.109 -0.1526 -0.1272 -2.2670
  662SOL     MW 4066   2.037   3.309   2.086  0.5567  0.1486 -0.0863
  663SOL     OW 4067   8.925   5.294   4.802  0.0190 -0.1658  0.5265
  663SOL    HW1 4068   8.881   5.323   4.882  0.2848  0.9085  0.2983
  663SOL    HW2 4069   9.015   5.324   4.812  0.4195 -1.3327  0.4734
  663SOL     MW 4070   8.931   5.302   4.814  0.1043 -0.1777  0.4905
  664SOL     OW 4071  10.050   9.178   5.089 -0.3660  0.0930 -0.3569
  664SOL    HW1 4072  10.120   9.129   5.046 -1.0272  1.4321 -3.1873
  664SOL    HW2 4073   9.970   9.143   5.052 -0.9161  2.1370 -1.2421
  664SOL     MW 4074  10.049   9.167   5.079 -0.5211  0.5261 -0.8326
  665SOL     OW 4075   7.771   1.675   0.521  0.5057 -0.2696  0.1537
  665SOL    HW1 4076   7.772   1.665   0.616  3.5340  2.9304  0.6289
  665SOL    HW2 4077   7.678   1.680   0.499 -0.2827 -0.5788  2.9754
  665SOL     MW 4078   7.759   1.674   0.531  0.7925  0.1005  0.5758
  666SOL     OW 4079   0.623   3.572   0.005  0.3793 -0.0960 -0.0305
  666SOL    HW1 4080   0.663   3.527   0.080  0.8995  0.4177  0.0088
  666SOL    HW2 4081   0.613   3.663   0.034 -1.5830 -0.3513  0.2552
  666SOL     MW 4082   0.627   3.578   0.019  0.1947 -0.0629  0.0111
  667SOL     OW 4083   3.414   5.302   2.119 -0.6018  0.2501  0.0210
  667SOL    HW1 4084   3.339   5.356   2.093 -0.5539  1.3314  1.8914
  667SOL    HW2 4085   3.375   5.227   2.163 -0.6193  0.1114 -0.2326
  667SOL     MW 4086   3.399   5.299   2.121 -0.5979  0.3708  0.2279
  668SOL     OW 4087   5.142   9.750   4.441  0.0892 -0.2372  0.2922
  668SOL    HW1 4088   5.179   9.696   4.372  0.5064 -2.4326  2.1181
  668SOL    HW2 4089   5.048   9.731   4.438  0.0716 -0.1336  0.1739
  668SOL     MW 4090   5.134   9.741   4.432  0.1404 -0.5050  0.5108
  669SOL     OW 4091   7.905   0.918   1.248 -0.0994  0.0728 -0.2473
  669SOL    HW1 4092   7.989   0.885   1.217 -0.4021 -0.5816 -0.3754
  669SOL    HW2 4093   7.841   0.856   1.215 -0.5455  0.0322  0.6607
  669SOL     MW 4094   7.908   0.906   1.240 -0.1953 -0.0162 -0.1474
  670SOL     OW 4095   8.114   0.242   0.162 -0.4120 -0.0618  0.0801
  670SOL    HW1 4096   8.109   0.215   0.070  1.7084 -0.8797  0.1441
  670SOL    HW2 4097   8.197   0.205   0.193  0.7314  3.1772  1.3190
  670SOL     MW 4098   8.124   0.234   0.154  0.0058  0.2481  0.2468
  671SOL     OW 4099   6.086   8.761   0.945 -0.2870  0.1076  0.1799
  671SOL    HW1 4100   6.092   8.754   0.850  2.5882  0.7471  0.2228
  671SOL    HW2 4101   6.008   8.712   0.968 -1.3566  0.3781 -2.5410
  671SOL     MW 4102   6.077   8.754   0.936 -0.0559  0.2241 -0.1629
  672SOL     OW 4103   5.730   3.939   5.083 -0.2579 -0.3602  0.0691
  672SOL    HW1 4104   5.786   3.974   5.153  1.5721 -0.5177 -1.2389
  672SOL    HW2 4105   5.769   3.972   5.002 -1.3816 -1.4583 -0.9732
  672SOL     MW 4106   5.742   3.948   5.081 -0.1675 -0.5209 -0.2318
  673SOL     OW 4107   4.866   7.487   1.843  0.1065  0.3214  0.3592
  673SOL    HW1 4108   4.866   7.555   1.910 -0.1141  0.9990 -0.3178
  673SOL    HW2 4109   4.775   7.459   1.837  0.2681 -0.3779  0.9621
  673SOL     MW 4110   4.854   7.492   1.851  0.0990  0.3186  0.3497
  674SOL     OW 4111   9.208   4.573   4.665  0.7736 -0.4516 -0.4879
  674SOL    HW1 4112   9.167   4.644   4.615  0.0300  0.1907  0.9864
  674SOL    HW2 4113   9.159   4.494   4.639 -0.7845  0.1480  0.4949
  674SOL     MW 4114   9.196   4.572   4.655  0.4790 -0.2926 -0.1734
  675SOL     OW 4115   3.715   3.161   2.138  0.1334 -0.2642 -0.3340
  675SOL    HW1 4116   3.796   3.208   2.120  1.2317 -1.1906  1.9221
  675SOL    HW2 4117   3.662   3.223   2.188  0.7764 -0.6924  0.9215
  675SOL     MW 4118   3.718   3.175   2.142  0.3563 -0.4376  0.1155
  676SOL     OW 4119   7.811   2.165   0.291 -0.0502  0.0991 -0.0452
  676SOL    HW1 4120   7.886   2.182   0.349 -0.7711  1.0005  0.6537
  676SOL    HW2 4121   7.850   2.158   0.204  1.0278 -0.9977  0.4825
  676SOL     MW 4122   7.826   2.166   0.287 -0.0045  0.0741  0.1119
  677SOL     OW 4123  10.865   5.580   5.891 -0.2491 -0.3278  0.0023
  677SOL    HW1 4124  10.785   5.529   5.900 -0.2374 -0.4078 -0.3238
  677SOL    HW2 4125  10.858   5.648   5.958 -1.0569  0.2669 -0.6453
  677SOL     MW 4126  10.854   5.582   5.900 -0.3510 -0.2619 -0.1223
  678SOL     OW 4127   7.981   2.242   0.492 -0.6148  0.6880 -0.0487
  678SOL    HW1 4128   7.958   2.168   0.549 -0.8253  0.4819 -0.3987
  678SOL    HW2 4129   8.077   2.242   0.490 -0.6194  0.2760 -0.2425
  678SOL     MW 4130   7.990   2.232   0.499 -0.6424  0.6089 -0.1183
  679SOL     OW 4131   3.916   6.263   5.162  0.8370 -0.3586  0.0498
  679SOL    HW1 4132   3.952   6.208   5.093  0.2551  0.3495 -0.8265
  679SOL    HW2 4133   3.948   6.351   5.142 -0.2615  0.0491  0.0234
  679SOL     MW 4134   3.925   6.268   5.151  0.6219 -0.2158 -0.0657
  680SOL     OW 4135   9.290  10.716   5.487  0.2502  0.4456  0.4702
  680SOL    HW1 4136   9.286  10.812   5.489 -0.3251  0.4149  1.9473
  680SOL    HW2 4137   9.382  10.696   5.503  0.6914  0.7393 -1.4422
  680SOL     MW 4138   9.301  10.726   5.489  0.2331  0.4793  0.4145
  681SOL     OW 4139   4.467   3.999   2.879 -0.1117  0.2536 -0.0175
  681SOL    HW1 4140   4.519   4.050   2.817  2.0213  0.2552  1.6272
  681SOL    HW2 4141   4.388   3.975   2.831  0.0859  2.7090 -1.7422
  681SOL     MW 4142   4.464   4.003   2.865  0.1867  0.5681 -0.0278
  682SOL     OW 4143   9.251  10.078   4.593  0.0077  0.0324  0.3173
  682SOL    HW1 4144   9.237   9.991   4.629 -0.3549  0.5466  1.4501
  682SOL    HW2 4145   9.339  10.075   4.556 -0.5081 -1.2228 -0.9132
  682SOL     MW 4146   9.261  10.067   4.593 -0.1048 -0.0624  0.3048
  683SOL     OW 4147   9.183   6.072   4.137 -0.3797 -0.1799 -0.1640
  683SOL    HW1 4148   9.090   6.094   4.132 -0.1297  0.7376 -3.7522
  683SOL    HW2 4149   9.198   6.014   4.062  1.5676 -2.1761  1.6246
  683SOL     MW 4150   9.173   6.067   4.127 -0.0984 -0.3180 -0.3944
  684SOL     OW 4151   4.715   2.219   0.768  0.7745  0.0294  0.0978
  684SOL    HW1 4152   4.756   2.134   0.782  1.3156  0.3359  0.4048
  684SOL    HW2 4153   4.774   2.264   0.706 -0.4571 -0.5021 -1.5182
  684SOL     MW 4154   4.728   2.214   0.762  0.6861  0.0006 -0.0697
  685SOL     OW 4155   2.619   0.413   0.248  0.4774 -0.3814 -0.1214
  685SOL    HW1 4156   2.553   0.363   0.296 -0.7646  0.2174 -1.1565
  685SOL    HW2 4157   2.642   0.356   0.174  0.4217 -0.1852 -0.2883
  685SOL     MW 4158   2.613   0.399   0.245  0.3113 -0.2796 -0.2753
  686SOL     OW 4159   1.796   1.267   1.774  0.3039 -0.0220 -0.2339
  686SOL    HW1 4160   1.874   1.276   1.718 -0.3332 -0.7674 -1.2892
  686SOL    HW2 4161   1.731   1.322   1.732  0.4373  1.1436  1.0333
  686SOL     MW 4162   1.798   1.275   1.761  0.2394  0.0318 -0.2067
  687SOL     OW 4163   4.984   9.703   2.486  0.2814  0.2211 -0.1548
  687SOL    HW1 4164   4.938   9.786   2.476 -1.3209 -0.7848 -1.8904
  687SOL    HW2 4165   5.024   9.707   2.573 -0.2498  2.5346  0.0284
  687SOL     MW 4166   4.983   9.714   2.496  0.0083  0.3885 -0.3535
  688SOL     OW 4167  10.032   4.833   3.215  0.1047 -0.1105  0.1508
  688SOL    HW1 4168  10.068   4.910   3.257 -0.5719  0.4312 -0.2408
  688SOL    HW2 4169  10.105   4.771   3.211  1.4235  1.4576 -1.9127
  688SOL     MW 4170  10.046   4.835   3.220  0.1869  0.1596 -0.1635
  689SOL     OW 4171   8.816   8.647   1.765  0.1818 -0.3545  0.4903
  689SOL    HW1 4172   8.880   8.661   1.835  1.3107  0.5198 -0.6583
  689SOL    HW2 4173   8.792   8.736   1.736  1.9535 -0.5879 -2.1085
  689SOL     MW 4174   8.821   8.661   1.770  0.5531 -0.2725  0.0106
  690SOL     OW 4175   9.079   4.328   5.160 -0.0289 -0.7373 -0.5079
  690SOL    HW1 4176   9.108   4.419   5.164  0.0918 -0.7442 -1.2153
  690SOL    HW2 4177   9.020   4.319   5.236  1.4874 -0.6222  0.7300
  690SOL     MW 4178   9.075   4.339   5.170  0.1807 -0.7235 -0.4400
  691SOL     OW 4179   9.708   8.457   3.956 -0.3569  0.3928 -0.0810
  691SOL    HW1 4180   9.764   8.400   3.904 -0.9823  1.8032 -2.4962
  691SOL    HW2 4181   9.766   8.494   4.023  1.1719  0.4241 -1.3572
  691SOL     MW 4182   9.722   8.455   3.958 -0.2413  0.5774 -0.5536
  692SOL     OW 4183   5.037   8.096   1.726  0.5084  0.6593  0.1620
  692SOL    HW1 4184   5.051   8.048   1.644  2.6301 -0.3670  1.0632
  692SOL    HW2 4185   4.962   8.153   1.707 -1.1424 -1.8283 -1.4723
  692SOL     MW 4186   5.029   8.097   1.713  0.5687  0.2095  0.0681
  693SOL     OW 4187   4.754   9.544   4.554 -0.1209 -0.1967  0.1492
  693SOL    HW1 4188   4.826   9.508   4.606  0.3498  1.4930  0.7619
  693SOL    HW2 4189   4.793   9.620   4.510 -1.2097 -0.0158 -0.5266
  693SOL     MW 4190   4.768   9.549   4.555 -0.2000  0.0427  0.1411
  694SOL     OW 4191  10.476   7.850   5.839 -0.0123 -0.4485  0.2117
  694SOL    HW1 4192  10.532   7.910   5.887 -1.8012  0.3105  1.4554
  694SOL    HW2 4193  10.462   7.893   5.755 -0.1704  0.2197  0.5745
  694SOL     MW 4194  10.481   7.863   5.834 -0.2615 -0.2658  0.4173
  695SOL     OW 4195   8.130   8.795   1.794 -0.2228 -0.2305 -0.1325
  695SOL    HW1 4196   8.081   8.774   1.874 -2.0285  1.1544 -0.8032
  695SOL    HW2 4197   8.174   8.713   1.771 -1.9393 -1.4686  0.7529
  695SOL     MW 4198   8.129   8.781   1.801 -0.6737 -0.2118 -0.1050
  696SOL     OW 4199   8.996  11.807   4.940  0.1370  0.1490  0.3385
  696SOL    HW1 4200   9.012  11.870   4.870  1.9384 -0.8745 -0.2406
  696SOL    HW2 4201   9.081  11.800   4.985 -0.9764  0.8281  2.7168
  696SOL     MW 4202   9.009  11.814   4.937  0.2250  0.1049  0.5689
  697SOL     OW 4203   1.369   5.481   1.627 -0.0272  0.2620  0.2076
  697SOL    HW1 4204   1.366   5.577   1.626  1.4000  0.3199 -0.5810
  697SOL    HW2 4205   1.461   5.459   1.616 -0.4185 -1.2136 -0.3800
  697SOL     MW 4206   1.380   5.491   1.625  0.1054  0.0805  0.0315
  698SOL     OW 4207   1.662   7.537   0.754  0.0536  0.4371 -0.3009
  698SOL    HW1 4208   1.686   7.618   0.801  0.7444 -0.5117  1.0469
  698SOL    HW2 4209   1.741   7.483   0.760 -0.8413 -0.8572 -0.0104
  698SOL     MW 4210   1.675   7.541   0.761  0.0275  0.1499 -0.0912
  699SOL     OW 4211   2.750   7.827   2.598 -0.2162  0.0882  0.0437
  699SOL    HW1 4212   2.759   7.756   2.534 -3.4741 -1.1663  0.7587
  699SOL    HW2 4213   2.741   7.782   2.682 -3.7533  1.0679  0.3639
  699SOL     MW 4214   2.750   7.812   2.601 -1.0860  0.0530  0.1762
  700SOL     OW 4215   4.800   5.562   0.534  0.0111  0.1442  0.4203
  700SOL    HW1 4216   4.759   5.577   0.450 -1.0551  1.2269  1.1117
  700SOL    HW2 4217   4.894   5.565   0.515 -0.2079 -0.2501 -0.8196
  700SOL     MW 4218   4.807   5.564   0.521 -0.1534  0.2324  0.3501
  701SOL     OW 4219   8.876   7.600   4.817 -0.3006 -0.2498  0.0514
  701SOL    HW1 4220   8.855   7.670   4.755 -0.6861 -0.6847 -0.3094
  701SOL    HW2 4221   8.919   7.646   4.890 -1.4252  0.5132  0.2709
  701SOL     MW 4222   8.879   7.615   4.819 -0.4939 -0.2078  0.0333
  702SOL     OW 4223   5.859   7.916   1.682  0.4307 -0.1572  0.1690
  702SOL    HW1 4224   5.786   7.949   1.734 -0.5126  0.1300 -1.3000
  702SOL    HW2 4225   5.886   7.990   1.628  2.6085  0.1083  1.4681
  702SOL     MW 4226   5.853   7.930   1.682  0.5888 -0.0865  0.1473
  703SOL     OW 4227   6.081   3.088   1.297 -0.0766  0.6165  0.3987
  703SOL    HW1 4228   6.090   3.086   1.393 -0.5925  0.6714  0.4530
  703SOL    HW2 4229   6.023   3.162   1.280 -1.9035 -0.7766  0.2183
  703SOL     MW 4230   6.075   3.097   1.307 -0.3765  0.4452  0.3825
  704SOL     OW 4231   8.973   2.107   2.764 -0.3489  0.3291  0.4587
  704SOL    HW1 4232   9.020   2.087   2.845 -0.8256  0.4127  0.7575
  704SOL    HW2 4233   8.972   2.023   2.717 -2.6923 -0.5504  1.8928
  704SOL     MW 4234   8.979   2.093   2.768 -0.7099  0.2272  0.6805
  705SOL     OW 4235   6.655   5.435   4.385 -0.1944 -0.0990 -0.1587
  705SOL    HW1 4236   6.574   5.387   4.403 -0.3740  0.0758 -0.4988
  705SOL    HW2 4237   6.725   5.373   4.407 -0.4254 -0.5504 -0.6919
  705SOL     MW 4238   6.654   5.421   4.390 -0.2470 -0.1344 -0.2705
  706SOL     OW 4239   4.885   8.768   1.121  0.6265 -0.0465  0.3000
  706SOL    HW1 4240   4.856   8.840   1.177 -1.6232 -1.5183  1.1901
  706SOL    HW2 4241   4.824   8.768   1.047  0.3252 -1.2169  0.5136
  706SOL     MW 4242   4.874   8.777   1.119  0.2999 -0.3847  0.4413
  707SOL     OW 4243  11.389  11.289   5.430 -0.2728  0.0749  0.1682
  707SOL    HW1 4244  11.366  11.216   5.372 -0.2372 -0.2315  0.5352
  707SOL    HW2 4245  11.482  11.276   5.448 -0.4139 -0.1691  0.7563
  707SOL     MW 4246  11.398  11.278   5.425 -0.2863  0.0045  0.2904
  708SOL     OW 4247   4.686   7.030   3.369  0.2629  0.3023 -0.7706
  708SOL    HW1 4248   4.723   6.952   3.328  0.6162  0.1708 -0.2047
  708SOL    HW2 4249   4.678   7.093   3.297 -1.4427 -0.7417 -1.5508
  708SOL     MW 4250   4.690   7.028   3.354  0.0898  0.1519 -0.7980
  709SOL     OW 4251   6.815   7.729   3.578  0.6035  0.0645  0.2414
  709SOL    HW1 4252   6.866   7.651   3.601  1.1887  0.3004 -0.2424
  709SOL    HW2 4253   6.759   7.700   3.506  2.3231  0.6146 -1.3843
  709SOL     MW 4254   6.814   7.715   3.572  0.8986  0.1651 -0.0286
  710SOL     OW 4255   9.099   5.228   5.153  0.8408 -0.1535  0.2994
  710SOL    HW1 4256   9.119   5.312   5.195  0.0673  1.4758 -2.3645
  710SOL    HW2 4257   9.182   5.180   5.153  1.0679  0.0954  2.7807
  710SOL     MW 4258   9.112   5.233   5.159  0.7708  0.0869  0.2760
  711SOL     OW 4259   3.740   2.959   1.545  0.0376 -0.2778  0.0609
  711SOL    HW1 4260   3.744   2.945   1.640 -2.0697  0.4977  0.3232
  711SOL    HW2 4261   3.793   2.888   1.509  1.4910 -0.1678  1.8203
  711SOL     MW 4262   3.747   2.948   1.553 -0.0461 -0.1645  0.3197
  712SOL     OW 4263   4.868   4.581   2.279 -0.3710 -0.1581 -0.1342
  712SOL    HW1 4264   4.858   4.490   2.253 -0.4464 -0.7221  1.7689
  712SOL    HW2 4265   4.908   4.623   2.202  0.1499 -1.8823 -0.8514
  712SOL     MW 4266   4.872   4.575   2.266 -0.3139 -0.4510  0.0176
  713SOL     OW 4267   6.007   7.051   4.654  0.3122 -0.2385  0.3221
  713SOL    HW1 4268   5.952   7.021   4.582  1.5709 -0.5094 -0.5559
  713SOL    HW2 4269   6.042   7.135   4.624 -0.2699  0.3446  1.2265
  713SOL     MW 4270   6.004   7.058   4.641  0.3988 -0.1985  0.3254
  714SOL     OW 4271   3.886   7.692   4.597  0.0709 -0.0870 -0.0217
  714SOL    HW1 4272   3.885   7.784   4.626  2.0016 -0.4625  1.3801
  714SOL    HW2 4273   3.958   7.652   4.645  0.2756 -1.9911 -1.7827
  714SOL     MW 4274   3.895   7.699   4.607  0.3443 -0.3788 -0.0677
  715SOL     OW 4275   4.384   6.175   2.819 -0.3190  0.0116 -0.3193
  715SOL    HW1 4276   4.394   6.247   2.881  0.4707 -1.0357  0.8170
  715SOL    HW2 4277   4.296   6.187   2.782 -1.1404  0.2122  1.6046
  715SOL     MW 4278   4.374   6.186   2.822 -0.3230 -0.0968  0.0724
  716SOL     OW 4279   2.425   3.061   0.904 -0.3072 -0.1071 -0.2396
  716SOL    HW1 4280   2.395   3.001   0.972  1.4289 -0.4094  0.3178
  716SOL    HW2 4281   2.370   3.139   0.914 -2.7552 -1.6137 -1.1264
  716SOL     MW 4282   2.414   3.064   0.914 -0.3983 -0.3386 -0.2818
  717SOL     OW 4283   9.172   9.691   5.595  0.6805 -0.0646 -0.1484
  717SOL    HW1 4284   9.168   9.626   5.524  1.3081 -0.5508  0.2494
  717SOL    HW2 4285   9.080   9.704   5.621  0.2193  1.5091 -2.2566
  717SOL     MW 4286   9.159   9.684   5.589  0.7018  0.0746 -0.3673
  718SOL     OW 4287   4.406   3.428   3.202 -0.1476  0.4567  0.2504
  718SOL    HW1 4288   4.418   3.337   3.227  0.8170  0.5651  0.1902
  718SOL    HW2 4289   4.358   3.423   3.119  0.0641  0.0049  0.1529
  718SOL     MW 4290   4.401   3.416   3.194  0.0030  0.4128  0.2302
  719SOL     OW 4291   4.333   5.362   0.102  0.6138 -0.3849 -0.4805
  719SOL    HW1 4292   4.316   5.296   0.035 -1.0583 -0.3682 -0.1224
  719SOL    HW2 4293   4.258   5.357   0.161  1.2518  0.7162  0.4893
  719SOL     MW 4294   4.321   5.353   0.101  0.4814 -0.2418 -0.3105
  720SOL     OW 4295   6.737   7.725   4.230  0.2549 -0.1867  0.6423
  720SOL    HW1 4296   6.833   7.723   4.233  0.2241 -2.3775  1.5210
  720SOL    HW2 4297   6.710   7.678   4.309 -1.5667  0.7372  0.6087
  720SOL     MW 4298   6.746   7.719   4.241  0.0177 -0.3489  0.7505
  721SOL     OW 4299   5.905   4.430   3.988  0.4082  0.5741 -0.2833
  721SOL    HW1 4300   5.975   4.372   3.957 -0.6532 -0.7284 -0.2855
  721SOL    HW2 4301   5.849   4.442   3.911  1.0223  2.2720 -0.5104
  721SOL     MW 4302   5.907   4.424   3.974  0.3509  0.6247 -0.3126
  722SOL     OW 4303  10.398   8.347   4.893  0.3092 -0.2826  0.4363
  722SOL    HW1 4304  10.490   8.326   4.876  0.8561  0.3930  2.3294
  722SOL    HW2 4305  10.396   8.376   4.984 -1.5924  0.9078  0.0740
  722SOL     MW 4306  10.409   8.348   4.902  0.1358 -0.0437  0.6322
  723SOL     OW 4307   7.475   4.759   3.824 -0.4253 -0.4739 -0.3727
  723SOL    HW1 4308   7.528   4.710   3.887 -0.6241 -0.4076 -0.1514
  723SOL    HW2 4309   7.385   4.733   3.843 -0.6543  0.9174  0.6029
  723SOL     MW 4310   7.470   4.750   3.835 -0.4800 -0.2873 -0.2195
  724SOL     OW 4311   6.475   4.432   2.227 -0.3404  0.0564 -0.0873
  724SOL    HW1 4312   6.388   4.391   2.230 -0.5503  0.4161 -0.9871
  724SOL    HW2 4313   6.532   4.370   2.273 -0.4413 -1.8337 -2.3218
  724SOL     MW 4314   6.471   4.419   2.233 -0.3802 -0.1395 -0.4885
  725SOL     OW 4315   3.653   8.863   4.991 -0.5575  0.4620  0.3104
  725SOL    HW1 4316   3.637   8.776   5.029 -3.4222  1.4997  1.8189
  725SOL    HW2 4317   3.747   8.877   5.002 -0.3550 -1.6214  1.9076
  725SOL     MW 4318   3.663   8.853   4.997 -0.8983  0.3282  0.7080
  726SOL     OW 4319   1.980   5.183   1.292  0.0179  0.1457 -0.1030
  726SOL    HW1 4320   1.939   5.236   1.224  0.2163  0.3573 -0.0588
  726SOL    HW2 4321   2.071   5.212   1.293  0.1234 -0.1802 -0.0628
  726SOL     MW 4322   1.987   5.193   1.283  0.0568  0.1311 -0.0922
  727SOL     OW 4323   3.506   6.863   1.194  0.3872 -0.6434  0.3698
  727SOL    HW1 4324   3.506   6.775   1.157 -0.6795  0.1321 -1.6444
  727SOL    HW2 4325   3.474   6.851   1.284 -3.3783 -2.0140 -0.9336
  727SOL     MW 4326   3.502   6.850   1.201 -0.2314 -0.7195 -0.0549
  728SOL     OW 4327   7.326   9.996   2.799  0.7223 -0.0072 -0.4948
  728SOL    HW1 4328   7.364   9.908   2.802 -1.8387 -1.2762 -2.1947
  728SOL    HW2 4329   7.364  10.036   2.722  0.8620 -0.1329 -0.4911
  728SOL     MW 4330   7.336   9.989   2.790  0.4124 -0.1858 -0.7119
  729SOL     OW 4331   6.522   3.788   3.879  0.2414  0.5085  0.8047
  729SOL    HW1 4332   6.616   3.806   3.885  0.3719  0.0725  0.2346
  729SOL    HW2 4333   6.504   3.729   3.952  0.7913 -0.8487 -0.1117
  729SOL     MW 4334   6.532   3.783   3.889  0.3285  0.2790  0.6144
  730SOL     OW 4335   4.935   4.312   5.615  0.0869 -0.2378  0.2185
  730SOL    HW1 4336   4.880   4.371   5.564  2.0916  1.2979 -0.3289
  730SOL    HW2 4337   4.879   4.281   5.686 -2.1270 -0.6615 -1.5897
  730SOL     MW 4338   4.921   4.315   5.617  0.0601 -0.0955 -0.0831
  731SOL     OW 4339   6.666   8.877   4.326 -0.0745 -0.0258  0.4251
  731SOL    HW1 4340   6.682   8.809   4.261 -1.6563  0.3312 -0.3785
  731SOL    HW2 4341   6.689   8.959   4.282 -1.7401  0.2724  0.0667
  731SOL     MW 4342   6.671   8.879   4.312 -0.4902  0.0581  0.2764
  732SOL     OW 4343   4.754   6.767   3.299  0.0216  0.3558  0.1079
  732SOL    HW1 4344   4.777   6.743   3.388  1.1737  2.2420  0.3801
  732SOL    HW2 4345   4.658   6.758   3.295 -0.1298  0.9389  1.7661
  732SOL     MW 4346   4.744   6.763   3.310  0.1497  0.6719  0.3550
  733SOL     OW 4347   9.111   7.360   2.467 -0.7482 -0.1870 -0.5655
  733SOL    HW1 4348   9.034   7.321   2.426 -1.1595 -1.9468  1.6575
  733SOL    HW2 4349   9.080   7.393   2.551  1.0599 -2.0164  0.9338
  733SOL     MW 4350   9.097   7.359   2.473 -0.5694 -0.6464 -0.0890
  734SOL     OW 4351   6.999  11.228   5.337  0.8852 -0.5337  0.1961
  734SOL    HW1 4352   7.045  11.309   5.314 -1.5523  0.7138 -0.6896
  734SOL    HW2 4353   6.991  11.231   5.432  1.3932 -0.0736  0.2302
  734SOL     MW 4354   7.004  11.239   5.346  0.6382 -0.3151  0.0871
  735SOL     OW 4355   3.292   7.516   2.626 -0.0586  0.1691  0.3246
  735SOL    HW1 4356   3.207   7.496   2.664  0.4075 -0.9089  0.8480
  735SOL    HW2 4357   3.355   7.485   2.690  0.7436 -0.3464 -0.6803
  735SOL     MW 4358   3.289   7.510   2.639  0.1037 -0.0349  0.2630
  736SOL     OW 4359   4.832   7.922   1.887  0.5425 -0.3724  0.2237
  736SOL    HW1 4360   4.828   7.956   1.976 -1.3343 -0.2435  0.1349
  736SOL    HW2 4361   4.912   7.959   1.850  0.5234  0.8478  1.3446
  736SOL     MW 4362   4.841   7.931   1.894  0.2998 -0.1997  0.3558
  737SOL     OW 4363   1.328   7.819   0.978  0.0400 -0.1471  0.2980
  737SOL    HW1 4364   1.249   7.803   0.925  2.1005  0.1100 -3.1572
  737SOL    HW2 4365   1.330   7.914   0.988  0.6534 -0.0007 -0.9945
  737SOL     MW 4366   1.318   7.829   0.972  0.3823 -0.0955 -0.3097
  738SOL     OW 4367   3.757   7.933   0.990  0.3716 -0.0759 -0.1138
  738SOL    HW1 4368   3.723   7.905   0.905  0.1047  0.6541 -0.2517
  738SOL    HW2 4369   3.681   7.971   1.034  0.0567 -2.0243  1.1699
  738SOL     MW 4370   3.743   7.934   0.985  0.2971 -0.2319  0.0329
  739SOL     OW 4371   3.947   1.170   1.050 -0.1795  0.7898 -0.1094
  739SOL    HW1 4372   3.948   1.075   1.038 -0.2947  0.9376 -1.5169
  739SOL    HW2 4373   4.016   1.202   0.992 -0.4955  1.5944 -0.0490
  739SOL     MW 4374   3.956   1.162   1.041 -0.2347  0.9117 -0.2819
  740SOL     OW 4375   9.546   7.587   2.901 -0.1268 -0.1486 -0.0323
  740SOL    HW1 4376   9.455   7.616   2.909  0.0862  0.1015  1.8752
  740SOL    HW2 4377   9.598   7.661   2.931  0.7991  0.0265 -1.8847
  740SOL     MW 4378   9.541   7.600   2.906  0.0190 -0.0941 -0.0252
  741SOL     OW 4379   9.732  10.781   4.072 -0.0949  0.2556  0.1769
  741SOL    HW1 4380   9.744  10.825   4.156  0.3780 -1.5282  1.0887
  741SOL    HW2 4381   9.811  10.801   4.022 -0.9551  2.4408 -0.4383
  741SOL     MW 4382   9.744  10.789   4.076 -0.1444  0.3070  0.2148
  742SOL     OW 4383   1.376   2.333   0.374  0.6699 -0.3172 -0.3477
  742SOL    HW1 4384   1.403   2.304   0.462 -0.7012  0.8897  0.5146
  742SOL    HW2 4385   1.286   2.301   0.366  0.6968 -0.1755 -1.2160
  742SOL     MW 4386   1.368   2.325   0.384  0.4978 -0.1445 -0.3485
  743SOL     OW 4387   3.344   6.003   1.882 -0.0340  0.2806 -0.3937
  743SOL    HW1 4388   3.273   6.041   1.829  0.1021  0.4168 -0.4800
  743SOL    HW2 4389   3.303   5.983   1.966  0.1926  1.8522  0.1258
  743SOL     MW 4390   3.330   6.006   1.886  0.0124  0.4992 -0.3382
  744SOL     OW 4391   5.886   3.205   4.089  0.0912  0.3844  0.0792
  744SOL    HW1 4392   5.946   3.206   4.014  0.7040  0.0984  0.5488
  744SOL    HW2 4393   5.802   3.179   4.053 -0.1102  2.1569 -0.8480
  744SOL     MW 4394   5.883   3.202   4.075  0.1439  0.5747  0.0206
  745SOL     OW 4395   5.738   3.685   4.874  0.1725 -0.1983  0.5766
  745SOL    HW1 4396   5.782   3.747   4.932  0.5298 -1.2538  1.4638
  745SOL    HW2 4397   5.647   3.686   4.903  0.3980 -0.9046  1.3411
  745SOL     MW 4398   5.732   3.693   4.885  0.2471 -0.4239  0.7881
  746SOL     OW 4399   5.981   2.539   0.823  0.0465 -0.1619 -0.2688
  746SOL    HW1 4400   5.950   2.574   0.740 -1.0907 -0.2447  0.1062
  746SOL    HW2 4401   5.951   2.603   0.888  0.2442 -0.4984  0.1570
  746SOL     MW 4402   5.973   2.552   0.821 -0.0737 -0.2156 -0.1663
  747SOL     OW 4403  10.252   3.207   4.520 -0.9591  0.5740  0.0690
  747SOL    HW1 4404  10.272   3.124   4.563 -0.1186  0.7051 -0.0474
  747SOL    HW2 4405  10.209   3.183   4.438 -1.2942  0.2747  0.3356
  747SOL     MW 4406  10.249   3.194   4.515 -0.8944  0.5525  0.0882
  748SOL     OW 4407   0.828   8.177   0.824  0.3252 -0.3692 -0.5873
  748SOL    HW1 4408   0.857   8.086   0.833 -1.1404 -0.8073 -0.0980
  748SOL    HW2 4409   0.809   8.187   0.731 -0.5420 -0.9102 -0.4829
  748SOL     MW 4410   0.830   8.167   0.813  0.0266 -0.4946 -0.5113
  749SOL     OW 4411  10.360   8.197   5.222  0.0622  0.5306  0.0641
  749SOL    HW1 4412  10.393   8.283   5.197  1.8634 -0.7801 -2.5481
  749SOL    HW2 4413  10.304   8.171   5.150 -2.1819  0.3007  1.7980
  749SOL     MW 4414  10.357   8.204   5.210  0.0055  0.3334 -0.0484
  750SOL     OW 4415   4.427   5.419   3.743 -0.0866 -0.3458  0.1829
  750SOL    HW1 4416   4.344   5.441   3.700  0.3449  0.0002 -0.4949
  750SOL    HW2 4417   4.433   5.479   3.816  0.3944  0.8536 -0.8087
  750SOL     MW 4418   4.417   5.429   3.747  0.0302 -0.1480 -0.0308
  751SOL     OW 4419   5.478   8.186   3.274 -0.0821  0.3396  0.0072
  751SOL    HW1 4420   5.503   8.153   3.360 -0.1359  1.3863  0.4305
  751SOL    HW2 4421   5.538   8.258   3.257 -0.9344  1.0138 -0.2331
  751SOL     MW 4422   5.489   8.191   3.283 -0.1981  0.5599  0.0306
  752SOL     OW 4423   8.645  11.828   5.640 -0.8314  0.2597  0.2110
  752SOL    HW1 4424   8.724  11.805   5.689  0.9801 -0.3306 -2.7276
  752SOL    HW2 4425   8.656  11.920   5.618 -1.3008  0.3597  0.3939
  752SOL     MW 4426   8.657  11.837   5.643 -0.6596  0.1969 -0.1417
  753SOL     OW 4427   4.718   2.329   2.167  0.2414 -0.4793  0.0786
  753SOL    HW1 4428   4.768   2.401   2.205 -1.1962  0.6997 -0.1564
  753SOL    HW2 4429   4.720   2.261   2.234 -1.8959  1.3985  2.2700
  753SOL     MW 4430   4.724   2.330   2.181 -0.2162 -0.0880  0.3291
  754SOL     OW 4431   5.281   8.714   4.258 -0.8064  0.6489  0.4681
  754SOL    HW1 4432   5.343   8.698   4.329 -2.1123 -1.1001  1.2900
  754SOL    HW2 4433   5.201   8.669   4.285 -1.2430 -0.4611 -2.2750
  754SOL     MW 4434   5.279   8.706   4.270 -1.0294  0.2829  0.2222
  755SOL     OW 4435   8.877   5.728   3.685  0.0534  0.2926  0.6172
  755SOL    HW1 4436   8.831   5.804   3.650 -1.5110 -0.8774  0.0072
  755SOL    HW2 4437   8.872   5.738   3.780 -1.1052  0.4274  0.5555
  755SOL     MW 4438   8.871   5.739   3.693 -0.2952  0.1601  0.5312
  756SOL     OW 4439   1.309   6.507   0.278 -0.3815  0.1196  0.3027
  756SOL    HW1 4440   1.368   6.478   0.208 -0.0208  0.2283  0.5609
  756SOL    HW2 4441   1.233   6.542   0.232 -0.2672 -0.0617 -0.0314
  756SOL     MW 4442   1.306   6.507   0.263 -0.3207  0.1103  0.2930
  757SOL     OW 4443   4.134   2.883   1.696 -0.4009 -0.1631 -0.5071
  757SOL    HW1 4444   4.060   2.824   1.708 -0.0077 -0.8868 -1.5253
  757SOL    HW2 4445   4.136   2.935   1.777 -2.1673  0.0666 -0.5625
  757SOL     MW 4446   4.125   2.882   1.708 -0.5767 -0.2263 -0.6445
  758SOL     OW 4447   7.935  11.439   4.577 -0.0245  0.4333 -0.3398
  758SOL    HW1 4448   7.847  11.439   4.616 -0.2362  0.0238 -0.8032
  758SOL    HW2 4449   7.928  11.380   4.502  0.6936  0.2667 -0.2852
  758SOL     MW 4450   7.923  11.431   4.573  0.0403  0.3595 -0.3921
  759SOL     OW 4451   3.435   7.195   0.750  0.6194 -0.1223 -0.8636
  759SOL    HW1 4452   3.497   7.215   0.820  1.7093  1.2244 -2.1395
  759SOL    HW2 4453   3.372   7.135   0.790  1.7302 -0.1407  0.9829
  759SOL     MW 4454   3.435   7.190   0.764  0.9011  0.0477 -0.7905
  760SOL     OW 4455   2.381   4.765   0.682  0.4815 -0.1856 -0.2544
  760SOL    HW1 4456   2.347   4.799   0.765 -0.4613 -0.4789 -0.5029
  760SOL    HW2 4457   2.403   4.674   0.701 -0.3965 -0.4560 -0.4915
  760SOL     MW 4458   2.379   4.758   0.695  0.2484 -0.2578 -0.3166
  761SOL     OW 4459  10.178  10.506   4.666  0.2550 -0.1022 -0.4220
  761SOL    HW1 4460  10.161  10.501   4.760 -0.4376  3.3083 -0.2251
  761SOL    HW2 4461  10.091  10.496   4.625  0.5744 -1.7500 -0.7727
  761SOL     MW 4462  10.165  10.504   4.672  0.2072  0.1234 -0.4417
  762SOL     OW 4463   7.136  11.141   5.105  0.7576  0.7568  0.2722
  762SOL    HW1 4464   7.164  11.233   5.104  0.3105  0.9025  0.7644
  762SOL    HW2 4465   7.095  11.129   5.190 -1.3920  0.7779 -0.7038
  762SOL     MW 4466   7.135  11.151   5.116  0.4252  0.7782  0.2102
  763SOL     OW 4467   4.728   3.445   1.796  0.2165 -0.2083 -0.5680
  763SOL    HW1 4468   4.740   3.508   1.867  1.2244 -0.9636 -0.0449
  763SOL    HW2 4469   4.638   3.414   1.807  0.5809 -0.8530  0.8662
  763SOL     MW 4470   4.718   3.449   1.807  0.3922 -0.3876 -0.3175
  764SOL     OW 4471   8.266   9.024   3.350  0.3791 -0.4570 -0.0865
  764SOL    HW1 4472   8.220   8.949   3.387 -0.1186 -0.0685  0.0998
  764SOL    HW2 4473   8.359   9.005   3.364  0.2837 -1.2876 -0.5377
  764SOL     MW 4474   8.272   9.012   3.356  0.3031 -0.5136 -0.1204
  765SOL     OW 4475   3.428   7.359   2.852 -0.4269  0.2471  0.4591
  765SOL    HW1 4476   3.360   7.403   2.902 -0.5815  0.0034  0.4652
  765SOL    HW2 4477   3.408   7.266   2.861 -0.9833  0.2246 -0.7951
  765SOL     MW 4478   3.417   7.353   2.859 -0.5179  0.2131  0.2994
  766SOL     OW 4479   2.744   3.250   3.534 -0.1805  0.1511 -0.1917
  766SOL    HW1 4480   2.780   3.187   3.596  1.3388  2.0627  0.9828
  766SOL    HW2 4481   2.738   3.332   3.583  1.8669  1.9869 -2.7143
  766SOL     MW 4482   2.748   3.252   3.548  0.2761  0.6308 -0.3643
  767SOL     OW 4483  11.125   8.685   5.309 -0.3474  0.4649  0.2893
  767SOL    HW1 4484  11.057   8.724   5.255  0.7941  1.3821 -0.5610
  767SOL    HW2 4485  11.081   8.616   5.358 -1.5365 -0.0715 -1.4446
  767SOL     MW 4486  11.111   8.681   5.309 -0.3535  0.5136 -0.0415
  768SOL     OW 4487   8.412   3.946   4.147  0.1024  0.1690  0.4737
  768SOL    HW1 4488   8.487   3.939   4.088 -1.7917 -0.1273 -2.0701
  768SOL    HW2 4489   8.414   4.037   4.177  1.7197  0.0371  0.8912
  768SOL     MW 4490   8.422   3.956   4.143  0.0670  0.1142  0.2015
  769SOL     OW 4491   8.556   1.264   0.872  0.5709  0.9168 -0.0830
  769SOL    HW1 4492   8.561   1.310   0.788 -1.3403  0.0776 -0.7125
  769SOL    HW2 4493   8.489   1.197   0.859  3.1631 -2.1387  0.7728
  769SOL     MW 4494   8.548   1.261   0.860  0.6581  0.4182 -0.0540
  770SOL     OW 4495   5.972   2.481   1.694 -0.1699 -0.3110 -0.2087
  770SOL    HW1 4496   5.951   2.415   1.628 -1.1047  0.6424 -0.8962
  770SOL    HW2 4497   6.068   2.478   1.702 -0.1177 -0.9988 -1.0127
  770SOL     MW 4498   5.982   2.472   1.687 -0.2829 -0.2770 -0.3996
  771SOL     OW 4499   7.787   1.605   0.813 -0.4891 -0.6580 -0.1435
  771SOL    HW1 4500   7.831   1.675   0.861  0.4823 -1.1864 -0.2552
  771SOL    HW2 4501   7.695   1.612   0.841 -0.5706  1.1120 -0.6809
  771SOL     MW 4502   7.781   1.615   0.823 -0.3752 -0.4990 -0.2266
  772SOL     OW 4503   4.019   7.805   3.192  0.2377 -0.6255 -0.2487
  772SOL    HW1 4504   3.944   7.841   3.146  0.9325  0.5533 -0.5049
  772SOL    HW2 4505   3.983   7.767   3.272 -0.7174 -0.8606 -0.7799
  772SOL     MW 4506   4.005   7.804   3.196  0.2044 -0.5047 -0.3495
  773SOL     OW 4507   7.625   1.206   0.133  0.1975  0.2843  0.7178
  773SOL    HW1 4508   7.699   1.266   0.137  0.4090 -0.0468  2.2125
  773SOL    HW2 4509   7.591   1.216   0.044  1.0929  1.5592  0.4941
  773SOL     MW 4510   7.630   1.215   0.122  0.3392  0.4052  0.8805
  774SOL     OW 4511   6.303  11.280   5.369  0.7750 -0.5386  0.6634
  774SOL    HW1 4512   6.260  11.198   5.395 -0.8758  0.4187  1.1055
  774SOL    HW2 4513   6.385  11.252   5.329  1.5910 -2.3008  3.2826
  774SOL     MW 4514   6.308  11.266   5.367  0.6681 -0.6417  1.0553
  775SOL     OW 4515   9.274   7.574   2.149 -0.5684  0.1765 -0.5622
  775SOL    HW1 4516   9.204   7.585   2.213 -1.4439 -2.4394 -0.9685
  775SOL    HW2 4517   9.349   7.545   2.201  0.0880  2.2892 -0.2249
  775SOL     MW 4518   9.275   7.572   2.164 -0.5964  0.1121 -0.5710
  776SOL     OW 4519   6.325   7.799   2.452 -0.2436 -0.0358  0.3091
  776SOL    HW1 4520   6.399   7.781   2.393  0.4308  0.6220  0.9350
  776SOL    HW2 4521   6.285   7.713   2.465  0.7791 -0.5165  0.4365
  776SOL     MW 4522   6.329   7.786   2.446 -0.0264 -0.0131  0.4056
  777SOL     OW 4523   5.034   6.786   4.324  0.1818  0.1182 -0.1768
  777SOL    HW1 4524   4.962   6.789   4.388  1.3009 -0.8362  1.2046
  777SOL    HW2 4525   5.074   6.872   4.329 -0.1202  0.2535 -0.0444
  777SOL     MW 4526   5.030   6.797   4.333  0.2864  0.0133  0.0170
  778SOL     OW 4527   4.822   9.248   4.372 -0.1834  0.1175 -0.5320
  778SOL    HW1 4528   4.787   9.295   4.296  0.6585 -1.2239 -1.7931
  778SOL    HW2 4529   4.758   9.265   4.441 -1.6228  0.3844 -1.8658
  778SOL     MW 4530   4.809   9.256   4.371 -0.2599 -0.0201 -0.8642
  779SOL     OW 4531   1.735   6.193   0.151 -0.4570  0.3367  0.2011
  779SOL    HW1 4532   1.670   6.185   0.081 -1.8779  1.2254  1.3704
  779SOL    HW2 4533   1.810   6.236   0.108 -1.3281  0.9510 -0.7687
  779SOL     MW 4534   1.736   6.198   0.136 -0.7504  0.5291  0.2267
  780SOL     OW 4535  10.728  10.832   4.348  0.1859 -0.1484 -0.5431
  780SOL    HW1 4536  10.782  10.816   4.425  2.2411  0.6409 -1.7251
  780SOL    HW2 4537  10.744  10.757   4.291 -1.1762 -0.6392 -0.3202
  780SOL     MW 4538  10.737  10.820   4.351  0.2746 -0.1102 -0.6659
  781SOL     OW 4539   6.369   6.017   0.121 -0.1496 -0.2101  0.4735
  781SOL    HW1 4540   6.376   6.105   0.082 -1.9942 -1.5863 -3.5040
  781SOL    HW2 4541   6.279   6.014   0.154 -0.3900 -0.8514 -0.2192
  781SOL     MW 4542   6.358   6.028   0.120 -0.4165 -0.4684 -0.1243
  782SOL     OW 4543   4.054   4.714   4.173 -0.1387 -0.6827  0.2922
  782SOL    HW1 4544   3.986   4.735   4.108  0.0795  1.9166  0.7946
  782SOL    HW2 4545   4.124   4.674   4.123 -0.7485 -0.4550 -0.7732
  782SOL     MW 4546   4.054   4.712   4.158 -0.1888 -0.3208  0.2202
  783SOL     OW 4547   4.170   9.922   3.254 -0.0935  0.1375  0.0962
  783SOL    HW1 4548   4.088   9.939   3.207  0.0702 -1.7587 -0.9961
  783SOL    HW2 4549   4.147   9.930   3.346 -1.9077 -1.5991 -0.1237
  783SOL     MW 4550   4.157   9.925   3.260 -0.3048 -0.3276 -0.0718
  784SOL     OW 4551   3.893   7.773   1.945 -0.0544 -0.1174  0.6969
  784SOL    HW1 4552   3.977   7.814   1.967  0.9377 -2.0285  0.6959
  784SOL    HW2 4553   3.849   7.761   2.030 -0.3574  0.9181  0.6934
  784SOL     MW 4554   3.898   7.777   1.959  0.0338 -0.2295  0.6963
  785SOL     OW 4555   4.937   9.946   3.535 -0.4406 -0.4791  0.2175
  785SOL    HW1 4556   4.993   9.869   3.544  0.6460  0.3488  0.7966
  785SOL    HW2 4557   4.958  10.000   3.611  0.0546  1.1710 -1.0308
  785SOL     MW 4558   4.947   9.943   3.546 -0.2381 -0.1619  0.1319
  786SOL     OW 4559   6.430   8.031   0.617  0.4928  0.6436  0.2008
  786SOL    HW1 4560   6.443   7.992   0.703  0.5672 -1.4832 -0.7256
  786SOL    HW2 4561   6.335   8.028   0.604  0.6714 -1.8624 -0.9778
  786SOL     MW 4562   6.419   8.026   0.627  0.5252  0.0506 -0.0686
  787SOL     OW 4563  11.004   8.497   4.183 -0.1009  0.1626 -0.0307
  787SOL    HW1 4564  10.993   8.515   4.090  0.2409  0.2419 -0.0569
  787SOL    HW2 4565  11.099   8.497   4.196 -0.1583  1.0583  0.4880
  787SOL     MW 4566  11.015   8.500   4.173 -0.0645  0.2874  0.0324
  788SOL     OW 4567   8.935   5.926   4.806 -0.1374 -0.3774  0.1611
  788SOL    HW1 4568   8.994   6.000   4.790 -2.0785  1.2014 -0.0379
  788SOL    HW2 4569   8.959   5.895   4.893  0.7377  0.4696  0.2394
  788SOL     MW 4570   8.946   5.932   4.815 -0.2739 -0.0669  0.1456
  789SOL     OW 4571   7.401   3.300   4.072  0.3819  0.1344 -0.3906
  789SOL    HW1 4572   7.411   3.228   4.010  3.4747  0.4648 -0.4571
  789SOL    HW2 4573   7.420   3.378   4.021  2.3191  0.4694  0.7243
  789SOL     MW 4574   7.405   3.301   4.058  1.0258  0.2196 -0.2564
  790SOL     OW 4575   5.132   9.415   3.861  0.0249 -0.5285  0.1158
  790SOL    HW1 4576   5.133   9.399   3.766  1.9143  1.0702 -0.1744
  790SOL    HW2 4577   5.039   9.410   3.884 -0.2608 -4.7219 -1.0700
  790SOL     MW 4578   5.120   9.412   3.852  0.2302 -0.8606 -0.0731
  791SOL     OW 4579   7.717   5.801   4.719 -0.2249  0.2834  0.1989
  791SOL    HW1 4580   7.717   5.721   4.771 -1.6965 -0.6829 -1.2111
  791SOL    HW2 4581   7.627   5.833   4.723  0.4435  2.2359  1.1966
  791SOL     MW 4582   7.706   5.795   4.726 -0.3277  0.4096  0.1461
  792SOL     OW 4583   6.934   2.880   0.941  0.3264  0.1348 -0.2457
  792SOL    HW1 4584   6.890   2.796   0.955  1.3141 -0.1678  1.2582
  792SOL    HW2 4585   6.959   2.878   0.848 -0.8807 -0.6077 -0.5794
  792SOL     MW 4586   6.932   2.869   0.931  0.2983  0.0010 -0.0959
  793SOL     OW 4587   2.232   8.365   1.227  0.6222 -0.0930  0.1416
  793SOL    HW1 4588   2.200   8.276   1.244  0.3188 -0.2253 -1.0668
  793SOL    HW2 4589   2.153   8.416   1.211  0.8967 -0.0036 -0.9624
  793SOL     MW 4590   2.218   8.360   1.227  0.6185 -0.0985 -0.1544
  794SOL     OW 4591   7.192   8.016   1.331  0.0001 -0.4379 -0.1714
  794SOL    HW1 4592   7.149   7.937   1.364  1.2507 -1.0173  0.1292
  794SOL    HW2 4593   7.283   8.007   1.360 -0.1882  2.0030  1.5070
  794SOL     MW 4594   7.198   8.005   1.339  0.1361 -0.1996  0.0819
  795SOL     OW 4595   4.555   8.566   3.846  0.0781  0.1101 -0.0067
  795SOL    HW1 4596   4.602   8.484   3.830 -0.0836  0.1570 -0.7444
  795SOL    HW2 4597   4.529   8.561   3.938  0.0967 -0.6552 -0.0391
  795SOL     MW 4598   4.558   8.555   3.856  0.0598  0.0181 -0.1053
  796SOL     OW 4599   4.708   4.018   3.367  0.3944 -0.5488  0.1275
  796SOL    HW1 4600   4.670   4.042   3.283 -0.4520 -1.2453  0.2986
  796SOL    HW2 4601   4.636   3.977   3.415  0.8374 -0.0599  1.2346
  796SOL     MW 4602   4.694   4.016   3.362  0.3428 -0.5754  0.2911
  797SOL     OW 4603   1.878   3.425   1.073 -0.8868  0.3771  0.2359
  797SOL    HW1 4604   1.936   3.501   1.063 -1.4781  0.9804  1.1600
  797SOL    HW2 4605   1.834   3.416   0.989 -0.9439  1.1805  0.1748
  797SOL     MW 4606   1.880   3.434   1.061 -0.9698  0.5572  0.3463
  798SOL     OW 4607  10.015   9.107   5.354  0.0340 -0.3355  0.1184
  798SOL    HW1 4608  10.054   9.021   5.370  1.9323  0.3353 -0.6946
  798SOL    HW2 4609  10.007   9.112   5.259  3.3395  1.7131 -0.2083
  798SOL     MW 4610  10.019   9.096   5.344  0.7001  0.0126 -0.0275
  799SOL     OW 4611   7.796   5.646   5.452  0.8335 -0.3197  0.1374
  799SOL    HW1 4612   7.829   5.589   5.522 -0.2420 -0.1221  0.8185
  799SOL    HW2 4613   7.853   5.723   5.456  1.5347 -0.8204 -0.0030
  799SOL     MW 4614   7.808   5.649   5.461  0.7856 -0.3585  0.2066
  800SOL     OW 4615   6.704   5.142   0.370  0.2174  0.3327 -0.1738
  800SOL    HW1 4616   6.668   5.115   0.286  2.9312  0.0480 -1.3218
  800SOL    HW2 4617   6.739   5.062   0.408  0.3014  0.7191  0.5871
  800SOL     MW 4618   6.704   5.128   0.364  0.5756  0.3457 -0.2233
  801SOL     OW 4619  10.751  11.701   5.288 -0.2710 -0.3640 -0.4643
  801SOL    HW1 4620  10.741  11.711   5.193  2.0014 -2.5241 -1.0365
  801SOL    HW2 4621  10.817  11.766   5.311 -0.5240 -0.1163 -0.4387
  801SOL     MW 4622  10.758  11.711   5.279 -0.0125 -0.6088 -0.5343
  802SOL     OW 4623   6.921  10.096   5.349 -0.0161  0.0137 -0.7885
  802SOL    HW1 4624   6.934  10.025   5.286  1.7233 -1.6832  1.3458
  802SOL    HW2 4625   6.867  10.057   5.419  0.3292  1.0245  0.0684
  802SOL     MW 4626   6.915  10.082   5.350  0.2507 -0.0742 -0.4056
  803SOL     OW 4627   9.993   6.612   3.534  0.3428  0.1034  0.3329
  803SOL    HW1 4628  10.004   6.639   3.625  1.1110  0.4614  0.1401
  803SOL    HW2 4629  10.080   6.584   3.506 -0.0864 -0.9749  0.0040
  803SOL     MW 4630  10.006   6.612   3.542  0.3862  0.0112  0.2661
  804SOL     OW 4631   7.153   5.654   4.723 -0.3994 -0.1823  0.6664
  804SOL    HW1 4632   7.106   5.578   4.758 -2.2143  2.2635  4.1441
  804SOL    HW2 4633   7.218   5.675   4.791 -1.6487  2.7643  1.0996
  804SOL     MW 4634   7.155   5.647   4.736 -0.7916  0.5080  1.1670
  805SOL     OW 4635   2.511   3.245   1.310 -0.5033  0.0129 -0.4085
  805SOL    HW1 4636   2.477   3.169   1.264  1.2837 -1.4907  0.5648
  805SOL    HW2 4637   2.553   3.298   1.243  1.1518 -1.6142 -0.7592
  805SOL     MW 4638   2.512   3.242   1.296 -0.0627 -0.3878 -0.3288
  806SOL     OW 4639   7.681   4.882   4.651 -0.5567  0.1114 -0.0566
  806SOL    HW1 4640   7.720   4.813   4.598 -0.4384  0.2549 -0.1588
  806SOL    HW2 4641   7.755   4.929   4.689 -0.6470 -0.3144  0.6606
  806SOL     MW 4642   7.695   4.879   4.649 -0.5531  0.0753  0.0221
  807SOL     OW 4643   3.776   8.310   0.352  0.1397  0.7024  0.4282
  807SOL    HW1 4644   3.802   8.282   0.264 -1.1690 -0.4829  0.3715
  807SOL    HW2 4645   3.738   8.397   0.338 -0.0043  0.5523 -0.1876
  807SOL     MW 4646   3.774   8.318   0.339 -0.0463  0.5314  0.3421
  808SOL     OW 4647   8.355   5.311   5.553  0.3812 -0.0830  0.2415
  808SOL    HW1 4648   8.302   5.307   5.474  0.6058 -0.4115  0.1081
  808SOL    HW2 4649   8.302   5.361   5.615 -0.5492 -1.3085  0.4653
  808SOL     MW 4650   8.342   5.317   5.551  0.2909 -0.2819  0.2530
  809SOL     OW 4651   3.551   6.816   3.090 -0.2247 -0.9259  0.0441
  809SOL    HW1 4652   3.540   6.903   3.130  1.4067 -0.7768  0.2602
  809SOL    HW2 4653   3.511   6.824   3.004  1.2997  0.6046 -0.6017
  809SOL     MW 4654   3.545   6.829   3.084  0.1793 -0.7109 -0.0109
  810SOL     OW 4655   7.445  11.277   5.099 -0.1870  0.0682 -0.4365
  810SOL    HW1 4656   7.502  11.326   5.039 -0.2701 -0.4859 -0.9751
  810SOL    HW2 4657   7.466  11.312   5.186 -0.2755  1.0869 -0.8137
  810SOL     MW 4658   7.455  11.288   5.103 -0.2090  0.1276 -0.5537
  811SOL     OW 4659   2.865   3.196   2.196 -0.0021  0.0022 -0.3531
  811SOL    HW1 4660   2.832   3.217   2.108  2.3843  0.9493 -1.1153
  811SOL    HW2 4661   2.900   3.280   2.228  2.3470 -1.0254 -0.0225
  811SOL     MW 4662   2.865   3.210   2.189  0.6041 -0.0081 -0.4083
  812SOL     OW 4663   8.641   9.311   3.163 -0.3299 -0.9639 -0.1618
  812SOL    HW1 4664   8.673   9.280   3.247 -0.6369 -2.2178 -0.4894
  812SOL    HW2 4665   8.720   9.332   3.113 -0.1050 -1.3731  0.0188
  812SOL     MW 4666   8.655   9.310   3.167 -0.3404 -1.1768 -0.1806
  813SOL     OW 4667   4.335   1.569   0.439  0.4562 -0.0734 -0.0516
  813SOL    HW1 4668   4.359   1.586   0.348 -0.4773 -0.0040 -0.2942
  813SOL    HW2 4669   4.251   1.524   0.434  0.6413 -0.5273  0.7642
  813SOL     MW 4670   4.328   1.566   0.427  0.3604 -0.1226  0.0218
  814SOL     OW 4671   7.217   4.745   0.114 -0.1851 -0.2720 -0.4141
  814SOL    HW1 4672   7.298   4.708   0.148  0.5471  1.4785 -0.1569
  814SOL    HW2 4673   7.148   4.710   0.170  0.7938  1.0631  1.7549
  814SOL     MW 4674   7.218   4.736   0.125  0.0339  0.1230 -0.1035
  815SOL     OW 4675  10.258   2.715   3.507  0.0154  0.4923  0.3197
  815SOL    HW1 4676  10.202   2.792   3.500 -1.4599 -0.3692  1.8495
  815SOL    HW2 4677  10.255   2.675   3.420  0.9554  2.2000 -0.5535
  815SOL     MW 4678  10.251   2.720   3.495 -0.0531  0.6006  0.4037
  816SOL     OW 4679   3.712   7.208   2.083 -0.6220 -0.3375 -0.4279
  816SOL    HW1 4680   3.653   7.278   2.055 -0.8464 -0.3259  0.0621
  816SOL    HW2 4681   3.661   7.159   2.148 -0.3515 -0.7656 -0.5334
  816SOL     MW 4682   3.698   7.211   2.087 -0.6161 -0.3908 -0.3787
  817SOL     OW 4683   9.595   6.754   3.545  0.7627  0.4826 -0.0165
  817SOL    HW1 4684   9.658   6.728   3.612 -0.4455 -0.4427  0.8155
  817SOL    HW2 4685   9.577   6.673   3.497 -0.6445  0.4442  0.5247
  817SOL     MW 4686   9.601   6.740   3.547  0.4279  0.3592  0.1593
  818SOL     OW 4687   4.194   4.777   0.685 -0.6295  0.1185  0.2453
  818SOL    HW1 4688   4.113   4.828   0.689  0.2865  1.6249  0.4649
  818SOL    HW2 4689   4.190   4.720   0.762 -1.0100  0.9064  0.8224
  818SOL     MW 4690   4.183   4.776   0.695 -0.5610  0.4122  0.3473
  819SOL     OW 4691  11.505   9.417   5.586  0.0703  0.5677  0.4819
  819SOL    HW1 4692  11.560   9.358   5.535 -0.3620 -1.9291  2.6607
  819SOL    HW2 4693  11.417   9.379   5.582 -0.2649  1.1321  1.7915
  819SOL     MW 4694  11.501   9.405   5.579 -0.0279  0.3203  0.9284
  820SOL     OW 4695   7.767   7.884   2.712 -0.0368 -0.1799 -0.1235
  820SOL    HW1 4696   7.711   7.896   2.789 -2.0523 -1.5017 -1.2857
  820SOL    HW2 4697   7.796   7.793   2.717 -0.3908 -0.3523 -1.0369
  820SOL     MW 4698   7.764   7.874   2.722 -0.3402 -0.3712 -0.3892
  821SOL     OW 4699   6.255   4.914   3.744 -0.4687 -0.3511 -0.0058
  821SOL    HW1 4700   6.220   4.905   3.655 -2.7655 -0.7483  0.8634
  821SOL    HW2 4701   6.350   4.904   3.734 -0.5121  1.1063 -2.5815
  821SOL     MW 4702   6.263   4.911   3.731 -0.7682 -0.2154 -0.2242
  822SOL     OW 4703   9.700   4.279   2.859  0.0496  0.2663  0.2649
  822SOL    HW1 4704   9.722   4.348   2.796 -1.2193  0.4254 -0.0390
  822SOL    HW2 4705   9.769   4.283   2.925  1.3982  0.1109 -1.1015
  822SOL     MW 4706   9.711   4.289   2.860  0.0598  0.2668  0.0511
  823SOL     OW 4707  10.715   6.269   3.642 -0.3366 -0.5072  0.5749
  823SOL    HW1 4708  10.797   6.279   3.690  0.9656  2.9811 -1.9307
  823SOL    HW2 4709  10.647   6.284   3.708  1.2647  1.8330  1.8601
  823SOL     MW 4710  10.717   6.273   3.656  0.0351  0.2389  0.4187
  824SOL     OW 4711   4.950   8.881   3.402  0.0003  0.1514 -0.3664
  824SOL    HW1 4712   4.862   8.891   3.366 -0.2317  1.3598  0.4488
  824SOL    HW2 4713   5.006   8.933   3.344  0.4206 -1.5553 -1.5765
  824SOL     MW 4714   4.946   8.889   3.390  0.0244  0.0876 -0.4170
  825SOL     OW 4715  11.577   9.284   5.815  0.2997 -0.5011 -0.6160
  825SOL    HW1 4716  11.502   9.273   5.756 -1.1754  2.5174  0.4799
  825SOL    HW2 4717  11.631   9.349   5.773 -0.1250  0.7537  0.6837
  825SOL     MW 4718  11.574   9.291   5.802  0.0565  0.0459 -0.3093
  826SOL     OW 4719   3.592   3.177   0.039 -0.2996  0.7999  0.5120
  826SOL    HW1 4720   3.613   3.085   0.054  1.2583  1.2724  1.4427
  826SOL    HW2 4721   3.535   3.176  -0.038  1.5362 -0.7712 -0.9475
  826SOL     MW 4722   3.587   3.165   0.031  0.1348  0.6592  0.4443
  827SOL     OW 4723   8.614   9.540   2.576 -0.4223 -0.6478 -0.3012
  827SOL    HW1 4724   8.607   9.628   2.613  2.5808  0.1582 -1.4028
  827SOL    HW2 4725   8.583   9.482   2.646 -0.1628  1.1296  1.3747
  827SOL     MW 4726   8.609   9.544   2.590 -0.0047 -0.3171 -0.2277
  828SOL     OW 4727  11.011  11.367   4.975  0.7034 -0.2427 -0.2166
  828SOL    HW1 4728  10.968  11.342   4.893 -0.5073  0.8131  0.0511
  828SOL    HW2 4729  10.986  11.459   4.988  0.8426 -0.3908  1.3393
  828SOL     MW 4730  11.002  11.376   4.966  0.5662 -0.1265  0.0169
  829SOL     OW 4731   3.971   6.133   3.420 -0.2384  0.2795 -0.5179
  829SOL    HW1 4732   4.023   6.196   3.369  0.4293 -0.8217 -1.2303
  829SOL    HW2 4733   4.036   6.085   3.471 -0.5982 -0.7839 -1.0475
  829SOL     MW 4734   3.986   6.135   3.420 -0.1990  0.0024 -0.6769
  830SOL     OW 4735   7.430   6.507   3.352 -0.3588 -0.2509  0.2771
  830SOL    HW1 4736   7.340   6.511   3.382  0.3179  1.3227  2.3383
  830SOL    HW2 4737   7.468   6.434   3.401  0.2129  1.0141  1.8095
  830SOL     MW 4738   7.424   6.498   3.362 -0.1990  0.1125  0.7371
  831SOL     OW 4739   2.115   4.560   1.890 -0.2810  0.2466 -1.0655
  831SOL    HW1 4740   2.032   4.588   1.929  0.1782 -0.5920  0.6257
  831SOL    HW2 4741   2.123   4.612   1.810 -2.2846  0.5388 -1.1229
  831SOL     MW 4742   2.106   4.570   1.885 -0.4787  0.1766 -0.8564
  832SOL     OW 4743   5.267   5.575   5.543 -0.0882  0.2395  0.2570
  832SOL    HW1 4744   5.341   5.627   5.511 -1.1844  1.2413 -0.7517
  832SOL    HW2 4745   5.282   5.569   5.638  0.9092  1.0236  0.1698
  832SOL     MW 4746   5.279   5.581   5.551 -0.1008  0.4682  0.1167
  833SOL     OW 4747   6.913   5.308   0.337  0.1823 -0.0202 -0.1947
  833SOL    HW1 4748   6.852   5.249   0.294  0.7778  0.1904 -1.3744
  833SOL    HW2 4749   6.997   5.292   0.293  0.7022  0.5659  0.5512
  833SOL     MW 4750   6.916   5.299   0.326  0.3251  0.0818 -0.2502
  834SOL     OW 4751   9.476   3.955   2.729  0.4582 -0.6024 -0.3880
  834SOL    HW1 4752   9.439   3.867   2.719 -0.6044 -0.2816  0.4768
  834SOL    HW2 4753   9.477   3.969   2.824  0.0755  0.5410 -0.5440
  834SOL     MW 4754   9.472   3.946   2.740  0.2732 -0.4150 -0.2973
  835SOL     OW 4755   6.310   7.370   4.978 -0.2444  0.0997  0.2275
  835SOL    HW1 4756   6.313   7.364   5.074 -1.0232  2.6358  0.4942
  835SOL    HW2 4757   6.217   7.381   4.958  0.0101  0.6768 -0.7025
  835SOL     MW 4758   6.298   7.371   4.988 -0.3115  0.4982  0.1426
  836SOL     OW 4759   6.509   9.660   5.591  0.3036 -0.1315 -0.4812
  836SOL    HW1 4760   6.433   9.640   5.536  0.6479  0.0550 -1.0297
  836SOL    HW2 4761   6.498   9.604   5.668 -1.6865  1.6486  0.6308
  836SOL     MW 4762   6.498   9.650   5.593  0.0930  0.1203 -0.4090
  837SOL     OW 4763   7.954   5.730   4.172 -0.0768 -0.2181 -0.3203
  837SOL    HW1 4764   7.877   5.693   4.128 -1.6772  0.6139  1.6607
  837SOL    HW2 4765   7.969   5.673   4.247 -0.0504  0.8288  0.4794
  837SOL     MW 4766   7.946   5.718   4.176 -0.2783  0.0224  0.0356
  838SOL     OW 4767   4.729   9.200   4.039  0.0498 -0.6675  0.2222
  838SOL    HW1 4768   4.760   9.260   3.972 -2.4029 -0.8919 -1.2285
  838SOL    HW2 4769   4.809   9.161   4.075  1.6273  2.2242  0.1359
  838SOL     MW 4770   4.744   9.202   4.035 -0.0622 -0.3260  0.0255
  839SOL     OW 4771   2.457   4.857   3.267 -0.5416 -1.0538 -0.6240
  839SOL    HW1 4772   2.447   4.905   3.349  0.6360 -2.0787  0.1535
  839SOL    HW2 4773   2.476   4.925   3.202  1.4423 -0.4486  0.5080
  839SOL     MW 4774   2.458   4.872   3.269 -0.1369 -1.1075 -0.3796
  840SOL     OW 4775   6.616   9.389   1.899 -0.2813 -0.0924  0.0615
  840SOL    HW1 4776   6.595   9.390   1.993 -2.3581  0.8045 -0.3488
  840SOL    HW2 4777   6.618   9.482   1.875  2.2592 -0.1999 -0.4362
  840SOL     MW 4778   6.614   9.401   1.908 -0.2219  0.0087 -0.0547
  841SOL     OW 4779   8.766   2.605   3.585 -0.7128 -0.7852 -0.3802
  841SOL    HW1 4780   8.756   2.512   3.565  0.7527 -0.6581 -1.8728
  841SOL    HW2 4781   8.860   2.617   3.598 -0.5786  0.8643 -2.3764
  841SOL     MW 4782   8.777   2.595   3.584 -0.5080 -0.5578 -0.8268
  842SOL     OW 4783   8.100   8.001   5.470 -0.1361  0.2808 -0.0066
  842SOL    HW1 4784   8.073   7.969   5.384 -0.2231 -1.6295  0.6780
  842SOL    HW2 4785   8.032   8.063   5.495 -0.0127  1.0029 -1.3751
  842SOL     MW 4786   8.088   8.005   5.462 -0.1315  0.1287 -0.0942
  843SOL     OW 4787   1.076   7.437   0.114 -0.2759 -0.4676  0.1370
  843SOL    HW1 4788   1.139   7.386   0.061  1.6812 -0.7834  2.5601
  843SOL    HW2 4789   1.109   7.527   0.110 -0.5114 -0.3766  0.2587
  843SOL     MW 4790   1.089   7.442   0.106 -0.0555 -0.4964  0.4627
  844SOL     OW 4791   7.995  11.193   5.046  0.1595 -0.2644 -0.2156
  844SOL    HW1 4792   8.087  11.167   5.057  0.5056  1.4654  1.4103
  844SOL    HW2 4793   7.973  11.163   4.958  2.6236  0.2065 -1.0896
  844SOL     MW 4794   8.004  11.186   5.036  0.5193  0.0173 -0.1193
  845SOL     OW 4795   9.327   9.012   4.825  0.1604 -0.2894  0.1142
  845SOL    HW1 4796   9.274   9.086   4.795 -2.3496 -2.3705 -0.9170
  845SOL    HW2 4797   9.291   8.991   4.911  1.0809 -0.1629  0.5438
  845SOL     MW 4798   9.316   9.019   4.832 -0.0431 -0.5396  0.0372
  846SOL     OW 4799   9.630   8.847   3.193  0.0182  0.5133  0.2234
  846SOL    HW1 4800   9.690   8.920   3.182  1.0281 -0.3968 -0.5069
  846SOL    HW2 4801   9.669   8.794   3.262 -1.4457  1.3511  1.7684
  846SOL     MW 4802   9.643   8.849   3.201 -0.0399  0.5041  0.3277
  847SOL     OW 4803   6.038   9.964   5.073 -0.1629 -0.6413  0.0217
  847SOL    HW1 4804   5.946   9.937   5.070 -0.2753 -0.2757  0.0371
  847SOL    HW2 4805   6.043  10.020   5.151 -0.2005  0.2883 -0.6179
  847SOL     MW 4806   6.027   9.968   5.083 -0.1821 -0.4755 -0.0582
  848SOL     OW 4807   9.749   4.765   2.517  0.1203  0.6532  0.6743
  848SOL    HW1 4808   9.790   4.782   2.432 -0.5642  0.4058  0.2879
  848SOL    HW2 4809   9.769   4.674   2.536  0.8744  0.9092  1.1165
  848SOL     MW 4810   9.756   4.756   2.508  0.1292  0.6543  0.6814
  849SOL     OW 4811  11.635   4.666   5.267  0.1518 -0.5072 -0.4738
  849SOL    HW1 4812  11.710   4.612   5.243  0.0997 -0.2459 -1.2437
  849SOL    HW2 4813  11.566   4.604   5.288 -0.1308 -0.7532 -2.0404
  849SOL     MW 4814  11.636   4.651   5.267  0.1090 -0.5052 -0.7729
  850SOL     OW 4815   4.071   7.447   2.928  0.4213  0.2488  0.0972
  850SOL    HW1 4816   4.074   7.453   2.832 -0.8320  0.2086  0.0371
  850SOL    HW2 4817   4.120   7.368   2.948  2.5959  1.4104 -0.3280
  850SOL     MW 4818   4.078   7.437   2.918  0.5392  0.3923  0.0351
  851SOL     OW 4819   2.722   3.017   1.351  0.1142  0.4544  0.1437
  851SOL    HW1 4820   2.636   2.979   1.369 -0.5228  2.1119  0.7384
  851SOL    HW2 4821   2.717   3.044   1.259  0.2452 -0.0411 -0.0131
  851SOL     MW 4822   2.710   3.016   1.341  0.0495  0.6032  0.1998
  852SOL     OW 4823   8.453   8.508   0.451 -0.1213  0.5199 -0.9081
  852SOL    HW1 4824   8.459   8.471   0.539 -1.1766  1.4879 -0.4059
  852SOL    HW2 4825   8.470   8.601   0.464 -0.8427  0.7610 -1.6487
  852SOL     MW 4826   8.456   8.515   0.464 -0.3488  0.6747 -0.9386
  853SOL     OW 4827   5.302   7.066   4.129  0.1766  0.7761 -0.0384
  853SOL    HW1 4828   5.242   7.101   4.063  0.5169  0.9058 -0.2837
  853SOL    HW2 4829   5.369   7.134   4.138  1.5200 -0.2919 -1.4038
  853SOL     MW 4830   5.303   7.079   4.122  0.3921  0.6560 -0.2446
  854SOL     OW 4831  10.010   7.540   3.646  0.2189 -0.1207 -0.1777
  854SOL    HW1 4832  10.030   7.483   3.572 -0.1928 -0.8051  0.2253
  854SOL    HW2 4833   9.981   7.622   3.605 -1.0842 -0.8551 -0.8202
  854SOL     MW 4834  10.009   7.543   3.631 -0.0007 -0.3023 -0.2083
  855SOL     OW 4835  11.391   4.974   5.836 -0.1991 -0.0375  0.0680
  855SOL    HW1 4836  11.323   4.984   5.769 -1.0471 -1.2589  0.7150
  855SOL    HW2 4837  11.472   5.002   5.792 -0.8333 -0.2146 -1.2658
  855SOL     MW 4838  11.393   4.979   5.822 -0.3889 -0.2165 -0.0199
  856SOL     OW 4839  11.668   5.039   5.721  0.1506  0.5506  0.1433
  856SOL    HW1 4840  11.687   5.132   5.731  0.6774  0.8028 -2.3651
  856SOL    HW2 4841  11.676   5.023   5.627 -0.3913 -1.9443  0.4379
  856SOL     MW 4842  11.672   5.049   5.710  0.1486  0.2635 -0.1401
  857SOL     OW 4843   9.186   3.817   3.030 -0.3892  0.5332  0.3018
  857SOL    HW1 4844   9.268   3.819   2.980 -1.1386  2.2905 -0.9568
  857SOL    HW2 4845   9.128   3.762   2.978 -0.8038  1.4189 -0.1952
  857SOL     MW 4846   9.189   3.811   3.017 -0.5382  0.8716  0.0771
  858SOL     OW 4847   6.917   2.181   1.838 -0.1084  0.0624  0.0793
  858SOL    HW1 4848   7.008   2.201   1.856  0.1074  0.5161 -1.4021
  858SOL    HW2 4849   6.915   2.087   1.825  0.3936  0.1940 -1.0802
  858SOL     MW 4850   6.928   2.172   1.839 -0.0165  0.1374 -0.2587
  859SOL     OW 4851   8.474   1.699   1.043  0.5439 -0.1396 -0.3060
  859SOL    HW1 4852   8.503   1.614   1.074  0.7561  0.0281 -0.0312
  859SOL    HW2 4853   8.536   1.761   1.082 -0.3120  0.2463  0.5006
  859SOL     MW 4854   8.485   1.696   1.052  0.4615 -0.0687 -0.1676
  860SOL     OW 4855   4.321   6.999   0.287  0.4853 -0.2617  0.1102
  860SOL    HW1 4856   4.296   6.997   0.195 -0.4200  1.6274  0.2632
  860SOL    HW2 4857   4.265   6.933   0.329 -1.3218  0.9909 -0.2403
  860SOL     MW 4858   4.310   6.990   0.281  0.1381  0.1405  0.0849
  861SOL     OW 4859   5.556   9.383   3.419  0.3725  0.1804  0.0650
  861SOL    HW1 4860   5.641   9.346   3.441 -0.6252 -2.4511 -0.1170
  861SOL    HW2 4861   5.492   9.319   3.451 -1.4341  0.6088 -2.3398
  861SOL     MW 4862   5.558   9.370   3.426  0.0135 -0.1016 -0.2661
  862SOL     OW 4863  10.260   3.635   3.089 -0.4047 -0.1061 -0.0482
  862SOL    HW1 4864  10.287   3.576   3.019 -0.0297 -0.2967  0.2551
  862SOL    HW2 4865  10.334   3.695   3.100 -1.3814  1.4620 -1.4377
  862SOL     MW 4866  10.273   3.635   3.081 -0.4817  0.0702 -0.1873
  863SOL     OW 4867   5.433   6.530   4.038  0.1871  0.1556  0.3153
  863SOL    HW1 4868   5.433   6.486   4.123 -1.1819 -0.5125  0.0031
  863SOL    HW2 4869   5.402   6.464   3.977  1.6304  0.4812 -0.8092
  863SOL     MW 4870   5.429   6.516   4.041  0.1966  0.1118  0.1314
  864SOL     OW 4871  11.329   9.192   5.176  0.2102  0.4919  0.4596
  864SOL    HW1 4872  11.281   9.272   5.155  0.9475  0.6360 -0.7054
  864SOL    HW2 4873  11.420   9.220   5.184  0.9623 -0.6405 -2.8405
  864SOL     MW 4874  11.334   9.206   5.175  0.4009  0.3654 -0.1120
  865SOL     OW 4875   5.666   6.886   3.169 -0.0300  0.3026 -0.1209
  865SOL    HW1 4876   5.750   6.845   3.190  0.1197  1.4401  1.7494
  865SOL    HW2 4877   5.617   6.819   3.122  0.5882 -1.6675  1.8872
  865SOL     MW 4878   5.671   6.872   3.166  0.0683  0.1960  0.3756
  866SOL     OW 4879   9.288   8.503   3.190 -0.4965 -0.3879  0.1259
  866SOL    HW1 4880   9.195   8.482   3.194 -0.6333  0.1644  0.0232
  866SOL    HW2 4881   9.315   8.476   3.102  0.0225 -2.7715  0.9511
  866SOL     MW 4882   9.280   8.497   3.179 -0.4476 -0.6223  0.2184
  867SOL     OW 4883  11.558   8.192   5.103  0.0452 -0.1767  0.1157
  867SOL    HW1 4884  11.495   8.123   5.124  2.8326 -3.4612 -1.3885
  867SOL    HW2 4885  11.620   8.190   5.177  0.1208  0.8105  0.0876
  867SOL     MW 4886  11.558   8.183   5.115  0.4117 -0.4708 -0.0804
  868SOL     OW 4887   2.774   2.639   2.787 -0.2388 -0.1668 -0.1360
  868SOL    HW1 4888   2.863   2.671   2.803  0.7258 -2.3273 -0.7451
  868SOL    HW2 4889   2.722   2.718   2.771  1.5572  1.1561  0.2918
  868SOL     MW 4890   2.779   2.653   2.787  0.1146 -0.2740 -0.1592
  869SOL     OW 4891   3.077  10.566   3.593 -0.0293  0.1769  0.3369
  869SOL    HW1 4892   3.171  10.583   3.597  0.4776 -1.9874 -0.7545
  869SOL    HW2 4893   3.061  10.506   3.666 -0.0098 -1.4549 -0.9310
  869SOL     MW 4894   3.087  10.560   3.603  0.0381 -0.3091  0.0349
  870SOL     OW 4895   3.402   8.208   1.305 -0.1204  0.8183 -0.5695
  870SOL    HW1 4896   3.365   8.143   1.364  0.8983 -0.2530 -1.0772
  870SOL    HW2 4897   3.375   8.179   1.218  0.9242  0.6661 -0.8554
  870SOL     MW 4898   3.394   8.196   1.301  0.1438  0.6616 -0.6711
  871SOL     OW 4899   8.760   3.151   4.029 -0.4318  0.1367 -0.4975
  871SOL    HW1 4900   8.702   3.147   4.105  0.6421  1.5653  0.4382
  871SOL    HW2 4901   8.700   3.150   3.954 -1.6784  1.1366  0.4289
  871SOL     MW 4902   8.745   3.151   4.029 -0.4539  0.4476 -0.2591
  872SOL     OW 4903   5.697   3.457   3.493 -0.3453 -0.1223  0.7190
  872SOL    HW1 4904   5.730   3.546   3.476 -1.6668  0.8165  2.6276
  872SOL    HW2 4905   5.616   3.471   3.541 -1.5582 -2.3875 -0.5073
  872SOL     MW 4906   5.691   3.470   3.497 -0.6697 -0.2921  0.8064
  873SOL     OW 4907   7.088   3.606   0.664 -0.0392  0.5498  0.2245
  873SOL    HW1 4908   7.116   3.637   0.750 -0.8369  0.1932  0.6213
  873SOL    HW2 4909   7.162   3.554   0.631  0.9415  2.0675 -0.0495
  873SOL     MW 4910   7.101   3.603   0.670 -0.0158  0.6984  0.2402
  874SOL     OW 4911   5.136   3.618   2.144  0.1370  0.3969 -0.8709
  874SOL    HW1 4912   5.057   3.571   2.118 -0.9860  2.4659 -1.3378
  874SOL    HW2 4913   5.142   3.605   2.239 -0.6439  0.0579 -0.8632
  874SOL     MW 4914   5.127   3.610   2.153 -0.1067  0.6184 -0.9297
  875SOL     OW 4915   5.872   4.800   5.805  0.5240  0.3257 -0.5545
  875SOL    HW1 4916   5.902   4.746   5.878  0.4571  1.1447  0.0963
  875SOL    HW2 4917   5.808   4.860   5.844 -0.3166  0.0649 -1.4972
  875SOL     MW 4918   5.868   4.801   5.819  0.4078  0.3972 -0.5919
  876SOL     OW 4919   6.938   8.206   2.444  0.2680 -0.0455 -0.4974
  876SOL    HW1 4920   6.849   8.210   2.410 -0.1444  0.6560  0.6098
  876SOL    HW2 4921   6.931   8.157   2.527  1.0181 -0.5362 -0.7041
  876SOL     MW 4922   6.926   8.200   2.451  0.3112 -0.0185 -0.3821
  877SOL     OW 4923   4.810   3.165   4.235  0.2355  0.0894 -0.4231
  877SOL    HW1 4924   4.726   3.158   4.280 -0.4831  1.3136 -1.5025
  877SOL    HW2 4925   4.799   3.113   4.156  0.5898  0.0433 -0.4418
  877SOL     MW 4926   4.798   3.158   4.231  0.1889  0.2402 -0.5637
  878SOL     OW 4927   1.722   7.856   2.095 -0.2057 -0.2128  0.0781
  878SOL    HW1 4928   1.661   7.784   2.083  1.3673 -1.3737 -1.3722
  878SOL    HW2 4929   1.707   7.886   2.185 -1.5845 -1.6771  0.3648
  878SOL     MW 4930   1.713   7.851   2.105 -0.1808 -0.5489 -0.0709
  879SOL     OW 4931   7.341   6.352   4.487  0.3508  0.0732 -0.1834
  879SOL    HW1 4932   7.309   6.295   4.417 -1.1541  0.4796  0.1399
  879SOL    HW2 4933   7.351   6.437   4.445  2.0031 -0.2500 -0.5152
  879SOL     MW 4934   7.338   6.355   4.473  0.3697  0.0839 -0.1845
  880SOL     OW 4935  10.214   5.136   3.704  0.3927  0.4296  0.2788
  880SOL    HW1 4936  10.148   5.088   3.654 -0.4950  0.8280  1.0275
  880SOL    HW2 4937  10.188   5.228   3.695  1.0663  0.6186  0.2687
  880SOL     MW 4938  10.202   5.141   3.697  0.3653  0.5048  0.3733
  881SOL     OW 4939   4.973   0.804   0.077  0.2732 -0.2436 -0.1020
  881SOL    HW1 4940   5.068   0.793   0.081  0.8265  3.2956 -0.0440
  881SOL    HW2 4941   4.949   0.832   0.165 -0.6577 -0.0070 -0.4237
  881SOL     MW 4942   4.982   0.806   0.089  0.2248  0.2398 -0.1358
  882SOL     OW 4943   3.564   1.960   2.344  0.1459 -0.3906 -0.2667
  882SOL    HW1 4944   3.507   1.987   2.272  0.6507  0.8647 -0.2182
  882SOL    HW2 4945   3.509   1.902   2.397 -0.5780 -0.4609 -1.0717
  882SOL     MW 4946   3.549   1.956   2.342  0.1179 -0.2389 -0.3635
  883SOL     OW 4947   4.227   5.164   1.678  0.5901 -0.2430  0.4871
  883SOL    HW1 4948   4.165   5.131   1.613 -0.5595  0.0607  1.4003
  883SOL    HW2 4949   4.271   5.085   1.710  0.7747 -0.4509 -0.2584
  883SOL     MW 4950   4.224   5.150   1.674  0.4665 -0.2307  0.5086
  884SOL     OW 4951   3.885   5.715   3.400 -0.6078  0.6722 -0.3696
  884SOL    HW1 4952   3.816   5.705   3.334 -0.4082 -0.4152 -0.4351
  884SOL    HW2 4953   3.858   5.790   3.452 -1.3436  0.8539 -0.9994
  884SOL     MW 4954   3.873   5.723   3.399 -0.6765  0.5563 -0.4586
  885SOL     OW 4955  10.944   8.014   4.462  0.0180  0.5826 -0.0910
  885SOL    HW1 4956  11.013   8.018   4.529  0.7866  0.7218 -0.8745
  885SOL    HW2 4957  10.866   7.989   4.510  0.2429  2.0157  1.0966
  885SOL     MW 4958  10.943   8.011   4.477  0.1452  0.7839 -0.0393
  886SOL     OW 4959   8.306   3.843   4.695 -0.2840  0.1066  0.1207
  886SOL    HW1 4960   8.275   3.918   4.645  1.6966  0.3276 -0.8578
  886SOL    HW2 4961   8.248   3.840   4.772 -2.5051  0.6031 -1.4389
  886SOL     MW 4962   8.294   3.852   4.699 -0.3148  0.1985 -0.2042
  887SOL     OW 4963   2.118   5.901   0.507  0.3728 -0.1151 -0.2240
  887SOL    HW1 4964   2.145   5.818   0.547 -0.2565 -1.2048 -1.9590
  887SOL    HW2 4965   2.100   5.879   0.416  0.9907  2.1058 -0.9506
  887SOL     MW 4966   2.119   5.887   0.501  0.3714  0.0297 -0.5391
  888SOL     OW 4967   7.667   9.896   2.556 -0.2515 -0.1190  0.1950
  888SOL    HW1 4968   7.708   9.873   2.473 -0.5761 -1.6749  0.4432
  888SOL    HW2 4969   7.706   9.980   2.579  2.7581 -1.4324  0.3582
  888SOL     MW 4970   7.677   9.904   2.549  0.0922 -0.4863  0.2476
  889SOL     OW 4971  10.760   8.417   5.421  0.1887 -0.0082  0.5754
  889SOL    HW1 4972  10.754   8.359   5.345  1.2066  1.2460 -0.5096
  889SOL    HW2 4973  10.720   8.367   5.493  0.4520 -1.7764 -0.4532
  889SOL     MW 4974  10.754   8.403   5.421  0.3527 -0.0740  0.3048
  890SOL     OW 4975   3.918   4.169   2.775 -0.1924  0.0077 -0.5626
  890SOL    HW1 4976   3.987   4.231   2.754  0.3490 -0.7394 -1.0463
  890SOL    HW2 4977   3.912   4.169   2.870  1.4616 -0.9640 -0.4288
  890SOL     MW 4978   3.926   4.177   2.784  0.0886 -0.2123 -0.6074
  891SOL     OW 4979   4.123   9.111   5.283  0.9195  0.1080 -0.5560
  891SOL    HW1 4980   4.066   9.170   5.332 -0.9223 -1.2393 -0.9453
  891SOL    HW2 4981   4.196   9.165   5.254  0.7356  1.5171  1.4589
  891SOL     MW 4982   4.125   9.125   5.285  0.6602  0.1159 -0.3479
  892SOL     OW 4983   5.476   5.426   4.916 -0.5688 -0.2832  0.0975
  892SOL    HW1 4984   5.522   5.443   4.834  0.1310 -0.6301  0.4049
  892SOL    HW2 4985   5.519   5.348   4.951  1.1206  1.4549  2.2010
  892SOL     MW 4986   5.488   5.418   4.910 -0.2630 -0.1051  0.4061
  893SOL     OW 4987   2.496   1.007   1.007 -0.2005  0.5915 -0.0227
  893SOL    HW1 4988   2.556   1.005   0.932 -0.5802  0.6030 -0.3288
  893SOL    HW2 4989   2.410   0.987   0.970 -0.2506 -0.3054  0.5447
  893SOL     MW 4990   2.493   1.004   0.993 -0.2555  0.4782  0.0107
  894SOL     OW 4991   6.095  11.311   4.696  0.3360 -0.5938 -0.2189
  894SOL    HW1 4992   6.149  11.324   4.774 -0.7807 -0.3745  0.5422
  894SOL    HW2 4993   6.007  11.298   4.731  0.3726 -4.7590 -1.1184
  894SOL     MW 4994   6.091  11.311   4.711  0.1977 -1.0989 -0.2366
  895SOL     OW 4995  11.161   6.057   4.023  0.0935 -0.1244  0.2014
  895SOL    HW1 4996  11.135   5.965   4.024 -0.2735 -0.0612 -0.9849
  895SOL    HW2 4997  11.193   6.072   3.933 -0.7461  1.1233  0.0763
  895SOL     MW 4998  11.161   6.047   4.011 -0.0610  0.0434  0.0335
  896SOL     OW 4999   6.963   9.737   3.574 -0.0890 -0.5214  1.1850
  896SOL    HW1 5000   6.883   9.693   3.604 -1.8112  0.8759 -1.0149
  896SOL    HW2 5001   7.019   9.666   3.541 -1.3722 -1.3746  0.7676
  896SOL     MW 5002   6.960   9.722   3.574 -0.4738 -0.4518  0.8499
  897SOL     OW 5003   8.649   2.162   2.515  0.1200  0.0272 -0.0113
  897SOL    HW1 5004   8.677   2.166   2.606  0.4430 -2.6285  0.0714
  897SOL    HW2 5005   8.556   2.139   2.519  0.5283 -1.8036 -0.3103
  897SOL     MW 5006   8.640   2.160   2.527  0.2137 -0.5471 -0.0390
  898SOL     OW 5007   5.912   4.193   0.482 -0.3407 -0.2292 -0.1917
  898SOL    HW1 5008   5.919   4.257   0.553  0.6611  0.4944 -0.8978
  898SOL    HW2 5009   5.818   4.177   0.474 -0.5358  0.3437  0.7135
  898SOL     MW 5010   5.901   4.199   0.490 -0.2374 -0.0632 -0.1662
  899SOL     OW 5011   2.317   4.742   1.523  0.0668  0.0558 -0.0927
  899SOL    HW1 5012   2.399   4.717   1.481  0.1861  0.1481  0.0847
  899SOL    HW2 5013   2.274   4.799   1.460  0.0445 -0.1581 -0.2715
  899SOL     MW 5014   2.322   4.746   1.510  0.0792  0.0403 -0.0929
  900SOL     OW 5015  10.360  11.511   5.290 -0.4686 -0.4793 -0.5592
  900SOL    HW1 5016  10.377  11.527   5.197  1.8731  2.0923  0.1850
  900SOL    HW2 5017  10.437  11.463   5.321  0.4380  1.6287  0.6678
  900SOL     MW 5018  10.372  11.507   5.282 -0.0528  0.1198 -0.3069
  901SOL     OW 5019  10.052   6.364   2.743  0.3635 -0.3840 -0.2441
  901SOL    HW1 5020   9.982   6.425   2.720  0.5772 -0.1405 -0.2574
  901SOL    HW2 5021  10.011   6.300   2.800  0.4475  0.5920  0.9718
  901SOL     MW 5022  10.038   6.364   2.747  0.4016 -0.2279 -0.0902
  902SOL     OW 5023   7.390   4.349   2.093  0.1234  0.2283  0.1151
  902SOL    HW1 5024   7.323   4.395   2.143 -0.3753 -0.3964  0.0397
  902SOL    HW2 5025   7.470   4.357   2.146 -0.3441 -0.2353  0.9093
  902SOL     MW 5026   7.392   4.356   2.106 -0.0003  0.0890  0.2071
  903SOL     OW 5027  10.979   8.490   4.965  0.1442  0.2728  0.2360
  903SOL    HW1 5028  10.971   8.471   4.871 -0.4467 -1.2036  0.5531
  903SOL    HW2 5029  11.072   8.508   4.978  0.6576 -1.7252 -0.2884
  903SOL     MW 5030  10.990   8.490   4.955  0.1343 -0.1720  0.2095
  904SOL     OW 5031   9.861   6.333   5.420 -0.1139  0.2657  0.3885
  904SOL    HW1 5032   9.838   6.425   5.430  1.3486  0.4710  2.6980
  904SOL    HW2 5033   9.949   6.334   5.381  0.4736 -0.0432  1.6326
  904SOL     MW 5034   9.869   6.345   5.416  0.1485  0.2524  0.8434
  905SOL     OW 5035   8.276   7.931   5.730 -0.4283  0.4871 -0.3891
  905SOL    HW1 5036   8.306   7.887   5.810 -0.2047 -0.6990 -1.0928
  905SOL    HW2 5037   8.212   7.995   5.760 -1.4995 -0.9908  0.6221
  905SOL     MW 5038   8.272   7.934   5.744 -0.5368  0.1461 -0.3498
  906SOL     OW 5039   4.332   2.766   1.277 -0.0330 -0.3122  0.5613
  906SOL    HW1 5040   4.418   2.741   1.313  0.3079 -0.1260 -0.1084
  906SOL    HW2 5041   4.298   2.831   1.339  1.2624  1.2176 -0.2592
  906SOL     MW 5042   4.339   2.771   1.289  0.1765 -0.0926  0.3706
  907SOL     OW 5043  11.362   8.745   4.443 -0.4546 -0.1913 -0.9887
  907SOL    HW1 5044  11.343   8.661   4.400  1.0113 -1.5572  0.9118
  907SOL    HW2 5045  11.283   8.763   4.495 -0.4746 -0.7964 -0.7986
  907SOL     MW 5046  11.349   8.736   4.444 -0.2695 -0.4436 -0.7211
  908SOL     OW 5047   5.974   3.407   1.866  0.4014 -0.0516  0.6051
  908SOL    HW1 5048   5.910   3.382   1.933  0.5891  0.0244  0.8126
  908SOL    HW2 5049   6.054   3.360   1.891  0.2803 -0.5563  0.0545
  908SOL     MW 5050   5.976   3.397   1.878  0.4099 -0.1065  0.5612
  909SOL     OW 5051   8.443   7.016   0.879 -0.5705 -0.2597  0.2284
  909SOL    HW1 5052   8.524   7.053   0.845 -0.0088 -1.8628 -0.2278
  909SOL    HW2 5053   8.376   7.082   0.859  0.3918  0.5114 -0.5178
  909SOL     MW 5054   8.445   7.029   0.872 -0.3754 -0.3662  0.0745
  910SOL     OW 5055   7.607   1.577   1.487 -0.3005  0.0600 -0.8023
  910SOL    HW1 5056   7.648   1.594   1.572 -1.4941 -0.6688 -0.0576
  910SOL    HW2 5057   7.663   1.511   1.446 -1.9966 -2.8868  1.2889
  910SOL     MW 5058   7.619   1.571   1.493 -0.6704 -0.4105 -0.4392
  911SOL     OW 5059  11.454   9.274   4.840  0.1519  0.0276  0.3038
  911SOL    HW1 5060  11.532   9.320   4.872  1.3776 -2.7642  1.6515
  911SOL    HW2 5061  11.487   9.217   4.771 -0.6320 -1.2967  0.9824
  911SOL     MW 5062  11.468   9.272   4.835  0.2084 -0.4993  0.5632
  912SOL     OW 5063   2.150   4.312   0.721 -0.8583 -0.1584 -0.0028
  912SOL    HW1 5064   2.065   4.276   0.747 -0.9323  1.0937  1.6539
  912SOL    HW2 5065   2.138   4.341   0.631 -1.4126 -2.2380 -0.6693
  912SOL     MW 5066   2.138   4.311   0.713 -0.9387 -0.2643  0.1240
  913SOL     OW 5067   1.984   7.411   0.525  0.5861  0.2864  0.1967
  913SOL    HW1 5068   2.065   7.414   0.473 -0.3059 -1.9041 -1.4812
  913SOL    HW2 5069   1.969   7.318   0.540 -1.1418  0.6984  1.2754
  913SOL     MW 5070   1.993   7.400   0.520  0.2507  0.0587  0.1200
  914SOL     OW 5071   4.643   6.004   4.264  0.5930  0.1873 -0.2709
  914SOL    HW1 5072   4.638   6.099   4.264 -0.1642  0.1811 -1.9749
  914SOL    HW2 5073   4.594   5.977   4.342  0.4271  1.1864 -0.0229
  914SOL     MW 5074   4.636   6.013   4.274  0.4748  0.3144 -0.4573
  915SOL     OW 5075   4.534   2.096   0.532  0.3881 -0.0400  0.6218
  915SOL    HW1 5076   4.439   2.109   0.527  0.3153 -0.5602  0.5398
  915SOL    HW2 5077   4.557   2.114   0.623  0.3692  1.0759  0.4143
  915SOL     MW 5078   4.525   2.100   0.543  0.3764  0.0362  0.5848
  916SOL     OW 5079   7.425   6.294   5.147  1.0511  0.0849 -0.0275
  916SOL    HW1 5080   7.510   6.283   5.105  1.3720  0.2543  0.5783
  916SOL    HW2 5081   7.444   6.298   5.241  0.3076 -0.6090  0.1655
  916SOL     MW 5082   7.438   6.293   5.153  0.9970  0.0177  0.0748
  917SOL     OW 5083   9.087   2.342   1.726 -0.0033  0.0306 -0.4743
  917SOL    HW1 5084   9.134   2.260   1.712 -0.7604 -0.4445 -0.2752
  917SOL    HW2 5085   9.134   2.406   1.672  2.1934  0.0712  1.3304
  917SOL     MW 5086   9.099   2.340   1.717  0.1810 -0.0250 -0.2178
  918SOL     OW 5087  10.015  10.737   4.880  0.8188 -0.0771 -0.1909
  918SOL    HW1 5088   9.921  10.722   4.881  1.1471 -2.8379 -0.1861
  918SOL    HW2 5089  10.027  10.826   4.912 -1.8056  0.6596 -1.0683
  918SOL     MW 5090  10.005  10.746   4.884  0.5249 -0.3362 -0.3026
  919SOL     OW 5091  10.716   5.184   4.349 -0.1515  0.3512  0.2316
  919SOL    HW1 5092  10.799   5.144   4.322  0.8069  0.4980  2.6623
  919SOL    HW2 5093  10.736   5.225   4.433 -2.2341  2.1044 -0.0463
  919SOL     MW 5094  10.729   5.184   4.356 -0.2954  0.5944  0.5072
  920SOL     OW 5095   3.872   2.825   2.626 -0.0598  0.5496 -0.0358
  920SOL    HW1 5096   3.785   2.861   2.610 -0.6746 -1.5594 -1.9803
  920SOL    HW2 5097   3.859   2.731   2.630  2.2574  0.0774 -1.5951
  920SOL     MW 5098   3.860   2.818   2.624  0.1581  0.2192 -0.4843
  921SOL     OW 5099   9.320   5.797   4.204  0.0736  0.4584  0.2451
  921SOL    HW1 5100   9.386   5.730   4.223 -0.8774 -0.1552  1.5823
  921SOL    HW2 5101   9.362   5.880   4.227  1.1505  0.3270 -1.1194
  921SOL     MW 5102   9.334   5.799   4.210  0.0897  0.3630  0.2416
  922SOL     OW 5103   2.141   1.628   0.343  0.2085  0.0825 -0.5087
  922SOL    HW1 5104   2.220   1.651   0.391  0.2049 -0.2347 -0.3492
  922SOL    HW2 5105   2.075   1.690   0.373  0.2162 -0.0894 -0.1338
  922SOL     MW 5106   2.143   1.639   0.353  0.2090  0.0199 -0.4403
  923SOL     OW 5107  10.892   8.806   5.507 -0.2037 -0.1488 -0.3495
  923SOL    HW1 5108  10.965   8.771   5.557 -1.3438 -0.0896  1.4470
  923SOL    HW2 5109  10.925   8.889   5.472  0.1755  0.6447  1.7110
  923SOL     MW 5110  10.905   8.812   5.509 -0.3011 -0.0396  0.1442
  924SOL     OW 5111   7.087   7.777   3.425 -0.0770  0.1947 -0.2183
  924SOL    HW1 5112   7.012   7.758   3.481  0.2949  0.0708  0.2518
  924SOL    HW2 5113   7.055   7.766   3.336 -0.5846  0.0418 -0.0193
  924SOL     MW 5114   7.073   7.773   3.421 -0.0944  0.1592 -0.1327
  925SOL     OW 5115   4.385   3.031   0.843  0.2193  0.1766 -0.0983
  925SOL    HW1 5116   4.403   3.021   0.936 -2.4200  0.7381  0.5302
  925SOL    HW2 5117   4.432   2.958   0.802  0.4556 -0.7977  1.7854
  925SOL     MW 5118   4.394   3.020   0.849 -0.0883  0.1238  0.2233
  926SOL     OW 5119   4.291   2.797   2.695  0.0932 -0.1944 -0.7284
  926SOL    HW1 5120   4.242   2.735   2.641  0.4268 -0.2982 -0.9153
  926SOL    HW2 5121   4.379   2.798   2.657  0.5214 -0.7623  0.1993
  926SOL     MW 5122   4.296   2.789   2.683  0.1907 -0.2804 -0.6336
  927SOL     OW 5123   4.348   5.733   1.554 -0.6603 -0.6104  0.1400
  927SOL    HW1 5124   4.280   5.764   1.495 -0.9954 -1.2650  0.1739
  927SOL    HW2 5125   4.302   5.678   1.618 -0.0096 -1.6774 -0.2885
  927SOL     MW 5126   4.334   5.730   1.555 -0.6199 -0.8308  0.0895
  928SOL     OW 5127   3.797   3.477   3.832 -0.6670 -0.2786  0.0898
  928SOL    HW1 5128   3.866   3.537   3.862 -0.9731  0.0029  0.2400
  928SOL    HW2 5129   3.758   3.444   3.913  0.7000 -2.1107  0.0537
  928SOL     MW 5130   3.801   3.481   3.846 -0.5312 -0.4771  0.1044
  929SOL     OW 5131   3.314   2.836   2.946 -0.5506  0.2351 -0.5475
  929SOL    HW1 5132   3.400   2.866   2.975 -0.2461  0.6185 -1.7641
  929SOL    HW2 5133   3.332   2.758   2.893 -1.0510 -0.2644  0.0070
  929SOL     MW 5134   3.327   2.830   2.943 -0.5757  0.2202 -0.6322
  930SOL     OW 5135   9.151  11.319   4.503  0.3225 -0.0513  0.1286
  930SOL    HW1 5136   9.193  11.333   4.417 -0.7338  0.7339 -0.2839
  930SOL    HW2 5137   9.057  11.318   4.484 -0.0266  1.8392  1.4618
  930SOL     MW 5138   9.144  11.321   4.489  0.1426  0.2912  0.2465
  931SOL     OW 5139   6.669   4.011   1.629 -0.1299  0.4203  0.0148
  931SOL    HW1 5140   6.586   3.982   1.666 -0.0241  2.6865  2.3288
  931SOL    HW2 5141   6.722   4.034   1.705  2.0872  0.4360 -1.4610
  931SOL     MW 5142   6.665   4.010   1.643  0.1675  0.7124  0.1221
  932SOL     OW 5143   4.429   7.954   0.105  0.0517 -0.6304 -0.1294
  932SOL    HW1 5144   4.467   8.031   0.064  1.4042 -0.2175  1.8006
  932SOL    HW2 5145   4.390   7.986   0.186  0.5422 -1.9376  0.6622
  932SOL     MW 5146   4.429   7.968   0.110  0.2876 -0.7449  0.2190
  933SOL     OW 5147   2.651   4.928   0.911 -0.2929  0.6966  0.1896
  933SOL    HW1 5148   2.704   5.006   0.926  1.5378 -0.4478  0.0090
  933SOL    HW2 5149   2.593   4.952   0.838  1.9366  1.1754 -1.5453
  933SOL     MW 5150   2.650   4.941   0.903  0.2269  0.6114 -0.0556
  934SOL     OW 5151   9.914   5.503   2.620  0.0042 -0.3786  0.1273
  934SOL    HW1 5152   9.946   5.588   2.590 -0.4813 -0.2104  0.0632
  934SOL    HW2 5153   9.818   5.511   2.616 -0.0516 -1.2621 -0.8531
  934SOL     MW 5154   9.906   5.515   2.616 -0.0651 -0.4701 -0.0064
  935SOL     OW 5155   7.354   4.271   4.262  0.3957 -0.5672 -0.1082
  935SOL    HW1 5156   7.338   4.236   4.349  0.8770 -1.9477 -0.5519
  935SOL    HW2 5157   7.283   4.334   4.248  0.7598  0.2444  1.5625
  935SOL     MW 5158   7.343   4.274   4.271  0.5039 -0.6400  0.0489
  936SOL     OW 5159   8.952   7.224   2.063  0.1530  0.4330  0.1981
  936SOL    HW1 5160   9.043   7.196   2.057 -0.4268 -1.6221  0.0301
  936SOL    HW2 5161   8.940   7.285   1.991  1.3822  0.6867  0.1982
  936SOL     MW 5162   8.962   7.228   2.053  0.2362  0.2024  0.1766
  937SOL     OW 5163   1.435   6.884   1.726  0.0996  0.3158  0.2646
  937SOL    HW1 5164   1.441   6.794   1.758 -1.5348 -0.5289 -1.5761
  937SOL    HW2 5165   1.489   6.885   1.647  1.0439  1.3111  0.8954
  937SOL     MW 5166   1.443   6.873   1.720  0.0112  0.3351  0.1097
  938SOL     OW 5167   8.715   2.399   2.973 -0.5904  0.1130 -0.2487
  938SOL    HW1 5168   8.790   2.396   3.032 -0.3191  1.0295 -0.5389
  938SOL    HW2 5169   8.639   2.395   3.031 -0.3267  0.5082  0.1284
  938SOL     MW 5170   8.715   2.398   2.988 -0.5219  0.2809 -0.2376
  939SOL     OW 5171   3.432   4.509   2.542 -0.4030 -0.2280  0.0588
  939SOL    HW1 5172   3.438   4.530   2.635  2.2213 -0.8308  0.0958
  939SOL    HW2 5173   3.518   4.473   2.520 -1.1392 -0.6064 -2.4895
  939SOL     MW 5174   3.444   4.507   2.551 -0.1613 -0.3536 -0.2626
  940SOL     OW 5175   4.748   8.202   1.216  1.2781 -0.4132  0.2124
  940SOL    HW1 5176   4.784   8.239   1.297  0.3887 -0.4349  0.6266
  940SOL    HW2 5177   4.686   8.268   1.185  1.0570 -0.7362 -0.0412
  940SOL     MW 5178   4.745   8.215   1.222  1.1360 -0.4574  0.2330
  941SOL     OW 5179   3.290   1.491   1.738 -0.4991  0.0841 -0.2180
  941SOL    HW1 5180   3.367   1.440   1.711 -0.6677  0.2507 -1.0471
  941SOL    HW2 5181   3.217   1.431   1.726 -0.4253 -0.3899  1.4625
  941SOL     MW 5182   3.291   1.476   1.733 -0.5112  0.0447 -0.1090
  942SOL     OW 5183   4.859   9.576   3.725  0.0436  0.1458 -0.0707
  942SOL    HW1 5184   4.846   9.562   3.631  1.2781 -1.3183 -0.0719
  942SOL    HW2 5185   4.837   9.668   3.739  2.1558  1.0917 -2.2545
  942SOL     MW 5186   4.854   9.586   3.714  0.4720  0.0795 -0.3504
  943SOL     OW 5187   5.739   1.755   1.956  0.3486  0.3465 -0.4214
  943SOL    HW1 5188   5.743   1.842   1.916  0.7871  0.0840 -0.9628
  943SOL    HW2 5189   5.785   1.766   2.040 -0.1058  0.7704 -0.2187
  943SOL     MW 5190   5.745   1.768   1.962  0.3466  0.3672 -0.4648
  944SOL     OW 5191   5.202   6.035   1.339  0.6733  0.0012  0.1443
  944SOL    HW1 5192   5.181   6.040   1.246 -1.0266 -3.1677  0.2004
  944SOL    HW2 5193   5.117   6.041   1.383  1.2486 -0.3996  1.3613
  944SOL     MW 5194   5.189   6.037   1.333  0.5294 -0.4558  0.3072
  945SOL     OW 5195   7.205   7.272   5.426  0.2765 -0.0740 -0.1872
  945SOL    HW1 5196   7.199   7.368   5.432  0.2958 -0.0316 -0.7771
  945SOL    HW2 5197   7.120   7.245   5.392 -0.0900 -0.3647  0.9221
  945SOL     MW 5198   7.194   7.281   5.422  0.2321 -0.1058 -0.1207
  946SOL     OW 5199   5.706   7.649   0.145 -0.1169  0.5291  0.1689
  946SOL    HW1 5200   5.684   7.568   0.191 -0.2007  0.9634  0.9288
  946SOL    HW2 5201   5.748   7.621   0.064 -1.6023 -0.2977 -0.3493
  946SOL     MW 5202   5.708   7.635   0.141 -0.3178  0.4789  0.1998
  947SOL     OW 5203   4.201   9.216   4.002 -0.3719 -0.1009 -0.1617
  947SOL    HW1 5204   4.258   9.292   3.986  0.0589 -0.1265  1.0974
  947SOL    HW2 5205   4.113   9.253   4.009 -0.0669  0.4523  1.3218
  947SOL     MW 5206   4.197   9.231   4.001 -0.2777 -0.0333  0.1894
  948SOL     OW 5207   5.346   9.630   5.035  0.5229 -0.2456  0.2018
  948SOL    HW1 5208   5.431   9.622   4.992 -0.2100 -1.2393 -1.1061
  948SOL    HW2 5209   5.321   9.541   5.057 -0.3905 -0.0012  0.1855
  948SOL     MW 5210   5.354   9.618   5.032  0.3122 -0.3415  0.0323
  949SOL     OW 5211   6.437  10.614   4.558 -0.1954 -0.3620  0.0325
  949SOL    HW1 5212   6.418  10.536   4.507 -0.4822 -0.3142  0.0651
  949SOL    HW2 5213   6.532  10.626   4.550 -0.0226 -1.2039  0.7480
  949SOL     MW 5214   6.447  10.606   4.550 -0.2100 -0.4636  0.1283
  950SOL     OW 5215   4.624   4.589   1.478  0.0733  0.1263  0.7495
  950SOL    HW1 5216   4.598   4.607   1.568 -1.1250  1.8511  0.1081
  950SOL    HW2 5217   4.623   4.674   1.434  1.8952 -0.4793 -0.6070
  950SOL     MW 5218   4.620   4.602   1.484  0.1531  0.2695  0.4937
  951SOL     OW 5219   5.159   5.712   2.009  0.1120 -0.0527 -0.0011
  951SOL    HW1 5220   5.173   5.768   2.085 -1.0128 -0.5644  0.6178
  951SOL    HW2 5221   5.179   5.624   2.041  2.1824 -0.0191 -1.0535
  951SOL     MW 5222   5.163   5.708   2.023  0.2331 -0.1139 -0.0566
  952SOL     OW 5223   5.010   3.997   3.193  0.3809  0.0742  0.1759
  952SOL    HW1 5224   4.956   4.043   3.128 -1.1859 -0.6670  0.9036
  952SOL    HW2 5225   5.064   4.065   3.232  0.2493  0.7798 -0.8332
  952SOL     MW 5226   5.010   4.012   3.190  0.1635  0.0696  0.1399
  953SOL     OW 5227   9.667   9.307   5.833 -0.0234 -0.0654 -0.2081
  953SOL    HW1 5228   9.727   9.381   5.844 -0.8356  0.7768 -1.1930
  953SOL    HW2 5229   9.623   9.324   5.750 -0.7214 -1.3210 -0.1271
  953SOL     MW 5230   9.669   9.318   5.824 -0.2167 -0.1183 -0.3238
  954SOL     OW 5231   9.684   5.165   2.875 -0.6396 -1.0072  0.0670
  954SOL    HW1 5232   9.651   5.252   2.899  0.7880 -0.3815 -0.1166
  954SOL    HW2 5233   9.676   5.114   2.955  0.7386  0.0225  0.9226
  954SOL     MW 5234   9.679   5.170   2.889 -0.2804 -0.7953  0.1530
  955SOL     OW 5235   6.107   5.634   4.559  0.4639  0.1520 -0.0669
  955SOL    HW1 5236   6.183   5.648   4.503 -0.1225  0.5641 -0.7795
  955SOL    HW2 5237   6.033   5.670   4.509 -0.3178 -0.8909  0.2866
  955SOL     MW 5238   6.107   5.640   4.545  0.2888  0.0712 -0.1129
  956SOL     OW 5239   4.313   3.190   3.561  0.4874 -0.0532 -0.3073
  956SOL    HW1 5240   4.327   3.280   3.590  1.2118 -0.0460 -0.6718
  956SOL    HW2 5241   4.327   3.137   3.640 -3.0802  0.3152  0.7682
  956SOL     MW 5242   4.317   3.194   3.575  0.1235 -0.0051 -0.2163
  957SOL     OW 5243   7.846   1.745   2.207  0.1497 -0.7206 -0.2450
  957SOL    HW1 5244   7.885   1.784   2.128 -0.7879 -0.0841 -0.4119
  957SOL    HW2 5245   7.818   1.819   2.260  0.6014 -1.1489  0.6138
  957SOL     MW 5246   7.847   1.759   2.203  0.0875 -0.6940 -0.1565
  958SOL     OW 5247   7.091   6.080   5.323  0.1826 -0.6912 -0.4331
  958SOL    HW1 5248   7.049   5.995   5.311 -0.3908 -0.2705 -1.6124
  958SOL    HW2 5249   7.108   6.111   5.233  0.9656  0.1540 -0.0165
  958SOL     MW 5250   7.088   6.073   5.310  0.2094 -0.5291 -0.5307
  959SOL     OW 5251   4.316  11.243   5.141  0.1730 -0.3673 -0.0846
  959SOL    HW1 5252   4.257  11.174   5.109  0.3383 -0.1020 -1.0002
  959SOL    HW2 5253   4.264  11.291   5.205 -0.8838  0.3066 -1.3953
  959SOL     MW 5254   4.301  11.240   5.145  0.0589 -0.2471 -0.3696
  960SOL     OW 5255   8.511   8.590   4.851  0.2133 -0.1018  0.4376
  960SOL    HW1 5256   8.601   8.565   4.873 -0.0929 -0.8012  0.9625
  960SOL    HW2 5257   8.467   8.595   4.936  0.2852  2.4763  0.3904
  960SOL     MW 5258   8.517   8.587   4.865  0.1833  0.1387  0.4988
  961SOL     OW 5259  10.406   4.206   5.892 -0.0884 -0.5173 -0.2031
  961SOL    HW1 5260  10.383   4.116   5.916 -2.7109  0.3825  0.9999
  961SOL    HW2 5261  10.458   4.237   5.966 -1.2232 -0.3130  0.5237
  961SOL     MW 5262  10.410   4.198   5.905 -0.5694 -0.3760  0.0439
  962SOL     OW 5263   5.281   4.684   0.706  0.1011  0.1175 -0.3482
  962SOL    HW1 5264   5.301   4.596   0.674 -0.1464 -0.5555  1.2155
  962SOL    HW2 5265   5.350   4.739   0.669  1.0985 -0.9981 -0.2343
  962SOL     MW 5266   5.293   4.680   0.697  0.1971 -0.1114 -0.1335
  963SOL     OW 5267   3.185   9.275   2.568  0.7015  0.1000  0.1929
  963SOL    HW1 5268   3.204   9.322   2.486  0.8453  3.8782  2.1859
  963SOL    HW2 5269   3.253   9.209   2.573  2.3322  1.5236 -1.4987
  963SOL     MW 5270   3.196   9.273   2.558  0.9286  0.7659  0.2315
  964SOL     OW 5271   7.500   8.100   3.402  0.4192  0.5303 -0.0852
  964SOL    HW1 5272   7.460   8.181   3.372 -0.5437  0.5893  1.2587
  964SOL    HW2 5273   7.583   8.126   3.440  0.7256  0.7053 -0.8709
  964SOL     MW 5274   7.505   8.113   3.403  0.3352  0.5603 -0.0137
  965SOL     OW 5275   2.795   1.404   1.721  0.1080  0.0521  0.1328
  965SOL    HW1 5276   2.748   1.417   1.803  1.0537 -2.0074  1.0563
  965SOL    HW2 5277   2.741   1.448   1.655 -0.1934  2.5905  1.9393
  965SOL     MW 5278   2.782   1.412   1.723  0.1905  0.1134  0.4822
  966SOL     OW 5279   5.620   4.963   4.105  0.0633 -0.1345  0.1801
  966SOL    HW1 5280   5.668   5.035   4.148  0.8452 -0.1466 -0.6279
  966SOL    HW2 5281   5.539   4.955   4.154  0.2996  0.8110  0.7499
  966SOL     MW 5282   5.616   4.972   4.117  0.1936 -0.0150  0.1496
  967SOL     OW 5283   5.416   2.363   0.889 -0.6589  0.0747  0.0408
  967SOL    HW1 5284   5.479   2.292   0.901  0.3137  0.5515 -1.8411
  967SOL    HW2 5285   5.342   2.321   0.844 -0.2090  0.1700 -0.8074
  967SOL     MW 5286   5.414   2.348   0.885 -0.4768  0.1479 -0.3087
  968SOL     OW 5287   9.356   9.389   5.362  0.2765  0.2242 -0.6235
  968SOL    HW1 5288   9.340   9.352   5.275 -1.1134  0.7340 -0.6153
  968SOL    HW2 5289   9.449   9.375   5.377  0.8591  1.2770 -2.7502
  968SOL     MW 5290   9.366   9.383   5.352  0.1732  0.4242 -0.8947
  969SOL     OW 5291   7.882   2.027   1.851  0.3093 -0.0402 -0.4039
  969SOL    HW1 5292   7.905   2.018   1.758  0.2323  0.3765 -0.4682
  969SOL    HW2 5293   7.922   1.952   1.893  1.5132  0.4924 -0.5652
  969SOL     MW 5294   7.890   2.016   1.844  0.4536  0.0813 -0.4328
  970SOL     OW 5295   3.671   8.787   1.877 -0.6850  0.6917 -0.0755
  970SOL    HW1 5296   3.614   8.818   1.807 -1.5598  0.1042  0.3606
  970SOL    HW2 5297   3.623   8.715   1.917  1.6520 -2.0237 -1.7410
  970SOL     MW 5298   3.658   8.782   1.873 -0.4979  0.2689 -0.2329
  971SOL     OW 5299   1.279   0.391   0.130  0.0569  0.3857 -0.0788
  971SOL    HW1 5300   1.363   0.346   0.138 -0.4077 -0.6556 -0.9096
  971SOL    HW2 5301   1.287   0.445   0.052 -0.6112 -1.0480 -1.1884
  971SOL     MW 5302   1.290   0.392   0.121 -0.0881  0.0689 -0.3272
  972SOL     OW 5303   5.098   1.187   1.121 -0.1080 -0.3339 -0.1080
  972SOL    HW1 5304   5.028   1.141   1.074  0.9403 -0.9318 -1.1254
  972SOL    HW2 5305   5.165   1.121   1.134  1.6612  0.9515 -2.0521
  972SOL     MW 5306   5.097   1.173   1.116  0.2527 -0.2459 -0.4871
  973SOL     OW 5307   9.301   9.522   4.802  0.2868  0.2074 -0.1964
  973SOL    HW1 5308   9.233   9.455   4.813  0.3199  0.1944 -0.0695
  973SOL    HW2 5309   9.321   9.550   4.891  1.2371 -0.5791 -0.1415
  973SOL     MW 5310   9.294   9.517   4.815  0.4127  0.1050 -0.1731
  974SOL     OW 5311  10.372   9.503   3.062 -0.0385 -0.5014  0.3508
  974SOL    HW1 5312  10.341   9.593   3.051 -0.9746 -0.8391  0.1076
  974SOL    HW2 5313  10.464   9.506   3.037  0.0250  0.4539  0.6558
  974SOL     MW 5314  10.380   9.515   3.057 -0.1502 -0.4223  0.3587
  975SOL     OW 5315   3.977   6.550   1.237  0.1596 -0.2481  0.6188
  975SOL    HW1 5316   3.947   6.593   1.156 -0.1362 -0.7413  0.4624
  975SOL    HW2 5317   3.911   6.572   1.302 -1.0718 -2.0610  0.0617
  975SOL     MW 5318   3.965   6.558   1.235 -0.0359 -0.5433  0.5275
  976SOL     OW 5319   4.430   5.568   5.382 -0.2902 -0.0599 -0.2457
  976SOL    HW1 5320   4.458   5.538   5.296 -0.1737 -1.3725  0.2145
  976SOL    HW2 5321   4.486   5.643   5.402  0.1395 -0.1651 -1.0214
  976SOL     MW 5322   4.440   5.573   5.374 -0.2203 -0.2414 -0.2861
  977SOL     OW 5323   5.378   7.535   2.931 -0.2784 -0.1011  0.2016
  977SOL    HW1 5324   5.422   7.567   3.009 -0.4405 -0.7191  0.5531
  977SOL    HW2 5325   5.426   7.574   2.858  0.8621 -0.7570  0.5738
  977SOL     MW 5326   5.389   7.544   2.931 -0.1532 -0.2641  0.2942
  978SOL     OW 5327   8.664   1.838   1.211  0.7832  0.1070  1.0270
  978SOL    HW1 5328   8.636   1.869   1.297  0.0202  1.7625  0.2337
  978SOL    HW2 5329   8.684   1.917   1.162 -1.0389 -0.6171 -1.0564
  978SOL     MW 5330   8.663   1.852   1.216  0.4523  0.2262  0.6587
  979SOL     OW 5331   1.733   8.382   2.159 -0.7549  0.6257 -0.0147
  979SOL    HW1 5332   1.769   8.470   2.174  0.4676  0.7453 -2.9641
  979SOL    HW2 5333   1.645   8.397   2.127 -0.3692  0.8539 -1.0121
  979SOL     MW 5334   1.727   8.396   2.157 -0.5491  0.6702 -0.5199
  980SOL     OW 5335   4.619   8.443   0.555  0.1495  0.0308 -0.1573
  980SOL    HW1 5336   4.691   8.393   0.517 -1.4461 -1.5409 -1.3048
  980SOL    HW2 5337   4.584   8.494   0.482 -0.5514 -0.0461  0.1118
  980SOL     MW 5338   4.623   8.443   0.541 -0.1445 -0.1803 -0.2697
  981SOL     OW 5339   4.932   8.627   1.570  0.0044 -0.5537 -0.4208
  981SOL    HW1 5340   4.881   8.625   1.489 -0.3680 -1.3366 -0.1778
  981SOL    HW2 5341   5.022   8.608   1.543 -0.6028 -4.2502 -0.3397
  981SOL     MW 5342   4.937   8.624   1.556 -0.1210 -1.1271 -0.3793
  982SOL     OW 5343   3.560   9.566   3.471 -0.0321  0.1514  0.3635
  982SOL    HW1 5344   3.531   9.656   3.487 -1.9070 -0.3011 -0.2440
  982SOL    HW2 5345   3.570   9.561   3.376 -0.3403 -0.3802  0.3569
  982SOL     MW 5346   3.557   9.577   3.461 -0.3116  0.0254  0.2848
  983SOL     OW 5347   3.033   2.099   1.146  0.5328 -0.5411 -0.5275
  983SOL    HW1 5348   3.027   2.123   1.054  0.5336 -0.2246 -0.4471
  983SOL    HW2 5349   3.101   2.156   1.181  0.4936 -0.6218 -0.3173
  983SOL     MW 5350   3.041   2.109   1.139  0.5279 -0.5109 -0.4903
  984SOL     OW 5351   6.863   1.702   1.639  0.3555 -0.0497 -0.1328
  984SOL    HW1 5352   6.900   1.643   1.574  0.3623 -0.9019  0.6293
  984SOL    HW2 5353   6.776   1.666   1.658  1.3958 -1.4701  2.3594
  984SOL     MW 5354   6.857   1.690   1.633  0.4896 -0.3406  0.2838
  985SOL     OW 5355   3.739   9.320   1.404 -0.2295 -0.1523  0.0637
  985SOL    HW1 5356   3.669   9.270   1.446 -0.1292  0.4232  0.9148
  985SOL    HW2 5357   3.704   9.408   1.393  0.2943  0.0923  0.3226
  985SOL     MW 5358   3.726   9.325   1.408 -0.1496 -0.0473  0.2058
  986SOL     OW 5359   2.604   2.505   3.481 -0.3490  0.1987 -0.4897
  986SOL    HW1 5360   2.633   2.442   3.414  1.5826  1.2412 -0.6927
  986SOL    HW2 5361   2.666   2.577   3.475 -2.8821  2.5268 -0.7525
  986SOL     MW 5362   2.615   2.506   3.471 -0.4260  0.6302 -0.5493
  987SOL     OW 5363   8.374   5.522   4.381  0.1035 -0.2862 -0.7697
  987SOL    HW1 5364   8.325   5.440   4.390 -0.7145  0.4196  2.3241
  987SOL    HW2 5365   8.396   5.526   4.288 -3.4290 -1.9819 -1.8697
  987SOL     MW 5366   8.370   5.512   4.370 -0.4534 -0.4129 -0.5145
  988SOL     OW 5367   8.712   4.184   2.615  0.4106  0.5309 -0.1853
  988SOL    HW1 5368   8.709   4.265   2.564 -0.4004  1.2441  0.9417
  988SOL    HW2 5369   8.678   4.209   2.701 -1.0441 -1.2713 -0.1803
  988SOL     MW 5370   8.707   4.197   2.619  0.1206  0.3915 -0.0404
  989SOL     OW 5371   6.741   4.113   4.601 -0.2257  0.2838 -0.9496
  989SOL    HW1 5372   6.699   4.132   4.685 -3.8099 -1.1058 -2.2299
  989SOL    HW2 5373   6.703   4.177   4.540 -1.7026 -1.8422 -2.4246
  989SOL     MW 5374   6.730   4.124   4.604 -0.8736 -0.1662 -1.3023
  990SOL     OW 5375   5.673   4.811   3.057 -0.0097 -0.2452  0.1548
  990SOL    HW1 5376   5.601   4.863   3.021 -0.6914 -1.6613 -0.6463
  990SOL    HW2 5377   5.746   4.825   2.997  0.4161  1.1911  0.9651
  990SOL     MW 5378   5.673   4.819   3.045 -0.0424 -0.2427  0.1559
  991SOL     OW 5379   6.123   5.027   4.613  0.5030  0.2883  0.3237
  991SOL    HW1 5380   6.145   4.934   4.606  0.8315  0.2491  1.6272
  991SOL    HW2 5381   6.197   5.065   4.661 -0.2434  0.9748  0.9556
  991SOL     MW 5382   6.135   5.020   4.618  0.4495  0.3712  0.5714
  992SOL     OW 5383   3.711   1.695   0.144  0.1496  0.1317  0.3933
  992SOL    HW1 5384   3.703   1.757   0.216 -0.9905  0.2501  0.1875
  992SOL    HW2 5385   3.707   1.749   0.065 -0.9645 -0.1778  0.2108
  992SOL     MW 5386   3.709   1.710   0.143 -0.1389  0.1072  0.3436
  993SOL     OW 5387   4.058   4.008   0.465 -0.3942 -0.1270  0.3752
  993SOL    HW1 5388   4.085   3.960   0.543 -0.8628  0.7844  1.1207
  993SOL    HW2 5389   3.975   4.049   0.490  0.8155  2.4976  0.3987
  993SOL     MW 5390   4.051   4.007   0.478 -0.2993  0.3257  0.4736
  994SOL     OW 5391   9.554  10.310   5.592 -0.3965 -0.1066 -0.4616
  994SOL    HW1 5392   9.566  10.297   5.686  0.9384 -0.1250 -0.6111
  994SOL    HW2 5393   9.575  10.402   5.578 -0.1657 -0.2098 -0.8027
  994SOL     MW 5394   9.558  10.320   5.602 -0.1960 -0.1222 -0.5244
  995SOL     OW 5395   5.884   6.144   1.188 -0.3335 -0.0920 -0.3628
  995SOL    HW1 5396   5.897   6.239   1.189 -0.8467  0.0428 -2.2500
  995SOL    HW2 5397   5.954   6.110   1.133  0.6972 -1.0026  1.4401
  995SOL     MW 5398   5.894   6.152   1.181 -0.2673 -0.1913 -0.3736
  996SOL     OW 5399   9.817   6.379   3.966 -0.4642 -0.3544 -0.2994
  996SOL    HW1 5400   9.864   6.442   4.020 -0.7769 -0.4280  0.0657
  996SOL    HW2 5401   9.727   6.381   4.000 -0.7543 -0.1294 -1.0598
  996SOL     MW 5402   9.811   6.387   3.977 -0.5414 -0.3350 -0.3500
  997SOL     OW 5403   8.769   8.147   2.093  0.2311  0.5545 -0.0876
  997SOL    HW1 5404   8.703   8.097   2.045  0.2886  0.0238  0.3779
  997SOL    HW2 5405   8.849   8.095   2.084  0.7924  1.5718 -1.3024
  997SOL     MW 5406   8.771   8.134   2.086  0.3103  0.6168 -0.1835
  998SOL     OW 5407   5.222   4.629   0.225 -0.4347  0.5182 -0.6747
  998SOL    HW1 5408   5.207   4.549   0.174  1.6769 -0.3573 -0.0249
  998SOL    HW2 5409   5.160   4.623   0.298  0.2300 -0.9703 -0.1798
  998SOL     MW 5410   5.212   4.618   0.228 -0.0793  0.2156 -0.5282
  999SOL     OW 5411   9.263  10.657   3.990 -0.2522  0.5027  0.2875
  999SOL    HW1 5412   9.176  10.681   4.022 -0.5173 -1.5535  1.3008
  999SOL    HW2 5413   9.320  10.665   4.067  0.5627  2.1541 -0.4465
  999SOL     MW 5414   9.259  10.661   4.004 -0.1818  0.4509  0.3233
 1000SOL     OW 5415  10.936  10.123   4.126 -0.6128 -0.1073 -0.1635
 1000SOL    HW1 5416  10.873  10.157   4.063  0.4420  0.0011 -1.1684
 1000SOL    HW2 5417  10.928  10.027   4.119  0.0035 -0.1003 -0.9712
 1000SOL     MW 5418  10.927  10.115   4.117 -0.3989 -0.0925 -0.3955
 1001SOL     OW 5419   2.400   7.368   2.744 -1.2232  0.3481 -0.2412
 1001SOL    HW1 5420   2.434   7.446   2.700 -0.1075  0.7749  1.3178
 1001SOL    HW2 5421   2.385   7.305   2.673  1.2152  0.7472 -1.1843
 1001SOL     MW 5422   2.402   7.370   2.729 -0.7682  0.4538 -0.1624
 1002SOL     OW 5423   2.420   2.961   3.291  0.5649 -0.5015 -0.7731
 1002SOL    HW1 5424   2.505   2.990   3.260  0.7941 -0.2746  0.0662
 1002SOL    HW2 5425   2.394   3.024   3.357  1.0981 -2.1616  1.1216
 1002SOL     MW 5426   2.427   2.973   3.295  0.6625 -0.6850 -0.4231
 1003SOL     OW 5427   6.931   7.089   0.625  0.4887 -0.4524  0.5202
 1003SOL    HW1 5428   6.958   7.120   0.712 -0.5408 -0.3950  0.8277
 1003SOL    HW2 5429   6.913   6.996   0.637 -1.0188 -0.1677  0.7298
 1003SOL     MW 5430   6.932   7.081   0.638  0.1639 -0.4086  0.5864
 1004SOL     OW 5431   6.359   8.014   3.748  0.6294 -0.4520 -0.0370
 1004SOL    HW1 5432   6.344   7.925   3.717  0.0214 -0.0982 -0.7905
 1004SOL    HW2 5433   6.281   8.062   3.723  1.9442  0.8700 -1.8707
 1004SOL     MW 5434   6.347   8.009   3.741  0.7198 -0.2375 -0.3682
 1005SOL     OW 5435   7.156   8.931   1.545  0.2922 -0.0750  0.2162
 1005SOL    HW1 5436   7.154   8.926   1.640  1.8861 -2.9672  0.2079
 1005SOL    HW2 5437   7.073   8.892   1.517 -0.7185  1.8421  0.3317
 1005SOL     MW 5438   7.145   8.926   1.554  0.3668 -0.1998  0.2299
 1006SOL     OW 5439   5.007   8.578   2.115 -0.3518  0.2746  0.1767
 1006SOL    HW1 5440   5.069   8.608   2.049 -1.2038  1.4618 -0.1161
 1006SOL    HW2 5441   5.044   8.495   2.147  1.9295  1.4274  0.7681
 1006SOL     MW 5442   5.020   8.571   2.111 -0.1688  0.5741  0.2149
 1007SOL     OW 5443   7.658   4.273   5.340 -0.1878 -0.1090  0.1017
 1007SOL    HW1 5444   7.571   4.308   5.357  0.3342  0.6399  1.4304
 1007SOL    HW2 5445   7.690   4.323   5.265 -0.4314  0.4712  0.3814
 1007SOL     MW 5446   7.651   4.284   5.333 -0.1522  0.0611  0.3076
 1008SOL     OW 5447  10.808   3.230   3.818  0.1579  0.1857  0.1811
 1008SOL    HW1 5448  10.816   3.315   3.774 -2.3391  0.5551  0.2932
 1008SOL    HW2 5449  10.833   3.248   3.909 -0.5643  0.8739  0.2547
 1008SOL     MW 5450  10.812   3.243   3.824 -0.2542  0.3211  0.2049
 1009SOL     OW 5451   3.537   2.619   2.560 -0.1559  0.0822  0.3650
 1009SOL    HW1 5452   3.612   2.572   2.595 -0.9499 -1.1219  0.5168
 1009SOL    HW2 5453   3.543   2.607   2.465 -0.3457 -0.3308  0.4016
 1009SOL     MW 5454   3.547   2.612   2.552 -0.2819 -0.1248  0.3891
 1010SOL     OW 5455   4.753   5.147   3.458 -0.1835 -0.3826 -0.1438
 1010SOL    HW1 5456   4.704   5.100   3.391 -0.5502 -0.5009  0.1987
 1010SOL    HW2 5457   4.685   5.186   3.514  0.0228  2.4882 -1.6844
 1010SOL     MW 5458   4.738   5.146   3.457 -0.2040 -0.0302 -0.2972
 1011SOL     OW 5459   4.711   2.309   1.329  0.1884 -0.4339 -0.0835
 1011SOL    HW1 5460   4.709   2.265   1.244 -0.0839 -0.2175 -0.1893
 1011SOL    HW2 5461   4.664   2.249   1.388 -1.4719  0.3532 -0.5380
 1011SOL     MW 5462   4.705   2.295   1.326 -0.0590 -0.3054 -0.1553
 1012SOL     OW 5463   5.420   5.361   1.869  0.3640 -0.2964 -0.6198
 1012SOL    HW1 5464   5.384   5.273   1.877 -0.7327  0.1357 -0.6781
 1012SOL    HW2 5465   5.351   5.412   1.827  1.1420  0.5029 -0.9614
 1012SOL     MW 5466   5.407   5.356   1.865  0.3232 -0.1388 -0.6710
 1013SOL     OW 5467   2.202   0.985   0.407  0.1934 -0.5354  0.0770
 1013SOL    HW1 5468   2.160   0.940   0.334 -0.4431 -0.9772  0.7043
 1013SOL    HW2 5469   2.266   1.044   0.365 -1.8849  1.0989 -1.0064
 1013SOL     MW 5470   2.205   0.987   0.392 -0.1541 -0.3827  0.0186
 1014SOL     OW 5471   7.592   0.963   1.223 -0.2592 -0.3332 -0.5499
 1014SOL    HW1 5472   7.563   0.996   1.307  0.5450  0.5080 -0.5883
 1014SOL    HW2 5473   7.514   0.924   1.184 -0.2304 -2.5794  1.4195
 1014SOL     MW 5474   7.578   0.962   1.229 -0.1526 -0.5130 -0.3027
 1015SOL     OW 5475   3.176   2.468   3.303  0.5183  0.0165 -0.1682
 1015SOL    HW1 5476   3.130   2.387   3.280  1.4299 -0.6428  0.2817
 1015SOL    HW2 5477   3.234   2.484   3.228  0.5778  0.0746 -0.1094
 1015SOL     MW 5478   3.178   2.460   3.290  0.6426 -0.0604 -0.1031
 1016SOL     OW 5479   8.006   2.332   3.001  0.4319 -0.1748 -0.0307
 1016SOL    HW1 5480   7.984   2.267   3.067 -0.1263 -0.3319 -0.3643
 1016SOL    HW2 5481   8.012   2.283   2.919  1.6167 -0.0648 -0.0276
 1016SOL     MW 5482   8.004   2.318   2.999  0.5121 -0.1808 -0.0730
 1017SOL     OW 5483   8.685   7.649   4.429 -0.0499  0.0632  0.6030
 1017SOL    HW1 5484   8.775   7.640   4.396  0.1884  0.0906  1.2222
 1017SOL    HW2 5485   8.630   7.633   4.353  0.4068 -3.1670  0.8138
 1017SOL     MW 5486   8.690   7.646   4.415  0.0391 -0.3468  0.7093
 1018SOL     OW 5487   7.810   9.835   2.356  0.1818  0.3523  0.5559
 1018SOL    HW1 5488   7.888   9.816   2.408  0.5950 -0.0511 -0.2055
 1018SOL    HW2 5489   7.832   9.916   2.309 -0.1771  0.6936  0.9624
 1018SOL     MW 5490   7.823   9.843   2.357  0.1888  0.3443  0.5105
 1019SOL     OW 5491   3.598  10.996   3.910  0.8186  0.5421 -0.5205
 1019SOL    HW1 5492   3.587  11.090   3.925  0.9595  0.8024 -1.8853
 1019SOL    HW2 5493   3.629  10.990   3.820  0.0329 -0.8776 -0.7199
 1019SOL     MW 5494   3.601  11.008   3.900  0.7360  0.3937 -0.7207
 1020SOL     OW 5495   5.923   8.758   5.438 -0.0896  0.2132  0.0281
 1020SOL    HW1 5496   5.854   8.702   5.402  1.9028 -1.4755 -1.3826
 1020SOL    HW2 5497   5.945   8.718   5.522 -0.3968  0.3960  0.1976
 1020SOL     MW 5498   5.917   8.746   5.444  0.1261  0.0205 -0.1308
 1021SOL     OW 5499  11.527   4.651   4.897  0.3955  0.6081 -0.2168
 1021SOL    HW1 5500  11.580   4.571   4.900  0.7829  0.7692 -1.6837
 1021SOL    HW2 5501  11.589   4.721   4.919  0.3996  0.6337 -0.3075
 1021SOL     MW 5502  11.542   4.650   4.900  0.4456  0.6320 -0.4162
 1022SOL     OW 5503   4.481   8.014   1.971  0.8753  0.4854 -0.3814
 1022SOL    HW1 5504   4.553   8.006   1.908  1.4899  0.6870  0.2876
 1022SOL    HW2 5505   4.457   7.924   1.991  0.7463  0.4175 -0.8206
 1022SOL     MW 5506   4.487   8.001   1.965  0.9375  0.5025 -0.3520
 1023SOL     OW 5507   7.600   1.991   1.008 -0.0724 -0.2402  0.2492
 1023SOL    HW1 5508   7.617   2.076   1.049  1.1080  0.1381 -0.9512
 1023SOL    HW2 5509   7.686   1.955   0.991 -0.4186  0.0592 -2.7115
 1023SOL     MW 5510   7.613   1.997   1.011  0.0344 -0.1534 -0.2835
 1024SOL     OW 5511  10.300   5.582   5.612 -0.0800 -0.3656  0.3767
 1024SOL    HW1 5512  10.247   5.517   5.566 -0.4537  0.4570 -0.3982
 1024SOL    HW2 5513  10.361   5.531   5.664 -1.1234 -1.3476  0.6909
 1024SOL     MW 5514  10.301   5.568   5.613 -0.2614 -0.3860  0.3177
 1025SOL     OW 5515   1.903   2.826   0.214 -0.0510  0.3582 -0.6135
 1025SOL    HW1 5516   1.883   2.740   0.253  2.1208 -1.0198 -2.3164
 1025SOL    HW2 5517   1.860   2.889   0.273 -0.5527 -1.7915  1.4965
 1025SOL     MW 5518   1.895   2.823   0.227  0.1628 -0.0934 -0.5614
 1026SOL     OW 5519   4.859  10.750   3.419 -0.1784  0.0503 -0.0684
 1026SOL    HW1 5520   4.921  10.797   3.475  1.2044  0.6760 -2.0250
 1026SOL    HW2 5521   4.785  10.809   3.411  0.3553  0.7102 -0.2551
 1026SOL     MW 5522   4.858  10.764   3.425  0.0669  0.2149 -0.3428
 1027SOL     OW 5523   1.669   7.929   1.499 -0.6303 -0.1708 -0.0777
 1027SOL    HW1 5524   1.699   7.971   1.579 -0.2070 -0.6098  0.0006
 1027SOL    HW2 5525   1.642   7.842   1.526  1.1072 -0.9396 -0.6528
 1027SOL     MW 5526   1.669   7.923   1.512 -0.3537 -0.3254 -0.1413
 1028SOL     OW 5527   4.887   5.025   4.430 -0.0325  0.0173  0.2276
 1028SOL    HW1 5528   4.917   4.963   4.363  0.0661  0.6360 -0.3099
 1028SOL    HW2 5529   4.846   5.096   4.380 -1.0401 -0.0890  0.8759
 1028SOL     MW 5530   4.885   5.026   4.415 -0.1489  0.0829  0.2418
 1029SOL     OW 5531   9.901   7.615   4.316 -0.1600  0.3736  0.2480
 1029SOL    HW1 5532   9.996   7.624   4.312 -0.1525 -0.0963 -1.4351
 1029SOL    HW2 5533   9.879   7.560   4.241 -1.6400 -0.7061  1.4136
 1029SOL     MW 5534   9.910   7.609   4.306 -0.3485  0.1752  0.1818
 1030SOL     OW 5535  10.864   5.513   3.596 -0.0979 -0.5482 -0.5483
 1030SOL    HW1 5536  10.866   5.421   3.623 -2.1825 -0.1497  1.3401
 1030SOL    HW2 5537  10.825   5.511   3.509 -0.7525 -1.4510 -0.2653
 1030SOL     MW 5538  10.859   5.501   3.589 -0.4486 -0.6128 -0.2703
 1031SOL     OW 5539   9.129   4.903   5.023 -0.7067  0.5667  0.1564
 1031SOL    HW1 5540   9.194   4.938   5.085 -1.8023  1.5744  0.7765
 1031SOL    HW2 5541   9.064   4.973   5.015 -1.0974  0.0558 -1.3941
 1031SOL     MW 5542   9.129   4.917   5.030 -0.8970  0.6303  0.0373
 1032SOL     OW 5543   5.917   4.604   3.069 -0.6893 -0.0477 -0.4303
 1032SOL    HW1 5544   5.896   4.676   3.010 -1.5705  1.0840  1.1759
 1032SOL    HW2 5545   5.831   4.568   3.094 -0.5148  1.0311  1.9408
 1032SOL     MW 5546   5.903   4.608   3.065 -0.7798  0.2353  0.0789
 1033SOL     OW 5547   2.628   3.847   2.711 -1.0043  0.4069 -0.4953
 1033SOL    HW1 5548   2.568   3.797   2.766  0.4651 -0.7596  0.1424
 1033SOL    HW2 5549   2.715   3.812   2.733 -0.2312  0.9201 -2.5231
 1033SOL     MW 5550   2.632   3.836   2.721 -0.7172  0.3232 -0.6732
 1034SOL     OW 5551   5.548   4.036   3.009  0.3048  0.0351 -0.7275
 1034SOL    HW1 5552   5.544   3.963   3.070  0.2986  0.7369  0.1232
 1034SOL    HW2 5553   5.506   4.108   3.055  1.0610  0.8125 -1.2233
 1034SOL     MW 5554   5.542   4.036   3.023  0.4008  0.2245 -0.6821
 1035SOL     OW 5555   4.136   9.915   3.534 -0.0806 -0.0301 -0.4703
 1035SOL    HW1 5556   4.216   9.961   3.559  0.3780 -1.0027 -0.0887
 1035SOL    HW2 5557   4.100   9.883   3.617  0.0548 -1.0377 -0.7807
 1035SOL     MW 5558   4.142   9.917   3.548 -0.0046 -0.2836 -0.4612
 1036SOL     OW 5559   3.276   8.321   3.062  0.0861  0.3236  0.6142
 1036SOL    HW1 5560   3.259   8.325   3.156 -0.0128 -0.6568  0.6449
 1036SOL    HW2 5561   3.226   8.246   3.032  1.3449 -0.3272  0.0518
 1036SOL     MW 5562   3.268   8.312   3.070  0.2346  0.1148  0.5461
 1037SOL     OW 5563   7.317   8.322   3.332  0.7145  0.0796 -0.0894
 1037SOL    HW1 5564   7.255   8.395   3.335  0.0158 -0.5208  0.5014
 1037SOL    HW2 5565   7.267   8.247   3.364  0.9862 -0.9804 -1.9889
 1037SOL     MW 5566   7.302   8.322   3.336  0.6599 -0.1330 -0.2569
 1038SOL     OW 5567   4.077   8.250   5.032  0.4109 -0.0656 -0.2330
 1038SOL    HW1 5568   4.083   8.338   4.994  0.4127 -0.5905 -1.4913
 1038SOL    HW2 5569   4.155   8.244   5.088  0.1397  0.9113  0.2759
 1038SOL     MW 5570   4.088   8.261   5.034  0.3764 -0.0077 -0.3289
 1039SOL     OW 5571   2.223   1.669   1.944  0.2929  0.6647 -0.2917
 1039SOL    HW1 5572   2.207   1.760   1.922 -1.2515 -0.2299 -3.4027
 1039SOL    HW2 5573   2.289   1.639   1.881  0.7227 -0.4054  0.6266
 1039SOL     MW 5574   2.229   1.677   1.933  0.1502  0.4132 -0.5724
 1040SOL     OW 5575   4.991   4.280   0.215 -0.0204 -0.0478  0.1478
 1040SOL    HW1 5576   5.011   4.220   0.286 -1.0153  0.8061  1.1786
 1040SOL    HW2 5577   4.903   4.256   0.186  0.3884 -0.4159 -0.8514
 1040SOL     MW 5578   4.982   4.270   0.220 -0.0954  0.0144  0.1518
 1041SOL     OW 5579   5.117   2.531   3.558  0.6366  0.2472 -0.1917
 1041SOL    HW1 5580   5.165   2.598   3.508  1.4156  0.7888  1.1964
 1041SOL    HW2 5581   5.164   2.450   3.540  1.3037  0.5492  0.1417
 1041SOL     MW 5582   5.129   2.529   3.549  0.8217  0.3552  0.0287
 1042SOL     OW 5583   7.710   9.939   3.329  0.2607  0.4020 -0.5726
 1042SOL    HW1 5584   7.696  10.009   3.265 -1.9686 -0.0656 -0.6735
 1042SOL    HW2 5585   7.745   9.866   3.278  1.2447  0.9728 -0.7229
 1042SOL     MW 5586   7.712   9.939   3.314  0.1013  0.4152 -0.6048
 1043SOL     OW 5587   8.932   3.677   4.202 -0.1382 -0.5004  0.2084
 1043SOL    HW1 5588   8.866   3.742   4.226  0.0264  0.2909 -1.2991
 1043SOL    HW2 5589   8.888   3.621   4.138  0.9653  0.8530 -1.8424
 1043SOL     MW 5590   8.918   3.678   4.197  0.0242 -0.2258 -0.2471
 1044SOL     OW 5591   5.303   6.609   2.802 -0.1683  0.2926 -0.5592
 1044SOL    HW1 5592   5.246   6.584   2.874  0.1647 -0.2671 -0.4791
 1044SOL    HW2 5593   5.316   6.528   2.752  0.6439  0.3760 -0.5062
 1044SOL     MW 5594   5.297   6.595   2.804 -0.0217  0.2316 -0.5422
 1045SOL     OW 5595   8.072   9.444   4.466  0.2683  0.6306  0.5079
 1045SOL    HW1 5596   8.116   9.373   4.420  0.3063  1.0926 -0.1761
 1045SOL    HW2 5597   8.003   9.401   4.517  0.3820  0.0944  0.2134
 1045SOL     MW 5598   8.069   9.429   4.467  0.2877  0.6211  0.3827
 1046SOL     OW 5599  10.560  10.103   5.326 -0.6317 -0.6223 -0.5837
 1046SOL    HW1 5600  10.563  10.140   5.237  0.5778  0.3026 -0.1826
 1046SOL    HW2 5601  10.507  10.164   5.376  0.1010 -0.2237 -0.2796
 1046SOL     MW 5602  10.554  10.115   5.321 -0.3831 -0.4529 -0.4934
 1047SOL     OW 5603   3.995   4.273   4.380 -0.4321 -0.6794 -0.0292
 1047SOL    HW1 5604   3.905   4.263   4.412  0.0979 -0.9598  1.5088
 1047SOL    HW2 5605   4.025   4.183   4.368  0.0949 -0.6343  0.8808
 1047SOL     MW 5606   3.987   4.260   4.383 -0.2968 -0.7095  0.2842
 1048SOL     OW 5607   8.502   8.395   2.621  0.0406  0.6921 -0.4250
 1048SOL    HW1 5608   8.413   8.383   2.655  0.1431 -0.7105 -0.6174
 1048SOL    HW2 5609   8.493   8.465   2.556 -0.7213  1.2618  0.2692
 1048SOL     MW 5610   8.489   8.402   2.617 -0.0438  0.5855 -0.3608
 1049SOL     OW 5611   2.727   6.178   1.857 -0.1472  0.2180 -0.1791
 1049SOL    HW1 5612   2.708   6.253   1.800 -1.4892 -1.5138 -2.1658
 1049SOL    HW2 5613   2.751   6.107   1.797 -0.4893 -1.4168  1.4961
 1049SOL     MW 5614   2.728   6.178   1.842 -0.3628 -0.2130 -0.2189
 1050SOL     OW 5615   6.502   8.639   2.295 -0.0229  0.2405  0.1583
 1050SOL    HW1 5616   6.574   8.614   2.353  0.1022 -0.0789 -0.1327
 1050SOL    HW2 5617   6.546   8.670   2.215 -0.1933  0.6760  0.2275
 1050SOL     MW 5618   6.517   8.640   2.292 -0.0287  0.2553  0.1299
 1051SOL     OW 5619   9.307   9.339   5.111 -0.0553 -0.0863  0.4608
 1051SOL    HW1 5620   9.382   9.318   5.056  1.0795  2.5279  0.8945
 1051SOL    HW2 5621   9.232   9.301   5.065  1.4217 -2.5815 -0.0858
 1051SOL     MW 5622   9.307   9.331   5.098  0.2791 -0.0711  0.4464
 1052SOL     OW 5623   7.986   1.799   2.523  0.1446  0.7342  0.2372
 1052SOL    HW1 5624   7.894   1.814   2.543  0.3503  1.2163  0.8584
 1052SOL    HW2 5625   8.033   1.852   2.587  0.8615  0.0636  0.2761
 1052SOL     MW 5626   7.980   1.808   2.534  0.2627  0.7101  0.3217
 1053SOL     OW 5627   5.640   6.482   3.295  0.3449 -0.6739  0.4116
 1053SOL    HW1 5628   5.637   6.394   3.332  0.9716 -1.0124 -0.2990
 1053SOL    HW2 5629   5.554   6.493   3.253  0.5090 -1.2349 -0.0985
 1053SOL     MW 5630   5.629   6.472   3.294  0.4461 -0.7890  0.2554
 1054SOL     OW 5631   6.771   8.498   5.035 -0.3713  0.0881  0.3238
 1054SOL    HW1 5632   6.699   8.441   5.010 -1.2242  0.8951  0.8904
 1054SOL    HW2 5633   6.849   8.443   5.027 -0.9742 -0.6214 -0.8462
 1054SOL     MW 5634   6.772   8.484   5.031 -0.5577  0.1006  0.2465
 1055SOL     OW 5635  10.506   6.529   4.925 -0.3042  0.2896  0.3747
 1055SOL    HW1 5636  10.540   6.616   4.905  0.0120  0.2450  0.6957
 1055SOL    HW2 5637  10.492   6.488   4.840 -1.2928  0.9669  0.1916
 1055SOL     MW 5638  10.509   6.535   4.912 -0.3902  0.3706  0.3923
 1056SOL     OW 5639  12.204  10.655   5.827  0.1115  0.3212  0.4351
 1056SOL    HW1 5640  12.269  10.617   5.768  0.1011  0.6524  0.2121
 1056SOL    HW2 5641  12.235  10.744   5.844  0.2489  0.1476  1.1330
 1056SOL     MW 5642  12.216  10.661   5.822  0.1277  0.3413  0.4959
 1057SOL     OW 5643   8.913  10.062   4.004  0.5537  0.0554  0.1057
 1057SOL    HW1 5644   8.921   9.985   3.947 -0.9751 -0.4011  0.4586
 1057SOL    HW2 5645   8.912  10.136   3.943 -0.7143 -0.4004 -0.4726
 1057SOL     MW 5646   8.914  10.062   3.989  0.1957 -0.0614  0.0768
 1058SOL     OW 5647   4.254   6.941   0.034  0.2749  0.2506 -0.2326
 1058SOL    HW1 5648   4.171   6.897   0.013 -0.1060  0.8649 -0.0245
 1058SOL    HW2 5649   4.303   6.939  -0.048 -1.1933  2.6231 -1.2655
 1058SOL     MW 5650   4.249   6.935   0.021  0.0382  0.6330 -0.3382
 1059SOL     OW 5651   2.722   4.604   2.921 -0.4625  0.2494  0.1312
 1059SOL    HW1 5652   2.798   4.557   2.957  0.6905  1.2363 -0.9311
 1059SOL    HW2 5653   2.694   4.552   2.846 -0.1722  0.4306 -0.1039
 1059SOL     MW 5654   2.728   4.591   2.916 -0.2778  0.3989 -0.0349
 1060SOL     OW 5655   4.599   2.597   0.464  0.5337  0.0261 -0.6752
 1060SOL    HW1 5656   4.607   2.688   0.434  0.5277 -0.1497 -1.2256
 1060SOL    HW2 5657   4.511   2.571   0.439 -0.1192  0.4248  1.0840
 1060SOL     MW 5658   4.589   2.606   0.457  0.4494  0.0547 -0.5205
 1061SOL     OW 5659  11.291   5.744   4.517  0.0497  0.1608  0.0869
 1061SOL    HW1 5660  11.197   5.753   4.530 -0.0527  2.6201 -1.5735
 1061SOL    HW2 5661  11.323   5.701   4.596 -2.2911  0.4307  1.2506
 1061SOL     MW 5662  11.283   5.740   4.529 -0.2631  0.5102  0.0233
 1062SOL     OW 5663   7.152   1.537   1.856 -0.1477 -0.1390  0.1448
 1062SOL    HW1 5664   7.115   1.492   1.779  2.3357  0.9296 -1.8235
 1062SOL    HW2 5665   7.171   1.625   1.825  3.3846 -0.4295  1.0687
 1062SOL     MW 5666   7.149   1.542   1.842  0.6224 -0.0394  0.0111
 1063SOL     OW 5667   4.437   2.256   2.063 -0.7424  0.2153 -0.2031
 1063SOL    HW1 5668   4.429   2.161   2.061  1.5844 -0.0312 -1.9324
 1063SOL    HW2 5669   4.525   2.272   2.096 -0.7830  1.7236 -0.7510
 1063SOL     MW 5670   4.447   2.246   2.067 -0.4498  0.3768 -0.4946
 1064SOL     OW 5671   4.317   4.911   3.939  0.6450  0.1857  0.2930
 1064SOL    HW1 5672   4.397   4.908   3.887  0.8064  1.9157  0.3997
 1064SOL    HW2 5673   4.348   4.917   4.030  0.3978  0.8791  0.3329
 1064SOL     MW 5674   4.332   4.911   3.944  0.6340  0.4959  0.3117
 1065SOL     OW 5675   3.265   7.526   3.012  0.0767  0.3090 -0.2517
 1065SOL    HW1 5676   3.251   7.467   3.087  1.0769  0.4443  0.0625
 1065SOL    HW2 5677   3.318   7.597   3.048  0.7547  0.2645 -1.1307
 1065SOL     MW 5678   3.270   7.527   3.026  0.2916  0.3206 -0.3240
 1066SOL     OW 5679   5.719   7.674   1.185  0.3165 -0.3979  0.5967
 1066SOL    HW1 5680   5.720   7.705   1.275  1.7526  0.8648  0.1804
 1066SOL    HW2 5681   5.799   7.710   1.146 -0.2614 -0.9352 -1.1716
 1066SOL     MW 5682   5.729   7.682   1.192  0.4263 -0.3050  0.3170
 1067SOL     OW 5683   9.874   8.598   4.096  0.2896 -0.2052 -0.3264
 1067SOL    HW1 5684   9.889   8.656   4.022  0.3232  1.7780  1.1586
 1067SOL    HW2 5685   9.960   8.564   4.118  0.4111 -0.1091 -0.6494
 1067SOL     MW 5686   9.887   8.601   4.090  0.3095  0.0610 -0.1776
 1068SOL     OW 5687   4.245   9.553   4.205 -0.4795 -0.0208 -0.5823
 1068SOL    HW1 5688   4.221   9.461   4.216 -1.2428  0.2681  0.3277
 1068SOL    HW2 5689   4.339   9.555   4.225 -0.7921 -0.3652  1.1320
 1068SOL     MW 5690   4.254   9.542   4.209 -0.6173 -0.0279 -0.2464
 1069SOL     OW 5691   4.820   9.955   3.182  0.3588  0.0251  0.4442
 1069SOL    HW1 5692   4.756   9.950   3.253  0.4753 -0.0878  0.5417
 1069SOL    HW2 5693   4.768   9.958   3.103  0.0832  2.9902  0.6041
 1069SOL     MW 5694   4.805   9.955   3.181  0.3384  0.3902  0.4772
 1070SOL     OW 5695  10.774   5.978   5.884 -0.1826  0.1656 -0.1264
 1070SOL    HW1 5696  10.820   6.021   5.957 -1.1943  0.9690  0.0606
 1070SOL    HW2 5697  10.703   5.930   5.926  1.1538 -2.0858 -0.2940
 1070SOL     MW 5698  10.771   5.977   5.899 -0.1411 -0.0197 -0.1239
 1071SOL     OW 5699   8.986   8.062   2.994 -0.1418 -0.7422  0.3219
 1071SOL    HW1 5700   8.933   8.133   2.957 -1.6138 -1.7863  0.3325
 1071SOL    HW2 5701   9.003   8.004   2.920  2.0494  0.1266  0.0539
 1071SOL     MW 5702   8.981   8.064   2.980 -0.0497 -0.7646  0.2889
 1072SOL     OW 5703  10.405  11.961   5.799 -0.2996 -0.0463  0.2638
 1072SOL    HW1 5704  10.359  12.037   5.834  2.1707  2.2933 -1.1966
 1072SOL    HW2 5705  10.385  11.962   5.705  0.5282 -0.6356  0.0670
 1072SOL     MW 5706  10.396  11.970   5.791  0.1226  0.1778  0.0516
 1073SOL     OW 5707   7.352   5.442   3.909  0.2580 -0.5007  0.0592
 1073SOL    HW1 5708   7.316   5.456   3.997 -0.4690  2.0653 -0.5787
 1073SOL    HW2 5709   7.279   5.406   3.859  0.2639 -0.6425  0.1504
 1073SOL     MW 5710   7.338   5.439   3.914  0.1657 -0.1903 -0.0108
 1074SOL     OW 5711   5.567   4.359   4.068  0.1730 -1.0633  0.1282
 1074SOL    HW1 5712   5.506   4.306   4.119  0.0710 -1.2520 -0.1841
 1074SOL    HW2 5713   5.640   4.300   4.051 -0.2916 -1.3713 -0.8971
 1074SOL     MW 5714   5.568   4.344   4.072  0.1005 -1.1269 -0.0430
 1075SOL     OW 5715   8.452   7.950   0.203  0.1743  0.0123 -0.1878
 1075SOL    HW1 5716   8.545   7.948   0.226  0.3877  1.2822 -0.8283
 1075SOL    HW2 5717   8.451   7.963   0.108 -0.6836 -2.1851 -0.5395
 1075SOL     MW 5718   8.464   7.952   0.194  0.0918 -0.1065 -0.3148
 1076SOL     OW 5719   7.866   7.234   5.026  0.4576  0.1676  0.7830
 1076SOL    HW1 5720   7.888   7.240   5.119  1.0744  0.0282  0.6489
 1076SOL    HW2 5721   7.918   7.161   4.993  0.1613  0.1454  0.3487
 1076SOL     MW 5722   7.876   7.226   5.033  0.4986  0.1469  0.7102
 1077SOL     OW 5723   2.467   8.680   0.525 -0.0957  0.3013  0.0522
 1077SOL    HW1 5724   2.486   8.588   0.504 -0.0871  0.2901  0.1065
 1077SOL    HW2 5725   2.374   8.691   0.503  0.0770  0.4709 -0.6199
 1077SOL     MW 5726   2.458   8.669   0.520 -0.0725  0.3215 -0.0269
 1078SOL     OW 5727  11.255   5.686   4.878  0.1984  0.4685 -0.3534
 1078SOL    HW1 5728  11.254   5.769   4.830 -1.5660  0.1688 -0.8960
 1078SOL    HW2 5729  11.284   5.710   4.966 -1.1041  1.8342 -0.2553
 1078SOL     MW 5730  11.259   5.699   4.883 -0.1942  0.6049 -0.4103
 1079SOL     OW 5731   8.670  10.239   2.816 -0.4254  0.1445  0.5183
 1079SOL    HW1 5732   8.667  10.335   2.814 -1.2088  0.1183  0.4450
 1079SOL    HW2 5733   8.753  10.218   2.773 -0.3713  0.7784  0.2938
 1079SOL     MW 5734   8.681  10.249   2.811 -0.5188  0.2223  0.4802
 1080SOL     OW 5735   1.556   7.101   1.362  0.3833  0.4864 -0.1501
 1080SOL    HW1 5736   1.626   7.139   1.415  0.9431 -0.2819 -0.3334
 1080SOL    HW2 5737   1.588   7.015   1.337 -0.3859  0.3558 -0.7289
 1080SOL     MW 5738   1.569   7.095   1.366  0.3565  0.3713 -0.2477
 1081SOL     OW 5739   7.337  11.839   4.992 -0.3472  0.1149  0.0981
 1081SOL    HW1 5740   7.365  11.921   5.032  0.4934 -0.2558  0.2926
 1081SOL    HW2 5741   7.399  11.824   4.921 -0.6559 -0.2209 -0.1067
 1081SOL     MW 5742   7.348  11.848   4.988 -0.2791  0.0244  0.0968
 1082SOL     OW 5743   3.329   7.869   3.043 -0.7182 -0.2367  0.1699
 1082SOL    HW1 5744   3.342   7.934   2.973 -1.8048 -0.1320  0.0530
 1082SOL    HW2 5745   3.262   7.906   3.099  0.4162 -0.1421  1.5306
 1082SOL     MW 5746   3.322   7.882   3.041 -0.7121 -0.2112  0.3291
 1083SOL     OW 5747   6.066   3.482   3.537 -0.2253  0.1873  0.1608
 1083SOL    HW1 5748   6.128   3.510   3.605  0.2438 -0.3797 -0.0246
 1083SOL    HW2 5749   6.122   3.452   3.465 -0.6566 -2.1444  0.7061
 1083SOL     MW 5750   6.081   3.482   3.536 -0.2205 -0.1837  0.2068
 1084SOL     OW 5751   2.232   7.919   0.951  0.0483 -0.0516  0.3486
 1084SOL    HW1 5752   2.149   7.947   0.912  1.1116 -0.5211 -2.4763
 1084SOL    HW2 5753   2.239   7.826   0.927  1.0418 -0.2156  1.2253
 1084SOL     MW 5754   2.222   7.910   0.943  0.3116 -0.1327  0.0992
 1085SOL     OW 5755   9.125   3.902   5.252  0.0164 -0.1120  0.0782
 1085SOL    HW1 5756   9.066   3.959   5.202 -0.3710 -0.4693  0.1166
 1085SOL    HW2 5757   9.137   3.825   5.196  0.5303  0.0018  0.0278
 1085SOL     MW 5758   9.119   3.900   5.238  0.0326 -0.1432  0.0766
 1086SOL     OW 5759   4.933   7.685   5.417  0.6238 -0.2032 -0.8703
 1086SOL    HW1 5760   4.957   7.593   5.412 -1.8000 -0.8352 -2.0885
 1086SOL    HW2 5761   4.904   7.697   5.508  1.7255 -0.3996 -0.4785
 1086SOL     MW 5762   4.932   7.675   5.428  0.4545 -0.3092 -0.9761
 1087SOL     OW 5763   9.095   7.231   2.777  0.2418  0.1061 -0.2854
 1087SOL    HW1 5764   9.090   7.175   2.699  2.4017  1.1878 -1.3006
 1087SOL    HW2 5765   9.161   7.189   2.832  0.0804  0.3495  0.0974
 1087SOL     MW 5766   9.103   7.218   2.774  0.4976  0.2757 -0.3663
 1088SOL     OW 5767   4.516  10.451   3.734  0.4894 -0.5792  0.5167
 1088SOL    HW1 5768   4.465  10.370   3.730 -0.4762  0.0674 -1.1199
 1088SOL    HW2 5769   4.551  10.462   3.646 -0.0079  1.1526  0.5067
 1088SOL     MW 5770   4.514  10.442   3.722  0.3021 -0.2747  0.3059
 1089SOL     OW 5771  11.081   7.214   4.752 -0.5700 -0.1349  0.5525
 1089SOL    HW1 5772  11.169   7.204   4.716 -0.6698 -1.1682  0.5570
 1089SOL    HW2 5773  11.095   7.244   4.842 -0.1851 -0.9078  0.7635
 1089SOL     MW 5774  11.094   7.217   4.759 -0.5335 -0.3661  0.5801
 1090SOL     OW 5775   7.708   9.261   5.034  0.5743 -0.2388 -0.1449
 1090SOL    HW1 5776   7.650   9.313   4.978 -0.9157 -1.8450 -0.1637
 1090SOL    HW2 5777   7.729   9.318   5.107 -0.8883  0.4587 -0.2427
 1090SOL     MW 5778   7.704   9.275   5.036  0.1963 -0.3551 -0.1598
 1091SOL     OW 5779   8.316  10.224   3.108  0.3508  0.2220  0.2204
 1091SOL    HW1 5780   8.344  10.267   3.028 -0.3076  0.6858  0.2366
 1091SOL    HW2 5781   8.392  10.172   3.134 -0.1364 -1.7172 -1.9000
 1091SOL     MW 5782   8.329  10.223   3.101  0.2041  0.0331 -0.0490
 1092SOL     OW 5783   4.911  10.943   5.255  0.1381 -0.7344 -0.0332
 1092SOL    HW1 5784   4.818  10.962   5.245  0.2215 -0.8124 -1.0489
 1092SOL    HW2 5785   4.915  10.882   5.328 -0.4933  0.1593  0.7813
 1092SOL     MW 5786   4.900  10.938   5.263  0.0680 -0.6300 -0.0590
 1093SOL     OW 5787   6.070   8.926   4.774  0.2330  0.2125 -0.0100
 1093SOL    HW1 5788   6.162   8.902   4.785  0.1688 -0.1621 -0.3181
 1093SOL    HW2 5789   6.025   8.884   4.848 -0.1422 -2.0175 -1.4330
 1093SOL     MW 5790   6.076   8.918   4.785  0.1767 -0.1209 -0.2316
 1094SOL     OW 5791   3.789   3.824   2.908 -0.4002 -0.6951  0.0056
 1094SOL    HW1 5792   3.726   3.872   2.961 -0.7852 -2.0915  0.8754
 1094SOL    HW2 5793   3.869   3.877   2.912 -1.0981  0.3750  0.0586
 1094SOL     MW 5794   3.791   3.837   2.915 -0.5388 -0.7369  0.1237
 1095SOL     OW 5795   6.393   1.588   1.122  0.0428  0.4795  0.7683
 1095SOL    HW1 5796   6.355   1.512   1.077 -0.5451  1.4285 -0.3919
[truncated: 3,269,036 more chars]
