# Supplementary material for: Structural and mechanistic profiling of Nurr1 modulation by vidofludimus enables structure-guided ligand design
Source: Commun Chem. 2025 May 21;8:159. doi: 10.1038/s42004-025-01553-8 (PMC12095788; doi:10.1038/s42004-025-01553-8)
Supplement: Supplementary file 3 — Supplementary Data 1 [file 42004_2025_1553_MOESM3_ESM.zip › Supplementary Data 1/gro_files/vido-Nurr1_WT_md3_end_200.gro]

CRYSTAL STRUCTURE OF NURR1 LBD in water
53172
  363SER      N    1   5.672   3.717   2.165 -0.4619  0.0796  0.1210
  363SER     H1    2   5.590   3.678   2.120 -0.3112 -1.1793  0.8916
  363SER     H2    3   5.731   3.755   2.093 -0.4592 -0.2010 -0.0269
  363SER     H3    4   5.721   3.641   2.210  1.5178  1.2421  0.0283
  363SER     CA    5   5.626   3.805   2.271  0.7018 -0.0450  0.6360
  363SER     HA    6   5.541   3.758   2.319 -0.1665 -1.1854 -1.8614
  363SER     CB    7   5.744   3.828   2.369 -0.1126  0.2562  0.0394
  363SER    HB1    8   5.693   3.862   2.458 -2.7381 -2.1133 -0.3998
  363SER    HB2    9   5.787   3.733   2.400 -4.1084 -0.9541  2.5947
  363SER     OG   10   5.835   3.927   2.325  0.2620 -0.3801 -0.1501
  363SER     HG   11   5.921   3.907   2.358  0.5319  0.0592 -0.5781
  363SER      C   12   5.572   3.939   2.206 -0.2716 -0.0021  0.1294
  363SER      O   13   5.613   3.977   2.098 -0.3335  0.1001 -0.2353
  364LEU      N   14   5.486   4.013   2.277  0.9344 -0.5575 -0.0357
  364LEU      H   15   5.431   3.965   2.346  0.0609  1.0498  0.4299
  364LEU     CA   16   5.454   4.150   2.238 -0.0858 -0.1204 -0.4984
  364LEU     HA   17   5.433   4.138   2.132 -1.2705  2.8300 -0.7107
  364LEU     CB   18   5.317   4.206   2.287 -1.0054  0.3200 -0.1813
  364LEU    HB1   19   5.236   4.137   2.264 -0.8246  0.2473 -0.6065
  364LEU    HB2   20   5.329   4.218   2.394  0.3713  0.6657 -0.3530
  364LEU     CG   21   5.269   4.351   2.252  0.1680  0.2495 -0.8293
  364LEU     HG   22   5.343   4.420   2.291 -0.5274 -0.3383  1.7545
  364LEU    CD1   23   5.235   4.378   2.098 -0.0220 -0.2709 -0.5560
  364LEU   HD11   24   5.313   4.380   2.021  0.4647  0.7060 -0.0595
  364LEU   HD12   25   5.163   4.305   2.060 -2.2204  0.9425  1.0422
  364LEU   HD13   26   5.187   4.476   2.098  0.1375 -0.0073  3.6271
  364LEU    CD2   27   5.145   4.372   2.337 -0.6155 -0.1417  0.1568
  364LEU   HD21   28   5.156   4.358   2.444 -0.3896 -0.4084  0.0992
  364LEU   HD22   29   5.099   4.471   2.329 -2.6502 -0.7176  3.3028
  364LEU   HD23   30   5.075   4.296   2.304  1.1556 -1.4494 -0.7867
  364LEU      C   31   5.569   4.251   2.255 -0.0952  0.5252 -0.1976
  364LEU      O   32   5.578   4.343   2.173 -0.0035  0.1984  0.0357
  365ILE      N   33   5.665   4.230   2.347  0.2622 -0.1387  0.1711
  365ILE      H   34   5.663   4.143   2.398  0.9276 -0.0155  0.4136
  365ILE     CA   35   5.775   4.316   2.385 -0.4252 -0.1824  0.5590
  365ILE     HA   36   5.724   4.412   2.392 -1.5191 -0.5076 -2.0129
  365ILE     CB   37   5.852   4.264   2.505 -0.0269  0.4218  0.0676
  365ILE     HB   38   5.891   4.165   2.480 -0.5369  0.5409 -1.3160
  365ILE    CG1   39   5.761   4.237   2.626 -1.0574  0.0442 -0.7214
  365ILE   HG11   40   5.688   4.161   2.598 -0.6616 -0.9917  0.9260
  365ILE   HG12   41   5.814   4.183   2.704  0.5739  0.3283 -1.5920
  365ILE    CG2   42   5.977   4.346   2.538 -0.5477  0.1759 -0.4088
  365ILE   HG21   43   6.053   4.339   2.460 -0.5587 -1.1778 -0.3225
  365ILE   HG22   44   5.951   4.451   2.546  2.1833  0.8208  1.1170
  365ILE   HG23   45   6.014   4.312   2.634 -1.6080 -3.3857 -1.0928
  365ILE     CD   46   5.692   4.358   2.689 -0.5141 -0.0335  0.3618
  365ILE    HD1   47   5.766   4.428   2.726 -1.8458  0.6740  1.7945
  365ILE    HD2   48   5.638   4.415   2.613  0.3893  0.2181 -0.1028
  365ILE    HD3   49   5.633   4.328   2.776 -0.1686  0.5539  0.8053
  365ILE      C   50   5.866   4.332   2.266  0.1033 -0.4271  0.3773
  365ILE      O   51   5.892   4.445   2.226  0.1747 -0.4099  0.0783
  366SER      N   52   5.894   4.222   2.191  0.4022 -0.0600  0.3319
  366SER      H   53   5.862   4.134   2.229 -3.3985  1.5979  1.3440
  366SER     CA   54   5.954   4.222   2.060 -0.3166  0.2927  0.4870
  366SER     HA   55   6.057   4.257   2.069 -0.6471  1.5331 -0.3045
  366SER     CB   56   5.956   4.080   1.998  0.3574  0.2564  0.1945
  366SER    HB1   57   6.016   4.031   2.074 -0.5549  1.1299  1.5029
  366SER    HB2   58   5.854   4.043   2.007  0.6747 -0.3221  1.5661
  366SER     OG   59   6.010   4.063   1.869 -0.1775  0.3535  0.1545
  366SER     HG   60   6.094   4.105   1.863 -0.8554  1.6477 -0.8547
  366SER      C   61   5.899   4.323   1.953  0.0898 -0.5685 -0.1540
  366SER      O   62   5.985   4.374   1.880  0.3392  0.1179 -0.6849
  367ALA      N   63   5.771   4.364   1.960  0.2070 -0.4919  0.9871
  367ALA      H   64   5.710   4.333   2.034  0.5645 -0.7216  1.1918
  367ALA     CA   65   5.705   4.456   1.862  0.2330 -0.1128  0.7219
  367ALA     HA   66   5.749   4.431   1.765  1.6922 -1.6807  1.7366
  367ALA     CB   67   5.552   4.428   1.865 -0.1627  0.3113 -0.0155
  367ALA    HB1   68   5.503   4.479   1.782 -0.1299  0.1458 -0.1349
  367ALA    HB2   69   5.519   4.324   1.860  0.2728  0.1881 -0.3746
  367ALA    HB3   70   5.513   4.471   1.957  0.7795 -0.1177  0.6006
  367ALA      C   71   5.733   4.600   1.904 -0.7750 -0.5247  0.4604
  367ALA      O   72   5.757   4.685   1.824  0.0089  0.2463  0.7145
  368LEU      N   73   5.747   4.622   2.031  0.1872  0.0003 -0.2665
  368LEU      H   74   5.739   4.548   2.099 -1.0755  0.2325 -0.1493
  368LEU     CA   75   5.786   4.751   2.101  0.0340  0.0472  0.5630
  368LEU     HA   76   5.724   4.827   2.053  0.8259  0.7994  0.6958
  368LEU     CB   77   5.756   4.732   2.253  0.1559 -0.3324 -0.4604
  368LEU    HB1   78   5.841   4.679   2.296  1.0897  1.1033 -0.4654
  368LEU    HB2   79   5.758   4.832   2.296  1.3894 -1.0377  1.2161
  368LEU     CG   80   5.629   4.655   2.293 -0.6612  0.3545 -0.0435
  368LEU     HG   81   5.640   4.552   2.261 -2.5492  0.1071 -0.0067
  368LEU    CD1   82   5.615   4.645   2.443  0.3934  0.3173 -0.1531
  368LEU   HD11   83   5.698   4.589   2.486 -1.6537 -2.1429  0.8452
  368LEU   HD12   84   5.618   4.741   2.495  1.4990  0.7958 -1.0547
  368LEU   HD13   85   5.516   4.610   2.473  0.4253  1.9818  2.1614
  368LEU    CD2   86   5.506   4.707   2.229  0.0432  0.1838 -0.3064
  368LEU   HD21   87   5.480   4.804   2.269 -0.2680 -0.6030  1.4868
  368LEU   HD22   88   5.510   4.709   2.120 -1.0167 -1.3994 -0.4040
  368LEU   HD23   89   5.421   4.641   2.249 -0.3481  0.1772 -1.8525
  368LEU      C   90   5.933   4.774   2.082  0.0945 -0.1911  0.3621
  368LEU      O   91   5.976   4.889   2.066  0.1437 -0.1616 -0.3760
  369VAL      N   92   6.015   4.670   2.090 -0.3904 -0.4744 -0.2576
  369VAL      H   93   5.974   4.585   2.125  0.1135 -1.4440 -1.9247
  369VAL     CA   94   6.166   4.672   2.077  0.0320  0.5705 -0.6936
  369VAL     HA   95   6.208   4.751   2.139 -2.2539  1.7594 -0.5517
  369VAL     CB   96   6.215   4.531   2.111  0.2301  0.4753 -0.3428
  369VAL     HB   97   6.160   4.447   2.067  0.4995 -1.2802  2.3945
  369VAL    CG1   98   6.355   4.497   2.060  0.1572  0.1483  0.3087
  369VAL   HG11   99   6.379   4.400   2.103  0.7717  0.0530 -0.2250
  369VAL   HG12  100   6.347   4.491   1.951 -0.0823 -0.7675  0.3650
  369VAL   HG13  101   6.423   4.580   2.080 -1.8349  1.7396  0.8295
  369VAL    CG2  102   6.206   4.517   2.266 -0.1028  0.5992  0.1245
  369VAL   HG21  103   6.265   4.592   2.318  0.0014  0.6949 -0.1295
  369VAL   HG22  104   6.102   4.529   2.296  0.2226  0.4131  1.3825
  369VAL   HG23  105   6.246   4.422   2.303 -0.2855  1.0383  1.5145
  369VAL      C  106   6.195   4.715   1.936 -1.1290  0.3762  0.2526
  369VAL      O  107   6.281   4.806   1.913 -0.6844 -0.1539 -0.4987
  370ARG      N  108   6.126   4.652   1.841 -0.3011 -0.3165  0.3340
  370ARG      H  109   6.065   4.574   1.863 -0.0321 -0.9126 -0.9522
  370ARG     CA  110   6.122   4.682   1.693 -0.0040 -0.3550 -0.1448
  370ARG     HA  111   6.225   4.680   1.659  0.7421 -1.4012  1.9923
  370ARG     CB  112   6.037   4.584   1.613 -0.1855  0.2084 -0.4767
  370ARG    HB1  113   6.081   4.486   1.632  1.0931  0.6780 -0.9062
  370ARG    HB2  114   5.937   4.581   1.656  0.4432 -3.2733  1.1142
  370ARG     CG  115   6.040   4.615   1.466 -0.3576  0.0158  0.3052
  370ARG    HG1  116   5.988   4.709   1.447 -0.1052  0.1637  0.3438
  370ARG    HG2  117   6.144   4.625   1.436  0.6778  0.0679  3.5589
  370ARG     CD  118   5.969   4.506   1.381  0.3039 -0.0574  0.2786
  370ARG    HD1  119   6.041   4.424   1.378 -0.0648 -0.3691 -0.1596
  370ARG    HD2  120   5.890   4.469   1.447 -0.1923  0.6178  0.0684
  370ARG     NE  121   5.930   4.557   1.248 -0.0912 -0.4464 -0.9857
  370ARG     HE  122   5.989   4.625   1.203  2.0710 -1.5238  0.0931
  370ARG     CZ  123   5.831   4.517   1.169 -0.0825  0.3220 -0.4496
  370ARG    NH1  124   5.756   4.411   1.205  0.4117 -0.2197  0.1440
  370ARG   HH11  125   5.756   4.358   1.291 -1.0658  0.2020  0.4456
  370ARG   HH12  126   5.702   4.376   1.127  0.2950  0.6880 -0.1888
  370ARG    NH2  127   5.806   4.578   1.054 -0.6738 -0.2360 -0.4760
  370ARG   HH21  128   5.857   4.661   1.028 -0.9181 -0.0516 -0.3683
  370ARG   HH22  129   5.718   4.557   1.008 -1.2517  0.3126  0.3651
  370ARG      C  130   6.077   4.835   1.674  0.1938 -0.0556  0.3913
  370ARG      O  131   6.131   4.899   1.584  0.3327  0.5915  0.3331
  371ALA      N  132   5.985   4.884   1.762  0.4160  0.1837  0.5885
  371ALA      H  133   5.948   4.816   1.826 -1.5116  0.5180 -0.1181
  371ALA     CA  134   5.930   5.013   1.744 -0.1930 -0.5798  0.4456
  371ALA     HA  135   5.905   5.034   1.640 -0.2539 -2.5761  0.0233
  371ALA     CB  136   5.799   5.036   1.833  0.2013  0.7238 -0.0458
  371ALA    HB1  137   5.816   5.007   1.936  2.0283 -2.7981 -1.1300
  371ALA    HB2  138   5.772   5.141   1.822 -2.0285  0.1346 -0.6967
  371ALA    HB3  139   5.729   4.967   1.785  2.2865 -1.1838 -0.5382
  371ALA      C  140   6.040   5.118   1.783  0.5397  0.5582 -0.9537
  371ALA      O  141   6.065   5.213   1.715  0.0251 -0.3655  0.6419
  372HIS      N  142   6.106   5.091   1.898 -0.2402  0.5221  0.0536
  372HIS      H  143   6.076   5.004   1.940 -1.5597  1.0906  0.3347
  372HIS     CA  144   6.215   5.168   1.957  0.4877  0.0643  0.3761
  372HIS     HA  145   6.170   5.259   1.995 -3.6989 -1.5525 -0.1109
  372HIS     CB  146   6.271   5.091   2.084 -0.0896 -0.1843  0.3111
  372HIS    HB1  147   6.196   5.057   2.156  1.8711 -1.9096  1.6740
  372HIS    HB2  148   6.318   4.998   2.053 -0.5872 -1.0578  2.0392
  372HIS     CG  149   6.382   5.160   2.164 -0.2407 -0.2838  0.0041
  372HIS    ND1  150   6.356   5.251   2.268 -0.3361 -0.6756  0.3572
  372HIS    CD2  151   6.519   5.143   2.156  0.1501  0.4784  0.1410
  372HIS    HD2  152   6.583   5.076   2.099  0.5693 -0.9523  2.1856
  372HIS    CE1  153   6.475   5.274   2.317  0.0246 -0.4343 -0.4517
  372HIS    HE1  154   6.494   5.331   2.406  0.8806 -1.1717 -0.1457
  372HIS    NE2  155   6.573   5.227   2.244  0.6492  0.6950 -0.0634
  372HIS    HE2  156   6.672   5.221   2.264  0.3695 -1.0917  0.9931
  372HIS      C  157   6.329   5.198   1.859  0.3345  1.0954  0.4827
  372HIS      O  158   6.379   5.309   1.859 -0.0316 -0.2913  0.3635
  373VAL      N  159   6.381   5.094   1.782 -0.0844 -0.3704  0.8072
  373VAL      H  160   6.337   5.003   1.788 -1.4427  0.2318  0.4806
  373VAL     CA  161   6.498   5.115   1.697 -0.7916  0.1764  0.0936
  373VAL     HA  162   6.575   5.176   1.745  0.2660 -1.9005  1.1423
  373VAL     CB  163   6.567   4.977   1.674  0.0691  0.4964  0.5096
  373VAL     HB  164   6.659   4.983   1.615 -0.0012 -4.5104 -0.6344
  373VAL    CG1  165   6.597   4.914   1.809 -0.7215 -0.7432 -0.6200
  373VAL   HG11  166   6.514   4.889   1.876 -0.0047  2.2183  1.6184
  373VAL   HG12  167   6.647   4.819   1.794  0.0277 -0.7174  1.3983
  373VAL   HG13  168   6.659   4.979   1.871 -2.5957  1.8744 -1.2631
  373VAL    CG2  169   6.473   4.876   1.601 -0.2945 -0.4490  0.1361
  373VAL   HG21  170   6.404   4.918   1.527 -0.5671 -1.8290 -0.4148
  373VAL   HG22  171   6.536   4.801   1.553 -1.5462 -1.6454  0.3138
  373VAL   HG23  172   6.415   4.823   1.676  1.1083 -2.4847 -0.1435
  373VAL      C  173   6.468   5.188   1.570  0.6448 -0.3768 -0.1203
  373VAL      O  174   6.548   5.257   1.511 -0.2296 -0.0054 -0.6858
  374ASP      N  175   6.337   5.176   1.533  0.2776 -0.0522  0.3722
  374ASP      H  176   6.276   5.145   1.608 -1.3733  1.9667 -0.0135
  374ASP     CA  177   6.268   5.226   1.415  0.1832 -0.1483  0.0267
  374ASP     HA  178   6.336   5.240   1.331 -0.3456  1.3032 -0.1832
  374ASP     CB  179   6.165   5.119   1.374 -0.4585  0.3053  0.0573
  374ASP    HB1  180   6.214   5.022   1.376 -0.3111  0.3332 -1.2397
  374ASP    HB2  181   6.080   5.110   1.441 -2.3068  0.2302 -2.1841
  374ASP     CG  182   6.090   5.136   1.245 -0.6653  0.6536 -0.3837
  374ASP    OD1  183   5.966   5.137   1.254  0.1379  0.3822 -0.5303
  374ASP    OD2  184   6.161   5.140   1.143  0.2224 -0.3263  0.3984
  374ASP      C  185   6.207   5.360   1.453  0.4306 -0.2641  0.0680
  374ASP      O  186   6.112   5.403   1.386  0.0698 -0.6105  0.2074
  375SER      N  187   6.271   5.429   1.547  0.5047  0.0934 -0.6486
  375SER      H  188   6.351   5.382   1.587 -0.5332 -2.2372 -1.1708
  375SER     CA  189   6.248   5.562   1.595 -0.1359  0.4582  0.3781
  375SER     HA  190   6.231   5.628   1.509 -0.5932  0.1084  0.1945
  375SER     CB  191   6.115   5.556   1.666  0.2430 -0.8234 -0.3643
  375SER    HB1  192   6.101   5.662   1.687  1.2507 -0.3883 -1.7602
  375SER    HB2  193   6.038   5.540   1.591  0.2780 -1.8799 -0.1863
  375SER     OG  194   6.125   5.469   1.786 -0.3558 -0.0857 -0.0614
  375SER     HG  195   6.110   5.382   1.751 -0.8466 -0.4325  0.9437
  375SER      C  196   6.373   5.616   1.673 -0.0501 -0.1566  0.5454
  375SER      O  197   6.365   5.690   1.773  1.0171 -0.7251  0.1858
  376ASN      N  198   6.489   5.569   1.633 -0.4178 -0.3862  0.1349
  376ASN      H  199   6.496   5.509   1.553  1.1087 -0.9677  0.6621
  376ASN     CA  200   6.615   5.604   1.695 -0.2420 -0.2495  0.3357
  376ASN     HA  201   6.611   5.703   1.740 -1.1929  0.8158 -1.9149
  376ASN     CB  202   6.671   5.495   1.791 -0.8717 -0.3611  0.4522
  376ASN    HB1  203   6.600   5.416   1.815 -0.8062 -1.7255 -3.2381
  376ASN    HB2  204   6.748   5.433   1.745  0.3763  0.9453  0.7009
  376ASN     CG  205   6.731   5.544   1.922  1.6162 -1.0520  0.4099
  376ASN    OD1  206   6.670   5.631   1.984  0.0836 -0.0835 -0.2140
  376ASN    ND2  207   6.842   5.491   1.969 -0.1907  0.7001 -0.7503
  376ASN   HD21  208   6.892   5.417   1.923 -0.9078 -0.7504  0.7193
  376ASN   HD22  209   6.869   5.523   2.061 -0.4540 -1.5150  0.1497
  376ASN      C  210   6.723   5.634   1.586  0.9448  0.0931 -0.6918
  376ASN      O  211   6.721   5.569   1.479  0.1781 -0.4094 -0.1979
  377PRO      N  212   6.812   5.730   1.612 -0.5249  0.0820  0.1990
  377PRO     CA  213   6.909   5.766   1.512  0.0798  0.0160 -0.1276
  377PRO     HA  214   6.863   5.778   1.415  0.8585  1.6621 -0.3271
  377PRO     CB  215   6.977   5.894   1.557 -0.1111 -0.2971  0.8479
  377PRO    HB1  216   7.083   5.901   1.531 -0.8479 -1.7763 -3.3215
  377PRO    HB2  217   6.923   5.977   1.510  1.1720 -0.6410 -1.3853
  377PRO     CG  218   6.963   5.893   1.703 -0.5618  0.1218  0.3917
  377PRO    HG1  219   7.055   5.851   1.744  0.9656  1.1895 -1.7657
  377PRO    HG2  220   6.965   5.993   1.747  0.5813  0.4213 -0.3052
  377PRO     CD  221   6.846   5.806   1.731  0.3544  0.5627  0.0596
  377PRO    HD1  222   6.873   5.738   1.812 -2.6627  0.0031  0.7256
  377PRO    HD2  223   6.769   5.877   1.760  0.6005  1.2235 -0.8499
  377PRO      C  224   7.024   5.659   1.508 -1.1118 -0.5417 -0.0724
  377PRO      O  225   7.049   5.578   1.599  0.4769 -0.4712  0.5994
  378ALA      N  226   7.099   5.666   1.403 -0.3769  0.3626  0.1725
  378ALA      H  227   7.080   5.743   1.341  0.3185  0.5870  0.2283
  378ALA     CA  228   7.220   5.586   1.377 -0.1631  0.0449 -0.0355
  378ALA     HA  229   7.214   5.486   1.421  1.4777  0.0210  0.1957
  378ALA     CB  230   7.242   5.583   1.226 -0.6346  0.2060 -0.8383
  378ALA    HB1  231   7.334   5.528   1.209 -0.8682 -1.7399  3.0328
  378ALA    HB2  232   7.159   5.531   1.178 -1.8998  0.0834  1.3172
  378ALA    HB3  233   7.241   5.686   1.191 -3.2126  0.0665 -1.3862
  378ALA      C  234   7.337   5.661   1.443 -0.5043 -0.5025 -0.1950
  378ALA      O  235   7.366   5.780   1.415 -0.0768  0.2624  0.2693
  379MET      N  236   7.411   5.593   1.532 -0.0635  0.2488 -0.1656
  379MET      H  237   7.381   5.498   1.548 -0.9117  0.9674  3.7573
  379MET     CA  238   7.522   5.645   1.611  1.0883 -0.3873  0.0008
  379MET     HA  239   7.495   5.747   1.636  0.1611 -0.2598 -1.4245
  379MET     CB  240   7.547   5.547   1.733  0.4655  0.7488  0.0064
  379MET    HB1  241   7.452   5.498   1.757  0.7337  0.3585  0.2879
  379MET    HB2  242   7.609   5.469   1.689 -1.5507 -1.1310  0.2969
  379MET     CG  243   7.614   5.613   1.853 -0.3654  0.0000 -0.3858
  379MET    HG1  244   7.664   5.533   1.908 -0.5097 -0.2984 -0.6927
  379MET    HG2  245   7.700   5.672   1.820 -0.6020  1.2117  1.0129
  379MET     SD  246   7.513   5.717   1.954 -0.0495  0.0822 -0.2629
  379MET     CE  247   7.589   5.696   2.110  0.2882  0.6523 -0.1180
  379MET    HE1  248   7.691   5.735   2.102  0.0479  1.6673  1.2740
  379MET    HE2  249   7.545   5.751   2.194 -2.5280 -0.3119 -0.8599
  379MET    HE3  250   7.589   5.589   2.129  2.4302  0.1417 -2.4684
  379MET      C  251   7.650   5.661   1.523  0.0220 -0.9397 -0.0830
  379MET      O  252   7.741   5.739   1.558  0.4513  0.3598 -0.3756
  380THR      N  253   7.666   5.585   1.409 -0.1398 -0.0878 -0.6553
  380THR      H  254   7.595   5.520   1.380  0.7577 -1.1402 -0.5609
  380THR     CA  255   7.774   5.613   1.320  0.4266 -0.3764  0.3052
  380THR     HA  256   7.866   5.602   1.378  1.1800 -1.3365 -1.0135
  380THR     CB  257   7.786   5.498   1.213 -0.3427  0.3048 -0.5036
  380THR     HB  258   7.872   5.525   1.152  0.7632 -1.4469  0.2006
  380THR    OG1  259   7.661   5.475   1.133 -0.2109  0.6270 -0.0749
  380THR    HG1  260   7.596   5.441   1.193 -1.9966  0.3221 -2.0684
  380THR    CG2  261   7.825   5.364   1.282 -0.5052 -0.4755 -0.0113
  380THR   HG21  262   7.918   5.378   1.337  1.4904  2.4511 -3.6757
  380THR   HG22  263   7.740   5.329   1.341 -0.8184 -0.7876 -0.6400
  380THR   HG23  264   7.841   5.283   1.211  0.2383 -0.0799 -0.3023
  380THR      C  265   7.771   5.756   1.251 -0.0061  0.2859  0.4997
  380THR      O  266   7.876   5.814   1.214  0.3638  0.5929 -0.6195
  381SER      N  267   7.653   5.809   1.227 -0.3874 -0.6832  0.6125
  381SER      H  268   7.574   5.763   1.269 -0.8957 -0.2622  0.1497
  381SER     CA  269   7.629   5.923   1.141 -0.2995 -0.4951  0.1984
  381SER     HA  270   7.724   5.968   1.113 -0.3726  1.1763  2.4257
  381SER     CB  271   7.578   5.874   1.008  0.1249  0.1921 -1.0324
  381SER    HB1  272   7.581   5.960   0.941  0.7246  0.6771 -0.4109
  381SER    HB2  273   7.652   5.803   0.972  1.4328  0.2483  1.3344
  381SER     OG  274   7.452   5.818   1.007  0.5902 -0.0686 -0.2014
  381SER     HG  275   7.386   5.878   1.038 -0.0528 -0.0065 -1.6309
  381SER      C  276   7.550   6.044   1.203 -0.2225  0.0977 -0.4129
  381SER      O  277   7.441   6.072   1.151 -0.6660 -0.2037 -0.0500
  382LEU      N  278   7.594   6.091   1.324 -0.2051  0.0440  0.2502
  382LEU      H  279   7.678   6.046   1.358  0.2724  0.6830 -0.0757
  382LEU     CA  280   7.546   6.202   1.406  0.2274  0.4217  0.1237
  382LEU     HA  281   7.437   6.210   1.406  0.3604  3.0892 -0.1109
  382LEU     CB  282   7.602   6.182   1.550 -0.1495  0.0378  0.3222
  382LEU    HB1  283   7.710   6.186   1.542 -0.0847  3.2700  1.4148
  382LEU    HB2  284   7.579   6.270   1.611  1.0190  1.5869 -1.3690
  382LEU     CG  285   7.553   6.063   1.638  0.4613  0.0359  0.0137
  382LEU     HG  286   7.585   5.973   1.584  0.7629  1.3737 -2.1637
  382LEU    CD1  287   7.634   6.052   1.772  0.1563  0.3817  0.4402
  382LEU   HD11  288   7.585   6.116   1.846  0.8667 -0.4761  1.7073
  382LEU   HD12  289   7.626   5.949   1.806 -0.4027  0.4049  0.3894
  382LEU   HD13  290   7.735   6.092   1.770  0.5623 -0.3526  2.7235
  382LEU    CD2  291   7.405   6.058   1.668  0.1497  0.4479  0.5207
  382LEU   HD21  292   7.357   5.983   1.730 -4.0576  0.4473 -2.3286
  382LEU   HD22  293   7.369   6.155   1.703  0.0368  0.5540  0.1185
  382LEU   HD23  294   7.348   6.050   1.575  0.0385 -0.0652  0.6341
  382LEU      C  295   7.595   6.340   1.358  0.0446  0.0595 -0.5261
  382LEU      O  296   7.676   6.341   1.267  0.5623 -0.5563  0.7449
  383ASP      N  297   7.559   6.450   1.428  0.3485  0.1398 -0.1068
  383ASP      H  298   7.491   6.437   1.502  1.6508 -2.0986  0.8040
  383ASP     CA  299   7.596   6.585   1.390  0.4438 -0.4479  0.7410
  383ASP     HA  300   7.676   6.586   1.316  0.0317  0.3517  0.2885
  383ASP     CB  301   7.478   6.662   1.329 -0.3772  0.6821  0.3926
  383ASP    HB1  302   7.451   6.618   1.233 -1.4503  3.0820 -0.4977
  383ASP    HB2  303   7.389   6.652   1.392  0.5516  0.5191  1.7406
  383ASP     CG  304   7.485   6.809   1.296 -0.8442 -0.0579  0.1580
  383ASP    OD1  305   7.592   6.867   1.271  0.1623  0.0050 -0.5361
  383ASP    OD2  306   7.381   6.869   1.252 -0.5561  0.6359 -0.5437
  383ASP      C  307   7.648   6.657   1.520 -0.3713 -0.3627 -0.0353
  383ASP      O  308   7.559   6.677   1.605 -0.0956 -0.8690 -0.5373
  384TYR      N  309   7.776   6.695   1.526  0.7613 -0.1967 -0.0657
  384TYR      H  310   7.830   6.669   1.445  1.3064  0.4277  0.0866
  384TYR     CA  311   7.845   6.770   1.630  0.4449  0.2704  0.4999
  384TYR     HA  312   7.781   6.759   1.717 -0.0930  1.2922  0.2462
  384TYR     CB  313   7.987   6.703   1.652  0.4384 -0.0228  0.6338
  384TYR    HB1  314   8.029   6.697   1.552  0.5960  0.8716  0.6389
  384TYR    HB2  315   8.050   6.780   1.696  1.7518 -0.8850  0.3335
  384TYR     CG  316   7.994   6.574   1.731  0.1703  0.3662  0.1319
  384TYR    CD1  317   7.965   6.451   1.672 -0.7003  0.6112 -0.0268
  384TYR    HD1  318   7.946   6.454   1.566 -1.6587  1.3376  0.1571
  384TYR    CD2  319   8.024   6.579   1.869  0.9202 -0.5346 -0.2008
  384TYR    HD2  320   8.054   6.670   1.918  1.8426 -0.6645 -0.5037
  384TYR    CE1  321   7.962   6.332   1.749  0.1622  0.5117  0.4171
  384TYR    HE1  322   7.929   6.239   1.706  1.2846 -1.0322  2.7098
  384TYR    CE2  323   8.024   6.465   1.949  0.3843 -0.5373 -0.0569
  384TYR    HE2  324   8.052   6.484   2.052  0.3698 -0.1608 -0.1196
  384TYR     CZ  325   7.995   6.339   1.883  0.3054  0.7000  0.0104
  384TYR     OH  326   7.993   6.220   1.953 -0.1410  0.1617  0.4410
  384TYR     HH  327   7.984   6.144   1.897  1.2278  0.2565  0.0765
  384TYR      C  328   7.848   6.919   1.598  0.1354 -0.0817  0.1567
  384TYR      O  329   7.903   6.996   1.675  0.1564 -0.2501  0.1267
  385SER      N  330   7.792   6.968   1.483 -0.1850 -0.0440 -0.0136
  385SER      H  331   7.753   6.903   1.417  2.1164 -0.9749 -0.5514
  385SER     CA  332   7.808   7.113   1.443 -0.1008 -0.2510 -0.3916
  385SER     HA  333   7.912   7.123   1.411 -0.3919  0.5196 -1.1582
  385SER     CB  334   7.741   7.135   1.309 -0.5764 -0.1437 -0.2400
  385SER    HB1  335   7.756   7.239   1.279  1.2844  0.1043  1.3536
  385SER    HB2  336   7.780   7.065   1.235  0.1885 -2.2594  2.0371
  385SER     OG  337   7.603   7.119   1.328 -0.4862  0.3030 -0.0813
  385SER     HG  338   7.590   7.026   1.327 -0.0471  0.1656  2.0637
  385SER      C  339   7.773   7.226   1.544 -0.1577  0.0632  0.3395
  385SER      O  340   7.837   7.327   1.545 -1.0929  0.1098  0.4752
  386ARG      N  341   7.669   7.207   1.624 -0.3392  0.2861  0.8955
  386ARG      H  342   7.632   7.114   1.606 -1.5745  1.1670 -1.5574
  386ARG     CA  343   7.620   7.287   1.734  0.3050 -0.4096  0.8528
  386ARG     HA  344   7.645   7.392   1.718  0.5360 -0.9801 -4.1877
  386ARG     CB  345   7.473   7.282   1.733 -0.0376  0.5971 -0.6471
  386ARG    HB1  346   7.442   7.194   1.791  1.1583  0.1573 -0.6514
  386ARG    HB2  347   7.435   7.372   1.782 -1.1336  0.5649 -1.3974
  386ARG     CG  348   7.401   7.269   1.601  0.1287 -0.0215 -0.2246
  386ARG    HG1  349   7.435   7.339   1.524 -0.6252  1.3496  0.6547
  386ARG    HG2  350   7.431   7.172   1.560  0.7848  0.3158 -0.5674
  386ARG     CD  351   7.251   7.305   1.609 -0.4635  0.0966 -0.3161
  386ARG    HD1  352   7.212   7.279   1.707 -1.4496 -1.2123 -1.0215
  386ARG    HD2  353   7.243   7.414   1.605  1.6944  0.3091 -0.0441
  386ARG     NE  354   7.171   7.246   1.508 -0.1183 -0.7011  0.5179
  386ARG     HE  355   7.231   7.188   1.451  0.6228  1.1007 -0.6170
  386ARG     CZ  356   7.040   7.261   1.477 -0.1022 -0.1162 -0.5436
  386ARG    NH1  357   6.959   7.330   1.555  0.2066 -0.2426  0.0826
  386ARG   HH11  358   7.004   7.378   1.631  1.4451 -2.3126  0.7377
  386ARG   HH12  359   6.862   7.356   1.544  0.3427 -0.1454 -1.0094
  386ARG    NH2  360   6.987   7.186   1.382  0.0895  0.2237  0.4332
  386ARG   HH21  361   7.051   7.124   1.333  0.7877  0.4503  1.0504
  386ARG   HH22  362   6.890   7.183   1.353  0.2924  2.9761 -0.7938
  386ARG      C  363   7.681   7.244   1.871 -0.3187 -0.2785 -0.0058
  386ARG      O  364   7.634   7.303   1.969 -0.0447  0.2001 -0.2982
  387PHE      N  365   7.770   7.143   1.883 -0.3764  0.7935 -0.1525
  387PHE      H  366   7.805   7.117   1.792 -1.3602  0.3013 -0.4103
  387PHE     CA  367   7.829   7.100   2.008 -0.5014 -0.5223  0.4991
  387PHE     HA  368   7.754   7.094   2.087  1.1213 -0.7781  2.0810
  387PHE     CB  369   7.902   6.965   1.979 -0.0627 -0.8859 -0.4708
  387PHE    HB1  370   7.819   6.913   1.932 -0.8924 -1.0264  1.1094
  387PHE    HB2  371   7.990   6.977   1.915 -1.0679  1.3318 -1.5474
  387PHE     CG  372   7.939   6.884   2.099  0.5576 -0.6614  0.2175
  387PHE    CD1  373   7.844   6.841   2.193 -0.7981 -0.0107 -0.3775
  387PHE    HD1  374   7.739   6.863   2.180 -0.7481  0.4396 -0.0822
  387PHE    CD2  375   8.074   6.849   2.116 -0.0658 -0.3797  0.9689
  387PHE    HD2  376   8.156   6.888   2.057 -0.0162 -0.6588  0.8555
  387PHE    CE1  377   7.885   6.762   2.299  0.3146 -0.1521 -0.2391
  387PHE    HE1  378   7.806   6.735   2.369 -0.3978  0.3911 -0.8255
  387PHE    CE2  379   8.111   6.753   2.215  0.0456 -0.1656  0.1376
  387PHE    HE2  380   8.214   6.719   2.224  1.0689  2.4116 -0.8261
  387PHE     CZ  381   8.013   6.714   2.309  0.3341  0.1923 -0.0465
  387PHE     HZ  382   8.040   6.645   2.388 -3.4859 -0.7583  0.6286
  387PHE      C  383   7.946   7.194   2.052  0.3201  0.1738  0.6741
  387PHE      O  384   8.004   7.262   1.971  0.0457 -0.3407 -0.0767
  388GLN      N  385   7.974   7.201   2.178  0.2280 -0.3439  0.0158
  388GLN      H  386   7.930   7.130   2.235  0.4601 -1.7131 -1.4461
  388GLN     CA  387   8.088   7.263   2.241 -0.4855  0.4715  0.4321
  388GLN     HA  388   8.162   7.290   2.166 -0.4983 -1.8379 -0.5018
  388GLN     CB  389   8.045   7.396   2.307 -0.1377  0.6224  0.3798
  388GLN    HB1  390   7.967   7.375   2.381  0.5837  0.5618  1.1460
  388GLN    HB2  391   8.135   7.438   2.353  0.8363 -0.5418 -0.3972
  388GLN     CG  392   7.979   7.504   2.221 -0.4674  0.1639  0.4896
  388GLN    HG1  393   7.900   7.465   2.157  1.0585 -2.3218 -0.0238
  388GLN    HG2  394   7.930   7.581   2.280 -0.8835  1.5521 -1.5894
  388GLN     CD  395   8.087   7.577   2.131  0.2493  0.1322 -0.5344
  388GLN    OE1  396   8.205   7.547   2.143 -0.8730  0.4968 -0.3357
  388GLN    NE2  397   8.040   7.660   2.037  0.1795  0.3172  0.0906
  388GLN   HE21  398   7.940   7.677   2.033  0.0335 -0.4345  0.4370
  388GLN   HE22  399   8.099   7.723   1.985 -1.9131  2.8489  0.5397
  388GLN      C  400   8.156   7.159   2.333 -1.0226 -0.7959  0.2166
  388GLN      O  401   8.107   7.111   2.436  0.1221  0.5424  0.3828
  389ALA      N  402   8.281   7.124   2.302 -0.2357 -0.0247  0.3154
  389ALA      H  403   8.327   7.171   2.225  0.0787  3.3590  2.3327
  389ALA     CA  404   8.364   7.033   2.380  0.1550 -0.6553  0.0747
  389ALA     HA  405   8.312   6.960   2.443 -1.2540 -0.2724 -0.6124
  389ALA     CB  406   8.459   6.950   2.292  0.5400  0.5014  0.4764
  389ALA    HB1  407   8.390   6.874   2.255  1.7031 -1.0643  1.4300
  389ALA    HB2  408   8.502   6.984   2.198  0.3406 -1.9833 -0.5916
  389ALA    HB3  409   8.536   6.890   2.340 -1.5241 -2.8014  0.0341
  389ALA      C  410   8.457   7.113   2.476 -0.0445 -0.2763 -0.0743
  389ALA      O  411   8.505   7.064   2.578  0.2900  0.2023  0.7086
  390ASN      N  412   8.476   7.242   2.453  0.6210 -0.2832 -0.0722
  390ASN      H  413   8.445   7.285   2.367  0.6912  1.3334  0.6670
  390ASN     CA  414   8.543   7.332   2.550 -0.0404  0.6971  0.5164
  390ASN     HA  415   8.639   7.291   2.582 -0.9493 -0.6901  1.5742
  390ASN     CB  416   8.582   7.463   2.483 -0.1869  0.5525 -0.1748
  390ASN    HB1  417   8.627   7.443   2.386 -0.4517 -2.9130  0.3008
  390ASN    HB2  418   8.496   7.529   2.469 -0.4124  0.8411  2.2074
  390ASN     CG  419   8.686   7.552   2.559 -0.0466  0.0687  0.4566
  390ASN    OD1  420   8.659   7.604   2.665 -0.0955  0.1659 -0.4342
  390ASN    ND2  421   8.803   7.560   2.505 -0.5003 -0.1312  0.5413
  390ASN   HD21  422   8.830   7.516   2.419  0.7029  2.8233 -0.7152
  390ASN   HD22  423   8.870   7.620   2.551  0.6783  0.2024 -1.4829
  390ASN      C  424   8.447   7.367   2.665 -0.6094  0.3012 -0.2096
  390ASN      O  425   8.336   7.406   2.645  0.2618 -0.0228  0.2998
  391PRO      N  426   8.493   7.358   2.794  0.2768 -0.5693 -0.0843
  391PRO     CA  427   8.393   7.383   2.902  0.2442  0.2901 -0.1420
  391PRO     HA  428   8.304   7.324   2.883  2.7131 -3.8590 -0.1942
  391PRO     CB  429   8.463   7.318   3.023  1.4416 -0.7866  0.6068
  391PRO    HB1  430   8.425   7.362   3.115  1.8747 -0.0884  0.4571
  391PRO    HB2  431   8.432   7.214   3.035  1.3894 -0.5493  2.9130
  391PRO     CG  432   8.608   7.335   3.003 -0.0931 -0.5447  0.2960
  391PRO    HG1  433   8.640   7.435   3.032 -0.3434 -1.0389  2.3735
  391PRO    HG2  434   8.670   7.261   3.053 -2.2136 -2.0657  0.7987
  391PRO     CD  435   8.620   7.317   2.852  0.7276 -0.3196  0.0460
  391PRO    HD1  436   8.711   7.368   2.821  0.7666  0.7702  1.8493
  391PRO    HD2  437   8.629   7.210   2.835  0.2964 -0.4769  0.8107
  391PRO      C  438   8.370   7.530   2.920  0.1883  0.0439 -0.5269
  391PRO      O  439   8.270   7.562   2.988  0.2243  0.2571  0.0757
  392ASP      N  440   8.445   7.630   2.877  0.3527 -0.0193  0.3209
  392ASP      H  441   8.534   7.611   2.834  1.2060  2.4995  0.8039
  392ASP     CA  442   8.403   7.770   2.897 -0.5316 -0.2044  0.1669
  392ASP     HA  443   8.380   7.788   3.002 -0.5303  0.9237 -0.0134
  392ASP     CB  444   8.527   7.861   2.867 -0.0153  0.2193  0.0137
  392ASP    HB1  445   8.616   7.835   2.924 -0.1932  2.1484  1.2411
  392ASP    HB2  446   8.546   7.832   2.764 -0.8590  0.2196 -0.1502
  392ASP     CG  447   8.513   8.011   2.881 -0.7345 -0.1590 -0.1899
  392ASP    OD1  448   8.515   8.059   2.994 -0.8269  0.2408  0.3030
  392ASP    OD2  449   8.490   8.086   2.782  0.2302  0.7028 -0.7342
  392ASP      C  450   8.297   7.811   2.793 -0.7528 -1.2840 -0.8550
  392ASP      O  451   8.197   7.883   2.826  0.4280  0.3859 -0.7090
  393TYR      N  452   8.306   7.755   2.670 -0.0138 -0.4660 -0.6686
  393TYR      H  453   8.388   7.697   2.657 -0.2298 -1.1217  0.7011
  393TYR     CA  454   8.213   7.774   2.558  0.7838  0.2933  0.2158
  393TYR     HA  455   8.192   7.880   2.553 -1.1900 -0.0533  0.2428
  393TYR     CB  456   8.269   7.722   2.428 -0.0877 -0.0607 -0.4545
  393TYR    HB1  457   8.281   7.614   2.427 -0.4028 -0.1259  0.7564
  393TYR    HB2  458   8.200   7.736   2.345  0.5182 -1.2734 -1.1991
  393TYR     CG  459   8.400   7.778   2.378  0.1696 -0.5450 -0.4926
  393TYR    CD1  460   8.470   7.886   2.440  0.3674  0.1002 -0.2744
  393TYR    HD1  461   8.432   7.926   2.533  1.2366  0.7340 -0.1797
  393TYR    CD2  462   8.456   7.721   2.267 -1.0510 -0.0942 -0.1090
  393TYR    HD2  463   8.407   7.644   2.209 -1.3570 -0.5350  0.7066
  393TYR    CE1  464   8.591   7.931   2.389  0.0732 -0.0814 -0.2200
  393TYR    HE1  465   8.641   8.013   2.439 -1.0287  2.4208 -2.9339
  393TYR    CE2  466   8.584   7.763   2.221  0.4417 -0.0847 -0.7212
  393TYR    HE2  467   8.618   7.720   2.128  2.0967 -0.9188  0.2326
  393TYR     CZ  468   8.652   7.868   2.281  0.6364 -0.1321  0.5590
  393TYR     OH  469   8.777   7.909   2.242  0.1989 -0.4768 -0.0003
  393TYR     HH  470   8.784   7.999   2.269  1.0792 -0.5529  0.0439
  393TYR      C  471   8.082   7.699   2.579 -0.1740  0.4703 -0.7639
  393TYR      O  472   7.979   7.741   2.529  0.4792 -0.1989  0.2409
  394GLN      N  473   8.087   7.598   2.666  0.1870  0.4905  0.7259
  394GLN      H  474   8.176   7.562   2.696  0.1684  1.0090  1.4373
  394GLN     CA  475   7.963   7.537   2.715  0.0288  0.6472  0.1888
  394GLN     HA  476   7.889   7.521   2.636  0.2319 -0.0955  0.1373
  394GLN     CB  477   8.005   7.411   2.790 -0.6466  0.1506  0.1611
  394GLN    HB1  478   8.085   7.434   2.860  0.5233 -1.6098 -0.5201
  394GLN    HB2  479   7.927   7.376   2.858  0.3828 -0.3456  1.1209
  394GLN     CG  480   8.049   7.289   2.699 -0.2719 -0.1257  0.2356
  394GLN    HG1  481   7.962   7.267   2.637  1.5895  0.2859 -2.7098
  394GLN    HG2  482   8.122   7.314   2.622 -1.3328 -0.7318 -1.0056
  394GLN     CD  483   8.092   7.159   2.775  0.4816  0.8558 -0.2241
  394GLN    OE1  484   8.089   7.156   2.899 -0.2774 -0.0433 -0.3984
  394GLN    NE2  485   8.124   7.050   2.703  0.2542 -0.0196  0.0233
  394GLN   HE21  486   8.116   7.062   2.604 -0.4076  1.2461  0.2167
  394GLN   HE22  487   8.176   6.978   2.752  0.4309 -0.1853 -0.4024
  394GLN      C  488   7.903   7.630   2.819 -0.1622  0.3145 -0.9511
  394GLN      O  489   7.780   7.641   2.829  0.0880  0.5470  0.5145
  395MET      N  490   7.984   7.691   2.905  0.7944  0.0965  0.0935
  395MET      H  491   8.084   7.680   2.893  1.3457  2.5063  1.7033
  395MET     CA  492   7.939   7.777   3.017  0.1933 -0.3776 -0.3481
  395MET     HA  493   7.852   7.735   3.067  0.4393 -1.4024 -0.7512
  395MET     CB  494   8.053   7.787   3.124 -0.1638  0.3090 -0.0515
  395MET    HB1  495   8.063   7.682   3.151 -1.2532  0.5347  1.3699
  395MET    HB2  496   8.143   7.826   3.076  0.5466  1.3327  1.9958
  395MET     CG  497   8.032   7.869   3.249  0.3515  0.0907 -0.2145
  395MET    HG1  498   8.051   7.972   3.218  1.2965 -0.1705 -0.5590
  395MET    HG2  499   7.928   7.874   3.281  0.3879  0.1434 -0.1052
  395MET     SD  500   8.146   7.820   3.376  0.3508  0.0471 -0.0649
  395MET     CE  501   8.118   7.963   3.491 -0.4992 -0.1006  0.5094
  395MET    HE1  502   8.013   7.966   3.519 -0.4962 -0.9466  0.6317
  395MET    HE2  503   8.179   7.953   3.582  4.5831 -0.1269 -2.5021
  395MET    HE3  504   8.135   8.050   3.428 -1.6589 -0.8831 -0.9167
  395MET      C  505   7.888   7.918   2.974  0.5060 -0.0463  0.4748
  395MET      O  506   7.817   7.989   3.050  0.5464  0.2757 -0.5581
  396SER      N  507   7.916   7.962   2.851 -0.4393  0.0239 -0.7799
  396SER      H  508   7.973   7.896   2.799 -0.5767 -0.3403 -0.4687
  396SER     CA  509   7.872   8.083   2.782 -0.0534  0.2709  0.5288
  396SER     HA  510   7.870   8.169   2.849  0.3435 -0.3247  1.3297
  396SER     CB  511   7.968   8.111   2.670  0.0221  1.0084  0.4682
  396SER    HB1  512   7.957   8.030   2.598 -2.0026 -0.0665  1.8641
  396SER    HB2  513   7.945   8.203   2.616  0.0386  0.7403  0.0022
  396SER     OG  514   8.097   8.114   2.722  0.0879  0.5767 -0.5871
  396SER     HG  515   8.114   8.029   2.760  2.1322  1.2427  0.0673
  396SER      C  516   7.733   8.051   2.710  0.1064 -0.5964 -0.5601
  396SER      O  517   7.696   7.934   2.689  0.1567 -0.3720  0.0845
  397GLY      N  518   7.653   8.158   2.687  0.3337 -0.1464 -0.6571
  397GLY      H  519   7.695   8.248   2.701 -0.5324  0.2665 -0.6598
  397GLY     CA  520   7.531   8.161   2.617 -0.2930 -1.2210 -0.2524
  397GLY    HA1  521   7.504   8.059   2.587  0.2011 -1.7912  1.1757
  397GLY    HA2  522   7.453   8.202   2.681  1.9127  0.9867  1.1635
  397GLY      C  523   7.542   8.246   2.487  0.0534 -0.2119 -0.6418
  397GLY      O  524   7.651   8.268   2.432  0.2491 -0.3409 -0.5515
  398ASP      N  525   7.434   8.296   2.432 -0.5265  0.1747 -0.1877
  398ASP      H  526   7.345   8.290   2.479 -0.0801 -0.5440  0.5959
  398ASP     CA  527   7.427   8.394   2.327 -0.0551 -0.5488 -0.0606
  398ASP     HA  528   7.518   8.454   2.331 -0.2216 -0.2239 -0.8936
  398ASP     CB  529   7.421   8.326   2.187 -0.4408 -0.1693 -0.0765
  398ASP    HB1  530   7.473   8.232   2.173  1.2698  0.6245  0.7836
  398ASP    HB2  531   7.323   8.288   2.157 -0.5566 -0.5348  0.7572
  398ASP     CG  532   7.477   8.414   2.078  0.3523  1.0102 -0.1958
  398ASP    OD1  533   7.572   8.367   2.014 -0.3169 -0.0634 -0.0348
  398ASP    OD2  534   7.421   8.516   2.044 -0.4764  0.1097 -0.2810
  398ASP      C  535   7.313   8.488   2.364 -0.3359 -0.0374  0.0625
  398ASP      O  536   7.268   8.488   2.481  0.6328 -0.4295  0.3343
  399ASP      N  537   7.267   8.572   2.266 -0.3737  0.0937 -0.0243
  399ASP      H  538   7.319   8.571   2.179  1.4691  0.6415  0.9965
  399ASP     CA  539   7.154   8.662   2.271  0.4677  0.6722  0.7221
  399ASP     HA  540   7.166   8.714   2.365  1.1973  3.1306 -0.6386
  399ASP     CB  541   7.171   8.770   2.157  0.3744 -0.9086 -0.5039
  399ASP    HB1  542   7.256   8.835   2.177  0.5081 -0.6671 -1.7617
  399ASP    HB2  543   7.198   8.721   2.063 -5.3761 -1.1026 -2.4725
  399ASP     CG  544   7.049   8.854   2.113  0.3355  0.4884 -0.5817
  399ASP    OD1  545   7.033   8.876   1.989 -0.5493 -0.6657 -0.2701
  399ASP    OD2  546   6.963   8.906   2.194 -0.7786 -0.1003 -0.5255
  399ASP      C  547   7.021   8.588   2.265 -0.0242  0.0271 -0.1226
  399ASP      O  548   6.947   8.592   2.361  0.1367  0.2386 -0.5340
  400THR      N  549   6.994   8.523   2.150  0.4547  0.3617 -0.1196
  400THR      H  550   7.057   8.524   2.071 -0.7274  0.7845 -1.0817
  400THR     CA  551   6.866   8.451   2.120 -0.3480  0.2782 -0.3292
  400THR     HA  552   6.812   8.434   2.212 -1.0753 -0.3001 -0.8468
  400THR     CB  553   6.783   8.544   2.032  0.2631  0.1889 -0.4041
  400THR     HB  554   6.775   8.640   2.082  1.9412  0.9580 -1.5307
  400THR    OG1  555   6.650   8.497   2.036  0.5554  0.4984 -0.3572
  400THR    HG1  556   6.630   8.477   2.126 -0.2970  2.4073 -0.0786
  400THR    CG2  557   6.832   8.575   1.890 -0.5683 -0.0141  1.0253
  400THR   HG21  558   6.773   8.658   1.851 -1.7162 -0.5855  1.4833
  400THR   HG22  559   6.929   8.622   1.875  0.2339 -2.0323 -0.5497
  400THR   HG23  560   6.827   8.495   1.816  0.6641 -0.3763  1.3121
  400THR      C  561   6.891   8.309   2.067  0.9236 -0.7104  0.4045
  400THR      O  562   6.810   8.215   2.107 -0.0803  0.3230 -0.0553
  401GLN      N  563   7.000   8.291   1.989  0.0441  0.4680  0.6917
  401GLN      H  564   7.060   8.367   1.961 -0.0538 -0.3577 -1.9828
  401GLN     CA  565   7.024   8.168   1.917 -0.0556 -0.0567  0.1313
  401GLN     HA  566   6.954   8.166   1.834  0.4812 -1.2465 -0.3137
  401GLN     CB  567   7.150   8.194   1.834 -0.4182 -0.3309 -0.3103
  401GLN    HB1  568   7.122   8.280   1.772 -0.7712  0.3940  0.8197
  401GLN    HB2  569   7.231   8.229   1.898 -1.0502 -1.1530  0.9915
  401GLN     CG  570   7.209   8.088   1.738  0.1306  0.0808 -0.0697
  401GLN    HG1  571   7.133   8.023   1.694  1.4728  0.2630 -2.9263
  401GLN    HG2  572   7.257   8.144   1.657  1.1314 -0.6186  0.0136
  401GLN     CD  573   7.326   8.007   1.801  0.3133  0.2541  0.4219
  401GLN    OE1  574   7.403   8.056   1.881 -0.0797  0.3360  0.0758
  401GLN    NE2  575   7.334   7.881   1.762 -0.6001  0.0635 -0.1318
  401GLN   HE21  576   7.260   7.843   1.704 -1.7729  0.1795  1.2166
  401GLN   HE22  577   7.417   7.830   1.787  0.1132  0.2155 -2.0454
  401GLN      C  578   7.027   8.037   1.992 -0.7133  0.3949 -0.8292
  401GLN      O  579   6.970   7.939   1.950  0.1283 -0.3134  0.1108
  402HIS      N  580   7.084   8.041   2.117 -0.2977 -0.1456  0.4335
  402HIS      H  581   7.128   8.129   2.142 -1.8279  1.0673 -0.9024
  402HIS     CA  582   7.101   7.921   2.201 -1.3076 -0.1411 -0.2221
  402HIS     HA  583   7.152   7.849   2.138  2.7752  2.9798 -0.9025
  402HIS     CB  584   7.206   7.964   2.311 -0.0277 -0.1081  0.4334
  402HIS    HB1  585   7.230   7.877   2.372  2.1009  0.4471  0.4667
  402HIS    HB2  586   7.295   7.986   2.253 -1.1007  2.9582 -0.2563
  402HIS     CG  587   7.160   8.078   2.405  0.0136 -0.3309 -0.1422
  402HIS    ND1  588   7.110   8.201   2.359  0.1009 -0.7833  0.0609
  402HIS    CD2  589   7.157   8.075   2.540 -1.9687 -0.2401 -1.1766
  402HIS    HD2  590   7.187   8.007   2.619 -0.3241 -1.1763 -2.5349
  402HIS    CE1  591   7.078   8.267   2.470 -0.0048  0.2659  0.1395
  402HIS    HE1  592   7.028   8.362   2.481  0.3456  0.5111 -0.3309
  402HIS    NE2  593   7.105   8.194   2.579 -0.3651  0.1181 -0.9799
  402HIS    HE2  594   7.065   8.208   2.671 -0.4348 -1.7281 -0.6943
  402HIS      C  595   6.969   7.871   2.266  0.5308  0.1077  0.4485
  402HIS      O  596   6.956   7.748   2.288 -0.0973  0.7875  0.1441
  403ILE      N  597   6.871   7.967   2.286  0.0409  0.1508  0.3435
  403ILE      H  598   6.893   8.063   2.263  0.1467 -0.1054 -0.7212
  403ILE     CA  599   6.735   7.940   2.349  0.1519  0.3174  0.5546
  403ILE     HA  600   6.746   7.868   2.431  0.6426  0.7474  0.8714
  403ILE     CB  601   6.662   8.070   2.409 -0.5495  0.6291  0.0999
  403ILE     HB  602   6.639   8.148   2.336  1.9212 -0.1813 -1.6718
  403ILE    CG1  603   6.755   8.137   2.521  0.3758 -0.0648  0.0596
  403ILE   HG11  604   6.757   8.065   2.603 -1.0621 -0.5100 -0.2574
  403ILE   HG12  605   6.858   8.153   2.491  0.4618  1.0104  0.8563
  403ILE    CG2  606   6.529   8.024   2.488 -0.4612 -0.3991 -0.2339
  403ILE   HG21  607   6.564   7.968   2.575  1.6971  0.8637 -0.2035
  403ILE   HG22  608   6.467   8.107   2.523  1.8171  1.5172 -0.4246
  403ILE   HG23  609   6.468   7.960   2.426  1.1598 -0.3066 -2.0244
  403ILE     CD  610   6.691   8.269   2.573  0.2706  0.2776  0.2314
  403ILE    HD1  611   6.592   8.268   2.618 -1.0079 -1.1198 -2.3240
  403ILE    HD2  612   6.762   8.317   2.640 -1.5783  0.5329  2.0890
  403ILE    HD3  613   6.686   8.334   2.485 -0.1174 -1.1365 -0.8423
  403ILE      C  614   6.650   7.882   2.239  0.1644 -0.0162  0.5281
  403ILE      O  615   6.584   7.779   2.249 -0.3284 -0.3486 -0.2193
  404GLN      N  616   6.651   7.952   2.125 -0.0879 -0.5058 -0.3754
  404GLN      H  617   6.700   8.040   2.127 -0.7898 -0.1178 -0.1847
  404GLN     CA  618   6.585   7.914   2.005  0.6913  0.3875  0.0968
  404GLN     HA  619   6.480   7.923   2.030  1.0853 -1.7179  2.9454
  404GLN     CB  620   6.616   8.011   1.888 -0.0231 -0.5196 -0.1308
  404GLN    HB1  621   6.688   8.088   1.913 -1.1929  0.1237  1.3784
  404GLN    HB2  622   6.653   7.970   1.794 -0.9789  0.0967 -0.7862
  404GLN     CG  623   6.505   8.111   1.860 -0.3152  0.2987 -0.4530
  404GLN    HG1  624   6.410   8.056   1.861 -0.6656  0.4652 -4.5507
  404GLN    HG2  625   6.500   8.188   1.937 -2.0131  1.6465 -1.8281
  404GLN     CD  626   6.532   8.207   1.741  0.1553  0.2507  0.5838
  404GLN    OE1  627   6.452   8.288   1.701  0.3034 -0.3598 -0.6261
  404GLN    NE2  628   6.641   8.190   1.666  0.3363 -0.5753  0.1010
  404GLN   HE21  629   6.713   8.121   1.678 -1.1642 -2.4720 -1.2391
  404GLN   HE22  630   6.646   8.245   1.582  0.8542 -0.5681  0.1355
  404GLN      C  631   6.608   7.764   1.966 -0.0779  0.3832 -0.2001
  404GLN      O  632   6.518   7.696   1.913  0.8719 -0.5608  0.2498
  405GLN      N  633   6.726   7.703   1.994 -0.2963  0.2584 -0.5373
  405GLN      H  634   6.794   7.757   2.044 -1.3753 -0.5077  1.8815
  405GLN     CA  635   6.755   7.557   1.976 -0.1211 -0.6777  0.2015
  405GLN     HA  636   6.757   7.532   1.870  0.6383  1.8337 -0.4308
  405GLN     CB  637   6.895   7.513   2.021  0.1202 -0.0229 -0.1218
  405GLN    HB1  638   6.892   7.504   2.130 -0.8616 -3.1845 -0.2990
  405GLN    HB2  639   6.918   7.410   1.993  2.8386 -0.6030  3.4517
  405GLN     CG  640   7.017   7.594   1.971  0.6355  0.5499  0.2325
  405GLN    HG1  641   7.015   7.696   2.009  2.1920  0.6615  0.0782
  405GLN    HG2  642   7.110   7.553   2.010  0.9429  0.0093 -1.0317
  405GLN     CD  643   7.027   7.601   1.818 -0.2646 -0.1854 -0.6022
  405GLN    OE1  644   7.049   7.497   1.760  0.0596 -0.0523  0.6230
  405GLN    NE2  645   7.007   7.724   1.755 -0.1624 -0.8250 -0.1407
  405GLN   HE21  646   6.971   7.806   1.800  0.2360 -0.0963 -1.1169
  405GLN   HE22  647   7.019   7.734   1.655 -0.0651  4.2971  0.1373
  405GLN      C  648   6.651   7.469   2.047  0.0327 -0.2609 -0.3021
  405GLN      O  649   6.632   7.353   2.009 -0.8697 -0.4309 -0.0721
  406PHE      N  650   6.576   7.520   2.150  0.0429  0.3481 -0.4721
  406PHE      H  651   6.588   7.619   2.166  0.9330 -0.1089  2.0553
  406PHE     CA  652   6.477   7.442   2.226 -0.2049  0.8031  0.2325
  406PHE     HA  653   6.522   7.347   2.256  1.3372  0.6252 -2.3356
  406PHE     CB  654   6.426   7.522   2.353 -0.0738  0.0807  0.2738
  406PHE    HB1  655   6.509   7.567   2.406 -1.9408  3.7554  0.4216
  406PHE    HB2  656   6.372   7.609   2.315  0.4393  0.9448  1.4906
  406PHE     CG  657   6.332   7.451   2.456  0.8055 -0.3632 -0.3583
  406PHE    CD1  658   6.258   7.531   2.541 -0.0509  0.2884 -0.2932
  406PHE    HD1  659   6.276   7.636   2.531  0.3861  0.1270 -1.2393
  406PHE    CD2  660   6.304   7.315   2.459  0.1424 -0.5868  0.0375
  406PHE    HD2  661   6.339   7.250   2.380 -0.4454  2.2305 -2.7801
  406PHE    CE1  662   6.165   7.477   2.638  0.3455 -0.5464 -0.0236
  406PHE    HE1  663   6.123   7.545   2.709  1.4919  0.4286 -0.2471
  406PHE    CE2  664   6.201   7.261   2.535 -0.4580  0.2204  0.4071
  406PHE    HE2  665   6.187   7.154   2.532  0.5044  0.0466  1.4763
  406PHE     CZ  666   6.138   7.340   2.632  0.1574 -0.4880 -0.3028
  406PHE     HZ  667   6.069   7.291   2.700 -0.9526 -1.2456 -1.9250
  406PHE      C  668   6.353   7.408   2.133 -0.4028 -0.1067 -0.9848
  406PHE      O  669   6.294   7.300   2.143  0.2879  0.6338  0.0828
  407TYR      N  670   6.309   7.506   2.060 -0.5233 -0.1267 -0.2826
  407TYR      H  671   6.372   7.585   2.069  0.1471 -0.7849  0.9864
  407TYR     CA  672   6.197   7.497   1.974  1.4044 -0.2619  0.0636
  407TYR     HA  673   6.114   7.438   2.012  0.3126 -0.0912 -1.8971
  407TYR     CB  674   6.149   7.644   1.948  0.0549  0.0646 -0.4182
  407TYR    HB1  675   6.228   7.705   1.902 -0.3032  0.5778 -0.3539
  407TYR    HB2  676   6.069   7.653   1.875  0.0789 -0.9182 -0.5797
  407TYR     CG  677   6.097   7.720   2.072  0.0343 -0.4034 -0.1156
  407TYR    CD1  678   6.134   7.856   2.080 -0.2559 -0.3188 -0.8116
  407TYR    HD1  679   6.211   7.902   2.019 -0.2526  0.0378 -0.5435
  407TYR    CD2  680   6.000   7.670   2.160 -0.1959 -0.4363 -0.1735
  407TYR    HD2  681   5.953   7.572   2.157  0.1621 -0.6071 -0.3668
  407TYR    CE1  682   6.078   7.945   2.175 -0.4484  0.0857 -0.7320
  407TYR    HE1  683   6.106   8.048   2.165 -1.8276  0.4386 -1.1554
  407TYR    CE2  684   5.950   7.754   2.262  0.0497  0.3019  0.4792
  407TYR    HE2  685   5.884   7.711   2.336  0.5059  0.0077  0.7178
  407TYR     CZ  686   5.994   7.891   2.270  0.2368  0.5584 -0.1069
  407TYR     OH  687   5.949   7.976   2.371 -0.0327 -0.2292  0.6135
  407TYR     HH  688   5.966   8.067   2.356 -1.3865  0.0129  0.4428
  407TYR      C  689   6.252   7.433   1.845  0.6550 -0.7321 -0.3161
  407TYR      O  690   6.186   7.345   1.789 -0.2700  0.0763  0.1565
  408ASP      N  691   6.371   7.473   1.797 -0.0666  0.2795  0.7237
  408ASP      H  692   6.421   7.550   1.838 -1.7623  0.9930  1.5570
  408ASP     CA  693   6.420   7.415   1.668  0.4315 -0.2432 -0.8104
  408ASP     HA  694   6.352   7.435   1.585  1.0048  1.5214 -0.9009
  408ASP     CB  695   6.545   7.499   1.629  0.1150 -0.2243 -0.2696
  408ASP    HB1  696   6.517   7.604   1.618 -0.1609 -0.5132 -3.4354
  408ASP    HB2  697   6.632   7.504   1.694  1.1763  2.1814 -1.7064
  408ASP     CG  698   6.610   7.473   1.497 -0.0395  0.8450  0.5316
  408ASP    OD1  699   6.551   7.494   1.389 -0.6985 -0.7513 -0.0398
  408ASP    OD2  700   6.717   7.407   1.500  0.4022  0.3117 -0.6739
  408ASP      C  701   6.444   7.258   1.660  0.9588 -0.3843  0.5765
  408ASP      O  702   6.412   7.189   1.564 -0.4013  0.1742  0.2898
  409LEU      N  703   6.507   7.206   1.764  0.2995  0.2358 -0.0967
  409LEU      H  704   6.546   7.260   1.840 -0.9047  0.9203  0.0674
  409LEU     CA  705   6.524   7.062   1.777 -0.0920 -0.2299  0.3825
  409LEU     HA  706   6.543   7.023   1.677  0.0722 -0.8078  0.6365
  409LEU     CB  707   6.648   7.039   1.863  0.3447  0.0262 -0.0322
  409LEU    HB1  708   6.626   7.080   1.961 -0.8727 -0.1781 -0.1962
  409LEU    HB2  709   6.657   6.933   1.888  2.1101  0.4148  1.1121
  409LEU     CG  710   6.788   7.088   1.813  0.1704  0.0743  0.6044
  409LEU     HG  711   6.782   7.187   1.766  0.2969 -0.6027 -0.9016
  409LEU    CD1  712   6.878   7.101   1.935 -0.7323 -0.3605 -0.1248
  409LEU   HD11  713   6.864   7.011   1.994 -0.7280  0.8554  1.8357
  409LEU   HD12  714   6.986   7.095   1.923 -0.9463 -1.5674 -1.6501
  409LEU   HD13  715   6.847   7.184   1.999  1.5748  0.0716  0.5285
  409LEU    CD2  716   6.849   7.002   1.711 -0.3126  0.4392  0.4886
  409LEU   HD21  717   6.949   7.031   1.681 -0.6197  0.2749 -0.7387
  409LEU   HD22  718   6.861   6.903   1.755 -0.3474  0.5982  0.8592
  409LEU   HD23  719   6.783   6.990   1.625 -1.5082  0.5999  1.3553
  409LEU      C  720   6.403   6.983   1.827 -0.4603  0.3043 -0.4054
  409LEU      O  721   6.386   6.869   1.786  0.7759  0.2376  0.5260
  410LEU      N  722   6.310   7.046   1.903  0.5177 -0.4920  0.0286
  410LEU      H  723   6.319   7.146   1.917 -0.6958  0.0524 -2.4674
  410LEU     CA  724   6.183   6.982   1.951 -0.3258 -0.3525  0.6000
  410LEU     HA  725   6.206   6.886   1.998  0.2192 -0.4082  0.2243
  410LEU     CB  726   6.118   7.068   2.049  0.2271 -0.6748 -0.6603
  410LEU    HB1  727   6.194   7.082   2.127 -0.0068  1.5809 -0.7706
  410LEU    HB2  728   6.100   7.168   2.010 -1.9476 -0.2166  1.2442
  410LEU     CG  729   5.992   7.022   2.130  0.1554  0.7063 -0.4340
  410LEU     HG  730   6.012   6.916   2.147  0.6901  0.7015 -1.0592
  410LEU    CD1  731   5.991   7.085   2.270 -0.5695 -0.1569  0.0803
  410LEU   HD11  732   6.025   7.189   2.279  1.6070 -0.6272 -1.6124
  410LEU   HD12  733   5.898   7.070   2.323  0.6938  1.1286  2.8957
  410LEU   HD13  734   6.065   7.035   2.334  1.2164  1.8949 -0.2580
  410LEU    CD2  735   5.865   7.047   2.055 -0.0918  0.1212 -0.3710
  410LEU   HD21  736   5.781   7.032   2.123 -0.1961  3.2284  0.3449
  410LEU   HD22  737   5.844   7.147   2.016 -1.8143 -0.3076 -0.6438
  410LEU   HD23  738   5.860   6.972   1.976  0.9945 -0.6121  0.2382
  410LEU      C  739   6.094   6.961   1.822 -0.7490 -0.0395 -0.7326
  410LEU      O  740   6.069   6.842   1.793 -0.3837 -0.3624 -0.0447
  411THR      N  741   6.062   7.066   1.749  0.3181  0.4449 -0.1824
  411THR      H  742   6.078   7.159   1.785 -1.8736  0.8395 -0.0466
  411THR     CA  743   5.984   7.066   1.625  0.3088  0.5030 -0.4956
  411THR     HA  744   5.896   7.007   1.651  2.3297 -2.3609  0.4094
  411THR     CB  745   5.943   7.209   1.593  0.2501 -0.2797 -0.2824
  411THR     HB  746   5.869   7.206   1.512 -1.9725 -1.6771  1.6629
  411THR    OG1  747   6.045   7.298   1.554  0.4708 -0.1651 -0.2863
  411THR    HG1  748   6.095   7.308   1.634 -0.8842  0.1325  0.5641
  411THR    CG2  749   5.868   7.275   1.716 -0.2614  0.1150 -0.5158
  411THR   HG21  750   5.925   7.324   1.795 -0.7255 -1.0552  0.5879
  411THR   HG22  751   5.795   7.347   1.678 -0.4147  0.2690  0.0630
  411THR   HG23  752   5.808   7.200   1.767 -2.5954  0.9776 -1.8190
  411THR      C  753   6.057   6.989   1.508  0.3364 -0.4542  0.0863
  411THR      O  754   6.012   6.987   1.398  0.4659 -0.9972 -0.5252
  412GLY      N  755   6.172   6.920   1.534  0.1011 -0.7019 -0.8559
  412GLY      H  756   6.205   6.901   1.628 -0.5463  0.1648 -0.4382
  412GLY     CA  757   6.254   6.857   1.435 -0.5536  0.5484 -0.4161
  412GLY    HA1  758   6.216   6.871   1.334  1.5206 -1.0575 -1.5008
  412GLY    HA2  759   6.354   6.901   1.435 -0.7207  0.9382 -1.5436
  412GLY      C  760   6.283   6.708   1.463 -0.3810 -0.4662 -0.1852
  412GLY      O  761   6.357   6.649   1.391  0.1017  1.3608  0.3971
  413SER      N  762   6.230   6.658   1.574  0.4551  0.5905 -0.0657
  413SER      H  763   6.173   6.719   1.631 -0.5672 -1.9986  1.8561
  413SER     CA  764   6.259   6.527   1.639 -0.2992 -0.4968  0.3479
  413SER     HA  765   6.268   6.470   1.546 -1.4511 -0.8062  0.4162
  413SER     CB  766   6.393   6.533   1.708 -0.9176  0.8864 -0.4216
  413SER    HB1  767   6.433   6.433   1.727 -0.7932  0.0652 -4.1933
  413SER    HB2  768   6.477   6.569   1.648  0.3411  0.0429  0.7473
  413SER     OG  769   6.392   6.601   1.833 -0.3576  0.4304 -0.3147
  413SER     HG  770   6.381   6.695   1.822 -3.9698  0.2201  0.4129
  413SER      C  771   6.140   6.466   1.706 -0.4296 -0.0482 -0.1975
  413SER      O  772   6.133   6.344   1.715  0.5297 -0.1031 -0.0962
  414MET      N  773   6.038   6.548   1.745  0.6717 -0.0843  1.1903
  414MET      H  774   6.043   6.647   1.724 -0.8088 -0.1342  0.4453
  414MET     CA  775   5.908   6.498   1.797 -0.6584 -0.2964 -0.6678
  414MET     HA  776   5.926   6.438   1.887 -1.3995 -0.6251 -0.7317
  414MET     CB  777   5.810   6.611   1.831  0.2204 -0.2155  0.0705
  414MET    HB1  778   5.869   6.696   1.866  0.8142 -0.4485 -0.3591
  414MET    HB2  779   5.777   6.644   1.732  2.3920  2.9427  0.2324
  414MET     CG  780   5.689   6.590   1.924  0.8383 -0.7624  0.0473
  414MET    HG1  781   5.612   6.546   1.859  1.9390 -0.2694 -1.6620
  414MET    HG2  782   5.728   6.518   1.996 -0.4826 -2.2120 -0.6321
  414MET     SD  783   5.627   6.742   2.013  0.0734 -0.0185 -0.3614
  414MET     CE  784   5.537   6.802   1.869  0.5290 -0.2963  0.0641
  414MET    HE1  785   5.477   6.890   1.891  0.1850 -0.4261 -0.3513
  414MET    HE2  786   5.612   6.834   1.796  1.5767 -1.8350  0.4150
  414MET    HE3  787   5.447   6.744   1.849 -0.0415  0.9192 -1.0737
  414MET      C  788   5.846   6.390   1.711  0.5177  0.0659 -0.3244
  414MET      O  789   5.820   6.274   1.754 -0.1021 -0.0510 -0.0326
  415GLU      N  790   5.833   6.425   1.579 -0.1589 -0.5017 -1.0137
  415GLU      H  791   5.869   6.518   1.563 -3.0676  1.0435  0.8265
  415GLU     CA  792   5.767   6.350   1.474 -0.8602  0.0643 -0.1009
  415GLU     HA  793   5.665   6.332   1.510 -0.9507  1.0267  0.1427
  415GLU     CB  794   5.760   6.432   1.346 -0.3597 -0.0792 -0.6106
  415GLU    HB1  795   5.723   6.532   1.369 -2.7212 -0.6631 -1.6521
  415GLU    HB2  796   5.856   6.445   1.297 -1.1322 -0.7431 -2.3566
  415GLU     CG  797   5.666   6.374   1.233 -0.2200  0.2543 -0.6378
  415GLU    HG1  798   5.683   6.434   1.143 -0.3071  1.4821  0.1377
  415GLU    HG2  799   5.699   6.274   1.204 -3.2477 -0.5504 -1.6691
  415GLU     CD  800   5.517   6.375   1.243 -0.0573 -0.2936 -0.2196
  415GLU    OE1  801   5.461   6.445   1.331 -0.4133 -0.0288  0.4101
  415GLU    OE2  802   5.458   6.286   1.176  0.4260 -0.1957  0.2511
  415GLU      C  803   5.831   6.215   1.445  0.0249  0.7166 -0.3257
  415GLU      O  804   5.757   6.123   1.414  0.0230 -0.0504  0.0025
  416ILE      N  805   5.960   6.196   1.475 -0.0855 -0.2888 -0.5347
  416ILE      H  806   6.016   6.275   1.505 -0.6525 -0.0709 -0.0223
  416ILE     CA  807   6.027   6.070   1.451  0.5498  0.1967  0.3946
  416ILE     HA  808   6.009   6.034   1.349  1.8397 -0.0557  0.2388
  416ILE     CB  809   6.177   6.090   1.470 -0.0013  0.5040 -0.4706
  416ILE     HB  810   6.191   6.127   1.572 -0.2050 -1.8867  0.4968
  416ILE    CG1  811   6.227   6.203   1.385  0.6580 -0.0302  0.2175
  416ILE   HG11  812   6.211   6.171   1.282 -2.0676 -0.8258  0.7956
  416ILE   HG12  813   6.167   6.290   1.407 -1.4051 -1.1913 -0.5562
  416ILE    CG2  814   6.265   5.959   1.448  0.0099 -0.6175 -0.0976
  416ILE   HG21  815   6.281   5.941   1.342  0.6434 -0.4352 -0.0337
  416ILE   HG22  816   6.368   5.984   1.471 -0.0090  1.2223 -1.7392
  416ILE   HG23  817   6.241   5.866   1.500 -0.3890 -1.0033 -0.9492
  416ILE     CD  818   6.367   6.241   1.423  0.0987 -0.7450 -0.2052
  416ILE    HD1  819   6.452   6.196   1.371  0.6753  0.4059 -0.3012
  416ILE    HD2  820   6.372   6.347   1.398 -0.5787 -0.1874  1.8416
  416ILE    HD3  821   6.386   6.229   1.530 -0.5245  0.8621  0.1183
  416ILE      C  822   5.983   5.969   1.563 -0.1590  0.2567  0.4257
  416ILE      O  823   5.971   5.849   1.532  0.5565 -0.2961  0.0677
  417ILE      N  824   5.980   6.011   1.684  0.2392  0.5889 -0.7521
  417ILE      H  825   6.003   6.105   1.712  0.9753  0.2665 -0.2533
  417ILE     CA  826   5.944   5.917   1.800  0.0222 -0.0086  0.5242
  417ILE     HA  827   5.980   5.815   1.789 -0.4935 -0.2709  1.1851
  417ILE     CB  828   6.011   5.977   1.932  0.1554 -0.7494 -0.8222
  417ILE     HB  829   5.975   5.933   2.024  1.6712  2.2039  1.3623
  417ILE    CG1  830   5.972   6.119   1.966  0.2262 -0.4473 -0.1537
  417ILE   HG11  831   6.023   6.197   1.910  0.6779 -1.6153 -1.4506
  417ILE   HG12  832   5.866   6.126   1.942 -0.2783 -2.9265  1.0121
  417ILE    CG2  833   6.166   5.965   1.940 -0.0366 -0.1559  0.0559
  417ILE   HG21  834   6.216   5.990   1.847 -2.1338 -1.8603 -1.6242
  417ILE   HG22  835   6.206   6.035   2.013  0.5052 -0.9235  0.5191
  417ILE   HG23  836   6.196   5.864   1.967 -0.9886 -0.7770 -1.1042
  417ILE     CD  837   5.975   6.145   2.115  0.0302 -0.2233  0.1891
  417ILE    HD1  838   5.964   6.251   2.140  0.4957  0.2536 -1.4353
  417ILE    HD2  839   5.905   6.089   2.176  0.8161  0.6747  1.9918
  417ILE    HD3  840   6.077   6.127   2.150  0.1456 -3.0884 -1.3385
  417ILE      C  841   5.792   5.901   1.818 -0.9340 -0.1103  0.1246
  417ILE      O  842   5.752   5.830   1.910 -0.2113 -0.0643  0.2626
  418ARG      N  843   5.710   5.958   1.731  0.0034 -0.7668  0.4955
  418ARG      H  844   5.762   5.993   1.651  1.5245 -0.2047  1.6637
  418ARG     CA  845   5.566   5.938   1.717 -0.1880  0.4732 -0.0594
  418ARG     HA  846   5.516   5.899   1.806 -1.9397  0.6668 -0.9095
  418ARG     CB  847   5.506   6.081   1.672 -0.4410  0.0865  0.2038
  418ARG    HB1  848   5.545   6.160   1.736  0.1239  0.3135 -0.4145
  418ARG    HB2  849   5.551   6.094   1.574 -0.7774 -0.1357  0.0163
  418ARG     CG  850   5.354   6.090   1.652  0.3394  0.4342 -0.2859
  418ARG    HG1  851   5.305   6.007   1.602 -0.9598  1.5750 -0.9762
  418ARG    HG2  852   5.303   6.073   1.748 -0.3268  0.4626 -0.6297
  418ARG     CD  853   5.316   6.223   1.586  0.3329 -0.6741 -0.3291
  418ARG    HD1  854   5.391   6.298   1.611 -1.2410  0.3783  1.4968
  418ARG    HD2  855   5.314   6.225   1.477  0.0074  3.0319 -0.4092
  418ARG     NE  856   5.178   6.269   1.616 -0.3701 -0.2952 -0.5874
  418ARG     HE  857   5.105   6.201   1.596 -1.1160 -0.0416  1.1140
  418ARG     CZ  858   5.143   6.385   1.683  0.5045 -0.1540  0.1191
  418ARG    NH1  859   5.227   6.483   1.716 -0.6961 -0.9516 -0.0800
  418ARG   HH11  860   5.322   6.463   1.689 -0.0060 -2.2087  2.8923
  418ARG   HH12  861   5.209   6.569   1.764  1.5992 -0.3874 -0.1423
  418ARG    NH2  862   5.014   6.400   1.715 -0.4099  0.0999  0.6876
  418ARG   HH21  863   4.955   6.332   1.670  0.8053 -2.1389  2.2788
  418ARG   HH22  864   4.968   6.474   1.767 -1.8344  0.0588 -0.4545
  418ARG      C  865   5.558   5.846   1.591 -0.9435  0.0825  0.0409
  418ARG      O  866   5.639   5.852   1.501 -0.6904 -0.1761  0.3320
  419GLY      N  867   5.452   5.770   1.589  0.1656  0.2295 -0.4819
  419GLY      H  868   5.391   5.789   1.668 -0.8472  1.2623 -1.4653
  419GLY     CA  869   5.410   5.677   1.483  0.6078 -0.4555 -0.1710
  419GLY    HA1  870   5.309   5.709   1.459  0.2702 -1.2960  0.0669
  419GLY    HA2  871   5.473   5.678   1.394 -2.1330 -0.9946 -2.2266
  419GLY      C  872   5.411   5.532   1.542 -0.0812  0.5947  0.6758
  419GLY      O  873   5.398   5.430   1.473  0.1981 -0.3564 -1.1080
  420TRP      N  874   5.435   5.521   1.673  0.3801  0.0051  0.1340
  420TRP      H  875   5.427   5.610   1.720  0.9990 -0.3030  0.8456
  420TRP     CA  876   5.449   5.397   1.753 -0.3971  0.2942 -0.6526
  420TRP     HA  877   5.522   5.327   1.711 -0.3098 -0.5055  0.7747
  420TRP     CB  878   5.484   5.428   1.900 -0.0569 -0.1112 -0.6040
  420TRP    HB1  879   5.457   5.529   1.932  0.3512 -0.5944  1.3856
  420TRP    HB2  880   5.431   5.358   1.963 -1.1048  0.8153 -0.4223
  420TRP     CG  881   5.632   5.408   1.929  0.2890  0.0119 -0.4907
  420TRP    CD1  882   5.736   5.466   1.863  0.3966 -0.4173 -0.6304
  420TRP    HD1  883   5.719   5.544   1.792 -2.5300  0.8418  1.2693
  420TRP    CD2  884   5.688   5.323   2.031  0.2006 -0.3912 -0.4188
  420TRP    NE1  885   5.850   5.422   1.924  0.0628  0.1362 -0.3906
  420TRP    HE1  886   5.935   5.450   1.877  1.0225 -1.4868  0.2671
  420TRP    CE2  887   5.832   5.339   2.028  0.9902  0.3132  0.5986
  420TRP    CE3  888   5.638   5.250   2.143  0.1004  0.1482  0.0248
  420TRP    HE3  889   5.532   5.246   2.166  0.0603  0.6750 -0.0622
  420TRP    CZ2  890   5.913   5.286   2.126  0.4361 -0.8029 -0.0239
  420TRP    HZ2  891   6.019   5.307   2.128  0.2730  0.0342  2.2554
  420TRP    CZ3  892   5.721   5.183   2.234  0.0761  0.2036  0.0961
  420TRP    HZ3  893   5.668   5.121   2.305 -1.2145 -0.3129 -1.2689
  420TRP    CH2  894   5.857   5.203   2.223 -0.2656 -0.0552  0.7509
  420TRP    HH2  895   5.920   5.151   2.293 -1.5000 -0.7582  1.3861
  420TRP      C  896   5.328   5.305   1.742  0.3301 -0.2648  0.2936
  420TRP      O  897   5.334   5.181   1.747  0.1627 -0.0161 -0.7321
  421ALA      N  898   5.212   5.367   1.718  0.2972 -0.4711  0.1645
  421ALA      H  899   5.208   5.463   1.686  0.7564 -0.4210  0.2531
  421ALA     CA  900   5.084   5.301   1.721 -0.7345 -0.1296  0.1316
  421ALA     HA  901   5.076   5.222   1.796  1.9917 -0.0074  0.6544
  421ALA     CB  902   4.978   5.405   1.749  0.5903 -0.5392  0.4790
  421ALA    HB1  903   4.987   5.494   1.687 -0.7039 -0.6501  0.0932
  421ALA    HB2  904   4.877   5.363   1.741  0.9703 -1.7281  1.5469
  421ALA    HB3  905   4.989   5.459   1.843  2.3629  4.6005 -2.2957
  421ALA      C  906   5.050   5.238   1.588  0.4193  0.1878  0.0589
  421ALA      O  907   4.963   5.150   1.583  0.2916  0.0030 -0.0549
  422GLU      N  908   5.125   5.273   1.484  0.9382 -0.8010  0.0150
  422GLU      H  909   5.176   5.361   1.482 -0.2625 -0.0837 -1.3741
  422GLU     CA  910   5.135   5.209   1.348  0.1641 -0.0352 -0.5551
  422GLU     HA  911   5.043   5.158   1.320 -0.3422 -0.9295  2.3701
  422GLU     CB  912   5.196   5.305   1.247  0.4957 -0.2004 -0.4227
  422GLU    HB1  913   5.176   5.406   1.283 -2.7031 -1.2648  1.2432
  422GLU    HB2  914   5.304   5.307   1.236  0.3138  1.3393 -2.8385
  422GLU     CG  915   5.130   5.287   1.102  0.5969  0.1382 -0.5646
  422GLU    HG1  916   5.201   5.320   1.026  2.0112  1.5999  1.3239
  422GLU    HG2  917   5.102   5.182   1.088  2.1561 -0.1348 -2.0569
  422GLU     CD  918   5.010   5.379   1.084 -0.0617 -0.2620 -0.4088
  422GLU    OE1  919   5.013   5.507   1.089 -0.8058 -0.5211 -0.0106
  422GLU    OE2  920   4.907   5.323   1.061  0.7189 -0.1501 -0.5562
  422GLU      C  921   5.239   5.090   1.355  0.2582  0.6163 -0.7228
  422GLU      O  922   5.234   5.003   1.270  0.2676  0.2257  0.1450
  423LYS      N  923   5.328   5.095   1.453  0.3750 -0.3688 -0.6576
  423LYS      H  924   5.320   5.173   1.517  0.1150 -1.6236  0.8764
  423LYS     CA  925   5.450   5.007   1.455  0.6266  0.1994 -0.1408
  423LYS     HA  926   5.484   4.971   1.358  2.1920  0.2233  0.3729
  423LYS     CB  927   5.567   5.079   1.517 -0.1900  0.3965 -0.4066
  423LYS    HB1  928   5.536   5.126   1.611 -2.1945 -0.5291 -0.5497
  423LYS    HB2  929   5.648   5.009   1.540 -0.8795  0.0421  1.0508
  423LYS     CG  930   5.634   5.187   1.429 -0.1901  0.0684 -0.0116
  423LYS    HG1  931   5.675   5.147   1.336 -0.5997  2.3335 -1.2426
  423LYS    HG2  932   5.567   5.265   1.394  2.6226  2.3899 -0.5941
  423LYS     CD  933   5.751   5.260   1.502 -0.8800  0.3910 -0.1357
  423LYS    HD1  934   5.723   5.288   1.604  1.2894  0.9068  0.3907
  423LYS    HD2  935   5.829   5.185   1.520  1.0591  2.8648  3.1286
  423LYS     CE  936   5.799   5.391   1.434 -0.6313 -0.2454 -0.1476
  423LYS    HE1  937   5.733   5.477   1.428  1.0356  0.9970 -2.0371
  423LYS    HE2  938   5.891   5.431   1.478 -1.0961 -0.7179  1.3117
  423LYS     NZ  939   5.836   5.360   1.295  0.0419  0.0707  0.2205
  423LYS    HZ1  940   5.884   5.271   1.291  0.7607  0.4464  0.2805
  423LYS    HZ2  941   5.754   5.346   1.239 -1.5737  0.0145  2.4622
  423LYS    HZ3  942   5.886   5.432   1.244 -1.6902  0.4778 -0.9709
  423LYS      C  943   5.426   4.876   1.539  0.8813  0.4635 -0.1680
  423LYS      O  944   5.506   4.782   1.525  0.0628  0.0991  0.3355
  424ILE      N  945   5.317   4.873   1.621 -0.5836  0.5855 -0.5168
  424ILE      H  946   5.276   4.966   1.629 -0.6564  0.7482 -2.3228
  424ILE     CA  947   5.291   4.773   1.717 -0.0149  0.9907  1.0424
  424ILE     HA  948   5.366   4.697   1.692 -0.2609  2.1038 -4.3722
  424ILE     CB  949   5.309   4.835   1.858  0.1771 -0.5866  0.0431
  424ILE     HB  950   5.246   4.923   1.854  2.2512  0.9350 -0.7114
  424ILE    CG1  951   5.454   4.877   1.883 -0.2626 -0.5255  0.0772
  424ILE   HG11  952   5.522   4.794   1.906  0.8043  0.3725  0.2329
  424ILE   HG12  953   5.501   4.927   1.799 -1.4312  0.7867  0.1738
  424ILE    CG2  954   5.257   4.748   1.977 -0.2424 -0.2903 -0.5984
  424ILE   HG21  955   5.246   4.801   2.071 -0.0426 -0.0377 -0.7177
  424ILE   HG22  956   5.150   4.732   1.963 -0.5857  0.7549  0.6034
  424ILE   HG23  957   5.299   4.648   1.986 -1.3494 -0.6879  0.4886
  424ILE     CD  958   5.458   4.980   1.996  0.8065  0.3093 -0.0841
  424ILE    HD1  959   5.392   5.067   1.985  2.2110  1.4865  0.4547
  424ILE    HD2  960   5.450   4.948   2.100 -0.5179 -1.1209 -0.5796
  424ILE    HD3  961   5.551   5.035   1.983  1.3531  0.1869  2.7153
  424ILE      C  962   5.154   4.711   1.701  0.5146 -0.4975  0.1478
  424ILE      O  963   5.063   4.783   1.658  0.2369  0.8832  0.7411
  425PRO      N  964   5.129   4.581   1.712 -0.0013 -0.4836 -0.2286
  425PRO     CA  965   4.997   4.519   1.699 -0.0813  0.1493  0.3854
  425PRO     HA  966   4.943   4.563   1.616  1.6523  0.7346 -0.4740
  425PRO     CB  967   5.034   4.367   1.670 -0.1741  0.6584  0.5486
  425PRO    HB1  968   4.952   4.298   1.690  0.6388 -0.4346  0.1967
  425PRO    HB2  969   5.039   4.361   1.561 -0.9963 -0.9905  0.5663
  425PRO     CG  970   5.164   4.344   1.746  0.3994 -0.1230  0.6299
  425PRO    HG1  971   5.142   4.317   1.850 -2.4928 -0.6695 -0.0407
  425PRO    HG2  972   5.226   4.263   1.706 -0.5970 -0.4728 -0.2505
  425PRO     CD  973   5.230   4.479   1.741 -0.5526 -0.2475 -0.1627
  425PRO    HD1  974   5.287   4.496   1.833 -1.5595 -0.2851  0.4903
  425PRO    HD2  975   5.298   4.483   1.656 -2.2597  0.1984 -1.5619
  425PRO      C  976   4.910   4.543   1.822 -0.2347  0.4267  0.4178
  425PRO      O  977   4.969   4.549   1.932  0.0337  0.0389  0.6347
  426GLY      N  978   4.779   4.548   1.811 -0.7186 -0.2030 -0.1551
  426GLY      H  979   4.724   4.534   1.727 -0.5267  0.0886 -0.3319
  426GLY     CA  980   4.685   4.561   1.918 -0.0553 -0.3015  0.4927
  426GLY    HA1  981   4.609   4.484   1.903  0.9459 -0.8079 -3.0145
  426GLY    HA2  982   4.736   4.553   2.013  2.5582 -0.8333 -0.8522
  426GLY      C  983   4.618   4.700   1.910  0.2378 -0.1068  0.9689
  426GLY      O  984   4.522   4.732   1.974 -0.4833 -0.1077 -0.9152
  427PHE      N  985   4.670   4.798   1.828  0.1110 -1.1433  0.4916
  427PHE      H  986   4.748   4.774   1.769  1.3691  1.6958  0.8456
  427PHE     CA  987   4.622   4.935   1.828 -0.0070  0.4817  0.2020
  427PHE     HA  988   4.579   4.971   1.921  0.1929  0.4577  0.3029
  427PHE     CB  989   4.733   5.025   1.780 -0.3094  0.0306 -0.3258
  427PHE    HB1  990   4.786   4.992   1.691  1.2908 -1.6076  1.1388
  427PHE    HB2  991   4.680   5.116   1.753 -3.8986 -0.9118  2.5806
  427PHE     CG  992   4.834   5.062   1.892  0.1196  0.9188 -0.1757
  427PHE    CD1  993   4.933   4.974   1.940  0.1297  0.5675 -0.8235
  427PHE    HD1  994   4.941   4.883   1.882  0.0379  1.0761 -1.6477
  427PHE    CD2  995   4.818   5.184   1.957  0.2929 -0.0176 -0.0465
  427PHE    HD2  996   4.742   5.253   1.922  0.8942  1.2929  1.1154
  427PHE    CE1  997   5.014   5.009   2.048 -0.1608  0.8158 -0.7191
  427PHE    HE1  998   5.083   4.937   2.090  0.0001  1.4913  0.2072
  427PHE    CE2  999   4.903   5.222   2.059  0.0285  0.2452  0.1688
  427PHE    HE2 1000   4.898   5.317   2.111  2.3502  0.3170  0.3485
  427PHE     CZ 1001   5.000   5.135   2.106 -0.7743 -0.3337  0.0061
  427PHE     HZ 1002   5.056   5.172   2.191  1.1793 -1.9904 -0.5064
  427PHE      C 1003   4.509   4.943   1.723  0.0276 -0.2260  0.0760
  427PHE      O 1004   4.421   5.030   1.738  0.0056  0.1943  0.1947
  428ALA      N 1005   4.506   4.846   1.626  0.1068 -0.4154  0.6171
  428ALA      H 1006   4.589   4.789   1.615  2.4100  2.7650 -0.3516
  428ALA     CA 1007   4.405   4.838   1.514  0.3567  0.0009  0.1765
  428ALA     HA 1008   4.407   4.938   1.470  0.2088 -0.6184 -1.2847
  428ALA     CB 1009   4.451   4.741   1.398  0.1481  0.1153  0.0651
  428ALA    HB1 1010   4.439   4.640   1.437 -1.7351  0.4335  0.4331
  428ALA    HB2 1011   4.388   4.759   1.311  0.2600 -0.6097 -0.1745
  428ALA    HB3 1012   4.548   4.769   1.358  0.3978  1.6870  1.6258
  428ALA      C 1013   4.257   4.809   1.543 -0.0884  0.0013 -0.4940
  428ALA      O 1014   4.176   4.803   1.454  0.6386 -0.5895 -0.0417
  429ASP      N 1015   4.234   4.791   1.675 -0.1631  0.2603  0.6924
  429ASP      H 1016   4.307   4.811   1.741 -0.5859  1.1496  0.9084
  429ASP     CA 1017   4.104   4.806   1.742 -0.3979 -0.1225 -0.1808
  429ASP     HA 1018   4.029   4.746   1.691  0.9515 -1.2889 -0.8685
  429ASP     CB 1019   4.120   4.736   1.884  0.1864 -0.0858  0.2160
  429ASP    HB1 1020   4.151   4.632   1.870  1.5126  0.1210  1.4222
  429ASP    HB2 1021   4.206   4.773   1.941 -0.7182  2.0019  0.3197
  429ASP     CG 1022   3.997   4.741   1.970  0.0610  0.7215  0.3716
  429ASP    OD1 1023   3.992   4.812   2.071 -0.5804  0.2263 -0.4301
  429ASP    OD2 1024   3.910   4.651   1.953 -0.1847  0.0262 -0.3083
  429ASP      C 1025   4.045   4.947   1.757  0.3781 -0.1613 -0.3939
  429ASP      O 1026   3.932   4.976   1.727  0.5280  0.2152 -0.0731
  430LEU      N 1027   4.131   5.042   1.802  0.5729  0.3320  0.6283
  430LEU      H 1028   4.226   5.010   1.804  0.5214  0.1735  0.5662
  430LEU     CA 1029   4.106   5.190   1.811  0.5055  0.2640  0.5505
  430LEU     HA 1030   4.006   5.206   1.851  0.1031 -0.2056 -0.2452
  430LEU     CB 1031   4.212   5.240   1.909 -0.2198 -0.7565  0.6170
  430LEU    HB1 1032   4.313   5.241   1.868 -0.7193  1.5466 -0.7482
  430LEU    HB2 1033   4.185   5.345   1.922 -1.9441 -1.0075 -0.7063
  430LEU     CG 1034   4.211   5.178   2.053 -0.1355 -0.6193  0.3807
  430LEU     HG 1035   4.112   5.148   2.089 -0.5538  0.4088  0.1210
  430LEU    CD1 1036   4.303   5.061   2.068  0.2922  0.3100  0.8279
  430LEU   HD11 1037   4.259   4.983   2.006  1.7108 -2.1039  2.7112
  430LEU   HD12 1038   4.403   5.096   2.045 -0.2474  1.4276  0.0649
  430LEU   HD13 1039   4.298   5.011   2.164  0.5972 -0.7501  0.3036
  430LEU    CD2 1040   4.259   5.282   2.157  0.0162  1.1446  0.1443
  430LEU   HD21 1041   4.364   5.304   2.142  0.5670 -0.0377  1.9605
  430LEU   HD22 1042   4.207   5.376   2.138  0.3911  1.0995 -1.2141
  430LEU   HD23 1043   4.241   5.251   2.260  0.3963 -3.9424 -1.0275
  430LEU      C 1044   4.133   5.255   1.670 -0.3163 -0.3543  0.2329
  430LEU      O 1045   4.194   5.197   1.582 -0.1963 -0.1687  0.5615
  431PRO      N 1046   4.073   5.376   1.647 -0.4988 -0.0982  0.6043
  431PRO     CA 1047   4.097   5.459   1.526 -0.9966 -0.5580  0.4290
  431PRO     HA 1048   4.100   5.395   1.438  0.3478 -2.3983  1.7371
  431PRO     CB 1049   3.974   5.544   1.513 -0.2400  0.8814  0.1747
  431PRO    HB1 1050   3.993   5.629   1.447 -0.3415  1.0297  0.3383
  431PRO    HB2 1051   3.894   5.488   1.464  1.6876 -0.1064 -2.1090
  431PRO     CG 1052   3.940   5.573   1.652 -0.1113 -0.2811 -0.3066
  431PRO    HG1 1053   4.011   5.648   1.689 -0.3510  0.2961 -0.9802
  431PRO    HG2 1054   3.843   5.618   1.670  0.4956  1.6337 -1.4652
  431PRO     CD 1055   3.968   5.439   1.726  0.0579  0.1764 -0.5898
  431PRO    HD1 1056   4.000   5.468   1.826  2.3676  1.6433 -1.6787
  431PRO    HD2 1057   3.880   5.374   1.725  0.2129 -0.0359 -1.9913
  431PRO      C 1058   4.225   5.538   1.520 -0.3171  0.4262 -0.9273
  431PRO      O 1059   4.284   5.562   1.620  0.1174  0.0020 -0.0578
  432LYS      N 1060   4.269   5.565   1.398 -0.1148  0.2150 -0.1299
  432LYS      H 1061   4.224   5.512   1.325 -3.2127 -0.3592  2.0261
  432LYS     CA 1062   4.384   5.642   1.355  0.3321  0.0262 -0.6593
  432LYS     HA 1063   4.465   5.573   1.381  0.4054 -0.1882 -1.4197
  432LYS     CB 1064   4.376   5.671   1.206  0.7393  0.3751  0.3760
  432LYS    HB1 1065   4.406   5.583   1.148  4.9829  1.4717  0.5923
  432LYS    HB2 1066   4.278   5.698   1.166 -0.6043 -0.6933  2.7608
  432LYS     CG 1067   4.472   5.780   1.148  0.3384  0.3144  0.0100
  432LYS    HG1 1068   4.471   5.880   1.192 -0.2758 -0.4989  1.9952
  432LYS    HG2 1069   4.568   5.736   1.175  0.4575  0.6568  0.1437
  432LYS     CD 1070   4.472   5.796   0.993  0.5692  0.7252  0.0999
  432LYS    HD1 1071   4.524   5.707   0.960  1.8040  2.0773 -1.8322
  432LYS    HD2 1072   4.370   5.789   0.955  0.3044 -0.6004  0.9915
  432LYS     CE 1073   4.552   5.912   0.932 -0.4290 -0.2148  0.4874
  432LYS    HE1 1074   4.636   5.942   0.995 -0.2446 -0.0067  0.1494
  432LYS    HE2 1075   4.588   5.875   0.835  1.1523 -0.1157  1.0111
  432LYS     NZ 1076   4.471   6.025   0.902  0.3409  0.1050  0.2538
  432LYS    HZ1 1077   4.379   5.993   0.872  1.4140 -2.3119 -0.7702
  432LYS    HZ2 1078   4.459   6.073   0.990 -0.5971  1.3405 -0.5165
  432LYS    HZ3 1079   4.517   6.090   0.841 -0.1622  1.0415  0.8485
  432LYS      C 1080   4.417   5.767   1.437 -0.4653 -1.0844 -0.6133
  432LYS      O 1081   4.522   5.789   1.494  0.3927  0.4408 -0.0949
  433ALA      N 1082   4.314   5.854   1.450 -0.1459  0.3863  0.6846
  433ALA      H 1083   4.230   5.829   1.400  1.1725 -1.8258 -0.6141
  433ALA     CA 1084   4.319   5.977   1.530 -0.0994  0.1166 -0.5138
  433ALA     HA 1085   4.404   6.042   1.506  0.7891 -1.0471 -0.5760
  433ALA     CB 1086   4.196   6.056   1.494  0.0016  0.1576 -0.5034
  433ALA    HB1 1087   4.192   6.158   1.533 -1.1351  0.4758 -1.4034
  433ALA    HB2 1088   4.189   6.058   1.385  1.2922 -1.2131 -0.6483
  433ALA    HB3 1089   4.100   6.013   1.522  0.7846  0.4570  3.2290
  433ALA      C 1090   4.311   5.959   1.682 -0.3194 -0.8175  0.0796
  433ALA      O 1091   4.367   6.046   1.744  0.1365 -0.4752  0.0588
  434ASP      N 1092   4.259   5.850   1.739 -0.3809  0.1460 -0.6717
  434ASP      H 1093   4.237   5.772   1.678  1.7233 -1.0353 -0.0292
  434ASP     CA 1094   4.276   5.804   1.880  0.6873 -0.1117  0.0143
  434ASP     HA 1095   4.277   5.889   1.948 -1.6393 -0.7082  0.8906
  434ASP     CB 1096   4.171   5.703   1.935 -0.3298 -0.5501  0.1040
  434ASP    HB1 1097   4.161   5.616   1.870 -1.6528 -0.8215  0.6396
  434ASP    HB2 1098   4.209   5.665   2.031 -0.1244 -1.9679 -0.5110
  434ASP     CG 1099   4.032   5.756   1.954 -0.7862 -0.0159 -0.0221
  434ASP    OD1 1100   4.006   5.874   1.923 -0.2491 -0.2785  0.2073
  434ASP    OD2 1101   3.949   5.681   1.998  0.0818  0.4223  0.0197
  434ASP      C 1102   4.414   5.734   1.889 -0.2235 -0.5626 -0.2133
  434ASP      O 1103   4.467   5.737   1.999  0.0067  0.2925 -0.3183
  435GLN      N 1104   4.468   5.682   1.778 -0.2559  0.3559 -0.3400
  435GLN      H 1105   4.408   5.661   1.700  0.1178  0.4024 -0.6432
  435GLN     CA 1106   4.600   5.616   1.793 -0.4145 -0.0979  0.3727
  435GLN     HA 1107   4.613   5.543   1.873 -1.1974  0.4830  1.0584
  435GLN     CB 1108   4.635   5.533   1.664 -0.3324 -0.4715 -0.7139
  435GLN    HB1 1109   4.611   5.582   1.569 -3.1319 -0.9998 -0.3624
  435GLN    HB2 1110   4.741   5.524   1.643 -0.3994 -0.5666 -1.0222
  435GLN     CG 1111   4.555   5.399   1.675 -0.0978 -0.2387  0.0119
  435GLN    HG1 1112   4.586   5.332   1.755  0.1001  0.2666  0.3613
  435GLN    HG2 1113   4.453   5.420   1.708  0.2904 -0.0528  1.1408
  435GLN     CD 1114   4.565   5.315   1.546 -0.0381 -0.1054  0.2151
  435GLN    OE1 1115   4.671   5.291   1.495  0.1577 -0.4031 -0.3005
  435GLN    NE2 1116   4.453   5.263   1.498 -0.6172 -0.5571  0.7867
  435GLN   HE21 1117   4.367   5.259   1.551 -1.3055  1.6186 -0.0544
  435GLN   HE22 1118   4.462   5.214   1.410  3.1684 -0.5352  1.0068
  435GLN      C 1119   4.718   5.722   1.799  0.6824 -0.2948  0.7291
  435GLN      O 1120   4.828   5.694   1.845 -0.1062  0.5517 -0.4884
  436ASP      N 1121   4.694   5.839   1.741  0.4728 -0.0370  0.5657
  436ASP      H 1122   4.615   5.857   1.681  0.2590  1.5589  1.2699
  436ASP     CA 1123   4.778   5.954   1.740 -0.2370  0.4724 -0.7733
  436ASP     HA 1124   4.882   5.919   1.739 -0.8735 -1.5847 -0.3197
  436ASP     CB 1125   4.744   6.045   1.617 -0.0077  0.0939 -0.3709
  436ASP    HB1 1126   4.735   5.998   1.519 -0.8623 -0.2319 -0.1433
  436ASP    HB2 1127   4.649   6.096   1.638 -0.3067 -0.1898 -1.0022
  436ASP     CG 1128   4.853   6.145   1.591  1.0799  0.2740 -0.3559
  436ASP    OD1 1129   4.960   6.106   1.543 -0.0641  0.3306 -0.0992
  436ASP    OD2 1130   4.825   6.263   1.602  0.0109  0.2162 -0.2709
  436ASP      C 1131   4.757   6.041   1.871  0.2102 -0.7024 -0.8646
  436ASP      O 1132   4.860   6.094   1.920 -0.0313 -0.0304 -0.3417
  437LEU      N 1133   4.635   6.050   1.926  0.1071  0.5156 -0.3801
  437LEU      H 1134   4.557   6.000   1.886 -1.1662  1.6750  0.5508
  437LEU     CA 1135   4.599   6.119   2.052 -0.4084  0.2034  0.1673
  437LEU     HA 1136   4.613   6.226   2.035 -1.2310  0.3139  0.1486
  437LEU     CB 1137   4.448   6.089   2.088  0.4518 -0.3303 -0.0903
  437LEU    HB1 1138   4.388   6.108   1.999 -1.7330  0.8685  1.5571
  437LEU    HB2 1139   4.428   5.983   2.097 -3.3430  0.2095 -0.5844
  437LEU     CG 1140   4.382   6.163   2.207  0.4232  0.1793  0.1874
  437LEU     HG 1141   4.277   6.145   2.181  0.7137  0.3040 -1.1611
  437LEU    CD1 1142   4.392   6.101   2.342 -0.2115 -0.2738  0.3831
  437LEU   HD11 1143   4.338   6.167   2.411 -0.3374  0.3041 -0.2565
  437LEU   HD12 1144   4.332   6.010   2.350  1.8046 -1.5368  2.1876
  437LEU   HD13 1145   4.494   6.088   2.380  0.8949 -1.4435 -2.7066
  437LEU    CD2 1146   4.419   6.314   2.211  0.9557  0.3160  0.9530
  437LEU   HD21 1147   4.522   6.326   2.245  1.1147 -0.9404  0.9673
  437LEU   HD22 1148   4.409   6.363   2.114 -1.1600 -0.7571  0.5515
  437LEU   HD23 1149   4.344   6.370   2.267 -2.8169 -1.8909 -1.3907
  437LEU      C 1150   4.682   6.078   2.177  0.0753 -0.1852 -0.1788
  437LEU      O 1151   4.718   6.164   2.252 -0.0285 -0.2302  0.2975
  438LEU      N 1152   4.727   5.948   2.183  0.2686  0.2672  0.5517
  438LEU      H 1153   4.686   5.897   2.106  0.3295  2.2394 -0.8597
  438LEU     CA 1154   4.807   5.885   2.280 -0.2513  0.4750 -0.5318
  438LEU     HA 1155   4.779   5.902   2.384  1.3448  0.0518  0.0079
  438LEU     CB 1156   4.787   5.734   2.262  0.4154 -0.6104 -0.1545
  438LEU    HB1 1157   4.821   5.712   2.161 -0.2844 -1.2200 -0.2601
  438LEU    HB2 1158   4.870   5.700   2.324  1.5930  0.6230 -0.9657
  438LEU     CG 1159   4.656   5.670   2.305 -0.2414 -0.0585  0.0905
  438LEU     HG 1160   4.577   5.733   2.266  0.3292  1.7077  1.6513
  438LEU    CD1 1161   4.663   5.524   2.258  0.5654  0.1617 -0.2327
  438LEU   HD11 1162   4.757   5.476   2.286  0.3051  0.0762  0.4914
  438LEU   HD12 1163   4.575   5.472   2.295  0.6106  0.7977  0.8047
  438LEU   HD13 1164   4.657   5.521   2.149 -0.0556 -0.6336 -0.1845
  438LEU    CD2 1165   4.624   5.662   2.460  0.3935  0.8247  0.0996
  438LEU   HD21 1166   4.592   5.761   2.491 -1.4710  0.1873  0.3256
  438LEU   HD22 1167   4.539   5.595   2.473  2.2661 -1.7669 -0.2287
  438LEU   HD23 1168   4.700   5.629   2.531  0.9480 -0.1381 -0.9110
  438LEU      C 1169   4.960   5.931   2.277  0.5607 -1.1034 -0.2382
  438LEU      O 1170   5.029   5.925   2.380  0.6849 -0.5338  0.3617
  439PHE      N 1171   4.994   6.006   2.171 -0.4281  0.1997 -0.2821
  439PHE      H 1172   4.926   6.016   2.098 -1.5045 -2.7471  0.1690
  439PHE     CA 1173   5.116   6.092   2.170 -0.0766 -0.5045  0.7149
  439PHE     HA 1174   5.204   6.071   2.231  0.8512  2.1475  0.4379
  439PHE     CB 1175   5.172   6.083   2.030 -0.5713 -0.0997  0.9625
  439PHE    HB1 1176   5.191   5.979   2.002  1.7384  0.4100  0.4244
  439PHE    HB2 1177   5.107   6.125   1.953 -2.1863 -0.9007  1.8465
  439PHE     CG 1178   5.308   6.154   2.023 -0.3143  0.9015  0.2067
  439PHE    CD1 1179   5.426   6.079   2.045 -0.5219  0.7039 -0.6470
  439PHE    HD1 1180   5.411   5.972   2.051 -2.9378  0.9576 -0.9724
  439PHE    CD2 1181   5.320   6.298   2.011 -0.0419  0.8183 -0.1534
  439PHE    HD2 1182   5.229   6.354   1.993 -1.4319 -1.6356 -1.3030
  439PHE    CE1 1183   5.550   6.137   2.062 -0.5287  0.8985  0.0669
  439PHE    HE1 1184   5.643   6.090   2.087 -1.5919 -0.3212  1.9325
  439PHE    CE2 1185   5.444   6.362   2.031  0.5500 -0.0026  0.6733
  439PHE    HE2 1186   5.450   6.466   2.001 -1.3988 -0.3110 -0.9289
  439PHE     CZ 1187   5.553   6.277   2.061 -0.4503  0.4203  0.0615
  439PHE     HZ 1188   5.648   6.327   2.077 -0.2875  0.1394 -0.0269
  439PHE      C 1189   5.076   6.244   2.186  0.0953  0.5760  0.2752
  439PHE      O 1190   5.152   6.307   2.256  0.6062  0.5751 -0.1973
  440GLU      N 1191   4.969   6.292   2.119 -0.3376  0.3040 -0.9381
  440GLU      H 1192   4.930   6.227   2.053 -0.8523  1.7094 -2.0805
  440GLU     CA 1193   4.928   6.434   2.111 -1.0212  0.2478 -0.1037
  440GLU     HA 1194   4.999   6.496   2.056 -2.6500  2.3578  0.0959
  440GLU     CB 1195   4.802   6.448   2.026 -0.6719  0.3935 -0.9070
  440GLU    HB1 1196   4.807   6.385   1.937  0.4326  0.9912 -1.2804
  440GLU    HB2 1197   4.726   6.400   2.087  0.4756  1.2651  1.2861
  440GLU     CG 1198   4.760   6.592   1.981  0.1849  0.4535  0.7115
  440GLU    HG1 1199   4.657   6.594   1.945  0.2039 -1.4723  0.3971
  440GLU    HG2 1200   4.766   6.655   2.070 -1.2881 -0.6322  1.6406
  440GLU     CD 1201   4.837   6.654   1.873  0.6747  0.1207  0.5458
  440GLU    OE1 1202   4.776   6.743   1.815  0.2219 -0.6851 -0.4637
  440GLU    OE2 1203   4.948   6.615   1.846 -0.1792  0.1264 -0.0188
  440GLU      C 1204   4.907   6.482   2.258  0.2356 -0.2939 -0.0803
  440GLU      O 1205   4.942   6.595   2.299 -0.4554  0.1366 -0.2643
  441SER      N 1206   4.852   6.400   2.345  0.5750  0.2351  0.0561
  441SER      H 1207   4.819   6.310   2.311  0.4756  0.7988 -1.4140
  441SER     CA 1208   4.819   6.436   2.487 -0.0645  0.7244 -0.3930
  441SER     HA 1209   4.783   6.539   2.480  0.2720  0.7440 -3.3138
  441SER     CB 1210   4.698   6.345   2.536 -0.1900  0.8352  0.5286
  441SER    HB1 1211   4.682   6.353   2.644 -2.5883  1.9124  0.1542
  441SER    HB2 1212   4.599   6.368   2.498 -0.3235 -0.4721  0.0352
  441SER     OG 1213   4.730   6.210   2.513 -0.3041  0.1076  0.2058
  441SER     HG 1214   4.711   6.173   2.428  1.7085 -0.5047 -0.0425
  441SER      C 1215   4.944   6.420   2.582 -0.1862  0.1268 -0.5882
  441SER      O 1216   4.940   6.461   2.697  0.3326 -0.0549  0.7827
  442ALA      N 1217   5.051   6.362   2.534  0.3532  0.0110 -0.7802
  442ALA      H 1218   5.043   6.340   2.436 -0.0525 -1.0215 -0.5360
  442ALA     CA 1219   5.182   6.336   2.602  1.2174  0.9593  0.4481
  442ALA     HA 1220   5.186   6.406   2.686 -0.9224  0.8490  0.6928
  442ALA     CB 1221   5.187   6.187   2.648 -0.2725  0.4179  0.9896
  442ALA    HB1 1222   5.203   6.118   2.564  2.3968  0.7825  1.1134
  442ALA    HB2 1223   5.265   6.163   2.720  0.8799  2.0669  0.3361
  442ALA    HB3 1224   5.091   6.155   2.690  0.3267 -1.0978  1.2712
  442ALA      C 1225   5.305   6.386   2.521 -0.0446 -0.4483  0.5031
  442ALA      O 1226   5.411   6.328   2.527 -0.0406  0.1205 -0.6424
  443PHE      N 1227   5.290   6.488   2.433 -0.0431  0.0289  0.6034
  443PHE      H 1228   5.196   6.522   2.422  0.4274  1.1500 -0.0510
  443PHE     CA 1229   5.388   6.538   2.336 -0.0334  0.5754  0.4455
  443PHE     HA 1230   5.394   6.455   2.265 -0.5765  0.4758  0.5151
  443PHE     CB 1231   5.334   6.658   2.262  0.9591 -0.4281  0.4161
  443PHE    HB1 1232   5.382   6.692   2.170 -0.6728  0.6614 -0.0893
  443PHE    HB2 1233   5.236   6.633   2.221  2.0119 -1.0898 -1.8738
  443PHE     CG 1234   5.338   6.794   2.343 -0.5377  0.3244 -0.4775
  443PHE    CD1 1235   5.431   6.896   2.312 -0.5263 -0.0330 -1.3516
  443PHE    HD1 1236   5.495   6.885   2.226 -0.4099 -0.5878 -1.1979
  443PHE    CD2 1237   5.248   6.812   2.453  0.9148 -0.5545 -0.3021
  443PHE    HD2 1238   5.165   6.744   2.464  0.2643  0.2618 -0.0962
  443PHE    CE1 1239   5.440   7.005   2.397 -0.6491 -0.4859 -0.0638
  443PHE    HE1 1240   5.512   7.078   2.364 -2.0690  1.8165  1.6251
  443PHE    CE2 1241   5.248   6.935   2.529  0.1345  0.4924 -0.3652
  443PHE    HE2 1242   5.180   6.967   2.607 -1.1423 -0.7663 -0.9248
  443PHE     CZ 1243   5.352   7.025   2.505 -0.3674  0.1317 -0.7973
  443PHE     HZ 1244   5.365   7.119   2.556 -0.8490  0.0559 -0.5395
  443PHE      C 1245   5.538   6.553   2.385  0.1510  0.2383  0.2223
  443PHE      O 1246   5.627   6.497   2.313  0.8018 -0.5439 -0.3286
  444LEU      N 1247   5.551   6.624   2.498 -0.3389 -0.6605  0.6655
  444LEU      H 1248   5.470   6.674   2.530 -1.1429 -1.9200  0.6881
  444LEU     CA 1249   5.686   6.664   2.553  0.1819  0.4597 -0.0604
  444LEU     HA 1250   5.751   6.672   2.466  2.2065  2.3094  1.5129
  444LEU     CB 1251   5.680   6.784   2.642  0.1706 -0.3904 -0.0251
  444LEU    HB1 1252   5.651   6.862   2.571 -0.4924  0.6156  1.3174
  444LEU    HB2 1253   5.599   6.776   2.714  1.1711 -0.2170  1.1476
  444LEU     CG 1254   5.804   6.821   2.719  0.2108 -0.5286 -0.0499
  444LEU     HG 1255   5.810   6.739   2.790  0.4036  0.1224  0.7100
  444LEU    CD1 1256   5.931   6.821   2.629  0.4328  0.1598  0.4843
  444LEU   HD11 1257   5.926   6.907   2.562 -1.5485  0.7601  1.3401
  444LEU   HD12 1258   6.023   6.821   2.689  1.4032  0.1744 -0.9531
  444LEU   HD13 1259   5.941   6.736   2.561  0.3576  0.9386 -0.5117
  444LEU    CD2 1260   5.806   6.946   2.798  0.2347 -0.8425  0.0427
  444LEU   HD21 1261   5.839   7.034   2.744 -2.8236  0.3537 -0.0904
  444LEU   HD22 1262   5.709   6.967   2.844  0.1507 -0.9418 -0.0866
  444LEU   HD23 1263   5.878   6.931   2.878 -0.8425 -0.5156  1.1176
  444LEU      C 1264   5.725   6.536   2.639 -0.9586 -0.1137 -0.6394
  444LEU      O 1265   5.847   6.499   2.644  0.1427  0.1196  0.1696
  445GLU      N 1266   5.635   6.478   2.712  0.6613 -0.2366 -0.2310
  445GLU      H 1267   5.538   6.502   2.696  1.0484  0.6773 -1.3961
  445GLU     CA 1268   5.648   6.369   2.811 -0.5901  0.1939  0.1479
  445GLU     HA 1269   5.704   6.411   2.894 -2.1128 -0.1423  1.3961
  445GLU     CB 1270   5.511   6.326   2.868  0.5606  0.4214  0.3316
  445GLU    HB1 1271   5.451   6.417   2.877 -2.2291 -1.0646 -1.6380
  445GLU    HB2 1272   5.450   6.267   2.800 -0.3145 -0.9076  2.1711
  445GLU     CG 1273   5.516   6.251   3.004 -0.5308 -0.3107 -0.2097
  445GLU    HG1 1274   5.580   6.163   3.000  1.7644  1.3086 -0.9534
  445GLU    HG2 1275   5.561   6.313   3.081  0.4579 -1.0331 -0.1908
  445GLU     CD 1276   5.377   6.224   3.049 -0.1025  0.2292 -0.0511
  445GLU    OE1 1277   5.297   6.318   3.071 -0.4744 -0.1624  0.8061
  445GLU    OE2 1278   5.337   6.104   3.061  0.2441 -0.0396  0.1805
  445GLU      C 1279   5.721   6.247   2.762 -0.0204  0.5154  0.2335
  445GLU      O 1280   5.813   6.193   2.832 -0.3128  0.1478  0.0148
  446LEU      N 1281   5.690   6.212   2.637  0.3553 -0.2550  0.1059
  446LEU      H 1282   5.606   6.253   2.598 -1.0447 -2.3694  0.7625
  446LEU     CA 1283   5.743   6.089   2.563  0.4731 -0.9122  0.0427
  446LEU     HA 1284   5.756   6.006   2.632 -1.5258 -0.9130  0.4710
  446LEU     CB 1285   5.642   6.052   2.457  0.4919 -0.6182 -0.4842
  446LEU    HB1 1286   5.620   6.148   2.409  1.5262  0.6191  1.3807
  446LEU    HB2 1287   5.689   5.990   2.380 -0.2119  1.0468 -2.3490
  446LEU     CG 1288   5.513   5.982   2.511  0.2346  0.0966  0.4543
  446LEU     HG 1289   5.467   6.038   2.593 -1.3697 -0.7509  0.1709
  446LEU    CD1 1290   5.409   5.948   2.402  0.3410  0.6832  0.1581
  446LEU   HD11 1291   5.450   5.899   2.313  0.3152  1.4028 -0.2642
  446LEU   HD12 1292   5.326   5.889   2.439  0.1238  0.1098 -1.1822
  446LEU   HD13 1293   5.369   6.047   2.380  1.3998  0.7593 -1.6761
  446LEU    CD2 1294   5.554   5.847   2.574  0.2933 -0.3641 -0.0878
  446LEU   HD21 1295   5.607   5.865   2.668  0.5263 -0.6413 -0.1619
  446LEU   HD22 1296   5.469   5.801   2.624 -0.1870  0.0863 -0.4819
  446LEU   HD23 1297   5.616   5.784   2.510  0.1353 -1.0400  0.4035
  446LEU      C 1298   5.882   6.127   2.512 -0.6576 -0.0734  0.5488
  446LEU      O 1299   5.977   6.048   2.502  0.5293 -0.3108  0.0427
  447PHE      N 1300   5.906   6.256   2.482  0.0040 -0.2425  0.9901
  447PHE      H 1301   5.831   6.322   2.500 -0.5824 -0.5544 -0.1970
  447PHE     CA 1302   6.030   6.317   2.439  0.3043 -0.2692  0.1995
  447PHE     HA 1303   6.062   6.256   2.355 -0.4990  1.3640 -1.3641
  447PHE     CB 1304   6.009   6.463   2.389 -0.2040 -0.1702 -0.7647
  447PHE    HB1 1305   5.913   6.473   2.339  0.8333  3.1433 -2.4026
  447PHE    HB2 1306   6.010   6.531   2.474  0.5061 -0.3168 -0.6451
  447PHE     CG 1307   6.124   6.527   2.307  0.2306 -0.8197 -0.1738
  447PHE    CD1 1308   6.105   6.560   2.177  0.3645  0.0641  0.5405
  447PHE    HD1 1309   6.011   6.539   2.128  0.0193  3.1263 -0.3044
  447PHE    CD2 1310   6.246   6.559   2.368  0.3080  0.5971  0.2410
  447PHE    HD2 1311   6.265   6.541   2.473  0.6406  1.3578  0.3196
  447PHE    CE1 1312   6.202   6.618   2.097 -0.6202 -0.6231 -0.1974
  447PHE    HE1 1313   6.184   6.647   1.995 -3.0908 -0.9713  0.0878
  447PHE    CE2 1314   6.351   6.608   2.292 -0.7654 -0.3901 -0.5318
  447PHE    HE2 1315   6.448   6.615   2.340 -0.2763 -3.7464 -0.8428
  447PHE     CZ 1316   6.334   6.643   2.160 -0.3542  0.2114  0.6763
  447PHE     HZ 1317   6.407   6.698   2.103  0.2779 -0.8160  0.4710
  447PHE      C 1318   6.136   6.302   2.547  0.1787 -0.2890 -0.0368
  447PHE      O 1319   6.237   6.244   2.523 -0.5483 -0.5981  0.1169
  448VAL      N 1320   6.105   6.345   2.671 -0.1904  0.0870 -0.0860
  448VAL      H 1321   6.012   6.383   2.684  0.0626 -0.0809  3.0356
  448VAL     CA 1322   6.192   6.351   2.791  0.0895 -0.1022 -0.0411
  448VAL     HA 1323   6.285   6.401   2.763  0.8588 -0.5617  1.5821
  448VAL     CB 1324   6.122   6.432   2.894  0.2429 -0.1546 -0.5929
  448VAL     HB 1325   6.024   6.384   2.897  1.0937 -2.0555 -1.6580
  448VAL    CG1 1326   6.175   6.408   3.030  0.0967  0.1529 -0.1432
  448VAL   HG11 1327   6.141   6.482   3.103  1.8516 -1.0104  1.9977
  448VAL   HG12 1328   6.142   6.313   3.072  2.5442 -1.0182 -0.7044
  448VAL   HG13 1329   6.283   6.399   3.039  0.2195  2.1776  1.1301
  448VAL    CG2 1330   6.116   6.585   2.865 -0.2697  0.1668  0.5122
  448VAL   HG21 1331   6.210   6.635   2.888 -1.3810  2.6853 -0.0954
  448VAL   HG22 1332   6.103   6.603   2.759  2.8924  0.2437  0.0487
  448VAL   HG23 1333   6.042   6.646   2.918  0.2547  2.3642 -1.1347
  448VAL      C 1334   6.229   6.207   2.828  0.3299 -0.0969  0.2990
  448VAL      O 1335   6.339   6.183   2.862 -0.2465 -0.6166  0.2460
  449LEU      N 1336   6.132   6.111   2.811  0.1236  0.9669 -0.3722
  449LEU      H 1337   6.047   6.144   2.768 -0.8090 -1.9084 -0.9245
  449LEU     CA 1338   6.141   5.962   2.835  0.2087  0.1611  0.4504
  449LEU     HA 1339   6.176   5.945   2.937  1.0229  0.6813  0.2647
  449LEU     CB 1340   6.012   5.895   2.802 -0.1735 -0.2569 -0.1344
  449LEU    HB1 1341   5.927   5.945   2.849 -1.1808 -1.6906 -0.3606
  449LEU    HB2 1342   5.988   5.906   2.696  0.4045  0.6721 -0.1763
  449LEU     CG 1343   5.997   5.752   2.853 -0.2693  1.0584 -0.1695
  449LEU     HG 1344   6.078   5.740   2.925  0.0760  1.6804 -0.4469
  449LEU    CD1 1345   5.868   5.727   2.927  0.9149  0.1391  0.3382
  449LEU   HD11 1346   5.788   5.711   2.855 -0.1894 -0.5228  1.6763
  449LEU   HD12 1347   5.885   5.636   2.985  0.1732  0.9084  1.8067
  449LEU   HD13 1348   5.834   5.804   2.995  0.8168  0.0300  0.4130
  449LEU    CD2 1349   6.018   5.646   2.741  0.8165  0.8083  0.1791
  449LEU   HD21 1350   6.044   5.547   2.778  0.1154  0.6270  0.1901
  449LEU   HD22 1351   5.932   5.643   2.675  0.5276 -1.3445  0.6008
  449LEU   HD23 1352   6.104   5.666   2.677 -0.6415  3.8894 -1.0407
  449LEU      C 1353   6.249   5.905   2.746  0.1371 -0.5603  1.4173
  449LEU      O 1354   6.338   5.845   2.802 -0.7113  0.1137 -0.0323
  450ARG      N 1355   6.238   5.930   2.610 -0.4241  0.2109  0.8110
  450ARG      H 1356   6.162   5.984   2.572 -1.1833 -0.9295  0.6776
  450ARG     CA 1357   6.334   5.874   2.519  0.9576 -0.5810 -0.0238
  450ARG     HA 1358   6.351   5.769   2.545 -1.1158 -0.5725  1.6054
  450ARG     CB 1359   6.290   5.873   2.369  0.0637  0.2526 -0.6789
  450ARG    HB1 1360   6.270   5.974   2.334 -0.8826  0.5014  0.5141
  450ARG    HB2 1361   6.370   5.834   2.306  0.4353 -1.4642  0.7983
  450ARG     CG 1362   6.164   5.783   2.351 -0.2054  0.0364 -0.0385
  450ARG    HG1 1363   6.092   5.789   2.433  0.3327 -2.5729  0.7141
  450ARG    HG2 1364   6.113   5.816   2.260  0.9745  0.8322 -0.4214
  450ARG     CD 1365   6.185   5.632   2.328  0.3455  0.1790  0.7312
  450ARG    HD1 1366   6.216   5.600   2.428  1.8660 -1.8849 -0.2965
  450ARG    HD2 1367   6.096   5.572   2.312  1.8454 -2.0695  0.2380
  450ARG     NE 1368   6.296   5.585   2.251 -0.4284 -0.9873  0.3111
  450ARG     HE 1369   6.384   5.575   2.298 -0.3256 -1.1633  0.0841
  450ARG     CZ 1370   6.285   5.555   2.121 -0.1394  1.0403 -0.6557
  450ARG    NH1 1371   6.181   5.579   2.036 -0.3865  0.4459 -0.3371
  450ARG   HH11 1372   6.098   5.623   2.074  0.4771  0.6037  1.4596
  450ARG   HH12 1373   6.185   5.556   1.937  2.3351  2.2082 -0.7724
  450ARG    NH2 1374   6.383   5.487   2.066 -0.1046 -0.0197  0.0970
  450ARG   HH21 1375   6.467   5.468   2.119  1.8781  1.9609 -2.0661
  450ARG   HH22 1376   6.375   5.431   1.982 -1.3396 -1.9415  1.4148
  450ARG      C 1377   6.470   5.939   2.532 -0.1116 -0.3972 -0.2973
  450ARG      O 1378   6.565   5.863   2.533  0.8886 -0.4634 -0.2330
  451LEU      N 1379   6.476   6.068   2.555 -0.0797  0.0158 -0.4477
  451LEU      H 1380   6.390   6.120   2.548 -0.5866 -0.6325  0.8583
  451LEU     CA 1381   6.592   6.156   2.572 -0.2732  0.2854 -0.8469
  451LEU     HA 1382   6.665   6.141   2.492  0.5012 -1.0856  0.0873
  451LEU     CB 1383   6.541   6.304   2.577 -0.2289 -0.6116 -1.0885
  451LEU    HB1 1384   6.489   6.328   2.484 -0.6976  2.8374 -0.0937
  451LEU    HB2 1385   6.471   6.321   2.659  0.7724 -0.6244 -0.2024
  451LEU     CG 1386   6.656   6.404   2.594 -0.0435 -0.3136 -0.1512
  451LEU     HG 1387   6.707   6.375   2.686 -1.1362  1.0010  0.8981
  451LEU    CD1 1388   6.769   6.404   2.485  0.6884  0.3912  0.1205
  451LEU   HD11 1389   6.860   6.462   2.504  1.7933 -0.8063 -1.2692
  451LEU   HD12 1390   6.813   6.305   2.471 -0.1020  0.2709 -1.8656
  451LEU   HD13 1391   6.733   6.413   2.382 -1.1721  1.0135  0.7867
  451LEU    CD2 1392   6.614   6.543   2.626 -0.1196  0.3894 -0.2726
  451LEU   HD21 1393   6.558   6.545   2.720  1.2805 -2.0251  0.7011
  451LEU   HD22 1394   6.699   6.607   2.650 -0.2637 -0.1645  1.9078
  451LEU   HD23 1395   6.557   6.584   2.542 -0.6599 -1.0579 -0.6401
  451LEU      C 1396   6.667   6.119   2.699 -0.3202  0.5943 -0.0945
  451LEU      O 1397   6.790   6.111   2.699 -0.1610  0.4019  1.1712
  452ALA      N 1398   6.588   6.086   2.805 -0.5066  0.1802 -0.6637
  452ALA      H 1399   6.492   6.116   2.805 -0.0439  2.0911  2.6617
  452ALA     CA 1400   6.635   6.022   2.930  0.4412  0.6184  0.2837
  452ALA     HA 1401   6.713   6.083   2.976  0.8461 -1.1895  2.1673
  452ALA     CB 1402   6.534   6.023   3.045 -0.3716 -0.0858 -0.3584
  452ALA    HB1 1403   6.438   5.982   3.016 -0.8661  0.2884  0.6690
  452ALA    HB2 1404   6.569   5.966   3.131 -0.2331  2.2205  1.2143
  452ALA    HB3 1405   6.524   6.126   3.080  0.2577 -0.0791 -0.1861
  452ALA      C 1406   6.693   5.872   2.911  0.1658  0.1634 -0.1345
  452ALA      O 1407   6.739   5.819   3.012  0.1209  0.0956 -0.2804
  453TYR      N 1408   6.696   5.819   2.795  0.2401  0.2008  0.7309
  453TYR      H 1409   6.644   5.862   2.720 -0.7904 -0.5429  1.0056
  453TYR     CA 1410   6.758   5.690   2.764 -0.0618 -1.0359 -0.9301
  453TYR     HA 1411   6.830   5.660   2.841 -0.4537  2.0585  0.8060
  453TYR     CB 1412   6.637   5.589   2.765 -0.4645 -0.0359 -0.7678
  453TYR    HB1 1413   6.561   5.616   2.838 -0.7343 -0.3708 -0.9209
  453TYR    HB2 1414   6.590   5.603   2.668  0.6322  0.2673 -1.2778
  453TYR     CG 1415   6.675   5.443   2.785  0.3008 -0.1832 -0.6527
  453TYR    CD1 1416   6.696   5.364   2.671  0.0152  0.1041  0.0347
  453TYR    HD1 1417   6.677   5.396   2.569  0.4338 -0.5843 -0.2650
  453TYR    CD2 1418   6.717   5.394   2.912  0.8455  0.3062 -0.2487
  453TYR    HD2 1419   6.730   5.462   2.995  1.0190 -0.9297  0.7748
  453TYR    CE1 1420   6.741   5.228   2.686  0.3455  0.0843 -0.1705
  453TYR    HE1 1421   6.755   5.169   2.596  0.1510 -0.1914 -0.0196
  453TYR    CE2 1422   6.756   5.262   2.929 -0.6910  0.0431  0.1536
  453TYR    HE2 1423   6.795   5.232   3.025  1.0743 -0.1962 -0.5944
  453TYR     CZ 1424   6.773   5.177   2.814 -0.4582 -0.2532  0.0282
  453TYR     OH 1425   6.819   5.049   2.823  0.9336  0.6440  0.3978
  453TYR     HH 1426   6.817   5.015   2.912 -1.8150 -1.0169 -0.1765
  453TYR      C 1427   6.833   5.712   2.632  0.0332 -0.2544  0.2932
  453TYR      O 1428   6.864   5.616   2.560  0.2489 -0.2093 -0.1608
  454ARG      N 1429   6.863   5.842   2.602 -0.3657  0.4398 -0.0636
  454ARG      H 1430   6.839   5.925   2.655  0.9561  1.8415 -1.5173
  454ARG     CA 1431   6.943   5.874   2.479 -0.5451 -0.0907  0.8671
  454ARG     HA 1432   7.008   5.790   2.454 -0.6594  0.6707 -2.5169
  454ARG     CB 1433   6.853   5.885   2.356 -0.0325 -0.2649  0.5517
  454ARG    HB1 1434   6.819   5.783   2.340  1.3111 -0.4043 -1.8166
  454ARG    HB2 1435   6.772   5.951   2.385 -0.4980 -0.9964  0.9546
  454ARG     CG 1436   6.922   5.924   2.224 -0.6487 -1.2909 -0.2032
  454ARG    HG1 1437   6.963   6.023   2.242 -0.6487 -1.4318  0.6428
  454ARG    HG2 1438   7.006   5.854   2.223  1.6298  1.2599  0.8879
  454ARG     CD 1439   6.849   5.909   2.095  0.6343  0.5280 -0.0394
  454ARG    HD1 1440   6.882   5.977   2.017  1.1214  0.1898 -0.1338
  454ARG    HD2 1441   6.873   5.810   2.056  0.6460  0.4154  0.2509
  454ARG     NE 1442   6.708   5.923   2.113 -0.5119  0.2767 -0.1925
  454ARG     HE 1443   6.656   5.844   2.078 -0.6008 -0.5875  1.7727
  454ARG     CZ 1444   6.640   6.036   2.144 -0.2016  0.1169  0.0957
  454ARG    NH1 1445   6.704   6.152   2.170  0.1663  0.5572  0.0127
  454ARG   HH11 1446   6.804   6.157   2.172  0.4463 -1.6862 -2.4476
  454ARG   HH12 1447   6.652   6.238   2.182 -0.6923  0.3664 -1.9425
  454ARG    NH2 1448   6.512   6.033   2.131  0.5468 -0.4992 -0.2347
  454ARG   HH21 1449   6.463   5.950   2.102  1.1599 -0.8430 -0.3020
  454ARG   HH22 1450   6.458   6.114   2.157  1.0427 -0.2319 -0.0168
  454ARG      C 1451   7.045   5.987   2.516 -0.2145 -0.3072 -0.7168
  454ARG      O 1452   7.080   6.072   2.436 -0.3803  0.5212  0.0405
  455SER      N 1453   7.093   5.977   2.639  0.3911  0.3453 -0.5258
  455SER      H 1454   7.051   5.904   2.696 -2.5686  0.8364 -1.8994
  455SER     CA 1455   7.195   6.068   2.689  0.1166  0.1010  0.5588
  455SER     HA 1456   7.254   6.107   2.606  1.4817 -1.3092  0.8214
  455SER     CB 1457   7.121   6.185   2.759  0.2922 -0.2859 -0.1630
  455SER    HB1 1458   7.192   6.222   2.833 -0.4089  0.1866  0.2977
  455SER    HB2 1459   7.082   6.262   2.693 -0.0897 -1.8009 -1.7631
  455SER     OG 1460   7.009   6.137   2.840 -0.0899  0.2105 -0.4576
  455SER     HG 1461   6.927   6.136   2.794  0.3185 -0.6556 -1.1930
  455SER      C 1462   7.293   5.986   2.765 -0.7391  0.5959 -0.8331
  455SER      O 1463   7.259   5.899   2.842  0.5349  0.6730  0.2452
  456ASN      N 1464   7.424   5.999   2.740  0.4181  0.3270 -0.2350
  456ASN      H 1465   7.453   6.086   2.696  1.2262 -0.1657 -0.6976
  456ASN     CA 1466   7.534   5.920   2.795 -0.1236 -0.1100  0.5717
  456ASN     HA 1467   7.495   5.820   2.816  2.0784 -0.9175  1.1028
  456ASN     CB 1468   7.656   5.926   2.698 -0.4198  0.3629  0.9631
  456ASN    HB1 1469   7.626   5.898   2.597 -0.5301  0.6022  0.9309
  456ASN    HB2 1470   7.691   6.028   2.690  1.0434 -0.2689 -2.2721
  456ASN     CG 1471   7.780   5.841   2.736 -0.0769 -0.5394 -0.0630
  456ASN    OD1 1472   7.829   5.866   2.844  0.3347  0.1943  0.0159
  456ASN    ND2 1473   7.841   5.760   2.648  0.1796 -0.4451  0.5450
  456ASN   HD21 1474   7.803   5.772   2.555 -3.5811  0.8066  2.0476
  456ASN   HD22 1475   7.935   5.732   2.671  1.8403  1.9957 -2.4968
  456ASN      C 1476   7.568   5.989   2.928  0.1138  0.2775 -0.1317
  456ASN      O 1477   7.613   6.103   2.920 -0.2911 -0.7958  0.1204
  457PRO      N 1478   7.553   5.924   3.043  0.2332  0.6307 -0.4888
  457PRO     CA 1479   7.570   5.997   3.170  0.2704 -0.1171  0.0749
  457PRO     HA 1480   7.511   6.089   3.169  1.5150  0.7110  0.8329
  457PRO     CB 1481   7.505   5.905   3.275 -0.4214  0.1415  0.1084
  457PRO    HB1 1482   7.561   5.902   3.368 -0.7745 -0.2847  0.3118
  457PRO    HB2 1483   7.403   5.941   3.291  0.4504  3.1873 -0.4743
  457PRO     CG 1484   7.509   5.769   3.213  0.1353  0.6055  0.2465
  457PRO    HG1 1485   7.601   5.717   3.242 -0.0206 -1.1779 -2.1300
  457PRO    HG2 1486   7.427   5.706   3.248 -0.7580  1.1448 -0.8276
  457PRO     CD 1487   7.509   5.786   3.068  0.4988 -0.0995 -0.8129
  457PRO    HD1 1488   7.576   5.720   3.013  1.4980  1.5233 -1.6090
  457PRO    HD2 1489   7.408   5.775   3.027  0.0675 -0.3030  0.2553
  457PRO      C 1490   7.715   6.030   3.207  0.3447  0.3259 -0.4370
  457PRO      O 1491   7.740   6.147   3.249 -0.0949 -1.1116 -0.4497
  458VAL      N 1492   7.805   5.939   3.186 -0.4992  0.0435 -0.6573
  458VAL      H 1493   7.766   5.850   3.161 -0.5676 -0.0188 -0.3365
  458VAL     CA 1494   7.950   5.951   3.226 -0.5370 -0.3814  0.3560
  458VAL     HA 1495   7.960   6.002   3.322  3.1602  0.2462 -0.2341
  458VAL     CB 1496   8.020   5.813   3.235  0.3388  0.4405  0.1859
  458VAL     HB 1497   8.014   5.766   3.137 -1.3668 -2.9634  1.7499
  458VAL    CG1 1498   8.171   5.808   3.263 -0.2384  0.1128  0.1145
  458VAL   HG11 1499   8.221   5.712   3.274  0.4194  0.4587  0.1691
  458VAL   HG12 1500   8.226   5.852   3.180 -0.5450  0.1293 -0.0824
  458VAL   HG13 1501   8.192   5.857   3.358 -0.0942  1.5483 -0.6238
  458VAL    CG2 1502   7.952   5.712   3.332 -0.6805  0.3279  0.0508
  458VAL   HG21 1503   7.845   5.705   3.311 -1.1616  1.2097  2.0477
  458VAL   HG22 1504   7.995   5.611   3.330 -0.3472  0.4452 -2.3417
  458VAL   HG23 1505   7.965   5.737   3.437 -0.2803  0.3160  0.0071
  458VAL      C 1506   8.024   6.051   3.134 -0.2254  0.1663  0.3022
  458VAL      O 1507   8.102   6.138   3.173  0.2046 -0.6333 -0.2995
  459GLU      N 1508   7.993   6.055   3.002  0.1352  0.3203 -0.3516
  459GLU      H 1509   7.920   5.991   2.973  1.2403 -0.8421 -0.6294
  459GLU     CA 1510   8.042   6.145   2.900  0.4347 -0.3453 -0.3357
  459GLU     HA 1511   8.149   6.168   2.903  0.5893 -1.0454 -0.3666
  459GLU     CB 1512   8.010   6.094   2.758 -0.2353  0.0425 -0.1974
  459GLU    HB1 1513   8.041   5.992   2.737 -0.6922  0.2514 -2.0845
  459GLU    HB2 1514   7.906   6.101   2.726  0.4259 -2.6058 -3.4742
  459GLU     CG 1515   8.088   6.179   2.652 -0.0748 -0.6275  0.3007
  459GLU    HG1 1516   8.043   6.151   2.557  0.1653 -0.1686  0.0470
  459GLU    HG2 1517   8.072   6.286   2.666 -2.4123 -0.4804 -2.4674
  459GLU     CD 1518   8.237   6.145   2.637 -0.4553 -0.7879  0.3879
  459GLU    OE1 1519   8.284   6.040   2.689  0.3962  0.3878  0.5183
  459GLU    OE2 1520   8.309   6.221   2.566  0.2304  0.2668 -0.4907
  459GLU      C 1521   7.965   6.283   2.911 -0.3123  0.0250  0.1177
  459GLU      O 1522   8.028   6.389   2.907  0.5424  0.1641 -0.2369
  460GLY      N 1523   7.833   6.284   2.908  0.1246 -0.1346 -0.3151
  460GLY      H 1524   7.784   6.198   2.925  0.8281 -0.5932 -0.5931
  460GLY     CA 1525   7.756   6.402   2.909  0.1983 -0.9936 -0.1674
  460GLY    HA1 1526   7.684   6.381   2.989 -0.0658  1.6891  0.4037
  460GLY    HA2 1527   7.814   6.489   2.942 -0.3296 -0.4036 -0.7663
  460GLY      C 1528   7.688   6.443   2.776  0.5722 -0.0706 -0.0606
  460GLY      O 1529   7.607   6.539   2.775 -0.1906  0.0857  0.0501
  461LYS      N 1530   7.703   6.360   2.671 -0.1428  0.1162  0.3432
  461LYS      H 1531   7.750   6.271   2.678  0.2703  0.1816 -1.2106
  461LYS     CA 1532   7.638   6.390   2.540 -0.1173  0.2368 -0.7258
  461LYS     HA 1533   7.655   6.494   2.511  1.0459 -0.3233 -2.1733
  461LYS     CB 1534   7.715   6.317   2.431  0.7125  0.3304  0.1287
  461LYS    HB1 1535   7.707   6.211   2.457 -2.2740 -0.1474 -2.0895
  461LYS    HB2 1536   7.659   6.317   2.337  0.8748  1.3466  0.0262
  461LYS     CG 1537   7.860   6.363   2.407  0.0057  0.2530  0.8573
  461LYS    HG1 1538   7.841   6.465   2.374 -0.8741  0.2832  1.4211
  461LYS    HG2 1539   7.917   6.351   2.499 -0.0756 -3.2717  0.5942
  461LYS     CD 1540   7.936   6.278   2.298 -0.2019 -0.5473  0.4322
  461LYS    HD1 1541   7.927   6.174   2.332 -1.0738 -0.4545  0.5221
  461LYS    HD2 1542   7.891   6.287   2.199  0.4279 -1.2355  0.0751
  461LYS     CE 1543   8.086   6.310   2.293 -0.3945  0.2319 -0.1381
  461LYS    HE1 1544   8.107   6.416   2.280  0.2742  0.2574  0.9711
  461LYS    HE2 1545   8.126   6.285   2.391  0.0733 -0.4032 -0.4827
  461LYS     NZ 1546   8.162   6.230   2.194 -0.0666  0.0463 -1.0279
  461LYS    HZ1 1547   8.135   6.259   2.101  0.4717 -0.2829 -1.2903
  461LYS    HZ2 1548   8.263   6.229   2.207  0.2350  1.7536 -2.6793
  461LYS    HZ3 1549   8.140   6.132   2.203  2.4538 -0.5903 -1.0443
  461LYS      C 1550   7.491   6.344   2.536  0.0693 -0.4190 -0.4752
  461LYS      O 1551   7.450   6.228   2.539 -0.2574  0.4104  0.2686
  462LEU      N 1552   7.401   6.442   2.518  0.0453  0.0708 -0.2356
  462LEU      H 1553   7.424   6.540   2.509 -1.5125  0.6786  1.5208
  462LEU     CA 1554   7.260   6.429   2.480 -0.2711  0.2058  0.2896
  462LEU     HA 1555   7.210   6.343   2.524 -2.4835  1.1354 -0.2769
  462LEU     CB 1556   7.174   6.548   2.517  0.0044  0.2081  0.4341
  462LEU    HB1 1557   7.216   6.641   2.480 -2.1854  0.9246 -0.3964
  462LEU    HB2 1558   7.076   6.531   2.473  0.4165 -0.3722 -0.2902
  462LEU     CG 1559   7.151   6.563   2.666 -0.0876  0.4131 -0.4042
  462LEU     HG 1560   7.194   6.473   2.709  1.0311  0.5690 -1.1589
  462LEU    CD1 1561   7.233   6.690   2.715 -0.2388  0.5559  0.5123
  462LEU   HD11 1562   7.201   6.713   2.816 -1.1628 -0.7817  0.5438
  462LEU   HD12 1563   7.340   6.668   2.705 -0.5064  0.0024 -1.4998
  462LEU   HD13 1564   7.212   6.780   2.659 -1.3110  1.9026  2.9347
  462LEU    CD2 1565   7.009   6.582   2.713  0.5222 -0.1598 -0.1757
  462LEU   HD21 1566   6.942   6.496   2.701 -0.7187  0.8280 -0.5377
  462LEU   HD22 1567   7.000   6.605   2.819  2.0214  0.3855 -0.1554
  462LEU   HD23 1568   6.949   6.651   2.654 -2.3464 -1.0594  1.4806
  462LEU      C 1569   7.260   6.424   2.327 -0.6885  0.2777  0.1842
  462LEU      O 1570   7.271   6.528   2.258  0.0052 -0.2952 -0.2763
  463ILE      N 1571   7.232   6.303   2.275 -0.3273 -0.4859  0.2623
  463ILE      H 1572   7.215   6.222   2.333 -2.8510  0.5757  1.1172
  463ILE     CA 1573   7.188   6.283   2.135 -0.4285 -0.3337  0.2344
  463ILE     HA 1574   7.248   6.340   2.063  0.2107 -1.6172 -0.2819
  463ILE     CB 1575   7.219   6.137   2.092 -0.3404  1.2915 -0.0749
  463ILE     HB 1576   7.172   6.064   2.158  1.2200 -0.6291 -0.9635
  463ILE    CG1 1577   7.367   6.099   2.086  0.5977  0.1731 -0.0475
  463ILE   HG11 1578   7.365   6.000   2.040 -0.2326  1.1283 -2.1929
  463ILE   HG12 1579   7.424   6.150   2.008  1.7044 -1.1646 -0.1419
  463ILE    CG2 1580   7.152   6.103   1.952  1.3434 -0.3306 -0.4375
  463ILE   HG21 1581   7.154   5.997   1.926  0.5294 -0.8412  1.4376
  463ILE   HG22 1582   7.049   6.130   1.929  0.3348 -2.3953  1.2519
  463ILE   HG23 1583   7.212   6.163   1.884 -0.0157  1.1425 -0.4020
  463ILE     CD 1584   7.446   6.086   2.216  0.3543 -0.4113 -0.1035
  463ILE    HD1 1585   7.532   6.021   2.197  0.5364 -0.3457  0.4641
  463ILE    HD2 1586   7.474   6.186   2.252 -1.1221 -0.6613  1.9086
  463ILE    HD3 1587   7.380   6.038   2.288 -1.3415  0.8944 -0.7161
  463ILE      C 1588   7.038   6.318   2.121  0.1565  0.2307  0.0269
  463ILE      O 1589   6.956   6.258   2.198  0.0856 -0.2344 -0.2799
  464PHE      N 1590   7.003   6.409   2.028 -0.2843  0.1149  0.1296
  464PHE      H 1591   7.082   6.445   1.976 -1.0363 -0.9242 -1.8592
  464PHE     CA 1592   6.870   6.444   1.986  0.0053  0.0484  0.9002
  464PHE     HA 1593   6.791   6.425   2.059  0.2833  1.3356  1.5688
  464PHE     CB 1594   6.858   6.598   1.949  0.7259 -0.2413 -0.3701
  464PHE    HB1 1595   6.934   6.633   1.880  0.0671  0.4149 -0.7791
  464PHE    HB2 1596   6.766   6.603   1.890 -0.2911  0.5801  1.2058
  464PHE     CG 1597   6.848   6.690   2.073  0.0336 -0.0073  0.2018
  464PHE    CD1 1598   6.962   6.720   2.152 -0.0023  0.5774 -0.1065
  464PHE    HD1 1599   7.052   6.660   2.150  0.3337  1.0370  0.8371
  464PHE    CD2 1600   6.728   6.757   2.097 -0.0378 -0.0846 -0.1574
  464PHE    HD2 1601   6.637   6.742   2.042 -0.7782 -1.1575  1.3022
  464PHE    CE1 1602   6.956   6.814   2.255 -0.5114 -0.1423 -0.1582
  464PHE    HE1 1603   7.039   6.834   2.320 -0.7093 -2.3431  0.8765
  464PHE    CE2 1604   6.722   6.858   2.196 -1.0870  0.5770 -0.8419
  464PHE    HE2 1605   6.629   6.910   2.216 -0.0198  1.7117  1.5497
  464PHE     CZ 1606   6.844   6.886   2.268  0.1514  0.0986 -0.1716
  464PHE     HZ 1607   6.853   6.964   2.342  0.3236 -0.7919  0.7801
  464PHE      C 1608   6.840   6.355   1.860  0.2404 -0.5280 -0.3975
  464PHE      O 1609   6.923   6.328   1.776 -0.3896  0.6136  0.1330
  465CYS      N 1610   6.717   6.304   1.853  0.3261  0.0268  0.1768
  465CYS      H 1611   6.670   6.313   1.942 -0.9475  2.5881 -0.6492
  465CYS     CA 1612   6.680   6.197   1.762 -0.0120  0.0671  0.2838
  465CYS     HA 1613   6.760   6.123   1.757  1.4616  1.6630 -1.3388
  465CYS     CB 1614   6.549   6.150   1.804 -0.5240  0.1410  0.7081
  465CYS    HB1 1615   6.538   6.154   1.912  0.2599  1.4534  0.7569
  465CYS    HB2 1616   6.486   6.230   1.767  2.3638  2.4022  0.2961
  465CYS     SG 1617   6.508   5.985   1.753  0.1974  0.6319 -0.2482
  465CYS     HG 1618   6.520   6.007   1.622 -1.0279  0.1919 -0.4487
  465CYS      C 1619   6.681   6.222   1.607  0.4641 -0.5336  0.0958
  465CYS      O 1620   6.666   6.131   1.533 -0.2693  0.2644 -0.2379
  466ASN      N 1621   6.708   6.350   1.567 -0.2236  0.4450  0.2055
  466ASN      H 1622   6.729   6.417   1.640 -0.0040 -0.9417  1.4603
  466ASN     CA 1623   6.761   6.397   1.434  0.0514  0.6456  0.5335
  466ASN     HA 1624   6.707   6.341   1.357 -0.1223  1.5412 -0.0053
  466ASN     CB 1625   6.743   6.543   1.417  0.0991 -0.6143 -0.0464
  466ASN    HB1 1626   6.791   6.560   1.320  0.1415  0.8780  0.2028
  466ASN    HB2 1627   6.638   6.567   1.400  0.1464 -0.0593  0.4241
  466ASN     CG 1628   6.804   6.644   1.511  0.2167 -0.2214 -0.1822
  466ASN    OD1 1629   6.839   6.619   1.630  0.2050  0.5001  0.2777
  466ASN    ND2 1630   6.810   6.770   1.474 -0.4285 -0.0236 -0.3288
  466ASN   HD21 1631   6.787   6.798   1.380  1.2624 -2.7229 -1.6704
  466ASN   HD22 1632   6.840   6.832   1.548  2.8013 -1.5069 -0.2143
  466ASN      C 1633   6.913   6.363   1.415 -0.0154  0.0289  0.1665
  466ASN      O 1634   6.958   6.346   1.305  0.0665 -0.2007  0.2684
  467GLY      N 1635   6.984   6.355   1.522 -0.3417  0.1869  0.2126
  467GLY      H 1636   6.936   6.364   1.610 -0.5170  1.3297  0.0195
  467GLY     CA 1637   7.125   6.313   1.528 -0.1597 -0.1134  0.6758
  467GLY    HA1 1638   7.130   6.223   1.590  1.0939 -0.4392  0.1418
  467GLY    HA2 1639   7.168   6.270   1.437 -0.4272 -0.9993  0.9519
  467GLY      C 1640   7.218   6.425   1.583  0.6594 -0.1144  0.0300
  467GLY      O 1641   7.340   6.404   1.596 -0.0542 -0.1386  0.0280
  468VAL      N 1642   7.159   6.536   1.625 -0.3560 -0.3980  0.0796
  468VAL      H 1643   7.058   6.545   1.618 -0.5351 -0.5393  1.9550
  468VAL     CA 1644   7.238   6.647   1.681  0.0154 -0.8596  0.1103
  468VAL     HA 1645   7.331   6.654   1.626  0.7663  0.4168  1.4429
  468VAL     CB 1646   7.153   6.786   1.677 -0.4820  0.6608  0.5826
  468VAL     HB 1647   7.049   6.756   1.694 -0.9394  1.4351 -0.6644
  468VAL    CG1 1648   7.184   6.890   1.784  0.8134  0.6426 -0.2194
  468VAL   HG11 1649   7.153   6.989   1.749  0.3872  0.3904 -0.5770
  468VAL   HG12 1650   7.135   6.868   1.879 -1.6905  1.1829 -1.2886
  468VAL   HG13 1651   7.290   6.903   1.802  0.6553  0.5331  0.8721
  468VAL    CG2 1652   7.154   6.843   1.530  0.0067 -0.6853 -0.2117
  468VAL   HG21 1653   7.082   6.924   1.520 -0.2288 -1.1002 -2.4600
  468VAL   HG22 1654   7.254   6.885   1.519 -0.3290  1.0921  2.5668
  468VAL   HG23 1655   7.128   6.770   1.453 -2.1934 -0.8919  0.6670
  468VAL      C 1656   7.285   6.604   1.826  0.9892 -0.2085  1.2481
  468VAL      O 1657   7.199   6.572   1.910 -0.4823 -0.1442 -0.4261
  469VAL      N 1658   7.418   6.610   1.845  0.3398 -0.0777 -0.9164
  469VAL      H 1659   7.475   6.637   1.766 -1.5802  1.7700 -1.7828
  469VAL     CA 1660   7.474   6.594   1.981  0.1571  0.2290  0.1386
  469VAL     HA 1661   7.413   6.533   2.047  0.9562  0.5340  1.1880
  469VAL     CB 1662   7.620   6.536   1.971 -0.0977  0.2536  0.2655
  469VAL     HB 1663   7.693   6.603   1.926  0.6290 -1.4489 -1.2097
  469VAL    CG1 1664   7.684   6.506   2.107  0.9116  0.2631 -0.3931
  469VAL   HG11 1665   7.701   6.596   2.167  1.8238  0.0910 -0.3815
  469VAL   HG12 1666   7.616   6.444   2.166 -0.3176  1.4507 -0.4834
  469VAL   HG13 1667   7.784   6.464   2.103  1.4144  0.6750  3.4258
  469VAL    CG2 1668   7.614   6.414   1.882 -0.0296  0.1573 -0.5295
  469VAL   HG21 1669   7.594   6.431   1.776 -2.0507  2.0564  0.0889
  469VAL   HG22 1670   7.712   6.366   1.877  0.1326  0.3357  0.6775
  469VAL   HG23 1671   7.539   6.342   1.915 -0.6437 -0.0387 -2.2669
  469VAL      C 1672   7.486   6.734   2.048  0.5243 -0.2778  0.2326
  469VAL      O 1673   7.535   6.833   1.990 -0.4643  0.1572  0.0375
  470LEU      N 1674   7.451   6.740   2.177  0.2694  0.2308  0.0170
  470LEU      H 1675   7.414   6.654   2.216 -1.6671  0.5473 -0.9531
  470LEU     CA 1676   7.463   6.851   2.260  0.2656 -0.0983 -0.2574
  470LEU     HA 1677   7.548   6.912   2.230 -1.0434  1.2694 -1.3507
  470LEU     CB 1678   7.328   6.928   2.259  0.2050  0.7329 -0.4616
  470LEU    HB1 1679   7.259   6.884   2.186  1.8445 -2.4148 -0.2848
  470LEU    HB2 1680   7.281   6.914   2.356  1.6217  2.3141  0.5035
  470LEU     CG 1681   7.339   7.077   2.234  0.3317 -0.9679  0.0658
  470LEU     HG 1682   7.402   7.121   2.311  0.0226 -1.4880  0.6308
  470LEU    CD1 1683   7.406   7.119   2.099 -0.4544  0.3818  0.2643
  470LEU   HD11 1684   7.514   7.116   2.113 -0.6690 -1.1424  2.1176
  470LEU   HD12 1685   7.386   7.069   2.004 -0.3466  2.7533 -1.0782
  470LEU   HD13 1686   7.393   7.224   2.071  3.6851  0.3665 -2.5315
  470LEU    CD2 1687   7.191   7.126   2.228 -0.0828  1.0409  0.0800
  470LEU   HD21 1688   7.193   7.235   2.234 -1.0779  1.0094  1.6555
  470LEU   HD22 1689   7.146   7.100   2.133 -0.2159  1.4186  0.0390
  470LEU   HD23 1690   7.131   7.085   2.309  0.6940  0.5041  0.4042
  470LEU      C 1691   7.499   6.809   2.402  0.2358  0.7189 -0.5512
  470LEU      O 1692   7.455   6.703   2.444  0.4475  0.1537  0.0688
  471HIS      N 1693   7.589   6.880   2.472  0.4364 -0.0397 -0.3861
  471HIS      H 1694   7.627   6.968   2.440 -0.0760  0.2765 -0.1397
  471HIS     CA 1695   7.638   6.835   2.601  1.0644 -0.2322  0.5292
  471HIS     HA 1696   7.667   6.730   2.596  1.7948 -0.1051  1.5919
  471HIS     CB 1697   7.768   6.916   2.640  0.1539 -0.1041  0.4273
  471HIS    HB1 1698   7.813   6.954   2.549 -1.8921  1.5549  0.0356
  471HIS    HB2 1699   7.750   7.009   2.694 -2.5095  0.3661 -1.0926
  471HIS     CG 1700   7.867   6.840   2.736 -0.9049 -0.1635 -0.3988
  471HIS    ND1 1701   7.863   6.849   2.880 -0.3503 -0.1411  0.3791
  471HIS    CD2 1702   7.977   6.769   2.694 -0.2105 -0.0904 -0.6057
  471HIS    HD2 1703   8.013   6.745   2.595  0.8533 -0.0432 -0.2475
  471HIS    CE1 1704   7.963   6.768   2.914 -0.2555 -0.1392 -0.7293
  471HIS    HE1 1705   7.988   6.743   3.017 -0.9373 -1.4322 -0.8645
  471HIS    NE2 1706   8.019   6.703   2.812  0.0085 -0.7524  0.0014
  471HIS    HE2 1707   8.102   6.645   2.812  0.8807  0.3247 -2.4178
  471HIS      C 1708   7.536   6.878   2.721  0.5119 -0.1474 -0.3266
  471HIS      O 1709   7.458   6.971   2.710 -0.2357 -0.4809 -0.1055
  472ARG      N 1710   7.548   6.808   2.833 -0.5154  0.0680  0.0412
  472ARG      H 1711   7.626   6.745   2.848  0.3589  1.4475  1.6368
  472ARG     CA 1712   7.486   6.827   2.959  0.5144 -0.4426 -0.2216
  472ARG     HA 1713   7.380   6.838   2.938  0.7130  0.5314 -0.8042
  472ARG     CB 1714   7.534   6.716   3.051 -0.1169  0.7039  0.1498
  472ARG    HB1 1715   7.518   6.617   3.008 -0.9286  1.3525 -1.1221
  472ARG    HB2 1716   7.641   6.723   3.071  0.1515  0.6633 -1.1800
  472ARG     CG 1717   7.459   6.706   3.184 -0.0518  0.3137  0.6235
  472ARG    HG1 1718   7.467   6.802   3.234  2.1262 -0.0637  1.1051
  472ARG    HG2 1719   7.352   6.692   3.170  0.2037 -0.0576 -1.1519
  472ARG     CD 1720   7.505   6.607   3.291  0.0478 -0.5160 -0.2045
  472ARG    HD1 1721   7.493   6.512   3.240  1.6731 -1.5632  1.2447
  472ARG    HD2 1722   7.610   6.625   3.310 -0.6871  4.0124  0.7852
  472ARG     NE 1723   7.422   6.608   3.415 -0.1217 -0.1475 -0.3549
  472ARG     HE 1724   7.388   6.694   3.457 -0.8377 -0.7679  0.3698
  472ARG     CZ 1725   7.414   6.504   3.497  0.3350 -0.1102 -0.0192
  472ARG    NH1 1726   7.468   6.389   3.463  0.3109 -0.2602 -0.3038
  472ARG   HH11 1727   7.549   6.382   3.402  0.8830  1.6672  0.1959
  472ARG   HH12 1728   7.457   6.302   3.514 -1.1021  0.5357  0.7803
  472ARG    NH2 1729   7.353   6.515   3.613 -0.3912  0.0187 -0.8249
  472ARG   HH21 1730   7.309   6.603   3.636  0.5394  0.3925 -0.4531
  472ARG   HH22 1731   7.341   6.438   3.678  0.0264  0.2491 -0.4709
  472ARG      C 1732   7.504   6.971   3.027  0.0976  0.0671 -0.1224
  472ARG      O 1733   7.416   7.019   3.092 -0.0549  0.1355 -0.4235
  473LEU      N 1734   7.627   7.026   3.025 -0.5169  0.0522 -0.3237
  473LEU      H 1735   7.694   6.963   2.982 -0.0678 -1.0041  1.7504
  473LEU     CA 1736   7.681   7.148   3.080 -0.0335  0.0978  0.0283
  473LEU     HA 1737   7.627   7.181   3.169  0.4017 -0.5813  0.5489
  473LEU     CB 1738   7.838   7.133   3.109  0.6279 -0.2403  0.1540
  473LEU    HB1 1739   7.884   7.109   3.013  1.6932  1.2749  0.2559
  473LEU    HB2 1740   7.887   7.227   3.132  1.7347 -0.4625 -1.1455
  473LEU     CG 1741   7.877   7.027   3.217  0.0678 -0.4847  0.5842
  473LEU     HG 1742   7.837   6.932   3.180  0.7711 -1.3340  1.9194
  473LEU    CD1 1743   8.024   7.005   3.224  0.5019  0.2215 -0.2485
  473LEU   HD11 1744   8.072   7.075   3.292 -0.1535 -1.8369  2.5389
  473LEU   HD12 1745   8.033   6.899   3.251 -0.1815 -0.2841 -1.8692
  473LEU   HD13 1746   8.063   7.012   3.123  1.9399 -1.7187  0.1076
  473LEU    CD2 1747   7.811   7.043   3.354 -0.3768  0.0412 -0.0958
  473LEU   HD21 1748   7.842   7.127   3.417  0.2179 -1.8924  2.3913
  473LEU   HD22 1749   7.704   7.033   3.339 -0.3152 -0.7205 -0.0923
  473LEU   HD23 1750   7.847   6.964   3.420  2.5750  0.7828 -0.6625
  473LEU      C 1751   7.658   7.266   2.978  0.5739 -0.2496  0.6254
  473LEU      O 1752   7.673   7.382   3.008  0.3668 -0.3184  0.2453
  474GLN      N 1753   7.622   7.229   2.850 -0.6679 -0.2857 -0.0819
  474GLN      H 1754   7.587   7.134   2.847  0.7548 -0.8358  0.2152
  474GLN     CA 1755   7.606   7.318   2.737  0.6937 -0.0310  0.4040
  474GLN     HA 1756   7.668   7.406   2.753 -0.2878  0.7662 -0.0883
  474GLN     CB 1757   7.646   7.248   2.608 -0.0448 -0.0313 -0.2575
  474GLN    HB1 1758   7.748   7.210   2.609 -0.8365 -2.2673 -0.0781
  474GLN    HB2 1759   7.573   7.170   2.587 -0.1133 -0.1396  0.3691
  474GLN     CG 1760   7.649   7.346   2.486 -0.3724 -0.6155  0.2176
  474GLN    HG1 1761   7.554   7.397   2.471  0.4479  0.7920 -0.3492
  474GLN    HG2 1762   7.719   7.426   2.507  0.0578 -0.4615 -1.5875
  474GLN     CD 1763   7.675   7.266   2.359  0.1279  0.6051 -0.0545
  474GLN    OE1 1764   7.682   7.142   2.354  0.5005  0.2450  0.0245
  474GLN    NE2 1765   7.691   7.350   2.250  0.5954  0.3180 -0.0997
  474GLN   HE21 1766   7.704   7.448   2.270 -1.1934  0.0395  3.1652
  474GLN   HE22 1767   7.692   7.315   2.155  0.8408 -1.4785  0.5251
  474GLN      C 1768   7.456   7.358   2.727 -0.1467  0.2973 -0.2030
  474GLN      O 1769   7.426   7.478   2.739 -0.0154 -0.2544  0.0012
  475CYS      N 1770   7.365   7.262   2.719  0.3185  0.7572  0.0121
  475CYS      H 1771   7.402   7.168   2.721 -1.7660 -0.1096  0.9805
  475CYS     CA 1772   7.224   7.278   2.683  0.1569  0.5475 -0.6139
  475CYS     HA 1773   7.214   7.336   2.591  1.0919  2.6306  0.5301
  475CYS     CB 1774   7.167   7.137   2.649 -0.4634  0.6448 -0.0511
  475CYS    HB1 1775   7.068   7.140   2.605 -0.6847 -0.1627  0.3735
  475CYS    HB2 1776   7.222   7.090   2.567 -0.7828 -1.4081  0.8465
  475CYS     SG 1777   7.174   7.032   2.794  0.0671 -0.0126  0.0334
  475CYS     HG 1778   7.295   6.979   2.773  0.2522 -0.1301  1.3570
  475CYS      C 1779   7.142   7.343   2.790  0.2564  0.3410 -0.2977
  475CYS      O 1780   7.040   7.406   2.761 -0.5951 -0.1381 -0.0998
  476VAL      N 1781   7.194   7.350   2.912  0.2224  0.7865  0.2623
  476VAL      H 1782   7.283   7.303   2.921 -0.2930  0.1622  3.0294
  476VAL     CA 1783   7.139   7.416   3.025 -0.3893 -0.6510  0.3499
  476VAL     HA 1784   7.030   7.402   3.023 -0.3243 -1.5311  1.6199
  476VAL     CB 1785   7.214   7.357   3.143  0.0918  0.5872 -0.8837
  476VAL     HB 1786   7.194   7.417   3.232  2.4267 -1.1160  0.9031
  476VAL    CG1 1787   7.184   7.212   3.174  0.0768 -0.1629 -0.1356
  476VAL   HG11 1788   7.183   7.144   3.089  2.2387  1.4563 -1.5664
  476VAL   HG12 1789   7.252   7.167   3.247  1.0105  0.1468 -0.7964
  476VAL   HG13 1790   7.087   7.225   3.222  1.1047  1.3710  1.6950
  476VAL    CG2 1791   7.365   7.370   3.126 -0.4247 -0.1491 -0.3967
  476VAL   HG21 1792   7.422   7.374   3.219 -0.5238 -0.3924 -0.3250
  476VAL   HG22 1793   7.397   7.279   3.075 -0.5978 -1.2590  1.4087
  476VAL   HG23 1794   7.399   7.453   3.064  0.2590  1.8811  2.5229
  476VAL      C 1795   7.154   7.567   3.028 -0.0173  0.2782  0.1868
  476VAL      O 1796   7.074   7.631   3.098  0.1338 -0.8646  0.3842
  477ARG      N 1797   7.244   7.627   2.943  0.2381 -0.6033  0.1279
  477ARG      H 1798   7.282   7.573   2.867 -0.1756 -0.9135  0.1349
  477ARG     CA 1799   7.254   7.774   2.929  0.0675 -0.3706 -0.1170
  477ARG     HA 1800   7.248   7.799   3.035  0.2343 -1.7496  0.2310
  477ARG     CB 1801   7.390   7.812   2.863  0.1495  0.1165  0.0636
  477ARG    HB1 1802   7.395   7.776   2.760 -1.2524  1.1050 -0.3789
  477ARG    HB2 1803   7.388   7.921   2.864 -3.3905  0.1835 -0.3662
  477ARG     CG 1804   7.514   7.767   2.948 -0.3539  0.6275 -0.1828
  477ARG    HG1 1805   7.522   7.659   2.958 -2.4475  0.4391  0.0368
  477ARG    HG2 1806   7.604   7.808   2.904 -0.4250 -0.2380 -1.1727
  477ARG     CD 1807   7.520   7.819   3.093 -0.4047  0.2239  0.5986
  477ARG    HD1 1808   7.626   7.839   3.102  0.0646  0.1292 -3.0206
  477ARG    HD2 1809   7.466   7.912   3.108 -0.4417  0.4407 -0.7185
  477ARG     NE 1810   7.504   7.718   3.200 -0.0368 -0.1069 -0.0630
  477ARG     HE 1811   7.581   7.653   3.194 -0.7208 -0.8173 -1.9252
  477ARG     CZ 1812   7.413   7.699   3.292  0.6703 -0.1959 -0.0541
  477ARG    NH1 1813   7.316   7.781   3.319  0.0968  0.1436  0.5263
  477ARG   HH11 1814   7.249   7.751   3.388  0.0785 -1.1673 -0.0319
  477ARG   HH12 1815   7.309   7.869   3.270  1.8379  0.5071  0.8500
  477ARG    NH2 1816   7.418   7.590   3.357 -0.1946 -0.3723 -0.1964
  477ARG   HH21 1817   7.497   7.527   3.353 -0.4284 -0.6621 -0.3158
  477ARG   HH22 1818   7.335   7.569   3.412 -0.6599  1.4061 -0.1649
  477ARG      C 1819   7.134   7.837   2.844  0.3307  0.4252 -0.4443
  477ARG      O 1820   7.096   7.949   2.869 -0.3171 -0.3055  0.3405
  478GLY      N 1821   7.076   7.761   2.748 -0.1739 -0.3454  0.0020
  478GLY      H 1822   7.128   7.685   2.704  2.7883  2.5785 -2.0019
  478GLY     CA 1823   6.970   7.814   2.672  0.4516  0.3535  0.9792
  478GLY    HA1 1824   6.958   7.922   2.664  2.5705  0.6210  0.7617
  478GLY    HA2 1825   6.991   7.786   2.568  1.7717  3.7361  0.1914
  478GLY      C 1826   6.839   7.743   2.696 -0.5501  0.0681 -0.0864
  478GLY      O 1827   6.740   7.817   2.692 -0.3423  0.4328 -0.3497
  479PHE      N 1828   6.829   7.607   2.708 -0.4207 -0.6366 -0.0668
  479PHE      H 1829   6.914   7.552   2.709  0.5253  0.7657 -0.6786
  479PHE     CA 1830   6.697   7.534   2.728 -0.3790  0.6457  0.1671
  479PHE     HA 1831   6.631   7.572   2.650  0.5412 -1.5001 -1.7940
  479PHE     CB 1832   6.724   7.387   2.719  0.1065  0.3441  0.0023
  479PHE    HB1 1833   6.795   7.352   2.794  0.7700 -0.7217 -1.0807
  479PHE    HB2 1834   6.629   7.343   2.750  0.1009 -0.1465 -0.6900
  479PHE     CG 1835   6.743   7.330   2.585  0.4481  0.5765 -0.0947
  479PHE    CD1 1836   6.860   7.351   2.508 -0.9199  0.2046  0.7711
  479PHE    HD1 1837   6.940   7.407   2.554  0.0490  0.4696 -1.1335
  479PHE    CD2 1838   6.630   7.258   2.531 -0.3462  0.4785 -0.7297
  479PHE    HD2 1839   6.548   7.235   2.598  0.5154  0.0451  0.1940
  479PHE    CE1 1840   6.865   7.303   2.377  0.1309 -0.4187 -0.0609
  479PHE    HE1 1841   6.952   7.317   2.314  0.4029 -0.7825  0.2307
  479PHE    CE2 1842   6.647   7.199   2.406 -0.3520  0.2244  0.2892
  479PHE    HE2 1843   6.578   7.132   2.357 -0.3638  0.6420 -0.2820
  479PHE     CZ 1844   6.767   7.214   2.333 -0.0567 -0.3757 -0.5642
  479PHE     HZ 1845   6.782   7.158   2.242  1.2250 -0.5288 -0.2757
  479PHE      C 1846   6.625   7.573   2.854 -0.4566 -0.3406 -0.6321
  479PHE      O 1847   6.505   7.599   2.845 -0.2144 -0.2899 -0.1716
  480GLY      N 1848   6.699   7.596   2.955 -0.5876 -0.0262  0.0747
  480GLY      H 1849   6.794   7.580   2.925  0.0062  0.1297  1.7564
  480GLY     CA 1850   6.670   7.615   3.098 -0.8570  0.4197 -0.6444
  480GLY    HA1 1851   6.708   7.711   3.132  2.9887 -0.9947 -0.4958
  480GLY    HA2 1852   6.564   7.607   3.124 -0.4689  0.6079  1.1395
  480GLY      C 1853   6.752   7.515   3.176 -0.1643  0.4000  0.1580
  480GLY      O 1854   6.795   7.406   3.133  0.2516 -0.2253  0.4925
  481GLU      N 1855   6.774   7.546   3.309 -0.4203 -0.1682  0.1943
  481GLU      H 1856   6.730   7.629   3.345  0.0538  1.1983 -2.1616
  481GLU     CA 1857   6.861   7.482   3.410  0.7219 -0.4404  1.0737
  481GLU     HA 1858   6.954   7.476   3.354 -0.7328 -2.7173 -1.3152
  481GLU     CB 1859   6.857   7.569   3.533  0.1742 -0.9989 -0.1655
  481GLU    HB1 1860   6.822   7.669   3.509  1.4618 -0.1525  1.2866
  481GLU    HB2 1861   6.796   7.526   3.613  1.1699  0.9495  1.7379
  481GLU     CG 1862   6.989   7.591   3.610  0.5016  0.7138 -0.7633
  481GLU    HG1 1863   6.984   7.672   3.682  1.1190 -0.0968  0.2192
  481GLU    HG2 1864   7.023   7.497   3.653 -1.8993 -0.0327 -0.3550
  481GLU     CD 1865   7.101   7.642   3.520 -0.8989  0.1355  0.1255
  481GLU    OE1 1866   7.081   7.759   3.470  0.0318  0.3522  0.0893
  481GLU    OE2 1867   7.195   7.566   3.492 -0.8342 -0.6386 -0.0356
  481GLU      C 1868   6.828   7.329   3.442 -0.0001 -1.2264  1.0811
  481GLU      O 1869   6.918   7.259   3.485 -0.3649  0.1627  0.3592
  482TRP      N 1870   6.709   7.288   3.412  0.1000  0.5291  0.0258
  482TRP      H 1871   6.643   7.362   3.392  0.4355  0.7670 -0.2167
  482TRP     CA 1872   6.645   7.160   3.454 -0.3981  0.0750  0.1508
  482TRP     HA 1873   6.686   7.147   3.554  2.0477  2.4142 -0.4339
  482TRP     CB 1874   6.493   7.179   3.465  1.1945  0.2707  0.2814
  482TRP    HB1 1875   6.462   7.121   3.552  0.5069  0.7624  0.3728
  482TRP    HB2 1876   6.458   7.281   3.482  0.2340 -0.1813  1.0975
  482TRP     CG 1877   6.412   7.120   3.346  0.7834  0.7712 -0.1749
  482TRP    CD1 1878   6.326   7.014   3.364 -0.2459  0.0941 -0.5848
  482TRP    HD1 1879   6.302   6.976   3.462 -1.9119  1.6414 -0.3332
  482TRP    CD2 1880   6.396   7.161   3.208 -0.3331  0.0293  0.7092
  482TRP    NE1 1881   6.280   6.983   3.237  0.0953  0.5465  0.2150
  482TRP    HE1 1882   6.212   6.908   3.227  0.4578  0.1900  0.3983
  482TRP    CE2 1883   6.325   7.062   3.139 -0.2626 -0.4092  0.8143
  482TRP    CE3 1884   6.457   7.268   3.141 -0.3175  0.1294  0.1190
  482TRP    HE3 1885   6.525   7.334   3.192 -1.3663  0.8379  0.6589
  482TRP    CZ2 1886   6.314   7.072   2.999  0.1591 -0.2342  0.5670
  482TRP    HZ2 1887   6.255   7.003   2.941  0.3253 -0.6155  0.8468
  482TRP    CZ3 1888   6.456   7.277   3.000 -0.8235 -0.4529 -0.1512
  482TRP    HZ3 1889   6.503   7.366   2.961  1.0857 -1.1202  0.5198
  482TRP    CH2 1890   6.385   7.175   2.928 -0.2870  0.0420 -0.6715
  482TRP    HH2 1891   6.368   7.186   2.822 -1.0823  0.6402 -0.4929
  482TRP      C 1892   6.683   7.037   3.366 -0.2020 -0.4081  0.1526
  482TRP      O 1893   6.681   6.922   3.410  0.2254 -0.4167 -0.4008
  483ILE      N 1894   6.722   7.064   3.244 -0.1837  0.4292 -0.3044
  483ILE      H 1895   6.731   7.157   3.207  1.5632 -0.6290 -2.7698
  483ILE     CA 1896   6.750   6.951   3.154 -0.4776 -0.1024  0.5312
  483ILE     HA 1897   6.658   6.892   3.152 -2.8148  3.2642  0.1350
  483ILE     CB 1898   6.764   7.014   3.011 -0.3761 -0.9201 -0.4112
  483ILE     HB 1899   6.676   7.078   3.003  1.0699  1.0796 -1.0136
  483ILE    CG1 1900   6.779   6.912   2.891 -0.8932  0.1798 -0.8882
  483ILE   HG11 1901   6.879   6.871   2.903 -1.0740 -0.8870 -2.6695
  483ILE   HG12 1902   6.709   6.833   2.916  1.3633 -1.4450  0.6797
  483ILE    CG2 1903   6.878   7.113   2.994  0.1886  0.7644  0.6906
  483ILE   HG21 1904   6.897   7.192   3.067 -1.1828  2.3829 -0.6176
  483ILE   HG22 1905   6.972   7.061   2.974  0.3854  1.5820 -0.6652
  483ILE   HG23 1906   6.868   7.171   2.902 -1.7634  3.0691  2.2421
  483ILE     CD 1907   6.754   6.953   2.741  0.1614  0.0959 -0.6195
  483ILE    HD1 1908   6.741   6.862   2.684  2.7320  0.5603 -2.1018
  483ILE    HD2 1909   6.658   7.005   2.735 -0.1910 -0.3752  0.5997
  483ILE    HD3 1910   6.829   7.013   2.689  0.6313  2.0842  2.1077
  483ILE      C 1911   6.867   6.866   3.200  0.5002 -0.0676  0.0004
  483ILE      O 1912   6.876   6.747   3.165  0.5741 -0.8879  0.0833
  484ASP      N 1913   6.959   6.917   3.282  0.0950 -0.0509 -0.1632
  484ASP      H 1914   6.936   7.008   3.319  0.3852 -0.2268  0.4519
  484ASP     CA 1915   7.063   6.848   3.363 -0.2680  0.2244 -0.7357
  484ASP     HA 1916   7.138   6.815   3.291  1.4856  1.5319  0.3914
  484ASP     CB 1917   7.154   6.940   3.450  1.0300 -0.3985  0.1436
  484ASP    HB1 1918   7.231   6.971   3.379 -0.5049  0.8208 -1.0678
  484ASP    HB2 1919   7.099   7.033   3.460 -0.5512 -0.8821 -2.7870
  484ASP     CG 1920   7.211   6.880   3.571  0.5403 -0.4490 -0.9400
  484ASP    OD1 1921   7.159   6.912   3.684 -0.3826 -0.4238  0.0726
  484ASP    OD2 1922   7.302   6.802   3.559 -0.4814  0.0142 -0.3737
  484ASP      C 1923   7.010   6.724   3.431 -0.2451  0.3091 -0.1536
  484ASP      O 1924   7.056   6.608   3.415 -0.9445  0.5850 -0.3332
  485SER      N 1925   6.897   6.743   3.507  0.3397 -0.2815 -0.1492
  485SER      H 1926   6.852   6.833   3.499  3.7446  1.5236 -0.8173
  485SER     CA 1927   6.808   6.642   3.563 -0.6110 -1.0103 -0.0013
  485SER     HA 1928   6.863   6.594   3.644  1.1930 -2.1025 -1.7913
  485SER     CB 1929   6.681   6.717   3.622 -0.3560 -0.3910  0.0169
  485SER    HB1 1930   6.615   6.746   3.541 -0.1463 -0.2067 -0.0909
  485SER    HB2 1931   6.632   6.650   3.692  1.1957 -2.0781 -0.4349
  485SER     OG 1932   6.714   6.835   3.692 -0.2188  0.4182  0.1850
  485SER     HG 1933   6.633   6.864   3.732  0.3511  0.7896  1.1036
  485SER      C 1934   6.760   6.528   3.470 -0.0236  0.2895  0.2759
  485SER      O 1935   6.756   6.417   3.526 -0.5254 -0.1910  0.5456
  486ILE      N 1936   6.748   6.547   3.341  0.6331  0.0742  1.0230
  486ILE      H 1937   6.801   6.626   3.308  1.9214 -0.3771  1.9675
  486ILE     CA 1938   6.699   6.441   3.250  0.9230 -0.0199 -0.0300
  486ILE     HA 1939   6.611   6.397   3.296  0.7877  0.3875  0.1045
  486ILE     CB 1940   6.637   6.514   3.120 -0.4717 -0.5663  0.0485
  486ILE     HB 1941   6.707   6.591   3.088 -1.8520  0.8794  0.3614
  486ILE    CG1 1942   6.523   6.608   3.158  0.8191 -0.1376  0.3589
  486ILE   HG11 1943   6.449   6.550   3.213 -0.2129  2.2753  1.6808
  486ILE   HG12 1944   6.554   6.686   3.228 -1.8908  1.1528  0.2342
  486ILE    CG2 1945   6.598   6.419   3.006 -0.7632  0.0265 -0.4337
  486ILE   HG21 1946   6.657   6.330   2.982 -2.0673 -0.5734 -1.5717
  486ILE   HG22 1947   6.499   6.380   3.029 -1.4015 -0.7302 -3.8386
  486ILE   HG23 1948   6.612   6.468   2.909  1.9656 -0.2102 -0.2400
  486ILE     CD 1949   6.453   6.678   3.046 -0.3602 -0.8645 -0.2264
  486ILE    HD1 1950   6.366   6.733   3.081  0.7451 -0.1847  1.5781
  486ILE    HD2 1951   6.522   6.742   2.991  2.3890 -3.0566  0.4576
  486ILE    HD3 1952   6.416   6.600   2.979  3.0927 -3.4564  0.5678
  486ILE      C 1953   6.819   6.350   3.224 -0.9600  0.5812 -0.6349
  486ILE      O 1954   6.798   6.232   3.217  0.6172 -0.4872 -0.6328
  487VAL      N 1955   6.939   6.404   3.216 -0.1408 -0.2747 -0.3973
  487VAL      H 1956   6.944   6.502   3.238 -0.1698  0.3385 -2.8466
  487VAL     CA 1957   7.063   6.331   3.216  0.4313  0.0660 -0.6602
  487VAL     HA 1958   7.045   6.252   3.143 -0.5042 -1.1371  0.7938
  487VAL     CB 1959   7.178   6.412   3.173  0.0986 -0.4005 -0.1624
  487VAL     HB 1960   7.212   6.472   3.257 -0.6134  0.9054 -0.7674
  487VAL    CG1 1961   7.293   6.314   3.130 -0.4043  0.0139  0.2649
  487VAL   HG11 1962   7.257   6.239   3.060 -2.1394  1.9847 -1.1024
  487VAL   HG12 1963   7.375   6.368   3.083 -1.8763  0.3033 -2.1409
  487VAL   HG13 1964   7.330   6.257   3.216  0.0501  0.1732  0.1776
  487VAL    CG2 1965   7.142   6.508   3.054  0.3188  0.0946 -0.4043
  487VAL   HG21 1966   7.234   6.534   3.002  1.1594 -0.0460  0.9552
  487VAL   HG22 1967   7.081   6.462   2.977  0.7961 -1.4017  0.0713
  487VAL   HG23 1968   7.101   6.605   3.083 -1.4980 -0.3606 -1.3027
  487VAL      C 1969   7.087   6.257   3.344  0.0719  0.2556  0.0903
  487VAL      O 1970   7.129   6.142   3.335  0.0188  0.3305  0.1201
  488GLU      N 1971   7.051   6.315   3.458  0.9717  0.7105 -1.2686
  488GLU      H 1972   7.012   6.408   3.456 -0.0305  0.3960  0.7558
  488GLU     CA 1973   7.056   6.242   3.586  0.3760 -0.2272 -0.3821
  488GLU     HA 1974   7.147   6.181   3.589 -0.8197 -2.0629  1.4457
  488GLU     CB 1975   7.047   6.344   3.709 -0.3027  0.0016 -0.9291
  488GLU    HB1 1976   7.103   6.434   3.685 -0.1033  0.9152  2.4058
  488GLU    HB2 1977   6.943   6.376   3.716 -0.8659 -2.0049  2.2344
  488GLU     CG 1978   7.095   6.282   3.844  0.1278 -0.5857 -0.3196
  488GLU    HG1 1979   7.083   6.347   3.931 -0.3210 -1.7447  0.5061
  488GLU    HG2 1980   7.037   6.194   3.872 -0.3954 -0.4184 -0.8362
  488GLU     CD 1981   7.243   6.247   3.851  0.8219 -0.7133 -0.5610
  488GLU    OE1 1982   7.322   6.315   3.783 -0.6235 -0.5077 -0.1375
  488GLU    OE2 1983   7.273   6.150   3.924 -0.3616  0.8147  0.2528
  488GLU      C 1984   6.944   6.135   3.602 -0.1934  0.4371  0.1728
  488GLU      O 1985   6.956   6.038   3.677 -0.7357 -0.1044  0.0105
  489PHE      N 1986   6.847   6.137   3.513  0.4518  0.2332 -0.7060
  489PHE      H 1987   6.829   6.216   3.454  0.4934 -0.1784 -1.2812
  489PHE     CA 1988   6.749   6.020   3.494 -0.7856 -0.5418 -0.5163
  489PHE     HA 1989   6.735   5.979   3.594 -0.8095 -0.8355 -0.6404
  489PHE     CB 1990   6.617   6.086   3.447  0.8014  0.2447  0.5051
  489PHE    HB1 1991   6.593   6.186   3.482 -0.6471  0.4800 -1.0427
  489PHE    HB2 1992   6.614   6.089   3.338 -0.3548  1.6106  0.5421
  489PHE     CG 1993   6.491   6.021   3.499  0.2885 -0.0544  0.1134
  489PHE    CD1 1994   6.456   6.040   3.634 -0.1974 -0.3038 -0.8076
  489PHE    HD1 1995   6.504   6.121   3.686 -1.0009 -0.5383  0.3288
  489PHE    CD2 1996   6.433   5.916   3.433  0.8903 -0.3046  0.3567
  489PHE    HD2 1997   6.432   5.916   3.325 -3.4873 -1.0312  0.2269
  489PHE    CE1 1998   6.370   5.961   3.702  0.5781  0.2527 -0.2554
  489PHE    HE1 1999   6.339   5.986   3.802  2.1200  0.1582  0.2635
  489PHE    CE2 2000   6.339   5.831   3.496 -0.3190  0.0994  0.1303
  489PHE    HE2 2001   6.307   5.751   3.430  1.3608  0.1802 -0.8223
  489PHE     CZ 2002   6.318   5.846   3.635 -0.0437  0.1379 -0.4786
  489PHE     HZ 2003   6.254   5.774   3.684 -1.2876  0.0352 -2.1972
  489PHE      C 2004   6.807   5.906   3.406  0.0916  0.0896 -0.3417
  489PHE      O 2005   6.789   5.791   3.449 -0.0940 -0.0909  0.2136
  490SER      N 2006   6.881   5.931   3.296  0.1326 -0.0434 -0.6305
  490SER      H 2007   6.904   6.026   3.269 -0.2839 -0.1441 -1.3810
  490SER     CA 2008   6.954   5.828   3.227  0.3287  0.5565 -0.2222
  490SER     HA 2009   6.887   5.750   3.190  0.1572  0.3107  0.5961
  490SER     CB 2010   7.025   5.894   3.108 -0.0148 -0.2489  0.3991
  490SER    HB1 2011   6.948   5.946   3.050  0.9813  0.9182  0.0779
  490SER    HB2 2012   7.099   5.971   3.132 -1.2635  0.1723  3.2944
  490SER     OG 2013   7.073   5.789   3.030 -1.1845 -0.0395  0.0749
  490SER     HG 2014   7.141   5.817   2.971  0.7135  2.2232  3.0502
  490SER      C 2015   7.049   5.738   3.315  0.4978  0.2440  0.5398
  490SER      O 2016   7.056   5.621   3.309  0.0915  0.1724 -0.4492
  491SER      N 2017   7.121   5.802   3.410 -0.1734 -0.7247  0.0799
  491SER      H 2018   7.121   5.903   3.407 -1.6415 -0.7438 -1.4210
  491SER     CA 2019   7.198   5.737   3.517  0.4647 -0.1574 -0.7368
  491SER     HA 2020   7.268   5.667   3.472  0.2609  1.4879 -3.8825
  491SER     CB 2021   7.306   5.834   3.576 -0.0434 -0.5587 -0.3254
  491SER    HB1 2022   7.365   5.784   3.653  0.0628 -0.0979 -0.1041
  491SER    HB2 2023   7.384   5.862   3.505  1.6140  0.2027  1.6809
  491SER     OG 2024   7.250   5.955   3.623 -0.0491  0.2154 -0.2072
  491SER     HG 2025   7.223   5.952   3.714 -2.0417  0.0629 -0.7544
  491SER      C 2026   7.114   5.665   3.623 -0.1696  0.1864 -0.2609
  491SER      O 2027   7.157   5.559   3.670  0.2449  0.2268 -0.0210
  492ASN      N 2028   6.988   5.703   3.648 -0.0388 -0.9501  0.0480
  492ASN      H 2029   6.958   5.788   3.603 -1.7533 -2.4354 -1.7907
  492ASN     CA 2030   6.886   5.645   3.746 -0.3815  0.2570 -0.8622
  492ASN     HA 2031   6.931   5.636   3.844 -2.3558  0.3561  0.1108
  492ASN     CB 2032   6.757   5.736   3.765  0.1000 -0.1476  0.2296
  492ASN    HB1 2033   6.791   5.837   3.789  0.6469 -0.6126  1.5159
  492ASN    HB2 2034   6.695   5.745   3.675  0.8316  0.0638 -0.2634
  492ASN     CG 2035   6.670   5.706   3.884  0.6200  0.5845  0.5268
  492ASN    OD1 2036   6.590   5.606   3.886  0.2013  0.2280  0.2075
  492ASN    ND2 2037   6.678   5.780   3.987 -0.0734  0.3236 -0.4488
  492ASN   HD21 2038   6.759   5.839   4.000 -0.8843  1.3361  0.1522
  492ASN   HD22 2039   6.623   5.766   4.070  0.2236  0.9859 -0.1327
  492ASN      C 2040   6.833   5.514   3.691  0.2265  0.1228 -0.6537
  492ASN      O 2041   6.832   5.409   3.753  1.1510  0.4981 -0.0888
  493LEU      N 2042   6.804   5.513   3.562  0.2171 -0.3933 -0.4016
  493LEU      H 2043   6.807   5.606   3.523 -1.5070  0.4632  1.3277
  493LEU     CA 2044   6.749   5.399   3.495  0.9721 -0.6989  0.1464
  493LEU     HA 2045   6.677   5.347   3.558 -0.0867  0.6492  0.0802
  493LEU     CB 2046   6.683   5.450   3.363  1.3645 -0.1372 -0.4184
  493LEU    HB1 2047   6.751   5.508   3.301 -0.8186  2.6653 -0.4244
  493LEU    HB2 2048   6.656   5.359   3.309 -0.5634 -0.2513  0.6548
  493LEU     CG 2049   6.555   5.533   3.393  0.5621  0.4251 -0.0752
  493LEU     HG 2050   6.568   5.601   3.477  1.3165 -0.1761  0.3000
  493LEU    CD1 2051   6.522   5.625   3.275  0.8392 -0.5173 -0.2090
  493LEU   HD11 2052   6.426   5.677   3.276  0.8981 -0.4109  0.1583
  493LEU   HD12 2053   6.592   5.707   3.256  1.4193 -1.4017 -2.0941
  493LEU   HD13 2054   6.531   5.571   3.181  0.5792  0.7281 -0.9750
  493LEU    CD2 2055   6.439   5.450   3.429  0.2690  0.1648 -0.3620
  493LEU   HD21 2056   6.350   5.509   3.452 -1.1929 -1.6664 -1.0359
  493LEU   HD22 2057   6.412   5.386   3.345  0.5949  0.4383 -0.6825
  493LEU   HD23 2058   6.466   5.382   3.509  0.5379  1.5051  0.7257
  493LEU      C 2059   6.852   5.292   3.461  0.1228 -0.3126 -0.1518
  493LEU      O 2060   6.829   5.172   3.471 -0.3693 -0.3461  0.8439
  494GLN      N 2061   6.981   5.333   3.453  0.4653  0.2345 -0.3737
  494GLN      H 2062   7.003   5.431   3.442 -1.3092  0.8104  0.8325
  494GLN     CA 2063   7.095   5.243   3.445 -0.3367 -0.9541  0.1595
  494GLN     HA 2064   7.076   5.152   3.386  1.9969 -1.6279  0.3502
  494GLN     CB 2065   7.215   5.323   3.383  0.3111 -0.5181  0.1922
  494GLN    HB1 2066   7.229   5.416   3.438  0.9188 -1.3432  1.4560
  494GLN    HB2 2067   7.303   5.261   3.400 -0.4169 -2.0399 -1.2599
  494GLN     CG 2068   7.210   5.361   3.228  0.4763 -0.8470 -0.6772
  494GLN    HG1 2069   7.112   5.405   3.208 -0.1368 -1.9838 -0.2714
  494GLN    HG2 2070   7.289   5.430   3.198 -0.2072  1.2252  1.9330
  494GLN     CD 2071   7.204   5.235   3.141  0.0822 -0.1538  0.3702
  494GLN    OE1 2072   7.230   5.124   3.189  0.3121 -0.7579  0.2351
  494GLN    NE2 2073   7.168   5.248   3.013  0.4592  0.6086  0.1982
  494GLN   HE21 2074   7.121   5.327   2.972  0.1256  0.0983 -0.4146
  494GLN   HE22 2075   7.161   5.161   2.962  0.4488  0.3994  0.5468
  494GLN      C 2076   7.144   5.202   3.587 -0.1310 -0.2389 -0.0558
  494GLN      O 2077   7.220   5.104   3.593 -0.2641  0.0368  0.2141
  495ASN      N 2078   7.108   5.266   3.699  0.0636  0.3768 -0.4350
  495ASN      H 2079   7.069   5.359   3.700  0.7227  0.6842 -1.5954
  495ASN     CA 2080   7.153   5.223   3.835  0.2777  0.9849 -0.2498
  495ASN     HA 2081   7.255   5.186   3.839 -0.1044 -0.1437 -0.2675
  495ASN     CB 2082   7.144   5.351   3.921 -0.2861  0.4267  0.2859
  495ASN    HB1 2083   7.205   5.432   3.881  0.5296 -0.3416 -0.0841
  495ASN    HB2 2084   7.046   5.397   3.928  0.5813  2.5641 -0.6498
  495ASN     CG 2085   7.198   5.327   4.064 -0.9471  0.2844 -0.2320
  495ASN    OD1 2086   7.301   5.260   4.091 -0.2107  0.3143 -0.1941
  495ASN    ND2 2087   7.120   5.364   4.165  0.1534  0.1911  0.2695
  495ASN   HD21 2088   7.040   5.423   4.149 -0.5279 -0.8107 -0.0883
  495ASN   HD22 2089   7.150   5.355   4.261 -0.7393 -1.7413  0.4197
  495ASN      C 2090   7.050   5.120   3.885  0.0862 -0.2247  0.2543
  495ASN      O 2091   7.081   5.048   3.983 -0.1144 -0.0269  0.5500
  496MET      N 2092   6.929   5.109   3.819 -0.2458 -0.5674 -0.1793
  496MET      H 2093   6.917   5.175   3.745 -2.4591 -2.3161 -1.4981
  496MET     CA 2094   6.841   4.994   3.832 -0.1166  0.4700  0.2652
  496MET     HA 2095   6.841   4.958   3.935 -3.3382  0.4225  0.3657
  496MET     CB 2096   6.699   5.038   3.801  0.2467  0.0272 -0.1657
  496MET    HB1 2097   6.661   5.116   3.867 -0.6142 -1.1227  0.7265
  496MET    HB2 2098   6.692   5.103   3.713  1.1622  2.2554  1.3194
  496MET     CG 2099   6.593   4.930   3.814  0.2936 -0.1524 -0.4001
  496MET    HG1 2100   6.605   4.855   3.736  0.6257  0.5597 -1.0350
  496MET    HG2 2101   6.608   4.883   3.912 -2.2586  1.2637  0.7622
  496MET     SD 2102   6.420   4.990   3.815  0.7346 -0.0345  0.3321
  496MET     CE 2103   6.338   4.837   3.873  0.6431  0.2896  0.2677
  496MET    HE1 2104   6.234   4.857   3.898 -0.5266 -0.9516 -3.0239
  496MET    HE2 2105   6.331   4.765   3.792 -1.5299 -1.9107  2.2404
  496MET    HE3 2106   6.388   4.781   3.953 -0.1148 -2.8397 -1.2889
  496MET      C 2107   6.878   4.881   3.729 -0.5320  0.0898  0.7423
  496MET      O 2108   6.847   4.766   3.744  0.7486 -0.0600 -0.9970
  497ASN      N 2109   6.946   4.928   3.624  0.3742 -0.8667  0.1102
  497ASN      H 2110   6.940   5.027   3.608  1.2374 -1.0850 -1.8779
  497ASN     CA 2111   7.007   4.858   3.515 -0.0144 -0.3610  0.1805
  497ASN     HA 2112   7.047   4.943   3.461 -2.5600  0.7756 -0.0493
  497ASN     CB 2113   7.111   4.752   3.563 -0.3812 -0.5812 -0.0493
  497ASN    HB1 2114   7.195   4.803   3.612  0.0939 -0.2107 -1.2008
  497ASN    HB2 2115   7.073   4.681   3.636  1.5875  0.9670  2.6724
  497ASN     CG 2116   7.192   4.701   3.445 -0.4107 -0.1571  0.3469
  497ASN    OD1 2117   7.242   4.778   3.362 -0.4801 -0.3408 -0.2857
  497ASN    ND2 2118   7.209   4.569   3.448  0.2806  0.4931  0.5424
  497ASN   HD21 2119   7.146   4.524   3.512 -0.7249  0.4054 -0.4645
  497ASN   HD22 2120   7.241   4.514   3.369  0.1921 -1.3514  1.7367
  497ASN      C 2121   6.896   4.804   3.423 -0.1389 -0.1760 -0.1225
  497ASN      O 2122   6.879   4.683   3.397 -0.0826 -0.0147 -0.2775
  498ILE      N 2123   6.816   4.899   3.365  0.0500 -0.7937  0.3484
  498ILE      H 2124   6.831   4.997   3.385 -2.5011  0.2409 -2.1668
  498ILE     CA 2125   6.714   4.867   3.269  0.1739  0.6080  0.2732
  498ILE     HA 2126   6.651   4.782   3.296 -0.4041 -0.5851 -4.0869
  498ILE     CB 2127   6.616   4.992   3.267 -0.1417  0.1761 -0.7794
  498ILE     HB 2128   6.675   5.084   3.264 -0.9200  0.8596  1.9288
  498ILE    CG1 2129   6.526   5.007   3.397 -0.9215 -0.2689 -0.1569
  498ILE   HG11 2130   6.599   4.997   3.477  2.1450  0.0322 -2.7159
  498ILE   HG12 2131   6.489   5.109   3.407 -2.6769 -0.6456 -2.0909
  498ILE    CG2 2132   6.522   4.998   3.145 -0.5412  0.7145 -0.6122
  498ILE   HG21 2133   6.488   4.903   3.102 -0.0874  0.1859  0.1786
  498ILE   HG22 2134   6.437   5.063   3.165 -0.6045  0.8478 -1.2986
  498ILE   HG23 2135   6.582   5.036   3.062 -1.2458  0.1009 -1.4325
  498ILE     CD 2136   6.418   4.905   3.424  0.5018  0.2901  0.0192
  498ILE    HD1 2137   6.343   4.896   3.346  0.4429 -1.7996  0.2457
  498ILE    HD2 2138   6.459   4.807   3.450  1.1346 -0.1086 -2.2651
  498ILE    HD3 2139   6.363   4.933   3.514 -1.1032 -0.8241 -0.5801
  498ILE      C 2140   6.779   4.850   3.129 -0.3950 -0.1652 -0.5068
  498ILE      O 2141   6.848   4.943   3.080  0.1417  0.1677 -0.0382
  499ASP      N 2142   6.738   4.742   3.068  0.4643 -0.1447  0.3961
  499ASP      H 2143   6.677   4.678   3.118 -0.5194  0.6573  0.2744
  499ASP     CA 2144   6.767   4.699   2.927 -0.1616  0.9269 -0.1231
  499ASP     HA 2145   6.861   4.740   2.889  1.0353 -2.1838 -0.8275
  499ASP     CB 2146   6.766   4.549   2.922  0.9705  1.2290  0.4026
  499ASP    HB1 2147   6.837   4.507   2.851  0.0241 -1.2807  0.8160
  499ASP    HB2 2148   6.804   4.504   3.014 -1.6821  0.5548  1.2823
  499ASP     CG 2149   6.632   4.471   2.899  0.3089 -0.0225 -1.0746
  499ASP    OD1 2150   6.601   4.446   2.781  0.0774  0.4262 -0.3317
  499ASP    OD2 2151   6.550   4.463   2.995  0.4679  0.0961 -0.0450
  499ASP      C 2152   6.653   4.756   2.833  0.7485  0.8211 -0.3463
  499ASP      O 2153   6.547   4.803   2.875  0.2660 -0.0299  0.1371
  500ILE      N 2154   6.673   4.751   2.701 -0.4301 -0.1845  0.2509
  500ILE      H 2155   6.761   4.708   2.678  0.8815  2.7532 -0.7427
  500ILE     CA 2156   6.590   4.804   2.598 -0.0238 -0.0716 -0.6552
  500ILE     HA 2157   6.579   4.911   2.620 -2.0612 -0.4607  0.4974
  500ILE     CB 2158   6.656   4.790   2.463  0.5237  0.8736  0.0075
  500ILE     HB 2159   6.656   4.682   2.447  1.4508  0.8360  0.2477
  500ILE    CG1 2160   6.794   4.860   2.449  0.3657 -0.1952 -0.3140
  500ILE   HG11 2161   6.776   4.966   2.467  1.3339  0.1606 -1.2882
  500ILE   HG12 2162   6.861   4.826   2.529  1.0572 -2.1211 -1.6363
  500ILE    CG2 2163   6.567   4.854   2.349 -0.3148 -0.5975 -0.1821
  500ILE   HG21 2164   6.624   4.860   2.257  0.5620  1.2365  0.4398
  500ILE   HG22 2165   6.478   4.798   2.319 -0.4816 -1.2647  1.4274
  500ILE   HG23 2166   6.540   4.958   2.365 -0.4921 -0.2613 -2.4416
  500ILE     CD 2167   6.875   4.838   2.317 -0.5070 -0.5307 -0.3231
  500ILE    HD1 2168   6.841   4.885   2.224 -1.4564  0.5217  0.5215
  500ILE    HD2 2169   6.979   4.867   2.330  0.2354 -2.4408 -1.5945
  500ILE    HD3 2170   6.886   4.732   2.297  3.2278 -0.4371  0.6312
  500ILE      C 2171   6.449   4.737   2.598 -1.3481  0.4686  0.5031
  500ILE      O 2172   6.355   4.803   2.561  0.0961 -0.0891  0.1497
  501SER      N 2173   6.434   4.614   2.637 -0.7809  0.3360 -0.2183
  501SER      H 2174   6.505   4.564   2.690 -1.5770 -0.6422 -0.0447
  501SER     CA 2175   6.310   4.537   2.630  1.4795 -0.9467  0.3063
  501SER     HA 2176   6.273   4.569   2.533  0.8851  2.1525  1.4255
  501SER     CB 2177   6.343   4.389   2.622 -0.3302 -0.0247  0.9741
  501SER    HB1 2178   6.264   4.333   2.573  2.3781 -2.5562 -0.8213
  501SER    HB2 2179   6.428   4.366   2.559 -1.1990 -0.4645 -0.0560
  501SER     OG 2180   6.373   4.329   2.741 -0.2902  0.1369  0.7119
  501SER     HG 2181   6.447   4.376   2.777  0.3809 -1.3393  1.3223
  501SER      C 2182   6.207   4.579   2.742  0.2439 -0.3297 -0.0991
  501SER      O 2183   6.096   4.620   2.713 -0.5188  0.4896 -0.3171
  502ALA      N 2184   6.258   4.589   2.870 -0.3849  0.1844  0.0050
  502ALA      H 2185   6.345   4.538   2.877  0.0667  0.8674 -0.4336
  502ALA     CA 2186   6.193   4.648   2.989  0.1746  0.3269 -0.0531
  502ALA     HA 2187   6.100   4.594   3.006 -0.5032  1.9017  1.5178
  502ALA     CB 2188   6.289   4.637   3.108 -0.5886  0.2757  0.1557
  502ALA    HB1 2189   6.255   4.706   3.185 -1.7552  0.0116 -0.1143
  502ALA    HB2 2190   6.303   4.537   3.151 -0.8408  0.6909  1.2386
  502ALA    HB3 2191   6.387   4.669   3.073 -0.6235  0.1856 -0.0250
  502ALA      C 2192   6.153   4.797   2.969  0.4568  0.0073 -0.2407
  502ALA      O 2193   6.039   4.832   3.006 -0.2618  0.1892  0.4559
  503PHE      N 2194   6.245   4.867   2.905  0.4763 -0.2688 -0.3527
  503PHE      H 2195   6.328   4.819   2.872  1.1783  0.6702  0.0085
  503PHE     CA 2196   6.233   5.005   2.873  0.6006  0.0263  0.2111
  503PHE     HA 2197   6.214   5.067   2.961 -0.3484  2.1590 -1.3729
  503PHE     CB 2198   6.370   5.055   2.813  0.5423 -0.3613 -0.0987
  503PHE    HB1 2199   6.449   5.039   2.886  0.4759 -0.4424 -0.0449
  503PHE    HB2 2200   6.389   4.989   2.729 -0.8641 -3.5199  1.8967
  503PHE     CG 2201   6.359   5.199   2.768 -0.0341 -0.2996  0.3479
  503PHE    CD1 2202   6.331   5.229   2.632  0.1485  0.0860  0.4597
  503PHE    HD1 2203   6.334   5.145   2.563  0.0123 -0.5660  1.2279
  503PHE    CD2 2204   6.365   5.305   2.862  0.0566  0.5909  0.7393
  503PHE    HD2 2205   6.383   5.257   2.957 -2.0290 -2.1657 -0.1257
  503PHE    CE1 2206   6.310   5.361   2.593  0.3642  0.5448 -0.0693
  503PHE    HE1 2207   6.281   5.381   2.491  1.4370 -0.2259 -0.5405
  503PHE    CE2 2208   6.341   5.443   2.824  0.0540 -0.2222  0.7508
  503PHE    HE2 2209   6.328   5.524   2.895  0.8401  2.3386 -1.8323
  503PHE     CZ 2210   6.306   5.469   2.688  0.9414 -0.5702 -0.4731
  503PHE     HZ 2211   6.293   5.571   2.654  0.2871 -0.3604  0.3963
  503PHE      C 2212   6.118   5.028   2.767  0.4436 -0.6310 -0.8796
  503PHE      O 2213   6.039   5.120   2.781  0.7204 -1.1669  0.9432
  504SER      N 2214   6.109   4.946   2.662  0.7389 -0.2335  0.0718
  504SER      H 2215   6.184   4.879   2.650  1.9821  1.0584  0.2579
  504SER     CA 2216   6.014   4.954   2.551  0.6289  0.2011  0.0432
  504SER     HA 2217   6.032   5.058   2.522 -0.8877  0.0688 -1.5009
  504SER     CB 2218   6.047   4.856   2.436 -0.3330  0.3792 -0.2349
  504SER    HB1 2219   5.989   4.875   2.346  1.6079 -0.9740 -1.8838
  504SER    HB2 2220   6.144   4.868   2.388 -0.8785 -1.4071 -1.9173
  504SER     OG 2221   6.016   4.718   2.457  0.7386  0.1589 -0.3249
  504SER     HG 2222   6.054   4.685   2.538  0.6480  2.3240  0.6561
  504SER      C 2223   5.869   4.946   2.604 -0.1655  0.3142  0.1055
  504SER      O 2224   5.777   5.008   2.550  0.0559  0.1781  0.3167
  505CYS      N 2225   5.857   4.871   2.714  0.1380 -0.1757 -0.2827
  505CYS      H 2226   5.942   4.827   2.745 -0.8532 -1.5019  0.6356
  505CYS     CA 2227   5.736   4.848   2.789  0.0174  0.7871 -0.7191
  505CYS     HA 2228   5.660   4.839   2.711 -0.1970 -0.7099 -0.3731
  505CYS     CB 2229   5.741   4.717   2.871  0.4107  0.1275 -0.4348
  505CYS    HB1 2230   5.790   4.634   2.821  1.5139  0.7558 -0.4178
  505CYS    HB2 2231   5.790   4.744   2.964 -1.8809 -0.7141  1.1180
  505CYS     SG 2232   5.580   4.649   2.923  0.1656 -0.3766  0.5244
  505CYS     HG 2233   5.521   4.762   2.883  2.5092  0.3521 -1.0743
  505CYS      C 2234   5.695   4.969   2.881 -0.5505  0.2825  0.0820
  505CYS      O 2235   5.577   5.000   2.882 -0.4617 -0.2810 -0.3835
  506ILE      N 2236   5.790   5.039   2.942 -0.1506  0.3986  0.3175
  506ILE      H 2237   5.882   5.011   2.910  0.0331  1.0809  0.2281
  506ILE     CA 2238   5.775   5.162   3.013 -0.0648 -0.0667 -0.0163
  506ILE     HA 2239   5.688   5.158   3.078 -1.2778  1.3312 -1.4517
  506ILE     CB 2240   5.912   5.207   3.086  0.7027 -0.9906 -0.2901
  506ILE     HB 2241   5.991   5.233   3.016  0.2328  2.4844  0.2864
  506ILE    CG1 2242   5.966   5.100   3.186  0.2733  0.8427 -0.4385
  506ILE   HG11 2243   5.917   5.103   3.283  1.0341  1.7155 -0.0725
  506ILE   HG12 2244   5.946   4.998   3.153  0.1689  1.4406 -2.3575
  506ILE    CG2 2245   5.898   5.342   3.162  0.1159  0.4701  0.2290
  506ILE   HG21 2246   5.813   5.357   3.230  0.4993  0.9576  0.6137
  506ILE   HG22 2247   5.980   5.358   3.232 -0.7937  2.3764  0.9589
  506ILE   HG23 2248   5.877   5.428   3.098 -1.0354 -0.5615 -0.8270
  506ILE     CD 2249   6.118   5.115   3.218  0.4032 -0.6707  0.4893
  506ILE    HD1 2250   6.120   5.165   3.315  1.0496  0.5646 -0.1326
  506ILE    HD2 2251   6.170   5.020   3.222 -0.3827 -1.1474 -0.2601
  506ILE    HD3 2252   6.171   5.175   3.144 -0.9867 -0.4116 -0.3389
  506ILE      C 2253   5.741   5.273   2.903 -0.2676  0.2989  0.8004
  506ILE      O 2254   5.647   5.346   2.917  0.3749  0.0384  0.0138
  507ALA      N 2255   5.815   5.281   2.788  0.0286  0.3192 -0.4330
  507ALA      H 2256   5.897   5.222   2.796 -0.8825 -0.8098  1.3092
  507ALA     CA 2257   5.796   5.369   2.676 -0.7322  0.1843 -0.3715
  507ALA     HA 2258   5.790   5.473   2.707  0.2038  0.2393 -0.3663
  507ALA     CB 2259   5.915   5.358   2.575 -1.1317  0.4127  0.3063
  507ALA    HB1 2260   5.909   5.432   2.496  1.6754  1.9364  1.3788
  507ALA    HB2 2261   6.010   5.373   2.626 -1.2236 -0.8001  0.8840
  507ALA    HB3 2262   5.922   5.257   2.534  2.9854  0.5796  0.1947
  507ALA      C 2263   5.666   5.341   2.601 -0.3614  0.0253 -0.4572
  507ALA      O 2264   5.612   5.433   2.544 -1.1556  0.4490 -0.4775
  508ALA      N 2265   5.604   5.222   2.608  0.4535 -0.3829 -0.1408
  508ALA      H 2266   5.664   5.146   2.634  0.3327 -0.2518  0.5547
  508ALA     CA 2267   5.461   5.197   2.566 -0.5111  0.5670  0.5241
  508ALA     HA 2268   5.444   5.265   2.483  0.2420  1.5694  1.1489
  508ALA     CB 2269   5.455   5.042   2.535  0.5533  0.0003  0.1714
  508ALA    HB1 2270   5.361   5.018   2.485  0.3197  1.2246 -0.0019
  508ALA    HB2 2271   5.526   5.013   2.457  2.1279  2.2218  0.6701
  508ALA    HB3 2272   5.473   4.968   2.613  1.2437  0.7449  0.7319
  508ALA      C 2273   5.362   5.232   2.677 -0.4885 -0.3560  0.4858
  508ALA      O 2274   5.255   5.290   2.646 -0.5852 -0.5413  0.1273
  509LEU      N 2275   5.386   5.202   2.804 -0.3447  0.5854 -0.3682
  509LEU      H 2276   5.459   5.133   2.812 -2.5206 -1.8418 -0.2037
  509LEU     CA 2277   5.297   5.230   2.914  0.7274 -0.2321 -0.3092
  509LEU     HA 2278   5.197   5.200   2.880 -0.2885  1.8746  0.6393
  509LEU     CB 2279   5.339   5.147   3.039  0.1338  1.0691  0.2098
  509LEU    HB1 2280   5.445   5.163   3.059 -0.1152  1.3322  1.4032
  509LEU    HB2 2281   5.289   5.189   3.126  0.1402  1.2663  0.1181
  509LEU     CG 2282   5.315   4.992   3.050  0.0776  0.8050 -0.2164
  509LEU     HG 2283   5.351   4.934   2.965  1.1072 -1.5770  1.7274
  509LEU    CD1 2284   5.391   4.937   3.179 -0.0994  0.5296  0.3146
  509LEU   HD11 2285   5.494   4.928   3.143 -0.0341 -1.0216  0.8227
  509LEU   HD12 2286   5.371   5.009   3.258 -1.5819  2.0478 -1.3417
  509LEU   HD13 2287   5.355   4.841   3.216  1.4178  0.2647  1.1809
  509LEU    CD2 2288   5.166   4.959   3.049 -0.3982 -0.3129  0.0293
  509LEU   HD21 2289   5.122   4.982   3.147  0.8162  1.1231  0.2636
  509LEU   HD22 2290   5.112   5.028   2.985 -1.4828 -1.2888 -0.1425
  509LEU   HD23 2291   5.155   4.858   3.011  0.0307 -1.0384  1.7397
  509LEU      C 2292   5.278   5.382   2.940  0.5647  0.2531  0.0991
  509LEU      O 2293   5.176   5.420   2.991 -0.1427 -0.2168 -0.7263
  510ALA      N 2294   5.368   5.469   2.894 -0.6452  0.1277 -0.4163
  510ALA      H 2295   5.456   5.430   2.863  0.4139  1.0183  1.2814
  510ALA     CA 2296   5.351   5.612   2.901  0.0573  0.1884 -0.3981
  510ALA     HA 2297   5.295   5.641   2.991 -1.0844 -2.6328 -0.1064
  510ALA     CB 2298   5.485   5.688   2.915  0.4015 -0.0114 -0.5426
  510ALA    HB1 2299   5.468   5.789   2.952  0.1886 -0.9946  2.2365
  510ALA    HB2 2300   5.544   5.643   2.995 -0.4046  0.0404  0.0942
  510ALA    HB3 2301   5.546   5.679   2.825  0.1037 -0.5783 -0.6926
  510ALA      C 2302   5.269   5.657   2.781  0.3036 -0.7114  0.1160
  510ALA      O 2303   5.203   5.762   2.796 -1.0333 -0.5555 -0.3485
  511MET      N 2304   5.270   5.576   2.673  0.0409 -0.4788  0.5218
  511MET      H 2305   5.344   5.507   2.672 -0.4702 -1.0437  0.4161
  511MET     CA 2306   5.191   5.607   2.550 -0.0329 -0.9351  0.1514
  511MET     HA 2307   5.201   5.711   2.521 -1.0178 -1.1197 -0.8991
  511MET     CB 2308   5.244   5.528   2.422  1.0960 -0.4359  0.1421
  511MET    HB1 2309   5.347   5.559   2.403  1.1087 -1.1884 -1.1339
  511MET    HB2 2310   5.228   5.421   2.432 -3.3825 -0.0368 -0.7175
  511MET     CG 2311   5.163   5.571   2.297 -0.1124  0.3204  0.0516
  511MET    HG1 2312   5.063   5.529   2.294  0.8512 -2.0640 -0.3751
  511MET    HG2 2313   5.154   5.680   2.292  1.7849  0.4749 -0.5984
  511MET     SD 2314   5.240   5.537   2.136 -0.1553 -0.2750 -0.0529
  511MET     CE 2315   5.119   5.633   2.043  0.9971 -0.0500  0.4283
  511MET    HE1 2316   5.127   5.741   2.053 -0.2838  0.1151 -0.0800
  511MET    HE2 2317   5.142   5.619   1.937  1.4899  2.7191  0.1029
  511MET    HE3 2318   5.016   5.611   2.070  0.7257 -0.5462 -0.9352
  511MET      C 2319   5.046   5.563   2.572 -0.0758 -0.3428  0.6308
  511MET      O 2320   4.957   5.648   2.546  0.3401  0.3610 -0.3320
  512VAL      N 2321   5.020   5.439   2.614 -0.7581  0.0795 -0.2256
  512VAL      H 2322   5.102   5.386   2.638  0.0712  1.6053  0.4539
  512VAL     CA 2323   4.895   5.375   2.642  0.5568 -0.4923 -0.0882
  512VAL     HA 2324   4.812   5.412   2.582 -0.3609 -2.2488  0.0172
  512VAL     CB 2325   4.897   5.225   2.604  0.3867 -0.1727 -0.4381
  512VAL     HB 2326   4.968   5.179   2.672 -1.8844 -1.1702  1.3883
  512VAL    CG1 2327   4.760   5.158   2.622 -0.2670  0.1872  1.2242
  512VAL   HG11 2328   4.714   5.179   2.718 -3.0987  0.8134 -0.1745
  512VAL   HG12 2329   4.691   5.203   2.550  0.8737  1.5838  0.9412
  512VAL   HG13 2330   4.763   5.053   2.593 -1.7515  0.9256 -2.0807
  512VAL    CG2 2331   4.957   5.205   2.463  0.6600  0.0992  0.5122
  512VAL   HG21 2332   4.899   5.255   2.386 -0.2624 -0.6027  0.7308
  512VAL   HG22 2333   5.058   5.245   2.457  0.8778 -0.2555  1.7012
  512VAL   HG23 2334   4.971   5.100   2.437  0.6867 -0.0857  1.2673
  512VAL      C 2335   4.863   5.398   2.790  0.0080 -0.3000 -0.0552
  512VAL      O 2336   4.893   5.319   2.874 -0.9384  0.1121  0.1376
  513THR      N 2337   4.790   5.508   2.820  0.2730  0.2111  0.4364
  513THR      H 2338   4.772   5.572   2.744  1.4803  0.6527  0.5018
  513THR     CA 2339   4.743   5.539   2.952 -0.4335  0.4123  0.3268
  513THR     HA 2340   4.711   5.446   2.998  1.0102  0.5336  1.6658
  513THR     CB 2341   4.867   5.601   3.030 -0.8026 -0.6450 -0.2494
  513THR     HB 2342   4.954   5.536   3.021  1.1730  1.7894  0.1762
  513THR    OG1 2343   4.844   5.626   3.173 -0.1648 -0.4847  0.0324
  513THR    HG1 2344   4.847   5.542   3.217  0.9932 -0.3503  0.2510
  513THR    CG2 2345   4.920   5.734   2.967 -0.7222  0.2884 -0.7878
  513THR   HG21 2346   5.005   5.771   3.024 -1.5359  2.6844 -0.9964
  513THR   HG22 2347   4.959   5.694   2.874 -2.1809 -1.6024 -0.6621
  513THR   HG23 2348   4.846   5.812   2.947 -1.0681  0.0612 -0.4072
  513THR      C 2349   4.618   5.631   2.950 -0.5343 -0.4522  0.0245
  513THR      O 2350   4.576   5.680   2.840  0.1387  0.3031  0.0079
  514GLU      N 2351   4.551   5.658   3.062  0.3027 -0.1316  0.1255
  514GLU      H 2352   4.586   5.610   3.143 -2.8267 -2.4323  0.3181
  514GLU     CA 2353   4.441   5.754   3.083  0.0712 -0.6691  0.0567
  514GLU     HA 2354   4.362   5.737   3.009  0.9168  0.1357 -1.0685
  514GLU     CB 2355   4.379   5.743   3.222  0.0707  0.3260  0.5981
  514GLU    HB1 2356   4.383   5.635   3.242 -0.6129  0.3406  0.8369
  514GLU    HB2 2357   4.449   5.793   3.288 -0.4330  1.6516  0.1585
  514GLU     CG 2358   4.240   5.805   3.250 -0.0192 -0.4631 -0.2612
  514GLU    HG1 2359   4.226   5.810   3.358 -1.9181 -0.4065 -0.4707
  514GLU    HG2 2360   4.248   5.911   3.226  0.4499 -0.1084  1.3374
  514GLU     CD 2361   4.115   5.746   3.177  0.7128 -0.2394 -0.7156
  514GLU    OE1 2362   4.102   5.621   3.174 -0.1935 -0.4240 -0.3053
  514GLU    OE2 2363   4.023   5.823   3.140 -0.1367 -0.2909  0.1258
  514GLU      C 2364   4.500   5.894   3.054  0.1569  0.1532 -0.0022
  514GLU      O 2365   4.605   5.917   3.111  0.3387  0.5827  0.2004
  515ARG      N 2366   4.430   5.978   2.979 -0.0340 -0.5791 -0.6594
  515ARG      H 2367   4.342   5.955   2.938 -0.7739  2.0153 -0.7197
  515ARG     CA 2368   4.472   6.117   2.941  0.0469 -0.4656 -0.8704
  515ARG     HA 2369   4.547   6.160   3.007 -1.7805 -0.4839  1.3003
  515ARG     CB 2370   4.549   6.120   2.801  0.0999  0.5789  0.3092
  515ARG    HB1 2371   4.485   6.078   2.723  1.6476 -0.5834 -0.3848
  515ARG    HB2 2372   4.579   6.220   2.770  1.0661 -0.3865 -2.0866
  515ARG     CG 2373   4.676   6.040   2.802 -1.1805 -1.4146  0.2631
  515ARG    HG1 2374   4.666   5.938   2.841 -1.1017 -1.3222  0.5216
  515ARG    HG2 2375   4.700   6.034   2.696 -1.5024  0.5244  0.0582
  515ARG     CD 2376   4.787   6.122   2.886 -0.8022  0.3163  0.5667
  515ARG    HD1 2377   4.795   6.222   2.842  0.2452 -0.1821 -0.4342
  515ARG    HD2 2378   4.764   6.117   2.992 -3.0090 -0.4448  0.0929
  515ARG     NE 2379   4.921   6.069   2.872 -0.4649 -0.0821 -0.1260
  515ARG     HE 2380   4.920   5.997   2.802 -1.9001  0.4198 -0.6677
  515ARG     CZ 2381   5.036   6.094   2.933 -0.0814 -0.6778 -0.5316
  515ARG    NH1 2382   5.047   6.209   3.002  0.1548 -0.8650 -0.1684
  515ARG   HH11 2383   4.964   6.254   3.038  1.2494  0.4968  0.7441
  515ARG   HH12 2384   5.131   6.257   3.031  0.2773 -0.6565 -0.8472
  515ARG    NH2 2385   5.137   6.013   2.925 -1.2171 -0.5529  0.4875
  515ARG   HH21 2386   5.150   5.951   2.846 -0.2218  3.5096 -2.9343
  515ARG   HH22 2387   5.223   6.030   2.974 -1.3760 -2.7398  1.6486
  515ARG      C 2388   4.345   6.211   2.951  0.0537 -0.0917  0.6466
  515ARG      O 2389   4.233   6.172   2.924  0.0004  0.0540 -0.3001
  516HIS      N 2390   4.374   6.336   2.967  0.3838 -0.5511  0.1729
  516HIS      H 2391   4.470   6.355   2.992  0.4015 -1.4149  0.8059
  516HIS     CA 2392   4.273   6.443   2.990 -0.8023  0.0767  0.2913
  516HIS     HA 2393   4.214   6.405   3.073  0.0318  0.2562  0.9796
  516HIS     CB 2394   4.359   6.570   3.025  0.1840 -0.1187 -0.3301
  516HIS    HB1 2395   4.289   6.639   3.072  0.0176 -0.4406 -0.0995
  516HIS    HB2 2396   4.433   6.551   3.104 -0.6710 -2.9094 -0.1210
  516HIS     CG 2397   4.416   6.651   2.912 -1.0229  0.5906  0.0871
  516HIS    ND1 2398   4.518   6.601   2.825  0.9416 -0.4752  0.6276
  516HIS    CD2 2399   4.380   6.779   2.867 -0.1958 -1.0252 -0.1771
  516HIS    HD2 2400   4.310   6.853   2.900 -0.4994 -1.5754  0.4351
  516HIS    CE1 2401   4.536   6.697   2.736 -0.2532  0.1367  0.6615
  516HIS    HE1 2402   4.598   6.690   2.647 -2.8280 -3.7338 -1.1047
  516HIS    NE2 2403   4.463   6.801   2.759  0.1190 -0.0468  0.0164
  516HIS    HE2 2404   4.462   6.881   2.698 -0.7409  0.1871  0.3258
  516HIS      C 2405   4.190   6.476   2.862 -0.6605 -0.8642 -0.0017
  516HIS      O 2406   4.089   6.547   2.877 -0.0455  0.1193  0.0886
  517GLY      N 2407   4.237   6.433   2.744  0.2606 -0.3812  0.2278
  517GLY      H 2408   4.331   6.398   2.743  0.3473 -0.1544  0.4757
  517GLY     CA 2409   4.166   6.451   2.626  1.1276  1.0468 -0.4000
  517GLY    HA1 2410   4.080   6.518   2.628 -1.5619 -2.0374 -2.4005
  517GLY    HA2 2411   4.235   6.492   2.552  0.7196  1.8465 -0.3595
  517GLY      C 2412   4.106   6.315   2.574  0.6798  0.1465  0.7066
  517GLY      O 2413   4.056   6.311   2.464  0.3102 -0.0274  0.3807
  518LEU      N 2414   4.121   6.210   2.655 -0.2191  0.1385  0.7090
  518LEU      H 2415   4.157   6.226   2.748  0.7172 -1.4736  0.6550
  518LEU     CA 2416   4.059   6.078   2.622 -0.2955 -0.1072 -0.9130
  518LEU     HA 2417   4.068   6.053   2.516 -2.0153 -0.5169 -1.0028
  518LEU     CB 2418   4.153   5.969   2.691 -0.1201  0.0655  0.4362
  518LEU    HB1 2419   4.257   5.998   2.686 -0.0982 -0.2566 -2.1636
  518LEU    HB2 2420   4.143   5.977   2.800 -0.4084  0.0318  0.4136
  518LEU     CG 2421   4.134   5.827   2.638  0.2200  0.4151  0.0365
  518LEU     HG 2422   4.031   5.797   2.653  0.8346 -0.7897  2.3087
  518LEU    CD1 2423   4.192   5.794   2.499 -0.6218 -0.2457 -0.0605
  518LEU   HD11 2424   4.176   5.884   2.439 -2.0695  0.8637  1.8702
  518LEU   HD12 2425   4.300   5.784   2.506 -0.6840 -1.1863 -0.2929
  518LEU   HD13 2426   4.170   5.706   2.439  1.2459 -0.0491 -1.1209
  518LEU    CD2 2427   4.198   5.738   2.747 -0.7174 -0.5589  0.5351
  518LEU   HD21 2428   4.303   5.761   2.733 -0.5715 -1.4996  0.0093
  518LEU   HD22 2429   4.169   5.757   2.851 -3.6413  0.1905 -0.3178
  518LEU   HD23 2430   4.205   5.633   2.717 -0.5014 -0.3447 -0.1741
  518LEU      C 2431   3.915   6.067   2.689  0.2124  0.2949  0.4785
  518LEU      O 2432   3.889   6.138   2.794  0.4696  0.2581 -0.2540
  519LYS      N 2433   3.826   5.981   2.640 -0.6233  0.9038 -0.0485
  519LYS      H 2434   3.857   5.934   2.557 -0.7193  3.5528 -1.6977
  519LYS     CA 2435   3.687   5.971   2.656  0.4859  0.3295  0.2961
  519LYS     HA 2436   3.658   5.993   2.759  0.5650  0.7190  0.2358
  519LYS     CB 2437   3.600   6.080   2.582 -0.7487  0.5147  0.0905
  519LYS    HB1 2438   3.494   6.056   2.592 -0.7486  0.8719  1.0869
  519LYS    HB2 2439   3.622   6.174   2.632  1.2346  0.9121 -1.4179
  519LYS     CG 2440   3.626   6.090   2.430  0.0764 -0.5481  0.0032
  519LYS    HG1 2441   3.735   6.089   2.426  0.2287 -2.3142  2.4985
  519LYS    HG2 2442   3.584   6.002   2.383  1.7272 -1.0799 -0.5298
  519LYS     CD 2443   3.565   6.214   2.366 -0.2901 -0.5927  0.2730
  519LYS    HD1 2444   3.461   6.224   2.397  0.0511 -0.6277  1.5008
  519LYS    HD2 2445   3.614   6.297   2.417  2.7131 -0.8830 -1.8473
  519LYS     CE 2446   3.573   6.218   2.216  0.0993 -0.1712  0.7205
  519LYS    HE1 2447   3.676   6.192   2.191  0.2110 -0.1809  1.1766
  519LYS    HE2 2448   3.511   6.138   2.176  0.4585  0.2828 -0.7895
  519LYS     NZ 2449   3.527   6.344   2.153 -0.2708  0.2205  0.0726
  519LYS    HZ1 2450   3.537   6.341   2.052  0.4103  1.9528  0.0591
  519LYS    HZ2 2451   3.432   6.371   2.172 -0.3280  1.9478 -2.2235
  519LYS    HZ3 2452   3.588   6.419   2.185  0.0271  0.9403 -2.0238
  519LYS      C 2453   3.637   5.822   2.633 -0.3813  0.2305  0.3018
  519LYS      O 2454   3.526   5.795   2.588 -0.0415  0.4931  0.0047
  520GLU      N 2455   3.725   5.730   2.668 -0.4096  0.3618 -0.5297
  520GLU      H 2456   3.793   5.762   2.735  0.4238 -1.0813 -0.6427
  520GLU     CA 2457   3.724   5.585   2.643  0.0060  0.5871  0.1429
  520GLU     HA 2458   3.638   5.561   2.580 -0.6536  1.5686  0.6436
  520GLU     CB 2459   3.852   5.546   2.558  0.0314 -0.2670  0.5375
  520GLU    HB1 2460   3.886   5.627   2.493  1.0723 -0.0001  1.4001
  520GLU    HB2 2461   3.936   5.535   2.626  1.8761  1.2107 -1.3749
  520GLU     CG 2462   3.848   5.416   2.481  1.0595  0.2365 -0.0415
  520GLU    HG1 2463   3.941   5.398   2.427  2.6047 -0.6658  2.7063
  520GLU    HG2 2464   3.848   5.335   2.553  1.1441 -0.0065 -0.3160
  520GLU     CD 2465   3.732   5.399   2.383 -0.4738 -0.8495 -0.1454
  520GLU    OE1 2466   3.615   5.375   2.431 -0.0497  0.4589  0.0147
  520GLU    OE2 2467   3.755   5.425   2.262  0.1320  0.1779  0.1210
  520GLU      C 2468   3.716   5.522   2.780  0.1162 -0.4534 -0.0772
  520GLU      O 2469   3.822   5.519   2.844  0.5401 -0.3740 -0.1939
  521PRO      N 2470   3.595   5.481   2.827 -0.2991  0.1568 -0.1606
  521PRO     CA 2471   3.576   5.412   2.954  0.1597  1.1338 -0.7673
  521PRO     HA 2472   3.563   5.490   3.029 -1.3343  1.6490 -1.5089
  521PRO     CB 2473   3.442   5.339   2.945  0.6314 -0.3564 -0.1576
  521PRO    HB1 2474   3.448   5.244   2.891  0.9260 -2.0912  2.7246
  521PRO    HB2 2475   3.400   5.314   3.042  1.2944 -0.6775  0.0581
  521PRO     CG 2476   3.358   5.434   2.862 -0.2213 -0.5678  0.3470
  521PRO    HG1 2477   3.284   5.385   2.798 -0.5035  0.7297 -0.3722
  521PRO    HG2 2478   3.305   5.511   2.918 -0.5691  1.4960 -2.5460
  521PRO     CD 2479   3.459   5.499   2.769  0.1928  0.5493  0.6468
  521PRO    HD1 2480   3.451   5.450   2.673  0.3573 -0.3546  1.0849
  521PRO    HD2 2481   3.439   5.606   2.769  2.1587  1.0380  3.5693
  521PRO      C 2482   3.684   5.307   2.994 -0.7336  0.3276 -0.3774
  521PRO      O 2483   3.748   5.317   3.100 -0.0038  0.7922 -0.2106
  522LYS      N 2484   3.704   5.200   2.916  0.0390  0.7372  0.4597
  522LYS      H 2485   3.645   5.183   2.836  2.5231  1.2371 -1.6070
  522LYS     CA 2486   3.793   5.087   2.945 -0.1959  0.0399  0.3127
  522LYS     HA 2487   3.873   5.119   3.012  1.0202  3.1588 -2.3481
  522LYS     CB 2488   3.729   4.963   3.015  0.5470  0.1453  0.5145
  522LYS    HB1 2489   3.808   4.889   3.023  0.4697 -0.0954 -0.6850
  522LYS    HB2 2490   3.705   4.987   3.119  0.9975 -1.7934  1.1078
  522LYS     CG 2491   3.603   4.912   2.945 -0.7763  0.1482  0.4749
  522LYS    HG1 2492   3.512   4.969   2.967 -2.4604 -2.2590  0.1813
  522LYS    HG2 2493   3.609   4.933   2.839 -1.2800 -1.3531  0.1234
  522LYS     CD 2494   3.582   4.757   2.969  0.0408  0.0746 -0.2876
  522LYS    HD1 2495   3.578   4.727   3.074  3.0714 -2.0375 -0.6439
  522LYS    HD2 2496   3.485   4.738   2.922 -0.5360 -0.4415  1.0699
  522LYS     CE 2497   3.674   4.658   2.888  0.0607 -0.8804  0.4202
  522LYS    HE1 2498   3.650   4.653   2.782 -0.6200 -1.4344  0.5910
  522LYS    HE2 2499   3.779   4.685   2.888  0.0667 -0.9034  0.4220
  522LYS     NZ 2500   3.675   4.518   2.931 -0.0348  0.2751 -0.4257
  522LYS    HZ1 2501   3.732   4.460   2.871 -0.7122 -2.0306  1.0367
  522LYS    HZ2 2502   3.722   4.508   3.020 -1.3334 -0.6392  0.1810
  522LYS    HZ3 2503   3.594   4.463   2.957  1.1846 -2.1609 -1.4507
  522LYS      C 2504   3.871   5.040   2.819  0.1761  0.2104 -0.0027
  522LYS      O 2505   3.965   4.967   2.831  0.1302  0.1466 -0.3037
  523ARG      N 2506   3.837   5.081   2.697 -0.0430 -0.0828  0.2039
  523ARG      H 2507   3.750   5.133   2.691 -1.9053 -2.8041  1.4457
  523ARG     CA 2508   3.891   5.008   2.577  0.4004  0.1391 -0.5310
  523ARG     HA 2509   3.908   4.904   2.606  1.1717 -0.4938 -3.0300
  523ARG     CB 2510   3.781   5.039   2.463  0.5519  0.1126  0.4953
  523ARG    HB1 2511   3.682   5.003   2.492  0.5948 -1.4229 -1.0737
  523ARG    HB2 2512   3.776   5.147   2.451 -0.1626  0.1292  0.8968
  523ARG     CG 2513   3.818   4.969   2.329 -0.6622  0.1854 -0.2456
  523ARG    HG1 2514   3.912   5.003   2.287  0.4717 -2.1886  0.2303
  523ARG    HG2 2515   3.842   4.864   2.344  1.3464  0.8170  1.4163
  523ARG     CD 2516   3.718   4.987   2.212 -0.7600  0.3373 -0.0760
  523ARG    HD1 2517   3.616   4.964   2.242 -0.5727 -0.3524  0.0530
  523ARG    HD2 2518   3.721   5.088   2.170  2.2680 -0.1727 -1.3788
  523ARG     NE 2519   3.744   4.894   2.105  0.0139 -0.3972  0.1083
  523ARG     HE 2520   3.838   4.858   2.092 -1.0421 -3.5945  0.3544
  523ARG     CZ 2521   3.656   4.857   2.008 -0.2871  0.4636 -0.5368
  523ARG    NH1 2522   3.541   4.918   1.998  0.0028 -0.3923 -0.2441
  523ARG   HH11 2523   3.503   4.985   2.063  0.5785  1.7244 -1.9378
  523ARG   HH12 2524   3.467   4.879   1.941 -0.1959 -2.2884  1.2217
  523ARG    NH2 2525   3.695   4.776   1.915 -0.2541  0.1669  0.0596
  523ARG   HH21 2526   3.786   4.732   1.916 -0.1533  0.3271 -0.8367
  523ARG   HH22 2527   3.650   4.784   1.825  0.7994  0.5123 -0.4483
  523ARG      C 2528   4.038   5.058   2.543  0.5351 -0.5368 -0.3460
  523ARG      O 2529   4.109   4.998   2.463 -0.0576  0.8694  0.0832
  524VAL      N 2530   4.096   5.155   2.617  0.2501  0.0219 -0.5095
  524VAL      H 2531   4.033   5.213   2.671 -0.1685  0.3859 -1.3733
  524VAL     CA 2532   4.242   5.172   2.624  0.3415  0.2252  0.4344
  524VAL     HA 2533   4.292   5.131   2.536  1.5160 -0.8101  1.5361
  524VAL     CB 2534   4.286   5.318   2.653 -0.0292 -0.0388 -0.1416
  524VAL     HB 2535   4.239   5.350   2.745 -0.2308 -1.9355  0.4560
  524VAL    CG1 2536   4.430   5.333   2.669  0.2923  0.0607 -0.1533
  524VAL   HG11 2537   4.450   5.440   2.677 -1.2614  0.7156 -3.2692
  524VAL   HG12 2538   4.480   5.267   2.739 -2.0837 -3.2316 -1.3086
  524VAL   HG13 2539   4.471   5.301   2.572  1.7466  0.4452  0.3026
  524VAL    CG2 2540   4.246   5.412   2.533  0.4351  0.5151 -0.3606
  524VAL   HG21 2541   4.137   5.410   2.542  0.5185 -2.1273  0.7510
  524VAL   HG22 2542   4.295   5.510   2.535  1.3210  0.0648  1.3345
  524VAL   HG23 2543   4.269   5.357   2.441  2.3634  0.6579  0.0090
  524VAL      C 2544   4.292   5.082   2.744  0.0468  0.7344 -0.2514
  524VAL      O 2545   4.396   5.021   2.736 -0.7569  0.7662 -0.1332
  525GLU      N 2546   4.218   5.062   2.862 -0.6054  0.3221 -0.0626
  525GLU      H 2547   4.126   5.102   2.867 -1.7134 -1.8638 -1.5286
  525GLU     CA 2548   4.270   4.986   2.974  0.3903  0.4240  0.5930
  525GLU     HA 2549   4.364   5.033   3.002  0.6955  0.7795 -0.9272
  525GLU     CB 2550   4.168   5.009   3.095  0.0175 -0.2662 -0.6750
  525GLU    HB1 2551   4.122   5.107   3.085  1.9141  0.6219 -1.1491
  525GLU    HB2 2552   4.093   4.930   3.090  0.0524 -0.2430 -1.9736
  525GLU     CG 2553   4.231   5.007   3.231  0.7853 -0.3585 -0.0352
  525GLU    HG1 2554   4.154   4.978   3.303  1.4137 -1.6964  0.1320
  525GLU    HG2 2555   4.285   4.912   3.230 -0.4952 -1.1874  1.8444
  525GLU     CD 2556   4.287   5.136   3.272 -0.5403  0.4256  0.4942
  525GLU    OE1 2557   4.243   5.242   3.220  0.0377 -0.1708  0.2991
  525GLU    OE2 2558   4.393   5.126   3.334  0.4569  0.8195 -0.4819
  525GLU      C 2559   4.284   4.837   2.942  0.7801 -0.5317  0.4613
  525GLU      O 2560   4.373   4.767   2.989 -0.3678  0.6996 -0.1854
  526GLU      N 2561   4.207   4.788   2.842  0.3141 -0.1327  0.1487
  526GLU      H 2562   4.137   4.852   2.806  1.1351 -0.5887 -2.5221
  526GLU     CA 2563   4.202   4.650   2.794  0.0389 -0.2140 -0.3004
  526GLU     HA 2564   4.213   4.565   2.861 -3.0638 -1.0402 -0.6769
  526GLU     CB 2565   4.078   4.645   2.706 -0.6095  0.5563  0.1494
  526GLU    HB1 2566   4.000   4.693   2.766  0.0342  0.4344  1.0987
  526GLU    HB2 2567   4.083   4.705   2.615  0.5039 -1.9329 -1.5141
  526GLU     CG 2568   4.025   4.510   2.665 -0.0072 -0.0221  0.0190
  526GLU    HG1 2569   3.957   4.524   2.581  0.1740 -3.9144 -0.9799
  526GLU    HG2 2570   4.108   4.450   2.627 -0.4533  0.2348 -1.4148
  526GLU     CD 2571   3.956   4.444   2.780 -0.8463 -0.3300 -0.0108
  526GLU    OE1 2572   3.997   4.452   2.895 -0.0559  0.1516 -0.0589
  526GLU    OE2 2573   3.848   4.390   2.766  0.2494 -0.5274  0.5781
  526GLU      C 2574   4.328   4.613   2.696  0.3006  0.7793  0.1496
  526GLU      O 2575   4.376   4.500   2.684 -0.2586 -0.1632  0.0356
  527LEU      N 2576   4.373   4.708   2.617 -0.2587 -0.2902  0.1083
  527LEU      H 2577   4.340   4.801   2.639  1.5032 -0.3615  3.9673
  527LEU     CA 2578   4.503   4.703   2.542  0.2341  0.5973 -0.0507
  527LEU     HA 2579   4.524   4.609   2.491 -0.0127  1.6349 -2.1669
  527LEU     CB 2580   4.504   4.807   2.428 -0.0940  0.0467  0.4173
  527LEU    HB1 2581   4.425   4.773   2.362  1.7512 -1.1587 -1.2888
  527LEU    HB2 2582   4.477   4.905   2.467  0.0042 -0.5911  2.2030
  527LEU     CG 2583   4.635   4.834   2.344  1.0935 -0.0335 -0.3892
  527LEU     HG 2584   4.712   4.883   2.404  0.5218  0.0903  0.2489
  527LEU    CD1 2585   4.686   4.706   2.278 -0.0928  0.1181  0.1559
  527LEU   HD11 2586   4.776   4.732   2.222 -0.4250  0.2315 -0.3305
  527LEU   HD12 2587   4.720   4.642   2.360 -2.1038  1.1729  1.9087
  527LEU   HD13 2588   4.610   4.648   2.225 -0.5127  0.8682 -0.0824
  527LEU    CD2 2589   4.624   4.937   2.224 -0.5491 -0.0115  0.0460
  527LEU   HD21 2590   4.644   5.039   2.257 -0.3519  0.1196 -0.4648
  527LEU   HD22 2591   4.700   4.910   2.150 -0.5250 -1.9823  0.7315
  527LEU   HD23 2592   4.536   4.935   2.160  0.2277  1.4355 -1.1552
  527LEU      C 2593   4.623   4.725   2.641 -0.5133 -0.5669 -0.6206
  527LEU      O 2594   4.724   4.661   2.629  0.0665 -0.0523 -0.2625
  528GLN      N 2595   4.600   4.805   2.748 -0.0601  0.1814  0.6093
  528GLN      H 2596   4.514   4.857   2.743 -1.4073 -2.0000 -0.2378
  528GLN     CA 2597   4.699   4.839   2.846 -0.4823 -0.2474  0.5680
  528GLN     HA 2598   4.788   4.872   2.792  0.2913 -0.8083  1.4714
  528GLN     CB 2599   4.660   4.956   2.942  0.3984  0.2755 -0.3363
  528GLN    HB1 2600   4.622   5.037   2.880 -1.5173  0.0493  0.4602
  528GLN    HB2 2601   4.583   4.923   3.013  2.1351  1.5702  2.3391
  528GLN     CG 2602   4.771   5.002   3.037 -0.3622  0.1267 -1.2733
  528GLN    HG1 2603   4.800   4.929   3.113  0.4518  2.9018  1.2980
  528GLN    HG2 2604   4.859   5.017   2.975 -0.6066  4.0486 -0.9220
  528GLN     CD 2605   4.744   5.125   3.119 -0.3363 -0.0278  0.1036
  528GLN    OE1 2606   4.813   5.160   3.215  0.0540  0.1159 -0.3253
  528GLN    NE2 2607   4.641   5.202   3.094  0.6393  0.1688 -0.0890
  528GLN   HE21 2608   4.583   5.187   3.013  2.5853 -1.5793 -1.2590
  528GLN   HE22 2609   4.623   5.269   3.167  1.7782 -1.0725  1.4104
  528GLN      C 2610   4.726   4.713   2.931 -0.1808 -0.2996  0.2918
  528GLN      O 2611   4.844   4.685   2.961  0.3284  0.5322  0.1830
  529ASN      N 2612   4.622   4.644   2.981 -0.4007 -0.3837  0.1766
  529ASN      H 2613   4.535   4.693   2.966  1.8326  4.6281  1.3702
  529ASN     CA 2614   4.613   4.525   3.064 -0.5549 -0.3602 -0.3454
  529ASN     HA 2615   4.648   4.559   3.161 -1.9168 -1.3185  0.5225
  529ASN     CB 2616   4.464   4.479   3.078 -0.5226  0.6127  0.0420
  529ASN    HB1 2617   4.393   4.556   3.107 -1.4832 -0.5348  0.8500
  529ASN    HB2 2618   4.431   4.451   2.978 -0.2169 -0.0972  0.1283
  529ASN     CG 2619   4.445   4.362   3.178  0.8492 -0.4836 -0.1193
  529ASN    OD1 2620   4.461   4.242   3.142  0.9439  0.2335  0.2836
  529ASN    ND2 2621   4.425   4.397   3.306  0.1180  0.1751 -0.2523
  529ASN   HD21 2622   4.434   4.493   3.334  2.1768 -0.6387  2.2315
  529ASN   HD22 2623   4.418   4.321   3.372  0.4465 -2.6929 -3.2401
  529ASN      C 2624   4.707   4.417   2.999  0.0725 -0.2599  1.0553
  529ASN      O 2625   4.774   4.339   3.061  0.5009 -0.3025  0.1671
  530LYS      N 2626   4.699   4.405   2.866 -0.1047  0.1692 -0.5757
  530LYS      H 2627   4.655   4.478   2.812 -1.8140 -1.1165 -0.9911
  530LYS     CA 2628   4.768   4.302   2.783 -0.4150 -0.7558 -0.4275
  530LYS     HA 2629   4.742   4.207   2.829 -1.7911  1.2259  3.2409
  530LYS     CB 2630   4.725   4.308   2.636 -0.2006  0.1669 -0.0736
  530LYS    HB1 2631   4.620   4.280   2.641  0.3907 -2.0210  2.8172
  530LYS    HB2 2632   4.741   4.410   2.602 -2.9774  1.2828  1.6503
  530LYS     CG 2633   4.798   4.229   2.526  0.3023  0.6193  0.8907
  530LYS    HG1 2634   4.900   4.264   2.510  0.4308 -0.2342 -0.3511
  530LYS    HG2 2635   4.799   4.124   2.556  2.0820  0.7703  1.4793
  530LYS     CD 2636   4.729   4.249   2.392 -0.0138 -0.1144  0.4249
  530LYS    HD1 2637   4.621   4.251   2.408 -0.2138 -2.1868 -0.3629
  530LYS    HD2 2638   4.757   4.346   2.351 -0.2774 -0.5405 -0.7872
  530LYS     CE 2639   4.760   4.142   2.285 -0.4203  0.0197 -0.2223
  530LYS    HE1 2640   4.863   4.118   2.259  0.0760  0.0951  1.5759
  530LYS    HE2 2641   4.737   4.041   2.321  2.3645 -0.8114 -0.5246
  530LYS     NZ 2642   4.685   4.164   2.168  0.5294 -0.3218  0.1918
  530LYS    HZ1 2643   4.588   4.186   2.187 -0.1271 -2.3993 -0.4581
  530LYS    HZ2 2644   4.728   4.245   2.126 -1.5218  0.4641 -0.5509
  530LYS    HZ3 2645   4.703   4.085   2.107  1.0018  1.2589 -1.8039
  530LYS      C 2646   4.916   4.328   2.805 -0.5034 -0.2190  0.2333
  530LYS      O 2647   4.993   4.238   2.853  0.9872 -0.1705 -0.0968
  531ILE      N 2648   4.960   4.453   2.778 -0.1358  0.5205 -0.2344
  531ILE      H 2649   4.898   4.524   2.742 -0.5222 -0.2005 -1.0122
  531ILE     CA 2650   5.097   4.510   2.796 -0.6178  0.0674 -0.6012
  531ILE     HA 2651   5.153   4.442   2.732 -1.4157 -1.3807  0.1739
  531ILE     CB 2652   5.118   4.660   2.757  0.2994 -0.5752 -0.3121
  531ILE     HB 2653   5.047   4.720   2.813  0.6834 -1.4195  1.1464
  531ILE    CG1 2654   5.088   4.682   2.606  0.1574  0.2117 -0.3227
  531ILE   HG11 2655   5.183   4.657   2.559  1.4585  1.0634  1.7196
  531ILE   HG12 2656   5.019   4.608   2.565  1.3768 -1.3689  0.3658
  531ILE    CG2 2657   5.263   4.715   2.789 -0.3862  0.0220 -0.4206
  531ILE   HG21 2658   5.273   4.734   2.895 -0.3515 -0.0420 -0.4125
  531ILE   HG22 2659   5.328   4.633   2.758 -0.0430 -0.2008  0.8388
  531ILE   HG23 2660   5.276   4.810   2.738 -3.3423 -0.9517 -3.3926
  531ILE     CD 2661   5.029   4.810   2.562 -0.3332  0.0358 -0.0861
  531ILE    HD1 2662   5.059   4.826   2.459  1.1501 -2.5261 -0.1265
  531ILE    HD2 2663   4.921   4.822   2.566 -0.3014  0.0841  1.1148
  531ILE    HD3 2664   5.078   4.898   2.603  0.4099 -0.4445  0.0685
  531ILE      C 2665   5.147   4.484   2.938  0.2174 -0.1814  0.5868
  531ILE      O 2666   5.254   4.424   2.950  0.0773  0.3027  0.3288
  532VAL      N 2667   5.076   4.529   3.045  0.1382  0.9881 -0.2114
  532VAL      H 2668   4.982   4.551   3.016 -1.0521 -2.9200  0.0937
  532VAL     CA 2669   5.097   4.495   3.185  0.4603 -0.0035  0.0419
  532VAL     HA 2670   5.186   4.551   3.211 -0.1861  1.4579 -0.7464
  532VAL     CB 2671   4.985   4.557   3.281 -1.2754  0.1315 -0.0144
  532VAL     HB 2672   4.887   4.528   3.245 -0.9443 -0.6981 -0.2877
  532VAL    CG1 2673   4.981   4.502   3.423 -0.9150  0.0585 -0.0379
  532VAL   HG11 2674   4.879   4.525   3.452 -1.1760 -0.4159 -0.5671
  532VAL   HG12 2675   4.999   4.394   3.414  1.7484  0.4831 -0.8101
  532VAL   HG13 2676   5.065   4.542   3.480 -1.1279  0.4285  0.0163
  532VAL    CG2 2677   5.015   4.711   3.291 -0.5449 -0.4880 -0.1847
  532VAL   HG21 2678   4.928   4.762   3.333 -0.3730 -0.0816 -0.3129
  532VAL   HG22 2679   5.095   4.731   3.362 -1.8668  0.2232  1.1514
  532VAL   HG23 2680   5.049   4.753   3.196 -0.0837  1.8765  0.9678
  532VAL      C 2681   5.122   4.341   3.213  0.3873 -0.3602 -0.7573
  532VAL      O 2682   5.220   4.317   3.284 -0.0902  0.4274  0.1085
  533ASN      N 2683   5.040   4.251   3.156  0.3688  0.3207 -0.5432
  533ASN      H 2684   4.954   4.284   3.115 -0.6726 -1.5486 -0.0009
  533ASN     CA 2685   5.067   4.108   3.174  0.6223 -0.3609 -1.1094
  533ASN     HA 2686   5.089   4.098   3.280  3.3227 -1.5391 -1.7005
  533ASN     CB 2687   4.937   4.028   3.141 -0.4500  0.2360 -0.4948
  533ASN    HB1 2688   4.894   4.069   3.049 -0.4344  2.1281  0.3087
  533ASN    HB2 2689   4.973   3.925   3.132 -1.6197 -0.1659 -0.8217
  533ASN     CG 2690   4.828   4.032   3.243 -0.7862 -0.0289 -0.3089
  533ASN    OD1 2691   4.846   3.995   3.356 -0.0369  0.1844 -0.8030
  533ASN    ND2 2692   4.709   4.075   3.210 -0.5409 -0.4352 -0.0736
  533ASN   HD21 2693   4.695   4.113   3.117  0.2067  0.8287  0.3021
  533ASN   HD22 2694   4.635   4.076   3.278 -0.9206 -1.6095 -0.4404
  533ASN      C 2695   5.192   4.066   3.098  0.0846 -0.0102  0.4527
  533ASN      O 2696   5.264   3.969   3.133  0.0357 -0.0220 -0.0333
  534CYS      N 2697   5.223   4.139   2.985  0.3703  0.4080 -0.7833
  534CYS      H 2698   5.165   4.214   2.951 -0.4099  0.3928  0.4526
  534CYS     CA 2699   5.343   4.111   2.903  0.7665  0.2170  0.1162
  534CYS     HA 2700   5.353   4.004   2.884  1.3106 -0.0149  1.5517
  534CYS     CB 2701   5.332   4.194   2.773  0.1202  1.1425 -0.0249
  534CYS    HB1 2702   5.231   4.214   2.739  0.3341  2.2952 -0.0290
  534CYS    HB2 2703   5.369   4.296   2.784 -0.3160  1.4314 -1.2217
  534CYS     SG 2704   5.420   4.117   2.634 -0.5715  0.2378 -0.0160
  534CYS     HG 2705   5.403   3.987   2.662 -0.0773 -0.1128 -1.3004
  534CYS      C 2706   5.473   4.153   2.981  0.0337 -0.0558  0.5523
  534CYS      O 2707   5.570   4.083   2.982 -0.3179 -0.5088  0.1157
  535LEU      N 2708   5.469   4.258   3.057 -0.0521  0.2450 -0.3099
  535LEU      H 2709   5.384   4.312   3.068  0.3300  0.6250  1.0269
  535LEU     CA 2710   5.577   4.288   3.148  0.0325 -0.1270  0.1139
  535LEU     HA 2711   5.671   4.278   3.095  0.2384 -0.0903  0.4713
  535LEU     CB 2712   5.540   4.426   3.213  0.0637 -0.2859 -0.7366
  535LEU    HB1 2713   5.493   4.497   3.145 -0.9387 -0.7011 -0.4876
  535LEU    HB2 2714   5.454   4.401   3.274  1.1643 -1.7807  0.2942
  535LEU     CG 2715   5.640   4.490   3.311 -0.2789  0.2162 -0.2069
  535LEU     HG 2716   5.672   4.412   3.381  0.7178 -0.1423 -1.0256
  535LEU    CD1 2717   5.773   4.542   3.237  0.1796 -0.1225  0.5787
  535LEU   HD11 2718   5.818   4.470   3.168 -0.2876  1.3999 -1.4008
  535LEU   HD12 2719   5.740   4.624   3.174 -1.5365 -3.1966 -2.9275
  535LEU   HD13 2720   5.847   4.568   3.312 -0.8277  1.2620  1.1286
  535LEU    CD2 2721   5.559   4.592   3.393 -0.1821 -0.5304  0.1532
  535LEU   HD21 2722   5.481   4.645   3.340 -1.3923 -1.4117  0.9752
  535LEU   HD22 2723   5.505   4.540   3.473  1.2847 -2.3132  0.0388
  535LEU   HD23 2724   5.621   4.667   3.443 -0.3686 -0.2471 -0.0402
  535LEU      C 2725   5.592   4.187   3.267 -0.5808  0.1652  0.1034
  535LEU      O 2726   5.706   4.140   3.295 -0.0655  0.3236  1.2017
  536LYS      N 2727   5.478   4.143   3.329 -0.7200 -0.3928  0.2104
  536LYS      H 2728   5.389   4.177   3.295 -0.9684 -1.7886 -0.6153
  536LYS     CA 2729   5.480   4.042   3.441  0.1020  0.1206 -0.8549
  536LYS     HA 2730   5.547   4.082   3.517 -0.2584  0.6092 -0.7898
  536LYS     CB 2731   5.345   4.028   3.503  0.4716  0.1214 -0.3132
  536LYS    HB1 2732   5.272   4.013   3.423 -0.3520  1.8075  0.0962
  536LYS    HB2 2733   5.352   3.939   3.566 -0.7224 -0.6461 -1.2076
  536LYS     CG 2734   5.306   4.156   3.588  0.4352  0.0526 -0.8931
  536LYS    HG1 2735   5.385   4.183   3.659 -0.1985 -0.4228  0.0103
  536LYS    HG2 2736   5.279   4.241   3.525  1.1796  0.9893  0.0112
  536LYS     CD 2737   5.178   4.132   3.658  0.2337  0.7823  0.2123
  536LYS    HD1 2738   5.109   4.072   3.599  0.8534  0.2116  0.0556
  536LYS    HD2 2739   5.197   4.045   3.721 -2.4812 -2.3152 -2.8217
  536LYS     CE 2740   5.120   4.261   3.731  0.3040  0.0211  0.0362
  536LYS    HE1 2741   5.196   4.288   3.805  0.4668 -2.7822  1.0003
  536LYS    HE2 2742   5.107   4.350   3.668  1.5181 -0.0052 -0.2746
  536LYS     NZ 2743   4.991   4.239   3.793  0.5605 -0.0652 -0.4236
  536LYS    HZ1 2744   4.960   4.317   3.849 -1.9379 -0.8956 -0.5620
  536LYS    HZ2 2745   4.916   4.243   3.726 -0.0452  0.7329  0.2716
  536LYS    HZ3 2746   4.979   4.149   3.837  0.8308  0.4981  0.8526
  536LYS      C 2747   5.532   3.907   3.386  0.5104  0.1936  0.4146
  536LYS      O 2748   5.601   3.839   3.458  0.3163  0.1229 -0.2191
  537ASP      N 2749   5.497   3.869   3.263 -0.4401 -0.4410  0.7679
  537ASP      H 2750   5.435   3.930   3.212 -1.1969  0.2607  2.4762
  537ASP     CA 2751   5.545   3.747   3.194  0.4642 -0.1863 -0.2558
  537ASP     HA 2752   5.539   3.665   3.266  0.1745  0.6111  0.6503
  537ASP     CB 2753   5.469   3.729   3.057 -0.5787 -0.2811 -0.4010
  537ASP    HB1 2754   5.365   3.704   3.080 -0.6153  0.5698  0.3996
  537ASP    HB2 2755   5.470   3.826   3.007 -1.6569 -0.0191  0.0641
  537ASP     CG 2756   5.515   3.628   2.951 -0.5043  0.0327  0.0969
  537ASP    OD1 2757   5.551   3.512   2.984 -0.2507 -0.2568 -0.1100
  537ASP    OD2 2758   5.504   3.658   2.829  0.1244 -0.1600 -0.1979
  537ASP      C 2759   5.694   3.763   3.169 -0.6186 -0.2420  0.1794
  537ASP      O 2760   5.774   3.675   3.196  0.1073  0.2490 -0.3013
  538HIS      N 2761   5.740   3.885   3.127  1.1087  0.0860  0.3300
  538HIS      H 2762   5.675   3.962   3.122 -0.4778 -1.1759  0.6057
  538HIS     CA 2763   5.879   3.914   3.095  0.4371 -0.0789 -0.7510
  538HIS     HA 2764   5.897   3.831   3.026 -0.3934 -2.1866  1.4341
  538HIS     CB 2765   5.889   4.057   3.034  0.2980 -0.3220  0.9161
  538HIS    HB1 2766   5.806   4.070   2.965  1.3001  1.1821 -0.0632
  538HIS    HB2 2767   5.872   4.130   3.113  0.2240 -0.7775  1.3292
  538HIS     CG 2768   6.013   4.089   2.960  0.4179 -0.4856  0.3038
  538HIS    ND1 2769   6.059   3.999   2.865 -0.2035 -0.0690 -0.1192
  538HIS    CD2 2770   6.087   4.201   2.959 -0.1955  0.1125 -0.3509
  538HIS    HD2 2771   6.062   4.291   3.012 -1.1512  0.8727 -2.0372
  538HIS    CE1 2772   6.169   4.057   2.817  0.2233  0.3427  0.3411
  538HIS    HE1 2773   6.235   4.011   2.745  0.3345 -1.9155  1.7910
  538HIS    NE2 2774   6.190   4.176   2.874 -0.0568  0.1479 -0.1537
  538HIS    HE2 2775   6.263   4.237   2.839 -0.6364  0.7739 -0.2724
  538HIS      C 2776   5.985   3.892   3.201  0.0484 -0.5991 -0.1770
  538HIS      O 2777   6.077   3.816   3.185  0.1088 -0.0720 -0.3610
  539VAL      N 2778   5.952   3.930   3.326 -1.3140 -0.0632 -0.2677
  539VAL      H 2779   5.887   4.006   3.335 -1.5696 -0.2561 -0.4752
  539VAL     CA 2780   6.040   3.915   3.441 -0.3021 -0.4062 -0.4849
  539VAL     HA 2781   6.144   3.934   3.417 -0.6458  1.5957 -0.5333
  539VAL     CB 2782   5.994   4.015   3.557 -0.5864  0.1172  0.2369
  539VAL     HB 2783   6.074   4.011   3.631 -0.1117  0.9091 -0.2133
  539VAL    CG1 2784   5.993   4.153   3.493 -0.3121 -0.6030  0.1283
  539VAL   HG11 2785   6.065   4.164   3.412 -0.4653 -2.0352 -0.2293
  539VAL   HG12 2786   5.894   4.186   3.461  0.2324  3.4851  1.9562
  539VAL   HG13 2787   6.009   4.235   3.563  1.1669 -1.3111  0.6727
  539VAL    CG2 2788   5.866   3.972   3.627  0.1135  0.7611 -0.0295
  539VAL   HG21 2789   5.792   3.987   3.549  0.2667  3.9218  0.2764
  539VAL   HG22 2790   5.865   3.873   3.672  0.7803  0.8388  0.1702
  539VAL   HG23 2791   5.825   4.039   3.704 -0.4864  0.8125 -0.3902
  539VAL      C 2792   6.038   3.765   3.495  0.5828 -0.7286  0.0235
  539VAL      O 2793   6.106   3.747   3.596  0.0431  0.7520  0.5549
  540THR      N 2794   5.970   3.672   3.433 -0.1236 -0.0249 -0.1976
  540THR      H 2795   5.908   3.703   3.360  1.8551 -0.0881 -2.0261
  540THR     CA 2796   5.955   3.534   3.469 -0.0560 -0.1402  0.1500
  540THR     HA 2797   6.028   3.518   3.548  0.6815  0.5144 -0.3862
  540THR     CB 2798   5.818   3.519   3.538 -0.0995 -0.0012 -0.3839
  540THR     HB 2799   5.799   3.412   3.529 -0.4782  0.0904 -0.7101
  540THR    OG1 2800   5.710   3.572   3.467  1.1727  0.5446 -0.7329
  540THR    HG1 2801   5.693   3.664   3.484 -0.3729 -0.0310  1.2546
  540THR    CG2 2802   5.796   3.572   3.683  0.5790 -0.8256 -0.6680
  540THR   HG21 2803   5.770   3.677   3.695  1.3221 -0.5375 -1.3967
  540THR   HG22 2804   5.716   3.518   3.732  3.1388 -0.9390  3.9232
  540THR   HG23 2805   5.876   3.553   3.755 -0.9058 -0.9463  0.9944
  540THR      C 2806   5.981   3.457   3.334  0.2714  0.3404  0.4812
  540THR      O 2807   5.938   3.345   3.319  0.1329 -0.4757  0.4950
  541PHE      N 2808   6.058   3.515   3.243 -0.2224  0.1394  0.3307
  541PHE      H 2809   6.103   3.605   3.253  0.8474 -0.2593 -0.6458
  541PHE     CA 2810   6.097   3.455   3.117 -0.6106 -0.3310 -0.1627
  541PHE     HA 2811   6.135   3.354   3.135  2.2338  0.5604 -0.6699
  541PHE     CB 2812   5.992   3.453   3.009  0.5638 -0.2099 -0.4616
  541PHE    HB1 2813   5.928   3.367   3.029  1.3330 -0.4399  1.1717
  541PHE    HB2 2814   5.926   3.538   3.027  0.1966 -1.0044  2.4956
  541PHE     CG 2815   6.032   3.445   2.861 -0.2023  0.3995  0.3802
  541PHE    CD1 2816   6.086   3.330   2.797  0.4235 -0.2372  0.0331
  541PHE    HD1 2817   6.094   3.237   2.852  0.2725  1.1852  2.5895
  541PHE    CD2 2818   6.005   3.558   2.783  0.4821  0.1919  0.1469
  541PHE    HD2 2819   5.977   3.654   2.825 -1.3754 -0.8479  1.4050
  541PHE    CE1 2820   6.120   3.336   2.661  0.9289  0.2993  0.1711
  541PHE    HE1 2821   6.155   3.246   2.611 -0.4607 -0.2653  0.1462
  541PHE    CE2 2822   6.039   3.567   2.647 -0.4889  0.3601  0.4664
  541PHE    HE2 2823   6.016   3.651   2.583 -1.0414 -1.1007 -1.3225
  541PHE     CZ 2824   6.096   3.449   2.584  0.1879  0.0694 -0.4481
  541PHE     HZ 2825   6.110   3.450   2.477  3.6447  0.4510 -0.1220
  541PHE      C 2826   6.230   3.512   3.067  0.4799  0.1126 -0.2624
  541PHE      O 2827   6.325   3.437   3.045  0.2085 -0.2037  0.6185
  542ASN      N 2828   6.240   3.645   3.044  0.5078  0.1611 -0.0736
  542ASN      H 2829   6.159   3.700   3.066  0.1360 -0.2951 -0.3021
  542ASN     CA 2830   6.350   3.704   2.967  0.4241  0.1312  0.0805
  542ASN     HA 2831   6.431   3.631   2.959 -0.2910 -0.6141 -0.6233
  542ASN     CB 2832   6.308   3.710   2.816 -0.0374  0.2635 -0.9882
  542ASN    HB1 2833   6.262   3.614   2.795 -0.3948  0.3685 -0.6933
  542ASN    HB2 2834   6.228   3.784   2.807 -0.1835  0.2147 -0.1258
  542ASN     CG 2835   6.422   3.728   2.710 -0.2990 -0.1856 -1.2789
  542ASN    OD1 2836   6.536   3.684   2.722 -0.2966  0.6955  0.1368
  542ASN    ND2 2837   6.393   3.798   2.597  0.2416 -0.1449 -0.4954
  542ASN   HD21 2838   6.299   3.832   2.584  0.6350  0.9721 -0.5396
  542ASN   HD22 2839   6.455   3.826   2.522  1.3852 -0.7918  0.1921
  542ASN      C 2840   6.404   3.834   3.035  0.1895  0.3493 -0.4118
  542ASN      O 2841   6.475   3.911   2.978  0.6407  0.2845  0.1534
  543ASN      N 2842   6.393   3.836   3.166  0.1208 -0.1486  0.3860
  543ASN      H 2843   6.349   3.755   3.208 -2.8250 -0.0574 -2.1643
  543ASN     CA 2844   6.426   3.935   3.262  0.3798 -0.0450 -0.2388
  543ASN     HA 2845   6.528   3.969   3.242  0.7170  0.0285  1.4363
  543ASN     CB 2846   6.343   4.064   3.247  0.3317 -0.4770 -0.2374
  543ASN    HB1 2847   6.270   4.045   3.169 -1.1004  2.4582  0.2525
  543ASN    HB2 2848   6.279   4.091   3.331  4.2666  1.4073  2.4917
  543ASN     CG 2849   6.418   4.193   3.208 -0.6583 -0.2595  0.5374
  543ASN    OD1 2850   6.473   4.262   3.293  0.0637 -0.1821 -0.1210
  543ASN    ND2 2851   6.429   4.221   3.076  0.9500 -0.4945  0.0729
  543ASN   HD21 2852   6.390   4.165   3.002  2.2117 -0.0568 -0.9636
  543ASN   HD22 2853   6.471   4.310   3.050 -2.0640  0.4111 -2.2376
  543ASN      C 2854   6.428   3.876   3.400  0.4203 -0.3910 -0.0071
  543ASN      O 2855   6.385   3.935   3.495  0.5904 -0.4174  0.0773
  544GLY      N 2856   6.475   3.755   3.415  0.0289  0.1937  0.3885
  544GLY      H 2857   6.533   3.728   3.337 -1.2964  0.5741 -0.7647
  544GLY     CA 2858   6.464   3.676   3.535 -0.3537 -0.0448 -0.0346
  544GLY    HA1 2859   6.553   3.656   3.594 -0.5796 -2.2579 -0.3450
  544GLY    HA2 2860   6.394   3.712   3.610 -2.6627 -2.1426 -1.0028
  544GLY      C 2861   6.390   3.548   3.489  0.0110  0.6233 -0.4729
  544GLY      O 2862   6.341   3.548   3.375 -0.2014  0.0044 -0.8917
  545GLY      N 2863   6.378   3.451   3.579  0.2746 -0.0740  0.5300
  545GLY      H 2864   6.424   3.449   3.669 -1.6189  2.3523  1.6603
  545GLY     CA 2865   6.286   3.336   3.559 -0.4340 -0.6071  0.4334
  545GLY    HA1 2866   6.218   3.357   3.477  1.0752  1.0382 -0.4743
  545GLY    HA2 2867   6.351   3.252   3.533  1.0749  0.2383  1.3201
  545GLY      C 2868   6.191   3.306   3.676 -0.8233  0.5240  0.3650
  545GLY      O 2869   6.102   3.226   3.652  0.3970 -0.0131 -0.1348
  546LEU      N 2870   6.229   3.359   3.792 -0.4079  0.5195 -0.4647
  546LEU      H 2871   6.308   3.422   3.801  0.5820 -0.9686  2.5821
  546LEU     CA 2872   6.159   3.356   3.919  0.1431  0.3462  0.1749
  546LEU     HA 2873   6.066   3.300   3.908  0.1823  0.6339 -2.1656
  546LEU     CB 2874   6.252   3.294   4.029  0.1055 -0.2818 -0.5800
  546LEU    HB1 2875   6.334   3.361   4.055  0.8223 -0.8994 -1.2225
  546LEU    HB2 2876   6.197   3.286   4.122  1.7992 -1.0890  0.3982
  546LEU     CG 2877   6.310   3.152   3.996 -0.3914 -0.2159 -0.0217
  546LEU     HG 2878   6.378   3.161   3.911  1.0656 -0.5204  1.0674
  546LEU    CD1 2879   6.376   3.093   4.121  0.4922 -0.0400  0.5706
  546LEU   HD11 2880   6.452   3.162   4.158  0.3238  1.1667 -1.2376
  546LEU   HD12 2881   6.299   3.079   4.197 -1.8532 -0.0869 -1.7014
  546LEU   HD13 2882   6.414   2.991   4.113  0.0255 -0.2950  1.4385
  546LEU    CD2 2883   6.207   3.049   3.934  0.0136 -0.8168 -0.6282
  546LEU   HD21 2884   6.199   3.056   3.826 -3.7081  1.1893 -0.3708
  546LEU   HD22 2885   6.229   2.943   3.949 -3.8311 -1.4739  1.7186
  546LEU   HD23 2886   6.105   3.052   3.972  0.7086 -1.6413  1.4555
  546LEU      C 2887   6.125   3.503   3.953  0.7190 -0.0615 -0.2833
  546LEU      O 2888   6.200   3.599   3.915  0.0623  0.1479  0.2267
  547ASN      N 2889   6.009   3.528   4.014 -0.5003  0.2274  0.1811
  547ASN      H 2890   5.977   3.447   4.065  3.1860 -0.5020  1.6782
  547ASN     CA 2891   5.944   3.655   4.022  0.5716  0.7989 -0.1159
  547ASN     HA 2892   5.950   3.694   3.920  0.0052  0.0600 -0.4436
  547ASN     CB 2893   5.793   3.627   4.068  0.2396 -0.2726  0.3893
  547ASN    HB1 2894   5.759   3.541   4.009  2.1298 -0.3729 -0.6440
  547ASN    HB2 2895   5.795   3.585   4.168  1.3300 -1.0518  0.0735
  547ASN     CG 2896   5.704   3.749   4.054  0.4016  0.7805  0.2488
  547ASN    OD1 2897   5.726   3.835   3.969  0.5845  0.4605 -0.1375
  547ASN    ND2 2898   5.607   3.756   4.142 -0.0753  0.2238  0.5130
  547ASN   HD21 2899   5.586   3.682   4.207 -1.3705 -0.0467 -0.1798
  547ASN   HD22 2900   5.537   3.828   4.141 -0.2901  0.0119 -0.3616
  547ASN      C 2901   6.023   3.742   4.124  0.1523 -0.5495  0.3229
  547ASN      O 2902   6.074   3.685   4.221  0.0588 -0.4781 -0.3924
  548ARG      N 2903   6.003   3.872   4.116 -0.5452  0.2484 -0.5422
  548ARG      H 2904   5.947   3.899   4.036  1.9310  0.7026 -2.2308
  548ARG     CA 2905   6.061   3.977   4.199  0.5810 -0.1465 -0.1473
  548ARG     HA 2906   6.073   3.947   4.303 -0.8551 -0.9613 -0.1945
  548ARG     CB 2907   6.203   4.025   4.132  0.3911 -0.1198  0.2216
  548ARG    HB1 2908   6.174   4.042   4.028 -2.2076  2.5239  1.2238
  548ARG    HB2 2909   6.244   4.116   4.174 -1.4530  1.5381 -1.3435
  548ARG     CG 2910   6.308   3.908   4.142  0.2065 -0.1332  0.1074
  548ARG    HG1 2911   6.320   3.874   4.245  0.0446  0.3477  0.2880
  548ARG    HG2 2912   6.277   3.819   4.088 -0.6013 -0.4296  1.0207
  548ARG     CD 2913   6.446   3.941   4.081 -0.7370 -0.1950  1.3035
  548ARG    HD1 2914   6.488   4.034   4.121  3.8139 -1.1718 -0.5158
  548ARG    HD2 2915   6.517   3.860   4.101 -0.1801 -0.1457 -0.2955
  548ARG     NE 2916   6.438   3.967   3.935 -0.0864 -0.1203  0.1826
  548ARG     HE 2917   6.352   3.933   3.893  1.7457 -2.7467 -1.7272
  548ARG     CZ 2918   6.519   4.046   3.866 -0.4116 -0.0161 -0.1671
  548ARG    NH1 2919   6.621   4.108   3.931  0.2481 -0.0292  0.2016
  548ARG   HH11 2920   6.632   4.081   4.027  0.0584 -1.2564 -0.0970
  548ARG   HH12 2921   6.671   4.183   3.886 -1.2652  1.2949  0.6595
  548ARG    NH2 2922   6.492   4.060   3.735 -0.8384  0.1091 -0.1049
  548ARG   HH21 2923   6.443   3.988   3.683  0.1257 -0.6871  0.0581
  548ARG   HH22 2924   6.546   4.115   3.670 -0.1214 -2.1219 -1.4964
  548ARG      C 2925   5.949   4.091   4.199  0.4366  0.0283 -0.2333
  548ARG      O 2926   5.951   4.186   4.122 -0.0617  0.3194 -0.7475
  549PRO      N 2927   5.854   4.080   4.292 -0.8853 -0.3912 -0.3668
  549PRO     CA 2928   5.747   4.183   4.290 -0.2633 -0.1439  0.0847
  549PRO     HA 2929   5.709   4.189   4.188  0.1271  0.6892 -0.0204
  549PRO     CB 2930   5.632   4.131   4.376 -0.3366  0.1522 -0.1295
  549PRO    HB1 2931   5.607   4.201   4.456  0.5080  1.2001 -0.7510
  549PRO    HB2 2932   5.552   4.104   4.307 -0.0787 -1.7599  0.2646
  549PRO     CG 2933   5.688   4.002   4.442  0.5242  0.3386 -0.2593
  549PRO    HG1 2934   5.693   4.023   4.549 -1.2201 -0.5932  0.0526
  549PRO    HG2 2935   5.610   3.926   4.439  0.8630  0.0234 -1.8695
  549PRO     CD 2936   5.820   3.966   4.379 -0.5767  0.7627  0.4056
  549PRO    HD1 2937   5.906   3.961   4.446  0.9367 -0.0714 -1.5190
  549PRO    HD2 2938   5.822   3.879   4.314  2.8199 -0.3558  1.7701
  549PRO      C 2939   5.782   4.329   4.323  0.6220 -0.3869 -0.5659
  549PRO      O 2940   5.710   4.423   4.283  0.1762 -0.6236 -0.3657
  550ASN      N 2941   5.894   4.348   4.387 -0.1888  0.6518 -0.2355
  550ASN      H 2942   5.942   4.263   4.413 -0.6266  0.7555  1.0238
  550ASN     CA 2943   5.945   4.486   4.420 -0.3281 -0.2822 -0.1398
  550ASN     HA 2944   5.861   4.546   4.454 -0.2371 -0.1379 -0.1662
  550ASN     CB 2945   6.053   4.473   4.530 -0.2084 -0.3351  0.0760
  550ASN    HB1 2946   6.090   4.573   4.551  1.6330 -1.0203  0.3685
  550ASN    HB2 2947   6.014   4.445   4.628  2.3792 -0.3366  1.1813
  550ASN     CG 2948   6.167   4.373   4.509  0.2982  0.4145  0.7834
  550ASN    OD1 2949   6.151   4.260   4.459  0.1548  0.5912 -0.3674
  550ASN    ND2 2950   6.285   4.420   4.537 -0.0242 -0.4413  0.4307
  550ASN   HD21 2951   6.297   4.514   4.573 -2.5266 -0.1770  0.7973
  550ASN   HD22 2952   6.366   4.365   4.515 -0.3487 -0.7431 -0.0262
  550ASN      C 2953   6.020   4.552   4.294  0.1669  0.2230  0.4502
  550ASN      O 2954   6.037   4.670   4.291  0.3009 -0.1371  0.1353
  551TYR      N 2955   6.075   4.469   4.208 -0.0995  0.5047  0.3327
  551TYR      H 2956   6.058   4.371   4.226 -0.5839  0.3124 -1.0974
  551TYR     CA 2957   6.136   4.514   4.082  0.8607  0.1736 -0.2251
  551TYR     HA 2958   6.209   4.592   4.101 -0.4505  1.1680  0.9388
  551TYR     CB 2959   6.213   4.391   4.021 -0.3271 -0.1442  0.7740
  551TYR    HB1 2960   6.290   4.359   4.091 -0.3331 -0.2975  0.7117
  551TYR    HB2 2961   6.166   4.294   4.002  0.2990 -0.0468 -1.5384
  551TYR     CG 2962   6.292   4.411   3.890 -0.7825 -0.1631  0.4017
  551TYR    CD1 2963   6.253   4.341   3.770  0.0714 -0.1746 -0.5622
  551TYR    HD1 2964   6.170   4.272   3.767  1.7587 -2.3055 -1.0829
  551TYR    CD2 2965   6.405   4.495   3.894  0.7558 -1.4081 -0.1268
  551TYR    HD2 2966   6.439   4.549   3.981  2.8601 -0.0362 -1.7119
  551TYR    CE1 2967   6.311   4.383   3.650 -0.2362 -0.3601  0.2643
  551TYR    HE1 2968   6.289   4.334   3.557  0.0170 -2.0158  1.0379
  551TYR    CE2 2969   6.466   4.527   3.768 -0.3138  0.0927 -0.3692
  551TYR    HE2 2970   6.546   4.599   3.770  1.0784 -1.3153  2.8332
  551TYR     CZ 2971   6.414   4.476   3.650  0.3187  0.0025  0.0667
  551TYR     OH 2972   6.471   4.503   3.531 -0.7066 -0.6756 -0.4862
  551TYR     HH 2973   6.560   4.535   3.532 -1.9000  3.2244  0.8228
  551TYR      C 2974   6.029   4.573   3.978  0.7119 -0.3043 -0.0154
  551TYR      O 2975   6.059   4.654   3.887  0.0740 -0.5674 -0.6328
  552LEU      N 2976   5.904   4.526   3.982 -0.1287  0.7538 -0.0950
  552LEU      H 2977   5.882   4.454   4.049 -0.8229  0.6763 -0.4002
  552LEU     CA 2978   5.797   4.571   3.893  0.0462 -0.6299  0.2764
  552LEU     HA 2979   5.830   4.569   3.789 -1.5954 -0.3426 -0.2777
  552LEU     CB 2980   5.672   4.471   3.889  0.6479 -0.0865 -0.1258
  552LEU    HB1 2981   5.650   4.451   3.994 -0.8570 -1.7752 -0.7045
  552LEU    HB2 2982   5.584   4.525   3.855 -0.1823  0.3966  2.5384
  552LEU     CG 2983   5.686   4.334   3.820  0.6261  0.3241 -0.0099
  552LEU     HG 2984   5.791   4.307   3.818  0.8772  1.1036  1.4339
  552LEU    CD1 2985   5.598   4.223   3.882 -0.3004 -0.2524  0.0916
  552LEU   HD11 2986   5.491   4.244   3.881 -0.6252 -1.7617 -1.6724
  552LEU   HD12 2987   5.603   4.130   3.826 -0.2890  0.8148 -1.7608
  552LEU   HD13 2988   5.621   4.204   3.987  0.4596  0.4110  0.0546
  552LEU    CD2 2989   5.653   4.343   3.671 -0.0267 -0.9604  0.0613
  552LEU   HD21 2990   5.710   4.419   3.616 -0.9500  1.0838  1.8151
  552LEU   HD22 2991   5.672   4.246   3.624 -0.7442 -1.6328  1.1194
  552LEU   HD23 2992   5.549   4.375   3.666 -0.8323 -3.5140 -1.3186
  552LEU      C 2993   5.749   4.715   3.926 -0.4344 -0.3236  0.1107
  552LEU      O 2994   5.770   4.805   3.844 -0.5033 -0.0087 -0.1495
  553SER      N 2995   5.695   4.734   4.048 -0.2277 -0.5191 -0.0547
  553SER      H 2996   5.706   4.663   4.119  0.9567 -2.3791 -1.9594
  553SER     CA 2997   5.655   4.871   4.109  0.2979 -0.0322  0.4416
  553SER     HA 2998   5.556   4.894   4.069  0.0887 -0.9634  0.4158
  553SER     CB 2999   5.630   4.840   4.260  0.1216 -0.0183  0.2249
  553SER    HB1 3000   5.606   4.934   4.309  1.9626 -0.2002  1.5492
  553SER    HB2 3001   5.537   4.782   4.264 -0.1607  0.4643  0.8531
  553SER     OG 3002   5.737   4.765   4.316  0.5109  0.1491  0.1424
  553SER     HG 3003   5.799   4.829   4.347  0.4793  0.4691 -0.4316
  553SER      C 3004   5.752   4.989   4.098  0.6452  0.3772  0.2719
  553SER      O 3005   5.711   5.104   4.081  0.3607  0.1083  0.0291
  554LYS      N 3006   5.880   4.955   4.108 -0.0059  0.0003  0.1053
  554LYS      H 3007   5.889   4.855   4.122 -0.3356  0.0570  0.7415
  554LYS     CA 3008   6.001   5.034   4.103  0.3004  0.6357 -0.4470
  554LYS     HA 3009   5.984   5.125   4.161 -1.2646 -0.2561  0.5488
  554LYS     CB 3010   6.113   4.949   4.166 -0.1882  0.1195 -0.9038
  554LYS    HB1 3011   6.089   4.902   4.261  0.8024  1.3287 -0.0139
  554LYS    HB2 3012   6.138   4.873   4.092  0.8912 -0.9934  0.5590
  554LYS     CG 3013   6.248   5.034   4.189  0.7533  0.0006 -0.5820
  554LYS    HG1 3014   6.289   5.065   4.093  1.7446 -1.9008 -0.8219
  554LYS    HG2 3015   6.224   5.131   4.231 -0.1543 -0.8539  0.9571
  554LYS     CD 3016   6.352   4.959   4.271 -0.2569 -0.1145  0.5147
  554LYS    HD1 3017   6.372   4.860   4.230  3.3006  0.5612  0.2174
  554LYS    HD2 3018   6.440   5.017   4.243  0.5754 -1.6427 -0.1613
  554LYS     CE 3019   6.324   4.961   4.421  0.0241 -0.6315 -0.3197
  554LYS    HE1 3020   6.319   5.063   4.457  0.6500 -0.7602  0.1494
  554LYS    HE2 3021   6.223   4.926   4.443 -0.3136  0.5334  0.0295
  554LYS     NZ 3022   6.424   4.888   4.496 -0.0784  0.4538 -0.0363
  554LYS    HZ1 3023   6.432   4.791   4.470  1.3496  0.6341 -0.3502
  554LYS    HZ2 3024   6.515   4.928   4.478 -0.0819  0.8927  0.8424
  554LYS    HZ3 3025   6.405   4.883   4.595 -0.0874 -0.7336 -0.0879
  554LYS      C 3026   6.038   5.073   3.962  0.1560  0.3862 -0.1208
  554LYS      O 3027   6.075   5.191   3.944  0.3810  0.0580  0.1752
  555LEU      N 3028   6.011   4.985   3.857 -0.5933  0.8858  0.3749
  555LEU      H 3029   5.984   4.889   3.874  1.2583 -0.8852 -4.5913
  555LEU     CA 3030   6.019   5.010   3.712 -0.0570 -0.3457 -0.9293
  555LEU     HA 3031   6.112   5.062   3.688  0.5006 -2.1972 -3.1756
  555LEU     CB 3032   6.014   4.867   3.649 -0.2430 -0.2714 -0.3130
  555LEU    HB1 3033   6.098   4.811   3.689 -0.4860 -0.3750  0.0507
  555LEU    HB2 3034   5.927   4.807   3.676  0.1816 -1.1554 -0.8748
  555LEU     CG 3035   6.026   4.853   3.496  0.2697 -0.6253  1.1639
  555LEU     HG 3036   6.075   4.941   3.455 -0.9049 -0.4110  0.1312
  555LEU    CD1 3037   6.104   4.725   3.460 -0.3895 -0.7704 -0.3905
  555LEU   HD11 3038   6.211   4.719   3.480 -0.1334  0.5244 -1.2819
  555LEU   HD12 3039   6.040   4.650   3.507  0.7888 -0.7146  1.3940
  555LEU   HD13 3040   6.089   4.714   3.352 -0.3041  0.9087 -0.5928
  555LEU    CD2 3041   5.889   4.847   3.430  0.1197 -0.2975  0.6715
  555LEU   HD21 3042   5.811   4.922   3.443 -0.7414 -0.8556 -0.9578
  555LEU   HD22 3043   5.902   4.843   3.322  0.5012  0.5891  0.6711
  555LEU   HD23 3044   5.842   4.752   3.454 -0.5393  0.1339  1.1275
  555LEU      C 3045   5.894   5.096   3.671 -0.6384 -0.7861 -0.4000
  555LEU      O 3046   5.914   5.207   3.623 -0.4480 -0.8180  0.1573
  556LEU      N 3047   5.771   5.058   3.701  0.7462 -0.1397 -0.5058
  556LEU      H 3048   5.762   4.972   3.753 -0.2764 -0.7411 -1.6311
  556LEU     CA 3049   5.649   5.133   3.685  0.0934  0.0929  0.2178
  556LEU     HA 3050   5.637   5.167   3.582  0.0882  0.2170  0.2580
  556LEU     CB 3051   5.527   5.031   3.724 -0.6155 -0.2771  0.4020
  556LEU    HB1 3052   5.547   5.003   3.827 -3.0733  0.2346  1.0760
  556LEU    HB2 3053   5.437   5.092   3.729 -0.1586  0.3130  3.0553
  556LEU     CG 3054   5.513   4.903   3.644 -0.6005 -0.5470  0.6326
  556LEU     HG 3055   5.606   4.848   3.631 -1.0542 -1.3734  0.8047
  556LEU    CD1 3056   5.436   4.799   3.723 -0.4864 -0.3705  0.0305
  556LEU   HD11 3057   5.414   4.710   3.664 -1.7657 -0.7823  1.0728
  556LEU   HD12 3058   5.475   4.776   3.822  0.8382 -0.3843 -0.4768
  556LEU   HD13 3059   5.342   4.852   3.741 -0.9535 -1.4715  0.9832
  556LEU    CD2 3060   5.460   4.928   3.499 -0.4028  0.3951  0.0283
  556LEU   HD21 3061   5.442   4.828   3.459  0.9218 -0.3181  1.1314
  556LEU   HD22 3062   5.370   4.989   3.493 -1.0729 -0.6523 -1.0495
  556LEU   HD23 3063   5.528   4.987   3.438  0.7819  0.1035  1.0184
  556LEU      C 3064   5.633   5.267   3.757  0.6348  0.8412  0.6664
  556LEU      O 3065   5.541   5.343   3.730  0.8802  0.3683 -0.3038
  557GLY      N 3066   5.730   5.299   3.841 -0.1369  0.6189 -0.2214
  557GLY      H 3067   5.790   5.219   3.854 -1.0636  0.0259  0.5559
  557GLY     CA 3068   5.744   5.406   3.928 -0.0558  0.2064  0.1256
  557GLY    HA1 3069   5.645   5.453   3.933 -0.1857  0.1351 -1.2764
  557GLY    HA2 3070   5.767   5.369   4.028 -0.2130  3.2347  1.4060
  557GLY      C 3071   5.851   5.513   3.883 -0.3896  0.0167  0.0160
  557GLY      O 3072   5.855   5.626   3.937  0.4704 -0.3095 -0.0234
  558LYS      N 3073   5.923   5.492   3.774  0.2609  0.1083  0.2016
  558LYS      H 3074   5.934   5.395   3.749  0.1654 -0.3351  1.7636
  558LYS     CA 3075   5.995   5.585   3.682  0.3576 -0.5501 -1.0208
  558LYS     HA 3076   6.047   5.651   3.751 -0.2432  0.8699 -1.9036
  558LYS     CB 3077   6.091   5.501   3.597  0.5921 -0.7823  0.6072
  558LYS    HB1 3078   6.031   5.449   3.522 -1.2025  1.0559  0.6680
  558LYS    HB2 3079   6.162   5.561   3.540  1.4573 -0.5788  1.8706
  558LYS     CG 3080   6.177   5.400   3.676 -0.5063  0.0821 -0.3837
  558LYS    HG1 3081   6.114   5.332   3.733  1.2080 -0.1695  1.3106
  558LYS    HG2 3082   6.237   5.340   3.607  0.0128 -0.5411  0.5916
  558LYS     CD 3083   6.274   5.474   3.771  0.1380 -0.1843 -1.0629
  558LYS    HD1 3084   6.343   5.534   3.713  1.3512  1.1380  1.5501
  558LYS    HD2 3085   6.224   5.556   3.824 -0.1943 -0.2113 -1.3285
  558LYS     CE 3086   6.343   5.383   3.872  0.1231  0.3399  0.4294
  558LYS    HE1 3087   6.285   5.295   3.900 -0.3461  1.2798  2.6607
  558LYS    HE2 3088   6.433   5.343   3.826 -0.8259  0.4462 -1.6304
  558LYS     NZ 3089   6.384   5.464   3.985 -0.6938  0.2327 -0.3491
  558LYS    HZ1 3090   6.425   5.414   4.062  3.3326  0.6113 -1.9773
  558LYS    HZ2 3091   6.451   5.532   3.953  0.4476 -0.7531 -0.1307
  558LYS    HZ3 3092   6.301   5.502   4.026  0.7690  1.0677  2.0033
  558LYS      C 3093   5.902   5.656   3.584 -0.6206  0.3437  0.4491
  558LYS      O 3094   5.936   5.764   3.536 -0.1184  0.1480  0.9669
  559LEU      N 3095   5.780   5.597   3.558 -0.0986 -0.3544 -0.6045
  559LEU      H 3096   5.765   5.515   3.615 -0.1055 -0.0547 -0.1750
  559LEU     CA 3097   5.667   5.660   3.478 -0.4275 -0.4518 -0.8888
  559LEU     HA 3098   5.720   5.684   3.386  0.3520  1.6024  0.0248
  559LEU     CB 3099   5.545   5.566   3.449 -0.4400  0.1353 -0.1154
  559LEU    HB1 3100   5.522   5.522   3.546  0.6391  0.5139  0.3295
  559LEU    HB2 3101   5.458   5.626   3.423 -0.9425 -0.8409 -0.7141
  559LEU     CG 3102   5.574   5.445   3.358  0.2642 -0.6007  0.0028
  559LEU     HG 3103   5.673   5.409   3.386 -0.0564 -2.4464 -1.0978
  559LEU    CD1 3104   5.473   5.330   3.378 -0.2294  0.4004  0.1062
  559LEU   HD11 3105   5.503   5.233   3.339  1.0703  0.1344  1.6637
  559LEU   HD12 3106   5.467   5.307   3.485  2.1372 -2.4273 -0.2446
  559LEU   HD13 3107   5.374   5.358   3.342 -0.6550 -0.3902  0.6279
  559LEU    CD2 3108   5.570   5.492   3.210  0.3333 -0.2066  0.1741
  559LEU   HD21 3109   5.667   5.527   3.174 -0.4375  2.1221  0.2005
  559LEU   HD22 3110   5.540   5.401   3.158 -2.2106 -0.7889  2.4700
  559LEU   HD23 3111   5.506   5.575   3.182  1.2851  0.6145  0.3549
  559LEU      C 3112   5.611   5.795   3.533 -0.0406 -0.9259 -0.8405
  559LEU      O 3113   5.606   5.891   3.458 -0.6545  0.1570  0.4438
  560PRO      N 3114   5.572   5.809   3.662 -0.5006  0.5347  0.2855
  560PRO     CA 3115   5.533   5.936   3.725  0.3243  0.4024  0.4300
  560PRO     HA 3116   5.471   5.989   3.652  1.2823 -0.6677 -1.2421
  560PRO     CB 3117   5.457   5.903   3.854 -0.4114  0.2565  0.6622
  560PRO    HB1 3118   5.464   5.980   3.931  3.9436 -1.7034  2.5830
  560PRO    HB2 3119   5.355   5.894   3.818 -0.0205 -0.7584 -0.2296
  560PRO     CG 3120   5.512   5.763   3.895  0.0219 -0.5016 -0.0081
  560PRO    HG1 3121   5.604   5.771   3.953  0.2958  2.4951 -0.6990
  560PRO    HG2 3122   5.437   5.701   3.944 -1.3143  0.0920 -1.2352
  560PRO     CD 3123   5.555   5.701   3.757  0.9218 -0.6887 -0.5426
  560PRO    HD1 3124   5.648   5.645   3.760  1.1822 -0.3428 -1.7216
  560PRO    HD2 3125   5.470   5.638   3.732 -1.2379  1.9400 -0.3142
  560PRO      C 3126   5.643   6.036   3.751 -0.0387  0.4000  0.8939
  560PRO      O 3127   5.624   6.158   3.750  0.1584  0.1959  0.3772
  561GLU      N 3128   5.766   5.983   3.767 -0.2194  0.0688 -0.1582
  561GLU      H 3129   5.775   5.882   3.759  2.7226  0.0602  1.8462
  561GLU     CA 3130   5.892   6.054   3.789 -0.5396 -0.1006  0.3480
  561GLU     HA 3131   5.885   6.125   3.871  1.5173  0.6860 -0.0752
  561GLU     CB 3132   6.001   5.954   3.827 -0.4674 -0.0438  0.0433
  561GLU    HB1 3133   5.949   5.872   3.877 -0.6845  1.2402  2.0386
  561GLU    HB2 3134   6.059   5.916   3.743  0.9238  0.2584  0.8285
  561GLU     CG 3135   6.091   6.007   3.932 -0.0336  0.3266 -0.2551
  561GLU    HG1 3136   6.165   5.934   3.966 -0.2263  1.7129  3.6688
  561GLU    HG2 3137   6.151   6.088   3.890  0.2331 -0.4582 -1.4359
  561GLU     CD 3138   6.035   6.022   4.071 -0.1207 -0.5732  0.0250
  561GLU    OE1 3139   6.103   6.063   4.166 -0.3581  0.0341 -0.0309
  561GLU    OE2 3140   5.915   6.003   4.092  0.3199  0.3873 -0.1677
  561GLU      C 3141   5.929   6.136   3.663 -0.0606 -0.2755 -0.0650
  561GLU      O 3142   5.960   6.255   3.672  0.0999 -0.8336  0.3011
  562LEU      N 3143   5.901   6.074   3.551 -0.9970 -0.0638 -0.3425
  562LEU      H 3144   5.871   5.978   3.542  0.3364 -0.5164 -0.2104
  562LEU     CA 3145   5.915   6.132   3.417  0.0848 -0.1460 -0.1170
  562LEU     HA 3146   6.015   6.176   3.411 -1.3370  3.4476 -0.1634
  562LEU     CB 3147   5.909   6.022   3.299  0.2055 -0.4807 -0.3661
  562LEU    HB1 3148   5.831   5.952   3.327 -1.8638  2.0474  0.6296
  562LEU    HB2 3149   5.887   6.067   3.202 -2.6989 -1.4335 -0.2309
  562LEU     CG 3150   6.043   5.948   3.289 -1.2854  0.6677 -0.6312
  562LEU     HG 3151   6.074   5.920   3.390  0.3546 -1.2038 -1.5856
  562LEU    CD1 3152   6.030   5.803   3.223 -0.2983 -0.1868 -0.0654
  562LEU   HD11 3153   6.109   5.729   3.218 -2.0298 -2.0889 -0.8112
  562LEU   HD12 3154   5.951   5.742   3.267  0.2712  0.0216  1.2835
  562LEU   HD13 3155   6.003   5.832   3.121  0.6019  2.7115  0.4304
  562LEU    CD2 3156   6.148   6.022   3.206 -0.0832  0.1089 -0.3422
  562LEU   HD21 3157   6.171   6.124   3.235  1.2621 -0.4098  0.5461
  562LEU   HD22 3158   6.244   5.973   3.186  0.5235  1.7259 -1.6601
  562LEU   HD23 3159   6.102   6.036   3.108 -0.4715  0.0730 -0.1655
  562LEU      C 3160   5.811   6.247   3.386  0.5217  0.8380  0.6918
  562LEU      O 3161   5.825   6.315   3.280  0.3081 -0.1174 -0.3854
  563ARG      N 3162   5.711   6.269   3.471 -0.0039  0.2893 -0.1557
  563ARG      H 3163   5.716   6.211   3.554 -0.6372 -0.5752 -0.7074
  563ARG     CA 3164   5.627   6.378   3.465  1.2984 -0.5148 -0.3641
  563ARG     HA 3165   5.600   6.388   3.360  3.5838  0.2509 -0.9375
  563ARG     CB 3166   5.486   6.356   3.543 -1.0183 -0.4377 -0.0409
  563ARG    HB1 3167   5.502   6.337   3.649 -0.8987 -3.3194 -0.4917
  563ARG    HB2 3168   5.425   6.446   3.535 -1.0298 -0.4297  0.1291
  563ARG     CG 3169   5.398   6.237   3.493 -0.3876 -0.4511  0.1353
  563ARG    HG1 3170   5.355   6.278   3.401 -1.0844  0.3768  0.8157
  563ARG    HG2 3171   5.455   6.147   3.470 -1.5072 -1.3185  0.6787
  563ARG     CD 3172   5.281   6.200   3.581  0.4482  0.3162 -0.0750
  563ARG    HD1 3173   5.307   6.187   3.686 -3.2949  1.5654  1.1453
  563ARG    HD2 3174   5.208   6.281   3.582  1.3008  1.1384 -0.8287
  563ARG     NE 3175   5.223   6.072   3.539 -0.2341  0.6075 -0.1045
  563ARG     HE 3176   5.242   6.041   3.444 -1.5206 -0.9739  0.0944
  563ARG     CZ 3177   5.126   6.015   3.603  0.3396  0.4795  1.2275
  563ARG    NH1 3178   5.072   6.073   3.706  0.2581  0.4792 -0.7048
  563ARG   HH11 3179   5.012   6.020   3.768  1.1284  0.1835 -0.0925
  563ARG   HH12 3180   5.095   6.165   3.740 -0.2916  0.3974 -0.0899
  563ARG    NH2 3181   5.065   5.904   3.558 -0.1957  0.4984  0.3280
  563ARG   HH21 3182   5.103   5.848   3.483 -0.8141  0.1541  0.2648
  563ARG   HH22 3183   4.980   5.870   3.601  0.6861 -0.3546  1.4651
  563ARG      C 3184   5.687   6.508   3.528  0.2765  0.2333  0.4647
  563ARG      O 3185   5.647   6.619   3.499 -0.1697 -0.4171  0.1637
  564THR      N 3186   5.785   6.492   3.622  0.1404  0.2231  0.6217
  564THR      H 3187   5.819   6.399   3.644 -1.9666  0.0248  3.7727
  564THR     CA 3188   5.852   6.608   3.687  0.0228 -0.3936 -0.2377
  564THR     HA 3189   5.794   6.689   3.730 -0.7952 -0.3055 -1.4484
  564THR     CB 3190   5.937   6.556   3.808  0.5655 -0.6196  0.4048
  564THR     HB 3191   5.981   6.644   3.855 -0.6225  0.3557 -0.2425
  564THR    OG1 3192   6.046   6.480   3.757  0.1528  0.0017 -0.0332
  564THR    HG1 3193   6.011   6.406   3.711  1.4485 -1.2897  0.9518
  564THR    CG2 3194   5.864   6.469   3.918 -0.2485 -0.2423 -0.7276
  564THR   HG21 3195   5.783   6.523   3.967  1.2073 -0.2880  1.9017
  564THR   HG22 3196   5.806   6.381   3.888 -2.6614  0.8937  0.3573
  564THR   HG23 3197   5.923   6.443   4.006  2.1377 -1.3910 -2.5397
  564THR      C 3198   5.931   6.685   3.578  0.0885 -0.9565 -0.0015
  564THR      O 3199   5.932   6.808   3.584  0.1388 -0.2142  0.1454
  565LEU      N 3200   6.000   6.618   3.489  0.0152  0.3037  0.0400
  565LEU      H 3201   6.010   6.518   3.499  2.6127  0.2998 -1.7179
  565LEU     CA 3202   6.090   6.682   3.392 -0.1084 -0.1511 -0.1573
  565LEU     HA 3203   6.133   6.766   3.446 -0.8497 -1.2557  2.3052
  565LEU     CB 3204   6.181   6.570   3.353 -0.1298  0.1411  0.1488
  565LEU    HB1 3205   6.116   6.494   3.311 -0.0637  0.0480  0.2155
  565LEU    HB2 3206   6.249   6.599   3.273  0.7905 -1.5096  0.2919
  565LEU     CG 3207   6.261   6.496   3.468  0.0862 -0.0511 -0.3190
  565LEU     HG 3208   6.191   6.467   3.546 -0.5400  1.6561 -0.2140
  565LEU    CD1 3209   6.317   6.359   3.418  0.3733 -0.0187 -0.4320
  565LEU   HD11 3210   6.235   6.292   3.394 -0.4767  0.2201  1.6063
  565LEU   HD12 3211   6.386   6.372   3.334  1.2215  0.9116  0.3804
  565LEU   HD13 3212   6.375   6.310   3.496 -0.4153  1.0632  0.8849
  565LEU    CD2 3213   6.375   6.573   3.531  0.1639 -0.3331 -0.2367
  565LEU   HD21 3214   6.351   6.662   3.589  1.8966 -1.0636  1.7103
  565LEU   HD22 3215   6.440   6.517   3.597 -0.5359  0.4418  1.1596
  565LEU   HD23 3216   6.440   6.612   3.453  1.6582  1.5670  1.8370
  565LEU      C 3217   6.018   6.738   3.264 -0.1596  0.2237  0.3427
  565LEU      O 3218   6.087   6.783   3.168  0.5027  0.5195 -0.1358
  566CYS      N 3219   5.887   6.710   3.249  0.4419  0.5106  0.1881
  566CYS      H 3220   5.854   6.689   3.342  2.6589 -2.0028  0.5270
  566CYS     CA 3221   5.794   6.737   3.148 -0.1753  0.0014  0.2080
  566CYS     HA 3222   5.850   6.761   3.057  1.0294  2.0144  1.4061
  566CYS     CB 3223   5.694   6.621   3.137  0.1730  0.1861  0.2475
  566CYS    HB1 3224   5.747   6.534   3.096 -1.5633 -0.5948 -0.4374
  566CYS    HB2 3225   5.651   6.594   3.233 -0.0079 -0.6449 -0.0617
  566CYS     SG 3226   5.557   6.657   3.033 -0.5031 -0.0045  0.3055
  566CYS     HG 3227   5.503   6.535   3.027 -1.2538  0.1123  3.2815
  566CYS      C 3228   5.724   6.866   3.190 -0.0444 -0.4826 -0.6936
  566CYS      O 3229   5.745   6.969   3.129 -0.4395 -0.3773  0.4476
  567THR      N 3230   5.651   6.865   3.306 -0.1732 -0.7348  0.7571
  567THR      H 3231   5.667   6.783   3.362  0.1528 -1.3754 -0.2567
  567THR     CA 3232   5.602   6.987   3.367 -0.3161  0.1189  0.1295
  567THR     HA 3233   5.533   7.028   3.293  0.6297  0.2132 -0.7347
  567THR     CB 3234   5.516   6.955   3.493 -0.5905  0.0211  0.4453
  567THR     HB 3235   5.474   7.041   3.544 -3.6625  0.2584 -2.1427
  567THR    OG1 3236   5.591   6.874   3.581  0.1574 -0.1029  0.2186
  567THR    HG1 3237   5.597   6.795   3.529 -0.4856 -0.0549  0.0721
  567THR    CG2 3238   5.387   6.872   3.458 -0.4005 -0.5642  0.0241
  567THR   HG21 3239   5.317   6.941   3.411 -0.1549 -1.5793 -1.9597
  567THR   HG22 3240   5.383   6.778   3.402 -0.8239 -0.9728  0.7208
  567THR   HG23 3241   5.334   6.836   3.546  0.6533 -2.0179  0.0994
  567THR      C 3242   5.705   7.097   3.391  0.1878 -0.1571 -0.3301
  567THR      O 3243   5.676   7.205   3.351  0.1514 -0.7876  0.3406
  568GLN      N 3244   5.825   7.060   3.438 -0.5738 -0.4947 -0.0738
  568GLN      H 3245   5.852   6.966   3.460 -1.1250 -0.3697  1.2047
  568GLN     CA 3246   5.927   7.160   3.459 -0.6464  0.0493  0.2263
  568GLN     HA 3247   5.891   7.247   3.513  0.4709  0.7195 -0.0677
  568GLN     CB 3248   6.050   7.104   3.540  0.2207 -0.3636  0.1304
  568GLN    HB1 3249   6.086   7.008   3.504 -2.6123 -1.1478 -0.8718
  568GLN    HB2 3250   6.131   7.176   3.532  0.3153 -0.5248 -0.3864
  568GLN     CG 3251   6.019   7.105   3.691 -0.0943  0.0448 -0.0485
  568GLN    HG1 3252   6.011   7.211   3.718 -0.7740 -0.1263  0.4485
  568GLN    HG2 3253   5.919   7.064   3.703 -0.0411 -0.1703 -0.3444
  568GLN     CD 3254   6.126   7.030   3.768 -0.7418  0.5880  0.2550
  568GLN    OE1 3255   6.249   7.052   3.746 -0.5257 -0.2368 -0.8910
  568GLN    NE2 3256   6.093   6.939   3.858 -0.2800 -0.1056 -0.2212
  568GLN   HE21 3257   5.996   6.934   3.888 -0.9615  4.5858 -0.9459
  568GLN   HE22 3258   6.165   6.890   3.909 -0.6257  0.3782  0.7531
  568GLN      C 3259   5.981   7.215   3.323 -0.3516  0.2233 -0.1214
  568GLN      O 3260   6.059   7.311   3.318 -0.2374  0.0893  0.0280
  569GLY      N 3261   5.931   7.159   3.206  0.3464 -0.6417 -0.2347
  569GLY      H 3262   5.864   7.085   3.223 -0.9310  0.3969 -0.5495
  569GLY     CA 3263   5.968   7.192   3.062  0.0992 -0.1250 -0.2384
  569GLY    HA1 3264   6.057   7.255   3.070 -0.3178  0.2347  2.5246
  569GLY    HA2 3265   5.989   7.098   3.012 -4.4575 -2.6084  1.8988
  569GLY      C 3266   5.853   7.277   2.992 -0.1139  0.7940 -0.3510
  569GLY      O 3267   5.877   7.376   2.920  0.1992  0.1493 -0.2167
  570LEU      N 3268   5.722   7.244   3.014  0.1817 -0.3353  0.4123
  570LEU      H 3269   5.707   7.152   3.053  3.6444 -0.6923  1.2583
  570LEU     CA 3270   5.602   7.324   2.989 -0.1777  0.2816  0.4316
  570LEU     HA 3271   5.603   7.356   2.885  1.0994  0.8008  0.5858
  570LEU     CB 3272   5.484   7.222   3.029 -0.7722 -0.1454  0.1644
  570LEU    HB1 3273   5.493   7.204   3.136  0.8332 -2.8117 -0.3229
  570LEU    HB2 3274   5.401   7.287   3.002  0.7808  1.3226 -1.2908
  570LEU     CG 3275   5.464   7.081   2.957 -0.0535 -0.2579  0.0131
  570LEU     HG 3276   5.546   7.019   2.993  1.7836  0.8823 -1.9742
  570LEU    CD1 3277   5.338   7.010   3.009  0.2321 -0.2898  1.0659
  570LEU   HD11 3278   5.328   6.907   2.973  0.7280 -0.0808  0.2953
  570LEU   HD12 3279   5.330   7.011   3.117  0.0029 -0.2050  1.0493
  570LEU   HD13 3280   5.252   7.061   2.964  1.0597 -0.3208 -0.6566
  570LEU    CD2 3281   5.472   7.092   2.803  0.7822 -0.3541  0.1784
  570LEU   HD21 3282   5.390   7.143   2.753  1.4525 -0.3831 -0.9867
  570LEU   HD22 3283   5.567   7.136   2.774  0.8708  0.8108  2.0367
  570LEU   HD23 3284   5.462   6.996   2.753 -0.5972  0.5191 -1.3051
  570LEU      C 3285   5.588   7.448   3.081  0.7260 -0.5790  0.6630
  570LEU      O 3286   5.532   7.543   3.027 -0.5549 -0.4035 -0.0591
  571GLN      N 3287   5.643   7.444   3.202 -0.2128  0.1675 -0.2370
  571GLN      H 3288   5.686   7.359   3.236 -0.4689  1.1329  2.8563
  571GLN     CA 3289   5.667   7.568   3.281  0.0393  0.1532 -0.2197
  571GLN     HA 3290   5.572   7.620   3.275 -0.0082  0.1673  0.5305
  571GLN     CB 3291   5.692   7.541   3.431  0.4229  0.0019 -0.1199
  571GLN    HB1 3292   5.789   7.491   3.437  0.5417  0.1603 -0.6515
  571GLN    HB2 3293   5.712   7.639   3.474  0.0542  0.8603 -1.8156
  571GLN     CG 3294   5.581   7.471   3.514 -0.1045  0.5040 -0.2297
  571GLN    HG1 3295   5.553   7.370   3.483 -1.0374  0.6032  0.2430
  571GLN    HG2 3296   5.624   7.451   3.612 -0.8410  1.1284  0.2320
  571GLN     CD 3297   5.460   7.561   3.539 -0.2258 -0.6515  0.2791
  571GLN    OE1 3298   5.447   7.675   3.492 -0.4574  0.1239 -0.1811
  571GLN    NE2 3299   5.376   7.522   3.632  0.3385 -0.2251 -0.5828
  571GLN   HE21 3300   5.394   7.443   3.692 -3.0851 -1.0347 -0.4167
  571GLN   HE22 3301   5.303   7.584   3.665 -0.1612 -0.2323 -1.6176
  571GLN      C 3302   5.777   7.650   3.220  0.0379  0.5286  0.8353
  571GLN      O 3303   5.775   7.773   3.228 -0.1247  0.3548  0.0565
  572ARG      N 3304   5.880   7.579   3.168  0.2665 -0.5087 -0.5189
  572ARG      H 3305   5.885   7.478   3.174  4.0884 -0.4404 -0.0013
  572ARG     CA 3306   5.995   7.648   3.098  0.2448 -0.0767 -0.1809
  572ARG     HA 3307   6.027   7.728   3.165  0.1639 -0.5482  0.4317
  572ARG     CB 3308   6.112   7.553   3.067  0.5678 -0.7928 -0.2850
  572ARG    HB1 3309   6.144   7.505   3.159 -1.0662  1.0963  1.3727
  572ARG    HB2 3310   6.082   7.467   3.008 -0.2214 -1.9571  1.7208
  572ARG     CG 3311   6.231   7.625   3.000 -0.1045  0.2652  0.5902
  572ARG    HG1 3312   6.298   7.545   2.969  3.2283  2.6709  1.0252
  572ARG    HG2 3313   6.196   7.668   2.906  0.3009 -0.1686  0.2402
  572ARG     CD 3314   6.294   7.747   3.079  0.6284  0.5000 -0.4734
  572ARG    HD1 3315   6.217   7.817   3.109 -1.7723 -2.4226  0.7083
  572ARG    HD2 3316   6.323   7.718   3.181 -0.6837 -1.2067 -0.5347
  572ARG     NE 3317   6.409   7.796   3.001  0.7636 -0.8266 -0.5424
  572ARG     HE 3318   6.423   7.747   2.914  1.6907 -0.0468 -0.8652
  572ARG     CZ 3319   6.495   7.889   3.042  0.4673  0.4059  0.0697
  572ARG    NH1 3320   6.493   7.940   3.165  0.0144  1.0501  0.0332
  572ARG   HH11 3321   6.421   7.930   3.235  1.3433 -1.1988  1.1933
  572ARG   HH12 3322   6.562   8.007   3.198  0.8802 -0.5387  1.6483
  572ARG    NH2 3323   6.588   7.930   2.962  0.3196  0.1107 -0.0098
  572ARG   HH21 3324   6.597   7.911   2.863  2.7182  2.6079 -0.4082
  572ARG   HH22 3325   6.668   7.984   2.993  0.9045 -0.5946 -0.2852
  572ARG      C 3326   5.943   7.711   2.968  0.2247 -0.4238 -0.6395
  572ARG      O 3327   5.995   7.817   2.931  0.5621  0.9664 -0.5234
  573ILE      N 3328   5.848   7.657   2.894 -0.3921 -0.5518  0.0095
  573ILE      H 3329   5.824   7.561   2.915 -1.0640 -0.8869 -2.0531
  573ILE     CA 3330   5.794   7.719   2.773 -0.2295 -0.1719  0.7332
  573ILE     HA 3331   5.881   7.757   2.719 -0.4563  0.0652  0.5373
  573ILE     CB 3332   5.713   7.619   2.684  0.6717  0.1781  0.0324
  573ILE     HB 3333   5.643   7.575   2.756 -0.5385 -2.7675 -2.7155
  573ILE    CG1 3334   5.802   7.501   2.619 -0.0065  0.6964 -0.2061
  573ILE   HG11 3335   5.852   7.540   2.530  1.6585 -1.5425 -0.3295
  573ILE   HG12 3336   5.879   7.466   2.687 -0.4066 -0.2747 -0.2492
  573ILE    CG2 3337   5.617   7.675   2.580  0.1908 -0.4252 -0.1182
  573ILE   HG21 3338   5.665   7.745   2.512 -0.2489  1.0564  1.0184
  573ILE   HG22 3339   5.553   7.608   2.523 -0.3974 -1.8319  2.0813
  573ILE   HG23 3340   5.548   7.745   2.628 -0.0424  1.9970 -3.5809
  573ILE     CD 3341   5.719   7.380   2.575  0.2274  0.0389  0.6141
  573ILE    HD1 3342   5.655   7.343   2.655 -0.0987  0.3834  0.5129
  573ILE    HD2 3343   5.661   7.402   2.486  0.8258 -1.6109 -0.2334
  573ILE    HD3 3344   5.786   7.298   2.549 -0.2006  0.2003 -1.1130
  573ILE      C 3345   5.712   7.836   2.815  0.0482 -0.3274  0.5810
  573ILE      O 3346   5.716   7.945   2.750  0.2217  0.5064  0.4188
  574PHE      N 3347   5.637   7.820   2.922  0.3500 -0.1381 -0.1881
  574PHE      H 3348   5.627   7.726   2.957  0.4519  0.4345  1.4582
  574PHE     CA 3349   5.569   7.926   2.988  0.3585  0.2437 -0.7001
  574PHE     HA 3350   5.503   7.968   2.912  0.5626  1.7387 -0.0964
  574PHE     CB 3351   5.492   7.863   3.105 -0.1940 -0.0561  0.4891
  574PHE    HB1 3352   5.471   7.759   3.081  0.5901 -0.3817  1.1545
  574PHE    HB2 3353   5.541   7.878   3.201 -1.8276  3.9085  0.9162
  574PHE     CG 3354   5.354   7.912   3.131 -0.1260  0.5177  0.6192
  574PHE    CD1 3355   5.300   8.029   3.072 -0.0029 -0.2492  0.7321
  574PHE    HD1 3356   5.349   8.087   2.995 -1.4881 -0.6090 -0.5409
  574PHE    CD2 3357   5.276   7.846   3.225 -0.1020 -0.4674 -0.0100
  574PHE    HD2 3358   5.330   7.766   3.274 -1.6786  0.0256  2.7702
  574PHE    CE1 3359   5.174   8.075   3.109 -0.0183 -0.8934 -0.2082
  574PHE    HE1 3360   5.130   8.159   3.057 -3.1714 -2.3187 -0.0579
  574PHE    CE2 3361   5.148   7.887   3.263  0.3337 -0.3974 -0.1308
  574PHE    HE2 3362   5.085   7.839   3.337 -0.7571  0.5574 -0.4114
  574PHE     CZ 3363   5.093   7.996   3.195  0.0393  0.0738  0.7222
  574PHE     HZ 3364   4.989   8.023   3.203 -0.6186 -1.9264 -0.4229
  574PHE      C 3365   5.655   8.048   3.034 -0.1255  0.7948 -0.6874
  574PHE      O 3366   5.630   8.159   2.990 -0.3512  0.0256 -0.5306
  575TYR      N 3367   5.770   8.019   3.099  1.1430 -1.2206  0.5738
  575TYR      H 3368   5.788   7.920   3.111 -0.6400 -1.9792 -2.0386
  575TYR     CA 3369   5.872   8.120   3.137  0.5385  0.6021 -0.3020
  575TYR     HA 3370   5.822   8.187   3.206  1.8537  1.0386  0.2462
  575TYR     CB 3371   5.994   8.054   3.208  0.0309  0.6641 -0.3859
  575TYR    HB1 3372   5.958   8.022   3.306  0.4224  0.5258 -0.2880
  575TYR    HB2 3373   6.022   7.965   3.152 -2.2855 -2.1915  2.5828
  575TYR     CG 3374   6.117   8.149   3.231  0.0385  0.8561  0.1626
  575TYR    CD1 3375   6.225   8.142   3.140  1.0102  0.5122  0.4250
  575TYR    HD1 3376   6.204   8.080   3.053  1.1536  2.9011 -1.4282
  575TYR    CD2 3377   6.125   8.241   3.336  0.0248  1.0747 -0.8068
  575TYR    HD2 3378   6.047   8.245   3.410 -0.7396 -2.5604 -1.2273
  575TYR    CE1 3379   6.347   8.212   3.152  0.3977  0.1349  0.8790
  575TYR    HE1 3380   6.426   8.193   3.080  0.5698  0.1666  1.0604
  575TYR    CE2 3381   6.238   8.320   3.336  0.2211  0.2457  0.2541
  575TYR    HE2 3382   6.236   8.402   3.406  0.8427 -0.5595  1.2392
  575TYR     CZ 3383   6.353   8.306   3.258  0.3173 -0.8456  0.3300
  575TYR     OH 3384   6.471   8.372   3.278 -0.1597  0.8924 -1.1583
  575TYR     HH 3385   6.470   8.428   3.354  1.7810 -2.3481  1.5357
  575TYR      C 3386   5.918   8.197   3.012  0.0100  0.0339 -0.1359
  575TYR      O 3387   5.921   8.319   3.010 -0.4459  0.5298  0.4755
  576LEU      N 3388   5.959   8.133   2.903 -0.1948  1.0066  0.1615
  576LEU      H 3389   5.940   8.034   2.902  1.6978  0.6132 -0.6784
  576LEU     CA 3390   6.002   8.200   2.775  0.1046 -0.2195 -0.6325
  576LEU     HA 3391   6.078   8.275   2.794 -0.8286  1.2948 -2.5332
  576LEU     CB 3392   6.043   8.097   2.669  0.1330  0.0951  0.1883
  576LEU    HB1 3393   5.967   8.020   2.651 -0.9611  1.3535 -0.7404
  576LEU    HB2 3394   6.045   8.154   2.577 -1.3755 -0.3376 -0.1402
  576LEU     CG 3395   6.174   8.021   2.700 -0.0086  0.3877 -0.1616
  576LEU     HG 3396   6.169   7.955   2.787  2.8578 -0.1563 -0.3173
  576LEU    CD1 3397   6.207   7.936   2.579  1.0106  0.6420  0.2249
  576LEU   HD11 3398   6.291   7.867   2.588 -0.3984 -0.8724  3.3290
  576LEU   HD12 3399   6.127   7.868   2.551  1.4503  0.3618 -0.3792
  576LEU   HD13 3400   6.232   7.993   2.490  1.0662 -1.0647 -0.8910
  576LEU    CD2 3401   6.292   8.110   2.727  0.5160 -0.4386 -0.4676
  576LEU   HD21 3402   6.275   8.167   2.818 -3.5137 -1.5757 -0.2984
  576LEU   HD22 3403   6.387   8.056   2.735  0.9187  0.4755  1.2850
  576LEU   HD23 3404   6.310   8.182   2.647 -0.1009  1.4108  1.0092
  576LEU      C 3405   5.899   8.296   2.712  0.3259 -0.1178  0.0036
  576LEU      O 3406   5.935   8.399   2.656 -0.1161  0.1752  0.0089
  577LYS      N 3407   5.766   8.260   2.727  0.2696 -0.1214  0.0791
  577LYS      H 3408   5.740   8.170   2.766  1.1753 -0.0695  0.8351
  577LYS     CA 3409   5.656   8.357   2.697 -0.6639 -0.2029  0.5397
  577LYS     HA 3410   5.681   8.401   2.600 -0.7534 -0.3363  0.4563
  577LYS     CB 3411   5.519   8.286   2.685  0.0519  0.4035  0.5020
  577LYS    HB1 3412   5.527   8.186   2.641  0.8799 -0.5257  2.6276
  577LYS    HB2 3413   5.485   8.261   2.786  2.8146  0.0058  1.4193
  577LYS     CG 3414   5.417   8.370   2.616 -0.1560 -0.2808  0.1194
  577LYS    HG1 3415   5.402   8.464   2.669  0.5322 -0.5569  0.8273
  577LYS    HG2 3416   5.453   8.404   2.519  0.9862 -2.2190 -0.1793
  577LYS     CD 3417   5.289   8.290   2.612  0.4518 -0.0938 -0.1305
  577LYS    HD1 3418   5.304   8.192   2.565 -0.8899  0.0518 -0.9381
  577LYS    HD2 3419   5.268   8.260   2.715  1.4692 -0.7839 -0.1087
  577LYS     CE 3420   5.173   8.365   2.555 -0.0783  0.8634  0.5355
  577LYS    HE1 3421   5.075   8.325   2.580  0.3740 -1.8492 -1.6002
  577LYS    HE2 3422   5.169   8.468   2.591  1.7156  1.5201 -0.9407
  577LYS     NZ 3423   5.198   8.378   2.413  0.0236  0.1049 -0.5049
  577LYS    HZ1 3424   5.139   8.453   2.379  1.8987  1.9191 -0.0108
  577LYS    HZ2 3425   5.289   8.422   2.406  0.6981  0.0974  4.4836
  577LYS    HZ3 3426   5.189   8.289   2.368  0.1002 -0.2281  0.1260
  577LYS      C 3427   5.630   8.466   2.810  0.5504  0.1756  0.3730
  577LYS      O 3428   5.609   8.582   2.784 -1.0334 -0.3007 -0.1109
  578LEU      N 3429   5.620   8.429   2.936  0.1806  0.6101  0.3566
  578LEU      H 3430   5.628   8.329   2.951  0.0621  0.3579 -1.1326
  578LEU     CA 3431   5.596   8.523   3.048 -0.6703 -0.3887  0.2988
  578LEU     HA 3432   5.511   8.586   3.022 -1.4841 -0.8619  1.7236
  578LEU     CB 3433   5.572   8.438   3.180  0.6115 -0.4957 -0.1824
  578LEU    HB1 3434   5.642   8.358   3.205 -0.9804 -0.9547  3.4908
  578LEU    HB2 3435   5.583   8.509   3.262  0.7348 -1.3601  0.5708
  578LEU     CG 3436   5.425   8.384   3.205  0.2753  0.6467  0.0709
  578LEU     HG 3437   5.390   8.320   3.124 -3.2892  1.1713  1.0456
  578LEU    CD1 3438   5.433   8.298   3.329  0.1626  0.5201 -0.0650
  578LEU   HD11 3439   5.337   8.262   3.366 -0.0176 -0.6518 -1.5765
  578LEU   HD12 3440   5.481   8.204   3.304 -0.3734  0.3138 -0.3375
  578LEU   HD13 3441   5.492   8.341   3.410 -1.2245  0.1029  1.2158
  578LEU    CD2 3442   5.320   8.498   3.204 -0.5615 -0.1362 -0.1309
  578LEU   HD21 3443   5.220   8.467   3.235 -0.3736  1.4514  2.3710
  578LEU   HD22 3444   5.343   8.584   3.267  1.1632  0.8168 -1.9139
  578LEU   HD23 3445   5.307   8.538   3.103  0.3482  0.8032  0.0997
  578LEU      C 3446   5.715   8.620   3.071  0.7940 -0.2581 -0.5337
  578LEU      O 3447   5.685   8.738   3.083  0.5239  0.4016 -0.2124
  579GLU      N 3448   5.840   8.578   3.078 -0.3327  0.7984 -0.4496
  579GLU      H 3449   5.855   8.479   3.065  0.9859  0.9782 -0.4087
  579GLU     CA 3450   5.958   8.671   3.083  0.0111 -0.1622  0.9103
  579GLU     HA 3451   5.920   8.753   3.145  1.7889  2.1968 -0.9282
  579GLU     CB 3452   6.079   8.586   3.129  0.3769 -0.7074  0.1322
  579GLU    HB1 3453   6.046   8.522   3.211 -2.3246 -3.1444 -2.5813
  579GLU    HB2 3454   6.121   8.527   3.046 -0.9195 -0.5111 -0.6859
  579GLU     CG 3455   6.199   8.666   3.177  0.0033  0.2586  0.4568
  579GLU    HG1 3456   6.275   8.594   3.208 -0.0792 -0.2847 -0.5749
  579GLU    HG2 3457   6.231   8.742   3.105 -3.5837  1.4257 -0.1277
  579GLU     CD 3458   6.173   8.744   3.309 -0.4747 -0.1322 -0.0589
  579GLU    OE1 3459   6.258   8.836   3.339  0.1026  0.2024  0.2276
  579GLU    OE2 3460   6.078   8.719   3.387  0.0646  0.2944 -0.3073
  579GLU      C 3461   5.998   8.732   2.942  0.1316  0.7079 -0.3028
  579GLU      O 3462   6.089   8.817   2.937 -0.4489  0.0529  0.5132
  580ASP      N 3463   5.913   8.695   2.841 -0.4028 -0.3465 -0.0841
  580ASP      H 3464   5.837   8.633   2.865  0.4921 -0.8530  1.5531
  580ASP     CA 3465   5.906   8.755   2.703 -0.2839  0.1827 -0.0536
  580ASP     HA 3466   5.844   8.685   2.646 -0.3382 -1.0668  1.4405
  580ASP     CB 3467   5.822   8.881   2.703 -0.3120  1.1200  0.2246
  580ASP    HB1 3468   5.730   8.856   2.754  0.7489 -2.6374  0.5873
  580ASP    HB2 3469   5.885   8.950   2.761 -0.8272  0.7456  1.2506
  580ASP     CG 3470   5.783   8.922   2.561 -0.2907  0.8345  0.3778
  580ASP    OD1 3471   5.815   9.037   2.522 -0.1649 -0.6284 -0.1914
  580ASP    OD2 3472   5.703   8.855   2.499 -0.2926  0.0239  0.1563
  580ASP      C 3473   6.040   8.753   2.627 -0.2635  0.0139 -0.0658
  580ASP      O 3474   6.096   8.858   2.598  0.4168  0.0885  0.3608
  581LEU      N 3475   6.106   8.639   2.619  0.2996  0.0286  0.5273
  581LEU      H 3476   6.058   8.565   2.669 -3.8147  2.0008 -0.1429
  581LEU     CA 3477   6.233   8.624   2.559  0.1510  0.1428 -0.3112
  581LEU     HA 3478   6.285   8.719   2.560 -2.2118  1.5266 -0.3442
  581LEU     CB 3479   6.316   8.517   2.637  0.9198  0.2297 -0.1793
  581LEU    HB1 3480   6.254   8.429   2.653 -0.5776  1.3283  0.4252
  581LEU    HB2 3481   6.399   8.470   2.585  0.2155 -1.5378  0.2248
  581LEU     CG 3482   6.368   8.569   2.777 -0.1115  0.5116  0.7346
  581LEU     HG 3483   6.307   8.653   2.809  0.6463  1.8538 -1.1617
  581LEU    CD1 3484   6.353   8.467   2.886  0.2381 -0.6213  0.0889
  581LEU   HD11 3485   6.390   8.496   2.985  0.9787  0.6555 -0.5308
  581LEU   HD12 3486   6.260   8.416   2.910  0.5128 -0.7271  0.9696
  581LEU   HD13 3487   6.418   8.383   2.862  1.0061  0.4095 -1.6496
  581LEU    CD2 3488   6.519   8.615   2.772  0.2165 -0.1922  0.2231
  581LEU   HD21 3489   6.588   8.530   2.767  2.4390  0.9251  5.6833
  581LEU   HD22 3490   6.543   8.692   2.699  0.5410  0.3567  0.9081
  581LEU   HD23 3491   6.544   8.676   2.858 -1.3706 -0.5229  0.9590
  581LEU      C 3492   6.218   8.582   2.410 -0.9610 -0.4525 -0.5068
  581LEU      O 3493   6.275   8.653   2.331 -0.0067 -0.0921  0.3417
  582VAL      N 3494   6.142   8.473   2.381  0.6171 -0.1120  0.5278
  582VAL      H 3495   6.099   8.436   2.465 -1.7464  1.3249  0.0210
  582VAL     CA 3496   6.117   8.415   2.247  0.7328  0.0665 -0.3464
  582VAL     HA 3497   6.112   8.502   2.181 -2.4009  0.0810 -0.2141
  582VAL     CB 3498   6.234   8.322   2.200  0.4191 -0.1446 -0.3389
  582VAL     HB 3499   6.199   8.243   2.134  0.2156  0.0960 -0.5226
  582VAL    CG1 3500   6.352   8.389   2.120 -0.2938 -0.2723  0.0530
  582VAL   HG11 3501   6.330   8.398   2.014 -0.5387 -1.3760 -0.0054
  582VAL   HG12 3502   6.376   8.487   2.161 -0.3693  0.0117 -0.5761
  582VAL   HG13 3503   6.443   8.331   2.134 -1.8003 -1.9773  4.5925
  582VAL    CG2 3504   6.310   8.244   2.315 -0.3878 -0.0737  0.1447
  582VAL   HG21 3505   6.356   8.156   2.271 -0.0295  0.9464 -1.6150
  582VAL   HG22 3506   6.398   8.286   2.364  1.9061 -3.0827 -1.1046
  582VAL   HG23 3507   6.253   8.200   2.397  0.9245 -2.9884 -0.3831
  582VAL      C 3508   5.972   8.350   2.260 -0.1091 -0.8584  1.4529
  582VAL      O 3509   5.946   8.277   2.356 -0.1874  0.4464  0.1077
  583PRO      N 3510   5.886   8.367   2.153  0.2721  0.4285  0.3808
  583PRO     CA 3511   5.748   8.306   2.160 -0.4243  0.2191 -0.2122
  583PRO     HA 3512   5.711   8.325   2.260  2.4045  2.2361  0.5844
  583PRO     CB 3513   5.667   8.377   2.056 -0.2865 -0.7411  0.3380
  583PRO    HB1 3514   5.592   8.318   2.004 -1.5427 -1.0325  2.3746
  583PRO    HB2 3515   5.612   8.457   2.105  0.1664 -1.0259  1.3243
  583PRO     CG 3516   5.770   8.423   1.950 -0.8730  0.0663  0.3422
  583PRO    HG1 3517   5.787   8.337   1.885 -0.8545 -0.7525  1.3990
  583PRO    HG2 3518   5.743   8.506   1.885 -0.6415 -0.6639 -0.7098
  583PRO     CD 3519   5.899   8.452   2.033 -0.4678 -0.7611  0.6168
  583PRO    HD1 3520   5.990   8.441   1.973 -0.9088 -0.0884 -0.1921
  583PRO    HD2 3521   5.900   8.556   2.064  4.9073 -0.3064 -0.1139
  583PRO      C 3522   5.753   8.156   2.112  0.6057 -0.7435  1.0185
  583PRO      O 3523   5.841   8.120   2.032  0.2050 -0.1953  0.5026
  584PRO      N 3524   5.652   8.079   2.157 -0.0420  0.1991  0.3831
  584PRO     CA 3525   5.646   7.932   2.117  0.4324  0.1319  0.2293
  584PRO     HA 3526   5.749   7.899   2.129  0.6415  0.7394  0.1272
  584PRO     CB 3527   5.561   7.865   2.229 -0.0485 -0.1533 -0.2792
  584PRO    HB1 3528   5.510   7.776   2.195  2.1793 -1.3349 -0.7574
  584PRO    HB2 3529   5.616   7.834   2.318  1.6609  1.5599 -0.6611
  584PRO     CG 3530   5.461   7.983   2.270  0.3451  0.2683  0.2245
  584PRO    HG1 3531   5.371   7.978   2.208 -0.0160 -3.3562  0.8241
  584PRO    HG2 3532   5.411   7.990   2.367 -0.9048  1.0891 -0.4477
  584PRO     CD 3533   5.546   8.114   2.251  0.7726 -0.2475  0.5235
  584PRO    HD1 3534   5.478   8.196   2.229  0.9616 -0.0678  0.6070
  584PRO    HD2 3535   5.588   8.139   2.348  0.3699  2.5930  0.0519
  584PRO      C 3536   5.582   7.915   1.975 -0.5441 -0.6602  0.1765
  584PRO      O 3537   5.492   7.988   1.938  0.3792 -0.2655  0.7031
  585PRO      N 3538   5.622   7.815   1.900 -0.5183  0.4778  0.5751
  585PRO     CA 3539   5.566   7.784   1.769 -0.0218 -0.7071  0.1167
  585PRO     HA 3540   5.571   7.868   1.699  0.0939 -0.3025  0.6013
  585PRO     CB 3541   5.665   7.678   1.708 -0.2218 -0.1312 -0.1815
  585PRO    HB1 3542   5.612   7.603   1.649 -2.0122 -0.2037  1.3951
  585PRO    HB2 3543   5.727   7.734   1.638  1.7480  0.5813  2.0078
  585PRO     CG 3544   5.760   7.625   1.815 -0.3564  0.1345 -0.3808
  585PRO    HG1 3545   5.728   7.522   1.834 -1.6929  0.5157 -0.4797
  585PRO    HG2 3546   5.864   7.621   1.781 -0.9172 -0.6823 -2.1342
  585PRO     CD 3547   5.733   7.730   1.932  0.2436  0.7852 -0.3794
  585PRO    HD1 3548   5.728   7.691   2.034  0.3809  1.3106 -0.1665
  585PRO    HD2 3549   5.822   7.792   1.940  1.1256 -0.4461 -0.4517
  585PRO      C 3550   5.419   7.738   1.764 -1.0496 -0.0724 -0.3110
  585PRO      O 3551   5.376   7.680   1.865 -0.5565  0.0571  0.4671
  586ALA      N 3552   5.347   7.759   1.659 -0.6102  0.4335  0.3291
  586ALA      H 3553   5.404   7.778   1.578  0.0928  1.5083  1.0535
  586ALA     CA 3554   5.202   7.739   1.636 -0.4609  0.2754 -0.9042
  586ALA     HA 3555   5.160   7.825   1.689  0.6151  1.1078 -1.3635
  586ALA     CB 3556   5.164   7.748   1.488 -0.3943  0.2818 -0.3689
  586ALA    HB1 3557   5.057   7.735   1.471 -0.5252 -1.7331  1.5947
  586ALA    HB2 3558   5.203   7.839   1.441  0.2417  0.1884 -0.0327
  586ALA    HB3 3559   5.209   7.666   1.433 -0.9645 -0.3076  0.0410
  586ALA      C 3560   5.149   7.604   1.681 -0.4220 -0.3001  0.3045
  586ALA      O 3561   5.039   7.593   1.723 -1.1475 -0.0709 -0.2603
  587ILE      N 3562   5.232   7.503   1.672 -0.7072 -0.0120 -0.3167
  587ILE      H 3563   5.307   7.529   1.610 -1.7202 -1.1687 -2.1270
  587ILE     CA 3564   5.201   7.368   1.700  0.3873 -0.4750  0.7772
  587ILE     HA 3565   5.097   7.353   1.671  1.3548 -0.7179 -3.0075
  587ILE     CB 3566   5.296   7.280   1.614  0.1627  0.5755  0.1560
  587ILE     HB 3567   5.270   7.179   1.643  2.2978 -0.6508 -1.8804
  587ILE    CG1 3568   5.443   7.288   1.655 -0.1289 -0.2855  0.3756
  587ILE   HG11 3569   5.496   7.380   1.632 -0.4997  0.1858  1.3545
  587ILE   HG12 3570   5.465   7.263   1.759 -1.6423  0.7226  0.9832
  587ILE    CG2 3571   5.271   7.307   1.461 -0.2333 -0.0932  0.3282
  587ILE   HG21 3572   5.279   7.410   1.425 -1.1744 -0.2773 -0.4240
  587ILE   HG22 3573   5.338   7.248   1.400 -1.6185  0.5227 -1.8903
  587ILE   HG23 3574   5.172   7.275   1.429  0.3165 -0.2865 -1.2454
  587ILE     CD 3575   5.538   7.191   1.590  0.1444 -0.3462  0.6377
  587ILE    HD1 3576   5.488   7.094   1.589 -0.1038 -0.2463 -1.4202
  587ILE    HD2 3577   5.545   7.226   1.487 -1.6268  1.5314  1.0905
  587ILE    HD3 3578   5.633   7.187   1.642  1.3486  0.4935 -1.4044
  587ILE      C 3579   5.209   7.340   1.855 -0.7762  0.4754  0.6364
  587ILE      O 3580   5.154   7.237   1.900  0.2023  0.5420  0.0204
  588ILE      N 3581   5.272   7.420   1.934 -0.1231  0.4944 -0.3781
  588ILE      H 3582   5.327   7.496   1.894 -1.0153 -0.2174 -3.1970
  588ILE     CA 3583   5.268   7.403   2.083 -0.0038  0.2979  0.2539
  588ILE     HA 3584   5.224   7.306   2.107  0.9716  0.2546  2.0158
  588ILE     CB 3585   5.415   7.399   2.132  0.0298 -0.7277  0.1771
  588ILE     HB 3586   5.450   7.500   2.113 -0.3498 -0.5674  0.3275
  588ILE    CG1 3587   5.510   7.320   2.041  0.0028  0.0095 -0.7413
  588ILE   HG11 3588   5.495   7.213   2.054 -0.8397  0.0819 -1.0324
  588ILE   HG12 3589   5.497   7.356   1.939  0.5697  2.1613 -0.1168
  588ILE    CG2 3590   5.422   7.356   2.279  0.2083 -0.0710  0.6721
  588ILE   HG21 3591   5.523   7.363   2.321  1.5473 -1.8944 -1.9761
  588ILE   HG22 3592   5.355   7.419   2.338 -0.5129 -1.9182  1.9354
  588ILE   HG23 3593   5.390   7.255   2.306  1.5534 -1.5584 -2.7654
  588ILE     CD 3594   5.654   7.362   2.074 -0.1272  0.9880  0.3347
  588ILE    HD1 3595   5.708   7.314   1.992 -0.3305  1.0421  0.1655
  588ILE    HD2 3596   5.663   7.470   2.063 -1.0965  1.1582  1.0119
  588ILE    HD3 3597   5.686   7.322   2.170  1.0550  1.4726  0.1539
  588ILE      C 3598   5.191   7.520   2.146  0.0487  0.5677  0.4525
  588ILE      O 3599   5.132   7.499   2.254 -0.7637  0.3892  0.7353
  589ASP      N 3600   5.183   7.634   2.078  0.1043  0.6045  0.6360
  589ASP      H 3601   5.235   7.636   1.992  1.2360  1.9912  1.3173
  589ASP     CA 3602   5.126   7.758   2.124  0.2414 -0.1484  0.2160
  589ASP     HA 3603   5.204   7.796   2.191 -0.6176  0.4665  0.8996
  589ASP     CB 3604   5.116   7.857   1.998  0.5676  0.6428 -0.1924
  589ASP    HB1 3605   5.207   7.889   1.948  1.0611  1.1747  0.9989
  589ASP    HB2 3606   5.066   7.810   1.914  0.5716 -1.3496  0.8440
  589ASP     CG 3607   5.026   7.978   2.017 -0.6739  0.6046 -0.5014
  589ASP    OD1 3608   4.917   7.996   1.968  0.4124  0.2569 -0.2470
  589ASP    OD2 3609   5.080   8.071   2.080 -0.4970 -0.4029 -0.2493
  589ASP      C 3610   5.017   7.762   2.234  0.3102 -0.2408 -0.4879
  589ASP      O 3611   5.020   7.845   2.330 -0.0505  0.3019  0.6299
  590LYS      N 3612   4.914   7.671   2.219 -0.7829  0.0851  0.3607
  590LYS      H 3613   4.911   7.621   2.132  2.5179  1.4885 -0.7073
  590LYS     CA 3614   4.815   7.651   2.324  0.0065  0.1563 -0.5405
  590LYS     HA 3615   4.837   7.710   2.413  1.0518  0.1372 -0.7768
  590LYS     CB 3616   4.676   7.709   2.282 -0.3077  0.5167 -0.3540
  590LYS    HB1 3617   4.646   7.676   2.183  1.2475 -1.2597 -0.2869
  590LYS    HB2 3618   4.603   7.664   2.349  0.7489 -3.0629 -1.4283
  590LYS     CG 3619   4.671   7.857   2.276  0.3729 -0.0289  0.6560
  590LYS    HG1 3620   4.678   7.900   2.376 -3.8032 -1.0324  1.5897
  590LYS    HG2 3621   4.752   7.898   2.216 -0.3095  0.3735 -0.0179
  590LYS     CD 3622   4.537   7.914   2.221  0.3577 -0.5286 -0.5946
  590LYS    HD1 3623   4.518   7.881   2.119  1.9953 -0.5168 -0.9201
  590LYS    HD2 3624   4.458   7.877   2.287 -1.5540  1.2030 -1.7934
  590LYS     CE 3625   4.541   8.072   2.230  0.2251 -0.0257 -0.1447
  590LYS    HE1 3626   4.561   8.110   2.330  0.3322 -3.2326  1.1638
  590LYS    HE2 3627   4.630   8.099   2.173 -0.2588 -0.2869 -1.0427
  590LYS     NZ 3628   4.413   8.136   2.181  0.3453 -0.0470 -0.1630
  590LYS    HZ1 3629   4.405   8.236   2.193 -0.3800  0.0272 -1.1713
  590LYS    HZ2 3630   4.397   8.113   2.085  2.5538 -1.2917 -0.2998
  590LYS    HZ3 3631   4.333   8.096   2.229  0.5765  1.6021  1.7374
  590LYS      C 3632   4.806   7.507   2.375  0.5752 -0.2887  0.4283
  590LYS      O 3633   4.720   7.471   2.463 -0.0454  0.9491 -0.5393
  591LEU      N 3634   4.899   7.416   2.328 -0.0656 -0.1437  0.4738
  591LEU      H 3635   4.968   7.444   2.259 -0.6708 -1.4145 -0.6922
  591LEU     CA 3636   4.903   7.277   2.371 -0.1496  0.0596  0.8480
  591LEU     HA 3637   4.803   7.235   2.372  0.7057 -2.3639 -1.3796
  591LEU     CB 3638   4.981   7.193   2.267 -0.7473 -0.2806 -0.3378
  591LEU    HB1 3639   4.929   7.197   2.172 -2.9684  0.6174  0.8321
  591LEU    HB2 3640   5.080   7.236   2.257 -0.4192 -0.7022  0.8361
  591LEU     CG 3641   4.990   7.033   2.298  0.5049 -0.3735 -0.3533
  591LEU     HG 3642   5.062   7.013   2.377  0.8863 -2.2099 -1.1071
  591LEU    CD1 3643   4.852   6.970   2.335  0.2297 -0.4390  0.2307
  591LEU   HD11 3644   4.796   7.033   2.405 -0.6636  0.2736 -1.0916
  591LEU   HD12 3645   4.800   6.978   2.240  0.9155  0.9014 -0.0431
  591LEU   HD13 3646   4.864   6.865   2.363  2.7361 -0.4465 -0.6726
  591LEU    CD2 3647   5.052   6.963   2.172 -0.4021 -0.3492 -1.4030
  591LEU   HD21 3648   5.138   7.014   2.128 -0.2052 -1.0238 -1.8060
  591LEU   HD22 3649   5.087   6.865   2.204  0.0570  0.4634  0.7768
  591LEU   HD23 3650   4.987   6.968   2.085  0.0278 -0.9277 -1.7640
  591LEU      C 3651   4.966   7.270   2.511 -0.2824  0.1428 -0.6533
  591LEU      O 3652   4.917   7.197   2.597 -0.0410 -0.4774  0.4442
  592PHE      N 3653   5.075   7.340   2.546 -0.6116  0.0670  0.4944
  592PHE      H 3654   5.108   7.403   2.474  0.5464  0.0708  1.0245
  592PHE     CA 3655   5.150   7.340   2.670  0.0927  0.2317  0.6425
  592PHE     HA 3656   5.162   7.235   2.697 -3.2198 -0.8111 -1.3252
  592PHE     CB 3657   5.287   7.414   2.653 -0.7402  0.1356  0.5786
  592PHE    HB1 3658   5.353   7.380   2.733  0.5819  0.6784 -0.2470
  592PHE    HB2 3659   5.343   7.372   2.570  0.2955  0.7212  0.9652
  592PHE     CG 3660   5.284   7.567   2.643  0.2149  0.2605 -0.3440
  592PHE    CD1 3661   5.257   7.637   2.523  0.2051  0.4486 -0.3974
  592PHE    HD1 3662   5.244   7.568   2.441  3.1112 -3.0329  1.7691
  592PHE    CD2 3663   5.308   7.641   2.760  0.3016 -0.1609 -0.0370
  592PHE    HD2 3664   5.326   7.592   2.855 -1.4663 -0.7278  0.0519
  592PHE    CE1 3665   5.265   7.774   2.516 -0.3418  0.2471  0.2495
  592PHE    HE1 3666   5.245   7.819   2.420 -0.3529  1.4739  0.8099
  592PHE    CE2 3667   5.307   7.777   2.753  0.5258 -0.1154  0.1651
  592PHE    HE2 3668   5.324   7.832   2.844  0.6902  0.9346 -0.4894
  592PHE     CZ 3669   5.282   7.846   2.633  0.1371  0.0187  0.4217
  592PHE     HZ 3670   5.304   7.952   2.623  2.0143 -0.4346 -0.7584
  592PHE      C 3671   5.067   7.391   2.789  0.6114 -0.4600 -0.2697
  592PHE      O 3672   5.100   7.356   2.902  0.0364 -0.0495 -0.5660
  593LEU      N 3673   4.962   7.474   2.763  0.1389  0.1478  0.1604
  593LEU      H 3674   4.959   7.503   2.667  0.8697  0.4297  0.2155
  593LEU     CA 3675   4.876   7.541   2.864 -0.3210  0.8095  0.3014
  593LEU     HA 3676   4.942   7.567   2.947 -0.9844 -0.1401  1.1591
  593LEU     CB 3677   4.823   7.678   2.813 -0.1612  0.8198 -0.4089
  593LEU    HB1 3678   4.770   7.653   2.721  0.6806  2.7746 -1.5006
  593LEU    HB2 3679   4.747   7.715   2.881 -0.2393  1.0350 -0.6086
  593LEU     CG 3680   4.935   7.780   2.783 -0.1667  0.1618  0.0150
  593LEU     HG 3681   5.026   7.733   2.746  1.1883  2.9175 -0.4352
  593LEU    CD1 3682   4.893   7.887   2.681 -0.8237 -0.5368  0.1589
  593LEU   HD11 3683   4.982   7.931   2.638 -1.3952  2.6242  1.8691
  593LEU   HD12 3684   4.819   7.857   2.607 -1.4523  3.3363 -1.0308
  593LEU   HD13 3685   4.849   7.975   2.728  3.0401  2.2603 -0.9481
  593LEU    CD2 3686   4.983   7.853   2.911  0.2144  0.3574  0.2074
  593LEU   HD21 3687   5.030   7.782   2.979 -2.0652 -0.5165  0.9476
  593LEU   HD22 3688   5.055   7.930   2.882  1.2714 -1.4300 -2.2692
  593LEU   HD23 3689   4.903   7.893   2.973 -0.8345 -1.2146 -0.0861
  593LEU      C 3690   4.748   7.456   2.891 -0.4980 -1.5024 -0.6259
  593LEU      O 3691   4.679   7.482   2.990  0.3482  0.0878 -0.4123
  594ASP      N 3692   4.717   7.352   2.806  0.3000 -0.0362 -0.0614
  594ASP      H 3693   4.770   7.343   2.720  1.4419  0.5806  0.5501
  594ASP     CA 3694   4.606   7.258   2.826  0.2276 -0.5241 -0.0268
  594ASP     HA 3695   4.520   7.316   2.856  0.6705  1.6267 -2.5767
  594ASP     CB 3696   4.585   7.202   2.682 -0.5464  0.3315  0.1145
  594ASP    HB1 3697   4.560   7.285   2.616  0.4149  1.9547  1.7111
  594ASP    HB2 3698   4.668   7.145   2.640 -0.9085 -0.3086  0.2514
  594ASP     CG 3699   4.467   7.112   2.663 -0.1520 -0.1549 -0.9071
  594ASP    OD1 3700   4.483   7.004   2.602 -0.5058  0.1799 -0.5022
  594ASP    OD2 3701   4.355   7.150   2.708  0.8333 -0.1165 -0.2852
  594ASP      C 3702   4.654   7.135   2.910  0.3413 -0.2221  0.4441
  594ASP      O 3703   4.586   7.089   3.002  0.5806  0.2343 -0.6047
  595THR      N 3704   4.767   7.076   2.867 -0.2105  0.0883 -0.3346
  595THR      H 3705   4.809   7.096   2.777  0.1004 -0.3978 -0.3041
  595THR     CA 3706   4.832   6.960   2.926 -0.2198 -0.5448  0.0149
  595THR     HA 3707   4.758   6.881   2.938  0.3739 -1.4369 -1.8255
  595THR     CB 3708   4.939   6.904   2.825 -0.5532  0.3891 -0.8064
  595THR     HB 3709   4.992   6.827   2.881  1.7787  1.2826 -1.6729
  595THR    OG1 3710   5.016   7.012   2.783 -0.5651  0.2868  0.5873
  595THR    HG1 3711   4.972   7.072   2.725  0.2615  0.9600  0.6360
  595THR    CG2 3712   4.873   6.832   2.706 -0.1544  0.3438  0.1783
  595THR   HG21 3713   4.952   6.796   2.640 -0.5978  1.5289 -1.0579
  595THR   HG22 3714   4.802   6.754   2.731 -1.1376  1.0705 -0.2431
  595THR   HG23 3715   4.819   6.900   2.639 -1.8409 -0.9929  0.1142
  595THR      C 3716   4.896   6.992   3.059 -0.1696 -0.3049 -0.0293
  595THR      O 3717   4.934   6.901   3.134  0.1382  0.4490  0.3999
  596LEU      N 3718   4.916   7.119   3.089 -0.6231 -0.2746  0.3235
  596LEU      H 3719   4.877   7.188   3.027 -2.1194 -1.1877  0.2012
  596LEU     CA 3720   4.972   7.175   3.213  0.0189 -0.4211 -0.0856
  596LEU     HA 3721   5.023   7.094   3.265  1.7458  0.1863 -0.7681
  596LEU     CB 3722   5.072   7.296   3.193 -0.3115 -0.6980 -0.8470
  596LEU    HB1 3723   5.150   7.269   3.121 -0.9793 -2.4302 -0.9617
  596LEU    HB2 3724   5.023   7.379   3.143 -0.2045 -0.8289 -1.1684
  596LEU     CG 3725   5.148   7.355   3.319 -0.0005 -0.0065 -0.3648
  596LEU     HG 3726   5.066   7.385   3.384  0.3215  0.0355  0.0267
  596LEU    CD1 3727   5.245   7.252   3.389 -0.2585 -0.0742  0.2667
  596LEU   HD11 3728   5.329   7.229   3.323  2.3738  1.1745  2.9550
  596LEU   HD12 3729   5.282   7.296   3.481  1.0357 -0.3785 -0.0926
  596LEU   HD13 3730   5.189   7.159   3.395 -1.1036  0.4542  0.7953
  596LEU    CD2 3731   5.225   7.471   3.266 -0.1542 -0.7005  0.3956
  596LEU   HD21 3732   5.266   7.536   3.343 -0.8362  0.2028  0.0237
  596LEU   HD22 3733   5.296   7.451   3.186 -0.5101 -2.6192  0.5212
  596LEU   HD23 3734   5.153   7.542   3.224  1.3425  0.1191 -0.8675
  596LEU      C 3735   4.852   7.230   3.294 -0.0171  0.0615 -0.0609
  596LEU      O 3736   4.801   7.328   3.253  0.4017 -0.2834 -0.4982
  597PRO      N 3737   4.802   7.171   3.404 -0.0704  0.0785  0.9035
  597PRO     CA 3738   4.688   7.223   3.475 -0.1526 -0.3753  0.0454
  597PRO     HA 3739   4.603   7.256   3.414 -1.4455 -0.4429  1.7338
  597PRO     CB 3740   4.640   7.106   3.562  0.1302  0.0984  0.4879
  597PRO    HB1 3741   4.587   7.123   3.656 -0.4623  1.3553 -0.0472
  597PRO    HB2 3742   4.571   7.046   3.503 -0.3429 -0.4438  1.5648
  597PRO     CG 3743   4.765   7.030   3.588 -0.4293 -1.1133  0.7992
  597PRO    HG1 3744   4.805   7.061   3.684  1.1126 -1.7084  0.3847
  597PRO    HG2 3745   4.744   6.929   3.623 -2.6475 -1.0326 -0.1733
  597PRO     CD 3746   4.848   7.049   3.467 -0.0962 -0.0088 -0.2423
  597PRO    HD1 3747   4.956   7.052   3.480  0.1103 -1.1037 -1.5045
  597PRO    HD2 3748   4.830   6.976   3.388 -1.6323 -0.4764  0.5041
  597PRO      C 3749   4.737   7.339   3.558  0.0185 -0.2393  0.3154
  597PRO      O 3750   4.844   7.332   3.616 -0.1647 -0.3117 -0.0456
  598PHE      N 3751   4.661   7.446   3.571  0.3465  1.1672  0.2815
  598PHE      H 3752   4.570   7.438   3.527  0.2664 -0.5094  0.7035
  598PHE     CA 3753   4.661   7.548   3.674  0.0429 -0.1714 -0.9655
  598PHE     HA 3754   4.684   7.502   3.770 -0.6710  0.0490 -0.6863
  598PHE     CB 3755   4.762   7.660   3.649  0.1790  0.0584 -0.3806
  598PHE    HB1 3756   4.743   7.735   3.726 -1.7219 -1.4939  0.7301
  598PHE    HB2 3757   4.866   7.630   3.667  0.5263  0.3280 -1.7719
  598PHE     CG 3758   4.746   7.718   3.505 -0.1188  0.3975  0.3584
  598PHE    CD1 3759   4.665   7.831   3.482  0.6672  0.1662  0.1232
  598PHE    HD1 3760   4.604   7.877   3.559 -1.5194 -2.8946  0.4226
  598PHE    CD2 3761   4.809   7.653   3.392 -0.4710  0.3829 -0.0746
  598PHE    HD2 3762   4.872   7.567   3.408 -0.4340 -0.3695 -3.4024
  598PHE    CE1 3763   4.650   7.874   3.354 -0.3379 -0.3344  0.3323
  598PHE    HE1 3764   4.593   7.961   3.325 -0.3310 -0.6437 -0.6629
  598PHE    CE2 3765   4.793   7.707   3.263  0.2798  0.4420 -0.1597
  598PHE    HE2 3766   4.836   7.660   3.176 -2.6176 -0.7706 -1.0498
  598PHE     CZ 3767   4.709   7.818   3.242 -0.4330 -0.3891  0.2440
  598PHE     HZ 3768   4.683   7.857   3.145 -1.8697 -1.8138  0.0136
  598PHE      C 3769   4.518   7.600   3.684 -0.1377 -0.2856 -0.1310
  598PHE     O1 3770   4.431   7.558   3.610  0.4185 -0.0147  0.5898
  598PHE     O2 3771   4.496   7.703   3.759 -0.1604  0.2499  0.7625
  599IMU    H00 3772   7.294   5.722   2.686 -0.5223 -0.5483  1.2820
  599IMU    C01 3773   7.271   5.691   2.586 -0.6565  0.7631  0.8794
  599IMU    C02 3774   7.322   5.759   2.471  0.2782 -0.0501  0.3387
  599IMU    C03 3775   7.187   5.574   2.572  0.4273 -0.6941  0.1923
  599IMU    H04 3776   7.375   5.849   2.494  1.7970 -0.9741  0.5974
  599IMU    C05 3777   7.291   5.710   2.341  0.2217  0.1632  0.6307
  599IMU    O06 3778   7.146   5.513   2.681  0.0417 -0.2295 -0.3148
  599IMU    C07 3779   7.157   5.538   2.436  0.4475 -0.5519 -0.6391
  599IMU    H08 3780   7.332   5.755   2.252  0.3160 -3.3682 -1.2844
  599IMU    C09 3781   7.214   5.598   2.321 -0.3555  0.4290  0.0239
  599IMU    C0A 3782   7.063   5.401   2.664  0.0540 -0.0422  0.5316
  599IMU    H0B 3783   7.099   5.447   2.423  0.1600 -0.4086 -0.3747
  599IMU    C0C 3784   7.195   5.555   2.179  0.2947  0.9328  0.7555
  599IMU    H0D 3785   7.028   5.356   2.757  0.2659 -2.6280 -0.5544
  599IMU    H0E 3786   6.980   5.406   2.593 -0.5334 -2.1105  1.0046
  599IMU    H0F 3787   7.135   5.329   2.625  0.6910 -0.7896  2.8760
  599IMU    C0G 3788   7.162   5.417   2.155  0.0321 -0.4077 -0.1566
  599IMU    C0H 3789   7.200   5.637   2.069 -0.2345 -0.3852 -0.0770
  599IMU    H0I 3790   7.146   5.351   2.239 -0.0265 -0.4280 -0.1836
  599IMU    C0J 3791   7.140   5.367   2.029  0.2725  0.7571 -0.3596
  599IMU    H0K 3792   7.201   5.745   2.076  1.3586 -0.4548  1.2354
  599IMU    C0M 3793   7.175   5.585   1.935  0.2918 -0.9601  0.1484
  599IMU    H0N 3794   7.127   5.260   2.022  0.1535  0.8943 -3.6170
  599IMU    C0O 3795   7.140   5.450   1.917  0.0279  0.0619  0.3712
  599IMU    F0P 3796   7.178   5.673   1.834  0.4557  0.6316 -0.3593
  599IMU    N0Q 3797   7.110   5.400   1.799 -0.4562 -0.2232  0.8332
  599IMU    C0R 3798   7.030   5.299   1.762 -0.2882  0.4416  0.3817
  599IMU    H0S 3799   7.134   5.448   1.713 -1.2973 -1.2285  0.0207
  599IMU    C0T 3800   7.030   5.263   1.622 -0.3764  0.5364  0.6499
  599IMU    O0U 3801   6.949   5.249   1.839 -0.4180  0.6786  0.1101
  599IMU    C0V 3802   7.136   5.232   1.544  0.2199  0.0067 -0.3937
  599IMU    C0W 3803   6.905   5.265   1.548 -0.4003 -0.2400 -0.1298
  599IMU    C0X 3804   7.267   5.224   1.593 -0.3902 -0.8179  0.5760
  599IMU    C0Y 3805   7.100   5.197   1.410 -0.7156  0.8547  0.0849
  599IMU    H0Z 3806   6.843   5.355   1.558 -1.0768 -0.3896 -2.4846
  599IMU    H10 3807   6.846   5.179   1.582 -0.1214 -0.0914  0.7527
  599IMU    C11 3808   6.953   5.237   1.402  0.4714 -0.5806  0.0940
  599IMU    O12 3809   7.306   5.125   1.657 -0.2534 -0.4891  0.1662
  599IMU    O13 3810   7.344   5.319   1.557  0.0376  0.4169  0.2274
  599IMU    H14 3811   7.116   5.092   1.386 -1.6069  0.9651 -1.0275
  599IMU    H15 3812   7.169   5.257   1.352 -0.2759  1.1932  0.9390
  599IMU    H16 3813   6.939   5.331   1.348 -0.0584 -0.0142  1.1853
  599IMU    H17 3814   6.889   5.157   1.364 -0.1463 -0.3662  0.6606
  600SOL     OW 3815   2.290   6.321   2.292  0.7502 -0.5208  0.0142
  600SOL    HW1 3816   2.363   6.306   2.351  1.0226 -0.7917 -0.3866
  600SOL    HW2 3817   2.293   6.415   2.272  1.6360 -0.7175 -0.8352
  600SOL     MW 3818   2.300   6.331   2.297  0.8985 -0.5807 -0.1458
  601SOL     OW 3819   3.393  11.004   4.357  0.2931 -0.3062 -0.2286
  601SOL    HW1 3820   3.416  10.988   4.449  2.3944  1.1918 -0.3877
  601SOL    HW2 3821   3.460  11.067   4.328 -0.3151 -0.7667 -2.7939
  601SOL     MW 3822   3.405  11.010   4.365  0.4843 -0.1734 -0.5774
  602SOL     OW 3823   2.161   0.916   0.138 -0.0939  0.7876  0.2614
  602SOL    HW1 3824   2.113   0.857   0.080  0.7334  0.3812 -0.0169
  602SOL    HW2 3825   2.142   1.004   0.103 -1.9177  0.7870  1.1053
  602SOL     MW 3826   2.152   0.920   0.126 -0.2214  0.7355  0.3338
  603SOL     OW 3827   4.193   8.852   5.232 -0.5924  0.1843  0.1949
  603SOL    HW1 3828   4.150   8.912   5.293  0.6082  1.6391 -0.3264
  603SOL    HW2 3829   4.255   8.802   5.286 -0.0002  1.0027  0.2788
  603SOL     MW 3830   4.195   8.853   5.247 -0.3629  0.4753  0.1389
  604SOL     OW 3831   2.016   3.783   0.038  0.1072  0.6081  0.0743
  604SOL    HW1 3832   1.998   3.716   0.103 -1.5498 -0.9859 -1.8755
  604SOL    HW2 3833   1.956   3.854   0.059 -0.1919  0.2413  0.4671
  604SOL     MW 3834   2.006   3.784   0.049 -0.1432  0.3571 -0.1250
  605SOL     OW 3835   2.786   7.981   1.260 -0.0271 -0.3542  0.4679
  605SOL    HW1 3836   2.877   8.005   1.274  0.0235 -0.6672  0.6976
  605SOL    HW2 3837   2.783   7.886   1.275  0.1538 -0.8716 -2.2190
  605SOL     MW 3838   2.797   7.972   1.264  0.0025 -0.4605  0.1533
  606SOL     OW 3839   5.828   5.158   0.501 -0.2424  0.1363 -0.2746
  606SOL    HW1 3840   5.805   5.110   0.581  1.1871  0.1455  0.1765
  606SOL    HW2 3841   5.835   5.090   0.434  0.9712 -0.2313  0.1825
  606SOL     MW 3842   5.826   5.143   0.503  0.0960  0.0905 -0.1583
  607SOL     OW 3843   8.722   8.251   2.059  0.0359 -0.9436  0.0015
  607SOL    HW1 3844   8.648   8.278   2.113 -0.2798 -1.4646 -0.1691
  607SOL    HW2 3845   8.688   8.248   1.970  0.7496  0.6470 -0.3531
  607SOL     MW 3846   8.709   8.254   2.055  0.0869 -0.8067 -0.0657
  608SOL     OW 3847   2.719   9.125   3.809  0.4381  0.0681 -0.2619
  608SOL    HW1 3848   2.747   9.171   3.729 -0.0404 -1.1554 -1.1741
  608SOL    HW2 3849   2.758   9.038   3.801 -0.4028 -0.3796  0.3631
  608SOL     MW 3850   2.727   9.120   3.797  0.2692 -0.1458 -0.2987
  609SOL     OW 3851   2.462   7.971   3.177 -0.1633  0.0148  0.4653
  609SOL    HW1 3852   2.408   7.925   3.241  0.1607  0.6740  1.2162
  609SOL    HW2 3853   2.552   7.949   3.202 -0.0199  0.6898  0.5573
  609SOL     MW 3854   2.467   7.962   3.188 -0.1035  0.1856  0.5732
  610SOL     OW 3855   7.908   8.190   5.560  0.0131  0.4345 -0.0175
  610SOL    HW1 3856   7.832   8.228   5.515 -0.6742 -0.4983  0.3130
  610SOL    HW2 3857   7.920   8.104   5.520 -0.3933 -0.2690  1.2865
  610SOL     MW 3858   7.900   8.184   5.549 -0.1269  0.2250  0.1917
  611SOL     OW 3859   2.908   5.157   0.339  0.3918 -0.1730  0.2140
  611SOL    HW1 3860   2.960   5.187   0.264 -0.9973  0.9734 -0.3504
  611SOL    HW2 3861   2.969   5.160   0.413  0.5595  3.7651  0.1310
  611SOL     MW 3862   2.923   5.161   0.339  0.2355  0.4778  0.1311
  612SOL     OW 3863   8.485   6.710   3.541  0.6415  1.0355 -0.3117
  612SOL    HW1 3864   8.406   6.759   3.516 -1.5815 -1.5808  1.0130
  612SOL    HW2 3865   8.519   6.677   3.458 -1.8269 -0.7108 -0.7624
  612SOL     MW 3866   8.479   6.712   3.527  0.0409  0.4771 -0.1998
  613SOL     OW 3867   9.198   9.254   3.437 -0.1887  0.0809 -0.0408
  613SOL    HW1 3868   9.175   9.163   3.420 -0.0760 -0.4012  2.1332
  613SOL    HW2 3869   9.127   9.287   3.493  0.9642  0.5715  1.1912
  613SOL     MW 3870   9.186   9.247   3.442 -0.0267  0.0820  0.3952
  614SOL     OW 3871   1.895   9.416   1.806  0.4733 -0.6797  0.1639
  614SOL    HW1 3872   1.844   9.400   1.726 -0.1312  1.3000  0.0797
  614SOL    HW2 3873   1.834   9.398   1.877 -0.4384  1.5926  0.0644
  614SOL     MW 3874   1.880   9.412   1.805  0.2792 -0.1354  0.1404
  615SOL     OW 3875   9.189   3.384   4.204  0.3457 -0.4804 -0.2213
  615SOL    HW1 3876   9.181   3.298   4.244  0.7153  0.1373  1.2500
  615SOL    HW2 3877   9.282   3.405   4.211  0.1242  0.3973  0.2567
  615SOL     MW 3878   9.200   3.376   4.210  0.3646 -0.2889  0.0283
  616SOL     OW 3879  10.151   4.109   2.843  0.4383  0.3845 -0.5094
  616SOL    HW1 3880  10.203   4.031   2.823 -0.5085 -0.8869  1.6576
  616SOL    HW2 3881  10.068   4.075   2.876  0.1433  2.2942  0.8880
  616SOL     MW 3882  10.147   4.095   2.845  0.2794  0.4662 -0.0531
  617SOL     OW 3883   4.720   9.711   4.536  0.1705  0.0653 -0.0122
  617SOL    HW1 3884   4.771   9.696   4.456  0.0426 -3.1421  0.3631
  617SOL    HW2 3885   4.666   9.788   4.516  3.4950  2.3068 -1.1803
  617SOL     MW 3886   4.720   9.719   4.523  0.5797 -0.0584 -0.1137
  618SOL     OW 3887   6.275   9.621   5.296  0.1959  0.2708  0.1379
  618SOL    HW1 3888   6.191   9.574   5.303  0.5237 -0.1120  2.9600
  618SOL    HW2 3889   6.297   9.642   5.387  3.0289  0.6608 -0.5650
  618SOL     MW 3890   6.267   9.618   5.309  0.6005  0.2717  0.4092
  619SOL     OW 3891  11.389   5.045   4.479  0.7287 -0.1019 -0.1166
  619SOL    HW1 3892  11.448   5.040   4.554 -0.3401  0.8654  0.8145
  619SOL    HW2 3893  11.447   5.054   4.403  1.9848 -3.7815  0.2033
  619SOL     MW 3894  11.404   5.045   4.479  0.7526 -0.4491  0.0435
  620SOL     OW 3895   9.099   9.988   3.109  0.1383  0.1588  0.3068
  620SOL    HW1 3896   9.182  10.033   3.095  1.5483 -1.4140  2.8142
  620SOL    HW2 3897   9.048  10.049   3.163  0.0668  0.7130 -0.3817
  620SOL     MW 3898   9.103  10.002   3.114  0.3096  0.0284  0.5396
  621SOL     OW 3899   9.128  10.137   4.643  0.0682 -0.2432  0.5597
  621SOL    HW1 3900   9.083  10.215   4.676  1.5576  0.9990 -0.1863
  621SOL    HW2 3901   9.161  10.164   4.557 -2.0883 -2.7587 -1.2076
  621SOL     MW 3902   9.126  10.151   4.636 -0.0172 -0.4062  0.2380
  622SOL     OW 3903   4.970   7.714   4.138  0.3302 -0.4482  0.3469
  622SOL    HW1 3904   5.026   7.655   4.088  2.1806  0.8087  0.8370
  622SOL    HW2 3905   5.018   7.730   4.219 -1.9406 -1.3295  1.9704
  622SOL     MW 3906   4.984   7.709   4.142  0.2764 -0.4001  0.6175
  623SOL     OW 3907   5.537  10.201   3.532 -0.1879  0.4473  0.1810
  623SOL    HW1 3908   5.612  10.222   3.589  0.0957  2.8573 -0.9342
  623SOL    HW2 3909   5.547  10.108   3.512  1.3967  0.2509  1.6402
  623SOL     MW 3910   5.548  10.192   3.537  0.0513  0.7307  0.2250
  624SOL     OW 3911   2.178   2.343   1.412 -0.3519 -0.1293  0.2789
  624SOL    HW1 3912   2.147   2.276   1.473 -1.4056 -0.4587 -0.5911
  624SOL    HW2 3913   2.234   2.400   1.466  0.4801 -1.6174  1.0629
  624SOL     MW 3914   2.181   2.342   1.427 -0.3803 -0.3620  0.2679
  625SOL     OW 3915   2.239   2.076   1.969  0.6591  0.5911  0.5742
  625SOL    HW1 3916   2.167   2.137   1.958 -0.0508 -0.5728 -2.1558
  625SOL    HW2 3917   2.218   2.003   1.910  3.9684  0.1201 -0.2266
  625SOL     MW 3918   2.227   2.074   1.960  0.9918  0.3818  0.1222
  626SOL     OW 3919  10.111   8.112   3.945  0.1051  0.4157  0.1346
  626SOL    HW1 3920  10.184   8.151   3.895  1.3574 -0.6471  1.0729
  626SOL    HW2 3921  10.039   8.173   3.932  0.8274  0.9716 -1.7073
  626SOL     MW 3922  10.111   8.125   3.937  0.3579  0.3508  0.0189
  627SOL     OW 3923   5.394   5.973   0.178  0.2586 -0.0812 -0.1172
  627SOL    HW1 3924   5.306   6.011   0.176  0.1969 -0.2324 -0.3465
  627SOL    HW2 3925   5.452   6.045   0.157  0.1873  0.0130  0.0070
  627SOL     MW 3926   5.390   5.987   0.175  0.2416 -0.0885 -0.1306
  628SOL     OW 3927   1.562   5.681   1.257  0.3323 -0.5425 -0.1334
  628SOL    HW1 3928   1.656   5.696   1.264  0.2821  0.3724 -1.1237
  628SOL    HW2 3929   1.545   5.682   1.162 -0.8452  0.5119  0.0680
  628SOL     MW 3930   1.572   5.683   1.245  0.1751 -0.2904 -0.2344
  629SOL     OW 3931   7.402   2.900   3.172 -0.1027  0.2665 -0.0955
  629SOL    HW1 3932   7.351   2.981   3.178  0.4055  0.5238  1.0774
  629SOL    HW2 3933   7.336   2.831   3.167 -0.5413  0.7789 -1.9992
  629SOL     MW 3934   7.387   2.901   3.172 -0.0938  0.3650 -0.1891
  630SOL     OW 3935   7.018   5.410   5.291 -0.3298 -0.4996  0.0513
  630SOL    HW1 3936   6.972   5.453   5.218 -0.5836  1.0430  1.0747
  630SOL    HW2 3937   6.963   5.336   5.314 -0.2698 -0.9914 -1.2770
  630SOL     MW 3938   7.005   5.406   5.284 -0.3546 -0.3651  0.0122
  631SOL     OW 3939   5.417   9.438   2.673  0.0107 -0.3067 -0.6436
  631SOL    HW1 3940   5.339   9.471   2.718  0.9084  1.1456 -0.0991
  631SOL    HW2 3941   5.464   9.388   2.739  1.4797  2.0720  0.2203
  631SOL     MW 3942   5.413   9.435   2.687  0.3137  0.1837 -0.4633
  632SOL     OW 3943   7.283   3.144   1.430  0.0779 -0.3583  0.3209
  632SOL    HW1 3944   7.256   3.071   1.374 -1.4821 -1.0720  1.9049
  632SOL    HW2 3945   7.375   3.127   1.450  0.3798 -0.6153 -1.1892
  632SOL     MW 3946   7.291   3.132   1.425 -0.0832 -0.4826  0.3304
  633SOL     OW 3947   3.868   1.566   1.160 -0.1676  0.2879  0.4815
  633SOL    HW1 3948   3.776   1.578   1.183 -0.1478  2.0884 -0.2077
  633SOL    HW2 3949   3.916   1.618   1.225  0.3507 -0.4005  0.6602
  633SOL     MW 3950   3.862   1.574   1.171 -0.0987  0.4302  0.4161
  634SOL     OW 3951   2.893   4.804   1.050 -1.0971  0.4759  0.1063
  634SOL    HW1 3952   2.974   4.793   1.000  0.1792 -2.8303  2.5367
  634SOL    HW2 3953   2.834   4.737   1.018 -0.8334 -0.6498  1.8369
  634SOL     MW 3954   2.896   4.794   1.040 -0.9000 -0.0914  0.6390
  635SOL     OW 3955   1.293   1.304   1.660 -0.2272 -0.2410 -0.4856
  635SOL    HW1 3956   1.294   1.369   1.730 -0.5852 -2.0934  1.3093
  635SOL    HW2 3957   1.203   1.305   1.627 -0.3039 -0.0455 -0.2695
  635SOL     MW 3958   1.282   1.313   1.664 -0.2828 -0.4531 -0.2282
  636SOL     OW 3959   6.739  10.076   5.571 -0.3345 -0.1946  0.0462
  636SOL    HW1 3960   6.750  10.037   5.484 -0.2953 -0.6092  0.2336
  636SOL    HW2 3961   6.745  10.170   5.556 -1.2954 -0.2165 -0.5372
  636SOL     MW 3962   6.741  10.083   5.558 -0.4525 -0.2505 -0.0045
  637SOL     OW 3963  10.920   7.858   5.449  0.4934 -0.2618 -0.0742
  637SOL    HW1 3964  10.979   7.932   5.433 -0.8614  1.2202  1.3336
  637SOL    HW2 3965  10.911   7.816   5.364  2.1504  0.5335 -0.6995
  637SOL     MW 3966  10.927   7.862   5.436  0.5320  0.0297  0.0260
  638SOL     OW 3967   3.328   2.261   0.418 -0.1141 -0.3209 -0.1336
  638SOL    HW1 3968   3.249   2.280   0.366  0.2983 -0.2350 -0.7374
  638SOL    HW2 3969   3.398   2.253   0.353  0.7548  1.5082  0.5075
  638SOL     MW 3970   3.327   2.263   0.403  0.0500 -0.0758 -0.1288
  639SOL     OW 3971   5.668   8.410   4.408  0.2670  0.5149 -0.0824
  639SOL    HW1 3972   5.658   8.319   4.380 -2.5742  0.3402  1.1295
  639SOL    HW2 3973   5.719   8.404   4.488 -0.7679 -0.2012  0.5657
  639SOL     MW 3974   5.673   8.397   4.415 -0.2292  0.4009  0.1557
  640SOL     OW 3975   5.902   9.396   2.155 -0.5490  0.2920  0.3425
  640SOL    HW1 3976   5.814   9.371   2.184  0.3407  0.5780  3.6425
  640SOL    HW2 3977   5.954   9.317   2.165 -0.0050  0.6386  0.3018
  640SOL     MW 3978   5.897   9.383   2.160 -0.3655  0.3730  0.7598
  641SOL     OW 3979   6.344   6.505   0.108 -0.1769  0.2250  0.0365
  641SOL    HW1 3980   6.423   6.472   0.150 -0.3614 -2.0982 -1.2913
  641SOL    HW2 3981   6.374   6.545   0.027 -0.3963 -3.2572 -1.9887
  641SOL     MW 3982   6.358   6.506   0.103 -0.2286 -0.5182 -0.3927
  642SOL     OW 3983   6.415  11.156   5.786  0.1011 -0.5058 -0.0643
  642SOL    HW1 3984   6.509  11.140   5.790 -0.0075 -2.0727 -2.0345
  642SOL    HW2 3985   6.402  11.198   5.701 -0.8715  1.0566  0.7932
  642SOL     MW 3986   6.425  11.160   5.776 -0.0373 -0.5064 -0.2067
  643SOL     OW 3987   8.594   4.664   5.012 -0.0986 -0.3259  0.0077
  643SOL    HW1 3988   8.669   4.606   5.026  1.0677  1.1432  0.0803
  643SOL    HW2 3989   8.619   4.717   4.936 -1.7517 -0.8670 -0.9611
  643SOL     MW 3990   8.607   4.663   5.004 -0.1609 -0.2071 -0.1070
  644SOL     OW 3991   4.722   8.783   2.607  0.5146  0.0331  0.3609
  644SOL    HW1 3992   4.780   8.802   2.681 -0.2011  1.3722  0.6167
  644SOL    HW2 3993   4.684   8.698   2.626  1.5357 -0.3479  0.7410
  644SOL     MW 3994   4.725   8.775   2.619  0.5537  0.1558  0.4423
  645SOL     OW 3995   7.091   2.024   2.326 -0.0184 -0.0300 -0.3016
  645SOL    HW1 3996   7.057   1.977   2.250  0.5088 -0.1066 -0.4960
  645SOL    HW2 3997   7.164   2.076   2.291  0.6446 -0.5604  0.2661
  645SOL     MW 3998   7.096   2.025   2.312  0.1340 -0.1077 -0.2538
  646SOL     OW 3999   5.468   5.712   0.297  0.1123  0.3911 -0.0487
  646SOL    HW1 4000   5.464   5.800   0.260 -2.1533  0.8550  1.1538
  646SOL    HW2 4001   5.482   5.655   0.221  0.4491  1.6729 -0.9898
  646SOL     MW 4002   5.470   5.716   0.282 -0.1346  0.6146 -0.0153
  647SOL     OW 4003   7.500   8.944   3.580  0.5415  0.0040 -0.1725
  647SOL    HW1 4004   7.521   8.860   3.541 -1.8322 -0.2189 -1.1195
  647SOL    HW2 4005   7.442   8.987   3.517 -1.0245  0.8988  1.7265
  647SOL     MW 4006   7.495   8.939   3.567  0.0371  0.0900 -0.0506
  648SOL     OW 4007  10.504   6.169   5.758  0.4868 -0.1010  0.0432
  648SOL    HW1 4008  10.439   6.213   5.813  1.6230 -0.8230  2.1012
  648SOL    HW2 4009  10.487   6.201   5.670 -1.5234  1.0430  0.7754
  648SOL     MW 4010  10.493   6.179   5.754  0.3749 -0.0470  0.4004
  649SOL     OW 4011   3.737   7.409   4.265 -0.6051  0.1055  0.0835
  649SOL    HW1 4012   3.790   7.338   4.301  0.2317  0.6491 -0.0508
  649SOL    HW2 4013   3.725   7.469   4.338 -0.6134  0.2230 -0.0144
  649SOL     MW 4014   3.742   7.408   4.279 -0.4990  0.1902  0.0538
  650SOL     OW 4015   3.191   8.808   3.812  0.4001  0.3447  0.2563
  650SOL    HW1 4016   3.271   8.839   3.853 -1.1246  1.6670  2.4608
  650SOL    HW2 4017   3.171   8.873   3.744  1.2235 -0.0434 -0.3625
  650SOL     MW 4018   3.198   8.820   3.808  0.3104  0.4643  0.4593
  651SOL     OW 4019   8.748   6.192   2.501  0.3357 -0.0849 -0.1361
  651SOL    HW1 4020   8.806   6.268   2.497  1.2698 -0.6322  1.9054
  651SOL    HW2 4021   8.666   6.226   2.538  0.2373  0.1963 -0.6074
  651SOL     MW 4022   8.745   6.206   2.505  0.4427 -0.1189  0.0649
  652SOL     OW 4023   2.923   5.781   1.068  0.6737 -0.1539 -0.2577
  652SOL    HW1 4024   2.906   5.703   1.120  0.3857 -0.2529 -0.4980
  652SOL    HW2 4025   2.883   5.763   0.983  0.3904  0.3542 -0.2366
  652SOL     MW 4026   2.916   5.769   1.063  0.6005 -0.1015 -0.2857
  653SOL     OW 4027   8.248   3.685   1.649 -0.1264  0.3442  0.6931
  653SOL    HW1 4028   8.275   3.595   1.666 -0.4074  0.3461  1.1751
  653SOL    HW2 4029   8.205   3.713   1.730 -1.2236  0.4691  0.0955
  653SOL     MW 4030   8.246   3.677   1.662 -0.3029  0.3605  0.6783
  654SOL     OW 4031   1.896   8.373   1.755 -0.1645  0.1639 -0.0490
  654SOL    HW1 4032   1.890   8.341   1.845 -2.6875 -0.7768 -0.4715
  654SOL    HW2 4033   1.989   8.365   1.733  0.3250 -0.6936  2.0640
  654SOL     MW 4034   1.907   8.368   1.764 -0.4248 -0.0663  0.1674
  655SOL     OW 4035  10.023   8.379   2.712 -0.6096 -0.2636  0.1618
  655SOL    HW1 4036  10.004   8.449   2.774 -0.5362  0.8220 -0.9900
  655SOL    HW2 4037   9.950   8.318   2.722 -0.9572  0.2478  0.8154
  655SOL     MW 4038  10.011   8.380   2.721 -0.6447 -0.0592  0.0980
  656SOL     OW 4039   7.895   3.785   1.281  0.6338 -0.7719 -0.1704
  656SOL    HW1 4040   7.990   3.787   1.276  0.6027 -1.0005 -0.8478
  656SOL    HW2 4041   7.865   3.806   1.193  0.0403  0.1297  0.2237
  656SOL     MW 4042   7.903   3.788   1.269  0.5538 -0.6857 -0.2067
  657SOL     OW 4043   7.444   2.480   2.854 -0.2938  0.0449 -0.3223
  657SOL    HW1 4044   7.511   2.539   2.890 -0.7864  1.6488 -1.8727
  657SOL    HW2 4045   7.481   2.451   2.771 -0.1191 -1.8012  0.3686
  657SOL     MW 4046   7.457   2.484   2.848 -0.3345  0.0139 -0.4323
  658SOL     OW 4047   5.722   6.917   1.484 -0.2893  0.2400  0.2768
  658SOL    HW1 4048   5.707   7.002   1.442  0.9244  0.3157 -0.0393
  658SOL    HW2 4049   5.639   6.870   1.474 -0.6834  1.0465 -0.3475
  658SOL     MW 4050   5.709   6.922   1.477 -0.1844  0.3530  0.1564
  659SOL     OW 4051   4.994   7.900   1.074  0.4714  0.7397 -0.6845
  659SOL    HW1 4052   4.934   7.838   1.033  0.1276 -1.7202  3.0521
  659SOL    HW2 4053   4.953   7.921   1.159  2.9148  2.3142  0.2206
  659SOL     MW 4054   4.981   7.895   1.080  0.7402  0.6264 -0.0903
  660SOL     OW 4055   7.493   5.389   5.104 -0.3331 -0.3133 -0.0115
  660SOL    HW1 4056   7.571   5.415   5.154 -0.2098 -0.0781 -0.3179
  660SOL    HW2 4057   7.419   5.416   5.159 -0.1992 -0.4236  0.2250
  660SOL     MW 4058   7.494   5.396   5.118 -0.3002 -0.2973 -0.0204
  661SOL     OW 4059   8.104  10.961   4.237  0.0757 -0.5429  0.4412
  661SOL    HW1 4060   8.163  10.905   4.186 -1.3429 -0.7622 -1.0378
  661SOL    HW2 4061   8.064  11.018   4.172 -3.6635 -2.4540  0.7923
  661SOL     MW 4062   8.106  10.961   4.222 -0.5846 -0.8156  0.2968
  662SOL     OW 4063   8.014   3.937   4.889  0.3625  0.3467  0.7810
  662SOL    HW1 4064   7.948   3.955   4.823 -0.0046  0.4047  1.1595
  662SOL    HW2 4065   7.991   3.994   4.963  2.6640  2.8407 -0.2443
  662SOL     MW 4066   8.003   3.947   4.890  0.6101  0.6734  0.6982
  663SOL     OW 4067   4.532   9.283   3.403  0.9359  0.4783  0.2377
  663SOL    HW1 4068   4.442   9.277   3.371  0.3491 -0.8788  1.9701
  663SOL    HW2 4069   4.570   9.357   3.356 -1.1034  1.1070 -0.4968
  663SOL     MW 4070   4.526   9.292   3.393  0.5997  0.3851  0.3655
  664SOL     OW 4071   4.294   8.881   3.919  0.0670 -0.1481 -0.2646
  664SOL    HW1 4072   4.364   8.889   3.855  1.2818  1.2463  1.1517
  664SOL    HW2 4073   4.219   8.927   3.881  0.6348  0.2890 -0.8539
  664SOL     MW 4074   4.293   8.888   3.906  0.2952  0.0864 -0.1587
  665SOL     OW 4075   9.563   4.172   1.930  0.9356 -0.1154 -0.0907
  665SOL    HW1 4076   9.479   4.162   1.975  0.9041 -0.0513 -0.1367
  665SOL    HW2 4077   9.549   4.242   1.867  1.0191 -0.1155 -0.1095
  665SOL     MW 4078   9.551   4.180   1.928  0.9423 -0.1072 -0.0990
  666SOL     OW 4079   9.411   7.155   2.969 -0.0012  0.0895  0.0253
  666SOL    HW1 4080   9.340   7.218   2.955 -1.0860 -1.0740  0.1188
  666SOL    HW2 4081   9.477   7.204   3.016  0.1374  1.7704 -1.7757
  666SOL     MW 4082   9.410   7.169   2.973 -0.1223  0.1557 -0.1933
  667SOL     OW 4083   6.953   3.869   0.440 -0.3789 -0.2755  0.3287
  667SOL    HW1 4084   6.976   3.800   0.502  0.0104 -0.2308  0.2324
  667SOL    HW2 4085   6.956   3.827   0.354 -0.0732 -0.1233  0.2634
  667SOL     MW 4086   6.956   3.855   0.437 -0.2899 -0.2503  0.3080
  668SOL     OW 4087  10.572   6.127   4.376 -0.3631 -0.3343 -0.1855
  668SOL    HW1 4088  10.573   6.075   4.296 -0.5224  0.7783 -0.9254
  668SOL    HW2 4089  10.619   6.073   4.440  1.5260 -0.4020 -1.5439
  668SOL     MW 4090  10.578   6.114   4.374 -0.1416 -0.2006 -0.4541
  669SOL     OW 4091   6.800   4.129   4.833  0.1998  0.6046  0.2618
  669SOL    HW1 4092   6.765   4.050   4.875 -0.3851 -0.1374 -1.5304
  669SOL    HW2 4093   6.878   4.151   4.884 -0.6566 -0.0379  1.9091
  669SOL     MW 4094   6.805   4.122   4.845  0.0153  0.4273  0.2432
  670SOL     OW 4095   5.555   4.054   0.469 -0.3300 -0.0993 -0.0106
  670SOL    HW1 4096   5.527   4.088   0.384 -0.8031 -0.7118 -0.1074
  670SOL    HW2 4097   5.645   4.085   0.479 -1.2442  2.7018  0.6954
  670SOL     MW 4098   5.563   4.063   0.459 -0.5076  0.1809  0.0674
  671SOL     OW 4099   4.848   1.814   0.400 -0.3830 -0.1213 -0.9646
  671SOL    HW1 4100   4.884   1.819   0.489 -0.3086  0.7985 -1.0349
  671SOL    HW2 4101   4.818   1.903   0.382  1.2247  0.1378 -2.5396
  671SOL     MW 4102   4.849   1.826   0.409 -0.1677  0.0296 -1.1752
  672SOL     OW 4103   3.403   3.334   0.080  0.3118  0.3348  0.4519
  672SOL    HW1 4104   3.445   3.369   0.159 -1.5869  0.3292  1.5265
  672SOL    HW2 4105   3.378   3.245   0.104  0.4422  0.0373 -0.4709
  672SOL     MW 4106   3.405   3.327   0.093  0.0854  0.2960  0.4713
  673SOL     OW 4107   2.836   1.801   1.949  0.1364 -0.7381  0.2047
  673SOL    HW1 4108   2.759   1.843   1.911 -0.0716 -0.7519  0.6118
  673SOL    HW2 4109   2.905   1.867   1.945 -0.0193 -0.5730  0.2599
  673SOL     MW 4110   2.835   1.815   1.943  0.0899 -0.7187  0.2639
  674SOL     OW 4111   4.067   2.817   3.823  0.5134  0.0644  0.0745
  674SOL    HW1 4112   4.110   2.760   3.887 -0.8966 -0.4776  0.5865
  674SOL    HW2 4113   3.992   2.767   3.793 -1.2957  1.9347  1.1836
  674SOL     MW 4114   4.063   2.804   3.828  0.1013  0.2344  0.2820
  675SOL     OW 4115   4.849   4.230   1.472 -0.3400 -0.1213  0.2174
  675SOL    HW1 4116   4.862   4.157   1.532  0.2152 -1.1041 -1.0495
  675SOL    HW2 4117   4.764   4.266   1.497 -1.4698 -2.3150 -0.2195
  675SOL     MW 4118   4.840   4.226   1.483 -0.4136 -0.5279 -0.0007
  676SOL     OW 4119   8.473   4.284   2.460 -0.5062 -0.0828 -0.0977
  676SOL    HW1 4120   8.567   4.282   2.443 -0.6978 -0.6171 -1.2112
  676SOL    HW2 4121   8.461   4.358   2.519  0.5931  0.0719 -0.0443
  676SOL     MW 4122   8.483   4.293   2.465 -0.3900 -0.1314 -0.2334
  677SOL     OW 4123   5.595   9.631   2.701 -0.5016  0.1779 -0.3156
  677SOL    HW1 4124   5.539   9.557   2.679  0.8882 -0.9737 -0.1423
  677SOL    HW2 4125   5.684   9.594   2.703  0.3595  2.0557 -1.2070
  677SOL     MW 4126   5.599   9.617   2.698 -0.2134  0.2708 -0.4075
  678SOL     OW 4127   1.041   3.639   0.314 -0.5714  0.7509 -0.7540
  678SOL    HW1 4128   1.103   3.640   0.241 -0.2915 -0.8970 -0.5705
  678SOL    HW2 4129   0.962   3.597   0.278  0.0571 -1.3774  0.2130
  678SOL     MW 4130   1.038   3.634   0.300 -0.4551  0.2675 -0.6067
  679SOL     OW 4131   9.909  11.298   5.075 -0.0467  0.0176  0.0358
  679SOL    HW1 4132   9.852  11.347   5.134 -0.2836  0.9285 -0.9277
  679SOL    HW2 4133   9.909  11.348   4.993 -0.3949 -1.6199 -1.0348
  679SOL     MW 4134   9.901  11.310   5.072 -0.1216 -0.0754 -0.2246
  680SOL     OW 4135   1.838   7.519   1.308  0.5623  0.4543  0.4799
  680SOL    HW1 4136   1.801   7.606   1.327  1.4985  1.0251 -0.2398
  680SOL    HW2 4137   1.931   7.535   1.297  0.6204 -0.5108 -0.5058
  680SOL     MW 4138   1.845   7.532   1.309  0.6896  0.4038  0.2616
  681SOL     OW 4139   1.002   4.703   0.781 -0.4188  0.5686  0.1786
  681SOL    HW1 4140   1.074   4.641   0.771 -0.1581  0.9849 -0.5624
  681SOL    HW2 4141   0.923   4.649   0.778 -0.1451  0.0650  1.3613
  681SOL     MW 4142   1.001   4.688   0.779 -0.3504  0.5574  0.2352
  682SOL     OW 4143   4.235   6.751   0.554 -0.3234 -0.3180  0.8820
  682SOL    HW1 4144   4.257   6.673   0.503  1.1891  0.3048  0.5199
  682SOL    HW2 4145   4.298   6.817   0.525 -0.4128  0.5062  2.4636
  682SOL     MW 4146   4.246   6.750   0.544 -0.1412 -0.1328  1.0381
  683SOL     OW 4147   2.911   4.438   0.915 -0.0619 -0.3119 -0.1992
  683SOL    HW1 4148   2.968   4.450   0.839 -2.0605 -1.3572 -1.9722
  683SOL    HW2 4149   2.953   4.370   0.967  1.0377 -0.0008 -0.6527
  683SOL     MW 4150   2.923   4.431   0.912 -0.1770 -0.4059 -0.4842
  684SOL     OW 4151   8.305   9.086   1.898  0.1697  0.3954  0.1502
  684SOL    HW1 4152   8.212   9.065   1.905 -0.1106  1.8785  1.5814
  684SOL    HW2 4153   8.350   9.002   1.907 -1.0277 -0.4961 -1.7544
  684SOL     MW 4154   8.299   9.073   1.900 -0.0195  0.4712  0.0896
  685SOL     OW 4155   7.892   9.926   2.671 -0.4376  0.1241  0.4845
  685SOL    HW1 4156   7.973   9.966   2.705 -0.4016  0.2924  0.1986
  685SOL    HW2 4157   7.854   9.993   2.614 -0.9449  0.1684  0.8660
  685SOL     MW 4158   7.897   9.940   2.668 -0.4979  0.1513  0.4968
  686SOL     OW 4159   3.645   7.923   0.896 -0.2011 -0.0196 -0.2975
  686SOL    HW1 4160   3.643   7.990   0.827 -1.4707  0.9225  0.6098
  686SOL    HW2 4161   3.610   7.967   0.973  0.1916 -1.3668  0.6875
  686SOL     MW 4162   3.641   7.938   0.897 -0.3134 -0.0715 -0.0553
  687SOL     OW 4163   9.990   4.998   5.522  0.3403 -0.5291  0.5227
  687SOL    HW1 4164   9.992   4.920   5.577  0.8988 -0.6076  0.3983
  687SOL    HW2 4165  10.082   5.013   5.498 -0.0342 -1.6190 -1.9670
  687SOL     MW 4166  10.002   4.990   5.526  0.3638 -0.6787  0.1880
  688SOL     OW 4167   8.629  12.077   5.801  0.1625  0.0471 -0.1861
  688SOL    HW1 4168   8.636  12.173   5.797  2.2792 -0.0254  0.1658
  688SOL    HW2 4169   8.542  12.057   5.766 -0.4555  2.1082  0.0432
  688SOL     MW 4170   8.619  12.087   5.796  0.3544  0.3017 -0.1117
  689SOL     OW 4171   6.141   8.800   0.790  0.0713  0.4339 -0.4977
  689SOL    HW1 4172   6.210   8.820   0.853 -0.3607 -1.1941  0.5412
  689SOL    HW2 4173   6.081   8.743   0.837 -1.3690  0.8423 -1.7605
  689SOL     MW 4174   6.142   8.795   0.804 -0.1684  0.2778 -0.5264
  690SOL     OW 4175   0.220   7.829   0.276  0.3295 -0.1746  0.8939
  690SOL    HW1 4176   0.154   7.829   0.206  0.8448 -0.0622  0.3998
  690SOL    HW2 4177   0.203   7.910   0.324  0.2572 -0.0258  0.6220
  690SOL     MW 4178   0.209   7.839   0.273  0.3862 -0.1412  0.7958
  691SOL     OW 4179   4.128   3.624   3.891  0.0223  0.1956  0.7245
  691SOL    HW1 4180   4.151   3.542   3.846 -2.5730 -0.3059  0.1833
  691SOL    HW2 4181   4.184   3.690   3.849  0.9845 -1.0110  0.0190
  691SOL     MW 4182   4.138   3.622   3.880 -0.1867 -0.0230  0.5649
  692SOL     OW 4183   1.902   6.570   0.347 -0.3251 -0.0444  0.1827
  692SOL    HW1 4184   1.953   6.650   0.339 -0.8949  0.3722  0.6411
  692SOL    HW2 4185   1.924   6.519   0.269  0.2338  0.4431  0.0182
  692SOL     MW 4186   1.912   6.574   0.336 -0.3265  0.0713  0.2204
  693SOL     OW 4187   9.339   3.405   1.543  0.7063 -0.1994  0.1947
  693SOL    HW1 4188   9.363   3.489   1.581 -0.9413  0.4155 -0.0173
  693SOL    HW2 4189   9.400   3.392   1.471  2.0906 -0.0436  1.3073
  693SOL     MW 4190   9.350   3.414   1.539  0.6726 -0.1007  0.3100
  694SOL     OW 4191   2.407   6.054   1.584  0.3746  0.2373 -0.0200
  694SOL    HW1 4192   2.373   6.008   1.507 -1.0314 -1.3934  1.4833
  694SOL    HW2 4193   2.497   6.075   1.561 -0.3005  0.7703 -2.4998
  694SOL     MW 4194   2.414   6.051   1.571  0.1082  0.0968 -0.1450
  695SOL     OW 4195   6.516   5.908   1.089  0.6703  0.6142  0.2174
  695SOL    HW1 4196   6.578   5.854   1.041  0.9304  0.0814  1.1454
  695SOL    HW2 4197   6.460   5.846   1.135  0.3195  1.1175  0.4804
  695SOL     MW 4198   6.517   5.893   1.089  0.6587  0.6104  0.3699
  696SOL     OW 4199   4.210   6.582   1.537  0.5371  0.1179 -0.2506
  696SOL    HW1 4200   4.158   6.529   1.598  1.5491 -2.0774 -1.1845
  696SOL    HW2 4201   4.148   6.647   1.503 -0.9291 -0.7858  0.5629
  696SOL     MW 4202   4.195   6.584   1.541  0.4790 -0.2788 -0.2660
  697SOL     OW 4203   0.715   6.154   0.402 -0.4769  0.1773 -0.0334
  697SOL    HW1 4204   0.795   6.108   0.378  0.3393  1.5941 -0.1670
  697SOL    HW2 4205   0.730   6.245   0.374 -1.3925  0.8617  1.5427
  697SOL     MW 4206   0.727   6.160   0.396 -0.4896  0.4463  0.1513
  698SOL     OW 4207   7.668   9.073   5.069  0.0945  0.0676  0.4744
  698SOL    HW1 4208   7.607   9.140   5.098 -1.0291 -1.0855  0.9097
  698SOL    HW2 4209   7.736   9.120   5.021 -1.5510  1.3288 -0.7221
  698SOL     MW 4210   7.669   9.087   5.067 -0.2600  0.0814  0.3769
  699SOL     OW 4211   3.277   3.247   2.800  0.2130 -0.0636  0.1193
  699SOL    HW1 4212   3.228   3.167   2.781 -0.8723  0.7817 -0.7937
  699SOL    HW2 4213   3.355   3.241   2.746 -0.8290  0.3804 -1.5090
  699SOL     MW 4214   3.280   3.236   2.791 -0.0593  0.1014 -0.2060
  700SOL     OW 4215   6.406   6.536   0.443  0.6894 -0.2598 -0.4669
  700SOL    HW1 4216   6.328   6.531   0.498  2.4784  0.8105  2.4179
  700SOL    HW2 4217   6.393   6.614   0.389  0.6470  1.2852  1.6506
  700SOL     MW 4218   6.394   6.546   0.443  0.9130  0.0750  0.1735
  701SOL     OW 4219   4.040   2.993   1.976 -0.3003 -0.2508  0.9170
  701SOL    HW1 4220   4.057   2.931   2.047  0.0592 -0.3048  0.7841
  701SOL    HW2 4221   4.105   2.971   1.909  0.6051  1.0342  1.3516
  701SOL     MW 4222   4.051   2.982   1.976 -0.1384 -0.0932  0.9556
  702SOL     OW 4223   4.870   4.406   5.448 -0.8337  0.1718  0.2847
  702SOL    HW1 4224   4.910   4.478   5.496 -0.7607 -0.4574  1.2043
  702SOL    HW2 4225   4.917   4.328   5.478 -0.4090 -0.1843 -1.2447
  702SOL     MW 4226   4.881   4.405   5.458 -0.7700  0.0457  0.2066
  703SOL     OW 4227   7.810   8.484   2.069  0.3116 -0.3180  0.1334
  703SOL    HW1 4228   7.723   8.457   2.039  0.4534 -1.2424  0.5114
  703SOL    HW2 4229   7.854   8.516   1.990 -0.7256  1.1961  0.1230
  703SOL     MW 4230   7.805   8.484   2.055  0.1970 -0.2425  0.1805
  704SOL     OW 4231   7.222   8.832   1.808  0.0900 -0.2173 -0.0066
  704SOL    HW1 4232   7.189   8.756   1.760 -0.5793 -1.1714  1.8589
  704SOL    HW2 4233   7.154   8.851   1.873  1.3197  0.4562  1.1454
  704SOL     MW 4234   7.209   8.825   1.811  0.1617 -0.2532  0.3797
  705SOL     OW 4235   9.501   9.953   5.887  0.4273  0.6667  0.2600
  705SOL    HW1 4236   9.548   9.988   5.963  0.4286  0.5798  0.2991
  705SOL    HW2 4237   9.427   9.905   5.925  0.1495  1.0361  0.1900
  705SOL     MW 4238   9.497   9.952   5.901  0.3919  0.7029  0.2561
  706SOL     OW 4239   9.180   7.667   4.282  0.1574 -0.0601 -0.0934
  706SOL    HW1 4240   9.238   7.597   4.310  0.6653  0.4164  0.0611
  706SOL    HW2 4241   9.213   7.692   4.196  0.8469  0.9124  0.4288
  706SOL     MW 4242   9.192   7.661   4.275  0.3107  0.1254 -0.0067
  707SOL     OW 4243   7.693  11.833   5.311 -0.8993 -0.2246 -0.2861
  707SOL    HW1 4244   7.771  11.887   5.324  0.0438 -1.5837 -0.0079
  707SOL    HW2 4245   7.639  11.849   5.389 -0.5272  0.1434 -0.1001
  707SOL     MW 4246   7.696  11.842   5.323 -0.7309 -0.3514 -0.2267
  708SOL     OW 4247   3.611   7.141   0.619  0.0255 -0.1625  0.0838
  708SOL    HW1 4248   3.588   7.140   0.526  0.3257 -1.8836 -0.0065
  708SOL    HW2 4249   3.559   7.212   0.656  0.1265  0.7480 -1.4458
  708SOL     MW 4250   3.601   7.150   0.612  0.0769 -0.2663 -0.1236
  709SOL     OW 4251   8.603   5.318   1.555  0.1821  0.6179  0.0970
  709SOL    HW1 4252   8.596   5.264   1.634  0.9053  0.2883 -0.0538
  709SOL    HW2 4253   8.694   5.347   1.554 -0.0918  1.4954 -0.0598
  709SOL     MW 4254   8.614   5.315   1.565  0.2396  0.6880  0.0576
  710SOL     OW 4255   5.735  10.228   4.520  0.2644  0.1809  0.0524
  710SOL    HW1 4256   5.673  10.281   4.469  0.4369 -0.0357 -0.3845
  710SOL    HW2 4257   5.745  10.276   4.603 -2.0920 -0.8092  1.0188
  710SOL     MW 4258   5.728  10.241   4.524 -0.0151  0.0264  0.1202
  711SOL     OW 4259   6.003   2.390   2.106 -0.7987 -1.0736  0.2196
  711SOL    HW1 4260   5.946   2.392   2.183 -0.3180 -0.7185  0.5673
  711SOL    HW2 4261   5.942   2.389   2.032 -1.2670  0.0071  0.5705
  711SOL     MW 4262   5.988   2.390   2.107 -0.7971 -0.8898  0.3090
  712SOL     OW 4263   3.151   6.173   3.247 -0.7293 -0.5942 -0.0092
  712SOL    HW1 4264   3.225   6.224   3.215 -1.5947  1.7936  1.5131
  712SOL    HW2 4265   3.100   6.151   3.169 -0.0649  0.4819 -0.7587
  712SOL     MW 4266   3.154   6.176   3.233 -0.7550 -0.1508  0.0897
  713SOL     OW 4267  12.332   5.763   5.736 -0.4535  0.2502  0.2224
  713SOL    HW1 4268  12.289   5.744   5.653 -0.1182  0.2291  0.0486
  713SOL    HW2 4269  12.309   5.690   5.793 -0.0382 -0.1356 -0.1035
  713SOL     MW 4270  12.324   5.751   5.732 -0.3574  0.1981  0.1584
  714SOL     OW 4271   8.499   0.301   0.411 -0.3515  0.2362  0.2302
  714SOL    HW1 4272   8.424   0.311   0.353 -0.0485  0.4400 -0.1276
  714SOL    HW2 4273   8.498   0.379   0.466 -1.4757 -0.6230  1.4826
  714SOL     MW 4274   8.490   0.312   0.411 -0.4566  0.1523  0.3447
  715SOL     OW 4275   5.971   7.053   0.285  0.3858  0.6557 -0.5478
  715SOL    HW1 4276   5.986   7.058   0.379 -1.9037  0.5889 -0.1052
  715SOL    HW2 4277   5.998   7.138   0.252 -0.9207  1.5516  0.5678
  715SOL     MW 4278   5.976   7.064   0.293 -0.0745  0.7619 -0.3483
  716SOL     OW 4279   8.957   4.662   4.544  0.8221 -0.0677 -0.4649
  716SOL    HW1 4280   8.995   4.654   4.631  1.3630  1.1827 -0.5609
  716SOL    HW2 4281   8.947   4.572   4.514 -0.9512 -0.6037  1.5278
  716SOL     MW 4282   8.961   4.650   4.551  0.6643  0.0238 -0.2221
  717SOL     OW 4283   8.720   2.558   3.523 -0.0950  0.0974 -0.1929
  717SOL    HW1 4284   8.664   2.588   3.595  0.3601 -0.3874  0.3695
  717SOL    HW2 4285   8.739   2.638   3.474 -0.2519  0.4734  0.3413
  717SOL     MW 4286   8.715   2.572   3.526 -0.0568  0.0835 -0.0526
  718SOL     OW 4287   9.217   5.823   3.506 -0.3090  0.1589  0.0283
  718SOL    HW1 4288   9.238   5.828   3.412  0.6225  1.1353  0.2673
  718SOL    HW2 4289   9.282   5.879   3.548 -0.2296 -0.8856  1.3498
  718SOL     MW 4290   9.228   5.831   3.499 -0.1796  0.1502  0.2280
  719SOL     OW 4291   6.151   2.629   1.275  0.1251  0.3270 -0.0618
  719SOL    HW1 4292   6.169   2.655   1.185 -0.4764  3.0430  0.5091
  719SOL    HW2 4293   6.159   2.710   1.326 -1.8618 -0.6189  1.9568
  719SOL     MW 4294   6.154   2.642   1.270 -0.2063  0.5536  0.2697
  720SOL     OW 4295   9.526   9.622   3.544  0.3099 -0.6302  0.7693
  720SOL    HW1 4296   9.549   9.593   3.633  1.8154 -0.3428  0.4973
  720SOL    HW2 4297   9.529   9.541   3.492 -2.5160 -1.1733  1.2766
  720SOL     MW 4298   9.530   9.608   3.549  0.1409 -0.6629  0.7994
  721SOL     OW 4299  10.038   6.924   3.894 -0.1642  0.2252 -0.0210
  721SOL    HW1 4300  10.078   6.883   3.971 -1.5696 -2.2045 -0.4657
  721SOL    HW2 4301  10.042   6.856   3.827  0.0811  1.9290 -1.8125
  721SOL     MW 4302  10.044   6.910   3.895 -0.3127  0.1323 -0.3072
  722SOL     OW 4303   3.666   4.223   0.114  0.0144  0.1262  0.0638
  722SOL    HW1 4304   3.741   4.187   0.161 -0.2544 -0.1110  0.3087
  722SOL    HW2 4305   3.612   4.263   0.181 -0.4751 -0.3967 -0.0120
  722SOL     MW 4306   3.669   4.224   0.128 -0.0827  0.0289  0.0854
  723SOL     OW 4307   9.633   9.142   3.325 -0.0271 -0.4697  0.3769
  723SOL    HW1 4308   9.561   9.084   3.350  0.5460 -1.2004  0.3628
  723SOL    HW2 4309   9.606   9.229   3.355 -0.6849 -0.8250  0.8251
  723SOL     MW 4310   9.621   9.146   3.332 -0.0380 -0.6087  0.4325
  724SOL     OW 4311   3.701   7.191   1.388  0.2397 -0.0449 -0.2373
  724SOL    HW1 4312   3.740   7.276   1.408 -2.4798  1.3616 -0.4981
  724SOL    HW2 4313   3.707   7.184   1.292  0.3399 -0.1065 -0.2273
  724SOL     MW 4314   3.707   7.201   1.378 -0.0956  0.1273 -0.2694
  725SOL     OW 4315   2.461   7.758   2.597 -0.1141  0.2482 -0.0953
  725SOL    HW1 4316   2.494   7.847   2.589 -0.2099  0.3813  0.8231
  725SOL    HW2 4317   2.489   7.730   2.685 -0.0576 -0.6363 -0.3834
  725SOL     MW 4318   2.469   7.766   2.607 -0.1191  0.1520 -0.0146
  726SOL     OW 4319   8.373   6.236   5.299 -0.1189 -0.1773 -0.3751
  726SOL    HW1 4320   8.286   6.242   5.260 -0.0330 -1.5985 -0.8616
  726SOL    HW2 4321   8.389   6.322   5.337 -1.2332  0.4760 -1.3353
  726SOL     MW 4322   8.364   6.247   5.299 -0.2506 -0.2756 -0.5603
  727SOL     OW 4323   9.866   7.808   3.942  0.1639  0.0582  0.0859
  727SOL    HW1 4324   9.956   7.835   3.926  0.3093 -1.1720 -1.4064
  727SOL    HW2 4325   9.818   7.838   3.865 -0.2869 -1.0529 -0.0848
  727SOL     MW 4326   9.871   7.815   3.930  0.1248 -0.2415 -0.1270
  728SOL     OW 4327   8.762   4.347   2.787  0.0103  0.2117 -0.1131
  728SOL    HW1 4328   8.676   4.381   2.815 -0.5924 -2.4217  1.7082
  728SOL    HW2 4329   8.756   4.341   2.692 -1.3710  1.2249 -0.1186
  728SOL     MW 4330   8.750   4.351   2.779 -0.2437  0.0043  0.1193
  729SOL     OW 4331   9.651   3.621   4.816  0.1837 -0.1533 -0.1977
  729SOL    HW1 4332   9.696   3.704   4.806  0.4674 -0.2499  0.2123
  729SOL    HW2 4333   9.569   3.643   4.859  1.1013 -0.2760  1.7405
  729SOL     MW 4334   9.646   3.634   4.821  0.3375 -0.1813  0.1029
  730SOL     OW 4335  10.520   4.635   5.089  0.2551 -0.2956  0.6181
  730SOL    HW1 4336  10.488   4.592   5.009  0.9330  1.3823 -0.6226
  730SOL    HW2 4337  10.534   4.563   5.151  0.0428 -1.6991 -0.8871
  730SOL     MW 4338  10.517   4.620   5.086  0.3147 -0.2605  0.2666
  731SOL     OW 4339   4.839   7.702   1.563  0.1135 -0.2162 -0.3447
  731SOL    HW1 4340   4.752   7.670   1.585  0.5153 -1.2825 -0.2814
  731SOL    HW2 4341   4.895   7.672   1.634  1.0580 -2.0380 -1.7681
  731SOL     MW 4342   4.835   7.694   1.575  0.2859 -0.5859 -0.5188
  732SOL     OW 4343   6.181   2.413   1.437  0.0223  0.4039 -0.4347
  732SOL    HW1 4344   6.187   2.505   1.412  0.1306  0.1472 -1.3835
  732SOL    HW2 4345   6.239   2.367   1.376  1.7275 -0.0647  1.3947
  732SOL     MW 4346   6.190   2.419   1.426  0.2545  0.3110 -0.3219
  733SOL     OW 4347   9.293   5.322   2.078 -0.0217 -0.1741 -0.1081
  733SOL    HW1 4348   9.262   5.358   2.161  0.2831  1.1195 -0.5281
  733SOL    HW2 4349   9.373   5.371   2.059  0.3540 -1.0271 -0.7631
  733SOL     MW 4350   9.299   5.333   2.086  0.0654 -0.1177 -0.2457
  734SOL     OW 4351   7.839   8.593   5.517 -0.2488 -0.2156  0.0372
  734SOL    HW1 4352   7.866   8.680   5.546  3.8323 -0.1693 -3.0410
  734SOL    HW2 4353   7.909   8.535   5.545 -1.7769 -2.1570  0.0647
  734SOL     MW 4354   7.852   8.597   5.524  0.0780 -0.4582 -0.3533
  735SOL     OW 4355   6.134  12.080   5.456  0.1676  0.0396  0.1844
  735SOL    HW1 4356   6.181  12.039   5.384  0.6971 -0.5841  0.8782
  735SOL    HW2 4357   6.143  12.174   5.439 -0.4697 -0.0975 -1.0322
  735SOL     MW 4358   6.141  12.087   5.445  0.1538 -0.0578  0.1174
  736SOL     OW 4359  11.307   7.705   5.312 -0.8336 -0.0646  0.2967
  736SOL    HW1 4360  11.347   7.637   5.258  0.4188  0.5824  0.3768
  736SOL    HW2 4361  11.342   7.690   5.400 -0.1285  0.9855  0.2114
  736SOL     MW 4362  11.316   7.694   5.316 -0.5831  0.1526  0.2960
  737SOL     OW 4363  10.032   2.909   2.999  0.7774  0.1746 -0.2938
  737SOL    HW1 4364  10.044   2.928   3.092 -0.1082 -0.1366 -0.1073
  737SOL    HW2 4365  10.089   2.972   2.954  1.9097 -0.2880  0.4830
  737SOL     MW 4366  10.040   2.920   3.005  0.8090  0.0756 -0.1705
  738SOL     OW 4367   2.651   2.205   1.386 -0.0084  0.5792 -0.0033
  738SOL    HW1 4368   2.598   2.220   1.465  2.1921 -0.6056  1.8387
  738SOL    HW2 4369   2.630   2.279   1.329 -1.9482  1.3262  1.5484
  738SOL     MW 4370   2.642   2.217   1.389  0.0250  0.5231  0.4311
  739SOL     OW 4371   4.049   7.474   1.955  0.3102  0.3713 -0.0642
  739SOL    HW1 4372   4.003   7.518   1.884  0.9236 -2.4278 -2.4168
  739SOL    HW2 4373   3.999   7.394   1.971  1.0255  0.2048  1.6432
  739SOL     MW 4374   4.037   7.469   1.948  0.4803 -0.0083 -0.1468
  740SOL     OW 4375   7.645   9.448   1.816 -0.3534 -0.4892 -0.2817
  740SOL    HW1 4376   7.646   9.460   1.911 -1.6048 -0.1858 -0.2775
  740SOL    HW2 4377   7.661   9.355   1.803  1.3867 -0.2685  0.1345
  740SOL     MW 4378   7.647   9.438   1.827 -0.2909 -0.4221 -0.2279
  741SOL     OW 4379   6.341   1.872   1.857 -0.1528  0.1684 -0.0711
  741SOL    HW1 4380   6.279   1.900   1.925  0.5306  1.2332  0.1544
  741SOL    HW2 4381   6.344   1.945   1.796 -0.5606 -0.6773 -1.1290
  741SOL     MW 4382   6.333   1.885   1.858 -0.1175  0.1964 -0.1776
  742SOL     OW 4383   6.826  11.450   5.061 -0.4746 -0.1178 -0.2144
  742SOL    HW1 4384   6.854  11.531   5.017  0.0816 -0.5449 -0.6586
  742SOL    HW2 4385   6.776  11.481   5.137 -0.4438  0.6420 -0.4891
  742SOL     MW 4386   6.824  11.465   5.065 -0.3994 -0.0752 -0.3064
  743SOL     OW 4387  11.797  11.508   5.646  0.5326 -0.4204 -0.4329
  743SOL    HW1 4388  11.831  11.493   5.558 -0.5267  1.1333 -1.1565
  743SOL    HW2 4389  11.709  11.470   5.646  0.1990  0.3284 -0.3351
  743SOL     MW 4390  11.790  11.501   5.635  0.3543 -0.1256 -0.5130
  744SOL     OW 4391   3.644   0.968   0.225 -0.1192  0.1699  0.1719
  744SOL    HW1 4392   3.721   0.997   0.274  2.6249 -2.4638 -2.1701
  744SOL    HW2 4393   3.629   1.036   0.160  0.2514  0.7073  0.6450
  744SOL     MW 4394   3.652   0.980   0.223  0.2795 -0.0985 -0.0674
  745SOL     OW 4395   8.674   5.359   2.252 -0.2780  0.5912  0.1845
  745SOL    HW1 4396   8.685   5.382   2.344  0.9926 -0.8264  0.4449
  745SOL    HW2 4397   8.730   5.420   2.205 -0.4008  0.8890  0.4258
  745SOL     MW 4398   8.682   5.370   2.258 -0.1311  0.4478  0.2487
  746SOL     OW 4399   9.339   5.100   1.464 -0.7551 -0.2763 -0.0735
  746SOL    HW1 4400   9.380   5.016   1.443 -1.1133 -0.6395  0.6496
  746SOL    HW2 4401   9.340   5.148   1.381 -1.5616 -1.4326 -0.7790
  746SOL     MW 4402   9.344   5.095   1.450 -0.9042 -0.4708 -0.0713
  747SOL     OW 4403   9.781   5.272   4.603 -0.6234 -0.4371 -0.0492
  747SOL    HW1 4404   9.777   5.183   4.570 -3.0944 -0.4142  0.0068
  747SOL    HW2 4405   9.774   5.327   4.524  0.5860 -0.2824 -0.0586
  747SOL     MW 4406   9.779   5.268   4.589 -0.7849 -0.4143 -0.0433
  748SOL     OW 4407   3.232   7.191   0.025 -0.3001  0.2860  0.3958
  748SOL    HW1 4408   3.264   7.240   0.101 -1.8572  0.5695  0.8994
  748SOL    HW2 4409   3.142   7.222   0.013 -1.0226 -1.7801  0.1473
  748SOL     MW 4410   3.225   7.201   0.033 -0.5919  0.0578  0.4285
  749SOL     OW 4411   7.503   9.960   5.274  0.7907  0.5295 -0.0840
  749SOL    HW1 4412   7.555   9.924   5.345 -0.0622 -0.3523  0.1239
  749SOL    HW2 4413   7.500   9.890   5.208 -2.3750 -0.6081  1.0836
  749SOL     MW 4414   7.509   9.946   5.274  0.2763  0.2710  0.0921
  750SOL     OW 4415   7.307  11.452   5.214 -0.4388 -1.0930 -0.4949
  750SOL    HW1 4416   7.220  11.428   5.245 -0.2693 -0.5715  0.4041
  750SOL    HW2 4417   7.291  11.517   5.145 -0.7445  2.2675  2.4581
  750SOL     MW 4418   7.294  11.458   5.209 -0.4562 -0.5961 -0.0018
  751SOL     OW 4419   8.355   9.063   3.545 -0.2846  0.2292  0.2009
  751SOL    HW1 4420   8.320   8.989   3.595  0.7526 -0.7466 -0.4604
  751SOL    HW2 4421   8.279   9.102   3.503 -0.9909  0.2175  1.4192
  751SOL     MW 4422   8.341   9.058   3.546 -0.2422  0.1028  0.2722
  752SOL     OW 4423   5.109   3.437   4.468  0.3337 -0.4851  0.0281
  752SOL    HW1 4424   5.204   3.430   4.479  0.3344 -0.1130  0.2551
  752SOL    HW2 4425   5.084   3.352   4.430  0.9209 -0.1566 -1.1582
  752SOL     MW 4426   5.118   3.425   4.464  0.4090 -0.3954 -0.0947
  753SOL     OW 4427   4.031   1.683   1.380 -0.1888  0.1114  0.1154
  753SOL    HW1 4428   3.944   1.666   1.417 -0.6152 -0.4414 -1.1116
  753SOL    HW2 4429   4.070   1.597   1.371  0.1135  0.2877 -0.2545
  753SOL     MW 4430   4.025   1.670   1.384 -0.2047  0.0632 -0.0890
  754SOL     OW 4431   2.453   6.049   1.880  0.1792  0.4791 -0.5339
  754SOL    HW1 4432   2.404   6.038   1.799 -1.5534 -1.1820  0.6460
  754SOL    HW2 4433   2.474   5.960   1.909 -0.2766  0.9362  1.3928
  754SOL     MW 4434   2.450   6.036   1.873 -0.1009  0.3250 -0.1363
  755SOL     OW 4435   2.232   7.024   1.758  0.2029  0.5183 -0.1235
  755SOL    HW1 4436   2.242   7.033   1.663  0.1171  0.7732 -0.1098
  755SOL    HW2 4437   2.315   7.054   1.794  0.0444  0.9339 -0.0946
  755SOL     MW 4438   2.244   7.029   1.750  0.1716  0.6042 -0.1180
  756SOL     OW 4439   3.983   5.534   0.561 -0.0115 -0.4610  0.3205
  756SOL    HW1 4440   3.958   5.567   0.474 -0.1181 -1.2235  0.0526
  756SOL    HW2 4441   3.908   5.482   0.589 -0.2887  0.3794  1.2081
  756SOL     MW 4442   3.970   5.531   0.553 -0.0606 -0.4510  0.3998
  757SOL     OW 4443   9.276   7.978   1.911 -0.7805 -0.2291  0.6067
  757SOL    HW1 4444   9.211   8.015   1.972  0.8762 -0.1050  2.4150
  757SOL    HW2 4445   9.324   7.915   1.964  0.2622 -0.6693 -0.8129
  757SOL     MW 4446   9.273   7.975   1.926 -0.4349 -0.2696  0.6565
  758SOL     OW 4447   0.666   3.424   0.127 -0.0786 -0.0476 -0.1560
  758SOL    HW1 4448   0.698   3.359   0.064 -0.0760 -1.4001  1.1821
  758SOL    HW2 4449   0.614   3.374   0.189  1.4663  0.8669  2.0244
  758SOL     MW 4450   0.663   3.409   0.127  0.1195 -0.1037  0.2944
  759SOL     OW 4451   3.704   3.812   0.982  0.2208  0.1267  0.0931
  759SOL    HW1 4452   3.659   3.742   1.029  1.6393  0.2936  1.7817
  759SOL    HW2 4453   3.636   3.878   0.967 -0.7002 -0.7785  0.1530
  759SOL     MW 4454   3.690   3.812   0.986  0.2844  0.0322  0.3169
  760SOL     OW 4455   9.411   8.881   2.940  0.1882 -0.5144  0.0088
  760SOL    HW1 4456   9.399   8.940   2.866  1.0840 -1.5163 -0.9871
  760SOL    HW2 4457   9.337   8.820   2.935 -1.1573  0.8926  1.4804
  760SOL     MW 4458   9.400   8.881   2.930  0.1306 -0.4625  0.0697
  761SOL     OW 4459   4.200   7.111   2.912  0.3165  0.2486  0.6259
  761SOL    HW1 4460   4.267   7.120   2.844  0.9799 -0.0409  1.2205
  761SOL    HW2 4461   4.248   7.120   2.995 -0.1903 -1.0388  1.0924
  761SOL     MW 4462   4.215   7.113   2.914  0.3365  0.0467  0.7617
  762SOL     OW 4463   6.148   7.639   1.601  0.2688  0.3663  0.3903
  762SOL    HW1 4464   6.075   7.698   1.584 -0.6360 -1.0046 -0.7315
  762SOL    HW2 4465   6.224   7.696   1.607 -0.3700  1.5909 -1.8803
  762SOL     MW 4466   6.148   7.654   1.599  0.0712  0.3476 -0.0440
  763SOL     OW 4467   5.779   2.583   0.872  0.1752  0.1551 -0.0119
  763SOL    HW1 4468   5.760   2.604   0.781 -0.4236 -1.2666 -0.2539
  763SOL    HW2 4469   5.792   2.488   0.872  0.1809  0.1335  1.3778
  763SOL     MW 4470   5.778   2.573   0.860  0.0993 -0.0296  0.1350
  764SOL     OW 4471   8.914  10.152   2.962 -0.6237 -0.2400 -0.1522
  764SOL    HW1 4472   8.932  10.066   3.000 -0.3360  0.6321  1.7809
  764SOL    HW2 4473   8.991  10.204   2.982 -0.9101  0.5602 -1.0538
  764SOL     MW 4474   8.926  10.148   2.969 -0.6236 -0.0259 -0.0201
  765SOL     OW 4475  10.552   5.380   5.262  0.0285 -0.0759  0.3254
  765SOL    HW1 4476  10.498   5.343   5.331  0.3489  0.1508  0.7001
  765SOL    HW2 4477  10.531   5.328   5.184  0.0870 -0.6911  0.7223
  765SOL     MW 4478  10.542   5.369   5.261  0.0770 -0.1256  0.4242
  766SOL     OW 4479   8.156   7.203   4.598  0.7124  0.6040  0.0148
  766SOL    HW1 4480   8.246   7.224   4.620  0.5165  1.8795 -0.3584
  766SOL    HW2 4481   8.138   7.252   4.518  0.4835 -1.6488 -1.4017
  766SOL     MW 4482   8.165   7.212   4.591  0.6580  0.4789 -0.2143
  767SOL     OW 4483   2.807   5.963   1.229 -0.3695 -0.0532 -0.4353
  767SOL    HW1 4484   2.712   5.972   1.238 -0.2556 -0.2851  1.4464
  767SOL    HW2 4485   2.819   5.891   1.167 -1.4793 -1.5303  0.9847
  767SOL     MW 4486   2.796   5.955   1.222 -0.4970 -0.2719 -0.0127
  768SOL     OW 4487   1.971   7.406   0.732 -0.3291  0.0523 -0.3829
  768SOL    HW1 4488   1.987   7.356   0.811  1.0907  1.5633  0.3492
  768SOL    HW2 4489   2.009   7.353   0.661 -1.6567 -1.3293 -0.0981
  768SOL     MW 4490   1.978   7.393   0.733 -0.3173  0.0688 -0.2527
  769SOL     OW 4491   5.252   0.987   0.101  0.0801 -0.3045 -0.0262
  769SOL    HW1 4492   5.205   1.064   0.133  1.1228  1.3581 -2.1898
  769SOL    HW2 4493   5.184   0.934   0.059 -0.3697  0.4021 -0.2126
  769SOL     MW 4494   5.237   0.990   0.100  0.1560 -0.0012 -0.3271
  770SOL     OW 4495  11.353   4.400   4.310 -0.0426  0.0233 -0.1698
  770SOL    HW1 4496  11.294   4.417   4.236 -1.0751 -1.2634  0.3281
  770SOL    HW2 4497  11.305   4.434   4.386  1.2478  1.8447 -0.0987
  770SOL     MW 4498  11.339   4.407   4.310 -0.0096  0.0918 -0.0970
  771SOL     OW 4499  10.539   8.857   4.017  0.1815 -0.2760  0.0505
  771SOL    HW1 4500  10.585   8.785   3.975  0.6219  0.6294 -1.0931
  771SOL    HW2 4501  10.536   8.926   3.950 -0.4037  0.6930  1.0284
  771SOL     MW 4502  10.544   8.857   4.003  0.1630 -0.0361  0.0293
  772SOL     OW 4503  10.438   7.489   5.359 -0.6505  0.7659  0.0271
  772SOL    HW1 4504  10.463   7.415   5.415 -0.4352  0.9271  0.1484
  772SOL    HW2 4505  10.351   7.514   5.388 -1.1138 -0.0330 -0.6361
  772SOL     MW 4506  10.430   7.483   5.370 -0.6823  0.6843 -0.0422
  773SOL     OW 4507   3.610   2.403   0.507  0.6311 -0.4882 -0.3055
  773SOL    HW1 4508   3.641   2.469   0.445  1.1072 -0.6835 -0.2789
  773SOL    HW2 4509   3.529   2.370   0.468 -1.3594  2.2633  1.1322
  773SOL     MW 4510   3.604   2.407   0.494  0.4373 -0.1609 -0.1180
  774SOL     OW 4511   4.201   6.629   0.222 -0.1646 -0.1953 -0.1429
  774SOL    HW1 4512   4.252   6.570   0.276 -0.2785 -0.3081 -0.1598
  774SOL    HW2 4513   4.257   6.646   0.146  0.1688  0.2886  0.2003
  774SOL     MW 4514   4.215   6.624   0.219 -0.1365 -0.1478 -0.1011
  775SOL     OW 4515   6.808   9.913   3.718  0.1310  0.0935 -0.5942
  775SOL    HW1 4516   6.723   9.958   3.712  0.6213  0.8621 -3.4133
  775SOL    HW2 4517   6.865   9.974   3.764 -0.6528 -0.1871  0.8080
  775SOL     MW 4518   6.804   9.926   3.723  0.0935  0.1559 -0.7756
  776SOL     OW 4519   5.747   3.382   2.008  1.0471  0.3006 -0.1777
  776SOL    HW1 4520   5.728   3.421   2.093  0.0251 -0.3239 -0.0953
  776SOL    HW2 4521   5.681   3.314   1.998  0.6631  0.8547 -1.7946
  776SOL     MW 4522   5.736   3.379   2.017  0.8671  0.2916 -0.3741
  777SOL     OW 4523   7.781   7.523   5.477 -0.5055 -0.6505 -0.0903
  777SOL    HW1 4524   7.789   7.616   5.497  0.0991 -1.2334  2.7671
  777SOL    HW2 4525   7.756   7.521   5.384 -1.0412  2.3346 -0.1149
  777SOL     MW 4526   7.779   7.535   5.467 -0.4967 -0.3430  0.2723
  778SOL     OW 4527   2.908   8.644   0.531 -0.4452 -0.8413  0.1190
  778SOL    HW1 4528   2.824   8.597   0.528 -0.3166 -1.0972  0.4315
  778SOL    HW2 4529   2.943   8.624   0.618 -0.0153 -0.8141 -0.0483
  778SOL     MW 4530   2.902   8.635   0.542 -0.3737 -0.8706  0.1376
  779SOL     OW 4531   6.074   5.748   4.499  0.0190 -0.2216  0.4671
  779SOL    HW1 4532   5.985   5.748   4.464 -0.1892 -0.9781  0.9655
  779SOL    HW2 4533   6.066   5.788   4.586  0.0419 -0.8620  0.7726
  779SOL     MW 4534   6.062   5.753   4.506 -0.0047 -0.4004  0.5700
  780SOL     OW 4535   1.270   5.149   0.057  0.7666  0.5254  0.0121
  780SOL    HW1 4536   1.351   5.136   0.008  1.1764 -0.7836  1.0027
  780SOL    HW2 4537   1.291   5.123   0.147 -0.3598  1.5272  0.5975
  780SOL     MW 4538   1.283   5.144   0.062  0.6749  0.4860  0.2139
  781SOL     OW 4539   8.782   3.153   3.551  0.1348 -0.3473  0.3628
  781SOL    HW1 4540   8.786   3.058   3.537  0.6943  0.0081 -2.3721
  781SOL    HW2 4541   8.749   3.188   3.469 -4.1429  1.6050  2.6103
  781SOL     MW 4542   8.778   3.145   3.539 -0.3412 -0.0519  0.3004
  782SOL     OW 4543   6.961   3.939   1.310 -0.2619 -0.5995  0.0191
  782SOL    HW1 4544   7.017   4.017   1.315 -1.0259 -0.0660  0.3831
  782SOL    HW2 4545   6.999   3.887   1.238 -0.6607  0.8436 -1.2776
  782SOL     MW 4546   6.973   3.942   1.302 -0.4108 -0.3465 -0.1003
  783SOL     OW 4547  11.137   5.452   4.587 -0.0293  0.0956  0.4071
  783SOL    HW1 4548  11.182   5.517   4.641 -0.7828  0.1472  1.0000
  783SOL    HW2 4549  11.088   5.399   4.650  1.6277 -1.9438  0.0782
  783SOL     MW 4550  11.136   5.453   4.602  0.0863 -0.1589  0.4409
  784SOL     OW 4551   8.645   4.617   1.554  0.0338  0.0950  0.4634
  784SOL    HW1 4552   8.553   4.618   1.528  0.2782  0.4347 -0.4014
  784SOL    HW2 4553   8.684   4.545   1.505  0.0941 -0.4899  1.3447
  784SOL     MW 4554   8.638   4.608   1.545  0.0728  0.0636  0.4655
  785SOL     OW 4555   1.444   4.186   0.783 -0.1406 -0.3831  0.3800
  785SOL    HW1 4556   1.495   4.230   0.851  0.3000  0.5581 -0.5369
  785SOL    HW2 4557   1.390   4.123   0.831 -2.6189  2.7309  2.0723
  785SOL     MW 4558   1.443   4.183   0.798 -0.4014  0.1360  0.4793
  786SOL     OW 4559   7.130   4.126   3.980 -0.2855 -0.3991 -0.0120
  786SOL    HW1 4560   7.211   4.162   4.018 -0.9287  0.4194  0.6077
  786SOL    HW2 4561   7.143   4.132   3.886 -0.1963  1.0895  0.0711
  786SOL     MW 4562   7.142   4.132   3.973 -0.3565 -0.1037  0.0780
  787SOL     OW 4563   9.027   8.976   3.473  0.1471  0.5140 -0.0953
  787SOL    HW1 4564   8.966   9.010   3.407  0.9629  0.9971 -0.6147
  787SOL    HW2 4565   9.082   8.915   3.424 -0.2724 -0.3687  0.4944
  787SOL     MW 4566   9.026   8.972   3.458  0.1978  0.4629 -0.0863
  788SOL     OW 4567   9.460   5.654   5.261  0.5941  0.0391 -0.4610
  788SOL    HW1 4568   9.540   5.687   5.302  1.4409 -0.8738 -1.3190
  788SOL    HW2 4569   9.478   5.561   5.245 -1.1372 -0.5053  0.4826
  788SOL     MW 4570   9.473   5.646   5.264  0.4809 -0.1475 -0.4500
  789SOL     OW 4571  10.620   5.855   4.150  0.4440 -0.2662 -0.1145
  789SOL    HW1 4572  10.664   5.929   4.107  2.9798 -0.7245  1.4555
  789SOL    HW2 4573  10.531   5.887   4.166  1.5579  2.7372  0.9623
  789SOL     MW 4574  10.614   5.869   4.147  0.9112  0.0596  0.2243
  790SOL     OW 4575  10.758   8.160   4.425 -0.3867 -0.5510 -0.8252
  790SOL    HW1 4576  10.801   8.200   4.350  0.1817 -1.6232 -1.0937
  790SOL    HW2 4577  10.740   8.233   4.484 -0.3664  0.2365 -1.7631
  790SOL     MW 4578  10.761   8.174   4.423 -0.3113 -0.5874 -0.9796
  791SOL     OW 4579   9.637   3.162   2.218  0.4549  0.2717 -0.3718
  791SOL    HW1 4580   9.687   3.093   2.261  0.6209  1.4966  1.5443
  791SOL    HW2 4581   9.548   3.127   2.214  0.6849 -0.3593 -0.1601
  791SOL     MW 4582   9.632   3.149   2.223  0.5056  0.3477 -0.0994
  792SOL     OW 4583   7.291  12.077   5.409  0.0582 -0.4653  0.5588
  792SOL    HW1 4584   7.276  12.032   5.326  1.0458 -1.9962  1.1692
  792SOL    HW2 4585   7.272  12.010   5.475  0.2666  0.4341  1.5467
  792SOL     MW 4586   7.286  12.062   5.407  0.2113 -0.5461  0.7634
  793SOL     OW 4587   3.031   6.648   1.027 -0.5670 -0.1771  0.2618
  793SOL    HW1 4588   2.981   6.582   1.076 -0.0143 -0.2600  0.7228
  793SOL    HW2 4589   3.104   6.670   1.085 -1.8148  2.3542  1.0171
  793SOL     MW 4590   3.034   6.642   1.041 -0.6560  0.1364  0.4175
  794SOL     OW 4591   9.606  10.073   3.021  0.4909 -0.0837  0.2220
  794SOL    HW1 4592   9.655  10.154   3.006  0.3759  0.2452  1.5207
  794SOL    HW2 4593   9.635  10.043   3.107 -1.4589  0.0550  0.9812
  794SOL     MW 4594   9.616  10.080   3.030  0.2266 -0.0238  0.4854
  795SOL     OW 4595   8.944   6.574   4.873 -0.1106  0.6567  0.1965
  795SOL    HW1 4596   9.028   6.567   4.828  0.3035  0.0931  1.0242
  795SOL    HW2 4597   8.962   6.542   4.961 -1.2287  0.3726  0.3363
  795SOL     MW 4598   8.957   6.569   4.878 -0.2007  0.5482  0.3204
  796SOL     OW 4599   5.660   8.437   0.510 -0.6341 -0.2026  0.8194
  796SOL    HW1 4600   5.619   8.521   0.530 -0.0068  0.4309 -0.4104
  796SOL    HW2 4601   5.597   8.372   0.539 -2.4259  0.7255 -0.7572
  796SOL     MW 4602   5.647   8.440   0.516 -0.7832 -0.0027  0.4601
  797SOL     OW 4603   7.137   4.477   0.341  0.3548  0.3746 -0.1035
  797SOL    HW1 4604   7.113   4.391   0.304  2.1705  0.1013 -0.7553
  797SOL    HW2 4605   7.198   4.456   0.412  1.1282  1.1395 -0.5304
  797SOL     MW 4606   7.141   4.463   0.345  0.6862  0.4376 -0.2416
  798SOL     OW 4607   9.902   9.625   5.610 -0.2419  0.0371  0.3094
  798SOL    HW1 4608   9.886   9.709   5.652 -0.0212 -0.2435  0.9713
  798SOL    HW2 4609   9.993   9.630   5.579 -0.8275  0.7651 -1.3983
  798SOL     MW 4610   9.912   9.636   5.612 -0.2886  0.0944  0.1755
  799SOL     OW 4611   9.526   9.681   2.933  0.0023  0.1771 -1.0113
  799SOL    HW1 4612   9.571   9.724   3.006  1.2466 -0.6490 -1.2719
  799SOL    HW2 4613   9.433   9.699   2.949  0.3175  0.8095  0.2550
  799SOL     MW 4614   9.520   9.689   2.945  0.2020  0.1523 -0.8825
  800SOL     OW 4615   2.233   7.798   1.416  0.2159 -1.2619  0.0167
  800SOL    HW1 4616   2.327   7.807   1.434 -0.0154  0.7057  0.5061
  800SOL    HW2 4617   2.196   7.767   1.498  0.3986 -1.9041 -0.1350
  800SOL     MW 4618   2.240   7.795   1.429  0.2097 -1.0922  0.0599
  801SOL     OW 4619   7.151   0.891   0.138  0.5900  0.7061  0.6402
  801SOL    HW1 4620   7.132   0.816   0.081  0.1507 -0.1637  1.8735
  801SOL    HW2 4621   7.185   0.958   0.079  0.0542 -0.1115 -0.6530
  801SOL     MW 4622   7.153   0.890   0.123  0.4652  0.4901  0.6326
  802SOL     OW 4623   0.922   7.034   0.885 -0.0161  0.0273  0.1180
  802SOL    HW1 4624   0.966   7.008   0.804 -0.2984  0.2274 -0.1012
  802SOL    HW2 4625   0.993   7.060   0.944  0.4947 -3.2415  1.1279
  802SOL     MW 4626   0.937   7.034   0.882  0.0131 -0.3655  0.2192
  803SOL     OW 4627   7.154   1.569   0.569  0.1047 -0.0040  0.3338
  803SOL    HW1 4628   7.072   1.569   0.520 -0.0316  0.2720  0.5676
  803SOL    HW2 4629   7.138   1.512   0.644  0.6711 -1.3832 -0.5396
  803SOL     MW 4630   7.142   1.561   0.572  0.1598 -0.1452  0.2519
  804SOL     OW 4631   8.899   2.655   1.163 -0.2328 -0.3490  0.5420
  804SOL    HW1 4632   8.921   2.746   1.143  2.0779 -0.9961 -0.2345
  804SOL    HW2 4633   8.861   2.658   1.251  2.0265  1.1748  1.5770
  804SOL     MW 4634   8.897   2.667   1.172  0.3522 -0.2368  0.5751
  805SOL     OW 4635   7.057   4.503   2.168  0.1190  0.4869  0.8584
  805SOL    HW1 4636   7.114   4.433   2.138  0.1132 -0.2686  2.4759
  805SOL    HW2 4637   6.968   4.471   2.152  0.0993  1.3191 -0.9105
  805SOL     MW 4638   7.053   4.490   2.162  0.1157  0.4967  0.8390
  806SOL     OW 4639   7.079   4.226   0.805 -0.2087 -0.3350  0.4541
  806SOL    HW1 4640   7.075   4.319   0.828 -0.3982  0.0392 -1.0397
  806SOL    HW2 4641   6.990   4.203   0.777  0.2655 -0.4755 -0.9844
  806SOL     MW 4642   7.067   4.235   0.804 -0.1722 -0.3051  0.0787
  807SOL     OW 4643   3.944   2.474   2.493 -0.1745  0.0088 -0.7198
  807SOL    HW1 4644   4.021   2.466   2.550  0.2641  1.2595 -1.1096
  807SOL    HW2 4645   3.889   2.539   2.535 -2.9905 -3.4976  1.6257
  807SOL     MW 4646   3.947   2.481   2.505 -0.4788 -0.2800 -0.4694
  808SOL     OW 4647   7.561   1.220   0.139  0.8155 -0.1215 -0.3981
  808SOL    HW1 4648   7.646   1.181   0.156  1.8751  0.9166 -2.9753
  808SOL    HW2 4649   7.499   1.149   0.155  2.1425 -1.0374  1.0119
  808SOL     MW 4650   7.564   1.206   0.143  1.1210 -0.1059 -0.5475
  809SOL     OW 4651   2.221   2.171   0.129  0.0216 -0.5896 -0.2037
  809SOL    HW1 4652   2.178   2.252   0.154  0.2378 -0.4330 -0.3414
  809SOL    HW2 4653   2.181   2.148   0.045 -0.1818 -0.7334 -0.0709
  809SOL     MW 4654   2.210   2.178   0.121  0.0232 -0.5880 -0.2043
  810SOL     OW 4655   3.678   2.085   1.889 -0.0602 -0.3594 -0.1486
  810SOL    HW1 4656   3.732   2.105   1.965 -0.6942 -0.2138  0.2786
  810SOL    HW2 4657   3.604   2.146   1.897 -0.2807 -0.5520 -0.7136
  810SOL     MW 4658   3.675   2.096   1.900 -0.1696 -0.3654 -0.1663
  811SOL     OW 4659   6.432  10.944   4.414 -0.3897  0.1665  0.0624
  811SOL    HW1 4660   6.345  10.925   4.380  0.0003 -0.1479 -0.7797
  811SOL    HW2 4661   6.474  10.995   4.345 -0.0577  0.6979  0.6522
  811SOL     MW 4662   6.426  10.948   4.401 -0.2972  0.1943  0.0301
  812SOL     OW 4663   7.023   6.150   5.688  0.1505  0.5742 -0.4871
  812SOL    HW1 4664   7.084   6.223   5.672  0.1769  0.5707 -0.4029
  812SOL    HW2 4665   7.080   6.074   5.700  0.1400  0.6208 -0.1427
  812SOL     MW 4666   7.038   6.150   5.687  0.1526  0.5798 -0.4322
  813SOL     OW 4667   5.019   5.432   4.884 -0.5104 -0.2641 -0.1090
  813SOL    HW1 4668   5.023   5.406   4.977  0.0550 -0.5721 -0.2113
  813SOL    HW2 4669   5.084   5.503   4.877  1.4832 -2.0527 -0.8142
  813SOL     MW 4670   5.028   5.438   4.895 -0.1828 -0.5325 -0.2124
  814SOL     OW 4671   1.324   7.437   1.425 -0.0773 -0.3546 -0.5291
  814SOL    HW1 4672   1.333   7.488   1.506  0.0954 -0.2088 -0.6409
  814SOL    HW2 4673   1.378   7.483   1.361  3.2023 -2.6655  0.3005
  814SOL     MW 4674   1.332   7.449   1.428  0.3646 -0.6317 -0.4372
  815SOL     OW 4675   2.131   4.523   2.108  0.5256 -0.0536 -0.1427
  815SOL    HW1 4676   2.154   4.458   2.041  0.6302  0.7008 -0.8526
  815SOL    HW2 4677   2.211   4.535   2.159  0.5381 -0.3927 -0.0790
  815SOL     MW 4678   2.144   4.516   2.106  0.5406 -0.0004 -0.2254
  816SOL     OW 4679   3.764   3.999   4.939 -0.2893 -0.2852  0.0892
  816SOL    HW1 4680   3.747   4.093   4.937 -3.1044 -0.6943  0.5402
  816SOL    HW2 4681   3.801   3.984   5.026  1.6300  0.5571 -0.5406
  816SOL     MW 4682   3.766   4.009   4.950 -0.4040 -0.2298  0.0663
  817SOL     OW 4683   3.467   3.328   1.046 -0.5357  0.3478 -0.4260
  817SOL    HW1 4684   3.531   3.280   1.099 -0.2738  2.2498  1.1228
  817SOL    HW2 4685   3.385   3.320   1.095 -0.6027  0.9889 -0.4235
  817SOL     MW 4686   3.465   3.321   1.059 -0.5108  0.6733 -0.2274
  818SOL     OW 4687   2.963   3.543   0.459 -0.3842 -0.0158  0.2577
  818SOL    HW1 4688   3.051   3.505   0.459 -0.0758  0.1927  4.5303
  818SOL    HW2 4689   2.976   3.634   0.432  0.0582 -0.8142 -2.5202
  818SOL     MW 4690   2.976   3.549   0.456 -0.2881 -0.0913  0.4491
  819SOL     OW 4691   3.264   6.150   2.025 -0.4794  0.0455 -0.3782
  819SOL    HW1 4692   3.200   6.217   1.999 -0.9708 -0.4980 -0.6113
  819SOL    HW2 4693   3.242   6.075   1.970  0.3070 -0.1813 -0.3845
  819SOL     MW 4694   3.253   6.149   2.014 -0.4416 -0.0531 -0.4089
  820SOL     OW 4695   8.497   4.781   0.663  0.0271  0.5549 -0.0599
  820SOL    HW1 4696   8.590   4.774   0.646 -0.1249 -0.4084 -0.5445
  820SOL    HW2 4697   8.481   4.721   0.736 -0.1650  0.9173  0.1973
  820SOL     MW 4698   8.507   4.772   0.670 -0.0170  0.4780 -0.0890
  821SOL     OW 4699   2.220   2.903   3.036  0.3164 -0.6898 -0.1950
  821SOL    HW1 4700   2.302   2.939   3.004 -0.0556  0.3041 -0.0686
  821SOL    HW2 4701   2.243   2.816   3.068  1.5063 -0.1041  0.6396
  821SOL     MW 4702   2.233   2.896   3.036  0.4211 -0.4876 -0.0720
  822SOL     OW 4703   9.155   4.903   2.702 -0.1951 -0.1713  0.6287
  822SOL    HW1 4704   9.221   4.853   2.749  0.2452 -1.4245 -1.2426
  822SOL    HW2 4705   9.123   4.844   2.634 -2.1836  0.9203  0.5223
  822SOL     MW 4706   9.159   4.889   2.699 -0.3933 -0.1920  0.3755
  823SOL     OW 4707   4.720   8.293   4.961  0.0573  0.0359  0.1328
  823SOL    HW1 4708   4.730   8.388   4.961 -0.6814  0.1737 -2.2640
  823SOL    HW2 4709   4.641   8.277   5.013  0.1521  0.7335  0.5037
  823SOL     MW 4710   4.711   8.303   4.968 -0.0251  0.1428 -0.1265
  824SOL     OW 4711   3.137  10.526   4.334  0.0675  0.3243 -0.1757
  824SOL    HW1 4712   3.090  10.443   4.327 -1.8523  1.0750  2.2233
  824SOL    HW2 4713   3.225  10.501   4.363 -0.8615 -0.8789  1.8042
  824SOL     MW 4714   3.142  10.512   4.337 -0.2972  0.2664  0.3849
  825SOL     OW 4715   7.034   0.436   0.372 -0.1899 -0.1282 -0.3296
  825SOL    HW1 4716   7.042   0.464   0.463 -1.3747  0.1295 -0.2962
  825SOL    HW2 4717   6.978   0.502   0.331  1.3516  0.4863 -1.5854
  825SOL     MW 4718   7.028   0.448   0.378 -0.1443 -0.0166 -0.4861
  826SOL     OW 4719   4.277   7.526   3.953 -1.0085 -0.0160 -0.5277
  826SOL    HW1 4720   4.307   7.573   3.875  0.3507 -1.4097 -0.8985
  826SOL    HW2 4721   4.328   7.563   4.025 -0.2872 -0.5670 -0.7437
  826SOL     MW 4722   4.288   7.537   3.952 -0.7422 -0.2650 -0.6029
  827SOL     OW 4723  10.703   3.320   3.647 -0.8230 -0.0731 -0.1842
  827SOL    HW1 4724  10.683   3.328   3.554  2.1124  2.1717 -0.7926
  827SOL    HW2 4725  10.618   3.308   3.689 -2.2930 -0.7418 -3.0806
  827SOL     MW 4726  10.689   3.319   3.640 -0.6354  0.1287 -0.6329
  828SOL     OW 4727   9.483  11.410   4.757  0.6506  0.2105  0.5628
  828SOL    HW1 4728   9.409  11.359   4.791 -1.5508  1.6119 -1.7669
  828SOL    HW2 4729   9.517  11.456   4.834 -1.5543  0.2729  1.5816
  828SOL     MW 4730   9.478  11.409   4.771  0.0865  0.3979  0.3950
  829SOL     OW 4731   7.731   3.447   2.543  0.0488 -0.0323  0.3751
  829SOL    HW1 4732   7.801   3.418   2.485  0.3510  0.0921  0.6698
  829SOL    HW2 4733   7.768   3.439   2.631 -0.3884 -0.1778  0.5484
  829SOL     MW 4734   7.745   3.442   2.547  0.0315 -0.0350  0.4350
  830SOL     OW 4735   8.241   7.664   5.497 -0.2122 -0.3095 -0.4930
  830SOL    HW1 4736   8.214   7.572   5.501 -0.0598 -0.3731 -0.9390
  830SOL    HW2 4737   8.328   7.665   5.537 -1.1741  0.0322  1.7780
  830SOL     MW 4738   8.248   7.652   5.503 -0.3158 -0.2739 -0.2594
  831SOL     OW 4739   8.065   9.963   4.176  0.0110  0.4853  0.2844
  831SOL    HW1 4740   8.076   9.869   4.161 -3.2428  0.0237  0.1250
  831SOL    HW2 4741   8.121  10.004   4.110  3.2482 -1.1775  1.7580
  831SOL     MW 4742   8.074   9.957   4.165  0.0089  0.2133  0.4526
  832SOL     OW 4743  10.489   8.572   5.065 -0.2116  0.2408 -0.1885
  832SOL    HW1 4744  10.490   8.483   5.101 -0.7152 -0.2300 -1.2976
  832SOL    HW2 4745  10.397   8.592   5.051 -0.0638  0.6622 -0.5989
  832SOL     MW 4746  10.478   8.563   5.068 -0.2571  0.2345 -0.3831
  833SOL     OW 4747   3.648   7.500   1.064 -0.0906  0.6193 -0.4277
  833SOL    HW1 4748   3.668   7.522   0.973  0.3651  0.4168 -0.3797
  833SOL    HW2 4749   3.626   7.407   1.062 -0.2079  0.6459 -0.3516
  833SOL     MW 4750   3.648   7.491   1.052 -0.0472  0.5968 -0.4118
  834SOL     OW 4751   3.855   4.998   3.435  1.1667  0.4975  0.9367
  834SOL    HW1 4752   3.844   5.040   3.520  0.8127  1.5506  0.3918
  834SOL    HW2 4753   3.892   5.067   3.379  2.0242 -0.3683  0.4034
  834SOL     MW 4754   3.859   5.012   3.439  1.2312  0.5215  0.7987
  835SOL     OW 4755   2.018   7.207   2.096 -0.1515 -0.3082  0.2640
  835SOL    HW1 4756   2.050   7.236   2.011 -0.9311 -1.6490 -0.5282
  835SOL    HW2 4757   2.089   7.153   2.131  0.3737  0.6455  0.7200
  835SOL     MW 4758   2.031   7.204   2.089 -0.1841 -0.3578  0.2210
  836SOL     OW 4759   9.039   9.585   4.828 -0.4447  0.4670  0.2989
  836SOL    HW1 4760   9.047   9.562   4.735  0.0980  1.9953 -0.0748
  836SOL    HW2 4761   8.950   9.558   4.852 -0.6573  0.2199 -0.7179
  836SOL     MW 4762   9.028   9.579   4.819 -0.4024  0.6310  0.1209
  837SOL     OW 4763   5.415   4.011   1.241  0.1289  0.2683  0.1515
  837SOL    HW1 4764   5.387   4.016   1.150 -0.0819 -1.3084  0.0959
  837SOL    HW2 4765   5.400   4.099   1.276  2.0396  1.4451 -1.8061
  837SOL     MW 4766   5.409   4.023   1.234  0.3465  0.2171 -0.1062
  838SOL     OW 4767   5.569   3.328   0.112 -0.3708  0.1650 -0.5181
  838SOL    HW1 4768   5.561   3.296   0.022 -1.2793 -0.1840 -0.3265
  838SOL    HW2 4769   5.596   3.251   0.162 -0.2239  0.2746 -0.4282
  838SOL     MW 4770   5.571   3.314   0.107 -0.4683  0.1343 -0.4820
  839SOL     OW 4771   6.847   1.456   2.032  0.6204  0.9186 -0.0217
  839SOL    HW1 4772   6.929   1.425   1.994  1.7989  3.7312  0.0135
  839SOL    HW2 4773   6.835   1.402   2.110  2.3272  0.2830 -0.1614
  839SOL     MW 4774   6.856   1.445   2.037  0.9898  1.1973 -0.0351
  840SOL     OW 4775   6.839   9.519   1.812 -0.1645  0.3405  0.1526
  840SOL    HW1 4776   6.801   9.536   1.898  0.5238  0.0604  0.5247
  840SOL    HW2 4777   6.791   9.444   1.778  0.2941 -0.2537  0.7832
  840SOL     MW 4778   6.828   9.512   1.819 -0.0177  0.2286  0.2809
  841SOL     OW 4779  10.466  11.180   5.749  0.1489 -0.1309  0.0877
  841SOL    HW1 4780  10.545  11.188   5.803  0.2336  3.4170 -0.3497
  841SOL    HW2 4781  10.492  11.123   5.677  2.1810  0.5227  0.2434
  841SOL     MW 4782  10.479  11.173   5.746  0.4199  0.4069  0.0516
  842SOL     OW 4783   7.329   4.662   1.444  0.0421  0.2561 -0.3202
  842SOL    HW1 4784   7.307   4.730   1.508 -2.2731 -0.9444  0.2753
  842SOL    HW2 4785   7.424   4.661   1.442  0.1579  1.9569  1.3302
  842SOL     MW 4786   7.338   4.670   1.452 -0.2394  0.3201 -0.0327
  843SOL     OW 4787   1.969   4.417   0.085 -0.4202  0.4161  0.0016
  843SOL    HW1 4788   1.933   4.505   0.075 -1.0689  0.2818  1.0978
  843SOL    HW2 4789   1.925   4.366   0.017  0.0534  0.9508 -0.7236
  843SOL     MW 4790   1.959   4.421   0.075 -0.4426  0.4674  0.0491
  844SOL     OW 4791   5.936   1.386   0.304 -0.1829 -0.1839 -1.0056
  844SOL    HW1 4792   5.944   1.464   0.249 -0.3092  0.1687 -0.5322
  844SOL    HW2 4793   5.943   1.312   0.243 -0.6296  0.2013 -1.5351
  844SOL     MW 4794   5.938   1.386   0.289 -0.2562 -0.0894 -1.0127
  845SOL     OW 4795   4.160   7.569   1.075  0.1281  0.3043 -0.1183
  845SOL    HW1 4796   4.075   7.544   1.111  0.5167 -0.6770  0.1433
  845SOL    HW2 4797   4.142   7.650   1.026 -1.0394 -0.1475 -0.4680
  845SOL     MW 4798   4.147   7.576   1.074  0.0284  0.1208 -0.1295
  846SOL     OW 4799   6.704   5.700   4.977  0.4767 -0.0540 -0.0853
  846SOL    HW1 4800   6.670   5.789   4.965 -1.1327 -0.3124  1.8500
  846SOL    HW2 4801   6.651   5.646   4.919  1.1508  0.1721 -0.9276
  846SOL     MW 4802   6.693   5.704   4.968  0.3570 -0.0581  0.0546
  847SOL     OW 4803   6.368   2.938   0.027  0.2654  0.0979  0.1565
  847SOL    HW1 4804   6.443   2.884   0.051  1.7100  0.6530 -2.7023
  847SOL    HW2 4805   6.390   3.025   0.060 -0.7952 -0.3891  2.3300
  847SOL     MW 4806   6.380   2.942   0.034  0.3145  0.1066  0.0687
  848SOL     OW 4807   4.554   4.333   5.159 -0.1527  0.3409  0.1301
  848SOL    HW1 4808   4.616   4.398   5.191 -0.5954  1.1941 -0.6898
  848SOL    HW2 4809   4.488   4.383   5.112 -0.0322 -0.7478 -1.3052
  848SOL     MW 4810   4.554   4.347   5.157 -0.1940  0.3108 -0.1586
  849SOL     OW 4811   7.515   4.245   0.217  0.3596 -0.4320  0.9074
  849SOL    HW1 4812   7.424   4.249   0.188  0.3280 -1.9221  0.6724
  849SOL    HW2 4813   7.512   4.196   0.299  0.8423  0.4977  1.4865
  849SOL     MW 4814   7.503   4.239   0.223  0.4173 -0.5038  0.9514
  850SOL     OW 4815   3.537   1.871   1.365  0.3714 -0.1609  0.1186
  850SOL    HW1 4816   3.603   1.860   1.434 -1.0300 -0.3541  1.4638
  850SOL    HW2 4817   3.587   1.858   1.284  1.7603 -1.6035  1.1205
  850SOL     MW 4818   3.552   1.868   1.363  0.3698 -0.3703  0.4190
  851SOL     OW 4819   7.496   7.419   4.750  0.6443  0.7968 -0.8787
  851SOL    HW1 4820   7.456   7.337   4.777  2.2303  0.5825  1.0950
  851SOL    HW2 4821   7.456   7.439   4.666 -1.2505 -0.9416 -0.4683
  851SOL     MW 4822   7.486   7.411   4.743  0.6048  0.5468 -0.5735
  852SOL     OW 4823   9.718   4.559   4.582  0.2124 -0.4675 -0.6909
  852SOL    HW1 4824   9.685   4.507   4.655  0.4187  0.2767 -0.0514
  852SOL    HW2 4825   9.699   4.650   4.607  0.3709 -0.1983 -1.5185
  852SOL     MW 4826   9.711   4.564   4.595  0.2591 -0.3377 -0.7150
  853SOL     OW 4827   1.515   1.162   1.147 -0.4105  0.2806  0.0694
  853SOL    HW1 4828   1.421   1.176   1.146 -0.5494 -0.5076  0.7045
  853SOL    HW2 4829   1.552   1.244   1.179 -0.8360  0.7781 -0.6977
  853SOL     MW 4830   1.508   1.174   1.151 -0.4827  0.2434  0.0525
  854SOL     OW 4831   2.903   5.180   0.662 -0.1106  0.1601  0.1294
  854SOL    HW1 4832   2.864   5.261   0.628  0.3181 -0.6917 -2.6652
  854SOL    HW2 4833   2.982   5.210   0.708 -1.5847  1.5191  1.8995
  854SOL     MW 4834   2.908   5.195   0.663 -0.2444  0.2250 -0.0018
  855SOL     OW 4835   5.470   4.807   0.137  0.1711 -0.1314  0.3629
  855SOL    HW1 4836   5.445   4.755   0.213  0.2480 -0.3850  0.2167
  855SOL    HW2 4837   5.508   4.887   0.174 -2.0513  0.8959  0.6121
  855SOL     MW 4838   5.472   4.811   0.152 -0.1035 -0.0323  0.3761
  856SOL     OW 4839  10.204  10.497   4.080 -0.6612  0.1672  0.1081
  856SOL    HW1 4840  10.205  10.443   4.159 -2.9681  0.0286  0.0939
  856SOL    HW2 4841  10.182  10.585   4.111  1.9432  0.9584 -0.0145
  856SOL     MW 4842  10.202  10.501   4.094 -0.6231  0.2507  0.0906
  857SOL     OW 4843   3.377   9.778   4.003 -0.3667 -0.1356  0.3178
  857SOL    HW1 4844   3.466   9.753   3.978  0.1964 -0.1535  2.1543
  857SOL    HW2 4845   3.361   9.730   4.084 -1.2636  1.4141  1.1136
  857SOL     MW 4846   3.387   9.769   4.010 -0.4094  0.0605  0.6548
  858SOL     OW 4847   8.509   7.452   4.547  0.3066  0.3074  0.0090
  858SOL    HW1 4848   8.604   7.447   4.561  0.0354  0.0880  2.2643
  858SOL    HW2 4849   8.499   7.513   4.474  2.1747  0.9375  0.2014
  858SOL     MW 4850   8.520   7.459   4.540  0.5110  0.3600  0.3223
  859SOL     OW 4851   5.359   2.365   0.649  0.2370 -0.0697 -0.4294
  859SOL    HW1 4852   5.430   2.424   0.624 -1.6725  1.6129 -2.2873
  859SOL    HW2 4853   5.401   2.299   0.705  3.4679  0.1923 -2.2834
  859SOL     MW 4854   5.373   2.364   0.653  0.4062  0.1792 -0.9046
  860SOL     OW 4855   3.364   6.367   4.468  0.2816 -0.1262  0.3458
  860SOL    HW1 4856   3.314   6.404   4.396 -0.3215 -0.4629  0.5766
  860SOL    HW2 4857   3.308   6.381   4.545  1.3202  1.0527  0.9058
  860SOL     MW 4858   3.350   6.373   4.469  0.3373 -0.0184  0.4470
  861SOL     OW 4859   1.196   2.161   0.760 -0.0718  0.1990  0.3387
  861SOL    HW1 4860   1.289   2.144   0.744 -0.0263  0.5977  0.1416
  861SOL    HW2 4861   1.171   2.221   0.689 -1.2518 -2.2447 -1.4898
  861SOL     MW 4862   1.204   2.167   0.749 -0.2170 -0.0628  0.0794
  862SOL     OW 4863   3.978   9.184   2.542 -0.4745  0.0216 -0.2056
  862SOL    HW1 4864   3.906   9.141   2.587 -1.0382  2.8230  1.7812
  862SOL    HW2 4865   3.943   9.208   2.456 -0.1044 -3.3276 -1.4404
  862SOL     MW 4866   3.965   9.181   2.537 -0.4993 -0.0485 -0.1093
  863SOL     OW 4867   5.037   8.785   3.055 -0.1045  0.4189 -0.2784
  863SOL    HW1 4868   5.104   8.853   3.056 -0.5185  0.8630 -1.1156
  863SOL    HW2 4869   4.976   8.813   2.987 -0.3105 -0.7670 -0.6112
  863SOL     MW 4870   5.038   8.797   3.046 -0.1839  0.3239 -0.4282
  864SOL     OW 4871   8.286   8.369   1.079 -0.8938 -0.1329  0.6038
  864SOL    HW1 4872   8.294   8.274   1.066 -1.8426 -0.0126 -1.1071
  864SOL    HW2 4873   8.232   8.377   1.158 -0.6150 -1.0191  0.8944
  864SOL     MW 4874   8.280   8.358   1.088 -0.9795 -0.2309  0.4220
  865SOL     OW 4875   3.657   6.945   1.551  0.4410 -0.0973 -0.1594
  865SOL    HW1 4876   3.690   7.006   1.485  0.0762 -0.0136 -0.2685
  865SOL    HW2 4877   3.689   6.860   1.523  2.8469  0.2727  1.1875
  865SOL     MW 4878   3.665   6.942   1.539  0.7023 -0.0392 -0.0009
  866SOL     OW 4879   4.295   7.414   2.653 -0.2499  0.3239  0.3667
  866SOL    HW1 4880   4.254   7.436   2.737 -1.9309  0.4741 -0.4370
  866SOL    HW2 4881   4.330   7.326   2.666  0.0251  0.5762  1.4020
  866SOL     MW 4882   4.294   7.406   2.666 -0.4299  0.3754  0.3963
  867SOL     OW 4883   3.388   7.990   3.959  0.2202 -0.0681 -0.2295
  867SOL    HW1 4884   3.440   8.046   3.903  0.3018  0.1284  0.0404
  867SOL    HW2 4885   3.300   8.029   3.957  0.3512  0.2611  0.2120
  867SOL     MW 4886   3.383   8.002   3.952  0.2474 -0.0008 -0.1384
  868SOL     OW 4887   8.616   2.871   2.647 -0.0162 -0.3835 -0.1522
  868SOL    HW1 4888   8.598   2.870   2.741 -0.0504 -2.1127 -0.1366
  868SOL    HW2 4889   8.622   2.778   2.623  2.0918  0.0191 -1.4554
  868SOL     MW 4890   8.615   2.859   2.656  0.2492 -0.5533 -0.3170
  869SOL     OW 4891  11.594  10.868   4.950 -0.7709 -0.3607 -0.1214
  869SOL    HW1 4892  11.630  10.840   5.034 -2.8467  0.1287  0.9976
  869SOL    HW2 4893  11.605  10.963   4.950 -1.8558 -0.2320  0.1372
  869SOL     MW 4894  11.600  10.877   4.961 -1.1755 -0.2816  0.0549
  870SOL     OW 4895  11.402   5.265   5.877  0.1613 -0.5016  0.0705
  870SOL    HW1 4896  11.339   5.270   5.805  0.5234  1.1500 -0.1832
  870SOL    HW2 4897  11.401   5.353   5.915  0.4793 -1.1437  1.6714
  870SOL     MW 4898  11.394   5.277   5.873  0.2484 -0.3724  0.2430
  871SOL     OW 4899   9.754  10.055   5.409 -0.1421 -0.5388 -0.5532
  871SOL    HW1 4900   9.780   9.994   5.340 -1.6007 -0.9420 -0.7752
  871SOL    HW2 4901   9.694  10.005   5.464  0.8928 -0.1879  0.9825
  871SOL     MW 4902   9.750  10.041   5.407 -0.1963 -0.5455 -0.3850
  872SOL     OW 4903   5.092   8.675   1.185  0.4530 -0.3154 -0.0929
  872SOL    HW1 4904   4.998   8.691   1.194  0.5659  0.3766 -0.1035
  872SOL    HW2 4905   5.115   8.626   1.264  0.6253  2.0207  1.3939
  872SOL     MW 4906   5.083   8.671   1.197  0.4895  0.0723  0.0960
  873SOL     OW 4907   1.759   9.327   2.026 -0.1189  0.3191 -0.2202
  873SOL    HW1 4908   1.780   9.236   2.047 -2.3663 -0.4226 -0.9358
  873SOL    HW2 4909   1.667   9.336   2.048  0.8697  3.7249  3.9698
  873SOL     MW 4910   1.750   9.316   2.031 -0.2801  0.6601  0.2246
  874SOL     OW 4911   6.941   4.813   0.982  0.2964 -0.0658 -0.4968
  874SOL    HW1 4912   6.943   4.721   0.954 -1.0757 -0.2272 -0.1068
  874SOL    HW2 4913   6.931   4.809   1.077 -0.4777  0.4761 -0.5489
  874SOL     MW 4914   6.940   4.801   0.990  0.0217 -0.0171 -0.4535
  875SOL     OW 4915   1.995   1.719   1.384  0.0295  0.3659  0.7530
  875SOL    HW1 4916   1.995   1.719   1.480  0.2582  1.5579  0.7691
  875SOL    HW2 4917   1.902   1.724   1.360 -0.0142  0.3315  0.9119
  875SOL     MW 4918   1.983   1.720   1.393  0.0532  0.5141  0.7754
  876SOL     OW 4919   2.912  10.632   3.497 -0.2330 -0.3959  0.0487
  876SOL    HW1 4920   2.948  10.543   3.505  0.0548 -0.2132  0.8972
  876SOL    HW2 4921   2.980  10.681   3.450 -0.8159 -0.8473 -1.3238
  876SOL     MW 4922   2.926  10.627   3.492 -0.2708 -0.4303 -0.0184
  877SOL     OW 4923   7.506   4.390   4.407  0.0681 -0.3609 -0.0727
  877SOL    HW1 4924   7.468   4.360   4.489  1.0194 -0.6967  0.2538
  877SOL    HW2 4925   7.551   4.472   4.429 -1.3069  0.5929 -0.6680
  877SOL     MW 4926   7.507   4.397   4.420  0.0138 -0.2818 -0.1071
  878SOL     OW 4927   5.586   1.210   1.494  0.1044 -0.1321  0.4874
  878SOL    HW1 4928   5.568   1.116   1.494 -2.2657  0.2237  1.7668
  878SOL    HW2 4929   5.678   1.218   1.469  0.3762 -2.7801  0.4128
  878SOL     MW 4930   5.595   1.199   1.491 -0.1642 -0.4256  0.6417
  879SOL     OW 4931   0.219   6.811   0.265 -0.6518 -0.4396  0.2083
  879SOL    HW1 4932   0.193   6.852   0.348 -0.7277  0.1787 -0.1143
  879SOL    HW2 4933   0.181   6.868   0.198 -1.2307 -1.3561 -0.2476
  879SOL     MW 4934   0.211   6.824   0.267 -0.7356 -0.4778  0.1086
  880SOL     OW 4935   2.786   4.172   3.278 -0.5883 -0.3626  0.1565
  880SOL    HW1 4936   2.781   4.186   3.183  0.1821 -0.6304  0.0736
  880SOL    HW2 4937   2.694   4.172   3.307 -0.9071 -1.5936 -0.7723
  880SOL     MW 4938   2.773   4.174   3.270 -0.5305 -0.5545  0.0270
  881SOL     OW 4939   3.765   1.613   0.240  0.6544 -0.1081  0.1491
  881SOL    HW1 4940   3.676   1.583   0.257  0.7341 -0.6582 -0.3705
  881SOL    HW2 4941   3.758   1.665   0.159  1.0781 -1.6683 -0.9475
  881SOL     MW 4942   3.753   1.616   0.231  0.7189 -0.3782 -0.0578
  882SOL     OW 4943   6.223   9.546   3.750  0.2518  0.2129 -0.1961
  882SOL    HW1 4944   6.203   9.457   3.778  0.2232  0.0036 -0.8484
  882SOL    HW2 4945   6.141   9.578   3.711 -1.0115  1.9752  3.4749
  882SOL     MW 4946   6.210   9.539   3.748  0.0864  0.4117  0.1904
  883SOL     OW 4947   4.453   8.853   4.419  0.5769 -0.5563  0.1060
  883SOL    HW1 4948   4.471   8.884   4.330  2.0389 -2.5742 -0.3624
  883SOL    HW2 4949   4.381   8.909   4.449  2.2105  2.4323 -1.0759
  883SOL     MW 4950   4.446   8.864   4.411  0.9732 -0.4320 -0.1053
  884SOL     OW 4951   5.715   9.400   5.491 -0.2257 -0.5202 -0.0583
  884SOL    HW1 4952   5.704   9.348   5.571  2.2484 -2.2197 -0.7015
  884SOL    HW2 4953   5.716   9.335   5.420 -0.4566  0.7706 -1.2837
  884SOL     MW 4954   5.714   9.385   5.492  0.0615 -0.5725 -0.2975
  885SOL     OW 4955   7.816   8.883   0.865  0.4616  0.1180 -0.0104
  885SOL    HW1 4956   7.850   8.958   0.914  0.8812  0.4310 -0.7653
  885SOL    HW2 4957   7.893   8.843   0.825  0.5335 -1.9129  1.9383
  885SOL     MW 4958   7.830   8.887   0.866  0.5245 -0.1019  0.1424
  886SOL     OW 4959   1.310   3.627   0.753  0.1010 -0.3259 -0.0679
  886SOL    HW1 4960   1.218   3.605   0.769  0.0208  0.1147  0.0960
  886SOL    HW2 4961   1.306   3.703   0.694  0.3101  0.9778  1.5253
  886SOL     MW 4962   1.297   3.634   0.747  0.1175 -0.1026  0.1571
  887SOL     OW 4963   9.950   8.338   4.315 -0.5423 -0.5702 -0.0422
  887SOL    HW1 4964   9.931   8.407   4.252  1.3230 -1.6720 -1.9272
  887SOL    HW2 4965   9.865   8.319   4.356 -1.9286 -0.0654 -2.5054
  887SOL     MW 4966   9.936   8.344   4.312 -0.4810 -0.6466 -0.5989
  888SOL     OW 4967  10.882  11.216   5.621  0.0902  0.4422  0.0815
  888SOL    HW1 4968  10.855  11.143   5.677  0.0232  1.2243  1.1039
  888SOL    HW2 4969  10.803  11.269   5.611  0.5027  1.1704  0.6143
  888SOL     MW 4970  10.868  11.213   5.627  0.1344  0.6355  0.2806
  889SOL     OW 4971   9.412   8.909   4.976  0.0662  0.0263 -0.5909
  889SOL    HW1 4972   9.340   8.968   4.999  0.5236 -0.1488  1.4616
  889SOL    HW2 4973   9.487   8.967   4.962 -0.0157  0.0872 -0.7704
  889SOL     MW 4974   9.413   8.924   4.977  0.1143  0.0117 -0.3512
  890SOL     OW 4975   5.622   5.990   0.990  0.3024 -0.6746 -0.4826
  890SOL    HW1 4976   5.560   5.918   0.973 -0.6765  0.5672 -2.5704
  890SOL    HW2 4977   5.569   6.069   0.982  2.2062  0.4828 -3.0698
  890SOL     MW 4978   5.607   5.991   0.987  0.4208 -0.3675 -1.0811
  891SOL     OW 4979   7.187   4.750   5.138 -0.0865  0.0099 -0.6637
  891SOL    HW1 4980   7.230   4.828   5.172  1.4022 -1.2535  0.5022
  891SOL    HW2 4981   7.234   4.729   5.058 -1.5529  1.1857 -1.8940
  891SOL     MW 4982   7.198   4.757   5.133 -0.0837 -0.0013 -0.6720
  892SOL     OW 4983   4.061   3.983   2.561 -0.3509  0.6577  0.1402
  892SOL    HW1 4984   3.986   3.950   2.511  0.6802  0.3639 -1.2996
  892SOL    HW2 4985   4.052   3.943   2.647 -0.5690 -1.3292 -0.7461
  892SOL     MW 4986   4.050   3.973   2.566 -0.2469  0.3658 -0.1576
  893SOL     OW 4987   4.167   3.338   2.581 -0.1897 -0.2551 -0.2361
  893SOL    HW1 4988   4.192   3.393   2.507 -1.5330  0.8717  0.1178
  893SOL    HW2 4989   4.206   3.382   2.657 -2.4733  1.1133  0.2310
  893SOL     MW 4990   4.175   3.351   2.581 -0.6540  0.0643 -0.1310
  894SOL     OW 4991   9.100   2.441   3.036  0.2469 -0.1192  0.3156
  894SOL    HW1 4992   9.007   2.446   3.057  0.0368 -0.1537 -0.5923
  894SOL    HW2 4993   9.103   2.415   2.945  1.1269  1.1612 -0.0562
  894SOL     MW 4994   9.089   2.439   3.027  0.3327  0.0403  0.1518
  895SOL     OW 4995   9.183   8.715   5.702 -0.0952  0.2189 -0.3916
  895SOL    HW1 4996   9.167   8.801   5.663  0.3788  0.1646 -0.7155
  895SOL    HW2 4997   9.257   8.728   5.762 -0.2675  0.1176 -0.1536
  895SOL     MW 4998   9.191   8.728   5.705 -0.0566  0.1990 -0.4026
  896SOL     OW 4999   5.013   8.015   4.169  0.0337  0.2166  0.2356
  896SOL    HW1 5000   4.940   8.035   4.110  1.5895  1.6242 -1.3238
  896SOL    HW2 5001   5.076   7.968   4.113  0.3290 -1.0337  1.5593
  896SOL     MW 5002   5.012   8.011   4.154  0.2707  0.2367  0.2055
  897SOL     OW 5003  10.633   5.315   4.578 -0.0498  0.0895  0.2189
  897SOL    HW1 5004  10.597   5.372   4.511  0.4461 -1.1820 -1.1843
  897SOL    HW2 5005  10.561   5.256   4.601  0.1253 -0.2515 -0.0920
  897SOL     MW 5006  10.619   5.315   4.573  0.0361 -0.1169 -0.0005
  898SOL     OW 5007   2.391   6.275   0.093  0.0486 -0.6388  0.3158
  898SOL    HW1 5008   2.348   6.210   0.038 -1.2277  1.5293 -1.3905
  898SOL    HW2 5009   2.481   6.243   0.101 -0.5439 -2.6291 -0.3762
  898SOL     MW 5010   2.397   6.263   0.087 -0.1907 -0.6160  0.0088
  899SOL     OW 5011   3.277   7.265   2.844 -0.4609  0.1660 -0.0162
  899SOL    HW1 5012   3.243   7.339   2.893 -0.2351 -0.7353  1.5516
  899SOL    HW2 5013   3.207   7.200   2.846 -0.7506  0.3846 -1.5824
  899SOL     MW 5014   3.264   7.266   2.850 -0.4691  0.0786 -0.0160
  900SOL     OW 5015  11.937   4.385   5.557  0.2257  0.0090  0.5097
  900SOL    HW1 5016  11.881   4.313   5.527  0.4182 -0.7420  1.8454
  900SOL    HW2 5017  11.958   4.434   5.478  0.7161 -1.8481 -0.5773
  900SOL     MW 5018  11.932   4.382   5.543  0.3131 -0.3249  0.5415
  901SOL     OW 5019   8.316  10.791   4.167  0.9984  0.4676  0.2730
  901SOL    HW1 5020   8.329  10.739   4.087  3.1442 -0.9148  1.4140
  901SOL    HW2 5021   8.396  10.842   4.176 -0.2908  2.6004  0.2198
  901SOL     MW 5022   8.328  10.791   4.158  1.1080  0.5636  0.4122
  902SOL     OW 5023   3.593   6.977   1.042  0.6534 -0.2494  0.2451
  902SOL    HW1 5024   3.677   6.939   1.017  0.8186 -1.1127  1.9498
  902SOL    HW2 5025   3.588   6.964   1.137 -0.6647  1.2886  0.4336
  902SOL     MW 5026   3.603   6.971   1.051  0.5058 -0.1631  0.4874
  903SOL     OW 5027   8.332   8.119   1.748  0.0969 -0.5257 -0.1779
  903SOL    HW1 5028   8.386   8.118   1.827  0.0120 -1.4128 -0.1277
  903SOL    HW2 5029   8.339   8.031   1.713 -0.1484 -0.2313 -0.9741
  903SOL     MW 5030   8.340   8.108   1.754  0.0546 -0.6015 -0.2734
  904SOL     OW 5031  10.800   6.907   4.664  0.0981 -0.2579  0.5589
  904SOL    HW1 5032  10.738   6.921   4.735 -0.7682 -0.3616 -0.1526
  904SOL    HW2 5033  10.884   6.892   4.708 -0.6538 -1.6462  1.6170
  904SOL     MW 5034  10.803   6.907   4.679 -0.1091 -0.4489  0.6033
  905SOL     OW 5035   9.962  10.664   3.482  0.4979  0.2633 -0.2447
  905SOL    HW1 5036   9.971  10.626   3.395  0.3009  0.9801 -0.5880
  905SOL    HW2 5037   9.972  10.758   3.468  0.1178  0.4156  0.4580
  905SOL     MW 5038   9.964  10.671   3.469  0.4240  0.3745 -0.1987
  906SOL     OW 5039   3.785   9.213   3.178  0.4261 -0.1250  0.0092
  906SOL    HW1 5040   3.779   9.241   3.087 -0.2037 -1.6598 -0.4589
  906SOL    HW2 5041   3.787   9.294   3.228 -1.3628  0.7655 -1.2512
  906SOL     MW 5042   3.784   9.227   3.173  0.1164 -0.2075 -0.2121
  907SOL     OW 5043  10.284   8.724   4.568 -0.4188 -0.1518  0.0483
  907SOL    HW1 5044  10.283   8.809   4.613 -0.4849 -0.7233  1.1355
  907SOL    HW2 5045  10.284   8.659   4.638 -0.9874 -1.0638 -0.7755
  907SOL     MW 5046  10.284   8.727   4.582 -0.5001 -0.3417  0.0820
  908SOL     OW 5047   5.425   2.919   0.579 -0.1408  0.2762 -0.2072
  908SOL    HW1 5048   5.418   3.010   0.609  0.0531  1.0374 -2.2878
  908SOL    HW2 5049   5.336   2.885   0.585 -0.5375  1.1407 -0.9090
  908SOL     MW 5050   5.413   2.926   0.583 -0.1668  0.4843 -0.5634
  909SOL     OW 5051   7.221   4.687   3.114 -0.0912  0.1181  0.6447
  909SOL    HW1 5052   7.232   4.727   3.200 -0.8978  1.9206 -0.0510
  909SOL    HW2 5053   7.307   4.694   3.073 -0.5708  2.8039 -0.0972
  909SOL     MW 5054   7.233   4.693   3.120 -0.2559  0.6927  0.4606
  910SOL     OW 5055   5.004   6.575   0.630  0.5835 -0.6295  0.1205
  910SOL    HW1 5056   5.058   6.645   0.594  2.9200 -2.4241 -0.0932
  910SOL    HW2 5057   5.020   6.579   0.724  0.3416 -0.5627  0.1577
  910SOL     MW 5058   5.013   6.584   0.637  0.8516 -0.8507  0.0979
  911SOL     OW 5059   2.487   8.049   1.243 -0.1941 -0.0399  0.3077
  911SOL    HW1 5060   2.485   8.140   1.272 -2.2358 -0.2128  0.8471
  911SOL    HW2 5061   2.555   8.047   1.175  1.6511  1.3152  2.0159
  911SOL     MW 5062   2.496   8.060   1.238 -0.2193  0.1114  0.5954
  912SOL     OW 5063   1.875   2.783   2.443 -0.0198  0.4775 -0.4549
  912SOL    HW1 5064   1.821   2.755   2.516 -0.4005 -0.6287 -1.1401
  912SOL    HW2 5065   1.950   2.724   2.444  0.9778  1.7043  0.2043
  912SOL     MW 5066   1.878   2.772   2.452  0.0592  0.4930 -0.4582
  913SOL     OW 5067   6.938   5.669   0.984 -0.6036 -0.4120 -0.5103
  913SOL    HW1 5068   7.017   5.625   1.017  0.3929  1.0296 -0.8387
  913SOL    HW2 5069   6.919   5.736   1.050 -3.6596 -2.8496  1.3518
  913SOL     MW 5070   6.946   5.672   0.997 -0.8672 -0.5395 -0.3139
  914SOL     OW 5071   5.390   8.216   1.899  0.4575  0.0477  0.0267
  914SOL    HW1 5072   5.403   8.130   1.938 -1.0267  0.1922  0.8877
  914SOL    HW2 5073   5.319   8.255   1.949 -0.0039  1.1305 -1.4057
  914SOL     MW 5074   5.383   8.210   1.910  0.2085  0.2048 -0.0464
  915SOL     OW 5075   8.644   3.968   1.664 -0.4345  0.5814 -0.0049
  915SOL    HW1 5076   8.589   3.896   1.633  0.7432 -0.5497  0.4315
  915SOL    HW2 5077   8.729   3.952   1.623  0.0696  1.2611  0.7519
  915SOL     MW 5078   8.648   3.957   1.655 -0.2192  0.5236  0.1479
  916SOL     OW 5079   8.923   5.452   2.652  0.3926 -0.2117  0.1817
  916SOL    HW1 5080   8.952   5.396   2.724 -1.5830  0.7158  1.8208
  916SOL    HW2 5081   8.993   5.516   2.642 -0.2334  1.0447  2.9392
  916SOL     MW 5082   8.935   5.453   2.660  0.0595  0.0679  0.7445
  917SOL     OW 5083   5.908   3.537   0.296 -0.5333  0.4199  0.2929
  917SOL    HW1 5084   5.989   3.587   0.285 -1.2516  1.7610  0.7929
  917SOL    HW2 5085   5.851   3.568   0.226 -0.4174 -0.9701 -0.4391
  917SOL     MW 5086   5.911   3.547   0.286 -0.6104  0.4136  0.2632
  918SOL     OW 5087   8.996   4.967   0.942  0.0533 -0.2523 -0.4357
  918SOL    HW1 5088   9.012   4.958   1.036 -0.0778  0.0325 -0.3878
  918SOL    HW2 5089   8.943   4.891   0.920  0.7531 -0.7532 -0.4319
  918SOL     MW 5090   8.992   4.956   0.952  0.1261 -0.2800 -0.4291
  919SOL     OW 5091   9.511   9.241   3.941  0.5664  0.0087  0.3116
  919SOL    HW1 5092   9.582   9.177   3.937  1.4344  0.9857 -0.9613
  919SOL    HW2 5093   9.433   9.193   3.916  0.8084 -1.0284  1.4622
  919SOL     MW 5094   9.510   9.227   3.937  0.7085  0.0010  0.2960
  920SOL     OW 5095   1.914   5.262   1.547 -0.5588 -0.3692  0.4241
  920SOL    HW1 5096   1.854   5.188   1.552  2.4005 -3.0683 -0.6943
  920SOL    HW2 5097   1.884   5.312   1.471 -1.9355 -1.0940  0.4672
  920SOL     MW 5098   1.903   5.259   1.538 -0.3562 -0.8075  0.2865
  921SOL     OW 5099   9.734   6.016   4.956 -0.3203  0.3557 -0.1382
  921SOL    HW1 5100   9.770   5.972   4.879  2.2159 -0.0705  1.1720
  921SOL    HW2 5101   9.754   5.957   5.029 -0.6049  1.7548  1.1318
  921SOL     MW 5102   9.742   6.003   4.956 -0.0321  0.4802  0.1921
  922SOL     OW 5103   9.102   3.402   2.129 -0.0982 -0.4069 -0.3127
  922SOL    HW1 5104   9.175   3.385   2.189 -0.2884  1.4978  0.5629
  922SOL    HW2 5105   9.078   3.493   2.147  0.2840  0.5257 -3.7958
  922SOL     MW 5106   9.108   3.412   2.139 -0.0736 -0.0437 -0.6465
  923SOL     OW 5107   5.468   8.907   4.025 -0.6043  0.0473  0.2034
  923SOL    HW1 5108   5.563   8.916   4.034 -0.5752 -0.7588  0.7917
  923SOL    HW2 5109   5.455   8.879   3.934 -0.2032 -0.7401  0.3814
  923SOL     MW 5110   5.478   8.905   4.014 -0.5492 -0.1567  0.3015
  924SOL     OW 5111   6.516   4.454   2.351  0.2266  0.3453 -0.1118
  924SOL    HW1 5112   6.602   4.470   2.389  0.0743  0.2706  0.2726
  924SOL    HW2 5113   6.509   4.518   2.280  0.8071  0.0014 -0.4876
  924SOL     MW 5114   6.526   4.464   2.347  0.2814  0.2917 -0.1107
  925SOL     OW 5115   3.977   2.326   1.416 -0.2823 -0.5592  0.2607
  925SOL    HW1 5116   3.981   2.413   1.456  1.2612 -0.2015 -0.6052
  925SOL    HW2 5117   4.030   2.271   1.472  0.7472 -0.3688 -0.4967
  925SOL     MW 5118   3.984   2.330   1.428  0.0471 -0.4890  0.0529
  926SOL     OW 5119  10.096   8.972   4.058  0.1362 -0.1919  0.7098
  926SOL    HW1 5120  10.190   8.967   4.079  0.3171 -1.6511 -0.3053
  926SOL    HW2 5121  10.053   8.944   4.139  0.5285  0.9929  1.3562
  926SOL     MW 5122  10.103   8.968   4.071  0.2096 -0.2270  0.6626
  927SOL     OW 5123   7.898   7.526   4.897 -0.5422  0.2604 -0.1156
  927SOL    HW1 5124   7.839   7.580   4.844  0.3438  0.6110 -0.7825
  927SOL    HW2 5125   7.890   7.438   4.860  1.6127  0.8786 -2.2921
  927SOL     MW 5126   7.889   7.522   4.886 -0.1529  0.3844 -0.4796
  928SOL     OW 5127   6.299   6.368   1.978  0.7240  0.0511  0.6273
  928SOL    HW1 5128   6.254   6.322   1.908 -0.2842 -0.1486  1.3998
  928SOL    HW2 5129   6.294   6.460   1.953  1.5983 -0.1109 -0.2482
  928SOL     MW 5130   6.293   6.374   1.966  0.7068  0.0048  0.6142
  929SOL     OW 5131   6.184   5.830   0.877 -0.3271  0.1204 -0.0742
  929SOL    HW1 5132   6.269   5.829   0.834 -0.4952 -0.0774 -0.3983
  929SOL    HW2 5133   6.120   5.826   0.806 -0.6438  1.7698  0.0757
  929SOL     MW 5134   6.187   5.829   0.863 -0.3892  0.3062 -0.0965
  930SOL     OW 5135   2.210   9.370   2.315 -0.1059  0.2553 -0.1208
  930SOL    HW1 5136   2.158   9.365   2.396  1.3293 -1.7615  0.7763
  930SOL    HW2 5137   2.154   9.417   2.253 -1.9906  0.2879  1.5097
  930SOL     MW 5138   2.196   9.375   2.317 -0.1635  0.0013  0.2027
  931SOL     OW 5139   3.020   9.792   2.189 -0.0786 -0.1071  0.0559
  931SOL    HW1 5140   2.960   9.753   2.253 -0.2432 -1.4213 -0.8552
  931SOL    HW2 5141   3.084   9.723   2.171  0.0656  0.2943 -1.0414
  931SOL     MW 5142   3.020   9.778   2.195 -0.0813 -0.2239 -0.2012
  932SOL     OW 5143   8.625   9.102   2.835  0.7296 -0.0025  0.2883
  932SOL    HW1 5144   8.624   9.038   2.764 -2.9598 -1.2077  1.2083
  932SOL    HW2 5145   8.610   9.186   2.791 -0.6930 -0.6349 -0.5023
  932SOL     MW 5146   8.623   9.105   2.820  0.0752 -0.2377  0.3049
  933SOL     OW 5147   8.975   6.824   2.059 -0.1383 -0.6416 -0.4104
  933SOL    HW1 5148   8.928   6.769   1.997 -2.2070  0.0730  0.4494
  933SOL    HW2 5149   9.025   6.762   2.113 -0.6464 -1.4878 -0.8874
  933SOL     MW 5150   8.975   6.809   2.058 -0.4682 -0.6585 -0.3614
  934SOL     OW 5151   4.069   1.187   1.387 -0.1344  0.6406  0.3937
  934SOL    HW1 5152   4.123   1.117   1.350 -2.1153 -0.9000  0.2631
  934SOL    HW2 5153   4.010   1.212   1.316 -1.2017  0.5810  1.2347
  934SOL     MW 5154   4.068   1.181   1.373 -0.5246  0.4357  0.4847
  935SOL     OW 5155   6.339   6.123   0.762 -0.1423  0.4531 -0.1799
  935SOL    HW1 5156   6.372   6.124   0.851 -0.3699 -1.8267 -0.0089
  935SOL    HW2 5157   6.371   6.040   0.725 -1.7128  0.3958 -1.5453
  935SOL     MW 5158   6.348   6.112   0.768 -0.3725  0.1539 -0.3328
  936SOL     OW 5159   4.179   9.744   2.090 -0.3077 -0.0840 -0.3169
  936SOL    HW1 5160   4.268   9.736   2.124  0.2470  2.9871 -0.7651
  936SOL    HW2 5161   4.178   9.686   2.014  0.8031 -1.3107  0.5636
  936SOL     MW 5162   4.190   9.736   2.084 -0.0945  0.1521 -0.2616
  937SOL     OW 5163   6.606   3.414   4.340 -0.3052  0.3193  0.4513
  937SOL    HW1 5164   6.581   3.453   4.256  0.6477 -0.1032 -0.0420
  937SOL    HW2 5165   6.523   3.403   4.386 -0.6523  2.6898  0.5340
  937SOL     MW 5166   6.592   3.418   4.335 -0.2277  0.5686  0.3987
  938SOL     OW 5167   4.753   5.071   4.165 -0.0975 -0.2706  0.6084
  938SOL    HW1 5168   4.736   5.127   4.090  2.1308 -0.2022  0.0789
  938SOL    HW2 5169   4.670   5.068   4.213 -0.5430  2.8177  0.2287
  938SOL     MW 5170   4.741   5.077   4.162  0.1307  0.1335  0.4920
  939SOL     OW 5171   5.599   1.985   0.758  0.0904  0.0503  0.5188
  939SOL    HW1 5172   5.648   1.952   0.834  2.2970  0.1459 -0.7779
  939SOL    HW2 5173   5.655   2.055   0.723 -0.8925  0.0083 -1.1872
  939SOL     MW 5174   5.613   1.990   0.764  0.2471  0.0571  0.1344
  940SOL     OW 5175   9.801   7.082   4.625 -0.0609 -0.0320 -0.0497
  940SOL    HW1 5176   9.737   7.111   4.561 -0.9549 -0.5532  0.5854
  940SOL    HW2 5177   9.850   7.013   4.581 -1.7116 -1.4997  0.2953
  940SOL     MW 5178   9.799   7.077   4.611 -0.3867 -0.2866  0.0757
  941SOL     OW 5179   3.655   4.163   2.292  0.0944  0.0082 -0.3217
  941SOL    HW1 5180   3.644   4.087   2.350  1.7981  0.0577  0.1324
  941SOL    HW2 5181   3.750   4.175   2.287 -0.1268  2.8286  0.5930
  941SOL     MW 5182   3.666   4.155   2.299  0.2841  0.3756 -0.1465
  942SOL     OW 5183   2.001   5.401   0.101  0.0247  0.4635  0.5231
  942SOL    HW1 5184   1.967   5.387   0.189 -0.5889 -0.3998  0.1668
  942SOL    HW2 5185   1.942   5.467   0.063  0.6348  1.2644  0.9367
  942SOL     MW 5186   1.989   5.408   0.107  0.0243  0.4555  0.5305
  943SOL     OW 5187   8.372   7.298   1.011  0.1936 -0.1276  0.1143
  943SOL    HW1 5188   8.451   7.348   0.992  0.0596  0.4994  1.1470
  943SOL    HW2 5189   8.305   7.364   1.029 -0.4563 -0.6561 -0.3156
  943SOL     MW 5190   8.374   7.313   1.011  0.0932 -0.1150  0.1914
  944SOL     OW 5191   6.070   8.412   4.802 -0.5413 -0.2600  0.0899
  944SOL    HW1 5192   6.106   8.417   4.890  1.0582 -0.6789 -0.5113
  944SOL    HW2 5193   6.145   8.426   4.744 -1.9534  2.6748 -1.2434
  944SOL     MW 5194   6.084   8.414   4.806 -0.5173  0.0621 -0.1578
  945SOL     OW 5195  10.130   9.827   4.278 -0.2779 -0.1474 -0.3030
  945SOL    HW1 5196  10.213   9.875   4.281 -1.0712  1.2938 -0.7255
  945SOL    HW2 5197  10.156   9.735   4.279  1.2765  0.2701  0.8023
  945SOL     MW 5198  10.144   9.821   4.278 -0.1804  0.0906 -0.2156
  946SOL     OW 5199   8.884  10.555   5.488 -0.4288  0.0247  0.1258
  946SOL    HW1 5200   8.975  10.524   5.488 -0.7350 -0.8932  0.3271
  946SOL    HW2 5201   8.852  10.532   5.401 -1.6188 -3.2035  1.2769
  946SOL     MW 5202   8.892  10.548   5.477 -0.6204 -0.5060  0.2989
  947SOL     OW 5203   5.178   5.749   3.357 -0.1144  0.2331  0.3243
  947SOL    HW1 5204   5.229   5.816   3.312  1.6229 -1.6551 -0.7054
  947SOL    HW2 5205   5.172   5.677   3.295 -3.8198  0.1404  0.5513
  947SOL     MW 5206   5.184   5.748   3.343 -0.3663 -0.0205  0.2216
  948SOL     OW 5207   2.680   0.876   0.997  0.4470 -0.2577 -0.1003
  948SOL    HW1 5208   2.730   0.796   0.982  1.0366 -0.1562  1.1853
  948SOL    HW2 5209   2.675   0.883   1.092 -1.0467  0.3462 -0.2025
  948SOL     MW 5210   2.686   0.866   1.007  0.3313 -0.1674  0.0512
  949SOL     OW 5211   8.633   9.498   3.732  0.1211  0.4522  0.1561
  949SOL    HW1 5212   8.593   9.441   3.799  1.7799  0.0494  0.8559
  949SOL    HW2 5213   8.632   9.446   3.652 -0.6874  0.4372  0.1638
  949SOL     MW 5214   8.628   9.484   3.731  0.2300  0.3987  0.2467
  950SOL     OW 5215   8.784   7.488   5.268  0.1241 -0.2794  0.0839
  950SOL    HW1 5216   8.861   7.458   5.317  0.8343  2.2904  0.7164
  950SOL    HW2 5217   8.802   7.463   5.177  1.0000 -1.0119  0.4422
  950SOL     MW 5218   8.796   7.481   5.262  0.3271 -0.0442  0.2107
  951SOL     OW 5219   8.531   5.749   2.747  0.1428 -0.0683  0.4715
  951SOL    HW1 5220   8.620   5.717   2.755  1.3354  2.7379 -0.4673
  951SOL    HW2 5221   8.496   5.704   2.670  0.4399 -1.6892  1.2290
  951SOL     MW 5222   8.538   5.739   2.738  0.3335  0.0835  0.4483
  952SOL     OW 5223   8.446  10.029   4.210  0.0734  0.3336 -0.4193
  952SOL    HW1 5224   8.436  10.084   4.287 -1.5975  2.1191 -1.7800
  952SOL    HW2 5225   8.498  10.081   4.149 -0.0846 -0.2930 -1.1207
  952SOL     MW 5226   8.451  10.042   4.212 -0.1607  0.4820 -0.6832
  953SOL     OW 5227   8.937  11.257   5.702 -0.1976  0.0889  0.0575
  953SOL    HW1 5228   8.856  11.223   5.739 -0.7372  1.2682 -0.0138
  953SOL    HW2 5229   8.938  11.224   5.612 -0.1047 -0.7222  0.3479
  953SOL     MW 5230   8.927  11.248   5.695 -0.2548  0.1360  0.0856
  954SOL     OW 5231  11.610   7.015   5.508  0.0359 -0.1886 -0.5365
  954SOL    HW1 5232  11.684   7.006   5.569  0.3983 -0.9471 -1.0804
  954SOL    HW2 5233  11.559   6.936   5.521 -0.3560  0.0536 -0.6000
  954SOL     MW 5234  11.613   7.004   5.518  0.0321 -0.2547 -0.6143
  955SOL     OW 5235   9.097   5.325   1.224 -0.0243  0.6958 -0.0055
  955SOL    HW1 5236   9.103   5.329   1.319 -1.3440 -0.9313  0.1931
  955SOL    HW2 5237   9.168   5.266   1.198 -0.1034  0.5834  0.0342
  955SOL     MW 5238   9.107   5.318   1.233 -0.2034  0.4731  0.0250
  956SOL     OW 5239   7.383   4.697   4.446 -0.3409 -0.0556 -0.2255
  956SOL    HW1 5240   7.467   4.658   4.471  0.9058  2.4507 -0.1998
  956SOL    HW2 5241   7.367   4.666   4.357  1.3626  0.4994 -0.7702
  956SOL     MW 5242   7.392   4.688   4.438  0.0368  0.3363 -0.2920
  957SOL     OW 5243   5.132  11.534   4.679  0.8774 -0.6367  0.2606
  957SOL    HW1 5244   5.185  11.507   4.604  0.0580  0.4882 -0.7623
  957SOL    HW2 5245   5.130  11.630   4.673  1.9199 -0.4247  2.5221
  957SOL     MW 5246   5.139  11.543   4.668  0.9060 -0.4656  0.4192
  958SOL     OW 5247   5.965   9.485   1.739 -0.2854 -0.4485  0.2043
  958SOL    HW1 5248   5.956   9.519   1.650 -1.1499 -0.8506  0.1251
  958SOL    HW2 5249   5.991   9.561   1.791 -0.6346 -0.0137 -0.2429
  958SOL     MW 5250   5.967   9.500   1.734 -0.4408 -0.4443  0.1369
  959SOL     OW 5251   2.679   6.106   1.577  0.3900 -0.6930  0.2573
  959SOL    HW1 5252   2.713   6.118   1.666  0.8756 -0.6570  0.0732
  959SOL    HW2 5253   2.753   6.071   1.528  0.1844 -0.5292 -0.1798
  959SOL     MW 5254   2.693   6.103   1.582  0.4259 -0.6674  0.1778
  960SOL     OW 5255   9.655  10.151   3.572 -0.4972  0.0202 -0.2354
  960SOL    HW1 5256   9.656  10.233   3.621 -1.0887 -0.2100  0.1842
  960SOL    HW2 5257   9.697  10.172   3.488  1.9231  0.0639  0.9095
  960SOL     MW 5258   9.660  10.164   3.567 -0.2631 -0.0036 -0.0351
  961SOL     OW 5259   6.769   9.934   2.836 -0.0290  0.0758  0.3780
  961SOL    HW1 5260   6.710   9.880   2.784 -0.7440 -0.8768  2.0854
  961SOL    HW2 5261   6.826   9.871   2.880  1.0041  0.8841  0.2380
  961SOL     MW 5262   6.769   9.919   2.835  0.0117  0.0573  0.5787
  962SOL     OW 5263   8.897   5.365   5.495 -0.2668 -0.3095 -0.7542
  962SOL    HW1 5264   8.931   5.365   5.585  1.7232  1.2916 -1.4368
  962SOL    HW2 5265   8.956   5.306   5.448 -0.1348  0.3135 -1.3802
  962SOL     MW 5266   8.909   5.358   5.501  0.0049 -0.0248 -0.9218
  963SOL     OW 5267   8.484   9.233   3.149  0.3357  0.0367  0.2072
  963SOL    HW1 5268   8.461   9.143   3.171  0.2415 -0.0996 -0.4401
  963SOL    HW2 5269   8.440   9.250   3.066  2.0584 -0.0282 -0.7572
  963SOL     MW 5270   8.475   9.224   3.142  0.5442  0.0110  0.0009
  964SOL     OW 5271   7.351   5.073   0.724 -0.1552 -0.2748 -0.3301
  964SOL    HW1 5272   7.419   5.034   0.670 -0.5815  1.3997 -2.1996
  964SOL    HW2 5273   7.272   5.023   0.705  0.1050 -0.9270  0.2771
  964SOL     MW 5274   7.349   5.062   0.715 -0.1765 -0.1439 -0.4917
  965SOL     OW 5275   8.395   1.278   1.509 -0.0655  0.3143  0.1406
  965SOL    HW1 5276   8.333   1.347   1.486  1.1793  1.2033 -0.7076
  965SOL    HW2 5277   8.429   1.247   1.425 -0.3714 -1.1418  0.5245
  965SOL     MW 5278   8.392   1.283   1.496  0.0547  0.2417  0.0812
  966SOL     OW 5279  10.849   9.730   5.166  0.2432 -0.3370  0.2071
  966SOL    HW1 5280  10.805   9.808   5.198 -1.5087 -0.7844 -0.9714
  966SOL    HW2 5281  10.885   9.757   5.081  1.9731 -0.0911  0.9797
  966SOL     MW 5282  10.848   9.744   5.159  0.2403 -0.3628  0.1552
  967SOL     OW 5283   3.311   2.653   2.320 -0.3063 -0.0084  0.0081
  967SOL    HW1 5284   3.346   2.732   2.279 -0.6286  0.0625 -0.1301
  967SOL    HW2 5285   3.236   2.684   2.370  0.2524 -0.0404  0.9009
  967SOL     MW 5286   3.306   2.668   2.322 -0.2760 -0.0034  0.1047
  968SOL     OW 5287   6.517  10.376   3.469  0.5996 -0.0058 -0.0821
  968SOL    HW1 5288   6.452  10.391   3.400 -0.4076 -1.0555  0.6047
  968SOL    HW2 5289   6.561  10.296   3.443 -0.0476 -0.6223  0.6565
  968SOL     MW 5290   6.514  10.368   3.457  0.3878 -0.2191  0.1003
  969SOL     OW 5291   6.607   7.652   4.680  0.2398  0.5262  0.5036
  969SOL    HW1 5292   6.695   7.639   4.715  0.6731  0.2725 -0.6363
  969SOL    HW2 5293   6.554   7.585   4.721  1.5756 -2.4782 -2.2320
  969SOL     MW 5294   6.612   7.642   4.689  0.4663  0.1091  0.0075
  970SOL     OW 5295   3.829   8.355   1.251 -0.1458  0.0836  0.1381
  970SOL    HW1 5296   3.900   8.314   1.201 -1.8773 -0.9045 -1.6584
  970SOL    HW2 5297   3.782   8.408   1.186 -2.4201 -1.1603  0.6467
  970SOL     MW 5298   3.832   8.357   1.236 -0.6586 -0.2021 -0.0268
  971SOL     OW 5299   9.569  10.295   5.048  0.2492 -0.5063 -0.0882
  971SOL    HW1 5300   9.504  10.339   4.993 -0.2084  0.0286  0.8558
  971SOL    HW2 5301   9.654  10.321   5.010 -0.0672 -1.6979 -1.6950
  971SOL     MW 5302   9.572  10.304   5.036  0.1501 -0.5904 -0.1731
  972SOL     OW 5303   5.128   4.200   4.709  0.0527 -0.5442 -0.6232
  972SOL    HW1 5304   5.061   4.219   4.643 -0.8276 -0.6101  0.2299
  972SOL    HW2 5305   5.173   4.283   4.722 -1.8894  0.3522  0.9999
  972SOL     MW 5306   5.125   4.213   4.702 -0.3086 -0.4379 -0.3062
  973SOL     OW 5307   1.834   5.957   0.663  0.2909 -0.0010 -0.1307
  973SOL    HW1 5308   1.797   6.044   0.678  0.9223  0.3870 -0.7669
  973SOL    HW2 5309   1.835   5.915   0.749 -3.0963 -0.6389 -0.2610
  973SOL     MW 5310   1.829   5.963   0.676 -0.0618 -0.0330 -0.2288
  974SOL     OW 5311  11.403   7.280   4.585 -0.1176 -0.4359  0.3122
  974SOL    HW1 5312  11.333   7.215   4.586 -1.2605  0.7565  0.6249
  974SOL    HW2 5313  11.358   7.363   4.573  1.4784  0.1475 -2.4187
  974SOL     MW 5314  11.388   7.282   4.584 -0.0596 -0.2086  0.0026
  975SOL     OW 5315   1.320   3.003   0.515 -0.1449  0.5356 -0.5171
  975SOL    HW1 5316   1.304   3.038   0.427  3.4588 -0.6709 -1.8079
  975SOL    HW2 5317   1.287   2.914   0.512 -0.7038  0.7315 -0.3596
  975SOL     MW 5318   1.313   2.996   0.504  0.2448  0.4062 -0.6621
  976SOL     OW 5319   4.023   3.130   2.715 -0.1703  0.0718 -0.9290
  976SOL    HW1 5320   4.057   3.203   2.663  1.0162  0.5399  0.4346
  976SOL    HW2 5321   3.934   3.118   2.684  0.1702  0.9848 -2.3571
  976SOL     MW 5322   4.016   3.138   2.704  0.0252  0.2486 -0.9372
  977SOL     OW 5323   3.271  10.211   4.288 -0.4053  0.0422  0.0861
  977SOL    HW1 5324   3.335  10.273   4.323 -0.4321  0.4002 -0.4827
  977SOL    HW2 5325   3.255  10.241   4.199 -1.8764  0.3616  0.4231
  977SOL     MW 5326   3.277  10.223   4.281 -0.5970  0.1289  0.0565
  978SOL     OW 5327   9.321  11.228   4.167 -0.1450  0.1658  0.5691
  978SOL    HW1 5328   9.379  11.248   4.240  0.9354  0.6244 -0.3743
  978SOL    HW2 5329   9.371  11.166   4.113  0.0611  1.5473 -0.9300
  978SOL     MW 5330   9.335  11.223   4.169  0.0197  0.4013  0.2565
  979SOL     OW 5331   7.941   8.731   1.910  0.4975 -0.3092 -0.0077
  979SOL    HW1 5332   7.879   8.732   1.837  1.4075 -1.4767 -0.8289
  979SOL    HW2 5333   8.024   8.702   1.871  1.2221 -0.1024  1.3264
  979SOL     MW 5334   7.944   8.728   1.896  0.7067 -0.4321  0.0580
  980SOL     OW 5335   8.796   4.591   2.081  0.3690 -0.1629  0.1997
  980SOL    HW1 5336   8.836   4.645   2.014  0.5195 -0.1463  0.3041
  980SOL    HW2 5337   8.866   4.533   2.112  0.4266  0.1549  0.6818
  980SOL     MW 5338   8.810   4.590   2.077  0.3956 -0.1201  0.2748
  981SOL     OW 5339   9.478   6.991   5.171  0.1415  0.3853 -0.0285
  981SOL    HW1 5340   9.418   7.002   5.097 -1.0802  0.2447  0.9210
  981SOL    HW2 5341   9.560   6.962   5.130 -0.3441  0.8011 -1.3689
  981SOL     MW 5342   9.481   6.989   5.156 -0.0770  0.4205 -0.0785
  982SOL     OW 5343   9.160   4.420   1.684 -0.2293 -0.7022 -0.8611
  982SOL    HW1 5344   9.204   4.423   1.599 -1.7836 -1.5640 -1.7332
  982SOL    HW2 5345   9.202   4.490   1.734  2.5000 -1.7949 -1.4168
  982SOL     MW 5346   9.171   4.429   1.679 -0.0788 -0.9524 -1.0438
  983SOL     OW 5347   9.400   4.858   1.907  0.1775 -0.5236 -0.0514
  983SOL    HW1 5348   9.375   4.931   1.851  0.4179 -0.6991 -0.3941
  983SOL    HW2 5349   9.416   4.896   1.993  0.6434 -0.1272 -0.3150
  983SOL     MW 5350   9.399   4.872   1.911  0.2679 -0.4953 -0.1290
  984SOL     OW 5351   9.776   6.743   3.605 -0.0239  0.2446  0.2951
  984SOL    HW1 5352   9.729   6.809   3.657 -0.2497 -0.2637  0.7550
  984SOL    HW2 5353   9.719   6.666   3.608 -0.6108  0.5434 -1.7040
  984SOL     MW 5354   9.763   6.741   3.612 -0.1279  0.2178  0.0981
  985SOL     OW 5355   2.367   2.039   1.641  0.4430 -0.3882 -0.5661
  985SOL    HW1 5356   2.378   1.962   1.585  1.3793 -0.4312 -0.3302
  985SOL    HW2 5357   2.283   2.076   1.613  0.7918 -0.5119 -1.8715
  985SOL     MW 5358   2.358   2.034   1.630  0.6075 -0.4096 -0.7030
  986SOL     OW 5359   4.560   6.851   1.962 -0.2788 -0.1637  0.2145
  986SOL    HW1 5360   4.639   6.813   1.925  0.8136  1.2845  0.9517
  986SOL    HW2 5361   4.525   6.906   1.893 -1.1619 -1.4570 -0.4118
  986SOL     MW 5362   4.566   6.853   1.949 -0.2520 -0.1438  0.2287
  987SOL     OW 5363   1.317   4.786   0.311 -0.2576  0.2188 -0.1643
  987SOL    HW1 5364   1.351   4.859   0.259 -0.2474  0.9228  0.7930
  987SOL    HW2 5365   1.393   4.732   0.331 -0.0040  0.7587  0.3641
  987SOL     MW 5366   1.331   4.789   0.307 -0.2238  0.3780  0.0259
  988SOL     OW 5367   5.688   4.208   4.771 -0.3637 -0.1437 -0.2838
  988SOL    HW1 5368   5.614   4.232   4.715 -0.1387  0.4748 -0.3283
  988SOL    HW2 5369   5.765   4.226   4.718 -0.1871 -1.4010 -0.4718
  988SOL     MW 5370   5.689   4.213   4.757 -0.3123 -0.2255 -0.3135
  989SOL     OW 5371   3.158   3.276   2.157  0.5293 -0.1301 -0.2909
  989SOL    HW1 5372   3.192   3.331   2.086 -1.1028 -0.2479 -1.2254
  989SOL    HW2 5373   3.128   3.197   2.113 -2.3926  0.6043  0.1319
  989SOL     MW 5374   3.159   3.273   2.142 -0.0536 -0.0512 -0.3564
  990SOL     OW 5375   8.264   7.549   3.285  0.2145  0.1723  0.7544
  990SOL    HW1 5376   8.175   7.571   3.313 -0.4987 -0.9276 -0.5139
  990SOL    HW2 5377   8.254   7.521   3.194  1.9978  0.8323  0.3251
  990SOL     MW 5378   8.251   7.548   3.277  0.3515  0.1160  0.5371
  991SOL     OW 5379   7.633   3.477   4.112  0.3262  0.0307 -0.5324
  991SOL    HW1 5380   7.658   3.568   4.097 -0.0053  0.2670  0.2749
  991SOL    HW2 5381   7.542   3.482   4.142  0.4857 -0.5135  0.0706
  991SOL     MW 5382   7.624   3.489   4.114  0.3042 -0.0087 -0.3519
  992SOL     OW 5383   8.745   7.308   5.588 -0.4841 -0.9732  0.2856
  992SOL    HW1 5384   8.682   7.259   5.536 -0.7793  0.1975 -0.4914
  992SOL    HW2 5385   8.828   7.300   5.541 -0.4541 -1.0042  0.3423
  992SOL     MW 5386   8.747   7.301   5.576 -0.5180 -0.8273  0.1934
  993SOL     OW 5387  11.270   5.627   4.741  0.3032  0.0368  0.1045
  993SOL    HW1 5388  11.265   5.717   4.775 -1.4612  0.3822 -0.9386
  993SOL    HW2 5389  11.343   5.588   4.789 -0.1123  1.4219  2.0146
  993SOL     MW 5390  11.279   5.634   4.752  0.0242  0.2583  0.2155
  994SOL     OW 5391   6.400   7.819   5.547  0.0082  0.1225 -0.2523
  994SOL    HW1 5392   6.342   7.745   5.567  0.2758 -0.4058 -1.3319
  994SOL    HW2 5393   6.426   7.804   5.456  1.9973  0.2255  0.2662
  994SOL     MW 5394   6.396   7.807   5.538  0.2971  0.0681 -0.3241
  995SOL     OW 5395   6.473   8.400   3.907  0.1276 -0.4302  0.0074
  995SOL    HW1 5396   6.494   8.383   3.999 -0.3764  0.8100  0.3782
  995SOL    HW2 5397   6.405   8.467   3.911 -1.1828 -1.6228 -1.2328
  995SOL     MW 5398   6.467   8.407   3.919 -0.1047 -0.4241 -0.1039
  996SOL     OW 5399   4.471   3.714   2.575 -0.1170  0.7716 -0.0368
  996SOL    HW1 5400   4.525   3.643   2.610 -0.1249  0.4903 -0.5801
  996SOL    HW2 5401   4.381   3.691   2.601 -0.3470 -0.3399 -1.6592
  996SOL     MW 5402   4.466   3.702   2.583 -0.1474  0.5933 -0.3140
  997SOL     OW 5403   8.539   8.486   3.250  0.2389  0.3787 -0.4225
  997SOL    HW1 5404   8.479   8.437   3.195  2.8291 -2.9246 -0.6268
  997SOL    HW2 5405   8.611   8.511   3.192 -0.0862  2.8206  0.1322
  997SOL     MW 5406   8.540   8.483   3.236  0.5288  0.2685 -0.3776
  998SOL     OW 5407   2.657   6.651   1.607  0.1145 -0.5430  0.1446
  998SOL    HW1 5408   2.586   6.669   1.668 -1.9656 -5.7480 -0.2517
  998SOL    HW2 5409   2.730   6.623   1.662  0.9127  1.7006  0.3658
  998SOL     MW 5410   2.657   6.650   1.622 -0.0496 -0.9221  0.1222
  999SOL     OW 5411   0.375   0.741   0.159  0.8521  0.1715 -0.3992
  999SOL    HW1 5412   0.368   0.718   0.066  0.4363 -1.0420 -0.0880
  999SOL    HW2 5413   0.309   0.686   0.202  2.1993 -0.5628  0.8173
  999SOL     MW 5414   0.366   0.731   0.153  0.9713 -0.0778 -0.2036
 1000SOL     OW 5415   4.190   0.982   0.667  0.2003  0.6703 -0.2947
 1000SOL    HW1 5416   4.157   1.050   0.727 -0.4943  0.6182 -0.6071
 1000SOL    HW2 5417   4.193   0.903   0.721 -0.2472  0.6653 -0.2682
 1000SOL     MW 5418   4.186   0.980   0.682  0.0541  0.6630 -0.3313
 1001SOL     OW 5419   6.564  10.674   5.873 -0.0928 -0.0825 -0.4333
 1001SOL    HW1 5420   6.474  10.698   5.851 -0.3078  1.1430  1.5304
 1001SOL    HW2 5421   6.557  10.593   5.923 -0.0496 -0.2601 -0.7126
 1001SOL     MW 5422   6.552  10.667   5.876 -0.1148  0.0516 -0.2177
 1002SOL     OW 5423  10.875   7.306   5.514 -0.0180 -0.5971  0.4107
 1002SOL    HW1 5424  10.807   7.364   5.480 -1.0044 -1.6509  0.5225
 1002SOL    HW2 5425  10.940   7.301   5.444  0.2338  0.8342  0.5051
 1002SOL     MW 5426  10.874   7.313   5.501 -0.1121 -0.5488  0.4371
 1003SOL     OW 5427   2.982   3.158   2.418 -0.0403  0.2263 -0.0264
 1003SOL    HW1 5428   2.911   3.096   2.434  0.1821 -0.2795 -0.9098
 1003SOL    HW2 5429   2.940   3.231   2.372 -0.2147  0.5073  0.5781
 1003SOL     MW 5430   2.968   3.160   2.414 -0.0342  0.1975 -0.0621
 1004SOL     OW 5431  10.306   9.001   2.852 -0.3305 -0.5000  0.1754
 1004SOL    HW1 5432  10.232   8.940   2.856  0.2504 -1.1986  0.6729
 1004SOL    HW2 5433  10.358   8.970   2.779 -1.3385  0.9849 -1.2406
 1004SOL     MW 5434  10.303   8.989   2.843 -0.3852 -0.3994  0.0578
 1005SOL     OW 5435   5.371   3.399   4.510 -0.0168 -0.1390  0.4065
 1005SOL    HW1 5436   5.390   3.483   4.467 -1.5484 -0.1986 -0.4463
 1005SOL    HW2 5437   5.435   3.394   4.581  2.4200  0.1330 -1.6204
 1005SOL     MW 5438   5.382   3.409   4.513  0.0990 -0.1118  0.0379
 1006SOL     OW 5439  11.840   8.476   5.669 -0.5552 -0.6929  0.4067
 1006SOL    HW1 5440  11.850   8.478   5.574  0.2819 -2.8912  0.3876
 1006SOL    HW2 5441  11.929   8.493   5.703 -0.5820 -1.2567  0.7626
 1006SOL     MW 5442  11.853   8.479   5.661 -0.4514 -1.0465  0.4498
 1007SOL     OW 5443   9.486  10.068   4.088 -0.1315 -0.5072 -0.0360
 1007SOL    HW1 5444   9.444  10.021   4.016  0.9098 -0.4449 -0.7129
 1007SOL    HW2 5445   9.458  10.022   4.167 -0.8824 -0.8915 -0.5185
 1007SOL     MW 5446   9.477  10.056   4.089 -0.0943 -0.5484 -0.1844
 1008SOL     OW 5447   6.399   5.787   0.117 -0.0800 -0.3081  0.3111
 1008SOL    HW1 5448   6.437   5.798   0.030 -0.0413  1.5244  0.5015
 1008SOL    HW2 5449   6.309   5.757   0.101  0.5284 -1.8711 -0.2565
 1008SOL     MW 5450   6.392   5.785   0.104  0.0028 -0.2736  0.2628
 1009SOL     OW 5451   3.118   4.061   2.116 -0.1218 -0.4307 -0.3094
 1009SOL    HW1 5452   3.134   4.091   2.205  2.2797 -0.2195 -0.7675
 1009SOL    HW2 5453   3.049   3.995   2.126 -0.3758  0.0543  1.5933
 1009SOL     MW 5454   3.111   4.056   2.129  0.1531 -0.3416 -0.1245
 1010SOL     OW 5455   5.486   5.667   5.243  0.4117 -0.4508 -0.5934
 1010SOL    HW1 5456   5.489   5.762   5.261 -0.0036 -0.1862 -1.8837
 1010SOL    HW2 5457   5.410   5.636   5.291 -0.1750  0.0954 -1.1561
 1010SOL     MW 5458   5.477   5.675   5.252  0.2834 -0.3470 -0.8306
 1011SOL     OW 5459   6.296   8.606   1.087  0.0066  0.2005  0.4065
 1011SOL    HW1 5460   6.290   8.524   1.038 -0.4868  0.5446 -0.1197
 1011SOL    HW2 5461   6.390   8.627   1.087 -0.0727  0.6201 -1.1104
 1011SOL     MW 5462   6.308   8.598   1.081 -0.0668  0.2983  0.1450
 1012SOL     OW 5463   3.919   5.618   3.785 -0.1872  0.2799  0.8702
 1012SOL    HW1 5464   3.931   5.693   3.727 -0.7600  0.6785  1.2500
 1012SOL    HW2 5465   3.997   5.618   3.841  2.2245 -2.2279 -2.1184
 1012SOL     MW 5466   3.931   5.628   3.785  0.0482  0.0099  0.5362
 1013SOL     OW 5467   3.886   3.602   4.307  0.4096 -0.2318  0.6340
 1013SOL    HW1 5468   3.926   3.687   4.329  1.3382  0.1547 -2.0925
 1013SOL    HW2 5469   3.951   3.559   4.252 -0.8784 -1.8460  0.3023
 1013SOL     MW 5470   3.899   3.608   4.303  0.3636 -0.3890  0.2425
 1014SOL     OW 5471  11.789   4.410   4.929 -0.1760  0.2010  0.4004
 1014SOL    HW1 5472  11.708   4.364   4.951  0.1640 -2.0770 -2.5855
 1014SOL    HW2 5473  11.760   4.491   4.887 -0.9544 -0.5316 -0.5243
 1014SOL     MW 5474  11.775   4.414   4.927 -0.2321 -0.1844 -0.1002
 1015SOL     OW 5475   9.865   5.578   5.510 -0.0634  0.2389 -0.3678
 1015SOL    HW1 5476   9.901   5.526   5.582 -1.3641 -0.4119 -0.1634
 1015SOL    HW2 5477   9.842   5.662   5.550  2.2664  1.1301 -0.7484
 1015SOL     MW 5478   9.867   5.582   5.524  0.0683  0.2697 -0.3904
 1016SOL     OW 5479   7.305   6.736   0.943  0.5414 -0.0601 -0.3134
 1016SOL    HW1 5480   7.261   6.708   1.023 -1.3036  0.5970 -1.0303
 1016SOL    HW2 5481   7.393   6.700   0.949  0.5266  0.1758  2.1076
 1016SOL     MW 5482   7.311   6.728   0.954  0.3033  0.0542 -0.0953
 1017SOL     OW 5483   4.018   5.353   3.605  0.3083 -0.0386  0.1067
 1017SOL    HW1 5484   3.978   5.431   3.644  0.3612  0.0327  0.0191
 1017SOL    HW2 5485   4.089   5.388   3.551  0.2613 -0.1393 -0.0204
 1017SOL     MW 5486   4.022   5.368   3.603  0.3091 -0.0424  0.0793
 1018SOL     OW 5487   9.002   9.323   1.595  0.8978 -0.4434  0.4072
 1018SOL    HW1 5488   9.052   9.309   1.675 -0.3699 -0.2404  1.2624
 1018SOL    HW2 5489   9.062   9.299   1.524  2.4169  0.4439  1.3558
 1018SOL     MW 5490   9.016   9.318   1.596  0.9300 -0.3038  0.6381
 1019SOL     OW 5491   8.991   2.241   1.047  0.0496 -0.5794  0.1083
 1019SOL    HW1 5492   8.959   2.186   0.975 -1.1322  0.6263 -0.3215
 1019SOL    HW2 5493   8.921   2.239   1.112  1.0350 -1.5154  1.1883
 1019SOL     MW 5494   8.978   2.234   1.046  0.0245 -0.5449  0.1915
 1020SOL     OW 5495   2.661   5.161   3.401 -0.0558 -0.4183 -0.1364
 1020SOL    HW1 5496   2.718   5.198   3.334 -1.0943  0.0828 -0.7696
 1020SOL    HW2 5497   2.690   5.202   3.483 -0.3060  0.7857 -0.6306
 1020SOL     MW 5498   2.672   5.171   3.403 -0.2208 -0.2000 -0.2807
 1021SOL     OW 5499   0.310   3.788   0.007  0.3417 -0.1298  0.5899
 1021SOL    HW1 5500   0.328   3.808   0.099  1.9062  0.4440  0.1971
 1021SOL    HW2 5501   0.232   3.732   0.009  0.2900 -0.0466  2.2485
 1021SOL     MW 5502   0.302   3.783   0.019  0.5354 -0.0457  0.7519
 1022SOL     OW 5503   0.258   5.194   0.032  0.4386  0.3637  0.5794
 1022SOL    HW1 5504   0.242   5.136   0.106  0.0088  1.5541  1.4548
 1022SOL    HW2 5505   0.351   5.216   0.039  0.8749 -1.0800 -0.4174
 1022SOL     MW 5506   0.268   5.190   0.042  0.4395  0.3313  0.5639
 1023SOL     OW 5507   6.759   6.399   4.993  0.1599 -0.0992  0.7659
 1023SOL    HW1 5508   6.675   6.393   5.039  0.1735  1.5719  1.0485
 1023SOL    HW2 5509   6.780   6.492   4.992  1.4244 -0.3603 -0.3863
 1023SOL     MW 5510   6.750   6.410   4.999  0.3235  0.0813  0.6546
 1024SOL     OW 5511   7.622   8.008   5.365 -0.0111  0.3962 -0.5006
 1024SOL    HW1 5512   7.604   8.016   5.272 -0.9540  0.6739 -0.3068
 1024SOL    HW2 5513   7.539   7.982   5.404  0.1907  0.9652  0.3524
 1024SOL     MW 5514   7.609   8.006   5.358 -0.1060  0.5046 -0.3666
 1025SOL     OW 5515   7.150  10.254   5.043  0.8822 -0.3402 -0.5502
 1025SOL    HW1 5516   7.109  10.201   4.974  1.8332 -2.1052  0.1692
 1025SOL    HW2 5517   7.229  10.206   5.066  1.2930  0.9227  0.8478
 1025SOL     MW 5518   7.155  10.241   5.037  1.0565 -0.4045 -0.2791
 1026SOL     OW 5519   7.311   9.435   2.590 -0.1147  0.1978  0.0333
 1026SOL    HW1 5520   7.292   9.431   2.684  1.7022 -0.7148  0.4189
 1026SOL    HW2 5521   7.316   9.529   2.571 -0.1441  0.3951  0.9360
 1026SOL     MW 5522   7.310   9.447   2.600  0.1141  0.1062  0.1982
 1027SOL     OW 5523   5.377   7.071   0.630 -0.3680  0.0355  0.0603
 1027SOL    HW1 5524   5.433   7.001   0.597  1.4776 -0.1909  3.2625
 1027SOL    HW2 5525   5.396   7.146   0.573  0.1591 -1.1417 -1.3586
 1027SOL     MW 5526   5.387   7.072   0.619 -0.0642 -0.1442  0.2886
 1028SOL     OW 5527  11.568   9.719   4.960  0.0516 -0.2973  0.4835
 1028SOL    HW1 5528  11.515   9.793   4.933  0.0266 -1.0315 -1.7331
 1028SOL    HW2 5529  11.545   9.704   5.051 -1.5475  1.0523  0.3450
 1028SOL     MW 5530  11.558   9.726   4.968 -0.1563 -0.2185  0.1820
 1029SOL     OW 5531   5.120   1.499   1.161 -0.0637  0.2800 -0.3966
 1029SOL    HW1 5532   5.099   1.582   1.119  0.2343 -0.1635 -1.4662
 1029SOL    HW2 5533   5.215   1.502   1.173 -0.2704  0.8661  1.3080
 1029SOL     MW 5534   5.130   1.510   1.157 -0.0520  0.2982 -0.3153
 1030SOL     OW 5535  11.589   4.824   5.609 -0.4790 -0.0323  0.2987
 1030SOL    HW1 5536  11.623   4.735   5.620  0.6181  0.3519  0.1227
 1030SOL    HW2 5537  11.614   4.848   5.520 -2.6687 -0.3188 -0.4663
 1030SOL     MW 5538  11.597   4.816   5.599 -0.6189 -0.0198  0.1783
 1031SOL     OW 5539   7.644   8.410   0.236  0.0101  0.2133 -0.4081
 1031SOL    HW1 5540   7.563   8.381   0.279  0.0971 -0.7258 -0.8412
 1031SOL    HW2 5541   7.685   8.328   0.208  1.3089  0.6522  0.1567
 1031SOL     MW 5542   7.639   8.396   0.238  0.1875  0.1493 -0.3912
 1032SOL     OW 5543   7.325   7.003   3.893 -0.4106  0.1483  0.3198
 1032SOL    HW1 5544   7.250   6.962   3.849  0.3312  0.2595 -1.1333
 1032SOL    HW2 5545   7.382   7.030   3.821  2.6426 -2.8688  1.3344
 1032SOL     MW 5546   7.323   7.001   3.878  0.0752 -0.2237  0.2637
 1033SOL     OW 5547   6.360   7.906   3.405 -0.1964  0.4160 -0.0908
 1033SOL    HW1 5548   6.348   7.974   3.471 -0.3943 -0.3047  0.6438
 1033SOL    HW2 5549   6.275   7.863   3.399  0.0144  0.0148 -0.2740
 1033SOL     MW 5550   6.348   7.909   3.413 -0.1947  0.2723 -0.0202
 1034SOL     OW 5551   6.167   6.302   5.812 -0.4050 -0.6423  0.4698
 1034SOL    HW1 5552   6.139   6.365   5.879  1.6211 -1.2337  1.9723
 1034SOL    HW2 5553   6.235   6.348   5.763 -2.3237  0.0351 -1.7704
 1034SOL     MW 5554   6.172   6.316   5.814 -0.3913 -0.6313  0.3754
 1035SOL     OW 5555   6.769   4.276   1.837 -0.6238 -0.5320  0.5348
 1035SOL    HW1 5556   6.775   4.275   1.932 -0.5407  1.0350  0.5781
 1035SOL    HW2 5557   6.679   4.250   1.817 -2.0048  2.9806  1.3077
 1035SOL     MW 5558   6.758   4.273   1.846 -0.7899  0.1182  0.6393
 1036SOL     OW 5559   9.898   3.896   2.599 -0.4332 -0.0155  0.4986
 1036SOL    HW1 5560   9.881   3.804   2.581 -0.2399  0.2169 -1.0110
 1036SOL    HW2 5561   9.949   3.896   2.680 -1.2064 -1.1649  0.9946
 1036SOL     MW 5562   9.903   3.884   2.607 -0.5075 -0.1328  0.3688
 1037SOL     OW 5563   7.369   7.165   4.235 -0.2287 -0.5411 -0.0343
 1037SOL    HW1 5564   7.456   7.145   4.200 -0.3262 -0.5167 -0.2982
 1037SOL    HW2 5565   7.352   7.254   4.204  0.8270  0.5859  2.3667
 1037SOL     MW 5566   7.378   7.174   4.226 -0.1060 -0.3937  0.2393
 1038SOL     OW 5567   5.130   7.038   3.725  0.6974 -0.7006 -0.3780
 1038SOL    HW1 5568   5.106   6.945   3.731  1.2854 -0.8191  0.4105
 1038SOL    HW2 5569   5.082   7.079   3.797  1.2944 -0.5993 -0.0272
 1038SOL     MW 5570   5.121   7.031   3.735  0.8491 -0.7028 -0.2322
 1039SOL     OW 5571   3.183   4.062   1.215 -0.3292  0.1316  0.5281
 1039SOL    HW1 5572   3.251   4.039   1.152 -0.9950 -0.6849  0.0807
 1039SOL    HW2 5573   3.231   4.090   1.293  0.5662 -2.0408  0.8333
 1039SOL     MW 5574   3.198   4.063   1.217 -0.2998 -0.2510  0.5099
 1040SOL     OW 5575   1.012   1.888   0.564 -0.7256  0.4969 -0.7106
 1040SOL    HW1 5576   0.931   1.935   0.585  0.0305  1.7416 -0.4563
 1040SOL    HW2 5577   0.986   1.824   0.497 -2.0772  0.2791 -0.0096
 1040SOL     MW 5578   0.999   1.886   0.558 -0.8018  0.6284 -0.5883
 1041SOL     OW 5579   2.364   8.941   2.821 -0.0274 -0.8355  0.1643
 1041SOL    HW1 5580   2.459   8.928   2.824 -0.1710 -1.8148  1.5179
 1041SOL    HW2 5581   2.328   8.862   2.862 -1.4715 -0.8467 -1.0545
 1041SOL     MW 5582   2.371   8.929   2.827 -0.2306 -0.9623  0.1815
 1042SOL     OW 5583   6.527   1.777   2.093  0.0248 -0.5786  0.8625
 1042SOL    HW1 5584   6.470   1.729   2.033  1.8405 -1.5598 -0.1696
 1042SOL    HW2 5585   6.498   1.868   2.087 -0.1253 -0.7174 -1.2287
 1042SOL     MW 5586   6.516   1.783   2.084  0.2381 -0.7220  0.4626
 1043SOL     OW 5587   3.251   2.198   1.545 -0.3174 -0.0257  0.0391
 1043SOL    HW1 5588   3.299   2.163   1.471  0.9548  0.1088  0.7822
 1043SOL    HW2 5589   3.293   2.282   1.565 -0.6066 -0.0721  0.9366
 1043SOL     MW 5590   3.262   2.204   1.538 -0.1916 -0.0144  0.2491
 1044SOL     OW 5591  10.761   9.671   3.476 -0.3360 -0.0117 -0.3045
 1044SOL    HW1 5592  10.677   9.694   3.435 -0.5910 -0.4888 -0.0553
 1044SOL    HW2 5593  10.771   9.736   3.546 -0.5550 -0.0246 -0.2591
 1044SOL     MW 5594  10.751   9.682   3.480 -0.3967 -0.0744 -0.2668
 1045SOL     OW 5595   7.471   8.408   1.549  0.6191 -0.8405  0.8502
 1045SOL    HW1 5596   7.517   8.363   1.620 -0.3610 -1.7154  0.9503
 1045SOL    HW2 5597   7.487   8.501   1.565 -0.4223 -0.9515  2.8098
 1045SOL     MW 5598   7.479   8.414   1.560  0.3603 -0.9667  1.1139
 1046SOL     OW 5599   6.841   5.113   2.037 -0.7889 -0.1303 -0.5549
 1046SOL    HW1 5600   6.838   5.023   2.006  0.1280 -0.4013  0.0939
 1046SOL    HW2 5601   6.886   5.161   1.968 -2.0093  0.0102 -1.2769
 1046SOL     MW 5602   6.847   5.108   2.024 -0.8277 -0.1470 -0.5642
 1047SOL     OW 5603   8.253   8.333   4.759 -0.3605 -0.0476 -0.0364
 1047SOL    HW1 5604   8.256   8.348   4.853 -3.5538 -0.3818  0.2500
 1047SOL    HW2 5605   8.222   8.416   4.723  0.1905 -0.1329 -0.7274
 1047SOL     MW 5606   8.249   8.346   4.766 -0.6987 -0.1013 -0.0882
 1048SOL     OW 5607   1.259   7.609   0.390  0.1363  0.5137  0.0323
 1048SOL    HW1 5608   1.315   7.597   0.313  0.4270  0.9350  0.1779
 1048SOL    HW2 5609   1.170   7.600   0.355  0.1233  3.3044 -0.8942
 1048SOL     MW 5610   1.255   7.606   0.375  0.1719  0.9249 -0.0677
 1049SOL     OW 5611   4.007   7.674   2.660  0.6171 -0.1068  0.1885
 1049SOL    HW1 5612   3.918   7.642   2.646  0.6674 -0.0490 -0.2779
 1049SOL    HW2 5613   3.996   7.747   2.722 -0.3073  3.0185 -3.2743
 1049SOL     MW 5614   3.994   7.680   2.666  0.5052  0.3007 -0.3145
 1050SOL     OW 5615   4.738   8.836   1.523  0.4631  0.7092 -0.6418
 1050SOL    HW1 5616   4.826   8.838   1.560  0.4448  0.3022 -0.5697
 1050SOL    HW2 5617   4.693   8.767   1.572 -0.9209  3.0305  1.6202
 1050SOL     MW 5618   4.744   8.828   1.534  0.2836  0.9542 -0.3430
 1051SOL     OW 5619   6.759   7.075   0.954  0.1873 -0.4837 -0.6525
 1051SOL    HW1 5620   6.823   7.004   0.945  1.2714  0.3942 -0.1742
 1051SOL    HW2 5621   6.690   7.054   0.891  0.3191 -2.1179 -0.3081
 1051SOL     MW 5622   6.759   7.063   0.945  0.3430 -0.5805 -0.5472
 1052SOL     OW 5623   6.170   6.414   5.254  0.0584  0.1199 -0.8139
 1052SOL    HW1 5624   6.117   6.365   5.318  1.6524 -1.8144 -0.8904
 1052SOL    HW2 5625   6.129   6.500   5.251  0.1654  0.4921  3.1775
 1052SOL     MW 5626   6.158   6.419   5.262  0.2761 -0.0801 -0.3128
 1053SOL     OW 5627   3.639   4.711   3.917 -0.0551  0.5212  0.4567
 1053SOL    HW1 5628   3.636   4.750   4.004  0.4302  1.2306  0.1687
 1053SOL    HW2 5629   3.718   4.657   3.918 -1.1973 -1.1996  1.1434
 1053SOL     MW 5630   3.649   4.709   3.928 -0.1392  0.3917  0.5077
 1054SOL     OW 5631  10.912  11.397   5.272  0.5984  0.1891  0.2020
 1054SOL    HW1 5632  10.852  11.471   5.260  0.4726  0.2319  1.0419
 1054SOL    HW2 5633  10.961  11.418   5.351 -1.6907 -2.0750  2.4356
 1054SOL     MW 5634  10.910  11.409   5.281  0.2893 -0.0953  0.5955
 1055SOL     OW 5635   3.472   2.291   2.812  0.6991 -0.2153 -0.5298
 1055SOL    HW1 5636   3.422   2.273   2.892  2.9144 -2.3470  0.5188
 1055SOL    HW2 5637   3.497   2.383   2.819  0.5245 -0.2639  1.0466
 1055SOL     MW 5638   3.469   2.300   2.823  0.9604 -0.4944 -0.1938
 1056SOL     OW 5639   7.970  10.352   5.615 -0.0325  0.0954  0.2697
 1056SOL    HW1 5640   7.930  10.427   5.658  0.2043 -0.6021  1.7669
 1056SOL    HW2 5641   8.033  10.319   5.678 -0.6277 -1.7861 -0.0573
 1056SOL     MW 5642   7.973  10.357   5.628 -0.0784 -0.2347  0.4195
 1057SOL     OW 5643   3.236   2.564   3.009  0.3517  0.6002 -0.6766
 1057SOL    HW1 5644   3.177   2.627   2.967 -1.0481  0.4586  0.9558
 1057SOL    HW2 5645   3.179   2.492   3.035  1.4338 -0.0118  0.0876
 1057SOL     MW 5646   3.221   2.563   3.007  0.3110  0.5037 -0.3698
 1058SOL     OW 5647   7.149   5.493   0.911  0.7205  0.3953 -0.3702
 1058SOL    HW1 5648   7.119   5.411   0.949  2.0687 -0.4149 -0.9769
 1058SOL    HW2 5649   7.070   5.534   0.875  0.0904 -0.7972 -0.3685
 1058SOL     MW 5650   7.135   5.488   0.911  0.8125  0.1389 -0.4476
 1059SOL     OW 5651  10.789   7.221   4.333  0.2204  0.4697 -0.7646
 1059SOL    HW1 5652  10.835   7.303   4.355 -1.4286  0.9158  1.3401
 1059SOL    HW2 5653  10.845   7.152   4.369 -0.0450  0.9223  0.5853
 1059SOL     MW 5654  10.802   7.223   4.341 -0.0247  0.5847 -0.3223
 1060SOL     OW 5655   2.356   7.167   3.199  0.0845  0.1141  1.0187
 1060SOL    HW1 5656   2.353   7.158   3.104 -0.6459  0.8226  0.9593
 1060SOL    HW2 5657   2.443   7.201   3.218  0.8521 -1.6057  0.7695
 1060SOL     MW 5658   2.367   7.170   3.189  0.0893 -0.0153  0.9792
 1061SOL     OW 5659   1.951   2.153   1.284 -0.1035  0.6030 -0.1560
 1061SOL    HW1 5660   2.014   2.085   1.307 -0.0363  0.6885 -0.0846
 1061SOL    HW2 5661   1.988   2.233   1.321 -0.4205  0.5966  0.1794
 1061SOL     MW 5662   1.964   2.155   1.292 -0.1355  0.6131 -0.1039
 1062SOL     OW 5663   1.700   4.638   1.946  0.1516  0.0074 -0.4765
 1062SOL    HW1 5664   1.634   4.598   2.003  1.8245  0.0490  1.6390
 1062SOL    HW2 5665   1.743   4.563   1.904 -0.7929 -0.0504 -1.3634
 1062SOL     MW 5666   1.697   4.623   1.948  0.2449  0.0053 -0.3192
 1063SOL     OW 5667   6.401   6.447   0.832 -0.1725 -0.0222  0.6313
 1063SOL    HW1 5668   6.483   6.478   0.793 -0.2904 -1.8194 -1.2138
 1063SOL    HW2 5669   6.420   6.443   0.926  1.2993  1.1645  0.4343
 1063SOL     MW 5670   6.414   6.450   0.839  0.0008 -0.1004  0.3699
 1064SOL     OW 5671   1.598   3.311   1.331 -0.5004  0.0447 -1.1817
 1064SOL    HW1 5672   1.575   3.386   1.387  0.3644 -0.2628 -0.3830
 1064SOL    HW2 5673   1.558   3.331   1.247 -3.2872 -0.2580 -0.0182
 1064SOL     MW 5674   1.590   3.323   1.327 -0.7464 -0.0334 -0.9305
 1065SOL     OW 5675   2.383   2.657   2.402  0.0571  0.2438  0.3249
 1065SOL    HW1 5676   2.376   2.681   2.309  0.4128  1.1363  0.5149
 1065SOL    HW2 5677   2.293   2.655   2.433  0.0289  2.1476  0.4731
 1065SOL     MW 5678   2.371   2.660   2.394  0.0990  0.6018  0.3682
 1066SOL     OW 5679   1.645   3.126   0.459 -0.1007 -0.8640  0.2774
 1066SOL    HW1 5680   1.732   3.118   0.497 -0.4054 -2.5267  0.7180
 1066SOL    HW2 5681   1.651   3.079   0.376 -0.6011 -1.1530  0.3963
 1066SOL     MW 5682   1.657   3.119   0.453 -0.2038 -1.1139  0.3491
 1067SOL     OW 5683   5.108  10.281   4.906  0.0232 -0.2104 -0.4686
 1067SOL    HW1 5684   5.087  10.374   4.918 -1.5936  0.0173 -3.8978
 1067SOL    HW2 5685   5.047  10.236   4.965 -0.6147  0.8428 -0.2790
 1067SOL     MW 5686   5.098  10.287   4.915 -0.2654 -0.0464 -0.8833
 1068SOL     OW 5687  11.536   9.441   5.347 -0.4893 -0.1751  0.3610
 1068SOL    HW1 5688  11.526   9.530   5.312 -0.2555 -0.5322 -0.6224
 1068SOL    HW2 5689  11.625   9.416   5.323  0.1748  0.0645  2.3843
 1068SOL     MW 5690  11.546   9.449   5.340 -0.3744 -0.1901  0.4941
 1069SOL     OW 5691   3.778   7.300   0.301  0.4230 -0.4196  0.2948
 1069SOL    HW1 5692   3.690   7.273   0.327  0.4943 -1.5421 -0.6072
 1069SOL    HW2 5693   3.781   7.394   0.321 -1.1986 -0.2291 -0.2708
 1069SOL     MW 5694   3.767   7.309   0.307  0.2246 -0.5389  0.1069
 1070SOL     OW 5695   1.863   5.826   1.138 -0.4946 -0.1837  0.5104
 1070SOL    HW1 5696   1.853   5.731   1.135  0.1173 -0.2418  0.2742
 1070SOL    HW2 5697   1.886   5.845   1.229  0.6005 -0.3940  0.2957
 1070SOL     MW 5698   1.865   5.816   1.150 -0.2761 -0.2180  0.4527
 1071SOL     OW 5699   3.037   4.932   2.768 -0.3715  0.1584  0.4788
 1071SOL    HW1 5700   2.962   4.932   2.828 -0.0939  1.8586  0.8645
 1071SOL    HW2 5701   3.113   4.941   2.825 -0.1147  2.0841 -0.1185
 1071SOL     MW 5702   3.037   4.933   2.783 -0.3031  0.6225  0.4517
 1072SOL     OW 5703   8.565   4.521   2.229 -0.1762 -0.0305  0.0471
 1072SOL    HW1 5704   8.536   4.431   2.212 -1.4508  0.4285 -0.3506
 1072SOL    HW2 5705   8.642   4.533   2.173 -2.3313  0.3757 -3.1320
 1072SOL     MW 5706   8.571   4.511   2.219 -0.6152  0.0803 -0.4108
 1073SOL     OW 5707   6.040   7.237   5.724  0.2830  0.2895  0.8780
 1073SOL    HW1 5708   5.998   7.157   5.694  1.5136 -0.2118  0.4562
 1073SOL    HW2 5709   6.116   7.248   5.667 -0.3399  2.2572  0.3129
 1073SOL     MW 5710   6.044   7.228   5.713  0.3608  0.4772  0.7517
 1074SOL     OW 5711   7.685   9.347   1.501  0.1779 -0.1443 -0.2468
 1074SOL    HW1 5712   7.657   9.297   1.424 -1.4202 -0.0497  0.2363
 1074SOL    HW2 5713   7.668   9.438   1.478  0.5615 -0.0422 -0.1249
 1074SOL     MW 5714   7.679   9.352   1.488  0.0224 -0.1192 -0.1693
 1075SOL     OW 5715   8.282   4.317   5.111 -0.2363  0.0867 -0.4517
 1075SOL    HW1 5716   8.365   4.285   5.076  0.0121  1.5680 -1.2995
 1075SOL    HW2 5717   8.293   4.314   5.206  0.2788 -0.9536 -0.5287
 1075SOL     MW 5718   8.294   4.313   5.119 -0.1386  0.1431 -0.5701
 1076SOL     OW 5719   9.559   7.776   2.450  0.0082  0.0786 -0.0364
 1076SOL    HW1 5720   9.561   7.823   2.367 -0.3411  0.2937  0.0752
 1076SOL    HW2 5721   9.553   7.684   2.425 -1.7517  0.2106 -0.2664
 1076SOL     MW 5722   9.558   7.770   2.436 -0.2618  0.1231 -0.0515
 1077SOL     OW 5723   1.998   2.074   0.419  0.1324 -0.2425 -0.1318
 1077SOL    HW1 5724   1.983   2.073   0.514  0.6704 -0.3492 -0.0441
 1077SOL    HW2 5725   2.064   2.006   0.405 -0.1876 -0.4592 -0.6288
 1077SOL     MW 5726   2.004   2.065   0.429  0.1603 -0.2839 -0.1842
 1078SOL     OW 5727   2.488   3.930   0.012  0.1027 -0.2026  0.5525
 1078SOL    HW1 5728   2.491   4.022  -0.014 -2.0395 -0.7645 -2.2450
 1078SOL    HW2 5729   2.432   3.888  -0.054  2.7413 -3.9728  0.3508
 1078SOL     MW 5730   2.481   3.936   0.000  0.1662 -0.7571  0.1686
 1079SOL     OW 5731   6.589   4.720   4.126  0.4205 -0.0355 -0.1675
 1079SOL    HW1 5732   6.664   4.666   4.099 -0.1116  0.0586 -1.9654
 1079SOL    HW2 5733   6.569   4.690   4.215  0.4776 -2.4755 -0.8858
 1079SOL     MW 5734   6.596   4.709   4.134  0.3597 -0.3358 -0.4896
 1080SOL     OW 5735   6.167   6.707   5.515 -0.5222  0.4776  0.0277
 1080SOL    HW1 5736   6.191   6.799   5.506 -0.2281  0.4988  0.8819
 1080SOL    HW2 5737   6.128   6.701   5.603 -1.9826  0.0876 -0.6090
 1080SOL     MW 5738   6.165   6.718   5.525 -0.6715  0.4304  0.0555
 1081SOL     OW 5739   7.279   3.579   1.218 -0.2646 -0.0899 -0.6472
 1081SOL    HW1 5740   7.336   3.532   1.157  2.1645  2.3277 -0.4419
 1081SOL    HW2 5741   7.277   3.525   1.296  1.4816 -0.4323 -0.8130
 1081SOL     MW 5742   7.286   3.566   1.220  0.2699  0.1758 -0.6421
 1082SOL     OW 5743   0.676   1.532   0.022 -0.4550  0.1438 -0.6362
 1082SOL    HW1 5744   0.616   1.494  -0.042 -0.9386 -1.4830  0.7119
 1082SOL    HW2 5745   0.665   1.478   0.101  0.2681  1.9369  0.7660
 1082SOL     MW 5746   0.667   1.520   0.024 -0.4243  0.1651 -0.2841
 1083SOL     OW 5747   9.821   2.549   2.931 -0.5671 -0.5322  0.0583
 1083SOL    HW1 5748   9.818   2.638   2.898  0.0088 -0.8975 -1.0116
 1083SOL    HW2 5749   9.766   2.551   3.010  1.6782  1.4590  1.7330
 1083SOL     MW 5750   9.814   2.560   2.937 -0.2060 -0.3240  0.1357
 1084SOL     OW 5751   8.849   6.936   0.765 -0.2804  0.4453  0.0364
 1084SOL    HW1 5752   8.796   6.960   0.842 -2.6092 -0.7811 -1.0698
 1084SOL    HW2 5753   8.785   6.901   0.703  1.7969 -0.3921 -1.7277
 1084SOL     MW 5754   8.834   6.935   0.767 -0.3126  0.1811 -0.3310
 1085SOL     OW 5755   3.590  11.206   5.010  0.5077  0.8374  0.2417
 1085SOL    HW1 5756   3.521  11.272   5.016 -1.3073 -0.8819 -0.7104
 1085SOL    HW2 5757   3.608  11.198   4.916 -1.6051 -2.1515 -0.0560
 1085SOL     MW 5758   3.583  11.214   4.999  0.0049  0.2347  0.0817
 1086SOL     OW 5759   4.819   9.918   2.250 -0.1114 -0.1543 -0.3261
 1086SOL    HW1 5760   4.863   9.843   2.212  0.1475 -0.0085 -0.3207
 1086SOL    HW2 5761   4.814   9.898   2.344  1.5127  0.5893 -0.0565
 1086SOL     MW 5762   4.824   9.906   2.257  0.1296 -0.0405 -0.2909
 1087SOL     OW 5763   2.331   8.797   1.223  0.1428  0.0401  0.0250
 1087SOL    HW1 5764   2.361   8.713   1.258 -0.9691 -0.5664 -0.4341
 1087SOL    HW2 5765   2.371   8.802   1.136  1.2204  0.5906  0.5245
 1087SOL     MW 5766   2.340   8.787   1.216  0.1384  0.0329  0.0302
 1088SOL     OW 5767   1.620   8.434   1.591 -0.0406  0.3802 -0.0665
 1088SOL    HW1 5768   1.704   8.461   1.628 -0.4967  0.0425  1.2830
 1088SOL    HW2 5769   1.585   8.371   1.654 -0.0207 -1.6963 -2.0192
 1088SOL     MW 5770   1.626   8.430   1.604 -0.0964  0.0712 -0.1437
 1089SOL     OW 5771   8.611   9.760   3.803  0.4147  0.2838  1.1759
 1089SOL    HW1 5772   8.610   9.664   3.796 -2.2009  0.2768  0.5062
 1089SOL    HW2 5773   8.686   9.787   3.749  0.0995 -1.3168 -0.1607
 1089SOL     MW 5774   8.621   9.751   3.795  0.0395  0.0780  0.9191
 1090SOL     OW 5775   2.929   3.550   1.354  0.3044 -0.0818  0.2615
 1090SOL    HW1 5776   2.986   3.562   1.430  0.0697  1.6679  0.1832
 1090SOL    HW2 5777   2.988   3.551   1.279  0.3158  0.2631  0.2766
 1090SOL     MW 5778   2.944   3.551   1.354  0.2758  0.1863  0.2534
 1091SOL     OW 5779   3.642  10.123   3.157 -0.0210 -0.3433  0.1310
 1091SOL    HW1 5780   3.692  10.171   3.092  0.4059  0.3408  0.9368
 1091SOL    HW2 5781   3.612  10.044   3.112  0.0877  0.2111 -0.9381
 1091SOL     MW 5782   3.645  10.119   3.143  0.0476 -0.1848  0.0973
 1092SOL     OW 5783   8.392   8.497   0.854 -0.1288 -0.4706 -0.0695
 1092SOL    HW1 5784   8.399   8.590   0.873 -1.1264 -0.5428  0.7527
 1092SOL    HW2 5785   8.345   8.460   0.928 -0.8754 -1.4173 -0.9682
 1092SOL     MW 5786   8.387   8.504   0.866 -0.3521 -0.6010 -0.0793
 1093SOL     OW 5787   9.264   4.057   1.343 -0.0205  0.7481 -0.4159
 1093SOL    HW1 5788   9.314   4.034   1.420  0.8184  1.0412 -0.8658
 1093SOL    HW2 5789   9.241   4.149   1.355 -2.5814  0.0252  0.9415
 1093SOL     MW 5790   9.267   4.065   1.354 -0.2409  0.6931 -0.2998
 1094SOL     OW 5791   3.020   5.456   3.044  0.4189 -0.0595 -0.7809
 1094SOL    HW1 5792   3.021   5.374   2.996  0.9665 -0.2332 -0.4879
 1094SOL    HW2 5793   3.029   5.430   3.136  0.1774  0.3070 -0.6493
 1094SOL     MW 5794   3.021   5.442   3.050  0.4581 -0.0348 -0.7265
 1095SOL     OW 5795   3.801   9.604   1.999  0.9360  0.5043  0.2022
 1095SOL    HW1 5796   3.848   9.650   1.930 -0.1249  0.8888 -0.2926
[truncated: 3,269,036 more chars]
