# Supplementary material for: Structural and mechanistic profiling of Nurr1 modulation by vidofludimus enables structure-guided ligand design
Source: Commun Chem. 2025 May 21;8:159. doi: 10.1038/s42004-025-01553-8 (PMC12095788; doi:10.1038/s42004-025-01553-8)
Supplement: Supplementary file 3 — Supplementary Data 1 [file 42004_2025_1553_MOESM3_ESM.zip › Supplementary Data 1/gro_files/vido-Nurr1_WT_md4_end_200.gro]

CRYSTAL STRUCTURE OF NURR1 LBD in water
53172
  363SER      N    1   7.269   6.100   1.764  0.2977 -0.3739  0.4218
  363SER     H1    2   7.340   6.029   1.750  1.5670  1.1044 -1.1391
  363SER     H2    3   7.181   6.074   1.723  0.6109  1.3045 -1.4664
  363SER     H3    4   7.305   6.181   1.716  0.2544 -1.4187 -1.4881
  363SER     CA    5   7.261   6.126   1.910  0.3319 -0.4204  0.6787
  363SER     HA    6   7.190   6.209   1.916  1.4474  0.5875  0.3596
  363SER     CB    7   7.208   6.009   1.993 -0.3548  0.0653 -0.2572
  363SER    HB1    8   7.099   6.016   1.993 -0.4060 -0.5312  0.4065
  363SER    HB2    9   7.256   5.921   1.949  0.9563  1.5945 -2.0563
  363SER     OG   10   7.245   6.007   2.129  0.0061 -0.4166  0.4364
  363SER     HG   11   7.185   5.953   2.177  0.8486 -2.4869 -0.7471
  363SER      C   12   7.399   6.193   1.950  0.1170  0.2286  0.3077
  363SER      O   13   7.497   6.200   1.870 -0.2557 -0.5039 -0.1784
  364LEU      N   14   7.413   6.243   2.071  0.6820  0.1768 -0.6317
  364LEU      H   15   7.335   6.244   2.135  1.5104  0.3244  0.3975
  364LEU     CA   16   7.546   6.292   2.122  0.5458 -0.9095  0.3150
  364LEU     HA   17   7.609   6.352   2.057 -0.4701  0.3807  0.4804
  364LEU     CB   18   7.517   6.375   2.247 -0.3302  0.4226 -0.1186
  364LEU    HB1   19   7.473   6.311   2.323 -0.5708 -1.6728 -1.9325
  364LEU    HB2   20   7.608   6.398   2.303 -0.1325 -0.6440  0.0301
  364LEU     CG   21   7.417   6.490   2.225  0.5370 -0.7013 -0.3540
  364LEU     HG   22   7.317   6.448   2.217  0.1313  0.2601 -0.3801
  364LEU    CD1   23   7.416   6.568   2.353  0.3533 -0.5536 -0.1775
  364LEU   HD11   24   7.338   6.644   2.359  1.4722  0.5243  2.1160
  364LEU   HD12   25   7.393   6.506   2.440  1.8540 -1.2695 -0.2549
  364LEU   HD13   26   7.507   6.620   2.382 -0.2124  0.3984 -0.0914
  364LEU    CD2   27   7.444   6.587   2.110 -0.3256 -0.7158 -0.4285
  364LEU   HD21   28   7.358   6.653   2.097 -0.1357 -0.5629 -0.9770
  364LEU   HD22   29   7.534   6.646   2.126 -1.3075  0.6902  0.0749
  364LEU   HD23   30   7.455   6.530   2.017  1.0259  0.3924 -0.9867
  364LEU      C   31   7.639   6.177   2.157  0.1554  0.7020  0.4402
  364LEU      O   32   7.760   6.193   2.154  0.2693 -0.2237  0.3178
  365ILE      N   33   7.584   6.058   2.195 -0.4299 -0.2129  0.4680
  365ILE      H   34   7.484   6.051   2.207 -0.5576  2.9487  2.4742
  365ILE     CA   35   7.652   5.934   2.211  0.1080  1.0455 -0.0018
  365ILE     HA   36   7.735   5.957   2.278  2.0482 -0.4006 -1.7761
  365ILE     CB   37   7.555   5.831   2.276  0.3612  0.4079  0.0364
  365ILE     HB   38   7.464   5.826   2.216  0.2126 -2.1645  0.3858
  365ILE    CG1   39   7.507   5.877   2.417 -0.3745  0.3915 -0.2048
  365ILE   HG11   40   7.596   5.857   2.477  0.0142 -2.0235 -1.4338
  365ILE   HG12   41   7.489   5.984   2.410  1.3868  0.7215  0.0320
  365ILE    CG2   42   7.603   5.686   2.285  0.5839  0.5464 -1.1417
  365ILE   HG21   43   7.703   5.690   2.329  0.9333  0.9573 -1.9398
  365ILE   HG22   44   7.541   5.627   2.352 -1.9414  2.5143 -1.5785
  365ILE   HG23   45   7.616   5.630   2.192 -0.7358 -2.7784  0.5231
  365ILE     CD   46   7.393   5.811   2.491  0.0841  0.1070  0.4293
  365ILE    HD1   47   7.306   5.816   2.425 -0.6628  2.3726  1.4562
  365ILE    HD2   48   7.415   5.712   2.530  1.7728  0.5884  0.7668
  365ILE    HD3   49   7.371   5.871   2.579 -3.4284 -0.0768 -0.1761
  365ILE      C   50   7.716   5.890   2.081  0.5745  0.3150  0.6784
  365ILE      O   51   7.812   5.818   2.079 -0.2607 -0.2662 -0.0743
  366SER      N   52   7.665   5.935   1.964  0.0830 -0.0681 -0.1749
  366SER      H   53   7.587   5.999   1.964 -0.1577 -0.3559 -0.7704
  366SER     CA   54   7.688   5.875   1.834  0.7270 -0.4752  0.5423
  366SER     HA   55   7.674   5.767   1.838 -0.6814 -0.2859  1.9632
  366SER     CB   56   7.575   5.928   1.740  0.5654 -0.3775  0.4412
  366SER    HB1   57   7.577   6.035   1.722 -4.6159 -0.0225  0.5577
  366SER    HB2   58   7.588   5.878   1.645 -0.6276 -0.0170  0.0671
  366SER     OG   59   7.446   5.895   1.797  0.0356 -0.0965 -0.9991
  366SER     HG   60   7.452   5.802   1.817 -0.8650 -0.3227 -1.7408
  366SER      C   61   7.817   5.923   1.772 -0.0710  0.4215  0.4048
  366SER      O   62   7.866   5.868   1.674  0.2663  0.0646  0.1322
  367ALA      N   63   7.885   6.020   1.835 -0.1437  0.6726  0.0921
  367ALA      H   64   7.820   6.074   1.891 -1.5890  1.3214 -2.0627
  367ALA     CA   65   8.022   6.061   1.810  0.3290  0.2289  0.2229
  367ALA     HA   66   8.053   6.028   1.711  1.1226 -0.2929  0.6343
  367ALA     CB   67   8.037   6.214   1.834  0.0830 -0.1775 -0.1830
  367ALA    HB1   68   8.095   6.249   1.919  1.9594 -1.0627 -1.0329
  367ALA    HB2   69   8.087   6.249   1.744 -1.1137 -0.9280 -1.1865
  367ALA    HB3   70   7.942   6.268   1.834  0.1968  0.0193  0.0319
  367ALA      C   71   8.120   5.979   1.894 -0.7236 -0.1808 -0.7374
  367ALA      O   72   8.239   5.960   1.861  0.1060  0.2672 -0.3205
  368LEU      N   73   8.069   5.940   2.014 -0.2859 -0.6140  0.1273
  368LEU      H   74   7.973   5.964   2.032 -0.4977 -1.3742  0.0422
  368LEU     CA   75   8.149   5.876   2.121 -0.6083  0.1637  0.3372
  368LEU     HA   76   8.250   5.918   2.114  0.3774 -2.2821 -1.3227
  368LEU     CB   77   8.082   5.908   2.261 -0.2936  0.1288 -0.5656
  368LEU    HB1   78   8.001   5.839   2.283  1.4135 -1.0020  2.7973
  368LEU    HB2   79   8.146   5.869   2.339 -0.3044  0.8980 -0.1688
  368LEU     CG   80   8.046   6.056   2.286 -0.9855 -0.4045  0.6429
  368LEU     HG   81   7.965   6.078   2.216  0.9977 -1.3185 -2.0755
  368LEU    CD1   82   7.985   6.072   2.423  0.4568 -0.7506 -0.1816
  368LEU   HD11   83   8.043   6.025   2.503  0.5338  0.5491  0.5583
  368LEU   HD12   84   7.969   6.176   2.452  0.8257 -0.4242 -1.1289
  368LEU   HD13   85   7.887   6.027   2.435 -0.0078  0.4245  0.6647
  368LEU    CD2   86   8.164   6.150   2.254 -0.3155 -0.7475  0.0537
  368LEU   HD21   87   8.257   6.118   2.301 -0.9192 -0.1951  1.7243
  368LEU   HD22   88   8.185   6.164   2.148 -3.4021  0.8884 -0.4709
  368LEU   HD23   89   8.131   6.247   2.292 -2.4372 -1.6954  0.8433
  368LEU      C   90   8.170   5.719   2.094  0.8767  0.2615  0.3794
  368LEU      O   91   8.276   5.663   2.117  0.4606 -0.5618 -0.1633
  369VAL      N   92   8.068   5.654   2.034  0.1753 -0.2527 -0.7478
  369VAL      H   93   7.978   5.699   2.020  0.2591  0.2928  0.4323
  369VAL     CA   94   8.064   5.511   2.005 -0.1985 -0.2774  0.1402
  369VAL     HA   95   8.090   5.449   2.091  0.8573  0.7299  0.5757
  369VAL     CB   96   7.919   5.482   1.976  0.0467  0.6199 -0.3563
  369VAL     HB   97   7.866   5.514   2.065  0.2458 -1.6777  0.6543
  369VAL    CG1   98   7.856   5.554   1.848  0.0733 -1.0143 -0.7343
  369VAL   HG11   99   7.749   5.533   1.839  0.2367 -1.4080 -1.9261
  369VAL   HG12  100   7.878   5.660   1.861 -0.1606 -1.1094  0.6311
  369VAL   HG13  101   7.916   5.536   1.759 -0.4777  0.3859 -1.4086
  369VAL    CG2  102   7.891   5.333   1.958 -0.4975  0.4734 -0.1834
  369VAL   HG21  103   7.784   5.316   1.943 -0.3704 -0.4311 -0.1230
  369VAL   HG22  104   7.952   5.304   1.873 -0.2689  1.2753 -0.2988
  369VAL   HG23  105   7.936   5.269   2.034  1.4240  1.7011 -0.2308
  369VAL      C  106   8.174   5.475   1.905 -0.2419  1.2862  0.1736
  369VAL      O  107   8.242   5.373   1.920  0.1200  0.3480 -0.7829
  370ARG      N  108   8.193   5.559   1.801 -0.1776  0.0913  1.0405
  370ARG      H  109   8.136   5.641   1.789  0.3774  0.3640  0.1822
  370ARG     CA  110   8.297   5.547   1.700 -0.3425  0.4735  0.2405
  370ARG     HA  111   8.295   5.442   1.671 -0.1951  0.5522 -0.0624
  370ARG     CB  112   8.263   5.643   1.590  0.4333 -0.2353  0.4733
  370ARG    HB1  113   8.294   5.744   1.619 -1.2569  0.0962  1.2223
  370ARG    HB2  114   8.336   5.625   1.510 -0.0212 -0.7322  0.1679
  370ARG     CG  115   8.119   5.633   1.527  0.1166 -0.1126 -0.0681
  370ARG    HG1  116   8.096   5.529   1.502  0.5880 -0.0711 -0.6944
  370ARG    HG2  117   8.054   5.665   1.608  0.1942  2.6523 -1.0063
  370ARG     CD  118   8.108   5.724   1.399 -0.3150 -0.5996 -1.5518
  370ARG    HD1  119   8.003   5.752   1.391 -0.3066  0.8782  1.7562
  370ARG    HD2  120   8.173   5.810   1.417 -0.2153 -1.1188  0.9753
  370ARG     NE  121   8.146   5.649   1.284  0.2273  0.0257  0.0572
  370ARG     HE  122   8.215   5.578   1.304 -0.9477 -0.7522  1.5665
  370ARG     CZ  123   8.111   5.671   1.156 -0.0672  0.1823  0.8159
  370ARG    NH1  124   8.023   5.773   1.126 -0.2172  0.4984  0.7322
  370ARG   HH11  125   8.010   5.805   1.032  3.0607  1.4212  0.4822
  370ARG   HH12  126   7.969   5.821   1.196 -0.3706  0.4753  0.6285
  370ARG    NH2  127   8.167   5.601   1.060 -0.3555 -0.4458  0.3014
  370ARG   HH21  128   8.252   5.548   1.068 -2.2343 -3.7714 -0.1989
  370ARG   HH22  129   8.121   5.592   0.970  1.4695 -1.2389 -0.5971
  370ARG      C  130   8.436   5.586   1.753  0.2354  0.0311  0.4169
  370ARG      O  131   8.536   5.514   1.735  0.4987 -0.5436  0.0369
  371ALA      N  132   8.447   5.700   1.827 -0.2610  0.3337 -0.6811
  371ALA      H  133   8.363   5.755   1.833 -1.0068 -0.8108 -0.1895
  371ALA     CA  134   8.567   5.739   1.893  0.4638 -0.0605  0.2629
  371ALA     HA  135   8.641   5.760   1.816  0.0277  1.0206  0.1064
  371ALA     CB  136   8.536   5.873   1.965  0.5369 -0.1510  0.6116
  371ALA    HB1  137   8.459   5.864   2.042  0.1044 -1.4801  0.0645
  371ALA    HB2  138   8.623   5.914   2.017  0.4199  1.6541 -0.5270
  371ALA    HB3  139   8.508   5.955   1.899  1.3384  1.3248  2.0227
  371ALA      C  140   8.621   5.637   1.993  0.2205  0.2067 -0.0062
  371ALA      O  141   8.741   5.632   2.009  0.3620  0.0986 -0.1479
  372HIS      N  142   8.533   5.558   2.060  0.4018  0.2279  0.2696
  372HIS      H  143   8.437   5.588   2.050  0.0699 -1.3835 -2.6503
  372HIS     CA  144   8.555   5.444   2.149  0.1597  0.2504  0.0458
  372HIS     HA  145   8.622   5.467   2.232  0.6681 -4.1282  1.1242
  372HIS     CB  146   8.428   5.390   2.215 -0.4034  0.4140  0.1273
  372HIS    HB1  147   8.404   5.454   2.300  1.0560 -1.3930  1.9748
  372HIS    HB2  148   8.352   5.380   2.137  1.5986 -1.2368 -1.7381
  372HIS     CG  149   8.451   5.263   2.297 -0.2319  0.1612  0.4048
  372HIS    ND1  150   8.511   5.262   2.425 -0.0383  0.8126  0.2484
  372HIS    CD2  151   8.422   5.133   2.254 -0.1570 -0.9001  0.0951
  372HIS    HD2  152   8.374   5.094   2.165  0.6165 -0.8075 -0.3682
  372HIS    CE1  153   8.512   5.130   2.450 -0.3102 -0.1088 -0.1566
  372HIS    HE1  154   8.565   5.077   2.528  1.1137 -0.0048 -1.0042
  372HIS    NE2  155   8.468   5.053   2.357  0.3208  0.6178 -0.1686
  372HIS    HE2  156   8.462   4.952   2.352 -1.3132  0.7332 -2.0532
  372HIS      C  157   8.631   5.333   2.072  0.0745  0.7400 -0.2019
  372HIS      O  158   8.742   5.300   2.122 -0.3523  0.3452  1.0680
  373VAL      N  159   8.583   5.274   1.966  1.2268  0.1432 -0.0333
  373VAL      H  160   8.496   5.308   1.927  0.1474 -1.9538  0.3658
  373VAL     CA  161   8.649   5.163   1.903  0.6282 -0.3004 -0.0482
  373VAL     HA  162   8.671   5.081   1.970 -1.9936 -1.1176 -0.0863
  373VAL     CB  163   8.551   5.090   1.808  0.1026  0.1343  0.4574
  373VAL     HB  164   8.589   4.996   1.768 -0.7822  0.2570 -0.7183
  373VAL    CG1  165   8.417   5.056   1.882 -0.0001 -0.3121  0.1202
  373VAL   HG11  166   8.366   5.145   1.918  0.9750  1.1008 -1.7582
  373VAL   HG12  167   8.357   5.009   1.803 -0.9780  0.9233  0.1031
  373VAL   HG13  168   8.421   4.978   1.958 -0.2290 -2.8289 -2.2532
  373VAL    CG2  169   8.509   5.183   1.688 -0.1448 -0.6113  0.6269
  373VAL   HG21  170   8.594   5.209   1.624  1.6107 -1.3181  2.5455
  373VAL   HG22  171   8.440   5.139   1.616 -0.0778 -0.8196  0.6872
  373VAL   HG23  172   8.465   5.276   1.722 -1.0877 -1.0915  0.7620
  373VAL      C  173   8.782   5.210   1.829 -0.3293  0.6237  0.8938
  373VAL      O  174   8.881   5.134   1.819 -0.0525  0.2960 -0.0977
  374ASP      N  175   8.785   5.333   1.775  0.3410 -0.5219  0.2752
  374ASP      H  176   8.698   5.380   1.758 -0.5671 -1.3594  2.2846
  374ASP     CA  177   8.899   5.399   1.712  0.3586  0.3991  0.9302
  374ASP     HA  178   8.935   5.336   1.631 -2.9950  0.5152 -0.8158
  374ASP     CB  179   8.854   5.534   1.656 -0.3535  0.2457  0.5879
  374ASP    HB1  180   8.760   5.516   1.604  1.5311  0.3341 -3.2303
  374ASP    HB2  181   8.842   5.609   1.734 -2.7411  0.6709 -0.1302
  374ASP     CG  182   8.959   5.592   1.551  0.3266  0.2752 -0.3993
  374ASP    OD1  183   8.904   5.684   1.486 -0.3481 -0.3492  0.2863
  374ASP    OD2  184   9.079   5.548   1.544  0.5949 -0.5181 -0.3506
  374ASP      C  185   9.008   5.422   1.821  0.2289  1.1483  0.2324
  374ASP      O  186   9.127   5.389   1.802 -0.1385 -0.4527 -0.0540
  375SER      N  187   8.981   5.481   1.936  0.0826  0.5221 -0.2953
  375SER      H  188   8.882   5.495   1.950  0.1874  0.0254  1.1904
  375SER     CA  189   9.069   5.490   2.060 -0.0896 -0.6028  0.2059
  375SER     HA  190   9.154   5.546   2.021 -0.6396  1.6358  2.0306
  375SER     CB  191   8.999   5.582   2.154  0.2315  0.0131 -0.6898
  375SER    HB1  192   8.993   5.677   2.100 -0.4355  0.2188 -0.2732
  375SER    HB2  193   8.896   5.556   2.178  0.4979  1.1104  2.0423
  375SER     OG  194   9.072   5.624   2.270  0.5855 -0.2359 -0.2444
  375SER     HG  195   9.157   5.657   2.244  0.9448  0.1806  1.3120
  375SER      C  196   9.103   5.359   2.132  0.0908 -0.1251  0.6768
  375SER      O  197   9.200   5.359   2.205  0.3596  0.0358 -1.2554
  376ASN      N  198   9.018   5.258   2.114 -0.2906  0.3863  0.5568
  376ASN      H  199   8.936   5.268   2.056  1.4220 -1.7646 -2.5492
  376ASN     CA  200   9.057   5.130   2.169  0.1408 -0.4947  0.1606
  376ASN     HA  201   9.096   5.144   2.270 -2.1038 -0.4872  1.0838
  376ASN     CB  202   8.923   5.054   2.185 -0.2976 -1.0479  0.2375
  376ASN    HB1  203   8.850   5.125   2.224  0.5839 -0.0858  0.1787
  376ASN    HB2  204   8.889   5.028   2.084  1.9239  0.9014 -1.0958
  376ASN     CG  205   8.924   4.926   2.272 -1.0736  0.5974 -0.0583
  376ASN    OD1  206   8.960   4.932   2.391 -0.1987  0.0506  0.2644
  376ASN    ND2  207   8.909   4.812   2.210  0.0545  0.5613 -0.2862
  376ASN   HD21  208   8.895   4.809   2.110  0.2126  1.7694 -0.3533
  376ASN   HD22  209   8.943   4.725   2.248 -0.6053  1.5608  2.8192
  376ASN      C  210   9.156   5.060   2.077 -0.9890  0.1307  0.3936
  376ASN      O  211   9.146   5.065   1.957  0.5654  0.1606 -0.2827
  377PRO      N  212   9.258   4.987   2.126 -0.5880  0.4364  0.2950
  377PRO     CA  213   9.354   4.923   2.041  0.4800  0.7487 -0.1878
  377PRO     HA  214   9.386   5.002   1.972  1.9178  0.8442  0.5457
  377PRO     CB  215   9.474   4.884   2.138  0.1645 -0.0945  0.4668
  377PRO    HB1  216   9.528   4.800   2.095 -1.2874 -0.5370 -0.5629
  377PRO    HB2  217   9.550   4.962   2.147  0.1238  0.0673 -0.4721
  377PRO     CG  218   9.402   4.859   2.268 -0.0270 -0.1043 -0.4327
  377PRO    HG1  219   9.361   4.759   2.263 -1.5437  0.4591  0.2825
  377PRO    HG2  220   9.466   4.854   2.356 -0.5567 -0.8130 -0.0827
  377PRO     CD  221   9.286   4.958   2.269  0.2414 -0.8144  0.0424
  377PRO    HD1  222   9.197   4.925   2.322  0.0990  0.5957  0.7110
  377PRO    HD2  223   9.307   5.058   2.308  0.6676 -0.3075 -1.4122
  377PRO      C  224   9.312   4.809   1.953 -0.4774 -0.3919 -0.3811
  377PRO      O  225   9.246   4.714   1.987 -0.0669 -0.2802 -0.3856
  378ALA      N  226   9.351   4.816   1.824 -0.4607  0.1640  0.1997
  378ALA      H  227   9.408   4.895   1.795 -0.8958 -0.5110 -2.8794
  378ALA     CA  228   9.324   4.710   1.727  0.5575  1.1647  0.4043
  378ALA     HA  229   9.222   4.673   1.731  1.0699 -0.6016 -1.3840
  378ALA     CB  230   9.362   4.749   1.583  0.7469  0.1653 -0.4371
  378ALA    HB1  231   9.296   4.824   1.540 -0.6725  0.7597  2.5118
  378ALA    HB2  232   9.462   4.790   1.602  0.8241  0.0665 -0.6272
  378ALA    HB3  233   9.369   4.657   1.526  0.4330 -1.4828  2.0523
  378ALA      C  234   9.391   4.579   1.772 -0.2173 -0.3870  0.1574
  378ALA      O  235   9.501   4.578   1.827  0.5399  0.4086 -0.2979
  379MET      N  236   9.323   4.464   1.763  0.2148 -0.2198  1.0158
  379MET      H  237   9.233   4.472   1.717  0.9308  1.0178 -0.2243
  379MET     CA  238   9.370   4.326   1.791 -0.1198  0.2779 -0.5337
  379MET     HA  239   9.383   4.332   1.900 -0.9719  2.9295 -0.4986
  379MET     CB  240   9.263   4.226   1.746  0.0399  0.1897 -0.1310
  379MET    HB1  241   9.166   4.270   1.767 -0.3472 -1.2542  1.3439
  379MET    HB2  242   9.279   4.209   1.639 -0.8919  1.7944 -0.5478
  379MET     CG  243   9.273   4.082   1.817 -0.8141  0.6036  0.2217
  379MET    HG1  244   9.377   4.050   1.822 -0.2876  1.9604 -1.3158
  379MET    HG2  245   9.238   4.101   1.918  0.7329 -0.9657  1.1073
  379MET     SD  246   9.163   3.952   1.746  0.0510  0.1470 -0.1252
  379MET     CE  247   9.262   3.897   1.603 -0.3146 -0.8396  1.0872
  379MET    HE1  248   9.351   3.861   1.655  1.1386  2.4066  1.0560
  379MET    HE2  249   9.218   3.811   1.551  0.0641 -0.6815  0.4894
  379MET    HE3  250   9.288   3.980   1.538 -0.4622  0.3025  2.4462
  379MET      C  251   9.500   4.283   1.713  0.4777  0.1379 -0.0990
  379MET      O  252   9.595   4.220   1.763 -0.1411  0.1320 -0.5136
  380THR      N  253   9.506   4.328   1.586  0.1772  0.4444  0.1750
  380THR      H  254   9.416   4.348   1.546  0.1182 -1.3163 -0.6935
  380THR     CA  255   9.618   4.322   1.484  0.5893  0.2522 -0.7535
  380THR     HA  256   9.664   4.223   1.486 -0.2729 -0.1875  2.1087
  380THR     CB  257   9.554   4.349   1.344 -0.1269 -0.0919  0.0423
  380THR     HB  258   9.635   4.380   1.278  0.9291 -1.5397  0.5988
  380THR    OG1  259   9.467   4.462   1.369  0.5195  0.2569  0.0201
  380THR    HG1  260   9.523   4.538   1.374  0.5213  0.2509  0.0936
  380THR    CG2  261   9.473   4.224   1.293 -0.6372  0.4436 -0.2042
  380THR   HG21  262   9.442   4.250   1.192  3.2371  0.3812 -1.5809
  380THR   HG22  263   9.534   4.134   1.288 -0.6628  0.3407  1.0923
  380THR   HG23  264   9.385   4.199   1.351 -1.1276  0.0241 -1.1267
  380THR      C  265   9.730   4.424   1.527  0.3833 -0.1076 -0.4976
  380THR      O  266   9.804   4.469   1.440  0.2640  0.4465 -0.3730
  381SER      N  267   9.734   4.475   1.647 -0.3215 -0.0808  0.1016
  381SER      H  268   9.667   4.448   1.718  1.3359  1.5907  2.4471
  381SER     CA  269   9.839   4.563   1.694 -0.5605  0.1029  0.2605
  381SER     HA  270   9.939   4.548   1.653  0.1112 -0.2032  1.9244
  381SER     CB  271   9.807   4.715   1.653 -0.1456  0.1239 -0.3645
  381SER    HB1  272   9.869   4.790   1.703 -1.8231  0.2956  1.5708
  381SER    HB2  273   9.819   4.731   1.545  0.2760  0.2599 -0.3002
  381SER     OG  274   9.673   4.744   1.700  0.0764  0.1975  0.6186
  381SER     HG  275   9.623   4.668   1.729 -2.4371  1.3893 -0.2719
  381SER      C  276   9.864   4.538   1.846  0.2245 -0.0218 -0.7327
  381SER      O  277   9.853   4.630   1.926  0.1574  1.1955  0.0374
  382LEU      N  278   9.880   4.418   1.889  0.1578  0.6944 -0.5534
  382LEU      H  279   9.867   4.340   1.827  1.4865  1.1576 -1.4478
  382LEU     CA  280   9.900   4.382   2.032 -0.0680 -0.1874  0.2385
  382LEU     HA  281   9.887   4.463   2.104 -0.6269  0.8819 -1.0394
  382LEU     CB  282   9.813   4.266   2.075  0.4947  0.2384  0.6443
  382LEU    HB1  283   9.828   4.184   2.005 -1.2466  0.5845 -0.1910
  382LEU    HB2  284   9.854   4.221   2.165  2.1921 -1.5915 -0.9527
  382LEU     CG  285   9.662   4.298   2.093 -0.6080 -0.3806 -0.2019
  382LEU     HG  286   9.620   4.337   2.000  1.5488 -1.9888 -1.9429
  382LEU    CD1  287   9.578   4.177   2.136  0.0812  0.5815  0.0847
  382LEU   HD11  288   9.607   4.155   2.239  2.8143 -2.0827 -1.1125
  382LEU   HD12  289   9.470   4.189   2.124  0.0284  0.0350  0.0028
  382LEU   HD13  290   9.600   4.095   2.069 -0.0662  1.7289 -1.4276
  382LEU    CD2  291   9.648   4.417   2.195 -0.0632 -0.0193  0.3907
  382LEU   HD21  292   9.643   4.518   2.153 -1.2312 -0.0656  0.3753
  382LEU   HD22  293   9.561   4.402   2.258  0.6041 -4.0152  0.6038
  382LEU   HD23  294   9.732   4.413   2.264 -0.1838 -2.2559  0.4671
  382LEU      C  295  10.046   4.338   2.045 -0.4727 -0.3808 -0.3887
  382LEU      O  296  10.092   4.242   1.980 -0.0318 -0.3375  0.5976
  383ASP      N  297  10.119   4.405   2.140  0.1448  0.0541 -0.1894
  383ASP      H  298  10.079   4.488   2.180 -2.0730 -0.7363 -0.6281
  383ASP     CA  299  10.262   4.364   2.173 -0.2384 -0.4534 -0.5217
  383ASP     HA  300  10.299   4.308   2.087  0.6359 -1.5607  0.5492
  383ASP     CB  301  10.354   4.492   2.205  0.3144  0.0231  0.4339
  383ASP    HB1  302  10.372   4.544   2.111  0.9163 -0.4349  0.2869
  383ASP    HB2  303  10.308   4.564   2.273  0.2043  1.4131 -1.0403
  383ASP     CG  304  10.496   4.446   2.249  0.6784  0.0102  0.2680
  383ASP    OD1  305  10.517   4.438   2.371 -0.3610 -0.2807 -0.0019
  383ASP    OD2  306  10.566   4.379   2.174 -0.0069  0.3793 -0.3254
  383ASP      C  307  10.253   4.278   2.303 -0.3552  0.1753 -0.9423
  383ASP      O  308  10.173   4.314   2.401 -0.0456 -0.0432 -0.2420
  384TYR      N  309  10.326   4.164   2.309  0.5251 -0.1154  0.2097
  384TYR      H  310  10.395   4.155   2.236  1.4656  1.1736  0.9143
  384TYR     CA  311  10.322   4.064   2.413  0.2825  0.3030  0.2838
  384TYR     HA  312  10.248   4.097   2.486  0.6760 -0.2684  0.9494
  384TYR     CB  313  10.282   3.917   2.358 -1.6775  0.1747  0.3494
  384TYR    HB1  314  10.355   3.887   2.283 -1.9262  1.9027 -0.6452
  384TYR    HB2  315  10.288   3.849   2.442 -1.7075  1.0343  1.0704
  384TYR     CG  316  10.147   3.905   2.290 -0.1697  0.0988 -0.3911
  384TYR    CD1  317  10.027   3.869   2.361  0.3773 -0.2366 -0.1782
  384TYR    HD1  318  10.036   3.849   2.467  1.2472  2.9840  0.4828
  384TYR    CD2  319  10.137   3.942   2.158 -0.6081 -0.3444  0.2360
  384TYR    HD2  320  10.223   3.986   2.109 -0.0264  0.1601  1.6613
  384TYR    CE1  321   9.906   3.860   2.286  0.8589 -0.2905  0.6176
  384TYR    HE1  322   9.821   3.820   2.340 -0.2866  0.3667 -0.6481
  384TYR    CE2  323  10.021   3.943   2.087 -0.0810  0.0034  0.0917
  384TYR    HE2  324  10.018   3.965   1.982  0.1824  0.6078  0.2054
  384TYR     CZ  325   9.901   3.905   2.153 -0.7389 -0.2928 -0.0404
  384TYR     OH  326   9.785   3.909   2.080 -0.5392  0.3964 -0.2179
  384TYR     HH  327   9.789   3.917   1.986 -0.1389 -0.0065 -0.2372
  384TYR      C  328  10.455   4.064   2.488 -0.7501  0.3170  0.4531
  384TYR      O  329  10.480   3.975   2.567  0.3815  0.1908 -0.7905
  385SER      N  330  10.548   4.162   2.469  0.7835  0.2319  0.0755
  385SER      H  331  10.531   4.233   2.399  1.6286 -1.1696 -1.6370
  385SER     CA  332  10.687   4.163   2.525  0.0474  0.0177 -0.3857
  385SER     HA  333  10.718   4.061   2.503 -0.3421 -0.2990  0.4847
  385SER     CB  334  10.778   4.266   2.452 -0.9359 -1.2350  0.7788
  385SER    HB1  335  10.879   4.246   2.487  0.0667  3.2430  1.0023
  385SER    HB2  336  10.782   4.245   2.345  0.8347  0.0365  0.5599
  385SER     OG  337  10.764   4.404   2.457  0.4240 -0.4777 -0.2219
  385SER     HG  338  10.690   4.421   2.401  1.1854 -1.5228 -1.6393
  385SER      C  339  10.701   4.175   2.678 -0.3386 -0.8669 -0.1233
  385SER      O  340  10.807   4.149   2.735  0.5651 -0.6585 -0.1291
  386ARG      N  341  10.590   4.225   2.738  0.4200  0.8523 -0.2487
  386ARG      H  342  10.508   4.241   2.681  0.6780 -1.0832 -1.2252
  386ARG     CA  343  10.563   4.238   2.879  0.3299  0.4395 -0.4434
  386ARG     HA  344  10.642   4.192   2.939  0.7595  1.1170 -0.4855
  386ARG     CB  345  10.558   4.381   2.917  0.3191  0.1071 -0.1548
  386ARG    HB1  346  10.474   4.422   2.861  0.2387 -0.2376 -0.2875
  386ARG    HB2  347  10.526   4.403   3.019  2.4224  1.6061  0.2366
  386ARG     CG  348  10.678   4.464   2.882  0.4274  0.3158 -0.1243
  386ARG    HG1  349  10.742   4.467   2.970  1.8129 -0.5250 -1.0775
  386ARG    HG2  350  10.741   4.412   2.810  0.0606 -2.1359  1.2082
  386ARG     CD  351  10.648   4.612   2.840 -0.4936  0.4261 -0.1038
  386ARG    HD1  352  10.572   4.648   2.909 -0.3318 -0.3123  0.4713
  386ARG    HD2  353  10.725   4.689   2.840 -1.7137  1.7015  0.8839
  386ARG     NE  354  10.611   4.611   2.698 -0.2157  0.3181 -0.4131
  386ARG     HE  355  10.636   4.522   2.657 -1.7433 -0.7684  0.9083
  386ARG     CZ  356  10.567   4.707   2.619  0.0257  0.3866  0.1402
  386ARG    NH1  357  10.538   4.828   2.676 -0.0817  0.3227  0.5159
  386ARG   HH11  358  10.563   4.846   2.772  1.7975  2.6021 -0.3052
  386ARG   HH12  359  10.522   4.913   2.623 -0.6423 -0.1060 -0.0273
  386ARG    NH2  360  10.553   4.691   2.487 -0.9614  0.3775  0.0074
  386ARG   HH21  361  10.545   4.598   2.447 -1.3567  1.1351 -1.7371
  386ARG   HH22  362  10.521   4.770   2.434  2.8465 -0.0690 -3.4530
  386ARG      C  363  10.437   4.157   2.922  1.0410 -0.4556 -0.3450
  386ARG      O  364  10.384   4.173   3.031 -0.3589 -0.4912 -0.6852
  387PHE      N  365  10.383   4.068   2.838 -0.0722  0.1168  0.3449
  387PHE      H  366  10.439   4.047   2.757  0.7077  0.8577  0.6738
  387PHE     CA  367  10.289   3.965   2.881  0.4902  0.5557 -0.3188
  387PHE     HA  368  10.230   3.978   2.972 -1.0866 -1.3966 -0.9626
  387PHE     CB  369  10.184   3.933   2.769 -0.6103 -0.1920  0.3198
  387PHE    HB1  370  10.124   4.022   2.750 -0.2508 -0.1977 -0.9222
  387PHE    HB2  371  10.229   3.917   2.671  0.3049  2.3313  0.2349
  387PHE     CG  372  10.087   3.825   2.780  0.6811  0.3353  0.1767
  387PHE    CD1  373   9.997   3.821   2.888  0.8306  0.7230 -0.4890
  387PHE    HD1  374  10.003   3.890   2.971 -1.4178 -0.4769  0.7613
  387PHE    CD2  375  10.083   3.724   2.682 -0.4304 -0.4754  0.0906
  387PHE    HD2  376  10.142   3.725   2.591 -1.2536  2.2073 -0.4963
  387PHE    CE1  377   9.904   3.717   2.899  0.5022 -0.2763  0.3324
  387PHE    HE1  378   9.831   3.704   2.977 -0.4108  1.9980 -0.0958
  387PHE    CE2  379   9.992   3.618   2.695  0.6985 -0.0269 -0.3127
  387PHE    HE2  380   9.969   3.550   2.614 -3.4039  0.3956  0.2633
  387PHE     CZ  381   9.910   3.608   2.812  0.7425 -0.0405 -1.1975
  387PHE     HZ  382   9.835   3.530   2.819 -1.1997  1.8192 -0.0845
  387PHE      C  383  10.369   3.830   2.894 -0.4352  0.1961 -0.1911
  387PHE      O  384  10.461   3.802   2.820 -0.3856  0.1412  0.2188
  388GLN      N  385  10.312   3.740   2.977  0.3091 -0.1232 -0.1444
  388GLN      H  386  10.228   3.763   3.029 -0.4535 -1.1822 -0.8778
  388GLN     CA  387  10.374   3.617   3.020  0.7665  0.0173  0.2030
  388GLN     HA  388  10.408   3.560   2.933  2.5237 -2.7598  2.5486
  388GLN     CB  389  10.508   3.653   3.083 -0.5416 -1.0348  0.0256
  388GLN    HB1  390  10.565   3.729   3.030 -0.6155 -1.2243 -0.3281
  388GLN    HB2  391  10.484   3.693   3.182 -1.3254 -2.6930  0.5518
  388GLN     CG  392  10.600   3.533   3.119 -0.3133  0.1160 -0.1543
  388GLN    HG1  393  10.673   3.562   3.195 -0.9524 -1.1522  0.9944
  388GLN    HG2  394  10.547   3.457   3.177 -2.1422  2.1509  1.0227
  388GLN     CD  395  10.661   3.466   2.997 -0.6986 -0.0159 -0.0998
  388GLN    OE1  396  10.701   3.349   3.012 -0.2573  0.3286 -0.7494
  388GLN    NE2  397  10.669   3.524   2.877  0.1480  0.1374 -0.0155
  388GLN   HE21  398  10.647   3.622   2.869  0.9747  0.3345  0.0822
  388GLN   HE22  399  10.674   3.476   2.788 -2.1747  2.2198 -1.4070
  388GLN      C  400  10.283   3.525   3.101  0.5669 -0.5032  0.6989
  388GLN      O  401  10.200   3.568   3.188 -0.1371  0.1138 -0.4356
  389ALA      N  402  10.307   3.391   3.090 -0.2871  0.0691 -0.9174
  389ALA      H  403  10.375   3.362   3.021 -0.2950  2.7549 -2.1472
  389ALA     CA  404  10.238   3.291   3.172  0.1779  0.2952  0.0546
  389ALA     HA  405  10.135   3.324   3.184 -0.6045 -1.9120 -0.2167
  389ALA     CB  406  10.245   3.166   3.088  0.4425  0.4850  0.1656
  389ALA    HB1  407  10.348   3.136   3.069  0.7600  1.7906 -0.2813
  389ALA    HB2  408  10.193   3.083   3.137  0.8077  0.3996  0.4142
  389ALA    HB3  409  10.193   3.188   2.995 -3.7324  3.8305  2.9177
  389ALA      C  410  10.299   3.266   3.308 -0.5933 -1.1409 -0.7731
  389ALA      O  411  10.280   3.162   3.371  0.1538  0.1513  0.4135
  390ASN      N  412  10.374   3.366   3.353  0.0463 -0.1574  0.2688
  390ASN      H  413  10.363   3.462   3.324  3.1066  0.2517  0.2196
  390ASN     CA  414  10.473   3.346   3.456  0.7260 -0.0468 -0.1194
  390ASN     HA  415  10.431   3.267   3.518 -0.7638 -0.6240 -1.7639
  390ASN     CB  416  10.602   3.288   3.386 -0.0173 -0.6743  0.2152
  390ASN    HB1  417  10.575   3.207   3.319 -0.9673 -0.6406  0.5433
  390ASN    HB2  418  10.656   3.368   3.335 -0.4840  0.2131  1.0764
  390ASN     CG  419  10.706   3.221   3.479  0.5356 -0.4029 -0.2726
  390ASN    OD1  420  10.691   3.109   3.518  0.4510  0.2069 -0.2120
  390ASN    ND2  421  10.810   3.280   3.520 -0.4233  0.0062 -0.5056
  390ASN   HD21  422  10.823   3.379   3.502  0.8600 -0.4838 -2.6254
  390ASN   HD22  423  10.870   3.238   3.589 -0.1048  1.2494  0.0093
  390ASN      C  424  10.498   3.480   3.519 -0.0146  0.0858 -0.4390
  390ASN      O  425  10.501   3.585   3.455 -0.7377 -0.2537  0.0920
  391PRO      N  426  10.508   3.482   3.656  0.5635 -0.2993 -0.1179
  391PRO     CA  427  10.522   3.613   3.728  0.0010  0.4847 -0.2052
  391PRO     HA  428  10.437   3.679   3.712 -0.0522  0.1225 -1.5350
  391PRO     CB  429  10.510   3.577   3.876 -0.2307  0.5063  0.0566
  391PRO    HB1  430  10.565   3.644   3.942 -0.2319  0.2594  0.3069
  391PRO    HB2  431  10.407   3.582   3.911  0.1385  1.3913  1.0939
  391PRO     CG  432  10.550   3.430   3.887  0.1540  0.1721 -0.5199
  391PRO    HG1  433  10.658   3.427   3.896  0.0795  0.3473  0.5987
  391PRO    HG2  434  10.509   3.391   3.981 -1.1725 -2.8632 -2.2092
  391PRO     CD  435  10.519   3.369   3.752  0.3625 -0.6360 -0.1162
  391PRO    HD1  436  10.577   3.280   3.729  0.9657  0.3154 -2.5991
  391PRO    HD2  437  10.419   3.325   3.762  0.2968 -0.6943 -0.9211
  391PRO      C  438  10.654   3.691   3.693  0.2827 -0.8390 -0.4391
  391PRO      O  439  10.651   3.811   3.680  0.3234 -0.8776 -0.0320
  392ASP      N  440  10.763   3.618   3.679 -0.1601 -0.4160  0.6516
  392ASP      H  441  10.751   3.523   3.710  1.2625 -0.8672 -0.0899
  392ASP     CA  442  10.893   3.659   3.629  0.3337 -0.1395  0.0716
  392ASP     HA  443  10.908   3.759   3.671 -0.9471 -0.3799  1.1814
  392ASP     CB  444  10.990   3.558   3.684 -0.6028  0.0955  0.8210
  392ASP    HB1  445  10.998   3.569   3.792 -0.1513 -1.2127  0.9385
  392ASP    HB2  446  10.952   3.458   3.665 -0.3385  0.3842 -1.5602
  392ASP     CG  447  11.129   3.571   3.621  0.7846  0.1215 -0.8170
  392ASP    OD1  448  11.178   3.481   3.551  0.3045  0.5035  0.1173
  392ASP    OD2  449  11.189   3.670   3.659  0.1750 -0.1004 -0.2859
  392ASP      C  450  10.878   3.648   3.476 -0.0612  0.2564  0.5269
  392ASP      O  451  10.855   3.538   3.429 -0.1728  0.1258  0.2358
  393TYR      N  452  10.894   3.759   3.403  0.4541 -0.4095 -0.0774
  393TYR      H  453  10.944   3.834   3.448 -0.6878  0.1238  0.3306
  393TYR     CA  454  10.903   3.770   3.259  0.0619  0.3788  0.0740
  393TYR     HA  455  10.927   3.674   3.213  1.8761  0.3454  0.9931
  393TYR     CB  456  10.777   3.834   3.206  0.0479  0.6716 -0.3987
  393TYR    HB1  457  10.775   3.818   3.098 -1.8027 -0.4240 -0.2462
  393TYR    HB2  458  10.686   3.780   3.231 -0.0536  0.8704 -0.3371
  393TYR     CG  459  10.749   3.980   3.243  0.1059  0.0829 -0.0166
  393TYR    CD1  460  10.779   4.081   3.155  0.0476  0.5351 -0.0234
  393TYR    HD1  461  10.846   4.074   3.071 -1.5939  2.6612 -1.6460
  393TYR    CD2  462  10.689   4.006   3.365 -0.1709  0.2010 -0.2567
  393TYR    HD2  463  10.680   3.930   3.441  4.7456  0.3384  0.8124
  393TYR    CE1  464  10.735   4.214   3.190 -0.1903  0.0260  0.1986
  393TYR    HE1  465  10.759   4.304   3.135  0.5474 -0.2000  0.1458
  393TYR    CE2  466  10.649   4.132   3.401  0.8346  0.8776 -0.6103
  393TYR    HE2  467  10.606   4.146   3.500 -1.9122  3.1220 -1.9792
  393TYR     CZ  468  10.672   4.238   3.316  0.2055  0.0204 -0.5895
  393TYR     OH  469  10.638   4.369   3.350  0.4702 -0.1317  0.2855
  393TYR     HH  470  10.674   4.433   3.291 -0.1200 -0.0735 -0.0116
  393TYR      C  471  11.031   3.859   3.226  0.8078  0.2731 -0.0971
  393TYR      O  472  11.074   3.940   3.312  0.3578 -0.5354  0.3317
  394GLN      N  473  11.090   3.841   3.109 -0.6638 -0.3314  1.2328
  394GLN      H  474  11.059   3.760   3.058 -0.2333 -0.1374  0.6505
  394GLN     CA  475  11.213   3.899   3.063  0.5185  0.1508 -0.4214
  394GLN     HA  476  11.265   3.962   3.136 -0.9099 -0.9586  1.6496
  394GLN     CB  477  11.299   3.779   3.018 -0.9261 -0.0290 -0.2859
  394GLN    HB1  478  11.237   3.701   2.971 -1.5334  1.1512 -1.5179
  394GLN    HB2  479  11.376   3.808   2.947 -1.0102 -0.6502 -0.6427
  394GLN     CG  480  11.385   3.699   3.132  0.8387 -0.6119 -0.2327
  394GLN    HG1  481  11.431   3.611   3.088  0.3103 -2.0033  1.8464
  394GLN    HG2  482  11.465   3.759   3.176 -0.1019  0.8417 -0.4518
  394GLN     CD  483  11.294   3.634   3.238  0.1759 -0.1674  0.3578
  394GLN    OE1  484  11.192   3.578   3.202  0.4351 -0.0032 -0.1416
  394GLN    NE2  485  11.332   3.623   3.363  0.1617  0.3052 -0.6705
  394GLN   HE21  486  11.416   3.676   3.383 -0.1721  0.4618  0.3931
  394GLN   HE22  487  11.289   3.568   3.437  1.8096  1.3334  1.1699
  394GLN      C  488  11.174   3.993   2.948 -1.4684  0.6141  0.3108
  394GLN      O  489  11.117   3.953   2.848  0.1018  0.4858 -0.1739
  395MET      N  490  11.233   4.114   2.942  0.7450 -0.4123 -0.4996
  395MET      H  491  11.285   4.130   3.026 -0.1085  0.5399 -0.1313
  395MET     CA  492  11.236   4.213   2.833 -0.5198 -0.0997  0.1118
  395MET     HA  493  11.188   4.172   2.743 -0.4326  0.1852 -0.0645
  395MET     CB  494  11.161   4.339   2.876 -0.0296 -0.3794  0.5917
  395MET    HB1  495  11.082   4.284   2.927  0.3882 -2.0548 -0.4798
  395MET    HB2  496  11.221   4.400   2.943 -0.4153  0.3150  0.3064
  395MET     CG  497  11.105   4.424   2.759 -0.4878  0.3920 -0.3230
  395MET    HG1  498  11.193   4.460   2.706 -0.4765  0.0563 -0.5318
  395MET    HG2  499  11.055   4.357   2.689 -0.3361  1.2001 -1.2293
  395MET     SD  500  11.015   4.579   2.812 -0.0918 -0.4556 -0.0298
  395MET     CE  501  10.990   4.662   2.652  0.1658 -0.0591 -0.2523
  395MET    HE1  502  10.992   4.597   2.565  0.4633  0.5426 -0.7024
  395MET    HE2  503  10.901   4.725   2.656  2.3160  3.1781  0.8304
  395MET    HE3  504  11.070   4.736   2.649 -0.9835  1.1842 -2.0425
  395MET      C  505  11.382   4.235   2.801  0.0462 -0.4655 -0.4798
  395MET      O  506  11.467   4.188   2.874 -0.4889  0.1789 -0.0686
  396SER      N  507  11.415   4.318   2.698  0.5361  0.2625  0.3451
  396SER      H  508  11.340   4.362   2.648  2.0366  0.3577 -1.9602
  396SER     CA  509  11.546   4.370   2.659 -0.3959  0.8003 -0.6241
  396SER     HA  510  11.612   4.284   2.674  0.0556  1.1893 -0.3530
  396SER     CB  511  11.552   4.415   2.515  0.4133  0.6054 -1.2166
  396SER    HB1  512  11.651   4.457   2.495  0.9143  1.7177  2.7793
  396SER    HB2  513  11.538   4.330   2.448  3.1615 -1.3402  0.4589
  396SER     OG  514  11.447   4.505   2.488 -0.0439  0.3147 -0.6830
  396SER     HG  515  11.451   4.574   2.552  1.1144  1.3186 -1.7935
  396SER      C  516  11.583   4.477   2.762  0.2595  0.2429 -0.4166
  396SER      O  517  11.536   4.589   2.762 -0.2210 -0.0469  0.4347
  397GLY      N  518  11.683   4.446   2.847 -0.3284 -0.4968 -0.5785
  397GLY      H  519  11.741   4.365   2.830 -0.1392  0.1262 -3.2880
  397GLY     CA  520  11.725   4.523   2.968 -0.7402 -0.2497  0.2896
  397GLY    HA1  521  11.816   4.582   2.961 -1.0436  0.1692 -0.1771
  397GLY    HA2  522  11.645   4.596   2.977 -0.8877  0.1775 -3.1825
  397GLY      C  523  11.741   4.439   3.091  1.5072  1.0835 -0.9811
  397GLY      O  524  11.739   4.316   3.087  0.2461  0.3493  0.2557
  398ASP      N  525  11.756   4.505   3.208 -0.1683  0.3718  0.0748
  398ASP      H  526  11.748   4.605   3.195 -0.0502  0.3909  0.1558
  398ASP     CA  527  11.796   4.451   3.338 -0.0509  0.4757 -0.4974
  398ASP     HA  528  11.854   4.360   3.326 -0.9356 -0.0078 -1.2247
  398ASP     CB  529  11.884   4.558   3.420 -0.3275 -0.0193  0.1990
  398ASP    HB1  530  11.980   4.565   3.369 -1.3880 -0.0128 -1.8618
  398ASP    HB2  531  11.838   4.657   3.413  0.4912  0.3462 -0.0604
  398ASP     CG  532  11.888   4.530   3.569  0.2547  0.1638  0.2034
  398ASP    OD1  533  11.988   4.466   3.615 -0.2638  0.2527  0.4838
  398ASP    OD2  534  11.791   4.569   3.637  0.8664  0.0159  0.2424
  398ASP      C  535  11.667   4.413   3.413 -0.0519 -0.6972  0.4212
  398ASP      O  536  11.561   4.466   3.383  0.5211  0.3415  0.3292
  399ASP      N  537  11.668   4.313   3.496 -0.3089  0.5730 -0.5286
  399ASP      H  538  11.758   4.270   3.511 -0.5355 -0.6283 -2.2554
  399ASP     CA  539  11.564   4.256   3.579 -0.9780 -0.7946  0.6118
  399ASP     HA  540  11.486   4.218   3.513  0.6587 -2.2185 -0.6201
  399ASP     CB  541  11.621   4.139   3.659 -0.4058  0.0224  0.6938
  399ASP    HB1  542  11.678   4.077   3.589 -1.0714  0.3629 -0.1671
  399ASP    HB2  543  11.680   4.172   3.744 -1.4593  0.1869  1.3850
  399ASP     CG  544  11.508   4.054   3.729  0.0907  0.5430  0.4201
  399ASP    OD1  545  11.421   3.997   3.660 -0.0978  0.6089  0.0694
  399ASP    OD2  546  11.500   4.051   3.853  0.0324 -0.4919  0.2290
  399ASP      C  547  11.497   4.353   3.678  0.2060  0.5050  0.9539
  399ASP      O  548  11.379   4.337   3.699  0.2310 -0.4325  0.1279
  400THR      N  549  11.558   4.457   3.726 -0.0460  0.0809 -0.2782
  400THR      H  550  11.654   4.473   3.699  0.6029 -1.4026  0.9525
  400THR     CA  551  11.501   4.559   3.820 -0.4254  0.3597  0.6981
  400THR     HA  552  11.422   4.509   3.875 -0.7402  0.2119  0.1247
  400THR     CB  553  11.610   4.607   3.920 -0.2730  0.5172 -0.1954
  400THR     HB  554  11.557   4.682   3.979  0.4199  0.1793  0.8744
  400THR    OG1  555  11.723   4.676   3.862 -0.3437  0.1265 -0.2519
  400THR    HG1  556  11.751   4.627   3.786  2.0551  0.6384  0.2197
  400THR    CG2  557  11.650   4.497   4.015 -0.3862  0.5701  0.0910
  400THR   HG21  558  11.710   4.538   4.097  3.0492 -2.5461 -0.5962
  400THR   HG22  559  11.554   4.459   4.051 -0.8556  1.8092  0.2071
  400THR   HG23  560  11.713   4.417   3.977  3.9509  2.7936  1.9224
  400THR      C  561  11.438   4.681   3.740  0.5084  0.1962  0.0128
  400THR      O  562  11.395   4.773   3.803  0.1241  0.2006  0.3849
  401GLN      N  563  11.424   4.672   3.605  0.0061 -0.2863 -0.8933
  401GLN      H  564  11.467   4.592   3.561 -0.3293 -1.8620  1.4373
  401GLN     CA  565  11.367   4.786   3.531 -0.4983  0.2749 -0.0191
  401GLN     HA  566  11.407   4.876   3.579 -1.0122  1.0204 -0.9380
  401GLN     CB  567  11.414   4.780   3.382  0.5161 -0.2886  0.2647
  401GLN    HB1  568  11.391   4.681   3.341  1.7120 -1.2461  1.8018
  401GLN    HB2  569  11.359   4.846   3.315 -0.5643 -2.1279 -0.7532
  401GLN     CG  570  11.559   4.809   3.366  0.1028 -0.1792  0.2360
  401GLN    HG1  571  11.573   4.913   3.395  1.8597 -0.0434 -0.9353
  401GLN    HG2  572  11.616   4.756   3.442 -0.0667 -0.6833  0.0131
  401GLN     CD  573  11.605   4.791   3.219  0.0152  0.4140 -0.3294
  401GLN    OE1  574  11.527   4.761   3.130  0.1589  0.2158 -0.0680
  401GLN    NE2  575  11.734   4.809   3.188 -0.2751 -0.6994  0.1001
  401GLN   HE21  576  11.780   4.850   3.268 -0.0881 -0.9164  0.1045
  401GLN   HE22  577  11.750   4.840   3.094  0.8491 -1.5200 -0.0020
  401GLN      C  578  11.211   4.792   3.538  0.2059  0.6101 -0.0433
  401GLN      O  579  11.144   4.865   3.462 -0.2529 -0.1254  0.2091
  402HIS      N  580  11.149   4.710   3.618  0.2512  0.1616 -0.3150
  402HIS      H  581  11.214   4.641   3.653  2.1577  1.6059 -0.8118
  402HIS     CA  582  11.005   4.703   3.645  0.0002 -0.6671 -0.8082
  402HIS     HA  583  10.967   4.665   3.550  1.3546 -0.7298 -1.3554
  402HIS     CB  584  10.972   4.606   3.754  0.4986  0.4538 -0.2931
  402HIS    HB1  585  10.866   4.603   3.776  0.5668 -1.3808 -0.1012
  402HIS    HB2  586  10.999   4.509   3.714  0.7066 -0.0855  1.0738
  402HIS     CG  587  11.046   4.624   3.891  0.5464  0.2672 -0.1629
  402HIS    ND1  588  11.037   4.740   3.972  0.1369  0.1047 -0.1395
  402HIS    CD2  589  11.116   4.525   3.959  0.2460 -0.3892 -0.9392
  402HIS    HD2  590  11.143   4.422   3.937 -0.8812 -0.7118 -0.9050
  402HIS    CE1  591  11.106   4.708   4.077 -0.1025 -0.4549 -0.3909
  402HIS    HE1  592  11.118   4.770   4.165 -1.8178  0.3036 -0.6522
  402HIS    NE2  593  11.166   4.592   4.066 -0.2723 -0.0827  0.1394
  402HIS    HE2  594  11.236   4.564   4.133  2.6497 -0.1667 -2.7507
  402HIS      C  595  10.935   4.840   3.661 -0.0306  0.5170 -0.6525
  402HIS      O  596  10.835   4.868   3.592  0.2103  0.7084  0.0800
  403ILE      N  597  11.002   4.936   3.735 -0.0100  0.2741  0.6098
  403ILE      H  598  11.089   4.904   3.775  1.1438  0.7152 -1.3859
  403ILE     CA  599  10.954   5.074   3.744  0.0995 -0.6469 -0.2158
  403ILE     HA  600  10.851   5.067   3.781  0.9628 -0.1442  2.4927
  403ILE     CB  601  11.035   5.142   3.861  0.0495  0.1047  0.2122
  403ILE     HB  602  11.002   5.246   3.858  0.8947  0.3850  0.4822
  403ILE    CG1  603  11.188   5.140   3.849  0.3170  0.3826  0.2243
  403ILE   HG11  604  11.231   5.052   3.897  1.3494  0.2923 -0.8307
  403ILE   HG12  605  11.216   5.130   3.745 -1.3577 -2.3011 -0.0868
  403ILE    CG2  606  10.992   5.089   4.000  0.1542  0.2235  0.7957
  403ILE   HG21  607  11.031   4.989   4.018 -0.0529  0.0907  0.5113
  403ILE   HG22  608  11.019   5.165   4.073 -0.3470 -1.3954  2.7962
  403ILE   HG23  609  10.883   5.085   4.011 -0.2402 -2.5344 -2.5587
  403ILE     CD  610  11.253   5.261   3.910  0.6538  0.2890  0.2824
  403ILE    HD1  611  11.250   5.268   4.019  0.8490  1.9609  0.2062
  403ILE    HD2  612  11.359   5.259   3.883  0.1594 -0.2719 -1.7033
  403ILE    HD3  613  11.206   5.355   3.881 -0.3191 -0.0260  0.7940
  403ILE      C  614  10.960   5.157   3.619 -0.1472 -0.4145 -0.2714
  403ILE      O  615  10.884   5.247   3.593  0.1622  1.0192 -0.3279
  404GLN      N  616  11.059   5.132   3.534 -0.6863 -0.2553 -0.0419
  404GLN      H  617  11.119   5.052   3.548 -0.8740 -0.5627 -0.9309
  404GLN     CA  618  11.076   5.200   3.405  0.6374 -0.8802  0.2442
  404GLN     HA  619  11.071   5.304   3.435  0.3898 -1.1182  1.0657
  404GLN     CB  620  11.223   5.168   3.344 -0.1591  0.3689 -0.0810
  404GLN    HB1  621  11.235   5.068   3.301  0.3006 -0.0313  0.9407
  404GLN    HB2  622  11.238   5.236   3.260  0.0771 -0.8257 -1.0533
  404GLN     CG  623  11.334   5.174   3.448 -0.1439  0.2059 -0.1986
  404GLN    HG1  624  11.318   5.277   3.480 -0.8523 -0.5511  2.0564
  404GLN    HG2  625  11.309   5.088   3.510 -0.0738 -0.9672 -1.7446
  404GLN     CD  626  11.484   5.160   3.406 -0.6819  0.2140  0.0104
  404GLN    OE1  627  11.575   5.152   3.492  0.1858  0.3603 -0.0033
  404GLN    NE2  628  11.515   5.155   3.277  0.0879 -0.1370 -0.2047
  404GLN   HE21  629  11.451   5.175   3.202  1.1756 -0.1977 -1.1829
  404GLN   HE22  630  11.612   5.148   3.249  0.2503  0.4438  0.1872
  404GLN      C  631  10.970   5.154   3.308  0.4936  0.2653 -0.2953
  404GLN      O  632  10.924   5.230   3.230 -0.2989  0.0249 -0.0188
  405GLN      N  633  10.947   5.021   3.308  0.4756 -0.9938 -0.1759
  405GLN      H  634  10.991   4.970   3.383 -0.5169  0.0991  1.2275
  405GLN     CA  635  10.830   4.951   3.237 -0.5395  0.3553  0.0421
  405GLN     HA  636  10.838   4.971   3.130  1.5907 -0.2177  0.0488
  405GLN     CB  637  10.837   4.802   3.259  0.2273  0.3375  0.2268
  405GLN    HB1  638  10.856   4.782   3.364 -1.7015  1.5565  0.8573
  405GLN    HB2  639  10.740   4.760   3.236  0.7439 -1.7259  1.5914
  405GLN     CG  640  10.941   4.724   3.176  0.2573  0.4348 -0.8330
  405GLN    HG1  641  10.932   4.751   3.071 -2.1601 -1.5078 -1.2243
  405GLN    HG2  642  11.035   4.767   3.208 -0.8348  1.9422  0.4794
  405GLN     CD  643  10.935   4.576   3.199  0.1313 -0.3564 -0.1286
  405GLN    OE1  644  10.835   4.508   3.218  0.3452  0.2104 -0.6920
  405GLN    NE2  645  11.050   4.514   3.197  0.2759  0.5178 -0.0190
  405GLN   HE21  646  11.142   4.552   3.185  1.3294 -1.1848  2.0525
  405GLN   HE22  647  11.048   4.414   3.213 -0.5990  0.4408 -0.4907
  405GLN      C  648  10.696   5.021   3.267  0.2258  0.0797  0.2591
  405GLN      O  649  10.617   5.042   3.175  0.3181 -0.7640  0.4954
  406PHE      N  650  10.672   5.052   3.396 -0.1492  0.3105  0.3181
  406PHE      H  651  10.734   4.991   3.447  0.1408  0.4843  0.1792
  406PHE     CA  652  10.564   5.127   3.462 -0.4099  0.3745  0.5857
  406PHE     HA  653  10.471   5.074   3.443 -0.8395  1.6130 -1.0218
  406PHE     CB  654  10.584   5.130   3.618 -0.5888 -0.1607  0.1397
  406PHE    HB1  655  10.645   5.050   3.661  0.9015  0.7393 -0.2155
  406PHE    HB2  656  10.655   5.211   3.629  0.5641 -1.1053 -0.1141
  406PHE     CG  657  10.469   5.178   3.699  0.6446 -0.2864 -0.2572
  406PHE    CD1  658  10.331   5.144   3.677  0.1509  0.1118  0.2860
  406PHE    HD1  659  10.310   5.081   3.593 -0.4552  0.3347  0.2696
  406PHE    CD2  660  10.492   5.276   3.797  0.5312  0.9923  0.4289
  406PHE    HD2  661  10.589   5.321   3.810  1.6802 -0.9857 -0.8997
  406PHE    CE1  662  10.227   5.192   3.758  0.3518  0.1175 -0.1408
  406PHE    HE1  663  10.129   5.154   3.737  0.3711  0.5606 -1.0811
  406PHE    CE2  664  10.389   5.332   3.870  0.3035  0.6323 -0.0606
  406PHE    HE2  665  10.404   5.418   3.934 -0.4437 -0.3098  1.4397
  406PHE     CZ  666  10.252   5.281   3.860 -0.0346  0.0264 -0.4192
  406PHE     HZ  667  10.169   5.309   3.923  0.7694  1.8655 -0.0974
  406PHE      C  668  10.548   5.264   3.398 -0.6052 -0.0571  0.3091
  406PHE      O  669  10.442   5.297   3.349 -0.4882  0.3613  0.3639
  407TYR      N  670  10.659   5.338   3.389 -0.1305  0.1160  0.6454
  407TYR      H  671  10.742   5.308   3.437 -0.6530 -1.6419  0.5355
  407TYR     CA  672  10.644   5.476   3.335 -0.2863  0.2354 -0.1051
  407TYR     HA  673  10.561   5.530   3.380 -0.4719  0.0063 -0.1670
  407TYR     CB  674  10.777   5.555   3.361  0.1635 -0.0853  0.0971
  407TYR    HB1  675  10.850   5.497   3.303 -0.5822  0.2055 -1.1831
  407TYR    HB2  676  10.784   5.647   3.303  0.4516 -1.1037 -1.5474
  407TYR     CG  677  10.822   5.564   3.500  0.5294 -0.0888 -0.6305
  407TYR    CD1  678  10.722   5.590   3.602 -0.4476  0.2737 -0.1786
  407TYR    HD1  679  10.615   5.588   3.584 -0.4606 -1.2066 -0.0782
  407TYR    CD2  680  10.962   5.570   3.535 -0.5808  0.5059 -0.2982
  407TYR    HD2  681  11.043   5.558   3.465 -0.4410 -0.8552  0.0711
  407TYR    CE1  682  10.759   5.614   3.731 -0.2856 -0.5240 -0.1164
  407TYR    HE1  683  10.678   5.626   3.801 -0.6340 -2.1955 -0.1801
  407TYR    CE2  684  10.997   5.591   3.671 -0.7312 -0.0380 -0.4466
  407TYR    HE2  685  11.101   5.598   3.698 -0.3085  0.5003 -2.1072
  407TYR     CZ  686  10.894   5.620   3.764  0.1848 -0.3781 -0.0761
  407TYR     OH  687  10.930   5.648   3.889 -0.2799 -0.0963  0.3080
  407TYR     HH  688  11.020   5.636   3.914 -0.6281 -2.0141  0.7482
  407TYR      C  689  10.613   5.476   3.186  0.2911  0.5430  0.1816
  407TYR      O  690  10.541   5.559   3.134  0.1771  0.2436  0.3277
  408ASP      N  691  10.659   5.371   3.116  0.3967  0.3826 -0.0829
  408ASP      H  692  10.718   5.301   3.158 -3.2075 -2.3997  0.8018
  408ASP     CA  693  10.648   5.367   2.968  0.5563 -0.0998 -0.1211
  408ASP     HA  694  10.663   5.468   2.931  0.6944  0.4334  1.3301
  408ASP     CB  695  10.753   5.278   2.906  0.8935 -0.3658 -0.0902
  408ASP    HB1  696  10.834   5.258   2.976  1.7962  0.1119 -0.9706
  408ASP    HB2  697  10.712   5.179   2.888 -2.5489  0.4452  2.2800
  408ASP     CG  698  10.804   5.318   2.773  0.7432 -0.3366 -0.3762
  408ASP    OD1  699  10.859   5.427   2.764 -0.1719 -0.3474 -0.5630
  408ASP    OD2  700  10.786   5.248   2.668  0.1959 -0.1178 -0.3786
  408ASP      C  701  10.505   5.323   2.930 -0.5479 -0.0761  0.0600
  408ASP      O  702  10.457   5.374   2.831  0.8743 -0.1667  0.6310
  409LEU      N  703  10.436   5.250   3.013 -0.2625 -0.4570 -0.2678
  409LEU      H  704  10.480   5.214   3.097 -1.7522  1.4548  1.4497
  409LEU     CA  705  10.291   5.235   3.013  0.0303 -0.0468  0.4604
  409LEU     HA  706  10.267   5.229   2.907  0.7368  0.1835  0.2846
  409LEU     CB  707  10.251   5.114   3.101  0.5165  0.2565  0.1375
  409LEU    HB1  708  10.298   5.130   3.198  2.2158  0.7865 -0.7264
  409LEU    HB2  709  10.146   5.116   3.130  0.6101  0.7062  0.4561
  409LEU     CG  710  10.285   4.981   3.044  0.4166  0.0307 -0.1273
  409LEU     HG  711  10.389   4.986   3.010  0.6195 -1.3387  0.2655
  409LEU    CD1  712  10.268   4.867   3.147 -0.3659  0.2088 -0.2461
  409LEU   HD11  713  10.166   4.848   3.179 -0.9512  2.6434 -0.4780
  409LEU   HD12  714  10.310   4.771   3.115 -1.2348  0.1512 -1.2814
  409LEU   HD13  715  10.323   4.905   3.234 -1.6355 -0.0275  0.6883
  409LEU    CD2  716  10.205   4.952   2.914 -0.0090  0.1123 -0.8343
  409LEU   HD21  717  10.102   4.971   2.945 -0.0277  1.5604 -1.6837
  409LEU   HD22  718  10.229   5.023   2.835 -1.4946 -0.4410 -1.8370
  409LEU   HD23  719  10.202   4.849   2.881 -2.8978  0.4595 -1.9475
  409LEU      C  720  10.208   5.358   3.064 -0.4050 -0.6614  0.8191
  409LEU      O  721  10.112   5.399   3.000 -0.7396  0.1194  0.1678
  410LEU      N  722  10.251   5.431   3.169  0.1655  0.1163 -1.2258
  410LEU      H  723  10.330   5.404   3.226 -0.6486  0.1597 -0.0603
  410LEU     CA  724  10.181   5.546   3.221  0.0196 -0.5312  1.0032
  410LEU     HA  725  10.077   5.513   3.232 -0.3663  0.1463 -0.4538
  410LEU     CB  726  10.230   5.592   3.358 -0.0529 -0.7058 -0.0519
  410LEU    HB1  727  10.336   5.615   3.356  0.0341 -0.6399  2.1828
  410LEU    HB2  728  10.185   5.690   3.377  0.9349 -0.3041  0.2449
  410LEU     CG  729  10.206   5.498   3.479  0.4487  0.3674  0.9793
  410LEU     HG  730  10.240   5.395   3.467  0.5841  0.5890 -0.7079
  410LEU    CD1  731  10.279   5.547   3.600  0.4440  0.5813 -0.1523
  410LEU   HD11  732  10.245   5.639   3.646  1.1203  1.7762 -1.9218
  410LEU   HD12  733  10.282   5.477   3.683  0.9786  1.9019  0.9770
  410LEU   HD13  734  10.385   5.559   3.576  0.5478 -0.1428 -0.0801
  410LEU    CD2  735  10.056   5.477   3.502  0.0116 -0.3042  0.3361
  410LEU   HD21  736  10.017   5.400   3.435  1.6183  0.1120 -1.1349
  410LEU   HD22  737  10.038   5.436   3.602 -0.0431  0.2040  0.5400
  410LEU   HD23  738   9.996   5.568   3.502  2.5692  1.4684 -0.2646
  410LEU      C  739  10.181   5.666   3.122  0.5511  0.4556 -0.5365
  410LEU      O  740  10.086   5.744   3.108  0.2809  0.5049 -0.2561
  411THR      N  741  10.288   5.680   3.045 -0.5291 -0.8503 -0.3760
  411THR      H  742  10.367   5.620   3.062 -0.8950 -0.9937  0.9199
  411THR     CA  743  10.305   5.790   2.952 -1.0033  0.2511  0.4628
  411THR     HA  744  10.249   5.877   2.988 -1.5845 -0.5675  1.6228
  411THR     CB  745  10.456   5.833   2.935  0.2481  0.1667  0.0446
  411THR     HB  746  10.459   5.907   2.856 -0.3885  2.8958  2.3874
  411THR    OG1  747  10.538   5.727   2.895 -0.6354 -0.0294  0.3208
  411THR    HG1  748  10.546   5.661   2.963  0.4662 -2.3834 -1.9285
  411THR    CG2  749  10.522   5.897   3.061  0.4178 -0.0571  0.1775
  411THR   HG21  750  10.515   5.831   3.148 -3.0019  1.7471  1.4831
  411THR   HG22  751  10.622   5.937   3.049  0.6670  0.3450  2.9195
  411THR   HG23  752  10.454   5.973   3.101 -1.2032 -1.8895  1.0912
  411THR      C  753  10.255   5.753   2.815 -0.3505  0.3650  0.6255
  411THR      O  754  10.219   5.835   2.726 -0.3060  0.0945 -0.2175
  412GLY      N  755  10.232   5.624   2.796  0.8352 -0.0928 -0.3379
  412GLY      H  756  10.249   5.561   2.874 -2.1677 -1.3097 -0.5246
  412GLY     CA  757  10.186   5.555   2.670  0.0874 -0.1575 -0.7333
  412GLY    HA1  758  10.223   5.613   2.585 -0.7892  1.6424  0.0578
  412GLY    HA2  759  10.222   5.452   2.666 -1.0290 -0.9933  4.1698
  412GLY      C  760  10.036   5.542   2.669  0.1520  0.2126  0.4000
  412GLY      O  761   9.979   5.560   2.562  0.3393 -0.1423 -0.6830
  413SER      N  762   9.978   5.514   2.785  0.0381  0.9098  0.2812
  413SER      H  763  10.035   5.488   2.865 -1.3964  1.5847  1.5784
  413SER     CA  764   9.830   5.515   2.803  0.7715  0.4244  0.1735
  413SER     HA  765   9.775   5.465   2.723  0.1434  1.4157 -0.0326
  413SER     CB  766   9.806   5.441   2.935 -0.0575 -0.1612 -1.1377
  413SER    HB1  767   9.858   5.493   3.015 -0.2490  0.0247 -1.1325
  413SER    HB2  768   9.701   5.432   2.963 -0.8819  0.9770 -3.5237
  413SER     OG  769   9.845   5.306   2.933 -0.2483  0.0773 -0.2507
  413SER     HG  770   9.939   5.309   2.925  0.0194  0.8206  2.2937
  413SER      C  771   9.767   5.659   2.814 -0.3280  0.2637  0.8375
  413SER      O  772   9.647   5.682   2.788 -0.4799 -0.0230  0.1603
  414MET      N  773   9.847   5.761   2.848 -0.4324 -0.5186  0.4837
  414MET      H  774   9.938   5.730   2.877 -0.8023  0.0209  2.4360
  414MET     CA  775   9.815   5.905   2.852  1.1494 -0.1849 -0.0890
  414MET     HA  776   9.720   5.910   2.904  1.3584  1.0376  0.2094
  414MET     CB  777   9.922   5.980   2.932  0.3623  0.4148 -0.0506
  414MET    HB1  778   9.959   5.930   3.021  1.1272 -1.7344 -1.4956
  414MET    HB2  779  10.013   5.997   2.873  0.4509  1.1570  0.2889
  414MET     CG  780   9.870   6.117   2.982 -0.0274  0.4979 -0.4428
  414MET    HG1  781   9.834   6.192   2.911 -0.0868 -0.7732 -1.7980
  414MET    HG2  782   9.784   6.092   3.045  1.4287 -0.9647  1.0690
  414MET     SD  783   9.997   6.200   3.077  0.1695 -0.3847 -0.6770
  414MET     CE  784   9.880   6.289   3.188  0.2780 -0.4601  0.3221
  414MET    HE1  785   9.929   6.348   3.265 -1.1127  1.7503 -0.3990
  414MET    HE2  786   9.818   6.357   3.129  2.1025 -0.0438 -1.2237
  414MET    HE3  787   9.812   6.220   3.239  1.0398 -0.9641  0.6740
  414MET      C  788   9.785   5.968   2.719  0.5576  0.1383 -0.0197
  414MET      O  789   9.698   6.050   2.710  0.0698  0.1630  0.4450
  415GLU      N  790   9.867   5.943   2.617  0.9540  0.1288  0.8355
  415GLU      H  791   9.944   5.881   2.638  1.3692 -0.0686 -1.0431
  415GLU     CA  792   9.850   5.999   2.485 -0.1619 -0.2431  0.5546
  415GLU     HA  793   9.825   6.106   2.487 -1.2362 -0.4844  2.3766
  415GLU     CB  794   9.982   5.982   2.413 -0.1611 -0.2383 -0.1192
  415GLU    HB1  795  10.058   6.030   2.474  0.6453  0.6827 -1.7953
  415GLU    HB2  796  10.000   5.874   2.409 -0.2937 -0.3919  2.0035
  415GLU     CG  797   9.991   6.044   2.267  0.1536 -0.1679 -0.3125
  415GLU    HG1  798  10.088   6.012   2.228  0.6168  0.9671 -0.1302
  415GLU    HG2  799   9.924   5.985   2.205 -2.4146  2.4698 -0.2533
  415GLU     CD  800   9.973   6.195   2.257 -0.2178 -0.1357 -0.0171
  415GLU    OE1  801   9.943   6.247   2.147 -0.0502 -0.0144 -0.2790
  415GLU    OE2  802  10.008   6.266   2.351 -0.1860 -0.3064 -0.2394
  415GLU      C  803   9.725   5.947   2.419 -0.6695  0.5742  0.4069
  415GLU      O  804   9.660   6.015   2.346  0.1070 -0.1713 -0.0460
  416ILE      N  805   9.679   5.824   2.441  0.0789  0.8527 -1.1592
  416ILE      H  806   9.721   5.768   2.514 -0.4207  1.2724 -0.5420
  416ILE     CA  807   9.554   5.773   2.384 -0.0184 -0.4985 -0.0929
  416ILE     HA  808   9.550   5.773   2.275  0.3365 -0.3390 -0.1077
  416ILE     CB  809   9.541   5.630   2.442 -0.3199  0.8423  0.4010
  416ILE     HB  810   9.534   5.642   2.550  0.8270 -0.0212  0.5828
  416ILE    CG1  811   9.664   5.547   2.411 -0.8413  0.2194  0.3393
  416ILE   HG11  812   9.754   5.604   2.434 -1.6595  3.3203 -3.1167
  416ILE   HG12  813   9.665   5.455   2.469 -0.7279 -2.1932 -3.1946
  416ILE    CG2  814   9.412   5.567   2.380 -0.0698 -0.1223 -0.3397
  416ILE   HG21  815   9.393   5.586   2.274  1.9865  2.6024 -0.3344
  416ILE   HG22  816   9.402   5.462   2.409  0.2698 -0.0004  0.2372
  416ILE   HG23  817   9.324   5.600   2.434 -0.1008  1.1969 -1.1600
  416ILE     CD  818   9.675   5.514   2.260 -0.0932 -0.2224  0.1098
  416ILE    HD1  819   9.650   5.588   2.185 -0.5724  0.8495  1.2908
  416ILE    HD2  820   9.778   5.486   2.237  1.5144  1.3154  4.3381
  416ILE    HD3  821   9.614   5.427   2.238 -0.7699 -0.0228  1.1312
  416ILE      C  822   9.427   5.852   2.429 -0.4534 -0.0963  0.1628
  416ILE      O  823   9.340   5.865   2.349  0.4166 -0.0473 -0.5826
  417ILE      N  824   9.426   5.911   2.546 -0.1899 -0.1245 -0.1019
  417ILE      H  825   9.512   5.910   2.598 -0.6302 -0.8964  0.6281
  417ILE     CA  826   9.305   5.979   2.602 -0.2555  0.3587 -0.0848
  417ILE     HA  827   9.215   5.955   2.546  0.2239  0.6581 -1.0115
  417ILE     CB  828   9.296   5.923   2.750 -0.2846 -0.2637 -0.2523
  417ILE     HB  829   9.370   5.983   2.804  0.3568 -1.3654  0.1220
  417ILE    CG1  830   9.310   5.763   2.767  0.2534 -0.3145  0.3884
  417ILE   HG11  831   9.241   5.709   2.701  2.2733  1.5370 -3.6371
  417ILE   HG12  832   9.404   5.728   2.724 -0.0715 -1.4057  0.5300
  417ILE    CG2  833   9.164   5.962   2.820  0.2511  0.1871  0.4026
  417ILE   HG21  834   9.171   5.969   2.929 -1.7202 -0.2899  0.6008
  417ILE   HG22  835   9.125   6.060   2.793  0.1535  0.1292  0.3366
  417ILE   HG23  836   9.087   5.891   2.791 -0.6511  1.6103 -0.8180
  417ILE     CD  837   9.302   5.702   2.910 -0.2106 -0.1799 -0.4233
  417ILE    HD1  838   9.210   5.730   2.962  1.3249  1.4419  1.6170
  417ILE    HD2  839   9.329   5.597   2.905  2.9262  0.5628 -1.3606
  417ILE    HD3  840   9.381   5.747   2.971 -0.4145  1.9944 -1.6857
  417ILE      C  841   9.323   6.135   2.587 -0.5949 -0.2173  0.8050
  417ILE      O  842   9.221   6.206   2.592 -0.7119 -0.2145 -0.0788
  418ARG      N  843   9.447   6.184   2.568  0.6549  0.5087 -0.1771
  418ARG      H  844   9.518   6.113   2.558 -0.7781 -0.9718 -0.3080
  418ARG     CA  845   9.476   6.327   2.572  0.0319  0.3389  0.1838
  418ARG     HA  846   9.399   6.385   2.623 -0.7240 -0.7460  0.3234
  418ARG     CB  847   9.611   6.360   2.635 -0.3543 -0.4352 -0.1854
  418ARG    HB1  848   9.606   6.316   2.734 -2.1127 -0.2649 -0.1763
  418ARG    HB2  849   9.696   6.317   2.581  1.5863 -0.5652  2.7242
  418ARG     CG  850   9.638   6.513   2.661  0.1195  0.3536 -0.3202
  418ARG    HG1  851   9.620   6.572   2.571  0.0083  0.5500 -0.1707
  418ARG    HG2  852   9.553   6.549   2.719  0.4978  0.8142 -0.0409
  418ARG     CD  853   9.760   6.558   2.736  0.0282 -0.1368  0.4424
  418ARG    HD1  854   9.791   6.466   2.785 -1.3595  0.1003  1.8289
  418ARG    HD2  855   9.841   6.580   2.667 -2.0276  0.3493 -1.9760
  418ARG     NE  856   9.740   6.659   2.843 -1.0531 -0.1647  0.2307
  418ARG     HE  857   9.682   6.735   2.810 -1.1917 -0.7456 -0.9097
  418ARG     CZ  858   9.797   6.683   2.959 -0.1262  0.0009 -0.2176
  418ARG    NH1  859   9.889   6.600   3.006 -0.3431 -0.0472  0.2685
  418ARG   HH11  860   9.921   6.517   2.957 -0.7296 -0.5097  0.7831
  418ARG   HH12  861   9.938   6.626   3.091  2.0957  0.7186 -1.2585
  418ARG    NH2  862   9.759   6.787   3.045  0.2117  0.2341  0.6571
  418ARG   HH21  863   9.689   6.857   3.022 -2.1052 -1.5872  1.7118
  418ARG   HH22  864   9.789   6.796   3.141 -2.1219  1.1698  1.3678
  418ARG      C  865   9.479   6.367   2.423  0.3592 -0.2915  0.5419
  418ARG      O  866   9.569   6.326   2.354 -0.7726 -0.1500  0.3793
  419GLY      N  867   9.374   6.447   2.388  0.1125 -0.3164 -0.0313
  419GLY      H  868   9.306   6.467   2.460 -0.7555 -1.2390 -0.5793
  419GLY     CA  869   9.355   6.504   2.256 -0.0135  0.9425 -0.4923
  419GLY    HA1  870   9.366   6.612   2.261 -0.8399  1.0314 -0.4622
  419GLY    HA2  871   9.424   6.463   2.183 -0.6746  0.5150 -0.8935
  419GLY      C  872   9.218   6.464   2.203  0.4591  0.2330  0.3976
  419GLY      O  873   9.189   6.505   2.091 -0.1263 -0.2018  0.5514
  420TRP      N  874   9.139   6.392   2.281  0.1864  0.2020 -0.8772
  420TRP      H  875   9.168   6.361   2.372 -0.3027 -2.6261 -1.5838
  420TRP     CA  876   9.014   6.334   2.245  0.7791  0.6134  0.2638
  420TRP     HA  877   9.003   6.301   2.141  0.8995 -0.9142  0.7170
  420TRP     CB  878   8.998   6.214   2.338  0.4004 -0.3055 -0.1328
  420TRP    HB1  879   9.098   6.171   2.348  0.4985  0.1697  1.1084
  420TRP    HB2  880   8.962   6.249   2.435 -1.9530  0.4701 -1.2142
  420TRP     CG  881   8.906   6.100   2.301  0.3471 -0.3722  0.3408
  420TRP    CD1  882   8.938   6.001   2.212  0.1637 -0.3823 -0.1612
  420TRP    HD1  883   9.031   5.991   2.158 -0.4695  0.8652 -1.5848
  420TRP    CD2  884   8.770   6.067   2.352  0.4611 -0.2602  0.0346
  420TRP    NE1  885   8.825   5.916   2.202 -0.0665  0.5701  0.6579
  420TRP    HE1  886   8.833   5.831   2.147  2.7236  0.4748  1.0904
  420TRP    CE2  887   8.721   5.952   2.285 -1.0463 -0.2772 -0.4182
  420TRP    CE3  888   8.673   6.138   2.425 -0.1357  0.6089 -0.3503
  420TRP    HE3  889   8.710   6.233   2.460  2.3682 -0.6515  0.7233
  420TRP    CZ2  890   8.599   5.896   2.316  0.4527 -0.2012 -1.0123
  420TRP    HZ2  891   8.572   5.801   2.273  0.0158 -0.2394 -0.6608
  420TRP    CZ3  892   8.544   6.084   2.454 -0.1319 -0.2572  0.0080
  420TRP    HZ3  893   8.479   6.139   2.520 -0.1827  0.2670 -0.4675
  420TRP    CH2  894   8.507   5.962   2.399  1.4749 -0.8461  0.4079
  420TRP    HH2  895   8.409   5.919   2.416  1.7351 -1.1235  1.2692
  420TRP      C  896   8.900   6.437   2.273 -0.3512 -0.0721  0.2985
  420TRP      O  897   8.792   6.430   2.215  0.4287 -0.1510  0.5904
  421ALA      N  898   8.930   6.544   2.351 -0.3074 -0.3425 -0.5609
  421ALA      H  899   9.018   6.531   2.398 -0.1844 -0.8893 -0.9392
  421ALA     CA  900   8.839   6.645   2.397 -0.3725 -0.3313  0.2781
  421ALA     HA  901   8.758   6.598   2.453 -0.4297 -0.1934  0.3115
  421ALA     CB  902   8.905   6.749   2.486 -0.4572  0.7262 -0.2474
  421ALA    HB1  903   8.990   6.799   2.441 -1.1590  2.4165  0.2474
  421ALA    HB2  904   8.848   6.833   2.524  0.5308  0.4916  1.9079
  421ALA    HB3  905   8.943   6.699   2.575 -0.3695  0.4467 -0.4387
  421ALA      C  906   8.779   6.721   2.280  0.0210  0.1031 -0.7246
  421ALA      O  907   8.665   6.773   2.287 -0.4856 -0.0078  0.5248
  422GLU      N  908   8.849   6.722   2.167 -0.6032 -0.0793  0.4122
  422GLU      H  909   8.945   6.690   2.172 -0.0018  0.9972 -2.1301
  422GLU     CA  910   8.809   6.764   2.035 -0.4234  0.1219  1.4452
  422GLU     HA  911   8.768   6.865   2.039 -0.6603  0.2294 -1.3670
  422GLU     CB  912   8.928   6.758   1.937  0.1919 -0.0883  0.3282
  422GLU    HB1  913   8.976   6.660   1.943  0.1839 -0.2064 -1.2487
  422GLU    HB2  914   8.895   6.764   1.834 -1.4977  1.5406  0.9047
  422GLU     CG  915   9.047   6.864   1.952  0.1448  0.1324 -0.0336
  422GLU    HG1  916   9.093   6.854   2.050 -1.0151 -0.7543  0.4411
  422GLU    HG2  917   9.115   6.834   1.872 -1.0623  0.5216 -1.2567
  422GLU     CD  918   9.008   7.005   1.911 -0.2146 -1.1302  0.5767
  422GLU    OE1  919   8.922   7.018   1.819 -0.5003  0.0941 -0.0617
  422GLU    OE2  920   9.062   7.097   1.973 -0.6959 -0.4761  0.4039
  422GLU      C  921   8.687   6.688   1.974 -0.0718 -0.1311 -0.2117
  422GLU      O  922   8.626   6.740   1.880  0.2085  0.3810 -0.1476
  423LYS      N  923   8.655   6.567   2.020  0.0314  0.4905  0.3351
  423LYS      H  924   8.697   6.530   2.104 -0.7448 -0.1416  0.4641
  423LYS     CA  925   8.552   6.485   1.957  0.2393  0.2088  0.0710
  423LYS     HA  926   8.513   6.517   1.860 -1.8047 -0.0989  0.7437
  423LYS     CB  927   8.601   6.335   1.949 -0.0907  0.0126  0.1392
  423LYS    HB1  928   8.619   6.293   2.048  1.3089  0.4478  0.0851
  423LYS    HB2  929   8.530   6.267   1.902 -0.6588 -0.7143  1.9646
  423LYS     CG  930   8.726   6.318   1.865 -0.0613 -0.3397 -0.1219
  423LYS    HG1  931   8.706   6.365   1.768  3.7797  0.0932 -0.8850
  423LYS    HG2  932   8.808   6.378   1.904 -1.0057 -0.1578  1.6576
  423LYS     CD  933   8.773   6.176   1.848  0.1864 -0.9749  0.2839
  423LYS    HD1  934   8.766   6.120   1.941  0.6100  0.2122  1.0376
  423LYS    HD2  935   8.696   6.128   1.787 -1.8080 -0.3855  2.2377
  423LYS     CE  936   8.912   6.178   1.779 -0.6292 -0.5647 -0.6697
  423LYS    HE1  937   8.918   6.223   1.680  0.5971 -2.1679 -1.3705
  423LYS    HE2  938   8.983   6.243   1.830 -0.6158 -0.3224 -1.0003
  423LYS     NZ  939   8.967   6.041   1.762 -0.0578 -0.8048 -0.3551
  423LYS    HZ1  940   8.901   5.969   1.736 -0.7078 -0.9584  1.5634
  423LYS    HZ2  941   9.042   6.049   1.695  0.9524  0.5352  0.9009
  423LYS    HZ3  942   9.014   6.004   1.843  0.7356  2.4169  0.8193
  423LYS      C  943   8.430   6.472   2.045  0.2511  0.2666  0.0863
  423LYS      O  944   8.337   6.406   2.012 -0.2498  0.6507  0.0187
  424ILE      N  945   8.421   6.539   2.159  0.2932 -0.4853  0.6960
  424ILE      H  946   8.493   6.610   2.164 -1.0043  1.2650 -2.4082
  424ILE     CA  947   8.314   6.542   2.253 -0.5763 -0.3651  0.0503
  424ILE     HA  948   8.266   6.445   2.245 -0.5521 -0.2660 -1.6186
  424ILE     CB  949   8.358   6.565   2.403 -0.0763  0.4370  0.9166
  424ILE     HB  950   8.425   6.651   2.402  1.9784 -1.0582 -0.7968
  424ILE    CG1  951   8.449   6.444   2.441 -0.4347 -0.3781 -0.3077
  424ILE   HG11  952   8.416   6.346   2.406  0.8901 -1.2387  0.7264
  424ILE   HG12  953   8.541   6.450   2.382 -0.6162 -0.2604 -0.5811
  424ILE    CG2  954   8.241   6.601   2.494 -0.5307 -0.6196 -0.9063
  424ILE   HG21  955   8.212   6.704   2.474  0.4589 -0.5455 -2.0299
  424ILE   HG22  956   8.156   6.534   2.476 -1.7112  0.8519 -1.0091
  424ILE   HG23  957   8.266   6.602   2.600 -1.1197  0.6855 -0.7610
  424ILE     CD  958   8.478   6.450   2.597  0.4932  0.4733  0.1578
  424ILE    HD1  959   8.385   6.436   2.652 -0.9672 -0.6231 -2.3915
  424ILE    HD2  960   8.550   6.373   2.624 -0.3704 -1.4506 -2.5962
  424ILE    HD3  961   8.514   6.552   2.615  1.8710 -0.1005  0.8070
  424ILE      C  962   8.220   6.660   2.217  0.5150  0.3712 -0.2676
  424ILE      O  963   8.267   6.767   2.180  0.1500 -0.6095  0.1406
  425PRO      N  964   8.086   6.632   2.215  0.3251  0.1125  0.3984
  425PRO     CA  965   7.992   6.740   2.170 -0.7455 -0.0609  0.3044
  425PRO     HA  966   8.026   6.788   2.078 -0.8885  0.4790  0.5292
  425PRO     CB  967   7.863   6.664   2.124 -0.3650 -0.2061  0.0898
  425PRO    HB1  968   7.770   6.715   2.147  0.3986  0.9809  0.6345
  425PRO    HB2  969   7.868   6.647   2.016  1.1223  1.4453 -0.1513
  425PRO     CG  970   7.864   6.534   2.210  0.2402 -0.9031  0.1723
  425PRO    HG1  971   7.823   6.546   2.310  0.9048 -1.8648  0.5797
  425PRO    HG2  972   7.814   6.449   2.163 -3.0390  1.5323 -1.1313
  425PRO     CD  973   8.007   6.502   2.231  0.5787 -0.4756 -0.2891
  425PRO    HD1  974   8.027   6.450   2.325  1.4740  0.6010  0.1408
  425PRO    HD2  975   8.027   6.436   2.147 -2.7757 -2.1727  0.0893
  425PRO      C  976   7.965   6.850   2.274 -0.0414  0.0658 -0.3620
  425PRO      O  977   7.907   6.836   2.381  0.1974 -0.2706 -0.2202
  426GLY      N  978   8.000   6.971   2.229  0.2914  0.8133  0.6813
  426GLY      H  979   8.057   6.977   2.146 -0.9860 -2.4857 -0.6262
  426GLY     CA  980   7.979   7.100   2.297  0.8654  0.3779 -0.3243
  426GLY    HA1  981   7.941   7.173   2.226 -1.2692  0.9886  1.3541
  426GLY    HA2  982   7.900   7.089   2.370 -1.1913  0.8562 -2.3534
  426GLY      C  983   8.100   7.162   2.364  1.0248 -0.1065 -0.4845
  426GLY      O  984   8.099   7.276   2.394 -0.2215 -0.2485  0.1707
  427PHE      N  985   8.206   7.084   2.382  0.2055 -0.0789  0.2629
  427PHE      H  986   8.194   6.994   2.338 -2.1606  0.9640 -1.4142
  427PHE     CA  987   8.329   7.110   2.454 -0.2699 -0.4734 -0.1957
  427PHE     HA  988   8.292   7.136   2.554 -1.5820  0.0193 -0.7985
  427PHE     CB  989   8.412   6.982   2.475  0.2082  0.1153  0.4675
  427PHE    HB1  990   8.362   6.889   2.447  2.0565 -0.4457 -1.1420
  427PHE    HB2  991   8.488   6.981   2.398  0.0418  0.4582  0.2958
  427PHE     CG  992   8.465   6.952   2.614  0.2902 -0.0750  0.1303
  427PHE    CD1  993   8.598   6.905   2.618 -0.4030 -1.0742  0.0858
  427PHE    HD1  994   8.652   6.879   2.527 -0.5444 -2.2093  0.3050
  427PHE    CD2  995   8.385   6.960   2.737  0.1728 -0.0552 -0.1614
  427PHE    HD2  996   8.285   6.999   2.729  0.7797  1.5307 -0.4327
  427PHE    CE1  997   8.657   6.879   2.737 -0.5928  0.3060  0.2172
  427PHE    HE1  998   8.762   6.859   2.755 -0.2196 -1.0564 -2.8836
  427PHE    CE2  999   8.447   6.935   2.858  0.2413  0.9780 -0.1714
  427PHE    HE2 1000   8.387   6.931   2.948 -0.6884  0.3863 -0.7885
  427PHE     CZ 1001   8.585   6.898   2.859  0.0671 -0.3955  0.3588
  427PHE     HZ 1002   8.647   6.885   2.946  1.4061 -0.7677 -0.6087
  427PHE      C 1003   8.418   7.217   2.391 -0.0652 -0.4785  0.5817
  427PHE      O 1004   8.495   7.284   2.455  0.4386 -0.0224 -0.3684
  428ALA      N 1005   8.397   7.250   2.260  0.1940 -0.1010 -0.3354
  428ALA      H 1006   8.340   7.185   2.208 -0.9856 -0.0713  0.8601
  428ALA     CA 1007   8.449   7.357   2.176 -1.0982  0.4938  0.2404
  428ALA     HA 1008   8.558   7.356   2.186 -1.2689  0.0480  2.8883
  428ALA     CB 1009   8.409   7.338   2.028 -0.3657 -0.1018 -0.0982
  428ALA    HB1 1010   8.458   7.420   1.976  0.8600  0.2538  1.5321
  428ALA    HB2 1011   8.434   7.246   1.976 -0.8800  0.4612 -1.3833
  428ALA    HB3 1012   8.303   7.354   2.010 -0.5262  1.2294  1.8122
  428ALA      C 1013   8.403   7.494   2.231 -0.4900  0.3136 -0.2753
  428ALA      O 1014   8.454   7.597   2.188 -0.0426 -0.1016  0.5538
  429ASP      N 1015   8.310   7.500   2.327  0.0620 -0.4004 -0.2488
  429ASP      H 1016   8.265   7.414   2.355 -1.2233  0.3571  0.1065
  429ASP     CA 1017   8.274   7.629   2.391 -0.4241  0.1156  0.2882
  429ASP     HA 1018   8.289   7.716   2.328  0.1562  0.5300  0.9779
  429ASP     CB 1019   8.138   7.616   2.463  0.2695 -0.1262  0.2900
  429ASP    HB1 1020   8.067   7.602   2.381 -0.5240 -2.8810  1.3332
  429ASP    HB2 1021   8.142   7.524   2.521 -0.7410  1.2601  2.7067
  429ASP     CG 1022   8.100   7.724   2.560 -0.3342 -0.2967 -0.0982
  429ASP    OD1 1023   8.128   7.710   2.684 -0.2492 -0.3032  0.6177
  429ASP    OD2 1024   8.054   7.827   2.509  0.1641 -0.2824 -0.9383
  429ASP      C 1025   8.384   7.668   2.494  0.5914 -0.0754  0.4964
  429ASP      O 1026   8.429   7.785   2.500  0.2582 -0.4428  0.0283
  430LEU      N 1027   8.430   7.566   2.566  0.0814 -0.2598 -0.4556
  430LEU      H 1028   8.397   7.476   2.536 -1.8519  0.4495 -0.5580
  430LEU     CA 1029   8.552   7.582   2.649  0.1277 -0.6671 -0.3053
  430LEU     HA 1030   8.530   7.667   2.713 -1.9297 -0.9603 -0.5497
  430LEU     CB 1031   8.569   7.459   2.736 -0.7550  0.2053  0.0172
  430LEU    HB1 1032   8.598   7.368   2.683 -2.6213 -0.2425 -0.3011
  430LEU    HB2 1033   8.642   7.479   2.815  0.5518  2.5505 -1.6598
  430LEU     CG 1034   8.440   7.416   2.814 -0.1287  0.5801  0.6200
  430LEU     HG 1035   8.367   7.392   2.736 -0.1113  1.2257  0.3995
  430LEU    CD1 1036   8.464   7.280   2.885 -0.3926  0.2740  0.4633
  430LEU   HD11 1037   8.494   7.209   2.808 -0.9774  0.6338 -0.1074
  430LEU   HD12 1038   8.545   7.273   2.959 -0.5605  1.0871  0.7335
  430LEU   HD13 1039   8.375   7.241   2.935 -0.3096  0.1343  0.5026
  430LEU    CD2 1040   8.387   7.508   2.926 -0.3368 -0.4104 -0.5312
  430LEU   HD21 1041   8.367   7.606   2.884 -2.3627 -0.9163 -0.8566
  430LEU   HD22 1042   8.298   7.469   2.977  0.4909  0.0792  1.4090
  430LEU   HD23 1043   8.465   7.535   2.997 -0.2899 -0.8835 -0.3989
  430LEU      C 1044   8.680   7.589   2.563  0.5533  0.1113  0.2478
  430LEU      O 1045   8.692   7.520   2.464  0.0167  0.3361  0.4069
  431PRO      N 1046   8.777   7.678   2.605  0.3535 -0.7817  0.6216
  431PRO     CA 1047   8.916   7.688   2.557 -0.4664  0.5858  0.6400
  431PRO     HA 1048   8.911   7.703   2.449  2.9478  1.6412  0.5131
  431PRO     CB 1049   8.980   7.818   2.614  0.8006 -0.1985  0.2841
  431PRO    HB1 1050   9.085   7.827   2.640  0.4904  1.7334  1.1010
  431PRO    HB2 1051   8.944   7.903   2.555 -0.5111 -2.5491 -2.5606
  431PRO     CG 1052   8.907   7.824   2.746  0.0079 -0.3866 -0.3868
  431PRO    HG1 1053   8.969   7.765   2.814  0.0429 -0.9622 -0.9085
  431PRO    HG2 1054   8.912   7.923   2.790 -1.5225 -0.1320 -0.7072
  431PRO     CD 1055   8.763   7.771   2.713 -0.4466 -0.8652 -0.1918
  431PRO    HD1 1056   8.719   7.728   2.803  1.7304 -0.2001  1.2917
  431PRO    HD2 1057   8.714   7.864   2.685  3.8167  1.6423 -0.2423
  431PRO      C 1058   8.990   7.552   2.587 -0.4367  0.2500 -0.5773
  431PRO      O 1059   8.955   7.487   2.688 -0.2892  0.5771 -0.2277
  432LYS      N 1060   9.083   7.512   2.505 -0.2857 -0.4746  0.0777
  432LYS      H 1061   9.108   7.580   2.434 -0.1802  0.3082  0.8457
  432LYS     CA 1062   9.158   7.384   2.506  0.5621  0.0077 -0.2660
  432LYS     HA 1063   9.078   7.313   2.486 -0.6501  0.7042  1.8199
  432LYS     CB 1064   9.249   7.386   2.383 -0.6907 -0.0276  0.0533
  432LYS    HB1 1065   9.187   7.412   2.298  0.2047 -0.8749 -0.8943
  432LYS    HB2 1066   9.329   7.460   2.383 -0.3392 -0.3990  0.1044
  432LYS     CG 1067   9.316   7.248   2.359 -0.0851 -0.7430  0.5594
  432LYS    HG1 1068   9.395   7.236   2.433 -0.0679 -0.0570  0.6582
  432LYS    HG2 1069   9.249   7.162   2.359 -0.9164 -0.1595 -1.3643
  432LYS     CD 1070   9.380   7.244   2.221  0.0088 -0.2937  0.4023
  432LYS    HD1 1071   9.312   7.300   2.156  0.2363 -2.6100 -1.9718
  432LYS    HD2 1072   9.474   7.297   2.233  1.0544 -1.0950 -3.0824
  432LYS     CE 1073   9.405   7.102   2.159  0.4605 -0.4366 -0.0600
  432LYS    HE1 1074   9.457   7.128   2.067 -1.5969  0.2719 -1.0671
  432LYS    HE2 1075   9.465   7.039   2.225 -0.9596  0.8732  2.6718
  432LYS     NZ 1076   9.272   7.046   2.132  0.1021  0.5757 -0.6345
  432LYS    HZ1 1077   9.229   7.092   2.053 -0.6719  0.6630 -0.1639
  432LYS    HZ2 1078   9.299   6.955   2.098  1.2903  1.3011 -1.7275
  432LYS    HZ3 1079   9.207   7.032   2.208  0.1421 -2.2698 -1.0392
  432LYS      C 1080   9.228   7.351   2.629 -0.1234  0.4393 -0.3686
  432LYS      O 1081   9.241   7.233   2.667  0.7186 -0.2093  0.3894
  433ALA      N 1082   9.287   7.445   2.691  0.6545 -0.1498 -0.2038
  433ALA      H 1083   9.282   7.533   2.642 -0.6668  0.6553  1.2552
  433ALA     CA 1084   9.338   7.448   2.829 -0.5481 -0.6331  0.3466
  433ALA     HA 1085   9.413   7.369   2.839  0.2997  0.3592  2.6403
  433ALA     CB 1086   9.406   7.581   2.857 -0.0154 -0.3787 -0.3862
  433ALA    HB1 1087   9.461   7.567   2.950 -1.8501 -2.7787  0.4510
  433ALA    HB2 1088   9.477   7.608   2.780 -1.1829 -0.6277 -1.5857
  433ALA    HB3 1089   9.327   7.652   2.884 -1.4268 -2.5172  1.5693
  433ALA      C 1090   9.245   7.428   2.944 -0.0778  0.3428  0.1269
  433ALA      O 1091   9.277   7.369   3.051 -0.2138  0.2281  0.0207
  434ASP      N 1092   9.116   7.472   2.926 -0.2058  1.0116 -0.6030
  434ASP      H 1093   9.083   7.503   2.835 -2.3882 -2.1161 -1.0353
  434ASP     CA 1094   9.014   7.447   3.039 -1.0762 -0.2072  0.2535
  434ASP     HA 1095   9.057   7.458   3.138  2.6114 -0.3176 -1.1461
  434ASP     CB 1096   8.894   7.543   3.023  0.4344  0.2633  0.0255
  434ASP    HB1 1097   8.873   7.552   2.916 -0.3915  0.8559  0.2280
  434ASP    HB2 1098   8.811   7.510   3.086  1.5398 -1.0435  0.8539
  434ASP     CG 1099   8.941   7.681   3.064  0.3394 -0.3180  0.5423
  434ASP    OD1 1100   9.060   7.710   3.093  0.1299 -0.0303 -0.2185
  434ASP    OD2 1101   8.855   7.774   3.043  0.5390  0.2197 -0.1120
  434ASP      C 1102   8.968   7.301   3.015  0.3581  0.6123 -0.1339
  434ASP      O 1103   8.953   7.218   3.107 -0.1209 -0.6380 -0.1845
  435GLN      N 1104   8.948   7.260   2.883 -0.5602 -0.0281 -0.2220
  435GLN      H 1105   8.961   7.338   2.820 -0.5639  0.5254  0.4552
  435GLN     CA 1106   8.926   7.121   2.832  0.4712 -0.0325 -0.0692
  435GLN     HA 1107   8.835   7.097   2.886  0.9059  2.0781  1.7244
  435GLN     CB 1108   8.915   7.120   2.671 -0.4057  0.0600 -0.3512
  435GLN    HB1 1109   9.002   7.179   2.642  0.1734  0.0473  1.2392
  435GLN    HB2 1110   8.927   7.019   2.633  1.4635  0.3840 -0.7196
  435GLN     CG 1111   8.802   7.180   2.594  0.0760 -0.4049 -0.0536
  435GLN    HG1 1112   8.703   7.146   2.626  0.9889 -2.4533  0.7636
  435GLN    HG2 1113   8.791   7.285   2.622 -1.5024 -0.2741 -0.9899
  435GLN     CD 1114   8.830   7.163   2.441  0.2477  0.4236 -0.9656
  435GLN    OE1 1115   8.870   7.064   2.394 -0.5582  0.5483 -0.3719
  435GLN    NE2 1116   8.806   7.267   2.361 -0.0957  0.4885  0.3401
  435GLN   HE21 1117   8.748   7.341   2.399  2.0635  2.0892  0.7362
  435GLN   HE22 1118   8.854   7.277   2.272 -1.6638 -1.1981 -0.7677
  435GLN      C 1119   9.040   7.025   2.872  0.6473  0.5625  0.3742
  435GLN      O 1120   9.007   6.917   2.929 -0.9676 -0.5310  0.1111
  436ASP      N 1121   9.168   7.073   2.864 -0.5997 -0.2065  0.0884
  436ASP      H 1122   9.187   7.157   2.811  0.5631  0.2901  1.2316
  436ASP     CA 1123   9.287   6.998   2.906 -0.3662 -0.1859 -0.7341
  436ASP     HA 1124   9.281   6.897   2.866  0.7515 -0.1628 -0.9938
  436ASP     CB 1125   9.416   7.068   2.855 -0.7665  0.8062 -0.2425
  436ASP    HB1 1126   9.407   7.100   2.751 -2.3001  0.7661 -0.1410
  436ASP    HB2 1127   9.436   7.158   2.912 -0.9865  0.8788 -0.2813
  436ASP     CG 1128   9.541   6.980   2.884  0.5858 -0.1337 -0.4814
  436ASP    OD1 1129   9.565   6.886   2.804  0.6260 -0.2717  0.1230
  436ASP    OD2 1130   9.614   7.003   2.983  0.5372 -0.0544 -0.6643
  436ASP      C 1131   9.290   6.978   3.062  0.5096  0.0925  0.0912
  436ASP      O 1132   9.314   6.870   3.103  0.1108  0.5872 -0.1605
  437LEU      N 1133   9.263   7.079   3.142 -0.4685 -0.7655  1.0947
  437LEU      H 1134   9.241   7.161   3.088  1.4116 -0.9366 -0.0244
  437LEU     CA 1135   9.247   7.073   3.287 -0.2438 -0.1657  0.9965
  437LEU     HA 1136   9.345   7.033   3.313  0.3083 -2.1234 -3.2261
  437LEU     CB 1137   9.241   7.217   3.343 -0.1560 -0.2923  0.5647
  437LEU    HB1 1138   9.325   7.265   3.292 -0.6478  0.4386  0.4175
  437LEU    HB2 1139   9.152   7.275   3.316 -0.0734 -0.1891  0.5123
  437LEU     CG 1140   9.260   7.238   3.495 -0.3370  0.1214  0.3160
  437LEU     HG 1141   9.199   7.156   3.534  0.3263 -0.3977  0.2663
  437LEU    CD1 1142   9.400   7.207   3.538 -0.1949 -0.2295 -0.5371
  437LEU   HD11 1143   9.469   7.287   3.511 -0.2975 -0.2790 -0.9426
  437LEU   HD12 1144   9.392   7.193   3.646 -1.7040  0.6343 -0.5053
  437LEU   HD13 1145   9.438   7.115   3.493  1.3321 -0.5219  1.2052
  437LEU    CD2 1146   9.201   7.373   3.539  0.6041 -0.2042  0.1412
  437LEU   HD21 1147   9.212   7.375   3.648 -1.8537  3.5806  0.5367
  437LEU   HD22 1148   9.249   7.456   3.487  0.0060 -0.9333 -1.6240
  437LEU   HD23 1149   9.095   7.373   3.514  0.3338 -1.8451  1.1576
  437LEU      C 1150   9.144   6.967   3.328 -0.8912 -0.9445 -0.9336
  437LEU      O 1151   9.177   6.877   3.403 -0.0477 -0.0059 -0.5280
  438LEU      N 1152   9.024   6.977   3.273  0.1341 -0.0601  0.3537
  438LEU      H 1153   9.008   7.062   3.221  1.2890  0.6342  1.0827
  438LEU     CA 1154   8.926   6.870   3.279  0.3575  0.1003 -0.7319
  438LEU     HA 1155   8.893   6.868   3.383  0.4109  0.0133 -0.7166
  438LEU     CB 1156   8.793   6.899   3.197 -0.3248  0.6142  0.2275
  438LEU    HB1 1157   8.836   6.904   3.097 -0.8510 -3.0196 -0.3180
  438LEU    HB2 1158   8.725   6.814   3.191  0.7006 -0.1101 -2.2364
  438LEU     CG 1159   8.712   7.021   3.232  0.4165 -0.0443  0.7851
  438LEU     HG 1160   8.780   7.102   3.258  0.7325 -0.3713  0.9948
  438LEU    CD1 1161   8.608   7.063   3.128  0.1259  0.3439 -0.0956
  438LEU   HD11 1162   8.550   7.152   3.154  1.3624  1.5340 -1.3155
  438LEU   HD12 1163   8.662   7.093   3.039 -0.6880 -0.8086 -1.0110
  438LEU   HD13 1164   8.542   6.980   3.104  0.2320  0.4829 -0.8959
  438LEU    CD2 1165   8.653   6.996   3.372  0.3326  0.0013  0.0430
  438LEU   HD21 1166   8.606   6.898   3.379  1.8006 -0.7432  0.0368
  438LEU   HD22 1167   8.718   7.010   3.459 -2.4648  0.7483  2.1295
  438LEU   HD23 1168   8.570   7.058   3.403 -1.3398 -1.7170 -0.7485
  438LEU      C 1169   8.969   6.725   3.251 -0.4447  0.3049 -0.8098
  438LEU      O 1170   8.927   6.634   3.324 -0.1646 -0.1847 -0.3744
  439PHE      N 1171   9.045   6.705   3.148  0.0896  0.0908  0.0370
  439PHE      H 1172   9.064   6.787   3.092 -0.4505  1.0584  1.2352
  439PHE     CA 1173   9.111   6.585   3.106 -0.3301  0.0660  0.0897
  439PHE     HA 1174   9.032   6.510   3.115 -1.1806  0.9985  0.4599
  439PHE     CB 1175   9.166   6.586   2.959  0.3252  0.6794 -0.4110
  439PHE    HB1 1176   9.081   6.579   2.891  0.4277  2.1844 -0.7300
  439PHE    HB2 1177   9.193   6.690   2.937 -1.3228  1.1310 -0.4675
  439PHE     CG 1178   9.273   6.482   2.928  0.3175 -0.6639 -0.3690
  439PHE    CD1 1179   9.245   6.348   2.943  0.0905  0.0082  1.1539
  439PHE    HD1 1180   9.142   6.316   2.950 -0.1000  0.7315  1.8049
  439PHE    CD2 1181   9.410   6.525   2.938 -0.5622 -0.5382  0.2286
  439PHE    HD2 1182   9.434   6.630   2.934  0.3070 -0.7207  0.4011
  439PHE    CE1 1183   9.351   6.249   2.957  0.4063 -0.2412  0.5059
  439PHE    HE1 1184   9.317   6.147   2.974  1.1779 -0.3039  1.7431
  439PHE    CE2 1185   9.513   6.433   2.958 -0.1711  0.3640 -0.4666
  439PHE    HE2 1186   9.611   6.473   2.977 -0.3655  0.5591  0.1601
  439PHE     CZ 1187   9.487   6.294   2.973  0.1502  0.3702  0.2286
  439PHE     HZ 1188   9.555   6.215   2.998  0.5621  1.1140  1.5230
  439PHE      C 1189   9.211   6.538   3.215  0.3914 -0.3223 -0.4864
  439PHE      O 1190   9.191   6.432   3.272  0.3194  0.3598  0.6013
  440GLU      N 1191   9.295   6.627   3.256 -0.0367 -0.6997 -0.3236
  440GLU      H 1192   9.291   6.715   3.207  1.4956 -2.1293 -3.2738
  440GLU     CA 1193   9.411   6.596   3.344  0.1718 -0.7529 -0.3450
  440GLU     HA 1194   9.464   6.509   3.306  0.0485 -1.1766  0.4311
  440GLU     CB 1195   9.509   6.717   3.341 -0.2440  0.5713 -0.2326
  440GLU    HB1 1196   9.551   6.725   3.241 -0.0714  1.5005 -0.0970
  440GLU    HB2 1197   9.469   6.816   3.363 -0.1947  0.1744  1.9108
  440GLU     CG 1198   9.633   6.712   3.434  0.4310 -0.1476  0.6505
  440GLU    HG1 1199   9.593   6.727   3.534  1.6445 -0.6423  1.2308
  440GLU    HG2 1200   9.685   6.616   3.432  1.4714  0.3989 -1.7545
  440GLU     CD 1201   9.728   6.822   3.399 -0.5903 -0.7485 -0.0015
  440GLU    OE1 1202   9.719   6.935   3.455  0.0994  0.0750 -0.8230
  440GLU    OE2 1203   9.805   6.811   3.301 -0.6409 -0.4589 -0.4443
  440GLU      C 1204   9.368   6.561   3.487  0.3430 -0.3689 -0.2424
  440GLU      O 1205   9.418   6.474   3.551  0.0436  0.1231  0.4842
  441SER      N 1206   9.263   6.633   3.537  0.0152  0.0774 -0.2469
  441SER      H 1207   9.226   6.708   3.481  0.4557 -1.1942 -2.3405
  441SER     CA 1208   9.200   6.617   3.667 -0.1760  0.6224 -0.2356
  441SER     HA 1209   9.282   6.615   3.739 -0.4614 -0.8163  0.0849
  441SER     CB 1210   9.112   6.738   3.689  0.4503  0.3800  1.1437
  441SER    HB1 1211   9.039   6.734   3.608 -0.3538 -1.6325  1.9049
  441SER    HB2 1212   9.060   6.718   3.783 -0.7261  0.1625  0.4760
  441SER     OG 1213   9.185   6.857   3.677 -0.1622  0.2926  0.1388
  441SER     HG 1214   9.212   6.861   3.586  1.0656 -1.9532  0.3083
  441SER      C 1215   9.122   6.479   3.675 -0.2785 -1.1895  0.0082
  441SER      O 1216   9.085   6.437   3.787 -0.1794 -0.3558 -0.8820
  442ALA      N 1217   9.086   6.419   3.562 -0.4672 -0.5978 -0.9589
  442ALA      H 1218   9.116   6.466   3.478  1.1614  0.5724  0.2150
  442ALA     CA 1219   9.019   6.294   3.546 -0.5073 -0.3843 -0.2782
  442ALA     HA 1220   8.973   6.253   3.635  2.2742 -0.8429  1.0411
  442ALA     CB 1221   8.908   6.327   3.451 -0.8503 -0.4324  0.6024
  442ALA    HB1 1222   8.850   6.241   3.419  1.3699 -1.5174 -0.6519
  442ALA    HB2 1223   8.843   6.406   3.491  1.5310  2.0654 -0.1682
  442ALA    HB3 1224   8.948   6.357   3.355 -2.0378 -2.7336 -0.6835
  442ALA      C 1225   9.108   6.187   3.480 -0.3275 -0.1535 -0.8482
  442ALA      O 1226   9.061   6.080   3.450 -0.3176 -0.3132 -0.0443
  443PHE      N 1227   9.239   6.213   3.461 -0.4273 -0.3415  0.6680
  443PHE      H 1228   9.274   6.302   3.494  2.5943 -1.3700  0.5393
  443PHE     CA 1229   9.333   6.121   3.400  0.1828 -0.5886 -0.8630
  443PHE     HA 1230   9.294   6.103   3.300 -0.3424 -0.0903 -0.7532
  443PHE     CB 1231   9.477   6.192   3.386 -0.4432 -0.3544 -0.3070
  443PHE    HB1 1232   9.462   6.269   3.311  2.6908 -0.1428 -0.8388
  443PHE    HB2 1233   9.498   6.234   3.484 -0.8520 -0.5934 -0.1111
  443PHE     CG 1234   9.578   6.092   3.338 -0.6043 -0.0852  0.4396
  443PHE    CD1 1235   9.697   6.072   3.415  0.4277 -0.6247  0.0310
  443PHE    HD1 1236   9.714   6.148   3.490  1.6630  1.5177 -2.2301
  443PHE    CD2 1237   9.550   6.016   3.217 -1.0233  0.0850 -0.0120
  443PHE    HD2 1238   9.460   6.036   3.161 -1.2974  1.8619  0.9874
  443PHE    CE1 1239   9.787   5.970   3.384 -0.0829  0.3799  0.9462
  443PHE    HE1 1240   9.872   5.953   3.448  1.3147 -0.3649 -1.0040
  443PHE    CE2 1241   9.643   5.917   3.188 -0.1734  0.0776 -0.2020
  443PHE    HE2 1242   9.638   5.869   3.092  0.6268  1.6389 -1.0684
  443PHE     CZ 1243   9.766   5.897   3.265 -0.0803 -0.3642  0.7092
  443PHE     HZ 1244   9.830   5.819   3.228 -2.0461 -1.4119 -0.6478
  443PHE      C 1245   9.346   5.986   3.481  0.8008  0.3065 -0.3835
  443PHE      O 1246   9.337   5.880   3.416  0.1813  0.0335 -0.2131
  444LEU      N 1247   9.351   5.993   3.615 -0.9285  0.4852  0.2402
  444LEU      H 1248   9.349   6.079   3.669  0.6974  0.1476  0.9118
  444LEU     CA 1249   9.346   5.863   3.686 -0.1438  0.5350 -0.5688
  444LEU     HA 1250   9.419   5.799   3.638 -1.6953 -0.9546 -1.0511
  444LEU     CB 1251   9.385   5.892   3.839  0.3946  0.0583  0.4592
  444LEU    HB1 1252   9.317   5.971   3.870 -1.1210 -1.2798  0.7297
  444LEU    HB2 1253   9.362   5.801   3.895 -2.8373 -1.0748 -2.3453
  444LEU     CG 1254   9.532   5.936   3.860  0.1864  0.0918  0.0444
  444LEU     HG 1255   9.552   6.016   3.789  0.9225 -1.2202 -1.2750
  444LEU    CD1 1256   9.535   5.987   4.005 -0.7164  0.5305 -0.3013
  444LEU   HD11 1257   9.624   6.048   4.021 -1.1212  1.7105 -2.2153
  444LEU   HD12 1258   9.448   6.050   4.022 -3.5403 -2.9989 -0.5292
  444LEU   HD13 1259   9.540   5.898   4.068 -1.4543  1.2408  0.7949
  444LEU    CD2 1260   9.633   5.827   3.827 -0.1632 -0.6606 -0.8368
  444LEU   HD21 1261   9.650   5.810   3.721  1.7926  1.8746 -1.0297
  444LEU   HD22 1262   9.729   5.852   3.870 -1.1205 -1.0068  1.6791
  444LEU   HD23 1263   9.604   5.737   3.881 -0.5893 -0.3362 -0.5167
  444LEU      C 1264   9.212   5.791   3.683 -0.2278 -0.6256  0.4292
  444LEU      O 1265   9.216   5.668   3.678 -0.1963 -0.2894  0.5886
  445GLU      N 1266   9.097   5.862   3.679  0.5631 -0.1387  0.2138
  445GLU      H 1267   9.098   5.958   3.710 -1.5494  0.1406 -0.4394
  445GLU     CA 1268   8.969   5.807   3.654  0.5258 -0.4743  0.2255
  445GLU     HA 1269   8.959   5.723   3.723  0.6910 -0.7377 -0.0686
  445GLU     CB 1270   8.849   5.904   3.675 -0.0942 -0.5929 -0.3747
  445GLU    HB1 1271   8.871   5.999   3.625 -3.3646  0.0357 -0.8585
  445GLU    HB2 1272   8.753   5.874   3.633 -0.9009  1.5257 -0.1841
  445GLU     CG 1273   8.840   5.920   3.831  1.4716 -0.0145 -0.4900
  445GLU    HG1 1274   8.791   5.831   3.872  2.0208 -0.6330 -1.1520
  445GLU    HG2 1275   8.942   5.934   3.866  1.5374  0.7425 -0.9624
  445GLU     CD 1276   8.762   6.048   3.867 -1.1319  0.3075  0.2728
  445GLU    OE1 1277   8.660   6.084   3.798  0.0047  0.3104 -0.2715
  445GLU    OE2 1278   8.803   6.110   3.963 -0.3790 -0.2016 -0.1771
  445GLU      C 1279   8.965   5.745   3.519 -0.4773  0.0112 -0.4024
  445GLU      O 1280   8.927   5.626   3.517 -0.5125 -0.3340 -0.1866
  446LEU      N 1281   9.012   5.813   3.413  0.3309  0.4517 -0.2596
  446LEU      H 1282   9.045   5.905   3.438 -0.2736  0.7972 -0.6865
  446LEU     CA 1283   9.011   5.772   3.272 -0.1477  0.7824 -0.2699
  446LEU     HA 1284   8.912   5.736   3.241  1.1236 -2.4344 -0.9925
  446LEU     CB 1285   9.055   5.889   3.184 -0.7429  0.6395 -0.5586
  446LEU    HB1 1286   9.144   5.931   3.231  0.2560  0.2060 -2.0072
  446LEU    HB2 1287   9.094   5.846   3.092  1.6150 -0.3572  0.8305
  446LEU     CG 1288   8.945   5.998   3.169  0.4058  0.7432 -0.2068
  446LEU     HG 1289   8.901   6.011   3.268 -0.3822  1.1157 -0.6029
  446LEU    CD1 1290   9.006   6.127   3.120  0.0927  0.3761  0.5942
  446LEU   HD11 1291   9.016   6.117   3.012  0.0703  2.1243  0.4082
  446LEU   HD12 1292   8.948   6.218   3.128 -1.4981 -0.5268 -0.2348
  446LEU   HD13 1293   9.107   6.141   3.160  0.4446  2.2495 -0.8456
  446LEU    CD2 1294   8.821   5.963   3.088 -0.2091 -0.2757 -0.4328
  446LEU   HD21 1295   8.839   5.920   2.990  0.6643 -1.8588  0.3870
  446LEU   HD22 1296   8.769   5.892   3.152  2.5693 -0.3714  1.9606
  446LEU   HD23 1297   8.754   6.047   3.073 -0.0848  0.1440  1.1468
  446LEU      C 1298   9.107   5.650   3.256 -0.1956 -1.0390 -0.8008
  446LEU      O 1299   9.072   5.569   3.169 -0.2765  0.0064 -0.5128
  447PHE      N 1300   9.225   5.648   3.323 -0.0653 -0.1181 -0.2495
  447PHE      H 1301   9.258   5.734   3.364  2.2273 -1.0020 -0.1161
  447PHE     CA 1302   9.317   5.532   3.327 -0.2541 -0.0040  0.4952
  447PHE     HA 1303   9.339   5.514   3.222  0.2369 -1.8251  0.8916
  447PHE     CB 1304   9.443   5.569   3.408 -0.6652  0.3262  0.4096
  447PHE    HB1 1305   9.498   5.656   3.374  1.6247 -1.1242  0.2235
  447PHE    HB2 1306   9.409   5.597   3.508  1.0222  1.7578  0.6257
  447PHE     CG 1307   9.555   5.456   3.414  0.0277  0.2153 -0.1479
  447PHE    CD1 1308   9.651   5.431   3.308  0.0942 -0.1133 -0.1119
  447PHE    HD1 1309   9.634   5.495   3.223  1.4108 -2.0855 -1.9754
  447PHE    CD2 1310   9.565   5.379   3.530  0.0947  0.1786  0.3170
  447PHE    HD2 1311   9.504   5.388   3.618  1.2350  0.0797  1.1385
  447PHE    CE1 1312   9.753   5.336   3.324 -0.3166 -0.0188  0.2340
  447PHE    HE1 1313   9.832   5.322   3.251  1.1092  0.9678  1.5362
  447PHE    CE2 1314   9.663   5.279   3.546 -0.2962  0.2854  0.1744
  447PHE    HE2 1315   9.675   5.215   3.632 -1.8300 -0.3176 -0.0311
  447PHE     CZ 1316   9.755   5.259   3.443  0.1419 -0.5830 -0.0900
  447PHE     HZ 1317   9.832   5.183   3.449  2.3075  1.4027 -0.9998
  447PHE      C 1318   9.255   5.407   3.380 -0.1871  0.5919  0.3051
  447PHE      O 1319   9.255   5.309   3.301 -0.2441  0.0460  0.6375
  448VAL      N 1320   9.192   5.411   3.498 -0.4272 -0.0062 -0.7458
  448VAL      H 1321   9.185   5.502   3.541  0.5498 -0.2151 -0.1117
  448VAL     CA 1322   9.150   5.289   3.568  0.1784 -0.0347  0.0842
  448VAL     HA 1323   9.226   5.211   3.561  0.1796 -0.2332  1.7900
  448VAL     CB 1324   9.121   5.335   3.717 -0.0202  0.6061 -0.1999
  448VAL     HB 1325   9.049   5.417   3.715  1.4369  1.9299 -0.2984
  448VAL    CG1 1326   9.048   5.230   3.800 -0.1922  0.0899  0.6931
  448VAL   HG11 1327   9.107   5.138   3.803  0.1252  0.0992 -2.1441
  448VAL   HG12 1328   9.040   5.270   3.901 -1.2593 -2.5596  1.7421
  448VAL   HG13 1329   8.945   5.203   3.776 -1.1576  0.9530  3.5110
  448VAL    CG2 1330   9.252   5.375   3.788 -0.1567 -0.1707 -0.4379
  448VAL   HG21 1331   9.229   5.443   3.870  2.9929 -2.2683  2.5001
  448VAL   HG22 1332   9.294   5.286   3.838  1.0981  0.5607 -0.1358
  448VAL   HG23 1333   9.322   5.429   3.724 -0.6919  2.0702  0.7623
  448VAL      C 1334   9.021   5.240   3.501  0.1577 -0.3291 -0.4858
  448VAL      O 1335   8.997   5.123   3.493  0.4742 -0.1722 -0.5710
  449LEU      N 1336   8.943   5.329   3.439  0.4393  0.3891 -0.3016
  449LEU      H 1337   8.979   5.423   3.446  1.7462 -0.0083 -1.2715
  449LEU     CA 1338   8.836   5.289   3.348  0.7989 -0.4155 -0.0354
  449LEU     HA 1339   8.780   5.210   3.397  0.1030 -0.3017 -0.6223
  449LEU     CB 1340   8.753   5.414   3.310  0.2517  0.5101  0.3135
  449LEU    HB1 1341   8.705   5.463   3.394 -0.0833  1.1896 -0.2593
  449LEU    HB2 1342   8.831   5.481   3.272 -0.9353  0.9846 -1.3932
  449LEU     CG 1343   8.642   5.398   3.201 -0.1990  0.1412  0.0109
  449LEU     HG 1344   8.667   5.316   3.134 -0.5467 -1.4232  1.7090
  449LEU    CD1 1345   8.508   5.356   3.269 -0.1329  0.7223  0.2488
  449LEU   HD11 1346   8.526   5.288   3.353 -0.7744 -1.1250 -1.0584
  449LEU   HD12 1347   8.450   5.440   3.307 -1.2814  0.0073  0.1084
  449LEU   HD13 1348   8.442   5.305   3.199 -1.3714  1.3653  0.9119
  449LEU    CD2 1349   8.617   5.527   3.118 -0.4095 -0.2689 -0.2960
  449LEU   HD21 1350   8.711   5.565   3.080  0.0854 -1.8721 -0.7722
  449LEU   HD22 1351   8.538   5.527   3.043 -0.3949  1.0511 -0.3256
  449LEU   HD23 1352   8.592   5.598   3.197  2.8191  0.7911 -0.1135
  449LEU      C 1353   8.891   5.221   3.217  0.3129  0.4934 -0.4753
  449LEU      O 1354   8.849   5.112   3.175 -0.3947 -0.5383 -0.0678
  450ARG      N 1355   8.978   5.292   3.146 -0.2582 -0.4960 -0.0662
  450ARG      H 1356   9.019   5.379   3.178  0.9387  0.3006 -3.3613
  450ARG     CA 1357   9.023   5.240   3.014  0.2626  0.2819  0.1080
  450ARG     HA 1358   8.933   5.208   2.962 -0.6941 -0.2123  1.9998
  450ARG     CB 1359   9.097   5.351   2.934  0.0100  0.6533 -0.0272
  450ARG    HB1 1360   9.171   5.396   3.000 -0.8853  0.4181  1.1641
  450ARG    HB2 1361   9.152   5.305   2.852  1.5807  0.9858  0.7949
  450ARG     CG 1362   9.000   5.460   2.885 -0.4643  0.0777 -0.3213
  450ARG    HG1 1363   8.948   5.509   2.967  2.0404  1.1340  0.7361
  450ARG    HG2 1364   9.061   5.537   2.838 -0.3886 -0.3842 -0.9909
  450ARG     CD 1365   8.893   5.412   2.777  0.1286  0.9537  1.1304
  450ARG    HD1 1366   8.831   5.334   2.820  4.1239 -2.4522  1.3786
  450ARG    HD2 1367   8.827   5.489   2.738 -1.1463 -1.1103 -1.0366
  450ARG     NE 1368   8.962   5.349   2.665  0.0951 -0.2435 -0.1839
  450ARG     HE 1369   8.954   5.248   2.664  2.0627 -0.4761 -2.5252
  450ARG     CZ 1370   9.021   5.403   2.555  0.2407  0.4506  0.5011
  450ARG    NH1 1371   9.021   5.536   2.527  0.4589  0.5827  0.4101
  450ARG   HH11 1372   8.970   5.602   2.584  1.4386 -0.3827  2.5397
  450ARG   HH12 1373   9.062   5.567   2.440  0.9238 -0.8945  0.0699
  450ARG    NH2 1374   9.084   5.320   2.470 -0.5961  0.6004 -0.1220
  450ARG   HH21 1375   9.105   5.223   2.488  1.2527  0.8450 -0.7178
  450ARG   HH22 1376   9.128   5.352   2.385 -2.3143  0.3695 -1.1502
  450ARG      C 1377   9.113   5.119   3.026 -0.3866  0.5894  0.2354
  450ARG      O 1378   9.115   5.033   2.933 -0.0631 -0.1019 -0.0423
  451LEU      N 1379   9.177   5.100   3.139 -0.2100 -0.3689  0.1627
  451LEU      H 1380   9.187   5.176   3.204 -0.7037  0.1328 -0.3347
  451LEU     CA 1381   9.242   4.977   3.179 -0.0806 -0.1418 -0.7728
  451LEU     HA 1382   9.298   4.935   3.096  0.0474 -0.2306 -0.6409
  451LEU     CB 1383   9.340   5.004   3.290 -0.4601  0.1451  0.1003
  451LEU    HB1 1384   9.410   5.083   3.261 -0.4219 -0.0727 -0.4126
  451LEU    HB2 1385   9.289   5.042   3.378  2.3376  5.2124 -0.0702
  451LEU     CG 1386   9.436   4.890   3.318  0.3430 -0.3242  0.1120
  451LEU     HG 1387   9.373   4.805   3.347 -0.7522  0.8132  1.1689
  451LEU    CD1 1388   9.529   4.856   3.208 -0.0049  0.0176  0.8150
  451LEU   HD11 1389   9.596   4.777   3.241  0.9110  1.1433  1.7182
  451LEU   HD12 1390   9.478   4.811   3.122  0.4297 -0.0924  0.6117
  451LEU   HD13 1391   9.587   4.934   3.159  1.2073 -2.2126 -1.5063
  451LEU    CD2 1392   9.523   4.917   3.441  0.4616  0.1889 -0.7226
  451LEU   HD21 1393   9.584   5.005   3.421  1.3896 -0.2079  0.2684
  451LEU   HD22 1394   9.462   4.952   3.525  1.1959 -0.9374  0.3192
  451LEU   HD23 1395   9.587   4.834   3.473  0.2595 -0.8651 -2.9026
  451LEU      C 1396   9.141   4.860   3.221 -1.1351  0.2903  0.2214
  451LEU      O 1397   9.183   4.741   3.212 -0.2618  0.2450 -0.1467
  452ALA      N 1398   9.018   4.893   3.265 -0.5901  0.7857 -0.2835
  452ALA      H 1399   8.988   4.989   3.262  0.2465  1.0627  0.1872
  452ALA     CA 1400   8.920   4.788   3.302  0.1007  0.5247 -0.2432
  452ALA     HA 1401   8.957   4.700   3.354  0.7682  1.8933  1.7150
  452ALA     CB 1402   8.813   4.847   3.389  0.3794  0.3814  0.9362
  452ALA    HB1 1403   8.730   4.779   3.404  3.1386 -3.1658  1.3892
  452ALA    HB2 1404   8.847   4.878   3.488 -0.6191  3.9186  0.3099
  452ALA    HB3 1405   8.788   4.947   3.353  0.1186  0.5357  1.5342
  452ALA      C 1406   8.843   4.732   3.179  0.4769 -0.2169  0.6473
  452ALA      O 1407   8.765   4.635   3.192  0.0215  0.1783  0.0762
  453TYR      N 1408   8.856   4.797   3.062 -0.7443  1.0626  0.4911
  453TYR      H 1409   8.921   4.873   3.044 -2.0012  1.4333 -3.2753
  453TYR     CA 1410   8.798   4.746   2.935  0.3832 -0.2359  0.3223
  453TYR     HA 1411   8.701   4.703   2.962  0.4920 -0.3323  0.5714
  453TYR     CB 1412   8.799   4.857   2.828 -0.1279 -0.0500 -0.7500
  453TYR    HB1 1413   8.761   4.953   2.864 -1.5197 -0.6307 -0.6091
  453TYR    HB2 1414   8.905   4.877   2.808 -0.2296  3.4886  1.3885
  453TYR     CG 1415   8.715   4.823   2.703  0.6828 -0.2622 -0.0340
  453TYR    CD1 1416   8.574   4.831   2.711  0.2240  0.7152  0.2408
  453TYR    HD1 1417   8.539   4.861   2.809  0.2580 -2.8039  1.4453
  453TYR    CD2 1418   8.768   4.788   2.582 -0.4773 -0.3328  0.5943
  453TYR    HD2 1419   8.876   4.788   2.577 -0.5013 -0.0858 -0.0091
  453TYR    CE1 1420   8.491   4.807   2.593  0.1370  0.1230 -0.6489
  453TYR    HE1 1421   8.384   4.818   2.597  0.2016  1.9671 -2.4955
  453TYR    CE2 1422   8.694   4.758   2.466 -0.2306  0.5962  0.3166
  453TYR    HE2 1423   8.727   4.729   2.367  0.9705 -0.0569  0.8927
  453TYR     CZ 1424   8.552   4.765   2.474 -0.4041  0.0878  0.4524
  453TYR     OH 1425   8.473   4.736   2.363  0.2076  0.2329  0.2751
  453TYR     HH 1426   8.528   4.755   2.289 -0.2500  0.1338 -0.0920
  453TYR      C 1427   8.884   4.632   2.882  0.4042  0.2901 -0.3853
  453TYR      O 1428   9.008   4.642   2.894 -0.6281  0.0349  0.3014
  454ARG      N 1429   8.821   4.527   2.832 -0.6826  0.1086  0.2870
  454ARG      H 1430   8.720   4.523   2.825 -0.6229 -1.1479 -0.1413
  454ARG     CA 1431   8.887   4.414   2.769 -0.1775  0.6772 -0.0850
  454ARG     HA 1432   8.800   4.357   2.737 -1.0718  1.5320  0.7704
  454ARG     CB 1433   8.961   4.450   2.643  0.4424  0.1691  0.1840
  454ARG    HB1 1434   8.903   4.506   2.569  0.9948 -1.3543 -1.4647
  454ARG    HB2 1435   9.043   4.517   2.668  2.4329 -1.7631 -0.8462
  454ARG     CG 1436   9.030   4.331   2.560 -0.3594  0.0325  0.3780
  454ARG    HG1 1437   9.073   4.381   2.473  0.3352  1.5863  1.5588
  454ARG    HG2 1438   9.106   4.278   2.619 -0.5482 -1.2824 -0.5291
  454ARG     CD 1439   8.941   4.219   2.511  1.0074 -0.3565  0.1183
  454ARG    HD1 1440   8.879   4.168   2.584 -1.1548 -2.2176 -2.7793
  454ARG    HD2 1441   8.875   4.251   2.429 -1.6237 -4.0031  0.5917
  454ARG     NE 1442   9.024   4.120   2.448  0.1857  0.0256  0.0907
  454ARG     HE 1443   9.013   4.122   2.348  0.8047 -1.9626 -0.0548
  454ARG     CZ 1444   9.093   4.020   2.500 -0.3625  0.5503 -0.0617
  454ARG    NH1 1445   9.084   4.008   2.634  0.4020 -0.2541  0.0231
  454ARG   HH11 1446   9.040   4.085   2.684  1.2600 -1.1340  2.2398
  454ARG   HH12 1447   9.121   3.930   2.686 -0.8675 -0.9503 -0.0741
  454ARG    NH2 1448   9.160   3.931   2.431 -0.0307  0.7961 -0.4106
  454ARG   HH21 1449   9.160   3.935   2.330 -1.0497 -0.4815 -0.4901
  454ARG   HH22 1450   9.210   3.850   2.465  1.3238  1.3677 -0.9610
  454ARG      C 1451   8.968   4.321   2.861  0.7874 -0.4015  0.2797
  454ARG      O 1452   9.009   4.213   2.821 -0.7776 -0.3926  0.0369
  455SER      N 1453   8.984   4.357   2.985  0.5944 -0.1518  0.0497
  455SER      H 1454   8.949   4.449   3.009  1.1478 -0.2948  1.5068
  455SER     CA 1455   9.031   4.281   3.098 -0.2207  0.2461  0.0146
  455SER     HA 1456   9.132   4.245   3.078  0.0029  0.5375  0.5937
  455SER     CB 1457   9.041   4.369   3.220 -0.1166 -0.0510  0.1979
  455SER    HB1 1458   9.125   4.439   3.219  0.5731 -0.7666  2.2076
  455SER    HB2 1459   8.953   4.433   3.226  2.3087  3.5593  0.2037
  455SER     OG 1460   9.044   4.296   3.344 -0.1257  0.0203 -0.0755
  455SER     HG 1461   8.955   4.276   3.366 -0.4336  0.6605 -0.7139
  455SER      C 1462   8.952   4.155   3.120  0.1826  0.3741  0.1159
  455SER      O 1463   8.833   4.175   3.123 -0.1331 -0.4952  0.2423
  456ASN      N 1464   9.002   4.036   3.148  0.1097 -0.6293 -0.1339
  456ASN      H 1465   9.102   4.023   3.137  0.0212  0.4701 -3.0368
  456ASN     CA 1466   8.925   3.916   3.179 -0.5040  0.2395 -0.5661
  456ASN     HA 1467   8.818   3.928   3.163 -0.8182  1.1209  1.8467
  456ASN     CB 1468   8.975   3.801   3.087 -0.0705 -0.1461  0.1146
  456ASN    HB1 1469   9.000   3.844   2.990  0.1491  2.8432  1.3867
  456ASN    HB2 1470   9.077   3.777   3.116  1.1548 -0.3480 -3.7726
  456ASN     CG 1471   8.887   3.680   3.085  0.1717  0.4961 -0.2370
  456ASN    OD1 1472   8.892   3.606   3.187  0.4574 -0.2970  0.4490
  456ASN    ND2 1473   8.814   3.660   2.973  0.4384 -0.0555 -0.1278
  456ASN   HD21 1474   8.810   3.725   2.896 -0.2672  0.4144  0.2873
  456ASN   HD22 1475   8.750   3.582   2.982 -0.3460  0.6369  0.4063
  456ASN      C 1476   8.966   3.878   3.328  0.5677 -0.8378 -0.3315
  456ASN      O 1477   9.078   3.848   3.363  0.3185  0.2023  0.4608
  457PRO      N 1478   8.855   3.875   3.417 -0.0296 -0.0350 -0.1312
  457PRO     CA 1479   8.869   3.846   3.561  0.0065 -0.3026 -0.1019
  457PRO     HA 1480   8.952   3.903   3.605 -0.7455  0.6954  0.0742
  457PRO     CB 1481   8.739   3.886   3.627  0.4521  0.1116 -0.6957
  457PRO    HB1 1482   8.702   3.812   3.698  2.1080 -0.1976 -0.0943
  457PRO    HB2 1483   8.740   3.983   3.677 -1.2724 -0.2849  0.2070
  457PRO     CG 1484   8.635   3.884   3.520  0.2972 -0.0790 -0.0540
  457PRO    HG1 1485   8.586   3.788   3.502 -1.7724  1.0735 -1.0372
  457PRO    HG2 1486   8.563   3.965   3.538  0.0406 -0.5011  0.8613
  457PRO     CD 1487   8.718   3.908   3.395 -0.7131 -0.6089  0.4926
  457PRO    HD1 1488   8.679   3.841   3.317  2.4692 -2.9260  0.7033
  457PRO    HD2 1489   8.724   4.009   3.356 -2.6830 -1.1882 -1.6226
  457PRO      C 1490   8.900   3.694   3.590 -0.5014 -0.2862 -0.0158
  457PRO      O 1491   8.951   3.660   3.699  0.9679 -0.8767 -0.1201
  458VAL      N 1492   8.872   3.607   3.497 -0.6498  0.1543  0.2230
  458VAL      H 1493   8.835   3.642   3.409  1.6333 -2.2988 -1.8574
  458VAL     CA 1494   8.888   3.464   3.520  0.3329 -0.5742 -0.3892
  458VAL     HA 1495   8.915   3.436   3.622 -2.3621 -0.1203  0.5349
  458VAL     CB 1496   8.755   3.390   3.500 -0.0719 -0.8252  0.1422
  458VAL     HB 1497   8.775   3.285   3.525 -0.7262 -0.9352  0.2390
  458VAL    CG1 1498   8.657   3.429   3.611 -0.0167  0.7018  0.6210
  458VAL   HG11 1499   8.608   3.518   3.571 -0.6370  0.5567  1.0465
  458VAL   HG12 1500   8.573   3.362   3.631 -0.9114  1.9213  1.1024
  458VAL   HG13 1501   8.704   3.449   3.707  0.3572  0.0592  0.5786
  458VAL    CG2 1502   8.703   3.406   3.357  0.1205 -0.0648  0.4945
  458VAL   HG21 1503   8.775   3.382   3.279  1.1338  0.9052  1.1034
  458VAL   HG22 1504   8.620   3.340   3.334  0.3224  0.3396 -1.5709
  458VAL   HG23 1505   8.668   3.508   3.343  1.4457  0.3420  0.0017
  458VAL      C 1506   9.003   3.393   3.453 -0.0320  0.5081  0.4237
  458VAL      O 1507   9.047   3.280   3.497  0.3619  0.3142  0.5401
  459GLU      N 1508   9.057   3.465   3.354  0.0030 -0.0773 -0.4300
  459GLU      H 1509   9.008   3.549   3.325 -1.3219 -1.0089 -0.9934
  459GLU     CA 1510   9.181   3.437   3.292  0.5399  0.2843 -0.3624
  459GLU     HA 1511   9.203   3.331   3.309  0.9809  0.6280  1.3780
  459GLU     CB 1512   9.171   3.467   3.142 -0.5165 -0.4263  0.2804
  459GLU    HB1 1513   9.089   3.408   3.102 -1.2566 -0.1422  1.3408
  459GLU    HB2 1514   9.141   3.571   3.129 -0.5917 -0.5193 -0.3185
  459GLU     CG 1515   9.303   3.418   3.074  0.2866 -0.0211 -0.0842
  459GLU    HG1 1516   9.388   3.476   3.108  1.0915 -1.7473  0.9713
  459GLU    HG2 1517   9.317   3.311   3.091  0.6502 -0.1396 -1.0245
  459GLU     CD 1518   9.296   3.435   2.922 -0.0513  0.0897 -0.1519
  459GLU    OE1 1519   9.368   3.361   2.854  0.3847 -0.1424 -0.0146
  459GLU    OE2 1520   9.217   3.520   2.877 -0.1288 -0.5151 -0.0183
  459GLU      C 1521   9.298   3.515   3.360  0.4034 -0.1596  0.5240
  459GLU      O 1522   9.402   3.460   3.387  0.0743 -0.1193 -0.2439
  460GLY      N 1523   9.278   3.647   3.381 -0.5617  0.2812  0.1188
  460GLY      H 1524   9.183   3.678   3.366 -0.8484  0.7898  2.5227
  460GLY     CA 1525   9.371   3.734   3.454  0.3443  0.9215  0.0732
  460GLY    HA1 1526   9.312   3.784   3.530 -0.3220  1.0660 -0.5235
  460GLY    HA2 1527   9.445   3.686   3.517  2.0621  1.2642 -1.5798
  460GLY      C 1528   9.444   3.835   3.364 -0.0603 -0.3020 -0.4331
  460GLY      O 1529   9.523   3.917   3.415  0.1223 -0.1165  0.5655
  461LYS      N 1530   9.415   3.836   3.237  0.4717 -0.7387  0.3915
  461LYS      H 1531   9.331   3.793   3.201  0.8348 -2.6716  1.7140
  461LYS     CA 1532   9.478   3.910   3.135  0.5067  0.7429  0.0093
  461LYS     HA 1533   9.587   3.917   3.141  0.6473  0.1861 -1.4827
  461LYS     CB 1534   9.440   3.834   3.003  0.0241  0.3075  0.3434
  461LYS    HB1 1535   9.483   3.734   3.001 -0.2582  0.1409 -2.7327
  461LYS    HB2 1536   9.333   3.816   2.999 -0.1220  1.2740 -1.3819
  461LYS     CG 1537   9.488   3.908   2.876 -0.0152 -0.2986  0.2222
  461LYS    HG1 1538   9.444   4.007   2.869 -1.4161 -0.6620  2.5716
  461LYS    HG2 1539   9.594   3.929   2.886 -0.0853  0.0003  0.3430
  461LYS     CD 1540   9.467   3.826   2.742 -0.0586 -0.1204  0.2366
  461LYS    HD1 1541   9.362   3.796   2.736  0.2453 -1.1210 -0.3831
  461LYS    HD2 1542   9.491   3.898   2.664  2.9552 -1.5513 -0.2663
  461LYS     CE 1543   9.557   3.707   2.718  0.0081  0.2604  0.7046
  461LYS    HE1 1544   9.660   3.741   2.722 -0.1500  1.0377 -1.0774
  461LYS    HE2 1545   9.543   3.629   2.793  1.8876 -2.9578 -1.9966
  461LYS     NZ 1546   9.535   3.634   2.593 -0.1976 -0.1603 -0.1980
  461LYS    HZ1 1547   9.445   3.587   2.596 -0.6379  0.6986  1.2118
  461LYS    HZ2 1548   9.549   3.694   2.513 -0.9685 -1.2833 -1.2180
  461LYS    HZ3 1549   9.608   3.568   2.572  2.6254  2.6262  0.2040
  461LYS      C 1550   9.405   4.044   3.128 -0.2825 -0.6627  0.1552
  461LYS      O 1551   9.281   4.052   3.140  0.1185 -0.2889  0.0093
  462LEU      N 1552   9.486   4.158   3.114 -0.3635  1.0857  0.5442
  462LEU      H 1553   9.584   4.137   3.103 -1.2922 -3.8500 -0.7938
  462LEU     CA 1554   9.452   4.297   3.091 -0.2002  0.1899 -0.4466
  462LEU     HA 1555   9.349   4.289   3.057  0.7344 -0.8465 -3.3568
  462LEU     CB 1556   9.455   4.366   3.227  0.5999  0.0173 -0.0023
  462LEU    HB1 1557   9.424   4.470   3.215  1.1044  0.2183  0.3836
  462LEU    HB2 1558   9.384   4.325   3.298 -1.7392  0.4008 -1.9986
  462LEU     CG 1559   9.599   4.365   3.290  0.2650 -0.1850 -0.1297
  462LEU     HG 1560   9.683   4.340   3.226  0.4104 -2.8028  0.9443
  462LEU    CD1 1561   9.640   4.493   3.355  0.6831  0.1903  0.1427
  462LEU   HD11 1562   9.743   4.511   3.386  0.4563  3.3210 -0.6094
  462LEU   HD12 1563   9.617   4.576   3.288  2.2594 -0.8135 -1.7472
  462LEU   HD13 1564   9.576   4.517   3.439  0.3785  1.3208 -0.3850
  462LEU    CD2 1565   9.619   4.251   3.387 -0.0304 -0.1332 -0.1388
  462LEU   HD21 1566   9.543   4.247   3.465  1.2534 -0.0594  1.1478
  462LEU   HD22 1567   9.605   4.158   3.332  0.6485  0.3445 -1.1454
  462LEU   HD23 1568   9.714   4.254   3.440 -0.2261  0.0627  0.2044
  462LEU      C 1569   9.535   4.362   2.982  0.5587 -0.1798 -0.4006
  462LEU      O 1570   9.647   4.319   2.963  0.3077  0.0564  0.1461
  463ILE      N 1571   9.473   4.462   2.915 -0.3058  0.2581  0.6064
  463ILE      H 1572   9.386   4.500   2.947 -0.4088  0.2916  0.2903
  463ILE     CA 1573   9.542   4.517   2.796  0.2414 -0.9472  0.1873
  463ILE     HA 1574   9.649   4.497   2.794  0.2504 -1.0102 -3.2043
  463ILE     CB 1575   9.487   4.452   2.665  0.5433  0.2140  0.8729
  463ILE     HB 1576   9.381   4.477   2.670 -0.1812 -2.7045  2.5324
  463ILE    CG1 1577   9.498   4.293   2.662  0.2304  0.2519 -0.6951
  463ILE   HG11 1578   9.605   4.276   2.660 -0.1115 -2.6078 -3.9869
  463ILE   HG12 1579   9.450   4.252   2.751  1.1022  0.1344 -0.2755
  463ILE    CG2 1580   9.550   4.519   2.533  0.1276  0.2349 -0.3755
  463ILE   HG21 1581   9.653   4.484   2.521  0.3954  1.0590 -0.5246
  463ILE   HG22 1582   9.500   4.495   2.440  1.6384 -0.8327 -0.9552
  463ILE   HG23 1583   9.547   4.627   2.545  0.2510  0.0610  1.5919
  463ILE     CD 1584   9.424   4.229   2.539 -0.7375 -0.4689  0.1671
  463ILE    HD1 1585   9.316   4.242   2.543 -0.5552  1.0136  0.8224
  463ILE    HD2 1586   9.450   4.271   2.441 -0.5866  1.0345  0.8335
  463ILE    HD3 1587   9.447   4.122   2.537  0.0147 -0.3108  0.1670
  463ILE      C 1588   9.535   4.672   2.826  1.0581  0.1522 -0.4262
  463ILE      O 1589   9.421   4.724   2.835 -0.7857  0.0307 -0.3806
  464PHE      N 1590   9.647   4.729   2.823  0.0357 -0.3360 -0.0327
  464PHE      H 1591   9.721   4.664   2.804 -0.0758 -1.4238  2.7004
  464PHE     CA 1592   9.667   4.870   2.835  0.3270 -0.6582 -0.1663
  464PHE     HA 1593   9.602   4.903   2.916  0.9884  1.1078 -0.3038
  464PHE     CB 1594   9.812   4.904   2.879  0.1121  0.1176  0.9855
  464PHE    HB1 1595   9.881   4.864   2.804  1.7925  1.3631  1.7984
  464PHE    HB2 1596   9.823   5.012   2.870  0.4753  0.2065  2.3119
  464PHE     CG 1597   9.844   4.874   3.023 -0.1250 -0.0727  0.3514
  464PHE    CD1 1598   9.831   4.745   3.080 -0.1969 -0.7655  0.5783
  464PHE    HD1 1599   9.818   4.667   3.006  1.3382 -0.1065 -0.4507
  464PHE    CD2 1600   9.864   4.980   3.115 -0.1113 -0.6181 -0.0083
  464PHE    HD2 1601   9.854   5.080   3.074 -1.1299  0.2447  2.1403
  464PHE    CE1 1602   9.865   4.720   3.212  0.4271 -0.1245  0.0650
  464PHE    HE1 1603   9.873   4.619   3.251  1.0168  1.0006  3.1380
  464PHE    CE2 1604   9.897   4.963   3.246  0.4266  0.1051  0.1469
  464PHE    HE2 1605   9.929   5.046   3.307 -1.5223  0.0397  1.3436
  464PHE     CZ 1606   9.895   4.829   3.298 -0.1433 -0.4880  0.8792
  464PHE     HZ 1607   9.930   4.812   3.399  1.1482 -3.3075  0.0601
  464PHE      C 1608   9.634   4.930   2.699  0.0712  0.1212  0.0889
  464PHE      O 1609   9.671   4.872   2.593  0.4453 -0.2515 -0.0217
  465CYS      N 1610   9.568   5.047   2.688 -0.2988 -0.1916 -0.7027
  465CYS      H 1611   9.550   5.096   2.774 -1.5460 -1.6191 -0.1101
  465CYS     CA 1612   9.495   5.108   2.573 -0.8319  0.5041  0.1313
  465CYS     HA 1613   9.425   5.036   2.531 -2.3499  0.9641  1.7832
  465CYS     CB 1614   9.416   5.225   2.625  0.0262 -0.7661 -0.3732
  465CYS    HB1 1615   9.361   5.272   2.543  0.7655  1.6516  0.4344
  465CYS    HB2 1616   9.339   5.178   2.686 -1.6111 -0.5522 -2.1722
  465CYS     SG 1617   9.499   5.351   2.722  0.1778 -0.1544  0.5925
  465CYS     HG 1618   9.572   5.264   2.791 -0.3910 -1.8786 -0.8810
  465CYS      C 1619   9.592   5.145   2.457 -0.0431 -0.1096  0.2178
  465CYS      O 1620   9.544   5.157   2.348 -0.4448 -0.6199 -0.3586
  466ASN      N 1621   9.721   5.145   2.476  0.2650 -0.5493 -0.4002
  466ASN      H 1622   9.748   5.137   2.573 -1.6428 -2.5193  0.0492
  466ASN     CA 1623   9.820   5.169   2.372  0.1301  0.5561 -0.1356
  466ASN     HA 1624   9.795   5.252   2.306  0.4078  0.5631 -0.2334
  466ASN     CB 1625   9.958   5.213   2.439  0.3948  0.4277  0.1630
  466ASN    HB1 1626  10.032   5.243   2.365  0.5929 -1.9762 -0.6985
  466ASN    HB2 1627   9.939   5.303   2.497  1.1328 -0.1101  1.2626
  466ASN     CG 1628  10.027   5.120   2.541  0.1018  0.3365  0.1809
  466ASN    OD1 1629   9.949   5.049   2.613 -0.3895  0.0124 -0.1706
  466ASN    ND2 1630  10.158   5.116   2.549  0.3352  0.3502  0.8312
  466ASN   HD21 1631  10.217   5.189   2.511  0.0263  0.5678  0.7686
  466ASN   HD22 1632  10.195   5.063   2.627 -1.7297 -3.0339 -0.2989
  466ASN      C 1633   9.855   5.041   2.297  0.9483 -0.0446  0.3157
  466ASN      O 1634   9.912   5.050   2.190 -0.5420  0.2197 -0.3840
  467GLY      N 1635   9.828   4.919   2.354  0.6436  0.4503  0.3560
  467GLY      H 1636   9.770   4.910   2.437  0.0773 -1.2158 -0.1900
  467GLY     CA 1637   9.820   4.792   2.276  0.2888 -0.3085 -0.4892
  467GLY    HA1 1638   9.723   4.744   2.286 -0.1042  0.3643 -0.9876
  467GLY    HA2 1639   9.837   4.810   2.170 -0.0138 -0.8344 -0.6313
  467GLY      C 1640   9.933   4.690   2.321 -0.4272 -0.2451 -0.0148
  467GLY      O 1641  10.018   4.641   2.249 -0.1881  0.2821  0.0086
  468VAL      N 1642   9.941   4.669   2.448  0.7974 -0.3666  0.0965
  468VAL      H 1643   9.870   4.712   2.504  0.4378 -0.9235  0.0813
  468VAL     CA 1644  10.044   4.596   2.522  0.2246  0.1677  0.5730
  468VAL     HA 1645  10.108   4.533   2.459  0.6962  1.2997 -0.1092
  468VAL     CB 1646  10.136   4.694   2.591  0.1798 -0.0020 -0.0334
  468VAL     HB 1647  10.075   4.749   2.663 -0.8786 -0.6702 -0.3814
  468VAL    CG1 1648  10.257   4.632   2.679  0.7464  0.3151  0.3368
  468VAL   HG11 1649  10.313   4.712   2.727  1.0810  0.5131 -0.3700
  468VAL   HG12 1650  10.225   4.556   2.751 -1.9844 -1.0317 -2.0719
  468VAL   HG13 1651  10.323   4.575   2.614 -0.5898 -1.3103  0.3239
  468VAL    CG2 1652  10.212   4.784   2.489  0.5498 -0.4716 -0.0439
  468VAL   HG21 1653  10.285   4.724   2.435  0.0681 -0.7461 -0.3990
  468VAL   HG22 1654  10.152   4.838   2.416  0.1901 -1.2826 -0.3590
  468VAL   HG23 1655  10.281   4.848   2.544  1.5637  0.6147 -2.4608
  468VAL      C 1656   9.947   4.514   2.617  0.2037 -0.0858 -0.2033
  468VAL      O 1657   9.876   4.576   2.696 -0.3191  0.1041  0.7313
  469VAL      N 1658   9.950   4.385   2.604 -0.5330 -0.2274 -0.2587
  469VAL      H 1659  10.016   4.345   2.539  0.1232 -1.8433  1.2931
  469VAL     CA 1660   9.890   4.274   2.689 -0.0047  0.2243  0.3026
  469VAL     HA 1661   9.796   4.312   2.728 -0.7967  1.1167 -2.2665
  469VAL     CB 1662   9.875   4.147   2.602 -0.3342  0.2566 -0.2468
  469VAL     HB 1663   9.973   4.102   2.589  0.0856  0.8443  0.7899
  469VAL    CG1 1664   9.791   4.034   2.675  0.1228 -0.4239 -0.4806
  469VAL   HG11 1665   9.824   4.024   2.779  0.1291  4.0112  0.1639
  469VAL   HG12 1666   9.684   4.054   2.671  0.0287 -0.4720  1.1188
  469VAL   HG13 1667   9.789   3.935   2.630 -4.1115  0.0137 -1.7021
  469VAL    CG2 1668   9.832   4.174   2.460  0.1414 -0.1834 -0.0200
  469VAL   HG21 1669   9.901   4.242   2.411  1.8228 -0.4829  1.7968
  469VAL   HG22 1670   9.834   4.085   2.398  1.7530 -0.0828 -0.1363
  469VAL   HG23 1671   9.728   4.207   2.457  0.5159  0.9719 -2.1522
  469VAL      C 1672   9.982   4.247   2.807  0.5359 -0.5305 -0.1421
  469VAL      O 1673  10.104   4.232   2.794  0.6698 -0.1897  0.4364
  470LEU      N 1674   9.924   4.243   2.931 -0.3528 -1.3143 -0.5024
  470LEU      H 1675   9.825   4.265   2.931  0.1105  1.8071  2.9732
  470LEU     CA 1676   9.978   4.216   3.065  0.2145  0.0331 -0.3045
  470LEU     HA 1677  10.064   4.150   3.056 -0.9517 -1.4109 -1.4812
  470LEU     CB 1678  10.003   4.350   3.139  0.0704 -0.2556  0.2778
  470LEU    HB1 1679   9.926   4.427   3.128  1.3323  0.9771 -0.2803
  470LEU    HB2 1680  10.001   4.335   3.247 -0.6118  0.4132  0.3691
  470LEU     CG 1681  10.143   4.411   3.102  0.0488  0.8895  0.5837
  470LEU     HG 1682  10.183   4.354   3.019  1.5370  0.1292  1.7730
  470LEU    CD1 1683  10.120   4.547   3.034  0.1685 -0.3129 -0.1359
  470LEU   HD11 1684  10.032   4.544   2.969  0.0057  0.8054  0.0155
  470LEU   HD12 1685  10.095   4.627   3.103 -1.4903 -0.3197 -0.6880
  470LEU   HD13 1686  10.210   4.569   2.975  0.3544 -0.8947 -0.0696
  470LEU    CD2 1687  10.241   4.421   3.220  0.9249  0.3613  0.0494
  470LEU   HD21 1688  10.226   4.506   3.287  1.9671 -0.0762  0.8835
  470LEU   HD22 1689  10.239   4.335   3.288  0.5271  0.3507  0.0275
  470LEU   HD23 1690  10.343   4.426   3.182  0.8351  1.0909 -0.1043
  470LEU      C 1691   9.881   4.124   3.144 -0.0136 -0.0614 -0.0771
  470LEU      O 1692   9.773   4.101   3.095  0.3046 -0.2953 -0.5940
  471HIS      N 1693   9.924   4.078   3.262  0.1683 -0.5943 -0.5595
  471HIS      H 1694  10.007   4.115   3.307  0.2236 -1.7469  0.3422
  471HIS     CA 1695   9.842   3.979   3.337  0.2822  0.8404  0.4046
  471HIS     HA 1696   9.737   3.977   3.308  1.3712  0.2835 -4.2379
  471HIS     CB 1697   9.889   3.831   3.303  0.5920  0.6581 -0.2095
  471HIS    HB1 1698   9.875   3.821   3.195 -1.6978 -0.5299  0.1334
  471HIS    HB2 1699   9.994   3.821   3.330  0.7379 -0.5307 -1.1488
  471HIS     CG 1700   9.809   3.713   3.379  0.5817  0.0780  1.1577
  471HIS    ND1 1701   9.794   3.700   3.520 -0.2180 -0.0730 -0.2212
  471HIS    CD2 1702   9.749   3.607   3.319  0.0685  0.3390 -0.0554
  471HIS    HD2 1703   9.743   3.569   3.218 -4.2281 -2.6565  1.0005
  471HIS    CE1 1704   9.694   3.613   3.531 -0.9036  0.3012  0.3707
  471HIS    HE1 1705   9.653   3.594   3.629  0.5575 -1.4382  0.6913
  471HIS    NE2 1706   9.669   3.551   3.415 -0.4120 -0.6462 -0.1295
  471HIS    HE2 1707   9.594   3.485   3.404 -0.5365 -0.6159  0.4750
  471HIS      C 1708   9.847   4.025   3.487 -0.0704  0.4844  0.4992
  471HIS      O 1709   9.942   4.084   3.539 -0.1524  0.0438  0.0922
  472ARG      N 1710   9.741   3.995   3.557  0.2589  0.1255 -0.0400
  472ARG      H 1711   9.663   3.956   3.507  0.2931  1.9851 -1.6966
  472ARG     CA 1712   9.718   4.021   3.702  0.1701  0.1196  0.5239
  472ARG     HA 1713   9.715   4.130   3.712 -0.5083  0.0039  1.7192
  472ARG     CB 1714   9.581   3.959   3.753  0.4920  0.8197 -0.1845
  472ARG    HB1 1715   9.500   4.004   3.695 -0.3441  1.6605  1.5679
  472ARG    HB2 1716   9.573   3.855   3.722  3.6453  0.2134  0.6361
  472ARG     CG 1717   9.555   3.965   3.903 -0.2299 -0.1401 -0.0386
  472ARG    HG1 1718   9.630   3.909   3.958 -0.1028  0.2633  0.2035
  472ARG    HG2 1719   9.572   4.065   3.943  0.4453 -1.8654  4.6492
  472ARG     CD 1720   9.421   3.909   3.943 -0.4429  0.3195 -0.9789
  472ARG    HD1 1721   9.375   3.881   3.849 -1.5366 -1.0425 -0.0725
  472ARG    HD2 1722   9.447   3.817   3.995 -1.7245 -0.1559 -1.1613
  472ARG     NE 1723   9.348   4.005   4.029 -0.4822 -0.5409 -0.2653
  472ARG     HE 1724   9.400   4.047   4.104 -0.4368 -0.8166 -0.1408
  472ARG     CZ 1725   9.218   4.002   4.053 -0.0607 -0.8179  0.5731
  472ARG    NH1 1726   9.132   3.936   3.979 -0.5319  0.4117  0.3900
  472ARG   HH11 1727   9.162   3.862   3.917 -0.2324 -0.6448  1.7490
  472ARG   HH12 1728   9.035   3.927   4.008 -0.1333  0.4896  1.8317
  472ARG    NH2 1729   9.171   4.078   4.155  0.2486  0.4442 -0.1239
  472ARG   HH21 1730   9.232   4.140   4.208  1.8600 -2.9324  2.3960
  472ARG   HH22 1731   9.074   4.087   4.180  0.1573  1.9272 -0.9210
  472ARG      C 1732   9.827   3.988   3.799  0.4704  0.4990 -0.4593
  472ARG      O 1733   9.851   4.064   3.888 -0.0100 -0.0995 -0.0293
  473LEU      N 1734   9.897   3.879   3.765 -0.1408  0.1337 -0.2375
  473LEU      H 1735   9.865   3.816   3.691 -0.3405  1.6945 -1.5303
  473LEU     CA 1736  10.017   3.832   3.829 -0.2365  0.3617 -0.0441
  473LEU     HA 1737  10.006   3.820   3.937 -0.7601 -0.6505 -0.1953
  473LEU     CB 1738  10.045   3.697   3.759 -0.1996 -0.1487 -0.2524
  473LEU    HB1 1739  10.016   3.707   3.654 -1.4772 -0.4432  0.0566
  473LEU    HB2 1740  10.150   3.670   3.769 -0.4239 -0.1794  3.3443
  473LEU     CG 1741   9.978   3.575   3.828 -0.0236 -0.0902 -0.3423
  473LEU     HG 1742   9.873   3.603   3.839  0.1832  1.0381 -1.1323
  473LEU    CD1 1743   9.983   3.465   3.729  0.2541  0.2554  0.5906
  473LEU   HD11 1744   9.955   3.365   3.763  0.3180 -0.7812 -2.0989
  473LEU   HD12 1745   9.922   3.483   3.640 -0.8961  1.7841  1.6530
  473LEU   HD13 1746  10.083   3.450   3.688 -0.1897 -1.7656  0.1316
  473LEU    CD2 1747  10.046   3.530   3.958 -0.5586  0.4016  0.0395
  473LEU   HD21 1748  10.064   3.602   4.038 -0.3210 -0.2631  0.5912
  473LEU   HD22 1749  10.001   3.438   3.996  0.3654 -1.1041 -2.2510
  473LEU   HD23 1750  10.141   3.483   3.933 -0.4012  1.1022 -0.7468
  473LEU      C 1751  10.146   3.916   3.800  0.2189 -0.2130  0.0244
  473LEU      O 1752  10.241   3.923   3.880  0.4823  0.5631 -0.1700
  474GLN      N 1753  10.151   3.983   3.685 -0.2537 -0.7764  0.0120
  474GLN      H 1754  10.074   4.000   3.621 -0.6656 -1.6154  0.2617
  474GLN     CA 1755  10.280   4.038   3.635  0.3906 -0.2160  0.0662
  474GLN     HA 1756  10.355   4.043   3.714  0.8568 -0.4909 -0.3526
  474GLN     CB 1757  10.354   3.936   3.543  0.1213  0.1378  0.3102
  474GLN    HB1 1758  10.438   3.986   3.495 -0.6416  1.4905  0.3518
  474GLN    HB2 1759  10.395   3.856   3.606  0.2503 -0.7089 -0.8179
  474GLN     CG 1760  10.283   3.867   3.421 -0.1553 -0.0175  0.3040
  474GLN    HG1 1761  10.359   3.801   3.380 -0.8108 -0.3094 -0.4721
  474GLN    HG2 1762  10.195   3.808   3.446 -1.0273  1.0519 -0.1601
  474GLN     CD 1763  10.264   3.947   3.292 -0.3927 -0.2808  0.0183
  474GLN    OE1 1764  10.220   3.891   3.192 -0.0689  0.3231  0.7428
  474GLN    NE2 1765  10.294   4.081   3.284  0.1466  0.7424 -0.0094
  474GLN   HE21 1766  10.337   4.131   3.361  2.7081 -0.7635 -0.3706
  474GLN   HE22 1767  10.281   4.129   3.196  1.0142  2.7154  0.8784
  474GLN      C 1768  10.281   4.191   3.608  0.1684 -0.0925 -0.2050
  474GLN      O 1769  10.337   4.239   3.504 -0.4380  0.1266 -0.1104
  475CYS      N 1770  10.206   4.261   3.695 -0.2735 -0.1247 -0.3529
  475CYS      H 1771  10.157   4.211   3.768  1.7790 -3.0538 -0.8051
  475CYS     CA 1772  10.191   4.403   3.699  0.6071 -0.4097  0.4203
  475CYS     HA 1773  10.277   4.449   3.650 -1.3067  1.6941 -1.2294
  475CYS     CB 1774  10.076   4.451   3.611 -0.0980  0.5794 -0.3392
  475CYS    HB1 1775  10.073   4.560   3.602  0.3427  0.5243 -1.1779
  475CYS    HB2 1776  10.097   4.415   3.511  1.7115  0.7673 -0.0601
  475CYS     SG 1777   9.922   4.377   3.650 -0.2190 -0.5355 -0.5928
  475CYS     HG 1778   9.936   4.264   3.579 -0.6915  0.0660 -1.6769
  475CYS      C 1779  10.189   4.461   3.837 -0.1968  0.6306  0.6524
  475CYS      O 1780  10.106   4.549   3.865 -1.0394  0.0384 -0.1035
  476VAL      N 1781  10.275   4.405   3.920 -0.7255  0.1760  0.3324
  476VAL      H 1782  10.341   4.332   3.898  0.3682  1.0348  0.6620
  476VAL     CA 1783  10.274   4.421   4.061 -0.2510 -0.2792 -0.4683
  476VAL     HA 1784  10.219   4.513   4.079  1.6272  0.7561  0.3453
  476VAL     CB 1785  10.182   4.322   4.131  0.9281  0.1548  0.3591
  476VAL     HB 1786  10.182   4.337   4.239 -0.4049 -2.1150  0.7486
  476VAL    CG1 1787  10.027   4.315   4.091 -0.0726  0.1262  0.9823
  476VAL   HG11 1788   9.975   4.411   4.091  0.8540  0.6475  0.1830
  476VAL   HG12 1789  10.015   4.274   3.990  0.9805 -1.4240  1.4550
  476VAL   HG13 1790   9.984   4.239   4.156  0.2557 -1.2777 -0.3693
  476VAL    CG2 1791  10.229   4.173   4.114 -0.1204 -0.1479  0.0778
  476VAL   HG21 1792  10.334   4.166   4.143  0.1605  1.2328 -0.5295
  476VAL   HG22 1793  10.175   4.101   4.175 -0.5564  0.7972  0.8235
  476VAL   HG23 1794  10.224   4.141   4.010 -1.1179 -1.3110  0.4652
  476VAL      C 1795  10.410   4.431   4.133 -0.3744  0.2828  0.0267
  476VAL      O 1796  10.407   4.465   4.256 -0.4321  0.0370 -0.0410
  477ARG      N 1797  10.522   4.409   4.065  0.0392 -0.0813  0.0254
  477ARG      H 1798  10.522   4.391   3.966  0.3527 -0.5820  0.1144
  477ARG     CA 1799  10.652   4.416   4.137  0.0370  0.3447  0.8667
  477ARG     HA 1800  10.652   4.384   4.241  0.8599 -0.4005  0.6518
  477ARG     CB 1801  10.748   4.334   4.050  0.0304 -0.1409 -0.3012
  477ARG    HB1 1802  10.706   4.234   4.040  0.7809 -0.3084 -2.3952
  477ARG    HB2 1803  10.743   4.368   3.947 -0.3612 -0.4186 -0.3787
  477ARG     CG 1804  10.892   4.325   4.109 -0.2441  0.2391 -0.2199
  477ARG    HG1 1805  10.939   4.422   4.126  2.1010 -1.2066  2.3584
  477ARG    HG2 1806  10.892   4.279   4.208  2.6320  1.7813  0.6329
  477ARG     CD 1807  10.988   4.231   4.035 -0.5819  0.6197 -0.0843
  477ARG    HD1 1808  10.964   4.125   4.046  0.8766  0.1786 -0.8237
  477ARG    HD2 1809  11.019   4.264   3.935  1.3976 -1.7034 -0.3377
  477ARG     NE 1810  11.123   4.233   4.100  0.0917 -0.9317  0.2737
  477ARG     HE 1811  11.120   4.262   4.197  0.0157  0.2896 -0.0825
  477ARG     CZ 1812  11.247   4.203   4.056 -0.4172 -0.2319  0.3046
  477ARG    NH1 1813  11.268   4.155   3.936  0.2548  0.3276 -0.1714
  477ARG   HH11 1814  11.189   4.116   3.886 -0.6076 -0.5118  1.7625
  477ARG   HH12 1815  11.361   4.132   3.906  0.4595  1.4501 -0.4377
  477ARG    NH2 1816  11.348   4.229   4.143  0.0423  0.6862 -0.2032
  477ARG   HH21 1817  11.334   4.261   4.237  2.0320 -1.8128  1.0616
  477ARG   HH22 1818  11.445   4.208   4.126 -0.4384 -0.8552 -1.2776
  477ARG      C 1819  10.700   4.563   4.144  0.4390 -0.4798 -0.0427
  477ARG      O 1820  10.749   4.606   4.250  0.3865  0.2764  0.2860
  478GLY      N 1821  10.694   4.634   4.028  0.5517 -0.4891 -0.6694
  478GLY      H 1822  10.654   4.578   3.954 -0.7235 -0.9516  0.3306
  478GLY     CA 1823  10.728   4.777   4.025  0.1746  0.2166  0.0612
  478GLY    HA1 1824  10.790   4.812   4.107  0.1532  1.4990 -0.4459
  478GLY    HA2 1825  10.798   4.807   3.947 -0.0533 -1.3165 -0.7760
  478GLY      C 1826  10.610   4.867   4.005  1.3408 -0.1626 -0.1082
  478GLY      O 1827  10.619   4.990   4.030 -0.1523 -0.2146  0.1665
  479PHE      N 1828  10.496   4.819   3.959  0.2215  0.2457  0.1827
  479PHE      H 1829  10.494   4.718   3.950 -0.1769  0.3495 -1.1850
  479PHE     CA 1830  10.377   4.907   3.941  0.7887 -0.0479  0.5446
  479PHE     HA 1831  10.414   5.007   3.918  2.4098 -0.8060 -0.3179
  479PHE     CB 1832  10.276   4.853   3.834  0.2056 -0.4348 -0.0427
  479PHE    HB1 1833  10.223   4.764   3.867  0.6093 -1.0768 -1.0780
  479PHE    HB2 1834  10.191   4.919   3.814 -0.2198 -1.1545 -0.6769
  479PHE     CG 1835  10.326   4.823   3.689 -0.1414 -0.6484 -0.3033
  479PHE    CD1 1836  10.459   4.843   3.649 -1.0362  0.0147  0.1161
  479PHE    HD1 1837  10.526   4.885   3.723 -2.4891  3.4355 -0.2987
  479PHE    CD2 1838  10.237   4.774   3.598 -0.1758 -0.4531  0.0359
  479PHE    HD2 1839  10.133   4.776   3.626 -0.0913  1.0482  0.3220
  479PHE    CE1 1840  10.506   4.799   3.528  0.1404 -0.1919  0.1145
  479PHE    HE1 1841  10.608   4.827   3.507 -0.1703  1.9640  1.1487
  479PHE    CE2 1842  10.281   4.732   3.470 -0.2343 -0.0998  0.1322
  479PHE    HE2 1843  10.205   4.706   3.398  0.8694 -1.8393 -0.4825
  479PHE     CZ 1844  10.417   4.751   3.433 -0.3215 -0.1957 -0.4692
  479PHE     HZ 1845  10.451   4.736   3.332  1.2753  0.3966 -0.0424
  479PHE      C 1846  10.314   4.907   4.079  0.4507 -0.1471  0.1396
  479PHE      O 1847  10.283   5.016   4.132 -0.4264  0.0756 -0.7461
  480GLY      N 1848  10.306   4.790   4.145 -0.1555  0.2218 -0.0378
  480GLY      H 1849  10.305   4.708   4.085 -2.0275 -1.1483  1.7025
  480GLY     CA 1850  10.249   4.769   4.275  0.4230 -0.3911  0.1323
  480GLY    HA1 1851  10.325   4.707   4.323  0.4983  0.2262  0.8305
  480GLY    HA2 1852  10.244   4.851   4.346 -0.1436 -0.7260  0.4880
  480GLY      C 1853  10.115   4.690   4.266 -0.2248 -0.7973  0.0667
  480GLY      O 1854  10.048   4.683   4.162  0.5510 -0.2333  0.2679
  481GLU      N 1855  10.077   4.649   4.388  0.1110 -0.2878 -0.3411
  481GLU      H 1856  10.134   4.665   4.471  0.3521  0.7617 -0.6979
  481GLU     CA 1857   9.962   4.568   4.411  0.2177  0.5326  0.0939
  481GLU     HA 1858   9.975   4.491   4.336 -0.0132  0.5097  0.0774
  481GLU     CB 1859   9.970   4.509   4.557  0.2435 -0.0807 -0.1851
  481GLU    HB1 1860  10.068   4.502   4.604  1.2776  4.8142 -1.0678
  481GLU    HB2 1861   9.922   4.578   4.626 -0.5953 -0.7575 -0.0759
  481GLU     CG 1862   9.891   4.375   4.577  0.6534 -0.3155  0.3648
  481GLU    HG1 1863   9.868   4.367   4.683  1.1231  1.0203  0.5834
  481GLU    HG2 1864   9.796   4.375   4.523  0.9260 -1.4143 -0.1434
  481GLU     CD 1865   9.970   4.252   4.536  0.7664  0.4777 -0.1290
  481GLU    OE1 1866   9.913   4.137   4.525 -0.4846 -0.1748 -0.0259
  481GLU    OE2 1867  10.095   4.266   4.522 -0.2578 -0.3054 -0.5835
  481GLU      C 1868   9.836   4.644   4.388  0.8775  0.4835  0.0580
  481GLU      O 1869   9.730   4.579   4.358 -0.0999  0.0704 -0.1936
  482TRP      N 1870   9.840   4.776   4.382  0.2300 -0.0666  0.8524
  482TRP      H 1871   9.935   4.809   4.385  1.4806 -3.4158  2.2249
  482TRP     CA 1872   9.726   4.865   4.339  0.2893  0.4889 -0.0251
  482TRP     HA 1873   9.655   4.861   4.422 -0.3904 -0.2787 -0.6247
  482TRP     CB 1874   9.765   5.014   4.334 -0.2574  0.0547  0.6777
  482TRP    HB1 1875   9.754   5.053   4.435 -1.5452 -1.9809  1.3933
  482TRP    HB2 1876   9.866   5.027   4.294 -1.0638  1.7137 -0.9651
  482TRP     CG 1877   9.682   5.108   4.248  0.4978  0.3375  0.7604
  482TRP    CD1 1878   9.556   5.146   4.283  0.0250  0.7063 -0.0528
  482TRP    HD1 1879   9.506   5.106   4.370  0.0142  1.5877  0.3594
  482TRP    CD2 1880   9.715   5.197   4.131  0.2024  0.9115  0.0607
  482TRP    NE1 1881   9.505   5.241   4.191 -0.4890 -0.6065 -0.5848
  482TRP    HE1 1882   9.422   5.295   4.212 -0.6315 -0.6338 -1.0516
  482TRP    CE2 1883   9.598   5.270   4.092 -0.0648 -0.2580 -0.3276
  482TRP    CE3 1884   9.829   5.211   4.046 -0.9033 -0.3373 -0.0549
  482TRP    HE3 1885   9.925   5.162   4.054  0.7411  2.6043 -0.1109
  482TRP    CZ2 1886   9.587   5.347   3.972 -0.7127  0.5967  0.1720
  482TRP    HZ2 1887   9.497   5.396   3.940 -1.4148  0.6825  2.1290
  482TRP    CZ3 1888   9.830   5.288   3.931 -0.1300  0.5053  0.6376
  482TRP    HZ3 1889   9.918   5.301   3.869 -0.9808 -1.0030 -0.9737
  482TRP    CH2 1890   9.711   5.360   3.897 -0.1151 -0.0158  0.2392
  482TRP    HH2 1891   9.727   5.429   3.816  0.1120  0.6326  0.8312
  482TRP      C 1892   9.649   4.817   4.208 -0.0020  0.3557  0.0048
  482TRP      O 1893   9.524   4.816   4.213  0.0105  0.2715 -0.5151
  483ILE      N 1894   9.719   4.777   4.102 -0.3320 -0.2625  0.7113
  483ILE      H 1895   9.820   4.779   4.106 -0.3078 -0.5655  0.3294
  483ILE     CA 1896   9.658   4.733   3.978  0.3527  0.2659 -0.0266
  483ILE     HA 1897   9.598   4.820   3.949  3.0263  2.3353  0.2606
  483ILE     CB 1898   9.768   4.708   3.871 -0.3288  0.1617 -0.9944
  483ILE     HB 1899   9.801   4.609   3.904 -0.8990  0.4264  0.4733
  483ILE    CG1 1900   9.897   4.802   3.870  0.0450 -0.0876  0.1071
  483ILE   HG11 1901   9.966   4.776   3.950  0.5757  0.9655  0.0129
  483ILE   HG12 1902   9.963   4.780   3.786  0.0939 -0.2214  0.1814
  483ILE    CG2 1903   9.720   4.699   3.729  0.0736  0.2200 -0.8098
  483ILE   HG21 1904   9.656   4.613   3.709 -2.5942  2.0527 -0.6518
  483ILE   HG22 1905   9.672   4.789   3.690  1.2030  1.2958  0.1834
  483ILE   HG23 1906   9.811   4.681   3.672  0.6505 -1.1101  0.4432
  483ILE     CD 1907   9.866   4.952   3.875 -0.1678 -0.1920 -0.1038
  483ILE    HD1 1908   9.957   5.010   3.889 -1.4558  1.4131  2.2900
  483ILE    HD2 1909   9.831   4.988   3.778 -1.2834  0.3011  0.4579
  483ILE    HD3 1910   9.797   4.977   3.956 -0.4393  0.1041 -0.4208
  483ILE      C 1911   9.553   4.621   3.983  0.6077 -0.0186 -0.2456
  483ILE      O 1912   9.474   4.606   3.890 -0.1095  0.1143 -0.1270
  484ASP      N 1913   9.558   4.544   4.085  0.4245 -0.4003 -0.2201
  484ASP      H 1914   9.631   4.578   4.146  1.6783  0.8302 -2.2958
  484ASP     CA 1915   9.473   4.427   4.109  0.2177 -0.4550  0.4262
  484ASP     HA 1916   9.484   4.374   4.015 -0.6451  0.7157 -0.3619
  484ASP     CB 1917   9.537   4.335   4.215 -0.2836  0.3886 -0.1735
  484ASP    HB1 1918   9.625   4.295   4.164  0.3979 -0.7011  1.7796
  484ASP    HB2 1919   9.562   4.393   4.304 -1.7488  1.1483 -0.2286
  484ASP     CG 1920   9.451   4.217   4.252 -0.4874 -0.2701 -0.2617
  484ASP    OD1 1921   9.498   4.104   4.224 -0.6705 -0.2614  0.1210
  484ASP    OD2 1922   9.337   4.224   4.309 -0.7724 -0.4109 -0.5449
  484ASP      C 1923   9.326   4.464   4.129 -0.2064 -0.1775  0.1351
  484ASP      O 1924   9.230   4.406   4.072  0.4844 -1.0776 -0.0137
  485SER      N 1925   9.311   4.578   4.200  0.2388  0.2539  0.6344
  485SER      H 1926   9.399   4.611   4.236 -1.4034  2.4478  3.0590
  485SER     CA 1927   9.183   4.636   4.239 -0.0133 -0.6325  0.3812
  485SER     HA 1928   9.111   4.567   4.281  0.5448  0.0526  2.6269
  485SER     CB 1929   9.218   4.732   4.361 -0.8223  0.8932  0.2204
  485SER    HB1 1930   9.126   4.739   4.419 -0.8947  0.1504  0.2059
  485SER    HB2 1931   9.279   4.682   4.436 -0.7091  2.0405  0.9186
  485SER     OG 1932   9.265   4.860   4.327  0.4707 -0.3242  0.8180
  485SER     HG 1933   9.351   4.861   4.289  0.6618  2.8049  1.1311
  485SER      C 1934   9.118   4.708   4.118  0.0229 -0.0673 -0.7656
  485SER      O 1935   9.016   4.774   4.129  0.0567 -0.1094  0.0600
  486ILE      N 1936   9.181   4.710   3.997 -0.2328 -0.1598  0.5054
  486ILE      H 1937   9.255   4.643   3.986 -0.1293 -0.0626  0.6061
  486ILE     CA 1938   9.145   4.770   3.865  0.7044 -0.3026 -0.6661
  486ILE     HA 1939   9.063   4.840   3.879  0.1436 -1.2937  1.3351
  486ILE     CB 1940   9.256   4.840   3.788 -0.5208  0.0002  0.3236
  486ILE     HB 1941   9.334   4.768   3.767 -0.8299 -0.5411  1.0051
  486ILE    CG1 1942   9.324   4.950   3.872 -0.4073 -0.3878  0.2404
  486ILE   HG11 1943   9.238   5.014   3.893  0.0829  0.0752  0.8864
  486ILE   HG12 1944   9.360   4.916   3.969  1.0776 -2.3890 -0.9303
  486ILE    CG2 1945   9.189   4.889   3.654 -0.1696 -0.3459  0.4628
  486ILE   HG21 1946   9.239   4.971   3.602 -2.0205 -0.2157 -1.2273
  486ILE   HG22 1947   9.159   4.813   3.581 -1.0451  1.1271 -0.7532
  486ILE   HG23 1948   9.098   4.941   3.680 -0.1004 -0.6934  1.4386
  486ILE     CD 1949   9.441   5.018   3.802  0.0415  0.7199  0.6713
  486ILE    HD1 1950   9.486   4.935   3.748 -1.7359 -0.3556  0.7496
  486ILE    HD2 1951   9.417   5.094   3.727  2.0318  0.6629 -0.0652
  486ILE    HD3 1952   9.501   5.070   3.877  2.6039 -1.1589  0.0402
  486ILE      C 1953   9.081   4.655   3.777  0.5449  0.5131 -0.5095
  486ILE      O 1954   8.966   4.658   3.736 -0.1919  0.3715  0.1160
  487VAL      N 1955   9.142   4.535   3.771  0.8359 -0.0868 -0.2018
  487VAL      H 1956   9.232   4.538   3.816  0.6034 -1.5285  0.4012
  487VAL     CA 1957   9.094   4.409   3.731  0.1325 -0.7878  0.3784
  487VAL     HA 1958   9.057   4.416   3.629 -2.0567 -3.3016  0.9011
  487VAL     CB 1959   9.198   4.293   3.729 -0.2934  0.1642 -0.0859
  487VAL     HB 1960   9.237   4.294   3.831 -1.5246 -2.3007  0.4875
  487VAL    CG1 1961   9.133   4.150   3.701  0.6928  0.1612  0.0956
  487VAL   HG11 1962   9.060   4.117   3.773 -1.6536  1.6911 -1.4415
  487VAL   HG12 1963   9.089   4.155   3.601 -1.2767  1.2907  0.9770
  487VAL   HG13 1964   9.203   4.067   3.687 -0.2246 -0.3112 -2.0940
  487VAL    CG2 1965   9.320   4.325   3.640  0.2094 -0.6015 -0.1224
  487VAL   HG21 1966   9.407   4.259   3.639  2.4110  2.0275  1.8966
  487VAL   HG22 1967   9.285   4.320   3.537 -0.3196  0.5967 -0.0189
  487VAL   HG23 1968   9.356   4.428   3.644 -0.3292 -0.4117  0.0062
  487VAL      C 1969   8.968   4.374   3.819 -0.5190 -0.0150  0.4868
  487VAL      O 1970   8.862   4.342   3.756 -0.2057  0.0123 -0.4001
  488GLU      N 1971   8.971   4.388   3.949 -0.8660 -0.6826  0.1442
  488GLU      H 1972   9.058   4.409   3.996 -0.3663 -0.8367 -0.6934
  488GLU     CA 1973   8.858   4.363   4.036  0.2479 -0.0283 -0.7261
  488GLU     HA 1974   8.816   4.267   4.008  0.2373 -0.0410 -0.6674
  488GLU     CB 1975   8.905   4.373   4.184  0.5607 -0.7541  0.5488
  488GLU    HB1 1976   9.000   4.322   4.197  0.7064 -0.8142 -0.6491
  488GLU    HB2 1977   8.915   4.476   4.218 -0.3528 -0.4548 -0.0499
  488GLU     CG 1978   8.810   4.308   4.283  0.3340  0.3615 -0.0800
  488GLU    HG1 1979   8.856   4.327   4.380  1.7157  2.0340 -1.0114
  488GLU    HG2 1980   8.707   4.341   4.275 -0.5696 -2.4771 -1.9450
  488GLU     CD 1981   8.803   4.160   4.265  0.2076  0.6973  0.3772
  488GLU    OE1 1982   8.698   4.094   4.268  0.5484 -0.1149 -0.4018
  488GLU    OE2 1983   8.907   4.101   4.250 -0.1192 -0.0037 -0.5336
  488GLU      C 1984   8.733   4.458   4.008 -0.3401  0.0890 -0.3404
  488GLU      O 1985   8.621   4.442   4.064 -0.2352 -0.2525 -1.1739
  489PHE      N 1986   8.751   4.565   3.926  0.2044  0.3364 -0.2975
  489PHE      H 1987   8.841   4.588   3.886  0.3734 -0.8114 -0.5954
  489PHE     CA 1988   8.640   4.652   3.876 -0.9414  1.0720 -0.1091
  489PHE     HA 1989   8.552   4.644   3.940  0.3581 -3.0710  1.5620
  489PHE     CB 1990   8.694   4.796   3.869  0.5407  0.8313 -0.5966
  489PHE    HB1 1991   8.764   4.820   3.948  2.3154 -1.9778 -1.1452
  489PHE    HB2 1992   8.767   4.797   3.787  1.9926 -2.1953  0.5042
  489PHE     CG 1993   8.585   4.898   3.866 -0.0192 -0.7419  0.0915
  489PHE    CD1 1994   8.522   4.934   3.986 -0.2586 -0.1868 -0.3706
  489PHE    HD1 1995   8.559   4.905   4.083 -2.5158  1.5388  1.1225
  489PHE    CD2 1996   8.541   4.958   3.748  0.5265  0.2381  0.2829
  489PHE    HD2 1997   8.577   4.942   3.647 -1.5139 -0.7248 -0.3385
  489PHE    CE1 1998   8.425   5.035   3.984 -0.3636 -0.1964  0.4093
  489PHE    HE1 1999   8.379   5.056   4.080 -1.3316 -1.3269  0.2164
  489PHE    CE2 2000   8.443   5.064   3.749 -0.1707  0.0290  0.4399
  489PHE    HE2 2001   8.420   5.120   3.659  2.0358  1.3263  0.6263
  489PHE     CZ 2002   8.379   5.100   3.871 -0.7682  0.6597  0.1283
  489PHE     HZ 2003   8.319   5.188   3.887  0.4766  1.3035  1.3849
  489PHE      C 2004   8.582   4.609   3.744 -0.2220  0.5862  0.5631
  489PHE      O 2005   8.467   4.630   3.710 -0.1034 -0.4559  0.3239
  490SER      N 2006   8.663   4.542   3.655  0.0656  0.3175 -0.3038
  490SER      H 2007   8.758   4.519   3.678  0.5412  1.1566 -1.3436
  490SER     CA 2008   8.623   4.492   3.524  0.4008  0.0465  0.2327
  490SER     HA 2009   8.584   4.577   3.467 -2.0882 -1.2679 -0.1492
  490SER     CB 2010   8.747   4.435   3.447  0.4863  0.4490 -0.2378
  490SER    HB1 2011   8.717   4.411   3.345 -2.0491 -3.1532  1.1336
  490SER    HB2 2012   8.839   4.491   3.432  1.2622 -0.7981 -0.1851
  490SER     OG 2013   8.774   4.296   3.492 -0.5926 -0.7533  0.0897
  490SER     HG 2014   8.789   4.295   3.585 -0.4608  0.4762  0.1010
  490SER      C 2015   8.510   4.386   3.539 -0.2586  0.1653  0.6452
  490SER      O 2016   8.418   4.382   3.452  0.1153 -0.3203 -0.1798
  491SER      N 2017   8.508   4.306   3.649 -0.2349 -0.6190 -0.6929
  491SER      H 2018   8.578   4.319   3.721  0.3562 -2.1755 -0.9329
  491SER     CA 2019   8.389   4.223   3.680 -0.4892 -0.0425  0.4276
  491SER     HA 2020   8.370   4.168   3.588  0.8175  0.7170 -0.3182
  491SER     CB 2021   8.430   4.140   3.802  0.2322 -0.8707 -0.1910
  491SER    HB1 2022   8.345   4.088   3.845 -0.0547  0.8861  1.5040
  491SER    HB2 2023   8.500   4.064   3.769  0.1751 -0.3817 -1.5134
  491SER     OG 2024   8.501   4.213   3.909 -0.2152  0.0160  0.5769
  491SER     HG 2025   8.441   4.267   3.958 -1.1158  0.8976 -1.3994
  491SER      C 2026   8.264   4.307   3.716 -0.0095  0.5709  0.3082
  491SER      O 2027   8.152   4.259   3.684 -0.5649  0.1037  0.0420
  492ASN      N 2028   8.272   4.428   3.767 -0.2708 -0.0963 -0.1017
  492ASN      H 2029   8.364   4.467   3.779  0.9102 -2.2700 -1.3973
  492ASN     CA 2030   8.158   4.511   3.802 -0.5273  1.2171 -0.1001
  492ASN     HA 2031   8.098   4.441   3.860  2.2769 -0.7142  0.6841
  492ASN     CB 2032   8.211   4.621   3.890  0.2684 -0.0010  0.4791
  492ASN    HB1 2033   8.303   4.602   3.946  0.4435 -0.0033  0.1964
  492ASN    HB2 2034   8.249   4.702   3.827 -0.3584 -1.2167 -1.5636
  492ASN     CG 2035   8.110   4.684   3.984 -0.1212  0.2393  0.9891
  492ASN    OD1 2036   8.002   4.735   3.954  0.0739  0.7511 -0.4116
  492ASN    ND2 2037   8.146   4.687   4.108 -0.0929  0.3976  0.4484
  492ASN   HD21 2038   8.240   4.662   4.136  0.1381  1.7311  0.9542
  492ASN   HD22 2039   8.068   4.702   4.170 -1.2224 -1.0966 -0.5413
  492ASN      C 2040   8.086   4.566   3.675  0.6310  0.2558  0.7992
  492ASN      O 2041   7.966   4.579   3.672  0.7788  0.6643  0.6077
  493LEU      N 2042   8.170   4.585   3.568 -0.2424  0.3638  0.4561
  493LEU      H 2043   8.271   4.579   3.574 -0.2967 -2.4094  0.1405
  493LEU     CA 2044   8.117   4.631   3.435 -0.4312  0.2960  0.3246
  493LEU     HA 2045   8.029   4.693   3.452 -1.0625 -1.1018  2.6372
  493LEU     CB 2046   8.232   4.696   3.344 -0.9289 -0.3264  0.8382
  493LEU    HB1 2047   8.306   4.618   3.330 -1.0035 -0.4645  1.1978
  493LEU    HB2 2048   8.197   4.723   3.245  0.8407  1.2116  0.5830
  493LEU     CG 2049   8.314   4.804   3.411  0.7546 -0.1235 -0.2815
  493LEU     HG 2050   8.368   4.752   3.489  0.6574 -2.1221 -1.4797
  493LEU    CD1 2051   8.425   4.864   3.336  0.5519  0.0808  0.3229
  493LEU   HD11 2052   8.493   4.914   3.405 -0.2090 -0.6706  1.6509
  493LEU   HD12 2053   8.481   4.777   3.302 -0.6539 -0.9646  0.9338
  493LEU   HD13 2054   8.393   4.930   3.255 -0.0960  1.6484  1.7954
  493LEU    CD2 2055   8.223   4.915   3.463 -0.3733  0.0239 -0.3401
  493LEU   HD21 2056   8.128   4.888   3.510 -0.3398  0.4169 -0.0390
  493LEU   HD22 2057   8.266   4.982   3.538  0.9620 -0.1261 -0.9379
  493LEU   HD23 2058   8.193   4.975   3.377  0.2683  0.3425 -0.3543
  493LEU      C 2059   8.067   4.510   3.344 -0.4070 -0.2035  0.3760
  493LEU      O 2060   7.971   4.523   3.269  0.0816 -0.0120 -0.2595
  494GLN      N 2061   8.135   4.398   3.347  0.5085  0.5084 -0.2569
  494GLN      H 2062   8.226   4.398   3.390  0.7167 -1.0601 -0.6253
  494GLN     CA 2063   8.084   4.266   3.305 -0.6259  0.1962  0.1982
  494GLN     HA 2064   8.063   4.276   3.198 -3.1523 -0.8565  0.5219
  494GLN     CB 2065   8.195   4.159   3.307 -0.3083  0.1779 -0.7755
  494GLN    HB1 2066   8.228   4.155   3.411 -1.7877  0.7052 -0.2517
  494GLN    HB2 2067   8.152   4.059   3.293  2.1319 -0.8935 -1.2108
  494GLN     CG 2068   8.304   4.168   3.198  0.1538 -0.6726 -0.6525
  494GLN    HG1 2069   8.366   4.257   3.194 -1.6342  0.5659 -2.9141
  494GLN    HG2 2070   8.369   4.082   3.215 -1.0407 -1.0634  2.7371
  494GLN     CD 2071   8.243   4.152   3.056 -0.2880  1.1813 -0.7103
  494GLN    OE1 2072   8.173   4.049   3.042  1.2679 -0.7111 -0.1579
  494GLN    NE2 2073   8.271   4.234   2.954  0.3519 -0.2477  0.6108
  494GLN   HE21 2074   8.340   4.308   2.956  0.5682 -0.2925 -1.9775
  494GLN   HE22 2075   8.225   4.227   2.864 -0.3310  0.6992  0.8713
  494GLN      C 2076   7.951   4.225   3.373 -0.3086 -0.5371  0.3719
  494GLN      O 2077   7.859   4.198   3.296 -0.2040  0.4732  0.2935
  495ASN      N 2078   7.937   4.218   3.504 -0.2827 -0.1852  0.6641
  495ASN      H 2079   8.021   4.251   3.548 -0.6501  2.3274 -0.3543
  495ASN     CA 2080   7.821   4.186   3.575  0.4669  0.4024 -0.1133
  495ASN     HA 2081   7.791   4.087   3.541 -0.4305  1.6222 -3.1760
  495ASN     CB 2082   7.852   4.196   3.729 -0.1978 -0.2027  0.0716
  495ASN    HB1 2083   7.932   4.128   3.758  0.0696 -0.2851 -0.8241
  495ASN    HB2 2084   7.893   4.291   3.764 -1.3169 -0.1179  1.2243
  495ASN     CG 2085   7.751   4.145   3.818  0.4374  0.3835  0.2772
  495ASN    OD1 2086   7.707   4.030   3.800 -0.7672 -0.2312 -0.0958
  495ASN    ND2 2087   7.705   4.224   3.914  0.6967 -0.1227  0.5310
  495ASN   HD21 2088   7.724   4.323   3.911  1.4329 -0.2677 -2.0084
  495ASN   HD22 2089   7.636   4.186   3.977 -2.7324  0.9350 -2.2891
  495ASN      C 2090   7.701   4.280   3.546  0.1442  0.2277  0.1367
  495ASN      O 2091   7.588   4.230   3.549 -0.2225  0.5406 -0.0461
  496MET      N 2092   7.717   4.412   3.515  0.3960  0.2218  0.3109
  496MET      H 2093   7.811   4.448   3.509  1.6287 -2.6364  0.8671
  496MET     CA 2094   7.599   4.500   3.487 -0.6851  0.3722  0.2940
  496MET     HA 2095   7.513   4.464   3.543  0.1491 -1.2445  0.6004
  496MET     CB 2096   7.640   4.638   3.525  0.2818 -0.0137  0.0565
  496MET    HB1 2097   7.666   4.630   3.630  1.6260  0.1128 -0.2510
  496MET    HB2 2098   7.730   4.681   3.482  0.2754  0.8362  0.8769
  496MET     CG 2099   7.523   4.734   3.515 -0.7327  0.4770  0.1599
  496MET    HG1 2100   7.487   4.750   3.414  0.6637 -2.6311 -0.9562
  496MET    HG2 2101   7.446   4.682   3.573 -0.6652  0.2118  0.0108
  496MET     SD 2102   7.542   4.888   3.605 -0.3969  0.0309 -0.0268
  496MET     CE 2103   7.394   4.961   3.548 -0.2274  0.4014 -0.8304
  496MET    HE1 2104   7.366   4.932   3.446 -4.3283  0.1728  0.1906
  496MET    HE2 2105   7.308   4.931   3.608 -0.2137  0.2640 -0.8799
  496MET    HE3 2106   7.395   5.070   3.554  0.4643  0.4003 -0.8676
  496MET      C 2107   7.572   4.497   3.334 -0.6750  0.3455 -0.2127
  496MET      O 2108   7.458   4.514   3.294 -0.1137 -0.3207  0.2061
  497ASN      N 2109   7.678   4.457   3.255  0.5227 -1.0830 -0.1810
  497ASN      H 2110   7.770   4.462   3.297  0.1835  2.1873  0.4706
  497ASN     CA 2111   7.673   4.418   3.114  0.2894  0.3256 -0.1648
  497ASN     HA 2112   7.774   4.389   3.083  1.3516  2.4047  1.1408
  497ASN     CB 2113   7.577   4.293   3.093  0.0234 -0.1220 -0.2383
  497ASN    HB1 2114   7.588   4.225   3.177 -0.0286  0.2111  0.0426
  497ASN    HB2 2115   7.474   4.329   3.096  0.4910  1.4557  4.0651
  497ASN     CG 2116   7.611   4.217   2.964  0.0238 -0.1249  0.2139
  497ASN    OD1 2117   7.720   4.161   2.951  0.2568  0.0259 -0.1065
  497ASN    ND2 2118   7.521   4.224   2.869 -0.1736 -0.1998  0.6783
  497ASN   HD21 2119   7.427   4.262   2.877 -0.7036 -0.9665 -1.2600
  497ASN   HD22 2120   7.538   4.178   2.781 -2.2768  1.5819 -0.7957
  497ASN      C 2121   7.642   4.542   3.033  0.3059  0.0309 -0.2095
  497ASN      O 2122   7.564   4.542   2.941  0.2434  0.3343  0.3011
  498ILE      N 2123   7.709   4.650   3.068 -0.1017  0.6804  0.5075
  498ILE      H 2124   7.794   4.634   3.119 -1.7728  1.3788  3.8368
  498ILE     CA 2125   7.696   4.786   3.011 -0.8649  0.5294 -0.2392
  498ILE     HA 2126   7.590   4.805   3.022 -1.0687 -1.7471  3.0409
  498ILE     CB 2127   7.774   4.894   3.106 -0.4967  0.5258  0.4596
  498ILE     HB 2128   7.878   4.862   3.107 -0.8992 -0.8591  0.8782
  498ILE    CG1 2129   7.723   4.882   3.249  0.3591  1.0717  0.6375
  498ILE   HG11 2130   7.616   4.904   3.245  0.0730 -0.2996  0.3030
  498ILE   HG12 2131   7.723   4.775   3.269 -0.9910  0.8238 -0.5087
  498ILE    CG2 2132   7.754   5.033   3.049  0.0907 -0.2712 -0.7024
  498ILE   HG21 2133   7.652   5.046   3.013  0.1105 -0.5128 -0.8493
  498ILE   HG22 2134   7.775   5.109   3.125 -1.1564  0.3421 -0.9340
  498ILE   HG23 2135   7.823   5.064   2.970  1.0279 -0.7198 -0.0752
  498ILE     CD 2136   7.824   4.939   3.351 -0.3478 -0.1864  0.5157
  498ILE    HD1 2137   7.811   5.046   3.337 -0.4372 -0.4424 -1.7005
  498ILE    HD2 2138   7.801   4.908   3.453 -1.0078 -0.2744  0.3430
  498ILE    HD3 2139   7.927   4.915   3.324  0.5706  2.5634  1.2808
  498ILE      C 2140   7.750   4.783   2.866 -0.1210 -0.3900 -0.3916
  498ILE      O 2141   7.848   4.724   2.829  0.4342 -0.5126  0.0275
  499ASP      N 2142   7.689   4.863   2.778  0.3824 -0.1009  0.2394
  499ASP      H 2143   7.613   4.917   2.816 -0.6335 -0.8716 -0.6606
  499ASP     CA 2144   7.712   4.871   2.633  0.0474 -0.0492  0.6364
  499ASP     HA 2145   7.741   4.769   2.604 -0.7385  0.4030 -1.9459
  499ASP     CB 2146   7.579   4.907   2.574 -0.7765  0.3697 -0.4657
  499ASP    HB1 2147   7.498   4.854   2.625 -0.9012  0.9717 -0.0372
  499ASP    HB2 2148   7.561   5.008   2.611 -2.9008  0.4356 -1.5435
  499ASP     CG 2149   7.565   4.901   2.428 -0.3940 -0.7157 -0.0668
  499ASP    OD1 2150   7.583   5.006   2.362 -0.0879 -0.9845  0.2017
  499ASP    OD2 2151   7.541   4.788   2.372 -0.1156 -0.2256 -0.2106
  499ASP      C 2152   7.818   4.974   2.599  0.1395  0.1111 -0.2699
  499ASP      O 2153   7.841   5.063   2.681 -0.1544  0.3652 -0.7060
  500ILE      N 2154   7.881   4.962   2.482  0.0233 -0.0673 -0.0759
  500ILE      H 2155   7.849   4.885   2.425 -1.1993 -0.3961  1.0230
  500ILE     CA 2156   7.974   5.052   2.415  0.2712  0.1510 -0.7100
  500ILE     HA 2157   8.055   5.065   2.486 -1.0682  1.4043  0.6696
  500ILE     CB 2158   8.046   4.993   2.289  0.1721  0.2011 -0.6611
  500ILE     HB 2159   8.131   5.058   2.269 -1.2902  2.2679 -0.4198
  500ILE    CG1 2160   7.955   4.974   2.171  0.1077  0.3033  0.3213
  500ILE   HG11 2161   7.861   4.929   2.203  1.5570 -1.1636  2.9224
  500ILE   HG12 2162   7.943   5.069   2.119  0.4289 -1.5081 -3.4001
  500ILE    CG2 2163   8.117   4.866   2.335 -0.2837  0.0358 -0.4968
  500ILE   HG21 2164   8.173   4.893   2.424 -1.2872 -0.0113  0.1685
  500ILE   HG22 2165   8.055   4.780   2.360 -0.1895  0.3341  0.8262
  500ILE   HG23 2166   8.194   4.817   2.275  0.6493  0.3471  0.4422
  500ILE     CD 2167   8.031   4.908   2.045 -0.3538 -1.1312 -0.6842
  500ILE    HD1 2168   8.137   4.933   2.043  0.0355 -2.3141  1.6117
  500ILE    HD2 2169   8.023   4.800   2.036 -0.2639 -1.0757 -1.4695
  500ILE    HD3 2170   7.993   4.950   1.952  0.8908  1.8080  0.0077
  500ILE      C 2171   7.921   5.197   2.391  0.7558  0.2284  0.7110
  500ILE      O 2172   7.995   5.294   2.394  0.0178 -0.3682  0.1454
  501SER      N 2173   7.789   5.217   2.369 -0.2626 -0.1659 -0.3527
  501SER      H 2174   7.734   5.133   2.362  0.7246 -1.1033  2.1501
  501SER     CA 2175   7.726   5.352   2.368  0.0625  0.7891 -0.1964
  501SER     HA 2176   7.789   5.405   2.297  2.8382 -1.2857  0.5394
  501SER     CB 2177   7.579   5.327   2.309 -0.5104  0.5678  0.4287
  501SER    HB1 2178   7.527   5.419   2.281  1.2252  1.1819 -0.9587
  501SER    HB2 2179   7.594   5.281   2.211 -1.7979  0.4913  0.2478
  501SER     OG 2180   7.498   5.246   2.391  0.1909 -0.2449 -0.1053
  501SER     HG 2181   7.536   5.161   2.378 -1.2633 -0.6671 -1.9982
  501SER      C 2182   7.720   5.417   2.507 -0.2517 -0.4331 -0.0004
  501SER      O 2183   7.738   5.538   2.523 -0.2784  0.0439  0.1362
  502ALA      N 2184   7.699   5.337   2.610  0.5099 -0.0794 -0.0394
  502ALA      H 2185   7.673   5.243   2.585  0.7593 -0.5239  1.3219
  502ALA     CA 2186   7.701   5.376   2.749  0.1534  0.4377 -0.6796
  502ALA     HA 2187   7.648   5.472   2.748  0.2254  0.6466  2.7379
  502ALA     CB 2188   7.625   5.265   2.833  0.0074  0.4761 -0.4594
  502ALA    HB1 2189   7.526   5.239   2.794 -0.4227 -1.0887  1.5370
  502ALA    HB2 2190   7.673   5.168   2.822 -3.2900 -1.3804  0.0073
  502ALA    HB3 2191   7.611   5.275   2.940  0.3181 -0.3314 -0.3361
  502ALA      C 2192   7.838   5.405   2.799  0.0293  0.0759 -0.3105
  502ALA      O 2193   7.864   5.516   2.850  0.1399 -0.1082  0.1641
  503PHE      N 2194   7.935   5.319   2.763  0.3591 -0.1907 -0.0961
  503PHE      H 2195   7.902   5.236   2.715 -5.0330  2.2680 -1.4324
  503PHE     CA 2196   8.071   5.330   2.811  0.0889 -0.0865 -0.4168
  503PHE     HA 2197   8.070   5.342   2.919 -2.5424 -0.3009 -0.3517
  503PHE     CB 2198   8.152   5.207   2.772  0.7259  0.5530  0.1365
  503PHE    HB1 2199   8.083   5.132   2.809  1.6532  0.5833  2.0537
  503PHE    HB2 2200   8.144   5.186   2.665 -1.7390  0.1383  0.3439
  503PHE     CG 2201   8.285   5.184   2.831  0.1975 -0.2545  0.5647
  503PHE    CD1 2202   8.396   5.235   2.765  0.7833 -0.8545  0.6512
  503PHE    HD1 2203   8.399   5.300   2.678  3.3952  1.9938  2.6385
  503PHE    CD2 2204   8.301   5.109   2.950  0.3356 -0.5878 -0.3835
  503PHE    HD2 2205   8.213   5.067   2.996 -1.6472  3.1280 -0.4417
  503PHE    CE1 2206   8.526   5.209   2.809  0.0863 -0.3808 -0.1734
  503PHE    HE1 2207   8.614   5.232   2.750  0.0019  1.2305  0.2772
  503PHE    CE2 2208   8.432   5.087   2.997 -1.1918  0.5934  0.0555
  503PHE    HE2 2209   8.447   5.030   3.088 -0.7666  0.3574 -0.1562
  503PHE     CZ 2210   8.546   5.134   2.924 -0.0815 -0.4355 -0.4149
  503PHE     HZ 2211   8.647   5.125   2.962 -0.0907 -1.2751 -0.5636
  503PHE      C 2212   8.149   5.452   2.755  0.3203  0.3731  0.1400
  503PHE      O 2213   8.229   5.511   2.829 -0.5740  0.5522  0.1545
  504SER      N 2214   8.118   5.487   2.634  0.0011  0.3978  0.3161
  504SER      H 2215   8.071   5.416   2.580 -0.2173 -0.1744  1.2358
  504SER     CA 2216   8.174   5.605   2.569  0.3788  0.1690  0.7948
  504SER     HA 2217   8.280   5.615   2.592  0.7320 -0.2565 -0.5483
  504SER     CB 2218   8.167   5.582   2.414  0.7789 -0.3135  0.1184
  504SER    HB1 2219   8.222   5.661   2.362 -0.7054 -0.8643 -2.4295
  504SER    HB2 2220   8.220   5.491   2.388 -0.0538 -0.6851 -0.3072
  504SER     OG 2221   8.036   5.564   2.353  0.5800  0.1135  0.2013
  504SER     HG 2222   7.994   5.483   2.377 -0.6845  1.1939  1.7964
  504SER      C 2223   8.104   5.729   2.604  0.1978 -0.7611 -0.4972
  504SER      O 2224   8.167   5.835   2.607  0.0573  0.3341  1.3134
  505CYS      N 2225   7.974   5.730   2.638 -0.0602  0.6340 -0.0821
  505CYS      H 2226   7.920   5.645   2.627  0.5816 -0.1677  2.3345
  505CYS     CA 2227   7.913   5.835   2.719  0.3355  0.5113 -0.5421
  505CYS     HA 2228   7.921   5.933   2.672  0.4690  1.6576  1.7303
  505CYS     CB 2229   7.771   5.794   2.751 -0.0114 -0.5473 -0.2746
  505CYS    HB1 2230   7.714   5.733   2.681 -0.8864 -1.5089  1.2031
  505CYS    HB2 2231   7.779   5.749   2.851  2.6875 -0.0115 -0.1880
  505CYS     SG 2232   7.677   5.947   2.763  0.0024 -0.0857  0.0515
  505CYS     HG 2233   7.703   5.977   2.891  0.9157  0.2460 -0.2029
  505CYS      C 2234   7.992   5.858   2.851 -0.2519 -0.6729 -0.0084
  505CYS      O 2235   8.030   5.969   2.888 -0.2042 -0.0273  0.2839
  506ILE      N 2236   8.016   5.747   2.923  0.2083 -0.0119  0.0787
  506ILE      H 2237   7.979   5.660   2.885 -0.0945  0.2333 -0.1931
  506ILE     CA 2238   8.083   5.749   3.056 -0.2364  1.0065 -0.0086
  506ILE     HA 2239   8.036   5.825   3.119  1.8173  3.4950 -1.3185
  506ILE     CB 2240   8.061   5.605   3.114 -0.3628 -0.7736 -0.1861
  506ILE     HB 2241   8.085   5.527   3.042 -0.8736 -1.9979  0.9326
  506ILE    CG1 2242   7.907   5.593   3.142 -0.0157  0.4502 -0.1219
  506ILE   HG11 2243   7.901   5.633   3.243 -1.1207  0.4682 -0.1912
  506ILE   HG12 2244   7.852   5.659   3.075  1.5905  2.8293  0.7411
  506ILE    CG2 2245   8.146   5.575   3.248  0.1145 -0.7674  0.9521
  506ILE   HG21 2246   8.122   5.469   3.257  0.2208 -0.8153  0.6844
  506ILE   HG22 2247   8.253   5.589   3.236 -0.4347  2.6667 -1.2315
  506ILE   HG23 2248   8.110   5.629   3.335  2.3785  2.2780  0.1460
  506ILE     CD 2249   7.852   5.452   3.152 -0.3496  0.0970 -0.5781
  506ILE    HD1 2250   7.772   5.450   3.226 -1.1861 -1.9013 -1.4810
  506ILE    HD2 2251   7.796   5.436   3.060  0.1020  0.4528 -0.9164
  506ILE    HD3 2252   7.915   5.364   3.163 -0.0302  0.5695  2.2781
  506ILE      C 2253   8.229   5.792   3.045  0.4033  0.1271  0.3434
  506ILE      O 2254   8.273   5.872   3.130 -0.2904  0.9241  0.8342
  507ALA      N 2255   8.304   5.752   2.939  0.4977 -0.0368 -0.1046
  507ALA      H 2256   8.263   5.673   2.892 -0.7398  0.3282  0.3259
  507ALA     CA 2257   8.444   5.784   2.908  0.1778  0.0878 -0.1793
  507ALA     HA 2258   8.512   5.753   2.987  2.1866 -0.0219 -1.8775
  507ALA     CB 2259   8.478   5.712   2.778 -0.2565  0.0968  0.1800
  507ALA    HB1 2260   8.585   5.718   2.761 -0.1687 -3.3424 -1.2999
  507ALA    HB2 2261   8.466   5.604   2.769  3.0309 -0.2416 -1.6994
  507ALA    HB3 2262   8.423   5.738   2.688  1.1724  1.9157 -0.2288
  507ALA      C 2263   8.459   5.933   2.883 -0.4139  0.3741  0.3435
  507ALA      O 2264   8.562   5.993   2.909  0.3619  0.4656  0.0197
  508ALA      N 2265   8.356   5.997   2.831 -0.3414  0.4648 -0.4924
  508ALA      H 2266   8.280   5.939   2.797  1.7795 -2.1330 -1.1407
  508ALA     CA 2267   8.339   6.140   2.802  0.7484  0.1095 -0.1122
  508ALA     HA 2268   8.423   6.202   2.770  0.8436  0.9538  1.6407
  508ALA     CB 2269   8.233   6.150   2.695  0.1957  0.3154  0.9763
  508ALA    HB1 2270   8.134   6.130   2.736 -0.3284 -0.3517 -0.5568
  508ALA    HB2 2271   8.236   6.243   2.638 -0.8321  0.0331  0.4511
  508ALA    HB3 2272   8.250   6.073   2.620 -1.3544  1.1933 -0.3384
  508ALA      C 2273   8.285   6.213   2.931  0.5361  0.4114  0.0276
  508ALA      O 2274   8.325   6.321   2.961 -0.4839 -0.3677  0.2451
  509LEU      N 2275   8.185   6.149   3.003 -0.8538  0.0418  0.2995
  509LEU      H 2276   8.158   6.057   2.974 -0.0083 -0.2622  0.4418
  509LEU     CA 2277   8.134   6.201   3.129 -0.1236  0.0584  0.0359
  509LEU     HA 2278   8.094   6.298   3.101  0.5956  0.2706 -0.2724
  509LEU     CB 2279   8.014   6.121   3.183  1.3788 -0.6625  0.3290
  509LEU    HB1 2280   8.030   6.013   3.184  0.0405 -0.8803  1.3905
  509LEU    HB2 2281   7.986   6.150   3.284  2.7169 -0.9595  0.8005
  509LEU     CG 2282   7.876   6.147   3.106  0.0583  0.2962 -0.0496
  509LEU     HG 2283   7.874   6.143   2.997 -2.9684 -2.5299 -0.0289
  509LEU    CD1 2284   7.771   6.041   3.141  0.3816  0.3121 -0.8951
  509LEU   HD11 2285   7.807   5.940   3.123  0.2405  0.2355 -0.7401
  509LEU   HD12 2286   7.754   6.035   3.248 -3.4732  1.3355 -1.3056
  509LEU   HD13 2287   7.673   6.048   3.094 -0.5754 -4.1466 -0.0028
  509LEU    CD2 2288   7.821   6.285   3.144  0.2260  0.6563  0.1271
  509LEU   HD21 2289   7.824   6.306   3.251  2.1693  0.3504  0.1586
  509LEU   HD22 2290   7.883   6.363   3.101  1.4844 -0.3182  0.1236
  509LEU   HD23 2291   7.718   6.287   3.108 -0.1004 -3.0066  0.4397
  509LEU      C 2292   8.233   6.221   3.241  0.8474  0.2253  0.4034
  509LEU      O 2293   8.206   6.300   3.331  0.1293 -0.3493  0.1441
  510ALA      N 2294   8.351   6.159   3.238  0.1562  0.3513  0.3395
  510ALA      H 2295   8.365   6.099   3.158 -1.5437  1.5577 -0.9255
  510ALA     CA 2296   8.465   6.167   3.332 -0.4202  0.1719 -0.2397
  510ALA     HA 2297   8.424   6.178   3.432  1.0567  0.3235  0.3764
  510ALA     CB 2298   8.546   6.046   3.314 -0.1257  0.3015  0.3201
  510ALA    HB1 2299   8.517   5.954   3.364  0.8824 -1.4351 -2.1182
  510ALA    HB2 2300   8.555   6.032   3.207 -3.3813  1.4279 -0.2186
  510ALA    HB3 2301   8.646   6.064   3.353  0.9065 -2.4699 -0.8216
  510ALA      C 2302   8.553   6.292   3.305 -0.1376  0.4308  0.5585
  510ALA      O 2303   8.612   6.347   3.397 -0.3872 -0.1504 -0.0879
  511MET      N 2304   8.556   6.333   3.176  0.8200 -0.1468 -0.0607
  511MET      H 2305   8.489   6.279   3.123  1.2153 -1.0527  0.3303
  511MET     CA 2306   8.606   6.463   3.145  0.5392  0.7709  0.1810
  511MET     HA 2307   8.692   6.496   3.204 -0.0779  1.8521  0.5136
  511MET     CB 2308   8.645   6.470   2.993 -0.8304  1.5839 -0.7615
  511MET    HB1 2309   8.587   6.393   2.943  1.2897 -1.3392  0.9940
  511MET    HB2 2310   8.600   6.561   2.952 -0.8019  1.4213 -1.1643
  511MET     CG 2311   8.796   6.463   2.963 -0.1673 -0.3083 -0.1806
  511MET    HG1 2312   8.839   6.558   2.993  1.0486  0.1639 -3.0686
  511MET    HG2 2313   8.842   6.385   3.023 -2.6481 -0.9150  1.0586
  511MET     SD 2314   8.838   6.449   2.786  0.0357 -0.1662  0.3908
  511MET     CE 2315   8.826   6.265   2.766  0.7485  0.2960 -0.4796
  511MET    HE1 2316   8.725   6.227   2.783  0.8834 -1.0471 -2.3618
  511MET    HE2 2317   8.861   6.237   2.666  3.5176 -0.5047  0.6195
  511MET    HE3 2318   8.883   6.207   2.839 -0.7612  1.0361  1.3718
  511MET      C 2319   8.494   6.567   3.180 -0.5637 -0.4880  0.1031
  511MET      O 2320   8.524   6.664   3.256 -0.0217 -0.0192 -0.0744
  512VAL      N 2321   8.374   6.560   3.119 -1.2495 -0.1215  0.3673
  512VAL      H 2322   8.351   6.475   3.069 -0.0455 -0.8169  0.9441
  512VAL     CA 2323   8.272   6.660   3.123  0.9432 -0.2810 -0.4294
  512VAL     HA 2324   8.313   6.760   3.111 -2.2789  1.4389  1.5887
  512VAL     CB 2325   8.159   6.649   3.013  0.1331 -0.1736 -0.6930
  512VAL     HB 2326   8.096   6.562   3.031 -0.7965  0.6409  0.1290
  512VAL    CG1 2327   8.062   6.761   3.015  0.3401 -0.3798 -0.2495
  512VAL   HG11 2328   8.009   6.772   3.110 -3.3697  1.8798 -2.3100
  512VAL   HG12 2329   8.115   6.855   2.998 -0.9946  0.4623  0.0498
  512VAL   HG13 2330   7.977   6.746   2.948 -0.7982  0.8437  0.8476
  512VAL    CG2 2331   8.216   6.617   2.867 -0.7958 -0.5839  0.2198
  512VAL   HG21 2332   8.139   6.589   2.795 -0.1389 -3.2436  0.4689
  512VAL   HG22 2333   8.277   6.699   2.828 -1.1727 -0.5402 -0.2832
  512VAL   HG23 2334   8.275   6.526   2.869 -0.6540 -0.4880  0.5405
  512VAL      C 2335   8.207   6.646   3.269  0.4120  0.5939  0.3989
  512VAL      O 2336   8.091   6.603   3.287 -0.3138  0.3145  0.0572
  513THR      N 2337   8.271   6.707   3.371  0.3316  0.6408 -0.0549
  513THR      H 2338   8.365   6.738   3.352  0.5046 -1.5012 -3.3936
  513THR     CA 2339   8.221   6.709   3.511 -0.1026 -0.0134 -0.6552
  513THR     HA 2340   8.114   6.726   3.518 -0.1891 -0.9051  0.4152
  513THR     CB 2341   8.235   6.567   3.575  0.0813  0.0887 -0.6631
  513THR     HB 2342   8.181   6.496   3.511 -0.8896  0.4621 -0.2857
  513THR    OG1 2343   8.182   6.556   3.707 -0.5595 -0.1280 -0.4105
  513THR    HG1 2344   8.089   6.545   3.704 -0.5250 -0.2561 -1.0875
  513THR    CG2 2345   8.381   6.520   3.582  0.0556  0.6148 -0.0977
  513THR   HG21 2346   8.430   6.526   3.485  0.2815 -1.0258 -0.1124
  513THR   HG22 2347   8.439   6.569   3.660  0.0293  0.8064 -0.1973
  513THR   HG23 2348   8.386   6.413   3.606  1.5800  0.4895 -0.8460
  513THR      C 2349   8.289   6.826   3.583  0.4765  0.6404  0.0382
  513THR      O 2350   8.398   6.870   3.537 -0.1460  0.7844 -0.0103
  514GLU      N 2351   8.221   6.868   3.695 -0.1684  0.1426 -0.0148
  514GLU      H 2352   8.158   6.797   3.730  0.0020 -0.6466 -1.2424
  514GLU     CA 2353   8.259   6.984   3.771 -0.4666  0.3954  0.5041
  514GLU     HA 2354   8.291   7.071   3.715  1.5914 -1.4683 -1.4243
  514GLU     CB 2355   8.143   7.012   3.862  0.6401  1.0867 -0.8398
  514GLU    HB1 2356   8.049   7.023   3.808  0.2881  0.4865 -0.3498
  514GLU    HB2 2357   8.125   6.927   3.928  1.9909  1.2621 -0.2115
  514GLU     CG 2358   8.159   7.138   3.951  0.0062  0.0180 -0.4934
  514GLU    HG1 2359   8.249   7.126   4.012 -0.1197  1.7859  0.0847
  514GLU    HG2 2360   8.174   7.225   3.888 -1.4784  0.3186 -0.4676
  514GLU     CD 2361   8.050   7.139   4.062  0.1873  0.4469  0.0517
  514GLU    OE1 2362   8.044   7.058   4.159  0.4538  0.1355  0.0099
  514GLU    OE2 2363   7.962   7.226   4.049  0.2734 -0.0414 -0.3493
  514GLU      C 2364   8.374   6.935   3.857 -0.3596  0.1919 -0.1181
  514GLU      O 2365   8.362   6.838   3.937 -0.2042  0.2504  0.0023
  515ARG      N 2366   8.488   7.006   3.851  1.0565 -0.3391 -0.5142
  515ARG      H 2367   8.494   7.090   3.794  0.1550 -0.1091 -0.2854
  515ARG     CA 2368   8.608   6.978   3.927 -0.2509 -0.0428  0.5776
  515ARG     HA 2369   8.573   6.939   4.022 -1.1133  1.2357  0.7987
  515ARG     CB 2370   8.704   6.881   3.850 -0.6532  0.1278 -0.1923
  515ARG    HB1 2371   8.752   6.928   3.764 -0.9939  0.3934 -0.2372
  515ARG    HB2 2372   8.785   6.862   3.920  0.4620  1.0190 -1.1875
  515ARG     CG 2373   8.645   6.743   3.807 -0.1724 -0.0263  0.3550
  515ARG    HG1 2374   8.587   6.697   3.887  1.2595 -1.8717  0.3816
  515ARG    HG2 2375   8.581   6.761   3.721  0.9352  0.0575 -0.4659
  515ARG     CD 2376   8.769   6.651   3.783  0.6150  0.5464  0.0641
  515ARG    HD1 2377   8.838   6.688   3.707  0.8260 -0.6621 -0.3536
  515ARG    HD2 2378   8.819   6.611   3.871  2.5601 -0.9982 -1.6577
  515ARG     NE 2379   8.730   6.531   3.706 -0.5541  0.6160  0.4203
  515ARG     HE 2380   8.720   6.547   3.607  2.2465 -1.1037 -0.2494
  515ARG     CZ 2381   8.721   6.405   3.756 -0.1488  0.5303 -0.1962
  515ARG    NH1 2382   8.770   6.370   3.878  0.2950  0.0740 -0.1438
  515ARG   HH11 2383   8.812   6.441   3.936  2.2339  1.7424 -3.3321
  515ARG   HH12 2384   8.773   6.277   3.917 -1.2765  0.4387  0.9527
  515ARG    NH2 2385   8.677   6.311   3.678  0.6435  0.0165  0.4588
  515ARG   HH21 2386   8.655   6.313   3.579  1.5326  0.2603  0.2617
  515ARG   HH22 2387   8.658   6.218   3.714  0.2002 -0.4241 -0.8505
  515ARG      C 2388   8.675   7.110   3.949 -0.2400  0.5117  0.6267
  515ARG      O 2389   8.640   7.209   3.881 -0.1622 -0.2461 -0.1366
  516HIS      N 2390   8.760   7.116   4.054  0.4864 -0.0921  0.4200
  516HIS      H 2391   8.780   7.033   4.108 -0.1977 -0.6706 -0.2094
  516HIS     CA 2392   8.841   7.237   4.094 -0.1882 -0.3363  0.6534
  516HIS     HA 2393   8.780   7.320   4.128 -0.0236 -0.0013  0.1400
  516HIS     CB 2394   8.924   7.201   4.223  0.8321 -0.0614  0.4709
  516HIS    HB1 2395   8.875   7.133   4.293  1.2058  0.9385  1.7531
  516HIS    HB2 2396   9.006   7.133   4.201  0.9587 -0.1550  1.2182
  516HIS     CG 2397   8.978   7.305   4.313  0.2346 -0.0592  0.4942
  516HIS    ND1 2398   9.117   7.333   4.313 -0.0426 -0.0158 -0.7265
  516HIS    CD2 2399   8.914   7.396   4.398  0.7174  0.4821  0.0201
  516HIS    HD2 2400   8.808   7.411   4.410  0.1466 -1.0824 -2.2496
  516HIS    CE1 2401   9.122   7.435   4.403  0.0713  0.9382 -0.5667
  516HIS    HE1 2402   9.207   7.501   4.415 -0.9964  2.0627  1.3679
  516HIS    NE2 2403   9.008   7.469   4.461 -0.7346 -0.1294 -0.2789
  516HIS    HE2 2404   8.996   7.540   4.532 -0.0096 -1.5335  1.3285
  516HIS      C 2405   8.944   7.275   3.984 -0.5036  0.3601  0.4885
  516HIS      O 2406   9.003   7.192   3.910 -0.3295 -0.0042  0.3505
  517GLY      N 2407   8.961   7.408   3.963  0.1985 -0.8867 -0.3064
  517GLY      H 2408   8.902   7.470   4.017  1.0349 -0.2087 -0.1625
  517GLY     CA 2409   9.054   7.474   3.880  0.3032  0.2553  0.0489
  517GLY    HA1 2410   9.102   7.551   3.939 -0.4209  1.6788 -1.1649
  517GLY    HA2 2411   9.134   7.411   3.841  0.9948  0.7849  0.5889
  517GLY      C 2412   8.991   7.566   3.770 -0.5517 -0.1379  0.3555
  517GLY      O 2413   9.074   7.635   3.708 -0.2133 -0.0214 -0.1768
  518LEU      N 2414   8.861   7.569   3.742 -0.0264 -0.1735  0.1741
  518LEU      H 2415   8.801   7.527   3.812 -1.6046  1.2975 -0.2383
  518LEU     CA 2416   8.780   7.629   3.631  0.9497  0.0543 -0.1882
  518LEU     HA 2417   8.828   7.616   3.533 -0.3121 -1.6008 -0.6340
  518LEU     CB 2418   8.641   7.557   3.629 -0.5709  0.2438  0.2698
  518LEU    HB1 2419   8.596   7.579   3.726 -2.5629 -1.2528 -0.2471
  518LEU    HB2 2420   8.567   7.622   3.584  1.1785  4.5411  2.8858
  518LEU     CG 2421   8.644   7.404   3.587  0.4974 -0.1928 -0.7596
  518LEU     HG 2422   8.716   7.355   3.652  0.1169  0.5560  0.2620
  518LEU    CD1 2423   8.504   7.350   3.614 -0.1574 -0.2896 -0.1305
  518LEU   HD11 2424   8.461   7.376   3.711  0.1594 -0.2456  0.0002
  518LEU   HD12 2425   8.436   7.384   3.536  0.6357 -1.8163 -1.5413
  518LEU   HD13 2426   8.492   7.242   3.616 -1.3196 -0.1657  0.2159
  518LEU    CD2 2427   8.685   7.377   3.445  0.2379 -0.8425 -0.1287
  518LEU   HD21 2428   8.597   7.391   3.383 -0.8931 -1.4162  1.2923
  518LEU   HD22 2429   8.760   7.448   3.410 -1.8061  0.8153 -1.3700
  518LEU   HD23 2430   8.724   7.276   3.435  1.6196 -0.5111  1.4853
  518LEU      C 2431   8.762   7.773   3.662  0.8272  0.7165 -0.2890
  518LEU      O 2432   8.741   7.815   3.776  0.0450 -0.7117 -0.2348
  519LYS      N 2433   8.736   7.857   3.562  0.1523 -0.4375  0.6415
  519LYS      H 2434   8.743   7.824   3.467 -1.6936 -0.9363  0.6546
  519LYS     CA 2435   8.701   7.998   3.571 -0.9519 -0.4685 -0.2321
  519LYS     HA 2436   8.749   8.047   3.656  2.1096 -0.0218 -2.1008
  519LYS     CB 2437   8.749   8.069   3.436  0.5031  0.8125 -0.1684
  519LYS    HB1 2438   8.676   8.023   3.370  2.7798 -2.7278 -0.5182
  519LYS    HB2 2439   8.722   8.174   3.438 -0.2656  0.6928 -2.3570
  519LYS     CG 2440   8.894   8.042   3.385  0.3726  0.6380  0.2868
  519LYS    HG1 2441   8.974   8.096   3.436  0.7793  0.4268 -0.1218
  519LYS    HG2 2442   8.927   7.940   3.403  2.6001  0.3097 -4.2506
  519LYS     CD 2443   8.912   8.065   3.233  0.6958  0.5088 -0.4755
  519LYS    HD1 2444   8.830   8.011   3.185  1.5534 -1.2531 -0.0292
  519LYS    HD2 2445   8.895   8.171   3.216  1.2796  0.5848 -0.5873
  519LYS     CE 2446   9.049   8.019   3.182  0.2643  0.0375  0.1139
  519LYS    HE1 2447   9.130   8.092   3.187  1.6495 -1.5082  1.5048
  519LYS    HE2 2448   9.072   7.923   3.227 -1.1508 -0.6077 -0.4645
  519LYS     NZ 2449   9.034   7.989   3.043  0.5769  0.1320  0.1466
  519LYS    HZ1 2450   9.006   8.064   2.982  2.6508 -0.1405 -1.2625
  519LYS    HZ2 2451   9.112   7.940   3.001 -0.0207  0.3927 -1.3517
  519LYS    HZ3 2452   8.969   7.912   3.041  1.6699 -0.8864  1.3984
  519LYS      C 2453   8.548   8.022   3.590  0.3366 -0.0325  0.1658
  519LYS      O 2454   8.503   8.103   3.670  0.3109 -0.1304  0.0536
  520GLU      N 2455   8.461   7.935   3.531  0.4751 -0.5036  0.9304
  520GLU      H 2456   8.507   7.883   3.457 -2.7094 -0.0973 -1.6160
  520GLU     CA 2457   8.314   7.941   3.536  0.2276 -0.0897  1.3426
  520GLU     HA 2458   8.283   7.994   3.626  1.6629 -1.6515  2.8501
  520GLU     CB 2459   8.270   8.009   3.410  0.5705  0.4805  0.1261
  520GLU    HB1 2460   8.318   8.106   3.391  1.6973 -0.1884 -0.5456
  520GLU    HB2 2461   8.297   7.946   3.326  0.4986  0.3809  0.1774
  520GLU     CG 2462   8.119   8.028   3.402  0.5965 -0.2068  0.0283
  520GLU    HG1 2463   8.109   8.066   3.300 -0.3027  0.0377  0.1924
  520GLU    HG2 2464   8.065   7.934   3.399  1.9742 -0.9992 -1.2743
  520GLU     CD 2465   8.059   8.120   3.502  0.2582  0.3405 -0.3247
  520GLU    OE1 2466   8.124   8.220   3.534  0.4815 -0.1485  0.3385
  520GLU    OE2 2467   7.944   8.086   3.538  0.3659  0.3654 -0.5040
  520GLU      C 2468   8.262   7.803   3.558 -0.1779  0.2583  0.2175
  520GLU      O 2469   8.226   7.732   3.462  0.4617 -0.4747  0.0592
  521PRO      N 2470   8.258   7.748   3.682  0.0831 -0.2826 -0.5047
  521PRO     CA 2471   8.224   7.608   3.711 -0.3580 -0.7431 -0.2432
  521PRO     HA 2472   8.299   7.547   3.661  0.6647 -0.3142  0.7230
  521PRO     CB 2473   8.231   7.595   3.863 -0.1172 -0.3207 -0.2971
  521PRO    HB1 2474   8.138   7.592   3.920  0.5897 -0.2953  0.8754
  521PRO    HB2 2475   8.269   7.497   3.894  0.2424 -0.0396  0.1478
  521PRO     CG 2476   8.318   7.716   3.906 -0.0545  0.7139  0.3270
  521PRO    HG1 2477   8.282   7.754   4.002  0.4878 -0.1126  0.8736
  521PRO    HG2 2478   8.419   7.684   3.929 -0.9288 -2.4106  0.2386
  521PRO     CD 2479   8.308   7.823   3.794 -0.0023  0.4105 -0.3487
  521PRO    HD1 2480   8.244   7.907   3.821  1.3127  1.0306  0.9441
  521PRO    HD2 2481   8.406   7.867   3.774  0.8149 -0.1226  2.1169
  521PRO      C 2482   8.089   7.554   3.640 -0.1480  0.2891  0.0590
  521PRO      O 2483   8.090   7.441   3.585  0.6929 -0.7247 -0.1900
  522LYS      N 2484   7.985   7.637   3.629  0.0683  0.6287 -0.5326
  522LYS      H 2485   8.007   7.728   3.667  0.6462  0.3345 -0.1338
  522LYS     CA 2486   7.859   7.610   3.571  0.1164  1.0049  0.3170
  522LYS     HA 2487   7.811   7.522   3.614  2.8335 -1.0428 -0.5536
  522LYS     CB 2488   7.757   7.724   3.590 -0.0614 -0.2286 -0.2643
  522LYS    HB1 2489   7.756   7.774   3.686 -0.8530  0.0878 -0.4287
  522LYS    HB2 2490   7.777   7.810   3.527  0.8563  0.5619  1.0613
  522LYS     CG 2491   7.611   7.687   3.565  0.1576  0.1241  0.2432
  522LYS    HG1 2492   7.566   7.785   3.550  0.4768 -0.0328 -1.9566
  522LYS    HG2 2493   7.609   7.631   3.472  1.8982 -0.7542  0.6823
  522LYS     CD 2494   7.548   7.612   3.687  0.0842 -0.1908  0.7678
  522LYS    HD1 2495   7.609   7.523   3.696 -0.3213 -0.8389 -1.9760
  522LYS    HD2 2496   7.560   7.665   3.782  1.9018  2.0131 -0.5855
  522LYS     CE 2497   7.415   7.545   3.659 -0.1471 -0.3371 -0.1716
  522LYS    HE1 2498   7.336   7.615   3.632  0.2400  0.5105  0.8528
  522LYS    HE2 2499   7.410   7.460   3.591 -1.7129 -1.2832  1.0645
  522LYS     NZ 2500   7.357   7.483   3.779 -0.2978 -0.1868 -0.3753
  522LYS    HZ1 2501   7.411   7.398   3.791  1.3390  0.4971 -2.2800
  522LYS    HZ2 2502   7.376   7.545   3.857  0.8225 -0.2032 -0.6203
  522LYS    HZ3 2503   7.259   7.464   3.771 -0.4649  0.1733  0.6286
  522LYS      C 2504   7.878   7.579   3.418 -0.1700  0.3264 -0.4839
  522LYS      O 2505   7.795   7.502   3.369 -0.3177 -0.0181  0.2488
  523ARG      N 2506   7.970   7.642   3.347 -0.7014 -0.1587 -0.2488
  523ARG      H 2507   8.038   7.692   3.402  0.4736  1.3068 -2.8507
  523ARG     CA 2508   7.986   7.626   3.205  0.7682  0.1351 -0.4394
  523ARG     HA 2509   7.894   7.648   3.150  1.1360 -0.3306 -1.2609
  523ARG     CB 2510   8.085   7.734   3.157  0.4435  0.5863 -0.6794
  523ARG    HB1 2511   8.035   7.824   3.193  0.6293  0.1223  0.7965
  523ARG    HB2 2512   8.178   7.719   3.212  0.1932 -0.7112 -0.5828
  523ARG     CG 2513   8.121   7.746   3.009  0.3626  0.1776  0.2666
  523ARG    HG1 2514   8.164   7.656   2.966  0.8301  0.8494 -0.7279
  523ARG    HG2 2515   8.029   7.757   2.952 -1.2305 -1.3859  2.3919
  523ARG     CD 2516   8.218   7.862   2.980 -0.3352  0.3674  0.3643
  523ARG    HD1 2517   8.189   7.944   3.045 -1.5609  0.4529 -0.2598
  523ARG    HD2 2518   8.321   7.843   3.013 -0.2739 -0.6585 -0.3781
  523ARG     NE 2519   8.204   7.898   2.840 -0.0964  0.0359 -0.1504
  523ARG     HE 2520   8.165   7.825   2.781  1.7103 -1.3154  0.2257
  523ARG     CZ 2521   8.230   8.008   2.774  0.0536  0.0210 -0.2013
  523ARG    NH1 2522   8.277   8.115   2.845  0.4310  0.3554 -0.2068
  523ARG   HH11 2523   8.313   8.096   2.937  1.0533 -1.1806 -0.7241
  523ARG   HH12 2524   8.285   8.207   2.805 -0.8887  1.0842  1.1087
  523ARG    NH2 2525   8.210   8.016   2.641  0.3648  0.1373  0.5406
  523ARG   HH21 2526   8.184   7.934   2.587  1.1835 -0.4937  1.0726
  523ARG   HH22 2527   8.198   8.095   2.580 -2.4982 -0.8016 -0.2463
  523ARG      C 2528   8.023   7.484   3.154  0.0754 -0.4424  0.0227
  523ARG      O 2529   8.009   7.454   3.031 -0.2866  0.1593  0.2787
  524VAL      N 2530   8.066   7.393   3.238  0.5102 -1.0239 -0.3088
  524VAL      H 2531   8.081   7.426   3.332 -0.4229 -0.2642 -0.4077
  524VAL     CA 2532   8.082   7.255   3.212  0.5825  0.2266 -0.1607
  524VAL     HA 2533   8.085   7.217   3.110 -0.5437 -3.0861  0.9258
  524VAL     CB 2534   8.214   7.213   3.282 -0.4211  0.6159 -0.0341
  524VAL     HB 2535   8.198   7.214   3.390  0.2540  1.1619  0.0640
  524VAL    CG1 2536   8.265   7.071   3.243 -0.3747 -0.1420  0.0800
  524VAL   HG11 2537   8.287   7.051   3.138  1.4436  0.1009  0.3833
  524VAL   HG12 2538   8.358   7.044   3.293 -0.3947 -2.3315 -0.9589
  524VAL   HG13 2539   8.196   6.994   3.277 -0.1418 -0.3550  0.0716
  524VAL    CG2 2540   8.343   7.294   3.272 -0.1543 -0.6601 -0.2644
  524VAL   HG21 2541   8.390   7.300   3.174  1.5805 -0.6766  0.5156
  524VAL   HG22 2542   8.336   7.399   3.304 -2.2623 -1.2688  1.5162
  524VAL   HG23 2543   8.422   7.254   3.335 -1.6513  1.6380  3.4254
  524VAL      C 2544   7.964   7.169   3.268 -0.5584  0.0697  0.6044
  524VAL      O 2545   7.936   7.066   3.205  0.4024 -0.2880  0.0511
  525GLU      N 2546   7.888   7.216   3.362  0.0560 -0.3498 -0.0344
  525GLU      H 2547   7.927   7.295   3.410 -1.2542  0.0992  0.3172
  525GLU     CA 2548   7.760   7.170   3.410 -0.2173 -0.8285  0.0533
  525GLU     HA 2549   7.765   7.066   3.441 -1.5499 -0.5266  1.4569
  525GLU     CB 2550   7.727   7.251   3.544  0.0695 -0.8051 -0.6298
  525GLU    HB1 2551   7.819   7.283   3.593  0.7078 -2.2291 -0.8340
  525GLU    HB2 2552   7.674   7.342   3.519  0.6557 -0.3637 -0.2945
  525GLU     CG 2553   7.632   7.166   3.636 -0.6958  0.0033  0.8018
  525GLU    HG1 2554   7.550   7.119   3.581  0.1123 -0.0137 -0.4283
  525GLU    HG2 2555   7.683   7.080   3.679 -0.2729 -1.3076 -2.0798
  525GLU     CD 2556   7.582   7.253   3.741  1.0194  0.9564 -0.4591
  525GLU    OE1 2557   7.459   7.249   3.746  0.0410  0.1960  0.7832
  525GLU    OE2 2558   7.662   7.301   3.821  0.0252  0.4002 -0.3783
  525GLU      C 2559   7.649   7.190   3.307 -0.5558  0.1246  0.2840
  525GLU      O 2560   7.564   7.098   3.296  0.2134  0.1742 -0.0943
  526GLU      N 2561   7.649   7.292   3.221  0.0326  0.6226 -0.4281
  526GLU      H 2562   7.727   7.356   3.229 -0.2637  0.8130  1.3477
  526GLU     CA 2563   7.550   7.305   3.121  0.3093 -1.0288  0.2355
  526GLU     HA 2564   7.454   7.311   3.173  0.8355 -1.7607  1.3141
  526GLU     CB 2565   7.586   7.445   3.057 -0.0150 -0.3264 -0.1265
  526GLU    HB1 2566   7.594   7.522   3.133  1.9231 -1.6470  1.1307
  526GLU    HB2 2567   7.691   7.435   3.029  0.1926 -0.6188  0.7352
  526GLU     CG 2568   7.490   7.504   2.948 -0.1976  0.2775 -0.6529
  526GLU    HG1 2569   7.540   7.589   2.903 -0.5513  0.3271 -0.9580
  526GLU    HG2 2570   7.471   7.429   2.871 -1.1050 -0.9934  0.7289
  526GLU     CD 2571   7.355   7.558   3.005 -0.2369  0.3922 -0.3769
  526GLU    OE1 2572   7.312   7.668   2.966  0.7711  0.3160  0.5647
  526GLU    OE2 2573   7.297   7.493   3.100 -0.6336  0.5129  0.1224
  526GLU      C 2574   7.553   7.198   3.014 -0.2929  0.6896 -0.3004
  526GLU      O 2575   7.449   7.151   2.962 -0.2916 -0.6983 -0.2829
  527LEU      N 2576   7.677   7.164   2.978 -0.3975 -0.2132 -0.8177
  527LEU      H 2577   7.756   7.212   3.019 -2.2441  1.2256  1.3189
  527LEU     CA 2578   7.713   7.052   2.895  0.2660 -0.3878  0.6555
  527LEU     HA 2579   7.652   7.056   2.805 -0.9375  0.1758  1.4776
  527LEU     CB 2580   7.868   7.052   2.858  0.3640 -0.3755  0.3211
  527LEU    HB1 2581   7.927   7.017   2.942  0.5142  1.8329  1.1792
  527LEU    HB2 2582   7.877   6.986   2.771 -1.0419 -0.2020  0.0175
  527LEU     CG 2583   7.932   7.184   2.810  1.1469 -0.3481 -0.6501
  527LEU     HG 2584   7.927   7.244   2.901 -0.0111 -1.4922  0.0770
  527LEU    CD1 2585   8.081   7.190   2.772  0.4837  0.0935 -0.0283
  527LEU   HD11 2586   8.120   7.291   2.761  1.1887 -0.1522  0.1315
  527LEU   HD12 2587   8.129   7.131   2.850  1.0238  0.5222 -0.0310
  527LEU   HD13 2588   8.087   7.135   2.678  0.3959 -1.4931  0.8672
  527LEU    CD2 2589   7.853   7.263   2.714 -0.6557 -0.5202  0.0269
  527LEU   HD21 2590   7.864   7.226   2.612  0.6177  0.3393 -0.1580
  527LEU   HD22 2591   7.749   7.278   2.743 -0.7261  0.1026 -0.5145
  527LEU   HD23 2592   7.884   7.367   2.704 -3.1479  0.2810 -0.0870
  527LEU      C 2593   7.682   6.919   2.962  0.3114 -0.0052  0.5279
  527LEU      O 2594   7.619   6.829   2.901  0.5239  0.1556 -0.5006
  528GLN      N 2595   7.730   6.905   3.086 -0.1122  0.0557 -0.7538
  528GLN      H 2596   7.806   6.962   3.120 -0.0221 -0.4319 -0.1194
  528GLN     CA 2597   7.716   6.783   3.175  1.0375 -0.0031  0.6873
  528GLN     HA 2598   7.778   6.704   3.131 -0.3309 -0.1081 -1.1612
  528GLN     CB 2599   7.780   6.800   3.306 -0.6108  0.2082 -0.3885
  528GLN    HB1 2600   7.887   6.819   3.299 -0.7431  1.1937  0.0325
  528GLN    HB2 2601   7.731   6.895   3.327 -1.8189 -0.2586 -0.9882
  528GLN     CG 2602   7.752   6.696   3.426 -0.1752 -0.5587 -0.3350
  528GLN    HG1 2603   7.756   6.591   3.400  0.5794  0.1846 -3.6886
  528GLN    HG2 2604   7.834   6.701   3.498 -0.1249 -1.3855 -0.3293
  528GLN     CD 2605   7.631   6.727   3.514 -0.3776  0.2111  0.0083
  528GLN    OE1 2606   7.575   6.632   3.559 -0.0365 -0.1975 -0.1606
  528GLN    NE2 2607   7.580   6.850   3.522 -0.3051  0.5705 -0.1748
  528GLN   HE21 2608   7.599   6.912   3.444  3.5106  1.6126  1.4010
  528GLN   HE22 2609   7.494   6.869   3.571 -0.3012 -0.5109  0.2562
  528GLN      C 2610   7.568   6.732   3.176 -0.8591 -0.1323 -0.1301
  528GLN      O 2611   7.532   6.616   3.159 -0.3630  0.5053 -0.6552
  529ASN      N 2612   7.481   6.834   3.196 -0.4740  0.3941 -0.4107
  529ASN      H 2613   7.527   6.923   3.199  2.1613 -0.8688  2.0329
  529ASN     CA 2614   7.339   6.819   3.208  0.2700  0.1001 -0.6684
  529ASN     HA 2615   7.311   6.752   3.289 -1.7381  1.2026 -0.3936
  529ASN     CB 2616   7.282   6.960   3.232 -0.3449 -1.2213  0.2659
  529ASN    HB1 2617   7.332   7.003   3.319  0.6066 -1.1306 -0.3096
  529ASN    HB2 2618   7.312   7.026   3.150  0.5523  0.3461  1.7702
  529ASN     CG 2619   7.129   6.955   3.256 -0.3766  0.3341  0.3302
  529ASN    OD1 2620   7.088   6.871   3.336  0.5008  0.3047 -0.0891
  529ASN    ND2 2621   7.052   7.022   3.176  0.2063  0.1056  0.0457
  529ASN   HD21 2622   7.087   7.087   3.107  0.1641  0.1328  0.0492
  529ASN   HD22 2623   6.954   7.017   3.197  0.1543  3.4910  1.1521
  529ASN      C 2624   7.279   6.756   3.081  0.0055  0.7987  0.2396
  529ASN      O 2625   7.181   6.681   3.087  0.6761  0.1920 -0.0949
  530LYS      N 2626   7.333   6.783   2.960  0.6159 -0.1972 -0.2962
  530LYS      H 2627   7.419   6.834   2.955 -0.1070  1.0400 -0.4818
  530LYS     CA 2628   7.263   6.749   2.836  0.6069 -0.1170  0.5576
  530LYS     HA 2629   7.155   6.763   2.832  0.5899 -0.5211 -2.9315
  530LYS     CB 2630   7.323   6.839   2.725 -0.4919 -0.8666 -0.2790
  530LYS    HB1 2631   7.430   6.836   2.743 -0.3037 -0.5458 -1.2847
  530LYS    HB2 2632   7.314   6.800   2.624  1.2848  1.0454 -1.2670
  530LYS     CG 2633   7.266   6.978   2.718 -0.3335 -0.4203 -0.4315
  530LYS    HG1 2634   7.160   6.958   2.698 -0.3100 -2.9782  1.4542
  530LYS    HG2 2635   7.253   7.018   2.819 -1.2788 -0.4330 -0.5360
  530LYS     CD 2636   7.331   7.079   2.622  0.2387  0.8519 -1.1828
  530LYS    HD1 2637   7.437   7.084   2.645 -0.1300  0.4230  0.7638
  530LYS    HD2 2638   7.315   7.037   2.522 -1.7888 -0.5389 -0.3393
  530LYS     CE 2639   7.269   7.218   2.631  0.0535 -0.0690 -0.7876
  530LYS    HE1 2640   7.160   7.220   2.630 -0.0079  3.4257 -0.4553
  530LYS    HE2 2641   7.298   7.264   2.725  0.4161 -1.1220 -0.3739
  530LYS     NZ 2642   7.325   7.306   2.527 -0.3614 -0.0339  0.3257
  530LYS    HZ1 2643   7.341   7.259   2.439  0.2011  1.9479 -0.6947
  530LYS    HZ2 2644   7.270   7.390   2.514  1.7241  1.3140 -0.2312
  530LYS    HZ3 2645   7.423   7.324   2.542  0.5550 -3.2705 -0.8730
  530LYS      C 2646   7.305   6.602   2.802 -0.5607  0.0122 -0.6319
  530LYS      O 2647   7.227   6.534   2.743 -0.3705  0.2353  0.2516
  531ILE      N 2648   7.429   6.566   2.842  0.0060  0.0630  0.4381
  531ILE      H 2649   7.488   6.639   2.880  0.9501  0.0879 -1.0001
  531ILE     CA 2650   7.488   6.435   2.811 -0.8340  0.1560  0.0308
  531ILE     HA 2651   7.453   6.413   2.710 -0.5956  1.5641 -0.3735
  531ILE     CB 2652   7.648   6.445   2.814 -0.2367 -0.9599 -1.3085
  531ILE     HB 2653   7.667   6.486   2.913  0.6764 -1.0564 -1.4348
  531ILE    CG1 2654   7.701   6.547   2.703  0.0811  0.9472 -0.4060
  531ILE   HG11 2655   7.690   6.497   2.607  0.3507 -0.4509  0.2732
  531ILE   HG12 2656   7.635   6.634   2.696 -2.0043 -0.3811  1.3440
  531ILE    CG2 2657   7.711   6.306   2.801 -1.0207  0.0963 -0.2784
  531ILE   HG21 2658   7.682   6.257   2.708  0.0160  1.9079 -1.6164
  531ILE   HG22 2659   7.820   6.308   2.803 -0.9672 -1.5604  0.4870
  531ILE   HG23 2660   7.689   6.232   2.878  0.5148 -1.2693 -1.0819
  531ILE     CD 2661   7.845   6.589   2.733  0.0543 -0.1625 -0.3013
  531ILE    HD1 2662   7.889   6.641   2.648 -2.4466  0.6679 -1.1782
  531ILE    HD2 2663   7.848   6.663   2.813  1.0977 -1.7578  1.1927
  531ILE    HD3 2664   7.917   6.510   2.754 -0.4843 -0.6680 -0.3517
  531ILE      C 2665   7.429   6.336   2.917  0.4239  0.0187 -0.3282
  531ILE      O 2666   7.412   6.219   2.887 -0.1065 -0.1626  0.7357
  532VAL      N 2667   7.401   6.384   3.040  0.4178 -0.1973 -0.0154
  532VAL      H 2668   7.429   6.477   3.067 -0.2358  0.0858 -0.2683
  532VAL     CA 2669   7.322   6.311   3.143 -0.2732  0.1431 -0.5836
  532VAL     HA 2670   7.359   6.210   3.159 -0.9139  0.1681  1.3732
  532VAL     CB 2671   7.331   6.387   3.285 -0.3620  0.0528  0.5029
  532VAL     HB 2672   7.319   6.495   3.272 -1.4555 -0.2544 -1.2983
  532VAL    CG1 2673   7.215   6.334   3.377  0.3574 -0.6786  0.2175
  532VAL   HG11 2674   7.222   6.357   3.483  0.6803 -0.5996  0.1798
  532VAL   HG12 2675   7.118   6.363   3.337  1.4292  1.4091 -1.0361
  532VAL   HG13 2676   7.214   6.225   3.379 -0.3484 -0.6798  0.0640
  532VAL    CG2 2677   7.472   6.375   3.347 -0.4126 -0.1887  0.3228
  532VAL   HG21 2678   7.546   6.407   3.273 -2.3626  0.8304 -1.2743
  532VAL   HG22 2679   7.483   6.436   3.436 -1.4035  0.1616  0.2188
  532VAL   HG23 2680   7.487   6.268   3.361  1.8060 -0.2186 -1.6599
  532VAL      C 2681   7.182   6.279   3.091 -0.4078 -0.6273 -0.4913
  532VAL      O 2682   7.130   6.167   3.093 -0.3596  0.1732  1.1141
  533ASN      N 2683   7.110   6.383   3.043 -0.1340  0.3827 -0.1565
  533ASN      H 2684   7.147   6.476   3.031 -0.2153  0.3223 -0.9269
  533ASN     CA 2685   6.979   6.361   2.986  0.4065 -0.1951 -0.2563
  533ASN     HA 2686   6.918   6.310   3.061  1.5070 -1.7168 -0.3555
  533ASN     CB 2687   6.897   6.494   2.965 -0.0508  0.3379 -0.2015
  533ASN    HB1 2688   6.960   6.578   2.934 -1.5627  1.5828  0.0067
  533ASN    HB2 2689   6.809   6.475   2.903 -1.1008  2.0536  0.7032
  533ASN     CG 2690   6.838   6.554   3.098  0.5203  0.3562  0.8808
  533ASN    OD1 2691   6.725   6.522   3.130 -0.4448 -0.3408 -0.1518
  533ASN    ND2 2692   6.900   6.659   3.151  0.2627  0.3967  0.2245
  533ASN   HD21 2693   6.984   6.694   3.107 -1.1652  2.2433 -1.2408
  533ASN   HD22 2694   6.858   6.701   3.233 -1.9397  0.8724 -1.0593
  533ASN      C 2695   6.978   6.286   2.852 -0.2208 -1.1772  0.6792
  533ASN      O 2696   6.882   6.219   2.813 -0.1387  0.0966 -0.7143
  534CYS      N 2697   7.088   6.298   2.775  0.2956  0.1230  0.5897
  534CYS      H 2698   7.146   6.381   2.779  1.4602 -0.4638 -1.9673
  534CYS     CA 2699   7.119   6.215   2.657  0.0187  0.7296 -0.0776
  534CYS     HA 2700   7.038   6.220   2.584 -0.9586 -1.0504  0.8186
  534CYS     CB 2701   7.247   6.251   2.577 -0.2468  0.1242  0.6542
  534CYS    HB1 2702   7.255   6.360   2.574 -1.0817  0.1597 -1.7027
  534CYS    HB2 2703   7.340   6.211   2.616 -0.0797  0.4512  0.6009
  534CYS     SG 2704   7.240   6.180   2.408 -0.3412  0.1995 -0.2568
  534CYS     HG 2705   7.140   6.260   2.370 -0.4433  1.3008  2.1685
  534CYS      C 2706   7.140   6.067   2.698  0.0778  0.2469  0.5612
  534CYS      O 2707   7.098   5.988   2.617 -0.2527  0.1927  0.0223
  535LEU      N 2708   7.182   6.024   2.820 -0.5118  0.3203 -0.2052
  535LEU      H 2709   7.218   6.100   2.876  2.1592 -0.1683 -1.1218
  535LEU     CA 2710   7.196   5.879   2.861 -0.3613  0.0686 -0.0757
  535LEU     HA 2711   7.233   5.819   2.778 -0.5112 -1.7037  1.0942
  535LEU     CB 2712   7.296   5.861   2.980  0.2002  0.2774  0.3054
  535LEU    HB1 2713   7.384   5.922   2.961  0.9256 -0.9803 -0.5425
  535LEU    HB2 2714   7.260   5.901   3.075  2.2564  0.9846  0.8397
  535LEU     CG 2715   7.333   5.713   3.003  0.1185 -0.2141 -0.2794
  535LEU     HG 2716   7.255   5.656   3.052  1.8914 -0.9271  1.8879
  535LEU    CD1 2717   7.378   5.631   2.875  0.0792  0.2142  0.2561
  535LEU   HD11 2718   7.430   5.538   2.897  1.6733  0.6546 -1.3757
  535LEU   HD12 2719   7.293   5.610   2.809 -0.0737  0.6088  0.3276
  535LEU   HD13 2720   7.436   5.695   2.808  0.0671  1.3887  1.3342
  535LEU    CD2 2721   7.457   5.710   3.101 -1.2473 -0.6807  0.3393
  535LEU   HD21 2722   7.433   5.763   3.194  2.2783  0.1986  0.9028
  535LEU   HD22 2723   7.480   5.605   3.117  2.0943 -0.0299  0.5009
  535LEU   HD23 2724   7.541   5.763   3.057  0.5227 -0.9251  3.2098
  535LEU      C 2725   7.056   5.837   2.905 -0.6972 -0.2957  0.0612
  535LEU      O 2726   7.021   5.722   2.876  0.6125 -0.4770 -0.3866
  536LYS      N 2727   6.983   5.923   2.979 -0.5095 -0.1416 -0.4492
  536LYS      H 2728   7.028   6.011   2.998 -1.0991  0.2473 -0.8046
  536LYS     CA 2729   6.849   5.903   3.039  0.0937  0.2997 -0.7596
  536LYS     HA 2730   6.856   5.820   3.109 -1.7516  1.0383  0.3619
  536LYS     CB 2731   6.800   6.027   3.119  0.4191 -0.3036  0.3725
  536LYS    HB1 2732   6.874   6.059   3.192 -0.2341  1.1275  0.4412
  536LYS    HB2 2733   6.779   6.100   3.041  0.8126 -0.2312  0.3323
  536LYS     CG 2734   6.666   6.009   3.190  0.1943  0.4746 -0.1245
  536LYS    HG1 2735   6.590   6.003   3.112  0.3553  0.2746 -0.2701
  536LYS    HG2 2736   6.670   5.913   3.242 -0.0281  0.9355  0.7520
  536LYS     CD 2737   6.630   6.117   3.286  0.8339  0.5877  0.3310
  536LYS    HD1 2738   6.699   6.129   3.369 -0.1036  3.5526  0.7831
  536LYS    HD2 2739   6.621   6.206   3.225 -1.1023  0.6439  0.6094
  536LYS     CE 2740   6.491   6.091   3.348 -0.3143  0.6152 -0.3849
  536LYS    HE1 2741   6.412   6.120   3.278 -0.2744  1.7832  0.0358
  536LYS    HE2 2742   6.478   5.987   3.379  3.4543  0.5375  1.5184
  536LYS     NZ 2743   6.465   6.173   3.474 -0.7633  0.2447  0.5036
  536LYS    HZ1 2744   6.462   6.272   3.455 -1.1066 -0.0513 -1.1363
  536LYS    HZ2 2745   6.383   6.153   3.530  0.1545  1.8766  2.5341
  536LYS    HZ3 2746   6.549   6.161   3.530  0.6219 -0.4597 -1.5852
  536LYS      C 2747   6.753   5.872   2.920  0.0149 -0.4500  0.4362
  536LYS      O 2748   6.687   5.764   2.921  0.4071 -0.7144 -0.3799
  537ASP      N 2749   6.754   5.955   2.820 -0.3933  0.1385 -0.3391
  537ASP      H 2750   6.800   6.044   2.833 -1.7944  0.7758  0.5310
  537ASP     CA 2751   6.691   5.932   2.691  0.4285 -0.2536 -0.3821
  537ASP     HA 2752   6.583   5.944   2.704  0.6128 -0.4097  1.5650
  537ASP     CB 2753   6.728   6.048   2.593 -0.3882  0.0005  0.2138
  537ASP    HB1 2754   6.705   6.143   2.642  0.0881 -0.6897  1.8335
  537ASP    HB2 2755   6.833   6.055   2.565 -0.2158  2.0368  1.1467
  537ASP     CG 2756   6.652   6.047   2.467  0.1489  0.3529  0.3784
  537ASP    OD1 2757   6.530   6.075   2.476 -0.6904  0.3298 -0.1986
  537ASP    OD2 2758   6.714   6.037   2.357  0.1200 -0.1151  0.1833
  537ASP      C 2759   6.718   5.797   2.619  0.3857 -0.0397 -0.0542
  537ASP      O 2760   6.627   5.732   2.578  0.2308  0.1061 -1.0200
  538HIS      N 2761   6.842   5.756   2.602  0.7256 -0.8533  0.6695
  538HIS      H 2762   6.923   5.804   2.638  0.7869 -0.7295  0.3775
  538HIS     CA 2763   6.885   5.628   2.534 -0.8686 -0.3655 -1.3124
  538HIS     HA 2764   6.851   5.630   2.431 -1.3253  2.3678 -1.1786
  538HIS     CB 2765   7.043   5.633   2.538  0.4252  0.1823 -0.4131
  538HIS    HB1 2766   7.058   5.728   2.488  1.7489 -0.0818 -0.5533
  538HIS    HB2 2767   7.088   5.639   2.637 -0.1141 -2.6006  0.0932
  538HIS     CG 2768   7.111   5.519   2.469 -0.7933  0.3499  0.3646
  538HIS    ND1 2769   7.059   5.450   2.363 -0.2473  0.1527 -0.1558
  538HIS    CD2 2770   7.237   5.470   2.491 -0.7235 -0.4414  0.0302
  538HIS    HD2 2771   7.314   5.498   2.561 -0.4812 -1.4386  0.1733
  538HIS    CE1 2772   7.151   5.354   2.329  0.1301 -0.9078 -0.0160
  538HIS    HE1 2773   7.142   5.281   2.250  0.9548  0.8719 -1.8192
  538HIS    NE2 2774   7.259   5.362   2.408  0.2623  0.2215  0.1452
  538HIS    HE2 2775   7.348   5.315   2.405 -0.0385 -0.3750  0.4047
  538HIS      C 2776   6.832   5.505   2.612 -0.2354 -0.6222 -0.8528
  538HIS      O 2777   6.753   5.437   2.550  0.3257  0.3960  0.5225
  539VAL      N 2778   6.852   5.499   2.745 -0.8690 -0.3801  0.5774
  539VAL      H 2779   6.916   5.571   2.776  2.2862 -2.5168 -0.5630
  539VAL     CA 2780   6.795   5.406   2.842 -0.4523 -0.5151  0.3432
  539VAL     HA 2781   6.845   5.312   2.820  1.2322  0.8899 -2.3073
  539VAL     CB 2782   6.843   5.440   2.985  0.0323 -0.2332 -0.5001
  539VAL     HB 2783   6.816   5.545   2.997  1.0245  0.1405 -1.4134
  539VAL    CG1 2784   6.755   5.384   3.098  0.0935 -0.6680 -0.3552
  539VAL   HG11 2785   6.798   5.422   3.190  0.5487 -1.0594 -0.4031
  539VAL   HG12 2786   6.652   5.421   3.101  0.6480  0.8823  2.6265
  539VAL   HG13 2787   6.755   5.275   3.104 -1.1928 -0.7259 -0.9865
  539VAL    CG2 2788   6.988   5.412   3.021 -0.1466 -0.8461  0.2561
  539VAL   HG21 2789   7.006   5.315   3.066  1.3462  0.1042  1.8663
  539VAL   HG22 2790   7.052   5.418   2.932  0.1407 -0.2145  0.4992
  539VAL   HG23 2791   7.018   5.489   3.092 -2.4828 -0.5480  1.0006
  539VAL      C 2792   6.642   5.393   2.825  0.3877 -0.2242 -0.6106
  539VAL      O 2793   6.585   5.282   2.816  0.2470 -0.6884  0.0819
  540THR      N 2794   6.569   5.507   2.818  0.4344 -0.2906 -0.2486
  540THR      H 2795   6.617   5.594   2.838  1.2855 -0.7895 -0.0511
  540THR     CA 2796   6.423   5.520   2.813 -0.4832  0.5266  0.0108
  540THR     HA 2797   6.373   5.457   2.887 -1.3559 -0.2006 -1.1666
  540THR     CB 2798   6.383   5.667   2.832 -0.6362 -0.1331 -0.4510
  540THR     HB 2799   6.435   5.730   2.760  2.7338  1.0313  2.7282
  540THR    OG1 2800   6.423   5.694   2.962  0.4540 -0.7040 -0.1023
  540THR    HG1 2801   6.517   5.705   2.961  0.1988  2.2426 -1.2063
  540THR    CG2 2802   6.229   5.685   2.839  0.5340 -0.5073  0.5445
  540THR   HG21 2803   6.185   5.652   2.933 -0.1159  0.1062  0.4729
  540THR   HG22 2804   6.181   5.779   2.808 -1.9860 -1.6661  0.7070
  540THR   HG23 2805   6.182   5.620   2.765 -1.5551  1.6962 -0.2071
  540THR      C 2806   6.363   5.467   2.678  0.4400 -0.0263 -0.8576
  540THR      O 2807   6.281   5.372   2.673  0.1036  0.4897  0.2064
  541PHE      N 2808   6.424   5.516   2.567 -0.0520  0.0683 -0.4904
  541PHE      H 2809   6.485   5.597   2.566 -0.6339  0.5270 -2.5166
  541PHE     CA 2810   6.401   5.482   2.427  0.4557 -0.0898  0.0261
  541PHE     HA 2811   6.295   5.496   2.406  0.2145  0.5233  1.4998
  541PHE     CB 2812   6.487   5.575   2.338 -0.7150 -0.2011  1.0758
  541PHE    HB1 2813   6.452   5.677   2.355 -0.9199  0.6784 -3.2732
  541PHE    HB2 2814   6.590   5.576   2.374 -1.6583 -0.6938  4.0167
  541PHE     CG 2815   6.473   5.557   2.191  0.1126  0.0359  0.0258
  541PHE    CD1 2816   6.393   5.644   2.117  0.5511  0.4546  0.2960
  541PHE    HD1 2817   6.334   5.717   2.171 -1.3389 -2.2154  2.0772
  541PHE    CD2 2818   6.544   5.454   2.121  0.3287 -0.0718 -0.4011
  541PHE    HD2 2819   6.612   5.395   2.181  0.6835  1.6091  0.9091
  541PHE    CE1 2820   6.383   5.627   1.979  0.0082 -0.2753 -0.4379
  541PHE    HE1 2821   6.315   5.692   1.926  1.3780  1.2572 -0.3855
  541PHE    CE2 2822   6.550   5.451   1.981 -0.1036  0.0206  0.7360
  541PHE    HE2 2823   6.614   5.380   1.931  0.8237  0.4313  1.3101
  541PHE     CZ 2824   6.463   5.535   1.912  0.4247 -0.3949  0.5211
  541PHE     HZ 2825   6.470   5.530   1.804 -0.2910  1.4537  0.3628
  541PHE      C 2826   6.434   5.331   2.401 -0.2308  0.6544  0.4104
  541PHE      O 2827   6.353   5.252   2.359 -0.1246 -0.4300  0.0752
  542ASN      N 2828   6.549   5.281   2.452 -0.5321  0.4971 -0.6191
  542ASN      H 2829   6.618   5.346   2.486  1.9378 -1.8934 -0.7025
  542ASN     CA 2830   6.586   5.139   2.444  0.2545  0.0635  0.0890
  542ASN     HA 2831   6.582   5.104   2.341  0.6725 -1.6565  0.6285
  542ASN     CB 2832   6.737   5.132   2.481  0.0131 -0.5082 -0.1735
  542ASN    HB1 2833   6.800   5.195   2.418  1.7565 -2.5200 -0.5575
  542ASN    HB2 2834   6.753   5.163   2.585 -1.0563  3.6889 -1.0774
  542ASN     CG 2835   6.802   4.997   2.467 -0.0494 -0.1050 -0.0591
  542ASN    OD1 2836   6.739   4.908   2.415 -0.4864  0.6584 -0.7391
  542ASN    ND2 2837   6.917   4.980   2.517  0.3297 -0.0740  0.0873
  542ASN   HD21 2838   6.961   5.048   2.578  0.3124 -0.7107  0.8367
  542ASN   HD22 2839   6.968   4.895   2.494 -0.4794 -0.2239 -1.1955
  542ASN      C 2840   6.497   5.045   2.525 -0.0139 -0.0904  0.1928
  542ASN      O 2841   6.462   4.933   2.479  0.3838  0.1969  0.1727
  543ASN      N 2842   6.445   5.090   2.645 -0.3899  0.0259  0.4295
  543ASN      H 2843   6.479   5.174   2.690 -1.5543  0.3754  0.7047
  543ASN     CA 2844   6.346   5.022   2.727  0.0573  0.1773 -0.3669
  543ASN     HA 2845   6.384   4.920   2.717  0.8230  0.5867 -2.2122
  543ASN     CB 2846   6.337   5.079   2.871  0.2084 -0.4790  0.0221
  543ASN    HB1 2847   6.436   5.075   2.917 -0.1140  0.6287  0.8562
  543ASN    HB2 2848   6.319   5.186   2.876 -2.3755 -0.8282 -0.6297
  543ASN     CG 2849   6.254   4.983   2.957 -0.4662 -0.6589 -0.0780
  543ASN    OD1 2850   6.267   4.864   2.951  0.4932 -0.0257 -0.4655
  543ASN    ND2 2851   6.168   5.040   3.042  0.1851  0.3394 -0.2558
  543ASN   HD21 2852   6.157   5.140   3.045  2.0993  0.7166 -2.7159
  543ASN   HD22 2853   6.117   4.987   3.111 -1.3324  0.9370 -0.8856
  543ASN      C 2854   6.209   5.032   2.655  0.0613 -0.2176 -0.1311
  543ASN      O 2855   6.117   4.945   2.678  0.9629  0.2447 -0.2857
  544GLY      N 2856   6.191   5.121   2.564  0.6413  0.0382 -0.1126
  544GLY      H 2857   6.261   5.193   2.551  2.8534 -2.2160 -1.6973
  544GLY     CA 2858   6.079   5.116   2.475  0.2974  0.1831  1.1453
  544GLY    HA1 2859   6.107   5.126   2.370  2.8498 -1.9630  1.5094
  544GLY    HA2 2860   6.023   5.022   2.476  1.3375 -0.4919  3.0904
  544GLY      C 2861   5.977   5.228   2.488  0.2511 -0.1318 -0.4605
  544GLY      O 2862   5.863   5.211   2.440  0.1975 -0.0697  0.3028
  545GLY      N 2863   6.018   5.334   2.557 -0.2667 -0.3230  0.7594
  545GLY      H 2864   6.116   5.331   2.583 -0.1545 -0.4983  0.3324
  545GLY     CA 2865   5.942   5.452   2.582  0.2682  0.1642  1.1235
  545GLY    HA1 2866   5.989   5.541   2.538 -1.0275  0.2515 -0.1674
  545GLY    HA2 2867   5.849   5.441   2.526  1.2248 -0.3105 -0.4315
  545GLY      C 2868   5.891   5.469   2.729 -0.1023  0.4182 -0.0326
  545GLY      O 2869   5.786   5.518   2.751  0.0869  0.4171 -0.4452
  546LEU      N 2870   5.961   5.418   2.825 -0.0849 -0.0891 -0.1811
  546LEU      H 2871   6.057   5.398   2.801  0.2397  1.3249 -0.1856
  546LEU     CA 2872   5.936   5.439   2.967 -0.2379  0.3664 -0.1593
  546LEU     HA 2873   5.911   5.543   2.989  0.1060 -0.0032  2.2811
  546LEU     CB 2874   5.828   5.358   3.042  0.0113 -0.2907 -0.3875
  546LEU    HB1 2875   5.822   5.384   3.147  0.9388  0.9339 -0.6232
  546LEU    HB2 2876   5.735   5.396   2.999  0.5945  1.8067  0.1110
  546LEU     CG 2877   5.823   5.206   3.032 -0.0788 -0.2719 -0.2879
  546LEU     HG 2878   5.919   5.162   3.059  0.3093  1.2909  1.0610
  546LEU    CD1 2879   5.737   5.146   3.146 -0.3199  0.4743  0.3167
  546LEU   HD11 2880   5.734   5.038   3.161  1.1494  0.4327  0.4740
  546LEU   HD12 2881   5.768   5.187   3.242 -1.3871 -1.4878  1.5568
  546LEU   HD13 2882   5.637   5.174   3.111  0.0115 -0.3299 -1.4101
  546LEU    CD2 2883   5.779   5.152   2.898 -0.2970 -0.4070  0.6006
  546LEU   HD21 2884   5.832   5.181   2.807 -0.7760 -2.3850 -0.3687
  546LEU   HD22 2885   5.783   5.043   2.889 -1.5559 -0.2924 -2.7404
  546LEU   HD23 2886   5.674   5.172   2.879 -0.1322 -0.7037 -0.7232
  546LEU      C 2887   6.077   5.415   3.040 -0.0157 -0.4214 -0.5145
  546LEU      O 2888   6.161   5.337   2.994  0.1015  0.6149 -0.3806
  547ASN      N 2889   6.099   5.478   3.153  0.0139 -0.2139  0.1874
  547ASN      H 2890   6.028   5.547   3.174  1.1378  1.3491 -0.9286
  547ASN     CA 2891   6.232   5.499   3.205  0.3019 -0.0323  0.3152
  547ASN     HA 2892   6.300   5.515   3.122  2.0919 -0.5888  1.6049
  547ASN     CB 2893   6.226   5.630   3.292 -0.1374  0.2690 -0.6666
  547ASN    HB1 2894   6.202   5.713   3.225  0.2786  1.2257  0.3311
  547ASN    HB2 2895   6.142   5.631   3.361 -0.5359  0.9246 -1.1458
  547ASN     CG 2896   6.351   5.664   3.368  1.2416 -0.7781 -0.3210
  547ASN    OD1 2897   6.460   5.653   3.323  0.5841  0.5039  0.4007
  547ASN    ND2 2898   6.338   5.716   3.490  0.9854 -0.1087 -0.0666
  547ASN   HD21 2899   6.246   5.724   3.531  1.0512 -1.5510  0.4235
  547ASN   HD22 2900   6.426   5.747   3.529  0.6091  0.9828 -0.0675
  547ASN      C 2901   6.275   5.376   3.292  0.0853  0.1736  0.3738
  547ASN      O 2902   6.187   5.300   3.333  0.4264  0.7707 -0.0207
  548ARG      N 2903   6.407   5.360   3.315 -0.3673 -0.3450  0.1414
  548ARG      H 2904   6.468   5.429   3.275  0.2269 -1.4149 -0.8560
  548ARG     CA 2905   6.464   5.266   3.413 -0.5228  0.1574 -0.0211
  548ARG     HA 2906   6.387   5.223   3.477 -0.7900  2.0724  1.0395
  548ARG     CB 2907   6.535   5.152   3.335 -0.4404 -0.4209  1.2551
  548ARG    HB1 2908   6.621   5.194   3.284 -0.9217 -1.7941 -0.8444
  548ARG    HB2 2909   6.575   5.080   3.407  0.3956 -1.8205 -0.5192
  548ARG     CG 2910   6.451   5.071   3.240  0.1279  0.1339  0.4160
  548ARG    HG1 2911   6.372   5.030   3.302  0.4661  1.1856  1.5973
  548ARG    HG2 2912   6.396   5.131   3.166 -1.7147 -0.0133  1.6167
  548ARG     CD 2913   6.545   4.970   3.170  0.1267 -0.5041  0.7030
  548ARG    HD1 2914   6.486   4.916   3.096  1.7795 -2.7656  0.9593
  548ARG    HD2 2915   6.621   5.032   3.122  0.4040  0.4887  2.3473
  548ARG     NE 2916   6.597   4.858   3.251 -1.0308  0.2024 -0.5160
  548ARG     HE 2917   6.532   4.802   3.304  0.3268 -0.2245  0.7585
  548ARG     CZ 2918   6.726   4.819   3.241  0.3660  0.0375 -0.1297
  548ARG    NH1 2919   6.804   4.854   3.142  0.2600  0.1768  0.1728
  548ARG   HH11 2920   6.773   4.911   3.066 -1.4167  0.9656  1.3939
  548ARG   HH12 2921   6.898   4.816   3.134 -0.6558 -2.0353 -1.0360
  548ARG    NH2 2922   6.774   4.739   3.335 -0.0014 -0.2084 -0.4108
  548ARG   HH21 2923   6.715   4.695   3.404  0.2283 -0.2816 -0.2596
  548ARG   HH22 2924   6.860   4.689   3.317  0.4291 -0.7252  2.6222
  548ARG      C 2925   6.563   5.338   3.509  0.1531 -0.0030  0.4627
  548ARG      O 2926   6.680   5.351   3.477 -0.1341 -0.3946 -0.1916
  549PRO      N 2927   6.513   5.388   3.624  0.2199 -0.1009 -0.2523
  549PRO     CA 2928   6.603   5.465   3.712 -0.3067 -0.1156  0.0052
  549PRO     HA 2929   6.652   5.552   3.668  1.0678  0.4122  2.3873
  549PRO     CB 2930   6.514   5.530   3.812 -0.2827 -0.4267  0.7745
  549PRO    HB1 2931   6.555   5.536   3.913 -2.8175  1.1294  1.8278
  549PRO    HB2 2932   6.509   5.639   3.806 -0.3452 -0.4002  1.2696
  549PRO     CG 2933   6.370   5.470   3.804  0.0863 -0.4287  0.3906
  549PRO    HG1 2934   6.350   5.405   3.889  1.4500 -0.8285  0.4296
  549PRO    HG2 2935   6.304   5.557   3.797 -1.3904 -1.5277  0.4000
  549PRO     CD 2936   6.369   5.396   3.667 -0.1545 -0.3604  0.2259
  549PRO    HD1 2937   6.324   5.297   3.677 -0.9041  0.1131  2.0112
  549PRO    HD2 2938   6.330   5.450   3.581  0.7401  1.4740  0.9042
  549PRO      C 2939   6.707   5.379   3.785  0.6109  0.2465 -0.1901
  549PRO      O 2940   6.826   5.408   3.789 -0.0778  0.2283  0.4967
  550ASN      N 2941   6.666   5.257   3.828 -0.2170  0.4197 -1.0071
  550ASN      H 2942   6.566   5.252   3.841 -0.0625 -2.1104 -0.1757
  550ASN     CA 2943   6.748   5.145   3.882 -0.2571 -0.3906 -0.2091
  550ASN     HA 2944   6.795   5.181   3.974 -1.5035  1.3269 -0.1959
  550ASN     CB 2945   6.672   5.010   3.917 -0.0263  0.2052  0.0547
  550ASN    HB1 2946   6.738   4.937   3.963  0.1087  0.8433  0.9040
  550ASN    HB2 2947   6.586   5.021   3.984 -0.1218  0.8160 -0.1557
  550ASN     CG 2948   6.616   4.935   3.794 -0.2817 -0.5003 -0.2099
  550ASN    OD1 2949   6.688   4.853   3.740  0.1465  0.3930 -0.2926
  550ASN    ND2 2950   6.494   4.960   3.760  0.1109  0.1693  0.4080
  550ASN   HD21 2951   6.446   5.032   3.812 -1.2452 -1.1269  1.0276
  550ASN   HD22 2952   6.442   4.902   3.696 -0.2220  0.0086  0.8243
  550ASN      C 2953   6.869   5.110   3.794  0.7669  0.7777  0.0977
  550ASN      O 2954   6.967   5.057   3.844 -0.2627  0.8832 -0.2111
  551TYR      N 2955   6.861   5.127   3.663  0.4120  0.2909  0.3649
  551TYR      H 2956   6.778   5.156   3.613  0.7502  0.2266 -0.2484
  551TYR     CA 2957   6.971   5.094   3.577 -0.3971  0.1039 -0.7800
  551TYR     HA 2958   7.040   5.023   3.623 -0.9731  0.7520  1.1703
  551TYR     CB 2959   6.915   5.039   3.446 -0.3362 -0.2813  0.2327
  551TYR    HB1 2960   6.843   4.959   3.459 -0.5084  0.2860  3.5109
  551TYR    HB2 2961   6.868   5.122   3.392 -0.6324 -1.0685 -0.7480
  551TYR     CG 2962   7.025   4.977   3.353 -0.3480 -0.3391 -0.5541
  551TYR    CD1 2963   7.082   4.851   3.377  0.3956  0.6003  0.4493
  551TYR    HD1 2964   7.053   4.795   3.465  0.2143  0.8343  0.5394
  551TYR    CD2 2965   7.061   5.054   3.238  0.5107  0.0060 -0.3468
  551TYR    HD2 2966   7.026   5.155   3.222 -0.8576 -0.6154 -1.5308
  551TYR    CE1 2967   7.165   4.798   3.280  0.1236  0.0272 -0.1146
  551TYR    HE1 2968   7.204   4.697   3.280 -0.0222 -0.2169 -4.3028
  551TYR    CE2 2969   7.165   5.005   3.150 -0.6243  0.3320 -0.2635
  551TYR    HE2 2970   7.200   5.064   3.067 -0.4002 -0.6392 -0.8778
  551TYR     CZ 2971   7.213   4.878   3.176 -0.1643 -0.3477 -0.7124
  551TYR     OH 2972   7.311   4.830   3.090 -0.0406 -0.5258 -0.1573
  551TYR     HH 2973   7.303   4.741   3.061  1.2357 -0.6291 -0.2579
  551TYR      C 2974   7.060   5.218   3.554 -0.4579  0.2003 -0.3122
  551TYR      O 2975   7.179   5.212   3.544 -0.1224  0.2937 -0.6610
  552LEU      N 2976   6.998   5.337   3.546  0.2179 -0.3797 -0.2138
  552LEU      H 2977   6.897   5.334   3.549  0.1530  1.1317 -0.3203
  552LEU     CA 2978   7.053   5.469   3.523 -0.0758  0.0748  0.0449
  552LEU     HA 2979   7.126   5.449   3.444  2.1649 -2.4567  2.5001
  552LEU     CB 2980   6.937   5.563   3.483  0.0008 -0.4143  0.0138
  552LEU    HB1 2981   6.877   5.523   3.402  0.2111  1.8437 -1.3383
  552LEU    HB2 2982   6.869   5.580   3.567  0.8045 -1.0523  0.8232
  552LEU     CG 2983   6.992   5.704   3.436 -0.2769 -0.0412 -0.0933
  552LEU     HG 2984   7.060   5.741   3.514 -1.2072  1.2026  0.1533
  552LEU    CD1 2985   7.047   5.696   3.299 -0.4629  0.2332  0.3951
  552LEU   HD11 2986   7.085   5.794   3.267  0.2587  0.3789  1.6261
  552LEU   HD12 2987   7.137   5.636   3.308 -0.5554 -0.5879 -2.8264
  552LEU   HD13 2988   6.965   5.661   3.236  0.9131 -1.5700 -0.4855
  552LEU    CD2 2989   6.869   5.796   3.436 -0.9494 -0.1321  0.6398
  552LEU   HD21 2990   6.817   5.810   3.531  0.4195  1.0131  1.2546
  552LEU   HD22 2991   6.899   5.890   3.391 -4.6456  0.5729 -0.6842
  552LEU   HD23 2992   6.799   5.765   3.358 -1.1693  0.9129  0.4089
  552LEU      C 2993   7.137   5.515   3.643  0.0163 -0.0849 -0.0641
  552LEU      O 2994   7.251   5.558   3.620 -0.1047  0.3477  0.5629
  553SER      N 2995   7.080   5.508   3.763 -0.0098 -0.2641  0.6664
  553SER      H 2996   6.980   5.498   3.770 -0.0545 -1.0316 -0.7707
  553SER     CA 2997   7.151   5.540   3.888  0.1333 -0.2140 -0.3925
  553SER     HA 2998   7.188   5.642   3.893  1.6253 -0.7386 -0.1328
  553SER     CB 2999   7.062   5.515   4.011  0.2130 -0.3324 -0.0615
  553SER    HB1 3000   7.114   5.525   4.106 -1.0907 -1.1345  0.7671
  553SER    HB2 3001   6.977   5.584   4.008  0.0478 -0.4498  1.3687
  553SER     OG 3002   6.984   5.393   4.008 -0.2357 -0.0127  0.2132
  553SER     HG 3003   6.929   5.395   3.931 -0.3468 -1.6582  0.2102
  553SER      C 3004   7.287   5.457   3.894  0.3852  0.0302  0.0809
  553SER      O 3005   7.381   5.509   3.962  0.1871  0.3998 -0.1854
  554LYS      N 3006   7.291   5.337   3.835 -0.5497  0.3111  0.1585
  554LYS      H 3007   7.210   5.310   3.782 -1.2222  0.6786  0.9674
  554LYS     CA 3008   7.409   5.242   3.846 -0.0867  0.1322  0.4223
  554LYS     HA 3009   7.472   5.265   3.931  0.5225  0.4046 -0.0909
  554LYS     CB 3010   7.359   5.100   3.851  0.2258  0.4217  0.1261
  554LYS    HB1 3011   7.274   5.069   3.790  1.1075 -4.6133  0.9781
  554LYS    HB2 3012   7.440   5.032   3.825 -0.3719  0.2846 -1.4994
  554LYS     CG 3013   7.301   5.066   3.989  0.3759  0.4299  0.1549
  554LYS    HG1 3014   7.356   5.094   4.079 -1.0632  2.1484  0.5616
  554LYS    HG2 3015   7.216   5.127   4.019  0.4839  1.6729 -1.8251
  554LYS     CD 3016   7.270   4.911   4.002  0.0933 -0.2505  0.1916
  554LYS    HD1 3017   7.194   4.878   3.932 -0.1115 -1.7451  1.0681
  554LYS    HD2 3018   7.364   4.857   3.986 -0.2265 -1.5712  2.3262
  554LYS     CE 3019   7.209   4.886   4.148 -0.0175 -0.0777 -0.5367
  554LYS    HE1 3020   7.286   4.896   4.225 -1.3180 -2.5390  1.1981
  554LYS    HE2 3021   7.136   4.961   4.177  1.9786  1.6419  0.3165
  554LYS     NZ 3022   7.156   4.747   4.166 -0.2894 -0.2740 -0.1180
  554LYS    HZ1 3023   7.114   4.718   4.079 -0.0693  0.4112 -0.4598
  554LYS    HZ2 3024   7.242   4.695   4.173 -1.1825 -1.6756  0.9176
  554LYS    HZ3 3025   7.100   4.735   4.250 -0.9935  1.2157 -0.3356
  554LYS      C 3026   7.504   5.266   3.730  0.3341 -0.3799  0.3412
  554LYS      O 3027   7.623   5.247   3.739 -0.0115  0.1719 -0.1701
  555LEU      N 3028   7.454   5.317   3.615  0.0761 -0.8041  0.1544
  555LEU      H 3029   7.353   5.325   3.612 -0.0928 -2.1486  0.9842
  555LEU     CA 3030   7.530   5.348   3.497  0.0622 -0.8086  0.4928
  555LEU     HA 3031   7.600   5.269   3.474  0.0292 -1.6599  2.9953
  555LEU     CB 3032   7.440   5.377   3.372 -0.9662  0.7127 -0.4890
  555LEU    HB1 3033   7.362   5.451   3.391 -1.5180  0.1077 -0.3669
  555LEU    HB2 3034   7.505   5.430   3.302  1.6958  0.0742  1.3642
  555LEU     CG 3035   7.389   5.264   3.277  0.5455 -0.4455  0.3311
  555LEU     HG 3036   7.319   5.206   3.337  0.7956  1.1117  2.2223
  555LEU    CD1 3037   7.310   5.337   3.166 -0.2812  0.1026 -0.0050
  555LEU   HD11 3038   7.264   5.269   3.094  1.7792 -0.3742 -0.9224
  555LEU   HD12 3039   7.243   5.401   3.224  0.8412  1.1858  0.1318
  555LEU   HD13 3040   7.372   5.407   3.111  1.6997 -0.4324  1.4175
  555LEU    CD2 3041   7.508   5.186   3.223  0.2578  0.6599 -0.1313
  555LEU   HD21 3042   7.555   5.117   3.293  0.8158  1.5639  0.4064
  555LEU   HD22 3043   7.481   5.118   3.143 -1.1374 -1.8887  2.3566
  555LEU   HD23 3044   7.590   5.247   3.185  0.7018 -0.1227 -0.4550
  555LEU      C 3045   7.618   5.473   3.527 -0.6663  0.4043  0.1151
  555LEU      O 3046   7.738   5.462   3.514 -0.3949 -0.2859 -0.0138
  556LEU      N 3047   7.554   5.573   3.582 -0.3071  0.2468 -1.0641
  556LEU      H 3048   7.459   5.551   3.608 -0.8615  1.5233 -1.9015
  556LEU     CA 3049   7.603   5.706   3.629  0.6372  1.0131  0.2560
  556LEU     HA 3050   7.691   5.728   3.568  1.6081 -2.2078  0.3279
  556LEU     CB 3051   7.491   5.816   3.628 -0.4864  0.8817  0.0463
  556LEU    HB1 3052   7.413   5.777   3.693 -0.9451  2.4208  0.4716
  556LEU    HB2 3053   7.525   5.905   3.682 -0.2531  1.9566 -1.8089
  556LEU     CG 3054   7.435   5.868   3.497 -0.4716  0.4948 -0.0490
  556LEU     HG 3055   7.393   5.779   3.450  0.2739 -0.3793  0.8919
  556LEU    CD1 3056   7.298   5.933   3.526 -0.3684  0.1421 -0.2174
  556LEU   HD11 3057   7.240   5.932   3.434 -2.3558 -0.4935  0.9940
  556LEU   HD12 3058   7.245   5.865   3.592 -2.7627 -0.1167 -2.2544
  556LEU   HD13 3059   7.312   6.031   3.572  2.9567  0.3817 -1.4152
  556LEU    CD2 3060   7.530   5.966   3.418 -0.0968 -0.2893  0.1986
  556LEU   HD21 3061   7.533   6.062   3.468  4.2387  0.3296 -0.8325
  556LEU   HD22 3062   7.632   5.926   3.420  0.1244  0.3067  2.5102
  556LEU   HD23 3063   7.485   5.968   3.318  0.1179 -0.9417  0.0784
  556LEU      C 3064   7.660   5.691   3.770 -0.2088  0.1639 -0.8489
  556LEU      O 3065   7.685   5.789   3.843 -0.2043  0.8300 -0.0376
  557GLY      N 3066   7.684   5.564   3.807  0.6756 -0.0469 -1.0202
  557GLY      H 3067   7.664   5.501   3.731 -0.4419  2.3681 -2.8926
  557GLY     CA 3068   7.710   5.512   3.941 -0.3832 -0.0782 -0.2716
  557GLY    HA1 3069   7.683   5.585   4.018  0.0680 -1.6468  1.4584
  557GLY    HA2 3070   7.652   5.423   3.968  3.5566 -2.9559 -0.4754
  557GLY      C 3071   7.853   5.460   3.944 -0.1122 -0.1987  0.9263
  557GLY      O 3072   7.930   5.470   4.042 -0.7230  0.1780  0.3213
  558LYS      N 3073   7.890   5.396   3.828  0.2936 -0.2187  0.4716
  558LYS      H 3074   7.835   5.401   3.743  2.2860 -2.1499 -1.0424
  558LYS     CA 3075   8.029   5.346   3.805 -0.2377  0.0841  0.6904
  558LYS     HA 3076   8.059   5.290   3.894 -1.4962  0.0080  1.0790
  558LYS     CB 3077   8.018   5.239   3.686  0.0785 -0.0854 -0.4629
  558LYS    HB1 3078   7.992   5.290   3.594  0.2265  1.8179  0.4961
  558LYS    HB2 3079   8.110   5.184   3.668 -0.7614 -0.9035 -2.4893
  558LYS     CG 3080   7.919   5.119   3.704 -0.6253  0.8918 -0.0867
  558LYS    HG1 3081   7.819   5.158   3.687 -0.2872  2.2246  0.7788
  558LYS    HG2 3082   7.940   5.056   3.618 -0.7718 -0.1184  0.6062
  558LYS     CD 3083   7.924   5.030   3.828  0.9586 -0.0436  0.5020
  558LYS    HD1 3084   8.007   4.960   3.819  0.4542 -0.4645 -1.1098
  558LYS    HD2 3085   7.950   5.095   3.911  2.2638 -0.0841  0.1425
  558LYS     CE 3086   7.787   4.972   3.880  0.1953 -0.1904  0.0791
  558LYS    HE1 3087   7.717   5.052   3.905 -1.1744 -0.9844 -1.0226
  558LYS    HE2 3088   7.730   4.910   3.810  1.2226 -1.3931  0.2695
  558LYS     NZ 3089   7.800   4.891   4.001  0.2345  0.2730 -1.1025
  558LYS    HZ1 3090   7.710   4.855   4.027 -0.3043  1.5513 -1.1001
  558LYS    HZ2 3091   7.872   4.822   3.985  0.9483  0.5554  0.6303
  558LYS    HZ3 3092   7.843   4.941   4.078  1.0007 -1.5220 -0.3118
  558LYS      C 3093   8.133   5.447   3.775  0.3040  0.7588 -0.0873
  558LYS      O 3094   8.249   5.409   3.786 -0.0292  0.3165 -0.8895
  559LEU      N 3095   8.092   5.563   3.724 -0.1337  0.1732  0.0589
  559LEU      H 3096   7.991   5.557   3.715 -0.2105  2.2161 -1.0829
  559LEU     CA 3097   8.170   5.681   3.684 -0.1605 -0.3932 -0.2315
  559LEU     HA 3098   8.259   5.656   3.627 -0.0525  0.5976 -0.5105
  559LEU     CB 3099   8.067   5.771   3.609  0.2991  0.3656 -0.4747
  559LEU    HB1 3100   8.037   5.709   3.524 -0.2632 -1.2701  0.8672
  559LEU    HB2 3101   7.979   5.788   3.671  0.8724  0.4460  0.3386
  559LEU     CG 3102   8.110   5.913   3.560  0.4055 -0.3078 -0.0581
  559LEU     HG 3103   8.145   5.959   3.653 -1.0662 -0.0924  0.4158
  559LEU    CD1 3104   8.229   5.921   3.462  0.4358  0.3129  0.0880
  559LEU   HD11 3105   8.314   5.871   3.510  1.4500  1.5877 -0.3344
  559LEU   HD12 3106   8.199   5.866   3.373 -2.8890  1.2631  0.4907
  559LEU   HD13 3107   8.242   6.023   3.428 -1.5584  0.0916 -1.5458
  559LEU    CD2 3108   7.985   5.992   3.518 -0.0318  0.4766 -0.3504
  559LEU   HD21 3109   8.012   6.095   3.493 -0.4138  0.3736 -1.2343
  559LEU   HD22 3110   7.944   5.954   3.424  3.4715 -4.3944 -0.2916
  559LEU   HD23 3111   7.914   5.990   3.601  1.2921 -0.6561  0.7927
  559LEU      C 3112   8.238   5.750   3.812 -0.5589 -0.1084  0.8290
  559LEU      O 3113   8.360   5.758   3.815 -0.1120 -0.0876  0.1310
  560PRO      N 3114   8.166   5.787   3.921 -0.3425 -0.2071  0.2508
  560PRO     CA 3115   8.226   5.846   4.040  0.3685  0.7702 -1.1099
  560PRO     HA 3116   8.296   5.926   4.016 -0.6083  2.6950  1.9089
  560PRO     CB 3117   8.118   5.915   4.119 -0.0293 -0.5955  0.3605
  560PRO    HB1 3118   8.140   5.934   4.224 -0.3059  1.2439  0.1294
  560PRO    HB2 3119   8.103   6.017   4.082  1.5897  0.2320  1.8438
  560PRO     CG 3120   7.992   5.831   4.085 -0.5962  0.0275 -0.3516
  560PRO    HG1 3121   7.981   5.738   4.141  0.3707  0.8323  1.2643
  560PRO    HG2 3122   7.894   5.878   4.086 -0.8541 -0.5148  0.5759
  560PRO     CD 3123   8.022   5.793   3.934  0.8911 -0.3133 -0.3029
  560PRO    HD1 3124   7.972   5.703   3.898 -1.0898  1.0650 -1.1941
  560PRO    HD2 3125   7.987   5.873   3.869  0.7343  0.5148  0.7689
  560PRO      C 3126   8.298   5.736   4.127 -0.1061  0.4766 -0.1358
  560PRO      O 3127   8.383   5.764   4.208 -0.6548 -0.2457  0.4535
  561GLU      N 3128   8.266   5.611   4.108 -0.2071  0.2552  0.5236
  561GLU      H 3129   8.188   5.591   4.046 -0.0451 -2.2813  1.0440
  561GLU     CA 3130   8.317   5.493   4.172 -0.9365  0.1946  1.0389
  561GLU     HA 3131   8.312   5.513   4.279  0.4636 -0.6184  1.2765
  561GLU     CB 3132   8.234   5.369   4.135  0.3833  0.1336 -0.2333
  561GLU    HB1 3133   8.130   5.397   4.148  0.1902 -0.1395 -1.1382
  561GLU    HB2 3134   8.248   5.344   4.030  0.5343 -1.8267  0.2032
  561GLU     CG 3135   8.254   5.248   4.235 -0.2907  0.1834  0.0327
  561GLU    HG1 3136   8.208   5.159   4.194 -1.9181 -0.0153  2.1004
  561GLU    HG2 3137   8.359   5.218   4.234 -0.8804 -2.1755 -2.5052
  561GLU     CD 3138   8.222   5.272   4.382  0.1143 -0.8538 -0.1465
  561GLU    OE1 3139   8.165   5.378   4.411 -0.8342  0.1199  0.0360
  561GLU    OE2 3140   8.261   5.192   4.468  0.1982 -0.2810 -0.2480
  561GLU      C 3141   8.469   5.465   4.141  0.0547  0.1462 -0.5493
  561GLU      O 3142   8.543   5.420   4.232 -0.0781 -0.9325  0.5114
  562LEU      N 3143   8.520   5.510   4.027 -0.2858 -0.2940 -0.5135
  562LEU      H 3144   8.448   5.555   3.972  0.4975  1.3403 -0.2659
  562LEU     CA 3145   8.659   5.503   3.983 -1.0555 -0.2343 -0.3140
  562LEU     HA 3146   8.685   5.398   3.995  0.9698  0.1453 -1.0223
  562LEU     CB 3147   8.671   5.553   3.837  0.1923  0.3990 -0.8068
  562LEU    HB1 3148   8.643   5.658   3.834 -3.4350 -0.3520  1.2542
  562LEU    HB2 3149   8.775   5.561   3.804  0.5738  0.9472  0.4675
  562LEU     CG 3150   8.589   5.479   3.736  0.3424  0.2057  0.0657
  562LEU     HG 3151   8.493   5.440   3.769  2.0910 -2.2401  2.7214
  562LEU    CD1 3152   8.558   5.571   3.609 -0.3410  0.1705  0.0731
  562LEU   HD11 3153   8.498   5.521   3.533 -0.6284  0.5125  0.0704
  562LEU   HD12 3154   8.512   5.667   3.633  2.1098  1.0155  1.7232
  562LEU   HD13 3155   8.647   5.598   3.553 -0.4839 -0.4015 -0.4479
  562LEU    CD2 3156   8.657   5.348   3.694 -0.5567  0.0093  0.0075
  562LEU   HD21 3157   8.750   5.368   3.640 -1.0591  0.8332 -0.5906
  562LEU   HD22 3158   8.695   5.278   3.768  0.6837 -0.3723 -0.9503
  562LEU   HD23 3159   8.590   5.292   3.628 -0.2850  0.5672 -0.7631
  562LEU      C 3160   8.753   5.584   4.075  0.0434 -0.1444 -0.6697
  562LEU      O 3161   8.872   5.558   4.088  0.2354  0.1600  0.0601
  563ARG      N 3162   8.703   5.685   4.136 -0.6060 -0.5103 -0.4033
  563ARG      H 3163   8.602   5.695   4.133 -0.8535 -1.8277  1.6654
  563ARG     CA 3164   8.775   5.772   4.231  0.5719  0.0312 -0.4943
  563ARG     HA 3165   8.869   5.806   4.187 -0.2325  1.2255 -1.3631
  563ARG     CB 3166   8.679   5.885   4.259 -0.7698 -0.5228 -0.3083
  563ARG    HB1 3167   8.614   5.900   4.173 -0.4424  0.0807 -0.4566
  563ARG    HB2 3168   8.625   5.844   4.345  0.7070 -1.4303  0.2281
  563ARG     CG 3169   8.748   6.017   4.302  0.2332 -1.0703 -0.4160
  563ARG    HG1 3170   8.784   6.003   4.404 -0.1991  0.0917 -0.0847
  563ARG    HG2 3171   8.831   6.052   4.241  0.9376  0.9546  1.5648
  563ARG     CD 3172   8.639   6.127   4.297  0.4444  0.5462  0.7440
  563ARG    HD1 3173   8.549   6.094   4.349  1.6379 -0.0705  2.5176
  563ARG    HD2 3174   8.666   6.216   4.353  0.7769  0.5278  0.6159
  563ARG     NE 3175   8.609   6.154   4.152  0.7640 -0.1178 -0.3376
  563ARG     HE 3176   8.686   6.142   4.087  0.0886 -1.2809 -0.9448
  563ARG     CZ 3177   8.506   6.225   4.102 -0.7034  0.4894 -0.5353
  563ARG    NH1 3178   8.426   6.293   4.177 -0.0452  0.3209  0.0624
  563ARG   HH11 3179   8.460   6.311   4.270  0.2108  2.9873 -0.4610
  563ARG   HH12 3180   8.351   6.346   4.134  0.3097 -0.1583 -1.1921
  563ARG    NH2 3181   8.484   6.221   3.968 -0.1801 -0.3434  0.2475
  563ARG   HH21 3182   8.545   6.173   3.903  0.3026  1.5568 -0.7958
  563ARG   HH22 3183   8.416   6.284   3.927  0.7805 -1.0588 -2.7203
  563ARG      C 3184   8.820   5.703   4.363 -0.2776 -0.8472  0.1062
  563ARG      O 3185   8.930   5.745   4.411  0.0884  0.3491  0.1932
  564THR      N 3186   8.750   5.596   4.405  0.0112 -0.1271 -0.2802
  564THR      H 3187   8.661   5.591   4.357  0.0789  0.4629 -0.4768
  564THR     CA 3188   8.793   5.500   4.508 -0.1545  0.0098 -0.2267
  564THR     HA 3189   8.789   5.546   4.606 -1.6674  1.1036 -0.7625
  564THR     CB 3190   8.700   5.380   4.536 -0.8099 -0.1705 -0.0226
  564THR     HB 3191   8.753   5.326   4.615  0.2671  2.0590  0.8513
  564THR    OG1 3192   8.680   5.301   4.426  0.2851 -0.1912 -0.1517
  564THR    HG1 3193   8.643   5.349   4.353 -0.6955  0.0578  0.4864
  564THR    CG2 3194   8.564   5.418   4.584  0.2683  0.2456 -0.1538
  564THR   HG21 3195   8.504   5.331   4.609  0.1925  0.2447 -0.3298
  564THR   HG22 3196   8.567   5.484   4.670 -0.3131 -1.3670  1.1399
  564THR   HG23 3197   8.502   5.466   4.508 -1.6320 -0.3528  0.9468
  564THR      C 3198   8.934   5.447   4.488  0.6199  0.4616  0.5428
  564THR      O 3199   9.012   5.454   4.580  0.1445 -0.1256 -0.0910
  565LEU      N 3200   8.959   5.401   4.365  0.2874  0.2312  0.6649
  565LEU      H 3201   8.888   5.425   4.297  0.8423  0.1689  0.0542
  565LEU     CA 3202   9.076   5.328   4.322 -0.6369  0.1599  0.1321
  565LEU     HA 3203   9.129   5.276   4.402  0.3682 -1.5181 -1.5497
  565LEU     CB 3204   9.038   5.234   4.202 -0.5994  0.1723 -0.3397
  565LEU    HB1 3205   9.032   5.295   4.112  1.4310  0.9266 -0.0131
  565LEU    HB2 3206   9.121   5.166   4.180 -1.6701 -1.8304  1.5080
  565LEU     CG 3207   8.909   5.141   4.225  0.7124  0.4177  0.5744
  565LEU     HG 3208   8.817   5.189   4.259  1.0312  1.6045 -0.2003
  565LEU    CD1 3209   8.862   5.066   4.095 -1.2413 -0.4157 -0.6012
  565LEU   HD11 3210   8.942   5.006   4.051  2.0412  0.2225  3.7886
  565LEU   HD12 3211   8.782   4.999   4.128  0.3353 -1.2319  1.8274
  565LEU   HD13 3212   8.822   5.141   4.027  0.3200  0.4963 -0.5545
  565LEU    CD2 3213   8.946   5.041   4.335  0.4898  0.1484 -0.8932
  565LEU   HD21 3214   9.032   4.978   4.310  1.5305  0.6468  1.2280
  565LEU   HD22 3215   8.958   5.095   4.429 -2.3121  0.3788 -0.5948
  565LEU   HD23 3216   8.860   4.975   4.348 -0.9503  2.1778  0.4831
  565LEU      C 3217   9.178   5.435   4.273  0.7323  0.0938  0.2293
  565LEU      O 3218   9.293   5.396   4.251  0.3159  0.3314 -0.8611
  566CYS      N 3219   9.142   5.563   4.249 -0.2874 -0.1426 -0.1186
  566CYS      H 3220   9.047   5.576   4.281  0.1683 -2.0961  2.3550
  566CYS     CA 3221   9.236   5.673   4.210  0.2810 -0.7561  0.2564
  566CYS     HA 3222   9.309   5.637   4.137  3.4056  1.1354  2.2369
  566CYS     CB 3223   9.159   5.789   4.151  0.3074 -0.3509 -0.0917
  566CYS    HB1 3224   9.091   5.823   4.229 -0.8074 -2.4744 -0.0823
  566CYS    HB2 3225   9.230   5.871   4.133 -1.2272  1.1225  0.3147
  566CYS     SG 3226   9.083   5.747   3.994 -0.0974  0.5289 -0.0504
  566CYS     HG 3227   9.070   5.618   4.027  2.3287  0.4943  0.9904
  566CYS      C 3228   9.316   5.730   4.325  0.3401 -0.3645  0.7925
  566CYS      O 3229   9.426   5.777   4.307 -0.4847  0.4034  0.1083
  567THR      N 3230   9.271   5.706   4.451  0.0426 -0.2862  0.3633
  567THR      H 3231   9.189   5.648   4.463 -0.7233  0.8594  0.8168
  567THR     CA 3232   9.339   5.751   4.574 -0.1246 -0.2848  0.2291
  567THR     HA 3233   9.363   5.857   4.575 -1.5296  0.0450  1.0677
  567THR     CB 3234   9.248   5.726   4.695 -0.5869  0.3442 -0.2191
  567THR     HB 3235   9.303   5.766   4.780  3.6929  0.2963 -2.7048
  567THR    OG1 3236   9.223   5.591   4.720 -0.7042  0.1225  0.2306
  567THR    HG1 3237   9.130   5.576   4.707 -0.6402  0.7846 -1.2423
  567THR    CG2 3238   9.118   5.801   4.680 -0.2934 -0.5717  0.3927
  567THR   HG21 3239   9.038   5.751   4.627 -0.1933  0.2938 -0.6141
  567THR   HG22 3240   9.083   5.833   4.778  1.6754 -0.0377  0.9788
  567THR   HG23 3241   9.133   5.893   4.622 -1.8299 -0.9836 -0.7258
  567THR      C 3242   9.477   5.678   4.590 -0.0181  0.5796 -0.2431
  567THR      O 3243   9.579   5.741   4.615  0.0685  0.1289 -0.2492
  568GLN      N 3244   9.475   5.547   4.558  0.3622  0.1802  0.1451
  568GLN      H 3245   9.385   5.502   4.550 -0.1659  1.5067 -2.7771
  568GLN     CA 3246   9.592   5.462   4.559 -0.5821 -0.7365  0.3502
  568GLN     HA 3247   9.644   5.494   4.649  1.0092 -0.1650 -0.7289
  568GLN     CB 3248   9.540   5.316   4.566 -0.6467  0.1366 -0.3125
  568GLN    HB1 3249   9.486   5.290   4.475  1.1335 -2.3892 -0.7510
  568GLN    HB2 3250   9.614   5.238   4.586 -2.0283 -0.7448  1.6250
  568GLN     CG 3251   9.450   5.302   4.687  0.1429 -0.2205  0.0939
  568GLN    HG1 3252   9.484   5.359   4.773 -1.3021  1.7505 -0.5499
  568GLN    HG2 3253   9.350   5.340   4.663  0.8401  1.7323  0.1678
  568GLN     CD 3254   9.443   5.158   4.738 -0.1536 -0.2476 -0.3232
  568GLN    OE1 3255   9.471   5.062   4.669  0.5467 -0.0904  0.3493
  568GLN    NE2 3256   9.394   5.140   4.857 -0.3011  0.2726 -0.1568
  568GLN   HE21 3257   9.342   5.210   4.908  0.7033 -0.1609  1.5424
  568GLN   HE22 3258   9.383   5.050   4.900  0.2882 -0.5664 -1.6688
  568GLN      C 3259   9.687   5.475   4.437 -0.0724  0.6692  0.6433
  568GLN      O 3260   9.796   5.412   4.432 -0.2525  0.1534 -0.3920
  569GLY      N 3261   9.649   5.557   4.333 -0.1376 -0.2778 -0.3410
  569GLY      H 3262   9.559   5.603   4.341 -1.0271 -1.7411 -1.3464
  569GLY     CA 3263   9.734   5.587   4.222 -0.5953 -0.1112  0.3838
  569GLY    HA1 3264   9.815   5.514   4.219 -1.3192 -0.9495 -3.1808
  569GLY    HA2 3265   9.671   5.561   4.137  0.1524 -0.1316 -0.1778
  569GLY      C 3266   9.796   5.727   4.211  0.4331  0.4614 -0.0406
  569GLY      O 3267   9.909   5.731   4.175  0.4298  0.2251  0.4590
  570LEU      N 3268   9.723   5.825   4.257  0.6491 -0.0026 -0.1119
  570LEU      H 3269   9.635   5.801   4.300  0.2949 -0.2314 -0.9600
  570LEU     CA 3270   9.786   5.953   4.305 -0.2464 -0.5104 -0.7050
  570LEU     HA 3271   9.843   6.006   4.228  1.4731  2.2637  2.2133
  570LEU     CB 3272   9.667   6.038   4.356 -0.2401 -0.2036 -0.1133
  570LEU    HB1 3273   9.584   6.034   4.285  0.3094  2.0539 -1.0015
  570LEU    HB2 3274   9.629   5.998   4.450 -3.2683 -1.0846 -1.5724
  570LEU     CG 3275   9.710   6.189   4.373  0.4566  0.0872 -0.0416
  570LEU     HG 3276   9.803   6.182   4.431  1.7967 -0.1742 -2.1098
  570LEU    CD1 3277   9.729   6.257   4.238 -0.2798 -0.1181 -0.0755
  570LEU   HD11 3278   9.644   6.296   4.182  0.8288 -1.6820 -3.1166
  570LEU   HD12 3279   9.795   6.343   4.248  0.0428  0.1880 -3.6093
  570LEU   HD13 3280   9.791   6.197   4.171 -0.8622  0.7036 -1.3811
  570LEU    CD2 3281   9.624   6.261   4.474  0.5585  0.3244  0.5304
  570LEU   HD21 3282   9.595   6.199   4.558 -0.4192 -1.6449 -1.1698
  570LEU   HD22 3283   9.672   6.353   4.506 -3.0942  2.1571  1.1980
  570LEU   HD23 3284   9.534   6.287   4.419  1.5568  2.1359 -0.3446
  570LEU      C 3285   9.889   5.928   4.412 -0.5419 -0.1457  0.0203
  570LEU      O 3286   9.998   5.973   4.388  0.0156 -0.1579 -0.2918
  571GLN      N 3287   9.859   5.847   4.518 -0.1741 -0.0229 -0.2836
  571GLN      H 3288   9.765   5.814   4.534 -1.1013  2.8136  0.8821
  571GLN     CA 3289   9.948   5.820   4.632  0.4699 -0.2360 -0.4045
  571GLN     HA 3290   9.968   5.913   4.685  1.2741  0.2448 -1.5103
  571GLN     CB 3291   9.886   5.725   4.736 -0.0707  0.9327  0.1190
  571GLN    HB1 3292   9.790   5.758   4.776 -1.3915 -1.3650 -0.9424
  571GLN    HB2 3293   9.862   5.633   4.684  1.3028  0.3714  0.4332
  571GLN     CG 3294   9.964   5.687   4.863  0.0072 -0.5213  0.1213
  571GLN    HG1 3295   9.906   5.630   4.936  0.6767 -0.0825  1.0078
  571GLN    HG2 3296  10.041   5.614   4.839 -1.1431 -1.7958  0.1365
  571GLN     CD 3297  10.012   5.796   4.946 -0.5951 -1.3653 -0.7427
  571GLN    OE1 3298   9.942   5.896   4.969 -0.1305 -0.0500 -0.1006
  571GLN    NE2 3299  10.133   5.779   4.993  0.3365 -0.0129  0.4347
  571GLN   HE21 3300  10.191   5.699   4.971 -0.6374 -0.3740 -1.0169
  571GLN   HE22 3301  10.181   5.853   5.041  0.5990  1.1270 -1.4782
  571GLN      C 3302  10.081   5.758   4.580 -0.3257  0.3828  0.7301
  571GLN      O 3303  10.192   5.800   4.620  0.3725 -0.2522  0.1961
  572ARG      N 3304  10.065   5.666   4.479  0.1906  0.1267 -0.2552
  572ARG      H 3305   9.975   5.670   4.434  0.5005  1.7224 -0.8072
  572ARG     CA 3306  10.173   5.587   4.426 -0.2873 -0.0525  0.0940
  572ARG     HA 3307  10.236   5.557   4.510  0.1464  0.3602 -0.0822
  572ARG     CB 3308  10.110   5.463   4.342 -0.1190 -0.6016 -0.0771
  572ARG    HB1 3309  10.059   5.404   4.418  0.5612  0.0780  0.9264
  572ARG    HB2 3310  10.042   5.497   4.263  0.7167  0.5200 -0.3299
  572ARG     CG 3311  10.210   5.366   4.275 -0.0371 -0.3040 -0.0507
  572ARG    HG1 3312  10.153   5.290   4.222 -0.1125 -0.7587  0.6681
  572ARG    HG2 3313  10.266   5.408   4.192  1.3892 -1.4745  0.2910
  572ARG     CD 3314  10.306   5.302   4.379  0.2273  0.3819 -1.2397
  572ARG    HD1 3315  10.383   5.374   4.406  2.9879 -3.0293  0.8748
  572ARG    HD2 3316  10.257   5.279   4.473 -0.3672  4.5797 -0.3610
  572ARG     NE 3317  10.373   5.185   4.326  0.6478 -0.6106  0.0784
  572ARG     HE 3318  10.318   5.132   4.260  3.3572 -1.1681 -1.9159
  572ARG     CZ 3319  10.488   5.133   4.376  0.1358 -0.1517  0.3796
  572ARG    NH1 3320  10.543   5.175   4.492 -0.4989  0.1082  0.2055
  572ARG   HH11 3321  10.495   5.226   4.565 -0.8885 -0.2601  0.2074
  572ARG   HH12 3322  10.640   5.158   4.514 -0.7029 -1.2133  0.1831
  572ARG    NH2 3323  10.545   5.044   4.302 -0.1279  0.9776  0.7166
  572ARG   HH21 3324  10.514   5.015   4.210  1.5986  1.7943 -0.1738
  572ARG   HH22 3325  10.604   4.971   4.339 -1.8791 -1.4924 -1.0481
  572ARG      C 3326  10.264   5.674   4.339  0.0233  0.0822  0.3707
  572ARG      O 3327  10.383   5.672   4.363  0.3522  0.1997 -0.7643
  573ILE      N 3328  10.215   5.745   4.241  0.2044 -0.0061 -0.1714
  573ILE      H 3329  10.115   5.751   4.224 -0.0024  0.7334  1.1451
  573ILE     CA 3330  10.298   5.841   4.165  0.1114  0.5804 -0.1052
  573ILE     HA 3331  10.378   5.774   4.133 -2.2594 -2.1913 -0.6734
  573ILE     CB 3332  10.232   5.886   4.037 -0.4103 -0.2948 -0.0550
  573ILE     HB 3333  10.313   5.944   3.992  0.3703 -0.3103  1.2799
  573ILE    CG1 3334  10.114   5.982   4.042 -0.3546 -0.3344 -0.0282
  573ILE   HG11 3335  10.039   5.938   4.107  0.4030  2.2693  2.8493
  573ILE   HG12 3336  10.131   6.071   4.103  1.3966 -0.0181 -0.8939
  573ILE    CG2 3337  10.210   5.768   3.944  0.1844  0.1293 -0.0179
  573ILE   HG21 3338  10.126   5.709   3.981 -0.3791  0.2482 -1.0773
  573ILE   HG22 3339  10.189   5.787   3.839  1.1873 -0.5034 -0.3504
  573ILE   HG23 3340  10.296   5.700   3.952 -0.2010 -0.8090 -2.7236
  573ILE     CD 3341  10.056   6.025   3.913 -0.3409  0.3929  0.0090
  573ILE    HD1 3342  10.139   6.051   3.847  0.5913  0.0866  1.0240
  573ILE    HD2 3343  10.008   5.938   3.867  0.3112 -1.0500  1.9112
  573ILE    HD3 3344   9.980   6.097   3.942 -1.0093  0.3430 -1.5055
  573ILE      C 3345  10.366   5.952   4.244  0.3714 -0.7467  0.2330
  573ILE      O 3346  10.478   5.981   4.211 -0.3647  0.4307  0.2529
  574PHE      N 3347  10.297   6.002   4.347  0.2137  0.2827 -0.4884
  574PHE      H 3348  10.197   5.984   4.348  0.3036 -0.1850 -0.0013
  574PHE     CA 3349  10.346   6.098   4.447 -0.2009 -0.1084 -0.4222
  574PHE     HA 3350  10.392   6.181   4.394  0.9468 -2.7803 -4.0794
  574PHE     CB 3351  10.222   6.137   4.537 -0.7233  0.2825 -0.1285
  574PHE    HB1 3352  10.145   6.190   4.482 -1.6004 -1.0936 -0.2819
  574PHE    HB2 3353  10.169   6.052   4.579 -0.2798 -1.0116 -2.0681
  574PHE     CG 3354  10.253   6.219   4.663  0.0352  0.1257  0.5013
  574PHE    CD1 3355  10.302   6.352   4.656 -0.2071  0.4339 -0.1628
  574PHE    HD1 3356  10.345   6.389   4.564 -0.4833 -3.1468 -1.8985
  574PHE    CD2 3357  10.222   6.171   4.793  0.6155 -0.2892 -0.3202
  574PHE    HD2 3358  10.160   6.083   4.801 -1.0900  0.9617  1.0611
  574PHE    CE1 3359  10.321   6.427   4.771 -0.4337  0.1302 -0.1379
  574PHE    HE1 3360  10.365   6.526   4.765 -1.7061  0.6396 -1.6527
  574PHE    CE2 3361  10.237   6.250   4.908  0.9162 -0.0084 -0.3477
  574PHE    HE2 3362  10.217   6.210   5.006  2.3527  0.3442  0.1238
  574PHE     CZ 3363  10.290   6.377   4.896  0.5639  0.1695 -0.4612
  574PHE     HZ 3364  10.315   6.434   4.984 -1.5258  1.5033 -0.6526
  574PHE      C 3365  10.461   6.044   4.535  0.2710  0.3504 -0.2770
  574PHE      O 3366  10.566   6.112   4.552 -0.2582  0.0022  0.1298
  575TYR      N 3367  10.446   5.920   4.589 -0.7332 -0.4393 -0.2496
  575TYR      H 3368  10.359   5.869   4.582 -0.6510 -0.7215  0.6227
  575TYR     CA 3369  10.550   5.857   4.667  0.2828 -0.1978 -0.5092
  575TYR     HA 3370  10.565   5.912   4.760  1.1879 -2.1382  0.5555
  575TYR     CB 3371  10.499   5.721   4.711  0.1824  0.2030 -0.1955
  575TYR    HB1 3372  10.402   5.737   4.760 -0.4520 -0.0105 -1.3399
  575TYR    HB2 3373  10.470   5.660   4.625 -0.8310 -2.0576  1.6310
  575TYR     CG 3374  10.591   5.649   4.802 -0.2991  0.4162  0.2034
  575TYR    CD1 3375  10.604   5.693   4.936 -0.4548 -0.0051 -0.4887
  575TYR    HD1 3376  10.543   5.770   4.982  0.2902 -0.2400  0.9476
  575TYR    CD2 3377  10.676   5.545   4.756 -0.6314 -0.1135  0.2614
  575TYR    HD2 3378  10.659   5.511   4.654  1.2281  1.9759 -0.8234
  575TYR    CE1 3379  10.696   5.625   5.025  0.0575  0.0667  0.0044
  575TYR    HE1 3380  10.710   5.660   5.126 -0.0893  1.4275 -0.4217
  575TYR    CE2 3381  10.770   5.476   4.840  0.2642 -0.0164 -0.5943
  575TYR    HE2 3382  10.838   5.399   4.808  0.9436  0.0361  0.6670
  575TYR     CZ 3383  10.775   5.516   4.977  0.7886 -0.1279  0.1761
  575TYR     OH 3384  10.867   5.459   5.057 -0.1090 -0.0825 -0.2135
  575TYR     HH 3385  10.934   5.409   5.013 -1.0856 -1.0677 -0.6012
  575TYR      C 3386  10.688   5.837   4.592 -0.2343 -0.1529  1.0540
  575TYR      O 3387  10.794   5.855   4.646 -0.0169 -0.0135  0.0779
  576LEU      N 3388  10.684   5.807   4.459 -0.7365 -0.0585 -0.1706
  576LEU      H 3389  10.595   5.795   4.414 -1.8965 -0.6337  2.1332
  576LEU     CA 3390  10.814   5.789   4.383  0.4112  0.2273  0.0794
  576LEU     HA 3391  10.866   5.711   4.440 -2.4919 -2.2366 -0.3985
  576LEU     CB 3392  10.765   5.740   4.246  0.1355  0.0072  0.1950
  576LEU    HB1 3393  10.712   5.826   4.205 -0.0941  0.3340  1.1572
  576LEU    HB2 3394  10.851   5.716   4.183 -0.5328 -1.7533 -0.1031
  576LEU     CG 3395  10.686   5.605   4.234 -0.0145  0.9100 -0.2896
  576LEU     HG 3396  10.587   5.610   4.281 -1.2617 -2.2572 -2.2047
  576LEU    CD1 3397  10.662   5.567   4.087  0.4651 -0.1323  0.4717
  576LEU   HD11 3398  10.754   5.539   4.035  0.9590  0.4630  1.0107
  576LEU   HD12 3399  10.600   5.478   4.075 -0.0350  0.3316 -0.5146
  576LEU   HD13 3400  10.618   5.651   4.032 -0.8047 -0.5119  0.8583
  576LEU    CD2 3401  10.759   5.487   4.308  0.1883 -0.2124  0.1796
  576LEU   HD21 3402  10.758   5.505   4.416  1.0321  2.4304 -0.1562
  576LEU   HD22 3403  10.713   5.390   4.291  0.6415 -0.3494 -0.2913
  576LEU   HD23 3404  10.863   5.490   4.273  0.2237  3.6618  0.1288
  576LEU      C 3405  10.900   5.917   4.354  0.7226 -0.0914 -0.4170
  576LEU      O 3406  11.017   5.902   4.319  0.0880 -0.1361  0.0815
  577LYS      N 3407  10.847   6.037   4.377 -0.1526  0.3220  0.3944
  577LYS      H 3408  10.760   6.044   4.427  0.0381  2.1011  0.5447
  577LYS     CA 3409  10.933   6.155   4.392  0.2447 -0.1520  0.3916
  577LYS     HA 3410  11.017   6.153   4.324 -0.8028  2.1262 -1.0929
  577LYS     CB 3411  10.845   6.283   4.357  0.0544 -0.0967 -0.2000
  577LYS    HB1 3412  10.767   6.264   4.283 -1.2055  4.6866 -0.4207
  577LYS    HB2 3413  10.806   6.316   4.453  0.1267  0.4254 -0.3477
  577LYS     CG 3414  10.921   6.396   4.282  0.1178  0.4704  0.2273
  577LYS    HG1 3415  10.989   6.435   4.358 -1.2406 -0.5407  2.0369
  577LYS    HG2 3416  10.983   6.355   4.203 -1.5796  0.4781 -1.1678
  577LYS     CD 3417  10.833   6.503   4.216  0.3394 -0.2097  0.2030
  577LYS    HD1 3418  10.792   6.464   4.123  1.4877  1.3694 -1.0342
  577LYS    HD2 3419  10.753   6.520   4.289 -0.1306  1.3810 -0.6232
  577LYS     CE 3420  10.894   6.636   4.188 -0.3487 -0.0766  0.3663
  577LYS    HE1 3421  10.930   6.675   4.283  1.7776 -2.3273  0.6009
  577LYS    HE2 3422  10.989   6.634   4.133 -0.2031  3.2909  0.3160
  577LYS     NZ 3423  10.804   6.726   4.113  0.4604  0.0956  0.0215
  577LYS    HZ1 3424  10.846   6.818   4.109  1.1449 -0.2612 -2.5798
  577LYS    HZ2 3425  10.799   6.681   4.023  0.8081 -1.0646  0.5541
  577LYS    HZ3 3426  10.708   6.730   4.144  0.0100  0.2247 -1.3241
  577LYS      C 3427  10.996   6.178   4.535 -0.0698 -0.0666  0.1463
  577LYS      O 3428  11.109   6.219   4.546  0.3170 -0.5807 -0.4519
  578LEU      N 3429  10.931   6.128   4.636 -0.1877 -0.1129 -0.1230
  578LEU      H 3430  10.837   6.092   4.622 -0.1622 -0.4639  0.5461
  578LEU     CA 3431  10.984   6.133   4.780  0.5157 -1.4032 -0.0268
  578LEU     HA 3432  11.040   6.225   4.799 -2.0867  0.3845 -0.4049
  578LEU     CB 3433  10.851   6.126   4.864  0.3585 -0.0075 -0.2800
  578LEU    HB1 3434  10.791   6.045   4.823 -0.3012  0.5238 -0.3911
  578LEU    HB2 3435  10.857   6.099   4.969 -0.6059 -2.1065 -0.7247
  578LEU     CG 3436  10.771   6.255   4.861 -0.0324 -0.2836  0.2764
  578LEU     HG 3437  10.734   6.265   4.759  0.6526 -1.2181 -0.0780
  578LEU    CD1 3438  10.642   6.243   4.934  0.0942  0.1751 -0.5442
  578LEU   HD11 3439  10.575   6.326   4.954 -0.4472  0.0088 -1.5900
  578LEU   HD12 3440  10.586   6.159   4.891 -0.5736 -0.2057  0.9663
  578LEU   HD13 3441  10.670   6.206   5.033  0.4112  2.5514  0.3195
  578LEU    CD2 3442  10.844   6.377   4.912  0.3214 -0.2156  1.0420
  578LEU   HD21 3443  10.932   6.384   4.848 -0.4601 -0.2258 -0.0649
  578LEU   HD22 3444  10.792   6.471   4.894  0.5476  0.2706  2.7151
  578LEU   HD23 3445  10.882   6.365   5.014  0.6143 -0.1683  0.9397
  578LEU      C 3446  11.068   6.015   4.827  0.1532 -0.0234  0.5640
  578LEU      O 3447  11.146   6.033   4.918 -0.6898 -0.0467  0.5058
  579GLU      N 3448  11.055   5.894   4.772 -0.1901  0.4087 -0.6148
  579GLU      H 3449  10.986   5.891   4.698  0.5153  1.5361 -1.3618
  579GLU     CA 3450  11.137   5.770   4.806 -0.1823 -0.4677 -0.1582
  579GLU     HA 3451  11.154   5.761   4.913 -0.0156  0.6871 -0.0754
  579GLU     CB 3452  11.047   5.657   4.750  0.1025  0.2815 -0.3590
  579GLU    HB1 3453  10.959   5.652   4.814  0.1518 -0.3747 -0.3288
  579GLU    HB2 3454  11.005   5.670   4.651  0.5507 -1.0013 -0.7483
  579GLU     CG 3455  11.113   5.509   4.761 -0.4691 -0.5480 -0.1650
  579GLU    HG1 3456  11.048   5.440   4.707 -0.3625 -0.0557 -0.9480
  579GLU    HG2 3457  11.206   5.502   4.705 -0.5850 -0.4204 -0.3776
  579GLU     CD 3458  11.140   5.460   4.894 -0.4692  0.7833  0.3282
  579GLU    OE1 3459  11.078   5.362   4.941 -0.1784 -0.2753  0.5971
  579GLU    OE2 3460  11.242   5.512   4.950 -0.1155  0.0366  0.2976
  579GLU      C 3461  11.270   5.777   4.719  0.2546  0.8650  0.1394
  579GLU      O 3462  11.269   5.844   4.619  0.6381 -0.1722 -0.4027
  580ASP      N 3463  11.368   5.691   4.748 -0.0198 -0.7957 -0.7172
  580ASP      H 3464  11.362   5.650   4.840 -2.2661  0.2029 -0.3405
  580ASP     CA 3465  11.498   5.681   4.682 -0.4949 -0.1466  0.8706
  580ASP     HA 3466  11.533   5.773   4.635  0.4124 -1.3130 -0.8506
  580ASP     CB 3467  11.600   5.627   4.785  0.3607  0.3432  0.0683
  580ASP    HB1 3468  11.606   5.693   4.872  0.5114 -2.5607  2.4249
  580ASP    HB2 3469  11.567   5.529   4.820  0.0227  0.7896  1.0487
  580ASP     CG 3470  11.744   5.622   4.731  0.4111  0.1356  0.2021
  580ASP    OD1 3471  11.831   5.592   4.811 -0.1316  0.1024  0.0727
  580ASP    OD2 3472  11.770   5.666   4.618 -0.2109 -0.0507 -0.5667
  580ASP      C 3473  11.486   5.581   4.566  0.6682  0.1024  0.2624
  580ASP      O 3474  11.498   5.459   4.590 -0.2616  0.2930 -0.0266
  581LEU      N 3475  11.474   5.637   4.449  0.9685 -0.0121 -0.0278
  581LEU      H 3476  11.478   5.738   4.441 -2.0558  0.2728  0.7542
  581LEU     CA 3477  11.469   5.574   4.318  0.0028 -0.2248  0.5002
  581LEU     HA 3478  11.563   5.524   4.297  0.3616  0.4492  0.4588
  581LEU     CB 3479  11.347   5.468   4.299  0.0240 -0.3847  1.0050
  581LEU    HB1 3480  11.318   5.460   4.194  1.2622 -1.3457  0.7149
  581LEU    HB2 3481  11.380   5.366   4.317  0.8152 -0.6741 -1.6763
  581LEU     CG 3482  11.225   5.482   4.384 -0.1653  0.0183  0.0879
  581LEU     HG 3483  11.251   5.479   4.490 -0.5532  1.5803  0.2542
  581LEU    CD1 3484  11.152   5.617   4.364 -0.6938 -0.6327 -0.0142
  581LEU   HD11 3485  11.214   5.706   4.376  0.7798 -1.1718 -2.8302
  581LEU   HD12 3486  11.097   5.627   4.271 -1.4785 -0.7851  0.4266
  581LEU   HD13 3487  11.089   5.633   4.452  0.7544 -0.2410  1.0040
  581LEU    CD2 3488  11.123   5.369   4.362  0.2914 -0.6346 -0.4633
  581LEU   HD21 3489  11.065   5.375   4.270  0.0464  2.1950 -0.2016
  581LEU   HD22 3490  11.167   5.269   4.350  1.2648 -0.1492 -1.1125
  581LEU   HD23 3491  11.058   5.373   4.449  0.1022  3.2449 -0.6246
  581LEU      C 3492  11.468   5.676   4.206  0.1384 -0.2712  0.6244
  581LEU      O 3493  11.487   5.788   4.239  0.1903 -0.0524 -0.6464
  582VAL      N 3494  11.455   5.644   4.086  0.3297 -0.4275  0.4509
  582VAL      H 3495  11.436   5.545   4.081 -0.8586 -0.2481  0.9719
  582VAL     CA 3496  11.436   5.726   3.964 -0.4820 -0.1905 -0.0137
  582VAL     HA 3497  11.527   5.784   3.958  2.0867 -4.0158 -2.0963
  582VAL     CB 3498  11.438   5.638   3.839  0.2607  0.1704 -0.5564
  582VAL     HB 3499  11.351   5.572   3.837 -0.1302  0.5794  1.1371
  582VAL    CG1 3500  11.418   5.723   3.717 -0.2744  0.7859  0.5331
  582VAL   HG11 3501  11.319   5.767   3.722 -0.7724 -0.1169 -0.8538
  582VAL   HG12 3502  11.491   5.803   3.704  0.9937 -0.5331 -0.7951
  582VAL   HG13 3503  11.411   5.666   3.624  1.4916  1.8418 -0.3093
  582VAL    CG2 3504  11.564   5.538   3.824 -0.0960 -0.1451 -0.1836
  582VAL   HG21 3505  11.567   5.489   3.726  0.7732  1.3005 -0.9147
  582VAL   HG22 3506  11.651   5.603   3.822 -1.5882  1.9455 -0.4904
  582VAL   HG23 3507  11.572   5.458   3.898 -0.5688  0.1902  0.2390
  582VAL      C 3508  11.303   5.803   3.979  0.9033  0.3201  0.2746
  582VAL      O 3509  11.200   5.735   4.003 -0.0790 -0.7689  0.5410
  583PRO      N 3510  11.298   5.937   3.985 -0.1130  0.6162  0.4008
  583PRO     CA 3511  11.167   6.008   3.995  0.1820  0.9573 -0.0703
  583PRO     HA 3512  11.130   5.953   4.082 -0.0659  0.7661 -0.2965
  583PRO     CB 3513  11.207   6.153   4.022  0.1074 -0.2692  0.3400
  583PRO    HB1 3514  11.142   6.223   3.970  1.1660  1.2101  0.9669
  583PRO    HB2 3515  11.204   6.164   4.131 -1.1625 -1.2128  0.4255
  583PRO     CG 3516  11.354   6.158   3.976  0.2121 -0.1370  0.4599
  583PRO    HG1 3517  11.351   6.200   3.875 -0.0336  1.2987  1.0440
  583PRO    HG2 3518  11.417   6.223   4.036  1.9589 -0.2970 -1.0940
  583PRO     CD 3519  11.415   6.025   3.974  0.4658  0.7032 -0.0582
  583PRO    HD1 3520  11.479   6.004   3.889  2.5274 -1.2746  1.8546
  583PRO    HD2 3521  11.472   6.009   4.066  1.7731  1.0573 -0.7787
  583PRO      C 3522  11.086   5.998   3.868 -0.1804  0.7473  0.5832
  583PRO      O 3523  11.145   5.966   3.762  0.1816 -0.7561  0.2484
  584PRO      N 3524  10.953   6.013   3.863  0.1830 -0.1931 -0.6451
  584PRO     CA 3525  10.866   5.995   3.744  0.5454  0.6388 -0.0412
  584PRO     HA 3526  10.886   5.903   3.690 -1.6242  0.2174 -0.2299
  584PRO     CB 3527  10.725   5.999   3.806 -0.1535  0.6740  0.2458
  584PRO    HB1 3528  10.653   6.039   3.735 -0.1461  0.3375  0.0439
  584PRO    HB2 3529  10.684   5.898   3.811 -1.3709  0.8856 -3.0361
  584PRO     CG 3530  10.731   6.073   3.937  0.1122  0.0863 -0.6832
  584PRO    HG1 3531  10.717   6.175   3.900  0.0025 -0.0800 -1.1058
  584PRO    HG2 3532  10.651   6.046   4.006  0.5784  0.5151  0.0411
  584PRO     CD 3533  10.874   6.067   3.982 -0.6911  0.3400  0.1026
  584PRO    HD1 3534  10.907   6.167   4.009  2.0625  0.2586 -2.4341
  584PRO    HD2 3535  10.893   6.010   4.073  2.8238  0.4190 -0.4458
  584PRO      C 3536  10.885   6.104   3.632 -0.1128 -0.0467  0.9012
  584PRO      O 3537  10.931   6.211   3.664 -0.3039  0.4926 -0.3670
  585PRO      N 3538  10.846   6.076   3.505  0.1040 -0.2266  0.6229
  585PRO     CA 3539  10.872   6.173   3.400  0.0840 -0.6354 -0.8209
  585PRO     HA 3540  10.974   6.212   3.410 -0.2750  0.0682  0.2387
  585PRO     CB 3541  10.862   6.096   3.269 -0.5787  0.4751  0.0858
  585PRO    HB1 3542  10.813   6.158   3.194 -0.6608  0.6074  0.2466
  585PRO    HB2 3543  10.959   6.060   3.235  0.2418  1.6747  1.1027
  585PRO     CG 3544  10.787   5.967   3.307  0.4789 -0.0596  0.0063
  585PRO    HG1 3545  10.682   5.988   3.288  0.3682  0.3153  0.9752
  585PRO    HG2 3546  10.809   5.883   3.241  0.1687 -0.4438  0.3777
  585PRO     CD 3547  10.800   5.950   3.460  0.5815  0.9508 -0.0052
  585PRO    HD1 3548  10.710   5.910   3.506  1.6868 -0.7713  0.7594
  585PRO    HD2 3549  10.882   5.880   3.474  0.3855  0.4387 -1.2608
  585PRO      C 3550  10.767   6.285   3.406  0.2581  0.1623 -0.3017
  585PRO      O 3551  10.651   6.258   3.437  0.4424  0.0324 -0.7650
  586ALA      N 3552  10.808   6.405   3.362 -0.0262  0.5286  0.6506
  586ALA      H 3553  10.907   6.421   3.363  0.2373 -0.7255 -1.0181
  586ALA     CA 3554  10.737   6.537   3.360  0.2783  0.4628  0.2774
  586ALA     HA 3555  10.762   6.590   3.452 -0.0374  0.3183  0.4446
  586ALA     CB 3556  10.792   6.623   3.248  0.0676 -0.5180  0.0178
  586ALA    HB1 3557  10.730   6.713   3.248 -2.2696 -2.0370  0.9630
  586ALA    HB2 3558  10.900   6.626   3.262  0.1240 -0.1554 -0.4833
  586ALA    HB3 3559  10.779   6.576   3.151  2.7899 -0.2478 -0.5484
  586ALA      C 3560  10.583   6.539   3.349 -0.2120  0.4058 -0.1623
  586ALA      O 3561  10.524   6.591   3.443 -0.6365  0.4687 -0.0069
  587ILE      N 3562  10.523   6.479   3.244  0.1335  0.6556 -0.6252
  587ILE      H 3563  10.579   6.429   3.176  0.0015 -1.0654  0.4730
  587ILE     CA 3564  10.376   6.469   3.219 -0.5603 -0.4901  0.2478
  587ILE     HA 3565  10.335   6.569   3.209 -0.5423 -0.7245 -4.4743
  587ILE     CB 3566  10.352   6.417   3.072 -0.0530  0.5599 -0.4420
  587ILE     HB 3567  10.244   6.408   3.059  0.2146 -2.3959 -1.5182
  587ILE    CG1 3568  10.416   6.276   3.056 -0.2255 -0.0968  0.3088
  587ILE   HG11 3569  10.524   6.287   3.054 -0.3523  1.5836  1.2526
  587ILE   HG12 3570  10.390   6.217   3.144 -2.2476 -0.7086 -0.6347
  587ILE    CG2 3571  10.396   6.515   2.960 -0.3402  0.2573  0.1787
  587ILE   HG21 3572  10.395   6.479   2.858 -0.3859  2.8508 -0.8050
  587ILE   HG22 3573  10.343   6.610   2.953  2.0133  1.5816 -1.0149
  587ILE   HG23 3574  10.503   6.535   2.971  0.7438 -3.2448 -2.3050
  587ILE     CD 3575  10.361   6.194   2.936  0.0065 -0.3504  0.6934
  587ILE    HD1 3576  10.256   6.166   2.949 -0.5377 -0.4609 -2.9670
  587ILE    HD2 3577  10.372   6.243   2.839 -0.7930  0.0767  0.8060
  587ILE    HD3 3578  10.415   6.101   2.921  0.0447 -0.3238  0.6687
  587ILE      C 3579  10.297   6.406   3.332 -0.7902  0.1635  0.4205
  587ILE      O 3580  10.185   6.446   3.361 -0.0530  0.1401  0.1057
  588ILE      N 3581  10.353   6.308   3.400  0.2628 -0.2396  0.3873
  588ILE      H 3582  10.447   6.291   3.366 -0.6031  0.3577 -2.6408
  588ILE     CA 3583  10.310   6.231   3.515 -0.3882  0.3031 -0.2696
  588ILE     HA 3584  10.202   6.229   3.533 -0.0420  1.0554  2.2737
  588ILE     CB 3585  10.360   6.089   3.514 -0.0851  0.4944  0.1391
  588ILE     HB 3586  10.468   6.080   3.520 -0.0693 -4.0103 -2.0975
  588ILE    CG1 3587  10.315   6.019   3.378  0.1019 -0.3729 -0.1125
  588ILE   HG11 3588  10.338   6.090   3.299  2.6673  0.1127  0.9475
  588ILE   HG12 3589  10.375   5.928   3.372 -0.1949 -0.8844  2.8285
  588ILE    CG2 3590  10.321   6.001   3.636 -0.3377 -0.0703 -0.1337
  588ILE   HG21 3591  10.214   6.007   3.651 -0.1963  2.9480  0.3319
  588ILE   HG22 3592  10.359   5.899   3.624  1.4597  0.2175  2.2644
  588ILE   HG23 3593  10.379   6.029   3.724  1.2817  0.1435 -1.2203
  588ILE     CD 3594  10.164   5.992   3.372 -0.3790  0.0234  0.0078
  588ILE    HD1 3595  10.139   5.932   3.285 -1.5588  0.9517 -0.3247
  588ILE    HD2 3596  10.127   5.929   3.453  2.8312 -2.3879 -0.2015
  588ILE    HD3 3597  10.097   6.078   3.373  1.1269  1.2830  2.4160
  588ILE      C 3598  10.355   6.301   3.645  0.8463  0.0196 -0.7305
  588ILE      O 3599  10.279   6.298   3.744 -0.2008 -0.1566  0.1103
  589ASP      N 3600  10.473   6.362   3.648  0.1783  0.4265 -0.6096
  589ASP      H 3601  10.528   6.364   3.563  0.0789  1.3282 -0.6628
  589ASP     CA 3602  10.528   6.431   3.771 -0.4699 -0.2176  0.0025
  589ASP     HA 3603  10.532   6.370   3.861 -0.3993  0.7994  0.7053
  589ASP     CB 3604  10.678   6.465   3.738  0.9623  0.4781 -0.4128
  589ASP    HB1 3605  10.731   6.371   3.754  0.3560  0.3325  0.8993
  589ASP    HB2 3606  10.677   6.494   3.633 -0.2176  3.2979  0.2774
  589ASP     CG 3607  10.734   6.590   3.809  0.4652  0.5308 -0.1105
  589ASP    OD1 3608  10.695   6.693   3.759 -0.3009  0.0174  0.2590
  589ASP    OD2 3609  10.824   6.578   3.890 -0.2521 -0.7912  0.1626
  589ASP      C 3610  10.439   6.556   3.802  0.1789 -0.5139  0.2788
  589ASP      O 3611  10.400   6.582   3.917 -0.4059 -0.5253 -0.0708
  590LYS      N 3612  10.398   6.629   3.700 -0.1500 -0.3007  0.4782
  590LYS      H 3613  10.443   6.601   3.614  1.4405  0.7242  0.9245
  590LYS     CA 3614  10.298   6.744   3.702 -0.2395  0.6773 -0.1173
  590LYS     HA 3615  10.332   6.822   3.769  1.7571 -0.7397  0.6159
  590LYS     CB 3616  10.297   6.795   3.556 -0.5760 -0.1135  0.5586
  590LYS    HB1 3617  10.400   6.801   3.520 -0.2818 -0.1708  1.3838
  590LYS    HB2 3618  10.262   6.719   3.485 -0.7765 -0.5898  1.1533
  590LYS     CG 3619  10.233   6.937   3.535  0.3427 -0.2178 -0.7479
  590LYS    HG1 3620  10.184   6.963   3.629  0.4733  0.1229 -0.7721
  590LYS    HG2 3621  10.314   7.008   3.520  1.5048 -1.4174 -0.3310
  590LYS     CD 3622  10.129   6.946   3.420  0.0829 -0.6075 -0.6586
  590LYS    HD1 3623  10.181   6.955   3.324  1.5911  3.1439  0.3559
  590LYS    HD2 3624  10.070   6.854   3.422  0.0778 -0.7108 -2.8768
  590LYS     CE 3625  10.032   7.060   3.437  0.6352 -0.1262  0.5530
  590LYS    HE1 3626   9.959   7.047   3.517 -0.4823 -0.1662 -0.4480
  590LYS    HE2 3627  10.092   7.149   3.456 -0.0560  0.5371 -0.3320
  590LYS     NZ 3628   9.942   7.079   3.323 -0.1951 -0.2185 -0.3302
  590LYS    HZ1 3629   9.856   7.026   3.327 -0.4724  0.1257 -1.4272
  590LYS    HZ2 3630   9.915   7.176   3.317 -0.8546 -0.3693  0.1285
  590LYS    HZ3 3631   9.982   7.060   3.232 -0.6779  1.6750 -0.9829
  590LYS      C 3632  10.156   6.712   3.766  0.2774  0.2531  0.6103
  590LYS      O 3633  10.086   6.810   3.803 -0.6503  0.2852  0.1252
  591LEU      N 3634  10.119   6.583   3.776  0.4125 -0.4429 -0.4805
  591LEU      H 3635  10.181   6.511   3.741  0.1849 -1.7864  1.6752
  591LEU     CA 3636   9.990   6.546   3.839 -0.2757 -0.1598 -0.5332
  591LEU     HA 3637   9.911   6.604   3.790 -2.0922 -1.5744  0.5784
  591LEU     CB 3638   9.969   6.401   3.809  0.8203  0.3495  0.1588
  591LEU    HB1 3639  10.052   6.356   3.865  2.0356  3.5990  1.1768
  591LEU    HB2 3640   9.887   6.367   3.872  0.0705  2.7183  0.5536
  591LEU     CG 3641   9.951   6.364   3.661 -0.4076 -0.0058  0.2059
  591LEU     HG 3642  10.044   6.400   3.619 -0.8525  0.7542 -0.1424
  591LEU    CD1 3643   9.940   6.215   3.642 -0.0772  0.1658 -1.0132
  591LEU   HD11 3644   9.915   6.208   3.536 -1.3583  3.6024 -1.0858
  591LEU   HD12 3645  10.032   6.174   3.683 -1.0327 -0.5176  0.5353
  591LEU   HD13 3646   9.860   6.181   3.708  1.1028 -0.4707  0.1368
  591LEU    CD2 3647   9.828   6.430   3.602 -0.5950 -0.6974 -0.1902
  591LEU   HD21 3648   9.837   6.538   3.610 -3.9040 -0.3543  0.0896
  591LEU   HD22 3649   9.794   6.410   3.500  1.2700  1.9057 -1.4418
  591LEU   HD23 3650   9.740   6.395   3.656 -0.7130 -2.0714 -1.1988
  591LEU      C 3651   9.974   6.571   3.987 -0.1130 -0.1318 -0.3951
  591LEU      O 3652   9.863   6.562   4.040 -0.1451 -0.5453 -0.0720
  592PHE      N 3653  10.087   6.592   4.060 -0.5066 -0.5012 -0.2098
  592PHE      H 3654  10.177   6.592   4.014 -0.2786  2.8182 -0.0394
  592PHE     CA 3655  10.097   6.604   4.204 -0.0763  0.2942 -0.5112
  592PHE     HA 3656   9.998   6.627   4.244 -1.2225 -2.0510 -1.7699
  592PHE     CB 3657  10.135   6.468   4.256 -0.2718 -0.3770  0.2992
  592PHE    HB1 3658  10.145   6.470   4.364  2.7631  2.2966  0.1223
  592PHE    HB2 3659  10.051   6.402   4.233  0.1221 -0.2535 -1.7029
  592PHE     CG 3660  10.263   6.405   4.205 -0.2499  0.0184 -0.0418
  592PHE    CD1 3661  10.260   6.310   4.100 -0.1156 -0.1360  0.0275
  592PHE    HD1 3662  10.168   6.295   4.045 -1.4381 -1.5530  2.4845
  592PHE    CD2 3663  10.378   6.436   4.276  0.0550 -0.2693 -0.6287
  592PHE    HD2 3664  10.374   6.517   4.347  1.1904  0.6682 -1.5812
  592PHE    CE1 3665  10.381   6.249   4.061 -0.0621 -0.2597  0.1645
  592PHE    HE1 3666  10.379   6.183   3.976 -1.3441 -2.0349  1.5056
  592PHE    CE2 3667  10.497   6.374   4.234 -0.2428  0.5134  0.2936
  592PHE    HE2 3668  10.589   6.408   4.279  0.4436 -0.5064 -0.3106
  592PHE     CZ 3669  10.499   6.273   4.134  0.2063  0.7353  0.4763
  592PHE     HZ 3670  10.589   6.221   4.104 -0.7526 -0.0694 -1.1306
  592PHE      C 3671  10.176   6.728   4.248 -0.2232 -0.4280  0.6874
  592PHE      O 3672  10.250   6.712   4.345  0.5163  0.5101 -0.4946
  593LEU      N 3673  10.157   6.845   4.187  0.2694  0.5533 -0.4072
  593LEU      H 3674  10.071   6.846   4.133 -1.1341 -2.3870  1.5058
  593LEU     CA 3675  10.216   6.971   4.219 -0.5562  0.5084 -0.1536
  593LEU     HA 3676  10.317   6.954   4.255  0.1245  1.1895 -1.6779
  593LEU     CB 3677  10.223   7.058   4.089 -0.2766 -0.1130 -0.5672
  593LEU    HB1 3678  10.128   7.051   4.036 -1.5107 -2.4642  1.7145
  593LEU    HB2 3679  10.251   7.160   4.113  1.2406 -0.6452  0.0377
  593LEU     CG 3680  10.338   7.020   3.982  0.2670 -0.4219 -1.0793
  593LEU     HG 3681  10.348   6.912   3.972  1.4393 -0.2922 -1.3985
  593LEU    CD1 3682  10.308   7.078   3.841  0.6450 -0.1769 -0.1928
  593LEU   HD11 3683  10.321   7.186   3.845  1.8429 -0.2808 -0.6765
  593LEU   HD12 3684  10.381   7.036   3.772  1.6054  0.0325  0.6648
  593LEU   HD13 3685  10.205   7.056   3.812  0.2950 -0.4564  1.2000
  593LEU    CD2 3686  10.466   7.080   4.018 -0.1047 -0.9573  0.3599
  593LEU   HD21 3687  10.447   7.181   4.054 -0.4969 -0.5022 -1.0575
  593LEU   HD22 3688  10.513   7.036   4.106 -0.4151 -1.9216  0.0517
  593LEU   HD23 3689  10.540   7.083   3.938 -0.0609  0.2574  0.4208
  593LEU      C 3690  10.131   7.046   4.319 -0.1155  0.0433 -0.0216
  593LEU      O 3691  10.181   7.142   4.379 -0.1350 -0.2337  0.0462
  594ASP      N 3692  10.003   7.011   4.351 -0.0545  0.1439  0.2739
  594ASP      H 3693   9.973   6.929   4.300  1.1588  1.2528 -2.4176
  594ASP     CA 3694   9.898   7.085   4.428 -0.5454 -1.2037  0.1641
  594ASP     HA 3695   9.932   7.135   4.519 -2.0655 -1.5161  0.9180
  594ASP     CB 3696   9.844   7.214   4.345 -0.0451  0.6013 -0.0282
  594ASP    HB1 3697   9.921   7.292   4.346  0.2980  0.2608  0.5479
  594ASP    HB2 3698   9.821   7.186   4.242  1.1006 -0.0714 -0.1181
  594ASP     CG 3699   9.718   7.278   4.413  0.4321  0.0946 -0.1404
  594ASP    OD1 3700   9.601   7.245   4.388 -0.1217 -0.2350  0.4208
  594ASP    OD2 3701   9.740   7.360   4.501 -0.2972 -0.1233 -0.5601
  594ASP      C 3702   9.792   6.982   4.474 -0.1427 -0.5739 -0.2856
  594ASP      O 3703   9.757   6.983   4.594  0.2832  0.1761  0.4160
  595THR      N 3704   9.741   6.896   4.386  0.3143  0.5676 -0.2616
  595THR      H 3705   9.763   6.918   4.290 -0.2188  0.6710 -0.3594
  595THR     CA 3706   9.650   6.791   4.425 -0.5237  0.1603 -0.0731
  595THR     HA 3707   9.588   6.840   4.500 -1.0768 -0.1343 -0.3334
  595THR     CB 3708   9.565   6.752   4.302 -0.0199 -0.0292  0.0319
  595THR     HB 3709   9.501   6.667   4.323 -0.6211  0.8630  2.0693
  595THR    OG1 3710   9.657   6.726   4.189 -0.0232  0.7217 -0.0377
  595THR    HG1 3711   9.713   6.652   4.209 -2.3413 -1.1735 -0.1421
  595THR    CG2 3712   9.478   6.866   4.250 -0.1029 -0.0883  0.1756
  595THR   HG21 3713   9.538   6.952   4.220  3.2034 -1.4293  2.3255
  595THR   HG22 3714   9.405   6.838   4.174 -0.0548 -1.9052  0.7339
  595THR   HG23 3715   9.408   6.908   4.322 -3.1822 -0.4181 -2.4104
  595THR      C 3716   9.740   6.677   4.476  0.4833  0.0120 -0.2308
  595THR      O 3717   9.807   6.606   4.399  0.3205 -0.0224  0.1687
  596LEU      N 3718   9.759   6.670   4.607  0.3722 -0.4944 -0.6745
  596LEU      H 3719   9.720   6.748   4.659  1.2641 -0.8830  0.6237
  596LEU     CA 3720   9.828   6.563   4.682 -0.6262 -0.0687  0.3052
  596LEU     HA 3721   9.883   6.512   4.604 -1.0239 -2.8843  1.7406
  596LEU     CB 3722   9.922   6.620   4.791  0.5470  0.4459 -0.0313
  596LEU    HB1 3723   9.871   6.706   4.835  1.6233  0.1631  1.8720
  596LEU    HB2 3724   9.923   6.547   4.873 -4.1175 -1.8925 -1.6430
  596LEU     CG 3725  10.058   6.674   4.746 -0.5929 -0.6117  0.0621
  596LEU     HG 3726  10.116   6.588   4.710  0.9301 -0.4036  1.8690
  596LEU    CD1 3727  10.050   6.780   4.633  0.1126  0.1328  0.0202
  596LEU   HD11 3728  10.019   6.743   4.535 -0.9736  1.0654 -0.0106
  596LEU   HD12 3729  10.003   6.877   4.650  0.6212  0.0832  1.9704
  596LEU   HD13 3730  10.153   6.809   4.615  0.0165 -0.0737 -0.9117
  596LEU    CD2 3731  10.144   6.738   4.858 -0.0627 -1.1460 -0.7331
  596LEU   HD21 3732  10.118   6.840   4.884  1.9714 -1.2007  1.8397
  596LEU   HD22 3733  10.150   6.677   4.948 -3.7048 -0.2977  0.2518
  596LEU   HD23 3734  10.246   6.755   4.824  0.3222  1.1210  1.2869
  596LEU      C 3735   9.718   6.473   4.746  0.1388 -0.4455 -0.0201
  596LEU      O 3736   9.596   6.508   4.747  0.4766 -0.3880 -0.3145
  597PRO      N 3737   9.752   6.352   4.791  0.0853 -0.0904 -0.7288
  597PRO     CA 3738   9.655   6.260   4.858 -0.0778 -0.1405  0.1648
  597PRO     HA 3739   9.574   6.242   4.788  0.3084  0.4939 -0.4564
  597PRO     CB 3740   9.727   6.126   4.865 -0.9660  0.0808 -0.7221
  597PRO    HB1 3741   9.705   6.083   4.963  0.6090  1.1877  0.1623
  597PRO    HB2 3742   9.703   6.056   4.785 -0.3751  1.8650 -2.5333
  597PRO     CG 3743   9.872   6.166   4.867  0.2446  0.3383 -0.9996
  597PRO    HG1 3744   9.908   6.194   4.966  0.3678 -1.8018 -0.4006
  597PRO    HG2 3745   9.930   6.082   4.830  1.8177  0.3413  1.2334
  597PRO     CD 3746   9.886   6.289   4.775  0.6994  0.0814  0.1309
  597PRO    HD1 3747   9.973   6.349   4.803  1.0339  0.6968 -2.0682
  597PRO    HD2 3748   9.896   6.251   4.673 -3.1082 -0.4051 -0.2148
  597PRO      C 3749   9.621   6.314   4.995  0.3476  0.2593 -0.2778
  597PRO      O 3750   9.676   6.410   5.048 -0.8097  0.6003  0.2857
  598PHE      N 3751   9.515   6.257   5.056 -0.6457  0.3444 -0.2020
  598PHE      H 3752   9.469   6.187   5.001 -0.2085  1.0280 -1.4656
  598PHE     CA 3753   9.462   6.274   5.187  0.6156  0.3429  0.2216
  598PHE     HA 3754   9.549   6.276   5.252  0.0822  0.0199  0.9593
  598PHE     CB 3755   9.395   6.416   5.214 -0.2954  0.3293 -0.0432
  598PHE    HB1 3756   9.358   6.408   5.316 -0.3156 -2.2109 -0.1971
  598PHE    HB2 3757   9.469   6.496   5.206  1.0050 -0.5923  1.8809
  598PHE     CG 3758   9.263   6.452   5.147 -0.3535  0.2095 -0.0755
  598PHE    CD1 3759   9.145   6.469   5.219  0.4485 -0.7796 -0.4734
  598PHE    HD1 3760   9.142   6.448   5.324 -0.8045 -0.3272 -0.4073
  598PHE    CD2 3761   9.260   6.467   5.003 -0.3366 -0.2266 -0.4641
  598PHE    HD2 3762   9.349   6.450   4.944 -1.0138 -2.6080 -0.9031
  598PHE    CE1 3763   9.028   6.507   5.156 -0.2791  0.4263  0.0320
  598PHE    HE1 3764   8.942   6.525   5.220  0.3242  1.6648  0.5347
  598PHE    CE2 3765   9.135   6.500   4.941 -0.3313 -0.4682  0.0655
  598PHE    HE2 3766   9.140   6.526   4.836  0.3656  2.7326  0.7688
  598PHE     CZ 3767   9.016   6.514   5.016 -0.9475  0.2449 -0.3083
  598PHE     HZ 3768   8.928   6.550   4.965  0.4635  2.6884 -1.1968
  598PHE      C 3769   9.369   6.158   5.221  0.8005  0.5650 -0.1226
  598PHE     O1 3770   9.368   6.119   5.339  0.5080 -0.3159  0.2374
  598PHE     O2 3771   9.297   6.110   5.136 -0.4050  0.0489 -0.2838
  599IMU    H00 3772   8.493   4.537   3.192  0.7794  0.3245  0.9601
  599IMU    C01 3773   8.507   4.498   3.092 -0.1602  0.1237  0.8955
  599IMU    C02 3774   8.589   4.385   3.068 -0.1750  0.1968  0.2116
  599IMU    C03 3775   8.429   4.547   2.987 -0.5446 -0.0556  0.4448
  599IMU    H04 3776   8.639   4.340   3.152  0.5555 -0.0813 -0.3612
  599IMU    C05 3777   8.597   4.325   2.934  0.7088 -0.6030  0.1319
  599IMU    O06 3778   8.334   4.647   3.011 -0.7895 -0.9715  0.1769
  599IMU    C07 3779   8.450   4.496   2.855  0.0936 -0.1176 -0.5835
  599IMU    H08 3780   8.660   4.238   2.927  0.0292 -1.1837  0.9564
  599IMU    C09 3781   8.530   4.385   2.829 -0.3677 -0.2662 -0.1333
  599IMU    C0A 3782   8.218   4.647   2.928 -0.0642 -0.4984 -0.7648
  599IMU    H0B 3783   8.409   4.544   2.766 -0.4567  2.7623  1.0928
  599IMU    C0C 3784   8.550   4.330   2.693  0.3346 -1.2224 -0.2936
  599IMU    H0D 3785   8.155   4.712   2.989  0.0615 -0.1120 -1.0519
  599IMU    H0E 3786   8.241   4.701   2.837 -1.1646  2.1481  0.4212
  599IMU    H0F 3787   8.171   4.548   2.924  0.0683 -0.5800 -0.3704
  599IMU    C0G 3788   8.565   4.193   2.672 -0.1214 -0.8342 -0.8243
  599IMU    C0H 3789   8.562   4.418   2.579 -0.5223 -0.0467  0.2033
  599IMU    H0I 3790   8.562   4.118   2.750  0.5042  0.7692  0.8172
  599IMU    C0J 3791   8.599   4.139   2.549 -0.1288 -0.0011 -0.3616
  599IMU    H0K 3792   8.552   4.525   2.591 -0.5248 -0.0731  0.4338
  599IMU    C0M 3793   8.601   4.363   2.454 -0.6146 -0.6713  0.1840
  599IMU    H0N 3794   8.616   4.034   2.530 -1.7970 -0.6502  1.4592
  599IMU    C0O 3795   8.614   4.225   2.436 -0.6621  0.3144 -0.0197
  599IMU    F0P 3796   8.620   4.443   2.349  0.0351 -0.2442 -0.0934
  599IMU    N0Q 3797   8.642   4.180   2.309 -0.0769 -0.1527 -0.3047
  599IMU    C0R 3798   8.703   4.072   2.266 -0.2039 -0.4086  0.0756
  599IMU    H0S 3799   8.607   4.237   2.234  0.7161  0.0474 -0.5290
  599IMU    C0T 3800   8.713   4.069   2.121 -0.2307 -0.3082  0.2812
  599IMU    O0U 3801   8.751   3.982   2.339  0.2912  0.2119  0.4332
  599IMU    C0V 3802   8.815   4.116   2.055  0.3312 -0.2687  0.1480
  599IMU    C0W 3803   8.607   4.002   2.029  0.4946 -0.5599 -0.0879
  599IMU    C0X 3804   8.931   4.181   2.119  0.1710  0.6673  0.0122
  599IMU    C0Y 3805   8.801   4.100   1.906  0.5630  0.2155 -0.1027
  599IMU    H0Z 3806   8.506   4.039   2.049  0.0765 -2.1397  1.0123
  599IMU    H10 3807   8.601   3.897   2.057  1.1593 -1.0847 -1.8340
  599IMU    C11 3808   8.654   4.043   1.893 -0.3085  0.3987  0.1096
  599IMU    O12 3809   9.037   4.115   2.132  0.8325 -0.0648 -0.7567
  599IMU    O13 3810   8.919   4.300   2.162 -0.2454 -0.3491  0.1934
  599IMU    H14 3811   8.883   4.035   1.874 -0.1252 -1.1653  0.8064
  599IMU    H15 3812   8.807   4.189   1.843 -3.5960  0.6822 -0.1102
  599IMU    H16 3813   8.589   4.124   1.858  1.7147  1.0591 -2.4306
  599IMU    H17 3814   8.644   3.961   1.823 -1.4801  0.2816  0.3891
  600SOL     OW 3815  10.158   7.965   3.180  0.1977  0.2279 -0.7825
  600SOL    HW1 3816  10.119   8.027   3.119  1.2154  2.6337  0.8568
  600SOL    HW2 3817  10.109   7.977   3.261  0.8503 -0.6217 -0.2427
  600SOL     MW 3818  10.147   7.975   3.182  0.4115  0.4271 -0.5036
  601SOL     OW 3819  11.257   4.215   5.144  0.5460 -0.2533  0.1843
  601SOL    HW1 3820  11.341   4.240   5.183  1.3893  0.4296 -1.8935
  601SOL    HW2 3821  11.193   4.274   5.183  1.0383 -0.6840  1.6969
  601SOL     MW 3822  11.260   4.226   5.154  0.7169 -0.2210  0.1119
  602SOL     OW 3823   9.684   2.357   2.590 -0.0779 -0.1586  0.1929
  602SOL    HW1 3824   9.639   2.440   2.607  0.3694  0.4252 -1.3401
  602SOL    HW2 3825   9.657   2.334   2.501 -0.2190 -1.6926  0.6092
  602SOL     MW 3826   9.675   2.365   2.581 -0.0387 -0.2802  0.0500
  603SOL     OW 3827   4.326   6.294   0.020  0.0184  0.5531 -0.0183
  603SOL    HW1 3828   4.336   6.334  -0.066  0.3092 -1.6154 -1.0619
  603SOL    HW2 3829   4.235   6.312   0.044 -0.4802  0.0531 -1.4174
  603SOL     MW 3830   4.316   6.301   0.012 -0.0082  0.2115 -0.3310
  604SOL     OW 3831   9.461   6.265   3.732  0.1692  0.2733  0.3337
  604SOL    HW1 3832   9.468   6.355   3.701  2.0004  0.3759  0.9262
  604SOL    HW2 3833   9.522   6.260   3.806 -1.2721 -0.9697  1.4920
  604SOL     MW 3834   9.470   6.276   3.738  0.2192  0.1274  0.5579
  605SOL     OW 3835   3.482   4.271   4.330  0.1034  0.0736  0.9540
  605SOL    HW1 3836   3.437   4.314   4.403 -0.5184  0.1118  0.5531
  605SOL    HW2 3837   3.549   4.334   4.304  0.7848 -0.2226  1.9194
  605SOL     MW 3838   3.485   4.285   4.336  0.1111  0.0405  1.0263
  606SOL     OW 3839   7.033   5.703   1.754 -0.0549 -0.2200  0.2691
  606SOL    HW1 3840   7.037   5.792   1.718  1.8709 -0.3142  0.1262
  606SOL    HW2 3841   6.991   5.651   1.685  0.2019  0.3005 -0.2944
  606SOL     MW 3842   7.029   5.708   1.740  0.2245 -0.1654  0.1786
  607SOL     OW 3843   5.206   4.945   2.153 -0.1041 -0.2307 -0.8699
  607SOL    HW1 3844   5.173   4.855   2.153  2.4798 -1.2997 -0.0635
  607SOL    HW2 3845   5.253   4.953   2.070 -0.7471  0.5711 -1.1645
  607SOL     MW 3846   5.208   4.934   2.142  0.1443 -0.2649 -0.8044
  608SOL     OW 3847  11.848   5.028   5.821  0.0989 -0.7266  0.0017
  608SOL    HW1 3848  11.850   5.116   5.783 -0.1509  0.1260  1.8508
  608SOL    HW2 3849  11.940   5.007   5.836  0.1446 -0.6705 -0.1882
  608SOL     MW 3850  11.860   5.037   5.818  0.0728 -0.6103  0.2141
  609SOL     OW 3851   6.628   9.307   3.470 -0.2353  0.0489  0.8025
  609SOL    HW1 3852   6.603   9.215   3.463 -0.3435  0.1353 -0.1658
  609SOL    HW2 3853   6.714   9.306   3.511  1.6494 -0.8108 -2.7178
  609SOL     MW 3854   6.635   9.295   3.474 -0.0079 -0.0501  0.2279
  610SOL     OW 3855   3.311   3.246   3.392 -0.2830  0.0980  0.0231
  610SOL    HW1 3856   3.317   3.177   3.327  1.4367 -0.6698  0.9291
  610SOL    HW2 3857   3.287   3.201   3.473  0.5109  0.5943  0.5491
  610SOL     MW 3858   3.308   3.231   3.394  0.0388  0.0633  0.2064
  611SOL     OW 3859  10.733   3.051   3.861 -0.2468  0.4467  0.2897
  611SOL    HW1 3860  10.660   3.089   3.910  1.3641  1.1741  2.2503
  611SOL    HW2 3861  10.746   2.965   3.901  0.0709  0.3712  0.0302
  611SOL     MW 3862  10.725   3.045   3.872  0.0001  0.5301  0.5074
  612SOL     OW 3863   5.334   2.358   3.000  0.1144 -0.1587 -0.4958
  612SOL    HW1 3864   5.397   2.369   3.071 -1.3123  0.8227  0.6713
  612SOL    HW2 3865   5.278   2.287   3.029  0.8326 -1.2312 -1.6687
  612SOL     MW 3866   5.335   2.351   3.013  0.0237 -0.1704 -0.4966
  613SOL     OW 3867  11.470   7.988   5.356 -0.0791  0.5909  0.6340
  613SOL    HW1 3868  11.406   7.963   5.289  1.0966 -0.2854 -0.2064
  613SOL    HW2 3869  11.424   7.974   5.439  0.1609 -3.8817  0.2704
  613SOL     MW 3870  11.456   7.983   5.358  0.1021 -0.0938  0.4799
  614SOL     OW 3871   9.980  11.438   5.105 -0.0374 -0.3290 -0.3231
  614SOL    HW1 3872  10.074  11.424   5.091  0.1230  0.6520 -0.3468
  614SOL    HW2 3873   9.967  11.531   5.085 -0.5497  0.1712  2.0467
  614SOL     MW 3874   9.990  11.448   5.101 -0.0824 -0.1394 -0.0228
  615SOL     OW 3875   8.139   1.567   0.914  0.0074 -0.0155  0.1836
  615SOL    HW1 3876   8.099   1.570   0.827  0.5292  1.3466 -0.0265
  615SOL    HW2 3877   8.115   1.481   0.948 -0.5608 -0.4053 -1.1360
  615SOL     MW 3878   8.131   1.556   0.907  0.0015  0.1089 -0.0122
  616SOL     OW 3879   8.820  10.066   2.916 -0.2814 -0.0039 -0.0652
  616SOL    HW1 3880   8.812  10.147   2.967  0.5231 -0.5216  0.9328
  616SOL    HW2 3881   8.900  10.078   2.864  0.0811 -0.3161  0.4098
  616SOL     MW 3882   8.830  10.078   2.916 -0.1320 -0.1101  0.1233
  617SOL     OW 3883   8.357  10.982   5.698 -0.2156 -0.3146 -0.1690
  617SOL    HW1 3884   8.267  10.979   5.733 -0.2693 -0.2071 -0.2949
  617SOL    HW2 3885   8.408  11.025   5.767 -0.6642  1.5516 -0.9283
  617SOL     MW 3886   8.352  10.987   5.712 -0.2799 -0.0619 -0.2823
  618SOL     OW 3887   9.726   9.052   5.838  0.3429 -0.1687  0.3015
  618SOL    HW1 3888   9.817   9.073   5.819  0.0958  0.5144 -0.1920
  618SOL    HW2 3889   9.685   9.042   5.752  0.1295 -1.3063  0.5252
  618SOL     MW 3890   9.732   9.054   5.824  0.2840 -0.2269  0.2670
  619SOL     OW 3891   5.462   7.064   3.233 -0.6403 -0.2295  0.2331
  619SOL    HW1 3892   5.556   7.057   3.212 -0.4689  1.5069  0.3225
  619SOL    HW2 3893   5.419   7.017   3.162  0.1837  1.4065 -1.4383
  619SOL     MW 3894   5.469   7.057   3.221 -0.5129  0.2022  0.0306
  620SOL     OW 3895   5.824   5.068   0.708  0.0100  0.0394  0.3940
  620SOL    HW1 3896   5.814   5.129   0.781 -0.6622  1.2922 -0.7003
  620SOL    HW2 3897   5.919   5.060   0.697  0.1219 -0.3738  1.5591
  620SOL     MW 3898   5.835   5.075   0.716 -0.0617  0.1469  0.4030
  621SOL     OW 3899   5.447  10.433   3.108  0.5219  0.0735 -0.1966
  621SOL    HW1 3900   5.525  10.437   3.163  0.2591  1.3719  0.0919
  621SOL    HW2 3901   5.406  10.350   3.132  0.1099  0.8563  2.0055
  621SOL     MW 3902   5.452  10.423   3.118  0.4355  0.3399  0.1222
  622SOL     OW 3903   6.335   5.548   4.187  0.3585 -0.1655  0.3328
  622SOL    HW1 3904   6.325   5.635   4.149 -0.6472 -0.3935  0.0386
  622SOL    HW2 3905   6.416   5.514   4.150 -0.2562 -0.1306 -1.1162
  622SOL     MW 3906   6.344   5.555   4.178  0.1511 -0.1902  0.1097
  623SOL     OW 3907   4.195   5.889   3.507 -0.4586  0.0785  0.2909
  623SOL    HW1 3908   4.269   5.890   3.568  0.0060 -0.9639 -0.2402
  623SOL    HW2 3909   4.156   5.803   3.518 -0.7865  0.1313 -0.3940
  623SOL     MW 3910   4.199   5.878   3.516 -0.4411 -0.0482  0.1352
  624SOL     OW 3911   4.544   5.500   0.547 -0.7571 -0.0740  0.0554
  624SOL    HW1 3912   4.624   5.530   0.503 -1.2682  0.2875 -0.6480
  624SOL    HW2 3913   4.559   5.517   0.640 -0.2037  0.4286 -0.1213
  624SOL     MW 3914   4.556   5.506   0.553 -0.7517  0.0366 -0.0573
  625SOL     OW 3915  10.693   9.056   5.103  0.3985  0.1147  0.6397
  625SOL    HW1 3916  10.638   9.013   5.038 -2.2974  2.1262  1.4143
  625SOL    HW2 3917  10.680   9.005   5.183  0.1373  0.2131  0.6618
  625SOL     MW 3918  10.685   9.044   5.105  0.0199  0.3848  0.7417
  626SOL     OW 3919   2.787   5.260   1.957  0.1450 -0.2320 -0.3288
  626SOL    HW1 3920   2.767   5.170   1.980 -0.9062  0.0561 -0.0868
  626SOL    HW2 3921   2.842   5.291   2.030 -0.2012 -0.4135  0.0144
  626SOL     MW 3922   2.792   5.252   1.969 -0.0339 -0.2184 -0.2539
  627SOL     OW 3923   4.545   2.910   0.634 -0.4073  0.6245 -0.3395
  627SOL    HW1 3924   4.455   2.877   0.628 -0.1083 -0.4394  0.6862
  627SOL    HW2 3925   4.551   2.949   0.721  0.3505 -0.0644 -0.0679
  627SOL     MW 3926   4.534   2.911   0.644 -0.2720  0.4001 -0.1734
  628SOL     OW 3927   5.850   3.850   4.530  0.0657  0.9127 -0.2973
  628SOL    HW1 3928   5.921   3.875   4.589  1.8731  1.9093 -2.7117
  628SOL    HW2 3929   5.794   3.793   4.582  3.2003 -0.8207  1.4706
  628SOL     MW 3930   5.852   3.846   4.544  0.6983  0.8184 -0.3800
  629SOL     OW 3931   9.294   8.850   5.080  0.3897 -0.2140 -0.7881
  629SOL    HW1 3932   9.286   8.943   5.060 -1.2284 -0.4340 -1.3386
  629SOL    HW2 3933   9.273   8.806   4.998 -0.1116 -1.0732 -0.2144
  629SOL     MW 3934   9.290   8.856   5.067  0.1184 -0.3521 -0.7851
  630SOL     OW 3935   4.585  10.412   4.561 -0.3811  0.4472 -0.3767
  630SOL    HW1 3936   4.647  10.440   4.493  1.7663 -1.5623  0.6328
  630SOL    HW2 3937   4.509  10.381   4.512  1.8400 -2.8053 -2.1955
  630SOL     MW 3938   4.583  10.412   4.546  0.1782 -0.2264 -0.4803
  631SOL     OW 3939   8.763   6.726   5.344 -0.0158 -0.2325 -0.5834
  631SOL    HW1 3940   8.706   6.770   5.408 -0.5451  4.0442 -3.5403
  631SOL    HW2 3941   8.703   6.673   5.291 -0.0618 -1.2487  0.4512
  631SOL     MW 3942   8.748   6.725   5.345 -0.0894  0.1849 -0.8295
  632SOL     OW 3943   6.785  10.472   3.467  0.5076 -0.1018  0.3667
  632SOL    HW1 3944   6.772  10.514   3.382 -0.7151 -1.6960 -0.2842
  632SOL    HW2 3945   6.864  10.420   3.457  0.4264 -0.2004  0.2392
  632SOL     MW 3946   6.794  10.471   3.455  0.3407 -0.3185  0.2671
  633SOL     OW 3947   2.905   9.774   2.495 -0.1269 -0.1123  0.2828
  633SOL    HW1 3948   2.971   9.790   2.427 -0.6718  0.6717 -0.0823
  633SOL    HW2 3949   2.824   9.809   2.458 -1.1694 -2.6349 -0.0173
  633SOL     MW 3950   2.903   9.780   2.481 -0.3301 -0.3348  0.1976
  634SOL     OW 3951  10.021   6.661   3.254 -0.0265  0.1889 -0.3406
  634SOL    HW1 3952   9.964   6.710   3.313 -0.6975 -0.3515 -0.5230
  634SOL    HW2 3953  10.026   6.573   3.293 -0.6026 -0.2184 -1.1475
  634SOL     MW 3954  10.014   6.656   3.267 -0.1862  0.0676 -0.4673
  635SOL     OW 3955   7.859   4.626   1.058 -0.6772  0.3645 -0.2167
  635SOL    HW1 3956   7.851   4.539   1.018 -1.9774  0.2224  0.3043
  635SOL    HW2 3957   7.835   4.687   0.989  1.1813  0.3953 -0.8775
  635SOL     MW 3958   7.855   4.623   1.044 -0.6057  0.3502 -0.2346
  636SOL     OW 3959   6.295   3.547   1.215  0.2157 -0.7030  0.5185
  636SOL    HW1 3960   6.240   3.589   1.281 -0.6864 -2.1480  0.7132
  636SOL    HW2 3961   6.316   3.461   1.252  0.9447 -0.9556 -0.4393
  636SOL     MW 3962   6.291   3.541   1.228  0.1935 -0.9203  0.4208
  637SOL     OW 3963   6.955   9.671   3.416 -0.2598  0.4066 -0.2682
  637SOL    HW1 3964   7.012   9.741   3.385 -0.3697  0.5200 -0.2149
  637SOL    HW2 3965   7.008   9.621   3.478 -0.5932  1.2242  0.7063
  637SOL     MW 3966   6.969   9.674   3.420 -0.3166  0.5258 -0.1366
  638SOL     OW 3967   4.580  10.153   2.565  0.2911 -0.3123  0.0523
  638SOL    HW1 3968   4.604  10.209   2.492  0.1301  1.0024  0.9723
  638SOL    HW2 3969   4.657  10.098   2.579  0.8207  0.3321 -0.2683
  638SOL     MW 3970   4.593  10.153   2.557  0.3383 -0.0615  0.1291
  639SOL     OW 3971   6.901   9.074   2.562  0.5642 -0.0050  0.0650
  639SOL    HW1 3972   6.943   9.117   2.636  1.8474  1.1408 -1.2742
  639SOL    HW2 3973   6.972   9.029   2.516  0.1369  0.7766 -1.4408
  639SOL     MW 3974   6.915   9.074   2.566  0.6738  0.2417 -0.2992
  640SOL     OW 3975   6.057   6.689   3.461  0.5100  0.1607 -0.1580
  640SOL    HW1 3976   6.116   6.755   3.425 -1.1469  0.5329 -2.4549
  640SOL    HW2 3977   6.091   6.606   3.430  0.9409  0.1924  0.2263
  640SOL     MW 3978   6.069   6.687   3.453  0.3531  0.2124 -0.4029
  641SOL     OW 3979   5.876   3.082   2.315  0.6980  0.1772  0.3004
  641SOL    HW1 3980   5.892   3.132   2.395 -2.8956  0.7564  0.7872
  641SOL    HW2 3981   5.862   2.992   2.346  0.2450  0.2222  0.2308
  641SOL     MW 3982   5.877   3.077   2.329  0.1800  0.2571  0.3538
  642SOL     OW 3983   1.755   2.336   0.301  0.1258  0.1204  0.0319
  642SOL    HW1 3984   1.760   2.353   0.395 -0.1194  1.5163 -0.1927
  642SOL    HW2 3985   1.667   2.300   0.288  0.0594  0.1913  0.2862
  642SOL     MW 3986   1.744   2.333   0.312  0.0859  0.3082  0.0357
  643SOL     OW 3987   4.094   9.906   3.784  1.1475 -0.4341  0.2167
  643SOL    HW1 3988   4.150   9.905   3.706 -1.3043 -1.0378 -1.6757
  643SOL    HW2 3989   4.123   9.983   3.834  0.8978  1.8427 -2.8430
  643SOL     MW 3990   4.104   9.916   3.780  0.8016 -0.2199 -0.4172
  644SOL     OW 3991   3.401   2.981   1.984 -0.0686 -0.5863 -0.6326
  644SOL    HW1 3992   3.355   3.041   1.925  2.1838 -0.6052 -2.6099
  644SOL    HW2 3993   3.489   3.018   1.992 -0.2443 -0.6197  2.8187
  644SOL     MW 3994   3.407   2.993   1.977  0.1973 -0.5930 -0.4439
  645SOL     OW 3995   7.425   5.361   4.192 -0.1047 -0.2318  0.1214
  645SOL    HW1 3996   7.365   5.408   4.133  0.4256  0.5445  0.1785
  645SOL    HW2 3997   7.367   5.316   4.253 -0.6417  0.2495 -0.0166
  645SOL     MW 3998   7.410   5.362   4.192 -0.1055 -0.0708  0.1110
  646SOL     OW 3999   5.796   5.963   3.833 -0.3769  0.3660 -0.3664
  646SOL    HW1 4000   5.779   5.870   3.848 -1.5579  0.2544 -2.0117
  646SOL    HW2 4001   5.709   6.003   3.830  0.1484  2.0077  2.6509
  646SOL     MW 4002   5.782   5.956   3.834 -0.4608  0.5619 -0.1908
  647SOL     OW 4003   8.071   6.659   0.344 -0.1168 -0.1952 -0.0398
  647SOL    HW1 4004   8.045   6.571   0.370  1.1659 -0.5547  0.1174
  647SOL    HW2 4005   7.989   6.706   0.331 -0.9284 -0.3443  3.3868
  647SOL     MW 4006   8.057   6.654   0.346 -0.0565 -0.2603  0.4190
  648SOL     OW 4007   5.687   6.777   1.760 -0.2257  0.0695  0.2148
  648SOL    HW1 4008   5.754   6.832   1.721  1.3257 -2.6546 -1.2927
  648SOL    HW2 4009   5.605   6.806   1.721  0.4058  1.7399  0.0637
  648SOL     MW 4010   5.685   6.787   1.750  0.0537 -0.0654  0.0025
  649SOL     OW 4011   4.004   6.071   2.122  0.3036  0.0233  0.3152
  649SOL    HW1 4012   3.959   6.007   2.068  2.1938  0.1025 -1.4613
  649SOL    HW2 4013   3.979   6.048   2.212 -2.9460 -0.0878 -0.4926
  649SOL     MW 4014   3.995   6.060   2.127  0.1296  0.0192 -0.0157
  650SOL     OW 4015   4.056  11.127   5.704 -0.1289  0.0140  0.2357
  650SOL    HW1 4016   4.022  11.186   5.771 -0.1017  2.4800 -1.7795
  650SOL    HW2 4017   4.086  11.185   5.634  0.9366 -2.3853 -1.4221
  650SOL     MW 4018   4.055  11.142   5.703  0.0110  0.0225 -0.2345
  651SOL     OW 4019   3.981   7.210   0.091 -0.3816 -0.1905 -0.0672
  651SOL    HW1 4020   3.990   7.284   0.031  0.0857  0.2797  0.5754
  651SOL    HW2 4021   3.918   7.152   0.048 -2.6010  1.6662  0.4470
  651SOL     MW 4022   3.974   7.212   0.078 -0.6059  0.1074  0.0809
  652SOL     OW 4023   8.039   9.836   5.676  0.5295  0.8391  0.4341
  652SOL    HW1 4024   8.101   9.766   5.696  0.0615  0.4811  0.6377
  652SOL    HW2 4025   7.953   9.794   5.679  0.2169  1.5019  0.9477
  652SOL     MW 4026   8.036   9.822   5.679  0.4296  0.8781  0.5259
  653SOL     OW 4027   8.096   9.334   1.752 -0.1506 -0.4620  0.2034
  653SOL    HW1 4028   8.109   9.241   1.771  0.0530 -0.4178  0.2798
  653SOL    HW2 4029   8.123   9.379   1.832 -0.1651 -0.3323  0.1356
  653SOL     MW 4030   8.101   9.328   1.764 -0.1264 -0.4398  0.2045
  654SOL     OW 4031  10.360   8.654   3.250  0.8353 -0.8233  0.2890
  654SOL    HW1 4032  10.385   8.574   3.203 -1.6303 -1.9994  0.8383
  654SOL    HW2 4033  10.361   8.629   3.342 -0.1123 -0.2817  0.4617
  654SOL     MW 4034  10.364   8.640   3.256  0.3984 -0.9046  0.3814
  655SOL     OW 4035   4.581  11.082   5.046  0.2009  0.2407 -0.1170
  655SOL    HW1 4036   4.535  11.045   5.121 -0.0051 -0.4953 -0.5910
  655SOL    HW2 4037   4.643  11.145   5.084 -0.4610  0.4757  0.5989
  655SOL     MW 4038   4.583  11.085   5.060  0.0898  0.1766 -0.0860
  656SOL     OW 4039   4.303   5.827   1.932  0.0209  1.0658  0.0303
  656SOL    HW1 4040   4.299   5.804   2.025 -0.9641  1.1100  0.0007
  656SOL    HW2 4041   4.293   5.743   1.886  1.0149  0.9717 -0.0482
  656SOL     MW 4042   4.301   5.813   1.938  0.0221  1.0594  0.0164
  657SOL     OW 4043   7.560   4.712   0.755 -0.0536 -0.1361  0.5410
  657SOL    HW1 4044   7.478   4.688   0.797 -0.6744  0.3452 -0.3626
  657SOL    HW2 4045   7.534   4.757   0.674  1.0917  0.1395  0.2997
  657SOL     MW 4046   7.546   4.715   0.750  0.0136 -0.0392  0.3945
  658SOL     OW 4047   6.096   6.963   3.695 -0.0560 -0.3731 -0.2528
  658SOL    HW1 4048   6.101   6.980   3.601  1.6496 -0.8660 -0.2786
  658SOL    HW2 4049   6.052   7.040   3.731  1.4432  0.9744 -1.1724
  658SOL     MW 4050   6.091   6.975   3.688  0.3543 -0.2637 -0.3738
  659SOL     OW 4051   7.598   8.048   1.940 -0.2581  0.4700 -0.5458
  659SOL    HW1 4052   7.691   8.059   1.960 -0.1018 -1.8402  0.2520
  659SOL    HW2 4053   7.578   7.959   1.968 -2.4341  0.4999 -1.8268
  659SOL     MW 4054   7.608   8.038   1.946 -0.5166  0.1781 -0.6077
  660SOL     OW 4055   8.639   2.015   2.357  0.5034  0.1549 -0.0489
  660SOL    HW1 4056   8.693   1.946   2.394 -1.2803 -1.3117 -0.0186
  660SOL    HW2 4057   8.571   2.030   2.423  0.3961  1.3770 -0.4136
  660SOL     MW 4058   8.637   2.008   2.370  0.2614  0.1236 -0.0917
  661SOL     OW 4059   7.893  11.414   4.959  0.5213  0.1685  0.3715
  661SOL    HW1 4060   7.851  11.332   4.937  0.1673  0.0128  1.5496
  661SOL    HW2 4061   7.821  11.475   4.976  0.7251  0.0285  1.9407
  661SOL     MW 4062   7.878  11.412   4.958  0.5020  0.1307  0.7232
  662SOL     OW 4063   5.058  11.347   5.849  0.4009  0.2782 -0.5857
  662SOL    HW1 4064   5.119  11.280   5.820 -0.0591  0.1867 -1.3481
  662SOL    HW2 4065   5.048  11.332   5.943  0.6703 -0.4167 -0.6697
  662SOL     MW 4066   5.064  11.337   5.858  0.3765  0.1775 -0.6940
  663SOL     OW 4067   1.871   7.398   1.630 -0.6147 -0.5219 -0.1430
  663SOL    HW1 4068   1.893   7.319   1.580 -0.1731 -0.7169  0.3509
  663SOL    HW2 4069   1.921   7.390   1.711 -1.5149 -0.3331  0.4437
  663SOL     MW 4070   1.880   7.387   1.634 -0.6734 -0.5227 -0.0046
  664SOL     OW 4071   5.002   7.198   5.248 -0.7862 -0.0041 -0.5807
  664SOL    HW1 4072   4.978   7.250   5.171 -1.7486  1.2412  0.5162
  664SOL    HW2 4073   5.079   7.244   5.284 -0.8947 -0.0470 -0.2924
  664SOL     MW 4074   5.009   7.211   5.242 -0.9233  0.1498 -0.4034
  665SOL     OW 4075   4.458   8.865   2.570 -0.2199  0.0847 -0.4225
  665SOL    HW1 4076   4.498   8.825   2.493 -1.7773 -1.2359 -0.6161
  665SOL    HW2 4077   4.486   8.810   2.643  0.6980  0.9252 -0.1335
  665SOL     MW 4078   4.467   8.853   2.569 -0.3017  0.0233 -0.4103
  666SOL     OW 4079   4.640   6.855   1.872 -0.3519 -0.2844  0.0004
  666SOL    HW1 4080   4.621   6.762   1.868 -0.7037 -0.1577 -2.6603
  666SOL    HW2 4081   4.561   6.894   1.909  0.6562 -1.1429  3.4951
  666SOL     MW 4082   4.628   6.848   1.876 -0.2679 -0.3781  0.1072
  667SOL     OW 4083   7.547   6.131   4.659  0.2571  0.2825  0.0129
  667SOL    HW1 4084   7.597   6.056   4.692 -1.0581 -0.3482  0.6688
  667SOL    HW2 4085   7.596   6.208   4.688 -1.1601 -0.1884  4.2305
  667SOL     MW 4086   7.560   6.131   4.667 -0.0927  0.1415  0.6367
  668SOL     OW 4087   5.075   4.163   1.573  0.4085  0.1041 -0.2213
  668SOL    HW1 4088   5.138   4.234   1.563 -0.0126  0.4562 -0.4113
  668SOL    HW2 4089   5.007   4.183   1.509  0.7881 -1.0155 -1.0129
  668SOL     MW 4090   5.075   4.174   1.563  0.4032  0.0059 -0.3470
  669SOL     OW 4091   4.493   8.584   5.173  0.1600  0.2984 -0.4069
  669SOL    HW1 4092   4.428   8.614   5.236 -0.3361  1.8826 -1.6187
  669SOL    HW2 4093   4.577   8.596   5.217 -0.2318  0.3108  0.3518
  669SOL     MW 4094   4.495   8.589   5.186  0.0463  0.5028 -0.4649
  670SOL     OW 4095   4.802   5.299   4.741 -0.0175 -0.5629 -0.5617
  670SOL    HW1 4096   4.776   5.214   4.777  1.9681 -1.2555 -0.6584
  670SOL    HW2 4097   4.774   5.362   4.807  1.0749 -1.5614  0.9318
  670SOL     MW 4098   4.795   5.296   4.754  0.3766 -0.7794 -0.3829
  671SOL     OW 4099   3.244   8.115   4.355  0.7975  0.1594  0.4197
  671SOL    HW1 4100   3.240   8.049   4.286 -0.1999  0.7862 -0.1374
  671SOL    HW2 4101   3.174   8.091   4.416  1.6487 -0.3702  1.2052
  671SOL     MW 4102   3.235   8.104   4.354  0.7788  0.1718  0.4490
  672SOL     OW 4103   8.598   5.523   5.039  0.3540 -0.1807 -0.1541
  672SOL    HW1 4104   8.662   5.495   4.973 -0.5189 -0.9132 -0.7155
  672SOL    HW2 4105   8.578   5.443   5.088 -1.3132 -0.3428 -1.0255
  672SOL     MW 4106   8.604   5.509   5.037  0.0288 -0.2952 -0.3375
  673SOL     OW 4107   5.133   3.179   0.681 -0.4937  0.2679  0.3842
  673SOL    HW1 4108   5.059   3.145   0.732 -0.7773 -1.3811 -1.0326
  673SOL    HW2 4109   5.093   3.235   0.615 -0.5879 -1.0912 -0.7569
  673SOL     MW 4110   5.118   3.182   0.679 -0.5421 -0.1171  0.0568
  674SOL     OW 4111   8.201   5.230   0.107  0.4136 -0.5360 -0.5795
  674SOL    HW1 4112   8.242   5.156   0.152 -0.2105 -0.9013 -0.5941
  674SOL    HW2 4113   8.218   5.215   0.014  0.4903 -0.5328 -0.5663
  674SOL     MW 4114   8.208   5.219   0.101  0.3436 -0.5824 -0.5797
  675SOL     OW 4115  10.310   3.396   4.252  0.3197  0.0928 -0.1639
  675SOL    HW1 4116  10.224   3.398   4.295  0.7483 -2.1058  0.9084
  675SOL    HW2 4117  10.368   3.442   4.313  0.4154 -0.7764  0.4172
  675SOL     MW 4118  10.306   3.402   4.265  0.3868 -0.2999  0.0478
  676SOL     OW 4119   4.796   7.655   5.420 -0.1241  0.0216 -0.2983
  676SOL    HW1 4120   4.758   7.585   5.367 -0.9199  0.2123  0.0165
  676SOL    HW2 4121   4.737   7.729   5.408 -0.9771 -0.2676  1.7500
  676SOL     MW 4122   4.784   7.655   5.411 -0.3352  0.0090  0.0042
  677SOL     OW 4123  10.067   7.514   2.902 -0.1449 -0.7288  0.2364
  677SOL    HW1 4124  10.044   7.549   2.988  2.4294 -1.2831  1.2547
  677SOL    HW2 4125  10.104   7.589   2.854  0.7653 -0.9387  0.5850
  677SOL     MW 4126  10.069   7.528   2.906  0.3012 -0.8267  0.4114
  678SOL     OW 4127   6.168   9.110   1.678  0.0321 -0.7651  0.1141
  678SOL    HW1 4128   6.238   9.045   1.683  1.3862  0.5211 -1.1421
  678SOL    HW2 4129   6.140   9.110   1.587 -0.3099  0.0457  0.2010
  678SOL     MW 4130   6.173   9.102   1.667  0.1616 -0.4966 -0.0356
  679SOL     OW 4131   3.354   2.107   0.895 -0.4969 -0.3152  0.0537
  679SOL    HW1 4132   3.424   2.104   0.830  0.4992 -1.8058  1.1301
  679SOL    HW2 4133   3.292   2.039   0.867 -0.5427 -0.3010  0.1194
  679SOL     MW 4134   3.355   2.098   0.883 -0.3753 -0.5042  0.1999
  680SOL     OW 4135   6.822   5.516   0.117  0.5960  0.0861 -0.3355
  680SOL    HW1 4136   6.727   5.518   0.101 -0.2758 -1.1098  3.5237
  680SOL    HW2 4137   6.840   5.600   0.159  0.7204 -0.5881  1.0026
  680SOL     MW 4138   6.812   5.527   0.120  0.5003 -0.1533  0.3299
  681SOL     OW 4139   5.740   9.103   2.013  0.2527 -0.2170  0.3184
  681SOL    HW1 4140   5.689   9.028   1.982 -0.9497 -0.6881  3.1006
  681SOL    HW2 4141   5.800   9.065   2.078 -0.1958  1.1651  1.5891
  681SOL     MW 4142   5.741   9.088   2.018  0.0414 -0.1004  0.8373
  682SOL     OW 4143   6.552   7.083   4.007  0.3534  0.2958  0.2114
  682SOL    HW1 4144   6.616   7.024   3.967  1.2475  1.8433 -0.7560
  682SOL    HW2 4145   6.534   7.044   4.093  0.0005 -1.9773 -0.8146
  682SOL     MW 4146   6.558   7.070   4.013  0.4227  0.2029 -0.0438
  683SOL     OW 4147   6.442   9.213   1.994 -0.4454 -0.1258  0.6124
  683SOL    HW1 4148   6.376   9.156   2.033 -0.1786 -1.4491 -0.7470
  683SOL    HW2 4149   6.392   9.287   1.958 -0.8627  0.2404  1.9001
  683SOL     MW 4150   6.427   9.215   1.994 -0.4646 -0.2483  0.6032
  684SOL     OW 4151   5.726   3.254   1.017 -0.5103 -1.1183  0.0215
  684SOL    HW1 4152   5.749   3.230   0.927  0.9357 -2.2244  0.6432
  684SOL    HW2 4153   5.761   3.343   1.028 -2.4412 -0.1605 -1.0841
  684SOL     MW 4154   5.734   3.262   1.007 -0.5724 -1.1373 -0.0405
  685SOL     OW 4155   6.816   2.889   3.180 -0.6797 -0.3497 -0.1695
  685SOL    HW1 4156   6.883   2.837   3.137 -1.2974 -0.6975 -0.7307
  685SOL    HW2 4157   6.848   2.900   3.270 -1.2099 -2.9672  0.4304
  685SOL     MW 4158   6.829   2.884   3.186 -0.8266 -0.7293 -0.1645
  686SOL     OW 4159   3.204   8.904   3.213 -0.6056  0.1758 -0.4406
  686SOL    HW1 4160   3.249   8.955   3.279  0.5504 -2.0975  0.6487
  686SOL    HW2 4161   3.246   8.928   3.131 -0.2392  1.0880  0.0031
  686SOL     MW 4162   3.215   8.914   3.211 -0.4107  0.0015 -0.2444
  687SOL     OW 4163   8.021   3.477   0.607 -0.7882  0.1645 -0.1521
  687SOL    HW1 4164   7.958   3.438   0.546 -1.6330 -1.7494  1.8442
  687SOL    HW2 4165   8.106   3.447   0.576 -1.1532 -0.3259 -0.6993
  687SOL     MW 4166   8.024   3.468   0.595 -0.9431 -0.1432  0.0334
  688SOL     OW 4167   6.773   9.056   3.647 -0.0469  0.1441  0.0109
  688SOL    HW1 4168   6.783   9.022   3.736  1.6717  0.9820  0.1792
  688SOL    HW2 4169   6.754   8.978   3.594 -1.3215 -0.3265  1.1150
  688SOL     MW 4170   6.772   9.041   3.652  0.0099  0.1911  0.1738
  689SOL     OW 4171   9.895   9.579   2.412  0.3484  0.5926  0.4143
  689SOL    HW1 4172   9.935   9.519   2.349 -0.0168  1.6058 -0.8167
  689SOL    HW2 4173   9.970   9.615   2.461  0.6393 -0.1492  0.5297
  689SOL     MW 4174   9.910   9.576   2.410  0.3389  0.6273  0.2715
  690SOL     OW 4175   4.206   0.942   1.272 -0.0728  0.0325 -0.3012
  690SOL    HW1 4176   4.181   0.850   1.262  0.0107  0.0589 -0.7491
  690SOL    HW2 4177   4.213   0.975   1.183  2.2556 -0.1611 -0.2676
  690SOL     MW 4178   4.204   0.934   1.260  0.2360  0.0111 -0.3543
  691SOL     OW 4179   2.564   8.957   3.376  0.4044  0.1012 -0.9086
  691SOL    HW1 4180   2.492   8.894   3.383 -1.1399  1.7437 -1.3064
  691SOL    HW2 4181   2.602   8.960   3.464 -0.9218  0.2334 -0.3240
  691SOL     MW 4182   2.560   8.949   3.388  0.0370  0.3284 -0.8847
  692SOL     OW 4183   6.259   9.870   3.056 -0.7122  0.3687 -0.0967
  692SOL    HW1 4184   6.284   9.852   3.146 -3.1213 -0.5064  0.4692
  692SOL    HW2 4185   6.251   9.784   3.016  0.4825  0.7522 -1.2479
  692SOL     MW 4186   6.262   9.857   3.062 -0.8677  0.3058 -0.1716
  693SOL     OW 4187   9.791   4.827   4.990 -0.0138  0.1229  0.1612
  693SOL    HW1 4188   9.745   4.807   4.909 -1.3455 -0.6651  1.0760
  693SOL    HW2 4189   9.724   4.865   5.047  1.0633  1.3358  0.6556
  693SOL     MW 4190   9.776   4.829   4.987 -0.0464  0.1773  0.3416
  694SOL     OW 4191   3.631   6.664   1.874 -0.3951  0.3618  0.2069
  694SOL    HW1 4192   3.682   6.607   1.816 -3.7428 -1.0004 -1.7214
  694SOL    HW2 4193   3.602   6.607   1.945 -0.9703  0.5285  0.1146
  694SOL     MW 4194   3.634   6.649   1.876 -0.8973  0.2087 -0.0518
  695SOL     OW 4195   1.664   3.472   1.148 -0.1716  0.4999 -0.4652
  695SOL    HW1 4196   1.625   3.477   1.061 -0.3525  1.9632 -0.3208
  695SOL    HW2 4197   1.756   3.496   1.134  0.0831 -0.4018 -0.4117
  695SOL     MW 4198   1.671   3.476   1.135 -0.1621  0.5718 -0.4399
  696SOL     OW 4199   3.803   9.503   2.856 -0.7260  0.0177 -0.3932
  696SOL    HW1 4200   3.741   9.557   2.905  0.5925 -0.5837  2.1381
  696SOL    HW2 4201   3.848   9.564   2.798 -1.0279  1.1700  0.5462
  696SOL     MW 4202   3.801   9.518   2.855 -0.5959  0.0883  0.0511
  697SOL     OW 4203   7.977   9.516   5.296 -0.8428  0.2522 -0.9002
  697SOL    HW1 4204   7.928   9.598   5.298  0.2199  0.9006 -1.1318
  697SOL    HW2 4205   8.017   9.509   5.382 -0.7899  0.0650 -0.9397
  697SOL     MW 4206   7.975   9.525   5.307 -0.7000  0.3112 -0.9349
  698SOL     OW 4207   5.551  10.045   5.904  0.3251  0.1429  0.7074
  698SOL    HW1 4208   5.597  10.002   5.976 -1.1965 -0.1729  1.5365
  698SOL    HW2 4209   5.485   9.982   5.876 -0.2437  0.9352  0.2197
  698SOL     MW 4210   5.549  10.032   5.910  0.0575  0.2039  0.7511
  699SOL     OW 4211   7.402   3.020   2.226 -0.4901  0.2245  0.2562
  699SOL    HW1 4212   7.428   3.047   2.314 -0.2999 -1.5485  0.7909
  699SOL    HW2 4213   7.357   2.937   2.240 -2.7847  1.1614 -1.0787
  699SOL     MW 4214   7.400   3.013   2.239 -0.7595  0.1175  0.1538
  700SOL     OW 4215   4.078   5.940   2.678 -0.2942  0.0097  0.5569
  700SOL    HW1 4216   4.038   5.853   2.684  1.5367 -0.9466 -0.2097
  700SOL    HW2 4217   4.172   5.923   2.683  0.1754  1.8014 -1.0065
  700SOL     MW 4218   4.085   5.927   2.679  0.0003  0.1166  0.2586
  701SOL     OW 4219   1.890   8.290   2.592 -0.3326 -0.3436  0.4148
  701SOL    HW1 4220   1.943   8.368   2.579 -0.3764 -0.5150 -0.9083
  701SOL    HW2 4221   1.867   8.261   2.504 -2.6600 -0.2719  0.9464
  701SOL     MW 4222   1.894   8.296   2.579 -0.6362 -0.3564  0.3135
  702SOL     OW 4223   3.583   5.745   4.993  0.2806  0.3176 -0.1335
  702SOL    HW1 4224   3.532   5.826   4.997  0.7345  0.5629  1.3135
  702SOL    HW2 4225   3.538   5.692   4.927 -1.7024  0.6238  0.8763
  702SOL     MW 4226   3.570   5.749   4.985  0.0849  0.3882  0.1810
  703SOL     OW 4227   6.044  10.839   4.386 -0.0970 -0.2381  0.5694
  703SOL    HW1 4228   6.053  10.921   4.336  0.3023 -0.1530  0.7716
  703SOL    HW2 4229   6.033  10.868   4.477  0.3053 -0.4100  0.6758
  703SOL     MW 4230   6.044  10.853   4.391  0.0056 -0.2492  0.6089
  704SOL     OW 4231   5.643   3.448   2.971 -0.0395  0.2200  0.4025
  704SOL    HW1 4232   5.668   3.441   3.063 -1.7789 -0.0113  0.9020
  704SOL    HW2 4233   5.649   3.542   2.952  3.9848 -0.0341 -0.4354
  704SOL     MW 4234   5.647   3.459   2.981  0.2530  0.1578  0.3592
  705SOL     OW 4235   9.054   8.196   1.497  0.1220  0.1209 -0.1635
  705SOL    HW1 4236   9.003   8.273   1.472 -0.3615 -0.0299  0.3195
  705SOL    HW2 4237   9.023   8.127   1.439  0.2732  0.1921 -0.3314
  705SOL     MW 4238   9.043   8.197   1.487  0.0794  0.1107 -0.1232
  706SOL     OW 4239   7.949   8.441   2.312  0.5011 -0.4610 -0.3678
  706SOL    HW1 4240   8.021   8.501   2.298  1.5118 -2.0338 -2.4927
  706SOL    HW2 4241   7.951   8.423   2.406 -0.0979  2.9786  0.4397
  706SOL     MW 4242   7.958   8.446   2.323  0.5538 -0.2221 -0.5364
  707SOL     OW 4243   4.996   6.025   0.637  0.0119  0.0849  0.0732
  707SOL    HW1 4244   4.988   6.066   0.723  0.0823 -0.5178  0.3699
  707SOL    HW2 4245   5.089   6.001   0.631 -0.6629 -3.4050  1.4820
  707SOL     MW 4246   5.007   6.027   0.647 -0.0655 -0.4390  0.2916
  708SOL     OW 4247   2.528   1.857   1.420  0.1426 -0.2525 -0.3306
  708SOL    HW1 4248   2.602   1.900   1.378 -0.2841 -0.2737 -1.1223
  708SOL    HW2 4249   2.474   1.930   1.451  0.3049 -0.2337 -0.0920
  708SOL     MW 4250   2.530   1.872   1.419  0.1088 -0.2528 -0.4014
  709SOL     OW 4251   9.523   8.973   3.801 -0.1746  0.5383  0.0435
  709SOL    HW1 4252   9.597   8.933   3.846  0.6465  0.1915 -1.5487
  709SOL    HW2 4253   9.446   8.937   3.844  0.5684  0.1992  1.1238
  709SOL     MW 4254   9.522   8.963   3.812  0.0257  0.4505 -0.0220
  710SOL     OW 4255   3.486   1.425   0.597  0.0806 -0.1778  0.1046
  710SOL    HW1 4256   3.451   1.401   0.683 -0.1145  1.1572  0.4238
  710SOL    HW2 4257   3.501   1.520   0.603 -2.0337  0.3935 -2.0451
  710SOL     MW 4258   3.483   1.434   0.609 -0.2150  0.0662 -0.1297
  711SOL     OW 4259   3.831   5.320   4.136 -0.1923  0.1962  0.6535
  711SOL    HW1 4260   3.823   5.225   4.125 -0.7272  0.3450 -0.3289
  711SOL    HW2 4261   3.814   5.334   4.229 -0.6002 -0.6242  0.7172
  711SOL     MW 4262   3.828   5.309   4.146 -0.3130  0.1102  0.5359
  712SOL     OW 4263   2.266   5.721   1.645  0.5174 -0.3505 -0.2109
  712SOL    HW1 4264   2.273   5.637   1.599 -1.3950 -1.0659  0.6965
  712SOL    HW2 4265   2.260   5.786   1.575  1.9710 -0.9484 -0.9278
  712SOL     MW 4266   2.266   5.718   1.630  0.4587 -0.5186 -0.1865
  713SOL     OW 4267   4.519   4.996   1.513  0.2446  0.3252  0.1822
  713SOL    HW1 4268   4.575   4.993   1.591 -0.0899  1.8707  0.5178
  713SOL    HW2 4269   4.430   5.007   1.548  0.0659  0.7806 -0.4021
  713SOL     MW 4270   4.514   4.997   1.528  0.1789  0.5814  0.1504
  714SOL     OW 4271   1.368   6.341   1.024  0.1737  0.3473 -0.5203
  714SOL    HW1 4272   1.301   6.327   1.090 -0.2547 -0.5797 -1.1274
  714SOL    HW2 4273   1.331   6.304   0.944  1.2155  0.2591 -0.9823
  714SOL     MW 4274   1.355   6.335   1.022  0.2522  0.2173 -0.6572
  715SOL     OW 4275   7.328   4.128   4.963  0.6096  0.4503 -0.6792
  715SOL    HW1 4276   7.303   4.111   5.054 -2.2618  0.2216 -1.4148
  715SOL    HW2 4277   7.391   4.059   4.942  0.9867  0.2464  0.9797
  715SOL     MW 4278   7.333   4.117   4.972  0.2903  0.3949 -0.5610
  716SOL     OW 4279  10.963   8.675   5.143  0.4364  0.1321  0.3104
  716SOL    HW1 4280  11.013   8.743   5.187  1.7917 -1.2715  1.0402
  716SOL    HW2 4281  10.959   8.703   5.051 -0.3849  1.9145  0.8419
  716SOL     MW 4282  10.969   8.687   5.137  0.5048  0.1806  0.4718
  717SOL     OW 4283   4.358   8.575   4.342  0.1056  0.2223  0.0173
  717SOL    HW1 4284   4.386   8.484   4.354  0.3836  0.4629  1.3879
  717SOL    HW2 4285   4.435   8.627   4.363  0.7717  0.7988 -3.2380
  717SOL     MW 4286   4.372   8.570   4.346  0.2264  0.3269 -0.2240
  718SOL     OW 4287  11.695   8.744   5.844  0.2252 -0.0541  0.0803
  718SOL    HW1 4288  11.709   8.651   5.861  0.2479 -0.2300 -0.8061
  718SOL    HW2 4289  11.629   8.771   5.908 -0.3637 -0.8760 -0.1556
  718SOL     MW 4290  11.688   8.735   5.854  0.1527 -0.1818 -0.0634
  719SOL     OW 4291   5.355   6.938   0.927  0.0621 -0.4966 -0.0491
  719SOL    HW1 4292   5.329   6.955   1.017 -0.4013  1.7252 -0.5535
  719SOL    HW2 4293   5.410   7.013   0.903 -1.0159 -0.2779 -2.0428
  719SOL     MW 4294   5.358   6.950   0.935 -0.1352 -0.1842 -0.3689
  720SOL     OW 4295   3.834   6.078   5.080 -0.3094 -0.3264  0.6088
  720SOL    HW1 4296   3.825   5.993   5.036  1.8189 -0.2495 -0.0731
  720SOL    HW2 4297   3.756   6.084   5.135 -1.1544 -2.1454 -0.2790
  720SOL     MW 4298   3.823   6.068   5.081 -0.1451 -0.5494  0.4078
  721SOL     OW 4299   8.436   2.461   3.468 -0.3227 -0.0760  0.1348
  721SOL    HW1 4300   8.484   2.390   3.426 -0.4295  0.0668 -0.2292
  721SOL    HW2 4301   8.505   2.514   3.510 -0.2915 -0.7512  0.9775
  721SOL     MW 4302   8.451   2.459   3.468 -0.3324 -0.1441  0.1960
  722SOL     OW 4303   0.330   7.856   0.118 -0.1784 -0.2117  0.3565
  722SOL    HW1 4304   0.270   7.808   0.061  1.2103  0.8899 -2.1956
  722SOL    HW2 4305   0.362   7.791   0.180 -1.4282 -1.5804 -0.3868
  722SOL     MW 4306   0.326   7.842   0.119 -0.1606 -0.2459 -0.0654
  723SOL     OW 4307   8.649   1.323   1.128  0.3442 -0.2925 -0.5380
  723SOL    HW1 4308   8.589   1.293   1.060  0.4229 -1.9580  0.0729
  723SOL    HW2 4309   8.603   1.394   1.172 -0.9114 -1.1127 -0.4923
  723SOL     MW 4310   8.636   1.328   1.125  0.1935 -0.6107 -0.4540
  724SOL     OW 4311   8.041   5.974   5.810  0.2032  0.0396 -0.2775
  724SOL    HW1 4312   7.966   5.980   5.870 -1.1806 -0.4137 -1.8937
  724SOL    HW2 4313   8.113   6.014   5.859 -1.5605  2.4265  0.5779
  724SOL     MW 4314   8.041   5.980   5.824 -0.1997  0.2871 -0.3749
  725SOL     OW 4315   6.766   8.671   0.640  0.2073  0.0342 -0.3764
  725SOL    HW1 4316   6.765   8.599   0.702  1.2762  1.0066  0.8321
  725SOL    HW2 4317   6.826   8.643   0.571  0.2247 -0.4309 -0.1726
  725SOL     MW 4318   6.773   8.658   0.639  0.3464  0.0991 -0.1956
  726SOL     OW 4319   9.918   4.591   4.972  0.0911 -0.0412 -0.9337
  726SOL    HW1 4320   9.876   4.665   5.016  1.3646 -0.3599  0.9128
  726SOL    HW2 4321   9.845   4.540   4.936 -1.3902 -1.2492  3.2235
  726SOL     MW 4322   9.903   4.594   4.973  0.0645 -0.2366 -0.1652
  727SOL     OW 4323   6.478   6.510   1.038  0.3846 -0.0043 -0.0209
  727SOL    HW1 4324   6.405   6.476   0.988 -0.1118 -0.2792  0.8631
  727SOL    HW2 4325   6.554   6.500   0.981 -0.1397 -0.4392 -0.6482
  727SOL     MW 4326   6.479   6.505   1.024  0.2539 -0.0952  0.0120
  728SOL     OW 4327   0.367   8.381   0.426 -0.0563 -0.2469 -0.3260
  728SOL    HW1 4328   0.279   8.418   0.422  1.3281  3.8334  1.9672
  728SOL    HW2 4329   0.405   8.402   0.340 -0.2702  1.1622 -0.1056
  728SOL     MW 4330   0.360   8.388   0.414  0.0935  0.4558 -0.0042
  729SOL     OW 4331  10.128   7.402   3.332 -0.2388 -0.7679  0.5134
  729SOL    HW1 4332  10.211   7.399   3.379 -0.1032 -0.0269  0.3402
  729SOL    HW2 4333  10.130   7.326   3.274  0.0844 -1.0494  0.8929
  729SOL     MW 4334  10.139   7.392   3.330 -0.1801 -0.7091  0.5398
  730SOL     OW 4335   2.478   5.708   0.611 -0.4039 -0.3350 -0.4616
  730SOL    HW1 4336   2.405   5.648   0.616  0.3046 -1.5342 -3.0281
  730SOL    HW2 4337   2.541   5.666   0.553  1.5736  1.4312  0.2463
  730SOL     MW 4338   2.477   5.695   0.605 -0.0601 -0.2624 -0.6995
  731SOL     OW 4339   7.928   3.355   0.833 -0.6563  0.2444 -0.5405
  731SOL    HW1 4340   7.960   3.400   0.754 -3.2747  0.8158 -1.3537
  731SOL    HW2 4341   8.005   3.308   0.866  0.9184  1.2664 -2.5177
  731SOL     MW 4342   7.942   3.355   0.827 -0.7899  0.4484 -0.8977
  732SOL     OW 4343   1.538   3.626   1.822  0.3027 -0.4213  0.5188
  732SOL    HW1 4344   1.517   3.551   1.878 -2.3769  0.0336  0.2528
  732SOL    HW2 4345   1.454   3.666   1.804  1.5736  2.1794 -0.0600
  732SOL     MW 4346   1.525   3.621   1.827  0.1223 -0.0302  0.4107
  733SOL     OW 4347   1.356   6.738   0.355 -0.1636 -0.2422  0.2094
  733SOL    HW1 4348   1.346   6.739   0.260 -1.3557  0.2019  0.3264
  733SOL    HW2 4349   1.300   6.666   0.385 -1.2039  0.7179  0.6898
  733SOL     MW 4350   1.347   6.729   0.347 -0.4494 -0.0625  0.2859
  734SOL     OW 4351   2.895   1.212   1.511  0.5657 -0.3719 -0.1795
  734SOL    HW1 4352   2.976   1.172   1.477 -0.0478  0.1465 -2.4199
  734SOL    HW2 4353   2.825   1.164   1.467 -0.4013 -0.9940  1.9504
  734SOL     MW 4354   2.897   1.201   1.501  0.3634 -0.3851 -0.1936
  735SOL     OW 4355   3.829   7.964   3.481  0.1309 -0.5044 -0.1175
  735SOL    HW1 4356   3.845   7.906   3.406  0.3229 -1.7471  0.8446
  735SOL    HW2 4357   3.757   7.923   3.528 -0.1663  0.4097  0.2363
  735SOL     MW 4358   3.822   7.951   3.478  0.1174 -0.5465  0.0509
  736SOL     OW 4359   4.974   8.987   5.407  0.0617 -0.3595 -0.5796
  736SOL    HW1 4360   4.941   8.948   5.326  1.4424 -0.8654 -0.9284
  736SOL    HW2 4361   4.911   9.056   5.428 -0.9233 -0.9614 -1.4662
  736SOL     MW 4362   4.962   8.991   5.400  0.1124 -0.5013 -0.7377
  737SOL     OW 4363   9.932   1.902   2.354  0.1609  0.1226  0.2303
  737SOL    HW1 4364   9.866   1.901   2.422  0.4045  0.8510  0.4874
  737SOL    HW2 4365   9.948   1.809   2.334  0.0019 -0.0939  1.0737
  737SOL     MW 4366   9.926   1.890   2.360  0.1717  0.1881  0.3711
  738SOL     OW 4367   3.028   3.174   1.707  0.2164  0.1569 -0.4288
  738SOL    HW1 4368   2.997   3.262   1.687 -0.2424 -0.5588 -3.2938
  738SOL    HW2 4369   3.112   3.187   1.751  0.8468  2.0441 -2.0714
  738SOL     MW 4370   3.035   3.187   1.710  0.2384  0.3068 -1.0058
  739SOL     OW 4371  10.885   4.415   5.077  0.3387  0.3894 -0.0748
  739SOL    HW1 4372  10.918   4.505   5.076 -0.8629  0.8442 -0.2750
  739SOL    HW2 4373  10.863   4.398   5.169 -0.6840  0.7850 -0.2370
  739SOL     MW 4374  10.886   4.424   5.088  0.0540  0.4982 -0.1212
  740SOL     OW 4375   2.495   9.481   2.899  0.1879  0.0862 -0.0652
  740SOL    HW1 4376   2.529   9.528   2.974  1.3158 -1.6714  0.5853
  740SOL    HW2 4377   2.564   9.419   2.875 -1.9855 -2.8140  0.5602
  740SOL     MW 4378   2.508   9.479   2.905  0.0541 -0.5101  0.0981
  741SOL     OW 4379   6.568   5.073   0.848 -0.1895  0.5011 -0.3603
  741SOL    HW1 4380   6.509   5.009   0.808  0.9831  0.2475 -1.7714
  741SOL    HW2 4381   6.522   5.157   0.838  0.6220  0.7141 -3.7429
  741SOL     MW 4382   6.555   5.076   0.841  0.0645  0.4959 -0.9739
  742SOL     OW 4383   4.482  10.353   5.670  0.3550  0.5547 -0.0101
  742SOL    HW1 4384   4.513  10.369   5.759  0.3932 -0.1770  0.1164
  742SOL    HW2 4385   4.557  10.311   5.626 -0.4813 -1.4591  0.3696
  742SOL     MW 4386   4.496  10.350   5.675  0.2528  0.2032  0.0547
  743SOL     OW 4387   2.889   6.585   3.877 -0.1192 -0.1896  0.7093
  743SOL    HW1 4388   2.890   6.600   3.971  0.5786 -1.8096  0.9970
  743SOL    HW2 4389   2.820   6.520   3.863 -0.8104  0.6777 -0.0265
  743SOL     MW 4390   2.880   6.578   3.887 -0.1184 -0.2859  0.6520
  744SOL     OW 4391   2.275   4.127   1.791  0.2395  0.2540 -0.0557
  744SOL    HW1 4392   2.259   4.120   1.885 -2.1456 -0.0329 -0.4040
  744SOL    HW2 4393   2.367   4.150   1.784  0.6002 -0.1603  2.3231
  744SOL     MW 4394   2.285   4.129   1.802 -0.0197  0.1642  0.2043
  745SOL     OW 4395   6.813   4.116   0.029 -0.6730  0.3522 -0.2427
  745SOL    HW1 4396   6.753   4.144   0.099 -0.9952 -2.4944  0.7287
  745SOL    HW2 4397   6.858   4.040   0.065  0.1745 -0.3904 -2.6863
  745SOL     MW 4398   6.811   4.110   0.043 -0.6057 -0.1073 -0.4311
  746SOL     OW 4399   3.273   4.238   4.177  0.1280  0.3698 -0.3232
  746SOL    HW1 4400   3.313   4.179   4.114  2.2821  2.4521 -1.0204
  746SOL    HW2 4401   3.346   4.271   4.229 -1.1819  1.3727  0.9612
  746SOL     MW 4402   3.287   4.234   4.176  0.2360  0.7647 -0.2481
  747SOL     OW 4403   7.125   3.711   4.376 -0.3164  0.1511 -0.0070
  747SOL    HW1 4404   7.183   3.756   4.438 -1.8096  0.4709  1.2268
  747SOL    HW2 4405   7.151   3.619   4.380 -0.0739  0.2483  0.7234
  747SOL     MW 4406   7.136   3.705   4.384 -0.4765  0.2045  0.2445
  748SOL     OW 4407   8.804   8.387   4.771 -0.4556  0.5440  0.3787
  748SOL    HW1 4408   8.865   8.323   4.734 -0.7558 -0.2319  1.2012
  748SOL    HW2 4409   8.778   8.440   4.696 -0.2884 -0.3660 -0.3499
  748SOL     MW 4410   8.809   8.385   4.756 -0.4726  0.3282  0.3908
  749SOL     OW 4411   6.864   8.347   2.755 -0.3200  0.5500 -0.2676
  749SOL    HW1 4412   6.949   8.350   2.799  0.3421  1.4879 -1.5576
  749SOL    HW2 4413   6.821   8.429   2.779  0.3870  1.4606 -1.9557
  749SOL     MW 4414   6.869   8.358   2.764 -0.1447  0.7866 -0.6488
  750SOL     OW 4415   5.372   3.029   3.326 -0.4579  0.2836  0.4338
  750SOL    HW1 4416   5.297   3.088   3.329  0.7399  1.9711 -0.9592
  750SOL    HW2 4417   5.339   2.952   3.278 -1.6527  0.3900  1.0501
  750SOL     MW 4418   5.358   3.027   3.320 -0.4575  0.5132  0.3344
  751SOL     OW 4419   7.147   2.170   1.900  0.0908  0.2028 -0.3018
  751SOL    HW1 4420   7.148   2.236   1.969  0.9075  0.2586 -0.3550
  751SOL    HW2 4421   7.071   2.192   1.846 -1.9049 -1.1145  1.7665
  751SOL     MW 4422   7.138   2.181   1.902 -0.0601  0.0413 -0.0439
  752SOL     OW 4423   3.026   6.848   1.884  0.6236 -0.0614 -0.4790
  752SOL    HW1 4424   3.084   6.887   1.950  1.6054  0.4718 -1.5979
  752SOL    HW2 4425   2.938   6.866   1.915  1.0627  1.7333 -0.1571
  752SOL     MW 4426   3.023   6.856   1.896  0.8055  0.2366 -0.5810
  753SOL     OW 4427   5.964   7.880   1.581  0.3421  0.0004 -0.5236
  753SOL    HW1 4428   5.955   7.855   1.489  0.2718 -0.8702 -0.2851
  753SOL    HW2 4429   5.918   7.812   1.629 -0.3567  0.8966  0.1169
  753SOL     MW 4430   5.957   7.868   1.576  0.2437  0.0037 -0.4111
  754SOL     OW 4431   8.369   9.378   1.627  0.1781  0.7419 -0.2235
  754SOL    HW1 4432   8.381   9.453   1.570 -0.9352  1.8580  0.9507
  754SOL    HW2 4433   8.276   9.380   1.650  0.4622 -0.0360  1.1112
  754SOL     MW 4434   8.358   9.388   1.623  0.0719  0.7852  0.0977
  755SOL     OW 4435   6.589   4.544   1.623 -0.1403  0.1877  0.0376
  755SOL    HW1 4436   6.507   4.562   1.669 -0.2166  1.3567 -0.5214
  755SOL    HW2 4437   6.638   4.626   1.628  0.7802 -0.3410 -0.0816
  755SOL     MW 4438   6.585   4.557   1.630 -0.0322  0.2696 -0.0492
  756SOL     OW 4439   6.463   7.955   3.299  1.1541  0.0999 -0.2242
  756SOL    HW1 4440   6.507   7.933   3.217  0.2369 -0.4874 -0.5736
  756SOL    HW2 4441   6.516   8.025   3.337  2.2042 -0.3838 -0.7801
  756SOL     MW 4442   6.475   7.961   3.293  1.1711 -0.0372 -0.3401
  757SOL     OW 4443   9.882  11.308   4.852 -0.2049 -0.0246 -0.0419
  757SOL    HW1 4444   9.971  11.316   4.819  0.3754 -0.8243  1.3094
  757SOL    HW2 4445   9.884  11.350   4.938 -1.5835  1.5638 -0.7144
  757SOL     MW 4446   9.893  11.315   4.859 -0.3071  0.0764  0.0450
  758SOL     OW 4447   3.200   9.600   2.046  0.4507  0.0532 -0.2169
  758SOL    HW1 4448   3.266   9.557   2.099  0.2140 -0.7349 -0.5458
  758SOL    HW2 4449   3.198   9.550   1.965 -1.1579 -0.4781  0.1192
  758SOL     MW 4450   3.208   9.588   2.042  0.2145 -0.1157 -0.2160
  759SOL     OW 4451   8.294   4.247   1.333 -0.3653  0.1677 -0.1605
  759SOL    HW1 4452   8.269   4.157   1.311 -0.0199 -0.2678  1.1508
  759SOL    HW2 4453   8.384   4.240   1.362 -0.3639  0.9407  0.0189
  759SOL     MW 4454   8.302   4.234   1.334 -0.3209  0.2109  0.0303
  760SOL     OW 4455   2.834   8.772   3.518  0.3599 -0.7181 -0.6355
  760SOL    HW1 4456   2.762   8.710   3.506  1.9228 -2.4547 -1.5978
  760SOL    HW2 4457   2.859   8.796   3.429  1.5671 -0.8916 -0.3541
  760SOL     MW 4458   2.828   8.767   3.505  0.7145 -0.9626 -0.7227
  761SOL     OW 4459   6.989   4.798   2.017  0.1911  0.6600 -0.2767
  761SOL    HW1 4460   7.075   4.770   1.986  0.0497  0.7855 -0.7915
  761SOL    HW2 4461   6.929   4.730   1.985  0.0801  0.6382 -0.0274
  761SOL     MW 4462   6.993   4.785   2.009  0.1588  0.6733 -0.3107
  762SOL     OW 4463   2.253   9.006   3.129 -0.9290  0.0355  0.4595
  762SOL    HW1 4464   2.329   9.020   3.186  0.8558 -1.3282 -1.4561
  762SOL    HW2 4465   2.279   8.934   3.072 -3.6577 -0.3934 -0.3587
  762SOL     MW 4466   2.266   8.998   3.129 -1.0498 -0.1940  0.1095
  763SOL     OW 4467   9.350   8.641   5.681  0.3587 -0.4150  0.0093
  763SOL    HW1 4468   9.296   8.710   5.641  1.4728  0.4053 -0.1117
  763SOL    HW2 4469   9.428   8.636   5.627  0.5598 -1.3826  0.3606
  763SOL     MW 4470   9.353   8.649   5.669  0.5271 -0.4338  0.0388
  764SOL     OW 4471   4.882   9.496   4.115  0.7645 -0.2433 -0.2429
  764SOL    HW1 4472   4.893   9.447   4.197 -0.1096 -1.0819 -0.6071
  764SOL    HW2 4473   4.917   9.583   4.135  0.6108 -0.4402  1.0068
  764SOL     MW 4474   4.888   9.501   4.128  0.6329 -0.3759 -0.1296
  765SOL     OW 4475   3.804   3.272   2.516 -0.2138  0.1505  0.1758
  765SOL    HW1 4476   3.849   3.305   2.438 -1.2125  1.8082  0.2407
  765SOL    HW2 4477   3.863   3.291   2.588  0.3964 -0.7288 -0.0709
  765SOL     MW 4478   3.817   3.279   2.515 -0.2635  0.2502  0.1525
  766SOL     OW 4479   1.701   8.449   0.390 -0.0459 -0.3379  0.3189
  766SOL    HW1 4480   1.660   8.410   0.467  0.7182 -1.5529  0.1498
  766SOL    HW2 4481   1.682   8.542   0.396 -0.1399 -0.4404  1.8905
  766SOL     MW 4482   1.694   8.456   0.400  0.0399 -0.5065  0.4985
  767SOL     OW 4483   4.449   6.473   4.746  0.1939 -0.5842 -0.1816
  767SOL    HW1 4484   4.370   6.515   4.710  0.1788 -0.7295 -0.3183
  767SOL    HW2 4485   4.500   6.546   4.782 -0.2409 -0.5423  0.3709
  767SOL     MW 4486   4.445   6.488   4.746  0.1363 -0.5974 -0.1284
  768SOL     OW 4487   5.184   5.410   1.945 -0.5784 -0.1210  0.4263
  768SOL    HW1 4488   5.123   5.445   2.010  0.6343 -0.0955  1.5850
  768SOL    HW2 4489   5.252   5.366   1.996  0.8109  0.5312 -0.7879
  768SOL     MW 4490   5.185   5.408   1.960 -0.2453 -0.0342  0.4192
  769SOL     OW 4491   6.252   9.761   4.901 -0.0363 -0.0922  0.3762
  769SOL    HW1 4492   6.271   9.735   4.991 -0.1462  2.0529  1.0862
  769SOL    HW2 4493   6.331   9.739   4.852  0.9351  0.7770  1.4961
  769SOL     MW 4494   6.264   9.755   4.906  0.0740  0.2937  0.6105
  770SOL     OW 4495   2.095   5.070   0.264 -0.1912  0.4094 -0.0010
  770SOL    HW1 4496   2.013   5.103   0.230 -0.2453  0.4167  0.1351
  770SOL    HW2 4497   2.129   5.014   0.194 -0.4280  0.2168  0.0363
  770SOL     MW 4498   2.089   5.067   0.251 -0.2285  0.3857  0.0212
  771SOL     OW 4499  10.736   6.668   5.813  0.1182 -0.8674  0.2219
  771SOL    HW1 4500  10.701   6.606   5.749 -1.3487 -0.0932  0.2519
  771SOL    HW2 4501  10.698   6.752   5.789  1.7296 -0.0199  0.4637
  771SOL     MW 4502  10.727   6.671   5.802  0.1367 -0.6598  0.2567
  772SOL     OW 4503   4.544   7.372   5.032 -0.2332 -0.4895 -0.2911
  772SOL    HW1 4504   4.516   7.284   5.054 -0.6250 -0.5274 -0.9155
  772SOL    HW2 4505   4.468   7.412   4.990 -0.1444  0.2335  0.2184
  772SOL     MW 4506   4.531   7.366   5.029 -0.2720 -0.4018 -0.3058
  773SOL     OW 4507   5.227   1.966   2.232 -0.3890  0.6688  0.0692
  773SOL    HW1 4508   5.307   1.955   2.284 -0.3222  1.4974  0.1540
  773SOL    HW2 4509   5.180   2.038   2.275 -1.2415  0.1230  0.0882
  773SOL     MW 4510   5.231   1.974   2.244 -0.4896  0.7050  0.0825
  774SOL     OW 4511   2.680   7.445   0.444  0.1747 -0.2522 -0.1997
  774SOL    HW1 4512   2.666   7.525   0.495  2.1085  0.1596 -0.2663
  774SOL    HW2 4513   2.775   7.436   0.438 -0.0074 -1.5380 -1.8031
  774SOL     MW 4514   2.690   7.454   0.450  0.3990 -0.3640 -0.4135
  775SOL     OW 4515   6.120   8.041   2.963  0.2852 -0.1560 -0.2555
  775SOL    HW1 4516   6.127   7.960   3.014 -1.8512  0.6233  1.4304
  775SOL    HW2 4517   6.202   8.087   2.980  1.3426 -1.7045 -0.8839
  775SOL     MW 4518   6.132   8.036   2.972  0.1470 -0.2545 -0.1201
  776SOL     OW 4519   6.232   3.404   4.181  0.4360 -0.0881 -0.1309
  776SOL    HW1 4520   6.319   3.371   4.207 -0.1639 -1.5114  0.1715
  776SOL    HW2 4521   6.194   3.437   4.263  0.5565  0.2138 -0.1967
  776SOL     MW 4522   6.239   3.404   4.195  0.3746 -0.2316 -0.1006
  777SOL     OW 4523   2.692   3.163   1.270  0.0401  0.1153 -0.1573
  777SOL    HW1 4524   2.717   3.181   1.180  1.3150 -0.4963  0.0517
  777SOL    HW2 4525   2.751   3.217   1.323 -0.8075  0.5984  0.3058
  777SOL     MW 4526   2.703   3.172   1.265  0.0948  0.0989 -0.0713
  778SOL     OW 4527   6.077   2.131   1.154  0.2039 -0.0905 -0.4935
  778SOL    HW1 4528   6.127   2.175   1.222  1.1183  1.1110 -1.8810
  778SOL    HW2 4529   6.044   2.052   1.196  0.2311  0.8932  1.4942
  778SOL     MW 4530   6.079   2.127   1.168  0.3244  0.1892 -0.4167
  779SOL     OW 4531   4.003   0.718   0.958 -0.0548  0.3017  0.1644
  779SOL    HW1 4532   4.064   0.647   0.977 -0.1254  0.3892  0.7556
  779SOL    HW2 4533   3.954   0.728   1.040 -1.3015 -0.2033 -0.4952
  779SOL     MW 4534   4.004   0.710   0.971 -0.2234  0.2482  0.1556
  780SOL     OW 4535   7.871  11.799   5.699  0.1790 -0.6951  0.2424
  780SOL    HW1 4536   7.903  11.761   5.617 -0.3563  3.2856 -2.0932
  780SOL    HW2 4537   7.950  11.819   5.749  0.6256 -1.6516 -0.0654
  780SOL     MW 4538   7.885  11.797   5.695  0.1677 -0.3080 -0.0960
  781SOL     OW 4539   0.264   2.700   0.032  0.2113  0.5255 -0.3325
  781SOL    HW1 4540   0.309   2.622  -0.001 -0.6269  0.6889 -1.9767
  781SOL    HW2 4541   0.326   2.771   0.021  0.7223  0.2243  0.5099
  781SOL     MW 4542   0.277   2.699   0.026  0.1694  0.5078 -0.4351
  782SOL     OW 4543   6.452   1.249   0.088 -0.0096  0.2606 -0.2722
  782SOL    HW1 4544   6.509   1.292   0.024 -0.6040 -1.0728 -1.7615
  782SOL    HW2 4545   6.507   1.182   0.128  0.8130  2.0459  1.7995
  782SOL     MW 4546   6.466   1.246   0.085  0.0196  0.3185 -0.1976
  783SOL     OW 4547   8.032   5.008   5.858 -0.5269  0.0749 -0.2333
  783SOL    HW1 4548   7.942   4.981   5.876 -0.4514 -0.6368 -0.8722
  783SOL    HW2 4549   8.057   5.062   5.933 -0.0398 -3.1887  2.1790
  783SOL     MW 4550   8.024   5.011   5.870 -0.4548 -0.4340 -0.0063
  784SOL     OW 4551   9.453   1.900   1.983 -0.2989  0.0151 -0.0301
  784SOL    HW1 4552   9.483   1.989   2.004  2.5252 -0.8047 -0.1844
  784SOL    HW2 4553   9.393   1.877   2.054 -0.7686  1.8706  0.2224
  784SOL     MW 4554   9.449   1.909   1.995  0.0025  0.1477 -0.0176
  785SOL     OW 4555   3.009   8.392   0.449 -0.5704 -0.2143 -0.2883
  785SOL    HW1 4556   2.959   8.314   0.470 -0.6606 -0.6317 -1.9007
  785SOL    HW2 4557   2.968   8.462   0.500  0.0885 -1.3357  1.9082
  785SOL     MW 4558   2.998   8.391   0.458 -0.4976 -0.4113 -0.2136
  786SOL     OW 4559   3.475   7.994   3.294  0.6544  0.3835 -0.3863
  786SOL    HW1 4560   3.486   8.080   3.335 -0.3240 -0.7343  2.4537
  786SOL    HW2 4561   3.405   8.006   3.231 -2.1114  1.0093  2.5391
  786SOL     MW 4562   3.468   8.007   3.291  0.1751  0.3205  0.3517
  787SOL     OW 4563   1.658   9.562   1.937 -0.2604  0.1275 -0.5888
  787SOL    HW1 4564   1.615   9.477   1.932  0.2141 -0.2211  0.7548
  787SOL    HW2 4565   1.690   9.567   2.027  1.0477  1.0841 -1.0830
  787SOL     MW 4566   1.656   9.552   1.948 -0.0322  0.2053 -0.4801
  788SOL     OW 4567   5.617   3.355   1.337  0.1089 -0.0211  0.5230
  788SOL    HW1 4568   5.550   3.329   1.273  2.0083  1.6136 -2.3541
  788SOL    HW2 4569   5.662   3.274   1.359 -0.4028 -0.6025 -0.4894
  788SOL     MW 4570   5.614   3.341   1.331  0.2865  0.1137  0.0251
  789SOL     OW 4571   6.264   2.984   3.595 -0.6323 -0.5391  0.7054
  789SOL    HW1 4572   6.210   3.048   3.548 -0.9128 -0.3365  1.2827
  789SOL    HW2 4573   6.282   3.027   3.679  0.0272 -0.8076  0.7042
  789SOL     MW 4574   6.259   2.998   3.600 -0.5838 -0.5475  0.7792
  790SOL     OW 4575   1.397   8.924   1.400 -0.2089  0.1903 -0.1029
  790SOL    HW1 4576   1.352   8.959   1.323 -1.7534  0.4973  0.8726
  790SOL    HW2 4577   1.455   8.857   1.366  0.3812  1.4414 -1.6942
  790SOL     MW 4578   1.398   8.920   1.386 -0.3311  0.3897 -0.1817
  791SOL     OW 4579   5.000   5.257   1.130 -0.7922  0.3730  0.5246
  791SOL    HW1 4580   4.922   5.202   1.125 -0.9978  0.6697  0.4444
  791SOL    HW2 4581   5.073   5.196   1.121 -1.0300  0.1985 -0.2854
  791SOL     MW 4582   4.999   5.243   1.128 -0.8490  0.3887  0.4106
  792SOL     OW 4583   7.316  10.874   4.750  0.4455 -0.4063  0.0572
  792SOL    HW1 4584   7.285  10.907   4.665  3.3104  1.4582 -0.4023
  792SOL    HW2 4585   7.263  10.921   4.814 -1.4243 -1.4737 -0.6128
  792SOL     MW 4586   7.305  10.884   4.747  0.5729 -0.3043 -0.0873
  793SOL     OW 4587   2.390   7.916   0.010 -0.5989  0.4723  0.5558
  793SOL    HW1 4588   2.441   7.841   0.039 -3.3387 -1.1417  1.5775
  793SOL    HW2 4589   2.310   7.878  -0.027 -0.7810  2.8067 -1.7348
  793SOL     MW 4590   2.386   7.901   0.009 -0.9729  0.5645  0.3934
  794SOL     OW 4591   7.996   3.159   1.988  0.0564  0.0995 -0.5014
  794SOL    HW1 4592   7.942   3.135   2.063  1.1775  0.3416  0.4233
  794SOL    HW2 4593   8.059   3.088   1.980 -0.4285 -0.2158 -1.6040
  794SOL     MW 4594   7.997   3.147   1.997  0.1378  0.0901 -0.5241
  795SOL     OW 4595   6.122   9.155   4.068  0.1640 -0.1071  0.5183
  795SOL    HW1 4596   6.043   9.176   4.018  0.0308 -2.0974 -0.1988
  795SOL    HW2 4597   6.106   9.191   4.155  0.3422  3.3740 -0.7108
  795SOL     MW 4598   6.110   9.162   4.073  0.1698  0.0837  0.2692
  796SOL     OW 4599   0.870   5.289   0.850  0.1443 -0.3183 -0.0341
  796SOL    HW1 4600   0.856   5.378   0.880  1.8323  0.4854 -1.4824
  796SOL    HW2 4601   0.789   5.266   0.805 -0.1318  0.6488 -0.0495
  796SOL     MW 4602   0.858   5.297   0.848  0.3250 -0.0916 -0.2214
  797SOL     OW 4603   3.282   6.767   0.333 -0.4267  0.1311  0.2138
  797SOL    HW1 4604   3.293   6.720   0.416 -1.4018  1.4076  1.1206
  797SOL    HW2 4605   3.239   6.704   0.275  0.1793 -0.7553  0.7124
  797SOL     MW 4606   3.278   6.753   0.336 -0.4739  0.1810  0.3937
  798SOL     OW 4607  10.330   9.541   3.896  0.4316 -0.4369  0.3473
  798SOL    HW1 4608  10.401   9.504   3.844  1.3117 -0.0786  1.2583
  798SOL    HW2 4609  10.314   9.476   3.965 -1.1773 -1.2151 -0.7064
  798SOL     MW 4610  10.337   9.528   3.898  0.3383 -0.4906  0.3290
  799SOL     OW 4611   6.247  10.603   5.117  0.4362  0.0737  0.3423
  799SOL    HW1 4612   6.179  10.635   5.057 -0.4517  1.3481  1.9612
  799SOL    HW2 4613   6.302  10.680   5.133  0.1164  0.0197  1.8426
  799SOL     MW 4614   6.245  10.617   5.111  0.2816  0.2299  0.7416
  800SOL     OW 4615   2.636   4.982   2.929  0.4220 -0.1933  0.0950
  800SOL    HW1 4616   2.714   4.930   2.911  0.0571 -0.3752 -1.0233
  800SOL    HW2 4617   2.577   4.965   2.855  0.0161  1.2847  0.0387
  800SOL     MW 4618   2.638   4.973   2.918  0.3233 -0.0274 -0.0554
  801SOL     OW 4619   5.281   3.510   2.336  0.1000  0.2144  0.3877
  801SOL    HW1 4620   5.268   3.555   2.419 -0.4291  0.4700  0.1722
  801SOL    HW2 4621   5.298   3.581   2.273 -0.0252  0.0639  0.1802
  801SOL     MW 4622   5.282   3.525   2.338  0.0163  0.2278  0.3336
  802SOL     OW 4623   7.199   2.689   3.731 -0.5964  0.4021  0.5753
  802SOL    HW1 4624   7.172   2.746   3.659 -2.8148  1.0277  1.8082
  802SOL    HW2 4625   7.163   2.731   3.809  0.4987 -1.0148  1.9026
  802SOL     MW 4626   7.191   2.702   3.732 -0.7402  0.3008  0.9030
  803SOL     OW 4627   2.380   7.569   1.776 -0.1185 -0.6009 -0.4927
  803SOL    HW1 4628   2.465   7.583   1.818 -0.5000  0.9436 -0.1564
  803SOL    HW2 4629   2.401   7.532   1.691  0.7596 -2.3168  0.4265
  803SOL     MW 4630   2.394   7.566   1.771 -0.0549 -0.6228 -0.3319
  804SOL     OW 4631   7.085   8.469   1.140 -0.1211  0.1453  0.1347
  804SOL    HW1 4632   7.000   8.488   1.179 -0.4488  0.8444 -0.8448
  804SOL    HW2 4633   7.115   8.389   1.182 -2.4291 -1.5808 -1.2541
  804SOL     MW 4634   7.078   8.461   1.150 -0.4585  0.0139 -0.1685
  805SOL     OW 4635   6.199  10.085   5.546 -0.4688  0.0550  0.1071
  805SOL    HW1 4636   6.138  10.158   5.538  0.8731  1.0958 -1.3083
  805SOL    HW2 4637   6.280  10.124   5.579 -0.3534 -1.1986  1.4319
  805SOL     MW 4638   6.201  10.099   5.549 -0.2822  0.0278  0.0955
  806SOL     OW 4639   8.506   7.910   1.736  0.2924  0.2545 -0.1907
  806SOL    HW1 4640   8.581   7.889   1.791  1.4730 -0.3963 -1.9553
  806SOL    HW2 4641   8.444   7.951   1.795  1.2282 -0.9521  1.7389
  806SOL     MW 4642   8.508   7.913   1.750  0.5633  0.0167 -0.1696
  807SOL     OW 4643   3.794   1.683   1.882 -0.2654 -0.0521  0.2840
  807SOL    HW1 4644   3.826   1.610   1.829  1.5525  1.3960 -0.7045
  807SOL    HW2 4645   3.716   1.714   1.836 -0.8246 -1.1030  0.5005
  807SOL     MW 4646   3.788   1.677   1.870 -0.1042 -0.0013  0.1852
  808SOL     OW 4647   5.707  11.497   4.977 -0.3787 -0.6153  0.6171
  808SOL    HW1 4648   5.756  11.492   5.059  0.3127  1.2382  0.3681
  808SOL    HW2 4649   5.773  11.498   4.908 -0.9444 -1.9893  0.0121
  808SOL     MW 4650   5.721  11.497   4.978 -0.3626 -0.5539  0.5078
  809SOL     OW 4651   8.608   9.704   2.657 -0.1849 -0.5417 -0.2164
  809SOL    HW1 4652   8.625   9.798   2.655 -4.5808  0.4540 -0.0862
  809SOL    HW2 4653   8.553   9.690   2.734  2.7413 -3.8963  1.5718
  809SOL     MW 4654   8.603   9.714   2.666 -0.3730 -0.8437  0.0292
  810SOL     OW 4655   8.971   4.240   4.850 -0.6041 -0.5228 -0.6097
  810SOL    HW1 4656   8.923   4.219   4.930  2.7086 -0.9371  1.4595
  810SOL    HW2 4657   9.002   4.155   4.818  0.5183 -0.1213 -0.6332
  810SOL     MW 4658   8.969   4.226   4.856 -0.0363 -0.5245 -0.3478
  811SOL     OW 4659   6.083   4.724   3.366 -0.0102  0.0447  0.4555
  811SOL    HW1 4660   6.145   4.784   3.407 -0.5390  0.9997 -0.0984
  811SOL    HW2 4661   6.040   4.777   3.298 -2.7665  0.0388  2.0409
  811SOL     MW 4662   6.085   4.739   3.363 -0.4307  0.1662  0.5876
  812SOL     OW 4663   2.530   7.798   0.778  0.1423 -0.0337 -0.3734
  812SOL    HW1 4664   2.616   7.824   0.811  1.6864 -2.4482 -2.2509
  812SOL    HW2 4665   2.518   7.709   0.809 -1.8566  0.3127  0.0306
  812SOL     MW 4666   2.540   7.790   0.786  0.0841 -0.2984 -0.5620
  813SOL     OW 4667  10.596   9.491   3.823 -0.0639  0.1248 -0.2393
  813SOL    HW1 4668  10.584   9.512   3.915  0.5448  0.6730 -0.2735
  813SOL    HW2 4669  10.678   9.441   3.820  0.0025  0.2443 -0.4916
  813SOL     MW 4670  10.605   9.487   3.834  0.0226  0.2102 -0.2760
  814SOL     OW 4671   6.886   2.026   0.311  0.4381  0.3330  0.0373
  814SOL    HW1 4672   6.940   2.099   0.344  0.6352  0.3870 -0.3993
  814SOL    HW2 4673   6.800   2.041   0.350  0.5904  0.5607  0.2932
  814SOL     MW 4674   6.882   2.037   0.320  0.4828  0.3690  0.0142
  815SOL     OW 4675   0.724   1.685   0.431  0.1581  0.3007  0.5791
  815SOL    HW1 4676   0.642   1.638   0.444  0.7003 -0.6850  0.4803
  815SOL    HW2 4677   0.716   1.762   0.488 -0.8441  0.2418  0.5404
  815SOL     MW 4678   0.712   1.689   0.440  0.0992  0.1670  0.5615
  816SOL     OW 4679   7.494   0.757   0.593  0.7046  0.3863 -0.1859
  816SOL    HW1 4680   7.420   0.700   0.614 -0.5808  1.6507 -1.0793
  816SOL    HW2 4681   7.500   0.816   0.668  0.9292  0.1838 -0.0414
  816SOL     MW 4682   7.485   0.757   0.605  0.5688  0.5223 -0.2818
  817SOL     OW 4683   3.081   3.364   4.333  0.1517  0.3762 -0.6275
  817SOL    HW1 4684   2.985   3.373   4.337  0.2285  1.2734 -0.5460
  817SOL    HW2 4685   3.099   3.282   4.378 -0.4062  1.4502  1.6835
  817SOL     MW 4686   3.071   3.355   4.339  0.0901  0.6285 -0.3213
  818SOL     OW 4687   8.390   9.072   1.612 -0.1618  0.1854 -0.3023
  818SOL    HW1 4688   8.473   9.031   1.587 -0.6865 -0.8069 -0.4762
  818SOL    HW2 4689   8.403   9.165   1.594  0.0848 -0.2322 -2.7006
  818SOL     MW 4690   8.402   9.079   1.606 -0.1974  0.0049 -0.6316
  819SOL     OW 4691   9.047   2.868   2.634 -0.1679 -0.3363 -0.5421
  819SOL    HW1 4692   9.103   2.797   2.666 -2.1818 -1.7045  0.0913
  819SOL    HW2 4693   9.065   2.942   2.693 -0.6334 -1.4629  1.0702
  819SOL     MW 4694   9.057   2.869   2.646 -0.4853 -0.6556 -0.2546
  820SOL     OW 4695   7.133   3.039   2.719 -0.0578 -0.0718 -0.0299
  820SOL    HW1 4696   7.146   2.999   2.633 -0.4205 -0.1281 -0.0620
  820SOL    HW2 4697   7.148   3.132   2.706  0.8827 -0.1998  0.0621
  820SOL     MW 4698   7.137   3.046   2.707  0.0162 -0.0954 -0.0222
  821SOL     OW 4699   4.966   9.998   5.068  0.3002  0.3523  0.2485
  821SOL    HW1 4700   5.006  10.081   5.093  2.3115  0.1038 -1.8364
  821SOL    HW2 4701   4.956  10.005   4.973 -1.0902 -1.1531  0.2537
  821SOL     MW 4702   4.970  10.010   5.059  0.3797  0.1277 -0.0177
  822SOL     OW 4703   8.013   4.875   4.567 -0.5818  0.3185 -1.0374
  822SOL    HW1 4704   8.073   4.933   4.519 -1.0766  1.8892  0.1381
  822SOL    HW2 4705   7.990   4.925   4.646 -1.0036 -1.5324  0.0729
  822SOL     MW 4706   8.018   4.889   4.571 -0.6991  0.2826 -0.7448
  823SOL     OW 4707   5.428   4.655   1.911 -0.1317 -0.9137  0.3704
  823SOL    HW1 4708   5.511   4.649   1.863  0.3251  0.5894  0.9004
  823SOL    HW2 4709   5.435   4.590   1.980 -0.7818 -3.0837 -1.4995
  823SOL     MW 4710   5.440   4.646   1.914 -0.1564 -0.9991  0.1989
  824SOL     OW 4711   6.647   5.517   4.447  0.2902 -0.0228  0.6686
  824SOL    HW1 4712   6.558   5.551   4.443  0.0678 -0.6238  0.3641
  824SOL    HW2 4713   6.666   5.507   4.540 -0.0058 -0.0016  0.7313
  824SOL     MW 4714   6.638   5.520   4.458  0.2238 -0.0970  0.6376
  825SOL     OW 4715   1.975   7.365   1.892  0.0459  0.1411  0.4679
  825SOL    HW1 4716   1.954   7.278   1.924 -0.2250  0.2134  0.4886
  825SOL    HW2 4717   2.043   7.397   1.953 -2.2604  1.2893  2.6431
  825SOL     MW 4718   1.981   7.358   1.904 -0.2840  0.2974  0.7490
  826SOL     OW 4719   4.298   9.211   4.536 -0.3036 -0.7330  0.2389
  826SOL    HW1 4720   4.214   9.257   4.531 -0.5388 -1.2185 -0.4308
  826SOL    HW2 4721   4.284   9.130   4.487  1.6524  0.8616 -3.3286
  826SOL     MW 4722   4.286   9.206   4.529 -0.0833 -0.5910 -0.3035
  827SOL     OW 4723   8.174   9.083   3.773  0.7594  0.6317  0.3684
  827SOL    HW1 4724   8.256   9.035   3.767  0.9733  1.1440 -1.2478
  827SOL    HW2 4725   8.165   9.104   3.866  1.2272 -1.5015  0.9621
  827SOL     MW 4726   8.183   9.079   3.784  0.8467  0.4242  0.2375
  828SOL     OW 4727   5.495   7.333   4.492 -0.2702 -0.3593 -0.1500
  828SOL    HW1 4728   5.476   7.375   4.408  0.5960 -0.9956 -0.6899
  828SOL    HW2 4729   5.590   7.340   4.501 -0.3311 -0.5286  0.6507
  828SOL     MW 4730   5.505   7.339   4.482 -0.1671 -0.4624 -0.1166
  829SOL     OW 4731   5.321  10.220   5.824  0.0399  0.0106  0.3207
  829SOL    HW1 4732   5.328  10.134   5.866 -0.2355  0.1830  0.7314
  829SOL    HW2 4733   5.403  10.231   5.776 -0.1588 -0.7257 -0.2056
  829SOL     MW 4734   5.332  10.211   5.823 -0.0208 -0.0616  0.3059
  830SOL     OW 4735   6.499   5.804   4.801 -0.6361  0.5938  0.1664
  830SOL    HW1 4736   6.431   5.737   4.804 -0.2377  0.0608 -1.6633
  830SOL    HW2 4737   6.452   5.887   4.800 -1.2039  0.2753  0.3427
  830SOL     MW 4738   6.484   5.806   4.801 -0.6578  0.4848 -0.0453
  831SOL     OW 4739  11.660   7.371   5.495  0.0024 -0.9203 -0.0144
  831SOL    HW1 4740  11.715   7.405   5.565  0.1083  0.9507 -0.9409
  831SOL    HW2 4741  11.711   7.300   5.456  0.4786 -1.1419  0.9732
  831SOL     MW 4742  11.673   7.367   5.499  0.0769 -0.7092 -0.0065
  832SOL     OW 4743   6.120   7.920   4.707  0.4277  0.0312  0.6916
  832SOL    HW1 4744   6.028   7.910   4.685 -0.0781  1.9231  1.7569
  832SOL    HW2 4745   6.122   7.924   4.802  2.0148 -3.0756  0.9224
  832SOL     MW 4746   6.109   7.919   4.716  0.5661 -0.1243  0.8575
  833SOL     OW 4747   7.184   6.178   5.520 -0.0851  0.2258  0.3229
  833SOL    HW1 4748   7.273   6.207   5.539  0.3331 -0.3113 -0.7410
  833SOL    HW2 4749   7.171   6.103   5.578  0.2857  0.0814  0.2234
  833SOL     MW 4750   7.194   6.172   5.530  0.0159  0.1385  0.1740
  834SOL     OW 4751   9.881   7.293   3.147  0.2284 -0.3200 -0.4606
  834SOL    HW1 4752   9.886   7.302   3.052  2.0204  0.2524 -0.3555
  834SOL    HW2 4753   9.836   7.372   3.176  2.9115  1.4281 -0.6339
  834SOL     MW 4754   9.876   7.304   3.138  0.8013 -0.0229 -0.4693
  835SOL     OW 4755   6.588   3.743   0.398 -0.4417 -0.1482 -0.0597
  835SOL    HW1 4756   6.547   3.752   0.483  1.6798  3.1675  0.7956
  835SOL    HW2 4757   6.524   3.777   0.336 -1.2389 -0.7657  0.4033
  835SOL     MW 4758   6.575   3.748   0.401 -0.2722  0.1972  0.1091
  836SOL     OW 4759   8.668   3.314   4.366  0.2116 -0.0336  0.4983
  836SOL    HW1 4760   8.669   3.295   4.460 -1.0558 -1.9813  0.1824
  836SOL    HW2 4761   8.752   3.357   4.349  1.6292 -1.9767  2.0858
  836SOL     MW 4762   8.679   3.317   4.376  0.2308 -0.5317  0.6610
  837SOL     OW 4763   8.408   8.926   3.708  0.3951 -0.2273 -0.3851
  837SOL    HW1 4764   8.390   8.862   3.778  0.4225 -1.5333 -1.5342
  837SOL    HW2 4765   8.366   8.889   3.630  0.4527  1.1578 -1.1027
  837SOL     MW 4766   8.400   8.913   3.707  0.4060 -0.2172 -0.6241
  838SOL     OW 4767   3.162   1.540   0.597  0.4947  0.1395 -0.1549
  838SOL    HW1 4768   3.073   1.560   0.567  0.0330  0.8139  1.5111
  838SOL    HW2 4769   3.149   1.483   0.673  1.3377  1.8034  1.3155
  838SOL     MW 4770   3.149   1.536   0.603  0.5435  0.4388  0.2466
  839SOL     OW 4771   6.369   5.913   2.339 -0.2734 -0.3227 -0.6066
  839SOL    HW1 4772   6.298   5.973   2.315  0.6676  1.1295  0.0986
  839SOL    HW2 4773   6.428   5.966   2.393  1.2954 -1.5135 -1.0832
  839SOL     MW 4774   6.367   5.927   2.343  0.0479 -0.2892 -0.5773
  840SOL     OW 4775   1.279   6.327   0.209  0.0120  0.5163 -0.2100
  840SOL    HW1 4776   1.347   6.296   0.149  0.9108  1.8423  0.0731
  840SOL    HW2 4777   1.225   6.250   0.226  0.5152 -0.2038 -1.6814
  840SOL     MW 4778   1.281   6.313   0.203  0.1914  0.5939 -0.3621
  841SOL     OW 4779   3.712   6.642   4.790  1.0083 -0.9105  0.0593
  841SOL    HW1 4780   3.802   6.610   4.782  1.1793 -0.9359  1.7230
  841SOL    HW2 4781   3.667   6.573   4.840  0.8396  0.4214  1.8329
  841SOL     MW 4782   3.717   6.629   4.795  1.0086 -0.7432  0.4993
  842SOL     OW 4783   1.001   7.112   0.452 -0.3716 -0.5792  0.6695
  842SOL    HW1 4784   1.061   7.131   0.525  1.2190 -1.3582 -0.3787
  842SOL    HW2 4785   0.944   7.189   0.448  0.9333  0.4745  1.3703
  842SOL     MW 4786   1.002   7.125   0.461 -0.0010 -0.5441  0.6251
  843SOL     OW 4787   4.336   8.426   4.088 -0.1583 -0.0420  0.2776
  843SOL    HW1 4788   4.385   8.407   4.008 -1.6286  1.9091 -1.1814
  843SOL    HW2 4789   4.363   8.514   4.113  0.5169 -0.7523  2.1601
  843SOL     MW 4790   4.346   8.435   4.081 -0.2601  0.1168  0.3318
  844SOL     OW 4791   3.834   7.192   0.999 -0.0893 -0.3372  0.0616
  844SOL    HW1 4792   3.741   7.209   1.013  0.1332  0.5626  0.5038
  844SOL    HW2 4793   3.872   7.188   1.087  0.4441  0.2209 -0.1320
  844SOL     MW 4794   3.827   7.194   1.012  0.0074 -0.1506  0.0935
  845SOL     OW 4795   7.581   8.067   2.751  0.0329 -0.2214  0.2234
  845SOL    HW1 4796   7.674   8.055   2.769 -0.2603 -1.6784  0.9329
  845SOL    HW2 4797   7.554   7.984   2.712 -0.9740  0.1918  0.0245
  845SOL     MW 4798   7.590   8.055   2.748 -0.1335 -0.3550  0.2888
  846SOL     OW 4799   4.676   2.248   1.283  0.6694  0.2507  0.6965
  846SOL    HW1 4800   4.720   2.290   1.209  2.8586 -1.1020  1.1316
  846SOL    HW2 4801   4.728   2.170   1.300  0.1066  0.4076  3.5323
  846SOL     MW 4802   4.688   2.244   1.276  0.8776  0.0976  1.1153
  847SOL     OW 4803   3.997   2.295   1.588  0.0594 -0.4837 -0.5151
  847SOL    HW1 4804   3.983   2.234   1.661  0.2728 -0.7589 -0.7035
  847SOL    HW2 4805   3.917   2.287   1.535 -0.4917  0.3821  0.1606
  847SOL     MW 4806   3.985   2.286   1.591  0.0162 -0.4081 -0.4527
  848SOL     OW 4807   5.745   6.966   4.149  0.1101  0.3649 -0.0467
  848SOL    HW1 4808   5.829   6.937   4.183 -0.2993  0.2755  0.9312
  848SOL    HW2 4809   5.698   6.998   4.226 -0.0480  2.1566 -0.8478
  848SOL     MW 4810   5.749   6.966   4.163  0.0375  0.5829 -0.0241
  849SOL     OW 4811   6.590   7.468   2.187 -0.3007  0.3775 -1.0037
  849SOL    HW1 4812   6.515   7.526   2.180 -1.0102 -0.3380  0.2882
  849SOL    HW2 4813   6.562   7.387   2.145 -0.6804 -0.2576  0.4071
  849SOL     MW 4814   6.577   7.465   2.181 -0.4402  0.2046 -0.6577
  850SOL     OW 4815   2.335   6.472   2.793 -0.2029 -0.1294  0.5369
  850SOL    HW1 4816   2.391   6.474   2.714 -0.4564  0.6711  0.3774
  850SOL    HW2 4817   2.292   6.557   2.794 -0.8587 -0.4661  1.0766
  850SOL     MW 4818   2.337   6.483   2.783 -0.3193 -0.0700  0.5855
  851SOL     OW 4819   9.647  11.234   5.485 -0.1072  0.2907 -0.2752
  851SOL    HW1 4820   9.736  11.201   5.489 -0.4955 -0.6873  1.6385
  851SOL    HW2 4821   9.594  11.166   5.528 -1.5222  1.5894  0.1371
  851SOL     MW 4822   9.651  11.221   5.491 -0.3381  0.3317  0.0225
  852SOL     OW 4823   1.597   5.972   1.114 -0.0376  0.4982 -0.1051
  852SOL    HW1 4824   1.528   5.941   1.056 -1.9329  1.1017  1.6979
  852SOL    HW2 4825   1.607   6.065   1.091  0.7818  0.2201 -0.9124
  852SOL     MW 4826   1.589   5.980   1.104 -0.1753  0.5398  0.0223
  853SOL     OW 4827   2.872   5.557   1.693 -0.2469 -0.6100  0.4449
  853SOL    HW1 4828   2.802   5.519   1.745  0.0973 -0.3789  1.0824
  853SOL    HW2 4829   2.853   5.651   1.691  1.2156 -0.1966  2.5014
  853SOL     MW 4830   2.861   5.564   1.699 -0.0157 -0.5275  0.7897
  854SOL     OW 4831   2.878   7.130   2.943 -0.2846 -0.2237 -0.1076
  854SOL    HW1 4832   2.960   7.179   2.932  0.9675 -1.1568  3.5406
  854SOL    HW2 4833   2.839   7.167   3.023 -2.9196 -0.5632 -1.1439
  854SOL     MW 4834   2.884   7.141   2.952 -0.4617 -0.3866  0.2267
  855SOL     OW 4835   3.713   2.511   1.620  0.2650 -0.2056 -0.1588
  855SOL    HW1 4836   3.688   2.420   1.637  0.9487 -0.5074 -0.7611
  855SOL    HW2 4837   3.677   2.531   1.534 -0.3210  0.2657  0.1858
  855SOL     MW 4838   3.705   2.502   1.611  0.2775 -0.1839 -0.1918
  856SOL     OW 4839   3.709   4.478   4.334 -0.0782  0.1723  0.5514
  856SOL    HW1 4840   3.741   4.495   4.245  1.9003  1.1964  1.3984
  856SOL    HW2 4841   3.758   4.401   4.363 -0.6896 -0.1367  0.7939
  856SOL     MW 4842   3.719   4.470   4.326  0.0968  0.2638  0.6909
  857SOL     OW 4843   2.159   3.723   0.961  0.0452 -0.4630  0.6560
  857SOL    HW1 4844   2.246   3.725   0.923  0.3230 -3.6786  0.8319
  857SOL    HW2 4845   2.106   3.674   0.898 -0.8225 -1.1818  1.8919
  857SOL     MW 4846   2.163   3.717   0.948 -0.0303 -0.9666  0.8368
  858SOL     OW 4847   2.560   7.248   1.241 -0.3150  0.2576  0.0727
  858SOL    HW1 4848   2.562   7.225   1.148 -1.3495 -0.2529  0.1598
  858SOL    HW2 4849   2.504   7.181   1.281 -1.4758  1.5555  0.7358
  858SOL     MW 4850   2.553   7.237   1.234 -0.5960  0.3584  0.1687
  859SOL     OW 4851   6.416   5.564   5.621 -0.5825  0.4070 -0.4051
  859SOL    HW1 4852   6.411   5.629   5.691  1.7766  0.9211 -0.6410
  859SOL    HW2 4853   6.418   5.617   5.541 -0.6355 -0.0558 -0.7136
  859SOL     MW 4854   6.416   5.579   5.619 -0.2873  0.4136 -0.4748
  860SOL     OW 4855   7.318   2.033   0.943 -0.1051  0.0791 -0.6947
  860SOL    HW1 4856   7.222   2.033   0.935 -0.0603 -0.3828 -1.2684
  860SOL    HW2 4857   7.349   2.058   0.856  0.3483 -3.0193 -1.5275
  860SOL     MW 4858   7.310   2.036   0.931 -0.0413 -0.3767 -0.8747
  861SOL     OW 4859   6.708   2.479   2.073 -0.1805  0.0693 -0.0889
  861SOL    HW1 4860   6.734   2.387   2.082  0.7002  0.4207  1.1908
  861SOL    HW2 4861   6.775   2.517   2.015 -1.2668 -0.3532 -1.6839
  861SOL     MW 4862   6.720   2.472   2.067 -0.2068  0.0602 -0.1293
  862SOL     OW 4863   0.935   4.559   0.579  0.2152  0.1001  0.1714
  862SOL    HW1 4864   0.932   4.579   0.672 -0.3008 -0.9576  0.3911
  862SOL    HW2 4865   0.981   4.475   0.573  0.9808  0.5513 -0.5989
  862SOL     MW 4866   0.941   4.551   0.590  0.2471  0.0225  0.1009
  863SOL     OW 4867   7.690   8.699   5.186  0.3253  0.0457  0.5039
  863SOL    HW1 4868   7.658   8.670   5.101 -0.4704  1.3461  0.3300
  863SOL    HW2 4869   7.732   8.783   5.169  2.3481 -0.8049  1.0267
  863SOL     MW 4870   7.691   8.706   5.173  0.4824  0.1033  0.5486
  864SOL     OW 4871   7.451   3.522   4.469  0.2454  0.0630  0.6862
  864SOL    HW1 4872   7.357   3.501   4.465  0.0557  0.6486  1.6971
  864SOL    HW2 4873   7.454   3.617   4.474  0.9115  0.0594  0.3946
  864SOL     MW 4874   7.439   3.531   4.469  0.3064  0.1375  0.7783
  865SOL     OW 4875   4.224   3.467   0.308 -0.0850 -0.1993  0.0834
  865SOL    HW1 4876   4.217   3.537   0.243  0.5588 -0.2506 -0.0410
  865SOL    HW2 4877   4.217   3.386   0.257  1.1922 -0.2545 -0.0325
  865SOL     MW 4878   4.222   3.466   0.293  0.1609 -0.2129  0.0526
  866SOL     OW 4879   9.943   2.827   3.207  0.4004 -0.6417  0.0985
  866SOL    HW1 4880   9.885   2.893   3.170 -0.1821 -1.7424 -1.0274
  866SOL    HW2 4881   9.943   2.845   3.301 -0.7588  0.1523 -0.0300
  866SOL     MW 4882   9.936   2.838   3.215  0.1774 -0.6810 -0.0621
  867SOL     OW 4883   9.763  10.537   4.712  0.1815  0.4642  0.6414
  867SOL    HW1 4884   9.793  10.628   4.704 -1.0297  0.7956 -0.4361
  867SOL    HW2 4885   9.681  10.543   4.761 -0.6406  0.1246 -0.6608
  867SOL     MW 4886   9.756  10.549   4.717 -0.0788  0.4632  0.3368
  868SOL     OW 4887   4.928   1.816   0.401  0.7591  0.2114 -0.4333
  868SOL    HW1 4888   4.853   1.870   0.376 -0.2497 -1.1513 -0.4203
  868SOL    HW2 4889   4.891   1.733   0.427  2.1332  0.1296  1.4760
  868SOL     MW 4890   4.914   1.813   0.401  0.8059  0.0265 -0.1872
  869SOL     OW 4891   3.397   8.916   1.184  0.2290  0.3768  0.2564
  869SOL    HW1 4892   3.407   8.823   1.205 -0.0617  0.3140  0.1267
  869SOL    HW2 4893   3.408   8.920   1.089 -0.9620  0.2979  0.1018
  869SOL     MW 4894   3.400   8.904   1.174  0.0393  0.3587  0.2200
  870SOL     OW 4895   2.308   8.599   0.432  0.2562 -0.0018  0.3181
  870SOL    HW1 4896   2.310   8.678   0.486  0.1892  0.5315 -0.4553
  870SOL    HW2 4897   2.216   8.588   0.409  0.3979  0.2422 -0.3752
  870SOL     MW 4898   2.296   8.608   0.436  0.2658  0.0977  0.1303
  871SOL     OW 4899   8.091   7.552   1.423 -0.0162  0.3909 -0.1389
  871SOL    HW1 4900   8.119   7.527   1.511  0.3906  0.7016 -0.1771
  871SOL    HW2 4901   8.007   7.596   1.436 -0.6844 -0.8439 -0.0572
  871SOL     MW 4902   8.084   7.554   1.436 -0.0497  0.2726 -0.1333
  872SOL     OW 4903   6.940   9.899   3.087  0.0001 -0.0366 -0.0609
  872SOL    HW1 4904   6.876   9.912   3.157  0.4820  0.3501  0.3072
  872SOL    HW2 4905   6.981   9.815   3.107  2.4864  1.5145  2.0341
  872SOL     MW 4906   6.937   9.890   3.098  0.3800  0.2115  0.2544
  873SOL     OW 4907   3.930   7.345   2.831  0.0360  0.2411  0.3567
  873SOL    HW1 4908   3.959   7.359   2.921 -0.6180 -0.3037  0.6624
  873SOL    HW2 4909   3.835   7.345   2.836 -0.0074 -0.6839 -0.1889
  873SOL     MW 4910   3.922   7.347   2.843 -0.0533  0.0529  0.3259
  874SOL     OW 4911   7.779   8.188   0.617  0.3757  0.8353 -0.9702
  874SOL    HW1 4912   7.779   8.207   0.523  2.3141  0.4830 -1.0996
  874SOL    HW2 4913   7.762   8.094   0.622 -0.9949  1.0755 -0.8670
  874SOL     MW 4914   7.777   8.178   0.606  0.4484  0.8209 -0.9736
  875SOL     OW 4915   6.635   4.954   5.241  0.1900  0.6852 -0.3511
  875SOL    HW1 4916   6.691   5.004   5.300  1.4796  1.2862 -1.9961
  875SOL    HW2 4917   6.694   4.923   5.172 -1.3437  0.5988 -1.6981
  875SOL     MW 4918   6.649   4.957   5.240  0.1587  0.7511 -0.7341
  876SOL     OW 4919   7.186  10.966   5.006  0.3666  0.0591 -0.2351
  876SOL    HW1 4920   7.217  10.888   5.052 -0.9111 -0.8464 -0.8372
  876SOL    HW2 4921   7.241  11.037   5.039  0.9735 -0.9394  0.9866
  876SOL     MW 4922   7.197  10.965   5.016  0.2807 -0.1846 -0.1557
  877SOL     OW 4923   5.057   8.130   0.944 -0.1080 -0.1644  0.3318
  877SOL    HW1 4924   5.128   8.186   0.975  0.6787 -0.3917 -0.9757
  877SOL    HW2 4925   5.004   8.187   0.888 -1.1696  0.0852  1.5405
  877SOL     MW 4926   5.060   8.145   0.941 -0.1432 -0.1615  0.3192
  878SOL     OW 4927   5.244   9.934   5.893  0.5194  0.6231 -0.1526
  878SOL    HW1 4928   5.212   9.893   5.812 -1.3357  0.4428  0.6021
  878SOL    HW2 4929   5.168   9.983   5.926  1.1426  0.4711  1.6009
  878SOL     MW 4930   5.230   9.935   5.887  0.3617  0.5806  0.1685
  879SOL     OW 4931   5.806   5.649   1.988 -0.3672  0.2919 -0.5387
  879SOL    HW1 4932   5.870   5.590   1.947 -0.6764 -0.1010 -0.4524
  879SOL    HW2 4933   5.725   5.635   1.939 -0.3633  0.8834 -0.7315
  879SOL     MW 4934   5.804   5.640   1.976 -0.4063  0.3173 -0.5523
  880SOL     OW 4935   8.398  11.852   5.072  0.3144 -0.0655 -0.0581
  880SOL    HW1 4936   8.335  11.849   5.000 -0.1731  0.4435  0.3369
  880SOL    HW2 4937   8.348  11.824   5.149  0.7569 -0.3400  0.1349
  880SOL     MW 4938   8.383  11.848   5.073  0.3087 -0.0355  0.0172
  881SOL     OW 4939   6.607   5.223   5.372 -0.4611  0.0700 -0.2810
  881SOL    HW1 4940   6.538   5.277   5.336 -0.1948  0.5927 -0.0161
  881SOL    HW2 4941   6.681   5.235   5.313 -1.0344 -1.6856 -1.4512
  881SOL     MW 4942   6.608   5.231   5.360 -0.5004 -0.0878 -0.3969
  882SOL     OW 4943   9.527   7.878   1.806 -0.2264  0.1200  0.5881
  882SOL    HW1 4944   9.593   7.933   1.762  2.7058 -1.8171  2.1986
  882SOL    HW2 4945   9.458   7.939   1.832  0.5984  2.1998 -1.7184
  882SOL     MW 4946   9.527   7.893   1.803  0.2546  0.1383  0.4990
  883SOL     OW 4947   6.596   4.420   4.146  0.3607 -0.0768  0.1525
  883SOL    HW1 4948   6.524   4.357   4.143 -1.1586  1.5533  0.4847
  883SOL    HW2 4949   6.640   4.403   4.229 -0.3585 -0.3864  0.4800
  883SOL     MW 4950   6.592   4.410   4.156  0.0741  0.0923  0.2369
  884SOL     OW 4951   9.791   7.584   3.971  0.0846  0.3283 -0.6397
  884SOL    HW1 4952   9.817   7.590   4.063 -0.9386 -1.2334 -0.2075
  884SOL    HW2 4953   9.747   7.499   3.965  1.4667 -0.3029 -2.9044
  884SOL     MW 4954   9.789   7.574   3.982  0.1306  0.0476 -0.8743
  885SOL     OW 4955   8.051   3.949   4.029  0.1114 -0.2382  0.5897
  885SOL    HW1 4956   8.070   3.885   4.098  0.2455 -0.4033  0.3992
  885SOL    HW2 4957   7.966   3.923   3.994  1.9030 -2.8654 -2.3202
  885SOL     MW 4958   8.042   3.938   4.033  0.3579 -0.5957  0.1928
  886SOL     OW 4959   9.276   7.730   3.952 -0.0023  0.1260  0.1000
  886SOL    HW1 4960   9.247   7.722   3.861  0.7688  0.9946 -0.2471
  886SOL    HW2 4961   9.371   7.741   3.945 -0.0004  0.7634  0.9722
  886SOL     MW 4962   9.285   7.730   3.939  0.0966  0.3188  0.1672
  887SOL     OW 4963   8.185   2.922   3.487 -0.3983 -0.0211  0.4343
  887SOL    HW1 4964   8.266   2.949   3.530  0.4691  0.7944 -1.5494
  887SOL    HW2 4965   8.194   2.828   3.474 -0.5450 -0.2259  1.6918
  887SOL     MW 4966   8.196   2.914   3.490 -0.3060  0.0571  0.3414
  888SOL     OW 4967   3.256   2.176   1.454  0.3194 -0.3878 -0.4899
  888SOL    HW1 4968   3.288   2.098   1.409 -1.8383 -1.4647 -0.2843
  888SOL    HW2 4969   3.212   2.226   1.385  0.7702  0.1402 -0.4032
  888SOL     MW 4970   3.254   2.173   1.439  0.1009 -0.4581 -0.4525
  889SOL     OW 4971   3.820   5.301   2.752 -0.2675 -0.2212 -0.0202
  889SOL    HW1 4972   3.822   5.219   2.802  1.2864  0.2485  0.7378
  889SOL    HW2 4973   3.744   5.348   2.786  0.3560 -0.2176  1.4572
  889SOL     MW 4974   3.811   5.296   2.763  0.0113 -0.1606  0.2660
  890SOL     OW 4975   6.136   4.004   4.373  0.5026  0.5730 -0.1324
  890SOL    HW1 4976   6.084   3.944   4.319 -0.0336  0.0423  0.9343
  890SOL    HW2 4977   6.126   3.970   4.462  2.1580  0.8565  0.1822
  890SOL     MW 4978   6.128   3.992   4.377  0.6458  0.5413  0.0444
  891SOL     OW 4979   7.846  11.183   5.512  0.3737  0.5303 -0.3147
  891SOL    HW1 4980   7.887  11.160   5.596  1.1319  0.0170 -0.8188
  891SOL    HW2 4981   7.847  11.279   5.511 -1.2084  0.6174  1.0156
  891SOL     MW 4982   7.851  11.193   5.523  0.2682  0.4757 -0.2090
  892SOL     OW 4983   8.242   9.349   3.720  0.4695  0.3643  0.3385
  892SOL    HW1 4984   8.228   9.438   3.690  1.2029  0.5203  0.4390
  892SOL    HW2 4985   8.182   9.338   3.794 -0.5628  0.3338 -0.4772
  892SOL     MW 4986   8.232   9.359   3.726  0.4313  0.3803  0.2470
  893SOL     OW 4987   4.417   1.769   0.733 -0.2317  0.3789  0.0748
  893SOL    HW1 4988   4.366   1.845   0.760  0.6859  0.7762  0.7829
  893SOL    HW2 4989   4.446   1.790   0.644  1.0019  1.4303  0.6831
  893SOL     MW 4990   4.414   1.782   0.725  0.0437  0.5643  0.2433
  894SOL     OW 4991  10.165  10.719   3.377  0.5842  0.0223 -0.4115
  894SOL    HW1 4992  10.191  10.629   3.398  1.4218  0.3020 -0.2133
  894SOL    HW2 4993  10.089  10.736   3.433  0.0216 -0.7680 -0.9061
  894SOL     MW 4994  10.159  10.710   3.387  0.6194 -0.0431 -0.4494
  895SOL     OW 4995   8.855  11.293   5.863 -0.1844  0.0794 -0.5202
  895SOL    HW1 4996   8.892  11.370   5.819 -1.4721 -0.2391 -2.3140
  895SOL    HW2 4997   8.763  11.292   5.834 -0.7412 -0.9532  1.1611
  895SOL     MW 4998   8.848  11.303   5.853 -0.4205 -0.0935 -0.5346
  896SOL     OW 4999   4.719   4.442   4.890 -0.3934 -0.1149 -0.0856
  896SOL    HW1 5000   4.731   4.486   4.975 -1.3237  0.7326 -0.3660
  896SOL    HW2 5001   4.668   4.364   4.911  0.7977 -0.7953  0.3451
  896SOL     MW 5002   4.714   4.438   4.904 -0.3600 -0.0935 -0.0664
  897SOL     OW 5003   8.671   8.681   3.923 -0.0892  0.5194  0.4424
  897SOL    HW1 5004   8.713   8.729   3.852  0.9178 -0.7948  0.0934
  897SOL    HW2 5005   8.727   8.604   3.935 -2.3404 -1.2981 -0.0053
  897SOL     MW 5006   8.683   8.677   3.915 -0.2485  0.1185  0.3404
  898SOL     OW 5007  11.091   8.957   4.204  0.3768  0.1741 -0.4931
  898SOL    HW1 5008  11.134   8.925   4.283 -0.0751 -0.9021 -0.6725
  898SOL    HW2 5009  11.105   8.888   4.139 -0.5236  0.3734 -0.9189
  898SOL     MW 5010  11.098   8.944   4.205  0.2037  0.0619 -0.5706
  899SOL     OW 5011   5.485   5.802   3.248  0.3459  0.3606 -0.4304
  899SOL    HW1 5012   5.566   5.782   3.202 -0.3824 -0.6198 -1.3610
  899SOL    HW2 5013   5.453   5.717   3.279 -0.8384  0.5663 -1.0128
  899SOL     MW 5014   5.491   5.788   3.246  0.1011  0.2614 -0.6241
  900SOL     OW 5015   6.059   6.885   4.232  0.0054 -0.3071  0.8762
  900SOL    HW1 5016   6.079   6.794   4.210 -0.8092 -0.9622  2.6739
  900SOL    HW2 5017   6.144   6.925   4.249  0.3599 -0.7479  0.1780
  900SOL     MW 5018   6.072   6.879   4.232 -0.0535 -0.4474  1.0169
  901SOL     OW 5019   6.182   5.994   0.754  0.7506  0.0087 -0.1148
  901SOL    HW1 5020   6.203   6.085   0.732  0.1180  0.7396  2.0935
  901SOL    HW2 5021   6.222   5.943   0.683  1.3669  1.9630 -1.2620
  901SOL     MW 5022   6.190   5.999   0.742  0.7485  0.3524  0.0211
  902SOL     OW 5023   2.211   2.583   1.565 -0.0245 -0.8866  0.1311
  902SOL    HW1 5024   2.298   2.558   1.532 -0.2817 -1.2350 -0.2870
  902SOL    HW2 5025   2.220   2.676   1.585  0.4026 -0.8807 -0.0673
  902SOL     MW 5026   2.224   2.592   1.563 -0.0028 -0.9304  0.0522
  903SOL     OW 5027   2.192   7.724   0.534 -0.3210  0.0405  0.4733
  903SOL    HW1 5028   2.242   7.729   0.453 -0.4484  1.3460  0.4463
  903SOL    HW2 5029   2.235   7.786   0.593 -1.1458  0.2720  0.8621
  903SOL     MW 5030   2.204   7.733   0.532 -0.4429  0.2373  0.5196
  904SOL     OW 5031   7.290   4.860   0.038  0.2317 -0.3500 -0.4129
  904SOL    HW1 5032   7.280   4.894  -0.050  0.3977 -0.1246 -0.3468
  904SOL    HW2 5033   7.279   4.936   0.095 -0.4617 -0.5988 -0.2048
  904SOL     MW 5034   7.288   4.874   0.034  0.1642 -0.3530 -0.3778
  905SOL     OW 5035   3.590   7.348   4.285  0.3474  0.8624  0.4970
  905SOL    HW1 5036   3.511   7.355   4.339  0.1933  2.6849  0.0962
  905SOL    HW2 5037   3.560   7.362   4.196  1.3235  3.6928  0.5152
  905SOL     MW 5038   3.576   7.350   4.281  0.4526  1.4581  0.4480
  906SOL     OW 5039   5.459   8.229   3.610 -0.0925 -0.5899  1.1197
  906SOL    HW1 5040   5.443   8.291   3.681  1.4408  1.2531 -0.0438
  906SOL    HW2 5041   5.386   8.242   3.550  0.1676  0.0740  0.9310
  906SOL     MW 5042   5.448   8.239   3.612  0.1371 -0.2690  0.9466
  907SOL     OW 5043   7.900  10.965   4.849 -0.2077 -0.2419 -0.2562
  907SOL    HW1 5044   7.833  10.902   4.823 -1.6097  1.0266  0.1568
  907SOL    HW2 5045   7.961  10.967   4.775 -1.0126 -0.8901 -0.9581
  907SOL     MW 5046   7.900  10.957   4.836 -0.4902 -0.1625 -0.2931
  908SOL     OW 5047   5.815   3.692   1.580  0.0811 -0.1652 -0.4441
  908SOL    HW1 5048   5.785   3.783   1.586  1.1062  0.0897  2.2627
  908SOL    HW2 5049   5.744   3.647   1.534 -0.9390  1.7950 -0.9090
  908SOL     MW 5050   5.802   3.698   1.575  0.0818  0.1184 -0.1571
  909SOL     OW 5051   4.701   2.876   2.561  0.0840  0.0017 -0.7805
  909SOL    HW1 5052   4.679   2.966   2.583 -0.3101  0.2506 -2.0892
  909SOL    HW2 5053   4.622   2.841   2.519  0.0228 -1.1523  0.2294
  909SOL     MW 5054   4.688   2.883   2.558  0.0257 -0.1142 -0.8187
  910SOL     OW 5055   6.510   9.597   4.106 -0.2826 -0.2235  0.3862
  910SOL    HW1 5056   6.418   9.571   4.103 -0.1446 -0.6767 -0.1198
  910SOL    HW2 5057   6.510   9.681   4.152 -0.9994 -0.0227  0.0326
  910SOL     MW 5058   6.498   9.604   4.111 -0.3567 -0.2558  0.2761
  911SOL     OW 5059   8.221   3.151   2.867  0.2330 -0.2745  0.0607
  911SOL    HW1 5060   8.245   3.113   2.951  2.3701  0.0928 -0.3468
  911SOL    HW2 5061   8.263   3.095   2.802  0.2540  0.5826 -0.6783
  911SOL     MW 5062   8.229   3.139   2.870  0.5093 -0.1178 -0.0860
  912SOL     OW 5063   6.832  10.382   5.197  0.3411  0.3396  0.1578
  912SOL    HW1 5064   6.801  10.466   5.232 -0.9973 -0.9875  2.3276
  912SOL    HW2 5065   6.756  10.325   5.199  1.1813 -0.9420 -1.4694
  912SOL     MW 5066   6.818  10.386   5.201  0.2773  0.0056  0.2273
  913SOL     OW 5067   4.244   9.439   2.687 -0.0825  0.1489 -0.0438
  913SOL    HW1 5068   4.187   9.407   2.617 -1.1606  0.3138  0.7396
  913SOL    HW2 5069   4.215   9.392   2.765 -2.0193  3.1802  1.2618
  913SOL     MW 5070   4.233   9.429   2.688 -0.4684  0.5580  0.2236
  914SOL     OW 5071  10.589   9.334   4.443  0.5254 -0.8608  0.1230
  914SOL    HW1 5072  10.541   9.394   4.386  1.3098 -0.1722  0.1695
  914SOL    HW2 5073  10.674   9.324   4.400  1.3509  0.1426  1.4614
  914SOL     MW 5074  10.594   9.340   4.430  0.7315 -0.6442  0.3003
  915SOL     OW 5075   9.081   3.072   3.086  0.3243  0.3320  0.2705
  915SOL    HW1 5076   9.120   3.105   3.166 -1.1737  2.1853  0.3244
  915SOL    HW2 5077   9.000   3.122   3.076  0.0441 -0.4126 -1.9660
  915SOL     MW 5078   9.075   3.083   3.095  0.0967  0.4740 -0.0089
  916SOL     OW 5079   5.762   4.336   3.100 -0.3129 -0.1057 -0.1660
  916SOL    HW1 5080   5.771   4.250   3.142 -1.8509  0.5900  1.7284
  916SOL    HW2 5081   5.821   4.393   3.149 -0.7852  0.3367 -0.1045
  916SOL     MW 5082   5.770   4.332   3.111 -0.5703  0.0400  0.0844
  917SOL     OW 5083   5.486   7.526   5.186 -0.1087 -0.1379  0.0239
  917SOL    HW1 5084   5.523   7.610   5.213 -1.8213  0.0793  1.9334
  917SOL    HW2 5085   5.434   7.547   5.109 -0.1045  0.4567  0.1751
  917SOL     MW 5086   5.484   7.539   5.180 -0.3274 -0.0340  0.2877
  918SOL     OW 5087   4.895  10.775   5.400  0.7054 -0.7912  0.2919
  918SOL    HW1 5088   4.809  10.781   5.442  0.1222 -0.2988 -0.9126
  918SOL    HW2 5089   4.881  10.810   5.312  1.8251 -2.0020 -0.4015
  918SOL     MW 5090   4.882  10.780   5.394  0.7741 -0.8832  0.0489
  919SOL     OW 5091   7.582   1.776   1.198 -0.2622 -0.2239  0.1229
  919SOL    HW1 5092   7.559   1.869   1.210 -1.3871 -0.5352  0.5666
  919SOL    HW2 5093   7.623   1.751   1.281  0.8197  0.0738 -0.3026
  919SOL     MW 5094   7.584   1.785   1.210 -0.2677 -0.2256  0.1252
  920SOL     OW 5095   5.282   4.269   0.497  0.0809 -0.4342 -0.4046
  920SOL    HW1 5096   5.301   4.185   0.456  2.2202  0.1455 -0.6990
  920SOL    HW2 5097   5.354   4.284   0.558 -0.5827  0.9085  0.1029
  920SOL     MW 5098   5.294   4.260   0.499  0.2698 -0.1881 -0.3773
  921SOL     OW 5099   3.882   8.003   2.526  0.3955  0.4320  0.0961
  921SOL    HW1 5100   3.975   8.018   2.508  0.1497  0.9137 -0.8641
  921SOL    HW2 5101   3.842   8.090   2.519 -0.2070  0.1530 -0.0310
  921SOL     MW 5102   3.889   8.016   2.523  0.2869  0.4579 -0.0431
  922SOL     OW 5103   9.959  10.807   3.553  0.0700  0.6515  0.2354
  922SOL    HW1 5104   9.942  10.727   3.602 -1.5122  1.8428  1.7928
  922SOL    HW2 5105  10.008  10.863   3.613  1.5255  0.7469 -0.9753
  922SOL     MW 5106   9.963  10.804   3.567  0.0538  0.8162  0.2798
  923SOL     OW 5107   2.297   4.926   1.194  0.3970 -0.8729 -0.1677
  923SOL    HW1 5108   2.227   4.979   1.156  0.9946 -1.3999 -2.1533
  923SOL    HW2 5109   2.258   4.840   1.207 -0.0880 -0.4341  1.4163
  923SOL     MW 5110   2.283   4.922   1.191  0.4114 -0.8842 -0.2191
  924SOL     OW 5111   4.554  10.728   5.882 -0.2467 -0.5299 -0.7016
  924SOL    HW1 5112   4.591  10.648   5.845 -0.0639 -1.3760  1.1558
  924SOL    HW2 5113   4.476  10.699   5.929 -0.7292  0.5453 -0.8040
  924SOL     MW 5114   4.549  10.714   5.884 -0.2851 -0.5006 -0.4769
  925SOL     OW 5115   5.286   0.607   0.482 -0.0465 -0.0856  0.1241
  925SOL    HW1 5116   5.246   0.633   0.399 -0.5745 -2.2688 -0.3585
  925SOL    HW2 5117   5.226   0.640   0.549 -2.5698 -2.8599 -0.5697
  925SOL     MW 5118   5.273   0.614   0.480 -0.4371 -0.7202 -0.0265
  926SOL     OW 5119  10.166   2.826   3.853  0.3147  0.7625 -0.0121
  926SOL    HW1 5120  10.247   2.852   3.809  0.0990  0.3967 -0.6362
  926SOL    HW2 5121  10.147   2.898   3.912 -0.7606  2.5410 -2.3481
  926SOL     MW 5122  10.174   2.838   3.855  0.1494  0.9434 -0.3910
  927SOL     OW 5123   5.960   4.961   3.234  0.6776  0.1347 -0.1721
  927SOL    HW1 5124   5.872   4.991   3.208  1.6393  3.6069  0.0454
  927SOL    HW2 5125   5.952   4.943   3.328 -0.1755 -1.4557 -0.5083
  927SOL     MW 5126   5.947   4.963   3.242  0.6915  0.3756 -0.1873
  928SOL     OW 5127   7.086   0.946   0.279 -0.2721 -0.2662 -0.7288
  928SOL    HW1 5128   7.147   0.927   0.349 -0.2904 -2.0393 -1.1497
  928SOL    HW2 5129   7.003   0.906   0.307 -0.8146  0.7038 -0.8910
  928SOL     MW 5130   7.083   0.938   0.291 -0.3439 -0.3690 -0.8035
  929SOL     OW 5131   9.599   7.347   1.836 -0.1683 -0.3223 -0.2001
  929SOL    HW1 5132   9.602   7.365   1.930  0.6816 -1.1931 -0.0451
  929SOL    HW2 5133   9.654   7.415   1.797 -1.2980  0.6293 -0.1875
  929SOL     MW 5134   9.607   7.358   1.843 -0.2041 -0.3120 -0.1786
  930SOL     OW 5135   0.632   1.521   0.118 -0.1845 -0.2578  0.2465
  930SOL    HW1 5136   0.702   1.580   0.147  1.6649 -3.4131  2.7961
  930SOL    HW2 5137   0.552   1.557   0.158  0.9557  0.3093  2.1477
  930SOL     MW 5138   0.630   1.533   0.127  0.1982 -0.5891  0.8163
  931SOL     OW 5139   9.271   4.537   2.347  0.4908 -0.2124  0.2813
  931SOL    HW1 5140   9.305   4.481   2.278 -0.3384 -0.4325  0.0310
  931SOL    HW2 5141   9.281   4.626   2.314 -1.4590 -0.3673 -0.9178
  931SOL     MW 5142   9.276   4.541   2.334  0.1350 -0.2604  0.0958
  932SOL     OW 5143   3.429   4.223   0.612  0.3010 -0.2637 -0.7499
  932SOL    HW1 5144   3.383   4.284   0.554 -0.3229  0.5654  0.5747
  932SOL    HW2 5145   3.485   4.278   0.667 -1.4711 -0.6313  1.5763
  932SOL     MW 5146   3.430   4.238   0.612 -0.0057 -0.2046 -0.2826
  933SOL     OW 5147   9.754   7.269   2.872  0.2440 -0.1031  0.9794
  933SOL    HW1 5148   9.814   7.210   2.827  0.4481 -0.0348  1.1558
  933SOL    HW2 5149   9.685   7.213   2.906 -0.4558 -0.0354 -0.2804
  933SOL     MW 5150   9.753   7.254   2.870  0.1805 -0.0857  0.8407
  934SOL     OW 5151   1.362   7.463   0.995  0.0108 -0.4835 -0.1158
  934SOL    HW1 5152   1.303   7.524   1.039  0.9533  1.6384 -1.6483
  934SOL    HW2 5153   1.432   7.448   1.058 -0.6776 -0.7493  0.6132
  934SOL     MW 5154   1.363   7.469   1.009  0.0433 -0.2459 -0.2186
  935SOL     OW 5155   3.852   5.853   1.909  0.3069  0.0493  0.1011
  935SOL    HW1 5156   3.918   5.787   1.890  0.1711  0.0245 -0.2894
  935SOL    HW2 5157   3.774   5.803   1.933 -0.7839 -0.1004 -3.1700
  935SOL     MW 5158   3.850   5.838   1.910  0.1499  0.0270 -0.3676
  936SOL     OW 5159   5.629   7.201   1.803 -0.4201  0.1320  0.1578
  936SOL    HW1 5160   5.553   7.193   1.746  0.2696 -0.7112 -0.6703
  936SOL    HW2 5161   5.695   7.246   1.749 -0.4070  1.1070  0.9550
  936SOL     MW 5162   5.628   7.206   1.789 -0.3301  0.1489  0.1538
  937SOL     OW 5163  11.383   6.162   4.593 -0.6909  0.0302 -0.0067
  937SOL    HW1 5164  11.386   6.248   4.636  0.4676 -0.4088  0.8458
  937SOL    HW2 5165  11.290   6.139   4.592 -1.0970  1.5404 -0.7895
  937SOL     MW 5166  11.372   6.170   4.599 -0.5946  0.1673  0.0022
  938SOL     OW 5167   7.347   4.374   1.954 -0.2166 -0.1365 -0.5956
  938SOL    HW1 5168   7.295   4.313   1.902  0.5287 -0.0978 -1.4364
  938SOL    HW2 5169   7.338   4.458   1.908  1.7044 -0.4294 -1.6410
  938SOL     MW 5170   7.339   4.377   1.941  0.1247 -0.1691 -0.8371
  939SOL     OW 5171   5.134   2.182   3.048  0.1611 -0.1850 -0.7379
  939SOL    HW1 5172   5.188   2.130   2.988  1.6898 -0.5810  0.8985
  939SOL    HW2 5173   5.144   2.139   3.133 -1.5735  0.6236 -0.0704
  939SOL     MW 5174   5.142   2.170   3.051  0.1348 -0.1322 -0.4430
  940SOL     OW 5175   4.193   7.431   3.117  0.2459  0.0607 -0.1780
  940SOL    HW1 5176   4.135   7.499   3.083  0.8204  0.9498  0.5609
  940SOL    HW2 5177   4.212   7.459   3.207  0.9450 -0.7920 -0.0484
  940SOL     MW 5178   4.188   7.443   3.124  0.4089  0.0654 -0.0668
  941SOL     OW 5179  10.211   8.374   2.854  0.4252  0.0871 -0.3744
  941SOL    HW1 5180  10.237   8.311   2.787 -0.8131  0.2606 -1.0438
  941SOL    HW2 5181  10.190   8.319   2.930 -0.8434 -0.3491 -1.0189
  941SOL     MW 5182  10.212   8.359   2.855  0.1043  0.0534 -0.5426
  942SOL     OW 5183   1.955   5.519   1.824 -0.9768  0.8859  0.1479
  942SOL    HW1 5184   1.966   5.548   1.733 -2.0221 -1.4500 -0.8082
  942SOL    HW2 5185   1.871   5.556   1.850 -0.2625  2.2968  0.4950
  942SOL     MW 5186   1.945   5.527   1.815 -1.0192  0.7675  0.0700
  943SOL     OW 5187   6.942   2.286   1.756 -0.2422  0.1334 -0.2118
  943SOL    HW1 5188   6.988   2.305   1.674 -0.8749  2.5266 -0.0890
  943SOL    HW2 5189   6.951   2.366   1.808 -0.1682 -1.1844  1.9459
  943SOL     MW 5190   6.949   2.298   1.752 -0.3137  0.2711  0.0801
  944SOL     OW 5191   6.766   9.022   3.015  0.5489 -0.2872  0.1038
  944SOL    HW1 5192   6.845   9.011   2.963  1.3694  0.7322  1.0934
  944SOL    HW2 5193   6.700   9.052   2.952  1.7813  1.9048 -0.2338
  944SOL     MW 5194   6.767   9.024   3.000  0.8117  0.1239  0.1873
  945SOL     OW 5195   6.889   6.133   3.825 -0.2278  0.3832 -0.3493
  945SOL    HW1 5196   6.968   6.088   3.794 -0.7020 -0.3888 -0.4822
  945SOL    HW2 5197   6.921   6.213   3.866  0.4944  0.9994 -2.0346
  945SOL     MW 5198   6.903   6.137   3.826 -0.1961  0.3632 -0.5820
  946SOL     OW 5199   4.785   8.392   1.442  0.1615  0.3016  0.3534
  946SOL    HW1 5200   4.879   8.375   1.445  0.4511  1.7187  0.0100
  946SOL    HW2 5201   4.745   8.307   1.460  1.5060 -0.0820  1.8335
  946SOL     MW 5202   4.792   8.379   1.445  0.3707  0.4339  0.4989
  947SOL     OW 5203   5.158   8.845   2.081  0.5897 -0.0499 -0.0438
  947SOL    HW1 5204   5.071   8.872   2.052 -0.5374 -0.6736  2.4523
  947SOL    HW2 5205   5.186   8.916   2.139  2.0152  0.3967 -1.2316
  947SOL     MW 5206   5.151   8.858   2.085  0.6279 -0.0726  0.1237
  948SOL     OW 5207   8.292   8.457   1.408  0.4486  0.1136 -0.5525
  948SOL    HW1 5208   8.200   8.451   1.381  0.7805 -1.8647 -1.4765
  948SOL    HW2 5209   8.294   8.415   1.494  0.4445  0.3610 -0.4330
  948SOL     MW 5210   8.281   8.451   1.415  0.4906 -0.1080 -0.6555
  949SOL     OW 5211   2.809  10.594   3.180 -0.3483 -0.1474 -0.3373
  949SOL    HW1 5212   2.752  10.586   3.257 -1.3280 -0.3056 -1.0599
  949SOL    HW2 5213   2.753  10.568   3.106  0.5704  0.0156 -1.1049
  949SOL     MW 5214   2.794  10.590   3.180 -0.3561 -0.1468 -0.5281
  950SOL     OW 5215  10.477   7.164   3.275  0.8100 -0.2138 -0.2279
  950SOL    HW1 5216  10.504   7.075   3.296  0.3752 -0.1902  0.4867
  950SOL    HW2 5217  10.460   7.204   3.361  0.0962  0.2632 -0.5835
  950SOL     MW 5218  10.478   7.158   3.289  0.6630 -0.1497 -0.1820
  951SOL     OW 5219   7.179   3.081   1.785  0.1059  0.0442  0.2404
  951SOL    HW1 5220   7.195   3.165   1.741 -0.2942 -0.6509 -1.3120
  951SOL    HW2 5221   7.240   3.081   1.859  1.0195  1.1561 -0.4614
  951SOL     MW 5222   7.189   3.092   1.788  0.1716  0.0975 -0.0482
  952SOL     OW 5223   2.616   1.242   0.027 -0.2674  0.1772 -0.3746
  952SOL    HW1 5224   2.582   1.272  -0.057 -0.7285 -2.1083 -1.0928
  952SOL    HW2 5225   2.538   1.214   0.076  0.2139 -2.0287 -0.7411
  952SOL     MW 5226   2.601   1.242   0.023 -0.2648 -0.3977 -0.5135
  953SOL     OW 5227   3.027   8.942   2.234  0.2394 -0.5745 -0.0901
  953SOL    HW1 5228   2.995   9.016   2.183  1.2287  0.7455  1.1080
  953SOL    HW2 5229   3.082   8.892   2.174 -1.5468 -1.1643 -1.3015
  953SOL     MW 5230   3.030   8.945   2.220  0.1374 -0.4811 -0.0918
  954SOL     OW 5231   3.857   4.649   0.852  0.1256 -0.6090 -0.1644
  954SOL    HW1 5232   3.788   4.696   0.898  0.5255  1.2903 -1.4344
  954SOL    HW2 5233   3.882   4.706   0.780  0.0368 -3.1428 -2.3486
  954SOL     MW 5234   3.851   4.662   0.849  0.1654 -0.6902 -0.6066
  955SOL     OW 5235   3.356   3.784   3.725  0.2691 -0.5254  0.6195
  955SOL    HW1 5236   3.262   3.786   3.707  0.8008  0.6342 -2.6163
  955SOL    HW2 5237   3.383   3.696   3.698  0.3337 -0.3849  0.2278
  955SOL     MW 5238   3.348   3.773   3.719  0.3454 -0.3590  0.1551
  956SOL     OW 5239   7.494   9.830   4.478  0.1420 -0.1436  0.0234
  956SOL    HW1 5240   7.517   9.885   4.553  0.2003  0.0021 -0.1013
  956SOL    HW2 5241   7.533   9.745   4.499 -0.8613 -0.4538  0.7216
  956SOL     MW 5242   7.502   9.826   4.490  0.0210 -0.1646  0.0968
  957SOL     OW 5243   8.503   2.297   1.559 -0.4184 -0.1588 -0.0958
  957SOL    HW1 5244   8.439   2.226   1.562  0.1672 -0.6940 -0.0791
  957SOL    HW2 5245   8.517   2.320   1.651 -0.6523  0.0226 -0.1045
  957SOL     MW 5246   8.497   2.291   1.571 -0.3734 -0.2041 -0.0948
  958SOL     OW 5247   9.370   9.472   4.317 -0.3844 -0.0792 -0.2911
  958SOL    HW1 5248   9.425   9.415   4.371  0.7633 -0.2463 -1.5854
  958SOL    HW2 5249   9.305   9.413   4.279  0.3374 -0.4119 -1.0333
  958SOL     MW 5250   9.369   9.457   4.319 -0.1450 -0.1432 -0.5518
  959SOL     OW 5251   4.335   6.503   0.199 -0.0992  0.1501  0.0862
  959SOL    HW1 5252   4.421   6.535   0.226 -0.9346  2.2525  0.4450
  959SOL    HW2 5253   4.354   6.434   0.135  1.8550  1.8175 -1.2459
  959SOL     MW 5254   4.348   6.498   0.195  0.0440  0.6327 -0.0384
  960SOL     OW 5255   6.349   7.247   1.867 -0.0280  0.4129 -0.2356
  960SOL    HW1 5256   6.366   7.211   1.954  0.1939 -0.9406 -0.8103
  960SOL    HW2 5257   6.431   7.232   1.818 -0.7688 -0.5710 -1.2245
  960SOL     MW 5258   6.362   7.241   1.872 -0.0944  0.1137 -0.4357
  961SOL     OW 5259   2.455   6.765   2.897  0.0354 -0.0670 -0.1597
  961SOL    HW1 5260   2.406   6.826   2.953  0.8381 -2.0031  2.8304
  961SOL    HW2 5261   2.387   6.720   2.847 -0.7114  1.6548 -0.7894
  961SOL     MW 5262   2.440   6.767   2.898  0.0425 -0.0944  0.1425
  962SOL     OW 5263   4.713   9.665   3.377  0.4394 -0.1289  0.1241
  962SOL    HW1 5264   4.737   9.704   3.293  1.5979 -0.1744  0.4156
  962SOL    HW2 5265   4.625   9.698   3.395  1.4733  2.6364  0.5204
  962SOL     MW 5266   4.705   9.674   3.368  0.7201  0.2192  0.2121
  963SOL     OW 5267   7.428   7.832   3.328  0.0131 -0.2985 -0.1498
  963SOL    HW1 5268   7.392   7.859   3.412 -1.4996  0.6636 -1.0660
  963SOL    HW2 5269   7.439   7.737   3.336 -0.7330 -0.3097  0.8909
  963SOL     MW 5270   7.425   7.823   3.340 -0.2761 -0.1768 -0.1339
  964SOL     OW 5271   9.596   6.492   3.859 -0.0148  0.3816  1.1184
  964SOL    HW1 5272   9.574   6.584   3.867 -1.0943  0.1527  0.8714
  964SOL    HW2 5273   9.662   6.477   3.927 -0.1250  1.2396  1.4205
  964SOL     MW 5274   9.602   6.502   3.869 -0.1671  0.4621  1.1254
  965SOL     OW 5275   6.464   5.792   0.352  0.1422 -0.1870  0.2269
  965SOL    HW1 5276   6.540   5.817   0.404  0.8676 -0.5469 -0.6433
  965SOL    HW2 5277   6.475   5.697   0.339 -0.9333 -0.4161  0.8580
  965SOL     MW 5278   6.475   5.783   0.357  0.0974 -0.2624  0.1963
  966SOL     OW 5279   7.277   3.094   0.405 -0.3142 -1.0597  0.2375
  966SOL    HW1 5280   7.224   3.165   0.369 -0.3441 -0.4704  1.4030
  966SOL    HW2 5281   7.284   3.114   0.498  1.5040 -1.4202  0.2181
  966SOL     MW 5282   7.271   3.106   0.412 -0.0853 -1.0304  0.3842
  967SOL     OW 5283   7.785   3.101   0.562  0.0539 -0.6279 -0.1336
  967SOL    HW1 5284   7.770   3.195   0.547  1.9950 -0.2586 -0.0565
  967SOL    HW2 5285   7.872   3.085   0.526  0.5056 -2.0157  1.4570
  967SOL     MW 5286   7.794   3.111   0.555  0.3602 -0.7583  0.0799
  968SOL     OW 5287  11.717  12.448   5.816 -0.2196 -0.8347  0.1984
  968SOL    HW1 5288  11.659  12.502   5.871 -0.7537 -1.4432  0.2501
  968SOL    HW2 5289  11.805  12.467   5.848 -0.3680  0.2436  0.0017
  968SOL     MW 5290  11.721  12.458   5.828 -0.3070 -0.7745  0.1798
  969SOL     OW 5291   6.447   0.592   0.101  0.2749 -0.0553  0.2272
  969SOL    HW1 5292   6.515   0.586   0.169 -0.1945 -1.3724  0.6002
  969SOL    HW2 5293   6.383   0.654   0.136 -0.9043 -2.0921  1.8762
  969SOL     MW 5294   6.448   0.599   0.114  0.0639 -0.4846  0.4861
  970SOL     OW 5295   2.191   6.704   1.688 -0.0343  0.3867  0.2775
  970SOL    HW1 5296   2.106   6.660   1.685 -0.0059  0.2398  1.3445
  970SOL    HW2 5297   2.218   6.710   1.596 -1.1635  0.3802 -0.0672
  970SOL     MW 5298   2.184   6.699   1.676 -0.1752  0.3671  0.3699
  971SOL     OW 5299   7.023   8.559   3.706 -0.5347  0.0872  0.0144
  971SOL    HW1 5300   7.031   8.650   3.677 -1.5794 -0.0625 -0.8217
  971SOL    HW2 5301   6.937   8.555   3.748 -1.6391 -1.0339 -2.1617
  971SOL     MW 5302   7.013   8.570   3.708 -0.8098 -0.0754 -0.3712
  972SOL     OW 5303   5.890   6.176   3.264 -0.2769  0.3000  0.0863
  972SOL    HW1 5304   5.856   6.201   3.350  0.4663 -0.6902  0.6945
  972SOL    HW2 5305   5.815   6.140   3.218 -0.4378 -0.2575  0.7666
  972SOL     MW 5306   5.876   6.175   3.269 -0.2024  0.1019  0.2512
  973SOL     OW 5307   8.961   1.409   1.099 -0.3424 -0.1092  0.1277
  973SOL    HW1 5308   9.000   1.452   1.175 -0.7939  0.2598  0.1524
  973SOL    HW2 5309   8.875   1.379   1.129 -1.0045  1.0561 -0.5536
  973SOL     MW 5310   8.955   1.410   1.112 -0.4849  0.0872  0.0436
  974SOL     OW 5311   3.353   8.214   1.139 -0.6635  0.3180 -0.0956
  974SOL    HW1 5312   3.280   8.169   1.182  0.6196 -0.1854  1.6762
  974SOL    HW2 5313   3.380   8.282   1.201  1.0486 -0.2134 -0.2079
  974SOL     MW 5314   3.347   8.217   1.153 -0.2800  0.1855  0.1168
  975SOL     OW 5315   4.121   8.547   3.840  0.0810  0.1029 -0.1796
  975SOL    HW1 5316   4.087   8.619   3.787 -0.4551 -0.2630 -0.3386
  975SOL    HW2 5317   4.050   8.525   3.900  0.4981  0.1679  0.3467
  975SOL     MW 5318   4.107   8.553   3.841  0.0658  0.0644 -0.1326
  976SOL     OW 5319   1.025   8.028   1.436  0.4268  0.4817  0.0773
  976SOL    HW1 5320   1.117   8.025   1.410  0.1534 -0.9768 -0.8799
  976SOL    HW2 5321   0.989   7.944   1.407 -0.9459  0.5330  1.4608
  976SOL     MW 5322   1.032   8.017   1.429  0.2161  0.3015  0.1319
  977SOL     OW 5323   6.024   4.613   2.084  0.1942 -0.3797 -0.1555
  977SOL    HW1 5324   5.941   4.571   2.108  0.0358  1.1827  2.4921
  977SOL    HW2 5325   6.034   4.684   2.148  1.5140  2.2052 -2.9960
  977SOL     MW 5326   6.015   4.617   2.095  0.3429  0.1512 -0.1802
  978SOL     OW 5327   1.528   1.443   1.845 -0.5409  0.0970  0.2896
  978SOL    HW1 5328   1.609   1.492   1.837 -0.5205 -0.1874 -1.6046
  978SOL    HW2 5329   1.554   1.359   1.881  0.2289 -0.4331 -1.3967
  978SOL     MW 5330   1.542   1.438   1.849 -0.4398 -0.0073 -0.1688
  979SOL     OW 5331   3.950   8.938   5.220 -0.4981 -0.0490 -0.0905
  979SOL    HW1 5332   3.858   8.934   5.196 -0.0382 -1.1634 -1.8703
  979SOL    HW2 5333   3.978   9.026   5.196 -0.7188 -0.2444 -1.0824
  979SOL     MW 5334   3.942   8.949   5.214 -0.4675 -0.2167 -0.4453
  980SOL     OW 5335   4.220   7.694   5.384 -0.5239 -0.3111 -0.4588
  980SOL    HW1 5336   4.180   7.748   5.315  0.6955 -0.3640 -1.2536
  980SOL    HW2 5337   4.147   7.661   5.435 -1.5922 -1.4987 -2.6450
  980SOL     MW 5338   4.206   7.697   5.381 -0.5046 -0.4699 -0.8404
  981SOL     OW 5339   7.219   3.231   1.363 -0.8690  0.2506  0.1323
  981SOL    HW1 5340   7.223   3.136   1.360 -2.1436  0.0810  1.8422
  981SOL    HW2 5341   7.158   3.255   1.293 -1.3045 -0.2792  0.3234
  981SOL     MW 5342   7.212   3.222   1.354 -1.0879  0.1611  0.3757
  982SOL     OW 5343   6.196   8.336   2.835 -0.3254  0.0014  0.5837
  982SOL    HW1 5344   6.142   8.348   2.912  0.0465  0.6239  0.7492
  982SOL    HW2 5345   6.145   8.374   2.763 -0.0122  0.7969  0.7775
  982SOL     MW 5346   6.183   8.342   2.835 -0.2377  0.1829  0.6297
  983SOL     OW 5347   1.953   9.366   1.794 -0.5805 -0.9056 -0.4686
  983SOL    HW1 5348   1.973   9.319   1.713 -0.4598 -0.5733 -0.6322
  983SOL    HW2 5349   1.922   9.451   1.765 -0.1764 -0.6478 -0.1537
  983SOL     MW 5350   1.951   9.370   1.780 -0.5133 -0.8301 -0.4492
  984SOL     OW 5351   9.779   3.199   4.426  0.4963 -0.0556 -0.2273
  984SOL    HW1 5352   9.718   3.247   4.371  1.9020  1.2682 -0.6991
  984SOL    HW2 5353   9.730   3.181   4.506 -0.5238  0.9240 -0.6060
  984SOL     MW 5354   9.765   3.203   4.429  0.5456  0.2393 -0.3362
  985SOL     OW 5355   5.269   5.827   1.415 -0.1721 -0.0049 -0.0452
  985SOL    HW1 5356   5.298   5.859   1.500  0.5824 -1.3420  0.2323
  985SOL    HW2 5357   5.249   5.734   1.430 -0.7642 -0.0740 -1.1516
  985SOL     MW 5358   5.270   5.819   1.428 -0.1513 -0.1849 -0.1513
  986SOL     OW 5359   7.618   2.424   2.814 -0.1585 -0.6740  0.3073
  986SOL    HW1 5360   7.595   2.482   2.887  0.8599  3.9804 -2.6502
  986SOL    HW2 5361   7.596   2.474   2.736  1.9898 -3.8873 -2.6401
  986SOL     MW 5362   7.612   2.438   2.813  0.2469 -0.4895 -0.4486
  987SOL     OW 5363   4.803   7.516   4.132 -0.5516  0.8296  0.0938
  987SOL    HW1 5364   4.836   7.472   4.211  1.9420  0.2791 -1.1448
  987SOL    HW2 5365   4.720   7.473   4.112 -1.2724  1.0160  2.4061
  987SOL     MW 5366   4.797   7.505   4.140 -0.3246  0.7830  0.2312
  988SOL     OW 5367   7.948   9.248   5.750  0.2324 -0.2207 -0.1152
  988SOL    HW1 5368   7.898   9.315   5.703  1.2161  0.8257  0.2660
  988SOL    HW2 5369   7.883   9.185   5.780 -0.7389  0.6331 -0.3730
  988SOL     MW 5370   7.934   9.249   5.748  0.2340  0.0225 -0.0994
  989SOL     OW 5371   2.244   8.501   2.983  0.1739 -0.0798 -0.3876
  989SOL    HW1 5372   2.321   8.537   3.028  1.4652 -2.7767 -0.1993
  989SOL    HW2 5373   2.197   8.453   3.051  0.7143 -2.0037 -1.2940
  989SOL     MW 5374   2.248   8.499   2.997  0.4084 -0.6713 -0.4795
  990SOL     OW 5375   6.457   2.867   1.036  0.1912  0.4865 -0.2440
  990SOL    HW1 5376   6.479   2.784   0.993  1.5362  0.2043  0.9004
  990SOL    HW2 5377   6.489   2.935   0.977 -1.3031  0.2468 -1.3996
  990SOL     MW 5378   6.464   2.865   1.023  0.1721  0.4197 -0.2455
  991SOL     OW 5379   7.169   8.659   2.415  0.6273  0.7079  0.3941
  991SOL    HW1 5380   7.124   8.734   2.376  0.2532 -0.4405 -1.5006
  991SOL    HW2 5381   7.243   8.643   2.357 -1.3500 -2.5913 -1.4917
  991SOL     MW 5382   7.172   8.667   2.403  0.3263  0.1385 -0.0899
  992SOL     OW 5383   8.577   9.736   3.084  0.2484 -0.0731  0.0579
  992SOL    HW1 5384   8.558   9.817   3.035  0.7570 -0.1116 -0.2095
  992SOL    HW2 5385   8.534   9.749   3.168 -0.1292  0.2512 -0.1802
  992SOL     MW 5386   8.569   9.748   3.088  0.2652 -0.0365 -0.0068
  993SOL     OW 5387   3.779   3.964   2.097  0.2106  0.5528  0.0967
  993SOL    HW1 5388   3.752   3.892   2.039  0.7229  1.4186 -1.2781
  993SOL    HW2 5389   3.784   3.924   2.184  0.6940 -1.1430 -0.6554
  993SOL     MW 5390   3.777   3.949   2.101  0.3381  0.4465 -0.1756
  994SOL     OW 5391   4.115   8.688   3.022 -0.1043 -0.0055 -0.4749
  994SOL    HW1 5392   4.063   8.619   3.062 -0.0030 -0.4374 -1.0730
  994SOL    HW2 5393   4.089   8.768   3.068 -1.1723 -0.2360 -0.6468
  994SOL     MW 5394   4.105   8.689   3.033 -0.2280 -0.0903 -0.5735
  995SOL     OW 5395   6.265   5.185   4.199  0.1614  0.4011  0.0373
  995SOL    HW1 5396   6.205   5.231   4.257 -0.9567  0.0047 -0.7675
  995SOL    HW2 5397   6.304   5.117   4.253 -1.3967 -0.4240  0.1865
  995SOL     MW 5398   6.262   5.182   4.213 -0.1812  0.2447 -0.0466
  996SOL     OW 5399   7.006   6.608   2.578 -0.1896 -0.5187  0.0993
  996SOL    HW1 5400   7.053   6.683   2.542 -1.1419  0.1882  0.2894
  996SOL    HW2 5401   7.075   6.549   2.608  0.6383 -1.0416 -2.6046
  996SOL     MW 5402   7.021   6.610   2.577 -0.2055 -0.4951 -0.2225
  997SOL     OW 5403   7.869   2.553   2.513 -0.2293 -1.0317  0.6951
  997SOL    HW1 5404   7.904   2.616   2.576  0.4095 -1.5235  0.8545
  997SOL    HW2 5405   7.925   2.476   2.524  0.0808 -1.0339 -0.6619
  997SOL     MW 5406   7.881   2.551   2.522 -0.1078 -1.0949  0.5418
  998SOL     OW 5407   7.037   1.718   1.355 -0.4870 -0.5924  0.0298
  998SOL    HW1 5408   7.128   1.743   1.337 -0.3493 -1.3852 -0.4236
  998SOL    HW2 5409   6.985   1.767   1.293 -0.5957  1.5428  1.6908
  998SOL     MW 5410   7.042   1.727   1.345 -0.4833 -0.4205  0.1844
  999SOL     OW 5411   8.817   3.118   1.760  0.0820  0.0094  0.2978
  999SOL    HW1 5412   8.902   3.076   1.754 -0.6951 -1.6244  0.1972
  999SOL    HW2 5413   8.779   3.084   1.841 -0.9920 -0.3230 -0.3232
  999SOL     MW 5414   8.823   3.109   1.770 -0.1550 -0.2423  0.2055
 1000SOL     OW 5415   4.104   6.202   3.987 -0.2063  0.3833 -0.4900
 1000SOL    HW1 5416   4.088   6.158   3.903 -0.0174 -0.0062 -0.3230
 1000SOL    HW2 5417   4.183   6.254   3.972  0.8125 -0.9885 -0.0692
 1000SOL     MW 5418   4.112   6.203   3.974 -0.0517  0.1578 -0.4147
 1001SOL     OW 5419   1.078   5.335   1.477  0.4609 -0.3728 -0.4128
 1001SOL    HW1 5420   0.983   5.325   1.469  0.4926 -0.2000 -1.0755
 1001SOL    HW2 5421   1.089   5.419   1.522  0.2829 -1.0105  0.8312
 1001SOL     MW 5422   1.067   5.345   1.481  0.4421 -0.4323 -0.3384
 1002SOL     OW 5423   7.547   9.379   4.508  0.3745 -0.0396 -0.3039
 1002SOL    HW1 5424   7.484   9.352   4.575  0.2085  0.7108 -0.1511
 1002SOL    HW2 5425   7.625   9.327   4.527 -0.1884 -0.9818 -0.4962
 1002SOL     MW 5426   7.549   9.369   4.519  0.2812 -0.0641 -0.3089
 1003SOL     OW 5427   8.432   2.552   0.228  0.8043  0.8127  0.4391
 1003SOL    HW1 5428   8.492   2.577   0.158 -0.2080  1.5282 -0.1842
 1003SOL    HW2 5429   8.450   2.459   0.243  1.5622  0.8423 -0.2291
 1003SOL     MW 5430   8.442   2.544   0.221  0.7717  0.9081  0.2738
 1004SOL     OW 5431   5.262   8.532   5.518  0.1945 -0.4140  0.6997
 1004SOL    HW1 5432   5.341   8.479   5.509 -0.3271 -1.1414  0.2818
 1004SOL    HW2 5433   5.190   8.469   5.507 -0.4386  0.4713 -0.3981
 1004SOL     MW 5434   5.263   8.517   5.516  0.0467 -0.3938  0.5057
 1005SOL     OW 5435   6.845  11.152   4.387  0.2238  0.1876 -0.0687
 1005SOL    HW1 5436   6.797  11.234   4.399 -1.7366 -0.7151 -1.2793
 1005SOL    HW2 5437   6.838  11.107   4.471 -1.0263  0.1162 -0.1953
 1005SOL     MW 5438   6.838  11.157   4.399 -0.1872  0.0629 -0.2399
 1006SOL     OW 5439  10.816   4.719   5.216  0.0090 -0.0075 -0.8991
 1006SOL    HW1 5440  10.784   4.646   5.268 -0.7859  1.2106  0.4138
 1006SOL    HW2 5441  10.908   4.698   5.199  0.0499 -0.8802  0.2557
 1006SOL     MW 5442  10.824   4.707   5.221 -0.0875  0.0367 -0.5832
 1007SOL     OW 5443   7.859   6.569   0.144  0.1272 -0.2106 -0.7309
 1007SOL    HW1 5444   7.944   6.600   0.114 -0.9582  1.2066 -2.5879
 1007SOL    HW2 5445   7.800   6.644   0.132 -1.2051 -0.7840  1.5193
 1007SOL     MW 5446   7.862   6.583   0.138 -0.1823 -0.1026 -0.6805
 1008SOL     OW 5447   5.599   1.413   0.323 -0.0400 -0.0231  0.0149
 1008SOL    HW1 5448   5.670   1.419   0.386  0.4463 -0.3231 -0.5035
 1008SOL    HW2 5449   5.635   1.445   0.241 -0.8889  1.0870  0.0493
 1008SOL     MW 5450   5.612   1.418   0.320 -0.0864  0.0806 -0.0470
 1009SOL     OW 5451   3.802   2.211   1.394 -0.4268  0.3852  0.2874
 1009SOL    HW1 5452   3.782   2.239   1.305  0.4290  0.2792  0.0513
 1009SOL    HW2 5453   3.728   2.156   1.420 -1.0833  1.1039 -0.0379
 1009SOL     MW 5454   3.790   2.208   1.386 -0.4013  0.4636  0.2155
 1010SOL     OW 5455   7.376   8.282   1.864 -0.0808  0.3539 -0.3169
 1010SOL    HW1 5456   7.440   8.259   1.797 -0.0384 -1.6324  0.3208
 1010SOL    HW2 5457   7.426   8.285   1.945 -0.7001 -1.0317  0.1597
 1010SOL     MW 5458   7.390   8.279   1.866 -0.1546 -0.0777 -0.1743
 1011SOL     OW 5459  10.785   5.532   5.803  0.4189  0.0105 -0.2146
 1011SOL    HW1 5460  10.743   5.613   5.831  0.1335  0.2822 -1.3752
 1011SOL    HW2 5461  10.866   5.528   5.854  0.6109  1.2152 -0.3889
 1011SOL     MW 5462  10.790   5.542   5.813  0.4069  0.1995 -0.3855
 1012SOL     OW 5463   9.713   8.261   2.359 -0.2386  0.2130 -0.0760
 1012SOL    HW1 5464   9.704   8.235   2.451  1.0820  0.2283  0.0676
 1012SOL    HW2 5465   9.781   8.203   2.324 -0.4961  0.4307 -0.9618
 1012SOL     MW 5466   9.720   8.250   2.366 -0.1025  0.2429 -0.1710
 1013SOL     OW 5467   2.995   3.324   0.873  0.9044  0.4259  0.0864
 1013SOL    HW1 5468   3.031   3.240   0.903  1.5079  0.3731 -0.7475
 1013SOL    HW2 5469   3.072   3.376   0.849  0.4416  0.1466 -2.1625
 1013SOL     MW 5470   3.009   3.320   0.874  0.9224  0.3834 -0.3082
 1014SOL     OW 5471   4.659   5.886   0.527  0.0970  0.2450  0.0666
 1014SOL    HW1 5472   4.715   5.954   0.488 -1.2015  1.1203 -0.3516
 1014SOL    HW2 5473   4.691   5.878   0.617  1.5399 -0.0237 -0.4406
 1014SOL     MW 5474   4.670   5.894   0.534  0.1155  0.3227 -0.0519
 1015SOL     OW 5475   5.482   5.323   5.641 -0.1099 -0.0113  0.4857
 1015SOL    HW1 5476   5.421   5.255   5.610  0.1875 -0.8612  1.6694
 1015SOL    HW2 5477   5.460   5.333   5.734  0.6774  0.6306  0.6054
 1015SOL     MW 5478   5.471   5.315   5.649  0.0290 -0.0379  0.6526
 1016SOL     OW 5479   4.785   7.247   5.412  0.1178  0.0570 -0.0236
 1016SOL    HW1 5480   4.849   7.213   5.350  0.6614  1.1909 -0.1048
 1016SOL    HW2 5481   4.837   7.282   5.484 -0.4118  0.6303  0.0930
 1016SOL     MW 5482   4.800   7.247   5.413  0.1196  0.2755 -0.0191
 1017SOL     OW 5483   6.872   4.660   5.402 -0.0385  0.1612  0.0749
 1017SOL    HW1 5484   6.831   4.640   5.318  0.8773  0.0117 -0.3528
 1017SOL    HW2 5485   6.964   4.675   5.380  0.0214  1.1172  0.9103
 1017SOL     MW 5486   6.879   4.660   5.388  0.0864  0.2644  0.1271
 1018SOL     OW 5487   4.837   2.928   0.721 -0.1760  0.5335  0.1789
 1018SOL    HW1 5488   4.924   2.891   0.733 -0.3913  0.5068  1.8575
 1018SOL    HW2 5489   4.824   2.928   0.626  1.9048  1.1482 -0.1541
 1018SOL     MW 5490   4.847   2.924   0.710  0.0628  0.6088  0.3511
 1019SOL     OW 5491   8.387   4.549   4.180  0.1371  0.0079  0.1895
 1019SOL    HW1 5492   8.472   4.509   4.163  0.1851 -0.3557  1.2195
 1019SOL    HW2 5493   8.407   4.623   4.237  0.1487  2.0592 -2.2640
 1019SOL     MW 5494   8.401   4.554   4.185  0.1447  0.2240  0.0073
 1020SOL     OW 5495   2.369   7.864   2.602  1.0217  0.0254  0.2569
 1020SOL    HW1 5496   2.441   7.836   2.546  0.1548 -0.4601 -0.6515
 1020SOL    HW2 5497   2.394   7.951   2.632  1.8160  0.0118 -0.3416
 1020SOL     MW 5498   2.382   7.871   2.599  1.0124 -0.0385  0.0640
 1021SOL     OW 5499   8.085   2.335   2.543  0.7284  0.3099  0.0024
 1021SOL    HW1 5500   8.139   2.278   2.487  1.0823 -0.4557  1.0990
 1021SOL    HW2 5501   8.086   2.293   2.628 -0.3041  1.1498  0.4502
 1021SOL     MW 5502   8.092   2.322   2.546  0.6415  0.3194  0.2001
 1022SOL     OW 5503  10.393   9.861   5.217 -0.1663 -0.3287 -0.8050
 1022SOL    HW1 5504  10.334   9.786   5.208  0.0290 -0.5622 -0.2087
 1022SOL    HW2 5505  10.440   9.844   5.299  0.7003 -0.1232 -1.2484
 1022SOL     MW 5506  10.391   9.849   5.226 -0.0304 -0.3323 -0.7854
 1023SOL     OW 5507   4.277   7.687   1.041  0.5641 -0.2497 -0.4483
 1023SOL    HW1 5508   4.371   7.690   1.023  0.6983 -0.6762  0.1474
 1023SOL    HW2 5509   4.266   7.735   1.123  0.0269  1.2659 -1.3711
 1023SOL     MW 5510   4.287   7.693   1.049  0.5125 -0.1103 -0.4902
 1024SOL     OW 5511   1.491   0.751   0.131 -0.3271 -0.4570 -0.1455
 1024SOL    HW1 5512   1.484   0.776   0.039 -2.4848  0.9565  0.3269
 1024SOL    HW2 5513   1.509   0.834   0.177  3.2969 -1.4481  0.5976
 1024SOL     MW 5514   1.493   0.765   0.125 -0.1394 -0.4030  0.0101
 1025SOL     OW 5515   7.832   4.543   0.502 -0.3954 -0.1415  0.1295
 1025SOL    HW1 5516   7.904   4.549   0.564  0.5307  1.1213 -1.0062
 1025SOL    HW2 5517   7.823   4.631   0.467 -1.0851 -0.7488 -1.3105
 1025SOL     MW 5518   7.840   4.555   0.505 -0.3651 -0.0576 -0.2002
 1026SOL     OW 5519   5.285  11.438   5.112 -0.1677  0.2391 -0.2699
 1026SOL    HW1 5520   5.355  11.393   5.065  1.2473  0.6862  1.2713
 1026SOL    HW2 5521   5.329  11.513   5.153 -1.3237  0.0037  1.5333
 1026SOL     MW 5522   5.300  11.442   5.111 -0.1346  0.2662  0.1583
 1027SOL     OW 5523   3.466   5.542   0.253 -0.2745 -0.5906 -0.2899
 1027SOL    HW1 5524   3.399   5.581   0.309  0.1696 -1.6306  1.0202
 1027SOL    HW2 5525   3.443   5.570   0.165 -1.3921  0.5404  0.3208
 1027SOL     MW 5526   3.455   5.551   0.249 -0.3607 -0.5790 -0.0440
 1028SOL     OW 5527   8.010   2.566   2.194 -0.2077 -0.4699  0.1160
 1028SOL    HW1 5528   7.951   2.508   2.146  0.9080 -1.7714  0.2559
 1028SOL    HW2 5529   7.963   2.584   2.276 -1.8707  1.3106 -1.1432
 1028SOL     MW 5530   7.996   2.561   2.198 -0.2778 -0.4086 -0.0272
 1029SOL     OW 5531   7.409   7.197   2.280  0.1395 -0.4210  0.1581
 1029SOL    HW1 5532   7.498   7.164   2.289  1.4042  1.9401 -2.2154
 1029SOL    HW2 5533   7.375   7.154   2.202  0.2697  0.6730 -0.5282
 1029SOL     MW 5534   7.416   7.187   2.272  0.3181  0.0213 -0.2336
 1030SOL     OW 5535   0.817   5.564   0.267 -0.2758  0.2898 -0.5650
 1030SOL    HW1 5536   0.800   5.538   0.177 -1.7216 -0.0492 -0.2180
 1030SOL    HW2 5537   0.736   5.544   0.314  0.3217  0.7898  0.7417
 1030SOL     MW 5538   0.804   5.558   0.262 -0.3844  0.3104 -0.3533
 1031SOL     OW 5539   3.517   3.791   4.529  0.2372 -0.0330 -0.1935
 1031SOL    HW1 5540   3.542   3.793   4.622  0.2342 -0.8114 -0.1698
 1031SOL    HW2 5541   3.467   3.872   4.517 -0.2908 -0.2190  0.6352
 1031SOL     MW 5542   3.514   3.802   4.540  0.1692 -0.1565 -0.0844
 1032SOL     OW 5543   7.142   3.318   2.338 -0.2813 -0.1922 -0.0503
 1032SOL    HW1 5544   7.233   3.340   2.317  0.2912 -2.1055  0.2623
 1032SOL    HW2 5545   7.093   3.396   2.312  1.5780  1.4821  1.1172
 1032SOL     MW 5546   7.148   3.331   2.332  0.0300 -0.2228  0.1392
 1033SOL     OW 5547   5.967   7.895   4.256  0.1408 -0.1620 -0.1479
 1033SOL    HW1 5548   6.011   7.907   4.172  0.1913  0.5058 -0.0316
 1033SOL    HW2 5549   5.910   7.820   4.242  2.1378 -1.7960  0.0461
 1033SOL     MW 5550   5.965   7.887   4.244  0.4029 -0.2857 -0.1082
 1034SOL     OW 5551   3.912   4.664   4.527  0.5997 -0.1835 -0.5028
 1034SOL    HW1 5552   3.825   4.629   4.512  0.5601 -0.1765 -0.3009
 1034SOL    HW2 5553   3.968   4.620   4.464  0.5842 -0.7497 -0.1277
 1034SOL     MW 5554   3.908   4.654   4.517  0.5927 -0.2551 -0.4290
 1035SOL     OW 5555   6.958   3.826   1.541  0.4251  0.4179  0.3401
 1035SOL    HW1 5556   6.863   3.819   1.552  0.7552 -2.1945  2.5663
 1035SOL    HW2 5557   6.987   3.874   1.618  1.0414 -0.1468  0.4644
 1035SOL     MW 5558   6.950   3.831   1.552  0.5462  0.0112  0.6410
 1036SOL     OW 5559   4.321   5.631   4.952  0.1561  0.1639 -0.1826
 1036SOL    HW1 5560   4.378   5.707   4.965  1.3812 -1.0447  2.1519
 1036SOL    HW2 5561   4.238   5.657   4.993  0.6531  0.1736  0.8497
 1036SOL     MW 5562   4.317   5.644   4.959  0.3765  0.0104  0.2484
 1037SOL     OW 5563   1.858   8.427   0.939 -0.6350 -0.2692  0.0111
 1037SOL    HW1 5564   1.881   8.399   0.850 -0.5335 -1.6993  0.4528
 1037SOL    HW2 5565   1.778   8.478   0.928 -1.2354 -1.3260 -0.8263
 1037SOL     MW 5566   1.851   8.430   0.926 -0.6988 -0.5876 -0.0396
 1038SOL     OW 5567   6.307   5.828   0.586  0.2152  0.5103  0.5087
 1038SOL    HW1 5568   6.347   5.801   0.503  1.8040  1.8254  0.7919
 1038SOL    HW2 5569   6.375   5.881   0.629 -0.7961  0.3624  2.3786
 1038SOL     MW 5570   6.321   5.831   0.581  0.2891  0.6597  0.7843
 1039SOL     OW 5571   4.867   7.513   0.740  0.0335  0.2755  0.0965
 1039SOL    HW1 5572   4.916   7.432   0.725  0.2009  0.0672  1.5476
 1039SOL    HW2 5573   4.926   7.582   0.710  0.2828 -0.0939 -0.2754
 1039SOL     MW 5574   4.881   7.511   0.734  0.0868  0.2015  0.2347
 1040SOL     OW 5575  10.199   7.231   4.623  0.4529 -0.1531 -0.2245
 1040SOL    HW1 5576  10.181   7.212   4.530  0.2976 -0.2636 -0.1730
 1040SOL    HW2 5577  10.114   7.257   4.658  0.3560 -0.8239  0.0581
 1040SOL     MW 5578  10.185   7.232   4.615  0.4206 -0.2531 -0.1817
 1041SOL     OW 5579   3.423   9.428   2.744 -0.3705 -0.2895 -0.2020
 1041SOL    HW1 5580   3.385   9.484   2.812  0.4128  1.7724 -1.3586
 1041SOL    HW2 5581   3.409   9.478   2.663  0.4098 -1.7933 -1.2976
 1041SOL     MW 5582   3.416   9.442   2.742 -0.1704 -0.2181 -0.4903
 1042SOL     OW 5583   2.357   2.272   2.996 -0.1615 -0.6111 -0.7245
 1042SOL    HW1 5584   2.309   2.189   3.001 -1.3977  0.1563  1.3599
 1042SOL    HW2 5585   2.311   2.322   2.929 -0.6932 -0.8360 -0.5319
 1042SOL     MW 5586   2.345   2.268   2.988 -0.3878 -0.5416 -0.4330
 1043SOL     OW 5587   8.984   5.052   1.057 -0.6852  0.2166 -0.0084
 1043SOL    HW1 5588   9.009   4.963   1.031 -0.0248 -0.0593  1.4987
 1043SOL    HW2 5589   8.981   5.101   0.974  1.7491 -0.5027 -0.6074
 1043SOL     MW 5590   8.987   5.047   1.043 -0.2890  0.0892  0.1078
 1044SOL     OW 5591   3.006   7.075   1.157  0.3118  0.2702  0.1504
 1044SOL    HW1 5592   2.953   7.152   1.178 -0.7343 -0.1172 -0.9411
 1044SOL    HW2 5593   3.050   7.098   1.075  2.5257  0.8868  1.4162
 1044SOL     MW 5594   3.005   7.088   1.149  0.4613  0.2995  0.1727
 1045SOL     OW 5595   6.986   3.403   4.569 -0.0219  0.3025  0.2185
 1045SOL    HW1 5596   6.892   3.420   4.560 -0.3114 -1.1490  0.3047
 1045SOL    HW2 5597   6.996   3.373   4.659  0.1786 -1.5167 -0.3763
 1045SOL     MW 5598   6.975   3.402   4.579 -0.0333 -0.1162  0.1534
 1046SOL     OW 5599   8.092   7.167   1.131  0.1666 -0.0087  0.2238
 1046SOL    HW1 5600   8.146   7.120   1.067 -0.1958  1.9064 -1.6105
 1046SOL    HW2 5601   8.002   7.149   1.103 -0.0912 -1.0398  1.6528
 1046SOL     MW 5602   8.087   7.159   1.119  0.0872  0.1044  0.1719
 1047SOL     OW 5603   4.168  10.072   5.392 -0.2033 -0.3001 -0.2853
 1047SOL    HW1 5604   4.152  10.123   5.313  1.3666  0.2680 -0.2669
 1047SOL    HW2 5605   4.217   9.996   5.362  2.1993  0.9202  0.3434
 1047SOL     MW 5606   4.172  10.069   5.378  0.3052 -0.0712 -0.2024
 1048SOL     OW 5607   1.351   3.352   0.448 -0.3028 -0.1485 -0.3999
 1048SOL    HW1 5608   1.261   3.361   0.480 -0.3860 -1.6893 -0.1251
 1048SOL    HW2 5609   1.342   3.315   0.360  0.0302  1.2525 -1.0461
 1048SOL     MW 5610   1.338   3.349   0.441 -0.2708 -0.1664 -0.4474
 1049SOL     OW 5611   5.913   1.620   0.452 -0.1126  0.0372  0.3287
 1049SOL    HW1 5612   5.935   1.567   0.528  0.1440 -0.3987 -0.0413
 1049SOL    HW2 5613   5.943   1.568   0.377 -1.3942 -0.0709 -0.1422
 1049SOL     MW 5614   5.920   1.606   0.452 -0.2438 -0.0324  0.2210
 1050SOL     OW 5615   2.415   2.569   2.703  0.3470 -0.2115 -0.2379
 1050SOL    HW1 5616   2.471   2.545   2.777  1.8378  1.8528 -0.5865
 1050SOL    HW2 5617   2.421   2.495   2.643  0.2936 -1.2965  1.0444
 1050SOL     MW 5618   2.423   2.557   2.705  0.5310 -0.0861 -0.1183
 1051SOL     OW 5619  10.124   6.686   2.789  0.3223 -0.0229 -0.1370
 1051SOL    HW1 5620  10.130   6.731   2.873  0.3129  0.4118 -0.3681
 1051SOL    HW2 5621  10.099   6.596   2.812  3.1076 -0.7264  0.5698
 1051SOL     MW 5622  10.122   6.680   2.803  0.6776 -0.0573 -0.0761
 1052SOL     OW 5623   5.201   7.873   1.209  0.5769  0.4104 -0.6816
 1052SOL    HW1 5624   5.118   7.838   1.177  1.0345 -0.1692 -1.2537
 1052SOL    HW2 5625   5.237   7.921   1.135  0.3325  1.4337 -0.1505
 1052SOL     MW 5626   5.195   7.875   1.196  0.6042  0.4672 -0.6868
 1053SOL     OW 5627   0.103   4.811   0.033  0.3303  0.4790 -0.3556
 1053SOL    HW1 5628   0.015   4.847   0.025 -0.1891 -0.7193 -0.2438
 1053SOL    HW2 5629   0.158   4.887   0.054 -0.7500  1.1695  0.0784
 1053SOL     MW 5630   0.099   4.825   0.035  0.1255  0.4140 -0.2857
 1054SOL     OW 5631   5.456  10.391   4.262 -0.4562  0.1030 -0.2502
 1054SOL    HW1 5632   5.549  10.412   4.256 -0.3827  0.2153  1.0810
 1054SOL    HW2 5633   5.453  10.302   4.299 -0.8653 -0.5403 -1.7354
 1054SOL     MW 5634   5.467  10.382   4.266 -0.4992  0.0350 -0.2699
 1055SOL     OW 5635   1.125   1.235   1.451  0.0634  0.4044 -0.1148
 1055SOL    HW1 5636   1.181   1.158   1.464 -0.1097  0.0181 -1.4633
 1055SOL    HW2 5637   1.184   1.303   1.421  0.0194  0.3868 -0.2442
 1055SOL     MW 5638   1.139   1.234   1.449  0.0356  0.3527 -0.3040
 1056SOL     OW 5639   7.662   7.308   4.866  0.3001  0.5589  0.4144
 1056SOL    HW1 5640   7.674   7.216   4.840  0.4584  0.8319 -0.5301
 1056SOL    HW2 5641   7.747   7.333   4.903  0.1172  0.2039  1.0974
 1056SOL     MW 5642   7.675   7.299   4.867  0.2969  0.5484  0.3810
 1057SOL     OW 5643   3.344   6.163   2.159 -0.4704  0.1348 -0.1005
 1057SOL    HW1 5644   3.306   6.225   2.097  0.4500 -1.1757 -2.0838
 1057SOL    HW2 5645   3.431   6.144   2.123  0.2951 -0.3176  1.8852
 1057SOL     MW 5646   3.350   6.168   2.146 -0.2546 -0.0908 -0.1002
 1058SOL     OW 5647   2.536   0.841   0.713  0.1657  0.3085  0.0687
 1058SOL    HW1 5648   2.478   0.770   0.738  0.6198 -0.3382 -0.6610
 1058SOL    HW2 5649   2.541   0.835   0.617  3.3180 -1.1975  0.2192
 1058SOL     MW 5650   2.529   0.831   0.704  0.6274  0.0329 -0.0054
 1059SOL     OW 5651   8.041   1.221   0.470  0.2635  0.1813 -0.5406
 1059SOL    HW1 5652   8.030   1.126   0.466  1.8628 -0.0257 -0.5716
 1059SOL    HW2 5653   7.956   1.256   0.443 -1.2792 -1.2010  2.0600
 1059SOL     MW 5654   8.028   1.213   0.466  0.2708 -0.0221 -0.2117
 1060SOL     OW 5655  11.234  10.692   4.522  0.4185  0.6360  0.7568
 1060SOL    HW1 5656  11.148  10.729   4.503  0.6382  2.4522  2.8752
 1060SOL    HW2 5657  11.249  10.628   4.452 -2.0603  1.2006 -0.3944
 1060SOL     MW 5658  11.225  10.689   4.511  0.1293  0.9407  0.8806
 1061SOL     OW 5659   6.223   9.705   5.326  0.1866 -0.0969  0.5969
 1061SOL    HW1 5660   6.174   9.720   5.407 -1.3078 -0.2662 -0.2356
 1061SOL    HW2 5661   6.295   9.768   5.329 -0.3875  0.5408  1.6225
 1061SOL     MW 5662   6.225   9.715   5.337 -0.0782 -0.0369  0.6216
 1062SOL     OW 5663   5.550   6.981   0.044  0.0872  0.0620  0.3361
 1062SOL    HW1 5664   5.586   6.918   0.106 -0.7508 -0.3893  0.3864
 1062SOL    HW2 5665   5.456   6.962   0.043 -0.5085  2.4432  1.6911
 1062SOL     MW 5666   5.542   6.970   0.052 -0.0963  0.3090  0.5160
 1063SOL     OW 5667   4.046   9.786   4.054 -0.3389 -0.1573  0.9070
 1063SOL    HW1 5668   3.991   9.823   4.123 -1.9433 -0.1427 -0.3345
 1063SOL    HW2 5669   3.990   9.722   4.010  0.7845 -0.4671 -0.1200
 1063SOL     MW 5670   4.032   9.783   4.057 -0.4005 -0.1951  0.6166
 1064SOL     OW 5671   3.543   8.130   3.689  0.2944 -0.9428 -0.1466
 1064SOL    HW1 5672   3.544   8.204   3.750 -0.3065 -0.4101 -0.7743
 1064SOL    HW2 5673   3.629   8.089   3.701  0.1570 -0.9093  1.1189
 1064SOL     MW 5674   3.554   8.134   3.699  0.1999 -0.8703 -0.0649
 1065SOL     OW 5675   3.384   1.964   1.328 -0.0450 -0.1634 -0.1205
 1065SOL    HW1 5676   3.411   1.979   1.237 -0.2727 -0.6531 -0.2704
 1065SOL    HW2 5677   3.384   1.869   1.338  0.3960 -0.1045  0.5200
 1065SOL     MW 5678   3.388   1.954   1.318 -0.0177 -0.2185 -0.0577
 1066SOL     OW 5679  11.833  11.050   5.292  0.1557  0.3079  0.1782
 1066SOL    HW1 5680  11.828  11.002   5.375 -0.4627  1.1031  0.6136
 1066SOL    HW2 5681  11.851  11.140   5.317 -0.4924  0.6457 -0.5242
 1066SOL     MW 5682  11.835  11.055   5.306 -0.0064  0.4529  0.1440
 1067SOL     OW 5683   3.169   6.602   4.180  0.3153  0.0762  0.3246
 1067SOL    HW1 5684   3.183   6.531   4.243 -2.0162 -0.2418  0.5890
 1067SOL    HW2 5685   3.161   6.681   4.233  0.2374  0.1162  0.2534
 1067SOL     MW 5686   3.170   6.603   4.195  0.0068  0.0406  0.3494
 1068SOL     OW 5687   6.794   1.905   0.922  0.0920  0.2765 -0.2198
 1068SOL    HW1 5688   6.837   1.936   0.842 -0.4109  0.7635 -0.3102
 1068SOL    HW2 5689   6.700   1.913   0.903 -0.0562  1.6806  0.8822
 1068SOL     MW 5690   6.787   1.910   0.909  0.0087  0.5186 -0.0903
 1069SOL     OW 5691   4.135   6.122   2.980  0.2094  0.4936  0.0851
 1069SOL    HW1 5692   4.173   6.151   2.897 -0.4732 -2.1977 -1.3097
 1069SOL    HW2 5693   4.210   6.109   3.038  1.0434 -0.5994 -1.1835
 1069SOL     MW 5694   4.150   6.124   2.977  0.2288  0.0092 -0.2558
 1070SOL     OW 5695   5.747   9.794   4.222  0.0382 -0.0095  0.0397
 1070SOL    HW1 5696   5.725   9.774   4.312  2.0461 -1.8694  0.2198
 1070SOL    HW2 5697   5.773   9.886   4.223  0.2526 -0.0668  1.4234
 1070SOL     MW 5698   5.748   9.803   4.233  0.3227 -0.2549  0.2399
 1071SOL     OW 5699  11.293  10.476   4.313  0.0133 -0.2291  0.5018
 1071SOL    HW1 5700  11.344  10.429   4.379  0.9166  0.2918  0.1881
 1071SOL    HW2 5701  11.245  10.407   4.266  0.7099 -0.7675  0.5696
 1071SOL     MW 5702  11.293  10.461   4.315  0.2181 -0.2313  0.4703
 1072SOL     OW 5703   6.416   4.637   3.732 -0.0639 -0.5034 -0.7081
 1072SOL    HW1 5704   6.383   4.659   3.819  0.3272 -0.8889 -0.4605
 1072SOL    HW2 5705   6.462   4.554   3.744 -1.4747 -1.4732 -1.6011
 1072SOL     MW 5706   6.418   4.629   3.744 -0.1944 -0.6769 -0.7907
 1073SOL     OW 5707   2.398   3.516   1.530 -0.0093 -0.2693  0.1811
 1073SOL    HW1 5708   2.337   3.579   1.568 -1.8593 -1.3959 -0.7556
 1073SOL    HW2 5709   2.481   3.563   1.524 -0.3130  0.8369  2.9846
 1073SOL     MW 5710   2.401   3.530   1.534 -0.2850 -0.2719  0.4201
 1074SOL     OW 5711   9.170   2.807   3.428 -0.0673  0.3406  0.1344
 1074SOL    HW1 5712   9.180   2.713   3.413  0.7412  0.7439 -2.4717
 1074SOL    HW2 5713   9.256   2.835   3.459  0.5621  0.5801 -1.7132
 1074SOL     MW 5714   9.182   2.798   3.430  0.1167  0.4229 -0.4357
 1075SOL     OW 5715   6.464   7.762   2.537  0.0050 -0.0782 -0.0177
 1075SOL    HW1 5716   6.548   7.801   2.510 -1.5595  2.5684 -1.5533
 1075SOL    HW2 5717   6.449   7.796   2.625  0.5670 -0.5909  0.2766
 1075SOL     MW 5718   6.473   7.772   2.545 -0.1233  0.1950 -0.1766
 1076SOL     OW 5719   4.605   3.835   3.868  0.0896 -0.2674 -0.1849
 1076SOL    HW1 5720   4.591   3.887   3.789 -0.4230 -0.8142 -0.4643
 1076SOL    HW2 5721   4.521   3.836   3.913 -0.1191 -1.3804 -0.5214
 1076SOL     MW 5722   4.593   3.842   3.864 -0.0027 -0.4799 -0.2637
 1077SOL     OW 5723   9.530  11.605   5.398  0.3166 -0.4943  0.3583
 1077SOL    HW1 5724   9.546  11.610   5.304  0.3117  1.4729  0.4209
 1077SOL    HW2 5725   9.609  11.566   5.434 -0.0097 -2.0342 -0.5129
 1077SOL     MW 5726   9.542  11.601   5.391  0.2742 -0.4396  0.2548
 1078SOL     OW 5727  10.272  10.808   4.567 -0.6004  0.4149 -0.0201
 1078SOL    HW1 5728  10.202  10.759   4.523 -0.9925  0.7569  0.2237
 1078SOL    HW2 5729  10.350  10.754   4.555 -0.5096  0.8711 -1.8662
 1078SOL     MW 5730  10.273  10.795   4.560 -0.6390  0.5171 -0.2252
 1079SOL     OW 5731   3.429   3.029   3.763 -0.5762 -0.4171  0.5821
 1079SOL    HW1 5732   3.508   3.014   3.711 -1.1273 -1.6160  0.0448
 1079SOL    HW2 5733   3.460   3.069   3.844  0.3845  0.7372 -0.3291
 1079SOL     MW 5734   3.443   3.032   3.767 -0.5238 -0.4228  0.3966
 1080SOL     OW 5735   6.052   6.889   1.330 -0.4883 -0.2029  0.1127
 1080SOL    HW1 5736   5.999   6.809   1.326 -0.4877 -0.1686 -1.2929
 1080SOL    HW2 5737   6.077   6.905   1.239  0.6775  0.6296  0.5501
 1080SOL     MW 5738   6.049   6.881   1.318 -0.3390 -0.0920 -0.0113
 1081SOL     OW 5739   7.329   5.482   0.335 -0.7059  0.0911  0.0208
 1081SOL    HW1 5740   7.328   5.577   0.346 -0.8262  0.3580 -1.9059
 1081SOL    HW2 5741   7.384   5.468   0.258  4.4577 -1.8386  3.5051
 1081SOL     MW 5742   7.336   5.492   0.326 -0.0603 -0.1218  0.2202
 1082SOL     OW 5743   8.822   5.704   2.609 -0.2859  0.3010  0.4370
 1082SOL    HW1 5744   8.752   5.644   2.582  2.1811 -2.0665 -1.3258
 1082SOL    HW2 5745   8.802   5.786   2.564 -3.1344  0.5276  1.9213
 1082SOL     MW 5746   8.810   5.707   2.600 -0.3347  0.0270  0.4013
 1083SOL     OW 5747   6.780   6.833   3.688  0.5553 -0.4308 -0.2709
 1083SOL    HW1 5748   6.751   6.900   3.625  0.5614  0.8519  1.0339
 1083SOL    HW2 5749   6.723   6.846   3.764 -0.0305 -2.5264 -0.2901
 1083SOL     MW 5750   6.769   6.843   3.690  0.4811 -0.5348 -0.1063
 1084SOL     OW 5751   5.974   5.593   1.646 -0.0302 -0.1839  0.1033
 1084SOL    HW1 5752   5.934   5.529   1.587 -1.7335  0.9693 -0.0585
 1084SOL    HW2 5753   5.918   5.670   1.639  0.6027  0.5039  2.0821
 1084SOL     MW 5754   5.962   5.594   1.638 -0.1672  0.0518  0.3359
 1085SOL     OW 5755   4.564   6.504   4.506 -0.1854  0.1440 -0.0639
 1085SOL    HW1 5756   4.522   6.436   4.454 -2.3597 -0.6350  2.5087
 1085SOL    HW2 5757   4.515   6.505   4.588  1.8186  2.6424  1.2267
 1085SOL     MW 5758   4.553   6.495   4.510 -0.2072  0.3641  0.4306
 1086SOL     OW 5759  11.696   8.503   5.208  0.2107 -0.7769 -0.4908
 1086SOL    HW1 5760  11.717   8.590   5.174  0.6957 -1.1345 -1.1442
 1086SOL    HW2 5761  11.664   8.455   5.131 -2.7638 -0.3711  0.3810
 1086SOL     MW 5762  11.694   8.508   5.194 -0.1080 -0.7708 -0.4628
 1087SOL     OW 5763   1.731   3.153   1.107  0.1099 -0.8110 -0.2729
 1087SOL    HW1 5764   1.788   3.196   1.171  0.4112  0.1150 -1.1515
 1087SOL    HW2 5765   1.767   3.177   1.022 -1.4883 -0.3475 -0.8479
 1087SOL     MW 5766   1.743   3.162   1.105 -0.0561 -0.6331 -0.4590
 1088SOL     OW 5767   8.342   9.853   3.636 -0.2838  0.8476 -0.0641
 1088SOL    HW1 5768   8.276   9.856   3.567 -1.2320  1.5437  0.8347
 1088SOL    HW2 5769   8.340   9.941   3.675 -0.6791  0.1013  1.6608
 1088SOL     MW 5770   8.333   9.865   3.632 -0.4558  0.8412  0.2718
 1089SOL     OW 5771   1.918   8.430   1.509 -1.0656  0.0262 -0.1639
 1089SOL    HW1 5772   1.919   8.517   1.547  1.0180  0.5210 -1.2008
 1089SOL    HW2 5773   1.957   8.373   1.575 -1.9541 -0.0515  0.3092
 1089SOL     MW 5774   1.923   8.434   1.522 -0.9126  0.0796 -0.2361
 1090SOL     OW 5775   6.081   2.715   0.903 -0.1316 -0.7349 -0.1841
 1090SOL    HW1 5776   6.055   2.806   0.913 -2.2423 -1.0911 -1.6818
 1090SOL    HW2 5777   6.106   2.708   0.810 -0.2207 -1.7282 -0.1414
 1090SOL     MW 5778   6.081   2.726   0.892 -0.4132 -0.9076 -0.3704
 1091SOL     OW 5779   6.463   6.145   0.919  0.5226  0.4727  0.5600
 1091SOL    HW1 5780   6.424   6.138   1.006  2.0851  2.8725  1.5516
 1091SOL    HW2 5781   6.429   6.227   0.883  1.0277  0.2367 -0.4946
 1091SOL     MW 5782   6.454   6.154   0.925  0.7873  0.7497  0.5519
 1092SOL     OW 5783   6.849   8.308   3.771 -0.4574 -0.5064  0.5930
 1092SOL    HW1 5784   6.795   8.244   3.725  0.9813 -2.0741  0.9920
 1092SOL    HW2 5785   6.938   8.272   3.767  0.4598  1.6135  0.6080
 1092SOL     MW 5786   6.853   8.295   3.765 -0.1559 -0.4357  0.6460
 1093SOL     OW 5787   4.291   4.322   2.893  0.5873  0.2217  0.1385
 1093SOL    HW1 5788   4.331   4.362   2.970 -2.1838 -0.4304  2.0630
 1093SOL    HW2 5789   4.312   4.382   2.822 -0.2277  3.1494  2.1913
 1093SOL     MW 5790   4.299   4.335   2.894  0.1283  0.5130  0.6476
 1094SOL     OW 5791   9.158   9.218   4.492  0.6698 -0.0238 -0.0325
 1094SOL    HW1 5792   9.064   9.202   4.485  0.5960  0.6605 -0.6228
 1094SOL    HW2 5793   9.184   9.251   4.406  1.5346 -0.6066 -0.0120
 1094SOL     MW 5794   9.149   9.220   4.480  0.7711 -0.0108 -0.1054
 1095SOL     OW 5795   1.842   4.859   1.767  0.8985  0.2034 -0.8105
 1095SOL    HW1 5796   1.775   4.881   1.832  0.3173 -3.8139  0.2358
[truncated: 3,269,036 more chars]
