# Supplementary material for: Structural and mechanistic profiling of Nurr1 modulation by vidofludimus enables structure-guided ligand design
Source: Commun Chem. 2025 May 21;8:159. doi: 10.1038/s42004-025-01553-8 (PMC12095788; doi:10.1038/s42004-025-01553-8)
Supplement: Supplementary file 3 — Supplementary Data 1 [file 42004_2025_1553_MOESM3_ESM.zip › Supplementary Data 1/gro_files/vido-Nurr1_WT_md_start.gro]

CRYSTAL STRUCTURE OF NURR1 LBD in water
53172
  363SER      N    1   5.450   5.474   5.094 -0.3354  0.3270  0.0632
  363SER     H1    2   5.383   5.407   5.059 -2.5368  3.0426 -1.3084
  363SER     H2    3   5.430   5.509   5.187 -1.1962  0.7897 -0.2814
  363SER     H3    4   5.446   5.556   5.036  0.0908  1.7602  1.9711
  363SER     CA    5   5.593   5.440   5.091  0.7663  0.0622 -0.7028
  363SER     HA    6   5.649   5.520   5.140  1.4621 -1.3304  0.8865
  363SER     CB    7   5.608   5.317   5.182  0.3415 -0.1239 -0.7270
  363SER    HB1    8   5.547   5.331   5.272 -1.0645 -0.6608 -1.5693
  363SER    HB2    9   5.562   5.233   5.130 -1.3116  1.0560 -1.2434
  363SER     OG   10   5.746   5.305   5.213 -0.0798 -0.3118 -0.0466
  363SER     HG   11   5.749   5.244   5.284 -1.7409 -0.0446  0.2959
  363SER      C   12   5.651   5.427   4.943  0.5189  0.3997  0.1356
  363SER      O   13   5.767   5.458   4.920 -0.1690 -0.7571  0.0045
  364LEU      N   14   5.558   5.386   4.848 -0.1819  0.6550  0.0356
  364LEU      H   15   5.469   5.355   4.883 -0.8408  1.2777 -1.0182
  364LEU     CA   16   5.587   5.372   4.705 -0.9742 -0.0266  0.8524
  364LEU     HA   17   5.675   5.314   4.680 -0.0569  1.3445  0.7949
  364LEU     CB   18   5.470   5.298   4.638  0.3219  0.5482 -0.1658
  364LEU    HB1   19   5.470   5.203   4.692  0.2432 -0.9077 -2.6067
  364LEU    HB2   20   5.376   5.347   4.662  0.0081 -0.9336  1.9338
  364LEU     CG   21   5.477   5.261   4.486 -0.2532  0.0466 -0.1304
  364LEU     HG   22   5.488   5.358   4.437  1.6284  0.0604  0.2174
  364LEU    CD1   23   5.594   5.173   4.449 -0.3571  1.0992  0.1385
  364LEU   HD11   24   5.622   5.103   4.528 -0.4166  1.4774  0.5001
  364LEU   HD12   25   5.589   5.122   4.353 -0.6647 -0.5001  0.9799
  364LEU   HD13   26   5.680   5.238   4.432  0.6312 -0.4832 -1.1870
  364LEU    CD2   27   5.346   5.191   4.452 -0.2295 -0.5651 -0.1685
  364LEU   HD21   28   5.337   5.100   4.512 -1.3717 -0.5102 -0.2261
  364LEU   HD22   29   5.254   5.248   4.467 -1.1985 -1.7755 -1.1887
  364LEU   HD23   30   5.342   5.154   4.349  4.4685  0.5446 -0.9798
  364LEU      C   31   5.618   5.509   4.643 -0.0214 -0.9589  0.4259
  364LEU      O   32   5.721   5.523   4.576 -0.2850  0.7839  0.1964
  365ILE      N   33   5.538   5.618   4.667  0.2612  0.0409  0.3399
  365ILE      H   34   5.453   5.606   4.720  1.0934 -0.5936  1.5733
  365ILE     CA   35   5.569   5.747   4.620 -0.2051 -0.5504  0.8341
  365ILE     HA   36   5.591   5.738   4.514  0.1966 -2.0817  1.0201
  365ILE     CB   37   5.441   5.842   4.650  0.2165  0.3755 -0.1154
  365ILE     HB   38   5.375   5.791   4.721 -0.3471 -1.2711 -1.7478
  365ILE    CG1   39   5.360   5.846   4.515  0.5874  0.0290  0.1582
  365ILE   HG11   40   5.422   5.877   4.430  1.6336 -1.2839  0.4105
  365ILE   HG12   41   5.314   5.750   4.494 -0.4801  0.2551  1.3651
  365ILE    CG2   42   5.466   5.988   4.700  0.2890 -0.1542  0.4540
  365ILE   HG21   43   5.373   6.041   4.718 -1.2996 -2.0759 -1.5656
  365ILE   HG22   44   5.513   5.988   4.799 -0.4980  2.1439  0.8839
  365ILE   HG23   45   5.530   6.038   4.629 -0.6549  0.6579  0.1627
  365ILE     CD   46   5.237   5.944   4.519  0.5373  0.0191 -0.9421
  365ILE    HD1   47   5.163   5.910   4.446  0.1865  0.1725 -0.6592
  365ILE    HD2   48   5.197   5.926   4.618  1.8144 -0.9538 -0.5658
  365ILE    HD3   49   5.269   6.048   4.514 -0.6360  0.5966  1.8863
  365ILE      C   50   5.701   5.800   4.683  0.1480  0.6263  0.0085
  365ILE      O   51   5.774   5.867   4.614 -0.7460 -0.0164  0.3483
  366SER      N   52   5.727   5.765   4.808 -0.2173 -1.1568 -0.5066
  366SER      H   53   5.646   5.727   4.855  0.0050 -1.1457 -0.1065
  366SER     CA   54   5.833   5.818   4.890 -0.1059 -0.0989 -0.1394
  366SER     HA   55   5.829   5.925   4.909  1.0348 -0.1375  0.3940
  366SER     CB   56   5.826   5.771   5.031 -0.0380 -0.0490  0.2856
  366SER    HB1   57   5.848   5.664   5.027 -1.9877 -0.4499 -1.2590
  366SER    HB2   58   5.912   5.811   5.084 -0.1166  0.9260 -0.3010
  366SER     OG   59   5.705   5.790   5.102  0.1964  0.4666 -0.6897
  366SER     HG   60   5.706   5.879   5.135  3.1082  0.3783 -0.3396
  366SER      C   61   5.975   5.789   4.822  0.1835 -0.1976  0.8519
  366SER      O   62   6.068   5.872   4.817 -0.0257 -0.1453  0.0128
  367ALA      N   63   5.982   5.673   4.755  0.3275 -0.0986 -0.0446
  367ALA      H   64   5.907   5.607   4.745  0.4532  0.0923 -3.1913
  367ALA     CA   65   6.100   5.618   4.688 -0.1724  0.0204 -0.1984
  367ALA     HA   66   6.193   5.653   4.734 -0.2633 -0.2629  0.2083
  367ALA     CB   67   6.087   5.465   4.687 -0.6512  0.0052 -0.2917
  367ALA    HB1   68   5.993   5.447   4.634 -1.5401 -1.8182  1.7862
  367ALA    HB2   69   6.159   5.410   4.627 -1.9750 -1.1202 -0.9188
  367ALA    HB3   70   6.079   5.427   4.789  0.1697  2.2191  0.6607
  367ALA      C   71   6.101   5.665   4.544 -0.2262  0.5824  0.1435
  367ALA      O   72   6.212   5.675   4.487 -0.9974 -0.7808 -0.3734
  368LEU      N   73   5.988   5.669   4.475 -0.0332  0.0669 -0.0681
  368LEU      H   74   5.900   5.644   4.518 -0.8378  1.2621 -0.9598
  368LEU     CA   75   5.991   5.727   4.340  0.5766  0.1121 -0.2771
  368LEU     HA   76   6.055   5.673   4.270 -0.2522  0.3353 -1.2179
  368LEU     CB   77   5.856   5.716   4.275  0.8228 -0.2813 -0.1338
  368LEU    HB1   78   5.790   5.756   4.352  0.5465  0.5448 -0.7817
  368LEU    HB2   79   5.837   5.797   4.205 -0.9820  0.0828  0.7190
  368LEU     CG   80   5.826   5.584   4.202  0.3860 -0.0635  0.7105
  368LEU     HG   81   5.886   5.579   4.110  0.7710  0.3742  0.9337
  368LEU    CD1   82   5.855   5.457   4.283  0.0985 -0.3073  0.0158
  368LEU   HD11   83   5.809   5.452   4.382  0.0712 -0.1656  0.0104
  368LEU   HD12   84   5.814   5.369   4.235 -1.6021  0.4834 -0.0806
  368LEU   HD13   85   5.961   5.436   4.284  0.4192  1.1030  1.5659
  368LEU    CD2   86   5.680   5.574   4.150  0.5338 -0.8473 -0.1177
  368LEU   HD21   87   5.609   5.577   4.233  1.4722 -2.6878  0.8210
  368LEU   HD22   88   5.658   5.645   4.070 -0.4109 -2.7748 -1.6629
  368LEU   HD23   89   5.658   5.475   4.109  3.1042 -2.4945  2.1566
  368LEU      C   90   6.029   5.872   4.346  0.2722 -0.8377  0.0308
  368LEU      O   91   6.096   5.915   4.247  0.1918  0.0334  0.2306
  369VAL      N   92   5.989   5.951   4.451 -0.4783  0.6792 -0.2098
  369VAL      H   93   5.920   5.912   4.514 -1.8671  4.0028  0.5431
  369VAL     CA   94   6.033   6.091   4.468 -0.1072  0.4725  0.3039
  369VAL     HA   95   6.019   6.150   4.377 -0.3922  0.1370  0.1261
  369VAL     CB   96   5.942   6.160   4.578  0.7499  0.4986 -1.0721
  369VAL     HB   97   5.947   6.100   4.669  1.7585  0.7052 -0.9699
  369VAL    CG1   98   6.001   6.298   4.635 -0.0134  0.6380  0.0860
  369VAL   HG11   99   6.101   6.283   4.675  0.1438 -0.7864 -0.8086
  369VAL   HG12  100   6.020   6.375   4.560  1.9793 -0.6748 -0.8495
  369VAL   HG13  101   5.935   6.321   4.719  0.5639 -1.8371  1.2848
  369VAL    CG2  102   5.795   6.179   4.539  1.3084 -0.6909 -0.8914
  369VAL   HG21  103   5.753   6.079   4.546  0.2826 -0.1968  0.3488
  369VAL   HG22  104   5.746   6.236   4.618  0.5628 -3.0799  0.4917
  369VAL   HG23  105   5.791   6.224   4.440  0.8516 -1.3566 -1.1784
  369VAL      C  106   6.178   6.095   4.514  0.0866  0.5478 -0.0768
  369VAL      O  107   6.245   6.192   4.477  0.4487 -0.3936 -0.0599
  370ARG      N  108   6.225   6.004   4.596  0.2228  0.2486  0.3655
  370ARG      H  109   6.159   5.944   4.644 -0.1461  0.2553 -0.1305
  370ARG     CA  110   6.368   5.995   4.636  0.2902  0.9002  0.2490
  370ARG     HA  111   6.404   6.090   4.677 -0.2077  0.3804  1.9698
  370ARG     CB  112   6.397   5.878   4.734  0.1947  0.0053 -0.1233
  370ARG    HB1  113   6.313   5.876   4.804 -0.9909 -0.0848 -1.5164
  370ARG    HB2  114   6.400   5.782   4.684 -1.3795  0.3827 -1.0061
  370ARG     CG  115   6.537   5.868   4.795  0.5113 -0.3123 -0.1650
  370ARG    HG1  116   6.591   5.817   4.715 -1.5705 -0.5127 -1.5036
  370ARG    HG2  117   6.584   5.966   4.809 -1.3012  0.8496 -1.7494
  370ARG     CD  118   6.541   5.800   4.935  0.6150  0.1207  0.0149
  370ARG    HD1  119   6.456   5.833   4.994  2.4582  2.0485  1.7438
  370ARG    HD2  120   6.550   5.693   4.913 -1.1096 -0.2436  0.8871
  370ARG     NE  121   6.665   5.826   5.009 -0.1776  0.0748 -0.3752
  370ARG     HE  122   6.747   5.790   4.961  1.0771 -0.8358  2.2797
  370ARG     CZ  123   6.683   5.891   5.129 -0.8793 -0.5680  0.7504
  370ARG    NH1  124   6.582   5.936   5.205  0.0577  0.2220  0.1856
  370ARG   HH11  125   6.488   5.947   5.171  0.4545  1.8594 -0.4452
  370ARG   HH12  126   6.590   5.928   5.306  0.5980 -0.1687  0.1184
  370ARG    NH2  127   6.808   5.908   5.172  0.0717 -0.1487  0.4588
  370ARG   HH21  128   6.881   5.874   5.111 -3.1900 -1.6877 -2.9944
  370ARG   HH22  129   6.835   5.983   5.234  1.4431  1.6237 -2.0613
  370ARG      C  130   6.450   5.964   4.512 -0.9260 -0.2928 -0.2557
  370ARG      O  131   6.550   6.032   4.485  0.3918 -0.4366 -0.3745
  371ALA      N  132   6.412   5.865   4.432  0.1206 -0.4343 -0.2213
  371ALA      H  133   6.335   5.811   4.468 -1.7691  2.8734  1.1088
  371ALA     CA  134   6.471   5.838   4.304  0.1796  0.5990  0.5849
  371ALA     HA  135   6.571   5.804   4.334 -0.1439 -3.1498 -1.8204
  371ALA     CB  136   6.409   5.711   4.241 -0.0788 -0.2583 -0.7354
  371ALA    HB1  137   6.415   5.622   4.302 -1.9606 -0.0423 -0.1602
  371ALA    HB2  138   6.302   5.727   4.225  0.0998 -0.3106 -2.1934
  371ALA    HB3  139   6.456   5.689   4.145 -0.6192 -0.7459 -0.8933
  371ALA      C  140   6.487   5.956   4.206 -0.3882 -0.4627 -0.1870
  371ALA      O  141   6.585   5.965   4.136  0.1692  0.7274 -0.2539
  372HIS      N  142   6.385   6.042   4.202  0.4343 -0.0434  0.5184
  372HIS      H  143   6.308   6.025   4.265  1.8637 -3.7192  1.5631
  372HIS     CA  144   6.386   6.162   4.119 -0.3783 -0.1540 -0.1535
  372HIS     HA  145   6.416   6.121   4.022  4.0433 -1.2098  1.4388
  372HIS     CB  146   6.247   6.226   4.104 -0.4037  0.8663 -0.3944
  372HIS    HB1  147   6.183   6.152   4.056  0.6220  0.6263 -1.4284
  372HIS    HB2  148   6.193   6.245   4.197 -0.7743 -1.6437 -0.0238
  372HIS     CG  149   6.227   6.349   4.014 -0.4788 -0.9709  0.5858
  372HIS    ND1  150   6.148   6.455   4.046  0.4777 -0.0381 -0.8613
  372HIS    CD2  151   6.280   6.371   3.890 -0.0454 -0.5724 -0.3613
  372HIS    HD2  152   6.343   6.319   3.819 -0.2786 -1.2244 -0.0912
  372HIS    CE1  153   6.153   6.538   3.945 -0.1239 -0.4332 -0.4476
  372HIS    HE1  154   6.098   6.630   3.935 -1.0621 -0.8477  0.6782
  372HIS    NE2  155   6.235   6.493   3.852  0.3089 -0.4915  0.1789
  372HIS    HE2  156   6.249   6.538   3.762  0.3288 -1.1436 -0.1479
  372HIS      C  157   6.487   6.267   4.168  0.2093  0.2808 -0.2583
  372HIS      O  158   6.574   6.309   4.094  0.4237  0.1731 -0.0989
  373VAL      N  159   6.493   6.300   4.296  0.2100 -0.4549 -0.1824
  373VAL      H  160   6.437   6.247   4.361  0.5520 -1.3610 -0.6229
  373VAL     CA  161   6.593   6.391   4.356  0.7134  0.4423 -0.2013
  373VAL     HA  162   6.589   6.477   4.289  0.4167  0.2979 -0.3700
  373VAL     CB  163   6.532   6.424   4.494 -0.1786 -0.2662 -0.2948
  373VAL     HB  164   6.540   6.328   4.544  1.8018  0.4400  0.8502
  373VAL    CG1  165   6.622   6.522   4.569  0.0725  0.3000 -0.4417
  373VAL   HG11  166   6.643   6.617   4.521 -0.0948  0.6993  0.2593
  373VAL   HG12  167   6.581   6.541   4.668  0.8643 -0.6408  0.0927
  373VAL   HG13  168   6.718   6.472   4.585  0.7349  0.7781 -2.5256
  373VAL    CG2  169   6.397   6.490   4.488 -0.1999 -0.7338  0.1235
  373VAL   HG21  170   6.387   6.573   4.418 -2.4581 -1.6452 -0.7416
  373VAL   HG22  171   6.316   6.424   4.456  0.3640 -0.7644 -1.2978
  373VAL   HG23  172   6.374   6.535   4.585 -1.7042  2.6391 -1.6249
  373VAL      C  173   6.735   6.331   4.376  0.6532  0.9987 -0.1952
  373VAL      O  174   6.829   6.400   4.370  0.1006  0.1919 -0.0783
  374ASP      N  175   6.742   6.199   4.387  0.5043  0.1583 -0.3946
  374ASP      H  176   6.662   6.150   4.422  1.6003 -0.4238  1.4217
  374ASP     CA  177   6.864   6.127   4.380 -0.2302 -0.1289 -0.0522
  374ASP     HA  178   6.940   6.179   4.438 -0.0822 -0.4038  0.0045
  374ASP     CB  179   6.848   5.982   4.434 -0.0658 -0.6291  0.4289
  374ASP    HB1  180   6.760   5.935   4.391  0.5962 -2.7875  1.3067
  374ASP    HB2  181   6.932   5.926   4.393  0.4856 -1.0229  2.0184
  374ASP     CG  182   6.873   5.953   4.579 -0.3803 -1.6082 -0.6066
  374ASP    OD1  183   6.882   5.833   4.609  0.0596 -0.3197 -0.0200
  374ASP    OD2  184   6.877   6.046   4.664  0.1296 -0.5506  0.7143
  374ASP      C  185   6.925   6.126   4.235 -0.6278 -0.4311  0.3764
  374ASP      O  186   7.051   6.106   4.226  0.6355  0.5811 -0.2333
  375SER      N  187   6.849   6.135   4.128 -0.1940  0.9236  0.3879
  375SER      H  188   6.752   6.156   4.146 -0.3463  0.9690 -0.4717
  375SER     CA  189   6.897   6.124   3.993 -0.4092 -0.0855  0.4924
  375SER     HA  190   7.003   6.103   3.998 -0.5625 -0.7056  1.4227
  375SER     CB  191   6.806   6.032   3.911 -0.8634 -0.4630 -0.3262
  375SER    HB1  192   6.848   6.003   3.815  0.2017 -0.4994  0.1338
  375SER    HB2  193   6.797   5.934   3.959  1.2782 -0.4951  0.1141
  375SER     OG  194   6.670   6.066   3.897 -0.8839  0.1589  0.0472
  375SER     HG  195   6.637   6.071   3.986  0.4236 -0.3617  0.5878
  375SER      C  196   6.892   6.257   3.920 -0.2785  0.3061 -0.2009
  375SER      O  197   6.903   6.266   3.794 -0.3128  0.0157  0.0831
  376ASN      N  198   6.885   6.370   3.996  0.3058  0.4203  0.0677
  376ASN      H  199   6.886   6.359   4.097  1.9916 -2.1917 -0.1328
  376ASN     CA  200   6.891   6.505   3.950  0.5036  0.3635  0.3084
  376ASN     HA  201   6.917   6.495   3.844 -0.6747 -0.0011  0.0355
  376ASN     CB  202   6.749   6.564   3.954 -0.6141  0.0020  0.1604
  376ASN    HB1  203   6.696   6.543   4.047  0.9144 -1.5545  0.7402
  376ASN    HB2  204   6.755   6.673   3.948  1.5150 -0.1184 -1.3446
  376ASN     CG  205   6.654   6.518   3.844  0.9910 -0.0133  0.3079
  376ASN    OD1  206   6.659   6.572   3.738  0.4707  0.3008 -0.0174
  376ASN    ND2  207   6.586   6.405   3.850  0.0838  0.9409 -0.3339
  376ASN   HD21  208   6.578   6.363   3.941 -0.2913 -0.7027 -1.1025
  376ASN   HD22  209   6.529   6.383   3.770  1.5525  1.7930 -1.6782
  376ASN      C  210   6.995   6.579   4.029 -0.7850  0.1947 -0.5686
  376ASN      O  211   7.002   6.572   4.149  0.1259 -0.1810 -0.2075
  377PRO      N  212   7.078   6.666   3.965  0.7862  0.3649  0.1824
  377PRO     CA  213   7.168   6.756   4.030 -0.1941 -0.0492  0.2547
  377PRO     HA  214   7.221   6.702   4.107  0.5869  2.4104  1.5498
  377PRO     CB  215   7.268   6.799   3.919 -0.5360  0.3431 -0.6142
  377PRO    HB1  216   7.318   6.893   3.946 -0.8087  0.1440  0.6232
  377PRO    HB2  217   7.353   6.731   3.911  0.3067  1.3348 -0.4324
  377PRO     CG  218   7.182   6.798   3.794 -0.1964  0.0154  0.1375
  377PRO    HG1  219   7.114   6.882   3.782 -0.8728 -0.5980 -0.4252
  377PRO    HG2  220   7.236   6.785   3.700 -0.2679 -0.0915  0.1107
  377PRO     CD  221   7.082   6.684   3.817 -0.4770 -0.2665 -0.6580
  377PRO    HD1  222   6.982   6.696   3.773 -0.0835  2.2090 -1.0503
  377PRO    HD2  223   7.126   6.597   3.769  1.1422  0.2194 -0.1055
  377PRO      C  224   7.077   6.871   4.096 -0.2815  0.5406 -0.4528
  377PRO      O  225   6.968   6.903   4.053 -0.0290  0.1011  0.8257
  378ALA      N  226   7.131   6.941   4.198 -0.3306  0.0119  0.6835
  378ALA      H  227   7.226   6.912   4.220  0.8780  0.9756 -2.7043
  378ALA     CA  228   7.058   7.052   4.267 -0.2991  0.3107  0.4365
  378ALA     HA  229   6.958   7.012   4.285 -0.1175 -1.4392 -1.9192
  378ALA     CB  230   7.133   7.087   4.401 -0.2647 -0.2040  0.0384
  378ALA    HB1  231   7.092   7.178   4.445 -0.6561 -0.3049 -0.1086
  378ALA    HB2  232   7.105   7.025   4.486  0.0349  2.0401  1.8761
  378ALA    HB3  233   7.241   7.079   4.399 -0.3365 -2.7055 -3.4556
  378ALA      C  234   7.056   7.176   4.188  0.7298 -0.0809 -0.5108
  378ALA      O  235   7.146   7.209   4.118  0.0239  0.3378 -0.4587
  379MET      N  236   6.942   7.251   4.194  0.4813  0.3078 -0.0936
  379MET      H  237   6.883   7.229   4.273  0.5663 -0.0387 -0.1257
  379MET     CA  238   6.914   7.377   4.120  0.5263 -0.2520  0.1383
  379MET     HA  239   6.947   7.350   4.020 -1.1269  1.5075 -0.9781
  379MET     CB  240   6.764   7.409   4.112  0.7314  0.6493  0.0081
  379MET    HB1  241   6.725   7.425   4.213  1.2836 -1.2917  0.5691
  379MET    HB2  242   6.764   7.500   4.051 -0.5333  1.5470  1.2666
  379MET     CG  243   6.681   7.305   4.043 -0.4881  0.4530  1.0310
  379MET    HG1  244   6.703   7.215   4.100 -0.5418  1.6056  2.9650
  379MET    HG2  245   6.577   7.332   4.063 -0.7882 -0.0965  0.2643
  379MET     SD  246   6.702   7.276   3.864  0.1367 -0.0203  0.1517
  379MET     CE  247   6.619   7.424   3.804  0.8761 -0.4468  0.4645
  379MET    HE1  248   6.678   7.514   3.825 -1.8550  1.1591  1.7412
  379MET    HE2  249   6.607   7.423   3.696 -0.8964  2.2549  0.5314
  379MET    HE3  250   6.525   7.432   3.857  0.2143 -1.1267 -0.5687
  379MET      C  251   6.993   7.501   4.168 -0.7110  0.1620 -0.1387
  379MET      O  252   6.985   7.612   4.115  0.6417  0.1953 -0.0391
  380THR      N  253   7.084   7.481   4.271 -0.3309 -0.3209  0.5878
  380THR      H  254   7.099   7.387   4.303  1.2477 -0.3544 -0.1359
  380THR     CA  255   7.181   7.573   4.320 -0.3787  0.2634 -0.1895
  380THR     HA  256   7.173   7.672   4.276 -0.7259 -0.6647 -2.2907
  380THR     CB  257   7.151   7.584   4.475 -0.4608  0.4245  0.3524
  380THR     HB  258   7.228   7.630   4.538 -1.8402  1.7533  1.1523
  380THR    OG1  259   7.123   7.454   4.533 -0.0619 -0.3491  0.8369
  380THR    HG1  260   7.203   7.414   4.565 -0.2353 -1.2898  0.1468
  380THR    CG2  261   7.033   7.673   4.504  0.4379 -0.3494 -0.6105
  380THR   HG21  262   6.947   7.658   4.439 -0.2014  2.5632 -0.5654
  380THR   HG22  263   6.997   7.656   4.605  0.9380  1.0056 -0.1791
  380THR   HG23  264   7.064   7.777   4.514 -2.4954  0.6234 -0.8215
  380THR      C  265   7.326   7.524   4.291  0.2972  0.8466  0.2484
  380THR      O  266   7.423   7.563   4.349 -0.2712 -0.0223 -0.0511
  381SER      N  267   7.349   7.431   4.195 -0.6723 -0.9932 -0.6391
  381SER      H  268   7.270   7.396   4.142 -0.4474 -0.9313 -1.0159
  381SER     CA  269   7.478   7.368   4.168  0.2394  0.1224 -0.6919
  381SER     HA  270   7.558   7.434   4.201 -0.9770  1.1997  0.2214
  381SER     CB  271   7.484   7.244   4.251 -0.0487  0.5213  0.1344
  381SER    HB1  272   7.399   7.177   4.235  0.0452  0.2243  0.8809
  381SER    HB2  273   7.568   7.183   4.219 -1.2032 -0.8561 -0.3946
  381SER     OG  274   7.488   7.265   4.389 -0.2687  0.4355  0.3912
  381SER     HG  275   7.532   7.347   4.398 -2.7063  2.0450 -1.0106
  381SER      C  276   7.497   7.341   4.018  0.5213  0.0743 -0.3163
  381SER      O  277   7.569   7.248   3.973 -0.5223  0.3818 -0.6917
  382LEU      N  278   7.429   7.419   3.934 -0.0768 -0.2369 -0.3024
  382LEU      H  279   7.379   7.499   3.971 -2.2297 -2.2283  1.4184
  382LEU     CA  280   7.409   7.390   3.788  1.0085  0.7279  0.2545
  382LEU     HA  281   7.427   7.286   3.764  1.0519  0.5365  1.0959
  382LEU     CB  282   7.272   7.450   3.739  0.0629  0.2564  0.1219
  382LEU    HB1  283   7.276   7.558   3.734 -0.2199  0.4353  2.5447
  382LEU    HB2  284   7.269   7.412   3.637  0.5634  1.1068 -0.2166
  382LEU     CG  285   7.144   7.409   3.807 -0.2887 -0.0306 -0.7278
  382LEU     HG  286   7.153   7.419   3.915 -3.3923  0.9328 -0.4638
  382LEU    CD1  287   7.028   7.496   3.761  0.4181  0.1090  0.2225
  382LEU   HD11  288   6.953   7.476   3.837  1.6423 -1.3907  1.1007
  382LEU   HD12  289   7.052   7.602   3.758  1.3960 -0.0991 -2.6612
  382LEU   HD13  290   6.998   7.460   3.662 -2.0018 -2.0890  1.6448
  382LEU    CD2  291   7.092   7.269   3.775 -0.5255 -0.1601 -0.2591
  382LEU   HD21  292   7.165   7.190   3.790 -0.7080 -0.1702  0.5690
  382LEU   HD22  293   7.003   7.241   3.830 -1.3678  0.6959 -1.1449
  382LEU   HD23  294   7.074   7.239   3.671  0.5404  0.1130 -0.5393
  382LEU      C  295   7.515   7.474   3.721 -0.2068  0.1511 -0.6089
  382LEU      O  296   7.567   7.576   3.777  0.0299 -0.0629 -0.1966
  383ASP      N  297   7.552   7.438   3.598  0.3990  0.4439 -0.4717
  383ASP      H  298   7.503   7.360   3.558  0.7191 -0.8640  1.5182
  383ASP     CA  299   7.655   7.493   3.523 -0.5329 -0.5908 -0.0025
  383ASP     HA  300   7.723   7.545   3.590  0.8135 -0.6585 -1.2656
  383ASP     CB  301   7.733   7.381   3.449 -0.3770  0.5761 -0.2792
  383ASP    HB1  302   7.775   7.313   3.524 -1.2915 -0.5487 -0.7423
  383ASP    HB2  303   7.665   7.327   3.383 -1.3511  1.9835 -0.4582
  383ASP     CG  304   7.842   7.434   3.363  0.7476 -0.1905 -0.6638
  383ASP    OD1  305   7.875   7.369   3.263 -0.2386  0.0783 -0.8785
  383ASP    OD2  306   7.896   7.540   3.399 -0.4957  0.5908  0.8329
  383ASP      C  307   7.598   7.591   3.418 -0.1356 -0.4150  0.5850
  383ASP      O  308   7.515   7.545   3.343  0.1533  0.5272  0.1431
  384TYR      N  309   7.642   7.718   3.418 -0.0201  0.5662 -0.2742
  384TYR      H  310   7.713   7.744   3.485 -0.2487  0.9072 -0.1624
  384TYR     CA  311   7.595   7.827   3.335 -0.1630 -0.0686 -0.2309
  384TYR     HA  312   7.510   7.786   3.280 -0.8343 -0.1961  0.8670
  384TYR     CB  313   7.530   7.941   3.413  0.1454  0.7844  0.2367
  384TYR    HB1  314   7.592   7.988   3.489  0.8681  0.0333  0.1221
  384TYR    HB2  315   7.506   8.024   3.346 -1.0569 -1.3878 -2.1960
  384TYR     CG  316   7.404   7.915   3.477  0.2352 -0.0660 -0.5667
  384TYR    CD1  317   7.397   7.853   3.604  0.0613 -0.0810 -0.3475
  384TYR    HD1  318   7.486   7.818   3.654 -0.8924 -1.2571  0.5818
  384TYR    CD2  319   7.276   7.959   3.432  0.3814  0.2105 -0.8520
  384TYR    HD2  320   7.271   8.017   3.340  1.2127 -0.2883 -1.2292
  384TYR    CE1  321   7.279   7.832   3.683 -0.2163  0.5620  0.7702
  384TYR    HE1  322   7.276   7.779   3.776 -0.4813 -1.1193 -0.1563
  384TYR    CE2  323   7.159   7.951   3.507  0.7105 -0.2316  0.1274
  384TYR    HE2  324   7.066   7.993   3.471  2.3886  1.0143 -3.2299
  384TYR     CZ  325   7.154   7.885   3.634 -0.3239  0.1001  0.6199
  384TYR     OH  326   7.035   7.883   3.702 -0.9865 -0.0196  0.7645
  384TYR     HH  327   7.037   7.842   3.787  4.5345 -4.5030 -0.8504
  384TYR      C  328   7.706   7.882   3.239 -0.1584  0.5193 -0.2643
  384TYR      O  329   7.683   7.983   3.167  0.1854 -0.3009  0.4040
  385SER      N  330   7.824   7.830   3.250  0.3149  0.4470 -0.5139
  385SER      H  331   7.829   7.746   3.306  0.4023  1.2943  0.8019
  385SER     CA  332   7.944   7.879   3.184 -0.0717 -0.0645 -0.6392
  385SER     HA  333   7.975   7.975   3.225 -0.1857  0.2678 -1.3224
  385SER     CB  334   8.064   7.796   3.237 -0.1487  0.2553 -0.0717
  385SER    HB1  335   8.157   7.843   3.204 -1.1603  0.6246 -2.7046
  385SER    HB2  336   8.061   7.783   3.345 -0.8220  0.9739  0.0045
  385SER     OG  337   8.059   7.671   3.183  0.6018  0.1362  0.1580
  385SER     HG  338   7.987   7.635   3.234  0.7683 -0.0284  0.2764
  385SER      C  339   7.938   7.873   3.026 -0.1766  0.7004  0.1037
  385SER      O  340   8.014   7.942   2.956  0.1667 -0.2686 -0.1425
  386ARG      N  341   7.848   7.790   2.968 -0.1235 -0.6260 -0.1391
  386ARG      H  342   7.802   7.718   3.021  1.9424 -1.4568  0.6436
  386ARG     CA  343   7.819   7.795   2.822  0.0105 -0.0572  0.0477
  386ARG     HA  344   7.893   7.858   2.774  0.3524 -0.3398  0.1963
  386ARG     CB  345   7.841   7.651   2.768  0.1267 -0.4205  0.8586
  386ARG    HB1  346   7.772   7.587   2.822 -0.2121 -0.4172  0.4309
  386ARG    HB2  347   7.810   7.633   2.665 -0.5754  0.7464  0.8389
  386ARG     CG  348   7.990   7.611   2.765  0.7879  0.0362  0.7334
  386ARG    HG1  349   8.037   7.645   2.673 -1.8002 -0.1036 -0.7372
  386ARG    HG2  350   8.041   7.653   2.852  0.6188  2.7156 -0.3633
  386ARG     CD  351   8.027   7.464   2.768  0.0802  0.2344 -0.4330
  386ARG    HD1  352   8.128   7.456   2.727 -0.3953 -0.7456 -1.4731
  386ARG    HD2  353   8.030   7.416   2.865  0.1629  0.3395 -0.3830
  386ARG     NE  354   7.962   7.366   2.679 -0.2515 -0.0146  0.8876
  386ARG     HE  355   7.978   7.368   2.580 -0.9184 -1.6539  0.7139
  386ARG     CZ  356   7.896   7.257   2.713  0.1993 -0.5603 -1.7481
  386ARG    NH1  357   7.856   7.243   2.839  0.7623  0.0594  0.4876
  386ARG   HH11  358   7.836   7.321   2.899 -0.7747 -0.5607  0.8212
  386ARG   HH12  359   7.842   7.149   2.874  0.6000 -0.5993 -1.2160
  386ARG    NH2  360   7.873   7.157   2.626 -0.4749  0.0645  0.3623
  386ARG   HH21  361   7.924   7.163   2.538  1.1516  3.8745  1.3135
  386ARG   HH22  362   7.844   7.064   2.650  0.1787 -0.2194  0.0897
  386ARG      C  363   7.674   7.841   2.791 -0.0011 -0.1651  1.0458
  386ARG      O  364   7.640   7.839   2.676 -0.3418  0.4839  0.5603
  387PHE      N  365   7.591   7.878   2.883 -0.5785 -0.4516 -0.6140
  387PHE      H  366   7.630   7.882   2.976  1.7232  1.3398 -1.5520
  387PHE     CA  367   7.468   7.948   2.859 -0.3037  0.0649 -0.1712
  387PHE     HA  368   7.408   7.877   2.802 -1.6043  0.4774  0.6329
  387PHE     CB  369   7.406   7.986   2.994  0.5195  0.6859  0.1779
  387PHE    HB1  370   7.388   7.893   3.048  0.8438  0.3287 -0.3148
  387PHE    HB2  371   7.468   8.047   3.059  0.3817  0.6894  0.3056
  387PHE     CG  372   7.266   8.048   2.989  0.0695 -0.0497  0.0374
  387PHE    CD1  373   7.161   7.966   2.948  0.3815 -0.0383 -0.2037
  387PHE    HD1  374   7.182   7.860   2.939 -2.5480 -0.7843  0.7912
  387PHE    CD2  375   7.247   8.187   3.019 -0.0778 -0.5299 -0.4061
  387PHE    HD2  376   7.335   8.245   3.042  0.8872 -1.5091 -1.4975
  387PHE    CE1  377   7.034   8.019   2.919 -0.0321  0.0099  0.0321
  387PHE    HE1  378   6.951   7.959   2.885  0.7594 -1.2936  0.3057
  387PHE    CE2  379   7.117   8.239   3.000 -0.3513 -0.0649  0.0077
  387PHE    HE2  380   7.091   8.343   3.014 -0.4459 -0.2680  1.3899
  387PHE     CZ  381   7.013   8.155   2.947 -0.0632 -0.2116  0.0518
  387PHE     HZ  382   6.914   8.197   2.942 -0.3903 -0.6734  1.9537
  387PHE      C  383   7.496   8.074   2.782 -0.8276  0.1168  0.9728
  387PHE      O  384   7.572   8.160   2.825 -0.1968  0.6009 -0.0773
  388GLN      N  385   7.432   8.089   2.666 -0.7502  0.1872 -0.2870
  388GLN      H  386   7.386   8.005   2.634 -0.6319 -0.3683  0.9544
  388GLN     CA  387   7.446   8.208   2.578  0.1548  0.0685 -1.0063
  388GLN     HA  388   7.459   8.287   2.651  1.5656 -2.9417  2.2582
  388GLN     CB  389   7.571   8.190   2.488  0.9571 -0.6845 -0.0923
  388GLN    HB1  390   7.660   8.181   2.550  0.4255  1.1406  1.0351
  388GLN    HB2  391   7.562   8.098   2.431  0.6219 -0.9863  0.4397
  388GLN     CG  392   7.606   8.301   2.395  0.6179  0.6120 -0.5050
  388GLN    HG1  393   7.697   8.280   2.340  0.9200  0.8116 -0.0854
  388GLN    HG2  394   7.531   8.308   2.316  1.5412  0.2564 -1.4374
  388GLN     CD  395   7.621   8.440   2.450 -0.4199 -0.4287  0.2891
  388GLN    OE1  396   7.520   8.498   2.486  0.3624 -0.6939 -0.6013
  388GLN    NE2  397   7.739   8.503   2.448  0.4356  0.0477  0.3340
  388GLN   HE21  398   7.824   8.465   2.409  1.2035  1.1006  0.9307
  388GLN   HE22  399   7.744   8.594   2.491  0.9672 -0.9538  2.5289
  388GLN      C  400   7.314   8.228   2.518 -0.7588  0.1572 -0.1654
  388GLN      O  401   7.274   8.155   2.419  0.0464  0.3713 -0.3631
  389ALA      N  402   7.235   8.316   2.574  0.4464  0.6292 -0.1770
  389ALA      H  403   7.253   8.345   2.669 -0.0601  0.6382 -0.0804
  389ALA     CA  404   7.106   8.351   2.523 -0.2082  0.2799 -0.2609
  389ALA     HA  405   7.055   8.268   2.474  0.2615 -0.0217 -0.2392
  389ALA     CB  406   7.024   8.382   2.649  0.1135  0.0899 -0.1319
  389ALA    HB1  407   7.054   8.479   2.689 -0.3360  1.4914 -2.9646
  389ALA    HB2  408   6.919   8.397   2.622  0.3440 -0.9206 -1.7318
  389ALA    HB3  409   7.025   8.307   2.728  2.2100 -0.9562 -1.0737
  389ALA      C  410   7.104   8.465   2.432  0.4863  0.1862  0.0810
  389ALA      O  411   7.008   8.494   2.364  0.3974 -0.1320 -0.2357
  390ASN      N  412   7.222   8.534   2.417 -0.0294 -0.3902 -1.1121
  390ASN      H  413   7.301   8.494   2.465 -1.0498 -2.8618 -1.3002
  390ASN     CA  414   7.223   8.645   2.325 -0.2246 -1.0890 -0.5566
  390ASN     HA  415   7.135   8.700   2.358  0.0489 -0.4962 -0.7946
  390ASN     CB  416   7.357   8.723   2.348 -0.0623 -0.0351  0.1132
  390ASN    HB1  417   7.376   8.746   2.453  2.1424 -1.7392  0.1877
  390ASN    HB2  418   7.442   8.661   2.317 -0.5975 -0.1076 -1.2490
  390ASN     CG  419   7.371   8.853   2.270  0.1682  0.9666 -0.3767
  390ASN    OD1  420   7.436   8.862   2.168  0.1341 -0.4737  0.1515
  390ASN    ND2  421   7.317   8.958   2.333 -0.6939  0.3514  0.4234
  390ASN   HD21  422   7.277   8.957   2.426 -0.0276  0.7698  0.7171
  390ASN   HD22  423   7.319   9.049   2.290 -0.3888 -0.5621 -1.6450
  390ASN      C  424   7.226   8.603   2.182  1.0418 -0.3894  0.4573
  390ASN      O  425   7.301   8.511   2.147 -0.2678 -0.1390 -0.8434
  391PRO      N  426   7.142   8.666   2.092  0.2004  0.3271 -0.6938
  391PRO     CA  427   7.131   8.617   1.952 -0.2822  0.0209  0.2771
  391PRO     HA  428   7.129   8.508   1.950 -0.0603  0.0155  0.2921
  391PRO     CB  429   7.003   8.672   1.899  0.4676 -0.1937 -0.1150
  391PRO    HB1  430   7.009   8.698   1.794 -0.1912  1.0480  0.1417
  391PRO    HB2  431   6.913   8.614   1.918 -2.0946  2.6379 -2.6123
  391PRO     CG  432   6.995   8.802   1.974  0.2221  0.6688 -0.0946
  391PRO    HG1  433   7.060   8.880   1.935  1.8207 -0.4079  0.3101
  391PRO    HG2  434   6.890   8.831   1.980 -0.1980 -0.5703 -0.9517
  391PRO     CD  435   7.053   8.777   2.114  0.3741  0.4451 -0.4135
  391PRO    HD1  436   7.107   8.863   2.151  1.0211 -0.5235  0.9692
  391PRO    HD2  437   6.985   8.769   2.199  0.5984 -0.9326 -0.3313
  391PRO      C  438   7.249   8.651   1.861  0.3895  0.0623 -0.0551
  391PRO      O  439   7.271   8.584   1.760  0.0990  0.0077  0.3657
  392ASP      N  440   7.316   8.761   1.887  0.2818 -0.1283 -0.1498
  392ASP      H  441   7.284   8.810   1.970  0.1532 -0.1538 -0.1834
  392ASP     CA  442   7.431   8.823   1.818  0.2642 -0.6618  0.0490
  392ASP     HA  443   7.403   8.828   1.712  4.0903  1.2174 -1.0835
  392ASP     CB  444   7.461   8.965   1.863 -0.8851 -0.1157 -0.1926
  392ASP    HB1  445   7.512   8.968   1.959 -0.9114 -1.3506 -0.1226
  392ASP    HB2  446   7.532   9.003   1.788 -1.4470  3.0715  0.7488
  392ASP     CG  447   7.350   9.065   1.865  0.4079 -0.4484  0.7531
  392ASP    OD1  448   7.350   9.161   1.947 -0.4011  0.3709  0.0656
  392ASP    OD2  449   7.267   9.072   1.769 -0.4833 -0.0235  0.0073
  392ASP      C  450   7.558   8.740   1.849  0.1650  0.1339 -0.5648
  392ASP      O  451   7.633   8.701   1.763  0.3085 -0.1541  0.3507
  393TYR      N  452   7.582   8.703   1.974  0.0946 -0.4137  0.1835
  393TYR      H  453   7.515   8.731   2.044  1.3689 -0.4658  1.4829
  393TYR     CA  454   7.694   8.620   2.021  0.4286 -0.3904  0.1469
  393TYR     HA  455   7.777   8.647   1.955 -0.6010  3.6207  0.1972
  393TYR     CB  456   7.732   8.660   2.163 -0.7624  0.1904 -0.6728
  393TYR    HB1  457   7.645   8.650   2.227  0.3362 -0.4872  0.7778
  393TYR    HB2  458   7.807   8.582   2.183 -2.0211 -1.3627 -1.7439
  393TYR     CG  459   7.797   8.796   2.188 -0.1060 -0.5225 -0.0394
  393TYR    CD1  460   7.871   8.865   2.087 -0.5731  0.4618 -0.2774
  393TYR    HD1  461   7.884   8.814   1.992  0.4094 -0.9179  0.5588
  393TYR    CD2  462   7.779   8.861   2.314 -0.0824  0.4518  0.5729
  393TYR    HD2  463   7.726   8.816   2.397 -0.8584 -0.6392 -0.4794
  393TYR    CE1  464   7.929   8.989   2.112 -0.3166  0.4875 -0.2706
  393TYR    HE1  465   7.985   9.041   2.036 -0.9718  0.7716 -0.5704
  393TYR    CE2  466   7.829   8.990   2.341  0.0822  0.1033  0.3619
  393TYR    HE2  467   7.824   9.038   2.438 -1.0951 -2.1915  1.5186
  393TYR     CZ  468   7.897   9.052   2.240 -0.6805 -0.6540  0.6173
  393TYR     OH  469   7.980   9.166   2.261 -0.6059  0.0215 -0.0234
  393TYR     HH  470   7.999   9.178   2.352  0.9068  0.2015 -0.3366
  393TYR      C  471   7.667   8.465   2.024  0.2770  0.5102  0.2387
  393TYR      O  472   7.728   8.381   2.086  0.1530 -0.1256  0.1293
  394GLN      N  473   7.569   8.427   1.933  0.0113  0.0052 -0.3408
  394GLN      H  474   7.513   8.495   1.882 -0.0054 -0.5095 -1.0243
  394GLN     CA  475   7.565   8.285   1.891 -0.0168 -1.3410 -0.0917
  394GLN     HA  476   7.572   8.220   1.977  0.3470 -0.9256  0.1970
  394GLN     CB  477   7.437   8.255   1.810  0.0382  0.1443  0.1101
  394GLN    HB1  478   7.447   8.320   1.724 -0.5921 -0.9154 -0.7924
  394GLN    HB2  479   7.443   8.154   1.768 -0.0958 -0.0319  0.5020
  394GLN     CG  480   7.300   8.263   1.886  0.0515 -0.4850 -0.0125
  394GLN    HG1  481   7.261   8.363   1.903  1.3299  0.2889 -1.3698
  394GLN    HG2  482   7.227   8.219   1.818 -0.9809 -0.0342  0.7839
  394GLN     CD  483   7.307   8.173   2.009  0.4913 -0.3191  0.5735
  394GLN    OE1  484   7.347   8.061   1.999  0.0896  0.3199  0.2765
  394GLN    NE2  485   7.290   8.227   2.130 -0.0838  0.4482 -0.7443
  394GLN   HE21  486   7.286   8.327   2.134 -0.9073  0.3999 -0.1638
  394GLN   HE22  487   7.305   8.176   2.216  0.1474  3.0869  0.8706
  394GLN      C  488   7.688   8.260   1.802 -0.0792 -0.1174  0.1863
  394GLN      O  489   7.724   8.341   1.714  0.1867 -0.0202  0.3305
  395MET      N  490   7.767   8.152   1.821 -0.0139 -0.0474 -0.1352
  395MET      H  491   7.732   8.073   1.874 -0.0366 -1.6988 -2.4159
  395MET     CA  492   7.900   8.131   1.765 -0.6359 -0.3679  0.4704
  395MET     HA  493   7.959   8.222   1.778 -1.9282  1.0118 -2.4393
  395MET     CB  494   7.978   8.018   1.839 -0.2693  0.1634 -0.5110
  395MET    HB1  495   8.081   8.014   1.804 -0.0290  0.2636  0.1737
  395MET    HB2  496   7.989   8.037   1.945 -0.5094 -0.7917 -0.3057
  395MET     CG  497   7.917   7.877   1.851  0.2988 -0.2714 -0.1846
  395MET    HG1  498   7.958   7.832   1.941  0.7412 -2.3116 -1.3421
  395MET    HG2  499   7.810   7.893   1.858  0.7640  2.8861  1.3496
  395MET     SD  500   7.953   7.772   1.709  0.2889 -0.2309 -0.2636
  395MET     CE  501   8.127   7.744   1.753 -0.1561 -0.2191  0.0643
  395MET    HE1  502   8.150   7.651   1.701  0.7671  1.1966 -2.1956
  395MET    HE2  503   8.186   7.826   1.713 -0.8320  0.8858  1.2661
  395MET    HE3  504   8.145   7.741   1.860  1.2747  1.7381 -0.0658
  395MET      C  505   7.907   8.115   1.608 -0.2008 -0.2631 -0.2935
  395MET      O  506   7.800   8.089   1.555  0.5978 -0.1647 -0.0037
  396SER      N  507   8.026   8.145   1.554 -0.4180  1.0263  0.3789
  396SER      H  508   8.107   8.145   1.614 -1.0054 -2.8215  1.4194
  396SER     CA  509   8.041   8.170   1.408  0.2948 -0.5274 -0.0394
  396SER     HA  510   7.948   8.218   1.376  1.3287  1.9784  0.4971
  396SER     CB  511   8.163   8.259   1.381  0.0179  0.1495 -0.4934
  396SER    HB1  512   8.152   8.354   1.434 -0.9740 -0.4940  0.4798
  396SER    HB2  513   8.259   8.227   1.421 -0.0582  0.7044  0.1464
  396SER     OG  514   8.185   8.283   1.244  0.0539  0.1444  0.0086
  396SER     HG  515   8.204   8.203   1.198 -4.7162 -0.2287 -1.8714
  396SER      C  516   8.064   8.034   1.336 -0.1813 -0.1331 -0.0950
  396SER      O  517   8.169   7.973   1.357  0.7713  0.6260  0.0438
  397GLY      N  518   7.961   7.990   1.259  0.6813  0.0440  0.2296
  397GLY      H  519   7.875   8.042   1.249  1.4162  1.1483 -0.6293
  397GLY     CA  520   7.965   7.867   1.173  0.0458 -0.5708 -0.2915
  397GLY    HA1  521   7.879   7.878   1.107  0.2057  1.7226 -0.2050
  397GLY    HA2  522   8.053   7.867   1.108 -0.9579  0.7177 -1.7124
  397GLY      C  523   7.942   7.740   1.251 -0.4209  0.0423 -0.5999
  397GLY      O  524   7.895   7.754   1.363 -0.8688  0.1974 -0.1551
  398ASP      N  525   8.002   7.625   1.210  0.4161 -0.6385 -0.6470
  398ASP      H  526   8.037   7.631   1.115 -0.1398  1.1978 -0.7665
  398ASP     CA  527   8.037   7.509   1.289 -0.2455 -0.2872 -0.0517
  398ASP     HA  528   8.089   7.442   1.220  0.1906 -1.3604  1.2693
  398ASP     CB  529   8.145   7.540   1.396  0.1750  0.0531  0.6361
  398ASP    HB1  530   8.206   7.626   1.368 -0.0545 -0.1687 -0.6208
  398ASP    HB2  531   8.101   7.585   1.485  0.0651 -0.0189  0.6182
  398ASP     CG  532   8.225   7.415   1.444  0.2355 -0.7788  0.0806
  398ASP    OD1  533   8.173   7.302   1.440  0.4048  0.3298 -0.1203
  398ASP    OD2  534   8.345   7.435   1.489 -0.2786  0.7742 -0.2429
  398ASP      C  535   7.916   7.444   1.349 -0.7028  0.1160 -0.4590
  398ASP      O  536   7.881   7.463   1.468 -0.0723 -0.0103  0.4936
  399ASP      N  537   7.851   7.366   1.263  0.1781 -0.5214  0.6286
  399ASP      H  538   7.884   7.364   1.168 -1.3039  0.8088  0.0423
  399ASP     CA  539   7.731   7.287   1.286 -0.1636 -0.2951  0.2474
  399ASP     HA  540   7.654   7.330   1.350  1.4536 -0.4130  2.4015
  399ASP     CB  541   7.683   7.218   1.152 -0.1661  0.4771 -0.3375
  399ASP    HB1  542   7.750   7.141   1.113 -1.2619  0.7169 -2.8542
  399ASP    HB2  543   7.596   7.154   1.163 -0.3962  0.6029 -1.3614
  399ASP     CG  544   7.653   7.312   1.036 -0.0910  1.0440  0.0726
  399ASP    OD1  545   7.736   7.314   0.943 -0.1156  0.0093  0.1142
  399ASP    OD2  546   7.546   7.369   1.023 -0.3952  0.0433 -0.5507
  399ASP      C  547   7.772   7.171   1.378  0.5719  0.1222 -0.0935
  399ASP      O  548   7.719   7.148   1.488 -0.0477 -0.0761 -0.5929
  400THR      N  549   7.878   7.099   1.339 -0.5641  0.3232  0.4466
  400THR      H  550   7.916   7.137   1.254 -0.9883  0.9835  0.5484
  400THR     CA  551   7.938   6.980   1.390 -0.2942  0.3883  0.0930
  400THR     HA  552   7.858   6.910   1.373 -0.2449  0.0080  1.2869
  400THR     CB  553   8.058   6.926   1.307 -0.1970  0.5265  0.2406
  400THR     HB  554   8.031   6.924   1.201 -0.8546 -0.0103  0.4115
  400THR    OG1  555   8.094   6.794   1.355 -0.8144 -0.0428  0.4743
  400THR    HG1  556   8.122   6.800   1.445  1.7399 -1.0181 -0.1510
  400THR    CG2  557   8.178   7.018   1.304  0.6496 -0.3189 -0.2614
  400THR   HG21  558   8.266   6.969   1.261  0.7302 -0.6940  0.3189
  400THR   HG22  559   8.158   7.115   1.259 -0.2540 -0.4601 -0.1749
  400THR   HG23  560   8.214   7.030   1.406 -0.9735  0.0421  0.3024
  400THR      C  561   7.963   6.983   1.547 -0.0246 -0.3612  0.0777
  400THR      O  562   7.952   6.884   1.617 -0.0969 -0.0312  0.3180
  401GLN      N  563   7.990   7.106   1.608 -0.2516 -0.2377  0.4698
  401GLN      H  564   8.025   7.182   1.551  1.2510 -1.5215 -0.3915
  401GLN     CA  565   7.998   7.126   1.756  0.6372  0.1254  0.0486
  401GLN     HA  566   8.061   7.050   1.801 -2.4718 -2.4316  0.4285
  401GLN     CB  567   8.051   7.269   1.790 -0.2142  0.0244 -0.1125
  401GLN    HB1  568   8.143   7.279   1.734  0.2507 -1.4867  0.3223
  401GLN    HB2  569   7.995   7.350   1.744 -0.1582 -0.5681 -1.2519
  401GLN     CG  570   8.066   7.286   1.947 -0.4506 -0.7941 -1.1991
  401GLN    HG1  571   7.971   7.287   2.000 -0.6609  0.2194 -1.5749
  401GLN    HG2  572   8.127   7.207   1.991  1.1877  1.9342  1.8250
  401GLN     CD  573   8.129   7.421   1.980  0.3785 -0.3934 -0.5647
  401GLN    OE1  574   8.067   7.525   1.998  0.2456 -0.2254 -0.0081
  401GLN    NE2  575   8.254   7.423   2.002  0.1939  0.1584  0.2733
  401GLN   HE21  576   8.302   7.342   1.967  1.6040  0.9792  0.2342
  401GLN   HE22  577   8.288   7.518   1.997  1.3554 -0.2812 -0.7094
  401GLN      C  578   7.860   7.099   1.820 -0.5160 -0.3883 -0.0989
  401GLN      O  579   7.854   7.034   1.923  0.1518 -0.5685 -0.0136
  402HIS      N  580   7.754   7.159   1.771 -0.2619  0.2336 -0.4120
  402HIS      H  581   7.769   7.212   1.686 -0.1655  1.8407  0.5681
  402HIS     CA  582   7.608   7.162   1.824 -0.6849  0.1754  0.2104
  402HIS     HA  583   7.611   7.189   1.930  0.3875  1.2362 -0.0624
  402HIS     CB  584   7.524   7.270   1.755  0.3131  0.1386  0.2203
  402HIS    HB1  585   7.511   7.252   1.648  0.8993  1.5100 -0.1050
  402HIS    HB2  586   7.427   7.269   1.805  0.7777  1.7445  1.2459
  402HIS     CG  587   7.572   7.409   1.788 -0.4456  0.3883  0.0504
  402HIS    ND1  588   7.519   7.487   1.891 -0.1752 -0.5651 -0.3706
  402HIS    CD2  589   7.674   7.478   1.724 -0.3851  0.1770  0.3430
  402HIS    HD2  590   7.734   7.464   1.635 -0.6111  0.3153  0.1676
  402HIS    CE1  591   7.603   7.586   1.901  0.8516  0.3245 -0.2584
  402HIS    HE1  592   7.590   7.668   1.970 -1.6945 -0.3158  0.1133
  402HIS    NE2  593   7.696   7.583   1.810  0.2588 -0.3066  0.4585
  402HIS    HE2  594   7.757   7.661   1.790 -0.4037  0.5404  1.6156
  402HIS      C  595   7.547   7.022   1.812  0.0484 -0.4127  0.1291
  402HIS      O  596   7.479   6.976   1.906  0.2921  0.4415  0.2000
  403ILE      N  597   7.574   6.964   1.696  0.9643  0.2052  0.3789
  403ILE      H  598   7.638   7.012   1.634  0.3319  2.1059  1.1282
  403ILE     CA  599   7.528   6.828   1.650  0.1446 -0.2848 -0.4733
  403ILE     HA  600   7.420   6.828   1.661  0.2418  0.9354  0.8279
  403ILE     CB  601   7.564   6.815   1.505  0.5734  0.0371  0.6740
  403ILE     HB  602   7.663   6.852   1.480  1.0064 -2.0171 -1.0055
  403ILE    CG1  603   7.467   6.909   1.425 -0.1949  0.3918 -0.2172
  403ILE   HG11  604   7.362   6.897   1.450 -0.0479 -1.5607 -0.3857
  403ILE   HG12  605   7.489   7.014   1.441  0.5270  0.2037  0.0770
  403ILE    CG2  606   7.559   6.666   1.456  0.0364 -0.6144  0.5491
  403ILE   HG21  607   7.555   6.659   1.348 -1.2031 -0.2572  0.5577
  403ILE   HG22  608   7.648   6.617   1.496 -0.7747 -1.0356  1.9278
  403ILE   HG23  609   7.469   6.616   1.492 -0.5262  0.3579  0.5403
  403ILE     CD  610   7.484   6.905   1.278  0.4707  0.4178  0.1074
  403ILE    HD1  611   7.464   7.004   1.238  1.1274  1.1833  1.5774
  403ILE    HD2  612   7.583   6.875   1.247 -0.8988 -1.4065 -2.9439
  403ILE    HD3  613   7.410   6.842   1.229 -1.4641  2.7534 -0.1893
  403ILE      C  614   7.591   6.722   1.745  0.0374 -0.7314 -0.0199
  403ILE      O  615   7.526   6.624   1.776 -0.8297  0.0515 -0.5405
  404GLN      N  616   7.715   6.745   1.789 -0.2923  0.2183  0.1070
  404GLN      H  617   7.763   6.832   1.768 -0.3547 -0.0105 -1.0448
  404GLN     CA  618   7.781   6.652   1.883 -0.4125 -0.3852 -0.0304
  404GLN     HA  619   7.756   6.549   1.862 -1.6961 -0.0604 -0.1775
  404GLN     CB  620   7.937   6.671   1.878  0.1205 -0.8681  0.6033
  404GLN    HB1  621   7.956   6.778   1.869  2.2291 -1.3869 -2.6185
  404GLN    HB2  622   7.978   6.636   1.974 -1.8868 -2.2902  0.9983
  404GLN     CG  623   7.998   6.595   1.761  0.1011 -0.2183  0.2546
  404GLN    HG1  624   7.955   6.628   1.666  1.9619  1.2985 -0.1163
  404GLN    HG2  625   8.098   6.638   1.752 -1.0473  2.9512  1.1353
  404GLN     CD  626   8.003   6.448   1.774 -0.5010  0.2670 -0.2176
  404GLN    OE1  627   8.047   6.383   1.680 -0.3713  0.2132  0.1247
  404GLN    NE2  628   7.968   6.395   1.893 -0.1670  0.1043 -1.2366
  404GLN   HE21  629   7.937   6.462   1.962  0.6191  0.6805 -1.4282
  404GLN   HE22  630   7.980   6.298   1.919  1.4969  0.3721 -0.8473
  404GLN      C  631   7.730   6.681   2.037  0.0325  0.9195  0.8115
  404GLN      O  632   7.729   6.587   2.117  0.2215  0.2222  0.4360
  405GLN      N  633   7.699   6.804   2.069  0.1423  0.0386 -0.0504
  405GLN      H  634   7.726   6.870   1.997  1.8544 -0.7641 -0.1806
  405GLN     CA  635   7.642   6.841   2.202 -0.3517  0.1209  0.4931
  405GLN     HA  636   7.703   6.801   2.283  1.0970  1.7131  0.2228
  405GLN     CB  637   7.655   6.988   2.221  0.2007  0.6314  0.1670
  405GLN    HB1  638   7.753   7.013   2.182 -0.5271 -0.5909 -2.7267
  405GLN    HB2  639   7.597   7.030   2.139 -0.5849  0.7399  0.7573
  405GLN     CG  640   7.603   7.051   2.353 -0.9980  0.5298  0.5209
  405GLN    HG1  641   7.501   7.015   2.368 -1.7984  2.5676  0.3622
  405GLN    HG2  642   7.669   7.019   2.433 -0.3256 -0.3757 -0.3698
  405GLN     CD  643   7.590   7.202   2.334 -0.0299 -0.4172  0.8313
  405GLN    OE1  644   7.531   7.245   2.235 -0.3263  0.3994 -0.2168
  405GLN    NE2  645   7.639   7.285   2.430  0.3329 -0.9352  0.4567
  405GLN   HE21  646   7.705   7.256   2.501  0.5418 -2.5900 -0.3678
  405GLN   HE22  647   7.634   7.384   2.413  1.3989 -0.9711 -0.1621
  405GLN      C  648   7.504   6.780   2.231  0.8474 -0.8662 -0.5319
  405GLN      O  649   7.477   6.739   2.345  0.2010 -0.1869 -0.0401
  406PHE      N  650   7.420   6.766   2.128  0.2256 -0.5322  0.2520
  406PHE      H  651   7.460   6.789   2.038  0.5993 -0.1728  0.5057
  406PHE     CA  652   7.307   6.685   2.111  0.4683  0.3846 -0.1947
  406PHE     HA  653   7.241   6.722   2.189  1.7211  0.6878  0.7398
  406PHE     CB  654   7.248   6.713   1.981  0.0156 -0.3527  0.3890
  406PHE    HB1  655   7.211   6.816   1.979 -0.0197 -0.3781 -0.4661
  406PHE    HB2  656   7.333   6.713   1.912  0.0769  1.0454  0.4200
  406PHE     CG  657   7.142   6.628   1.930  0.5297  0.7467  0.4261
  406PHE    CD1  658   7.017   6.649   1.999 -0.2173  0.7186 -0.2406
  406PHE    HD1  659   6.996   6.723   2.075  1.8140 -1.4318  2.6186
  406PHE    CD2  660   7.146   6.534   1.821 -1.1783  0.4487 -0.5243
  406PHE    HD2  661   7.234   6.514   1.761 -2.2421  1.7871 -2.6489
  406PHE    CE1  662   6.908   6.569   1.956  0.6702  0.5054 -0.2004
  406PHE    HE1  663   6.812   6.586   2.003  0.2738  2.2237 -1.5182
  406PHE    CE2  664   7.036   6.461   1.781  0.1721 -0.5112  0.0975
  406PHE    HE2  665   7.052   6.399   1.694 -0.9925  0.6550 -0.9996
  406PHE     CZ  666   6.914   6.479   1.848 -0.1278 -0.1240 -0.4322
  406PHE     HZ  667   6.832   6.413   1.821  0.5451 -1.0715 -0.2346
  406PHE      C  668   7.334   6.528   2.150 -0.0812 -0.0940  0.3154
  406PHE      O  669   7.273   6.464   2.239  0.1387  0.3628  0.6939
  407TYR      N  670   7.429   6.476   2.083 -0.3742 -0.0174  0.0011
  407TYR      H  671   7.467   6.522   2.001  1.9111 -0.1404  0.9241
  407TYR     CA  672   7.475   6.341   2.112  0.6113  0.4092  0.9590
  407TYR     HA  673   7.385   6.281   2.109  0.4466  0.6832 -0.0544
  407TYR     CB  674   7.585   6.295   2.002 -0.1839  0.2376  0.1597
  407TYR    HB1  675   7.669   6.364   2.007  0.7998 -0.9658  0.7835
  407TYR    HB2  676   7.638   6.210   2.045  0.4682 -0.1491 -1.3542
  407TYR     CG  677   7.538   6.285   1.859  0.0792 -0.3324  0.5132
  407TYR    CD1  678   7.402   6.292   1.817 -0.3739 -0.3824  0.3590
  407TYR    HD1  679   7.328   6.269   1.892  1.3614 -0.7404  2.0340
  407TYR    CD2  680   7.642   6.282   1.761  0.7231 -0.6676  0.4963
  407TYR    HD2  681   7.749   6.273   1.775  1.1194 -0.5561 -2.0356
  407TYR    CE1  682   7.376   6.304   1.680 -0.4759  0.0298  0.0730
  407TYR    HE1  683   7.279   6.306   1.633  0.0555  0.8603 -1.0496
  407TYR    CE2  684   7.611   6.290   1.625  0.6133  0.0597  0.1315
  407TYR    HE2  685   7.686   6.308   1.549 -0.1455  1.7455 -0.2794
  407TYR     CZ  686   7.479   6.307   1.582 -0.1495 -0.6509  0.2374
  407TYR     OH  687   7.443   6.312   1.451 -0.0711  0.0891 -0.0687
  407TYR     HH  688   7.508   6.317   1.382 -1.0288  0.3462 -0.9685
  407TYR      C  689   7.523   6.318   2.254  0.0757 -0.1486 -0.1293
  407TYR      O  690   7.484   6.225   2.324 -0.3730  0.1080 -0.2020
  408ASP      N  691   7.612   6.407   2.301  0.2091  0.0761  0.1509
  408ASP      H  692   7.639   6.480   2.236 -0.8330  0.1159 -0.2535
  408ASP     CA  693   7.688   6.397   2.426 -0.3522  0.1270 -0.9818
  408ASP     HA  694   7.696   6.289   2.439 -1.9551 -0.1998 -2.4154
  408ASP     CB  695   7.826   6.473   2.430 -0.7519  0.6469  0.3437
  408ASP    HB1  696   7.811   6.579   2.410  3.1924  0.7151 -4.1355
  408ASP    HB2  697   7.878   6.468   2.526 -0.6668 -0.0745  0.2662
  408ASP     CG  698   7.926   6.414   2.329 -1.2774  0.4839 -0.1792
  408ASP    OD1  699   7.920   6.297   2.283  0.3200  0.9079 -0.1404
  408ASP    OD2  700   8.017   6.486   2.276 -0.1444  0.2526 -0.1613
  408ASP      C  701   7.609   6.438   2.544  0.5907 -0.4664  0.3767
  408ASP      O  702   7.626   6.383   2.653 -0.1116  0.2045 -0.6574
  409LEU      N  703   7.506   6.526   2.522  0.7549  0.1990  0.2430
  409LEU      H  704   7.496   6.579   2.437 -0.0308  0.8320  0.7172
  409LEU     CA  705   7.404   6.544   2.628 -0.1248 -0.4046 -0.2561
  409LEU     HA  706   7.457   6.560   2.722  3.4546  0.5099 -2.2245
  409LEU     CB  707   7.319   6.668   2.611 -0.0237 -0.3844  0.5204
  409LEU    HB1  708   7.270   6.677   2.514 -0.0913  1.5348  0.7009
  409LEU    HB2  709   7.228   6.674   2.671  0.1360 -2.1777  1.0000
  409LEU     CG  710   7.380   6.807   2.623 -0.7334 -0.1943 -0.3314
  409LEU     HG  711   7.478   6.795   2.577 -0.5700 -1.3216  0.2811
  409LEU    CD1  712   7.306   6.917   2.543  0.6519  0.2323 -0.7124
  409LEU   HD11  713   7.203   6.925   2.575 -0.3543 -3.5528 -2.4625
  409LEU   HD12  714   7.360   7.012   2.549 -0.9706  1.1528 -0.1457
  409LEU   HD13  715   7.307   6.893   2.436 -0.8947  1.5189 -1.0517
  409LEU    CD2  716   7.413   6.848   2.763  0.6669  0.1381 -0.4149
  409LEU   HD21  717   7.330   6.881   2.825 -0.3797 -2.9196 -0.0128
  409LEU   HD22  718   7.469   6.768   2.810 -0.6614  0.6281  2.1532
  409LEU   HD23  719   7.480   6.933   2.759  1.3563 -0.2924  1.3021
  409LEU      C  720   7.314   6.415   2.646 -0.4136 -0.4873 -0.0574
  409LEU      O  721   7.259   6.397   2.757  0.5469  0.3496 -0.4353
  410LEU      N  722   7.290   6.339   2.541  0.6968  0.9194  0.1569
  410LEU      H  723   7.332   6.361   2.451  0.3105 -0.5292 -0.4134
  410LEU     CA  724   7.210   6.215   2.555 -0.5651 -0.4783  1.0197
  410LEU     HA  725   7.127   6.235   2.623  0.8590  0.7795  2.4700
  410LEU     CB  726   7.165   6.179   2.407  0.1212 -0.1847 -0.0655
  410LEU    HB1  727   7.254   6.206   2.351 -0.0290  1.6468  0.5082
  410LEU    HB2  728   7.145   6.072   2.397  1.8678 -0.3836 -2.1459
  410LEU     CG  729   7.034   6.240   2.352 -0.6770  0.1667  0.1982
  410LEU     HG  730   7.024   6.338   2.399 -1.2765  0.2919 -0.1780
  410LEU    CD1  731   7.033   6.239   2.200  0.3740  0.0556  0.2680
  410LEU   HD11  732   7.064   6.140   2.165  1.4108  0.8352 -1.1183
  410LEU   HD12  733   6.937   6.268   2.157  0.8973  2.2268  0.4449
  410LEU   HD13  734   7.109   6.303   2.155  0.2886  0.1757  0.2931
  410LEU    CD2  735   6.908   6.175   2.401 -0.0667  0.0469 -0.7002
  410LEU   HD21  736   6.882   6.076   2.363 -0.3191 -1.1694  2.3411
  410LEU   HD22  737   6.917   6.156   2.508  1.1784 -0.8545 -0.9447
  410LEU   HD23  738   6.821   6.241   2.391 -1.5440 -1.8628 -1.0777
  410LEU      C  739   7.279   6.094   2.608  0.0484  0.3430 -0.7266
  410LEU      O  740   7.230   6.036   2.704 -0.6782 -0.2893  0.0925
  411THR      N  741   7.402   6.059   2.563  0.4137  0.5042 -0.2691
  411THR      H  742   7.435   6.094   2.474  2.0536 -0.0338  0.0867
  411THR     CA  743   7.493   5.960   2.619 -0.4703  0.1258  0.1316
  411THR     HA  744   7.439   5.865   2.630  0.6019 -0.4186  0.8520
  411THR     CB  745   7.605   5.937   2.520 -0.3012  1.0069 -0.3883
  411THR     HB  746   7.658   5.850   2.561 -1.1580  0.6398 -0.0305
  411THR    OG1  747   7.687   6.047   2.502  0.2108 -0.0266 -0.3283
  411THR    HG1  748   7.751   6.056   2.571 -0.8990  1.9054  0.5195
  411THR    CG2  749   7.560   5.894   2.384  0.8105  0.4051  0.4944
  411THR   HG21  750   7.550   5.979   2.316  0.8217 -0.5032 -0.6676
  411THR   HG22  751   7.625   5.827   2.328  0.0579 -0.0469  0.1496
  411THR   HG23  752   7.461   5.848   2.382  0.3151  1.4600 -1.5423
  411THR      C  753   7.552   6.001   2.755  0.2050  0.3486 -0.2842
  411THR      O  754   7.584   5.910   2.834  0.4298 -0.1893 -0.3872
  412GLY      N  755   7.553   6.129   2.797  0.9807  0.1368  0.3954
  412GLY      H  756   7.525   6.200   2.731  1.4083  0.0432  0.1100
  412GLY     CA  757   7.585   6.181   2.927  0.7184  0.3615  0.4313
  412GLY    HA1  758   7.650   6.107   2.975  1.2733 -0.4087 -1.4178
  412GLY    HA2  759   7.635   6.278   2.924 -0.1986  0.9700  2.5164
  412GLY      C  760   7.460   6.181   3.021 -0.1338  1.5447 -0.1257
  412GLY      O  761   7.486   6.196   3.140 -0.5762  0.5609 -0.3944
  413SER      N  762   7.337   6.154   2.971 -0.0132  0.3690  0.5051
  413SER      H  763   7.339   6.161   2.870  2.7080  0.5025  0.5055
  413SER     CA  764   7.215   6.135   3.046  0.2456 -0.4986  0.1658
  413SER     HA  765   7.220   6.184   3.143 -1.0006 -1.4325  0.7231
  413SER     CB  766   7.094   6.199   2.981  0.5064  0.0726  0.6464
  413SER    HB1  767   7.093   6.155   2.881 -1.1234  1.1488  0.1489
  413SER    HB2  768   7.003   6.169   3.033 -0.2393  0.2036 -0.5309
  413SER     OG  769   7.116   6.339   2.974  0.4022 -0.1274 -0.4625
  413SER     HG  770   7.187   6.364   2.917 -0.7917 -0.5073 -2.1838
  413SER      C  771   7.185   5.988   3.064  0.5792 -0.4201  0.2070
  413SER      O  772   7.102   5.947   3.149 -0.2142  0.2960  0.1476
  414MET      N  773   7.250   5.897   2.993  0.5238  0.7855  0.3449
  414MET      H  774   7.306   5.930   2.916 -1.2040 -1.4078 -2.0547
  414MET     CA  775   7.230   5.750   2.998 -0.7042 -0.3057  0.2031
  414MET     HA  776   7.124   5.737   2.974 -1.1303 -0.0930  1.8637
  414MET     CB  777   7.312   5.667   2.896 -0.4922  0.8232  0.0792
  414MET    HB1  778   7.406   5.721   2.881 -1.3333  2.5749  0.7306
  414MET    HB2  779   7.337   5.570   2.937  0.4056  1.1260  0.2642
  414MET     CG  780   7.226   5.648   2.767 -0.0530 -0.1051  0.6934
  414MET    HG1  781   7.151   5.570   2.779  0.6289 -1.2891 -1.9717
  414MET    HG2  782   7.165   5.735   2.745  0.4961 -0.3032 -2.0563
  414MET     SD  783   7.328   5.604   2.622  0.1126 -0.3687  0.1328
  414MET     CE  784   7.228   5.503   2.519 -0.3995 -0.4799 -0.5456
  414MET    HE1  785   7.221   5.402   2.558 -3.2185 -0.6571 -1.2613
  414MET    HE2  786   7.123   5.534   2.517  0.1903  1.7856  0.1571
  414MET    HE3  787   7.261   5.514   2.416  1.3843 -0.3048  0.0139
  414MET      C  788   7.238   5.682   3.137  0.8091  0.7531  0.3085
  414MET      O  789   7.130   5.631   3.181 -0.1964  0.3204 -0.3422
  415GLU      N  790   7.352   5.684   3.203 -0.0185 -0.1006  0.1244
  415GLU      H  791   7.433   5.721   3.157  0.6735  0.8621  1.9939
  415GLU     CA  792   7.378   5.629   3.336 -0.2999  1.1961  0.0470
  415GLU     HA  793   7.359   5.522   3.341 -2.9827  1.6465  1.3876
  415GLU     CB  794   7.529   5.661   3.356 -0.1409 -0.2612 -0.4613
  415GLU    HB1  795   7.589   5.606   3.283  0.1086 -0.5660 -0.0281
  415GLU    HB2  796   7.548   5.768   3.350  1.9918 -0.6214 -0.8556
  415GLU     CG  797   7.582   5.600   3.490  0.0831  0.2114 -0.1409
  415GLU    HG1  798   7.526   5.632   3.578 -1.2990 -0.3348 -0.7819
  415GLU    HG2  799   7.584   5.491   3.487  0.7688  0.2175 -0.0312
  415GLU     CD  800   7.729   5.612   3.502 -0.1875 -0.7356 -0.4779
  415GLU    OE1  801   7.790   5.635   3.398 -0.0338 -0.0865  0.6206
  415GLU    OE2  802   7.771   5.587   3.618 -0.0492 -0.1496 -0.0386
  415GLU      C  803   7.292   5.689   3.446  1.3422 -0.1320 -0.2782
  415GLU      O  804   7.235   5.626   3.535  0.8234 -0.2096 -0.3212
  416ILE      N  805   7.265   5.817   3.437  0.5368 -1.1576  0.2556
  416ILE      H  806   7.313   5.864   3.363  1.6142 -0.3518  1.4273
  416ILE     CA  807   7.184   5.885   3.537 -0.4393 -0.7732  0.5276
  416ILE     HA  808   7.212   5.862   3.639  0.0670 -1.1691  0.3080
  416ILE     CB  809   7.190   6.036   3.492  0.2602  0.1097 -0.2331
  416ILE     HB  810   7.129   6.058   3.405  1.4402 -0.2511 -1.1869
  416ILE    CG1  811   7.336   6.096   3.460  0.1556  0.1434  0.0969
  416ILE   HG11  812   7.370   6.045   3.370  0.8514 -1.0341  0.9968
  416ILE   HG12  813   7.316   6.198   3.429 -0.6711 -0.3809 -1.1580
  416ILE    CG2  814   7.108   6.112   3.595 -0.2845  0.1164  0.0160
  416ILE   HG21  815   7.123   6.219   3.587 -2.8903  0.6530  1.2083
  416ILE   HG22  816   7.004   6.081   3.586 -0.0916 -0.9145  0.9989
  416ILE   HG23  817   7.147   6.091   3.695  0.8619  1.6898 -0.0627
  416ILE     CD  818   7.435   6.077   3.580  1.2189  0.5911  0.5839
  416ILE    HD1  819   7.414   6.130   3.673  1.7636 -1.3831  1.8945
  416ILE    HD2  820   7.442   5.970   3.601 -0.3165  0.3369 -0.1197
  416ILE    HD3  821   7.539   6.091   3.552  0.8388  2.2679 -0.1146
  416ILE      C  822   7.039   5.843   3.523  0.4905 -0.2993  0.3829
  416ILE      O  823   6.977   5.814   3.627  0.0515 -0.2476  0.7867
  417ILE      N  824   6.983   5.824   3.402 -0.6546  0.3949  0.1019
  417ILE      H  825   7.035   5.860   3.324  0.0023  0.5341  0.5924
  417ILE     CA  826   6.847   5.777   3.383 -0.1793  0.2371 -0.7744
  417ILE     HA  827   6.778   5.815   3.458 -0.8369 -0.6284 -0.9280
  417ILE     CB  828   6.799   5.824   3.243  0.1153 -0.0650  0.1033
  417ILE     HB  829   6.875   5.802   3.168  0.8167 -0.3634  0.8791
  417ILE    CG1  830   6.791   5.975   3.244  0.0670 -0.4118  0.4909
  417ILE   HG11  831   6.723   6.010   3.322 -3.1321  0.9982 -2.6492
  417ILE   HG12  832   6.883   6.026   3.271 -1.0985  0.8329  2.3412
  417ILE    CG2  833   6.659   5.760   3.203  0.2085 -0.1976 -1.3446
  417ILE   HG21  834   6.637   5.654   3.220 -1.7878  0.4907  0.8940
  417ILE   HG22  835   6.582   5.817   3.255 -0.3601 -2.8265  0.9549
  417ILE   HG23  836   6.640   5.784   3.098  3.6632  0.8035 -1.8383
  417ILE     CD  837   6.751   6.049   3.111  0.0301  0.2779  0.5936
  417ILE    HD1  838   6.820   6.013   3.035 -0.6919 -3.7756  1.6446
  417ILE    HD2  839   6.654   6.019   3.071  0.5978  0.4790 -1.0192
  417ILE    HD3  840   6.751   6.158   3.122 -0.5101  0.2668  0.7043
  417ILE      C  841   6.849   5.621   3.410 -0.2051 -0.4306 -0.3047
  417ILE      O  842   6.749   5.571   3.461 -0.1880 -0.3503  0.0409
  418ARG      N  843   6.962   5.547   3.381  0.1350  0.4813 -0.1242
  418ARG      H  844   7.040   5.584   3.328 -0.6845 -1.2283 -2.6940
  418ARG     CA  845   6.975   5.401   3.413 -0.3400 -0.4056  0.3244
  418ARG     HA  846   6.892   5.345   3.370 -0.6239 -1.0252  1.6089
  418ARG     CB  847   7.102   5.337   3.358 -0.1021  0.6001  0.1492
  418ARG    HB1  848   7.120   5.387   3.262  0.2315  1.1279  0.4835
  418ARG    HB2  849   7.186   5.355   3.425 -0.1235  0.9124  0.0941
  418ARG     CG  850   7.095   5.183   3.343  0.5989 -0.5791 -0.0510
  418ARG    HG1  851   7.084   5.131   3.438 -0.2793 -0.2592  0.0310
  418ARG    HG2  852   7.010   5.160   3.279  0.0609 -0.9153  0.7810
  418ARG     CD  853   7.229   5.126   3.297 -0.6824  0.4894  0.4877
  418ARG    HD1  854   7.304   5.137   3.376  1.0852  1.6614 -1.2352
  418ARG    HD2  855   7.223   5.018   3.280  1.0468  0.5305 -0.6784
  418ARG     NE  856   7.267   5.190   3.166 -0.0804  0.0358  0.1879
  418ARG     HE  857   7.203   5.160   3.094 -1.4853  0.7863  1.0931
  418ARG     CZ  858   7.385   5.246   3.134 -0.1145  0.2120  0.0386
  418ARG    NH1  859   7.474   5.279   3.226  0.3181 -0.6268  0.0869
  418ARG   HH11  860   7.467   5.256   3.324  1.8311  0.4263  0.4772
  418ARG   HH12  861   7.558   5.328   3.198 -0.4637  0.7983  0.1225
  418ARG    NH2  862   7.405   5.279   3.006  0.2796  0.3072  0.1832
  418ARG   HH21  863   7.338   5.261   2.932 -2.4491 -1.8105  2.9154
  418ARG   HH22  864   7.489   5.330   2.982  0.7368 -0.4966  0.0375
  418ARG      C  865   6.969   5.377   3.564  0.0629 -0.3215  1.9298
  418ARG      O  866   6.924   5.275   3.612 -0.0190  0.5504 -0.2406
  419GLY      N  867   7.024   5.473   3.645 -0.0489  0.2491  0.1413
  419GLY      H  868   7.061   5.553   3.595  0.2835 -1.6193 -2.8225
  419GLY     CA  869   7.031   5.451   3.790  0.6989 -0.6343 -0.5232
  419GLY    HA1  870   7.042   5.343   3.804 -0.9867 -1.4378 -4.3723
  419GLY    HA2  871   7.121   5.503   3.826  0.3570 -0.2117 -0.2729
  419GLY      C  872   6.914   5.506   3.872  0.2721 -0.1415  0.3620
  419GLY      O  873   6.892   5.465   3.989  0.1779  0.0880  0.3164
  420TRP      N  874   6.829   5.593   3.804 -0.7445  0.2250 -0.2942
  420TRP      H  875   6.860   5.644   3.723  1.0505 -1.1389 -0.5313
  420TRP     CA  876   6.695   5.628   3.850 -0.0870  0.4231  0.7927
  420TRP     HA  877   6.699   5.672   3.949  1.3088  0.4222  0.7512
  420TRP     CB  878   6.638   5.732   3.750  0.2666  0.2806  0.3550
  420TRP    HB1  879   6.689   5.828   3.761 -0.6877  0.6117  2.4374
  420TRP    HB2  880   6.661   5.709   3.646  2.1578 -0.5448  0.9132
  420TRP     CG  881   6.491   5.755   3.753 -0.2777  0.6266  0.0655
  420TRP    CD1  882   6.425   5.810   3.850 -0.0746 -0.4108 -0.7336
  420TRP    HD1  883   6.473   5.846   3.940 -1.7434 -0.1215  0.0826
  420TRP    CD2  884   6.392   5.701   3.662  0.4766  0.3440 -0.3674
  420TRP    NE1  885   6.288   5.819   3.827 -0.2723 -0.2618  0.2597
  420TRP    HE1  886   6.222   5.860   3.892 -0.0333 -0.2313  0.4841
  420TRP    CE2  887   6.262   5.739   3.714 -0.5955 -0.0134  0.1290
  420TRP    CE3  888   6.395   5.615   3.553  0.5291  0.0207  0.6485
  420TRP    HE3  889   6.490   5.582   3.515  0.3582  0.9863 -0.6882
  420TRP    CZ2  890   6.144   5.708   3.643  0.2790  0.4552  0.3901
  420TRP    HZ2  891   6.055   5.750   3.687  0.4205  1.8792 -0.6274
  420TRP    CZ3  892   6.274   5.577   3.487 -0.4573 -0.0241  0.0543
  420TRP    HZ3  893   6.267   5.508   3.404 -3.0807 -0.6091  0.6675
  420TRP    CH2  894   6.153   5.628   3.527  0.1100  0.1531  0.0342
  420TRP    HH2  895   6.064   5.589   3.479  0.9444  0.0777 -1.5050
  420TRP      C  896   6.603   5.507   3.839  0.0063 -0.7496 -0.0673
  420TRP      O  897   6.522   5.484   3.929 -0.0405 -0.1851  0.0430
  421ALA      N  898   6.600   5.446   3.719  0.0519  0.3940  0.3999
  421ALA      H  899   6.643   5.497   3.644  2.5090 -0.6235  1.0101
  421ALA     CA  900   6.529   5.321   3.680 -0.4119  0.1990 -0.1259
  421ALA     HA  901   6.422   5.343   3.687 -0.5200  0.2832 -1.6862
  421ALA     CB  902   6.578   5.292   3.542  0.1050 -0.3030 -0.2243
  421ALA    HB1  903   6.678   5.329   3.520 -0.0328  0.3800  0.2629
  421ALA    HB2  904   6.573   5.186   3.517  1.3949 -0.5037  0.3093
  421ALA    HB3  905   6.514   5.345   3.471  2.3897  0.7725 -1.5731
  421ALA      C  906   6.539   5.202   3.783 -0.3234  0.4149 -0.1060
  421ALA      O  907   6.440   5.139   3.805 -0.1822  0.1747  0.2047
  422GLU      N  908   6.657   5.175   3.836 -0.1641  0.2363 -0.0539
  422GLU      H  909   6.738   5.231   3.810 -0.1594  0.4687  0.4473
  422GLU     CA  910   6.690   5.065   3.928  0.0537  0.0471 -0.5688
  422GLU     HA  911   6.637   4.975   3.898 -0.1004 -0.2499  0.5496
  422GLU     CB  912   6.841   5.028   3.926  0.0960 -0.4274  0.1800
  422GLU    HB1  913   6.903   5.116   3.940 -0.7909  0.5606 -1.7311
  422GLU    HB2  914   6.860   4.961   4.010 -0.4043 -0.5567  0.1950
  422GLU     CG  915   6.896   4.967   3.794 -0.0777  0.0643 -0.3969
  422GLU    HG1  916   6.851   4.877   3.752  0.8378 -1.1211  1.0508
  422GLU    HG2  917   6.896   5.034   3.707 -3.0759 -0.2859 -0.7870
  422GLU     CD  918   7.038   4.928   3.805 -0.5009  0.1639  0.3642
  422GLU    OE1  919   7.095   4.924   3.918  0.8960  0.3552 -0.0782
  422GLU    OE2  920   7.103   4.887   3.707 -0.5367 -0.1827 -0.0091
  422GLU      C  921   6.644   5.092   4.067 -0.2292  0.1277 -0.3521
  422GLU      O  922   6.667   5.016   4.158 -0.2369 -0.1569 -1.1554
  423LYS      N  923   6.593   5.213   4.100  0.0996 -0.2038 -0.0542
  423LYS      H  924   6.584   5.275   4.021 -0.0693  0.2864  0.3449
  423LYS     CA  925   6.553   5.255   4.239 -0.4152 -0.4306 -0.1818
  423LYS     HA  926   6.594   5.189   4.316 -2.8374  0.7698  2.2809
  423LYS     CB  927   6.604   5.398   4.270  0.3705 -0.5374  0.4214
  423LYS    HB1  928   6.570   5.469   4.194  1.4993  1.1238  1.4044
  423LYS    HB2  929   6.579   5.437   4.369  0.3616 -0.0209  0.2215
  423LYS     CG  930   6.755   5.402   4.256 -0.1229 -0.0231 -0.1902
  423LYS    HG1  931   6.782   5.353   4.163 -2.5849  0.3546 -1.1885
  423LYS    HG2  932   6.780   5.508   4.252  1.9719 -0.5041 -1.8080
  423LYS     CD  933   6.821   5.341   4.377 -0.0719 -0.4912  0.0521
  423LYS    HD1  934   6.757   5.366   4.461 -0.9558  1.5450 -1.1404
  423LYS    HD2  935   6.806   5.236   4.349  0.5061 -0.3240 -0.9282
  423LYS     CE  936   6.970   5.376   4.391 -0.0545 -0.3705  0.3731
  423LYS    HE1  937   7.025   5.334   4.307  0.3784 -0.1159  0.5224
  423LYS    HE2  938   6.988   5.481   4.413 -3.2627  0.7826 -1.7866
  423LYS     NZ  939   7.017   5.303   4.514 -0.6409 -0.0734 -0.5903
  423LYS    HZ1  940   6.984   5.209   4.531 -1.6951  0.5181  0.9094
  423LYS    HZ2  941   7.117   5.312   4.513 -0.7871  2.6410 -2.1554
  423LYS    HZ3  942   6.977   5.366   4.582  2.9132 -1.5687  3.3063
  423LYS      C  943   6.403   5.261   4.256 -0.0689  0.2229 -1.0959
  423LYS      O  944   6.355   5.274   4.373 -0.2938 -0.2350 -0.0522
  424ILE      N  945   6.323   5.244   4.146 -0.1768 -0.7872 -0.5521
  424ILE      H  946   6.377   5.226   4.063  2.1194  1.2912  0.3815
  424ILE     CA  947   6.173   5.227   4.149 -0.3780  0.8380 -0.2094
  424ILE     HA  948   6.127   5.305   4.209 -1.7056  0.6679 -0.9690
  424ILE     CB  949   6.125   5.237   4.005  0.5070 -0.2961  0.2009
  424ILE     HB  950   6.182   5.168   3.942  0.8163 -0.4371  0.6294
  424ILE    CG1  951   6.153   5.380   3.960 -0.2729 -0.3441  0.7329
  424ILE   HG11  952   6.080   5.446   4.007  1.0219  1.1188  0.7948
  424ILE   HG12  953   6.252   5.413   3.992  0.8003 -1.1474 -1.5452
  424ILE    CG2  954   5.978   5.203   3.973 -0.4915 -0.0080 -0.0292
  424ILE   HG21  955   5.953   5.106   4.015 -0.5889 -0.1637 -0.4478
  424ILE   HG22  956   5.905   5.268   4.022 -0.9793 -1.4820  1.2902
  424ILE   HG23  957   5.959   5.197   3.866  0.3536 -0.0027 -0.1847
  424ILE     CD  958   6.162   5.407   3.810  0.5871  0.2640  0.2697
  424ILE    HD1  959   6.211   5.502   3.788 -0.3956  0.7314  0.0245
  424ILE    HD2  960   6.219   5.330   3.758 -0.0690  0.3742 -0.6322
  424ILE    HD3  961   6.070   5.413   3.752  1.1641  1.1556 -0.5978
  424ILE      C  962   6.137   5.079   4.206  1.0970  0.0519 -0.0653
  424ILE      O  963   6.165   4.984   4.136 -0.0275 -0.2159 -0.0127
  425PRO      N  964   6.084   5.066   4.326 -0.3291 -0.3509 -0.0555
  425PRO     CA  965   6.077   4.935   4.385  0.4668  0.1659  0.4339
  425PRO     HA  966   6.179   4.898   4.386  0.7728  0.8472  3.0797
  425PRO     CB  967   6.034   4.958   4.531 -0.6894  0.6738  0.5504
  425PRO    HB1  968   5.965   4.883   4.568 -0.9291  0.7897  0.3414
  425PRO    HB2  969   6.127   4.949   4.588  0.1740 -0.0621 -0.9342
  425PRO     CG  970   5.966   5.100   4.537 -0.3379  0.9026  0.3509
  425PRO    HG1  971   5.863   5.075   4.513 -0.5943  2.2496 -0.0355
  425PRO    HG2  972   5.971   5.155   4.631 -2.2716  1.4012  0.2078
  425PRO     CD  973   6.027   5.169   4.411  0.0639  0.8806 -0.0957
  425PRO    HD1  974   5.949   5.222   4.356 -0.0708  0.4085 -0.3633
  425PRO    HD2  975   6.093   5.247   4.450 -0.1454  1.1772 -0.3286
  425PRO      C  976   5.973   4.842   4.312 -0.1760  0.4702  0.0096
  425PRO      O  977   5.853   4.863   4.303 -0.0089 -0.6464  0.2616
  426GLY      N  978   6.026   4.727   4.257  0.2673 -0.1853 -0.0331
  426GLY      H  979   6.124   4.712   4.271  0.3350 -1.8842 -1.9146
  426GLY     CA  980   5.950   4.625   4.194 -0.0042  0.4660 -0.2437
  426GLY    HA1  981   5.951   4.539   4.261 -2.1794  1.7663  1.5812
  426GLY    HA2  982   5.846   4.655   4.183 -0.2376 -0.5364 -0.9230
  426GLY      C  983   5.995   4.600   4.051 -0.6171  0.4660  0.0034
  426GLY      O  984   5.974   4.492   3.990  0.0071  0.0141  0.0593
  427PHE      N  985   6.071   4.698   3.991 -0.0528  0.1271 -0.2416
  427PHE      H  986   6.081   4.787   4.036  2.4091  0.8492 -2.0339
  427PHE     CA  987   6.131   4.692   3.858 -0.2700 -0.0134  0.9038
  427PHE     HA  988   6.054   4.664   3.786 -2.5245 -0.0432  3.1857
  427PHE     CB  989   6.202   4.828   3.826 -0.5411 -0.3365 -0.2623
  427PHE    HB1  990   6.129   4.904   3.854  2.0216  1.4203  2.1656
  427PHE    HB2  991   6.280   4.855   3.897  0.5860 -3.1503 -0.3013
  427PHE     CG  992   6.269   4.846   3.689  0.7169  0.5941  0.0781
  427PHE    CD1  993   6.187   4.843   3.570 -0.5403  0.9719  0.3606
  427PHE    HD1  994   6.080   4.834   3.573 -0.6174  1.9985  1.5571
  427PHE    CD2  995   6.409   4.854   3.665 -0.1887 -0.2787  0.9056
  427PHE    HD2  996   6.479   4.828   3.744  1.9287  1.5628 -0.2318
  427PHE    CE1  997   6.238   4.864   3.446  0.7812 -0.1715 -0.2495
  427PHE    HE1  998   6.171   4.880   3.363  0.0587  0.2320  0.4072
  427PHE    CE2  999   6.456   4.880   3.540 -0.3697 -0.3227 -0.4766
  427PHE    HE2 1000   6.562   4.889   3.520  0.2720 -1.0214  2.2310
  427PHE     CZ 1001   6.373   4.893   3.428  0.0437  0.6523 -0.4107
  427PHE     HZ 1002   6.417   4.909   3.331  0.3732 -1.6059 -0.6997
  427PHE      C 1003   6.243   4.577   3.853  0.4466 -0.1820 -0.3993
  427PHE      O 1004   6.243   4.491   3.764 -1.0472 -0.2871  0.0261
  428ALA      N 1005   6.324   4.581   3.959 -0.4392  0.1069 -0.2603
  428ALA      H 1006   6.320   4.656   4.027  0.4848  1.2186 -1.3912
  428ALA     CA 1007   6.437   4.491   3.982  0.4670 -1.0715 -0.0271
  428ALA     HA 1008   6.499   4.498   3.893  0.4966  0.5151  0.0936
  428ALA     CB 1009   6.519   4.530   4.101  0.6086  0.2138  0.2771
  428ALA    HB1 1010   6.558   4.632   4.097  0.8134  0.1106 -0.3790
  428ALA    HB2 1011   6.454   4.529   4.189 -0.5741 -1.5035 -0.5734
  428ALA    HB3 1012   6.599   4.456   4.094 -0.9548 -1.3608 -4.0182
  428ALA      C 1013   6.393   4.342   3.999  0.4013 -0.0292 -0.6356
  428ALA      O 1014   6.476   4.252   3.995 -0.1471  0.1194 -0.4711
  429ASP      N 1015   6.264   4.313   4.025  0.3484 -0.0479 -0.1297
  429ASP      H 1016   6.204   4.393   4.019 -1.3217 -1.2585 -0.3650
  429ASP     CA 1017   6.203   4.184   4.022  0.2695 -0.0809  0.1151
  429ASP     HA 1018   6.277   4.113   4.059  2.7911  1.8145 -0.9505
  429ASP     CB 1019   6.085   4.182   4.120 -0.0699 -0.2101 -0.4501
  429ASP    HB1 1020   6.004   4.252   4.097 -0.3190 -0.8887 -1.7538
  429ASP    HB2 1021   6.030   4.088   4.123 -2.3811  0.9720 -2.0707
  429ASP     CG 1022   6.116   4.214   4.269  0.5790  0.5860  0.2914
  429ASP    OD1 1023   6.210   4.155   4.326 -0.4856 -0.0151  0.2167
  429ASP    OD2 1024   6.038   4.299   4.320 -0.4858  0.3343  0.0863
  429ASP      C 1025   6.137   4.145   3.887  0.0430  0.4180 -0.1800
  429ASP      O 1026   6.099   4.028   3.882 -0.1858  0.3294  0.5314
  430LEU      N 1027   6.126   4.218   3.786 -0.3184 -0.5193 -0.4884
  430LEU      H 1028   6.162   4.312   3.797  0.4272 -0.8730  0.2332
  430LEU     CA 1029   6.087   4.179   3.648  0.6856 -0.1306 -0.4806
  430LEU     HA 1030   6.002   4.112   3.640 -0.6917  1.7067 -2.2493
  430LEU     CB 1031   6.065   4.309   3.555  0.2449  0.9951 -0.2460
  430LEU    HB1 1032   6.149   4.378   3.562  0.3010  0.8409  0.7927
  430LEU    HB2 1033   6.063   4.273   3.452 -2.6751 -0.0321  0.0724
  430LEU     CG 1034   5.948   4.404   3.573  0.5230 -0.2270 -0.6607
  430LEU     HG 1035   5.963   4.436   3.676  0.9766  0.8228 -1.0385
  430LEU    CD1 1036   5.961   4.520   3.480  0.1269 -0.1579 -0.3421
  430LEU   HD11 1037   5.958   4.494   3.374  0.4478  0.4296 -0.5018
  430LEU   HD12 1038   5.891   4.601   3.501 -1.2992 -1.4616  0.1263
  430LEU   HD13 1039   6.060   4.563   3.490 -0.2384  0.6814 -0.2263
  430LEU    CD2 1040   5.813   4.334   3.552 -0.0074  0.0557 -0.2287
  430LEU   HD21 1041   5.798   4.285   3.456  0.2777 -2.2061  0.8228
  430LEU   HD22 1042   5.785   4.259   3.625  1.9722 -2.5973 -1.9986
  430LEU   HD23 1043   5.731   4.406   3.556 -1.5927 -1.6898 -0.2123
  430LEU      C 1044   6.207   4.099   3.593 -0.4514  0.2904  0.7474
  430LEU      O 1045   6.320   4.123   3.633 -1.1617  0.4690  0.2949
  431PRO      N 1046   6.199   4.020   3.485 -0.2264 -0.4824  0.2255
  431PRO     CA 1047   6.308   3.971   3.399 -0.6591 -0.1101 -0.4474
  431PRO     HA 1048   6.357   3.902   3.467 -0.5366 -0.9033 -1.3320
  431PRO     CB 1049   6.239   3.904   3.274  0.0556  0.6536 -0.0103
  431PRO    HB1 1050   6.213   3.984   3.205  0.8725  2.3511  1.5464
  431PRO    HB2 1051   6.296   3.834   3.213 -1.7874 -0.1543 -0.8879
  431PRO     CG 1052   6.110   3.851   3.334 -0.2135  0.3887 -0.1392
  431PRO    HG1 1053   6.046   3.818   3.253  0.0252 -3.9435  1.1930
  431PRO    HG2 1054   6.128   3.757   3.385 -1.1882  0.0855 -0.3411
  431PRO     CD 1055   6.075   3.965   3.433  0.5740 -0.4037 -0.4020
  431PRO    HD1 1056   6.021   4.040   3.376  0.9135 -0.6659 -1.0784
  431PRO    HD2 1057   6.012   3.925   3.513 -1.6975 -0.7109 -2.2350
  431PRO      C 1058   6.407   4.078   3.359  0.5222 -0.2065 -0.7961
  431PRO      O 1059   6.369   4.181   3.317  0.2861  0.0143  0.3835
  432LYS      N 1060   6.535   4.052   3.374  0.4422  0.4970  0.1659
  432LYS      H 1061   6.557   3.967   3.425 -0.3324  0.7654  0.9651
  432LYS     CA 1062   6.649   4.132   3.322  0.5877 -0.7441  0.4938
  432LYS     HA 1063   6.640   4.228   3.373 -1.3724 -0.8015  0.3086
  432LYS     CB 1064   6.778   4.061   3.358 -0.8313  0.0322  0.5487
  432LYS    HB1 1065   6.784   4.039   3.465 -1.1014  1.7449  0.9496
  432LYS    HB2 1066   6.776   3.970   3.298  2.2473  0.1233  0.1491
  432LYS     CG 1067   6.910   4.132   3.307 -0.3908 -1.0932  0.3638
  432LYS    HG1 1068   7.002   4.081   3.333  0.7838  0.3276 -0.7852
  432LYS    HG2 1069   6.903   4.133   3.198  0.8268 -0.4816  0.2717
  432LYS     CD 1070   6.926   4.281   3.344 -0.2818 -0.1899 -0.1892
  432LYS    HD1 1071   6.849   4.334   3.288 -0.9629 -1.2492 -0.2964
  432LYS    HD2 1072   6.909   4.306   3.449 -0.7589  2.9999 -0.9453
  432LYS     CE 1073   7.062   4.338   3.287  0.4468 -0.1544 -0.6655
  432LYS    HE1 1074   7.139   4.277   3.333  1.7124  0.5745 -1.7716
  432LYS    HE2 1075   7.058   4.321   3.179 -1.1739  1.0763 -0.8417
  432LYS     NZ 1076   7.068   4.486   3.298  0.3214  0.2635 -0.1998
  432LYS    HZ1 1077   7.165   4.512   3.311  0.3880  0.6089 -1.3041
  432LYS    HZ2 1078   7.031   4.531   3.216  1.2172  0.5722 -0.4418
  432LYS    HZ3 1079   7.009   4.510   3.376 -0.0331 -1.4379  0.1087
  432LYS      C 1080   6.634   4.178   3.175  0.5805  0.0117  0.5059
  432LYS      O 1081   6.659   4.296   3.147  0.1003 -0.1847 -0.1522
  433ALA      N 1082   6.596   4.095   3.083  0.2446  0.3205  0.7223
  433ALA      H 1083   6.593   3.998   3.109 -0.1551  0.4613  1.2236
  433ALA     CA 1084   6.557   4.139   2.948 -0.2061  0.2921 -0.1482
  433ALA     HA 1085   6.641   4.189   2.901  1.3963 -1.8127  0.2815
  433ALA     CB 1086   6.511   4.001   2.885  0.3017 -0.0311  0.9855
  433ALA    HB1 1087   6.571   3.913   2.906  0.3870  0.2040  1.7883
  433ALA    HB2 1088   6.414   3.964   2.918 -1.2641  0.2492 -2.7934
  433ALA    HB3 1089   6.504   4.001   2.776 -1.1105 -1.3189  1.0515
  433ALA      C 1090   6.444   4.231   2.947  0.1298 -0.7150 -0.3296
  433ALA      O 1091   6.447   4.327   2.872  0.1107 -0.3629 -0.0798
  434ASP      N 1092   6.355   4.227   3.038  0.0065  0.1404 -0.5962
  434ASP      H 1093   6.353   4.155   3.110  0.1329  1.4721  0.7990
  434ASP     CA 1094   6.233   4.308   3.043 -0.4891  0.1751  0.1526
  434ASP     HA 1095   6.204   4.337   2.942 -1.7782  1.6662  0.9122
  434ASP     CB 1096   6.107   4.244   3.104 -0.3409  0.1343  0.1611
  434ASP    HB1 1097   6.134   4.201   3.200  0.5264  0.3023  0.0005
  434ASP    HB2 1098   6.028   4.319   3.114 -1.4923 -0.6393 -2.2809
  434ASP     CG 1099   6.037   4.131   3.026  0.5404  0.0533  0.4079
  434ASP    OD1 1100   6.083   4.093   2.912  0.1105 -0.2777  0.7957
  434ASP    OD2 1101   5.928   4.080   3.062 -0.2088 -0.8800 -0.8674
  434ASP      C 1102   6.265   4.448   3.096  0.0856  0.1442 -0.6077
  434ASP      O 1103   6.222   4.544   3.037  0.2671  0.1153 -0.1576
  435GLN      N 1104   6.353   4.456   3.198  0.3109 -0.2956 -0.5214
  435GLN      H 1105   6.392   4.366   3.222 -0.4349 -0.3524  0.5903
  435GLN     CA 1106   6.411   4.577   3.247 -0.3062  0.1367  0.1534
  435GLN     HA 1107   6.331   4.645   3.276  1.7123  2.1318  1.4111
  435GLN     CB 1108   6.505   4.544   3.374  0.4734  0.1260 -0.8999
  435GLN    HB1 1109   6.596   4.493   3.341 -0.9985 -1.6881 -2.4212
  435GLN    HB2 1110   6.535   4.641   3.413  0.2735 -0.1605 -0.0248
  435GLN     CG 1111   6.435   4.476   3.492 -0.1167 -0.0377  0.0628
  435GLN    HG1 1112   6.365   4.553   3.525  1.4662  0.7269  1.8442
  435GLN    HG2 1113   6.381   4.387   3.461  0.3027 -0.4213  0.4171
  435GLN     CD 1114   6.533   4.445   3.604 -0.8285  0.0144 -0.8648
  435GLN    OE1 1115   6.632   4.519   3.622 -0.0098  0.6508 -0.4388
  435GLN    NE2 1116   6.522   4.329   3.662  0.3012  0.2108  0.3982
  435GLN   HE21 1117   6.443   4.270   3.642 -0.2355  0.2701  2.1539
  435GLN   HE22 1118   6.610   4.295   3.699  1.5276  0.6196 -1.9448
  435GLN      C 1119   6.499   4.647   3.147  0.1415  0.0483 -0.3738
  435GLN      O 1120   6.484   4.767   3.141  0.7430  0.4021  0.4985
  436ASP      N 1121   6.578   4.570   3.070 -0.8297 -0.8967 -0.0676
  436ASP      H 1122   6.587   4.473   3.094 -1.0268 -0.4928  1.7994
  436ASP     CA 1123   6.666   4.617   2.965  0.1385  0.2314 -0.2118
  436ASP     HA 1124   6.714   4.707   3.004  0.7584 -0.7159  1.2615
  436ASP     CB 1125   6.772   4.514   2.908 -0.0330 -0.2506  0.0506
  436ASP    HB1 1126   6.718   4.420   2.899  0.4567 -0.5084 -0.1951
  436ASP    HB2 1127   6.805   4.544   2.809  1.4901  1.4423  1.0104
  436ASP     CG 1128   6.900   4.493   2.992 -0.4000 -0.6535  0.3183
  436ASP    OD1 1129   6.919   4.556   3.098 -0.1180 -0.6204 -0.3847
  436ASP    OD2 1130   6.977   4.399   2.955 -0.5378 -0.0199  0.1020
  436ASP      C 1131   6.576   4.681   2.861  0.0423  0.5680 -0.2724
  436ASP      O 1132   6.578   4.801   2.832 -0.6775  0.0972  0.7892
  437LEU      N 1133   6.489   4.601   2.801  0.0656 -0.4296 -0.3727
  437LEU      H 1134   6.486   4.503   2.825  0.3198 -1.2656 -3.4066
  437LEU     CA 1135   6.395   4.636   2.695  1.2065 -0.1815 -0.2326
  437LEU     HA 1136   6.442   4.675   2.605 -0.3046 -0.0103 -0.9778
  437LEU     CB 1137   6.304   4.519   2.667  0.7889  0.1028  0.2868
  437LEU    HB1 1138   6.368   4.431   2.672 -0.3791 -0.7729  0.1285
  437LEU    HB2 1139   6.237   4.500   2.750 -0.6858  0.0883 -0.8625
  437LEU     CG 1140   6.231   4.525   2.524  0.3871 -0.4849  0.2151
  437LEU     HG 1141   6.308   4.563   2.457  0.6543 -0.7944  0.3491
  437LEU    CD1 1142   6.182   4.385   2.487  0.3468  0.1085  0.5250
  437LEU   HD11 1143   6.141   4.387   2.386  0.4233 -0.0249  0.4907
  437LEU   HD12 1144   6.263   4.313   2.486 -0.3118 -0.6390  0.1284
  437LEU   HD13 1145   6.110   4.347   2.559 -0.0321  0.7050  0.4689
  437LEU    CD2 1146   6.106   4.617   2.521  0.5431 -0.2280  0.5788
  437LEU   HD21 1147   6.128   4.723   2.536 -1.1707 -0.0080  1.9629
  437LEU   HD22 1148   6.067   4.612   2.419  0.4250 -1.0897  0.6559
  437LEU   HD23 1149   6.025   4.590   2.589  1.7760 -0.0518  2.1712
  437LEU      C 1150   6.308   4.760   2.727 -0.5444  0.6445 -0.2146
  437LEU      O 1151   6.298   4.861   2.655 -0.6408  0.0862 -0.2869
  438LEU      N 1152   6.242   4.759   2.845 -0.0654  0.6108  0.2712
  438LEU      H 1153   6.233   4.677   2.903  0.8595 -0.5031 -1.0948
  438LEU     CA 1154   6.157   4.869   2.893  0.3971  1.0445 -0.2932
  438LEU     HA 1155   6.082   4.889   2.817 -0.0301  0.4507 -0.0397
  438LEU     CB 1156   6.091   4.839   3.032  0.1985 -0.4591  0.6130
  438LEU    HB1 1157   6.171   4.816   3.102 -0.0885 -0.7183  0.8579
  438LEU    HB2 1158   6.039   4.932   3.057 -0.2680 -0.3574 -0.6620
  438LEU     CG 1159   5.974   4.736   3.030 -0.1921 -0.1353 -0.4492
  438LEU     HG 1160   6.012   4.648   2.977  2.3264  0.4963  0.1861
  438LEU    CD1 1161   5.946   4.687   3.180 -0.5624 -0.8991 -0.1703
  438LEU   HD11 1162   5.859   4.622   3.187 -0.7145 -0.5407  2.0308
  438LEU   HD12 1163   6.027   4.630   3.225  0.6324 -1.9516 -3.3751
  438LEU   HD13 1164   5.928   4.772   3.245  0.6542 -0.2020 -0.7075
  438LEU    CD2 1165   5.862   4.795   2.942  0.9000 -0.0129 -0.1876
  438LEU   HD21 1166   5.769   4.740   2.929  1.7190 -1.1812 -1.2716
  438LEU   HD22 1167   5.828   4.894   2.973 -0.3487 -1.1744  2.4849
  438LEU   HD23 1168   5.890   4.814   2.839 -1.2286  1.5881 -0.5390
  438LEU      C 1169   6.233   4.999   2.915  1.0356 -0.2117 -0.2603
  438LEU      O 1170   6.180   5.097   2.864  0.6409  0.4143  0.0967
  439PHE      N 1171   6.353   4.997   2.974 -0.2415 -0.4470 -0.1530
  439PHE      H 1172   6.382   4.903   2.996 -1.2628 -0.7971 -0.2513
  439PHE     CA 1173   6.450   5.105   2.975 -0.0812  0.4334 -0.0062
  439PHE     HA 1174   6.403   5.194   3.018 -0.5912  0.4818 -0.6587
  439PHE     CB 1175   6.576   5.068   3.062 -0.2805  0.4454  0.0288
  439PHE    HB1 1176   6.556   5.062   3.169 -0.9753 -0.1582 -0.1296
  439PHE    HB2 1177   6.632   4.977   3.044  0.4355  0.5862  1.4164
  439PHE     CG 1178   6.670   5.178   3.055 -0.3180  0.3603 -0.4273
  439PHE    CD1 1179   6.659   5.291   3.141 -0.4572 -0.0107  0.2290
  439PHE    HD1 1180   6.587   5.312   3.219 -0.5028  1.2772 -0.1380
  439PHE    CD2 1181   6.781   5.171   2.962 -0.3041 -0.3121 -0.5568
  439PHE    HD2 1182   6.784   5.095   2.886 -2.0697  0.5961 -1.5952
  439PHE    CE1 1183   6.757   5.392   3.133  0.2547  0.0843 -0.3355
  439PHE    HE1 1184   6.753   5.466   3.212  0.8806 -0.7283  0.4800
  439PHE    CE2 1185   6.885   5.263   2.970  0.1476 -0.2723 -0.6530
  439PHE    HE2 1186   6.972   5.239   2.910 -0.2779 -0.8545 -1.0339
  439PHE     CZ 1187   6.871   5.378   3.051  0.1028 -0.3295 -0.2991
  439PHE     HZ 1188   6.947   5.455   3.049 -0.4433  0.2165 -1.1658
  439PHE      C 1189   6.483   5.154   2.835 -0.6948  0.0289  0.2001
  439PHE      O 1190   6.458   5.270   2.804  0.4329  0.5453  0.3807
  440GLU      N 1191   6.537   5.066   2.749 -0.5649  1.0501 -0.0911
  440GLU      H 1192   6.536   4.970   2.780 -1.6479  0.8401 -0.7189
  440GLU     CA 1193   6.587   5.095   2.612 -0.3886 -0.9444  0.0113
  440GLU     HA 1194   6.666   5.169   2.623 -0.8737  0.0813 -2.6518
  440GLU     CB 1195   6.650   4.965   2.549  0.1984 -0.1605  0.1511
  440GLU    HB1 1196   6.569   4.892   2.537 -0.2935  0.4342 -0.1638
  440GLU    HB2 1197   6.686   4.990   2.450  0.8793 -0.7843  0.2242
  440GLU     CG 1198   6.789   4.920   2.620  0.4191 -0.8652 -0.3688
  440GLU    HG1 1199   6.854   5.007   2.610 -0.2827 -0.0962  1.4897
  440GLU    HG2 1200   6.774   4.898   2.725 -0.0187  0.8302 -0.0513
  440GLU     CD 1201   6.848   4.795   2.553 -0.3008 -0.7341 -0.1582
  440GLU    OE1 1202   6.767   4.709   2.505 -0.2007 -0.5743  0.0099
  440GLU    OE2 1203   6.971   4.790   2.545 -0.3122 -0.4010  0.4994
  440GLU      C 1204   6.479   5.148   2.518  0.5025 -0.6450 -0.0628
  440GLU      O 1205   6.504   5.236   2.431 -0.4654  0.1549 -0.3462
  441SER      N 1206   6.351   5.113   2.549 -0.2439 -0.4972 -0.0957
  441SER      H 1207   6.329   5.040   2.616  0.7681 -0.2044  0.5767
  441SER     CA 1208   6.237   5.164   2.475 -0.4074 -0.2422  0.3533
  441SER     HA 1209   6.258   5.185   2.371 -1.6726 -1.0302 -0.0794
  441SER     CB 1210   6.118   5.068   2.479  0.9740 -0.6669 -0.7303
  441SER    HB1 1211   6.102   5.053   2.586  1.5846  2.1679 -0.1489
  441SER    HB2 1212   6.023   5.115   2.454 -0.0486 -0.3385  3.2108
  441SER     OG 1213   6.152   4.949   2.398  0.6965  0.2241 -0.1364
  441SER     HG 1214   6.236   4.918   2.428  1.1623 -0.1957 -1.7796
  441SER      C 1215   6.187   5.304   2.520  0.3204  0.5185  0.6461
  441SER      O 1216   6.133   5.381   2.437 -0.0159 -0.0166  0.1162
  442ALA      N 1217   6.207   5.336   2.651 -0.1783 -0.3066  0.4243
  442ALA      H 1218   6.257   5.266   2.704  2.6612  0.7280 -0.6530
  442ALA     CA 1219   6.171   5.462   2.713  0.2658  0.9075  0.0635
  442ALA     HA 1220   6.081   5.501   2.666  0.1325 -0.7260 -1.1343
  442ALA     CB 1221   6.118   5.417   2.852  0.2265  0.4198  0.3076
  442ALA    HB1 1222   6.075   5.501   2.907 -2.3008  0.9512 -2.2122
  442ALA    HB2 1223   6.041   5.340   2.844  0.2061  0.2656  1.7340
  442ALA    HB3 1224   6.196   5.374   2.914  3.5559 -0.5031 -4.0533
  442ALA      C 1225   6.275   5.573   2.714 -0.3133 -0.5432  1.0892
  442ALA      O 1226   6.232   5.691   2.726 -0.3699 -0.6427  0.1560
  443PHE      N 1227   6.405   5.544   2.717  0.1347 -0.2178  0.3721
  443PHE      H 1228   6.435   5.448   2.710  0.7376 -0.0243  0.2358
  443PHE     CA 1229   6.515   5.638   2.734 -0.0729  0.3381  0.5157
  443PHE     HA 1230   6.503   5.656   2.841 -1.4651  0.8722  0.2861
  443PHE     CB 1231   6.654   5.569   2.712  0.4317  0.1513  0.3279
  443PHE    HB1 1232   6.672   5.489   2.784 -0.4230  0.8894  1.3914
  443PHE    HB2 1233   6.665   5.514   2.618 -0.8566 -0.4731  0.5324
  443PHE     CG 1234   6.767   5.670   2.731 -0.3123 -0.4873  0.4157
  443PHE    CD1 1235   6.803   5.710   2.867  0.2620  0.4858 -0.5974
  443PHE    HD1 1236   6.766   5.651   2.949  0.8171  1.2734  0.2479
  443PHE    CD2 1237   6.812   5.738   2.611  0.2336 -0.3035 -0.3016
  443PHE    HD2 1238   6.775   5.713   2.513 -0.4661  1.6904 -0.5889
  443PHE    CE1 1239   6.889   5.819   2.869  0.1198  0.2393 -0.8625
  443PHE    HE1 1240   6.946   5.846   2.957 -0.9330 -2.5546  0.8340
  443PHE    CE2 1241   6.894   5.857   2.627  0.5515  0.2962 -0.1621
  443PHE    HE2 1242   6.929   5.917   2.544 -0.8490 -0.3483 -1.2701
  443PHE     CZ 1243   6.927   5.891   2.758 -0.7259 -0.3059 -0.6538
  443PHE     HZ 1244   6.992   5.976   2.771 -1.7617  0.6948 -1.7809
  443PHE      C 1245   6.492   5.780   2.677 -0.1498 -0.2854 -0.1992
  443PHE      O 1246   6.518   5.874   2.745 -0.4775  0.1732  0.6806
  444LEU      N 1247   6.449   5.785   2.550  0.3217 -0.3607 -0.5563
  444LEU      H 1248   6.425   5.696   2.508 -0.2685 -0.8668  0.7942
  444LEU     CA 1249   6.414   5.905   2.475  0.1355  0.2804  0.1097
  444LEU     HA 1250   6.500   5.970   2.490  0.8937 -0.9176  1.1875
  444LEU     CB 1251   6.379   5.884   2.325 -0.4186 -0.4165  0.9028
  444LEU    HB1 1252   6.425   5.789   2.296  0.2809  0.1441  0.1235
  444LEU    HB2 1253   6.271   5.877   2.310 -0.1593 -1.0890 -1.0484
  444LEU     CG 1254   6.437   5.987   2.226 -1.1472  0.1303 -0.3781
  444LEU     HG 1255   6.538   6.005   2.263 -0.8281 -0.9844 -0.6689
  444LEU    CD1 1256   6.454   5.927   2.076  0.0678  0.1147 -0.1173
  444LEU   HD11 1257   6.512   5.988   2.007  0.8682 -0.4722  0.0361
  444LEU   HD12 1258   6.499   5.828   2.083 -0.0067  0.1871  1.9782
  444LEU   HD13 1259   6.358   5.918   2.025  0.2934  0.8579 -0.6975
  444LEU    CD2 1260   6.358   6.119   2.211 -0.1243  0.0619 -0.0998
  444LEU   HD21 1261   6.258   6.106   2.170  0.6798 -0.2304 -2.0824
  444LEU   HD22 1262   6.345   6.171   2.306 -0.8587 -0.5798  0.1617
  444LEU   HD23 1263   6.409   6.193   2.148  0.6131  0.1291  0.5707
  444LEU      C 1264   6.306   5.988   2.546 -0.0748  0.9355  0.0609
  444LEU      O 1265   6.324   6.110   2.574  0.4214 -0.1882 -0.2144
  445GLU      N 1266   6.191   5.924   2.576 -0.6022  0.2924 -0.1563
  445GLU      H 1267   6.198   5.825   2.591 -3.0205  0.4169  2.9209
  445GLU     CA 1268   6.078   5.990   2.644 -0.7390 -0.1479 -0.5605
  445GLU     HA 1269   6.054   6.074   2.580  2.4659  0.5157 -1.0934
  445GLU     CB 1270   5.965   5.886   2.652 -0.3059 -0.0776 -0.0745
  445GLU    HB1 1271   5.995   5.794   2.701 -0.5012 -1.0358 -1.6869
  445GLU    HB2 1272   5.899   5.921   2.731  1.1821 -0.8267  1.5641
  445GLU     CG 1273   5.901   5.852   2.516  0.2672 -0.5876  0.5669
  445GLU    HG1 1274   5.852   5.939   2.474  1.0645 -0.5662 -0.3656
  445GLU    HG2 1275   5.977   5.825   2.443 -0.4038 -2.0038  0.3674
  445GLU     CD 1276   5.804   5.742   2.522  0.7865  0.0302 -0.4698
  445GLU    OE1 1277   5.682   5.771   2.508  0.0317  0.4582 -0.0349
  445GLU    OE2 1278   5.844   5.625   2.544  0.0235  0.3001  0.0936
  445GLU      C 1279   6.121   6.032   2.791 -0.1209 -0.5277 -0.1772
  445GLU      O 1280   6.090   6.145   2.832  0.0546 -0.3016  0.1616
  446LEU      N 1281   6.197   5.946   2.865 -0.2772  0.1518 -0.0430
  446LEU      H 1282   6.223   5.864   2.811 -2.5384 -0.7908  0.2162
  446LEU     CA 1283   6.256   5.974   2.998  0.4519 -0.2653  0.0764
  446LEU     HA 1284   6.169   5.988   3.062 -0.2727 -1.5745 -0.5834
  446LEU     CB 1285   6.328   5.845   3.041 -0.2411 -0.0131  0.9561
  446LEU    HB1 1286   6.419   5.833   2.983 -0.5297 -0.2415  0.5516
  446LEU    HB2 1287   6.363   5.863   3.143  1.4105 -1.3614  0.6599
  446LEU     CG 1288   6.240   5.715   3.054  0.5349 -0.2182  0.1852
  446LEU     HG 1289   6.201   5.693   2.955  0.9805 -2.2612  0.4259
  446LEU    CD1 1290   6.323   5.592   3.092  0.3421 -0.3008  0.5443
  446LEU   HD11 1291   6.260   5.503   3.099  1.3323 -1.0200  0.5520
  446LEU   HD12 1292   6.408   5.588   3.024 -0.1477 -3.5020 -0.0547
  446LEU   HD13 1293   6.363   5.599   3.193  1.9323  1.3198 -0.1576
  446LEU    CD2 1294   6.130   5.730   3.160 -0.1975  0.3593  0.1477
  446LEU   HD21 1295   6.053   5.652   3.162 -0.9093  1.0389 -0.1069
  446LEU   HD22 1296   6.176   5.743   3.258  0.0505 -0.0372  0.0872
  446LEU   HD23 1297   6.076   5.823   3.140 -1.0084 -0.3086 -0.9077
  446LEU      C 1298   6.343   6.100   2.998  0.6960 -0.5121  0.0231
  446LEU      O 1299   6.332   6.198   3.076 -0.5435  0.7345  0.2346
  447PHE      N 1300   6.434   6.102   2.898  0.4666  0.1232 -0.0716
  447PHE      H 1301   6.431   6.023   2.835 -2.7873 -0.2054  0.2878
  447PHE     CA 1302   6.523   6.220   2.872 -0.0993  0.1839 -0.7553
  447PHE     HA 1303   6.580   6.231   2.964  1.2527  2.3020 -1.7619
  447PHE     CB 1304   6.628   6.187   2.759 -0.0829 -0.6733 -1.2570
  447PHE    HB1 1305   6.699   6.110   2.789 -0.6890 -0.8820 -0.3269
  447PHE    HB2 1306   6.570   6.145   2.677 -2.5381 -1.2325  0.6455
  447PHE     CG 1307   6.713   6.303   2.714  0.1196 -0.3754 -0.1522
  447PHE    CD1 1308   6.657   6.396   2.626  0.6604 -0.5760 -0.2914
  447PHE    HD1 1309   6.561   6.384   2.578 -1.1394  0.2533  2.8252
  447PHE    CD2 1310   6.841   6.319   2.762  0.5086  0.0941  0.9761
  447PHE    HD2 1311   6.890   6.242   2.818  0.7795 -1.2609 -1.0194
  447PHE    CE1 1312   6.736   6.509   2.580  1.1256  0.6924  0.2986
  447PHE    HE1 1313   6.701   6.571   2.499 -1.9764 -0.6903  0.4272
  447PHE    CE2 1314   6.915   6.427   2.716  0.5557  0.0174 -0.0590
  447PHE    HE2 1315   7.020   6.443   2.739  0.0406  0.0008  2.6005
  447PHE     CZ 1316   6.867   6.519   2.626  0.2033 -0.5722  0.7096
  447PHE     HZ 1317   6.933   6.598   2.591 -0.1985  0.0501  1.3298
  447PHE      C 1318   6.448   6.349   2.851  0.7897  0.2668 -0.2989
  447PHE      O 1319   6.472   6.444   2.927  0.0472  0.4766 -0.3762
  448VAL      N 1320   6.354   6.355   2.757 -0.0730  0.0531  0.1467
  448VAL      H 1321   6.316   6.270   2.719 -0.0842 -1.4904  3.3327
  448VAL     CA 1322   6.267   6.465   2.727 -0.6891  0.4186  0.3864
  448VAL     HA 1323   6.318   6.560   2.712 -0.1012 -0.2600 -2.4127
  448VAL     CB 1324   6.195   6.432   2.594 -0.2435  0.0632  0.2001
  448VAL     HB 1325   6.157   6.330   2.597 -0.0328 -0.0055  0.7411
  448VAL    CG1 1326   6.073   6.516   2.550 -0.7112 -0.1105  0.2618
  448VAL   HG11 1327   6.050   6.513   2.444 -2.4899 -0.4725  0.6365
  448VAL   HG12 1328   5.980   6.487   2.598  0.2767 -0.9451  1.7452
  448VAL   HG13 1329   6.084   6.620   2.581  2.3347 -1.5208  5.0611
  448VAL    CG2 1330   6.293   6.434   2.480  0.4275 -0.2896  0.2956
  448VAL   HG21 1331   6.239   6.423   2.386  0.8357 -0.2245  0.0510
  448VAL   HG22 1332   6.340   6.532   2.489 -0.9322  0.3468  0.7417
  448VAL   HG23 1333   6.363   6.350   2.484  0.5291 -0.2087  0.2230
  448VAL      C 1334   6.171   6.504   2.834  0.6958  0.4117  0.5318
  448VAL      O 1335   6.147   6.623   2.850  1.1262  0.3798  0.2282
  449LEU      N 1336   6.115   6.403   2.907  0.1215  0.1196  0.0394
  449LEU      H 1337   6.116   6.307   2.874 -2.6257  0.4488 -1.2072
  449LEU     CA 1338   6.024   6.428   3.010 -0.4239  0.2225 -0.4119
  449LEU     HA 1339   5.957   6.505   2.970 -1.6154 -0.1420  0.7909
  449LEU     CB 1340   5.953   6.292   3.053 -0.0821 -0.6713  0.2250
  449LEU    HB1 1341   5.899   6.271   2.961 -1.5463 -0.4979  1.0148
  449LEU    HB2 1342   6.032   6.221   3.077 -1.5810 -2.7610 -0.6637
  449LEU     CG 1343   5.857   6.302   3.176 -0.7701 -0.5433 -0.2339
  449LEU     HG 1344   5.912   6.313   3.270  1.3606 -0.8172 -1.3946
  449LEU    CD1 1345   5.742   6.398   3.161  0.0650  0.1079 -0.4688
  449LEU   HD11 1346   5.669   6.376   3.238 -1.0524 -1.3479 -1.8743
  449LEU   HD12 1347   5.778   6.500   3.175  1.0315 -0.3235  0.3432
  449LEU   HD13 1348   5.688   6.390   3.067  0.4662 -1.4421 -0.5937
  449LEU    CD2 1349   5.800   6.166   3.204  0.5940 -0.0373 -0.3484
  449LEU   HD21 1350   5.744   6.171   3.297  0.1099  2.0174 -0.7146
  449LEU   HD22 1351   5.725   6.118   3.140  0.9401 -3.2384  1.4061
  449LEU   HD23 1352   5.878   6.090   3.211 -0.2274 -0.9871 -1.1396
  449LEU      C 1353   6.093   6.490   3.139  0.0175 -0.3266 -0.3955
  449LEU      O 1354   6.034   6.578   3.199 -0.0034  0.0346 -0.5171
  450ARG      N 1355   6.219   6.452   3.171  0.0293 -0.4178  0.8084
  450ARG      H 1356   6.259   6.371   3.124  0.8963 -0.8215  2.1707
  450ARG     CA 1357   6.297   6.509   3.283 -0.2064  1.2336 -0.3961
  450ARG     HA 1358   6.232   6.517   3.370  2.0238  2.5187  1.2450
  450ARG     CB 1359   6.422   6.416   3.311 -0.1362 -0.2562  0.1226
  450ARG    HB1 1360   6.470   6.384   3.218 -0.5014  0.7467 -0.4188
  450ARG    HB2 1361   6.490   6.460   3.384 -1.2360 -0.1567  1.1135
  450ARG     CG 1362   6.378   6.286   3.381 -0.4085 -0.2227  0.0014
  450ARG    HG1 1363   6.363   6.309   3.487  1.6699 -1.2312  0.5756
  450ARG    HG2 1364   6.281   6.247   3.351  0.2251 -1.9665  0.1181
  450ARG     CD 1365   6.473   6.170   3.374 -0.0918 -0.6496  0.7319
  450ARG    HD1 1366   6.446   6.073   3.417  1.1727 -1.1259  0.4907
  450ARG    HD2 1367   6.491   6.140   3.271  2.8448 -0.5177  1.1285
  450ARG     NE 1368   6.607   6.196   3.426  0.1581 -0.4631  0.1432
  450ARG     HE 1369   6.674   6.225   3.357  2.5598 -3.8493  0.7809
  450ARG     CZ 1370   6.654   6.181   3.548  0.0704 -0.7318  0.5209
  450ARG    NH1 1371   6.580   6.127   3.649 -0.2257 -0.1512  0.5403
  450ARG   HH11 1372   6.481   6.112   3.644 -0.0553 -1.2423  0.2965
  450ARG   HH12 1373   6.626   6.105   3.737  2.6401  0.0637 -0.7698
  450ARG    NH2 1374   6.780   6.218   3.569 -0.3553  0.5267 -0.0648
  450ARG   HH21 1375   6.841   6.241   3.491 -2.1300  0.5633 -1.5126
  450ARG   HH22 1376   6.825   6.226   3.659  1.4811  0.3601 -0.9143
  450ARG      C 1377   6.355   6.648   3.252  0.1318  0.4239 -0.1766
  450ARG      O 1378   6.351   6.732   3.343  0.5240  0.1412  0.0492
  451LEU      N 1379   6.381   6.671   3.126  0.4952 -0.6480  0.2995
  451LEU      H 1380   6.346   6.600   3.064 -3.1942  0.3570  1.0257
  451LEU     CA 1381   6.418   6.797   3.070 -1.3250 -0.0475 -0.8864
  451LEU     HA 1382   6.504   6.827   3.129 -0.8869 -0.6576 -1.2051
  451LEU     CB 1383   6.468   6.776   2.926 -0.0654  0.5397 -0.1611
  451LEU    HB1 1384   6.538   6.693   2.936 -0.1139  0.5549  0.3680
  451LEU    HB2 1385   6.386   6.733   2.868 -0.7045 -0.3993  1.3650
  451LEU     CG 1386   6.537   6.892   2.857  0.4004  0.1673  0.1827
  451LEU     HG 1387   6.476   6.982   2.862  0.8968  0.5041  0.2525
  451LEU    CD1 1388   6.672   6.928   2.922  0.2471 -0.1058 -0.2656
  451LEU   HD11 1389   6.659   6.976   3.019 -0.2204 -1.7148  0.5077
  451LEU   HD12 1390   6.734   6.839   2.929 -0.5451 -0.6574 -0.1718
  451LEU   HD13 1391   6.723   7.001   2.859  1.9198 -2.0042 -1.2551
  451LEU    CD2 1392   6.549   6.855   2.710 -0.0863 -0.1833  0.4656
  451LEU   HD21 1393   6.589   6.942   2.659  0.3713 -0.9238 -0.4464
  451LEU   HD22 1394   6.610   6.766   2.694 -1.6109 -1.4081  1.0601
  451LEU   HD23 1395   6.452   6.834   2.665  0.1729  0.8712 -0.6091
  451LEU      C 1396   6.307   6.897   3.077 -0.1295  0.7259 -0.0664
  451LEU      O 1397   6.317   7.003   3.142  0.0236  0.9558 -0.6547
  452ALA      N 1398   6.194   6.860   3.007 -0.0536  0.2143  0.0681
  452ALA      H 1399   6.200   6.770   2.963  0.0210 -0.5427  1.5404
  452ALA     CA 1400   6.076   6.945   3.002  0.5865  0.2886 -0.0675
  452ALA     HA 1401   6.095   7.038   2.949 -3.3204  1.6299  0.5222
  452ALA     CB 1402   5.961   6.870   2.920 -0.0217  0.0609 -0.7271
  452ALA    HB1 1403   5.891   6.942   2.878 -0.4383 -0.7222 -1.4031
  452ALA    HB2 1404   6.010   6.815   2.839 -0.0316 -0.7584 -0.1814
  452ALA    HB3 1405   5.901   6.796   2.972  1.5934  0.5966  2.1193
  452ALA      C 1406   6.017   6.996   3.142 -0.5364 -0.3163 -0.0745
  452ALA      O 1407   5.977   7.110   3.153  0.0781  0.3188 -0.7080
  453TYR      N 1408   6.037   6.919   3.251 -0.0538  0.0089 -0.4982
  453TYR      H 1409   6.056   6.826   3.217  0.8640  0.3744 -1.0218
  453TYR     CA 1410   5.986   6.950   3.384  0.1857 -0.7699 -0.0132
  453TYR     HA 1411   5.886   6.992   3.374  0.5475 -0.0426 -0.6676
  453TYR     CB 1412   5.993   6.822   3.478  0.0703  0.4122  0.3559
  453TYR    HB1 1413   5.942   6.742   3.425 -1.8310  0.8261  1.4705
  453TYR    HB2 1414   6.094   6.788   3.497 -0.1154 -0.3000  0.0987
  453TYR     CG 1415   5.914   6.824   3.617  0.1466 -0.7764  0.3245
  453TYR    CD1 1416   5.777   6.836   3.623  0.1142 -0.0932  0.7602
  453TYR    HD1 1417   5.731   6.861   3.528  0.4620  1.5844  0.9920
  453TYR    CD2 1418   5.992   6.809   3.731 -0.3010  0.1463 -0.0214
  453TYR    HD2 1419   6.099   6.796   3.722 -0.2474  1.7455 -2.3241
  453TYR    CE1 1420   5.716   6.853   3.747 -0.5824  0.3080 -1.0101
  453TYR    HE1 1421   5.610   6.873   3.753 -0.8729 -0.8112 -1.9841
  453TYR    CE2 1422   5.933   6.813   3.858  0.2088 -0.1054 -0.5803
  453TYR    HE2 1423   5.993   6.814   3.949 -0.5133  0.2733 -0.0972
  453TYR     CZ 1424   5.792   6.837   3.869  0.0479  0.2659 -0.2004
  453TYR     OH 1425   5.740   6.861   3.994  0.0492 -0.1823 -0.1917
  453TYR     HH 1426   5.649   6.889   3.993  1.1064  4.0427  1.3158
  453TYR      C 1427   6.063   7.057   3.458  0.0009 -0.2072  0.3823
  453TYR      O 1428   5.994   7.137   3.516  1.0740 -0.6823  0.0458
  454ARG      N 1429   6.196   7.060   3.446 -0.5593 -0.0317 -0.4273
  454ARG      H 1430   6.228   6.997   3.374 -0.1092 -0.6976  0.3395
  454ARG     CA 1431   6.287   7.163   3.516  0.9376 -0.3834 -0.0532
  454ARG     HA 1432   6.226   7.202   3.597  0.0628  0.3918 -1.0582
  454ARG     CB 1433   6.413   7.090   3.575 -0.1767 -0.4734 -0.2993
  454ARG    HB1 1434   6.469   7.167   3.628 -2.5323  1.3950 -0.3607
  454ARG    HB2 1435   6.372   7.022   3.649  0.9335 -0.3340  0.4776
  454ARG     CG 1436   6.499   7.023   3.463  0.1753  0.2250  0.2536
  454ARG    HG1 1437   6.438   6.945   3.416  1.3127 -1.0382  0.7887
  454ARG    HG2 1438   6.522   7.096   3.387 -1.3422  0.1213 -0.3516
  454ARG     CD 1439   6.623   6.971   3.523  0.6994 -0.1002  0.0794
  454ARG    HD1 1440   6.707   6.997   3.458  0.2664  1.0234 -0.0517
  454ARG    HD2 1441   6.642   7.026   3.615 -1.3397  2.3539 -0.8654
  454ARG     NE 1442   6.609   6.818   3.537 -0.2656  0.1088  0.1401
  454ARG     HE 1443   6.566   6.782   3.621  1.0113  0.1760  0.8535
  454ARG     CZ 1444   6.671   6.730   3.454  0.5027  0.0347 -0.2801
  454ARG    NH1 1445   6.716   6.771   3.339 -0.0346 -0.3486 -0.2624
  454ARG   HH11 1446   6.704   6.867   3.310 -0.3727  0.4916  2.3617
  454ARG   HH12 1447   6.770   6.710   3.280  1.3121  0.7234 -0.1768
  454ARG    NH2 1448   6.682   6.603   3.485  0.1530 -0.1077  0.2279
  454ARG   HH21 1449   6.663   6.580   3.582 -1.4319  0.9131  0.2091
  454ARG   HH22 1450   6.743   6.538   3.437 -0.1341  0.0487 -0.3568
  454ARG      C 1451   6.339   7.279   3.433  0.6380 -0.1007  0.1755
  454ARG      O 1452   6.390   7.374   3.489 -0.7372 -0.1940 -0.0263
  455SER      N 1453   6.332   7.265   3.301  0.3676 -0.1209 -0.4467
  455SER      H 1454   6.290   7.180   3.266 -0.2963 -0.3456  0.8416
  455SER     CA 1455   6.356   7.368   3.203 -0.1591  0.1212 -0.7543
  455SER     HA 1456   6.457   7.404   3.223 -0.3805  1.2476 -1.5570
  455SER     CB 1457   6.343   7.308   3.062 -0.1063 -0.0689 -0.2139
  455SER    HB1 1458   6.241   7.272   3.068  0.8115 -2.9135 -0.1680
  455SER    HB2 1459   6.352   7.381   2.982  0.6628 -1.9573 -1.9466
  455SER     OG 1460   6.441   7.220   3.032  0.0780  0.6474 -0.9762
  455SER     HG 1461   6.433   7.139   3.080  0.9290  0.0413 -1.8105
  455SER      C 1462   6.268   7.490   3.232  0.1959 -0.0072  0.7234
  455SER      O 1463   6.155   7.474   3.281 -0.7030 -0.0491 -0.3190
  456ASN      N 1464   6.317   7.612   3.207  0.0142 -0.5935 -0.3647
  456ASN      H 1465   6.413   7.612   3.173  0.6455 -0.1111  1.3432
  456ASN     CA 1466   6.246   7.738   3.214  0.1314 -0.3567  0.3451
  456ASN     HA 1467   6.165   7.717   3.284  0.6943 -0.3392  1.0098
  456ASN     CB 1468   6.326   7.849   3.290  0.3778 -0.2103 -0.8080
  456ASN    HB1 1469   6.389   7.808   3.368 -0.1773 -0.3683 -0.4391
  456ASN    HB2 1470   6.391   7.912   3.229  0.3971  2.2091  1.5365
  456ASN     CG 1471   6.233   7.947   3.364 -0.0147 -1.0077 -0.5190
  456ASN    OD1 1472   6.152   7.899   3.445 -0.0765 -0.7734 -0.1314
  456ASN    ND2 1473   6.244   8.079   3.360  0.1220 -0.0800  0.0914
  456ASN   HD21 1474   6.324   8.121   3.315  0.6574 -1.9765 -0.8254
  456ASN   HD22 1475   6.184   8.140   3.414  0.9039 -1.0832  2.1968
  456ASN      C 1476   6.206   7.784   3.076 -0.0189 -0.0220 -0.2387
  456ASN      O 1477   6.287   7.859   3.014  0.1392  0.5768 -0.0073
  457PRO      N 1478   6.088   7.748   3.016  0.4039 -0.2386 -0.4094
  457PRO     CA 1479   6.049   7.771   2.879 -0.4017  0.5192  0.5612
  457PRO     HA 1480   6.126   7.729   2.814 -1.3513 -3.7427  1.8281
  457PRO     CB 1481   5.926   7.674   2.863  0.4828  0.1559 -0.3651
  457PRO    HB1 1482   5.857   7.713   2.788 -0.4888  1.0011  0.9300
  457PRO    HB2 1483   5.955   7.574   2.830  0.7784  0.5916 -1.4863
  457PRO     CG 1484   5.864   7.668   3.003 -0.7061  0.4358 -0.2594
  457PRO    HG1 1485   5.790   7.746   3.021 -0.8587  0.5287 -1.2028
  457PRO    HG2 1486   5.814   7.573   3.015  0.9828 -0.2402  2.2906
  457PRO     CD 1487   5.979   7.695   3.096 -0.0398  0.3549  0.3134
  457PRO    HD1 1488   5.941   7.760   3.175 -0.7247  0.4316 -0.0630
  457PRO    HD2 1489   6.006   7.597   3.135 -1.1836 -0.0901  0.0376
  457PRO      C 1490   6.012   7.916   2.837 -0.5076  0.4187 -0.5537
  457PRO      O 1491   6.027   7.957   2.723  0.0676 -0.3015  0.2100
  458VAL      N 1492   5.966   7.992   2.937 -0.4206  0.1668  0.0237
  458VAL      H 1493   5.940   7.953   3.026  0.7216 -1.6062 -0.3666
  458VAL     CA 1494   5.945   8.136   2.925  0.4714 -0.1994  0.2352
  458VAL     HA 1495   5.880   8.151   2.839  0.8903 -0.3888 -0.1133
  458VAL     CB 1496   5.868   8.186   3.058  0.0536 -0.0078  0.1428
  458VAL     HB 1497   5.935   8.186   3.144 -0.4916  0.7319  0.5826
  458VAL    CG1 1498   5.819   8.331   3.048  0.2262 -0.1772 -0.2711
  458VAL   HG11 1499   5.903   8.401   3.053 -0.3700  0.6951 -1.7289
  458VAL   HG12 1500   5.772   8.336   2.950  0.2983  0.8498 -0.2677
  458VAL   HG13 1501   5.753   8.358   3.130  0.8078 -0.7073  0.3915
  458VAL    CG2 1502   5.746   8.090   3.079 -0.0495 -0.4223  0.2008
  458VAL   HG21 1503   5.778   8.001   3.134  0.9894  1.4150  2.8260
  458VAL   HG22 1504   5.673   8.139   3.145  0.0871 -0.7804  0.6274
  458VAL   HG23 1505   5.700   8.059   2.986  2.5165 -3.6783 -0.1669
  458VAL      C 1506   6.070   8.219   2.893 -0.0876  0.4389 -0.0272
  458VAL      O 1507   6.063   8.310   2.813 -0.2110 -0.0346 -0.2406
  459GLU      N 1508   6.182   8.182   2.946 -0.7373 -0.4645 -0.0736
  459GLU      H 1509   6.183   8.113   3.020 -0.8937  0.7597  1.1072
  459GLU     CA 1510   6.303   8.247   2.908 -0.1322  0.1479  0.1502
  459GLU     HA 1511   6.304   8.349   2.870  2.9785  0.0853 -0.2198
  459GLU     CB 1512   6.399   8.242   3.023  0.6553 -0.5582 -0.1620
  459GLU    HB1 1513   6.417   8.136   3.041 -0.0638 -0.4207  1.5466
  459GLU    HB2 1514   6.504   8.269   3.008  1.1767 -2.0526  0.6043
  459GLU     CG 1515   6.349   8.327   3.144 -0.9411  0.4412  0.5115
  459GLU    HG1 1516   6.351   8.427   3.101 -0.3948  0.3750  0.3740
  459GLU    HG2 1517   6.255   8.293   3.187 -1.8403  2.5527  0.3066
  459GLU     CD 1518   6.442   8.324   3.261 -0.3033  0.2819  0.0677
  459GLU    OE1 1519   6.478   8.222   3.322 -0.2585 -0.2790  0.1866
  459GLU    OE2 1520   6.490   8.432   3.298  0.0854  0.3363  0.0316
  459GLU      C 1521   6.364   8.169   2.796 -0.2913  0.4927  0.2119
  459GLU      O 1522   6.418   8.234   2.708 -0.6589  0.1592 -0.1420
  460GLY      N 1523   6.343   8.037   2.793 -0.0116 -0.6974 -0.8275
  460GLY      H 1524   6.302   7.994   2.874 -0.0884 -0.0859 -0.5396
  460GLY     CA 1525   6.399   7.943   2.694 -0.4988  0.2580 -0.0732
  460GLY    HA1 1526   6.324   7.869   2.667 -0.8595  0.5732  0.0520
  460GLY    HA2 1527   6.420   7.990   2.598  0.1249  0.6668  0.2582
  460GLY      C 1528   6.514   7.857   2.740 -0.3498  0.0850 -0.2831
  460GLY      O 1529   6.588   7.804   2.657  0.1056 -0.2166  0.1503
  461LYS      N 1530   6.526   7.833   2.870  0.2060 -0.0653 -0.0228
  461LYS      H 1531   6.461   7.853   2.944  1.7656  1.2828  1.0576
  461LYS     CA 1532   6.637   7.761   2.922  0.0665  0.3673  0.2565
  461LYS     HA 1533   6.728   7.780   2.865  0.5564  0.9698  1.2033
  461LYS     CB 1534   6.668   7.807   3.066  0.4621 -0.1740 -0.1357
  461LYS    HB1 1535   6.573   7.794   3.119 -0.4362 -2.3674 -2.0792
  461LYS    HB2 1536   6.735   7.735   3.114  0.0335 -0.3178  0.2600
  461LYS     CG 1537   6.716   7.954   3.080  0.2482 -0.5791  0.2339
  461LYS    HG1 1538   6.809   7.972   3.026  0.6805  1.4950  1.5782
  461LYS    HG2 1539   6.650   8.014   3.018  1.1690 -0.5151 -0.7182
  461LYS     CD 1540   6.711   8.006   3.221  0.1877  0.4926  0.6387
  461LYS    HD1 1541   6.614   8.015   3.269  0.4823  1.0660  1.1442
  461LYS    HD2 1542   6.772   7.942   3.285  1.8392  1.6060  0.2700
  461LYS     CE 1543   6.773   8.148   3.223 -0.2668 -0.3957  0.2747
  461LYS    HE1 1544   6.882   8.142   3.229 -0.2830 -0.8932  0.1340
  461LYS    HE2 1545   6.749   8.209   3.136  1.4934  0.0820  0.0863
  461LYS     NZ 1546   6.738   8.223   3.343 -0.1869 -0.6145 -0.4710
  461LYS    HZ1 1547   6.780   8.315   3.343  1.2630 -1.1977 -2.6842
  461LYS    HZ2 1548   6.637   8.231   3.345 -0.1899 -0.4001 -1.1171
  461LYS    HZ3 1549   6.757   8.181   3.433 -1.3777 -1.5348 -0.6297
  461LYS      C 1550   6.608   7.613   2.929  0.2521 -0.0986  0.1045
  461LYS      O 1551   6.527   7.571   3.015  0.0649 -0.2103 -0.3706
  462LEU      N 1552   6.679   7.536   2.856  0.2334  0.0023 -0.3166
  462LEU      H 1553   6.759   7.577   2.810  1.8042 -0.6366  1.6677
  462LEU     CA 1554   6.678   7.394   2.870 -0.1377 -0.2974 -0.1057
  462LEU     HA 1555   6.582   7.353   2.901 -0.5661  1.0806  0.4810
  462LEU     CB 1556   6.713   7.334   2.729  0.0755 -0.0603  0.9382
  462LEU    HB1 1557   6.810   7.370   2.694 -0.1247  0.6474  1.0854
  462LEU    HB2 1558   6.730   7.227   2.742 -1.8728 -0.3926  1.1541
  462LEU     CG 1559   6.598   7.338   2.623  0.0258 -0.0704  0.0946
  462LEU     HG 1560   6.651   7.287   2.543  0.0079  1.5617 -1.0020
  462LEU    CD1 1561   6.473   7.251   2.642 -0.3521 -0.4783  0.0742
  462LEU   HD11 1562   6.424   7.223   2.549 -1.6888  3.2309 -0.5295
  462LEU   HD12 1563   6.498   7.161   2.698  2.0576  0.2704  0.3430
  462LEU   HD13 1564   6.402   7.311   2.699  0.1606 -0.3677  0.6063
  462LEU    CD2 1565   6.569   7.490   2.575 -0.2410 -0.9740 -0.0556
  462LEU   HD21 1566   6.654   7.552   2.603 -2.8635  2.0224  1.8075
  462LEU   HD22 1567   6.559   7.510   2.468 -0.5748  0.0484  0.1594
  462LEU   HD23 1568   6.495   7.536   2.640  1.9899  2.2019  0.4709
  462LEU      C 1569   6.792   7.352   2.963  0.4048  0.3340  0.3523
  462LEU      O 1570   6.912   7.366   2.930  0.0352 -0.2880 -0.0709
  463ILE      N 1571   6.760   7.298   3.077  0.4725  0.3521 -0.5515
  463ILE      H 1572   6.660   7.281   3.088  0.3619  0.6321 -1.1095
  463ILE     CA 1573   6.850   7.248   3.188 -0.1728  0.3614 -0.0597
  463ILE     HA 1574   6.952   7.283   3.176  0.3259 -0.7239  0.8350
  463ILE     CB 1575   6.795   7.306   3.320 -0.6399  0.1139  0.3707
  463ILE     HB 1576   6.700   7.254   3.325  0.0726 -1.1314  1.6066
  463ILE    CG1 1577   6.789   7.462   3.312  0.7700  1.2215 -0.0017
  463ILE   HG11 1578   6.890   7.504   3.316  2.1664 -1.9357  0.7481
  463ILE   HG12 1579   6.751   7.482   3.212 -1.5959 -0.5872  0.4469
  463ILE    CG2 1580   6.861   7.256   3.450  0.7272  0.5749 -0.0090
  463ILE   HG21 1581   6.875   7.148   3.454 -0.6203  0.3436 -0.9286
  463ILE   HG22 1582   6.963   7.291   3.465  1.3298 -0.5861 -1.2295
  463ILE   HG23 1583   6.793   7.287   3.530 -1.0391 -0.8462 -0.9126
  463ILE     CD 1584   6.700   7.539   3.417 -1.1373  0.0866  0.6591
  463ILE    HD1 1585   6.673   7.640   3.390  0.1133 -0.0954 -1.5063
  463ILE    HD2 1586   6.611   7.486   3.451  0.2131 -1.9068  1.2875
  463ILE    HD3 1587   6.769   7.555   3.500 -0.0327 -0.5778 -0.0883
  463ILE      C 1588   6.850   7.096   3.183 -0.2646  0.5536  0.2838
  463ILE      O 1589   6.758   7.029   3.229  0.2758 -0.3368 -0.3833
  464PHE      N 1590   6.958   7.038   3.128  0.3788 -0.1749  0.0171
  464PHE      H 1591   7.027   7.099   3.088  0.0713 -1.1163 -2.0724
  464PHE     CA 1592   6.987   6.898   3.111 -0.2049  0.1894 -0.5961
  464PHE     HA 1593   6.902   6.837   3.080 -0.4849 -0.0880  0.6697
  464PHE     CB 1594   7.108   6.896   3.011 -0.0544  0.2895  0.1833
  464PHE    HB1 1595   7.187   6.962   3.048  0.4914 -0.5066  0.4752
  464PHE    HB2 1596   7.151   6.796   3.011 -2.2144 -0.6894 -0.5267
  464PHE     CG 1597   7.057   6.940   2.870  0.1477  0.5209  0.0763
  464PHE    CD1 1598   7.089   7.069   2.819  0.5617 -0.6401  0.6945
  464PHE    HD1 1599   7.159   7.136   2.866  1.0160  0.9762 -2.0460
  464PHE    CD2 1600   6.965   6.861   2.793 -0.6132 -0.5568  0.1645
  464PHE    HD2 1601   6.932   6.764   2.825 -0.7459 -1.1563 -1.6680
  464PHE    CE1 1602   7.036   7.115   2.694  0.3873 -0.6798 -0.0462
  464PHE    HE1 1603   7.057   7.215   2.660 -0.9296 -0.2865  0.2270
  464PHE    CE2 1604   6.911   6.909   2.670  0.3401  0.0716 -0.2443
  464PHE    HE2 1605   6.841   6.853   2.610 -0.3302  1.3801 -0.7293
  464PHE     CZ 1606   6.950   7.032   2.618 -0.4412  0.9321 -0.1010
  464PHE     HZ 1607   6.902   7.058   2.525  0.6185  0.1256 -0.9076
  464PHE      C 1608   7.036   6.826   3.237  0.1660  0.6368  0.1621
  464PHE      O 1609   7.093   6.890   3.327  0.1029  0.7953  0.0284
  465CYS      N 1610   7.025   6.690   3.240 -0.0775  0.0233  0.5567
  465CYS      H 1611   6.991   6.645   3.157 -2.0356 -0.4459  1.5567
  465CYS     CA 1612   7.053   6.602   3.357 -0.2589 -0.9085  0.1249
  465CYS     HA 1613   6.985   6.640   3.433  0.5999  0.3513  0.2884
  465CYS     CB 1614   7.020   6.459   3.310  0.5412 -0.2965 -0.4771
  465CYS    HB1 1615   7.076   6.447   3.217 -0.6987  0.1833 -1.3152
  465CYS    HB2 1616   7.058   6.385   3.379  0.8489 -0.7030 -1.0749
  465CYS     SG 1617   6.845   6.417   3.283 -0.2670  0.5176 -0.2323
  465CYS     HG 1618   6.821   6.486   3.171 -1.2986  0.1072 -0.2819
  465CYS      C 1619   7.194   6.609   3.418 -0.0455  0.5049 -0.0429
  465CYS      O 1620   7.207   6.578   3.534 -0.2335 -0.0033 -0.4059
  466ASN      N 1621   7.301   6.647   3.349 -0.8391  0.4830  0.9564
  466ASN      H 1622   7.285   6.679   3.255 -0.1181 -2.1901 -0.1688
  466ASN     CA 1623   7.437   6.660   3.389 -0.6126  0.4073 -0.2759
  466ASN     HA 1624   7.465   6.582   3.461 -1.1769  0.2691 -0.2032
  466ASN     CB 1625   7.536   6.650   3.264  0.1441  0.7719 -0.5393
  466ASN    HB1 1626   7.641   6.649   3.294 -0.6265  0.6136  2.4645
  466ASN    HB2 1627   7.529   6.550   3.222 -0.2770  0.3142  0.5864
  466ASN     CG 1628   7.510   6.739   3.148  0.0315  0.0558 -0.3802
  466ASN    OD1 1629   7.392   6.764   3.114 -0.2912  0.5676  0.5278
  466ASN    ND2 1630   7.617   6.807   3.108  0.6693 -0.2181  0.3406
  466ASN   HD21 1631   7.705   6.779   3.150  0.3977 -2.7015 -0.5997
  466ASN   HD22 1632   7.601   6.881   3.041 -1.2323  0.3212  1.3199
  466ASN      C 1633   7.459   6.796   3.455  0.4020 -0.0336  0.2807
  466ASN      O 1634   7.566   6.818   3.514  0.4536  0.0204 -0.8433
  467GLY      N 1635   7.365   6.889   3.446 -0.1195  0.5710 -1.1138
  467GLY      H 1636   7.283   6.860   3.393  0.5696 -0.8876 -1.4335
  467GLY     CA 1637   7.371   7.021   3.517  0.3138 -0.4148  0.1912
  467GLY    HA1 1638   7.274   7.044   3.560  1.9802 -0.2892  4.3598
  467GLY    HA2 1639   7.451   7.030   3.591  0.4036  1.4096 -0.0874
  467GLY      C 1640   7.396   7.141   3.422 -0.7712 -0.5382 -0.0154
  467GLY      O 1641   7.380   7.256   3.468  0.1118  0.4414  0.2652
  468VAL      N 1642   7.410   7.121   3.292  0.4759 -0.2321 -0.1511
  468VAL      H 1643   7.376   7.032   3.258 -3.2450  0.6868  0.6583
  468VAL     CA 1644   7.419   7.233   3.193 -0.2496  0.3216 -0.4916
  468VAL     HA 1645   7.485   7.312   3.228  0.0560 -0.8912  1.8558
  468VAL     CB 1646   7.485   7.171   3.063  0.8700 -0.1998 -0.0142
  468VAL     HB 1647   7.419   7.090   3.032 -2.7248  2.9711 -1.4549
  468VAL    CG1 1648   7.480   7.264   2.942 -0.0549  0.6608 -0.0097
  468VAL   HG11 1649   7.382   7.272   2.894 -0.4099  1.2012  0.7719
  468VAL   HG12 1650   7.502   7.364   2.979 -1.1111  0.7394  0.4530
  468VAL   HG13 1651   7.554   7.242   2.865  0.1680  0.3279  0.2954
  468VAL    CG2 1652   7.628   7.125   3.087  0.2458  0.0872  0.1491
  468VAL   HG21 1653   7.668   7.079   2.996 -2.9001  0.0033 -1.3047
  468VAL   HG22 1654   7.681   7.220   3.101 -0.5843  1.1317 -2.9962
  468VAL   HG23 1655   7.630   7.057   3.172  2.8418 -0.6255 -0.3913
  468VAL      C 1656   7.280   7.297   3.163  0.7377 -0.3649 -0.5662
  468VAL      O 1657   7.194   7.222   3.119 -0.2728 -0.1070  0.1512
  469VAL      N 1658   7.270   7.426   3.198 -0.1627  0.1348  0.7020
  469VAL      H 1659   7.351   7.453   3.251  1.6892  0.7416 -2.2210
  469VAL     CA 1660   7.177   7.526   3.144  1.0312  0.0001 -0.4612
  469VAL     HA 1661   7.077   7.484   3.137  0.5157  1.1922 -0.4741
  469VAL     CB 1662   7.178   7.644   3.242  0.6313  0.1008  0.1934
  469VAL     HB 1663   7.277   7.690   3.235  0.7266 -0.3008 -1.5615
  469VAL    CG1 1664   7.075   7.757   3.206  0.3809  0.9583  0.1799
  469VAL   HG11 1665   7.062   7.788   3.102 -1.0141  2.4481  0.7527
  469VAL   HG12 1666   6.973   7.725   3.228 -0.1668  2.4168 -0.1632
  469VAL   HG13 1667   7.105   7.842   3.266 -0.6125  0.7744  0.9591
  469VAL    CG2 1668   7.178   7.609   3.394 -0.0675 -0.3996 -0.3095
  469VAL   HG21 1669   7.274   7.607   3.445 -0.3390 -0.5216  0.2037
  469VAL   HG22 1670   7.107   7.678   3.441  0.1464 -0.7129  0.4844
  469VAL   HG23 1671   7.144   7.506   3.406  0.6292 -0.4866  1.1806
  469VAL      C 1672   7.231   7.582   3.012 -0.3844  0.1093  0.9348
  469VAL      O 1673   7.345   7.634   3.007  0.2649 -0.4150  0.6064
  470LEU      N 1674   7.151   7.562   2.909 -0.2806  0.2137  0.0833
  470LEU      H 1675   7.060   7.522   2.924 -0.9247  0.0096 -3.5275
  470LEU     CA 1676   7.171   7.598   2.771  0.0856  0.3336 -0.1361
  470LEU     HA 1677   7.243   7.679   2.763  0.0957  0.2755 -0.6324
  470LEU     CB 1678   7.228   7.475   2.696  0.1899  0.3327 -0.4511
  470LEU    HB1 1679   7.282   7.406   2.760 -1.0425 -2.1699 -1.9553
  470LEU    HB2 1680   7.141   7.416   2.669 -0.2268  0.5414  0.4037
  470LEU     CG 1681   7.311   7.501   2.578 -0.8165  0.0094  0.3532
  470LEU     HG 1682   7.272   7.585   2.521  1.5710 -0.3493 -2.0294
  470LEU    CD1 1683   7.453   7.534   2.614  0.1868 -0.0035 -0.3527
  470LEU   HD11 1684   7.520   7.557   2.532  0.5273  1.0860  0.2042
  470LEU   HD12 1685   7.451   7.625   2.675  1.4640  1.0586 -1.7967
  470LEU   HD13 1686   7.502   7.461   2.678 -1.2967 -0.7243  0.0060
  470LEU    CD2 1687   7.295   7.385   2.483  0.8771  0.4150 -0.0723
  470LEU   HD21 1688   7.344   7.298   2.528  1.2695 -1.3545 -3.5715
  470LEU   HD22 1689   7.187   7.370   2.476  0.2511  3.7249  0.9881
  470LEU   HD23 1690   7.340   7.410   2.387  0.4368  0.2770 -0.3143
  470LEU      C 1691   7.040   7.659   2.710  0.2453 -0.2873  0.6623
  470LEU      O 1692   6.931   7.647   2.773  0.1436  0.3438  0.0406
  471HIS      N 1693   7.047   7.738   2.598  0.0784  0.2935  0.4759
  471HIS      H 1694   7.135   7.742   2.548  0.5824 -0.4706  1.2796
  471HIS     CA 1695   6.925   7.806   2.547 -0.4874  0.2414  0.5098
  471HIS     HA 1696   6.848   7.818   2.624  1.1374  3.5220  1.8329
  471HIS     CB 1697   6.965   7.949   2.505 -0.1174  0.4137 -0.6459
  471HIS    HB1 1698   7.033   7.985   2.582 -0.9625  0.1110  0.2587
  471HIS    HB2 1699   7.022   7.938   2.413  1.3796  2.0224  0.0221
  471HIS     CG 1700   6.846   8.040   2.499  0.8920 -0.6773 -0.0402
  471HIS    ND1 1701   6.770   8.059   2.379 -0.1801 -0.0975  0.7989
  471HIS    CD2 1702   6.786   8.107   2.603  0.2527  0.5068 -0.8581
  471HIS    HD2 1703   6.808   8.112   2.709 -0.6952 -1.4110 -0.5249
  471HIS    CE1 1704   6.664   8.136   2.422 -0.1068  0.0572  0.3794
  471HIS    HE1 1705   6.598   8.176   2.346 -0.8901  1.0913  1.5776
  471HIS    NE2 1706   6.665   8.152   2.551 -0.4806 -0.7813 -0.3878
  471HIS    HE2 1707   6.597   8.209   2.598 -0.3251 -1.7420  1.0602
  471HIS      C 1708   6.862   7.731   2.436 -0.1748  0.2388  0.3000
  471HIS      O 1709   6.923   7.649   2.373 -0.3965 -0.0418  0.1287
  472ARG      N 1710   6.735   7.761   2.405  0.2158 -0.1022  0.7758
  472ARG      H 1711   6.685   7.834   2.454 -2.0220 -1.2136  0.2824
  472ARG     CA 1712   6.667   7.716   2.281 -0.0203  0.3233  0.6414
  472ARG     HA 1713   6.657   7.608   2.274  2.1148  0.1442 -0.3572
  472ARG     CB 1714   6.533   7.786   2.282  0.5138 -0.6412  0.2964
  472ARG    HB1 1715   6.485   7.777   2.379 -0.2993  0.9747  0.0752
  472ARG    HB2 1716   6.554   7.893   2.275  0.6237 -0.6985 -0.3637
  472ARG     CG 1717   6.439   7.767   2.165  0.1833 -0.2492  0.0395
  472ARG    HG1 1718   6.485   7.794   2.070 -0.6751  1.1171 -0.0172
  472ARG    HG2 1719   6.413   7.663   2.148 -1.1932 -0.4573  2.9743
  472ARG     CD 1720   6.311   7.856   2.188 -0.1600  0.5252  0.4101
  472ARG    HD1 1721   6.241   7.815   2.115 -0.0220  2.4838 -0.8740
  472ARG    HD2 1722   6.267   7.839   2.287 -0.1701  0.4915  0.4001
  472ARG     NE 1723   6.332   7.999   2.151  0.3450 -0.5382  0.7735
  472ARG     HE 1724   6.352   8.059   2.230 -0.7168  0.6352  0.1874
  472ARG     CZ 1725   6.326   8.054   2.028  0.6416  0.1354 -0.2609
  472ARG    NH1 1726   6.308   7.969   1.935  0.0284 -0.0997  0.0943
  472ARG   HH11 1727   6.275   7.877   1.960 -0.1431 -0.4195 -1.2218
  472ARG   HH12 1728   6.310   7.980   1.834  0.0477 -1.2429 -0.0460
  472ARG    NH2 1729   6.354   8.184   2.008 -0.5503  0.0171  0.0945
  472ARG   HH21 1730   6.389   8.248   2.077  1.8797 -0.6551 -0.4368
  472ARG   HH22 1731   6.330   8.219   1.916  0.5898  0.2960 -0.1126
  472ARG      C 1732   6.748   7.743   2.157 -0.2902  0.1988  0.5613
  472ARG      O 1733   6.767   7.656   2.071  0.5003  0.0785  0.1045
  473LEU      N 1734   6.794   7.869   2.145  0.3296 -0.3403 -0.0393
  473LEU      H 1735   6.782   7.932   2.224 -0.0981 -1.5180  0.8682
  473LEU     CA 1736   6.875   7.917   2.035 -0.4492  0.0179  0.3653
  473LEU     HA 1737   6.812   7.908   1.947  0.7501 -0.0411 -0.5156
  473LEU     CB 1738   6.919   8.065   2.043  0.1759  0.0362  0.3185
  473LEU    HB1 1739   6.972   8.086   2.136 -0.5519  0.9053  0.5472
  473LEU    HB2 1740   6.989   8.089   1.963 -0.5843 -0.3185 -0.4695
  473LEU     CG 1741   6.801   8.162   2.049  0.4240 -0.2718  0.3791
  473LEU     HG 1742   6.732   8.134   2.128 -0.1365 -1.3581 -0.4698
  473LEU    CD1 1743   6.852   8.308   2.072 -0.0497  1.0780  1.0842
  473LEU   HD11 1744   6.770   8.380   2.068 -0.1477  0.9184 -0.8275
  473LEU   HD12 1745   6.905   8.319   2.167 -0.4630 -2.8042  1.9276
  473LEU   HD13 1746   6.918   8.345   1.994 -3.0198 -0.1094 -2.2872
  473LEU    CD2 1747   6.718   8.147   1.915  0.6322 -0.1891  0.2378
  473LEU   HD21 1748   6.665   8.053   1.903  0.1618  0.2353 -1.2094
  473LEU   HD22 1749   6.636   8.218   1.927  0.6861 -0.1033  0.0940
  473LEU   HD23 1750   6.783   8.172   1.831  1.1070 -0.8361  0.4054
  473LEU      C 1751   7.010   7.839   2.012  0.7775  0.2301  0.0132
  473LEU      O 1752   7.063   7.827   1.901 -0.2809  0.3433  0.5869
  474GLN      N 1753   7.064   7.784   2.122  0.4301  0.1776  0.2588
  474GLN      H 1754   7.003   7.792   2.202 -0.4367  3.4761 -0.6152
  474GLN     CA 1755   7.187   7.705   2.118 -0.7872 -0.3303 -0.8248
  474GLN     HA 1756   7.257   7.743   2.044  0.4226  0.5311  0.6941
  474GLN     CB 1757   7.247   7.706   2.260 -0.0759  0.6737 -0.1610
  474GLN    HB1 1758   7.171   7.663   2.325 -0.9152  1.4431 -0.6184
  474GLN    HB2 1759   7.323   7.629   2.246 -1.3862 -0.8755  0.9285
  474GLN     CG 1760   7.307   7.843   2.296  0.1325  0.4115 -0.7467
  474GLN    HG1 1761   7.372   7.877   2.215 -0.9345  0.7891 -1.4727
  474GLN    HG2 1762   7.218   7.906   2.306 -0.4622 -0.6593  1.1070
  474GLN     CD 1763   7.374   7.834   2.435  0.1069 -0.3923  0.2823
  474GLN    OE1 1764   7.303   7.845   2.532 -0.2979 -0.0965 -0.2392
  474GLN    NE2 1765   7.509   7.822   2.438  0.6449 -0.1249 -0.6108
  474GLN   HE21 1766   7.555   7.803   2.350 -1.5449  2.3990 -2.4332
  474GLN   HE22 1767   7.551   7.818   2.530 -1.8669  2.5163  0.8044
  474GLN      C 1768   7.148   7.555   2.089 -0.2803 -0.3576 -0.4813
  474GLN      O 1769   7.224   7.467   2.044  0.2537 -0.4651 -0.7873
  475CYS      N 1770   7.030   7.512   2.128  0.4102 -0.2448 -1.0140
  475CYS      H 1771   6.974   7.582   2.175 -0.2315 -0.6557 -1.1536
  475CYS     CA 1772   6.977   7.375   2.107 -1.1692  0.4689  1.2416
  475CYS     HA 1773   7.052   7.303   2.138 -1.1715 -0.0089  0.1533
  475CYS     CB 1774   6.864   7.350   2.199  0.1851  0.0657 -0.2088
  475CYS    HB1 1775   6.780   7.419   2.197  1.5317  1.9345  2.3938
  475CYS    HB2 1776   6.819   7.255   2.169 -1.7002 -0.0916  2.6475
  475CYS     SG 1777   6.914   7.338   2.374 -0.0424 -0.0697  0.1173
  475CYS     HG 1778   6.845   7.443   2.419  0.2981 -1.3817  4.1528
  475CYS      C 1779   6.936   7.355   1.958 -0.4662  0.2593  0.1104
  475CYS      O 1780   6.965   7.248   1.902 -0.3883 -0.5174 -0.0668
  476VAL      N 1781   6.871   7.453   1.894  0.4088  0.3993  0.0781
  476VAL      H 1782   6.850   7.533   1.952 -2.0404 -0.5721  0.6679
  476VAL     CA 1783   6.809   7.442   1.760  0.1580  0.2386  0.5491
  476VAL     HA 1784   6.738   7.360   1.754 -0.3412  0.7536 -1.8872
  476VAL     CB 1785   6.719   7.566   1.716  0.5455  0.1746  0.6531
  476VAL     HB 1786   6.646   7.594   1.792  0.6305 -1.9626  1.5922
  476VAL    CG1 1787   6.786   7.703   1.705 -0.0801  0.4429 -0.0516
  476VAL   HG11 1788   6.860   7.696   1.625 -1.2454 -2.1062 -1.0101
  476VAL   HG12 1789   6.722   7.786   1.679  0.8570  0.5267 -2.3527
  476VAL   HG13 1790   6.833   7.732   1.800 -0.2973  0.4433  0.0558
  476VAL    CG2 1791   6.637   7.536   1.590  0.5012 -0.3916  0.5305
  476VAL   HG21 1792   6.572   7.623   1.580  1.1829  0.2679  1.5598
  476VAL   HG22 1793   6.689   7.517   1.497  1.6115 -1.3544  1.3136
  476VAL   HG23 1794   6.568   7.453   1.605 -0.8894  0.2109 -2.0183
  476VAL      C 1795   6.909   7.390   1.649  0.0195 -0.5255 -0.9085
  476VAL      O 1796   6.876   7.329   1.549  0.1728 -0.5533  0.1711
  477ARG      N 1797   7.041   7.416   1.665  0.1328 -0.3377  0.4677
  477ARG      H 1798   7.073   7.459   1.750 -0.0423 -0.1320  0.4298
  477ARG     CA 1799   7.146   7.373   1.574 -0.3682  0.0713 -0.3504
  477ARG     HA 1800   7.120   7.406   1.474  0.8895 -0.5538 -0.8983
  477ARG     CB 1801   7.271   7.452   1.621  0.1726 -0.4124  0.0359
  477ARG    HB1 1802   7.291   7.426   1.725 -1.7889 -0.1002  0.5269
  477ARG    HB2 1803   7.359   7.416   1.568  0.0344 -0.0939 -0.4152
  477ARG     CG 1804   7.278   7.607   1.600  0.2830  0.9414  0.1931
  477ARG    HG1 1805   7.185   7.647   1.641 -0.0347 -0.1415  0.5531
  477ARG    HG2 1806   7.361   7.636   1.664  0.1557 -1.8949  1.8080
  477ARG     CD 1807   7.324   7.658   1.460  0.0688  0.1915 -0.1077
  477ARG    HD1 1808   7.372   7.574   1.411  0.2917 -0.0341  0.4805
  477ARG    HD2 1809   7.238   7.678   1.397  0.0102  1.4442  0.3487
  477ARG     NE 1810   7.418   7.773   1.474 -0.3139 -0.6708  0.0255
  477ARG     HE 1811   7.367   7.856   1.499  1.6594  0.4900  0.3783
  477ARG     CZ 1812   7.551   7.771   1.485 -0.4975 -0.0161 -0.7890
  477ARG    NH1 1813   7.624   7.656   1.464  0.2986  0.2800  0.4653
  477ARG   HH11 1814   7.579   7.567   1.447  0.3943  0.4314 -0.6737
  477ARG   HH12 1815   7.724   7.666   1.451  0.4618 -0.5442  1.0372
  477ARG    NH2 1816   7.603   7.890   1.504 -0.0207 -0.0735  0.4261
  477ARG   HH21 1817   7.541   7.962   1.536 -0.4950 -1.2285  2.3016
  477ARG   HH22 1818   7.700   7.917   1.512  0.8002 -2.3488 -0.7222
  477ARG      C 1819   7.181   7.223   1.580 -0.3910  0.0353 -0.2519
  477ARG      O 1820   7.234   7.170   1.480 -0.1464  0.0813  0.2092
  478GLY      N 1821   7.154   7.161   1.689 -0.0567 -0.2268 -0.3850
  478GLY      H 1822   7.122   7.218   1.767  0.4063 -0.1058 -0.2763
  478GLY     CA 1823   7.188   7.025   1.717 -0.1957  0.0594 -0.6926
  478GLY    HA1 1824   7.256   6.989   1.640  0.2942 -1.6092  0.4579
  478GLY    HA2 1825   7.247   7.013   1.808  3.0113  0.5762 -2.5667
  478GLY      C 1826   7.055   6.949   1.724 -0.6238  0.2542  0.2010
  478GLY      O 1827   7.035   6.864   1.638  0.1680  0.9047  0.1874
  479PHE      N 1828   6.962   6.985   1.813  0.0742 -0.0787  0.0149
  479PHE      H 1829   6.970   7.072   1.863  0.7878 -0.1036 -0.0542
  479PHE     CA 1830   6.834   6.919   1.841  0.1493 -0.0813  0.3188
  479PHE     HA 1831   6.860   6.814   1.851 -0.9027 -0.2374  1.9020
  479PHE     CB 1832   6.765   6.965   1.974 -1.1020  0.4370  0.2674
  479PHE    HB1 1833   6.750   7.071   1.956  1.0312  0.5768 -0.9838
  479PHE    HB2 1834   6.666   6.919   1.983 -0.8641 -0.6294 -1.8343
  479PHE     CG 1835   6.830   6.934   2.106  0.3141  0.1815 -0.6619
  479PHE    CD1 1836   6.948   7.004   2.144 -0.3266  0.7212  0.1605
  479PHE    HD1 1837   7.002   7.065   2.073  0.8717  0.1116  0.5245
  479PHE    CD2 1838   6.781   6.828   2.188  0.2969  0.6393  0.0346
  479PHE    HD2 1839   6.684   6.782   2.175 -0.7748  1.7725  3.1037
  479PHE    CE1 1840   7.019   6.960   2.258 -0.6619  0.3711 -0.1916
  479PHE    HE1 1841   7.110   7.011   2.287 -0.9187  0.4075  0.5744
  479PHE    CE2 1842   6.858   6.786   2.301  0.4098  0.6305 -0.0882
  479PHE    HE2 1843   6.811   6.709   2.361 -1.2042  0.7162 -1.1756
  479PHE     CZ 1844   6.977   6.848   2.333  0.4525 -0.2234 -0.1451
  479PHE     HZ 1845   7.034   6.823   2.421 -0.8226 -0.2756  0.6905
  479PHE      C 1846   6.732   6.922   1.722 -0.6541 -0.2004  0.0800
  479PHE      O 1847   6.652   6.833   1.719  0.0844 -0.6667  0.2669
  480GLY      N 1848   6.735   7.037   1.646  0.0680 -0.3885  0.2649
  480GLY      H 1849   6.800   7.108   1.675 -0.4914  0.7130 -1.0647
  480GLY     CA 1850   6.645   7.059   1.530  0.2051 -0.1119  0.5679
  480GLY    HA1 1851   6.704   7.083   1.442  1.3373 -1.4995  0.9081
  480GLY    HA2 1852   6.586   6.974   1.495 -1.8419  1.5745 -0.2892
  480GLY      C 1853   6.534   7.160   1.578 -0.7189  0.4389  1.0540
  480GLY      O 1854   6.538   7.210   1.691 -0.3984 -0.3358  0.2216
  481GLU      N 1855   6.429   7.175   1.497 -0.1890 -0.2216  0.3486
  481GLU      H 1856   6.431   7.125   1.409  2.7617 -3.1348  1.8594
  481GLU     CA 1857   6.307   7.245   1.521  0.3338  0.3605 -0.3066
  481GLU     HA 1858   6.330   7.350   1.536  0.3468  0.7341 -2.5783
  481GLU     CB 1859   6.220   7.228   1.392  0.2827 -0.0326 -0.3684
  481GLU    HB1 1860   6.289   7.231   1.308  1.0927  0.7234  0.2911
  481GLU    HB2 1861   6.170   7.132   1.399 -1.3371  0.8651  1.4628
  481GLU     CG 1862   6.112   7.343   1.381 -0.1233 -0.2638 -0.5645
  481GLU    HG1 1863   6.023   7.322   1.441  0.6456 -0.3926  0.5643
  481GLU    HG2 1864   6.152   7.439   1.412  0.4819 -0.5680 -0.3712
  481GLU     CD 1865   6.060   7.356   1.238 -0.5200 -0.5962  0.6046
  481GLU    OE1 1866   6.001   7.459   1.198  0.8066  0.1227  0.4451
  481GLU    OE2 1867   6.102   7.280   1.151 -0.8239  0.2612 -0.0884
  481GLU      C 1868   6.230   7.188   1.634  0.5836 -0.0882  0.2192
  481GLU      O 1869   6.153   7.262   1.696  0.1443 -0.5144 -0.4183
  482TRP      N 1870   6.254   7.059   1.660 -0.0121  0.3884  0.2177
  482TRP      H 1871   6.289   7.005   1.583  1.3665 -0.6007  1.4739
  482TRP     CA 1872   6.212   6.973   1.762  0.1078 -0.7348  0.5216
  482TRP     HA 1873   6.109   6.956   1.730 -0.5047  1.9081  0.8122
  482TRP     CB 1874   6.294   6.846   1.759 -0.7325 -0.3679 -0.2108
  482TRP    HB1 1875   6.296   6.796   1.662  2.9056 -1.2636  0.1629
  482TRP    HB2 1876   6.399   6.866   1.783 -1.2490 -0.0257  1.9123
  482TRP     CG 1877   6.253   6.734   1.852 -0.2165 -0.7641 -0.8558
  482TRP    CD1 1878   6.122   6.689   1.869 -0.4271 -0.1668 -0.2741
  482TRP    HD1 1879   6.035   6.731   1.821 -0.4218 -0.2235 -0.3328
  482TRP    CD2 1880   6.332   6.650   1.940  0.3616  0.4756  0.3813
  482TRP    NE1 1881   6.125   6.577   1.944 -0.6458  0.3130  0.1268
  482TRP    HE1 1882   6.046   6.515   1.958 -0.1560 -0.3938 -0.1862
  482TRP    CE2 1883   6.246   6.557   2.003  0.1576 -0.4283 -0.2364
  482TRP    CE3 1884   6.468   6.645   1.957  0.0963 -0.1803 -0.6077
  482TRP    HE3 1885   6.521   6.716   1.895  2.5858 -1.4866 -0.1210
  482TRP    CZ2 1886   6.306   6.461   2.095 -0.3813 -0.4538 -0.0144
  482TRP    HZ2 1887   6.230   6.402   2.144 -3.4147  2.7677 -0.4707
  482TRP    CZ3 1888   6.524   6.557   2.053 -0.0989 -0.4881  0.1059
  482TRP    HZ3 1889   6.629   6.558   2.076 -0.3947 -0.5807  1.5774
  482TRP    CH2 1890   6.441   6.472   2.133  0.5465  0.8624  0.7991
  482TRP    HH2 1891   6.486   6.408   2.207 -0.8602 -0.5152  0.5140
  482TRP      C 1892   6.215   7.043   1.901 -0.4845 -0.1180  0.6167
  482TRP      O 1893   6.132   7.013   1.986 -0.2802  0.1743  0.4110
  483ILE      N 1894   6.313   7.135   1.922 -0.2525  0.0369 -1.3262
  483ILE      H 1895   6.383   7.156   1.852 -0.6830  2.2026 -1.1843
  483ILE     CA 1896   6.333   7.200   2.051 -0.1789  0.1360  0.7342
  483ILE     HA 1897   6.327   7.116   2.121 -1.3671 -2.2555 -2.0378
  483ILE     CB 1898   6.473   7.258   2.057 -0.0110  0.0197  0.3050
  483ILE     HB 1899   6.528   7.174   2.013 -1.1079 -1.0886  0.9690
  483ILE    CG1 1900   6.514   7.277   2.197  0.1034  0.0403 -0.6347
  483ILE   HG11 1901   6.587   7.355   2.217  0.5078 -0.7971  1.4121
  483ILE   HG12 1902   6.433   7.325   2.254  0.6405  0.2812 -0.0623
  483ILE    CG2 1903   6.474   7.388   1.977  0.0322 -0.0197 -0.2211
  483ILE   HG21 1904   6.570   7.436   1.995  0.7357 -1.0203 -1.1264
  483ILE   HG22 1905   6.462   7.365   1.871  2.5959 -3.3688  0.0329
  483ILE   HG23 1906   6.414   7.470   2.013  1.0773  1.1902 -1.1212
  483ILE     CD 1907   6.563   7.158   2.279  0.3769  0.1220  0.0271
  483ILE    HD1 1908   6.628   7.095   2.217  0.5499 -1.4386  1.6955
  483ILE    HD2 1909   6.618   7.195   2.366  0.3797 -0.0776  0.1097
  483ILE    HD3 1910   6.476   7.103   2.315  0.2331 -0.4711 -1.1764
  483ILE      C 1911   6.219   7.299   2.088 -0.2574  0.2643  0.1734
  483ILE      O 1912   6.188   7.314   2.206 -0.1934 -0.0058 -0.8580
  484ASP      N 1913   6.159   7.358   1.981  0.4882  0.4975 -0.0011
  484ASP      H 1914   6.182   7.327   1.887 -0.6844 -2.5180  0.6078
  484ASP     CA 1915   6.043   7.443   1.996 -0.1602 -0.1836  0.1854
  484ASP     HA 1916   6.066   7.513   2.076  2.6806 -1.2578  0.4181
  484ASP     CB 1917   6.005   7.537   1.872  0.4643  0.0636  0.1172
  484ASP    HB1 1918   6.007   7.490   1.774 -0.2424 -0.5291  0.3743
  484ASP    HB2 1919   5.909   7.585   1.895  0.0725 -1.1453  1.1376
  484ASP     CG 1920   6.099   7.656   1.849 -0.2328  0.4848  0.4961
  484ASP    OD1 1921   6.102   7.745   1.936  0.0970  0.1303 -0.8746
  484ASP    OD2 1922   6.162   7.668   1.739  0.2773 -0.1747  0.1201
  484ASP      C 1923   5.914   7.365   2.038 -0.3727 -0.4307 -0.0895
  484ASP      O 1924   5.832   7.419   2.113  0.1603  0.2912 -0.1500
  485SER      N 1925   5.903   7.246   1.994 -0.0655  1.0991 -0.4969
  485SER      H 1926   5.970   7.212   1.926 -0.2529  0.0127 -0.1587
  485SER     CA 1927   5.801   7.148   2.027  0.2535  0.1454 -0.4443
  485SER     HA 1928   5.708   7.204   2.031  0.6904  0.8925 -0.5753
  485SER     CB 1929   5.806   7.023   1.930  0.3419  0.1982  0.6713
  485SER    HB1 1930   5.887   6.954   1.955  1.2062  0.2587 -1.7053
  485SER    HB2 1931   5.718   6.960   1.941 -0.7062  1.0797 -1.8793
  485SER     OG 1932   5.822   7.052   1.792  0.6887  0.1744  0.1670
  485SER     HG 1933   5.823   6.965   1.754 -0.7428  0.4829 -0.6095
  485SER      C 1934   5.824   7.108   2.173 -0.3244 -0.1282 -0.0813
  485SER      O 1935   5.726   7.086   2.243  0.0655 -0.3799 -0.4212
  486ILE      N 1936   5.950   7.081   2.217 -0.3150 -0.3935 -0.7483
  486ILE      H 1937   6.022   7.086   2.147 -2.9869 -0.0378 -3.6877
  486ILE     CA 1938   5.982   7.044   2.357 -0.3116  0.2715  0.4047
  486ILE     HA 1939   5.927   6.954   2.387 -1.0784 -0.1418 -1.9792
  486ILE     CB 1940   6.133   7.002   2.368 -0.3228 -0.3748  0.2661
  486ILE     HB 1941   6.196   7.083   2.332 -0.1118 -0.3327  0.7280
  486ILE    CG1 1942   6.160   6.867   2.290  0.4848 -0.3342 -0.0317
  486ILE   HG11 1943   6.119   6.785   2.350  2.0425 -1.3207 -0.2584
  486ILE   HG12 1944   6.104   6.880   2.198  0.4860  2.9010  0.2871
  486ILE    CG2 1945   6.177   6.995   2.513  0.0646 -0.0190  0.2601
  486ILE   HG21 1946   6.188   7.092   2.562  0.6257 -0.5666  1.2460
  486ILE   HG22 1947   6.106   6.940   2.575 -0.8876  2.6591  1.7323
  486ILE   HG23 1948   6.276   6.949   2.518 -0.3049 -0.7040  1.8745
  486ILE     CD 1949   6.312   6.838   2.285 -0.4452  0.1788  0.2614
  486ILE    HD1 1950   6.357   6.802   2.378  1.4604 -1.3835 -1.1739
  486ILE    HD2 1951   6.324   6.763   2.207 -0.9682  0.0770  0.2756
  486ILE    HD3 1952   6.375   6.922   2.257  3.5568 -1.7635  2.5000
  486ILE      C 1953   5.954   7.162   2.456  0.5568  0.3894  0.3530
  486ILE      O 1954   5.893   7.146   2.561  0.7375  0.4416  0.5732
  487VAL      N 1955   5.982   7.289   2.415  0.2836  0.0198 -0.5312
  487VAL      H 1956   6.034   7.296   2.329 -1.7178  3.3316 -1.6334
  487VAL     CA 1957   5.945   7.417   2.486 -0.4829 -0.5900 -0.0660
  487VAL     HA 1958   5.983   7.402   2.587 -0.5464  0.0964  0.0701
  487VAL     CB 1959   6.010   7.544   2.421 -0.1509 -0.0895 -0.0391
  487VAL     HB 1960   5.989   7.542   2.314  0.5448 -0.1407 -0.1788
  487VAL    CG1 1961   5.952   7.678   2.469 -0.1078  0.3346  0.6611
  487VAL   HG11 1962   5.847   7.687   2.441 -0.8619  0.3830  3.2859
  487VAL   HG12 1963   5.964   7.692   2.576  0.9662 -0.4972  0.6690
  487VAL   HG13 1964   5.997   7.761   2.415  0.1912 -0.6856 -0.7057
  487VAL    CG2 1965   6.159   7.536   2.434  0.1488 -0.1318 -0.1513
  487VAL   HG21 1966   6.184   7.561   2.537 -0.6137 -0.0699  0.0251
  487VAL   HG22 1967   6.199   7.437   2.412  3.4236  1.2752 -1.0778
  487VAL   HG23 1968   6.202   7.612   2.370 -2.1103  1.7921  0.4615
  487VAL      C 1969   5.796   7.430   2.495 -0.0148  0.3964 -0.1915
  487VAL      O 1970   5.752   7.472   2.604  0.4854 -0.0501  0.0949
  488GLU      N 1971   5.717   7.387   2.398 -0.4197  0.2290 -0.5866
  488GLU      H 1972   5.765   7.353   2.316 -0.8628 -0.2347 -0.6590
  488GLU     CA 1973   5.570   7.379   2.402 -0.1277 -0.1384 -0.2296
  488GLU     HA 1974   5.537   7.480   2.424  0.5485  0.3745 -1.4557
  488GLU     CB 1975   5.513   7.345   2.264  0.1042 -0.3920  0.9425
  488GLU    HB1 1976   5.558   7.426   2.206 -2.4647  0.5580  0.1457
  488GLU    HB2 1977   5.561   7.254   2.228 -0.1242  0.5682 -2.0610
  488GLU     CG 1978   5.364   7.343   2.239  0.0996  0.2955 -0.1281
  488GLU    HG1 1979   5.326   7.279   2.318 -1.6935 -0.5333 -1.5838
  488GLU    HG2 1980   5.312   7.439   2.239  0.1970  0.3666 -1.6090
  488GLU     CD 1981   5.319   7.283   2.110 -0.2958  0.3790 -0.0078
  488GLU    OE1 1982   5.400   7.216   2.038  0.0656 -0.2176  0.2550
  488GLU    OE2 1983   5.204   7.303   2.070 -0.0048  0.6462  0.1207
  488GLU      C 1984   5.526   7.286   2.519  0.2769  0.1079 -0.0181
  488GLU      O 1985   5.450   7.332   2.603 -0.5480  0.6069  0.3578
  489PHE      N 1986   5.573   7.157   2.513  0.5044 -0.3768 -0.2853
  489PHE      H 1987   5.641   7.129   2.444  1.6434 -2.3850  1.5434
  489PHE     CA 1988   5.539   7.047   2.603  0.2075  0.0079 -0.2176
  489PHE     HA 1989   5.432   7.032   2.600 -0.1179  1.5553  1.7031
  489PHE     CB 1990   5.607   6.915   2.555  0.1745 -0.9970 -0.3856
  489PHE    HB1 1991   5.562   6.888   2.459  1.2420  1.7321 -1.7896
  489PHE    HB2 1992   5.715   6.932   2.545  0.1508  0.7440  1.5567
  489PHE     CG 1993   5.587   6.794   2.647  0.4005  0.2550  0.5511
  489PHE    CD1 1994   5.477   6.708   2.619  0.5741 -0.0005  0.3553
  489PHE    HD1 1995   5.413   6.715   2.533  0.3748 -0.9630  0.4096
  489PHE    CD2 1996   5.664   6.773   2.762 -0.6225  0.5019 -0.5173
  489PHE    HD2 1997   5.750   6.837   2.778  1.1183 -1.9598  0.6873
  489PHE    CE1 1998   5.455   6.599   2.701  0.0345  0.4660 -0.0644
  489PHE    HE1 1999   5.371   6.537   2.674  0.5211  0.2766 -1.2129
  489PHE    CE2 2000   5.643   6.661   2.843  0.2253  0.0846  0.0037
  489PHE    HE2 2001   5.707   6.640   2.928 -0.9476 -0.4095  0.7927
  489PHE     CZ 2002   5.534   6.572   2.812  0.3193 -0.5897 -0.4299
  489PHE     HZ 2003   5.515   6.488   2.877 -1.0001  1.3402  1.8358
  489PHE      C 2004   5.579   7.092   2.744 -0.3369  0.0768  0.2357
  489PHE      O 2005   5.500   7.081   2.836  0.0885  0.2718  0.0807
  490SER      N 2006   5.700   7.156   2.755 -0.4653  0.5606 -0.0955
  490SER      H 2007   5.753   7.160   2.669 -2.1170 -0.5206 -1.2253
  490SER     CA 2008   5.757   7.210   2.876 -0.0541 -0.4218  0.0092
  490SER     HA 2009   5.773   7.135   2.954 -0.0318 -1.7121 -1.2021
  490SER     CB 2010   5.902   7.259   2.842  0.3846  0.7460  0.0732
  490SER    HB1 2011   5.946   7.168   2.801 -0.3787 -0.0149  0.9034
  490SER    HB2 2012   5.898   7.334   2.762 -3.0617 -1.1064 -1.7016
  490SER     OG 2013   5.989   7.314   2.942  0.0304 -0.0496 -0.0158
  490SER     HG 2014   5.978   7.264   3.022 -1.3416 -1.4527 -1.0200
  490SER      C 2015   5.673   7.318   2.929 -0.8883  0.2749 -0.0351
  490SER      O 2016   5.633   7.312   3.047  0.7850  0.5040  0.8998
  491SER      N 2017   5.629   7.414   2.848 -0.3107  1.2727 -0.7479
  491SER      H 2018   5.663   7.415   2.753 -0.7382  0.5299 -0.9176
  491SER     CA 2019   5.532   7.507   2.894  0.0158 -0.5244 -0.3832
  491SER     HA 2020   5.568   7.550   2.988  1.3152 -0.1867 -1.0217
  491SER     CB 2021   5.511   7.611   2.786 -0.0998  1.1474  0.3295
  491SER    HB1 2022   5.602   7.661   2.753 -0.2389  0.0807 -1.8647
  491SER    HB2 2023   5.470   7.563   2.697  3.5105  0.7667 -1.2637
  491SER     OG 2024   5.424   7.714   2.827 -0.1711 -0.7841  0.3699
  491SER     HG 2025   5.474   7.759   2.893 -0.9327  2.0086 -0.8017
  491SER      C 2026   5.393   7.446   2.929 -0.6378  0.0579  0.6692
  491SER      O 2027   5.334   7.474   3.033 -0.1574 -0.2363 -0.3104
  492ASN      N 2028   5.346   7.346   2.853  0.1864 -0.3093 -0.3465
  492ASN      H 2029   5.398   7.324   2.770  2.0914 -0.1744  0.7467
  492ASN     CA 2030   5.215   7.285   2.883 -0.3791  0.2115 -0.0178
  492ASN     HA 2031   5.144   7.365   2.903 -0.6537 -0.4330  1.7692
  492ASN     CB 2032   5.167   7.201   2.762 -0.7150  0.5764  0.0616
  492ASN    HB1 2033   5.242   7.123   2.744  0.1857  1.5139 -0.3879
  492ASN    HB2 2034   5.071   7.162   2.794  1.3014 -1.9692  3.8604
  492ASN     CG 2035   5.141   7.267   2.628  0.1805  0.7957  0.2525
  492ASN    OD1 2036   5.116   7.386   2.622 -0.6273 -0.4723 -0.2750
  492ASN    ND2 2037   5.145   7.184   2.522  0.1850  0.6190 -0.3858
  492ASN   HD21 2038   5.151   7.083   2.527 -0.0038  0.6314  0.1368
  492ASN   HD22 2039   5.130   7.233   2.435 -0.0100  2.6585  0.7425
  492ASN      C 2040   5.212   7.191   2.997  0.3226  0.1778 -0.3729
  492ASN      O 2041   5.104   7.178   3.059 -0.0404 -0.1693  0.3767
  493LEU      N 2042   5.326   7.132   3.033  0.0277  0.1416 -0.3803
  493LEU      H 2043   5.408   7.144   2.976  1.1846 -2.4422  0.5803
  493LEU     CA 2044   5.343   7.048   3.148 -0.3958 -0.0722 -0.5571
  493LEU     HA 2045   5.253   6.992   3.173 -1.0799  0.8000 -0.9750
  493LEU     CB 2046   5.458   6.948   3.110  0.3453  0.0136 -0.8268
  493LEU    HB1 2047   5.430   6.891   3.021  1.4282  1.1269 -1.9292
  493LEU    HB2 2048   5.547   7.010   3.101  2.0459 -2.2917 -0.9067
  493LEU     CG 2049   5.498   6.851   3.227  0.1023 -0.2920  0.1277
  493LEU     HG 2050   5.521   6.917   3.311 -2.1986  0.9453 -0.1367
  493LEU    CD1 2051   5.378   6.752   3.258 -0.1470 -0.0298 -0.0228
  493LEU   HD11 2052   5.286   6.800   3.291 -0.4130 -2.1564  2.7100
  493LEU   HD12 2053   5.358   6.683   3.175 -1.6333  0.0653  0.2392
  493LEU   HD13 2054   5.410   6.682   3.336  0.4214  0.1672 -0.0710
  493LEU    CD2 2055   5.630   6.774   3.205 -0.4145 -0.4570  0.6576
  493LEU   HD21 2056   5.610   6.708   3.121  0.8856  1.7256 -1.4912
  493LEU   HD22 2057   5.710   6.838   3.168 -2.1046  1.7018  0.5202
  493LEU   HD23 2058   5.660   6.730   3.300 -0.4978 -0.9554  0.4542
  493LEU      C 2059   5.374   7.133   3.269  0.0550  0.1031 -0.1468
  493LEU      O 2060   5.323   7.103   3.376  0.1121 -0.2713  1.0348
  494GLN      N 2061   5.447   7.246   3.259  0.1978  0.1019  0.3144
  494GLN      H 2062   5.483   7.258   3.166 -0.7393 -1.3191 -0.2701
  494GLN     CA 2063   5.462   7.340   3.370 -0.6139 -0.6644  0.5570
  494GLN     HA 2064   5.475   7.277   3.458 -1.6751  1.2621  2.1781
  494GLN     CB 2065   5.580   7.436   3.348  0.6244  0.2760  0.2702
  494GLN    HB1 2066   5.599   7.466   3.245 -0.0982  2.5406  0.7413
  494GLN    HB2 2067   5.545   7.528   3.394 -3.2497 -0.9370  0.0546
  494GLN     CG 2068   5.706   7.384   3.424  0.4057  0.5352  0.1609
  494GLN    HG1 2069   5.704   7.407   3.530 -0.7849  0.8137  0.0908
  494GLN    HG2 2070   5.713   7.276   3.411  0.2295  0.5721 -0.2689
  494GLN     CD 2071   5.826   7.442   3.360 -0.5680 -0.2751  0.1137
  494GLN    OE1 2072   5.827   7.561   3.322 -0.5309 -0.5810  0.0666
  494GLN    NE2 2073   5.934   7.362   3.359 -0.2594 -0.2313  0.1922
  494GLN   HE21 2074   5.942   7.275   3.409  3.5828  0.4633  1.1276
  494GLN   HE22 2075   6.018   7.408   3.326 -1.8916  2.4084 -0.5655
  494GLN      C 2076   5.325   7.414   3.394 -0.1060 -0.3026  0.5476
  494GLN      O 2077   5.291   7.437   3.510 -0.1727  1.0920 -0.1268
  495ASN      N 2078   5.241   7.441   3.291 -0.1534 -0.3373 -0.7551
  495ASN      H 2079   5.283   7.437   3.199  2.4766  2.6210  0.1218
  495ASN     CA 2080   5.105   7.503   3.300 -0.2144  0.1759 -0.1469
  495ASN     HA 2081   5.112   7.582   3.375 -0.9843  0.0819  0.0318
  495ASN     CB 2082   5.055   7.553   3.168 -0.4613 -0.3545 -0.9737
  495ASN    HB1 2083   5.083   7.476   3.097  3.7238 -1.0453  1.1324
  495ASN    HB2 2084   4.947   7.568   3.174 -0.3646  1.4067 -2.5406
  495ASN     CG 2085   5.112   7.688   3.115 -0.5411  0.0914  0.6723
  495ASN    OD1 2086   5.179   7.764   3.186  0.3381 -0.0220  0.3859
  495ASN    ND2 2087   5.087   7.717   2.988 -0.0120  0.3581  0.0405
  495ASN   HD21 2088   5.034   7.648   2.935 -1.2016 -0.3614  2.0486
  495ASN   HD22 2089   5.136   7.799   2.957 -0.0562  0.2747 -0.2524
  495ASN      C 2090   5.002   7.414   3.378 -0.1631  0.1023 -0.4431
  495ASN      O 2091   4.892   7.460   3.404 -0.2950  0.5322 -0.0107
  496MET      N 2092   5.031   7.293   3.427  0.1962 -0.1706  0.1603
  496MET      H 2093   5.105   7.235   3.390  0.0012 -1.3636  1.5462
  496MET     CA 2094   4.941   7.212   3.507 -0.4064  0.3752  0.2529
  496MET     HA 2095   4.840   7.241   3.480 -0.2836 -0.0507 -0.7222
  496MET     CB 2096   4.964   7.066   3.479  0.0330  0.5203 -0.1190
  496MET    HB1 2097   5.070   7.042   3.483 -0.3039 -0.8919  2.3427
  496MET    HB2 2098   4.916   7.007   3.558  0.7531 -0.9103 -0.7090
  496MET     CG 2099   4.905   7.016   3.342  0.6591 -0.5664 -0.1167
  496MET    HG1 2100   4.806   7.059   3.328  0.4902 -0.2050  1.8510
  496MET    HG2 2101   4.958   7.058   3.256 -0.6012  0.3289 -0.4780
  496MET     SD 2102   4.891   6.842   3.330 -0.7494 -0.0721 -0.2409
  496MET     CE 2103   4.763   6.805   3.458 -0.5664  0.0739  0.2213
  496MET    HE1 2104   4.813   6.800   3.555 -0.4086  1.4217  0.2270
  496MET    HE2 2105   4.685   6.881   3.452  1.8947  2.6290 -1.3448
  496MET    HE3 2106   4.726   6.704   3.439  0.2873 -0.0506 -0.8438
  496MET      C 2107   4.974   7.237   3.658 -0.1026 -0.7248 -0.0015
  496MET      O 2108   4.888   7.230   3.746  0.2099 -0.2857 -0.0964
  497ASN      N 2109   5.098   7.287   3.684  0.1048  0.6554  0.0152
  497ASN      H 2110   5.151   7.323   3.606  1.6898 -2.6118 -0.6049
  497ASN     CA 2111   5.154   7.306   3.820 -0.2618 -0.1897 -0.4909
  497ASN     HA 2112   5.260   7.327   3.805  0.3008 -1.5493  1.2355
  497ASN     CB 2113   5.088   7.427   3.890 -0.3518  0.0940  0.2389
  497ASN    HB1 2114   4.980   7.417   3.887 -0.4131  0.9586 -1.7355
  497ASN    HB2 2115   5.100   7.427   3.999 -3.9131 -1.9697  0.7524
  497ASN     CG 2116   5.136   7.562   3.844  0.2330 -0.2359 -0.7016
  497ASN    OD1 2117   5.228   7.622   3.895  0.0808 -0.2304 -0.4159
  497ASN    ND2 2118   5.058   7.625   3.760 -0.0992  0.1419 -0.0984
  497ASN   HD21 2119   4.961   7.600   3.745 -0.1098  1.0717 -1.9818
  497ASN   HD22 2120   5.088   7.718   3.732 -0.0270 -0.4112 -1.9692
  497ASN      C 2121   5.159   7.176   3.905 -0.5906 -0.4006 -0.6571
  497ASN      O 2122   5.119   7.180   4.025  0.4557 -0.1839 -0.1607
  498ILE      N 2123   5.201   7.063   3.854  0.3833  0.0679 -0.1531
  498ILE      H 2124   5.225   7.058   3.755  1.2809 -0.3803  0.0749
  498ILE     CA 2125   5.207   6.931   3.925 -0.3606  0.0504 -0.1337
  498ILE     HA 2126   5.112   6.915   3.977 -1.0087 -0.4224 -1.4173
  498ILE     CB 2127   5.230   6.824   3.817 -0.4251 -0.0339  0.1612
  498ILE     HB 2128   5.327   6.841   3.770  0.1753 -2.5630  0.3834
  498ILE    CG1 2129   5.127   6.831   3.704  0.2483  0.3354 -0.8518
  498ILE   HG11 2130   5.028   6.806   3.741  1.1375  0.9552  2.2701
  498ILE   HG12 2131   5.117   6.934   3.670  0.0257  0.5619 -0.1025
  498ILE    CG2 2132   5.254   6.678   3.878 -0.0588 -0.2178 -0.0108
  498ILE   HG21 2133   5.352   6.674   3.925  0.4737 -1.4052 -1.1516
  498ILE   HG22 2134   5.169   6.671   3.947 -1.4959  2.4168 -1.3493
  498ILE   HG23 2135   5.245   6.607   3.796  3.5498  0.1242 -0.8430
  498ILE     CD 2136   5.161   6.738   3.587  0.0952  0.6227  0.3073
  498ILE    HD1 2137   5.262   6.762   3.555  0.9994  1.4707  3.4789
  498ILE    HD2 2138   5.153   6.636   3.623  1.3116  0.9149  1.4638
  498ILE    HD3 2139   5.081   6.751   3.514  1.0116  0.9983 -0.6545
  498ILE      C 2140   5.317   6.936   4.026  0.8133  0.1069  0.0011
  498ILE      O 2141   5.423   6.992   4.008  0.0996  0.0035  0.4186
  499ASP      N 2142   5.289   6.866   4.136 -0.0708  0.4048  0.0570
  499ASP      H 2143   5.201   6.816   4.137  1.4118 -2.4558  1.6393
  499ASP     CA 2144   5.385   6.844   4.244 -0.1517  0.0155  0.3556
  499ASP     HA 2145   5.444   6.935   4.259  0.5118 -0.3388 -0.0511
  499ASP     CB 2146   5.303   6.828   4.369  0.0811  0.0054 -0.5715
  499ASP    HB1 2147   5.341   6.896   4.445 -0.2904  1.6080 -1.7801
  499ASP    HB2 2148   5.203   6.870   4.356 -0.1119 -0.3191 -0.1560
  499ASP     CG 2149   5.297   6.687   4.425  0.0231 -0.3488  0.0377
  499ASP    OD1 2150   5.201   6.615   4.380  0.5081 -0.4611 -0.1596
  499ASP    OD2 2151   5.374   6.653   4.516 -0.3090 -0.2655 -0.5186
  499ASP      C 2152   5.489   6.729   4.214  0.4110 -0.1480  0.3436
  499ASP      O 2153   5.467   6.648   4.125  0.0652  0.0722 -0.2417
  500ILE      N 2154   5.595   6.723   4.295  0.5156  0.1723  0.3803
  500ILE      H 2155   5.602   6.788   4.372 -0.0733  1.3736 -0.5510
  500ILE     CA 2156   5.692   6.609   4.290  0.2670  0.3202  0.0084
  500ILE     HA 2157   5.734   6.602   4.190  0.7315  2.3623  0.0149
  500ILE     CB 2158   5.812   6.639   4.383  0.1227  0.1490  0.5117
  500ILE     HB 2159   5.837   6.742   4.356 -0.8683 -0.1802 -1.8849
  500ILE    CG1 2160   5.943   6.560   4.345 -0.4235  0.4014  0.6949
  500ILE   HG11 2161   5.943   6.459   4.386 -1.9619  0.2680  0.3948
  500ILE   HG12 2162   5.944   6.550   4.237 -2.8003  1.8041  0.4860
  500ILE    CG2 2163   5.774   6.626   4.532  0.0147 -0.0336  0.0892
  500ILE   HG21 2164   5.817   6.699   4.600  1.5126 -0.7171 -0.0798
  500ILE   HG22 2165   5.668   6.647   4.548 -0.1939 -1.0505  0.1307
  500ILE   HG23 2166   5.790   6.524   4.567  2.6881  0.3199  0.1373
  500ILE     CD 2167   6.077   6.628   4.391 -0.3649  0.6420 -0.6020
  500ILE    HD1 2168   6.165   6.587   4.343  0.8054  1.6033  0.6424
  500ILE    HD2 2169   6.073   6.734   4.366 -2.5375  1.1027  1.2761
  500ILE    HD3 2170   6.095   6.622   4.499  0.2825  0.5296 -0.7143
  500ILE      C 2171   5.636   6.472   4.302 -0.3267  0.0891  0.1240
  500ILE      O 2172   5.688   6.379   4.248 -0.2040 -0.3031  0.6057
  501SER      N 2173   5.536   6.456   4.387 -0.0957  0.0918  1.0192
  501SER      H 2174   5.486   6.539   4.415 -0.2613  0.1322  0.6053
  501SER     CA 2175   5.474   6.329   4.427  0.3285  0.6157  0.1650
  501SER     HA 2176   5.557   6.261   4.447 -0.6694 -0.3496  1.0668
  501SER     CB 2177   5.388   6.350   4.553  0.0614 -0.3869  0.6498
  501SER    HB1 2178   5.290   6.393   4.535  0.4613  0.0455 -0.5942
  501SER    HB2 2179   5.375   6.256   4.607 -2.0137  1.1134  3.0120
  501SER     OG 2180   5.470   6.430   4.642  0.5379 -0.1634  0.4025
  501SER     HG 2181   5.480   6.514   4.600 -4.2766  0.6416  0.2850
  501SER      C 2182   5.401   6.269   4.310  0.1826 -0.2356 -0.2271
  501SER      O 2183   5.433   6.157   4.273  0.2982  0.4432  0.2429
  502ALA      N 2184   5.319   6.349   4.237  0.1521 -0.1432  0.6966
  502ALA      H 2185   5.293   6.438   4.277  0.0061  0.4789 -0.7481
  502ALA     CA 2186   5.248   6.315   4.114  0.2858  0.6744 -0.1027
  502ALA     HA 2187   5.199   6.220   4.135 -0.9499  1.2958 -0.0719
  502ALA     CB 2188   5.140   6.422   4.088  0.1263  0.3595 -0.7203
  502ALA    HB1 2189   5.082   6.415   3.996 -1.1815  0.1922  0.0885
  502ALA    HB2 2190   5.065   6.426   4.167  0.8817 -1.3199  0.1383
  502ALA    HB3 2191   5.182   6.520   4.110 -1.4718  0.4020  2.9997
  502ALA      C 2192   5.346   6.306   3.997  0.0053  0.4723  0.9553
  502ALA      O 2193   5.336   6.203   3.927  0.2443  0.4942 -0.4481
  503PHE      N 2194   5.438   6.405   3.975 -0.4749  0.0490 -0.1831
  503PHE      H 2195   5.458   6.481   4.038  1.4782  0.0506 -0.7388
  503PHE     CA 2196   5.536   6.387   3.867  0.4523  0.0268  0.8086
  503PHE     HA 2197   5.477   6.382   3.775 -0.0659  0.4658  1.1202
  503PHE     CB 2198   5.629   6.511   3.861 -0.0324 -0.4987  0.7455
  503PHE    HB1 2199   5.570   6.599   3.834  2.0692  0.6438 -0.3540
  503PHE    HB2 2200   5.679   6.528   3.956  1.4529  0.7467 -0.2250
  503PHE     CG 2201   5.729   6.507   3.742  0.2854 -0.0025 -0.2856
  503PHE    CD1 2202   5.864   6.469   3.764  0.9774 -0.2931  0.1446
  503PHE    HD1 2203   5.905   6.458   3.863  0.0566  5.2300  1.4495
  503PHE    CD2 2204   5.686   6.527   3.611  0.0418  0.6299 -0.2840
  503PHE    HD2 2205   5.582   6.549   3.594 -0.0881  1.7165  1.6160
  503PHE    CE1 2206   5.952   6.463   3.656 -0.6971 -0.6268  0.3003
  503PHE    HE1 2207   6.056   6.440   3.677 -0.4692  1.3366  1.4897
  503PHE    CE2 2208   5.778   6.519   3.504 -0.2684 -0.1837  0.8168
  503PHE    HE2 2209   5.746   6.528   3.401  0.0871  0.2701  0.7392
  503PHE     CZ 2210   5.906   6.480   3.525  0.2844 -1.3315 -0.4834
  503PHE     HZ 2211   5.980   6.486   3.446  1.0917 -2.4206  0.1499
  503PHE      C 2212   5.619   6.260   3.863 -0.0650  0.6302 -0.3280
  503PHE      O 2213   5.634   6.198   3.759 -0.3246 -0.3429 -0.0325
  504SER      N 2214   5.676   6.217   3.978  0.3884 -0.6774 -0.6449
  504SER      H 2215   5.641   6.257   4.064 -1.5574 -2.0364 -0.7453
  504SER     CA 2216   5.748   6.095   3.988 -0.5669 -0.0939 -0.6286
  504SER     HA 2217   5.831   6.102   3.917  0.4946 -0.8787  0.4961
  504SER     CB 2218   5.799   6.091   4.138  0.0052  0.2992  1.0110
  504SER    HB1 2219   5.710   6.106   4.199 -0.8005  0.3820 -0.1546
  504SER    HB2 2220   5.849   5.995   4.153 -0.7240 -0.5766 -1.7452
  504SER     OG 2221   5.899   6.195   4.162 -0.4928  0.0348 -0.9127
  504SER     HG 2222   5.861   6.281   4.156 -2.4906 -0.6778  0.2726
  504SER      C 2223   5.678   5.960   3.963 -0.2359  0.2140  0.3275
  504SER      O 2224   5.742   5.856   3.944  0.0658  0.0718 -0.3271
  505CYS      N 2225   5.546   5.963   3.958  0.9435 -0.0313  0.4994
  505CYS      H 2226   5.489   6.045   3.975 -0.2445 -0.6095 -0.4801
  505CYS     CA 2227   5.454   5.854   3.919  0.1632 -0.3179 -0.7776
  505CYS     HA 2228   5.488   5.757   3.955 -1.3224 -0.6524 -0.1966
  505CYS     CB 2229   5.311   5.881   3.972 -0.8847 -0.1196 -0.3066
  505CYS    HB1 2230   5.273   5.976   3.934 -0.5799 -0.3961 -1.3331
  505CYS    HB2 2231   5.244   5.803   3.937  0.1690 -0.1154 -2.4723
  505CYS     SG 2232   5.286   5.897   4.152  0.5772 -0.0982  0.8409
  505CYS     HG 2233   5.378   5.994   4.156  0.7553 -0.1857 -0.6985
  505CYS      C 2234   5.448   5.850   3.768  0.6277  0.4851 -0.1833
  505CYS      O 2235   5.465   5.747   3.710 -0.0870  0.5431  0.3949
  506ILE      N 2236   5.429   5.972   3.714  0.0984  0.0298  0.3469
  506ILE      H 2237   5.425   6.055   3.770 -0.2750  1.5023 -1.7532
  506ILE     CA 2238   5.417   5.993   3.565 -0.7348 -0.7021  0.1844
  506ILE     HA 2239   5.343   5.922   3.528 -0.3755 -0.0130 -1.9847
  506ILE     CB 2240   5.361   6.136   3.532  0.8241 -0.3456  0.1536
  506ILE     HB 2241   5.423   6.216   3.572  0.2036  0.4799 -0.4815
  506ILE    CG1 2242   5.219   6.165   3.587 -0.3792 -0.5739  0.1045
  506ILE   HG11 2243   5.226   6.152   3.695  1.0158 -0.1106  0.0972
  506ILE   HG12 2244   5.197   6.270   3.567  0.8900 -0.5499 -1.4281
  506ILE    CG2 2245   5.359   6.158   3.383 -1.2274  0.2621 -0.5319
  506ILE   HG21 2246   5.329   6.262   3.370  0.1753  1.2315  2.7961
  506ILE   HG22 2247   5.454   6.144   3.332 -0.7733  0.3361  0.2621
  506ILE   HG23 2248   5.276   6.100   3.342 -2.3070 -0.6014  2.5224
  506ILE     CD 2249   5.103   6.080   3.534 -0.7145 -0.7808 -0.2494
  506ILE    HD1 2250   5.022   6.073   3.607 -2.1240 -1.3549 -1.8106
  506ILE    HD2 2251   5.053   6.132   3.453 -2.2818  0.1519  1.2598
  506ILE    HD3 2252   5.146   5.981   3.514  0.9609  0.1216 -1.3492
  506ILE      C 2253   5.552   5.961   3.495  0.0066 -0.2777 -0.0965
  506ILE      O 2254   5.554   5.890   3.395 -0.5924 -0.1318  0.3553
  507ALA      N 2255   5.670   5.997   3.563  0.3919 -0.0154  0.5085
  507ALA      H 2256   5.663   6.065   3.637  0.2695 -0.6110  1.0489
  507ALA     CA 2257   5.798   5.946   3.523 -0.3228  0.1675 -0.3347
  507ALA     HA 2258   5.812   5.992   3.425 -1.9887  0.5935 -0.3956
  507ALA     CB 2259   5.910   5.994   3.611  0.4429 -0.1041 -0.1276
  507ALA    HB1 2260   5.914   6.103   3.610  0.1324 -0.0823  0.5215
  507ALA    HB2 2261   5.889   5.963   3.713  1.6518 -1.7456 -0.3305
  507ALA    HB3 2262   6.004   5.956   3.571 -0.1778 -1.6220 -0.2248
  507ALA      C 2263   5.812   5.790   3.510 -0.2147  0.8954 -0.0865
  507ALA      O 2264   5.833   5.731   3.405 -0.0357  0.3429  0.1579
  508ALA      N 2265   5.781   5.722   3.619  0.1232 -0.1744 -0.3053
  508ALA      H 2266   5.752   5.780   3.697  1.0970 -0.4477  0.2819
  508ALA     CA 2267   5.784   5.575   3.618 -0.4343 -0.2433  0.0640
  508ALA     HA 2268   5.882   5.534   3.593 -0.8567 -0.8520 -0.6130
  508ALA     CB 2269   5.746   5.530   3.760 -0.5720 -0.3294  0.1903
  508ALA    HB1 2270   5.640   5.543   3.782 -0.9076  1.2269 -2.0019
  508ALA    HB2 2271   5.766   5.423   3.774 -3.4630 -0.8160  1.4296
  508ALA    HB3 2272   5.807   5.586   3.830 -0.4562  0.4296 -0.5132
  508ALA      C 2273   5.681   5.511   3.517 -0.1678 -0.0439  0.2427
  508ALA      O 2274   5.724   5.428   3.437  0.5762  0.1485 -0.3257
  509LEU      N 2275   5.553   5.549   3.513 -0.3079 -0.1146  0.1193
  509LEU      H 2276   5.539   5.611   3.592  2.7201  0.2542  0.5143
  509LEU     CA 2277   5.447   5.521   3.418  0.6084  0.2987 -0.1979
  509LEU     HA 2278   5.423   5.415   3.430 -0.3068  0.5562  0.3622
  509LEU     CB 2279   5.313   5.591   3.466 -0.0121  0.2130 -0.2531
  509LEU    HB1 2280   5.343   5.694   3.483 -1.3919  0.2390  2.6631
  509LEU    HB2 2281   5.242   5.605   3.385 -1.2253 -1.3645  0.4699
  509LEU     CG 2282   5.252   5.536   3.590 -0.1400  0.0268 -0.4306
  509LEU     HG 2283   5.326   5.532   3.669 -0.4030  2.4061 -0.0092
  509LEU    CD1 2284   5.148   5.638   3.647  0.1977  0.1762  0.0183
  509LEU   HD11 2285   5.093   5.592   3.729  1.7597 -0.4256  0.7726
  509LEU   HD12 2286   5.201   5.726   3.684 -2.2280  1.3355  0.8947
  509LEU   HD13 2287   5.073   5.672   3.576  0.6982 -1.2354 -1.2418
  509LEU    CD2 2288   5.204   5.383   3.569 -0.1047 -0.3334 -0.5599
  509LEU   HD21 2289   5.161   5.342   3.660  1.5172  2.2884  1.5130
  509LEU   HD22 2290   5.135   5.381   3.485  1.0879 -0.2273 -1.5690
  509LEU   HD23 2291   5.290   5.317   3.551 -0.0209 -0.3132 -0.2490
  509LEU      C 2292   5.481   5.547   3.271  1.6307 -0.0107  0.0231
  509LEU      O 2293   5.417   5.492   3.184  0.4317 -0.2479 -0.0035
  510ALA      N 2294   5.579   5.628   3.238 -0.0268 -0.1301  0.4678
  510ALA      H 2295   5.613   5.694   3.306 -0.6053  0.4328  0.2220
  510ALA     CA 2296   5.627   5.648   3.106 -0.2760  0.3930 -0.4652
  510ALA     HA 2297   5.551   5.660   3.029  0.7320  0.5094 -1.4540
  510ALA     CB 2298   5.717   5.765   3.109  0.2924 -0.4526 -0.2103
  510ALA    HB1 2299   5.812   5.764   3.162 -0.4029 -1.0429  1.0653
  510ALA    HB2 2300   5.735   5.787   3.004 -2.3222 -1.4491 -0.9595
  510ALA    HB3 2301   5.659   5.841   3.161 -2.1365 -1.2219 -1.6147
  510ALA      C 2302   5.702   5.521   3.064 -0.3081 -0.4118 -0.1471
  510ALA      O 2303   5.672   5.468   2.957  0.0393  0.0417 -0.0844
  511MET      N 2304   5.790   5.470   3.150  0.0499 -0.5820 -0.4305
  511MET      H 2305   5.809   5.518   3.237 -1.4906 -1.6154  0.5280
  511MET     CA 2306   5.862   5.343   3.124 -0.3979 -0.8864  0.2044
  511MET     HA 2307   5.889   5.345   3.018  1.2122 -1.0890  0.5776
  511MET     CB 2308   5.986   5.347   3.211 -1.1569  0.3040 -0.2443
  511MET    HB1 2309   6.034   5.445   3.214 -2.0205  0.7538 -0.7212
  511MET    HB2 2310   5.961   5.313   3.311 -2.5711  1.0498 -0.3120
  511MET     CG 2311   6.091   5.241   3.183 -0.4728 -0.3588  0.1879
  511MET    HG1 2312   6.053   5.140   3.198 -0.1057 -0.2856  1.7597
  511MET    HG2 2313   6.112   5.247   3.076 -1.2228 -1.1825 -0.0197
  511MET     SD 2314   6.247   5.265   3.269 -0.1332  0.2746  0.1952
  511MET     CE 2315   6.194   5.257   3.446  0.5204  0.4462  0.0595
  511MET    HE1 2316   6.103   5.307   3.478 -0.0314  1.0417 -2.2262
  511MET    HE2 2317   6.162   5.153   3.453 -0.2345  0.6436 -0.3845
  511MET    HE3 2318   6.271   5.279   3.520  0.1245  1.4478  0.1900
  511MET      C 2319   5.781   5.220   3.158  0.4104  0.5163  0.0175
  511MET      O 2320   5.799   5.118   3.089  0.5403 -0.5670 -0.0276
  512VAL      N 2321   5.700   5.216   3.265  0.4836  0.7039 -0.2430
  512VAL      H 2322   5.695   5.287   3.337  0.1382 -1.2157  1.7142
  512VAL     CA 2323   5.624   5.094   3.304  0.3137 -0.7441  0.0355
  512VAL     HA 2324   5.680   5.006   3.273 -0.5104 -1.2727  0.0377
  512VAL     CB 2325   5.611   5.089   3.457 -0.6567  0.4081  0.2341
  512VAL     HB 2326   5.557   5.174   3.497  0.3977  1.1314  0.1744
  512VAL    CG1 2327   5.555   4.952   3.494  0.2929 -0.4926  0.3384
  512VAL   HG11 2328   5.619   4.877   3.448 -0.2715  0.5642 -2.3756
  512VAL   HG12 2329   5.545   4.949   3.602  1.7499  0.4399  0.5321
  512VAL   HG13 2330   5.453   4.935   3.461  0.2089 -0.2613  0.4741
  512VAL    CG2 2331   5.748   5.100   3.521 -0.7189  0.4534 -1.1094
  512VAL   HG21 2332   5.779   5.202   3.544  0.1687 -0.0171 -0.0841
  512VAL   HG22 2333   5.744   5.057   3.621  1.1549  2.0166 -0.3001
  512VAL   HG23 2334   5.826   5.039   3.476  1.0161  0.1234  2.0319
  512VAL      C 2335   5.487   5.106   3.234 -0.0028  0.0439 -0.3729
  512VAL      O 2336   5.384   5.153   3.287  0.1730  0.2615  0.0556
  513THR      N 2337   5.491   5.053   3.113  0.7896 -0.3865 -0.2862
  513THR      H 2338   5.575   5.000   3.093  0.8674  0.3197 -1.9507
  513THR     CA 2339   5.390   5.041   3.018  0.0951 -0.2443  0.0538
  513THR     HA 2340   5.299   5.013   3.072 -0.1359 -0.3779 -0.3973
  513THR     CB 2341   5.388   5.177   2.945  0.1070  0.9313 -0.2886
  513THR     HB 2342   5.372   5.256   3.018 -0.4784 -0.8117  1.5689
  513THR    OG1 2343   5.288   5.203   2.846 -0.0336 -0.4852 -0.1857
  513THR    HG1 2344   5.214   5.169   2.894  0.2234 -0.2576  0.3826
  513THR    CG2 2345   5.520   5.207   2.874 -1.1076 -0.1445 -0.5516
  513THR   HG21 2346   5.606   5.229   2.937 -0.4285 -1.3752 -1.0075
  513THR   HG22 2347   5.561   5.122   2.820  0.8526  0.2754  0.1891
  513THR   HG23 2348   5.520   5.285   2.799  0.2837 -0.8052 -1.2746
  513THR      C 2349   5.409   4.911   2.928  0.3225  0.2571 -0.1718
  513THR      O 2350   5.515   4.845   2.929 -0.0236 -0.3736 -0.4274
  514GLU      N 2351   5.310   4.872   2.847 -0.3340 -0.3867  0.3631
  514GLU      H 2352   5.234   4.934   2.821  0.3787  1.4329  2.2936
  514GLU     CA 2353   5.336   4.759   2.756  0.7397  0.6917  0.1659
  514GLU     HA 2354   5.388   4.682   2.814 -0.4212 -0.9490 -0.8951
  514GLU     CB 2355   5.204   4.714   2.689 -0.2900 -0.0267  0.2190
  514GLU    HB1 2356   5.134   4.701   2.771 -0.6094  0.9911  0.1213
  514GLU    HB2 2357   5.174   4.795   2.622 -1.2165 -0.5312  0.0056
  514GLU     CG 2358   5.218   4.589   2.597  0.0324 -0.0804 -0.0193
  514GLU    HG1 2359   5.276   4.616   2.508  2.0160  0.8802  1.4820
  514GLU    HG2 2360   5.273   4.514   2.654  1.0574  1.8224  1.6239
  514GLU     CD 2361   5.092   4.534   2.542 -0.2884  0.0682 -0.1115
  514GLU    OE1 2362   4.985   4.591   2.567  0.0094  0.5893  0.3303
  514GLU    OE2 2363   5.096   4.428   2.473 -0.4153 -0.1986 -0.0527
  514GLU      C 2364   5.434   4.809   2.648 -0.0977  0.0201 -0.3190
  514GLU      O 2365   5.422   4.914   2.582 -0.0893 -0.2480 -0.9521
  515ARG      N 2366   5.532   4.716   2.618 -0.1348 -0.0790 -0.7970
  515ARG      H 2367   5.508   4.624   2.650 -2.8515  0.8622  0.0952
  515ARG     CA 2368   5.617   4.713   2.507 -0.8317 -0.1714  0.1916
  515ARG     HA 2369   5.582   4.790   2.439 -2.9238  1.2123  2.6443
  515ARG     CB 2370   5.759   4.765   2.547 -0.3955 -0.4272 -0.1843
  515ARG    HB1 2371   5.799   4.698   2.623 -1.8261 -2.6493 -1.2833
  515ARG    HB2 2372   5.832   4.755   2.467 -1.3292 -0.2362 -1.0768
  515ARG     CG 2373   5.762   4.905   2.607  0.3718 -0.5840 -0.1635
  515ARG    HG1 2374   5.687   4.910   2.686 -0.7138 -0.1481 -1.1889
  515ARG    HG2 2375   5.862   4.925   2.646  0.0866  0.0516  0.2509
  515ARG     CD 2376   5.743   5.014   2.506  0.4413  0.0925 -0.4362
  515ARG    HD1 2377   5.817   5.004   2.426  0.1092  1.6164 -0.9692
  515ARG    HD2 2378   5.648   5.015   2.453 -0.7907  1.2065  1.6945
  515ARG     NE 2379   5.783   5.138   2.577 -0.3919  1.1196 -0.4572
  515ARG     HE 2380   5.817   5.119   2.670  1.6377 -1.4343 -1.5998
  515ARG     CZ 2381   5.804   5.260   2.529  0.0285 -0.7217 -0.6696
  515ARG    NH1 2382   5.787   5.280   2.397 -0.4307 -0.0716  0.4125
  515ARG   HH11 2383   5.776   5.215   2.321  0.7851 -0.3016  0.4044
  515ARG   HH12 2384   5.791   5.374   2.361 -0.0365 -0.8463 -1.6603
  515ARG    NH2 2385   5.823   5.370   2.609 -0.5389  0.0383  0.4738
  515ARG   HH21 2386   5.833   5.360   2.709 -0.4815  0.6789  0.5419
  515ARG   HH22 2387   5.833   5.461   2.565 -1.6705 -0.0272  0.0376
  515ARG      C 2388   5.599   4.570   2.445  0.3279 -0.2112 -1.0263
  515ARG      O 2389   5.550   4.476   2.509  0.7009  0.0166  0.4139
  516HIS      N 2390   5.630   4.555   2.312 -0.2191 -0.3542 -0.6970
  516HIS      H 2391   5.677   4.627   2.260  0.8349 -0.8644 -0.4622
  516HIS     CA 2392   5.617   4.432   2.233  0.3446  0.1638  0.2051
  516HIS     HA 2393   5.543   4.365   2.275  0.1064  2.0574  3.1001
  516HIS     CB 2394   5.578   4.467   2.089  0.6327  0.3766 -0.3045
  516HIS    HB1 2395   5.642   4.544   2.046 -1.5667  1.8135 -1.1310
  516HIS    HB2 2396   5.589   4.379   2.026 -0.2341  0.6254 -0.8130
  516HIS     CG 2397   5.438   4.519   2.063  0.5488 -0.7147 -0.3043
  516HIS    ND1 2398   5.381   4.629   2.128 -0.5202 -0.1188 -0.0874
  516HIS    CD2 2399   5.360   4.488   1.956  0.5140  0.0814  0.6081
  516HIS    HD2 2400   5.369   4.421   1.871  1.3394  0.7421  0.1610
  516HIS    CE1 2401   5.265   4.649   2.071  0.0432  0.4637 -1.0923
  516HIS    HE1 2402   5.201   4.729   2.105 -0.6663 -1.3877  2.3143
  516HIS    NE2 2403   5.246   4.569   1.968  0.0267 -0.1296 -0.0496
  516HIS    HE2 2404   5.163   4.572   1.911  0.1470  0.8434 -0.1824
  516HIS      C 2405   5.751   4.366   2.234  0.2583  0.4448  0.6379
  516HIS      O 2406   5.849   4.426   2.192 -0.3197 -0.1317  0.1129
  517GLY      N 2407   5.751   4.248   2.293  0.1341 -0.0280 -0.1987
  517GLY      H 2408   5.666   4.224   2.342 -0.6982  0.6594 -1.2975
  517GLY     CA 2409   5.880   4.175   2.314 -0.5334  0.5540  0.2695
  517GLY    HA1 2410   5.865   4.092   2.245 -2.4049  0.5987  0.5620
  517GLY    HA2 2411   5.976   4.215   2.282  1.2003 -2.1072  1.7638
  517GLY      C 2412   5.908   4.136   2.459 -0.5726 -0.3620  0.0238
  517GLY      O 2413   6.023   4.110   2.483 -0.5136  0.0505 -0.3837
  518LEU      N 2414   5.808   4.142   2.553 -1.0686  0.3805  0.1000
  518LEU      H 2415   5.712   4.160   2.525 -1.0012  1.1950  0.3529
  518LEU     CA 2416   5.829   4.123   2.692 -0.4123 -0.4083  0.6579
  518LEU     HA 2417   5.930   4.156   2.717 -0.1922 -0.9576  0.4936
  518LEU     CB 2418   5.721   4.196   2.772 -0.4798 -0.2024  0.4666
  518LEU    HB1 2419   5.637   4.214   2.706 -0.2417  0.8251  0.4166
  518LEU    HB2 2420   5.685   4.136   2.856  0.3916 -0.6938  0.5093
  518LEU     CG 2421   5.761   4.343   2.825  0.0971  0.2403  0.3478
  518LEU     HG 2422   5.804   4.330   2.924  1.1599  0.8087 -0.0324
  518LEU    CD1 2423   5.868   4.417   2.740 -0.0623 -0.4258 -0.0212
  518LEU   HD11 2424   5.882   4.515   2.785  0.8073 -0.5350 -0.0526
  518LEU   HD12 2425   5.966   4.370   2.742  1.0645  1.7498 -1.2087
  518LEU   HD13 2426   5.827   4.436   2.641  0.0574 -5.1063 -1.2168
  518LEU    CD2 2427   5.647   4.438   2.842  0.5543  0.4608 -0.1251
  518LEU   HD21 2428   5.680   4.540   2.862 -0.8765  1.2888 -1.6820
  518LEU   HD22 2429   5.581   4.446   2.756  0.7133  0.0280 -0.2876
  518LEU   HD23 2430   5.583   4.407   2.925  0.4458  0.3264 -0.2577
  518LEU      C 2431   5.821   3.973   2.721  0.1253 -0.7020 -0.4328
  518LEU      O 2432   5.746   3.900   2.649 -0.9695 -1.4593 -0.3065
  519LYS      N 2433   5.898   3.927   2.819 -0.1324  0.2362  0.3237
  519LYS      H 2434   5.943   3.994   2.880 -0.6052  0.9720 -0.1127
  519LYS     CA 2435   5.912   3.785   2.856  0.2664  0.7256  0.0868
  519LYS     HA 2436   5.914   3.726   2.765 -0.5441  0.5539  0.1761
  519LYS     CB 2437   6.036   3.762   2.938  0.6430  0.0560 -0.4158
  519LYS    HB1 2438   6.030   3.823   3.028 -1.9145 -0.8715  0.1427
  519LYS    HB2 2439   6.026   3.667   2.990 -0.4235 -0.9442 -2.3275
  519LYS     CG 2440   6.169   3.779   2.873 -0.6509 -0.6978 -0.3771
  519LYS    HG1 2441   6.192   3.877   2.833 -1.2406 -0.8681 -1.1636
  519LYS    HG2 2442   6.241   3.773   2.954  0.9504  1.9062 -1.4817
  519LYS     CD 2443   6.219   3.669   2.769  0.3590  1.2193 -0.5481
  519LYS    HD1 2444   6.256   3.581   2.822  1.1172  2.2550  0.7221
  519LYS    HD2 2445   6.136   3.631   2.710 -0.1497  0.0556  0.8492
  519LYS     CE 2446   6.330   3.715   2.680  0.6763 -0.1971  0.1093
  519LYS    HE1 2447   6.408   3.753   2.745  1.5583  0.9503 -1.5458
  519LYS    HE2 2448   6.382   3.638   2.624  1.2048  1.4186 -1.7222
  519LYS     NZ 2449   6.302   3.836   2.604 -0.1792  0.7609  0.9154
  519LYS    HZ1 2450   6.384   3.875   2.560 -0.4966  0.5334  0.1112
  519LYS    HZ2 2451   6.229   3.818   2.537  0.7330 -1.8451  0.5222
  519LYS    HZ3 2452   6.267   3.914   2.659 -0.9186 -0.5919  2.4758
  519LYS      C 2453   5.795   3.749   2.952 -0.0126  0.1503 -0.3521
  519LYS      O 2454   5.727   3.647   2.929  0.2280  0.4463 -0.3770
  520GLU      N 2455   5.766   3.838   3.049 -0.9246  0.5080  0.4844
  520GLU      H 2456   5.827   3.918   3.055  0.0887 -0.2905  1.0961
  520GLU     CA 2457   5.658   3.834   3.146  0.4145 -0.3676 -0.3441
  520GLU     HA 2458   5.591   3.756   3.111  1.5081 -0.2304 -3.0046
  520GLU     CB 2459   5.719   3.807   3.289  0.4515  0.0889  0.6322
  520GLU    HB1 2460   5.797   3.878   3.315 -1.0984  1.9308  0.4565
  520GLU    HB2 2461   5.640   3.835   3.358  2.7395 -0.6242  3.7490
  520GLU     CG 2462   5.757   3.660   3.304 -0.0631  0.4158  0.8361
  520GLU    HG1 2463   5.663   3.605   3.306  0.7090 -1.1414 -0.9886
  520GLU    HG2 2464   5.807   3.635   3.210 -3.7709  1.6513 -1.6731
  520GLU     CD 2465   5.828   3.626   3.430 -0.3679  0.6352  0.3364
  520GLU    OE1 2466   5.811   3.693   3.533 -0.3366 -0.2223 -0.2720
  520GLU    OE2 2467   5.918   3.535   3.431  0.1458 -0.1550 -0.5930
  520GLU      C 2468   5.570   3.961   3.149  0.0717 -0.0758 -0.1655
  520GLU      O 2469   5.578   4.035   3.250  0.2226 -0.7423 -0.2580
  521PRO      N 2470   5.483   3.990   3.049  0.1497 -0.2797  0.2579
  521PRO     CA 2471   5.415   4.127   3.029 -0.5098 -0.0705  0.9079
  521PRO     HA 2472   5.498   4.195   3.046 -0.0903  0.2372 -1.8265
  521PRO     CB 2473   5.361   4.124   2.887 -0.0054  0.2196 -1.0502
  521PRO    HB1 2474   5.269   4.180   2.868 -0.8133 -0.8286 -0.3400
  521PRO    HB2 2475   5.435   4.164   2.817  1.4373 -0.5825 -0.0325
  521PRO     CG 2476   5.354   3.972   2.852  0.0164 -0.4575  0.1361
  521PRO    HG1 2477   5.257   3.944   2.894  0.5256  1.0750  2.5868
  521PRO    HG2 2478   5.361   3.950   2.746 -0.3611  0.8934 -0.1922
  521PRO     CD 2479   5.456   3.902   2.938  0.5585  0.2845 -0.3667
  521PRO    HD1 2480   5.416   3.809   2.978 -0.2281  1.6108  2.1659
  521PRO    HD2 2481   5.547   3.889   2.879  2.6273  0.1580  2.5651
  521PRO      C 2482   5.297   4.156   3.133 -0.2552  0.7680  0.4584
  521PRO      O 2483   5.263   4.272   3.157  0.0306  0.0380 -0.3389
  522LYS      N 2484   5.248   4.053   3.204  0.2211 -0.1243  0.2831
  522LYS      H 2485   5.293   3.963   3.193 -0.9298 -0.5174 -1.8623
  522LYS     CA 2486   5.143   4.078   3.309 -0.5324  0.0602  0.6013
  522LYS     HA 2487   5.072   4.157   3.283 -2.2763 -1.2271  1.2384
  522LYS     CB 2488   5.070   3.945   3.346  0.8946  0.5813 -0.4098
  522LYS    HB1 2489   5.088   3.874   3.265  1.1694 -0.2772  0.3727
  522LYS    HB2 2490   5.115   3.897   3.433 -0.1886  0.2159 -0.0274
  522LYS     CG 2491   4.920   3.967   3.374 -0.3156  0.2893  0.0731
  522LYS    HG1 2492   4.870   4.012   3.289  0.1460 -1.2564 -1.0748
  522LYS    HG2 2493   4.883   3.865   3.390 -1.0647  0.7454  1.3561
  522LYS     CD 2494   4.877   4.041   3.504 -0.2795 -0.2758 -0.0618
  522LYS    HD1 2495   4.943   4.009   3.585 -0.9845  3.2532  2.0776
  522LYS    HD2 2496   4.892   4.148   3.497  2.0749 -0.6022 -1.1797
  522LYS     CE 2497   4.724   4.009   3.529  1.0468 -0.2494  0.0702
  522LYS    HE1 2498   4.722   3.901   3.535  1.3747 -0.2512  0.1817
  522LYS    HE2 2499   4.696   4.035   3.631 -0.4890 -3.7365  0.6666
  522LYS     NZ 2500   4.627   4.072   3.438  0.9206 -0.3662 -0.3800
  522LYS    HZ1 2501   4.538   4.030   3.461 -0.6030  3.3523  1.2960
  522LYS    HZ2 2502   4.614   4.172   3.448  2.0587 -0.0912 -1.4246
  522LYS    HZ3 2503   4.659   4.060   3.343  0.8874  1.1870 -0.6173
  522LYS      C 2504   5.214   4.136   3.438  0.0065 -0.3851  0.7407
  522LYS      O 2505   5.153   4.198   3.522 -0.3671 -0.7010  0.0527
  523ARG      N 2506   5.341   4.103   3.451  0.0440 -0.6236  0.1219
  523ARG      H 2507   5.387   4.052   3.377 -1.5992 -1.1865 -0.5554
  523ARG     CA 2508   5.419   4.147   3.563  0.9536  0.3619 -0.0073
  523ARG     HA 2509   5.354   4.133   3.649 -2.1892  0.9943 -2.1406
  523ARG     CB 2510   5.553   4.076   3.590  0.7867  0.2273 -0.1435
  523ARG    HB1 2511   5.615   4.103   3.505 -0.5231 -1.6515 -1.8102
  523ARG    HB2 2512   5.598   4.119   3.679 -0.3317  2.1392 -0.4373
  523ARG     CG 2513   5.549   3.924   3.601  0.0059  0.0976 -0.9813
  523ARG    HG1 2514   5.470   3.886   3.536 -3.1775  1.8764  1.5432
  523ARG    HG2 2515   5.643   3.883   3.564 -0.9531 -2.7997 -0.4680
  523ARG     CD 2516   5.530   3.864   3.741 -0.1712  0.1839  0.0172
  523ARG    HD1 2517   5.431   3.869   3.786  0.5389 -2.0966  2.0429
  523ARG    HD2 2518   5.551   3.757   3.733  0.3701  0.2330  0.7709
  523ARG     NE 2519   5.631   3.919   3.825 -0.3100  0.2451 -0.2882
  523ARG     HE 2520   5.593   4.002   3.868 -0.0213  0.6757 -0.8500
  523ARG     CZ 2521   5.756   3.879   3.854  0.7138  0.2329  0.2068
  523ARG    NH1 2522   5.823   3.798   3.770 -0.6088  0.2746 -0.7638
  523ARG   HH11 2523   5.793   3.766   3.679  2.5076 -0.9361 -1.4961
  523ARG   HH12 2524   5.915   3.764   3.795 -1.3121  0.3140  2.2369
  523ARG    NH2 2525   5.821   3.945   3.947  0.8114  0.3939 -0.3509
  523ARG   HH21 2526   5.786   4.028   3.993 -0.3770  0.3550 -1.1343
  523ARG   HH22 2527   5.913   3.925   3.982 -0.1385  0.0735  2.1527
  523ARG      C 2528   5.441   4.297   3.556  0.1502 -0.5121 -0.0463
  523ARG      O 2529   5.455   4.369   3.655  0.1318 -0.0976  0.3641
  524VAL      N 2530   5.456   4.351   3.433 -0.7698 -0.4994 -0.0205
  524VAL      H 2531   5.454   4.296   3.349 -1.4518  1.7719 -1.5895
  524VAL     CA 2532   5.483   4.490   3.405 -0.6787  0.5178 -0.1534
  524VAL     HA 2533   5.551   4.545   3.470 -0.9257  1.4649 -0.6855
  524VAL     CB 2534   5.531   4.496   3.253 -0.2298 -0.0035  0.3281
  524VAL     HB 2535   5.451   4.455   3.191 -0.0582  0.9381 -0.5391
  524VAL    CG1 2536   5.560   4.642   3.211  0.2033  0.1958 -0.2245
  524VAL   HG11 2537   5.646   4.674   3.271  1.7855 -1.7915 -1.3055
  524VAL   HG12 2538   5.594   4.660   3.109 -0.0772  0.2302 -0.3133
  524VAL   HG13 2539   5.475   4.710   3.218 -0.2210 -0.3760  0.2719
  524VAL    CG2 2540   5.658   4.420   3.217 -0.0898  0.3507 -0.6754
  524VAL   HG21 2541   5.658   4.316   3.249 -0.4704  0.8889  1.1893
  524VAL   HG22 2542   5.687   4.424   3.112  3.7919  2.1627  0.2952
  524VAL   HG23 2543   5.740   4.460   3.277  0.0355  0.4423 -0.9087
  524VAL      C 2544   5.343   4.562   3.403  0.0124 -0.2378 -0.1107
  524VAL      O 2545   5.332   4.679   3.446  0.7927 -0.0824 -0.4294
  525GLU      N 2546   5.230   4.493   3.367 -0.3757 -0.7499 -0.3610
  525GLU      H 2547   5.250   4.415   3.305 -0.4997 -1.0238 -0.0590
  525GLU     CA 2548   5.085   4.539   3.391 -0.4583  0.4397 -0.4793
  525GLU     HA 2549   5.087   4.635   3.340  0.7035  1.7548  1.8709
  525GLU     CB 2550   4.981   4.448   3.321  0.0848  0.4958 -0.2892
  525GLU    HB1 2551   5.008   4.434   3.216 -0.5628 -0.4475 -0.3429
  525GLU    HB2 2552   4.995   4.353   3.372 -0.0912  0.7425  0.2178
  525GLU     CG 2553   4.832   4.496   3.309  0.3221  0.1851  0.3008
  525GLU    HG1 2554   4.813   4.578   3.379  1.7248  1.7233 -1.0337
  525GLU    HG2 2555   4.819   4.544   3.212  4.1388  1.2340  0.1628
  525GLU     CD 2556   4.734   4.377   3.335 -0.3791 -0.1294  0.7783
  525GLU    OE1 2557   4.702   4.296   3.245  0.3238  0.0702 -0.2301
  525GLU    OE2 2558   4.690   4.366   3.450  0.0967  0.2122 -0.1886
  525GLU      C 2559   5.052   4.564   3.539  0.5604  0.4259  0.0859
  525GLU      O 2560   4.994   4.670   3.567  0.5950  0.2058  0.3076
  526GLU      N 2561   5.088   4.463   3.624 -0.7526  0.0436 -0.0873
  526GLU      H 2562   5.122   4.375   3.589 -0.1468 -0.0413  0.6966
  526GLU     CA 2563   5.082   4.476   3.771 -0.3905 -0.4871 -0.1322
  526GLU     HA 2564   4.982   4.510   3.799  0.2302  0.4966  1.0519
  526GLU     CB 2565   5.116   4.345   3.848 -0.1521  1.0844  0.4498
  526GLU    HB1 2566   5.213   4.300   3.830 -0.3262 -0.0152  2.0966
  526GLU    HB2 2567   5.122   4.364   3.955  0.9037  1.0866  0.3964
  526GLU     CG 2568   4.999   4.244   3.820  0.1888  0.1026  0.1061
  526GLU    HG1 2569   4.906   4.299   3.835  0.6022  0.9749 -0.4216
  526GLU    HG2 2570   4.992   4.218   3.714  0.3482  1.6698 -0.3153
  526GLU     CD 2571   4.999   4.121   3.914 -0.1686  0.0848 -0.0022
  526GLU    OE1 2572   4.903   4.112   3.995 -0.6041 -0.0110 -0.3208
  526GLU    OE2 2573   5.087   4.032   3.907  0.0658 -0.0607 -0.2028
  526GLU      C 2574   5.166   4.595   3.829  0.5293 -0.3000  0.3529
  526GLU      O 2575   5.112   4.672   3.907 -0.1479  0.5797  0.2704
  527LEU      N 2576   5.292   4.615   3.784  0.0010 -0.1253  0.4285
  527LEU      H 2577   5.337   4.543   3.729  3.1863 -0.5998  3.3455
  527LEU     CA 2578   5.380   4.717   3.825  0.2998 -0.1080 -0.0131
  527LEU     HA 2579   5.383   4.700   3.933  1.2043 -2.7310 -0.3716
  527LEU     CB 2580   5.519   4.687   3.762  0.2737  1.0220 -0.1937
  527LEU    HB1 2581   5.533   4.578   3.761 -0.8888  0.8212  1.4485
  527LEU    HB2 2582   5.528   4.717   3.658  0.3986 -1.7350 -1.0568
  527LEU     CG 2583   5.632   4.734   3.851  0.0022  0.4586 -0.0898
  527LEU     HG 2584   5.622   4.692   3.950 -0.3785 -0.0851 -0.3537
  527LEU    CD1 2585   5.764   4.703   3.784  0.1956 -0.2553  0.0697
  527LEU   HD11 2586   5.749   4.596   3.769 -0.2364 -0.0970 -0.6725
  527LEU   HD12 2587   5.774   4.750   3.686 -0.8670 -0.6331 -0.2427
  527LEU   HD13 2588   5.850   4.717   3.849 -0.6171 -1.1321  1.3866
  527LEU    CD2 2589   5.633   4.880   3.904  0.0623  0.7514  0.0758
  527LEU   HD21 2590   5.724   4.894   3.963 -0.1631 -0.1184  0.6532
  527LEU   HD22 2591   5.623   4.961   3.831 -1.1198  2.0746  1.6364
  527LEU   HD23 2592   5.557   4.893   3.981 -0.4860 -0.5854 -0.2140
  527LEU      C 2593   5.316   4.852   3.780  0.4004 -0.3683 -0.6121
  527LEU      O 2594   5.310   4.941   3.866 -0.3133 -0.2578  0.1344
  528GLN      N 2595   5.274   4.874   3.656  0.4187  0.3768 -0.3690
  528GLN      H 2596   5.299   4.798   3.595 -0.1128 -1.4426  1.5380
  528GLN     CA 2597   5.193   4.982   3.608 -0.1852 -0.4904 -0.3690
  528GLN     HA 2598   5.251   5.074   3.622  0.9350 -1.2959  0.4946
  528GLN     CB 2599   5.152   4.964   3.458 -0.0200 -0.1509  0.5421
  528GLN    HB1 2600   5.237   4.972   3.390 -0.6235  0.9940 -0.1105
  528GLN    HB2 2601   5.116   4.862   3.450 -1.6070  0.3518  0.9021
  528GLN     CG 2602   5.047   5.068   3.400 -0.1178  0.6098  0.4650
  528GLN    HG1 2603   4.947   5.057   3.440 -0.5188  0.1685 -0.6231
  528GLN    HG2 2604   5.082   5.171   3.414  0.9203 -0.0075  2.8801
  528GLN     CD 2605   5.036   5.037   3.255  0.0571  0.2365  0.3699
  528GLN    OE1 2606   5.024   4.922   3.210  0.3451  0.1398  0.1698
  528GLN    NE2 2607   5.023   5.133   3.169 -0.2823  0.0417 -0.1347
  528GLN   HE21 2608   5.052   5.229   3.180 -0.3552  0.2300 -1.4610
  528GLN   HE22 2609   5.014   5.109   3.072  0.9247 -0.0917 -0.2214
  528GLN      C 2610   5.067   5.007   3.691 -0.4608 -0.6841 -0.0542
  528GLN      O 2611   5.053   5.114   3.753  0.1773  0.3451  0.4612
  529ASN      N 2612   4.982   4.909   3.712 -0.3986  0.3603 -0.1719
  529ASN      H 2613   5.001   4.822   3.665 -0.3597 -1.6094  3.1329
  529ASN     CA 2614   4.858   4.924   3.783 -0.0353 -0.1143 -0.1596
  529ASN     HA 2615   4.803   5.009   3.743  1.0162  0.8383  0.3428
  529ASN     CB 2616   4.774   4.793   3.774  0.3342  0.0688  0.0590
  529ASN    HB1 2617   4.839   4.706   3.781 -0.8101 -0.7302  1.2794
  529ASN    HB2 2618   4.701   4.789   3.855  0.3545 -1.4835  0.0254
  529ASN     CG 2619   4.689   4.796   3.649  0.2168 -0.6374 -0.2471
  529ASN    OD1 2620   4.576   4.831   3.657  0.0028  0.4246 -0.6613
  529ASN    ND2 2621   4.738   4.741   3.543 -0.5125 -0.0594  0.3912
  529ASN   HD21 2622   4.829   4.699   3.557 -0.6494 -0.2587  0.6990
  529ASN   HD22 2623   4.695   4.749   3.452  0.2404  1.4728  0.1314
  529ASN      C 2624   4.876   4.962   3.940  0.4874  0.6459  0.2760
  529ASN      O 2625   4.804   5.044   3.995 -0.2778  0.2057 -0.1243
  530LYS      N 2626   4.984   4.920   3.999 -0.0107  0.0681 -0.4359
  530LYS      H 2627   5.044   4.856   3.948 -2.6424 -1.5722 -1.6640
  530LYS     CA 2628   5.018   4.944   4.135 -0.8766 -0.5316 -0.0920
  530LYS     HA 2629   4.935   4.923   4.202 -0.7226 -1.8601 -0.2975
  530LYS     CB 2630   5.126   4.848   4.172  0.7158 -0.2696  0.3312
  530LYS    HB1 2631   5.083   4.750   4.149 -1.5066  0.6565  0.2994
  530LYS    HB2 2632   5.215   4.862   4.110  2.3134 -0.9934  2.3151
  530LYS     CG 2633   5.168   4.843   4.319 -0.2347 -0.7508  0.2355
  530LYS    HG1 2634   5.200   4.945   4.344  1.4709 -1.7956  2.7557
  530LYS    HG2 2635   5.076   4.826   4.375 -0.9159 -0.0709 -0.6485
  530LYS     CD 2636   5.272   4.733   4.355 -0.6044 -0.0146 -0.7026
  530LYS    HD1 2637   5.374   4.758   4.326 -0.7391 -0.2925 -1.4403
  530LYS    HD2 2638   5.285   4.744   4.463 -1.4877 -0.4662 -0.5359
  530LYS     CE 2639   5.228   4.592   4.315 -0.0373 -0.5913  0.7987
  530LYS    HE1 2640   5.127   4.579   4.353 -0.3327  0.4877  0.4244
  530LYS    HE2 2641   5.233   4.578   4.207  0.2301 -0.1506  0.7499
  530LYS     NZ 2642   5.318   4.501   4.383  0.3924  0.7683 -0.3941
  530LYS    HZ1 2643   5.331   4.512   4.482  2.2313 -2.7144 -0.0968
  530LYS    HZ2 2644   5.282   4.410   4.355 -0.6200  1.0427 -0.0223
  530LYS    HZ3 2645   5.409   4.512   4.341 -0.1417  1.5318 -1.4063
  530LYS      C 2646   5.068   5.087   4.154 -0.1687  0.1311 -0.5012
  530LYS      O 2647   5.031   5.151   4.253  0.4516  0.0257  0.1075
  531ILE      N 2648   5.130   5.145   4.049 -0.0230 -0.8792 -0.7142
  531ILE      H 2649   5.158   5.093   3.968  0.1750 -0.8926 -0.6388
  531ILE     CA 2650   5.179   5.283   4.051  1.1317 -0.0342 -0.2179
  531ILE     HA 2651   5.207   5.317   4.151  1.1464  2.5346 -1.0272
  531ILE     CB 2652   5.295   5.304   3.946 -0.2443 -0.3948  0.7638
  531ILE     HB 2653   5.258   5.266   3.851 -2.3301  0.4750  1.1550
  531ILE    CG1 2654   5.412   5.224   4.000 -0.0221  0.0873 -0.4675
  531ILE   HG11 2655   5.423   5.254   4.104 -2.1418 -1.3070  0.2075
  531ILE   HG12 2656   5.376   5.122   4.014 -2.0355  0.8299 -0.0198
  531ILE    CG2 2657   5.334   5.455   3.931 -0.0915  0.4530  0.6007
  531ILE   HG21 2658   5.432   5.457   3.884  1.1059 -2.8979  2.5539
  531ILE   HG22 2659   5.256   5.498   3.869  0.4494  1.4462  0.5900
  531ILE   HG23 2660   5.348   5.503   4.028  1.4087  1.3035 -0.0010
  531ILE     CD 2661   5.548   5.225   3.924  0.8117  0.4081  0.1212
  531ILE    HD1 2662   5.595   5.323   3.931  2.6926 -0.2698 -2.0609
  531ILE    HD2 2663   5.608   5.151   3.977 -0.4253 -2.2247 -1.9204
  531ILE    HD3 2664   5.534   5.208   3.818  0.8256 -1.2173  0.3523
  531ILE      C 2665   5.059   5.377   4.014  0.5522  0.3072  0.0190
  531ILE      O 2666   5.052   5.483   4.074 -0.2997 -0.2671 -0.0784
  532VAL      N 2667   4.962   5.344   3.918  0.0682  0.0432 -0.2673
  532VAL      H 2668   4.963   5.260   3.862 -0.0025  0.9790 -1.7345
  532VAL     CA 2669   4.852   5.440   3.896 -0.2982  0.6089 -0.9772
  532VAL     HA 2670   4.899   5.538   3.892  0.2649  0.5312  1.5871
  532VAL     CB 2671   4.767   5.409   3.771  0.2248  0.3093  0.7849
  532VAL     HB 2672   4.699   5.492   3.752 -0.5626 -0.5021 -0.0683
  532VAL    CG1 2673   4.852   5.403   3.634  0.4943  0.1481  0.6217
  532VAL   HG11 2674   4.916   5.490   3.616 -0.1493  0.4357 -0.3605
  532VAL   HG12 2675   4.917   5.316   3.637  0.7930  0.3282 -0.1561
  532VAL   HG13 2676   4.798   5.390   3.540 -0.4530 -0.8325  1.2864
  532VAL    CG2 2677   4.677   5.287   3.772 -0.0845  0.5624  0.2914
  532VAL   HG21 2678   4.596   5.311   3.703 -0.6460 -1.1148  0.3265
  532VAL   HG22 2679   4.719   5.195   3.732  0.2842  0.4617  0.8991
  532VAL   HG23 2680   4.628   5.255   3.864  1.1754  0.2800  0.8867
  532VAL      C 2681   4.759   5.439   4.020 -0.3872 -0.3755 -0.1683
  532VAL      O 2682   4.709   5.546   4.058  0.0324  0.1703 -0.3847
  533ASN      N 2683   4.736   5.329   4.092  0.9631 -0.1548  0.3932
  533ASN      H 2684   4.784   5.247   4.057  0.9135  0.5893 -1.5410
  533ASN     CA 2685   4.666   5.319   4.223 -0.5628 -0.0472 -0.0165
  533ASN     HA 2686   4.561   5.347   4.208 -0.7521 -0.2002  0.9809
  533ASN     CB 2687   4.659   5.170   4.258  0.2690 -0.0283  0.0424
  533ASN    HB1 2688   4.747   5.118   4.218  0.2010 -0.2405  0.1665
  533ASN    HB2 2689   4.672   5.158   4.365 -0.0810  1.0902  0.2253
  533ASN     CG 2690   4.540   5.090   4.209  0.5776 -0.0726  0.1602
  533ASN    OD1 2691   4.432   5.117   4.254  0.3082 -0.8018  0.3984
  533ASN    ND2 2692   4.563   4.996   4.120  0.4994 -0.2804 -0.3063
  533ASN   HD21 2693   4.658   4.991   4.086  0.8533  0.0831  0.6169
  533ASN   HD22 2694   4.486   4.939   4.088  0.3976 -0.9043  0.9904
  533ASN      C 2695   4.715   5.410   4.334  0.4079  1.5803 -0.4999
  533ASN      O 2696   4.635   5.482   4.390 -0.0954  0.1503  0.6524
  534CYS      N 2697   4.843   5.404   4.366  0.4206 -0.2229 -0.0900
  534CYS      H 2698   4.895   5.328   4.324  1.5664 -0.3598  1.4999
  534CYS     CA 2699   4.920   5.498   4.454 -0.0951 -0.2532 -0.1154
  534CYS     HA 2700   4.865   5.492   4.548 -0.3729  0.4834 -0.2245
  534CYS     CB 2701   5.056   5.434   4.472 -0.3769 -0.4208 -0.2841
  534CYS    HB1 2702   5.044   5.330   4.499 -0.4854 -0.1255  0.8510
  534CYS    HB2 2703   5.118   5.436   4.381  0.4854 -1.1393  0.2711
  534CYS     SG 2704   5.158   5.516   4.594  0.1263 -0.0780  0.1805
  534CYS     HG 2705   5.053   5.538   4.674  0.5856 -1.2116  1.1186
  534CYS      C 2706   4.919   5.644   4.403 -0.2690  0.2681  0.0245
  534CYS      O 2707   4.907   5.733   4.486  0.0620  0.6171  0.6023
  535LEU      N 2708   4.908   5.673   4.269 -0.2394 -0.5931 -0.1959
  535LEU      H 2709   4.899   5.597   4.203  3.0057 -1.4514  0.1657
  535LEU     CA 2710   4.897   5.810   4.220  0.4809  0.6853 -0.5767
  535LEU     HA 2711   4.968   5.874   4.272 -1.2964  0.3210  2.5665
  535LEU     CB 2712   4.924   5.808   4.065  0.1790  0.4580  0.0421
  535LEU    HB1 2713   5.027   5.782   4.039 -0.1460  0.5620 -1.4421
  535LEU    HB2 2714   4.882   5.723   4.012  0.7438  0.4800 -0.4548
  535LEU     CG 2715   4.888   5.939   3.989 -0.4381  0.1713  0.1890
  535LEU     HG 2716   4.783   5.961   4.008 -0.5913  1.0359 -1.4406
  535LEU    CD1 2717   4.954   6.068   4.042 -0.3620 -0.0793  0.2895
  535LEU   HD11 2718   4.952   6.063   4.151  0.6160 -0.3378  0.3026
  535LEU   HD12 2719   5.055   6.082   4.005 -0.8610  1.3896 -0.6175
  535LEU   HD13 2720   4.890   6.153   4.016 -0.2264 -0.4235 -1.2809
  535LEU    CD2 2721   4.901   5.923   3.835  0.2582 -0.1650  0.4247
  535LEU   HD21 2722   4.862   6.017   3.796  1.0938  1.4744  3.2921
  535LEU   HD22 2723   5.000   5.897   3.798 -0.6397 -2.0910 -0.8209
  535LEU   HD23 2724   4.840   5.837   3.808  1.1116 -0.3180 -1.1137
  535LEU      C 2725   4.755   5.861   4.250  0.5281 -0.0250  0.5385
  535LEU      O 2726   4.741   5.961   4.321 -0.5563  0.2700  0.5223
  536LYS      N 2727   4.655   5.779   4.200 -0.3393 -0.0052  0.1720
  536LYS      H 2728   4.685   5.698   4.148 -0.1651  0.1839 -0.0284
  536LYS     CA 2729   4.508   5.798   4.230  0.0073 -0.0814 -0.1607
  536LYS     HA 2730   4.474   5.893   4.189 -0.3390 -0.6424 -1.2259
  536LYS     CB 2731   4.430   5.684   4.165 -0.0553  0.2136 -0.1753
  536LYS    HB1 2732   4.464   5.585   4.197  0.7541  0.4836 -0.1959
  536LYS    HB2 2733   4.328   5.696   4.203 -0.2865  0.4033 -0.8491
  536LYS     CG 2734   4.426   5.673   4.013  0.5724  0.5781 -0.3158
  536LYS    HG1 2735   4.355   5.752   3.990 -1.1985 -0.6988  0.5309
  536LYS    HG2 2736   4.519   5.701   3.964 -1.0127 -0.1592 -4.0757
  536LYS     CD 2737   4.367   5.539   3.955 -0.4259 -1.0928  0.0257
  536LYS    HD1 2738   4.429   5.454   3.985  1.4445 -0.2766 -1.3104
  536LYS    HD2 2739   4.271   5.526   4.004 -0.1967  1.3701  1.2383
  536LYS     CE 2740   4.360   5.540   3.798 -0.0196 -0.3613  0.5891
  536LYS    HE1 2741   4.302   5.621   3.755  1.3490  0.1186 -0.4570
  536LYS    HE2 2742   4.465   5.537   3.768 -0.5292  0.1051 -1.3927
  536LYS     NZ 2743   4.295   5.416   3.760  0.2601 -0.2971 -0.3743
  536LYS    HZ1 2744   4.198   5.441   3.769  0.0408 -1.4188  0.6442
  536LYS    HZ2 2745   4.315   5.389   3.665  0.5465  1.9837 -1.0129
  536LYS    HZ3 2746   4.326   5.342   3.822  0.6294  1.5873  1.8517
  536LYS      C 2747   4.483   5.813   4.377  0.4282 -0.8446 -0.2480
  536LYS      O 2748   4.404   5.905   4.407 -0.2495  0.3404 -0.1367
  537ASP      N 2749   4.530   5.729   4.468  0.2830  0.4317  0.4438
  537ASP      H 2750   4.586   5.652   4.434  0.1492  0.6673 -0.3501
  537ASP     CA 2751   4.506   5.739   4.611  0.6206 -0.2226  0.5549
  537ASP     HA 2752   4.401   5.737   4.639  0.1714  1.4069 -0.8576
  537ASP     CB 2753   4.564   5.621   4.683 -0.5669 -0.5031 -0.0674
  537ASP    HB1 2754   4.665   5.604   4.646 -0.0610 -0.1035  1.0933
  537ASP    HB2 2755   4.593   5.651   4.783  2.2638 -1.3414 -0.5458
  537ASP     CG 2756   4.487   5.493   4.692 -0.0496 -0.3519  0.0672
  537ASP    OD1 2757   4.376   5.489   4.641 -0.3066  1.0831  0.6587
  537ASP    OD2 2758   4.535   5.400   4.759  0.6367 -0.1841  0.1779
  537ASP      C 2759   4.566   5.874   4.660 -0.5485 -0.4896  0.8497
  537ASP      O 2760   4.493   5.952   4.720 -0.3922  0.4185  0.2291
  538HIS      N 2761   4.697   5.905   4.628  0.3146 -0.3099 -0.6464
  538HIS      H 2762   4.748   5.845   4.565  1.6172  0.6413 -0.5365
  538HIS     CA 2763   4.765   6.028   4.669 -0.1523 -0.1273  0.3322
  538HIS     HA 2764   4.767   6.014   4.777 -1.1379 -0.6516  0.2971
  538HIS     CB 2765   4.903   6.043   4.604 -0.4583  0.5080  0.1447
  538HIS    HB1 2766   4.955   5.948   4.618 -1.2196  0.1386  0.5353
  538HIS    HB2 2767   4.905   6.075   4.500  0.7792 -0.3997 -0.1370
  538HIS     CG 2768   4.995   6.138   4.679  0.6288  0.3673 -0.3558
  538HIS    ND1 2769   5.019   6.271   4.651 -0.1563 -0.4512  0.1070
  538HIS    CD2 2770   5.081   6.103   4.779  0.1696 -0.7491  0.4928
  538HIS    HD2 2771   5.090   6.005   4.823  1.9498 -0.7729  0.1389
  538HIS    CE1 2772   5.097   6.315   4.739 -0.5725  0.5816 -0.2901
  538HIS    HE1 2773   5.109   6.422   4.745 -2.6594  0.7960  0.9080
  538HIS    NE2 2774   5.135   6.220   4.827  0.4467  0.5789  0.1234
  538HIS    HE2 2775   5.193   6.233   4.908  0.9096  0.3745 -0.1740
  538HIS      C 2776   4.685   6.157   4.644 -0.3333  0.2964 -0.3702
  538HIS      O 2777   4.664   6.238   4.736  0.3729 -0.4762 -0.4619
  539VAL      N 2778   4.653   6.175   4.520  0.3016 -0.0241  0.7439
  539VAL      H 2779   4.677   6.094   4.465 -0.3243 -0.0749  0.5398
  539VAL     CA 2780   4.581   6.282   4.458 -0.1676 -0.7565  0.4213
  539VAL     HA 2781   4.635   6.373   4.485  1.3153 -2.0042  1.8676
  539VAL     CB 2782   4.590   6.266   4.305  0.5381 -0.3170  0.5767
  539VAL     HB 2783   4.575   6.160   4.281  0.1239 -0.5211  1.7132
  539VAL    CG1 2784   4.475   6.336   4.228  0.9039 -0.5690 -0.3714
  539VAL   HG11 2785   4.481   6.327   4.119  0.9019  2.6166 -0.7312
  539VAL   HG12 2786   4.384   6.298   4.274  1.7752 -0.2055  1.7385
  539VAL   HG13 2787   4.481   6.443   4.248 -1.8203 -0.3053 -0.6498
  539VAL    CG2 2788   4.724   6.295   4.237 -0.1693 -0.0775 -0.9119
  539VAL   HG21 2789   4.773   6.382   4.279 -3.9714  0.8746  2.1349
  539VAL   HG22 2790   4.784   6.204   4.239 -0.4816 -0.2772  1.2866
  539VAL   HG23 2791   4.719   6.318   4.130  1.8519 -1.0398 -1.2581
  539VAL      C 2792   4.438   6.292   4.522 -0.1311 -0.0187 -0.1193
  539VAL      O 2793   4.384   6.401   4.544 -0.9132 -0.4540 -0.5730
  540THR      N 2794   4.373   6.177   4.551  0.0365  0.2774 -0.2191
  540THR      H 2795   4.410   6.092   4.511  0.6635  1.6707 -2.8005
  540THR     CA 2796   4.235   6.178   4.603  0.1933  0.5395 -0.2544
  540THR     HA 2797   4.167   6.250   4.559  1.5991  2.1795  0.1466
  540THR     CB 2798   4.172   6.041   4.576 -0.3209  0.3781  0.1571
  540THR     HB 2799   4.243   5.967   4.612 -0.3831  0.9906  1.5946
  540THR    OG1 2800   4.158   6.030   4.439  0.7272  0.0373  0.2687
  540THR    HG1 2801   4.231   5.982   4.402  1.0451 -0.1299  1.0893
  540THR    CG2 2802   4.032   6.024   4.643 -0.9618 -0.0454  0.0299
  540THR   HG21 2803   4.039   6.027   4.752 -0.6095 -1.0642  0.0443
  540THR   HG22 2804   3.949   6.087   4.611  0.0270  0.9335 -0.6663
  540THR   HG23 2805   3.999   5.924   4.614 -1.6183  0.7594 -2.1772
  540THR      C 2806   4.239   6.214   4.750 -0.2673 -0.9158 -0.4661
  540THR      O 2807   4.165   6.298   4.793  0.0629 -0.8341  0.0044
  541PHE      N 2808   4.332   6.157   4.825 -0.0799 -0.0225 -0.8451
  541PHE      H 2809   4.380   6.079   4.781  0.3904  0.3669 -1.0302
  541PHE     CA 2810   4.369   6.181   4.967  0.1288 -0.0020 -0.1996
  541PHE     HA 2811   4.279   6.155   5.023  0.7181 -0.9764  0.3374
  541PHE     CB 2812   4.469   6.083   5.017 -0.5901  0.0671 -0.8505
  541PHE    HB1 2813   4.453   5.986   4.970  0.6672 -0.5131 -0.1344
  541PHE    HB2 2814   4.566   6.114   4.978 -0.9651  0.8211 -1.2174
  541PHE     CG 2815   4.487   6.078   5.172 -0.6957  0.4212  1.1736
  541PHE    CD1 2816   4.417   5.982   5.246  0.0931  0.1730 -0.0322
  541PHE    HD1 2817   4.345   5.912   5.207  0.9658 -2.9087  3.3133
  541PHE    CD2 2818   4.583   6.154   5.241  0.0179 -0.0043 -0.4328
  541PHE    HD2 2819   4.655   6.209   5.181  0.1765 -0.7201 -0.9064
  541PHE    CE1 2820   4.429   5.984   5.390  0.2044 -0.1820  0.4027
  541PHE    HE1 2821   4.372   5.913   5.448  0.5313  1.2045  2.5205
  541PHE    CE2 2822   4.600   6.149   5.381  0.1289  0.5794 -0.4407
  541PHE    HE2 2823   4.679   6.203   5.432 -0.6443 -0.8502  2.4588
  541PHE     CZ 2824   4.523   6.062   5.460  0.1759  0.2478 -0.6854
  541PHE     HZ 2825   4.524   6.062   5.568 -2.1379  2.3173 -0.5526
  541PHE      C 2826   4.407   6.322   4.992  0.0978 -0.5137 -0.9635
  541PHE      O 2827   4.362   6.377   5.097 -0.0630 -0.5999 -0.0733
  542ASN      N 2828   4.481   6.384   4.906 -0.0731  0.0192  0.4365
  542ASN      H 2829   4.510   6.330   4.826  0.5511  1.6823 -0.4988
  542ASN     CA 2830   4.525   6.529   4.916 -0.4162 -0.0838 -0.2727
  542ASN     HA 2831   4.532   6.557   5.022  0.7559 -1.2774 -0.0034
  542ASN     CB 2832   4.661   6.545   4.843  0.3512 -0.4567  0.4154
  542ASN    HB1 2833   4.648   6.491   4.749 -1.5142  1.7155 -0.6862
  542ASN    HB2 2834   4.672   6.648   4.807 -0.2701 -0.6462 -0.3502
  542ASN     CG 2835   4.784   6.498   4.922 -0.5048 -0.0733  0.3422
  542ASN    OD1 2836   4.819   6.568   5.015  0.6131  0.3617  0.2424
  542ASN    ND2 2837   4.843   6.383   4.892 -0.4421  0.3973  0.0063
  542ASN   HD21 2838   4.828   6.333   4.806  0.5389 -1.4663  0.8655
  542ASN   HD22 2839   4.909   6.346   4.959 -2.5997 -0.8385  1.5841
  542ASN      C 2840   4.418   6.622   4.863 -0.7034  1.2091 -0.5305
  542ASN      O 2841   4.430   6.745   4.880 -0.3177  0.0479 -0.2131
  543ASN      N 2842   4.298   6.570   4.822  0.7329  0.1427  1.0157
  543ASN      H 2843   4.297   6.470   4.805  2.3503  0.5272 -2.1172
  543ASN     CA 2844   4.185   6.657   4.797  0.3571 -0.2555  0.1997
  543ASN     HA 2845   4.211   6.762   4.782 -1.2152  0.1317 -0.0031
  543ASN     CB 2846   4.122   6.604   4.669 -0.0090 -0.0113  0.1479
  543ASN    HB1 2847   4.200   6.573   4.600 -0.9257  0.0868 -0.9466
  543ASN    HB2 2848   4.058   6.517   4.681  0.8828 -0.4335  2.3149
  543ASN     CG 2849   4.036   6.713   4.602 -0.4498  0.2206  0.4729
  543ASN    OD1 2850   4.057   6.834   4.612  0.3933 -0.0378  0.0532
  543ASN    ND2 2851   3.939   6.669   4.526  0.3820 -0.0081 -0.2029
  543ASN   HD21 2852   3.921   6.570   4.522 -0.1524  0.1093 -1.4969
  543ASN   HD22 2853   3.874   6.725   4.473 -0.2391 -0.0311  0.5197
  543ASN      C 2854   4.079   6.634   4.906  0.1804  0.1005  0.3191
  543ASN      O 2855   3.983   6.702   4.907  0.4267 -0.1548 -0.2628
  544GLY      N 2856   4.099   6.536   4.995 -0.1322 -0.1605 -0.1778
  544GLY      H 2857   4.186   6.487   4.977 -0.5881 -0.1731 -2.7494
  544GLY     CA 2858   4.019   6.499   5.116  0.0503  0.0872 -0.1134
  544GLY    HA1 2859   4.084   6.477   5.201 -2.8456 -0.6322  2.0854
  544GLY    HA2 2860   3.958   6.581   5.156  1.1901  0.7362  0.3427
  544GLY      C 2861   3.926   6.378   5.102  1.2438 -0.2748  0.2105
  544GLY      O 2862   3.835   6.367   5.187 -0.4289  0.0651 -0.1820
  545GLY      N 2863   3.944   6.295   4.999  0.2197 -0.1281  0.5372
  545GLY      H 2864   4.022   6.306   4.936  0.4008  0.0537  0.7887
  545GLY     CA 2865   3.856   6.172   4.971 -0.6878  0.3853 -0.0573
  545GLY    HA1 2866   3.932   6.094   4.962  1.2010  1.7839  2.3088
  545GLY    HA2 2867   3.787   6.151   5.052 -0.5120  1.3595  0.3555
  545GLY      C 2868   3.786   6.183   4.838 -0.9070 -1.0188  0.0484
  545GLY      O 2869   3.738   6.086   4.779  0.5987 -0.6707  0.0153
  546LEU      N 2870   3.773   6.303   4.787  0.2472 -0.3288 -0.4236
  546LEU      H 2871   3.798   6.374   4.854 -2.5003  0.2173  0.1450
  546LEU     CA 2872   3.706   6.340   4.665  0.9792  0.0147 -0.0968
  546LEU     HA 2873   3.617   6.276   4.664  0.4269  0.7600  0.0670
  546LEU     CB 2874   3.663   6.491   4.668  0.3526  0.2342  0.2604
  546LEU    HB1 2875   3.748   6.554   4.692  0.8492  0.0518 -0.9402
  546LEU    HB2 2876   3.633   6.517   4.566 -1.7072 -0.1070  0.7217
  546LEU     CG 2877   3.546   6.535   4.756  0.8514 -0.0001 -0.8769
  546LEU     HG 2878   3.572   6.495   4.854  0.5719  1.2428 -0.2819
  546LEU    CD1 2879   3.525   6.687   4.759 -0.3232  0.2234  0.7971
  546LEU   HD11 2880   3.501   6.719   4.657  1.8459 -0.5285 -0.0063
  546LEU   HD12 2881   3.435   6.711   4.814 -0.6485 -1.2584  0.9624
  546LEU   HD13 2882   3.613   6.746   4.785  0.3490  0.6446 -2.0264
  546LEU    CD2 2883   3.411   6.465   4.715 -0.3352 -0.1740 -0.2923
  546LEU   HD21 2884   3.322   6.515   4.754  0.2542  0.2406  0.5598
  546LEU   HD22 2885   3.411   6.475   4.607  1.3277  0.1151 -0.2913
  546LEU   HD23 2886   3.427   6.360   4.739 -0.2995  0.0289  0.6287
  546LEU      C 2887   3.804   6.322   4.548  0.4519  0.3483  0.3656
  546LEU      O 2888   3.897   6.402   4.539  0.1321  0.5402 -0.2022
  547ASN      N 2889   3.785   6.216   4.466  0.3160  0.0940 -0.6494
  547ASN      H 2890   3.707   6.159   4.495  0.3431  0.7201  0.7159
  547ASN     CA 2891   3.856   6.184   4.345 -0.5096  0.4212 -0.2146
  547ASN     HA 2892   3.957   6.179   4.387 -0.7800  3.7653  1.2046
  547ASN     CB 2893   3.805   6.052   4.279 -0.3464 -0.0678 -0.9482
  547ASN    HB1 2894   3.877   6.012   4.208  0.4556 -0.2440 -0.0576
  547ASN    HB2 2895   3.786   5.985   4.362 -2.0136  0.1799 -1.0909
  547ASN     CG 2896   3.673   6.076   4.217  0.3748 -0.3621 -0.0553
  547ASN    OD1 2897   3.577   6.128   4.270 -0.1202 -0.2117  0.3260
  547ASN    ND2 2898   3.662   6.021   4.094 -0.1561  0.0903 -0.3029
  547ASN   HD21 2899   3.737   5.969   4.053 -2.1196 -2.7572 -0.5809
  547ASN   HD22 2900   3.586   6.041   4.031  0.7033  0.0294 -1.3721
  547ASN      C 2901   3.868   6.304   4.238 -0.1298 -0.2706  0.0179
  547ASN      O 2902   3.774   6.386   4.217  0.6354  0.3552  0.4166
  548ARG      N 2903   3.987   6.319   4.175  0.0938 -0.2250  0.4880
  548ARG      H 2904   4.068   6.265   4.202 -0.3977 -2.1008 -1.5381
  548ARG     CA 2905   4.012   6.417   4.070  0.7754 -0.1803  0.6529
  548ARG     HA 2906   3.922   6.477   4.053  0.1558 -0.9310  1.2179
  548ARG     CB 2907   4.133   6.503   4.113  0.5430  0.1740  0.8127
  548ARG    HB1 2908   4.217   6.440   4.142 -0.5533 -1.7023  0.1445
  548ARG    HB2 2909   4.158   6.558   4.023 -1.1609  0.4595  0.4779
  548ARG     CG 2910   4.095   6.601   4.228 -0.4048 -0.2002  0.0672
  548ARG    HG1 2911   4.013   6.659   4.186 -0.2222 -1.2999 -1.9679
  548ARG    HG2 2912   4.054   6.563   4.321  3.4919  1.3143  2.6849
  548ARG     CD 2913   4.217   6.687   4.280  0.2204  0.5972 -0.2664
  548ARG    HD1 2914   4.186   6.729   4.375  1.4440  0.1947  0.3373
  548ARG    HD2 2915   4.300   6.619   4.300  0.4198  1.0814  0.5877
  548ARG     NE 2916   4.252   6.799   4.187 -0.5429  0.6371 -0.4246
  548ARG     HE 2917   4.176   6.826   4.126  0.0634 -1.6148 -2.3295
  548ARG     CZ 2918   4.369   6.860   4.167  0.0975  0.1595 -0.0181
  548ARG    NH1 2919   4.479   6.839   4.238 -0.0149  0.1382 -0.2111
  548ARG   HH11 2920   4.474   6.771   4.312 -0.2867 -1.8462 -1.9492
  548ARG   HH12 2921   4.569   6.883   4.226 -0.3760  0.9591  0.0375
  548ARG    NH2 2922   4.373   6.947   4.060  0.0647 -0.0266  0.0202
  548ARG   HH21 2923   4.295   6.965   3.999  1.0919  1.0205 -1.0300
  548ARG   HH22 2924   4.462   6.993   4.043 -0.7218  1.5558  0.0436
  548ARG      C 2925   4.042   6.343   3.937  0.3609  0.1019  0.2427
  548ARG      O 2926   4.161   6.314   3.908 -0.2565  0.4567  0.3749
  549PRO      N 2927   3.940   6.295   3.864  0.0102  0.4312 -0.0066
  549PRO     CA 2928   3.964   6.214   3.745 -0.1658  0.2301 -0.0132
  549PRO     HA 2929   4.047   6.146   3.766  1.0228  2.0838  1.6676
  549PRO     CB 2930   3.823   6.145   3.728 -0.0068  0.2963 -0.1857
  549PRO    HB1 2931   3.811   6.125   3.622 -0.2586  0.4842 -0.1945
  549PRO    HB2 2932   3.828   6.050   3.781  0.2138  0.2592 -0.2723
  549PRO     CG 2933   3.720   6.251   3.779  0.0507 -0.0978 -0.3640
  549PRO    HG1 2934   3.700   6.329   3.705  0.6090  0.1062 -0.3029
  549PRO    HG2 2935   3.625   6.202   3.803  0.2699 -0.0760  0.5823
  549PRO     CD 2936   3.801   6.315   3.895  0.5527  0.2222  0.0412
  549PRO    HD1 2937   3.767   6.417   3.915 -2.0417 -0.4009 -0.7705
  549PRO    HD2 2938   3.789   6.244   3.977  1.2955 -2.8574 -2.3500
  549PRO      C 2939   3.997   6.295   3.620 -0.1649  0.0580 -0.2427
  549PRO      O 2940   4.071   6.244   3.533 -0.7086  0.0123  0.3557
  550ASN      N 2941   3.944   6.418   3.601  0.6059 -0.0938  0.4056
  550ASN      H 2942   3.889   6.460   3.675  2.1838 -2.0384  2.8457
  550ASN     CA 2943   3.968   6.508   3.483 -0.4634 -0.3356 -0.6527
  550ASN     HA 2944   3.949   6.452   3.391  0.3616  0.2638 -1.2091
  550ASN     CB 2945   3.876   6.632   3.475 -0.2312  0.1203  0.5024
  550ASN    HB1 2946   3.895   6.700   3.558 -2.8620  0.1969  1.1350
  550ASN    HB2 2947   3.886   6.686   3.381  2.0153 -1.1665 -0.0715
  550ASN     CG 2948   3.726   6.593   3.480 -0.4290 -0.1136 -0.0517
  550ASN    OD1 2949   3.672   6.526   3.397 -0.2446  0.0758  0.8523
  550ASN    ND2 2950   3.654   6.640   3.577 -0.1215 -0.1043  0.3179
  550ASN   HD21 2951   3.687   6.706   3.646 -3.8131  3.4086 -0.8315
  550ASN   HD22 2952   3.559   6.609   3.590  0.4205 -1.1795  1.9875
  550ASN      C 2953   4.109   6.569   3.487  0.1221  0.4335  0.6898
  550ASN      O 2954   4.175   6.591   3.383 -0.2711  0.1008  0.0887
  551TYR      N 2955   4.167   6.574   3.607 -0.1246 -0.1720 -0.1687
  551TYR      H 2956   4.109   6.536   3.680 -1.6174 -0.5800 -1.5177
  551TYR     CA 2957   4.313   6.605   3.637  0.2066  0.3120  0.0428
  551TYR     HA 2958   4.338   6.683   3.565 -1.7468  0.3868 -0.5859
  551TYR     CB 2959   4.331   6.654   3.779 -0.4272  0.2014 -0.5249
  551TYR    HB1 2960   4.255   6.729   3.803 -2.3288 -1.5789 -0.7330
  551TYR    HB2 2961   4.298   6.568   3.837  1.6327 -0.0270  0.3684
  551TYR     CG 2962   4.471   6.688   3.821  0.1161 -0.0084  0.3201
  551TYR    CD1 2963   4.531   6.618   3.931 -0.0708  0.6015  1.3725
  551TYR    HD1 2964   4.471   6.548   3.988 -0.2901  0.7922  1.3796
  551TYR    CD2 2965   4.546   6.799   3.767  0.1041 -0.0994 -0.5368
  551TYR    HD2 2966   4.499   6.857   3.688  1.1849  1.5659 -0.0111
  551TYR    CE1 2967   4.669   6.644   3.968  0.0709 -0.0448 -0.0663
  551TYR    HE1 2968   4.705   6.586   4.052 -2.2890 -1.8452 -0.1783
  551TYR    CE2 2969   4.675   6.829   3.812 -0.2251  0.2682 -0.0399
  551TYR    HE2 2970   4.735   6.911   3.774 -0.4032  0.5144  0.2038
  551TYR     CZ 2971   4.737   6.748   3.912 -1.1397  0.3005  0.0787
  551TYR     OH 2972   4.862   6.788   3.954 -0.0524 -0.3929  0.1928
  551TYR     HH 2973   4.916   6.720   3.992  0.3482  1.0557  2.3261
  551TYR      C 2974   4.393   6.476   3.607  0.1634 -0.1412 -0.0199
  551TYR      O 2975   4.492   6.487   3.534  0.1088 -0.5243 -0.1001
  552LEU      N 2976   4.344   6.363   3.654 -0.0072  0.1961  0.1610
  552LEU      H 2977   4.266   6.365   3.718 -0.3767 -1.3275 -0.2118
  552LEU     CA 2978   4.408   6.232   3.635 -0.4289 -0.0647  0.1789
  552LEU     HA 2979   4.512   6.237   3.669 -0.3525 -3.7644  0.9301
  552LEU     CB 2980   4.340   6.119   3.721  0.0081 -0.0593 -0.7893
  552LEU    HB1 2981   4.323   6.151   3.824  1.6337 -0.0060 -0.5018
  552LEU    HB2 2982   4.243   6.092   3.680 -0.4207  1.9725 -1.2462
  552LEU     CG 2983   4.405   5.976   3.737 -0.3980  0.2838 -0.0448
  552LEU     HG 2984   4.354   5.912   3.809 -0.4670 -0.5805 -0.8326
  552LEU    CD1 2985   4.415   5.893   3.606 -0.8372  0.2746  0.3141
  552LEU   HD11 2986   4.330   5.877   3.540 -1.1355  0.1670  0.7204
  552LEU   HD12 2987   4.492   5.951   3.555  0.5105 -1.4640  0.2735
  552LEU   HD13 2988   4.455   5.793   3.627 -0.9481  0.1649  0.0102
  552LEU    CD2 2989   4.543   5.997   3.805 -0.2680  0.3630  0.2307
  552LEU   HD21 2990   4.592   5.907   3.843  1.4419 -0.4755 -3.5265
  552LEU   HD22 2991   4.617   6.050   3.744  1.8807  0.5710  2.8173
  552LEU   HD23 2992   4.543   6.060   3.894  1.7680 -1.4178  1.5982
  552LEU      C 2993   4.425   6.187   3.486 -0.2822  0.3869  0.3204
  552LEU      O 2994   4.538   6.156   3.444 -0.2555 -0.0838  0.1964
  553SER      N 2995   4.322   6.200   3.402  0.0761  0.1654 -0.5439
  553SER      H 2996   4.238   6.234   3.446  0.3822  0.9667 -0.5690
  553SER     CA 2997   4.325   6.184   3.263  1.0642 -0.2453  0.3866
  553SER     HA 2998   4.377   6.091   3.241  2.4712  0.7307 -0.6045
  553SER     CB 2999   4.178   6.178   3.204  0.3804 -0.2494  0.5178
  553SER    HB1 3000   4.193   6.112   3.118  3.1819  1.0938 -0.1575
  553SER    HB2 3001   4.108   6.131   3.273 -1.3878 -0.5637 -1.4035
  553SER     OG 3002   4.102   6.300   3.193 -0.6347  0.1289  0.1176
  553SER     HG 3003   4.154   6.367   3.150  1.4043 -1.1021  0.5340
  553SER      C 3004   4.418   6.283   3.192 -0.2288 -0.0798 -0.3807
  553SER      O 3005   4.481   6.253   3.087  0.2810  0.3009 -0.0079
  554LYS      N 3006   4.429   6.407   3.244 -0.0482 -0.3816  0.0806
  554LYS      H 3007   4.378   6.430   3.328 -2.1637 -1.4078 -0.8441
  554LYS     CA 3008   4.519   6.500   3.194 -1.0332 -0.0731  0.0720
  554LYS     HA 3009   4.511   6.492   3.085  0.2104 -1.8390  0.0771
  554LYS     CB 3010   4.476   6.645   3.232 -0.3044 -0.7228 -0.0440
  554LYS    HB1 3011   4.379   6.656   3.183 -0.3779 -0.2533  0.2055
  554LYS    HB2 3012   4.470   6.650   3.340  0.9446  1.7929 -0.0127
  554LYS     CG 3013   4.547   6.760   3.172  0.3991 -0.7183  0.0750
  554LYS    HG1 3014   4.654   6.745   3.191  1.1165 -0.8762 -3.4230
  554LYS    HG2 3015   4.547   6.758   3.063  3.2124  1.5505 -0.1049
  554LYS     CD 3016   4.487   6.888   3.215 -0.9637  0.5120 -0.6619
  554LYS    HD1 3017   4.421   6.864   3.299  1.3113 -2.0226  0.5492
  554LYS    HD2 3018   4.566   6.954   3.250 -1.8158 -0.0834  2.7848
  554LYS     CE 3019   4.404   6.967   3.113  0.4851  0.0418 -0.3790
  554LYS    HE1 3020   4.458   7.002   3.026  1.3173 -0.3198 -0.0189
  554LYS    HE2 3021   4.325   6.903   3.075 -0.1701 -0.7199  2.0514
  554LYS     NZ 3022   4.345   7.088   3.177  0.5136 -0.7291  0.4508
  554LYS    HZ1 3023   4.280   7.046   3.241  1.1915 -2.6613 -0.0659
  554LYS    HZ2 3024   4.415   7.146   3.221  1.3076 -1.5389  0.2702
  554LYS    HZ3 3025   4.297   7.140   3.105 -1.3491 -1.4927  1.0687
  554LYS      C 3026   4.672   6.465   3.226  0.6253  0.4309 -0.3942
  554LYS      O 3027   4.761   6.482   3.148 -0.7153  0.0626 -0.9163
  555LEU      N 3028   4.693   6.413   3.347  0.4569  0.3720  0.2521
  555LEU      H 3029   4.614   6.410   3.410  2.1091  1.3453  2.4965
  555LEU     CA 3030   4.824   6.362   3.392  0.3543 -0.5689 -0.0017
  555LEU     HA 3031   4.880   6.456   3.390 -1.0271  0.2700 -0.5864
  555LEU     CB 3032   4.821   6.306   3.541 -0.1312 -0.9483 -0.2447
  555LEU    HB1 3033   4.736   6.241   3.559  1.3113 -3.5008 -1.9276
  555LEU    HB2 3034   4.909   6.243   3.558 -0.2031 -1.1145 -0.4894
  555LEU     CG 3035   4.810   6.416   3.659  0.2377 -0.2384 -0.8494
  555LEU     HG 3036   4.721   6.478   3.646  0.6873  0.8438  0.8698
  555LEU    CD1 3037   4.797   6.352   3.797 -0.0598  0.7059 -0.4814
  555LEU   HD11 3038   4.878   6.282   3.822 -0.7351 -0.2255 -0.8554
  555LEU   HD12 3039   4.799   6.429   3.874 -0.0730 -0.3724  0.6473
  555LEU   HD13 3040   4.698   6.308   3.808 -0.7418  2.1937 -0.5497
  555LEU    CD2 3041   4.934   6.501   3.663  0.2302  0.9002 -0.0825
  555LEU   HD21 3042   4.923   6.595   3.718  0.4296  2.7747 -3.0209
  555LEU   HD22 3043   5.025   6.447   3.692  0.0977  0.6860 -0.0645
  555LEU   HD23 3044   4.944   6.546   3.564  1.1665 -0.1582 -0.4872
  555LEU      C 3045   4.881   6.251   3.297  0.5268  0.4906 -0.4024
  555LEU      O 3046   4.988   6.272   3.241 -0.2477 -0.3983 -0.1359
  556LEU      N 3047   4.801   6.139   3.302  0.1341  0.0527 -0.0816
  556LEU      H 3048   4.731   6.128   3.374 -2.1659 -1.1070 -2.3425
  556LEU     CA 3049   4.828   6.026   3.210 -0.7106 -0.4373  0.5091
  556LEU     HA 3050   4.926   5.980   3.205  0.3340  1.7702 -1.8176
  556LEU     CB 3051   4.737   5.912   3.252  0.6688  0.0050  0.4905
  556LEU    HB1 3052   4.642   5.961   3.275  0.4872  0.6981 -1.5753
  556LEU    HB2 3053   4.730   5.847   3.165  1.5293  1.2152 -0.5190
  556LEU     CG 3054   4.783   5.823   3.374 -0.4488 -0.1248  0.1466
  556LEU     HG 3055   4.875   5.779   3.337 -0.1919 -2.1474  2.8412
  556LEU    CD1 3056   4.795   5.895   3.504 -0.1020  0.3031  0.0443
  556LEU   HD11 3057   4.823   5.820   3.578  2.7592  1.4737  0.2548
  556LEU   HD12 3058   4.881   5.961   3.496  0.0951  0.0673  0.1933
  556LEU   HD13 3059   4.702   5.944   3.532 -0.6053 -1.1860  1.0944
  556LEU    CD2 3060   4.689   5.702   3.394  0.4179 -0.0306  0.3890
  556LEU   HD21 3061   4.586   5.715   3.425 -0.1890 -0.3463 -1.3896
  556LEU   HD22 3062   4.681   5.645   3.302 -1.4791  1.3314 -0.3474
  556LEU   HD23 3063   4.740   5.627   3.455 -0.0730 -0.4082  0.3376
  556LEU      C 3064   4.801   6.059   3.062 -0.2747 -0.4104  0.5693
  556LEU      O 3065   4.846   5.992   2.970 -0.0729  0.1326  0.1941
  557GLY      N 3066   4.751   6.180   3.026  0.3594 -0.6927 -0.2070
  557GLY      H 3067   4.719   6.239   3.102  0.3955 -0.1104 -0.6310
  557GLY     CA 3068   4.731   6.226   2.889  0.0292 -0.5895 -0.0189
  557GLY    HA1 3069   4.702   6.148   2.819  0.4571 -0.6654 -0.1110
  557GLY    HA2 3070   4.652   6.300   2.878 -0.8057 -1.6890 -1.8622
  557GLY      C 3071   4.847   6.296   2.833 -0.3251  0.4203  0.5908
  557GLY      O 3072   4.869   6.294   2.708  1.0351 -0.0057  0.0027
  558LYS      N 3073   4.944   6.336   2.915  0.2793  0.1185 -0.0303
  558LYS      H 3074   4.924   6.300   3.007 -0.9041 -1.3357 -0.7927
  558LYS     CA 3075   5.078   6.376   2.871  0.6791 -0.3176  0.0345
  558LYS     HA 3076   5.069   6.444   2.786  0.4982  0.1031  0.3843
  558LYS     CB 3077   5.151   6.453   2.979 -0.1053 -0.0316 -0.1848
  558LYS    HB1 3078   5.123   6.401   3.071 -0.9277 -0.7339 -0.8125
  558LYS    HB2 3079   5.259   6.438   2.966  0.1752  2.0542 -0.4725
  558LYS     CG 3080   5.109   6.597   3.003  0.1695 -0.1683  0.2913
  558LYS    HG1 3081   5.000   6.592   3.011  0.1532 -0.2322  0.0331
  558LYS    HG2 3082   5.134   6.632   3.103  1.0818 -0.9629  0.3524
  558LYS     CD 3083   5.164   6.688   2.888  0.1948  1.2612  0.1561
  558LYS    HD1 3084   5.266   6.702   2.922 -0.6382  1.8683  2.5850
  558LYS    HD2 3085   5.162   6.645   2.788  0.3143  0.2414  0.5735
  558LYS     CE 3086   5.109   6.828   2.894 -1.0613  0.3411  0.3342
  558LYS    HE1 3087   5.102   6.849   3.000  2.0025 -0.5362  0.8040
  558LYS    HE2 3088   5.179   6.897   2.847 -2.2672  1.5277  0.2266
  558LYS     NZ 3089   4.977   6.831   2.835  1.1519  0.4374 -0.2000
  558LYS    HZ1 3090   4.927   6.918   2.849 -0.2617 -0.2989 -0.5397
  558LYS    HZ2 3091   4.977   6.814   2.736 -3.7573 -0.4193 -0.3080
  558LYS    HZ3 3092   4.923   6.754   2.870 -0.8003  1.4417 -0.8547
  558LYS      C 3093   5.174   6.263   2.830  0.0314 -0.5532 -0.7191
  558LYS      O 3094   5.267   6.301   2.757  0.8110  0.2618  0.1229
  559LEU      N 3095   5.159   6.138   2.860 -0.6855 -0.8773  0.1006
  559LEU      H 3096   5.092   6.121   2.934 -0.4433 -0.5320  0.3998
  559LEU     CA 3097   5.229   6.025   2.809  0.2103  0.5330  0.9134
  559LEU     HA 3098   5.336   6.046   2.802  0.0234  1.1857 -0.3736
  559LEU     CB 3099   5.209   5.900   2.900  0.0939 -0.2922  0.0500
  559LEU    HB1 3100   5.103   5.878   2.904  0.0470  0.0265  2.9838
  559LEU    HB2 3101   5.269   5.819   2.858  0.5700  0.4902 -0.8173
  559LEU     CG 3102   5.258   5.924   3.046  0.0180  0.7325 -0.0577
  559LEU     HG 3103   5.193   6.002   3.085 -0.6456 -0.1855  0.7099
  559LEU    CD1 3104   5.241   5.800   3.136  0.1328  0.2946 -0.6858
  559LEU   HD11 3105   5.135   5.777   3.136 -0.2416  1.7880  1.3449
  559LEU   HD12 3106   5.287   5.716   3.084 -0.4014 -0.3781 -0.0919
  559LEU   HD13 3107   5.264   5.804   3.243 -1.5132  3.3127 -0.3456
  559LEU    CD2 3108   5.397   5.970   3.054 -0.6682  0.2772 -0.1289
  559LEU   HD21 3109   5.439   5.956   3.154  1.0780 -0.7023 -0.9563
  559LEU   HD22 3110   5.467   5.918   2.989  0.9991 -0.4560  2.1323
  559LEU   HD23 3111   5.402   6.076   3.027  0.7922  0.0589 -0.8207
  559LEU      C 3112   5.209   6.006   2.655 -0.7126  0.1614 -0.1771
  559LEU      O 3113   5.308   5.983   2.586  0.1279  0.2328 -0.4790
  560PRO      N 3114   5.090   5.994   2.598 -0.7442 -0.4510 -0.7321
  560PRO     CA 3115   5.061   6.003   2.458 -0.5727 -0.1996  0.0957
  560PRO     HA 3116   5.101   5.904   2.437  0.5791 -0.3713  2.7141
  560PRO     CB 3117   4.911   6.017   2.446  0.1534  0.2107  0.5411
  560PRO    HB1 3118   4.889   6.124   2.444 -0.8723  0.0508  1.7779
  560PRO    HB2 3119   4.871   5.972   2.355  4.7605 -1.0174 -1.1455
  560PRO     CG 3120   4.856   5.955   2.571 -0.2606  0.8852 -0.8091
  560PRO    HG1 3121   4.767   6.011   2.599 -0.1615  1.2140 -1.1428
  560PRO    HG2 3122   4.835   5.850   2.549 -0.1663  0.7879 -0.4308
  560PRO     CD 3123   4.971   5.970   2.675  0.3557  0.1763  0.0357
  560PRO    HD1 3124   4.952   6.050   2.747  2.3323  0.8320 -0.1034
  560PRO    HD2 3125   4.988   5.883   2.738 -0.0464  0.9621  1.2767
  560PRO      C 3126   5.133   6.126   2.391 -0.5025 -0.2360  0.5146
  560PRO      O 3127   5.208   6.107   2.290 -0.2427  0.2020 -0.0430
  561GLU      N 3128   5.117   6.253   2.445 -0.3406 -0.1937  0.0561
  561GLU      H 3129   5.060   6.270   2.526  1.2534  1.5673  0.8802
  561GLU     CA 3130   5.186   6.372   2.394  0.4181  0.0108 -0.9569
  561GLU     HA 3131   5.151   6.380   2.292 -1.8947 -1.5925 -0.3672
  561GLU     CB 3132   5.147   6.502   2.480 -0.2392  0.3996  0.5263
  561GLU    HB1 3133   5.173   6.494   2.586 -3.1315  1.5818  1.4052
  561GLU    HB2 3134   5.207   6.579   2.432 -0.1128 -1.0394 -1.7706
  561GLU     CG 3135   5.000   6.536   2.455  0.3943 -0.3585 -0.1016
  561GLU    HG1 3136   4.973   6.563   2.353 -2.8428 -1.6451  0.2939
  561GLU    HG2 3137   4.941   6.445   2.465  1.4411 -0.9660  0.8101
  561GLU     CD 3138   4.930   6.642   2.542 -0.8657  0.1950 -0.4395
  561GLU    OE1 3139   4.809   6.634   2.558  0.2300 -0.6004  0.3411
  561GLU    OE2 3140   5.007   6.720   2.602  0.0705 -0.1774 -0.4581
  561GLU      C 3141   5.342   6.355   2.402  0.5011  0.8168 -0.1822
  561GLU      O 3142   5.409   6.415   2.320 -0.3642 -0.4111 -0.5851
  562LEU      N 3143   5.398   6.278   2.500  0.2224 -0.4183  0.7539
  562LEU      H 3144   5.334   6.242   2.569  0.6419 -2.1064  0.3088
  562LEU     CA 3145   5.537   6.258   2.523 -0.2759 -0.1036  0.4185
  562LEU     HA 3146   5.589   6.351   2.503 -0.1514 -0.6678 -2.3014
  562LEU     CB 3147   5.563   6.195   2.664 -0.6729 -0.1044 -0.4670
  562LEU    HB1 3148   5.510   6.247   2.742 -2.0733 -2.6762  0.4201
  562LEU    HB2 3149   5.526   6.093   2.649  2.3993 -1.2876 -0.9941
  562LEU     CG 3150   5.708   6.155   2.699 -0.4063 -0.3320 -0.3975
  562LEU     HG 3151   5.742   6.082   2.626  1.2253  0.2475 -0.2554
  562LEU    CD1 3152   5.803   6.285   2.685  0.2377  0.2388  0.1320
  562LEU   HD11 3153   5.764   6.371   2.740 -1.9719  0.6116 -1.8410
  562LEU   HD12 3154   5.899   6.257   2.729 -0.7712 -1.4281  1.3690
  562LEU   HD13 3155   5.818   6.319   2.582 -1.2441 -0.4147 -0.3166
  562LEU    CD2 3156   5.713   6.098   2.840  0.2118  0.6710  0.0356
  562LEU   HD21 3157   5.656   6.006   2.852  1.8705 -0.9022 -2.9088
  562LEU   HD22 3158   5.814   6.076   2.876  1.2818  1.1319 -2.4984
  562LEU   HD23 3159   5.678   6.177   2.907  0.6795 -0.0045  1.1062
  562LEU      C 3160   5.595   6.169   2.404  0.0507 -0.3291 -0.0498
  562LEU      O 3161   5.691   6.207   2.328 -0.3178 -0.2786 -0.4042
  563ARG      N 3162   5.525   6.054   2.381 -0.1379 -0.2634 -0.3508
  563ARG      H 3163   5.464   6.024   2.456  0.9676 -0.4633  0.4899
  563ARG     CA 3164   5.547   5.948   2.284 -0.6292 -0.1574 -0.7654
  563ARG     HA 3165   5.648   5.915   2.309 -0.0406  1.7126 -0.5071
  563ARG     CB 3166   5.444   5.835   2.305 -0.7606 -0.1286 -0.5737
  563ARG    HB1 3167   5.455   5.797   2.407  2.0051  1.3098 -0.2413
  563ARG    HB2 3168   5.344   5.877   2.299 -0.7501 -0.1015 -0.5584
  563ARG     CG 3169   5.457   5.715   2.208  0.0570 -0.0006  0.1436
  563ARG    HG1 3170   5.369   5.654   2.228  0.1037 -0.7515 -1.7186
  563ARG    HG2 3171   5.431   5.734   2.104  1.6859  0.5842 -0.1954
  563ARG     CD 3172   5.583   5.637   2.212 -0.0232 -0.0454 -0.2288
  563ARG    HD1 3173   5.639   5.653   2.119  1.4604 -1.5854  0.3444
  563ARG    HD2 3174   5.659   5.681   2.277 -0.7077  1.0305 -0.1397
  563ARG     NE 3175   5.552   5.500   2.253 -0.0106  0.7467 -0.0316
  563ARG     HE 3176   5.511   5.448   2.177  1.2036  1.4578 -1.2176
  563ARG     CZ 3177   5.523   5.459   2.378 -0.0159  0.7712  0.8461
  563ARG    NH1 3178   5.559   5.530   2.485 -0.2630 -0.7046 -0.2854
  563ARG   HH11 3179   5.616   5.613   2.478  0.5805 -1.3959 -2.0570
  563ARG   HH12 3180   5.507   5.530   2.572 -0.2633 -0.5463 -0.2857
  563ARG    NH2 3181   5.453   5.348   2.402  0.2244  0.2342 -0.1468
  563ARG   HH21 3182   5.411   5.291   2.330 -1.0465  0.9016  0.0379
  563ARG   HH22 3183   5.428   5.327   2.498  1.7366  0.5384  0.3423
  563ARG      C 3184   5.548   6.000   2.138 -0.4605  0.7620 -0.5483
  563ARG      O 3185   5.640   5.968   2.060 -0.3588  0.1378 -0.2797
  564THR      N 3186   5.453   6.089   2.117  0.3652 -0.6619  0.1389
  564THR      H 3187   5.389   6.106   2.194  0.2670  0.5358 -0.1934
  564THR     CA 3188   5.430   6.143   1.982  0.1683 -0.1574 -0.1424
  564THR     HA 3189   5.446   6.068   1.905 -0.1392  1.1565 -1.5272
  564THR     CB 3190   5.283   6.200   1.967  0.3331 -0.9685 -0.3867
  564THR     HB 3191   5.261   6.286   2.029 -0.8503 -0.2643 -1.7296
  564THR    OG1 3192   5.183   6.119   2.018  0.2976 -0.3306 -0.1281
  564THR    HG1 3193   5.196   6.110   2.111  3.7176  0.3183 -0.4386
  564THR    CG2 3194   5.243   6.227   1.825 -0.1635  0.7289 -0.3747
  564THR   HG21 3195   5.141   6.264   1.831 -1.4324 -2.2697 -1.3209
  564THR   HG22 3196   5.309   6.308   1.793 -0.0139  0.8131  0.1325
  564THR   HG23 3197   5.245   6.142   1.757 -2.4524 -0.3317  0.7595
  564THR      C 3198   5.533   6.258   1.963 -0.0275  0.7032 -0.5158
  564THR      O 3199   5.560   6.289   1.847 -0.5029  0.3330  0.2493
  565LEU      N 3200   5.576   6.331   2.067 -0.1711  0.2731  0.0333
  565LEU      H 3201   5.550   6.311   2.163  0.2010  0.9582  0.2837
  565LEU     CA 3202   5.685   6.431   2.049 -0.2163  0.3165  0.2259
  565LEU     HA 3203   5.651   6.489   1.963 -0.5228  1.3993  1.0491
  565LEU     CB 3204   5.699   6.516   2.179  0.6306 -0.8844 -0.4322
  565LEU    HB1 3205   5.605   6.508   2.233  1.7553  1.1777  2.0692
  565LEU    HB2 3206   5.775   6.492   2.253  1.5379 -0.5635 -1.2338
  565LEU     CG 3207   5.725   6.666   2.150 -0.0637  0.0203  0.0943
  565LEU     HG 3208   5.677   6.687   2.054  0.5739  0.7862 -0.0677
  565LEU    CD1 3209   5.666   6.753   2.262  0.6445 -0.0781 -0.4036
  565LEU   HD11 3210   5.685   6.856   2.234  1.2971  0.4417  1.7387
  565LEU   HD12 3211   5.560   6.731   2.267  0.3458  0.3175 -3.2931
  565LEU   HD13 3212   5.708   6.744   2.362  2.8602 -1.6312 -1.3734
  565LEU    CD2 3213   5.876   6.689   2.153  0.4063  0.4495 -0.4380
  565LEU   HD21 3214   5.890   6.794   2.128 -0.3095  1.1945  1.9475
  565LEU   HD22 3215   5.925   6.663   2.247 -1.7191 -0.5331  0.4705
  565LEU   HD23 3216   5.919   6.631   2.072 -1.3982 -1.8275  0.1196
  565LEU      C 3217   5.820   6.370   2.015 -0.1673 -0.0301  0.0411
  565LEU      O 3218   5.897   6.426   1.935  0.4018 -0.0984  0.0214
  566CYS      N 3219   5.854   6.261   2.082  0.5179 -0.0234 -0.1512
  566CYS      H 3220   5.795   6.233   2.158 -0.8291  1.2081 -0.7024
  566CYS     CA 3221   5.972   6.187   2.061  0.1717  0.1743  0.3927
  566CYS     HA 3222   6.052   6.260   2.076 -1.1713  1.4874  1.4272
  566CYS     CB 3223   5.973   6.069   2.160  0.0184  0.0904 -0.1665
  566CYS    HB1 3224   5.875   6.022   2.169 -1.5612  3.3782  1.4201
  566CYS    HB2 3225   6.053   5.997   2.141  0.2991 -0.1879  1.7699
  566CYS     SG 3226   6.018   6.145   2.315  0.0060 -0.0637 -0.1530
  566CYS     HG 3227   5.916   6.232   2.324  0.3728  0.3853 -0.2943
  566CYS      C 3228   6.001   6.136   1.916  0.2307  0.0565 -0.9022
  566CYS      O 3229   6.115   6.122   1.879 -0.0368  0.2153  0.4248
  567THR      N 3230   5.891   6.127   1.835 -1.0566  0.6245 -0.0779
  567THR      H 3231   5.805   6.167   1.871 -1.6464 -0.2792 -0.4453
  567THR     CA 3232   5.907   6.082   1.695  0.4240 -0.1105 -0.4985
  567THR     HA 3233   5.958   5.987   1.676  0.2213  0.0170 -1.8100
  567THR     CB 3234   5.771   6.056   1.631  0.1336 -0.0549 -0.2394
  567THR     HB 3235   5.776   6.014   1.531  1.4347 -0.9484  0.1652
  567THR    OG1 3236   5.691   6.170   1.634  0.0770 -0.3320 -0.2012
  567THR    HG1 3237   5.645   6.170   1.716  1.2188 -0.5394  0.4659
  567THR    CG2 3238   5.689   5.945   1.693  0.2373  0.1690 -0.1914
  567THR   HG21 3239   5.747   5.853   1.697 -0.5507 -0.2895  1.7720
  567THR   HG22 3240   5.673   5.972   1.797  1.2186  0.2457 -0.0466
  567THR   HG23 3241   5.598   5.910   1.644  1.5743 -1.3176 -1.7885
  567THR      C 3242   5.978   6.189   1.609  0.0037  0.3600 -0.0792
  567THR      O 3243   6.066   6.159   1.527  0.3546 -0.0969  0.2672
  568GLN      N 3244   5.950   6.324   1.627 -0.0253 -0.2786 -0.5834
  568GLN      H 3245   5.879   6.352   1.693  0.9998 -2.1546  1.4482
  568GLN     CA 3246   6.029   6.432   1.563 -0.0563  0.3918  0.5632
  568GLN     HA 3247   6.020   6.413   1.456 -0.8575 -3.1022  1.1290
  568GLN     CB 3248   5.953   6.567   1.598  0.3255  0.3305 -0.5604
  568GLN    HB1 3249   5.850   6.558   1.564  0.1105 -0.6738  0.3199
  568GLN    HB2 3250   5.945   6.574   1.706 -0.4311 -1.0609 -0.5141
  568GLN     CG 3251   6.013   6.697   1.543  0.4319 -0.1071  0.4389
  568GLN    HG1 3252   6.106   6.719   1.595 -0.1308  1.5876  0.7581
  568GLN    HG2 3253   6.048   6.678   1.441  2.2934 -0.6662  1.1390
  568GLN     CD 3254   5.927   6.815   1.555 -0.6851 -0.5773 -0.3584
  568GLN    OE1 3255   5.848   6.818   1.645  0.0824  0.0720 -0.3336
  568GLN    NE2 3256   5.924   6.905   1.462  0.5152  0.2556 -0.2064
  568GLN   HE21 3257   5.975   6.884   1.377  1.2384 -1.0929  0.5360
  568GLN   HE22 3258   5.848   6.971   1.460 -0.8801 -1.2238  1.0673
  568GLN      C 3259   6.184   6.445   1.607 -0.3416  0.0006 -1.2724
  568GLN      O 3260   6.268   6.522   1.550  0.1693 -0.6205 -0.3340
  569GLY      N 3261   6.218   6.362   1.703  0.2071  0.2589  0.1612
  569GLY      H 3262   6.139   6.309   1.739 -0.2560 -0.2581 -1.5300
  569GLY     CA 3263   6.348   6.340   1.766 -0.4118  0.5129  1.1146
  569GLY    HA1 3264   6.423   6.419   1.761  2.5309 -2.1590 -1.0103
  569GLY    HA2 3265   6.323   6.313   1.868  0.5467 -1.8284  0.8053
  569GLY      C 3266   6.405   6.209   1.701 -0.6770  0.0386 -0.1054
  569GLY      O 3267   6.525   6.211   1.683 -0.4240  0.0113  0.2681
  570LEU      N 3268   6.323   6.110   1.668  0.3866 -0.3887  0.3200
  570LEU      H 3269   6.224   6.116   1.689 -0.1536 -1.0646 -1.7775
  570LEU     CA 3270   6.366   6.005   1.587 -0.1664  0.9271  0.2846
  570LEU     HA 3271   6.463   5.967   1.619 -0.3317 -0.8442 -1.1118
  570LEU     CB 3272   6.261   5.883   1.579 -0.0514  0.6313 -0.4954
  570LEU    HB1 3273   6.164   5.922   1.548  0.0948  2.1948  0.8480
  570LEU    HB2 3274   6.305   5.810   1.511  0.0514  0.2258  0.0026
  570LEU     CG 3275   6.258   5.811   1.716  0.0401 -0.2990 -0.5616
  570LEU     HG 3276   6.257   5.893   1.787  1.7373  0.3473 -1.2478
  570LEU    CD1 3277   6.129   5.743   1.733  0.4441 -0.2920  0.6604
  570LEU   HD11 3278   6.109   5.676   1.650  2.4826  1.3199 -1.2263
  570LEU   HD12 3279   6.133   5.691   1.829  0.7277  1.7059  1.7935
  570LEU   HD13 3280   6.039   5.805   1.738  0.4202 -0.3513  1.0151
  570LEU    CD2 3281   6.382   5.721   1.745 -0.3537 -0.0213  0.3657
  570LEU   HD21 3282   6.390   5.711   1.853 -1.2897  0.3054  0.4784
  570LEU   HD22 3283   6.365   5.624   1.699  0.5822  1.0649 -2.4849
  570LEU   HD23 3284   6.475   5.767   1.713  0.2575 -1.2673  0.3066
  570LEU      C 3285   6.400   6.051   1.445 -1.0058 -0.6416  0.8931
  570LEU      O 3286   6.496   6.014   1.380 -0.1542 -0.4710  0.2000
  571GLN      N 3287   6.317   6.142   1.393 -0.5397 -0.0818 -0.1629
  571GLN      H 3288   6.233   6.156   1.446 -0.7556  0.9352 -0.7533
  571GLN     CA 3289   6.335   6.205   1.258 -0.0937  0.2443 -0.3134
  571GLN     HA 3290   6.344   6.124   1.186  1.1087  0.2818 -0.2225
  571GLN     CB 3291   6.211   6.290   1.214  0.4031  0.1134 -0.2442
  571GLN    HB1 3292   6.175   6.364   1.286 -0.1642  0.1033 -0.5066
  571GLN    HB2 3293   6.240   6.356   1.133 -2.7067  1.3542 -0.5064
  571GLN     CG 3294   6.081   6.214   1.177  0.1598  0.3588 -0.4175
  571GLN    HG1 3295   6.096   6.154   1.087  2.6510  0.6322 -0.2608
  571GLN    HG2 3296   6.051   6.144   1.255 -1.7512 -0.3266 -1.6992
  571GLN     CD 3297   5.963   6.302   1.148 -0.1219 -0.4521 -0.0462
  571GLN    OE1 3298   5.974   6.405   1.083 -0.4654  0.4403  0.4734
  571GLN    NE2 3299   5.843   6.260   1.179 -0.1245 -0.4141  0.1293
  571GLN   HE21 3300   5.834   6.170   1.224 -1.5968 -1.4510 -2.0858
  571GLN   HE22 3301   5.759   6.315   1.172  0.1539  0.0733  0.5115
  571GLN      C 3302   6.466   6.293   1.259  0.0301 -0.1562 -0.5995
  571GLN      O 3303   6.525   6.315   1.159 -0.1808  0.2923  0.2174
  572ARG      N 3304   6.512   6.337   1.382 -0.0153 -0.1281  0.1398
  572ARG      H 3305   6.463   6.314   1.467 -0.9248  2.2528  0.3271
  572ARG     CA 3306   6.630   6.422   1.392  0.4483  0.1071  0.3971
  572ARG     HA 3307   6.631   6.501   1.317 -0.7799  0.4730  0.7304
  572ARG     CB 3308   6.642   6.508   1.517  0.2393 -0.2375  0.1940
  572ARG    HB1 3309   6.550   6.565   1.532 -0.6620 -1.5328 -0.2606
  572ARG    HB2 3310   6.656   6.457   1.613 -0.8738  0.8271  0.9474
  572ARG     CG 3311   6.759   6.600   1.520 -0.0984 -0.4660 -0.1793
  572ARG    HG1 3312   6.750   6.640   1.621 -0.2740  0.6942 -0.6370
  572ARG    HG2 3313   6.853   6.547   1.535 -0.1613  0.1075  3.0148
  572ARG     CD 3314   6.760   6.707   1.407 -0.3276  0.0058 -0.6307
  572ARG    HD1 3315   6.771   6.659   1.309  4.1728 -1.4847  0.3819
  572ARG    HD2 3316   6.666   6.761   1.400 -0.7597 -0.3977  1.4062
  572ARG     NE 3317   6.872   6.797   1.431 -0.3796  0.7263  0.6693
  572ARG     HE 3318   6.904   6.806   1.527 -0.3425  0.1152  0.7172
  572ARG     CZ 3319   6.919   6.883   1.339  0.5178  0.0323 -0.3673
  572ARG    NH1 3320   6.858   6.892   1.216  0.0284 -0.0117 -0.5883
  572ARG   HH11 3321   6.777   6.838   1.188  1.3856 -0.4946 -4.0397
  572ARG   HH12 3322   6.877   6.974   1.160  0.4964  1.0219  1.0061
  572ARG    NH2 3323   7.034   6.959   1.370  0.1244 -0.1656  0.3154
  572ARG   HH21 3324   7.083   6.931   1.454  1.4603  0.0523 -0.3545
  572ARG   HH22 3325   7.083   7.021   1.306 -0.4301 -0.9720 -0.9345
  572ARG      C 3326   6.764   6.345   1.376 -0.1907 -0.7669 -0.5695
  572ARG      O 3327   6.852   6.391   1.303 -0.6435  0.2151  0.0446
  573ILE      N 3328   6.761   6.223   1.430 -0.2015  0.5757  0.0838
  573ILE      H 3329   6.678   6.202   1.483  1.9176 -1.3423  2.9572
  573ILE     CA 3330   6.877   6.129   1.417 -0.0974  0.4103 -0.4574
  573ILE     HA 3331   6.971   6.182   1.433  1.2816 -1.3117 -2.3458
  573ILE     CB 3332   6.863   6.019   1.522 -0.2237 -0.5848 -0.3789
  573ILE     HB 3333   6.766   5.970   1.509 -0.1320 -0.9407  0.2241
  573ILE    CG1 3334   6.890   6.071   1.675 -0.0982  0.0419 -0.1429
  573ILE   HG11 3335   6.998   6.059   1.685 -0.0760  0.1594 -0.2365
  573ILE   HG12 3336   6.869   6.176   1.696  0.0849  0.2547 -1.0045
  573ILE    CG2 3337   6.968   5.910   1.502  0.3788 -0.1335  0.2959
  573ILE   HG21 3338   6.976   5.834   1.579 -0.8479 -0.6235 -0.0401
  573ILE   HG22 3339   6.947   5.857   1.410 -2.3445  1.8879 -0.4034
  573ILE   HG23 3340   7.071   5.943   1.487  0.2838  1.0693  1.9612
  573ILE     CD 3341   6.813   5.975   1.772 -0.2121 -0.3187  0.0220
  573ILE    HD1 3342   6.705   5.976   1.758  0.0859 -0.2617 -2.7436
  573ILE    HD2 3343   6.838   5.869   1.765 -1.0449 -0.6559  1.5953
  573ILE    HD3 3344   6.833   5.996   1.877  0.9496  1.2482 -0.4893
  573ILE      C 3345   6.883   6.074   1.277 -0.3029  0.2129  0.4437
  573ILE      O 3346   6.987   6.038   1.226  0.5624  0.0091  0.5824
  574PHE      N 3347   6.762   6.047   1.220 -0.5435 -0.2183  0.0714
  574PHE      H 3348   6.671   6.074   1.254 -1.0838  0.0485 -1.4882
  574PHE     CA 3349   6.754   5.991   1.081  0.0498 -0.5621 -0.2598
  574PHE     HA 3350   6.822   5.906   1.072  0.3789 -0.2108 -1.2579
  574PHE     CB 3351   6.609   5.946   1.065  0.0924 -0.3691  0.4906
  574PHE    HB1 3352   6.582   5.877   1.146  0.5097  0.1238  1.0552
  574PHE    HB2 3353   6.541   6.029   1.085  0.9155  0.3945  0.1753
  574PHE     CG 3354   6.576   5.871   0.933  0.8298 -0.2017  0.3988
  574PHE    CD1 3355   6.468   5.929   0.861  0.0669  0.7835 -0.6062
  574PHE    HD1 3356   6.405   6.006   0.902 -1.1108 -0.6456  0.3771
  574PHE    CD2 3357   6.638   5.751   0.897 -0.8031  0.5882 -0.4001
  574PHE    HD2 3358   6.705   5.701   0.966 -2.3887 -2.7577 -1.0820
  574PHE    CE1 3359   6.433   5.871   0.736  0.6642  0.2165  0.1354
  574PHE    HE1 3360   6.354   5.910   0.673  0.9532 -2.6252 -2.2006
  574PHE    CE2 3361   6.598   5.693   0.771  0.3910  0.4479  0.4509
  574PHE    HE2 3362   6.645   5.602   0.736  0.3722  1.1699 -1.5891
  574PHE     CZ 3363   6.497   5.749   0.690  0.3354 -0.6288  0.4228
  574PHE     HZ 3364   6.469   5.700   0.598  2.7461  0.4252 -0.9415
  574PHE      C 3365   6.783   6.099   0.982  0.3851 -0.1797  0.3314
  574PHE      O 3366   6.853   6.069   0.886  0.1737 -0.4440  0.1432
  575TYR      N 3367   6.750   6.225   1.012  0.2206  0.3372  0.4572
  575TYR      H 3368   6.669   6.239   1.071 -0.8770 -0.8148 -0.6980
  575TYR     CA 3369   6.793   6.338   0.932  0.4061 -0.0264  0.6435
  575TYR     HA 3370   6.751   6.323   0.833 -0.1921 -0.9938  1.0334
  575TYR     CB 3371   6.729   6.462   0.981 -0.5686 -0.4275  0.9764
  575TYR    HB1 3372   6.621   6.445   0.974 -0.4488 -1.0919  0.6783
  575TYR    HB2 3373   6.746   6.492   1.085 -0.1466  1.3277  0.4296
  575TYR     CG 3374   6.761   6.588   0.903 -0.2640 -0.3159  0.0557
  575TYR    CD1 3375   6.860   6.677   0.946 -0.3388  0.1153  0.0034
  575TYR    HD1 3376   6.920   6.658   1.034  0.2661  3.0434  0.3591
  575TYR    CD2 3377   6.676   6.632   0.801 -0.7761  0.4267 -0.3253
  575TYR    HD2 3378   6.592   6.573   0.767  0.7034 -0.7969 -2.0960
  575TYR    CE1 3379   6.901   6.790   0.874  0.3731 -0.2298  0.1091
  575TYR    HE1 3380   6.982   6.853   0.910  0.6409 -2.4960  3.9487
  575TYR    CE2 3381   6.707   6.742   0.722 -0.8020 -0.5385 -0.9616
  575TYR    HE2 3382   6.636   6.765   0.643 -0.1394  2.8439 -0.7544
  575TYR     CZ 3383   6.819   6.824   0.764 -0.2016  0.5107  0.5919
  575TYR     OH 3384   6.849   6.939   0.701  1.2686 -0.1344 -0.0374
  575TYR     HH 3385   6.925   6.983   0.736  0.8127 -0.3111  1.2564
  575TYR      C 3386   6.945   6.350   0.923 -0.4129 -0.5959  0.1998
  575TYR      O 3387   7.000   6.361   0.808 -0.1668  0.0986 -0.0693
  576LEU      N 3388   7.013   6.341   1.039 -0.5311  0.0137 -0.6062
  576LEU      H 3389   6.960   6.338   1.125 -0.8725  0.5054 -0.7930
  576LEU     CA 3390   7.157   6.369   1.054 -0.0340  0.7794 -0.2657
  576LEU     HA 3391   7.179   6.464   1.006  0.7329 -0.0669 -1.6489
  576LEU     CB 3392   7.192   6.378   1.206  0.1085 -0.5791 -0.2007
  576LEU    HB1 3393   7.132   6.306   1.261 -1.0103  0.5860  0.1558
  576LEU    HB2 3394   7.298   6.362   1.228 -0.0060  0.4626  1.2426
  576LEU     CG 3395   7.155   6.517   1.274  0.3622 -0.3903  0.2991
  576LEU     HG 3396   7.052   6.531   1.240  0.3532 -0.3080  0.3601
  576LEU    CD1 3397   7.158   6.506   1.426 -0.3758 -0.7484 -0.2937
  576LEU   HD11 3398   7.254   6.531   1.470 -0.7383 -2.0104  1.3145
  576LEU   HD12 3399   7.080   6.570   1.469 -2.3195 -3.6470  0.8388
  576LEU   HD13 3400   7.116   6.413   1.465 -1.9006  0.1326  0.2558
  576LEU    CD2 3401   7.219   6.644   1.212  0.6270 -0.0999 -0.4658
  576LEU   HD21 3402   7.326   6.640   1.233  0.6398  0.0832 -0.4992
  576LEU   HD22 3403   7.186   6.651   1.108  0.5429 -0.6808 -0.4824
  576LEU   HD23 3404   7.186   6.727   1.274 -0.4884 -1.5914  1.0639
  576LEU      C 3405   7.231   6.256   0.986  0.0719  0.1720 -0.1745
  576LEU      O 3406   7.346   6.281   0.943  0.0821 -0.7170  0.3757
  577LYS      N 3407   7.180   6.137   0.970 -0.1714  0.7318  0.1865
  577LYS      H 3408   7.089   6.120   1.012  0.7265 -1.3697  1.4477
  577LYS     CA 3409   7.247   6.027   0.909 -0.0231 -0.0162  0.1631
  577LYS     HA 3410   7.351   6.044   0.938  0.0201  0.1765 -0.0987
  577LYS     CB 3411   7.208   5.898   0.976 -0.2896 -0.1305 -0.4100
  577LYS    HB1 3412   7.301   5.848   0.950 -0.3151 -1.0392  1.1248
  577LYS    HB2 3413   7.206   5.891   1.085  0.5414  0.3264 -0.3552
  577LYS     CG 3414   7.083   5.817   0.918 -0.4819  0.1450 -0.5696
  577LYS    HG1 3415   6.999   5.886   0.929  0.0940  0.6454  1.1198
  577LYS    HG2 3416   7.101   5.794   0.813  2.6323  1.5539 -0.4671
  577LYS     CD 3417   7.049   5.693   1.001  0.1754 -0.4147  0.4735
  577LYS    HD1 3418   7.028   5.716   1.106 -2.3372 -2.2370  0.4532
  577LYS    HD2 3419   6.950   5.671   0.962  0.3206  0.6078 -0.5238
  577LYS     CE 3420   7.148   5.580   0.989 -0.1343 -1.0032  0.5737
  577LYS    HE1 3421   7.134   5.523   0.896 -0.4037  0.3719 -0.2494
  577LYS    HE2 3422   7.248   5.622   0.986 -0.6298  0.1559 -0.9230
  577LYS     NZ 3423   7.138   5.472   1.094 -0.3909  0.9944 -0.0207
  577LYS    HZ1 3424   7.134   5.513   1.186  0.0410  0.6370  0.1627
  577LYS    HZ2 3425   7.068   5.400   1.078  0.4151 -0.0904  1.1553
  577LYS    HZ3 3426   7.220   5.414   1.089 -1.9482 -1.6239  1.9231
  577LYS      C 3427   7.223   6.026   0.751  0.1920 -0.0889 -0.2052
  577LYS      O 3428   7.312   5.983   0.678 -0.0640  0.1534  0.1019
  578LEU      N 3429   7.101   6.076   0.708 -0.5867  0.4941 -0.5087
  578LEU      H 3430   7.023   6.103   0.766  0.0714 -1.3278  1.3206
  578LEU     CA 3431   7.073   6.103   0.569  0.1255 -0.2781  0.2877
  578LEU     HA 3432   7.108   6.017   0.513 -1.4616 -1.2306  0.6955
  578LEU     CB 3433   6.921   6.104   0.548  0.2752  0.8237  0.0205
  578LEU    HB1 3434   6.867   6.126   0.641 -1.1148 -2.2074  0.0421
  578LEU    HB2 3435   6.890   6.184   0.481 -1.8224 -0.7486 -0.9823
  578LEU     CG 3436   6.862   5.970   0.497  0.3352 -0.2600 -0.4318
  578LEU     HG 3437   6.917   5.956   0.404 -0.0763 -2.9160 -0.3487
  578LEU    CD1 3438   6.873   5.848   0.584 -0.5199  1.4020 -0.9207
  578LEU   HD11 3439   6.813   5.764   0.549 -2.6078  3.0789 -1.6101
  578LEU   HD12 3440   6.976   5.816   0.594 -0.5735  1.1348 -1.2015
  578LEU   HD13 3441   6.825   5.865   0.681  0.0605  3.1485 -0.9038
  578LEU    CD2 3442   6.713   5.980   0.453 -0.1331  0.0629 -0.3588
  578LEU   HD21 3443   6.647   6.036   0.519  0.6736 -0.8804  1.3104
  578LEU   HD22 3444   6.699   6.043   0.366 -0.7835  0.6260  0.1425
  578LEU   HD23 3445   6.664   5.883   0.441  0.2775 -0.5496  2.1851
  578LEU      C 3446   7.138   6.229   0.509 -0.7990  0.5809 -0.6734
  578LEU      O 3447   7.176   6.227   0.390  0.5026 -0.4129 -0.0604
  579GLU      N 3448   7.173   6.329   0.590  0.1594  0.0861  0.7574
  579GLU      H 3449   7.124   6.319   0.677 -0.4692 -1.3844  0.2633
  579GLU     CA 3450   7.257   6.445   0.562  0.1371  0.1095  0.1566
  579GLU     HA 3451   7.229   6.481   0.463  2.0685 -1.0365 -0.8747
  579GLU     CB 3452   7.231   6.545   0.676  0.3273 -0.3911 -0.2957
  579GLU    HB1 3453   7.137   6.599   0.662  0.9355  0.7005 -0.2475
  579GLU    HB2 3454   7.238   6.482   0.765  0.5874  0.1855  0.0974
  579GLU     CG 3455   7.343   6.648   0.701 -0.3456 -0.1453 -0.4149
  579GLU    HG1 3456   7.398   6.610   0.788 -0.1750  0.7817 -0.1075
  579GLU    HG2 3457   7.405   6.654   0.611  1.9710  1.3760  1.1806
  579GLU     CD 3458   7.299   6.790   0.729 -0.3592  0.4233  0.8010
  579GLU    OE1 3459   7.365   6.868   0.800  0.4009  0.1638 -0.2830
  579GLU    OE2 3460   7.207   6.845   0.665 -0.2578  0.9627 -0.4253
  579GLU      C 3461   7.401   6.393   0.550  0.1947  0.6338  0.3540
  579GLU      O 3462   7.456   6.397   0.440  0.5408 -0.9118  0.0200
  580ASP      N 3463   7.461   6.328   0.653 -0.0009 -0.3394 -0.0781
  580ASP      H 3464   7.414   6.324   0.743  1.3909 -1.8930  0.6311
  580ASP     CA 3465   7.589   6.256   0.659  0.6332 -0.4303  0.4399
  580ASP     HA 3466   7.577   6.211   0.758  1.7510  0.4831  1.0181
  580ASP     CB 3467   7.619   6.151   0.543 -0.0033  0.3852  0.0843
  580ASP    HB1 3468   7.540   6.076   0.547  1.4242 -1.4658 -3.0146
  580ASP    HB2 3469   7.613   6.201   0.446  1.4716  2.6547  1.0818
  580ASP     CG 3470   7.756   6.078   0.532 -0.8270 -0.8117  0.0097
  580ASP    OD1 3471   7.774   5.982   0.610 -0.2583 -0.5642  0.2687
  580ASP    OD2 3472   7.836   6.111   0.444  0.1983  0.1798 -0.3448
  580ASP      C 3473   7.707   6.343   0.701 -0.2777 -0.6039 -0.4644
  580ASP      O 3474   7.822   6.297   0.718 -0.5418  0.1090 -0.2663
  581LEU      N 3475   7.678   6.474   0.730  0.1333  0.3174 -0.4063
  581LEU      H 3476   7.584   6.510   0.721  0.4209  1.9381  2.1295
  581LEU     CA 3477   7.773   6.573   0.786 -0.2341  0.4857  0.5558
  581LEU     HA 3478   7.850   6.569   0.710 -0.2342  1.2915  0.5069
  581LEU     CB 3479   7.702   6.711   0.787 -0.5990  0.6911 -0.0632
  581LEU    HB1 3480   7.658   6.719   0.688  0.5679 -1.4412 -0.8027
  581LEU    HB2 3481   7.618   6.706   0.857  0.6658 -1.1182  1.4276
  581LEU     CG 3482   7.779   6.842   0.806  0.3150  0.2990  0.5246
  581LEU     HG 3483   7.717   6.917   0.758 -0.2266 -0.0618  0.6471
  581LEU    CD1 3484   7.785   6.889   0.948  0.1615 -0.4045 -0.4006
  581LEU   HD11 3485   7.876   6.852   0.996  1.6734  0.8032 -2.1783
  581LEU   HD12 3486   7.795   6.997   0.950  1.7228 -0.5225  0.0726
  581LEU   HD13 3487   7.699   6.860   1.008 -0.8187  0.2255 -1.4617
  581LEU    CD2 3488   7.904   6.858   0.731  0.2044 -0.1552  0.2535
  581LEU   HD21 3489   7.897   6.830   0.626 -1.0403 -1.5242  0.6764
  581LEU   HD22 3490   7.931   6.964   0.737 -1.0813  0.1900  0.1794
  581LEU   HD23 3491   7.987   6.809   0.782 -1.7114 -1.2014  2.4802
  581LEU      C 3492   7.829   6.543   0.930  0.1833  0.2598  0.4425
  581LEU      O 3493   7.948   6.568   0.953 -0.1162 -0.0813  0.1175
  582VAL      N 3494   7.747   6.481   1.016  0.3682  0.1027 -0.1030
  582VAL      H 3495   7.655   6.458   0.983  0.7047 -0.8057 -0.4639
  582VAL     CA 3496   7.795   6.411   1.139  0.6973 -0.5841 -0.3231
  582VAL     HA 3497   7.901   6.389   1.123  0.7184 -1.1124  0.4596
  582VAL     CB 3498   7.792   6.501   1.266  0.0320 -0.1408  0.1464
  582VAL     HB 3499   7.689   6.494   1.300 -0.0681  2.5471  0.5497
  582VAL    CG1 3500   7.877   6.442   1.381  0.0290  0.8078 -0.4231
  582VAL   HG11 3501   7.873   6.334   1.391  0.6484  0.8476  0.3827
  582VAL   HG12 3502   7.981   6.474   1.376  0.1051  0.6754  0.2121
  582VAL   HG13 3503   7.841   6.477   1.478  1.6017  1.8036 -0.1561
  582VAL    CG2 3504   7.835   6.643   1.237 -0.7138 -0.8251  0.1274
  582VAL   HG21 3505   7.844   6.683   1.338  2.3047 -0.0184 -0.3620
  582VAL   HG22 3506   7.925   6.667   1.181 -2.6315  1.0182 -2.4401
  582VAL   HG23 3507   7.757   6.695   1.181  0.1837 -0.8548 -1.2018
  582VAL      C 3508   7.717   6.281   1.157 -0.1922 -0.1790 -0.1368
  582VAL      O 3509   7.611   6.289   1.227  0.2415 -0.3715 -0.4539
  583PRO      N 3510   7.771   6.166   1.103  0.0384 -0.3007 -0.5978
  583PRO     CA 3511   7.699   6.036   1.118  0.4871 -0.2240 -0.4905
  583PRO     HA 3512   7.602   6.038   1.069  0.5493 -3.5582 -0.9810
  583PRO     CB 3513   7.794   5.932   1.045 -0.7844 -0.5026  0.1370
  583PRO    HB1 3514   7.849   5.864   1.111  1.5883 -0.1750 -1.3911
  583PRO    HB2 3515   7.738   5.871   0.974 -2.8404  1.0448  0.3586
  583PRO     CG 3516   7.895   6.006   0.967 -0.1296 -0.1386 -0.3558
  583PRO    HG1 3517   7.997   5.968   0.962  0.1193  0.5110 -0.4211
  583PRO    HG2 3518   7.854   5.998   0.866 -0.2151 -0.2219 -0.3134
  583PRO     CD 3519   7.890   6.147   1.026 -0.0261  0.8606  0.0649
  583PRO    HD1 3520   7.968   6.170   1.098  0.9690  0.7976 -0.9688
  583PRO    HD2 3521   7.905   6.223   0.949  0.6422  2.7139  1.9320
  583PRO      C 3522   7.677   6.006   1.267 -0.0306 -0.1051 -0.1998
  583PRO      O 3523   7.776   6.009   1.344 -0.2458 -0.1570  0.6733
  584PRO      N 3524   7.552   5.969   1.315  0.0297 -0.0878 -0.0723
  584PRO     CA 3525   7.534   5.934   1.453  0.8709  1.1346  0.1549
  584PRO     HA 3526   7.552   6.025   1.509  2.0848  1.0512 -0.0558
  584PRO     CB 3527   7.385   5.894   1.468  0.0476  0.1399  0.2801
  584PRO    HB1 3528   7.362   5.788   1.457  0.1962  0.2529 -1.3577
  584PRO    HB2 3529   7.340   5.920   1.564 -0.8089  0.9855 -0.3358
  584PRO     CG 3530   7.315   5.956   1.356  0.3703  0.0388 -0.1418
  584PRO    HG1 3531   7.225   5.903   1.326 -0.2335  2.3614 -2.8191
  584PRO    HG2 3532   7.283   6.053   1.393 -0.2567 -1.3536  3.4447
  584PRO     CD 3533   7.425   5.968   1.245  1.0668  0.2237  0.0673
  584PRO    HD1 3534   7.421   5.901   1.159 -3.5833  0.7063 -0.3548
  584PRO    HD2 3535   7.408   6.060   1.190  0.1612 -0.9515 -1.7077
  584PRO      C 3536   7.629   5.824   1.504  0.1509 -0.3797 -0.7101
  584PRO      O 3537   7.639   5.721   1.436  0.3626  0.0513 -0.2794
  585PRO      N 3538   7.702   5.840   1.619 -0.2096  0.1107  0.6052
  585PRO     CA 3539   7.792   5.736   1.669 -0.1675  0.0411  0.1610
  585PRO     HA 3540   7.863   5.701   1.594  0.5181  0.6373  0.5197
  585PRO     CB 3541   7.876   5.806   1.775  0.5626  0.0254 -0.1059
  585PRO    HB1 3542   7.903   5.737   1.855  0.0518 -0.5515 -0.4180
  585PRO    HB2 3543   7.974   5.833   1.736 -0.3739  1.0065 -1.8727
  585PRO     CG 3544   7.788   5.920   1.822 -0.2436 -0.5311  0.3185
  585PRO    HG1 3545   7.718   5.891   1.900 -1.6077  0.2316 -0.5944
  585PRO    HG2 3546   7.839   6.003   1.872 -0.1834 -0.6310  0.4262
  585PRO     CD 3547   7.692   5.953   1.709  0.3047  0.1160  0.2138
  585PRO    HD1 3548   7.587   5.959   1.738  0.5189  0.1662  0.9994
  585PRO    HD2 3549   7.727   6.038   1.652 -1.3371  0.6279 -0.0842
  585PRO      C 3550   7.711   5.618   1.727  0.7557  0.7399  0.1427
  585PRO      O 3551   7.594   5.645   1.769  0.5001 -0.0297  0.9286
  586ALA      N 3552   7.773   5.500   1.733 -0.4452 -0.0508 -0.7604
  586ALA      H 3553   7.870   5.495   1.706  0.2124 -1.2947  1.5836
  586ALA     CA 3554   7.724   5.367   1.773 -0.2683 -0.1082  0.3029
  586ALA     HA 3555   7.678   5.321   1.685  1.1645  1.0721 -1.1220
  586ALA     CB 3556   7.841   5.283   1.806 -1.1765  0.1063 -0.0532
  586ALA    HB1 3557   7.919   5.301   1.733 -3.1563  0.7014 -2.1588
  586ALA    HB2 3558   7.873   5.294   1.910 -0.5599  0.9868 -0.3239
  586ALA    HB3 3559   7.811   5.178   1.802  0.4061 -0.3582 -0.0820
  586ALA      C 3560   7.608   5.370   1.877 -0.0469  0.2743  0.5021
  586ALA      O 3561   7.508   5.299   1.856  0.0323 -0.1377  0.0563
  587ILE      N 3562   7.627   5.447   1.980  0.1596  0.5499  0.0380
  587ILE      H 3563   7.711   5.501   1.973 -0.9275  2.5657  1.5327
  587ILE     CA 3564   7.533   5.450   2.093  0.1687  0.1381  0.4183
  587ILE     HA 3565   7.503   5.348   2.115 -0.0190  0.3943  1.3832
  587ILE     CB 3566   7.618   5.505   2.215 -0.4994  0.3115  0.2906
  587ILE     HB 3567   7.655   5.599   2.175 -1.2840  0.4456 -0.1316
  587ILE    CG1 3568   7.746   5.419   2.242  0.0800 -0.3044  0.3759
  587ILE   HG11 3569   7.720   5.351   2.323 -2.1523 -0.3564 -0.3101
  587ILE   HG12 3570   7.773   5.364   2.153 -3.1958 -0.4674 -0.6644
  587ILE    CG2 3571   7.541   5.520   2.347 -0.3503  0.5929 -1.0900
  587ILE   HG21 3572   7.457   5.588   2.332  0.3209  1.9067  0.8203
  587ILE   HG22 3573   7.495   5.423   2.369 -2.5541  1.5637 -1.1586
  587ILE   HG23 3574   7.588   5.568   2.432 -2.8580  0.8250  0.2638
  587ILE     CD 3575   7.858   5.507   2.302  0.5939 -0.2654 -0.2533
  587ILE    HD1 3576   7.874   5.605   2.255  3.1479 -0.4199  0.1306
  587ILE    HD2 3577   7.843   5.520   2.409  2.5201 -3.5216  0.5447
  587ILE    HD3 3578   7.957   5.461   2.294  0.3682 -1.0083  0.9614
  587ILE      C 3579   7.400   5.530   2.060  0.1962 -0.1012 -0.1176
  587ILE      O 3580   7.290   5.485   2.097 -0.1733 -0.0583 -0.1913
  588ILE      N 3581   7.413   5.635   1.976 -0.4604  0.2983 -0.6567
  588ILE      H 3582   7.502   5.681   1.961  0.4205 -1.2436 -0.3110
  588ILE     CA 3583   7.296   5.700   1.928  0.3349 -0.2943 -0.4235
  588ILE     HA 3584   7.222   5.721   2.005 -1.4145  3.0672 -2.7589
  588ILE     CB 3585   7.334   5.842   1.875 -0.0764 -0.5141 -0.1564
  588ILE     HB 3586   7.402   5.842   1.790 -0.9821  2.2215 -0.9844
  588ILE    CG1 3587   7.404   5.922   1.992 -0.2368 -0.0812  0.5209
  588ILE   HG11 3588   7.504   5.882   2.007 -0.4395 -1.5396 -1.6562
  588ILE   HG12 3589   7.420   6.025   1.958  0.9008 -0.5907 -0.5461
  588ILE    CG2 3590   7.208   5.922   1.822 -0.5367  0.4102 -0.4499
  588ILE   HG21 3591   7.131   5.928   1.899  0.7143  1.0441  0.7914
  588ILE   HG22 3592   7.239   6.022   1.792 -1.1238  0.8962  0.5166
  588ILE   HG23 3593   7.164   5.881   1.731 -0.2699  2.8121 -1.7587
  588ILE     CD 3594   7.334   5.939   2.121 -0.1108  0.3576  0.0977
  588ILE    HD1 3595   7.380   6.009   2.190  1.1489  0.6027 -0.9433
  588ILE    HD2 3596   7.229   5.964   2.102  0.0759  1.9186  0.9628
  588ILE    HD3 3597   7.316   5.843   2.170  1.5807  0.4549  0.9807
  588ILE      C 3598   7.226   5.612   1.816 -0.7761  0.2216  0.2771
  588ILE      O 3599   7.106   5.610   1.803  0.0760 -0.2089  0.3938
  589ASP      N 3600   7.304   5.542   1.730 -0.3656 -0.4123 -0.1928
  589ASP      H 3601   7.404   5.545   1.743  0.1584 -0.7865 -3.4085
  589ASP     CA 3602   7.245   5.455   1.628  0.5853 -0.5962 -0.0059
  589ASP     HA 3603   7.189   5.520   1.560  1.6122  2.2339  1.6856
  589ASP     CB 3604   7.354   5.397   1.540  0.3446 -0.7242  0.1090
  589ASP    HB1 3605   7.445   5.456   1.551 -0.5367  0.5151  1.1438
  589ASP    HB2 3606   7.381   5.300   1.581  0.8997 -0.5593  0.1419
  589ASP     CG 3607   7.318   5.396   1.403  0.1475 -0.8452 -0.0816
  589ASP    OD1 3608   7.404   5.431   1.318  0.3860  0.4224 -0.4261
  589ASP    OD2 3609   7.201   5.378   1.363 -0.4186 -0.3512 -0.9715
  589ASP      C 3610   7.156   5.342   1.688 -0.3852  0.6908  0.2645
  589ASP      O 3611   7.037   5.334   1.650  0.6201  0.4904  0.3447
  590LYS      N 3612   7.209   5.278   1.797 -0.0759 -0.0982  0.0306
  590LYS      H 3613   7.307   5.300   1.806  0.5270 -0.7050 -3.5156
  590LYS     CA 3614   7.144   5.189   1.893  0.4096 -0.0043  0.2483
  590LYS     HA 3615   7.106   5.096   1.852  1.1720  1.1856 -3.5905
  590LYS     CB 3616   7.239   5.148   2.014  0.1826 -0.1812  0.8193
  590LYS    HB1 3617   7.340   5.130   1.977 -1.1152 -2.5985 -1.8573
  590LYS    HB2 3618   7.247   5.232   2.084  0.2638 -0.4646  1.1554
  590LYS     CG 3619   7.201   5.012   2.081 -0.3645 -0.7886  0.4143
  590LYS    HG1 3620   7.096   5.006   2.110 -0.2325  0.2670  1.1835
  590LYS    HG2 3621   7.213   4.933   2.007  2.4644 -0.5273  0.4703
  590LYS     CD 3622   7.287   4.977   2.205  0.6649  0.0534 -0.2048
  590LYS    HD1 3623   7.382   4.937   2.170 -0.1333 -2.9245  0.6944
  590LYS    HD2 3624   7.294   5.065   2.268  1.7836  0.4536 -0.8533
  590LYS     CE 3625   7.212   4.873   2.292  0.5785  0.0909  0.5817
  590LYS    HE1 3626   7.159   4.794   2.238  0.8891 -1.0813  1.9150
  590LYS    HE2 3627   7.287   4.834   2.360  1.1551 -0.4576 -0.3441
  590LYS     NZ 3628   7.101   4.937   2.365  0.1761  0.2164 -0.7476
  590LYS    HZ1 3629   7.064   4.866   2.427 -0.7250  2.1180  1.0548
  590LYS    HZ2 3630   7.136   5.011   2.425  1.7557  0.7851 -2.2949
  590LYS    HZ3 3631   7.023   4.970   2.310 -0.9792 -1.5129 -0.2173
  590LYS      C 3632   7.025   5.257   1.961  0.0821  0.2275 -0.8016
  590LYS      O 3633   6.915   5.195   1.945 -0.4931  0.0156  0.3715
  591LEU      N 3634   7.033   5.376   2.025  0.0503 -0.0819  0.3550
  591LEU      H 3635   7.118   5.430   2.024 -0.1041  0.2452  2.0743
  591LEU     CA 3636   6.917   5.456   2.057 -0.0185  0.3369 -0.4262
  591LEU     HA 3637   6.871   5.409   2.144 -1.2402  1.4922 -0.4172
  591LEU     CB 3638   6.963   5.602   2.102  0.5468  0.4529 -0.2730
  591LEU    HB1 3639   7.058   5.591   2.154 -0.3584 -0.8102  1.1858
  591LEU    HB2 3640   6.981   5.669   2.018 -0.6435  0.2146 -0.7327
  591LEU     CG 3641   6.870   5.682   2.205 -0.7821 -0.1768  0.4338
  591LEU     HG 3642   6.835   5.613   2.282 -1.2547  1.5931  1.8505
  591LEU    CD1 3643   6.936   5.810   2.250 -0.1168 -0.8234  0.5873
  591LEU   HD11 3644   7.031   5.774   2.290  0.5238 -1.6963 -1.5684
  591LEU   HD12 3645   6.953   5.882   2.170  1.6209  1.0451  2.5177
  591LEU   HD13 3646   6.884   5.857   2.334 -0.3798 -0.0304 -0.0060
  591LEU    CD2 3647   6.744   5.736   2.135 -0.1241  0.5199 -0.4458
  591LEU   HD21 3648   6.763   5.784   2.040  0.3928  2.8405  0.7600
  591LEU   HD22 3649   6.682   5.647   2.120  2.4381 -1.6970  1.2460
  591LEU   HD23 3650   6.693   5.809   2.198 -1.2676  0.4970 -1.2993
  591LEU      C 3651   6.796   5.466   1.965  0.3642 -0.4976  0.8814
  591LEU      O 3652   6.684   5.443   2.009 -0.0609 -0.1037  0.1681
  592PHE      N 3653   6.816   5.505   1.838 -0.0214  0.4107 -0.7346
  592PHE      H 3654   6.914   5.516   1.817  0.2581 -1.2515 -0.4194
  592PHE     CA 3655   6.714   5.512   1.731 -0.6263 -1.0182  0.2360
  592PHE     HA 3656   6.643   5.587   1.766  1.3922  1.1013  0.0437
  592PHE     CB 3657   6.784   5.558   1.603  0.0854  0.0137  0.5570
  592PHE    HB1 3658   6.813   5.663   1.607 -2.4607  0.9925 -2.2841
  592PHE    HB2 3659   6.872   5.496   1.588  0.0221 -0.0291  0.3559
  592PHE     CG 3660   6.709   5.570   1.470  0.4738  0.1284 -0.0336
  592PHE    CD1 3661   6.615   5.671   1.447 -0.0109  0.4555  0.0549
  592PHE    HD1 3662   6.598   5.742   1.526 -0.4704  1.2873 -0.7625
  592PHE    CD2 3663   6.743   5.484   1.366  0.0677  0.0815 -0.6815
  592PHE    HD2 3664   6.829   5.421   1.379 -1.0292 -1.3820 -0.2895
  592PHE    CE1 3665   6.541   5.669   1.328 -0.1190  0.0194 -0.1250
  592PHE    HE1 3666   6.471   5.750   1.318 -0.2812  0.1230  1.6199
  592PHE    CE2 3667   6.669   5.480   1.248  0.1878  0.2836  0.3220
  592PHE    HE2 3668   6.695   5.410   1.171  0.4286 -0.2203  0.8549
  592PHE     CZ 3669   6.575   5.585   1.219 -0.4723  0.2989 -1.4282
  592PHE     HZ 3670   6.514   5.591   1.131  0.2327 -1.1245 -2.0519
  592PHE      C 3671   6.639   5.382   1.714  0.3892 -0.0397  0.0280
  592PHE      O 3672   6.517   5.378   1.711 -0.9094 -0.0099 -0.4316
  593LEU      N 3673   6.713   5.273   1.699  0.2605 -0.1972 -0.5136
  593LEU      H 3674   6.810   5.290   1.723 -0.3351 -0.1974  2.2143
  593LEU     CA 3675   6.664   5.136   1.689  0.1503  0.2089  0.1194
  593LEU     HA 3676   6.589   5.130   1.610 -0.8910  1.3846  0.9848
  593LEU     CB 3677   6.770   5.038   1.646  0.4560  0.8191 -0.1330
  593LEU    HB1 3678   6.843   5.040   1.727 -0.1509 -1.2409  0.5388
  593LEU    HB2 3679   6.725   4.938   1.648  1.2956  0.4040  2.9341
  593LEU     CG 3680   6.840   5.073   1.516 -0.6095 -0.3992 -0.1135
  593LEU     HG 3681   6.870   5.176   1.533 -2.1005 -0.0596  0.6750
  593LEU    CD1 3682   6.973   5.001   1.498  0.3247  0.4579  0.0860
  593LEU   HD11 3683   6.975   4.896   1.525  0.2579  0.2725 -0.6169
  593LEU   HD12 3684   7.003   4.993   1.394 -2.9551 -0.1145 -0.9189
  593LEU   HD13 3685   7.054   5.061   1.542  0.2387  1.8348 -1.5249
  593LEU    CD2 3686   6.734   5.058   1.403 -0.8382 -0.4785 -0.1245
  593LEU   HD21 3687   6.681   4.962   1.399 -2.2195  0.2842 -1.2052
  593LEU   HD22 3688   6.663   5.141   1.403  0.6503  0.9582  3.4395
  593LEU   HD23 3689   6.795   5.067   1.313  0.1497  1.7104  0.7124
  593LEU      C 3690   6.605   5.080   1.813 -0.8943  0.4230  0.3819
  593LEU      O 3691   6.515   4.996   1.807 -0.4422  0.1830 -0.1734
  594ASP      N 3692   6.649   5.113   1.932  0.5287  0.5602 -0.4128
  594ASP      H 3693   6.740   5.156   1.944 -0.5511  3.1867 -0.9935
  594ASP     CA 3694   6.593   5.084   2.063 -1.6214 -0.0818  0.2874
  594ASP     HA 3695   6.573   4.977   2.077 -0.1069 -0.5010 -0.5359
  594ASP     CB 3696   6.686   5.140   2.181 -0.1599 -0.1438 -0.0334
  594ASP    HB1 3697   6.695   5.248   2.173  0.4598 -0.2962 -1.9569
  594ASP    HB2 3698   6.621   5.124   2.266 -0.6660  1.9202  0.0148
  594ASP     CG 3699   6.816   5.061   2.209 -0.3873 -0.0563 -1.1938
  594ASP    OD1 3700   6.838   4.954   2.152 -0.1051  0.2566  0.2822
  594ASP    OD2 3701   6.886   5.119   2.297  0.2625 -0.2179  0.1722
  594ASP      C 3702   6.459   5.155   2.086  0.1379 -0.4472  0.2014
  594ASP      O 3703   6.366   5.086   2.137  0.3416 -0.2465  0.3218
  595THR      N 3704   6.447   5.278   2.033  0.3232 -0.2008 -0.2564
  595THR      H 3705   6.536   5.323   2.019 -0.9049  2.1929 -0.8980
  595THR     CA 3706   6.326   5.357   2.063 -0.5029 -0.5472  0.5134
  595THR     HA 3707   6.283   5.323   2.157 -0.3478 -1.7256  0.1702
  595THR     CB 3708   6.368   5.508   2.053 -0.1955  0.7273 -0.0335
  595THR     HB 3709   6.405   5.517   1.951  3.0476  0.0614  0.9427
  595THR    OG1 3710   6.471   5.535   2.148  0.3143  0.2402  0.2548
  595THR    HG1 3711   6.552   5.516   2.104 -0.3389  1.0929 -1.4214
  595THR    CG2 3712   6.260   5.611   2.095 -0.3964  0.4146  0.2601
  595THR   HG21 3713   6.180   5.625   2.023 -1.4755 -2.0042  0.8644
  595THR   HG22 3714   6.207   5.582   2.186  2.2647 -1.4676  1.3532
  595THR   HG23 3715   6.300   5.711   2.104  0.0315  0.4825 -1.9382
  595THR      C 3716   6.219   5.337   1.955 -0.6862 -0.1255 -0.1553
  595THR      O 3717   6.105   5.383   1.974 -0.6005  0.0623 -0.2414
  596LEU      N 3718   6.266   5.284   1.839 -0.1537 -0.1970 -0.3109
  596LEU      H 3719   6.361   5.251   1.849 -0.1784  0.0389  0.8130
  596LEU     CA 3720   6.181   5.260   1.723  0.2900  0.1056  0.3202
  596LEU     HA 3721   6.162   5.364   1.698 -0.1827 -0.1654 -0.4777
  596LEU     CB 3722   6.249   5.196   1.601  0.4486 -0.0389  0.0835
  596LEU    HB1 3723   6.355   5.216   1.617  0.7229  0.2839 -1.8606
  596LEU    HB2 3724   6.232   5.089   1.599 -0.3262  0.0436  1.1747
  596LEU     CG 3725   6.216   5.255   1.460 -0.3431 -0.6401 -0.6340
  596LEU     HG 3726   6.111   5.235   1.440 -0.3606  0.6957 -2.0595
  596LEU    CD1 3727   6.243   5.404   1.446 -0.9701 -0.1141  0.6428
  596LEU   HD11 3728   6.181   5.481   1.491 -0.1949  0.1628  1.2501
  596LEU   HD12 3729   6.338   5.429   1.494  0.0280  0.5225 -1.5126
  596LEU   HD13 3730   6.251   5.435   1.342  0.8557  0.3735  0.8967
  596LEU    CD2 3731   6.290   5.180   1.349  0.5090  0.1831 -0.0339
  596LEU   HD21 3732   6.258   5.082   1.316  1.3108  0.0805 -0.5124
  596LEU   HD22 3733   6.299   5.240   1.259  3.5315 -0.1120 -0.0262
  596LEU   HD23 3734   6.397   5.174   1.369  0.4295 -2.2315 -0.1258
  596LEU      C 3735   6.046   5.185   1.752  0.1418 -0.0266 -0.0597
  596LEU      O 3736   6.051   5.079   1.808  0.6330  0.2319 -0.4961
  597PRO      N 3737   5.932   5.245   1.725  0.0743 -0.5165 -0.4874
  597PRO     CA 3738   5.796   5.194   1.754  0.1002 -0.0690 -1.3484
  597PRO     HA 3739   5.790   5.128   1.840  1.8946  0.6353 -0.6349
  597PRO     CB 3740   5.701   5.317   1.757  0.6896  0.1995 -0.6991
  597PRO    HB1 3741   5.596   5.299   1.738  0.4740 -0.1604  0.7255
  597PRO    HB2 3742   5.716   5.353   1.859 -0.4158  0.3562 -0.5830
  597PRO     CG 3743   5.767   5.411   1.658  0.0739 -0.8618  0.1837
  597PRO    HG1 3744   5.733   5.379   1.560 -1.0870  1.4420 -0.2498
  597PRO    HG2 3745   5.748   5.517   1.679  1.5550 -1.0209  2.8287
  597PRO     CD 3746   5.917   5.380   1.668  0.3463 -0.3885  0.4674
  597PRO    HD1 3747   5.967   5.393   1.572 -1.4545  0.6461 -0.3740
  597PRO    HD2 3748   5.959   5.453   1.737 -1.8788  1.4810 -0.0501
  597PRO      C 3749   5.747   5.087   1.649 -0.2127 -0.2415 -0.1236
  597PRO      O 3750   5.629   5.084   1.620 -0.1649 -0.4688 -0.7046
  598PHE      N 3751   5.839   5.016   1.586 -0.2138 -0.3908  0.3076
  598PHE      H 3752   5.924   4.994   1.635  0.5887  0.2288 -0.7732
  598PHE     CA 3753   5.809   4.919   1.476 -0.1174  0.1599 -0.8096
  598PHE     HA 3754   5.715   4.868   1.500 -0.2561  0.0049 -1.6580
  598PHE     CB 3755   5.786   4.990   1.340 -0.0998  0.0829 -0.5021
  598PHE    HB1 3756   5.776   4.914   1.263 -0.0222  1.6472 -2.1025
  598PHE    HB2 3757   5.682   5.024   1.347 -0.9847 -2.5162  0.4047
  598PHE     CG 3758   5.870   5.099   1.280 -0.1067  0.0808  0.6944
  598PHE    CD1 3759   5.839   5.239   1.286  0.3449  0.5547 -0.1392
  598PHE    HD1 3760   5.756   5.269   1.349  1.3204  0.2699  1.3410
  598PHE    CD2 3761   5.980   5.063   1.197  0.3738  0.7429  0.0575
  598PHE    HD2 3762   6.007   4.959   1.194  0.6537  0.8000  0.4455
  598PHE    CE1 3763   5.914   5.336   1.218  0.1834 -0.3517  0.1485
  598PHE    HE1 3764   5.901   5.441   1.242 -1.8723 -0.2733 -1.1420
  598PHE    CE2 3765   6.054   5.161   1.133  0.4743 -0.0590  0.0255
  598PHE    HE2 3766   6.144   5.139   1.078 -0.1085  0.0299 -0.9960
  598PHE     CZ 3767   6.020   5.299   1.139 -0.0237  0.9184 -0.2106
  598PHE     HZ 3768   6.102   5.362   1.107  2.4257 -1.3948  1.1183
  598PHE      C 3769   5.921   4.811   1.484  0.7976 -0.0579 -0.3899
  598PHE     O1 3770   5.932   4.760   1.596  0.3832 -0.0640  0.0609
  598PHE     O2 3771   6.001   4.786   1.392 -0.0772 -0.0446 -0.2643
  835IMU    H00 3772   5.504   7.533   3.701  0.3436 -0.9420 -1.8577
  835IMU    C01 3773   5.588   7.484   3.748 -0.1671  0.0345  0.1939
  835IMU    C02 3774   5.705   7.554   3.755 -0.0469  0.3882  0.2599
  835IMU    C03 3775   5.581   7.344   3.774 -0.0219 -0.5288 -0.5928
  835IMU    H04 3776   5.697   7.660   3.737 -2.6820  0.3523  0.8621
  835IMU    C05 3777   5.823   7.498   3.797 -0.2994  0.4482  0.6670
  835IMU    O06 3778   5.469   7.278   3.739  0.6371 -0.2121 -0.1507
  835IMU    C07 3779   5.706   7.285   3.806 -0.4697 -0.2084 -0.0657
  835IMU    H08 3780   5.909   7.561   3.811 -0.0630  0.2109  0.2773
  835IMU    C09 3781   5.823   7.362   3.838 -0.2304 -0.8080  0.3729
  835IMU    C0A 3782   5.483   7.147   3.678  0.2871  0.4066 -0.2274
  835IMU    H0B 3783   5.705   7.178   3.810 -0.3628 -0.1606  1.6651
  835IMU    C0C 3784   5.941   7.285   3.879 -0.1696  0.7092 -0.6317
  835IMU    H0D 3785   5.397   7.119   3.618 -0.3312  1.3569  0.1826
  835IMU    H0E 3786   5.582   7.129   3.635  0.2954  0.5521 -0.2702
  835IMU    H0F 3787   5.482   7.076   3.761  0.4196  1.8841  1.0999
  835IMU    C0G 3788   6.070   7.305   3.819  0.0043  1.2484 -0.5251
  835IMU    C0H 3789   5.918   7.188   3.979 -0.3705 -0.8268 -0.0493
  835IMU    H0I 3790   6.080   7.375   3.738  0.8245 -0.1517 -1.6949
  835IMU    C0J 3791   6.177   7.233   3.872 -0.9806  0.2594 -0.2435
  835IMU    H0K 3792   5.820   7.173   4.021 -0.7252  2.3656  0.5222
  835IMU    C0M 3793   6.028   7.108   4.017  0.7894  0.5693 -0.0111
  835IMU    H0N 3794   6.276   7.247   3.832  0.0955  0.0980  2.1667
  835IMU    C0O 3795   6.157   7.131   3.971 -0.3686  0.4442  0.1392
  835IMU    F0P 3796   6.001   7.015   4.111 -0.2734  0.2863 -0.0749
  835IMU    N0Q 3797   6.263   7.065   4.032 -0.2184 -0.4124 -0.3623
  835IMU    C0R 3798   6.387   7.036   3.989  0.5658  0.1604  0.0104
  835IMU    H0S 3799   6.230   7.027   4.120 -0.4838 -0.6553 -0.5626
  835IMU    C0T 3800   6.475   6.967   4.080  0.4402 -0.3539 -0.2182
  835IMU    O0U 3801   6.423   7.054   3.872 -0.4110 -0.0244  0.0532
  835IMU    C0V 3802   6.440   6.918   4.201 -0.0478  0.6067 -0.3352
  835IMU    C0W 3803   6.617   6.930   4.044 -0.2389 -0.2562 -0.6601
  835IMU    C0X 3804   6.313   6.943   4.269 -0.0132 -0.4935 -0.1217
  835IMU    C0Y 3805   6.551   6.851   4.262 -0.2958  0.7398 -0.3433
  835IMU    H0Z 3806   6.672   7.017   4.008 -0.0100  0.3059  0.9391
  835IMU    H10 3807   6.616   6.851   3.970 -1.4736  0.4553 -1.4368
  835IMU    C11 3808   6.673   6.881   4.177 -0.6493 -0.7023  0.3143
  835IMU    O12 3809   6.206   6.889   4.234 -0.1727  0.1833 -0.3564
  835IMU    O13 3810   6.322   7.020   4.366 -0.2859 -0.2921 -0.2075
  835IMU    H14 3811   6.536   6.744   4.256 -1.5464  0.9237 -0.6789
  835IMU    H15 3812   6.567   6.869   4.369 -1.0965  0.2071 -0.1318
  835IMU    H16 3813   6.723   6.962   4.231  0.1980  0.7374 -2.4136
  835IMU    H17 3814   6.753   6.810   4.160 -0.6784 -0.3246 -1.6205
  836SOL     OW 3815   9.230   2.151   1.800  0.5756  0.0705  0.2622
  836SOL    HW1 3816   9.253   2.140   1.892  1.2228  1.0716  0.2329
  836SOL    HW2 3817   9.191   2.067   1.775  2.4738 -1.0340  0.8269
  836SOL     MW 3818   9.228   2.139   1.808  0.9012  0.0573  0.3307
  837SOL     OW 3819   1.338   4.273   1.162  0.3497 -0.6828  0.3036
  837SOL    HW1 3820   1.265   4.218   1.132  0.0350 -0.8246  1.2876
  837SOL    HW2 3821   1.416   4.225   1.135  0.1233  0.0552 -1.8375
  837SOL     MW 3822   1.339   4.260   1.155  0.2805 -0.6065  0.1554
  838SOL     OW 3823   6.972   0.936   0.090  0.7776  0.1782  0.3449
  838SOL    HW1 3824   6.960   1.022   0.130  1.3886 -0.9372  3.1649
  838SOL    HW2 3825   7.055   0.944   0.042  0.6352  1.2609  0.2466
  838SOL     MW 3826   6.981   0.948   0.089  0.8376  0.1740  0.6933
  839SOL     OW 3827   2.190   0.516   0.505  0.1088  0.0721 -0.2435
  839SOL    HW1 3828   2.281   0.494   0.485  0.1579 -0.2855  0.3422
  839SOL    HW2 3829   2.194   0.557   0.592 -0.0672  1.7613 -0.9973
  839SOL     MW 3830   2.202   0.519   0.514  0.0925  0.2426 -0.2650
  840SOL     OW 3831   9.102   9.889   2.827 -0.0277 -0.4873 -0.4422
  840SOL    HW1 3832   9.010   9.888   2.802 -0.4551 -0.8229  1.0357
  840SOL    HW2 3833   9.132   9.799   2.815  0.7246  0.0169 -2.9019
  840SOL     MW 3834   9.094   9.878   2.822  0.0138 -0.4659 -0.5679
  841SOL     OW 3835   2.403   2.187   0.136 -0.2431 -0.1048  0.9707
  841SOL    HW1 3836   2.338   2.124   0.104 -0.5085  0.3639  0.5790
  841SOL    HW2 3837   2.376   2.271   0.099 -0.0652  0.2986  1.7367
  841SOL     MW 3838   2.391   2.190   0.127 -0.2543  0.0068  1.0186
  842SOL     OW 3839   5.034   4.287   5.205 -0.3945  0.1174  0.1936
  842SOL    HW1 3840   5.126   4.267   5.222 -0.1882  0.1906 -0.7495
  842SOL    HW2 3841   5.036   4.337   5.123 -1.1668  1.2879  0.8667
  842SOL     MW 3842   5.046   4.291   5.197 -0.4668  0.2770  0.1588
  843SOL     OW 3843   1.715   1.836   2.362 -0.1866 -0.3769  0.2377
  843SOL    HW1 3844   1.739   1.833   2.269 -0.3729 -0.5076  0.1937
  843SOL    HW2 3845   1.633   1.787   2.368 -0.7367  0.5405  0.3031
  843SOL     MW 3846   1.708   1.829   2.351 -0.2809 -0.2761  0.2403
  844SOL     OW 3847  12.035   4.210   5.696 -0.4905  0.7775  0.5918
  844SOL    HW1 3848  12.094   4.137   5.678 -0.6899  0.6921  0.2816
  844SOL    HW2 3849  12.020   4.250   5.610 -1.3212  0.4670  0.5911
  844SOL     MW 3850  12.041   4.206   5.682 -0.6227  0.7272  0.5522
  845SOL     OW 3851   7.176   0.658   0.752  0.1129 -0.7424  0.5761
  845SOL    HW1 3852   7.259   0.613   0.733  0.2595 -0.1242 -0.2999
  845SOL    HW2 3853   7.202   0.748   0.770 -0.4364 -0.3031 -0.6840
  845SOL     MW 3854   7.190   0.664   0.752  0.0615 -0.6070  0.3027
  846SOL     OW 3855   6.153   6.081   4.962  0.0849 -0.0537  0.3867
  846SOL    HW1 3856   6.224   6.131   4.922 -0.7798  1.2852  0.4548
  846SOL    HW2 3857   6.136   6.010   4.900 -0.3088  1.1799 -0.9827
  846SOL     MW 3858   6.160   6.078   4.949 -0.0763  0.2756  0.2203
  847SOL     OW 3859   2.725   2.808   2.092 -0.2777  0.0755 -0.4516
  847SOL    HW1 3860   2.773   2.753   2.155 -3.2746 -0.7955  1.2686
  847SOL    HW2 3861   2.786   2.878   2.070  1.3334 -0.2327  2.5531
  847SOL     MW 3862   2.739   2.810   2.097 -0.4550 -0.0756  0.1534
  848SOL     OW 3863   9.178   4.123   2.046  0.4230  0.2167 -0.4579
  848SOL    HW1 3864   9.192   4.206   2.001 -0.6353  0.1329 -0.9462
  848SOL    HW2 3865   9.227   4.132   2.128 -0.5114  1.7072 -0.0488
  848SOL     MW 3866   9.186   4.135   2.051  0.1683  0.3970 -0.4679
  849SOL     OW 3867   8.523   8.396   0.812 -0.7448  0.3605 -0.9026
  849SOL    HW1 3868   8.555   8.446   0.886  0.5392 -0.7924 -0.6367
  849SOL    HW2 3869   8.486   8.461   0.752 -0.5378  1.4325  0.1199
  849SOL     MW 3870   8.522   8.411   0.814 -0.5536  0.3500 -0.7377
  850SOL     OW 3871   1.364   2.471   1.584  0.3124 -0.7103 -0.2375
  850SOL    HW1 3872   1.268   2.462   1.584  0.1824  0.4992 -1.0465
  850SOL    HW2 3873   1.396   2.381   1.571 -0.7261 -1.0561 -0.4990
  850SOL     MW 3874   1.356   2.458   1.582  0.1628 -0.5997 -0.3746
  851SOL     OW 3875   9.259   7.480   1.641  0.5371 -0.0639  0.0844
  851SOL    HW1 3876   9.216   7.544   1.584  1.3503 -0.5861 -1.1834
  851SOL    HW2 3877   9.208   7.400   1.629  0.1310  0.0812  0.8596
  851SOL     MW 3878   9.247   7.478   1.632  0.5894 -0.1125  0.0214
  852SOL     OW 3879   1.573   2.418   1.978 -0.3750 -0.0835  0.8819
  852SOL    HW1 3880   1.494   2.368   1.956 -0.0608  0.5120 -1.9265
  852SOL    HW2 3881   1.576   2.488   1.914  2.0924  0.3279  1.3496
  852SOL     MW 3882   1.564   2.421   1.967 -0.0189  0.0454  0.5823
  853SOL     OW 3883   2.545   2.703   0.917 -0.3702  0.1882  0.1943
  853SOL    HW1 3884   2.573   2.666   1.001  0.8387 -0.9638 -0.6609
  853SOL    HW2 3885   2.466   2.655   0.894 -1.0442  0.9173  0.9229
  853SOL     MW 3886   2.539   2.692   0.925 -0.3018  0.1340  0.1780
  854SOL     OW 3887   9.153   3.043   2.036 -0.4461 -0.7689  0.3748
  854SOL    HW1 3888   9.094   3.030   1.961 -1.2010 -0.4685  0.9094
  854SOL    HW2 3889   9.232   2.995   2.012  0.1111  0.9041 -1.4998
  854SOL     MW 3890   9.156   3.035   2.023 -0.4711 -0.5162  0.2033
  855SOL     OW 3891   6.079   4.496   4.948  0.9252 -0.2409 -0.4842
  855SOL    HW1 3892   6.011   4.430   4.935  0.6913  0.3174 -2.3798
  855SOL    HW2 3893   6.070   4.522   5.040 -0.0871 -1.6147 -0.1687
  855SOL     MW 3894   6.069   4.491   4.958  0.7656 -0.3452 -0.6864
  856SOL     OW 3895   9.447   1.909   1.959  0.8301 -0.3121  0.1243
  856SOL    HW1 3896   9.449   1.874   1.870 -0.6795  0.0032 -0.0596
  856SOL    HW2 3897   9.388   1.984   1.955  3.3803  1.9206  0.6772
  856SOL     MW 3898   9.440   1.914   1.947  0.9637  0.0141  0.1715
  857SOL     OW 3899   7.063   1.201   1.641  0.2308 -0.1465  0.4705
  857SOL    HW1 3900   7.007   1.233   1.712 -0.8535  0.0936 -0.4700
  857SOL    HW2 3901   7.090   1.114   1.670 -0.8387 -0.3718  0.8386
  857SOL     MW 3902   7.059   1.194   1.654 -0.0451 -0.1450  0.3972
  858SOL     OW 3903   1.834   6.021   0.255  0.5163 -0.1484 -0.1318
  858SOL    HW1 3904   1.831   6.032   0.350 -0.0363 -3.5524  0.3832
  858SOL    HW2 3905   1.746   5.994   0.231  1.2924 -2.0222 -1.1097
  858SOL     MW 3906   1.823   6.019   0.264  0.5448 -0.8240 -0.1910
  859SOL     OW 3907   8.432   8.939   1.426  0.6274  0.1476  0.2456
  859SOL    HW1 3908   8.406   8.976   1.342 -0.7863 -1.2737  0.0242
  859SOL    HW2 3909   8.363   8.966   1.487  0.4745 -0.6795  0.4512
  859SOL     MW 3910   8.420   8.947   1.423  0.4268 -0.1407  0.2435
  860SOL     OW 3911   1.713   7.944   0.632  0.3421  0.4269  0.3235
  860SOL    HW1 3912   1.803   7.931   0.601 -0.2712 -1.8535 -0.7211
  860SOL    HW2 3913   1.719   7.936   0.728  1.4514  2.0040  0.4250
  860SOL     MW 3914   1.725   7.942   0.641  0.4056  0.3366  0.2028
  861SOL     OW 3915   9.085   2.057   1.474 -0.3121  0.1664 -0.2114
  861SOL    HW1 3916   9.112   1.981   1.422 -0.7044  0.5643 -1.0209
  861SOL    HW2 3917   9.140   2.128   1.441  1.7535 -0.1985  2.1559
  861SOL     MW 3918   9.096   2.056   1.463 -0.0978  0.1707 -0.0120
  862SOL     OW 3919   2.020   0.855   0.249  0.2293  0.4197 -0.4847
  862SOL    HW1 3920   1.958   0.787   0.221  1.6653 -1.1432  0.0078
  862SOL    HW2 3921   1.966   0.934   0.258 -1.8662 -1.0652  0.7781
  862SOL     MW 3922   2.005   0.857   0.247  0.1448  0.0296 -0.2600
  863SOL     OW 3923   2.128   3.124   1.505 -1.0299 -0.4077  0.3353
  863SOL    HW1 3924   2.147   3.161   1.591 -0.1120  1.5949 -0.6533
  863SOL    HW2 3925   2.210   3.083   1.478 -0.6734  0.7335 -0.3857
  863SOL     MW 3926   2.141   3.124   1.512 -0.8668 -0.0052  0.1166
  864SOL     OW 3927   9.846   7.111   2.203  0.0262  0.1601  0.5251
  864SOL    HW1 3928   9.817   7.199   2.177 -1.4106 -0.5048 -0.2122
  864SOL    HW2 3929   9.811   7.053   2.136 -1.3804 -1.3053  2.4137
  864SOL     MW 3930   9.838   7.115   2.191 -0.3376 -0.1128  0.6725
  865SOL     OW 3931   0.195   1.251   0.247 -0.0926 -0.1713  0.3664
  865SOL    HW1 3932   0.217   1.159   0.233  2.1207  0.3615  0.0798
  865SOL    HW2 3933   0.122   1.267   0.186 -0.8987 -1.8442  0.8367
  865SOL     MW 3934   0.188   1.242   0.237  0.0875 -0.3173  0.3899
  866SOL     OW 3935   4.144   1.336   0.295  0.0020 -0.2951  0.3045
  866SOL    HW1 3936   4.086   1.282   0.348 -1.4017 -1.7250 -2.4536
  866SOL    HW2 3937   4.090   1.412   0.272  0.5745  0.2765  0.7991
  866SOL     MW 3938   4.130   1.339   0.299 -0.1044 -0.4050  0.0148
  867SOL     OW 3939   9.014   8.512   1.717 -0.2661 -0.1311  0.7417
  867SOL    HW1 3940   9.072   8.557   1.654 -3.1123 -0.0711 -2.0626
  867SOL    HW2 3941   8.953   8.580   1.745 -1.2286 -0.9732  0.7398
  867SOL     MW 3942   9.014   8.527   1.712 -0.7539 -0.2317  0.3824
  868SOL     OW 3943   2.858   9.008   1.051  0.4653  0.5819 -0.5572
  868SOL    HW1 3944   2.905   9.024   0.969 -1.4040  1.3779 -1.5097
  868SOL    HW2 3945   2.926   9.016   1.119  1.5474  2.6704 -1.7918
  868SOL     MW 3946   2.873   9.011   1.049  0.3645  0.9508 -0.8371
  869SOL     OW 3947   1.370   0.547   0.527 -0.2148 -0.4373  0.1561
  869SOL    HW1 3948   1.461   0.567   0.548  0.6102 -1.0982 -2.3935
  869SOL    HW2 3949   1.363   0.452   0.539 -0.2658 -0.5338 -0.5940
  869SOL     MW 3950   1.381   0.537   0.531 -0.1157 -0.5342 -0.2663
  870SOL     OW 3951   9.482  10.828   3.634 -0.6972 -0.1455 -0.1920
  870SOL    HW1 3952   9.499  10.757   3.697  2.1711  0.7262  0.1646
  870SOL    HW2 3953   9.429  10.891   3.683  0.0994 -0.2398  0.8505
  870SOL     MW 3954   9.478  10.827   3.649 -0.2284 -0.0458 -0.0129
  871SOL     OW 3955   3.037   8.775   2.337  0.2509  0.1061  0.0703
  871SOL    HW1 3956   2.988   8.693   2.333  0.0324  0.2632 -0.7135
  871SOL    HW2 3957   3.050   8.800   2.245  1.7308  0.1169  0.2590
  871SOL     MW 3958   3.032   8.768   2.324  0.4125  0.1278 -0.0057
  872SOL     OW 3959   8.506   9.400   2.480  0.5122  0.3703 -0.0777
  872SOL    HW1 3960   8.583   9.358   2.443  0.9817  0.2458  0.9997
  872SOL    HW2 3961   8.452   9.328   2.512  1.1783  0.5306  1.4984
  872SOL     MW 3962   8.509   9.386   2.479  0.6571  0.3748  0.2621
  873SOL     OW 3963   2.452   1.029   0.308  0.4577 -0.0648 -0.7245
  873SOL    HW1 3964   2.540   1.019   0.272  1.0636 -2.2951  1.1404
  873SOL    HW2 3965   2.461   1.004   0.400 -1.8269  1.2481 -0.0723
  873SOL     MW 3966   2.465   1.024   0.316  0.2427 -0.1822 -0.4023
  874SOL     OW 3967   8.494   1.824   0.357 -0.1340 -0.7458  0.1497
  874SOL    HW1 3968   8.559   1.868   0.412  1.0383  0.1457 -1.8581
  874SOL    HW2 3969   8.544   1.765   0.302 -1.0083 -0.2542 -1.2471
  874SOL     MW 3970   8.509   1.822   0.357 -0.0963 -0.5687 -0.2861
  875SOL     OW 3971   8.973   8.079   1.884 -0.9843  0.1694  0.3031
  875SOL    HW1 3972   9.010   8.009   1.830  1.0906  1.2358  0.2445
  875SOL    HW2 3973   8.966   8.154   1.824  1.7817  1.5109  1.5005
  875SOL     MW 3974   8.977   8.080   1.869 -0.3648  0.4778  0.4488
  876SOL     OW 3975   1.704   8.243   1.026 -0.1958  0.2402  0.0423
  876SOL    HW1 3976   1.618   8.260   0.988 -0.3381 -1.5507 -0.5296
  876SOL    HW2 3977   1.754   8.323   1.007 -0.7445  0.0546 -2.5690
  876SOL     MW 3978   1.699   8.256   1.018 -0.2844 -0.0129 -0.3651
  877SOL     OW 3979   1.066   1.751   0.670 -0.3461 -0.1944 -0.1632
  877SOL    HW1 3980   1.122   1.714   0.739 -0.0217 -0.5036 -0.5874
  877SOL    HW2 3981   1.066   1.684   0.601 -0.5553  0.1747 -0.5245
  877SOL     MW 3982   1.073   1.737   0.670 -0.3313 -0.1867 -0.2638
  878SOL     OW 3983   7.041   4.689   4.595 -0.6133  0.2759  0.0474
  878SOL    HW1 3984   7.085   4.668   4.512  1.0440 -3.4602  1.6124
  878SOL    HW2 3985   7.105   4.742   4.643 -0.2462 -0.1575  0.0538
  878SOL     MW 3986   7.055   4.693   4.591 -0.3541 -0.2580  0.2487
  879SOL     OW 3987   0.589   0.761   0.438  0.1490 -0.4208 -0.1004
  879SOL    HW1 3988   0.629   0.828   0.382  2.2851 -0.2519  1.5224
  879SOL    HW2 3989   0.513   0.804   0.477 -0.9793 -0.3295 -2.2491
  879SOL     MW 3990   0.585   0.775   0.436  0.2781 -0.3875 -0.1677
  880SOL     OW 3991   7.778   7.661   0.434 -0.0101  0.0684  0.2053
  880SOL    HW1 3992   7.701   7.638   0.381 -1.2381  1.5359  1.2624
  880SOL    HW2 3993   7.781   7.756   0.433  0.3160  0.1287  2.2005
  880SOL     MW 3994   7.768   7.670   0.428 -0.1256  0.2639  0.5960
  881SOL     OW 3995   8.029   8.741   1.066  0.2007 -0.0085  0.1224
  881SOL    HW1 3996   8.045   8.825   1.023  1.3107 -0.9141 -1.3036
  881SOL    HW2 3997   7.960   8.760   1.130  0.2425  1.9193 -0.3477
  881SOL     MW 3998   8.022   8.754   1.068  0.3481  0.1221 -0.1203
  882SOL     OW 3999   1.319   2.288   0.249  0.3127 -0.2521 -0.8908
  882SOL    HW1 4000   1.347   2.198   0.267 -0.4915 -0.2669  0.4618
  882SOL    HW2 4001   1.323   2.331   0.334 -1.1568  0.4477 -1.1478
  882SOL     MW 4002   1.323   2.282   0.263  0.0216 -0.1644 -0.7506
  883SOL     OW 4003   2.741   3.741   1.003  0.4495 -0.4612 -0.3021
  883SOL    HW1 4004   2.795   3.697   1.069  0.8091 -0.5607 -0.6634
  883SOL    HW2 4005   2.705   3.817   1.050 -0.2126 -1.1484  0.3329
  883SOL     MW 4006   2.744   3.745   1.018  0.4108 -0.5620 -0.2671
  884SOL     OW 4007   1.001   8.326   0.266 -0.0497 -0.0209 -0.4230
  884SOL    HW1 4008   0.993   8.316   0.171  0.6256  1.1611 -0.6275
  884SOL    HW2 4009   0.917   8.297   0.301 -0.4224 -0.1651 -1.4103
  884SOL     MW 4010   0.989   8.321   0.258 -0.0109  0.1116 -0.5756
  885SOL     OW 4011   9.994   9.252   3.048 -0.7197  0.4179  0.0399
  885SOL    HW1 4012  10.063   9.293   3.101  0.0341 -0.0008 -0.5995
  885SOL    HW2 4013  10.031   9.168   3.022 -1.3051  0.3743 -0.6858
  885SOL     MW 4014  10.008   9.247   3.052 -0.6981  0.3581 -0.1348
  886SOL     OW 4015   1.191   7.102   0.915 -0.0158  0.1078  0.8299
  886SOL    HW1 4016   1.272   7.080   0.870  0.6121  3.0214  0.2774
  886SOL    HW2 4017   1.122   7.087   0.850  0.2649 -0.7534  0.7244
  886SOL     MW 4018   1.192   7.098   0.901  0.1005  0.3705  0.7457
  887SOL     OW 4019   8.403   7.889   0.956  0.6411  0.7835  0.0479
  887SOL    HW1 4020   8.394   7.796   0.938  0.5080  0.9471 -0.7999
  887SOL    HW2 4021   8.463   7.921   0.888 -1.4619  1.8053 -1.4661
  887SOL     MW 4022   8.409   7.881   0.945  0.3543  0.9348 -0.2544
  888SOL     OW 4023   3.788   5.382   4.559  0.0211 -0.3789 -0.0979
  888SOL    HW1 4024   3.840   5.303   4.575 -0.4768 -0.5274  0.9130
  888SOL    HW2 4025   3.835   5.451   4.606  0.3761 -0.0855 -0.8593
  888SOL     MW 4026   3.801   5.381   4.567  0.0027 -0.3603 -0.0658
  889SOL     OW 4027   6.683   9.061   1.629  0.6571 -0.0955  0.1150
  889SOL    HW1 4028   6.772   9.072   1.661  0.1219 -2.8188  3.0148
  889SOL    HW2 4029   6.681   8.973   1.592 -0.9487 -0.2718  0.5420
  889SOL     MW 4030   6.694   9.051   1.628  0.3829 -0.4668  0.5409
  890SOL     OW 4031   5.729   0.884   0.274  0.4737 -0.2249 -0.1246
  890SOL    HW1 4032   5.653   0.894   0.217  0.2247  1.1024  0.4188
  890SOL    HW2 4033   5.715   0.800   0.317  0.5032 -1.1091 -1.7420
  890SOL     MW 4034   5.717   0.874   0.272  0.4456 -0.1682 -0.2621
  891SOL     OW 4035   7.783   2.014   0.824 -0.0043  0.2692 -0.4250
  891SOL    HW1 4036   7.785   2.036   0.917 -1.5879 -0.5170 -0.1640
  891SOL    HW2 4037   7.872   2.031   0.793  0.5757  0.4571  1.2439
  891SOL     MW 4038   7.795   2.019   0.832 -0.1330  0.1926 -0.1779
  892SOL     OW 4039   4.756   5.283   5.580 -0.1243 -0.1696 -0.6703
  892SOL    HW1 4040   4.675   5.247   5.616  0.7306 -0.6097  0.9057
  892SOL    HW2 4041   4.825   5.246   5.635  1.0444  1.3049 -1.0859
  892SOL     MW 4042   4.754   5.274   5.592  0.1347 -0.0372 -0.5217
  893SOL     OW 4043   5.138   3.979   4.350 -0.2501 -0.2233  0.2247
  893SOL    HW1 4044   5.091   3.971   4.267  0.6865  0.8674 -0.4484
  893SOL    HW2 4045   5.103   4.058   4.390  1.1474  0.7822 -0.4297
  893SOL     MW 4046   5.128   3.988   4.344  0.0486  0.0449  0.0548
  894SOL     OW 4047   5.472   6.560   5.769  0.3941  0.1719 -0.2800
  894SOL    HW1 4048   5.523   6.640   5.756  1.3900 -0.4253 -0.1187
  894SOL    HW2 4049   5.512   6.518   5.844 -1.4803  0.5625  1.0203
  894SOL     MW 4050   5.483   6.565   5.777  0.2818  0.1457 -0.0927
  895SOL     OW 4051   1.071   1.451   0.967  0.1535  0.0685 -0.2958
  895SOL    HW1 4052   1.073   1.456   1.062 -0.7841  0.3305 -0.2737
  895SOL    HW2 4053   0.985   1.414   0.947  0.6424 -0.7206 -1.0212
  895SOL     MW 4054   1.060   1.447   0.976  0.0961  0.0010 -0.3858
  896SOL     OW 4055   1.790   6.383   1.155 -0.2835 -0.6451 -0.6937
  896SOL    HW1 4056   1.765   6.473   1.135 -1.0991 -0.3073  1.5856
  896SOL    HW2 4057   1.710   6.332   1.140  0.4101 -1.1907 -2.8415
  896SOL     MW 4058   1.776   6.388   1.151 -0.2992 -0.6719 -0.6768
  897SOL     OW 4059   7.654   1.704   1.004 -0.2464 -0.7938  0.1564
  897SOL    HW1 4060   7.661   1.782   1.059 -0.3774 -1.0141  0.4871
  897SOL    HW2 4061   7.718   1.643   1.041  2.9842  0.6224 -2.5950
  897SOL     MW 4062   7.663   1.706   1.015  0.1504 -0.6407 -0.1535
  898SOL     OW 4063   8.456   7.353   0.499  0.1096  0.5826 -0.1315
  898SOL    HW1 4064   8.544   7.381   0.473 -0.6509  1.0378 -2.4478
  898SOL    HW2 4065   8.454   7.259   0.483  0.2526  0.5369  0.1263
  898SOL     MW 4066   8.467   7.345   0.493  0.0310  0.6351 -0.3950
  899SOL     OW 4067   1.726   4.660   1.791  0.3221  0.1427  0.4280
  899SOL    HW1 4068   1.782   4.588   1.762 -0.3174 -0.0869 -0.2442
  899SOL    HW2 4069   1.733   4.726   1.722  0.3474  0.4332  0.7030
  899SOL     MW 4070   1.734   4.660   1.779  0.2435  0.1504  0.3772
  900SOL     OW 4071   8.819   2.532   2.832  0.2169 -0.5987  0.4160
  900SOL    HW1 4072   8.843   2.468   2.766 -0.3033 -0.9488  0.5661
  900SOL    HW2 4073   8.790   2.608   2.782  0.7776 -0.4915  0.2407
  900SOL     MW 4074   8.819   2.534   2.817  0.2222 -0.6297  0.4127
  901SOL     OW 4075   4.006   4.546   5.414 -0.1815 -0.0919 -0.2497
  901SOL    HW1 4076   4.071   4.550   5.484 -1.2941 -1.8695  0.9591
  901SOL    HW2 4077   3.996   4.636   5.385  2.8946  0.2634 -0.6001
  901SOL     MW 4078   4.013   4.558   5.419  0.0699 -0.2739 -0.1400
  902SOL     OW 4079   3.484   5.134   4.480  0.2219  0.5093 -0.5767
  902SOL    HW1 4080   3.408   5.141   4.422 -0.4659  0.4789  0.2958
  902SOL    HW2 4081   3.446   5.127   4.568  1.2440  0.6590 -0.1129
  902SOL     MW 4082   3.470   5.134   4.484  0.2648  0.5250 -0.4055
  903SOL     OW 4083   8.073   8.482   2.086 -0.0654  0.2278  0.2605
  903SOL    HW1 4084   8.043   8.476   1.995  1.2001 -1.4917 -0.1065
  903SOL    HW2 4085   8.137   8.553   2.085 -0.9543  1.0393  0.1024
  903SOL     MW 4086   8.078   8.490   2.074 -0.0176  0.1116  0.1934
  904SOL     OW 4087   3.166   8.835   2.049  0.3001  0.5506 -0.1327
  904SOL    HW1 4088   3.216   8.835   1.968 -1.1792  3.4287 -1.1916
  904SOL    HW2 4089   3.100   8.767   2.037  1.5922 -0.7267 -0.2574
  904SOL     MW 4090   3.164   8.827   2.037  0.2762  0.7553 -0.2842
  905SOL     OW 4091   3.930   4.177   5.325  0.6419 -0.1996  0.2851
  905SOL    HW1 4092   3.983   4.224   5.390  0.0672  0.9405 -0.0444
  905SOL    HW2 4093   3.990   4.113   5.286  1.2986 -0.1131  1.1239
  905SOL     MW 4094   3.944   4.175   5.329  0.6524 -0.0427  0.3502
  906SOL     OW 4095   9.709   2.527   2.465  0.7088  0.0439 -0.2869
  906SOL    HW1 4096   9.701   2.528   2.370  0.0778  0.9076 -0.2313
  906SOL    HW2 4097   9.789   2.476   2.482  0.8766 -0.0334 -1.2720
  906SOL     MW 4098   9.718   2.520   2.455  0.6495  0.1447 -0.4058
  907SOL     OW 4099   8.907   8.967   1.039 -0.5526 -0.3678 -0.2658
  907SOL    HW1 4100   8.917   8.872   1.028 -0.6176 -0.2219 -1.7761
  907SOL    HW2 4101   8.990   9.004   1.009  0.0280  0.0164  1.6552
  907SOL     MW 4102   8.919   8.959   1.034 -0.4864 -0.3004 -0.2132
  908SOL     OW 4103   9.824   9.132   2.311 -0.3861  0.2882 -0.3364
  908SOL    HW1 4104   9.822   9.202   2.246 -1.5681 -1.3810 -2.2458
  908SOL    HW2 4105   9.786   9.170   2.390  0.2011  2.1253 -0.8927
  908SOL     MW 4106   9.819   9.146   2.313 -0.4621  0.3095 -0.6521
  909SOL     OW 4107   7.722   8.208   0.928 -0.3967  0.6678  0.2329
  909SOL    HW1 4108   7.632   8.222   0.896 -0.3044 -1.1447 -0.9683
  909SOL    HW2 4109   7.711   8.162   1.011 -0.6102 -0.3657 -0.3452
  909SOL     MW 4110   7.709   8.204   0.934 -0.4120  0.3033  0.0051
  910SOL     OW 4111  11.620   5.713   5.607  0.7089  0.0243 -0.1409
  910SOL    HW1 4112  11.603   5.656   5.683  0.1024 -2.1805 -1.8159
  910SOL    HW2 4113  11.709   5.689   5.579  0.9094  0.7940 -0.1897
  910SOL     MW 4114  11.629   5.702   5.613  0.6571 -0.1593 -0.3617
  911SOL     OW 4115   2.519   7.657   0.743 -0.2392  0.0526 -0.3166
  911SOL    HW1 4116   2.596   7.678   0.796 -0.0585 -0.0116 -0.5518
  911SOL    HW2 4117   2.545   7.581   0.692 -0.7335 -0.4651  0.1849
  911SOL     MW 4118   2.533   7.650   0.743 -0.2793 -0.0222 -0.2825
  912SOL     OW 4119   8.600   2.316   2.076  0.6166 -0.2749  0.1782
  912SOL    HW1 4120   8.510   2.336   2.102  0.1464 -0.5842 -1.1157
  912SOL    HW2 4121   8.650   2.394   2.102 -0.3910  0.7700 -0.8715
  912SOL     MW 4122   8.595   2.329   2.083  0.4272 -0.1807 -0.1217
  913SOL     OW 4123   8.393   3.010   4.250 -0.1691  0.1320 -0.5446
  913SOL    HW1 4124   8.393   2.965   4.165 -0.7188 -0.5430 -0.2039
  913SOL    HW2 4125   8.353   2.947   4.310 -0.0975  0.7322  0.1473
  913SOL     MW 4126   8.388   2.996   4.247 -0.2298  0.1225 -0.4127
  914SOL     OW 4127   8.376   7.871   2.120  1.0994 -0.2094 -0.1973
  914SOL    HW1 4128   8.376   7.817   2.041 -0.2337  1.0666 -1.1438
  914SOL    HW2 4129   8.291   7.854   2.161  1.2002  0.1801  0.1831
  914SOL     MW 4130   8.365   7.862   2.115  0.9418  0.0041 -0.2698
  915SOL     OW 4131   7.154   3.449   4.639  0.0336  0.8232  0.1369
  915SOL    HW1 4132   7.195   3.528   4.676  2.6162 -0.4089  0.1557
  915SOL    HW2 4133   7.193   3.441   4.552 -0.2241 -0.4070  0.1150
  915SOL     MW 4134   7.164   3.458   4.633  0.3309  0.5078  0.1366
  916SOL     OW 4135   9.213   8.824   1.773  0.2741  0.0325  0.4746
  916SOL    HW1 4136   9.168   8.783   1.699  1.1175  2.0179 -1.2228
  916SOL    HW2 4137   9.143   8.845   1.835 -0.4920 -1.3039  0.1054
  916SOL     MW 4138   9.198   8.821   1.771  0.2837  0.1154  0.2100
  917SOL     OW 4139   1.938   8.983   1.514  0.4826 -0.4776  0.2956
  917SOL    HW1 4140   1.844   8.980   1.527  0.7497  0.4422  3.2210
  917SOL    HW2 4141   1.967   8.892   1.529  0.2114 -0.4032  1.3790
  917SOL     MW 4142   1.930   8.971   1.518  0.4821 -0.3505  0.8087
  918SOL     OW 4143   1.100   7.020   0.523 -0.1269  0.5469 -0.7425
  918SOL    HW1 4144   1.159   6.947   0.543 -1.7199 -0.4219  0.6725
  918SOL    HW2 4145   1.153   7.098   0.536  1.1601 -0.3150 -0.6463
  918SOL     MW 4146   1.114   7.020   0.527 -0.1661  0.3123 -0.5491
  919SOL     OW 4147   6.205  10.325   3.842 -0.0207  0.4143 -0.1607
  919SOL    HW1 4148   6.234  10.250   3.790 -1.1450  0.1378 -0.4075
  919SOL    HW2 4149   6.248  10.313   3.927  1.3343  0.5371 -0.7896
  919SOL     MW 4150   6.215  10.314   3.846  0.0091  0.3943 -0.2729
  920SOL     OW 4151  11.027   6.393   5.533  0.5312 -0.2883 -0.4669
  920SOL    HW1 4152  11.108   6.391   5.584  0.0142 -1.2933  0.3596
  920SOL    HW2 4153  11.034   6.317   5.475  0.5546  0.1236 -1.0117
  920SOL     MW 4154  11.038   6.383   5.532  0.4683 -0.3643 -0.4308
  921SOL     OW 4155   1.498   7.442   1.835 -0.4534 -0.1344 -0.1999
  921SOL    HW1 4156   1.493   7.471   1.743  0.2363 -0.2932 -0.2919
  921SOL    HW2 4157   1.591   7.426   1.850 -0.7016 -1.4803  0.1018
  921SOL     MW 4158   1.509   7.443   1.825 -0.3969 -0.3271 -0.1730
  922SOL     OW 4159   2.187   8.733   1.156  0.2966 -0.1938  0.3816
  922SOL    HW1 4160   2.157   8.822   1.136 -0.3985 -0.1042  1.6887
  922SOL    HW2 4161   2.230   8.742   1.241  0.1293 -1.1247  0.5719
  922SOL     MW 4162   2.189   8.746   1.165  0.1863 -0.3014  0.5733
  923SOL     OW 4163   1.321   3.559   0.699 -0.3738 -0.4492  0.4459
  923SOL    HW1 4164   1.242   3.601   0.667 -0.4030 -0.4543  0.5107
  923SOL    HW2 4165   1.290   3.493   0.761 -0.2559  0.4955  1.5461
  923SOL     MW 4166   1.307   3.556   0.703 -0.3625 -0.3290  0.5950
  924SOL     OW 4167   7.871   7.634   0.070 -0.2742 -0.3673  0.5341
  924SOL    HW1 4168   7.963   7.612   0.085 -0.0654 -0.2804 -0.4981
  924SOL    HW2 4169   7.860   7.722   0.107  0.5965  0.4635 -1.0802
  924SOL     MW 4170   7.881   7.643   0.077 -0.1359 -0.2496  0.1953
  925SOL     OW 4171   9.008   8.937   3.183 -0.2321  0.2281 -0.2177
  925SOL    HW1 4172   8.960   8.860   3.214  2.1594 -0.2685  2.6514
  925SOL    HW2 4173   9.081   8.902   3.132 -0.3808  0.7218 -0.7824
  925SOL     MW 4174   9.011   8.923   3.180  0.0548  0.2275  0.0772
  926SOL     OW 4175   0.756   0.809   0.856  0.2582 -0.0584  0.4901
  926SOL    HW1 4176   0.840   0.839   0.893  0.0027  1.5476 -0.1515
  926SOL    HW2 4177   0.732   0.878   0.794 -1.3639 -0.6762  0.4066
  926SOL     MW 4178   0.764   0.822   0.853  0.0178  0.0681  0.3973
  927SOL     OW 4179   0.977   0.561   0.762  0.5255  0.3323 -0.6799
  927SOL    HW1 4180   0.890   0.545   0.725  1.5922 -1.9178 -2.4534
  927SOL    HW2 4181   1.001   0.478   0.803  1.9979  0.7882 -0.5645
  927SOL     MW 4182   0.969   0.548   0.763  0.8506  0.1030 -0.8922
  928SOL     OW 4183   8.491   9.105   1.115 -0.5045  0.1389  0.0165
  928SOL    HW1 4184   8.449   9.163   1.179 -2.1836 -2.0262  1.0111
  928SOL    HW2 4185   8.572   9.077   1.158 -1.0471 -0.3815  0.7177
  928SOL     MW 4186   8.496   9.109   1.129 -0.7892 -0.2055  0.2337
  929SOL     OW 4187   8.674   7.069   1.507  0.1999 -0.1593  0.0306
  929SOL    HW1 4188   8.612   7.011   1.464  0.9919 -0.4951 -0.6752
  929SOL    HW2 4189   8.631   7.155   1.507 -2.1588 -1.1275  3.4422
  929SOL     MW 4190   8.660   7.073   1.501 -0.0005 -0.3262  0.3771
  930SOL     OW 4191  10.451   9.230   3.085  0.0780  0.3721  0.2624
  930SOL    HW1 4192  10.422   9.297   3.147  1.7881  2.4845 -1.0671
  930SOL    HW2 4193  10.385   9.231   3.015 -1.6105 -1.7013  1.6838
  930SOL     MW 4194  10.439   9.239   3.084  0.0811  0.3767  0.2742
  931SOL     OW 4195   1.527   1.792   1.010  0.4738  0.1000  0.3765
  931SOL    HW1 4196   1.523   1.840   1.093 -0.0931 -0.0402  0.4344
  931SOL    HW2 4197   1.530   1.700   1.036 -1.0592 -0.0131  0.2347
  931SOL     MW 4198   1.527   1.787   1.024  0.2051  0.0676  0.3657
  932SOL     OW 4199   1.057   8.632   0.912 -0.1840  0.2598 -0.2319
  932SOL    HW1 4200   1.151   8.641   0.927  0.0466  0.2928 -1.5499
  932SOL    HW2 4201   1.050   8.616   0.818 -1.5647  1.1500 -0.2937
  932SOL     MW 4202   1.068   8.631   0.902 -0.3312  0.3777 -0.4085
  933SOL     OW 4203   6.251   3.761   0.299 -0.3077  0.3848  0.3303
  933SOL    HW1 4204   6.267   3.688   0.359 -0.3015  0.0749 -0.0437
  933SOL    HW2 4205   6.306   3.832   0.333  0.2794 -0.0241  0.2637
  933SOL     MW 4206   6.260   3.761   0.311 -0.2317  0.2928  0.2739
  934SOL     OW 4207   3.550   1.254   0.571 -0.0620  0.5327  0.4650
  934SOL    HW1 4208   3.571   1.224   0.482 -0.8904 -1.1024  0.7757
  934SOL    HW2 4209   3.635   1.271   0.611  0.3571  0.4884 -0.3769
  934SOL     MW 4210   3.563   1.252   0.564 -0.1144  0.3177  0.3970
  935SOL     OW 4211   9.345   9.163   2.014  0.2349 -0.2217 -0.5090
  935SOL    HW1 4212   9.384   9.084   1.976 -0.8858 -1.5886  1.0154
  935SOL    HW2 4213   9.398   9.182   2.091  1.1906  1.2567 -1.4720
  935SOL     MW 4214   9.357   9.155   2.019  0.2141 -0.2079 -0.4371
  936SOL     OW 4215   0.873   0.638   0.285 -0.1418  0.4610 -0.6191
  936SOL    HW1 4216   0.872   0.552   0.326 -3.0183  1.2315  1.2039
  936SOL    HW2 4217   0.822   0.628   0.205  0.3757  0.2963 -0.9377
  936SOL     MW 4218   0.867   0.626   0.280 -0.4438  0.5386 -0.4265
  937SOL     OW 4219   4.482   5.280   5.578 -0.3611 -0.7064  0.4065
  937SOL    HW1 4220   4.414   5.221   5.546 -0.0890  0.4198 -2.6087
  937SOL    HW2 4221   4.489   5.347   5.510  2.6682  0.1139  1.3746
  937SOL     MW 4222   4.474   5.281   5.565  0.0618 -0.4573  0.1447
  938SOL     OW 4223   1.384   8.132   1.730  0.3059 -0.1743  0.5115
  938SOL    HW1 4224   1.289   8.147   1.728  0.4339  0.9834  1.7783
  938SOL    HW2 4225   1.417   8.197   1.792  1.8437 -1.0653  0.6721
  938SOL     MW 4226   1.376   8.142   1.738  0.5191 -0.1402  0.6942
  939SOL     OW 4227   2.832   9.380   1.992  0.3150  0.6094 -0.5035
  939SOL    HW1 4228   2.766   9.328   1.947 -0.3742  1.5212 -0.5892
  939SOL    HW2 4229   2.898   9.317   2.022 -0.5115 -0.2946 -0.5678
  939SOL     MW 4230   2.832   9.365   1.990  0.1210  0.6104 -0.5228
  940SOL     OW 4231   3.687   8.509   0.363 -0.5863 -0.0840  0.8703
  940SOL    HW1 4232   3.730   8.587   0.329 -1.1229  0.6798  1.8902
  940SOL    HW2 4233   3.615   8.492   0.301  0.3175 -0.5597 -0.0741
  940SOL     MW 4234   3.683   8.517   0.350 -0.5392 -0.0472  0.8800
  941SOL     OW 4235   4.033   6.140   5.700  0.3150  0.2406 -0.3235
  941SOL    HW1 4236   3.977   6.217   5.711  1.1896  0.9484 -0.6543
  941SOL    HW2 4237   3.975   6.073   5.663  0.0829  1.5435 -2.5027
  941SOL     MW 4238   4.018   6.141   5.697  0.3972  0.4981 -0.6444
  942SOL     OW 4239   1.295   9.360   1.731  0.0637 -0.4357 -0.2059
  942SOL    HW1 4240   1.388   9.341   1.733  0.0865 -0.3193  1.2794
  942SOL    HW2 4241   1.288   9.444   1.684  1.0558  1.1099  2.2278
  942SOL     MW 4242   1.306   9.368   1.725  0.1937 -0.2227  0.2958
  943SOL     OW 4243   8.839   1.887   2.420  0.3152 -0.1550 -0.1456
  943SOL    HW1 4244   8.853   1.976   2.454 -0.0423 -0.0306 -0.3142
  943SOL    HW2 4245   8.901   1.878   2.348  1.0647 -0.4122  0.5181
  943SOL     MW 4246   8.849   1.897   2.415  0.3653 -0.1720 -0.0823
  944SOL     OW 4247   7.934   2.018   0.188 -0.3431 -0.3326  0.3717
  944SOL    HW1 4248   8.022   1.988   0.166 -0.1425  0.7507 -0.3769
  944SOL    HW2 4249   7.935   2.027   0.284 -0.3624 -2.4537  0.6268
  944SOL     MW 4250   7.945   2.015   0.198 -0.3197 -0.4655  0.3085
  945SOL     OW 4251   2.404   8.307   0.856 -0.2256  0.2143  0.1596
  945SOL    HW1 4252   2.473   8.269   0.911  0.7601  0.4282 -0.8933
  945SOL    HW2 4253   2.373   8.233   0.802 -0.7915  0.1309  0.5920
  945SOL     MW 4254   2.409   8.293   0.856 -0.1717  0.2308  0.0802
  946SOL     OW 4255   9.495   7.281   3.430  0.6805  0.3018 -0.3466
  946SOL    HW1 4256   9.427   7.297   3.364  1.0349 -0.2508 -0.8540
  946SOL    HW2 4257   9.550   7.359   3.427  0.6698  0.2958 -0.6697
  946SOL     MW 4258   9.493   7.293   3.421  0.7243  0.2301 -0.4529
  947SOL     OW 4259   3.975   8.817   2.601 -0.0416  0.0943 -0.0613
  947SOL    HW1 4260   3.894   8.867   2.614 -0.1612 -0.1332  0.0815
  947SOL    HW2 4261   3.945   8.732   2.570  0.2432  0.6598 -2.0270
  947SOL     MW 4262   3.961   8.813   2.599 -0.0205  0.1378 -0.2944
  948SOL     OW 4263  11.063   6.200   4.691  0.6085 -0.7545 -0.3401
  948SOL    HW1 4264  11.046   6.173   4.601  1.7233  2.1684 -1.5431
  948SOL    HW2 4265  10.979   6.189   4.736  0.0774 -2.4189 -1.6525
  948SOL     MW 4266  11.050   6.195   4.685  0.6833 -0.5934 -0.6623
  949SOL     OW 4267   9.760   8.010   2.821  0.1289  0.1827  0.4824
  949SOL    HW1 4268   9.822   8.070   2.779  0.4640  0.3965  1.2601
  949SOL    HW2 4269   9.799   7.923   2.807  0.3406  0.2697  0.5244
  949SOL     MW 4270   9.773   8.007   2.814  0.1988  0.2217  0.5873
  950SOL     OW 4271   0.759   8.651   0.684 -0.3770 -0.6502 -0.2982
  950SOL    HW1 4272   0.769   8.632   0.777  0.4850 -2.3127 -0.7008
  950SOL    HW2 4273   0.711   8.734   0.682  0.0858 -0.2845  1.6179
  950SOL     MW 4274   0.754   8.659   0.696 -0.2074 -0.8163 -0.1044
  951SOL     OW 4275   1.370   0.924   0.644 -0.0166 -0.1230  0.2192
  951SOL    HW1 4276   1.326   0.839   0.646  1.1880 -0.8097  3.4498
  951SOL    HW2 4277   1.302   0.988   0.664 -0.8247 -0.3169 -1.7212
  951SOL     MW 4278   1.356   0.921   0.647  0.0342 -0.2357  0.3844
  952SOL     OW 4279  10.104   9.766   2.538 -0.6647  0.4813  0.4286
  952SOL    HW1 4280  10.164   9.808   2.477 -0.9316  0.8055  0.3878
  952SOL    HW2 4281  10.044   9.716   2.481  0.5777 -1.2083  0.5400
  952SOL     MW 4282  10.104   9.765   2.523 -0.5403  0.3066  0.4376
  953SOL     OW 4283   7.411   4.227   4.236 -0.0728  0.1972  0.1970
  953SOL    HW1 4284   7.330   4.178   4.227 -0.2169  0.1459  1.6261
  953SOL    HW2 4285   7.392   4.312   4.196 -1.0819  0.4515  1.1671
  953SOL     MW 4286   7.398   4.232   4.229 -0.2205  0.2232  0.5043
  954SOL     OW 4287   0.568   0.156   0.080  0.1941 -0.4510 -0.1561
  954SOL    HW1 4288   0.554   0.073   0.125  0.2041  0.6547  2.0087
  954SOL    HW2 4289   0.658   0.151   0.047  1.4563 -0.0706  2.9181
  954SOL     MW 4290   0.577   0.145   0.082  0.3570 -0.2608  0.5146
  955SOL     OW 4291   9.326   9.097   1.459  0.0604  0.6422 -0.1325
  955SOL    HW1 4292   9.313   9.028   1.524  0.8676  0.3079 -0.3143
  955SOL    HW2 4293   9.274   9.069   1.384  2.6169 -1.3048 -1.3171
  955SOL     MW 4294   9.317   9.085   1.458  0.4907  0.3500 -0.3074
  956SOL     OW 4295   3.985   8.489   1.662 -0.8810  0.0757  0.1667
  956SOL    HW1 4296   3.929   8.413   1.648 -1.3990  0.5042 -0.1367
  956SOL    HW2 4297   3.977   8.508   1.756 -0.4950 -0.4345  0.3049
  956SOL     MW 4298   3.976   8.482   1.673 -0.8978  0.0653  0.1456
  957SOL     OW 4299   4.841   5.884   5.073 -0.0520  0.2708 -0.4094
  957SOL    HW1 4300   4.834   5.849   5.162 -0.8296  1.5511  0.0552
  957SOL    HW2 4301   4.827   5.978   5.083  3.1086  0.9618 -1.4639
  957SOL     MW 4302   4.838   5.892   5.086  0.2532  0.5233 -0.4849
  958SOL     OW 4303   6.429   8.871   3.241  0.3079 -0.0286 -0.0205
  958SOL    HW1 4304   6.512   8.920   3.236  0.4051 -0.1681  0.2226
  958SOL    HW2 4305   6.425   8.822   3.159  0.0860  0.5837 -0.3834
  958SOL     MW 4306   6.439   8.871   3.230  0.2918  0.0319 -0.0358
  959SOL     OW 4307   1.547   8.562   0.656 -0.0636 -0.1517  0.2728
  959SOL    HW1 4308   1.628   8.610   0.675 -1.9921  2.1064  4.1389
  959SOL    HW2 4309   1.563   8.474   0.689  0.8520  0.2624  0.9797
  959SOL     MW 4310   1.559   8.557   0.663 -0.1932  0.1903  0.8581
  960SOL     OW 4311   5.471   3.621   5.094  0.0849  0.5543 -0.5681
  960SOL    HW1 4312   5.466   3.555   5.025 -0.9812 -0.2582  0.2525
  960SOL    HW2 4313   5.423   3.696   5.059 -1.2295 -0.1746 -0.3871
  960SOL     MW 4314   5.464   3.622   5.081 -0.2198  0.3567 -0.4399
  961SOL     OW 4315   8.054   3.492   1.190 -0.7116  0.1717 -0.1913
  961SOL    HW1 4316   8.001   3.563   1.228 -0.3159  1.9734 -2.7199
  961SOL    HW2 4317   8.022   3.484   1.100  0.4452 -1.7208 -0.4929
  961SOL     MW 4318   8.043   3.500   1.183 -0.5131  0.1601 -0.5535
  962SOL     OW 4319   2.079   2.078   1.611 -0.4459  0.9709 -0.8937
  962SOL    HW1 4320   1.996   2.033   1.627 -0.7495  1.5071 -0.9269
  962SOL    HW2 4321   2.141   2.008   1.590 -0.4406  0.3901  0.9081
  962SOL     MW 4322   2.076   2.064   1.610 -0.4842  0.9651 -0.6673
  963SOL     OW 4323   2.279   8.110   1.790 -0.4093  0.7066  0.1641
  963SOL    HW1 4324   2.353   8.120   1.849 -0.1371  0.3283 -0.1055
  963SOL    HW2 4325   2.204   8.094   1.847 -0.2461  0.8745  0.4279
  963SOL     MW 4326   2.279   8.109   1.805 -0.3535  0.6790  0.1634
  964SOL     OW 4327   8.338   7.810   1.212  0.1933 -0.0280 -0.3433
  964SOL    HW1 4328   8.365   7.857   1.133 -1.0580  1.7272  0.2254
  964SOL    HW2 4329   8.265   7.860   1.246 -0.1189 -1.4806  1.2513
  964SOL     MW 4330   8.332   7.822   1.206 -0.0067  0.0110 -0.0665
  965SOL     OW 4331   2.377   1.836   1.823 -0.0827 -0.5699  0.0277
  965SOL    HW1 4332   2.385   1.921   1.779 -0.2169 -1.1132 -1.0860
  965SOL    HW2 4333   2.293   1.840   1.868 -0.2069 -0.2059 -0.2305
  965SOL     MW 4334   2.367   1.847   1.823 -0.1158 -0.5928 -0.1479
  966SOL     OW 4335   1.482   7.470   1.571  0.1636 -0.8187  0.6949
  966SOL    HW1 4336   1.402   7.505   1.532  0.7363 -0.2201  0.0229
  966SOL    HW2 4337   1.552   7.524   1.534  1.2647 -3.4246 -1.3571
  966SOL     MW 4338   1.481   7.482   1.562  0.3779 -1.0757  0.3461
  967SOL     OW 4339   8.193   8.427   1.669  0.3109 -0.1499 -0.0496
  967SOL    HW1 4340   8.238   8.343   1.673  0.7720  0.0874 -0.1806
  967SOL    HW2 4341   8.215   8.462   1.583 -1.1374 -0.5783 -0.6139
  967SOL     MW 4342   8.202   8.421   1.659  0.1845 -0.1745 -0.1386
  968SOL     OW 4343   9.872   8.897   2.483 -0.3410  0.8053 -0.6153
  968SOL    HW1 4344   9.803   8.882   2.547 -0.9285  0.4820 -1.3090
  968SOL    HW2 4345   9.827   8.932   2.406  0.2645  0.5786 -1.0884
  968SOL     MW 4346   9.858   8.900   2.481 -0.3390  0.7343 -0.7647
  969SOL     OW 4347   1.063   8.125   1.327 -0.0350 -0.3594  0.4743
  969SOL    HW1 4348   1.143   8.144   1.279 -0.0982  0.8758  0.8337
  969SOL    HW2 4349   1.000   8.191   1.297 -0.5616 -0.5826  1.0530
  969SOL     MW 4350   1.065   8.136   1.317 -0.1105 -0.2298  0.5944
  970SOL     OW 4351   9.237   6.312   1.640  0.3536  0.2638  0.3619
  970SOL    HW1 4352   9.302   6.274   1.580 -1.3805 -2.1245 -0.1601
  970SOL    HW2 4353   9.183   6.368   1.584  0.9362  0.9500  0.4704
  970SOL     MW 4354   9.238   6.314   1.625  0.2055  0.0460  0.3090
  971SOL     OW 4355   3.882   3.829   4.534 -0.7401  0.6929 -0.3963
  971SOL    HW1 4356   3.882   3.898   4.601 -1.3239 -0.3273  0.7063
  971SOL    HW2 4357   3.941   3.762   4.570  0.6882  1.0527 -1.9577
  971SOL     MW 4358   3.890   3.829   4.547 -0.6319  0.6083 -0.4549
  972SOL     OW 4359   0.901   1.092   1.034 -0.1917  0.1761  0.0227
  972SOL    HW1 4360   0.929   1.002   1.017  1.5535  0.9801 -1.8666
  972SOL    HW2 4361   0.956   1.120   1.107 -0.1742 -0.0511  0.0986
  972SOL     MW 4362   0.912   1.084   1.041  0.0340  0.2499 -0.2094
  973SOL     OW 4363   2.868   6.414   0.296  0.4553  0.2057  0.0118
  973SOL    HW1 4364   2.806   6.483   0.272 -1.0428 -0.8068  0.7932
  973SOL    HW2 4365   2.839   6.384   0.383  2.4877  0.1707  0.7424
  973SOL     MW 4366   2.856   6.419   0.304  0.5237  0.0715  0.2053
  974SOL     OW 4367   4.442  11.816   5.698 -0.3212 -0.3639  0.0436
  974SOL    HW1 4368   4.367  11.772   5.658  0.1894 -0.5928 -0.6761
  974SOL    HW2 4369   4.518  11.764   5.671  0.1660  0.2317  0.2388
  974SOL     MW 4370   4.442  11.803   5.690 -0.1936 -0.3171 -0.0234
  975SOL     OW 4371   8.144   2.146   1.173 -0.3497  0.3363 -0.3915
  975SOL    HW1 4372   8.074   2.174   1.114  1.7425 -0.1729 -3.4056
  975SOL    HW2 4373   8.217   2.125   1.114  0.6748 -4.3029  2.0730
  975SOL     MW 4374   8.144   2.147   1.158  0.0496 -0.3228 -0.4619
  976SOL     OW 4375   1.532   7.673   0.811 -0.1768  0.2135  0.1277
  976SOL    HW1 4376   1.473   7.682   0.885  0.7847  0.9738  0.8261
  976SOL    HW2 4377   1.483   7.709   0.737 -1.0295 -0.2695  0.4534
  976SOL     MW 4378   1.518   7.679   0.811 -0.1628  0.2491  0.2589
  977SOL     OW 4379   2.721   8.259   1.176 -0.2447 -0.2972  0.2881
  977SOL    HW1 4380   2.665   8.183   1.159 -0.0038 -0.6275  0.9306
  977SOL    HW2 4381   2.698   8.322   1.107  0.2972 -1.3534 -0.8955
  977SOL     MW 4382   2.710   8.258   1.165 -0.1446 -0.4745  0.2189
  978SOL     OW 4383   1.832   3.459   2.100  0.4904 -0.1676  0.1392
  978SOL    HW1 4384   1.809   3.392   2.035 -0.8861  0.4632 -0.0669
  978SOL    HW2 4385   1.866   3.409   2.174  3.5569 -0.8454 -1.5559
  978SOL     MW 4386   1.833   3.444   2.101  0.7067 -0.1737 -0.1041
  979SOL     OW 4387   6.204   5.341   5.611 -0.0528 -0.4813 -0.3029
  979SOL    HW1 4388   6.151   5.417   5.586 -0.8243 -1.6374 -2.4425
  979SOL    HW2 4389   6.148   5.294   5.673 -1.0414 -0.9961 -1.5293
  979SOL     MW 4390   6.190   5.345   5.616 -0.2782 -0.6952 -0.7339
  980SOL     OW 4391   0.807   2.495   0.312 -0.1582  0.1928 -0.0688
  980SOL    HW1 4392   0.790   2.508   0.405 -0.0072 -1.6006  0.2541
  980SOL    HW2 4393   0.887   2.442   0.310  0.0806  0.5721 -1.2452
  980SOL     MW 4394   0.815   2.490   0.324 -0.1083  0.0117 -0.1780
  981SOL     OW 4395   2.157   9.105   1.959 -0.0779  0.2578 -0.0518
  981SOL    HW1 4396   2.209   9.035   1.921  0.9230  0.9963 -0.0856
  981SOL    HW2 4397   2.134   9.162   1.885 -1.1549 -0.1835 -0.0765
  981SOL     MW 4398   2.161   9.104   1.945 -0.0876  0.2961 -0.0592
  982SOL     OW 4399   9.076   7.774   2.360  0.0180  0.2080  0.2783
  982SOL    HW1 4400   9.140   7.802   2.295 -0.4693 -2.2306 -1.4163
  982SOL    HW2 4401   9.002   7.834   2.350  0.0476  0.0020 -1.2881
  982SOL     MW 4402   9.075   7.785   2.351 -0.0401 -0.1304 -0.1391
  983SOL     OW 4403   1.314   3.556   1.083  0.1130 -0.2329  0.3535
  983SOL    HW1 4404   1.279   3.583   1.168  0.8072 -0.7960  0.8228
  983SOL    HW2 4405   1.301   3.633   1.027 -2.1886 -0.5222  0.3874
  983SOL     MW 4406   1.308   3.570   1.087 -0.0927 -0.3422  0.4179
  984SOL     OW 4407   2.787   1.151   1.002  0.1396  0.7186  0.8998
  984SOL    HW1 4408   2.711   1.122   0.950  0.2291  1.9468  0.0204
  984SOL    HW2 4409   2.863   1.116   0.955  0.2068  1.6021  0.3069
  984SOL     MW 4410   2.787   1.143   0.989  0.1596  0.9888  0.7113
  985SOL     OW 4411   9.086   7.318   2.685  0.4085 -0.1937  0.2195
  985SOL    HW1 4412   9.150   7.387   2.703 -0.1636  0.4573 -0.1879
  985SOL    HW2 4413   9.026   7.357   2.622 -0.7665 -0.5619  1.0740
  985SOL     MW 4414   9.087   7.332   2.679  0.1850 -0.1576  0.2767
  986SOL     OW 4415   1.681   9.337   1.458 -0.1721  0.3599 -0.4978
  986SOL    HW1 4416   1.628   9.272   1.504 -2.6133  3.3160  1.2389
  986SOL    HW2 4417   1.692   9.408   1.522  2.9446  1.4292 -2.0452
  986SOL     MW 4418   1.675   9.338   1.472 -0.0856  0.8759 -0.4736
  987SOL     OW 4419   7.923   9.396   1.628 -0.2213 -0.1879 -0.0617
  987SOL    HW1 4420   7.997   9.377   1.686  0.6219 -1.2235 -1.3929
  987SOL    HW2 4421   7.847   9.362   1.674  0.2360  0.1806  0.9952
  987SOL     MW 4422   7.923   9.389   1.641 -0.0551 -0.2732 -0.0968
  988SOL     OW 4423   9.659   1.886   2.124  0.3579  0.1923  0.3484
  988SOL    HW1 4424   9.679   1.978   2.141  0.3422  0.2115  0.2657
  988SOL    HW2 4425   9.584   1.888   2.065  0.5014  0.1319  0.1596
  988SOL     MW 4426   9.652   1.898   2.118  0.3738  0.1871  0.3138
  989SOL     OW 4427   1.747   8.338   0.406  0.1965 -0.3787 -0.1968
  989SOL    HW1 4428   1.788   8.316   0.322 -0.3199  1.5767 -1.0098
  989SOL    HW2 4429   1.815   8.385   0.454 -0.7856  2.4553 -1.3623
  989SOL     MW 4430   1.761   8.341   0.402  0.0046  0.2346 -0.4500
  990SOL     OW 4431   3.663   4.575   4.591  0.1690 -0.8856 -0.1289
  990SOL    HW1 4432   3.712   4.646   4.632  0.6845 -0.3750 -1.5925
  990SOL    HW2 4433   3.719   4.498   4.601  1.1558 -0.3764 -1.4821
  990SOL     MW 4434   3.676   4.574   4.598  0.3613 -0.7551 -0.4895
  991SOL     OW 4435  12.094   5.293   5.607  0.3927 -0.0065 -0.2924
  991SOL    HW1 4436  12.146   5.229   5.656  0.8343  0.4151 -0.2069
  991SOL    HW2 4437  12.158   5.355   5.572  0.0667 -0.1748 -1.2222
  991SOL     MW 4438  12.109   5.293   5.609  0.4072  0.0260 -0.4008
  992SOL     OW 4439  10.326   8.847   3.031  0.0749  0.0792 -0.3061
  992SOL    HW1 4440  10.327   8.751   3.037 -1.6886  0.0637  0.4235
  992SOL    HW2 4441  10.360   8.866   2.944  2.3695 -1.0967  0.2716
  992SOL     MW 4442  10.330   8.837   3.021  0.1426 -0.0739 -0.1388
  993SOL     OW 4443   2.245   3.529   2.779 -0.1594  0.3824  0.2290
  993SOL    HW1 4444   2.318   3.544   2.718 -1.0998  0.8360 -0.8194
  993SOL    HW2 4445   2.168   3.564   2.734 -0.8217  1.1574  1.8880
  993SOL     MW 4446   2.244   3.535   2.765 -0.3645  0.5395  0.3072
  994SOL     OW 4447   8.713   8.346   2.862 -0.2085 -0.0470  0.1916
  994SOL    HW1 4448   8.625   8.347   2.824 -0.0209 -0.6579 -0.2644
  994SOL    HW2 4449   8.720   8.261   2.905  0.8300 -0.7943 -1.3815
  994SOL     MW 4450   8.702   8.335   2.863 -0.0515 -0.2213 -0.0681
  995SOL     OW 4451   1.755   2.546   2.140 -0.7103  0.5622 -0.3928
  995SOL    HW1 4452   1.689   2.492   2.096 -0.2273 -1.3186  1.0370
  995SOL    HW2 4453   1.824   2.558   2.075 -0.7778 -0.6919 -0.7177
  995SOL     MW 4454   1.755   2.541   2.126 -0.6571  0.1611 -0.2513
  996SOL     OW 4455   6.559  11.149   5.570 -0.3951  0.0596 -0.5016
  996SOL    HW1 4456   6.594  11.188   5.650 -0.0739 -2.4758  0.6621
  996SOL    HW2 4457   6.478  11.198   5.553 -0.8758  0.1855  1.8126
  996SOL     MW 4458   6.553  11.161   5.578 -0.4156 -0.2489 -0.0567
  997SOL     OW 4459   8.968   3.097   2.384  0.2084  0.3377  0.1421
  997SOL    HW1 4460   9.046   3.042   2.373  0.5065  0.9538 -0.9327
  997SOL    HW2 4461   8.949   3.130   2.296 -2.6051 -1.5398 -0.0740
  997SOL     MW 4462   8.976   3.095   2.372 -0.1140  0.1761 -0.0231
  998SOL     OW 4463   6.435   5.023   5.657 -0.2046  0.0943  0.2868
  998SOL    HW1 4464   6.478   4.984   5.733  1.0253  1.2720  0.2178
  998SOL    HW2 4465   6.352   4.975   5.649  0.1357 -0.7665  1.7082
  998SOL     MW 4466   6.430   5.012   5.665 -0.0036  0.1347  0.4599
  999SOL     OW 4467   0.931   8.308   0.702  0.0360  0.4407  0.1492
  999SOL    HW1 4468   0.971   8.387   0.664  0.6148  0.4657  0.7869
  999SOL    HW2 4469   0.974   8.236   0.656  0.1506  0.4831  0.1882
  999SOL     MW 4470   0.942   8.309   0.691  0.1248  0.4492  0.2358
 1000SOL     OW 4471   9.836   2.317   3.199  0.5178 -0.2298  0.0806
 1000SOL    HW1 4472   9.803   2.309   3.110  3.2878 -1.6153 -0.9684
 1000SOL    HW2 4473   9.853   2.226   3.226  0.2218  0.1995  1.8470
 1000SOL     MW 4474   9.834   2.304   3.191  0.8349 -0.3524  0.1724
 1001SOL     OW 4475   1.808   0.651   0.189 -0.1006  0.3433  0.2473
 1001SOL    HW1 4476   1.833   0.630   0.279 -2.8325 -1.8954  0.6040
 1001SOL    HW2 4477   1.723   0.693   0.196 -0.1733  0.5056 -1.2693
 1001SOL     MW 4478   1.801   0.653   0.202 -0.4597  0.0775  0.0988
 1002SOL     OW 4479   8.537   9.793   2.398 -0.1616 -0.2176 -0.4694
 1002SOL    HW1 4480   8.633   9.795   2.400 -0.1459 -0.2748 -1.1395
 1002SOL    HW2 4481   8.512   9.792   2.491  0.4679  0.4480 -0.2829
 1002SOL     MW 4482   8.546   9.793   2.410 -0.0792 -0.1392 -0.5312
 1003SOL     OW 4483   1.315   2.660   1.388 -0.1501  0.0327 -0.0711
 1003SOL    HW1 4484   1.366   2.610   1.452 -0.5846  1.6057  1.6006
 1003SOL    HW2 4485   1.381   2.703   1.334  0.2410 -2.3614 -1.6865
 1003SOL     MW 4486   1.330   2.659   1.390 -0.1557 -0.0724 -0.0639
 1004SOL     OW 4487   6.981  12.277   5.741  0.1217 -0.3142 -0.3513
 1004SOL    HW1 4488   6.962  12.361   5.784  0.1828 -1.2832  1.7055
 1004SOL    HW2 4489   6.899  12.253   5.699 -0.2643  0.2076  0.0856
 1004SOL     MW 4490   6.968  12.285   5.741  0.0801 -0.3715 -0.0319
 1005SOL     OW 4491   9.049   9.156   1.293  0.5919 -0.3656 -0.3997
 1005SOL    HW1 4492   9.012   9.200   1.217  2.2994  1.9559 -0.0275
 1005SOL    HW2 4493   8.979   9.156   1.358  0.3339  1.4402 -0.6231
 1005SOL     MW 4494   9.036   9.162   1.292  0.7772  0.1626 -0.3807
 1006SOL     OW 4495   1.466   8.180   0.202  0.3618 -0.0647 -0.5900
 1006SOL    HW1 4496   1.412   8.136   0.137  0.6871 -0.2144 -0.7645
 1006SOL    HW2 4497   1.501   8.257   0.157  0.0603  0.1922 -0.3874
 1006SOL     MW 4498   1.464   8.184   0.188  0.3648 -0.0505 -0.5864
 1007SOL     OW 4499   7.242   4.340   4.971  0.7853 -0.0960  0.2376
 1007SOL    HW1 4500   7.231   4.270   4.907 -0.7480  0.1165  0.2185
 1007SOL    HW2 4501   7.218   4.420   4.924  0.9192  0.2330  0.7118
 1007SOL     MW 4502   7.237   4.341   4.957  0.6063 -0.0265  0.2959
 1008SOL     OW 4503   1.192   3.350   0.339 -0.2520 -0.1580  0.6907
 1008SOL    HW1 4504   1.223   3.339   0.250 -2.6247  0.9460 -0.3695
 1008SOL    HW2 4505   1.240   3.427   0.372 -2.9743  2.8103 -1.6252
 1008SOL     MW 4506   1.202   3.359   0.332 -0.9041  0.3632  0.2585
 1009SOL     OW 4507   5.488   4.653   5.741  0.3178 -0.5552  0.0956
 1009SOL    HW1 4508   5.525   4.737   5.768  2.3217 -0.5387 -2.3962
 1009SOL    HW2 4509   5.393   4.668   5.741  0.5475  1.2066  1.0911
 1009SOL     MW 4510   5.480   4.666   5.745  0.6037 -0.3278 -0.0956
 1010SOL     OW 4511   2.964   2.541   0.198 -0.1865  0.0454 -0.0469
 1010SOL    HW1 4512   2.984   2.480   0.127 -1.4950 -0.3285 -0.1316
 1010SOL    HW2 4513   2.875   2.571   0.178  0.4020  1.9463  0.0332
 1010SOL     MW 4514   2.955   2.537   0.186 -0.2787  0.2408 -0.0475
 1011SOL     OW 4515   8.323   8.554   1.450 -0.2840 -0.1838 -0.2963
 1011SOL    HW1 4516   8.290   8.641   1.471 -2.0721 -0.7331 -0.6446
 1011SOL    HW2 4517   8.325   8.551   1.354  1.9950  0.2225 -0.3217
 1011SOL     MW 4518   8.319   8.565   1.441 -0.2208 -0.2017 -0.3442
 1012SOL     OW 4519   0.644   3.722   0.569 -0.0306 -0.2073  0.2969
 1012SOL    HW1 4520   0.644   3.812   0.537 -0.5280 -0.5995 -0.8614
 1012SOL    HW2 4521   0.727   3.713   0.616  1.0992  0.1971 -1.5141
 1012SOL     MW 4522   0.654   3.732   0.571  0.0504 -0.2058 -0.0832
 1013SOL     OW 4523   5.649   1.034   0.508  0.8225  0.2749  0.0074
 1013SOL    HW1 4524   5.696   1.105   0.552  0.1597  1.5877 -1.2823
 1013SOL    HW2 4525   5.715   0.990   0.454  0.9636  0.9200 -0.3631
 1013SOL     MW 4526   5.663   1.038   0.506  0.7558  0.5256 -0.2052
 1014SOL     OW 4527   0.993   6.842   0.971  0.1278 -0.2176 -0.0510
 1014SOL    HW1 4528   0.981   6.923   0.921 -0.5883 -0.5969 -0.5049
 1014SOL    HW2 4529   1.042   6.869   1.049  2.1985  0.1987 -1.4265
 1014SOL     MW 4530   0.998   6.856   0.975  0.3012 -0.2124 -0.2852
 1015SOL     OW 4531   1.862   8.830   0.967 -0.7945  0.2925 -0.5160
 1015SOL    HW1 4532   1.915   8.885   1.025  0.4159 -0.4744 -0.8528
 1015SOL    HW2 4533   1.783   8.812   1.018 -0.0911  0.2567  0.6084
 1015SOL     MW 4534   1.859   8.835   0.981 -0.5496  0.1898 -0.4152
 1016SOL     OW 4535   1.760   7.547   0.221  0.3771  0.1198  0.2035
 1016SOL    HW1 4536   1.795   7.635   0.238  0.4782 -0.1851  1.6412
 1016SOL    HW2 4537   1.691   7.535   0.286  0.1472 -0.7602 -0.1859
 1016SOL     MW 4538   1.756   7.557   0.231  0.3607 -0.0322  0.3377
 1017SOL     OW 4539   8.013   0.973   0.128  0.0384 -0.1720 -0.0435
 1017SOL    HW1 4540   8.004   0.890   0.174  2.7381 -1.2092 -1.1246
 1017SOL    HW2 4541   7.985   1.039   0.191  0.5830 -1.7240  1.9396
 1017SOL     MW 4542   8.009   0.971   0.142  0.4535 -0.5035  0.0720
 1018SOL     OW 4543   7.189   1.334   1.863 -0.4026 -0.8663 -0.3497
 1018SOL    HW1 4544   7.098   1.329   1.892 -0.1943 -2.5961  0.1076
 1018SOL    HW2 4545   7.188   1.298   1.774 -0.3720  0.5244 -0.9446
 1018SOL     MW 4546   7.177   1.329   1.855 -0.3719 -0.9097 -0.3673
 1019SOL     OW 4547   8.089   1.498   1.535  0.4925 -0.3412  0.3580
 1019SOL    HW1 4548   8.006   1.452   1.519  0.6058 -0.5778  0.4526
 1019SOL    HW2 4549   8.150   1.429   1.561  1.2033 -0.4228 -1.4455
 1019SOL     MW 4550   8.086   1.483   1.537  0.5980 -0.3819  0.1392
 1020SOL     OW 4551   8.841   3.022   2.625 -0.7912 -0.3470  0.5540
 1020SOL    HW1 4552   8.834   3.105   2.673  2.2238 -0.2213  0.9636
 1020SOL    HW2 4553   8.871   3.049   2.538 -2.8403 -0.8452 -0.3605
 1020SOL     MW 4554   8.844   3.036   2.620 -0.6676 -0.3947  0.4894
 1021SOL     OW 4555   0.938   7.680   0.345  0.0003 -0.0642 -0.7046
 1021SOL    HW1 4556   1.007   7.640   0.397  0.0834 -0.3959 -1.0681
 1021SOL    HW2 4557   0.909   7.611   0.285 -0.8142 -0.0057 -0.3972
 1021SOL     MW 4558   0.943   7.666   0.344 -0.0934 -0.0994 -0.7118
 1022SOL     OW 4559   8.105   2.044   1.434  0.2922  0.1121  0.5840
 1022SOL    HW1 4560   8.117   2.085   1.349  3.8880  0.4753  1.1124
 1022SOL    HW2 4561   8.162   2.092   1.493 -1.9492 -0.2202  3.2731
 1022SOL     MW 4562   8.113   2.055   1.431  0.4659  0.1161  0.9959
 1023SOL     OW 4563   9.958   7.108   4.099  0.4465 -0.4434 -0.2346
 1023SOL    HW1 4564   9.980   7.188   4.052 -1.0272 -0.3958 -0.9014
 1023SOL    HW2 4565  10.031   7.049   4.081  0.5984  0.0711 -1.4024
 1023SOL     MW 4566   9.970   7.111   4.090  0.2775 -0.3715 -0.4692
 1024SOL     OW 4567   8.283   0.552   0.077  0.2762  0.4040  0.4197
 1024SOL    HW1 4568   8.203   0.530   0.125 -0.5574  0.3161 -0.9646
 1024SOL    HW2 4569   8.348   0.489   0.109 -0.7020 -0.7285  0.2543
 1024SOL     MW 4570   8.281   0.541   0.088  0.0448  0.2478  0.2213
 1025SOL     OW 4571   7.245   2.197   0.296  0.4287  0.0242 -0.3324
 1025SOL    HW1 4572   7.282   2.135   0.359  0.0470  2.4997  2.6241
 1025SOL    HW2 4573   7.319   2.252   0.270 -0.0364  1.5380  1.2904
 1025SOL     MW 4574   7.259   2.196   0.301  0.3204  0.5349  0.2538
 1026SOL     OW 4575   9.014   7.861   1.728  0.4970 -0.4010  0.4022
 1026SOL    HW1 4576   8.970   7.870   1.644 -0.5785  0.8211  1.0444
 1026SOL    HW2 4577   9.027   7.767   1.739  1.5567 -0.5216 -1.5487
 1026SOL     MW 4578   9.010   7.850   1.719  0.4950 -0.2601  0.2347
 1027SOL     OW 4579   9.619   1.914   2.687 -0.4086  0.3115  0.0458
 1027SOL    HW1 4580   9.553   1.911   2.617 -0.3493  1.3838 -0.0678
 1027SOL    HW2 4581   9.642   1.822   2.702 -1.4588 -0.0326 -0.3584
 1027SOL     MW 4582   9.613   1.902   2.680 -0.5360  0.4048 -0.0205
 1028SOL     OW 4583   8.311   9.434   1.649  0.5220 -0.2961  0.1984
 1028SOL    HW1 4584   8.381   9.444   1.584 -0.6001  2.6680 -0.7394
 1028SOL    HW2 4585   8.315   9.514   1.701 -1.6961 -0.3502  0.5531
 1028SOL     MW 4586   8.321   9.446   1.647  0.0944  0.0764  0.1237
 1029SOL     OW 4587   9.406   3.053   3.239 -0.4550 -0.2215 -0.1958
 1029SOL    HW1 4588   9.467   3.088   3.174  0.4948  1.0794  1.3115
 1029SOL    HW2 4589   9.446   2.971   3.267  0.3058  0.2991  0.3005
 1029SOL     MW 4590   9.419   3.047   3.234 -0.2360  0.0116  0.0608
 1030SOL     OW 4591   1.100   7.624   0.818 -0.0571 -0.4590  0.2553
 1030SOL    HW1 4592   1.182   7.617   0.867 -0.1578  0.3722  0.5513
 1030SOL    HW2 4593   1.074   7.533   0.802  0.0103 -0.7446  1.6790
 1030SOL     MW 4594   1.108   7.611   0.822 -0.0614 -0.3893  0.4754
 1031SOL     OW 4595   4.428   4.627   4.937 -0.0137 -0.2758 -0.3112
 1031SOL    HW1 4596   4.355   4.636   4.876  0.4352  1.1983 -0.6508
 1031SOL    HW2 4597   4.403   4.680   5.013  0.2255 -0.6472  0.0339
 1031SOL     MW 4598   4.415   4.635   4.939  0.0741 -0.1345 -0.3104
 1032SOL     OW 4599   7.872   2.059   0.450  0.0717 -0.6488 -0.4338
 1032SOL    HW1 4600   7.820   1.987   0.486  1.7891 -1.8615 -0.2448
 1032SOL    HW2 4601   7.829   2.138   0.484 -1.4417 -1.5758 -0.0469
 1032SOL     MW 4602   7.860   2.060   0.459  0.0975 -0.9227 -0.3600
 1033SOL     OW 4603   1.914   7.279   0.215 -0.2553 -1.3091  0.2314
 1033SOL    HW1 4604   1.950   7.191   0.202  0.0646 -1.3333  1.1745
 1033SOL    HW2 4605   1.821   7.265   0.232 -0.2150 -1.4713  0.3239
 1033SOL     MW 4606   1.907   7.266   0.216 -0.2092 -1.3328  0.3640
 1034SOL     OW 4607   3.341   7.873   1.715  0.2007  0.0297 -0.0350
 1034SOL    HW1 4608   3.408   7.876   1.646  1.3317  2.0385  1.0822
 1034SOL    HW2 4609   3.343   7.782   1.745  3.1038  0.1672  0.5412
 1034SOL     MW 4610   3.350   7.862   1.710  0.7173  0.3045  0.1818
 1035SOL     OW 4611   8.492   7.828   2.365  0.1002  0.1006  0.6795
 1035SOL    HW1 4612   8.467   7.831   2.272  0.3138 -1.5853  0.5249
 1035SOL    HW2 4613   8.415   7.858   2.412 -1.0454 -1.6584  0.0476
 1035SOL     MW 4614   8.479   7.832   2.359 -0.0191 -0.3402  0.5788
 1036SOL     OW 4615   5.396   6.244   5.657  0.4132 -0.1431  0.3549
 1036SOL    HW1 4616   5.478   6.286   5.632  1.6721 -2.3171  0.5900
 1036SOL    HW2 4617   5.404   6.229   5.751 -0.3823 -0.1557  0.4257
 1036SOL     MW 4618   5.407   6.248   5.665  0.4725 -0.4232  0.3939
 1037SOL     OW 4619   9.095   1.774   2.387 -0.4745  0.4027  0.0248
 1037SOL    HW1 4620   9.069   1.682   2.380 -0.6291  0.4663 -0.2636
 1037SOL    HW2 4621   9.169   1.783   2.328 -0.7307  0.5597 -0.2808
 1037SOL     MW 4622   9.101   1.764   2.378 -0.5274  0.4309 -0.0514
 1038SOL     OW 4623   8.031   3.339   4.376 -0.2741  0.6575  0.4689
 1038SOL    HW1 4624   8.027   3.434   4.389  0.7234  0.5259  2.1047
 1038SOL    HW2 4625   8.001   3.302   4.460  1.2161 -0.4210  0.5849
 1038SOL     MW 4626   8.027   3.346   4.389  0.0443  0.5026  0.6933
 1039SOL     OW 4627   1.915   8.461   0.591  0.2147  0.1257  0.1197
 1039SOL    HW1 4628   1.940   8.372   0.616  0.7832  0.4465  0.7196
 1039SOL    HW2 4629   1.994   8.497   0.551  0.1614  0.5455  0.3884
 1039SOL     MW 4630   1.928   8.454   0.589  0.2806  0.2203  0.2309
 1040SOL     OW 4631   8.520   9.127   2.607 -0.1265  0.2492  0.0768
 1040SOL    HW1 4632   8.506   9.163   2.694  0.0248  0.1975  0.1219
 1040SOL    HW2 4633   8.433   9.101   2.578 -0.0633 -0.5253  0.5597
 1040SOL     MW 4634   8.507   9.128   2.614 -0.0992  0.1431  0.1445
 1041SOL     OW 4635   9.731   9.472   2.330 -0.1946 -0.1773  0.5140
 1041SOL    HW1 4636   9.674   9.539   2.293  1.4734  0.4889 -0.9564
 1041SOL    HW2 4637   9.774   9.432   2.255  1.9960 -0.0087  1.5884
 1041SOL     MW 4638   9.729   9.475   2.316  0.2995 -0.0706  0.4634
 1042SOL     OW 4639   0.514   2.423   0.277 -0.0870  0.3136  0.0143
 1042SOL    HW1 4640   0.604   2.391   0.277  0.2282  1.1693  0.3044
 1042SOL    HW2 4641   0.509   2.482   0.352 -1.1437 -0.3881  0.5249
 1042SOL     MW 4642   0.525   2.427   0.286 -0.1819  0.3333  0.1168
 1043SOL     OW 4643   2.626   7.247   0.807 -0.3934  0.6936  0.0761
 1043SOL    HW1 4644   2.587   7.191   0.875 -1.3631  0.7731 -0.4040
 1043SOL    HW2 4645   2.712   7.209   0.792 -0.3541  0.3749  0.9956
 1043SOL     MW 4646   2.632   7.235   0.814 -0.5124  0.6630  0.1323
 1044SOL     OW 4647   4.959  11.889   5.570  0.0020 -0.3176  0.4665
 1044SOL    HW1 4648   4.879  11.903   5.519  0.3844  0.5691  0.0890
 1044SOL    HW2 4649   4.948  11.944   5.648 -0.3072 -1.1881  1.0534
 1044SOL     MW 4650   4.948  11.898   5.574  0.0112 -0.3152  0.4933
 1045SOL     OW 4651   7.921   4.314   1.202 -0.5838 -0.5021 -0.2605
 1045SOL    HW1 4652   7.885   4.361   1.278  0.4599  0.5545 -0.3883
 1045SOL    HW2 4653   7.854   4.325   1.134 -0.7178  0.1339 -0.0377
 1045SOL     MW 4654   7.908   4.322   1.203 -0.4673 -0.2856 -0.2484
 1046SOL     OW 4655   1.959   9.717   2.113 -0.0560  0.1383 -0.0550
 1046SOL    HW1 4656   1.953   9.776   2.187  0.0376 -0.3622  0.3560
 1046SOL    HW2 4657   2.053   9.702   2.102  0.0574  1.5183 -1.3329
 1046SOL     MW 4658   1.970   9.723   2.121 -0.0295  0.2508 -0.1661
 1047SOL     OW 4659   1.023   0.879   0.859 -0.3313  0.0989  0.4760
 1047SOL    HW1 4660   1.095   0.827   0.896 -2.2818 -2.2354  1.2228
 1047SOL    HW2 4661   1.017   0.851   0.768 -0.2824  0.3343  0.3988
 1047SOL     MW 4662   1.031   0.869   0.852 -0.5747 -0.1698  0.5617
 1048SOL     OW 4663  11.704   5.356   5.116  0.6794  0.1261  0.0739
 1048SOL    HW1 4664  11.707   5.272   5.162  0.6797  1.0524  1.8578
 1048SOL    HW2 4665  11.755   5.341   5.036  0.8083 -1.5214  0.4307
 1048SOL     MW 4666  11.711   5.343   5.112  0.6967  0.0339  0.3481
 1049SOL     OW 4667   8.813   7.793   1.543 -0.1377 -0.5559 -0.2604
 1049SOL    HW1 4668   8.726   7.821   1.572 -0.6109  0.3492 -2.3543
 1049SOL    HW2 4669   8.834   7.852   1.471  2.2070 -0.8091  0.1379
 1049SOL     MW 4670   8.805   7.804   1.538  0.1016 -0.4723 -0.4775
 1050SOL     OW 4671   3.502  11.243   4.472  0.0542  0.0533  0.0327
 1050SOL    HW1 4672   3.410  11.220   4.455 -0.0892 -0.4237  1.3155
 1050SOL    HW2 4673   3.549  11.210   4.396 -1.0900  2.3924 -1.7950
 1050SOL     MW 4674   3.496  11.236   4.460 -0.1107  0.2918 -0.0372
 1051SOL     OW 4675   8.654   9.051   1.558 -0.1538  1.2947 -0.5038
 1051SOL    HW1 4676   8.581   9.015   1.508  1.1448  0.1693 -1.6912
 1051SOL    HW2 4677   8.621   9.061   1.647 -1.7804  0.9772 -1.0529
 1051SOL     MW 4678   8.641   9.048   1.563 -0.1955  1.1106 -0.7260
 1052SOL     OW 4679   3.031   8.993   1.255  0.7277  0.2059  0.4045
 1052SOL    HW1 4680   3.012   8.903   1.280 -4.4917  0.9001  0.0468
 1052SOL    HW2 4681   3.007   9.045   1.332  2.9225  1.4483  0.3400
 1052SOL     MW 4682   3.026   8.988   1.268  0.3406  0.4539  0.3505
 1053SOL     OW 4683  10.522   7.785   3.612  0.0480 -0.2561  0.4318
 1053SOL    HW1 4684  10.464   7.720   3.650  0.3880 -0.4182  0.6834
 1053SOL    HW2 4685  10.521   7.766   3.518  0.2990 -0.7520  0.5278
 1053SOL     MW 4686  10.515   7.774   3.605  0.1235 -0.3400  0.4762
 1054SOL     OW 4687   0.762   3.984   0.846  0.4278  0.1110  0.3964
 1054SOL    HW1 4688   0.857   3.980   0.847  0.4831  1.1967  0.2996
 1054SOL    HW2 4689   0.737   4.003   0.936  0.2397 -1.1545  0.6255
 1054SOL     MW 4690   0.771   3.986   0.858  0.4108  0.0881  0.4133
 1055SOL     OW 4691   2.351   9.396   2.396 -0.0943 -0.0210  0.0587
 1055SOL    HW1 4692   2.334   9.335   2.468  0.2357 -0.8748 -0.5695
 1055SOL    HW2 4693   2.361   9.481   2.439  1.1763 -0.6810  1.1448
 1055SOL     MW 4694   2.350   9.399   2.411  0.1105 -0.2146  0.1174
 1056SOL     OW 4695   1.120   2.351   1.361  0.3544  0.0711  0.4114
 1056SOL    HW1 4696   1.105   2.444   1.347 -0.9315 -0.1581  0.1892
 1056SOL    HW2 4697   1.176   2.324   1.288  0.7526  0.6580  0.4906
 1056SOL     MW 4698   1.125   2.359   1.350  0.2408  0.1168  0.3932
 1057SOL     OW 4699   8.671   9.322   1.774 -0.1144  0.1352 -0.3557
 1057SOL    HW1 4700   8.725   9.272   1.836  0.9765  1.0036 -0.5833
 1057SOL    HW2 4701   8.581   9.304   1.801  0.3149  1.4162  2.2721
 1057SOL     MW 4702   8.666   9.313   1.785  0.0796  0.4106 -0.0484
 1058SOL     OW 4703   9.699   8.550   2.355 -0.2832 -0.1843 -0.3880
 1058SOL    HW1 4704   9.788   8.539   2.388 -0.4192  0.7863  0.3797
 1058SOL    HW2 4705   9.703   8.525   2.263  1.2335  1.6495 -0.8864
 1058SOL     MW 4706   9.711   8.545   2.348 -0.1059  0.1745 -0.3537
 1059SOL     OW 4707   9.488  10.188   3.747  0.3875 -0.0925  0.1101
 1059SOL    HW1 4708   9.559  10.127   3.729 -1.2073 -1.7524 -0.9689
 1059SOL    HW2 4709   9.511  10.267   3.698  0.9433 -1.0313 -1.2094
 1059SOL     MW 4710   9.500  10.190   3.738  0.2546 -0.4249 -0.1969
 1060SOL     OW 4711   8.896   9.525   4.096 -0.3824  0.1262 -0.2638
 1060SOL    HW1 4712   8.945   9.490   4.022 -0.6890 -0.1406 -0.3426
 1060SOL    HW2 4713   8.892   9.620   4.079 -1.2956 -0.0401 -1.1134
 1060SOL     MW 4714   8.901   9.533   4.084 -0.5383  0.0706 -0.3824
 1061SOL     OW 4715   8.624   7.918   0.730 -0.1315  0.0497 -0.1434
 1061SOL    HW1 4716   8.639   7.871   0.812 -1.8558  0.8114  0.6577
 1061SOL    HW2 4717   8.644   7.854   0.662 -0.8136 -1.3366  0.8986
 1061SOL     MW 4718   8.628   7.904   0.732 -0.4392 -0.0303  0.0925
 1062SOL     OW 4719  10.514  10.896   3.639  0.6404  0.1476 -0.5081
 1062SOL    HW1 4720  10.571  10.872   3.713  0.0668  0.4083  0.0266
 1062SOL    HW2 4721  10.426  10.877   3.670  0.1822  2.3548 -0.2481
 1062SOL     MW 4722  10.510  10.891   3.653  0.5083  0.4636 -0.4064
 1063SOL     OW 4723   9.341   9.389   3.816  0.1935  0.7079 -0.1484
 1063SOL    HW1 4724   9.303   9.324   3.758 -0.2460  1.3134 -0.5510
 1063SOL    HW2 4725   9.403   9.340   3.870  0.3437  0.0760 -0.8787
 1063SOL     MW 4726   9.344   9.375   3.816  0.1564  0.7043 -0.2934
 1064SOL     OW 4727   0.594   1.170   0.433 -0.2034 -0.0673  0.5915
 1064SOL    HW1 4728   0.549   1.211   0.359  2.5731  0.5100 -0.9386
 1064SOL    HW2 4729   0.644   1.241   0.474  0.9791 -1.0039  0.8446
 1064SOL     MW 4730   0.595   1.184   0.429  0.3034 -0.1133  0.4280
 1065SOL     OW 4731  10.824  10.775   4.110  0.5380 -0.3651  0.0885
 1065SOL    HW1 4732  10.860  10.851   4.064 -2.1796  0.3170 -1.1231
 1065SOL    HW2 4733  10.894  10.746   4.168  2.5716  1.4625 -1.3147
 1065SOL     MW 4734  10.838  10.781   4.111  0.4506 -0.0439 -0.2465
 1066SOL     OW 4735   3.228   0.705   0.689  0.5633  0.6447 -0.3202
 1066SOL    HW1 4736   3.264   0.617   0.678  2.1544  1.3031 -0.5873
 1066SOL    HW2 4737   3.217   0.738   0.600 -0.7271  0.4784 -0.2475
 1066SOL     MW 4738   3.231   0.698   0.676  0.6018  0.7077 -0.3451
 1067SOL     OW 4739   9.105   8.889   1.311 -0.2694  0.2826  0.1521
 1067SOL    HW1 4740   9.075   8.977   1.289 -0.7627  0.2004  0.4708
 1067SOL    HW2 4741   9.142   8.854   1.230  0.4579  0.9934  0.1669
 1067SOL     MW 4742   9.106   8.896   1.298 -0.2398  0.3633  0.1947
 1068SOL     OW 4743   2.424   8.981   1.109 -0.4105 -0.2060  0.0757
 1068SOL    HW1 4744   2.500   9.033   1.083 -1.6373  1.7725  0.2422
 1068SOL    HW2 4745   2.419   8.994   1.204 -0.1214 -1.5444  0.2914
 1068SOL     MW 4746   2.433   8.989   1.118 -0.5306 -0.1230  0.1247
 1069SOL     OW 4747   2.399   8.195   1.330 -0.5711 -0.4416 -0.4830
 1069SOL    HW1 4748   2.425   8.133   1.261 -0.0204  0.1438 -0.8199
 1069SOL    HW2 4749   2.450   8.275   1.311 -0.8547 -0.0698  0.2578
 1069SOL     MW 4750   2.409   8.198   1.319 -0.5369 -0.3185 -0.4313
 1070SOL     OW 4751   7.399   9.028   1.235  0.2191 -0.5643  0.2144
 1070SOL    HW1 4752   7.341   9.092   1.277  0.2333 -0.3850 -0.0332
 1070SOL    HW2 4753   7.464   9.082   1.189  0.6723 -0.7650  0.6151
 1070SOL     MW 4754   7.400   9.043   1.235  0.2792 -0.5665  0.2340
 1071SOL     OW 4755   2.758   9.872   3.296  0.5707  0.1002 -0.1205
 1071SOL    HW1 4756   2.712   9.936   3.241  0.0814 -1.6805 -1.8683
 1071SOL    HW2 4757   2.817   9.827   3.235  1.8129 -0.2949  1.3257
 1071SOL     MW 4758   2.760   9.875   3.281  0.6671 -0.1779 -0.1591
 1072SOL     OW 4759   3.380   5.114   0.288 -0.8958  0.4303  0.0318
 1072SOL    HW1 4760   3.311   5.129   0.224 -3.3343 -0.3857  2.2543
 1072SOL    HW2 4761   3.362   5.027   0.323 -0.7686  1.4664  2.9584
 1072SOL     MW 4762   3.369   5.105   0.285 -1.1916  0.4585  0.6910
 1073SOL     OW 4763  10.137   9.406   3.220 -0.4632  0.3980  0.0991
 1073SOL    HW1 4764  10.073   9.402   3.291  0.5017  1.0440  1.0181
 1073SOL    HW2 4765  10.099   9.470   3.159 -0.7118  0.7694  0.6273
 1073SOL     MW 4766  10.124   9.414   3.221 -0.3719  0.5279  0.2844
 1074SOL     OW 4767   9.976   9.605   2.375  0.1853  0.6305 -0.1569
 1074SOL    HW1 4768  10.042   9.540   2.350  1.4842  1.4488  0.9743
 1074SOL    HW2 4769   9.895   9.556   2.382  1.5195 -1.5029  3.0098
 1074SOL     MW 4770   9.974   9.591   2.373  0.5226  0.4621  0.3932
 1075SOL     OW 4771   9.647   9.860   2.464 -0.3360 -0.1418  0.0063
 1075SOL    HW1 4772   9.567   9.845   2.414  1.6685 -0.9234 -3.2707
 1075SOL    HW2 4773   9.655   9.784   2.522 -2.6831  0.7530  1.6807
 1075SOL     MW 4774   9.638   9.849   2.465 -0.3796 -0.1273 -0.1988
 1076SOL     OW 4775   9.335   2.179   2.064  0.3150  0.2018 -0.1127
 1076SOL    HW1 4776   9.378   2.264   2.056  0.9074  0.0734  1.3123
 1076SOL    HW2 4777   9.265   2.194   2.128  1.7745 -0.8013  1.8587
 1076SOL     MW 4778   9.331   2.192   2.071  0.5774  0.0570  0.3221
 1077SOL     OW 4779   7.497   1.518   2.102  0.1650 -0.4372 -0.4570
 1077SOL    HW1 4780   7.456   1.432   2.110 -1.7856  0.5374  0.8098
 1077SOL    HW2 4781   7.425   1.578   2.086  1.4780  1.0012 -1.2478
 1077SOL     MW 4782   7.483   1.515   2.101  0.0834 -0.1283 -0.3961
 1078SOL     OW 4783   1.762   2.142   1.759 -0.0852  0.1631  0.1910
 1078SOL    HW1 4784   1.769   2.209   1.692  0.8236 -0.6080 -0.5183
 1078SOL    HW2 4785   1.669   2.120   1.763 -0.2244  0.6517 -0.3790
 1078SOL     MW 4786   1.751   2.147   1.751  0.0134  0.1270  0.0272
 1079SOL     OW 4787   2.433   1.414   1.248  0.1799 -0.4755  0.2452
 1079SOL    HW1 4788   2.469   1.358   1.316 -0.0504 -0.6575  0.2196
 1079SOL    HW2 4789   2.361   1.363   1.210 -0.1818 -0.0704  0.3754
 1079SOL     MW 4790   2.428   1.400   1.252  0.1041 -0.4469  0.2586
 1080SOL     OW 4791   8.594   7.748   4.466  0.2576  0.2867 -0.1732
 1080SOL    HW1 4792   8.558   7.761   4.554 -1.1384 -0.1190 -0.6703
 1080SOL    HW2 4793   8.581   7.832   4.422  0.6898  0.3968 -0.1003
 1080SOL     MW 4794   8.588   7.761   4.472  0.1340  0.2489 -0.2275
 1081SOL     OW 4795   7.676  10.329   3.207  0.2569  0.2217 -0.3781
 1081SOL    HW1 4796   7.647  10.251   3.254 -1.7302 -0.0703 -1.9316
 1081SOL    HW2 4797   7.692  10.298   3.118 -1.4741  1.6784 -1.2709
 1081SOL     MW 4798   7.674  10.315   3.201 -0.2191  0.3705 -0.6914
 1082SOL     OW 4799   9.994   9.015   4.963 -0.5250  0.5933 -0.1893
 1082SOL    HW1 4800   9.935   8.946   4.933 -0.8576  0.8156 -0.0451
 1082SOL    HW2 4801   9.945   9.096   4.951 -0.5427  0.7165  0.6521
 1082SOL     MW 4802   9.980   9.016   4.957 -0.5703  0.6375 -0.0632
 1083SOL     OW 4803   3.751   1.394   1.833 -0.0864 -0.1894  0.4070
 1083SOL    HW1 4804   3.777   1.311   1.792 -1.6380  0.1471 -1.3874
 1083SOL    HW2 4805   3.657   1.385   1.849 -0.0321  0.7614  1.3964
 1083SOL     MW 4806   3.742   1.382   1.830 -0.2780 -0.0246  0.3039
 1084SOL     OW 4807   8.130   9.604   1.940  0.0864 -0.4411  0.0606
 1084SOL    HW1 4808   8.176   9.646   2.013  1.7333 -1.0542 -0.5780
 1084SOL    HW2 4809   8.049   9.654   1.932 -0.6584 -0.9878  2.9522
 1084SOL     MW 4810   8.126   9.616   1.949  0.2022 -0.5894  0.3490
 1085SOL     OW 4811   9.417   8.795   1.578  0.0723  0.0781 -0.1825
 1085SOL    HW1 4812   9.357   8.770   1.508 -0.2493  2.0758 -0.6950
 1085SOL    HW2 4813   9.363   8.801   1.656 -0.3443  1.4331 -0.5515
 1085SOL     MW 4814   9.403   8.793   1.579 -0.0224  0.5074 -0.2953
 1086SOL     OW 4815   5.937  11.501   5.483 -0.0030  0.0950 -0.3920
 1086SOL    HW1 4816   5.950  11.506   5.577 -0.6579  1.2802 -0.3422
 1086SOL    HW2 4817   5.917  11.409   5.465 -0.9947  0.0651  0.7759
 1086SOL     MW 4818   5.936  11.490   5.493 -0.2141  0.2432 -0.2363
 1087SOL     OW 4819   8.984   8.988   2.775  0.6823 -0.1849 -0.2011
 1087SOL    HW1 4820   8.964   8.999   2.682 -0.1244  2.6931  0.2201
 1087SOL    HW2 4821   8.915   8.931   2.808 -0.8991  1.2994 -0.8126
 1087SOL     MW 4822   8.973   8.982   2.768  0.3762  0.3734 -0.2255
 1088SOL     OW 4823   8.056   2.797   1.536 -0.1438 -0.1466 -0.1444
 1088SOL    HW1 4824   8.149   2.791   1.513 -0.1095  0.3196 -0.1194
 1088SOL    HW2 4825   8.023   2.870   1.485 -0.7829 -1.0730 -1.0887
 1088SOL     MW 4826   8.064   2.805   1.527 -0.2208 -0.2054 -0.2620
 1089SOL     OW 4827   9.879   9.651   3.737  0.4975 -0.0329 -0.4429
 1089SOL    HW1 4828   9.942   9.654   3.809  0.6896  2.8324 -0.5763
 1089SOL    HW2 4829   9.924   9.696   3.665 -1.1807  0.8704 -0.9768
 1089SOL     MW 4830   9.893   9.657   3.737  0.3076  0.4497 -0.5283
 1090SOL     OW 4831   2.478   8.969   3.240 -0.0674  0.1692  0.4348
 1090SOL    HW1 4832   2.532   8.948   3.317  0.3825  0.6660  0.2570
 1090SOL    HW2 4833   2.434   8.887   3.220  2.6454 -1.0695 -1.0560
 1090SOL     MW 4834   2.480   8.956   3.248  0.3375  0.0749  0.2213
 1091SOL     OW 4835   9.104   9.690   3.102 -0.1482 -0.0581  0.1544
 1091SOL    HW1 4836   9.162   9.754   3.143 -0.6876  0.2520  0.4571
 1091SOL    HW2 4837   9.161   9.634   3.051  0.3961  0.3399  0.3198
 1091SOL     MW 4838   9.118   9.691   3.101 -0.1473  0.0324  0.2143
 1092SOL     OW 4839   2.002   2.319   1.530  0.4289  0.2020 -0.0931
 1092SOL    HW1 4840   2.024   2.229   1.552 -2.0136 -0.3255  0.4087
 1092SOL    HW2 4841   2.049   2.371   1.595  0.1609 -0.8497  0.9761
 1092SOL     MW 4842   2.011   2.314   1.541  0.0819 -0.0002  0.1079
 1093SOL     OW 4843   3.940   3.173   1.790 -0.5115 -0.0854  0.6228
 1093SOL    HW1 4844   4.021   3.151   1.744 -1.0654 -0.6840 -0.1032
 1093SOL    HW2 4845   3.965   3.176   1.882  0.7437  1.6805  0.2854
 1093SOL     MW 4846   3.953   3.170   1.796 -0.4218  0.0640  0.4866
 1094SOL     OW 4847   9.315   1.787   2.235  0.3482  0.4393  0.2798
 1094SOL    HW1 4848   9.345   1.783   2.144 -0.0938  3.2133 -0.0901
 1094SOL    HW2 4849   9.385   1.833   2.281 -1.1584  2.8557  0.3587
 1094SOL     MW 4850   9.328   1.793   2.229  0.0992  1.1038  0.2425
 1095SOL     OW 4851   8.124   1.893   1.785 -0.3537  0.1766  0.2727
 1095SOL    HW1 4852   8.096   1.984   1.771 -2.1377 -0.4767 -0.7041
 1095SOL    HW2 4853   8.173   1.896   1.867 -1.9216  1.7256  1.2328
 1095SOL     MW 4854   8.127   1.905   1.793 -0.7825  0.2913  0.2706
 1096SOL     OW 4855  10.462  10.178   3.512  0.0429 -0.5788  0.0718
 1096SOL    HW1 4856  10.400  10.190   3.584  1.8862 -0.4419  1.7176
 1096SOL    HW2 4857  10.523  10.251   3.520  0.6095 -0.8530 -1.3537
 1096SOL     MW 4858  10.462  10.189   3.522  0.3519 -0.5965  0.1000
 1097SOL     OW 4859  10.496   9.460   4.206 -0.4396  0.0774  0.1455
 1097SOL    HW1 4860  10.480   9.378   4.253 -0.4798  0.6850  1.2132
 1097SOL    HW2 4861  10.591   9.469   4.205 -0.4736  0.5541  0.9772
 1097SOL     MW 4862  10.506   9.450   4.212 -0.4492  0.2160  0.3886
 1098SOL     OW 4863   8.707   6.708   4.250  0.2120  0.7160  0.7227
 1098SOL    HW1 4864   8.649   6.719   4.175  0.4390 -0.1576  0.4140
 1098SOL    HW2 4865   8.786   6.669   4.214  1.7544  3.4886  0.8169
 1098SOL     MW 4866   8.710   6.704   4.236  0.4382  0.9589  0.6952
 1099SOL     OW 4867   9.487   9.224   3.989 -0.5033  0.0675  0.1441
 1099SOL    HW1 4868   9.515   9.134   3.973 -1.4791 -0.2266  0.0184
 1099SOL    HW2 4869   9.550   9.259   4.051 -0.3553 -0.8379  0.5037
 1099SOL     MW 4870   9.498   9.217   3.995 -0.6099 -0.0863  0.1739
 1100SOL     OW 4871   9.997   7.365   4.340 -0.2118  0.1712 -0.0334
 1100SOL    HW1 4872  10.082   7.378   4.381 -1.0050  0.5923  1.5713
 1100SOL    HW2 4873  10.004   7.409   4.255  1.0024  0.6038  0.2719
 1100SOL     MW 4874  10.009   7.372   4.334 -0.1574  0.2806  0.2112
 1101SOL     OW 4875  10.092   8.028   3.418  0.2106  0.1488  0.2829
 1101SOL    HW1 4876  10.100   8.015   3.324 -1.8325 -1.0938  0.2354
 1101SOL    HW2 4877  10.149   7.961   3.456  0.7682  0.4283 -0.0428
 1101SOL     MW 4878  10.101   8.018   3.411  0.0205  0.0257  0.2351
 1102SOL     OW 4879   2.362   7.881   1.338  0.5404  1.0050 -0.0743
 1102SOL    HW1 4880   2.322   7.896   1.424  1.2143  2.2574  0.0459
 1102SOL    HW2 4881   2.374   7.786   1.334 -2.5234  0.5187 -0.1982
 1102SOL     MW 4882   2.358   7.871   1.349  0.2345  1.1032 -0.0747
 1103SOL     OW 4883   8.741   7.921   1.938 -0.0225  0.6192 -0.6355
 1103SOL    HW1 4884   8.702   7.871   1.867 -1.6846  1.8173 -0.6125
 1103SOL    HW2 4885   8.780   7.998   1.895  0.6039  0.4264 -0.4329
 1103SOL     MW 4886   8.741   7.924   1.923 -0.1550  0.7479 -0.6067
 1104SOL     OW 4887   2.702   7.854   1.194  0.1407  0.4606  0.2569
 1104SOL    HW1 4888   2.791   7.875   1.222  0.7854  0.6642 -1.8013
 1104SOL    HW2 4889   2.653   7.846   1.276  1.7544  1.5888  1.4017
 1104SOL     MW 4890   2.707   7.856   1.208  0.4299  0.6311  0.1400
 1105SOL     OW 4891   9.176   8.323   1.442 -1.0387 -0.2660 -0.7371
 1105SOL    HW1 4892   9.101   8.303   1.386 -1.4925  0.1874 -0.2934
 1105SOL    HW2 4893   9.210   8.237   1.467 -2.0647 -0.4981 -0.0729
 1105SOL     MW 4894   9.171   8.309   1.438 -1.2283 -0.2384 -0.5952
 1106SOL     OW 4895   7.467   9.418   1.664 -0.4878 -0.1142 -0.6216
 1106SOL    HW1 4896   7.437   9.348   1.605 -1.1862  0.3673 -0.8420
 1106SOL    HW2 4897   7.457   9.498   1.613  2.5109 -0.0251 -1.2510
 1106SOL     MW 4898   7.462   9.419   1.650 -0.1934 -0.0405 -0.7303
 1107SOL     OW 4899   2.692   9.210   2.624  0.1753 -0.9155  0.2576
 1107SOL    HW1 4900   2.780   9.173   2.630  0.2562 -1.1815 -1.6860
 1107SOL    HW2 4901   2.707   9.304   2.609  0.2478 -1.1712 -1.5939
 1107SOL     MW 4902   2.705   9.218   2.623  0.1950 -0.9828 -0.2282
 1108SOL     OW 4903   6.554   0.942   1.191 -0.1951 -0.1262 -0.0197
 1108SOL    HW1 4904   6.618   0.877   1.218 -0.1018 -0.5390 -1.2000
 1108SOL    HW2 4905   6.497   0.953   1.268 -0.7607 -2.2421 -0.0709
 1108SOL     MW 4906   6.554   0.935   1.205 -0.2556 -0.4500 -0.1773
 1109SOL     OW 4907   3.106   8.253   3.196 -0.2378  0.2997  0.3270
 1109SOL    HW1 4908   3.025   8.213   3.165  1.0089 -1.9418 -0.2517
 1109SOL    HW2 4909   3.141   8.190   3.259  1.7064  0.5016 -0.4675
 1109SOL     MW 4910   3.100   8.240   3.200  0.1707  0.0386  0.1513
 1110SOL     OW 4911  10.855   3.012   3.874 -0.1693 -0.8780 -0.3411
 1110SOL    HW1 4912  10.823   3.040   3.788  1.1097  0.7160 -0.3586
 1110SOL    HW2 4913  10.793   3.049   3.936  1.1927  1.7719 -0.3991
 1110SOL     MW 4914  10.843   3.021   3.871  0.1688 -0.3347 -0.3508
 1111SOL     OW 4915   9.701  10.227   2.974 -0.0320  0.3071 -0.6249
 1111SOL    HW1 4916   9.639  10.159   3.002 -0.6364  1.3749  0.7556
 1111SOL    HW2 4917   9.683  10.238   2.880 -0.3353 -0.9836 -0.7490
 1111SOL     MW 4918   9.691  10.219   2.965 -0.1483  0.2785 -0.4640
 1112SOL     OW 4919   9.087  10.235   4.023 -0.2265 -0.3417  0.4671
 1112SOL    HW1 4920   9.083  10.240   4.119 -0.8314  0.1914  0.4224
 1112SOL    HW2 4921   9.179  10.218   4.003 -0.2818 -1.5985  1.1868
 1112SOL     MW 4922   9.098  10.234   4.033 -0.3109 -0.4339  0.5534
 1113SOL     OW 4923   2.717   8.959   2.448  0.6076  0.4512  0.0492
 1113SOL    HW1 4924   2.725   8.908   2.529  0.1725  0.4864  0.1188
 1113SOL    HW2 4925   2.667   9.037   2.474  0.3773  0.4122 -0.2696
 1113SOL     MW 4926   2.711   8.962   2.462  0.5224  0.4506  0.0173
 1114SOL     OW 4927   1.575   2.694   0.833  0.4512  0.1120 -0.5180
 1114SOL    HW1 4928   1.599   2.772   0.782  0.4319  0.4596 -0.0050
 1114SOL    HW2 4929   1.496   2.661   0.791 -0.8549  1.6759  0.5876
 1114SOL     MW 4930   1.568   2.700   0.821  0.2815  0.3568 -0.3108
 1115SOL     OW 4931   7.514   9.617   5.627  0.6060  0.2616  0.4808
 1115SOL    HW1 4932   7.429   9.654   5.603  0.7148  0.4405  0.3743
 1115SOL    HW2 4933   7.559   9.687   5.675 -0.9250 -1.1294  4.3293
 1115SOL     MW 4934   7.509   9.630   5.630  0.4239  0.1063  0.9601
 1116SOL     OW 4935   9.108   9.213   2.640  0.7992 -0.0423  0.0490
 1116SOL    HW1 4936   9.032   9.239   2.588  0.3936  0.3982  0.8603
 1116SOL    HW2 4937   9.076   9.209   2.730  0.7093 -3.6473  0.0064
 1116SOL     MW 4938   9.094   9.216   2.645  0.7358 -0.4478  0.1473
 1117SOL     OW 4939   2.745   8.721   1.007 -0.0174 -0.0186  0.1051
 1117SOL    HW1 4940   2.759   8.812   0.981 -1.4871  0.0156 -0.6290
 1117SOL    HW2 4941   2.811   8.706   1.075  0.4848  1.4777 -0.0087
 1117SOL     MW 4942   2.755   8.731   1.012 -0.1411  0.1774 -0.0035
 1118SOL     OW 4943   8.586   8.938   1.791 -0.2155  0.1609 -0.1206
 1118SOL    HW1 4944   8.503   8.890   1.798 -0.1361  0.0774  0.2568
 1118SOL    HW2 4945   8.602   8.971   1.880  0.1351  0.2138 -0.2035
 1118SOL     MW 4946   8.577   8.936   1.804 -0.1602  0.1569 -0.0830
 1119SOL     OW 4947   9.579   8.056   5.873 -0.5646 -0.3244  0.2596
 1119SOL    HW1 4948   9.582   8.132   5.931  1.9051 -0.6539  0.7032
 1119SOL    HW2 4949   9.642   8.076   5.804 -0.3629 -1.6588  0.0185
 1119SOL     MW 4950   9.588   8.068   5.872 -0.2227 -0.5369  0.2856
 1120SOL     OW 4951   9.036   7.615   1.820  0.3310  0.1843  0.3636
 1120SOL    HW1 4952   8.963   7.554   1.808 -0.7719  1.6080 -0.5230
 1120SOL    HW2 4953   9.012   7.666   1.897  0.9517 -0.0804  0.7380
 1120SOL     MW 4954   9.023   7.613   1.828  0.2694  0.3326  0.2981
 1121SOL     OW 4955   8.035   3.261   4.090  0.1637  0.1918  0.2368
 1121SOL    HW1 4956   8.044   3.345   4.045 -1.8924  0.1495 -0.3466
 1121SOL    HW2 4957   8.052   3.282   4.182  0.8015  1.0051 -0.0512
 1121SOL     MW 4958   8.039   3.274   4.096 -0.0181  0.2904  0.1254
 1122SOL     OW 4959   9.727   2.283   2.937  0.0082 -0.3231 -0.1346
 1122SOL    HW1 4960   9.644   2.285   2.889  0.0149  0.0847 -0.1286
 1122SOL    HW2 4961   9.781   2.220   2.889 -0.9133 -1.9525  0.8648
 1122SOL     MW 4962   9.724   2.275   2.925 -0.1092 -0.4795 -0.0060
 1123SOL     OW 4963  10.142   8.825   4.523 -0.0314 -0.1417  0.3187
 1123SOL    HW1 4964  10.117   8.820   4.431 -2.2724 -0.3457  0.8791
 1123SOL    HW2 4965  10.194   8.746   4.538  1.1252  0.3474 -0.9526
 1123SOL     MW 4966  10.146   8.814   4.513 -0.1698 -0.1054  0.2277
 1124SOL     OW 4967   2.678   9.378   3.016  0.3206 -0.1617  0.0340
 1124SOL    HW1 4968   2.623   9.441   2.971  0.3346 -0.4538 -0.3960
 1124SOL    HW2 4969   2.765   9.389   2.976  0.8552  1.0518  1.4453
 1124SOL     MW 4970   2.682   9.387   3.005  0.3908 -0.0439  0.1596
 1125SOL     OW 4971   8.594   8.165   4.483  0.4972  0.1388 -0.6873
 1125SOL    HW1 4972   8.669   8.167   4.424  0.8583  1.9246 -0.2311
 1125SOL    HW2 4973   8.566   8.256   4.490  1.2062  0.2253  2.7717
 1125SOL     MW 4974   8.600   8.177   4.477  0.6342  0.3791 -0.1862
 1126SOL     OW 4975   6.786   4.932   5.653  0.2035  0.2295  0.4122
 1126SOL    HW1 4976   6.712   4.928   5.713 -0.5492 -0.4602 -0.5186
 1126SOL    HW2 4977   6.762   5.000   5.590  0.0052 -0.4774 -0.3049
 1126SOL     MW 4978   6.773   4.940   5.652  0.0818  0.0510  0.2012
 1127SOL     OW 4979   8.912   9.017   5.142 -0.4506 -0.4301 -0.3327
 1127SOL    HW1 4980   8.919   9.073   5.065  0.9179 -2.7203 -2.0236
 1127SOL    HW2 4981   8.897   8.929   5.106  2.2665 -1.9509  1.8169
 1127SOL     MW 4982   8.911   9.013   5.127  0.0720 -0.9179 -0.2739
 1128SOL     OW 4983   9.713   9.638   2.591  0.1214 -0.7235 -0.0009
 1128SOL    HW1 4984   9.757   9.642   2.676  0.7009  1.9153 -0.3258
 1128SOL    HW2 4985   9.655   9.562   2.598  1.0633 -1.3339  2.2821
 1128SOL     MW 4986   9.711   9.629   2.603  0.3161 -0.4640  0.2496
 1129SOL     OW 4987  10.595   7.711   4.035  0.2221  1.0188 -0.3221
 1129SOL    HW1 4988  10.674   7.761   4.017  1.0428 -0.3963 -0.7523
 1129SOL    HW2 4989  10.525   7.759   3.990  1.1469  1.2342 -1.5724
 1129SOL     MW 4990  10.596   7.724   4.027  0.4454  0.8652 -0.5372
 1130SOL     OW 4991   2.529   8.321   3.319 -0.0931 -0.5473 -0.2037
 1130SOL    HW1 4992   2.518   8.262   3.393  0.9667 -0.4758  0.0279
 1130SOL    HW2 4993   2.524   8.409   3.357  1.4508 -0.5074 -0.0267
 1130SOL     MW 4994   2.527   8.325   3.333  0.2402 -0.5326 -0.1514
 1131SOL     OW 4995   8.555   8.985   2.384  0.6836 -0.1106  0.1513
 1131SOL    HW1 4996   8.564   9.026   2.470  1.4647 -0.1231  0.0843
 1131SOL    HW2 4997   8.466   8.951   2.383  0.8849 -0.7233  1.2358
 1131SOL     MW 4998   8.545   8.986   2.395  0.8097 -0.1917  0.2816
 1132SOL     OW 4999   8.357   8.537   0.411 -0.5592 -0.0490 -0.4148
 1132SOL    HW1 5000   8.297   8.486   0.356  0.3147  0.1479 -1.5885
 1132SOL    HW2 5001   8.390   8.606   0.353  0.2590  0.2701  0.4113
 1132SOL     MW 5002   8.354   8.539   0.396 -0.3424  0.0172 -0.4593
 1133SOL     OW 5003   1.262   8.337   0.366 -0.1084  0.3156 -0.5389
 1133SOL    HW1 5004   1.326   8.324   0.296 -1.7205  2.1321 -2.4823
 1133SOL    HW2 5005   1.178   8.319   0.326 -1.0392  0.6029  1.1801
 1133SOL     MW 5006   1.260   8.333   0.352 -0.4340  0.5846 -0.5676
 1134SOL     OW 5007   0.873   8.816   1.045  0.0927  0.1274  0.1293
 1134SOL    HW1 5008   0.930   8.739   1.039  0.1413  0.2422 -1.1185
 1134SOL    HW2 5009   0.872   8.852   0.956 -0.0553  1.4890  0.6625
 1134SOL     MW 5010   0.880   8.811   1.033  0.0800  0.3161  0.0378
 1135SOL     OW 5011   8.811   9.717   3.794  0.0749 -0.2681  0.3822
 1135SOL    HW1 5012   8.850   9.728   3.707 -1.2743 -1.6301 -0.4318
 1135SOL    HW2 5013   8.834   9.798   3.841  1.4833  0.1535 -0.9594
 1135SOL     MW 5014   8.819   9.729   3.789  0.0820 -0.3881  0.1063
 1136SOL     OW 5015   2.496   9.925   2.478  0.9187  0.5686  0.5898
 1136SOL    HW1 5016   2.555   9.954   2.408  1.0692  0.6847  0.7654
 1136SOL    HW2 5017   2.439  10.000   2.494  0.6048  0.3949  0.2951
 1136SOL     MW 5018   2.496   9.938   2.471  0.8979  0.5612  0.5745
 1137SOL     OW 5019   9.171   3.321   1.406  0.7797 -0.1216  0.0847
 1137SOL    HW1 5020   9.109   3.389   1.380  0.7282 -0.2512 -0.1383
 1137SOL    HW2 5021   9.229   3.312   1.330  0.9857 -0.1000  0.2385
 1137SOL     MW 5022   9.170   3.329   1.393  0.7997 -0.1355  0.0758
 1138SOL     OW 5023   5.672   5.973   0.038  0.4843 -0.3149  0.2464
 1138SOL    HW1 5024   5.611   5.958   0.110 -0.5189  0.1651 -0.4833
 1138SOL    HW2 5025   5.662   6.065   0.017  0.5537 -0.5111 -0.6883
 1138SOL     MW 5026   5.663   5.983   0.044  0.3648 -0.2787  0.0333
 1139SOL     OW 5027   8.853   2.722   2.412  0.3382  0.0177  0.1449
 1139SOL    HW1 5028   8.795   2.795   2.435  0.3658 -0.4189  1.7111
 1139SOL    HW2 5029   8.903   2.754   2.337  1.9547  2.5337  2.1294
 1139SOL     MW 5030   8.852   2.736   2.405  0.5488  0.2840  0.5994
 1140SOL     OW 5031   1.511   7.390   2.119  0.4732  0.6687  0.2206
 1140SOL    HW1 5032   1.517   7.407   2.025  0.5801  0.5538  0.2070
 1140SOL    HW2 5033   1.602   7.385   2.149  0.4446  1.1314  0.4084
 1140SOL     MW 5034   1.523   7.392   2.111  0.4833  0.7136  0.2431
 1141SOL     OW 5035   9.616   8.149   3.311 -0.5782  0.2475  0.5571
 1141SOL    HW1 5036   9.653   8.095   3.380 -0.0203  1.9562  1.6492
 1141SOL    HW2 5037   9.672   8.131   3.235  2.0697  2.0414  1.9050
 1141SOL     MW 5038   9.628   8.140   3.310 -0.1683  0.6962  0.8694
 1142SOL     OW 5039   5.732  10.441   3.976  0.0809 -0.1541  0.5981
 1142SOL    HW1 5040   5.786  10.512   3.939  0.3164 -0.1500  0.9432
 1142SOL    HW2 5041   5.689  10.402   3.901  1.3038 -0.7724  0.1961
 1142SOL     MW 5042   5.733  10.445   3.962  0.2677 -0.2327  0.5908
 1143SOL     OW 5043   8.286  10.109   3.923 -0.4070 -0.0223  0.0523
 1143SOL    HW1 5044   8.302  10.046   3.853 -0.1376 -0.2529  0.3152
 1143SOL    HW2 5045   8.298  10.194   3.882  0.9622 -0.1725  0.0876
 1143SOL     MW 5046   8.290  10.112   3.909 -0.1974 -0.0706  0.0905
 1144SOL     OW 5047   3.350   1.242   0.969  0.2628  0.5490  0.4643
 1144SOL    HW1 5048   3.313   1.179   0.907  0.1969 -2.0834  2.9546
 1144SOL    HW2 5049   3.274   1.279   1.014  0.4065  0.4151  0.8170
 1144SOL     MW 5050   3.336   1.239   0.966  0.2726  0.1950  0.8283
 1145SOL     OW 5051   8.753   8.247   3.242 -0.0563  0.2156  0.0690
 1145SOL    HW1 5052   8.779   8.339   3.236  0.0478  0.3308  1.9249
 1145SOL    HW2 5053   8.827   8.204   3.285 -0.9855 -0.3252  1.1647
 1145SOL     MW 5054   8.766   8.253   3.246 -0.1616  0.1612  0.4468
 1146SOL     OW 5055   3.210   9.546   2.541  1.1719  0.5201  0.0906
 1146SOL    HW1 5056   3.301   9.525   2.524  0.9931 -0.4187  0.2206
 1146SOL    HW2 5057   3.170   9.557   2.455  0.5537 -2.9396 -0.1886
 1146SOL     MW 5058   3.216   9.545   2.528  1.0699 -0.0434  0.0715
 1147SOL     OW 5059   9.341  10.986   4.922 -0.2761 -0.1367 -0.3498
 1147SOL    HW1 5060   9.412  10.923   4.929  0.6423  0.7609 -1.1695
 1147SOL    HW2 5061   9.349  11.040   5.001 -0.2428 -0.2303 -0.2891
 1147SOL     MW 5062   9.352  10.985   4.933 -0.1540 -0.0339 -0.4470
 1148SOL     OW 5063   9.173   8.419   4.570  0.0489  0.4467 -0.1735
 1148SOL    HW1 5064   9.212   8.423   4.658 -0.6682  0.1931  0.1639
 1148SOL    HW2 5065   9.162   8.326   4.553  0.3332  0.4903 -0.6065
 1148SOL     MW 5066   9.177   8.408   4.579 -0.0067  0.4201 -0.1860
 1149SOL     OW 5067   8.498   7.882   3.241  0.6249 -0.3376 -0.1872
 1149SOL    HW1 5068   8.452   7.953   3.285 -0.2382  0.3650 -2.0979
 1149SOL    HW2 5069   8.454   7.803   3.271 -0.5164  0.1847 -0.4339
 1149SOL     MW 5070   8.487   7.881   3.250  0.3681 -0.1805 -0.4634
 1150SOL     OW 5071   8.047   8.888   3.433  0.5453  0.3027  0.3161
 1150SOL    HW1 5072   8.122   8.832   3.453 -0.0133  0.0568  1.9113
 1150SOL    HW2 5073   7.971   8.829   3.440  0.1565  0.6690 -0.7036
 1150SOL     MW 5074   8.047   8.873   3.437  0.4239  0.3185  0.3898
 1151SOL     OW 5075   7.711  10.227   2.939 -0.0722 -0.3658  0.0199
 1151SOL    HW1 5076   7.698  10.133   2.928 -1.5080 -0.0155 -1.9110
 1151SOL    HW2 5077   7.753  10.254   2.857  1.4707  0.5223  1.0617
 1151SOL     MW 5078   7.714  10.218   2.927 -0.0587 -0.2074 -0.0937
 1152SOL     OW 5079   8.370   9.220   1.785  0.2878 -0.3024  0.5409
 1152SOL    HW1 5080   8.327   9.145   1.743  1.0836  0.0081 -0.8734
 1152SOL    HW2 5081   8.352   9.294   1.727  0.7211  0.3176  1.1834
 1152SOL     MW 5082   8.362   9.220   1.772  0.4449 -0.1841  0.4421
 1153SOL     OW 5083   9.113   1.481   1.908 -0.3200 -0.1785  0.0104
 1153SOL    HW1 5084   9.056   1.442   1.974 -0.5745  1.4319  0.7886
 1153SOL    HW2 5085   9.198   1.439   1.923 -0.4579 -0.1000  1.1450
 1153SOL     MW 5086   9.117   1.471   1.919 -0.3705  0.0377  0.2553
 1154SOL     OW 5087   1.662   8.804   1.984 -0.4518  0.8398  0.4850
 1154SOL    HW1 5088   1.627   8.775   1.900  2.3843 -1.7210 -0.0087
 1154SOL    HW2 5089   1.651   8.729   2.042  0.2709  1.4915  1.5086
 1154SOL     MW 5090   1.656   8.791   1.981  0.0038  0.5960  0.5528
 1155SOL     OW 5091   9.592   8.642   2.635  0.0304 -0.0623 -0.0661
 1155SOL    HW1 5092   9.497   8.634   2.637 -0.1071  1.1370 -0.8296
 1155SOL    HW2 5093   9.616   8.623   2.544  0.6710 -1.6134  0.3872
 1155SOL     MW 5094   9.583   8.639   2.624  0.0949 -0.1068 -0.1060
 1156SOL     OW 5095   1.868   7.891   1.815 -0.4630 -0.1908  0.2742
 1156SOL    HW1 5096   1.868   7.968   1.759 -0.0979  0.4676  1.1535
 1156SOL    HW2 5097   1.799   7.835   1.779  0.1550 -0.0684 -1.1834
 1156SOL     MW 5098   1.859   7.894   1.803 -0.3371 -0.0908  0.2002
 1157SOL     OW 5099   9.502   8.680   3.104 -0.0685  0.1928 -0.1997
 1157SOL    HW1 5100   9.587   8.717   3.080  0.2762  0.0435  0.7773
 1157SOL    HW2 5101   9.523   8.610   3.165 -0.6521 -1.9734 -2.3222
 1157SOL     MW 5102   9.516   8.676   3.108 -0.0997 -0.1040 -0.3463
 1158SOL     OW 5103   8.193   6.907   2.454 -0.3577  0.8428  0.5190
 1158SOL    HW1 5104   8.245   6.864   2.387 -2.4959 -1.9922  0.5006
 1158SOL    HW2 5105   8.197   6.848   2.530 -2.2362  1.2705  1.0140
 1158SOL     MW 5106   8.200   6.894   2.455 -0.8721  0.5345  0.5800
 1159SOL     OW 5107   2.554   9.384   2.087 -0.2847 -0.2453  0.2960
 1159SOL    HW1 5108   2.599   9.396   2.171 -0.1035  0.0013  0.1644
 1159SOL    HW2 5109   2.496   9.309   2.101 -2.2851  1.3908  1.5039
 1159SOL     MW 5110   2.552   9.376   2.100 -0.5176 -0.0043  0.4337
 1160SOL     OW 5111   9.104   9.672   3.398  0.4664 -0.3753 -0.2936
 1160SOL    HW1 5112   9.090   9.594   3.344  0.2807 -0.6476  0.1431
 1160SOL    HW2 5113   9.194   9.699   3.380  1.4893 -2.2725  1.5788
 1160SOL     MW 5114   9.113   9.665   3.389  0.5741 -0.6533  0.0020
 1161SOL     OW 5115   7.214  10.717   5.145  0.0624  0.1684 -0.0114
 1161SOL    HW1 5116   7.122  10.720   5.118 -0.2128 -3.7890 -0.0970
 1161SOL    HW2 5117   7.263  10.728   5.064 -0.5048 -1.5788 -0.6332
 1161SOL     MW 5118   7.208  10.719   5.131 -0.0453 -0.5622 -0.1020
 1162SOL     OW 5119   8.721  10.161   4.940 -0.0520  0.0493 -0.6954
 1162SOL    HW1 5120   8.736  10.090   4.878  2.1583 -0.9524  0.8283
 1162SOL    HW2 5121   8.707  10.116   5.024 -1.0045  1.3875 -0.1157
 1162SOL     MW 5122   8.721  10.146   4.943  0.1097  0.0920 -0.4258
 1163SOL     OW 5123   8.639   8.849   4.357 -0.1206 -0.5789 -0.0769
 1163SOL    HW1 5124   8.635   8.940   4.329  0.9305 -0.1932  0.9310
 1163SOL    HW2 5125   8.558   8.810   4.325 -0.3454  0.5778 -0.9624
 1163SOL     MW 5126   8.628   8.855   4.350 -0.0148 -0.3815 -0.0613
 1164SOL     OW 5127   3.267   9.075   2.670  0.0610 -0.3068 -0.2240
 1164SOL    HW1 5128   3.315   9.129   2.733  1.4655  0.0350 -1.5183
 1164SOL    HW2 5129   3.183   9.120   2.658  0.7875  1.0306 -0.4753
 1164SOL     MW 5130   3.262   9.087   2.676  0.3337 -0.0920 -0.4218
 1165SOL     OW 5131   2.236   8.351   2.429  0.5823 -0.6080  0.0017
 1165SOL    HW1 5132   2.278   8.415   2.372  1.3743 -0.4752  0.7195
 1165SOL    HW2 5133   2.251   8.384   2.517 -1.0735 -0.5305  0.2928
 1165SOL     MW 5134   2.243   8.364   2.433  0.4716 -0.5813  0.1307
 1166SOL     OW 5135   8.329   8.809   1.812  0.4782  0.5391 -0.6449
 1166SOL    HW1 5136   8.313   8.718   1.837 -2.4378  1.2571  0.4382
 1166SOL    HW2 5137   8.270   8.825   1.738 -0.4871  2.0512  0.3966
 1166SOL     MW 5138   8.319   8.800   1.806 -0.0186  0.8245 -0.3729
 1167SOL     OW 5139  10.245   8.525   3.647 -0.6074 -0.3552 -0.0301
 1167SOL    HW1 5140  10.202   8.459   3.591 -0.4199 -0.3856 -0.1398
 1167SOL    HW2 5141  10.230   8.494   3.736 -0.8309 -0.3553 -0.0669
 1167SOL     MW 5142  10.238   8.512   3.651 -0.6123 -0.3591 -0.0488
 1168SOL     OW 5143   7.909  10.244   3.961  0.2575 -0.1322 -0.1574
 1168SOL    HW1 5144   7.910  10.225   3.868  0.9571 -1.1857  0.0425
 1168SOL    HW2 5145   7.960  10.325   3.970  2.2551 -1.2722 -0.4882
 1168SOL     MW 5146   7.916  10.252   3.950  0.6027 -0.4129 -0.1742
 1169SOL     OW 5147   2.835  10.696   3.846 -0.2704  0.4877  0.3122
 1169SOL    HW1 5148   2.901  10.654   3.902 -2.4884 -1.1652  1.8421
 1169SOL    HW2 5149   2.834  10.787   3.873  2.1557  0.8555 -0.5868
 1169SOL     MW 5150   2.844  10.702   3.856 -0.2439  0.3238  0.3929
 1170SOL     OW 5151   9.077   9.132   1.951 -0.6111 -0.6689  0.5363
 1170SOL    HW1 5152   9.049   9.040   1.955 -0.3673 -0.8010 -0.4864
 1170SOL    HW2 5153   9.166   9.132   1.985 -0.5824 -0.8246  0.4617
 1170SOL     MW 5154   9.084   9.120   1.956 -0.5765 -0.7062  0.3958
 1171SOL     OW 5155   7.911   8.294   2.620  0.1587 -0.4517 -0.2915
 1171SOL    HW1 5156   7.937   8.328   2.534 -1.9127 -0.4547 -0.9792
 1171SOL    HW2 5157   7.897   8.373   2.673 -2.4344 -0.1838 -1.2143
 1171SOL     MW 5158   7.912   8.309   2.616 -0.4382 -0.4177 -0.4976
 1172SOL     OW 5159   7.777   7.363   4.424 -0.2977  0.3287  0.0277
 1172SOL    HW1 5160   7.857   7.382   4.376 -0.3305  1.2944  0.3458
 1172SOL    HW2 5161   7.778   7.268   4.434  0.1624  0.1949 -1.0767
 1172SOL     MW 5162   7.788   7.353   4.419 -0.2432  0.4354 -0.0730
 1173SOL     OW 5163   1.235   7.247   0.588  0.2072  0.1436 -0.2326
 1173SOL    HW1 5164   1.195   7.306   0.524 -0.0672 -0.8092 -0.9623
 1173SOL    HW2 5165   1.319   7.223   0.548 -0.6654 -1.7233 -1.0079
 1173SOL     MW 5166   1.241   7.252   0.575  0.0604 -0.2170 -0.4252
 1174SOL     OW 5167   7.297   1.130   0.909 -0.1014  0.0464 -0.0122
 1174SOL    HW1 5168   7.382   1.091   0.888  0.3909  0.8353  0.4414
 1174SOL    HW2 5169   7.237   1.056   0.915  0.7168 -0.5932  0.4270
 1174SOL     MW 5170   7.300   1.116   0.907  0.0663  0.0654  0.1021
 1175SOL     OW 5171   8.920   8.217   1.326 -0.1714  0.0479  0.4522
 1175SOL    HW1 5172   8.944   8.287   1.265  1.1074  0.3101  1.2398
 1175SOL    HW2 5173   8.835   8.244   1.362 -0.8301  0.0038 -0.9968
 1175SOL     MW 5174   8.912   8.229   1.323 -0.0916  0.0758  0.3675
 1176SOL     OW 5175   8.712   7.804   2.683 -0.0679 -0.0193 -0.3303
 1176SOL    HW1 5176   8.772   7.759   2.743 -0.5352  0.4035  0.4794
 1176SOL    HW2 5177   8.764   7.872   2.642  0.1317  0.0352  0.0084
 1176SOL     MW 5178   8.726   7.807   2.686 -0.1020  0.0417 -0.1833
 1177SOL     OW 5179   9.112   4.285   1.439  0.2253  0.2105  0.1278
 1177SOL    HW1 5180   9.196   4.253   1.472 -0.2810 -0.8663  0.4132
 1177SOL    HW2 5181   9.047   4.244   1.495 -0.5234  0.6890 -0.3672
 1177SOL     MW 5182   9.115   4.276   1.450  0.0648  0.1342  0.1010
 1178SOL     OW 5183   9.324   9.137   5.247 -0.2021  0.1641 -0.5289
 1178SOL    HW1 5184   9.382   9.072   5.206 -0.2377  0.0297 -0.3644
 1178SOL    HW2 5185   9.384   9.204   5.282 -0.1735  0.2956 -0.8261
 1178SOL     MW 5186   9.339   9.137   5.246 -0.2031  0.1636 -0.5457
 1179SOL     OW 5187   7.320   9.483   4.856  1.1877 -0.2649  0.2265
 1179SOL    HW1 5188   7.331   9.494   4.951 -0.3734 -0.4065  0.4544
 1179SOL    HW2 5189   7.263   9.407   4.847 -0.2857  0.8900 -0.7244
 1179SOL     MW 5190   7.314   9.475   4.867  0.7994 -0.1354  0.1340
 1180SOL     OW 5191   8.134   7.547   0.046 -0.2026 -0.2198 -0.4640
 1180SOL    HW1 5192   8.214   7.566   0.095  0.0206  1.1849 -1.2906
 1180SOL    HW2 5193   8.122   7.453   0.054  0.8361 -0.2733  0.7257
 1180SOL     MW 5194   8.142   7.537   0.053 -0.0410 -0.0470 -0.4175
 1181SOL     OW 5195  10.090  10.327   3.381 -0.2432  0.2150 -0.4181
 1181SOL    HW1 5196  10.153  10.258   3.361 -0.0857  0.6178 -1.4017
 1181SOL    HW2 5197  10.094  10.336   3.476  0.9208 -0.0291 -0.4209
 1181SOL     MW 5198  10.099  10.320   3.391 -0.0739  0.2351 -0.5444
 1182SOL     OW 5199   8.907   7.982   3.662 -0.2826 -0.4405 -0.0989
 1182SOL    HW1 5200   8.970   8.032   3.715 -2.0491 -1.2165  3.0232
 1182SOL    HW2 5201   8.906   8.026   3.578  0.0041  3.3873  1.6779
 1182SOL     MW 5202   8.915   7.994   3.658 -0.4721 -0.0498  0.5281
 1183SOL     OW 5203   2.578   8.464   2.113  0.2493 -0.4418 -0.0832
 1183SOL    HW1 5204   2.606   8.510   2.034 -0.0168 -0.3867 -0.1448
 1183SOL    HW2 5205   2.490   8.496   2.130  1.3757  1.8503  1.9534
 1183SOL     MW 5206   2.570   8.474   2.105  0.3594 -0.1411  0.1696
 1184SOL     OW 5207   9.989   8.346   4.306  0.0023 -0.1892 -0.1251
 1184SOL    HW1 5208  10.024   8.257   4.307  1.9449  0.5390  1.3875
 1184SOL    HW2 5209  10.063   8.402   4.329 -1.2516  1.8120 -0.7087
 1184SOL     MW 5210  10.003   8.342   4.309  0.0906  0.1597 -0.0060
 1185SOL     OW 5211  10.682   7.360   5.245  0.1794  0.3045 -0.1719
 1185SOL    HW1 5212  10.752   7.301   5.273  0.1938  1.0603  1.4670
 1185SOL    HW2 5213  10.720   7.408   5.171  1.4922  0.8687  0.8446
 1185SOL     MW 5214  10.696   7.358   5.239  0.3486  0.4735  0.1683
 1186SOL     OW 5215   3.413   7.503   4.608  0.3545  0.0755  0.4819
 1186SOL    HW1 5216   3.414   7.433   4.542  1.8744  2.4909 -2.2828
 1186SOL    HW2 5217   3.339   7.558   4.585  1.0587  1.1027  0.5997
 1186SOL     MW 5218   3.404   7.501   4.597  0.6392  0.5162  0.1431
 1187SOL     OW 5219   8.281   8.230   4.548  0.4444 -0.7381  0.0891
 1187SOL    HW1 5220   8.292   8.136   4.531 -0.8405 -0.9382  0.2424
 1187SOL    HW2 5221   8.227   8.234   4.626 -1.1323  0.0856 -0.9847
 1187SOL     MW 5222   8.276   8.218   4.556  0.0782 -0.6585 -0.0286
 1188SOL     OW 5223   8.836   1.200   0.853  0.6083  0.4617  0.0057
 1188SOL    HW1 5224   8.743   1.183   0.840  0.3835  1.9067 -0.3717
 1188SOL    HW2 5225   8.879   1.154   0.781 -0.0322  1.9484 -1.3830
 1188SOL     MW 5226   8.830   1.192   0.842  0.4973  0.8370 -0.2204
 1189SOL     OW 5227   2.341   1.694   2.119 -0.6162  0.2575 -0.3070
 1189SOL    HW1 5228   2.412   1.640   2.083 -0.8409 -0.2188 -0.0277
 1189SOL    HW2 5229   2.387   1.764   2.166 -0.3327 -0.0490 -0.1247
 1189SOL     MW 5230   2.356   1.696   2.120 -0.6087  0.1572 -0.2480
 1190SOL     OW 5231   9.383   9.351   1.520 -0.3302 -0.3025 -0.1685
 1190SOL    HW1 5232   9.361   9.260   1.502  0.7156 -0.8129  0.9902
 1190SOL    HW2 5233   9.303   9.400   1.501 -1.6744 -1.7616  1.4127
 1190SOL     MW 5234   9.370   9.346   1.516 -0.3691 -0.5546  0.1823
 1191SOL     OW 5235   2.885   3.688   3.685  0.2606 -0.0283 -0.1667
 1191SOL    HW1 5236   2.953   3.635   3.728 -1.1753 -0.1536  2.1791
 1191SOL    HW2 5237   2.851   3.744   3.755 -0.6591  1.5091 -1.7617
 1191SOL     MW 5238   2.889   3.688   3.700 -0.0408  0.1525 -0.0706
 1192SOL     OW 5239   3.766   8.970   4.421  0.1311  0.1635 -0.4313
 1192SOL    HW1 5240   3.733   9.024   4.348  1.9169 -0.2748 -1.6366
 1192SOL    HW2 5241   3.787   9.033   4.489  1.6533  0.9990 -1.6051
 1192SOL     MW 5242   3.764   8.985   4.420  0.5544  0.2146 -0.7360
 1193SOL     OW 5243  10.460   8.047   3.640 -0.0954  0.0202  0.1373
 1193SOL    HW1 5244  10.459   8.072   3.547 -0.9718 -0.9245 -0.1274
 1193SOL    HW2 5245  10.476   7.953   3.639 -1.5144 -0.2615  0.8595
 1193SOL     MW 5246  10.462   8.038   3.628 -0.3896 -0.1369  0.1960
 1194SOL     OW 5247   9.944   9.831   3.216  0.3450  0.0339  0.3742
 1194SOL    HW1 5248   9.906   9.912   3.250  0.1316  0.9866 -1.9427
 1194SOL    HW2 5249  10.039   9.847   3.217  0.3429  0.0306  0.5862
 1194SOL     MW 5250   9.951   9.843   3.221  0.3171  0.1559  0.1047
 1195SOL     OW 5251   2.741   7.075   1.179 -0.0963  0.9957 -0.2620
 1195SOL    HW1 5252   2.681   7.125   1.123  0.9049  0.6499 -1.7017
 1195SOL    HW2 5253   2.700   6.989   1.187 -0.8254  1.4079  0.5372
 1195SOL     MW 5254   2.728   7.071   1.173 -0.0615  1.0042 -0.3440
 1196SOL     OW 5255   9.660   2.162   2.236  0.4517  0.0192 -0.0756
 1196SOL    HW1 5256   9.611   2.192   2.312 -0.4137  0.5591 -0.8309
 1196SOL    HW2 5257   9.743   2.131   2.272 -0.5602 -1.2604  1.2800
 1196SOL     MW 5258   9.664   2.162   2.250  0.2112 -0.0755  0.0013
 1197SOL     OW 5259   9.760  10.663   3.935  0.3181  0.4057  0.3023
 1197SOL    HW1 5260   9.854  10.662   3.950  0.4082  0.0341 -0.2666
 1197SOL    HW2 5261   9.741  10.753   3.908  0.1103  1.1868  2.7496
 1197SOL     MW 5262   9.769  10.674   3.934  0.3037  0.4582  0.5429
 1198SOL     OW 5263   1.759   1.845   0.499  0.2517 -0.1249  0.0825
 1198SOL    HW1 5264   1.814   1.923   0.494  0.2067 -0.1766 -1.7960
 1198SOL    HW2 5265   1.818   1.777   0.532  0.2809  0.6546  1.7775
 1198SOL     MW 5266   1.774   1.846   0.503  0.2496 -0.0317  0.0590
 1199SOL     OW 5267   8.989   9.414   3.853  0.6770 -0.2387  0.8101
 1199SOL    HW1 5268   8.898   9.408   3.823  0.9853 -1.3025  0.0288
 1199SOL    HW2 5269   9.037   9.445   3.776  0.8785  1.1111  1.4492
 1199SOL     MW 5270   8.983   9.417   3.839  0.7420 -0.2027  0.7919
 1200SOL     OW 5271  10.670  10.715   3.761  0.5511  0.3886 -0.0381
 1200SOL    HW1 5272  10.761  10.744   3.768  0.5214  0.4430  0.1251
 1200SOL    HW2 5273  10.653  10.669   3.843  0.2404  0.9135  0.1973
 1200SOL     MW 5274  10.680  10.713   3.772  0.5074  0.4621  0.0129
 1201SOL     OW 5275   2.807  10.327   3.132  0.0210 -0.4578  0.0195
 1201SOL    HW1 5276   2.779  10.418   3.135 -1.5681 -0.9430  0.5327
 1201SOL    HW2 5277   2.888  10.325   3.183 -0.9693  0.3255  1.7099
 1201SOL     MW 5278   2.814  10.339   3.139 -0.3092 -0.4196  0.3016
 1202SOL     OW 5279   7.516   8.994   4.966 -0.0561 -0.2696  1.0276
 1202SOL    HW1 5280   7.566   9.072   4.943 -1.6698  0.4259 -0.2595
 1202SOL    HW2 5281   7.565   8.955   5.039  2.9578 -0.2185 -0.7763
 1202SOL     MW 5282   7.529   8.999   4.972  0.1228 -0.1750  0.6323
 1203SOL     OW 5283   3.805   4.266   4.632 -0.7950 -0.2299 -0.1973
 1203SOL    HW1 5284   3.874   4.205   4.605  0.3504  1.4013 -1.1519
 1203SOL    HW2 5285   3.724   4.227   4.597  0.0194 -0.7522 -1.5940
 1203SOL     MW 5286   3.803   4.253   4.624 -0.5441 -0.0877 -0.4985
 1204SOL     OW 5287   1.595   3.410   2.227 -0.0113  0.3359 -0.5197
 1204SOL    HW1 5288   1.575   3.443   2.314 -0.9282  1.2132 -1.0506
 1204SOL    HW2 5289   1.685   3.438   2.210 -0.5802  2.1238 -0.7362
 1204SOL     MW 5290   1.604   3.418   2.236 -0.2012  0.6771 -0.6154
 1205SOL     OW 5291   8.487   7.321   3.429  0.5925 -0.5404  0.9232
 1205SOL    HW1 5292   8.396   7.292   3.437 -0.2870  1.2967 -1.2578
 1205SOL    HW2 5293   8.482   7.399   3.373  3.4018  0.3246  1.7300
 1205SOL     MW 5294   8.474   7.327   3.423  0.8402 -0.1943  0.7473
 1206SOL     OW 5295   9.017   9.382   1.517 -0.2878  0.6607 -0.2852
 1206SOL    HW1 5296   8.983   9.437   1.587 -0.3633  1.9226 -1.2701
 1206SOL    HW2 5297   8.939   9.342   1.478 -0.5249  2.0621 -1.3266
 1206SOL     MW 5298   9.003   9.384   1.521 -0.3276  1.0018 -0.5446
 1207SOL     OW 5299   8.726   9.034   1.227  0.3853 -0.3194 -0.4339
 1207SOL    HW1 5300   8.790   9.017   1.158  2.7955 -0.5050  1.6999
 1207SOL    HW2 5301   8.746   8.971   1.295 -1.4756  0.2764  0.7660
 1207SOL     MW 5302   8.736   9.024   1.227  0.4549 -0.2670 -0.0072
 1208SOL     OW 5303   4.912   5.215   5.381  0.0264 -0.1299  0.0378
 1208SOL    HW1 5304   4.857   5.266   5.440  0.6422  0.2911  0.2596
 1208SOL    HW2 5305   4.989   5.194   5.433 -0.4436 -1.7697  0.1318
 1208SOL     MW 5306   4.915   5.218   5.395  0.0448 -0.2856  0.0782
 1209SOL     OW 5307   9.024   1.475   1.469 -0.5124  0.5027  0.1184
 1209SOL    HW1 5308   9.062   1.434   1.547 -0.9148  2.3052  1.3369
 1209SOL    HW2 5309   9.099   1.497   1.414 -0.1791 -0.2718  0.2487
 1209SOL     MW 5310   9.039   1.473   1.472 -0.5212  0.6344  0.2910
 1210SOL     OW 5311  10.095   8.700   3.234 -0.8241 -0.0916  0.3162
 1210SOL    HW1 5312  10.159   8.629   3.243 -1.8905 -1.1438 -0.2148
 1210SOL    HW2 5313  10.101   8.747   3.317  0.4078 -0.3507  0.4043
 1210SOL     MW 5314  10.104   8.697   3.246 -0.8030 -0.2599  0.2594
 1211SOL     OW 5315   8.887   8.920   3.787  0.1177  0.7793  0.3946
 1211SOL    HW1 5316   8.930   8.992   3.835 -1.0277  0.5053  1.8995
 1211SOL    HW2 5317   8.960   8.864   3.760  0.8408  0.9743  1.7968
 1211SOL     MW 5318   8.902   8.922   3.790  0.0639  0.7687  0.7668
 1212SOL     OW 5319   9.386   6.704   3.141 -0.3509  0.1417 -0.1793
 1212SOL    HW1 5320   9.437   6.784   3.127 -0.4758  0.3642  0.6188
 1212SOL    HW2 5321   9.448   6.640   3.175 -0.1288 -0.2890 -1.3312
 1212SOL     MW 5322   9.400   6.706   3.143 -0.3386  0.1152 -0.2246
 1213SOL     OW 5323   9.261   7.824   3.282 -0.2151  0.6777  0.1410
 1213SOL    HW1 5324   9.270   7.818   3.377  1.2573  1.0436  0.0477
 1213SOL    HW2 5325   9.224   7.740   3.255  1.7722 -0.4502  0.7872
 1213SOL     MW 5326   9.257   7.812   3.291  0.2279  0.5801  0.2118
 1214SOL     OW 5327   8.184   3.248   1.503  0.1191 -0.8286  0.2375
 1214SOL    HW1 5328   8.235   3.211   1.431  0.4977 -2.5423  1.3332
 1214SOL    HW2 5329   8.203   3.342   1.500  0.6120 -0.9413 -1.4803
 1214SOL     MW 5330   8.193   3.255   1.493  0.2303 -1.0624  0.1579
 1215SOL     OW 5331   2.329   8.588   3.007 -0.2321 -0.5538  0.0757
 1215SOL    HW1 5332   2.415   8.613   2.974 -0.7957  1.1065 -0.2140
 1215SOL    HW2 5333   2.338   8.496   3.030  1.3572 -0.6447 -0.8017
 1215SOL     MW 5334   2.341   8.580   3.006 -0.1007 -0.3538 -0.0737
 1216SOL     OW 5335   5.193   6.981   0.066  0.0903 -0.4940  1.0373
 1216SOL    HW1 5336   5.254   7.001  -0.005 -0.8970 -1.0065  0.0136
 1216SOL    HW2 5337   5.192   6.885   0.070 -0.1434 -0.4753  1.4974
 1216SOL     MW 5338   5.201   6.971   0.058 -0.0660 -0.5572  0.9651
 1217SOL     OW 5339   8.184   8.799   1.540  0.4533  0.2974 -0.9546
 1217SOL    HW1 5340   8.167   8.861   1.469 -0.3590  2.0066  0.6455
 1217SOL    HW2 5341   8.102   8.750   1.548  0.1281  0.9157 -0.4439
 1217SOL     MW 5342   8.172   8.801   1.532  0.3076  0.5956 -0.6844
 1218SOL     OW 5343   9.403   8.133   3.904 -0.8304 -1.0042 -0.2999
 1218SOL    HW1 5344   9.490   8.096   3.915 -0.9011 -1.8537 -2.2726
 1218SOL    HW2 5345   9.366   8.133   3.993  0.9983 -1.0166  0.4993
 1218SOL     MW 5346   9.409   8.128   3.917 -0.6056 -1.1144 -0.4501
 1219SOL     OW 5347   2.475   2.614   2.919 -0.1365 -0.6138 -0.2736
 1219SOL    HW1 5348   2.413   2.595   2.990 -0.0924  1.1272  0.2913
 1219SOL    HW2 5349   2.421   2.655   2.851  0.2887  0.4623  0.0194
 1219SOL     MW 5350   2.460   2.617   2.920 -0.0764 -0.2531 -0.1639
 1220SOL     OW 5351  10.546   8.583   3.459  0.0561  0.0908  0.2078
 1220SOL    HW1 5352  10.452   8.594   3.470  0.0997  0.3102  0.3632
 1220SOL    HW2 5353  10.573   8.657   3.403 -0.0005 -0.4549 -0.5608
 1220SOL     MW 5354  10.538   8.594   3.453  0.0548  0.0496  0.1293
 1221SOL     OW 5355   7.879   6.988   3.978 -0.2680 -0.5372  0.3784
 1221SOL    HW1 5356   7.855   7.064   3.925  0.7282 -0.7276 -0.3913
 1221SOL    HW2 5357   7.830   6.915   3.940  1.1941 -0.8678 -0.9885
 1221SOL     MW 5358   7.870   6.988   3.967  0.0470 -0.6037  0.1049
 1222SOL     OW 5359   8.344  10.138   5.567  0.5992  0.0415 -0.0918
 1222SOL    HW1 5360   8.334  10.051   5.529  0.4509  0.0838 -0.1535
 1222SOL    HW2 5361   8.418  10.130   5.627  0.8183 -0.0310 -0.3727
 1222SOL     MW 5362   8.352  10.126   5.570  0.6084  0.0377 -0.1354
 1223SOL     OW 5363   2.411   4.633   2.688  0.7955  0.2479 -0.1701
 1223SOL    HW1 5364   2.328   4.611   2.647  1.1855 -0.4756 -0.5853
 1223SOL    HW2 5365   2.434   4.556   2.741  0.2559  1.1894  1.5371
 1223SOL     MW 5366   2.403   4.621   2.690  0.7763  0.2759 -0.0048
 1224SOL     OW 5367   2.544   8.085   1.538  0.1670  0.0044 -0.0777
 1224SOL    HW1 5368   2.496   8.059   1.617 -1.4152  0.3593 -0.8796
 1224SOL    HW2 5369   2.476   8.120   1.479  1.3434  0.0016 -1.4873
 1224SOL     MW 5370   2.529   8.086   1.540  0.1150  0.0486 -0.3608
 1225SOL     OW 5371   9.862   9.702   4.251  0.4889  0.4151  0.2304
 1225SOL    HW1 5372   9.864   9.651   4.331  0.9095 -0.4148 -0.2909
 1225SOL    HW2 5373   9.774   9.688   4.216  0.2647  0.8741  0.5984
 1225SOL     MW 5374   9.851   9.693   4.256  0.5140  0.3676  0.2108
 1226SOL     OW 5375   9.525   2.225   2.467 -0.2198  0.1988  0.1403
 1226SOL    HW1 5376   9.540   2.222   2.561 -1.7524 -1.7546  0.3772
 1226SOL    HW2 5377   9.457   2.291   2.456 -1.7032 -1.1800  0.7117
 1226SOL     MW 5378   9.518   2.233   2.477 -0.6051 -0.2277  0.2438
 1227SOL     OW 5379   6.721  10.672   4.051  0.3581  0.3257  0.0973
 1227SOL    HW1 5380   6.641  10.718   4.024 -1.2311 -1.2833  1.7651
 1227SOL    HW2 5381   6.733  10.604   3.986  0.3232  0.5164 -0.1097
 1227SOL     MW 5382   6.712  10.669   4.039  0.1502  0.1445  0.2842
 1228SOL     OW 5383   2.989   8.818   2.777 -0.0345  0.5259  0.0788
 1228SOL    HW1 5384   2.907   8.819   2.728 -0.9234 -2.1019  1.2988
 1228SOL    HW2 5385   3.046   8.761   2.726 -0.5599 -1.2538  1.3729
 1228SOL     MW 5386   2.986   8.811   2.764 -0.2156 -0.0381  0.4005
 1229SOL     OW 5387   7.644   9.723   2.339 -0.4089  0.3713 -0.4647
 1229SOL    HW1 5388   7.579   9.696   2.274  0.6839 -0.6477 -1.1624
 1229SOL    HW2 5389   7.728   9.696   2.303  0.3293  0.7001  0.9151
 1229SOL     MW 5390   7.646   9.716   2.326 -0.1748  0.2828 -0.3773
 1230SOL     OW 5391   9.073   7.459   2.964 -0.5172  0.2583 -0.5587
 1230SOL    HW1 5392   9.071   7.491   2.874 -0.9823  1.4534 -0.1387
 1230SOL    HW2 5393   9.163   7.427   2.976 -0.2509  0.7258 -1.2364
 1230SOL     MW 5394   9.084   7.459   2.954 -0.5431  0.4714 -0.5918
 1231SOL     OW 5395   0.974   7.861   0.785  0.3976  0.2477 -0.4507
 1231SOL    HW1 5396   1.025   7.782   0.800  1.4958  1.2553  1.6005
 1231SOL    HW2 5397   0.892   7.847   0.832  0.0476 -0.1720 -1.1812
 1231SOL     MW 5398   0.970   7.849   0.793  0.4934  0.3231 -0.2816
 1232SOL     OW 5399  10.053   7.887   4.267 -0.1257 -0.0764 -0.2268
 1232SOL    HW1 5400  10.082   7.849   4.184 -0.5411  0.1770 -0.4891
 1232SOL    HW2 5401  10.126   7.871   4.327 -0.7367 -2.3625  0.0071
 1232SOL     MW 5402  10.066   7.880   4.264 -0.2570 -0.3364 -0.2303
 1233SOL     OW 5403   9.723   9.252   2.544 -0.0662 -0.2478 -0.1561
 1233SOL    HW1 5404   9.653   9.210   2.594 -0.3789 -1.3738 -1.4941
 1233SOL    HW2 5405   9.678   9.323   2.497  0.0193  0.0824  0.2495
 1233SOL     MW 5406   9.708   9.256   2.544 -0.0954 -0.3495 -0.2755
 1234SOL     OW 5407   3.048   2.759   0.559  0.0484 -0.1643  0.2747
 1234SOL    HW1 5408   3.073   2.773   0.468 -1.5598  1.3362  0.0027
 1234SOL    HW2 5409   3.129   2.736   0.604  0.8649 -0.9308 -1.5189
 1234SOL     MW 5410   3.061   2.758   0.553 -0.0529 -0.0703  0.0103
 1235SOL     OW 5411   7.764   8.841   4.502 -0.1518  0.1218  0.4110
 1235SOL    HW1 5412   7.717   8.785   4.440  0.7104 -0.7389  0.5130
 1235SOL    HW2 5413   7.697   8.869   4.565 -0.2727 -2.4711  1.5631
 1235SOL     MW 5414   7.750   8.837   4.502 -0.0567 -0.3204  0.5715
 1236SOL     OW 5415  10.614   3.069   3.331  0.1197  0.3655 -0.5136
 1236SOL    HW1 5416  10.610   3.007   3.404  0.5254  1.8642  0.8487
 1236SOL    HW2 5417  10.534   3.053   3.281  0.8339 -2.1014 -0.9786
 1236SOL     MW 5418  10.603   3.059   3.334  0.2632  0.2416 -0.3986
 1237SOL     OW 5419   8.902   9.793   3.521 -0.6822 -0.4407 -0.0457
 1237SOL    HW1 5420   8.838   9.780   3.450 -1.0425  0.7049  0.0492
 1237SOL    HW2 5421   8.984   9.757   3.486  0.0295  3.0311 -2.4595
 1237SOL     MW 5422   8.904   9.787   3.507 -0.6371  0.1502 -0.3425
 1238SOL     OW 5423  12.352   5.352   5.841 -0.1181 -0.7441 -0.4432
 1238SOL    HW1 5424  12.373   5.353   5.748  0.1198 -0.7345 -0.3910
 1238SOL    HW2 5425  12.356   5.259   5.866  0.8534 -0.6563 -0.2190
 1238SOL     MW 5426  12.355   5.340   5.833  0.0372 -0.7317 -0.4077
 1239SOL     OW 5427   2.724   7.913   1.883  0.0725 -0.0275 -0.0800
 1239SOL    HW1 5428   2.657   7.976   1.910 -0.3351  0.0951 -1.2871
 1239SOL    HW2 5429   2.675   7.841   1.843  0.5357 -1.1270  1.2735
 1239SOL     MW 5430   2.709   7.912   1.881  0.0796 -0.1526 -0.0613
 1240SOL     OW 5431   2.886   1.648   1.343  0.6947 -0.1453  0.1570
 1240SOL    HW1 5432   2.880   1.596   1.263 -1.0643  0.4602 -0.1515
 1240SOL    HW2 5433   2.915   1.734   1.313 -0.2145  0.1569  0.1071
 1240SOL     MW 5434   2.889   1.653   1.329  0.3531 -0.0290  0.1111
 1241SOL     OW 5435   7.662   9.430   4.071  0.1189 -0.5066 -0.6708
 1241SOL    HW1 5436   7.753   9.422   4.041  0.0536  1.4049 -1.5298
 1241SOL    HW2 5437   7.611   9.428   3.990 -0.3455  1.2362 -0.4594
 1241SOL     MW 5438   7.667   9.429   4.057  0.0510 -0.0386 -0.7536
 1242SOL     OW 5439   8.937   9.987   3.871  0.1087  0.3538 -0.2171
 1242SOL    HW1 5440   9.004   9.948   3.815  0.4483 -1.5848  1.4525
 1242SOL    HW2 5441   8.938  10.080   3.847  3.4511  0.4342 -0.2288
 1242SOL     MW 5442   8.946   9.994   3.861  0.5798  0.1159 -0.0048
 1243SOL     OW 5443   9.529   9.838   2.829  0.2836  0.2151  1.0679
 1243SOL    HW1 5444   9.585   9.893   2.774 -1.1593 -1.0742 -1.9410
 1243SOL    HW2 5445   9.582   9.760   2.845  0.9209  0.8327  2.0344
 1243SOL     MW 5446   9.543   9.835   2.824  0.1812  0.1292  0.8065
 1244SOL     OW 5447   9.481   9.485   2.585  0.0015  0.0144 -0.1263
 1244SOL    HW1 5448   9.431   9.445   2.657  1.9568 -0.8679  0.8255
 1244SOL    HW2 5449   9.441   9.451   2.506 -0.3965 -1.3410  0.6217
 1244SOL     MW 5450   9.470   9.476   2.584  0.2007 -0.2723  0.0912
 1245SOL     OW 5451   1.328   9.179   1.365 -0.1433 -0.0559 -0.2236
 1245SOL    HW1 5452   1.289   9.208   1.282 -2.4052  0.0627  0.8068
 1245SOL    HW2 5453   1.357   9.260   1.407 -1.1464  0.1560  0.0970
 1245SOL     MW 5454   1.327   9.193   1.360 -0.5612 -0.0138 -0.0507
 1246SOL     OW 5455   8.378   7.145   1.960 -0.3507 -0.5389 -0.1356
 1246SOL    HW1 5456   8.329   7.073   1.922 -0.0743 -0.8364  0.0657
 1246SOL    HW2 5457   8.465   7.139   1.921 -0.2007 -0.5714  0.2009
 1246SOL     MW 5458   8.383   7.135   1.950 -0.2961 -0.5815 -0.0669
 1247SOL     OW 5459   2.681   7.610   2.152  0.3265  0.2993  0.6472
 1247SOL    HW1 5460   2.749   7.677   2.147 -0.5334  1.1166 -1.4291
 1247SOL    HW2 5461   2.672   7.580   2.062 -0.9615 -0.9185  1.1638
 1247SOL     MW 5462   2.689   7.615   2.140  0.0515  0.2480  0.4475
 1248SOL     OW 5463   8.714   2.886   1.047  0.1516  0.3746  0.5643
 1248SOL    HW1 5464   8.629   2.918   1.019 -0.3538 -1.1113  0.3384
 1248SOL    HW2 5465   8.775   2.956   1.022 -0.7756  0.7529 -0.7474
 1248SOL     MW 5466   8.711   2.899   1.041 -0.0319  0.2328  0.3675
 1249SOL     OW 5467   8.533   0.630   0.880  0.4465 -0.8812 -0.0265
 1249SOL    HW1 5468   8.567   0.678   0.955  1.7971 -0.4443 -0.9007
 1249SOL    HW2 5469   8.597   0.643   0.811 -1.4832 -0.0063 -1.7728
 1249SOL     MW 5470   8.545   0.637   0.881  0.3724 -0.7132 -0.3619
 1250SOL     OW 5471   8.319   3.032   2.759  0.0559  0.3213  0.1688
 1250SOL    HW1 5472   8.396   3.061   2.709  1.2458  1.4401  2.5190
 1250SOL    HW2 5473   8.355   2.991   2.838 -1.7542  0.8308  1.3218
 1250SOL     MW 5474   8.333   3.030   2.763 -0.0238  0.5296  0.6171
 1251SOL     OW 5475   9.861   8.221   3.634 -0.5179  0.7412  0.0084
 1251SOL    HW1 5476   9.933   8.234   3.573  0.6059 -0.2988  1.0590
 1251SOL    HW2 5477   9.803   8.295   3.618  1.2808  2.1897 -0.1489
 1251SOL     MW 5478   9.863   8.232   3.624 -0.1440  0.7939  0.1228
 1252SOL     OW 5479   8.067   9.295   2.024 -0.2643 -0.0013  0.1121
 1252SOL    HW1 5480   8.047   9.249   2.106 -1.2649 -1.7640 -1.0647
 1252SOL    HW2 5481   8.055   9.388   2.046  0.3593 -0.3473  2.1706
 1252SOL     MW 5482   8.063   9.301   2.037 -0.3123 -0.2708  0.2248
 1253SOL     OW 5483   8.131   9.909   3.575 -1.0133 -0.3589 -0.7067
 1253SOL    HW1 5484   8.185   9.896   3.653 -2.6875 -1.8453  0.2884
 1253SOL    HW2 5485   8.163   9.990   3.537  1.6254 -0.9442  0.0260
 1253SOL     MW 5486   8.142   9.917   3.580 -0.8903 -0.6242 -0.4857
 1254SOL     OW 5487   2.702   8.913   1.263  0.0103  0.4259  0.2545
 1254SOL    HW1 5488   2.770   8.943   1.202  2.0830  0.3847  2.4125
 1254SOL    HW2 5489   2.672   8.830   1.226  1.1676  0.4137 -0.7353
 1254SOL     MW 5490   2.707   8.906   1.250  0.4237  0.4191  0.4040
 1255SOL     OW 5491   9.844   7.940   3.445 -0.4575 -0.0648 -0.0497
 1255SOL    HW1 5492   9.842   7.921   3.351 -0.1025  0.1720 -0.1025
 1255SOL    HW2 5493   9.922   7.993   3.458  0.4420 -1.5072  0.6506
 1255SOL     MW 5494   9.853   7.944   3.435 -0.2961 -0.2191  0.0333
 1256SOL     OW 5495   8.741  10.217   3.257 -0.3776  0.8481  0.0852
 1256SOL    HW1 5496   8.775  10.226   3.346 -3.2795 -0.3769  1.4522
 1256SOL    HW2 5497   8.752  10.303   3.218  0.7079  1.4959  1.7166
 1256SOL     MW 5498   8.747  10.229   3.264 -0.6094  0.7744  0.4690
 1257SOL     OW 5499   9.973   2.392   2.750 -0.3227  0.4390  0.0060
 1257SOL    HW1 5500  10.007   2.475   2.716 -1.5919  0.7815 -0.4601
 1257SOL    HW2 5501   9.977   2.332   2.676 -0.9490  0.5472 -0.1178
 1257SOL     MW 5502   9.978   2.395   2.736 -0.5651  0.4966 -0.0695
 1258SOL     OW 5503   9.510   9.609   2.194  0.1583  0.7299 -0.2377
 1258SOL    HW1 5504   9.498   9.697   2.229 -0.9586  0.7658 -0.6738
 1258SOL    HW2 5505   9.469   9.611   2.107 -1.7902 -0.7657  0.5664
 1258SOL     MW 5506   9.503   9.620   2.187 -0.2341  0.5431 -0.1906
 1259SOL     OW 5507   3.904   2.398   2.019  0.7343 -0.5320 -0.2827
 1259SOL    HW1 5508   3.814   2.378   2.044  1.2297 -2.2791  0.2295
 1259SOL    HW2 5509   3.905   2.493   2.008 -1.4076 -0.5671 -1.2937
 1259SOL     MW 5510   3.892   2.408   2.021  0.5234 -0.7601 -0.3465
 1260SOL     OW 5511  10.348   8.085   4.086  0.0862  0.1487 -0.1155
 1260SOL    HW1 5512  10.346   7.994   4.057 -0.2042 -0.2649  1.1224
 1260SOL    HW2 5513  10.333   8.136   4.007 -1.0887 -0.9229 -0.6157
 1260SOL     MW 5514  10.346   8.080   4.072 -0.1016 -0.0410 -0.0207
 1261SOL     OW 5515   4.403   2.536   2.660  0.4184  0.2301 -0.3318
 1261SOL    HW1 5516   4.411   2.506   2.569  1.6106 -0.3341 -0.0581
 1261SOL    HW2 5517   4.318   2.579   2.663 -0.2371 -0.9198 -1.3788
 1261SOL     MW 5518   4.393   2.538   2.649  0.4871  0.0107 -0.4307
 1262SOL     OW 5519   8.300   8.467   4.181  0.1903  0.3386  0.1394
 1262SOL    HW1 5520   8.264   8.459   4.269 -0.8325  2.1472 -0.0756
 1262SOL    HW2 5521   8.393   8.449   4.192 -0.0169 -0.0625  1.4701
 1262SOL     MW 5522   8.307   8.463   4.193  0.0329  0.5188  0.2825
 1263SOL     OW 5523   8.466   7.654   1.387 -0.2895  0.1975  0.3064
 1263SOL    HW1 5524   8.405   7.588   1.418  0.2720 -0.7605 -0.5498
 1263SOL    HW2 5525   8.413   7.713   1.334 -0.7532  0.2939  0.8774
 1263SOL     MW 5526   8.452   7.653   1.384 -0.2770  0.0873  0.2699
 1264SOL     OW 5527   3.279   7.045   1.509 -0.3873 -0.4288 -0.2832
 1264SOL    HW1 5528   3.340   6.980   1.546 -0.7797 -0.6428  0.0031
 1264SOL    HW2 5529   3.252   7.007   1.425 -0.3902 -0.4983 -0.2510
 1264SOL     MW 5530   3.283   7.031   1.503 -0.4380 -0.4649 -0.2424
 1265SOL     OW 5531   6.660   9.356   2.169 -0.2129 -0.3390  0.0966
 1265SOL    HW1 5532   6.698   9.311   2.094 -2.2024 -1.5726 -0.2276
 1265SOL    HW2 5533   6.719   9.336   2.241  0.7799 -0.5805 -0.7515
 1265SOL     MW 5534   6.673   9.348   2.168 -0.3405 -0.5279 -0.0535
 1266SOL     OW 5535   5.869   2.370   1.721  0.1126 -0.0484  0.2573
 1266SOL    HW1 5536   5.848   2.315   1.796 -0.4161 -0.8210 -0.4538
 1266SOL    HW2 5537   5.899   2.453   1.761  0.8024 -0.7805  1.3253
 1266SOL     MW 5538   5.870   2.374   1.736  0.1335 -0.2412  0.3030
 1267SOL     OW 5539   3.254   1.944   1.805  0.2372 -0.3916  0.0855
 1267SOL    HW1 5540   3.346   1.949   1.780  0.0290 -2.9988 -1.7457
 1267SOL    HW2 5541   3.216   2.027   1.776  1.7635  0.1813 -0.3508
 1267SOL     MW 5542   3.261   1.955   1.798  0.4059 -0.6520 -0.2048
 1268SOL     OW 5543   8.797   9.225   3.753  0.3750 -0.1927  0.4773
 1268SOL    HW1 5544   8.851   9.178   3.690  2.1153  0.4173  1.4501
 1268SOL    HW2 5545   8.721   9.253   3.703  0.6855 -1.5291 -0.8219
 1268SOL     MW 5546   8.794   9.223   3.739  0.6375 -0.2856  0.4355
 1269SOL     OW 5547   9.194  10.091   5.464  0.3417 -0.5864 -0.0426
 1269SOL    HW1 5548   9.258  10.140   5.516  0.5685 -0.5234 -0.3825
 1269SOL    HW2 5549   9.148  10.037   5.528 -0.6353  0.8178  0.5129
 1269SOL     MW 5550   9.196  10.090   5.479  0.2456 -0.3986 -0.0150
 1270SOL     OW 5551  11.067  10.242   5.193  0.2762 -0.1350 -0.1593
 1270SOL    HW1 5552  11.123  10.169   5.219  2.7166  1.6050 -0.1303
 1270SOL    HW2 5553  11.068  10.240   5.097 -0.8843 -0.9633 -0.1726
 1270SOL     MW 5554  11.075  10.233   5.184  0.4401 -0.0181 -0.1574
 1271SOL     OW 5555   2.064   8.934   2.785  0.0221 -0.0513  0.0262
 1271SOL    HW1 5556   1.992   8.952   2.724  0.1562  0.7865  0.1013
 1271SOL    HW2 5557   2.137   8.911   2.728 -0.6348 -2.3263 -0.0160
 1271SOL     MW 5558   2.064   8.933   2.770 -0.0448 -0.2351  0.0305
 1272SOL     OW 5559  10.474  10.830   4.888 -0.3498  0.0735  0.7954
 1272SOL    HW1 5560  10.504  10.922   4.885  1.8085 -0.5732 -1.8543
 1272SOL    HW2 5561  10.386  10.832   4.850 -0.0250  0.9963  0.0418
 1272SOL     MW 5562  10.467  10.842   4.883 -0.0315  0.1087  0.3598
 1273SOL     OW 5563   3.472   8.887   3.125 -0.1980 -0.0640 -0.1922
 1273SOL    HW1 5564   3.422   8.847   3.054  0.0094 -0.9070  0.1250
 1273SOL    HW2 5565   3.555   8.913   3.084 -0.3795  0.1487 -0.4273
 1273SOL     MW 5566   3.477   8.885   3.111 -0.1945 -0.1450 -0.1817
 1274SOL     OW 5567   8.736   9.168   4.005 -0.2834  0.2990  0.4127
 1274SOL    HW1 5568   8.730   9.254   4.047  0.2443  0.3170  0.4573
 1274SOL    HW2 5569   8.757   9.187   3.914  0.7397  0.1913  0.6214
 1274SOL     MW 5570   8.738   9.181   3.999 -0.0854  0.2880  0.4451
 1275SOL     OW 5571   6.588   7.881   3.564  0.3844  0.1653  0.0189
 1275SOL    HW1 5572   6.552   7.811   3.619  0.5600 -2.7835 -3.2396
 1275SOL    HW2 5573   6.514   7.939   3.548 -0.6016 -0.9388  0.4147
 1275SOL     MW 5574   6.574   7.879   3.569  0.2809 -0.3536 -0.3476
 1276SOL     OW 5575   9.949  10.309   3.926 -0.1481 -0.3892 -0.1810
 1276SOL    HW1 5576   9.997  10.286   4.005  2.7218 -0.5570 -1.8008
 1276SOL    HW2 5577   9.870  10.353   3.957  0.2790 -1.4519  2.7371
 1276SOL     MW 5578   9.945  10.312   3.940  0.2742 -0.5465 -0.0148
 1277SOL     OW 5579   9.639   9.820   3.301  0.2123 -0.1626  0.0235
 1277SOL    HW1 5580   9.599   9.802   3.386  1.1879 -0.7930  0.3753
 1277SOL    HW2 5581   9.692   9.899   3.317 -1.3066  1.0161 -0.5910
 1277SOL     MW 5582   9.641   9.828   3.314  0.1426 -0.0925 -0.0103
 1278SOL     OW 5583   5.614   3.367   0.269 -0.6992  0.3538 -0.2925
 1278SOL    HW1 5584   5.616   3.335   0.179  0.4493 -0.5337  0.0213
 1278SOL    HW2 5585   5.541   3.428   0.271 -2.8283 -2.0101 -0.9986
 1278SOL     MW 5586   5.605   3.371   0.257 -0.8247 -0.0625 -0.3427
 1279SOL     OW 5587  11.023   9.237   4.510  0.2377  0.5965  0.6646
 1279SOL    HW1 5588  10.961   9.309   4.521 -0.0227  0.2906  1.2568
 1279SOL    HW2 5589  11.094   9.273   4.457  0.2135  1.3574  1.1415
 1279SOL     MW 5590  11.024   9.251   4.505  0.2017  0.6547  0.8013
 1280SOL     OW 5591   8.226   8.804   5.207  0.3012  0.2591  0.1676
 1280SOL    HW1 5592   8.132   8.806   5.225  0.4184  0.6951  0.7551
 1280SOL    HW2 5593   8.267   8.819   5.292  0.8786  1.6093 -0.3271
 1280SOL     MW 5594   8.219   8.806   5.220  0.3901  0.4878  0.1798
 1281SOL     OW 5595   7.497   9.920   5.573 -0.1054 -0.4304 -0.0309
 1281SOL    HW1 5596   7.477  10.008   5.606 -2.5255 -0.0967 -2.0754
 1281SOL    HW2 5597   7.459   9.919   5.485  0.5157 -3.3079 -0.3429
 1281SOL     MW 5598   7.490   9.931   5.566 -0.3357 -0.7558 -0.3326
 1282SOL     OW 5599   8.884   7.455   5.232  0.0536  0.1965  0.5365
 1282SOL    HW1 5600   8.864   7.547   5.216  0.8825  0.0480 -1.5918
 1282SOL    HW2 5601   8.799   7.410   5.226 -0.1755  0.6583  0.2721
 1282SOL     MW 5602   8.870   7.461   5.229  0.1307  0.2365  0.2301
 1283SOL     OW 5603   8.018   9.555   4.050 -0.5540 -0.3242 -0.0003
 1283SOL    HW1 5604   7.948   9.620   4.040  0.7301  1.2995  1.0513
 1283SOL    HW2 5605   8.006   9.496   3.976 -2.5768  0.3306 -0.2662
 1283SOL     MW 5606   8.007   9.556   4.040 -0.6485 -0.0324  0.1006
 1284SOL     OW 5607   8.131   8.429   3.396  0.1930  0.3073 -0.0292
 1284SOL    HW1 5608   8.122   8.350   3.341  3.8098 -0.0637 -0.3226
 1284SOL    HW2 5609   8.161   8.395   3.480  1.0443  1.2921  0.0766
 1284SOL     MW 5610   8.134   8.414   3.400  0.7653  0.3858 -0.0533
 1285SOL     OW 5611  10.077   9.617   3.930 -0.3171 -0.4928 -0.8437
 1285SOL    HW1 5612  10.155   9.639   3.880 -0.0105  1.7825  0.5047
 1285SOL    HW2 5613  10.100   9.636   4.021 -2.6772  1.2081 -0.4977
 1285SOL     MW 5614  10.090   9.622   3.935 -0.5803  0.0157 -0.6267
 1286SOL     OW 5615   9.578   8.652   5.495  0.4193 -0.0242 -0.0374
 1286SOL    HW1 5616   9.629   8.690   5.566 -1.5377 -1.0417  2.0226
 1286SOL    HW2 5617   9.640   8.645   5.422  2.3789  1.4856  1.3763
 1286SOL     MW 5618   9.592   8.656   5.495  0.4201  0.0391  0.4072
 1287SOL     OW 5619   8.426   8.573   2.439 -0.2236 -0.1041  0.6965
 1287SOL    HW1 5620   8.428   8.634   2.512 -0.1327  1.5605 -0.6410
 1287SOL    HW2 5621   8.517   8.545   2.428  0.1657  1.4106 -0.1703
 1287SOL     MW 5622   8.438   8.577   2.447 -0.1626  0.3033  0.4143
 1288SOL     OW 5623   3.317   5.027   0.886  0.1844 -0.1529  0.0679
 1288SOL    HW1 5624   3.385   4.959   0.887  0.3012 -0.0378 -0.0958
 1288SOL    HW2 5625   3.246   4.989   0.938  0.7480  0.1103  1.0633
 1288SOL     MW 5626   3.317   5.013   0.893  0.2714 -0.1044  0.1744
 1289SOL     OW 5627   8.271   9.314   3.580 -0.1434  0.1833 -0.0095
 1289SOL    HW1 5628   8.204   9.247   3.567  0.9048 -0.6455 -1.3993
 1289SOL    HW2 5629   8.229   9.395   3.553  0.0703 -0.6573 -3.1938
 1289SOL     MW 5630   8.257   9.316   3.575  0.0191 -0.0305 -0.5951
 1290SOL     OW 5631   9.816  10.359   3.335  0.5007  0.4686  0.1182
 1290SOL    HW1 5632   9.901  10.316   3.335  0.1303 -0.3230  1.5310
 1290SOL    HW2 5633   9.797  10.377   3.427 -1.1226  0.0707 -0.0917
 1290SOL     MW 5634   9.824  10.355   3.346  0.2460  0.3157  0.2723
 1291SOL     OW 5635   7.490   8.656   5.684 -0.0636 -0.3227 -0.3371
 1291SOL    HW1 5636   7.414   8.643   5.628  0.4967 -2.4996 -0.6721
 1291SOL    HW2 5637   7.545   8.720   5.638 -1.1901  0.5203 -0.5528
 1291SOL     MW 5638   7.487   8.663   5.671 -0.1359 -0.4940 -0.4075
 1292SOL     OW 5639   7.328   8.872   2.957 -0.3087  0.0714 -0.4839
 1292SOL    HW1 5640   7.372   8.797   2.998  0.5824  0.1546 -1.2272
 1292SOL    HW2 5641   7.303   8.839   2.870 -3.1593 -0.4576  0.4299
 1292SOL     MW 5642   7.331   8.858   2.951 -0.5596  0.0143 -0.4621
 1293SOL     OW 5643   7.657   9.573   2.990  0.4216  0.5902  0.4779
 1293SOL    HW1 5644   7.632   9.624   3.067  0.8057  1.3696  0.0926
 1293SOL    HW2 5645   7.696   9.493   3.025 -0.8281  0.2224  1.0894
 1293SOL     MW 5646   7.659   9.570   3.004  0.3107  0.6428  0.5068
 1294SOL     OW 5647   9.672   7.608   3.728  0.3935 -0.1289  0.6487
 1294SOL    HW1 5648   9.667   7.554   3.649  1.7611 -0.0988  0.5308
 1294SOL    HW2 5649   9.597   7.667   3.720  1.4359  1.0536 -1.5191
 1294SOL     MW 5650   9.661   7.608   3.717  0.7019  0.0262  0.3562
 1295SOL     OW 5651   8.996   8.665   2.962  0.1808 -0.5848  0.3113
 1295SOL    HW1 5652   8.933   8.723   3.005  0.7971 -1.0801  1.9673
 1295SOL    HW2 5653   8.967   8.661   2.871 -0.5111  1.4395  0.3853
 1295SOL     MW 5654   8.984   8.672   2.956  0.1717 -0.3886  0.5327
 1296SOL     OW 5655  10.098  10.640   3.315  0.2319  0.3156 -0.3100
 1296SOL    HW1 5656  10.159  10.568   3.329 -0.0714  0.4828  2.3158
 1296SOL    HW2 5657  10.053  10.618   3.233 -1.2992 -3.6394  1.3489
 1296SOL     MW 5658  10.100  10.628   3.306 -0.0029 -0.1693  0.2383
 1297SOL     OW 5659   3.473   5.269   0.935 -0.2881 -0.2968  0.5185
 1297SOL    HW1 5660   3.416   5.201   0.898 -0.0048  0.1358 -0.7411
 1297SOL    HW2 5661   3.513   5.311   0.859  1.6936 -0.5441  1.3625
 1297SOL     MW 5662   3.470   5.265   0.921  0.0019 -0.2732  0.4653
 1298SOL     OW 5663   5.349   3.743   0.964  0.1776 -0.3949  0.5069
 1298SOL    HW1 5664   5.258   3.713   0.953  0.3588 -0.4443 -1.2479
 1298SOL    HW2 5665   5.373   3.716   1.052 -1.7364  0.2265  1.2779
 1298SOL     MW 5666   5.340   3.736   0.974 -0.0443 -0.3219  0.3810
 1299SOL     OW 5667   9.517   8.601   4.750 -0.1966  0.3784 -0.3831
 1299SOL    HW1 5668   9.434   8.569   4.785  0.6827  1.2662  2.8932
 1299SOL    HW2 5669   9.578   8.528   4.763  0.2611  0.9045  0.5713
 1299SOL     MW 5670   9.514   8.587   4.756 -0.0253  0.5593  0.1585
 1300SOL     OW 5671   8.826   8.085   4.331  0.8314 -0.6452 -0.7593
 1300SOL    HW1 5672   8.878   8.022   4.381  1.8762  1.7462  1.3652
 1300SOL    HW2 5673   8.887   8.156   4.311 -0.7088  0.5073 -1.5860
 1300SOL     MW 5674   8.841   8.086   4.335  0.7672 -0.1917 -0.5932
 1301SOL     OW 5675   7.720   8.977   4.012  0.2233 -0.5296  0.1149
 1301SOL    HW1 5676   7.720   9.050   4.074 -0.2010  0.1222 -0.6241
 1301SOL    HW2 5677   7.775   9.008   3.939  0.3562 -1.0999 -0.0299
 1301SOL     MW 5678   7.727   8.990   4.010  0.1860 -0.5188  0.0017
 1302SOL     OW 5679   9.399  10.586   3.457  0.0232 -0.4822 -0.3005
 1302SOL    HW1 5680   9.387  10.676   3.487 -0.5150 -0.5116 -0.4150
 1302SOL    HW2 5681   9.375  10.588   3.365 -1.4023 -1.0268  0.0316
 1302SOL     MW 5682   9.394  10.598   3.449 -0.2279 -0.5560 -0.2726
 1303SOL     OW 5683   9.491   8.946   3.903 -0.1806 -0.5114 -0.6874
 1303SOL    HW1 5684   9.497   8.980   3.814 -0.5596  3.0649  0.5080
 1303SOL    HW2 5685   9.409   8.981   3.937  0.8988 -0.0679  1.6828
 1303SOL     MW 5686   9.482   8.954   3.896 -0.0906  0.0033 -0.2309
 1304SOL     OW 5687   7.938  10.479   3.598 -0.7228 -0.0923  0.1373
 1304SOL    HW1 5688   7.844  10.489   3.613 -0.8012 -0.6065  0.0212
 1304SOL    HW2 5689   7.958  10.391   3.630  0.1989  0.8879  2.4382
 1304SOL     MW 5690   7.929  10.469   3.604 -0.6149 -0.0329  0.4170
 1305SOL     OW 5691   8.351   6.872   2.994 -0.2306  0.0414  0.1001
 1305SOL    HW1 5692   8.308   6.829   3.068 -1.3111  0.2569 -0.3687
 1305SOL    HW2 5693   8.371   6.801   2.933 -0.6673  0.0235 -0.0279
 1305SOL     MW 5694   8.348   6.857   2.996 -0.4249  0.0665  0.0238
 1306SOL     OW 5695   9.373  10.248   3.988 -0.1982  0.4790  0.2976
 1306SOL    HW1 5696   9.441  10.216   4.048 -0.5611  0.5079  0.7346
 1306SOL    HW2 5697   9.404  10.225   3.901  0.3259  0.4066  0.5016
 1306SOL     MW 5698   9.386  10.241   3.985 -0.1774  0.4730  0.3796
 1307SOL     OW 5699   9.836   9.886   5.232 -0.5337 -0.1772  0.4268
 1307SOL    HW1 5700   9.868   9.928   5.312  0.9943  0.6254 -0.5613
 1307SOL    HW2 5701   9.881   9.802   5.229 -0.3628 -0.0827  0.2777
 1307SOL     MW 5702   9.846   9.881   5.242 -0.3161 -0.0625  0.2813
 1308SOL     OW 5703   6.142   4.377   0.021 -0.0895 -0.5187 -0.6515
 1308SOL    HW1 5704   6.193   4.385  -0.059  1.8855 -0.6518  0.5205
 1308SOL    HW2 5705   6.181   4.302   0.067 -1.3353 -0.6092  0.3276
 1308SOL     MW 5706   6.154   4.368   0.017  0.0041 -0.5472 -0.3761
 1309SOL     OW 5707  10.714   9.716   3.915  0.1460  0.0086  0.3993
 1309SOL    HW1 5708  10.648   9.661   3.873  0.1381  1.0134 -0.9872
 1309SOL    HW2 5709  10.780   9.730   3.847  0.5799  0.9754  1.0012
 1309SOL     MW 5710  10.714   9.711   3.901  0.1998  0.2608  0.2990
 1310SOL     OW 5711  10.592  10.538   3.945 -0.5797  0.6186  0.0049
 1310SOL    HW1 5712  10.535  10.546   4.021 -2.2777 -0.4748 -1.0975
 1310SOL    HW2 5713  10.662  10.479   3.975 -0.4314  1.3247  1.1227
 1310SOL     MW 5714  10.594  10.532   3.959 -0.7782  0.5689  0.0068
 1311SOL     OW 5715   6.301   5.577   0.877 -0.2492  1.1172 -0.4705
 1311SOL    HW1 5716   6.227   5.615   0.829 -0.1304  1.4517 -0.3890
 1311SOL    HW2 5717   6.346   5.652   0.915  1.3120  1.1034 -2.1689
 1311SOL     MW 5718   6.297   5.591   0.876 -0.0341  1.1582 -0.6775
 1312SOL     OW 5719   8.279   8.330   2.504  0.8104 -0.3360  0.2952
 1312SOL    HW1 5720   8.327   8.396   2.454  1.5500 -1.0317  0.0691
 1312SOL    HW2 5721   8.347   8.283   2.553  0.2918 -0.9444  0.4428
 1312SOL     MW 5722   8.294   8.332   2.504  0.8388 -0.5026  0.2853
 1313SOL     OW 5723  10.853  11.233   5.135 -0.2727 -0.2593 -0.1030
 1313SOL    HW1 5724  10.882  11.171   5.069 -0.8004 -0.5685 -0.0563
 1313SOL    HW2 5725  10.777  11.276   5.095 -0.9959 -0.9094  0.5323
 1313SOL     MW 5726  10.847  11.230   5.122 -0.4320 -0.3824 -0.0157
 1314SOL     OW 5727  10.488   9.845   4.121  0.2992  0.1591 -0.3508
 1314SOL    HW1 5728  10.423   9.839   4.190  0.8350 -0.6388  0.1023
 1314SOL    HW2 5729  10.536   9.762   4.126 -0.5492 -0.5467 -2.5735
 1314SOL     MW 5730  10.486   9.834   4.130  0.2594 -0.0329 -0.5774
 1315SOL     OW 5731  10.448   5.298   4.818 -0.3065  0.2814  0.1627
 1315SOL    HW1 5732  10.492   5.327   4.739  0.9277  0.2915  0.8365
 1315SOL    HW2 5733  10.374   5.245   4.787  1.4549 -1.6290 -0.9551
 1315SOL     MW 5734  10.444   5.295   4.804  0.0763  0.0381  0.1059
 1316SOL     OW 5735   9.435   7.648   4.818 -0.4537  0.3893 -0.3041
 1316SOL    HW1 5736   9.406   7.598   4.742  1.2866  0.1449 -0.8459
 1316SOL    HW2 5737   9.367   7.633   4.884 -0.6396 -1.6359 -0.8879
 1316SOL     MW 5738   9.422   7.640   4.817 -0.2551  0.0985 -0.4482
 1317SOL     OW 5739   8.367   9.703   3.298  0.5438 -0.1413  0.1306
 1317SOL    HW1 5740   8.404   9.791   3.305 -3.0808  1.4902  1.1678
 1317SOL    HW2 5741   8.379   9.665   3.385 -2.0194  1.2938  1.2098
 1317SOL     MW 5742   8.373   9.709   3.310 -0.2484  0.2513  0.4015
 1318SOL     OW 5743   8.845   9.426   4.800  0.6522  0.0622 -0.1284
 1318SOL    HW1 5744   8.848   9.448   4.706  1.6950  1.4299  0.1856
 1318SOL    HW2 5745   8.753   9.435   4.823  0.5909  1.2005 -0.7212
 1318SOL     MW 5746   8.834   9.430   4.791  0.7782  0.3824 -0.1643
 1319SOL     OW 5747   8.247   7.169   3.141  0.2408 -0.0535  0.1949
 1319SOL    HW1 5748   8.206   7.100   3.194  1.9491 -0.7104  0.7145
 1319SOL    HW2 5749   8.299   7.122   3.077 -0.8199  0.7643 -1.3253
 1319SOL     MW 5750   8.248   7.154   3.140  0.3233 -0.0331  0.0668
 1320SOL     OW 5751   9.328   9.139   4.252  0.0431 -0.8488  0.1192
 1320SOL    HW1 5752   9.310   9.081   4.178 -0.6301 -2.0586  1.1816
 1320SOL    HW2 5753   9.407   9.103   4.292  0.8879  0.2949 -0.4616
 1320SOL     MW 5754   9.336   9.127   4.248  0.0653 -0.8574  0.1810
 1321SOL     OW 5755  10.566   8.570   3.739  0.4856 -0.3345 -0.1588
 1321SOL    HW1 5756  10.479   8.564   3.778 -0.1255  1.9605 -0.9904
 1321SOL    HW2 5757  10.552   8.552   3.646  1.2064 -1.5394 -0.0557
 1321SOL     MW 5758  10.553   8.567   3.732  0.4992 -0.1950 -0.2520
 1322SOL     OW 5759   8.245   8.696   3.410  0.6215  0.3604 -0.4175
 1322SOL    HW1 5760   8.334   8.661   3.407 -0.3099 -2.3213 -0.2563
 1322SOL    HW2 5761   8.189   8.618   3.404 -1.7125  1.8446  0.6427
 1322SOL     MW 5762   8.249   8.681   3.409  0.2036  0.2069 -0.2612
 1323SOL     OW 5763   4.876   6.266   1.212 -0.6277  0.3521  0.0718
 1323SOL    HW1 5764   4.811   6.302   1.272 -0.5385 -0.5778  0.7520
 1323SOL    HW2 5765   4.930   6.209   1.267 -0.0168  0.1358 -0.7342
 1323SOL     MW 5766   4.875   6.264   1.227 -0.5381  0.2053  0.0557
 1324SOL     OW 5767  10.170  10.022   3.790 -0.1157  0.1725  0.4345
 1324SOL    HW1 5768  10.258  10.000   3.819 -0.0517  0.5697  0.5526
 1324SOL    HW2 5769  10.113   9.986   3.858 -0.1559 -1.4874 -0.4341
 1324SOL     MW 5770  10.174  10.015   3.802 -0.1130  0.0100  0.3384
 1325SOL     OW 5771   9.472   3.534   3.861  0.7776  0.3068 -0.5233
 1325SOL    HW1 5772   9.399   3.472   3.871  0.1230  1.1202 -0.1583
 1325SOL    HW2 5773   9.438   3.602   3.803  1.3882  0.4808 -0.6844
 1325SOL     MW 5774   9.458   3.535   3.855  0.7725  0.4332 -0.4972
 1326SOL     OW 5775   5.964   9.757   4.140  0.0498 -0.3447 -0.3205
 1326SOL    HW1 5776   6.043   9.702   4.138 -0.2876 -0.9254  1.2250
 1326SOL    HW2 5777   5.994   9.842   4.109  1.1745 -0.7069 -0.2834
 1326SOL     MW 5778   5.978   9.761   4.136  0.1502 -0.4654 -0.1178
 1327SOL     OW 5779  10.601  10.559   4.428 -0.1101  0.2677  0.8300
 1327SOL    HW1 5780  10.593  10.476   4.380  2.5462 -0.2073  1.0756
 1327SOL    HW2 5781  10.602  10.626   4.359 -0.2917 -0.0567  0.5055
 1327SOL     MW 5782  10.600  10.557   4.413  0.2069  0.1655  0.8199
 1328SOL     OW 5783   9.075   9.074   5.358 -0.2873  0.0183 -0.2211
 1328SOL    HW1 5784   9.036   9.060   5.272 -0.0044  1.4062 -0.5956
 1328SOL    HW2 5785   9.167   9.089   5.341 -0.0881 -0.4437  0.4050
 1328SOL     MW 5786   9.081   9.074   5.345 -0.2260  0.1369 -0.1888
 1329SOL     OW 5787  10.516   3.525   3.910  0.1454 -0.2881 -0.2314
 1329SOL    HW1 5788  10.571   3.489   3.840 -0.5013  0.6006 -1.2396
 1329SOL    HW2 5789  10.443   3.464   3.917 -0.2268  0.0635 -0.9470
 1329SOL     MW 5790  10.514   3.512   3.902  0.0148 -0.1295 -0.4520
 1330SOL     OW 5791   7.855  10.784   4.754 -0.5117  0.0593 -0.1307
 1330SOL    HW1 5792   7.945  10.780   4.724 -1.2616 -1.4038 -2.4462
 1330SOL    HW2 5793   7.851  10.862   4.810  2.1548  0.1222  0.0623
 1330SOL     MW 5794   7.866  10.794   4.757 -0.2663 -0.1197 -0.4022
 1331SOL     OW 5795   8.397  10.652   4.156 -0.0563 -0.1275 -0.5449
 1331SOL    HW1 5796   8.464  10.685   4.216 -0.6026 -0.8133  0.4583
[truncated: 3,269,036 more chars]
