# Supplementary material for: Structural and mechanistic profiling of Nurr1 modulation by vidofludimus enables structure-guided ligand design
Source: Commun Chem. 2025 May 21;8:159. doi: 10.1038/s42004-025-01553-8 (PMC12095788; doi:10.1038/s42004-025-01553-8)
Supplement: Supplementary file 3 — Supplementary Data 1 [file 42004_2025_1553_MOESM3_ESM.zip › Supplementary Data 1/MD_Nurr1-I500W__Vidofludimus_start_end.xlsx]

## Sheet: vido-Nurr1_I500W_md_start
vidofludimus and Nurr1-I500W -- Start of simulation
Crystal structure of Nurr1 LBD-I500W in water
52817
363SER	N	1	5.419	6.879	5.09	0.1759	-0.3084	-0.0068
363SER	H1	2	5.415	6.892	5.19	1.9852	-2.1792	0.3633
363SER	H2	3	5.489	6.811	5.068	-0.2736	-0.9234	0.4402
363SER	H3	4	5.445	6.968	5.049	1.2799	0.8662	2.9168
363SER	CA	5	5.293	6.824	5.041	0.2975	0.187	-0.1838
363SER	HA	6	5.301	6.726	5.089	1.191	-0.1864	-1.054
363SER	CB	7	5.159	6.914	5.066	0.0911	0.0572	0.1978
363SER	HB1	8	5.134	6.924	5.172	0.2713	0.5049	0.2002
363SER	HB2	9	5.168	7.019	5.04	-0.2341	0.6601	2.3308
363SER	OG	10	5.034	6.876	4.999	-0.3119	-0.0084	-0.276
363SER	HG	11	5.009	6.793	5.038	-1.8385	1.1839	1.4332
363SER	C	12	5.31	6.77	4.898	0.5053	0.117	0.589
363SER	O	13	5.366	6.663	4.874	0.3991	-0.0965	-0.3119
364LEU	N	14	5.274	6.854	4.795	0.2818	-0.2005	-0.3953
364LEU	H	15	5.23	6.94	4.824	0.5564	0.12	-0.9162
364LEU	CA	16	5.272	6.83	4.651	0.0017	0.2256	0.3916
364LEU	HA	17	5.214	6.741	4.626	-2.1577	1.548	0.5153
364LEU	CB	18	5.204	6.944	4.577	-0.8017	0.0987	0.1448
364LEU	HB1	19	5.115	6.973	4.634	-1.3221	1.8335	-1.4598
364LEU	HB2	20	5.276	7.024	4.589	-0.5339	0.3961	-2.8905
364LEU	CG	21	5.176	6.934	4.424	-0.3549	0.5994	0.0361
364LEU	HG	22	5.265	6.898	4.372	-1.1279	1.1535	-1.7679
364LEU	CD1	23	5.073	6.832	4.37	-0.2589	-0.2023	1.0156
364LEU	HD11	24	5.119	6.756	4.308	-3.0609	-0.705	-0.6261
364LEU	HD12	25	5.02	6.781	4.45	-2.4994	-1.3548	-1.0978
364LEU	HD13	26	4.995	6.882	4.312	-0.3411	-1.2387	0.2111
364LEU	CD2	27	5.158	7.076	4.369	0.5595	1.0047	-0.1807
364LEU	HD21	28	5.255	7.123	4.383	1.502	-0.3811	-1.6151
364LEU	HD22	29	5.138	7.085	4.262	1.6999	0.104	-0.4961
364LEU	HD23	30	5.072	7.124	4.416	-0.2053	0.3915	-0.9302
364LEU	C	31	5.411	6.8	4.59	-0.3512	1.106	-0.2894
364LEU	O	32	5.431	6.699	4.525	-0.0089	0.7248	0.0203
365ILE	N	33	5.513	6.875	4.635	0.6846	0.4279	0.3585
365ILE	H	34	5.492	6.954	4.694	-2.468	1.3909	-1.7958
365ILE	CA	35	5.655	6.853	4.602	-0.3713	-0.1915	0.3686
365ILE	HA	36	5.653	6.845	4.493	-1.3211	1.5471	0.2097
365ILE	CB	37	5.743	6.974	4.634	-0.3027	0.0272	-0.1757
365ILE	HB	38	5.721	6.998	4.738	-0.8953	2.4149	-0.7827
365ILE	CG1	39	5.707	7.108	4.553	0.2817	0.3785	-0.4075
365ILE	HG11	40	5.743	7.105	4.45	-0.7328	2.1453	-0.8666
365ILE	HG12	41	5.598	7.116	4.555	0.256	-0.0684	0.0988
365ILE	CG2	42	5.896	6.94	4.632	0.2723	-0.0045	-0.3566
365ILE	HG21	43	5.924	6.92	4.529	0.2493	0.8355	-0.5325
365ILE	HG22	44	5.957	7.023	4.667	-0.0097	-0.0364	0.2116
365ILE	HG23	45	5.929	6.854	4.689	-1.8123	-0.7724	-0.2279
365ILE	CD	46	5.754	7.231	4.622	-0.1158	1.0507	-0.7398
365ILE	HD1	47	5.739	7.318	4.559	-2.6426	-0.163	-1.9763
365ILE	HD2	48	5.686	7.243	4.706	1.2556	0.1161	0.5711
365ILE	HD3	49	5.857	7.23	4.658	0.2098	-1.732	-1.5338
365ILE	C	50	5.7	6.726	4.666	-0.1235	-0.0753	0.4286
365ILE	O	51	5.769	6.649	4.599	0.1569	0.1233	0.7052
366SER	N	52	5.661	6.69	4.788	-0.7188	-0.1952	-0.5031
366SER	H	53	5.6	6.745	4.846	-0.6608	-1.5392	0.9007
366SER	CA	54	5.699	6.565	4.853	-0.3033	0.1503	-0.1035
366SER	HA	55	5.807	6.557	4.864	-0.2468	-0.3341	-0.9462
366SER	CB	56	5.645	6.577	4.996	-0.244	-0.335	-0.8238
366SER	HB1	57	5.541	6.549	4.986	-0.4387	0.2346	-0.4583
366SER	HB2	58	5.696	6.495	5.046	0.7658	-0.6799	-2.3531
366SER	OG	59	5.666	6.711	5.046	0.3013	-0.0452	0.5891
366SER	HG	60	5.759	6.724	5.039	0.4454	-1.1446	0.1268
366SER	C	61	5.641	6.446	4.776	0.758	-0.0162	-0.6038
366SER	O	62	5.701	6.34	4.77	0.0233	-0.2256	0.0664
367ALA	N	63	5.523	6.448	4.718	0.0117	-0.7262	0.4798
367ALA	H	64	5.46	6.521	4.748	2.3486	2.1718	-1.0428
367ALA	CA	65	5.456	6.351	4.632	-0.3574	0.5527	-0.5153
367ALA	HA	66	5.458	6.252	4.679	0.4418	0.3949	-0.8655
367ALA	CB	67	5.302	6.39	4.621	-0.4744	-0.1049	-0.7713
367ALA	HB1	68	5.247	6.321	4.557	-3.7089	0.0927	1.5729
367ALA	HB2	69	5.243	6.384	4.712	2.3062	-2.3404	1.0314
367ALA	HB3	70	5.3	6.487	4.572	-0.071	-0.1035	-0.7903
367ALA	C	71	5.517	6.333	4.496	-0.4835	0.2856	0.793
367ALA	O	72	5.544	6.225	4.447	0.1752	0.1529	0.1509
368LEU	N	73	5.558	6.447	4.446	-0.5363	-0.4852	-0.0934
368LEU	H	74	5.537	6.537	4.487	1.6194	0.7561	-1.5137
368LEU	CA	75	5.622	6.455	4.312	-0.0929	-0.3765	-1.1487
368LEU	HA	76	5.57	6.39	4.241	1.7657	-1.2246	-1.8014
368LEU	CB	77	5.619	6.608	4.262	-0.2081	0.4937	0.2554
368LEU	HB1	78	5.618	6.689	4.335	-0.4103	1.0439	-0.3415
368LEU	HB2	79	5.719	6.616	4.219	-0.1267	0.1663	0.3865
368LEU	CG	80	5.51	6.631	4.151	0.5356	-0.0014	0.5093
368LEU	HG	81	5.541	6.579	4.061	4.1071	3.2057	-0.3611
368LEU	CD1	82	5.37	6.597	4.192	0.571	-0.1924	0.1346
368LEU	HD11	83	5.348	6.614	4.297	-0.9225	-0.9336	-0.0315
368LEU	HD12	84	5.3	6.647	4.125	-0.2867	1.2569	2.0463
368LEU	HD13	85	5.354	6.49	4.177	0.2067	-0.3219	1.3808
368LEU	CD2	86	5.507	6.779	4.11	-0.0506	-0.1274	0.0943
368LEU	HD21	87	5.609	6.81	4.087	0.1048	0.3064	1.2949
368LEU	HD22	88	5.448	6.796	4.019	2.9205	0.3588	-1.8975
368LEU	HD23	89	5.451	6.825	4.192	-4.9521	-0.7839	-2.4855
368LEU	C	90	5.768	6.409	4.323	-0.7369	0.472	0.0351
368LEU	O	91	5.832	6.372	4.222	-0.3726	0.0175	-0.0205
369VAL	N	92	5.825	6.413	4.44	-0.2996	-0.4456	-0.2239
369VAL	H	93	5.783	6.479	4.504	-0.1331	0.5168	-1.0805
369VAL	CA	94	5.961	6.366	4.47	0.8813	0.2082	0.5976
369VAL	HA	95	6.014	6.39	4.377	-1.4726	0.6995	-0.6931
369VAL	CB	96	6.015	6.439	4.599	-0.0776	1.1739	-0.0377
369VAL	HB	97	5.923	6.446	4.656	-0.5524	-0.7822	-0.466
369VAL	CG1	98	6.112	6.352	4.686	0.5819	-0.0721	0.2459
369VAL	HG11	99	6.042	6.28	4.728	-1.7861	1.8855	-0.1523
369VAL	HG12	100	6.207	6.314	4.647	0.0112	-0.1963	-1.0745
369VAL	HG13	101	6.143	6.407	4.774	0.1193	-0.3136	0.5622
369VAL	CG2	102	6.072	6.582	4.569	-0.007	0.0762	-0.1912
369VAL	HG21	103	6.163	6.576	4.508	-1.0865	-3.3143	-1.7626
369VAL	HG22	104	6	6.64	4.511	-0.3358	1.3379	1.4406
369VAL	HG23	105	6.085	6.647	4.655	-0.2147	2.1472	-1.6623
369VAL	C	106	5.957	6.218	4.479	-0.0887	0.2611	0.096
369VAL	O	107	6.029	6.142	4.416	0.2282	0.4802	-0.1094
370ARG	N	108	5.864	6.161	4.561	0.4142	0.1755	-0.8702
370ARG	H	109	5.802	6.231	4.6	-0.5806	-1.423	0.5861
370ARG	CA	110	5.849	6.022	4.589	-0.5952	0.6406	-0.023
370ARG	HA	111	5.942	5.975	4.623	-0.5805	0.7152	0.04
370ARG	CB	112	5.746	6.005	4.709	0.4917	0.2101	0.6813
370ARG	HB1	113	5.759	6.08	4.787	1.4433	1.37	-0.5436
370ARG	HB2	114	5.65	6.039	4.67	0.1698	-0.697	0.6577
370ARG	CG	115	5.726	5.859	4.758	0.2271	0.2314	-0.4604
370ARG	HG1	116	5.671	5.794	4.69	1.3558	0.4303	-1.5997
370ARG	HG2	117	5.821	5.805	4.747	-0.2169	-0.5671	-0.4527
370ARG	CD	118	5.684	5.836	4.911	-0.2063	1.2636	-0.096
370ARG	HD1	119	5.697	5.923	4.976	-2.3976	2.6164	-1.3373
370ARG	HD2	120	5.583	5.797	4.921	1.0704	-2.794	-1.3154
370ARG	NE	121	5.76	5.726	4.982	0.4571	0.7115	0.3349
370ARG	HE	122	5.709	5.642	4.96	2.0926	-0.1395	-0.3007
370ARG	CZ	123	5.856	5.727	5.068	0.0453	0.3641	-0.1357
370ARG	NH1	124	5.905	5.84	5.106	0.221	0.1905	-0.251
370ARG	HH11	125	5.862	5.925	5.071	-0.2972	-0.2968	-0.8118
370ARG	HH12	126	5.979	5.855	5.173	-0.8561	1.0542	0.8019
370ARG	NH2	127	5.909	5.612	5.117	0.5459	0.5381	0.2299
370ARG	HH21	128	5.883	5.516	5.099	-1.1803	0.7339	1.4331
370ARG	HH22	129	5.978	5.614	5.192	0.3457	-0.2716	0.4489
370ARG	C	130	5.805	5.943	4.465	-0.0132	0.2612	-0.2317
370ARG	O	131	5.851	5.831	4.45	0.4438	0.7027	0.1269
371ALA	N	132	5.718	5.995	4.377	0.375	0.6828	0.0098
371ALA	H	133	5.679	6.084	4.402	0.4154	0.3447	1.3372
371ALA	CA	134	5.679	5.941	4.246	-0.2988	-0.2422	0.5413
371ALA	HA	135	5.612	5.856	4.259	-0.2667	-0.417	-0.3873
371ALA	CB	136	5.596	6.047	4.164	-0.0774	-0.2595	0.1801
371ALA	HB1	137	5.577	6.019	4.06	-0.926	0.9747	-0.0247
371ALA	HB2	138	5.497	6.068	4.205	-0.8412	-3.0788	-0.0007
371ALA	HB3	139	5.653	6.14	4.176	-1.5033	0.6217	0.3963
371ALA	C	140	5.803	5.895	4.148	0.6761	0.0483	-1.593
371ALA	O	141	5.786	5.796	4.074	-0.073	0.4974	-0.3133
372HIS	N	142	5.907	5.97	4.163	-0.5732	0.7462	0.0286
372HIS	H	143	5.893	6.041	4.233	-3.113	-0.4606	0.844
372HIS	CA	144	6.029	5.961	4.089	-0.3858	0.2972	0.2187
372HIS	HA	145	6.015	5.922	3.988	-0.7766	-0.3093	0.5041
372HIS	CB	146	6.093	6.103	4.074	0.0671	-0.0966	-0.553
372HIS	HB1	147	6.015	6.168	4.036	0.694	1.1039	0.1331
372HIS	HB2	148	6.108	6.149	4.172	-0.2346	-0.0239	-0.5402
372HIS	CG	149	6.218	6.117	3.994	0.1716	-0.1072	-0.3481
372HIS	ND1	150	6.226	6.126	3.852	0.1433	-0.6056	0.1628
372HIS	CD2	151	6.347	6.122	4.045	0.347	0.2772	0.4944
372HIS	HD2	152	6.38	6.107	4.146	-0.8766	-2.0336	0.6305
372HIS	CE1	153	6.353	6.133	3.82	-0.0695	0.6424	-0.1784
372HIS	HE1	154	6.387	6.147	3.719	-2.1906	-0.6654	-1.1376
372HIS	NE2	155	6.425	6.143	3.935	-0.1018	-0.8118	-1.1233
372HIS	HE2	156	6.526	6.148	3.942	-0.1031	-0.5553	-1.2634
372HIS	C	157	6.139	5.878	4.155	0.4347	0.0083	-0.6196
372HIS	O	158	6.201	5.798	4.087	0.0489	-0.5485	0.1934
373VAL	N	159	6.153	5.881	4.285	0.2618	-0.0112	-0.0957
373VAL	H	160	6.084	5.937	4.333	1.4722	1.1089	0.4193
373VAL	CA	161	6.256	5.8	4.362	-0.266	-0.8748	-0.2884
373VAL	HA	162	6.352	5.812	4.312	0.6805	-1.2421	1.3951
373VAL	CB	163	6.262	5.841	4.509	-0.1944	-0.3137	-0.5123
373VAL	HB	164	6.162	5.86	4.547	-0.5583	-0.1131	-1.5423
373VAL	CG1	165	6.333	5.743	4.602	-0.1739	0.0113	-0.369
373VAL	HG11	166	6.281	5.647	4.6	-0.8879	0.3675	-2.9577
373VAL	HG12	167	6.439	5.74	4.575	0.2471	1.6016	0.9692
373VAL	HG13	168	6.333	5.774	4.706	0.9183	1.884	-0.8938
373VAL	CG2	169	6.32	5.981	4.533	-0.0245	-0.1214	-0.2907
373VAL	HG21	170	6.425	5.989	4.506	0.5697	0.8771	2.0706
373VAL	HG22	171	6.265	6.055	4.476	0.6726	0.8476	0.2576
373VAL	HG23	172	6.313	6.011	4.638	0.1012	0.096	-0.3457
373VAL	C	173	6.219	5.653	4.346	-0.1067	0.1165	0.5505
373VAL	O	174	6.293	5.568	4.298	0.2042	0.4725	-0.6765
374ASP	N	175	6.089	5.626	4.372	0.2823	0.178	0.6485
374ASP	H	176	6.035	5.702	4.409	-1.0016	0.1822	-1.1101
374ASP	CA	177	6.016	5.496	4.347	-0.0738	-0.1974	-0.5321
374ASP	HA	178	6.063	5.415	4.404	-1.8895	-0.3631	0.8671
374ASP	CB	179	5.868	5.494	4.397	-0.0448	0.4264	-0.2837
374ASP	HB1	180	5.825	5.59	4.366	-1.5502	1.0939	3.3679
374ASP	HB2	181	5.814	5.411	4.353	0.674	0.4135	-1.1964
374ASP	CG	182	5.846	5.487	4.545	0.485	0.2284	-0.4863
374ASP	OD1	183	5.733	5.515	4.597	0.8423	-0.342	-0.2996
374ASP	OD2	184	5.937	5.46	4.626	0.3388	-0.1971	-0.2026
374ASP	C	185	6.014	5.444	4.199	-0.0473	0.5493	1.0918
374ASP	O	186	5.944	5.346	4.168	-0.2947	-0.0337	0.7944
375SER	N	187	6.089	5.505	4.102	0.3856	0.1376	0.8184
375SER	H	188	6.138	5.589	4.126	0.242	0.8652	-1.2232
375SER	CA	189	6.089	5.471	3.958	-0.5647	-0.2065	0.4004
375SER	HA	190	6.111	5.364	3.956	0.1523	-0.0894	1.511
375SER	CB	191	5.954	5.506	3.899	0.0984	0.3991	0.3217
375SER	HB1	192	5.948	5.45	3.806	-3.0315	1.0425	0.0213
375SER	HB2	193	5.873	5.457	3.953	1.2554	-0.9815	0.8526
375SER	OG	194	5.907	5.64	3.881	-0.0186	-0.3264	0.1895
375SER	HG	195	5.878	5.676	3.963	0.2351	-1.2898	0.722
375SER	C	196	6.217	5.527	3.89	0.0509	0.7389	-0.0868
375SER	O	197	6.223	5.541	3.769	0.0767	-0.4371	-0.3592
376ASN	N	198	6.322	5.548	3.968	-0.0794	0.2024	-1.2729
376ASN	H	199	6.32	5.522	4.066	-0.0071	3.1051	-0.4223
376ASN	CA	200	6.453	5.581	3.912	-0.3481	0.8891	-0.554
376ASN	HA	201	6.452	5.573	3.803	0.9491	-1.4271	-0.4628
376ASN	CB	202	6.496	5.717	3.966	-0.7783	0.3227	-0.1123
376ASN	HB1	203	6.435	5.756	4.047	-1.8377	-1.4393	0.0009
376ASN	HB2	204	6.597	5.708	4.007	-0.6812	1.6749	-0.0222
376ASN	CG	205	6.493	5.821	3.853	-0.8165	0.6085	0.2442
376ASN	OD1	206	6.413	5.815	3.759	-0.3847	-0.6287	0.2905
376ASN	ND2	207	6.599	5.902	3.846	-0.135	-0.1314	-0.1838
376ASN	HD21	208	6.668	5.906	3.92	-0.9134	-0.2446	0.5566
376ASN	HD22	209	6.598	5.981	3.783	-0.7396	0.6979	0.821
376ASN	C	210	6.555	5.473	3.961	0.1182	-0.5582	-0.7771
376ASN	O	211	6.54	5.423	4.068	-0.0213	-0.296	-0.0673
377PRO	N	212	6.659	5.427	3.883	-0.0329	0.0913	-1.1931
377PRO	CA	213	6.761	5.329	3.928	-0.4322	0.0585	0.0219
377PRO	HA	214	6.715	5.243	3.977	1.6417	-2.5918	-2.3337
377PRO	CB	215	6.835	5.282	3.804	0.3381	-0.2441	-0.1324
377PRO	HB1	216	6.941	5.26	3.817	1.3595	3.8954	-0.2
377PRO	HB2	217	6.781	5.19	3.78	0.3505	-0.5792	1.0616
377PRO	CG	218	6.816	5.399	3.712	-0.1671	-0.4275	0.4615
377PRO	HG1	219	6.904	5.461	3.699	-1.0847	0.7121	-0.5688
377PRO	HG2	220	6.794	5.365	3.611	1.2601	-0.5692	0.1831
377PRO	CD	221	6.685	5.476	3.751	-0.3551	-0.0895	0.2081
377PRO	HD1	222	6.69	5.585	3.761	-0.9285	-0.0745	0.3449
377PRO	HD2	223	6.608	5.448	3.679	-1.745	-0.1273	1.6654
377PRO	C	224	6.855	5.401	4.029	-0.1796	0.2158	0.4351
377PRO	O	225	6.874	5.526	4.023	0.0983	0.5899	-0.3739
378ALA	N	226	6.905	5.323	4.127	-0.1577	0.4057	-0.1438
378ALA	H	227	6.884	5.224	4.123	1.3175	0.0942	-1.2801
378ALA	CA	228	6.991	5.36	4.236	-0.3669	-0.0758	-0.0513
378ALA	HA	229	6.954	5.454	4.277	-0.5137	0.1033	-0.5956
378ALA	CB	230	6.983	5.262	4.353	-0.1957	0.0172	-0.0933
378ALA	HB1	231	7.026	5.165	4.331	-0.02	-0.0008	0.328
378ALA	HB2	232	7.016	5.306	4.447	2.9136	-1.2262	-0.5221
378ALA	HB3	233	6.876	5.24	4.361	-0.859	2.5589	-0.8595
378ALA	C	234	7.128	5.368	4.174	0.4681	0.3279	0.089
378ALA	O	235	7.172	5.268	4.111	-0.2656	-0.433	-0.5068
379MET	N	236	7.19	5.486	4.202	-0.4211	0.1314	0.1214
379MET	H	237	7.153	5.546	4.275	3.8566	3.0495	0.3024
379MET	CA	238	7.323	5.525	4.147	0.2693	-0.045	0.4114
379MET	HA	239	7.316	5.502	4.041	-0.5916	-0.344	0.525
379MET	CB	240	7.347	5.67	4.155	-0.6212	-0.8876	-0.304
379MET	HB1	241	7.337	5.706	4.257	1.6836	0.8567	-0.6198
379MET	HB2	242	7.45	5.692	4.129	-0.3403	-0.3813	1.1873
379MET	CG	243	7.244	5.761	4.082	0.4218	-0.22	0.2654
379MET	HG1	244	7.142	5.728	4.102	0.4437	-0.7176	-0.3874
379MET	HG2	245	7.247	5.866	4.112	1.245	0.6935	-2.6016
379MET	SD	246	7.265	5.767	3.907	0.2284	0.4704	-0.2241
379MET	CE	247	7.378	5.909	3.899	-0.0768	-0.3616	0.0928
379MET	HE1	248	7.456	5.905	3.975	-0.1469	3.2827	0.5282
379MET	HE2	249	7.427	5.903	3.802	-0.7849	-1.4062	-0.2129
379MET	HE3	250	7.32	6	3.914	0.282	0.4772	-3.0715
379MET	C	251	7.439	5.436	4.196	-0.0339	-0.6892	0.2181
379MET	O	252	7.55	5.443	4.144	0.0182	-0.1248	-0.038
380THR	N	253	7.409	5.351	4.292	0.1165	0.6895	0.0723
380THR	H	254	7.319	5.366	4.337	0.0254	-1.6094	0.8013
380THR	CA	255	7.487	5.243	4.337	0.3061	-0.5747	-1.0433
380THR	HA	256	7.595	5.25	4.346	0.392	-2.9118	0.8047
380THR	CB	257	7.44	5.228	4.488	0.1872	-0.4891	0.3333
380THR	HB	258	7.473	5.13	4.521	-0.0142	-0.5238	0.4337
380THR	OG1	259	7.296	5.241	4.498	-0.034	-0.2921	0.6671
380THR	HG1	260	7.26	5.154	4.489	0.2685	-0.3151	-0.4679
380THR	CG2	261	7.492	5.339	4.58	0.8944	-0.304	-0.207
380THR	HG21	262	7.438	5.346	4.674	-3.4353	2.1084	-2.5479
380THR	HG22	263	7.597	5.33	4.607	0.7953	-0.0876	0.2717
380THR	HG23	264	7.465	5.438	4.542	-4.0879	-1.4961	-0.4402
380THR	C	265	7.465	5.109	4.264	-0.7308	0.2	0.2848
380THR	O	266	7.562	5.032	4.268	0.1173	-0.9589	-0.1425
381SER	N	267	7.348	5.083	4.2	-0.8836	-0.7253	0.0977
381SER	H	268	7.284	5.161	4.21	2.0152	1.6525	1.947
381SER	CA	269	7.307	4.952	4.159	0.0505	-0.8971	-0.2811
381SER	HA	270	7.373	4.882	4.211	0.603	1.122	1.8946
381SER	CB	271	7.169	4.914	4.218	-0.1716	-0.0365	-0.8753
381SER	HB1	272	7.089	4.97	4.171	-0.0137	0.6592	-0.3307
381SER	HB2	273	7.145	4.808	4.203	0.2658	-0.0443	-1.5533
381SER	OG	274	7.173	4.928	4.366	0.8385	0.5548	0.3809
381SER	HG	275	7.23	4.86	4.4	2.159	1.0925	-0.667
381SER	C	276	7.309	4.942	4.003	0.6842	0.0751	-0.1589
381SER	O	277	7.265	4.834	3.952	0.5033	-0.8492	-0.5425
382LEU	N	278	7.342	5.048	3.93	0.7678	-0.2324	-0.2393
382LEU	H	279	7.382	5.127	3.978	1.2613	-0.8308	0.3712
382LEU	CA	280	7.355	5.05	3.784	0.5684	-0.2067	-0.4565
382LEU	HA	281	7.254	5.055	3.745	0.9359	0.0109	-1.4304
382LEU	CB	282	7.427	5.181	3.733	-0.61	-0.633	0.6818
382LEU	HB1	283	7.534	5.163	3.742	-0.2295	0.2521	-1.556
382LEU	HB2	284	7.419	5.178	3.624	2.2674	0.2076	0.3865
382LEU	CG	285	7.402	5.32	3.803	0.0413	0.8152	0.7672
382LEU	HG	286	7.434	5.299	3.905	-0.5008	-0.7966	0.6244
382LEU	CD1	287	7.498	5.431	3.769	-0.5714	-0.0849	0.1186
382LEU	HD11	288	7.6	5.392	3.773	-0.827	-0.8084	-0.4168
382LEU	HD12	289	7.474	5.467	3.669	-0.5347	-2.0356	-0.6182
382LEU	HD13	290	7.503	5.513	3.841	0.5671	1.4506	-1.6207
382LEU	CD2	291	7.25	5.363	3.783	0.013	-0.0981	-0.0826
382LEU	HD21	292	7.229	5.393	3.68	-0.0267	3.1115	0.7697
382LEU	HD22	293	7.183	5.281	3.809	-0.384	0.6298	1.2825
382LEU	HD23	294	7.221	5.45	3.842	1.4532	0.519	-0.2424
382LEU	C	295	7.43	4.927	3.729	0.7912	-0.463	0.3172
382LEU	O	296	7.524	4.872	3.785	-0.4446	-0.2037	0.2732
383ASP	N	297	7.382	4.887	3.608	0.2856	0.5324	0.6005
383ASP	H	298	7.306	4.941	3.57	0.9089	3.0272	2.6844
383ASP	CA	299	7.439	4.77	3.532	0.524	-0.0667	-0.5982
383ASP	HA	300	7.482	4.7	3.604	0.122	0.1796	-0.1135
383ASP	CB	301	7.324	4.69	3.46	-0.4207	0.541	-0.6833
383ASP	HB1	302	7.247	4.654	3.527	0.6949	0.6847	0.7291
383ASP	HB2	303	7.266	4.749	3.388	-0.2084	2.1107	0.3679
383ASP	CG	304	7.373	4.565	3.39	-0.3869	0.544	-0.0572
383ASP	OD1	305	7.291	4.496	3.327	-0.0215	0.3186	-0.0159
383ASP	OD2	306	7.496	4.533	3.401	0.1414	-0.2528	-0.4356
383ASP	C	307	7.547	4.826	3.43	-0.3163	0.4792	-0.0179
383ASP	O	308	7.516	4.9	3.335	-0.2207	-0.13	-0.1076
384TYR	N	309	7.675	4.802	3.461	0.6462	-0.3652	0.6856
384TYR	H	310	7.7	4.746	3.542	-0.1994	0.2177	1.3689
384TYR	CA	311	7.792	4.838	3.386	0.8123	-0.3924	0.005
384TYR	HA	312	7.768	4.928	3.328	1.2279	-0.7918	-0.8088
384TYR	CB	313	7.91	4.858	3.486	0.4172	0.1412	-0.0774
384TYR	HB1	314	7.923	4.777	3.558	1.6482	-0.013	-0.4478
384TYR	HB2	315	8.003	4.865	3.43	0.8864	0.4865	0.7202
384TYR	CG	316	7.889	4.992	3.553	-0.8036	0.0032	0.0311
384TYR	CD1	317	7.846	4.989	3.683	0.1711	0.7545	0.1068
384TYR	HD1	318	7.813	4.898	3.731	-0.5458	1.6829	1.465
384TYR	CD2	319	7.924	5.116	3.487	-0.1751	-0.0029	-0.8586
384TYR	HD2	320	7.973	5.129	3.391	4.2319	-0.9411	1.0376
384TYR	CE1	321	7.834	5.111	3.752	-0.0266	0.1523	0.7217
384TYR	HE1	322	7.803	5.108	3.855	0.1231	3.2654	0.9507
384TYR	CE2	323	7.916	5.237	3.559	-0.1797	-0.1738	-0.4301
384TYR	HE2	324	7.948	5.33	3.514	-1.5752	-0.2574	-1.664
384TYR	CZ	325	7.876	5.232	3.691	0.1891	0.2748	-0.9135
384TYR	OH	326	7.882	5.345	3.768	-0.2838	-0.4181	-0.2027
384TYR	HH	327	7.848	5.343	3.857	-2.819	-0.1897	-1.0807
384TYR	C	328	7.844	4.726	3.283	-0.1154	0.3352	0.5121
384TYR	O	329	7.944	4.74	3.214	-0.8811	-0.0459	1.2099
385SER	N	330	7.771	4.617	3.271	-0.5318	0.2669	0.1406
385SER	H	331	7.683	4.606	3.32	-0.5212	0.3527	0.1792
385SER	CA	332	7.808	4.492	3.197	0.0606	-0.4493	-0.123
385SER	HA	333	7.897	4.46	3.251	-0.9458	0.0622	1.9373
385SER	CB	334	7.706	4.38	3.225	0.0386	0.6211	0.2281
385SER	HB1	335	7.732	4.291	3.167	-1.1274	-0.042	0.7
385SER	HB2	336	7.698	4.341	3.326	-0.025	0.9463	0.3477
385SER	OG	337	7.573	4.402	3.187	0.5244	0.3049	-0.1197
385SER	HG	338	7.538	4.469	3.244	-0.5286	1.9668	-2.5768
385SER	C	339	7.834	4.501	3.048	-0.0363	-0.5828	-0.3506
385SER	O	340	7.911	4.424	2.984	0.1635	-0.0788	0.4458
386ARG	N	341	7.768	4.604	2.986	-0.4745	0.3946	1.1334
386ARG	H	342	7.715	4.668	3.044	0.8025	1.0144	1.6677
386ARG	CA	343	7.792	4.639	2.845	0.2388	-0.3639	0.4963
386ARG	HA	344	7.871	4.573	2.808	0.1435	-0.7839	1.0358
386ARG	CB	345	7.672	4.615	2.753	0.1952	0.1774	-0.1927
386ARG	HB1	346	7.606	4.698	2.779	1.4899	0.6274	1.8803
386ARG	HB2	347	7.694	4.622	2.647	-0.622	3.372	-0.2297
386ARG	CG	348	7.603	4.482	2.78	-0.4799	0.7328	0.4204
386ARG	HG1	349	7.675	4.401	2.771	-1.3432	-0.0738	0.5504
386ARG	HG2	350	7.576	4.473	2.886	-0.1624	0.2667	0.4626
386ARG	CD	351	7.488	4.425	2.682	0.0809	-0.972	0.1148
386ARG	HD1	352	7.546	4.398	2.594	-0.2613	-2.4411	0.3064
386ARG	HD2	353	7.451	4.336	2.733	0.1276	-2.0225	-1.6091
386ARG	NE	354	7.398	4.539	2.652	-0.1301	-0.3747	-0.0413
386ARG	HE	355	7.439	4.601	2.583	-0.0721	-0.0527	0.28
386ARG	CZ	356	7.285	4.585	2.707	0.4283	-0.0249	0.2367
386ARG	NH1	357	7.227	4.518	2.804	0.8953	0.0856	0.1923
386ARG	HH11	358	7.262	4.429	2.837	-2.6917	-1.2599	0.8315
386ARG	HH12	359	7.133	4.532	2.837	0.5795	2.8224	-1.5728
386ARG	NH2	360	7.231	4.699	2.664	0.2903	-0.2424	0.2633
386ARG	HH21	361	7.271	4.752	2.589	0.5671	0.81	1.1287
386ARG	HH22	362	7.142	4.735	2.696	1.4622	4.4424	-0.9461
386ARG	C	363	7.844	4.781	2.823	0.018	-0.4557	0.4643
386ARG	O	364	7.844	4.828	2.711	-0.6457	-0.9114	-0.3726
387PHE	N	365	7.891	4.857	2.923	0.0168	-0.2331	-0.1814
387PHE	H	366	7.867	4.829	3.017	-0.9856	-0.9871	-0.6488
387PHE	CA	367	7.948	4.987	2.914	0.0963	-1.7588	-0.2086
387PHE	HA	368	7.888	5.044	2.843	1.606	-1.8163	-1.5913
387PHE	CB	369	7.942	5.062	3.05	0.3417	-0.1873	0.1819
387PHE	HB1	370	7.84	5.08	3.084	1.5644	3.2298	2.6716
387PHE	HB2	371	7.991	5.017	3.136	0.804	-0.5602	-0.2709
387PHE	CG	372	7.993	5.207	3.038	-0.3924	0.115	0.5046
387PHE	CD1	373	7.928	5.299	2.961	-0.4943	-0.6132	0.2583
387PHE	HD1	374	7.843	5.272	2.9	0.4453	1.0806	-1.9487
387PHE	CD2	375	8.116	5.24	3.103	-0.1897	-0.1929	0.3611
387PHE	HD2	376	8.17	5.163	3.155	-1.2265	1.0914	3.5754
387PHE	CE1	377	7.986	5.429	2.941	0.8654	0.3963	-0.192
387PHE	HE1	378	7.92	5.485	2.877	0.1185	1.1367	1.171
387PHE	CE2	379	8.178	5.361	3.074	0.6119	0.1071	-0.568
387PHE	HE2	380	8.278	5.392	3.1	0.6287	-0.4093	-0.0078
387PHE	CZ	381	8.117	5.453	2.988	-0.4676	0.9375	-0.1665
387PHE	HZ	382	8.175	5.544	2.978	-0.5339	0.8368	-1.6724
387PHE	C	383	8.091	4.979	2.859	-0.0765	0.1267	0.434
387PHE	O	384	8.188	4.942	2.924	-0.3968	-0.0728	-0.7617
388GLN	N	385	8.103	5.016	2.733	-0.339	0.6563	-0.437
388GLN	H	386	8.023	5.05	2.68	-0.6717	1.5759	0.6238
388GLN	CA	387	8.227	5.01	2.659	0.6288	-0.5778	0.2394
388GLN	HA	388	8.309	4.973	2.72	0.8536	-2.7327	-1.2431
388GLN	CB	389	8.209	4.892	2.549	0.0315	-0.458	-0.7883
388GLN	HB1	390	8.153	4.808	2.589	2.1522	-1.4084	0.3955
388GLN	HB2	391	8.149	4.932	2.468	-1.7039	3.1905	2.003
388GLN	CG	392	8.337	4.832	2.501	-0.6136	-0.5537	-0.7674
388GLN	HG1	393	8.32	4.778	2.408	-2.1643	0.0688	-0.8772
388GLN	HG2	394	8.407	4.914	2.479	-0.4646	-0.7258	-0.9434
388GLN	CD	395	8.404	4.728	2.593	0.2262	-0.4168	-0.204
388GLN	OE1	396	8.353	4.618	2.611	0.0699	0.1159	0.1424
388GLN	NE2	397	8.516	4.767	2.651	0.0976	-0.0353	-0.1249
388GLN	HE21	398	8.567	4.854	2.639	-0.9653	0.6355	0.1127
388GLN	HE22	399	8.549	4.701	2.72	0.041	0.3156	0.2374
388GLN	C	400	8.249	5.152	2.607	-0.7251	0.4782	0.6899
388GLN	O	401	8.183	5.197	2.51	0.1604	0.4015	0.3163
389ALA	N	402	8.338	5.222	2.669	-0.2519	-0.4481	0.1118
389ALA	H	403	8.387	5.167	2.739	3.1026	-0.5005	-2.0171
389ALA	CA	404	8.381	5.363	2.634	-0.0838	0.1142	0.3119
389ALA	HA	405	8.294	5.411	2.589	-1.2182	-0.3025	1.9752
389ALA	CB	406	8.411	5.447	2.76	0.6557	0.2039	-0.5055
389ALA	HB1	407	8.32	5.471	2.815	1.1972	2.6673	-0.5925
389ALA	HB2	408	8.486	5.404	2.827	0.9602	-0.5927	-1.3318
389ALA	HB3	409	8.447	5.543	2.725	-1.0899	0.775	-0.8189
389ALA	C	410	8.51	5.346	2.554	-0.3956	0.2073	0.2383
389ALA	O	411	8.536	5.44	2.472	0.341	-0.569	-0.494
390ASN	N	412	8.586	5.236	2.557	-0.2807	0.236	0.0371
390ASN	H	413	8.574	5.184	2.643	3.3102	0.2753	0.705
390ASN	CA	414	8.699	5.208	2.466	0.3822	0.6592	0.9421
390ASN	HA	415	8.782	5.275	2.49	0.4839	0.3019	1.604
390ASN	CB	416	8.754	5.062	2.493	-0.4331	0.2097	-0.6533
390ASN	HB1	417	8.79	5.062	2.596	-2.5684	-0.1897	0.1493
390ASN	HB2	418	8.673	4.989	2.493	1.3369	-1.8519	-2.0504
390ASN	CG	419	8.868	5.017	2.402	-0.3468	-0.0155	-0.3368
390ASN	OD1	420	8.852	4.994	2.286	-0.8892	0.4285	-1.0042
390ASN	ND2	421	8.996	5.022	2.448	0.3017	0.4482	-0.3554
390ASN	HD21	422	9.015	5.047	2.544	2.16	0.9543	-0.813
390ASN	HD22	423	9.07	4.984	2.391	-0.1025	-0.3142	-0.3783
390ASN	C	424	8.646	5.213	2.318	0.3358	0.3121	0.5521
390ASN	O	425	8.546	5.145	2.29	-0.4744	0.7362	0.1301
391PRO	N	426	8.712	5.284	2.223	0.1662	-0.0947	0.3036
391PRO	CA	427	8.675	5.307	2.084	0.4448	1.0119	0.3466
391PRO	HA	428	8.569	5.331	2.077	-0.3054	-1.9591	0.2394
391PRO	CB	429	8.742	5.427	2.032	0.5621	-0.1842	-0.2922
391PRO	HB1	430	8.771	5.431	1.927	2.5457	1.7412	0.2477
391PRO	HB2	431	8.688	5.518	2.058	-1.4749	-1.3433	-0.2228
391PRO	CG	432	8.868	5.426	2.107	-0.1808	-0.3223	-0.6318
391PRO	HG1	433	8.943	5.369	2.053	0.7068	-1.1265	1.3724
391PRO	HG2	434	8.912	5.525	2.117	1.0536	-0.9336	0.2273
391PRO	CD	435	8.832	5.367	2.242	-0.2847	-0.081	0.6633
391PRO	HD1	436	8.917	5.313	2.285	0.7796	-2.2396	-3.6385
391PRO	HD2	437	8.798	5.454	2.298	2.5215	0.6568	1.3732
391PRO	C	438	8.716	5.189	1.982	0.3816	-0.1613	-0.5638
391PRO	O	439	8.655	5.167	1.879	0.1091	-0.6199	-0.4528
392ASP	N	440	8.811	5.107	2.026	-0.1454	-0.0686	-0.8941
392ASP	H	441	8.848	5.127	2.118	-1.2201	0.2906	-0.5123
392ASP	CA	442	8.838	4.981	1.948	-0.2128	-0.3277	0.2143
392ASP	HA	443	8.839	5.002	1.841	1.0625	-0.4232	0.196
392ASP	CB	444	8.981	4.926	1.984	0.4366	0.4626	0.1701
392ASP	HB1	445	8.993	4.899	2.089	1.3355	1.758	0.4273
392ASP	HB2	446	9.005	4.831	1.937	0.2838	0.9674	-0.9606
392ASP	CG	447	9.087	5.022	1.941	-0.3692	0.1459	-0.201
392ASP	OD1	448	9.171	5.07	2.019	0.6372	0.4319	0.2669
392ASP	OD2	449	9.091	5.035	1.815	-0.6602	0.2094	0.6195
392ASP	C	450	8.732	4.869	1.972	-0.1681	0.1325	-0.6761
392ASP	O	451	8.711	4.787	1.881	-0.1489	-0.407	-0.4982
393TYR	N	452	8.675	4.866	2.089	0.3087	-0.1447	-0.5448
393TYR	H	453	8.705	4.934	2.157	0.6865	-2.4763	1.7844
393TYR	CA	454	8.6	4.75	2.138	0.4828	0.3836	-0.1788
393TYR	HA	455	8.622	4.659	2.083	1.2881	0.5038	-0.069
393TYR	CB	456	8.642	4.723	2.281	0.7525	0.0272	-0.4577
393TYR	HB1	457	8.628	4.816	2.335	0.6516	-0.0068	-0.4263
393TYR	HB2	458	8.578	4.642	2.316	-0.3369	1.8373	1.9812
393TYR	CG	459	8.787	4.663	2.314	0.0218	0.1655	-0.509
393TYR	CD1	460	8.858	4.599	2.21	-0.7451	0.2579	-0.3115
393TYR	HD1	461	8.813	4.569	2.117	0.0764	-3.2499	0.2957
393TYR	CD2	462	8.841	4.667	2.445	-0.1483	0.3577	0.3334
393TYR	HD2	463	8.785	4.706	2.529	-0.7681	-0.6341	0.3999
393TYR	CE1	464	8.988	4.546	2.233	0.3455	0.9028	0.3774
393TYR	HE1	465	9.043	4.492	2.157	-1.9438	-0.6156	-0.2793
393TYR	CE2	466	8.968	4.598	2.463	-0.1505	0.4367	0.0308
393TYR	HE2	467	9.009	4.585	2.562	3.0237	-2.0982	-1.4364
393TYR	CZ	468	9.043	4.547	2.359	0.4535	-0.5532	-0.5424
393TYR	OH	469	9.151	4.472	2.384	0.032	0.3365	-0.0273
393TYR	HH	470	9.154	4.472	2.479	1.6692	1.6965	-0.0241
393TYR	C	471	8.448	4.767	2.118	0.3942	0.1926	-0.1058
393TYR	O	472	8.37	4.679	2.163	0.3719	-0.3452	0.2884
394GLN	N	473	8.412	4.855	2.027	0.1197	-0.2409	0.0924
394GLN	H	474	8.488	4.908	1.988	1.1388	-0.6878	1.3802
394GLN	CA	475	8.28	4.868	1.971	0.5121	0.49	0.317
394GLN	HA	476	8.207	4.861	2.052	-1.0147	0.6581	-0.9985
394GLN	CB	477	8.275	4.999	1.901	-0.828	-0.8805	-0.2692
394GLN	HB1	478	8.344	4.99	1.817	-0.0601	1.5671	0.02
394GLN	HB2	479	8.18	5.003	1.847	0.1446	-2.0625	-2.1777
394GLN	CG	480	8.283	5.122	2.001	-0.1915	0.4481	0.1225
394GLN	HG1	481	8.384	5.124	2.042	0.4924	-1.5809	-1.2805
394GLN	HG2	482	8.263	5.217	1.952	0.1629	1.2251	1.4434
394GLN	CD	483	8.167	5.114	2.101	0.1869	-0.314	-0.3541
394GLN	OE1	484	8.057	5.059	2.076	0.0432	0.5853	-0.0364
394GLN	NE2	485	8.206	5.158	2.221	0.2156	-0.5655	0.0213
394GLN	HE21	486	8.299	5.191	2.24	0.9615	-2.8541	0.7368
394GLN	HE22	487	8.151	5.15	2.305	-0.5197	-3.386	-0.6108
394GLN	C	488	8.262	4.755	1.866	-0.6107	-0.442	-0.032
394GLN	O	489	8.339	4.726	1.772	-0.2501	-0.5273	-0.1145
395MET	N	490	8.162	4.667	1.885	0.3423	0.1985	-0.0858
395MET	H	491	8.093	4.683	1.957	-0.6274	0.1741	-0.9751
395MET	CA	492	8.144	4.542	1.815	0.5685	0.1682	0.2102
395MET	HA	493	8.239	4.491	1.832	0.245	-0.4998	0.0448
395MET	CB	494	8.035	4.45	1.878	0.3082	-0.2231	-0.6383
395MET	HB1	495	8.053	4.345	1.855	1.107	0.1912	-2.0961
395MET	HB2	496	8.048	4.458	1.986	-1.5244	1.3863	-0.4973
395MET	CG	497	7.889	4.49	1.864	-0.3371	0.1318	0.4256
395MET	HG1	498	7.842	4.486	1.963	1.3321	0.2018	1.2625
395MET	HG2	499	7.904	4.592	1.83	0.1176	-0.0805	-0.0122
395MET	SD	500	7.801	4.424	1.721	0.0763	-0.1237	-0.3702
395MET	CE	501	7.788	4.247	1.763	-0.1452	-0.0573	-0.3956
395MET	HE1	502	7.738	4.244	1.86	0.6687	1.492	0.1119
395MET	HE2	503	7.722	4.201	1.69	-2.8406	0.0274	1.8015
395MET	HE3	504	7.884	4.195	1.759	-0.5138	-0.6619	-1.9113
395MET	C	505	8.135	4.55	1.662	0.7049	-0.3565	0.8672
395MET	O	506	8.091	4.658	1.611	-0.1704	0.207	-0.4889
396SER	N	507	8.186	4.451	1.595	0.4608	0.1669	0.5037
396SER	H	508	8.204	4.367	1.647	-1.4976	-0.3586	0.4175
396SER	CA	509	8.203	4.454	1.448	0.9919	0.1709	-0.0629
396SER	HA	510	8.25	4.55	1.427	1.9634	-0.7858	-2.5705
396SER	CB	511	8.293	4.344	1.405	-0.1507	0.3234	0.6885
396SER	HB1	512	8.398	4.354	1.434	0.4423	1.6833	-1.6692
396SER	HB2	513	8.265	4.244	1.438	1.0015	-1.0875	-2.2723
396SER	OG	514	8.301	4.318	1.264	-0.1315	0.1443	0.6146
396SER	HG	515	8.364	4.37	1.216	0.563	-0.8063	0.4709
396SER	C	516	8.066	4.444	1.373	0.1638	-0.4645	0.1622
396SER	O	517	8.016	4.339	1.355	-0.5393	-0.2976	0.2967
397GLY	N	518	8.02	4.559	1.323	0.3306	0.3591	-0.3657
397GLY	H	519	8.074	4.64	1.349	-0.0375	1.1174	-1.8338
397GLY	CA	520	7.9	4.573	1.245	-0.9866	0.0685	0.6992
397GLY	HA1	521	7.918	4.659	1.181	1.3311	0.4353	1.7389
397GLY	HA2	522	7.882	4.485	1.183	-3.2556	0.498	0.673
397GLY	C	523	7.775	4.581	1.326	0.1089	0.194	-0.2021
397GLY	O	524	7.771	4.616	1.441	-0.1155	-0.2384	-0.0844
398ASP	N	525	7.666	4.534	1.259	-0.2413	0.1215	-0.6842
398ASP	H	526	7.671	4.499	1.165	-2.7718	-0.7492	-0.5779
398ASP	CA	527	7.548	4.478	1.324	1.2439	-0.2488	-0.0616
398ASP	HA	528	7.492	4.439	1.239	-1.8677	-1.0222	2.2033
398ASP	CB	529	7.586	4.362	1.421	0.0848	0.085	0.2773
398ASP	HB1	530	7.69	4.331	1.41	0.7749	2.6805	-1.5083
398ASP	HB2	531	7.583	4.399	1.524	-0.3836	0.9236	-0.0295
398ASP	CG	532	7.498	4.242	1.406	0.3302	-0.1786	-0.053
398ASP	OD1	533	7.447	4.188	1.509	-0.3532	-0.6681	0.1412
398ASP	OD2	534	7.471	4.198	1.289	-0.4884	-0.1278	-0.6771
398ASP	C	535	7.449	4.578	1.382	0.2036	-1.0706	0.7451
398ASP	O	536	7.387	4.557	1.481	0.0585	0.2072	-0.7098
399ASP	N	537	7.439	4.686	1.3	0.6551	0.1879	-1.176
399ASP	H	538	7.47	4.67	1.205	0.7859	0.416	-1.1719
399ASP	CA	539	7.334	4.792	1.298	0.3733	0.4469	-0.7392
399ASP	HA	540	7.361	4.874	1.365	-0.1258	-0.8608	1.1136
399ASP	CB	541	7.308	4.855	1.151	0.2211	0.6731	0.3308
399ASP	HB1	542	7.217	4.914	1.142	-1.1137	-1.3941	-0.4437
399ASP	HB2	543	7.401	4.909	1.134	1.2122	-0.8251	0.784
399ASP	CG	544	7.299	4.748	1.039	0.3286	0.5805	-0.3081
399ASP	OD1	545	7.238	4.646	1.07	-0.1347	0.8801	0.0979
399ASP	OD2	546	7.363	4.759	0.932	0.1767	0.0835	0.2158
399ASP	C	547	7.204	4.756	1.366	-0.0433	0.595	-0.5686
399ASP	O	548	7.15	4.815	1.465	-0.2375	0.0981	-0.2339
400THR	N	549	7.145	4.644	1.324	-0.2038	-0.1308	0.0702
400THR	H	550	7.187	4.598	1.245	0.6046	0.3382	0.2121
400THR	CA	551	7.028	4.577	1.373	-0.132	0.1998	0.065
400THR	HA	552	6.95	4.643	1.336	-2.5148	-2.36	0.1686
400THR	CB	553	7.014	4.433	1.301	-0.0815	-0.2792	-0.4217
400THR	HB	554	7.006	4.446	1.194	-2.4622	-1.312	-0.4339
400THR	OG1	555	6.902	4.348	1.347	-0.2882	-0.6143	-0.0841
400THR	HG1	556	6.937	4.285	1.409	0.297	-1.0306	-0.8163
400THR	CG2	557	7.145	4.346	1.327	-0.0203	0.1593	0.6276
400THR	HG21	558	7.136	4.288	1.419	-0.7088	-0.3682	0.2313
400THR	HG22	559	7.158	4.275	1.246	0.0634	0.3721	0.4518
400THR	HG23	560	7.244	4.391	1.335	0.1559	0.1055	-1.0119
400THR	C	561	7.028	4.552	1.532	0.3504	0.2304	-0.0014
400THR	O	562	6.92	4.576	1.593	-0.3054	0.2141	-0.2158
401GLN	N	563	7.135	4.517	1.596	0.5008	-0.4894	0.1754
401GLN	H	564	7.22	4.532	1.543	-0.8113	2.2529	-1.3324
401GLN	CA	565	7.142	4.494	1.74	-0.3599	-0.0163	-0.1938
401GLN	HA	566	7.068	4.42	1.772	-1.7096	1.0864	-0.6195
401GLN	CB	567	7.282	4.421	1.778	0.39	0.515	0.4859
401GLN	HB1	568	7.265	4.321	1.737	-0.5694	0.9655	-0.2406
401GLN	HB2	569	7.369	4.465	1.729	1.0885	0.5478	1.7121
401GLN	CG	570	7.311	4.414	1.924	-0.2327	0.1726	0.3899
401GLN	HG1	571	7.358	4.508	1.952	2.366	-0.9877	0.2206
401GLN	HG2	572	7.22	4.409	1.984	-1.6225	-3.2601	-1.7014
401GLN	CD	573	7.413	4.299	1.956	-0.508	-0.0795	-0.4423
401GLN	OE1	574	7.446	4.294	2.073	0.4658	-0.0266	-0.116
401GLN	NE2	575	7.464	4.223	1.867	-0.2429	-0.3001	-0.303
401GLN	HE21	576	7.432	4.233	1.772	0.19	2.7291	-0.2385
401GLN	HE22	577	7.523	4.146	1.896	0.326	0.4005	0.4739
401GLN	C	578	7.125	4.628	1.816	-0.1346	-1.0075	0.5187
401GLN	O	579	7.047	4.639	1.911	0.7781	-0.2865	-0.0617
402HIS	N	580	7.185	4.738	1.763	0.0242	-0.3478	-0.2103
402HIS	H	581	7.242	4.742	1.679	0.1168	0.7754	-0.1062
402HIS	CA	582	7.181	4.872	1.833	0.3549	0.1257	-0.3156
402HIS	HA	583	7.189	4.849	1.939	2.4443	-1.3892	-0.7231
402HIS	CB	584	7.285	4.97	1.773	0.0248	0.4173	-0.4632
402HIS	HB1	585	7.271	5.006	1.671	0.7609	0.7543	-0.4527
402HIS	HB2	586	7.27	5.052	1.843	-0.0881	0.6472	-0.7539
402HIS	CG	587	7.424	4.912	1.788	-0.3268	-0.5758	-0.1248
402HIS	ND1	588	7.465	4.806	1.715	-0.8508	0.516	1.0142
402HIS	CD2	589	7.525	4.952	1.875	0.5277	0.0119	-0.212
402HIS	HD2	590	7.54	5.029	1.949	0.4771	-2.9893	3.1633
402HIS	CE1	591	7.584	4.771	1.764	0.1497	0.36	0.2874
402HIS	HE1	592	7.648	4.691	1.73	-1.1887	-0.6075	-0.037
402HIS	NE2	593	7.623	4.855	1.859	0.0823	0.3078	-0.5969
402HIS	HE2	594	7.713	4.861	1.906	-0.3535	0.1206	0.2888
402HIS	C	595	7.048	4.936	1.808	0.8718	0.7311	-0.4283
402HIS	O	596	6.994	5.002	1.899	0.0156	0.2242	-0.2347
403ILE	N	597	6.989	4.909	1.695	0.6847	0.1614	-0.0848
403ILE	H	598	7.03	4.836	1.638	-1.8014	0.8468	-3.0188
403ILE	CA	599	6.856	4.954	1.66	-0.3935	0.0245	-0.5573
403ILE	HA	600	6.849	5.052	1.707	1.6762	-0.6737	1.3572
403ILE	CB	601	6.823	4.96	1.508	0.5134	-0.2417	-0.0126
403ILE	HB	602	6.843	4.861	1.466	1.6335	0.0858	-0.2716
403ILE	CG1	603	6.914	5.065	1.44	0.0236	-0.2193	1.2777
403ILE	HG11	604	6.865	5.161	1.452	-0.4287	-0.1733	-0.6245
403ILE	HG12	605	7.012	5.067	1.489	-0.4189	0.1246	2.1584
403ILE	CG2	606	6.668	4.989	1.484	-0.1924	-0.1743	-0.6415
403ILE	HG21	607	6.644	5.019	1.382	-1.3224	-0.7653	-0.5696
403ILE	HG22	608	6.604	4.904	1.508	1.6916	-1.6352	-0.5129
403ILE	HG23	609	6.642	5.075	1.545	-0.7997	-0.5627	-0.337
403ILE	CD	610	6.951	5.028	1.298	0.1151	-0.4446	0.2872
403ILE	HD1	611	6.87	5.018	1.227	2.3625	-1.9448	-2.265
403ILE	HD2	612	7.02	5.093	1.245	-1.9694	2.289	0.7096
403ILE	HD3	613	6.997	4.929	1.291	2.0674	0.4601	-0.4654
403ILE	C	614	6.75	4.875	1.738	0.2585	-0.0949	-0.071
403ILE	O	615	6.667	4.936	1.806	-0.1437	-0.1212	-0.1162
404GLN	N	616	6.757	4.742	1.746	-0.2194	0.4451	0.0615
404GLN	H	617	6.834	4.69	1.707	-0.5123	-0.9922	1.2628
404GLN	CA	618	6.678	4.661	1.837	-0.2901	0.4235	-0.1373
404GLN	HA	619	6.573	4.662	1.807	-0.2086	-1.0464	-0.5252
404GLN	CB	620	6.719	4.514	1.828	-0.0128	0.6016	0.1677
404GLN	HB1	621	6.827	4.509	1.813	-0.2787	-0.5881	-1.8126
404GLN	HB2	622	6.711	4.47	1.927	0.962	-0.2633	-0.1132
404GLN	CG	623	6.655	4.432	1.706	-0.5261	0.0741	0.2453
404GLN	HG1	624	6.681	4.472	1.608	-0.4374	0.197	0.3181
404GLN	HG2	625	6.708	4.339	1.728	-0.1785	0.056	-0.6412
404GLN	CD	626	6.502	4.409	1.733	-0.2918	0.4889	0.2165
404GLN	OE1	627	6.45	4.414	1.846	0.2388	0.2152	0.3865
404GLN	NE2	628	6.433	4.388	1.624	0.4017	-0.6375	-0.3834
404GLN	HE21	629	6.477	4.371	1.535	0.3491	2.0725	-1.0088
404GLN	HE22	630	6.333	4.384	1.635	0.3203	0.1789	-0.7619
404GLN	C	631	6.683	4.701	1.985	0.0101	-0.6435	0.208
404GLN	O	632	6.589	4.705	2.061	0.2127	-0.8141	0.3772
405GLN	N	633	6.798	4.742	2.028	-0.3652	-0.2445	0.3576
405GLN	H	634	6.876	4.734	1.964	-0.7386	-0.2845	-0.0959
405GLN	CA	635	6.834	4.801	2.163	-0.1	0.6962	0.9407
405GLN	HA	636	6.8	4.73	2.239	2.5692	0.7762	2.3024
405GLN	CB	637	6.988	4.795	2.167	-0.025	-0.0115	-0.3807
405GLN	HB1	638	7.015	4.69	2.157	1.4577	0.4849	-2.1439
405GLN	HB2	639	7.027	4.853	2.083	3.6419	0.0017	1.1439
405GLN	CG	640	7.038	4.836	2.299	-0.5577	-0.6234	0.2563
405GLN	HG1	641	7	4.933	2.333	1.252	0.8606	-1.6812
405GLN	HG2	642	7.004	4.775	2.383	-2.1614	-0.3492	-0.1446
405GLN	CD	643	7.194	4.84	2.285	-0.087	-0.0292	-0.0409
405GLN	OE1	644	7.248	4.941	2.24	0.2784	0.1868	0.3732
405GLN	NE2	645	7.263	4.729	2.306	0.9412	-0.7472	0.0032
405GLN	HE21	646	7.217	4.646	2.34	-0.3795	-0.0408	-0.0239
405GLN	HE22	647	7.354	4.711	2.266	0.3689	-1.944	-0.8396
405GLN	C	648	6.776	4.941	2.188	0.8025	-0.0962	0.6153
405GLN	O	649	6.733	4.969	2.3	-0.0197	-0.0371	-0.0543
406PHE	N	650	6.774	5.023	2.084	0.4552	0.3205	0.0661
406PHE	H	651	6.806	4.986	1.996	-1.491	-3.5541	0.7488
406PHE	CA	652	6.698	5.15	2.081	-0.6207	-0.4141	-0.0646
406PHE	HA	653	6.722	5.215	2.165	-0.8976	2.0551	-1.8161
406PHE	CB	654	6.726	5.224	1.949	0.7731	0.3915	-0.0924
406PHE	HB1	655	6.832	5.247	1.935	0.7454	0.5589	-0.032
406PHE	HB2	656	6.704	5.161	1.863	-1.0918	-2.2852	2.1687
406PHE	CG	657	6.672	5.363	1.93	-0.232	-0.0053	0.5098
406PHE	CD1	658	6.644	5.45	2.038	0.5755	-0.2859	-0.3976
406PHE	HD1	659	6.658	5.413	2.138	0.4229	-2.9254	-1.2796
406PHE	CD2	660	6.621	5.398	1.796	-0.4488	0.4026	0.3139
406PHE	HD2	661	6.634	5.319	1.724	3.2751	-0.9605	2.173
406PHE	CE1	662	6.571	5.566	2.011	0.6608	0.0405	0.0014
406PHE	HE1	663	6.541	5.631	2.093	1.4198	0.7834	-0.289
406PHE	CE2	664	6.564	5.524	1.776	0.2784	0.474	0.1851
406PHE	HE2	665	6.535	5.548	1.675	-0.6438	-2.4221	-0.3501
406PHE	CZ	666	6.54	5.609	1.884	-0.0634	0.0291	-0.3069
406PHE	HZ	667	6.485	5.7	1.863	-0.4755	-0.0641	0.3361
406PHE	C	668	6.548	5.127	2.111	-0.1714	0.1314	0.3678
406PHE	O	669	6.491	5.2	2.196	0.1453	-0.4403	-0.1443
407TYR	N	670	6.491	5.032	2.037	0.1489	0.6418	-0.5099
407TYR	H	671	6.545	4.978	1.971	1.6876	0.0281	1.1654
407TYR	CA	672	6.353	4.996	2.056	0.0401	-0.0587	0.3122
407TYR	HA	673	6.297	5.089	2.065	0.4925	0.1272	1.4484
407TYR	CB	674	6.298	4.917	1.947	0.249	-0.2182	0.9858
407TYR	HB1	675	6.336	4.817	1.969	-0.8142	-0.467	1.7928
407TYR	HB2	676	6.191	4.905	1.962	0.1713	0.6923	1.2025
407TYR	CG	677	6.318	4.966	1.806	-0.2094	0.2874	-0.0226
407TYR	CD1	678	6.33	5.103	1.769	0.0931	-0.4424	0.3072
407TYR	HD1	679	6.323	5.18	1.845	0.0663	-2.1411	2.0745
407TYR	CD2	680	6.318	4.864	1.708	-0.1504	0.3638	0.218
407TYR	HD2	681	6.315	4.759	1.731	-0.6789	0.2762	-0.2291
407TYR	CE1	682	6.34	5.133	1.63	0.5556	0.5382	0.2216
407TYR	HE1	683	6.329	5.239	1.612	1.2709	0.8448	1.4686
407TYR	CE2	684	6.323	4.895	1.574	-0.0841	-0.4242	0.2897
407TYR	HE2	685	6.32	4.816	1.501	-1.1966	-0.856	0.781
407TYR	CZ	686	6.339	5.029	1.533	-0.2846	0.3405	0.5883
407TYR	OH	687	6.357	5.059	1.405	0.7431	-0.2621	-0.0301
407TYR	HH	688	6.361	4.988	1.343	-2.455	-0.9461	0.3565
407TYR	C	689	6.321	4.927	2.196	-0.303	-0.1338	-0.7115
407TYR	O	690	6.213	4.955	2.247	-0.2342	-0.0114	0.8204
408ASP	N	691	6.416	4.848	2.245	-0.207	-0.2801	0.5803
408ASP	H	692	6.494	4.825	2.185	1.1788	0.9298	1.8455
408ASP	CA	693	6.395	4.777	2.373	-0.8124	-0.335	0.2881
408ASP	HA	694	6.292	4.746	2.388	-1.0909	0.788	0.8538
408ASP	CB	695	6.5	4.663	2.392	-0.497	0.1655	0.2602
408ASP	HB1	696	6.596	4.694	2.35	-0.6854	0.5993	0.1402
408ASP	HB2	697	6.523	4.631	2.494	-1.5119	0.7362	0.6856
408ASP	CG	698	6.465	4.527	2.325	0.2799	-0.4488	-0.1048
408ASP	OD1	699	6.346	4.516	2.299	0.439	0.2976	-0.4678
408ASP	OD2	700	6.544	4.43	2.321	0.274	-0.4342	-0.2533
408ASP	C	701	6.431	4.87	2.494	0.8227	0.327	0.2987
408ASP	O	702	6.366	4.863	2.599	0.1455	0.462	0.4186
409LEU	N	703	6.51	4.972	2.475	-0.1027	0.2669	-0.0789
409LEU	H	704	6.584	4.977	2.406	-0.3436	0.3887	-0.3298
409LEU	CA	705	6.519	5.079	2.584	-0.2481	0.2937	-0.2147
409LEU	HA	706	6.518	5.027	2.68	0.1307	-1.3811	-1.0843
409LEU	CB	707	6.649	5.16	2.559	-0.1089	-0.304	0.2202
409LEU	HB1	708	6.649	5.187	2.453	-0.4464	-1.7303	-0.169
409LEU	HB2	709	6.641	5.255	2.613	2.2802	-0.19	0.4548
409LEU	CG	710	6.778	5.096	2.597	0.1921	0.1495	-0.2434
409LEU	HG	711	6.774	4.996	2.554	-0.154	0.6018	-1.2925
409LEU	CD1	712	6.896	5.183	2.537	0.2628	-0.1293	0.076
409LEU	HD11	713	6.991	5.131	2.541	0.443	0.2348	0.7482
409LEU	HD12	714	6.872	5.185	2.431	-0.9413	-1.0097	0.3075
409LEU	HD13	715	6.904	5.28	2.586	-2.2377	-0.6249	1.6896
409LEU	CD2	716	6.799	5.087	2.75	0.1645	0.1474	0.0385
409LEU	HD21	717	6.743	5.17	2.795	0.7343	-0.1547	1.3649
409LEU	HD22	718	6.757	4.998	2.797	1.3932	0.3858	1.7045
409LEU	HD23	719	6.902	5.093	2.784	-0.1539	1.0237	0.9197
409LEU	C	720	6.403	5.179	2.596	0.4247	-0.066	-0.1846
409LEU	O	721	6.366	5.225	2.701	-0.0233	0.563	-0.0133
410LEU	N	722	6.329	5.197	2.482	0.4508	0.6669	-0.537
410LEU	H	723	6.365	5.152	2.399	-0.6521	-1.8506	0.2359
410LEU	CA	724	6.218	5.286	2.479	0.0024	-0.5642	0.0091
410LEU	HA	725	6.238	5.372	2.543	1.4252	-0.6889	-0.218
410LEU	CB	726	6.186	5.324	2.334	0.1224	-0.5468	0.2406
410LEU	HB1	727	6.186	5.232	2.275	-2.1426	-1.8348	2.0592
410LEU	HB2	728	6.082	5.353	2.318	0.0097	-2.2212	-2.7893
410LEU	CG	729	6.275	5.437	2.27	-0.5377	0.3297	0.4346
410LEU	HG	730	6.377	5.406	2.293	-1.5524	-3.3012	0.6816
410LEU	CD1	731	6.266	5.443	2.118	-0.2743	0.423	-0.6464
410LEU	HD11	732	6.302	5.54	2.083	1.3744	1.195	2.7844
410LEU	HD12	733	6.311	5.357	2.067	-0.9099	-1.5808	1.9241
410LEU	HD13	734	6.158	5.443	2.105	-0.6668	-1.3084	1.9572
410LEU	CD2	735	6.253	5.575	2.331	0.1141	-0.6879	-0.1046
410LEU	HD21	736	6.304	5.66	2.286	1.0661	-0.8833	0.5638
410LEU	HD22	737	6.148	5.604	2.324	0.4374	0.6976	0.4195
410LEU	HD23	738	6.282	5.584	2.436	0.392	0.684	-0.2758
410LEU	C	739	6.099	5.212	2.536	0.8257	0.4472	0.1244
410LEU	O	740	6.03	5.26	2.628	-0.2218	0.2163	0.4306
411THR	N	741	6.073	5.086	2.499	-0.3545	-0.1905	0.0374
411THR	H	742	6.116	5.052	2.414	-0.2998	0.4588	-0.2032
411THR	CA	743	5.962	5.007	2.544	0.2598	-0.1695	0.2536
411THR	HA	744	5.867	5.061	2.547	-0.0809	-0.8056	1.4388
411THR	CB	745	5.939	4.884	2.444	-0.8152	-0.0832	-0.2146
411THR	HB	746	5.863	4.822	2.491	1.4052	-0.2704	3.565
411THR	OG1	747	6.053	4.796	2.416	-0.0181	-0.5902	0.1714
411THR	HG1	748	6.101	4.843	2.35	0.5645	-1.641	-0.161
411THR	CG2	749	5.879	4.932	2.314	0.2707	-0.9387	0.7908
411THR	HG21	750	5.868	4.848	2.245	0.0284	0.7724	-1.3509
411THR	HG22	751	5.785	4.981	2.336	1.2727	-0.4656	4.6451
411THR	HG23	752	5.949	5.003	2.269	0.9484	-2.4457	-0.6872
411THR	C	753	5.978	4.952	2.685	-0.024	0.1884	0.1057
411THR	O	754	5.882	4.92	2.758	0.7068	0.1585	0.2945
412GLY	N	755	6.1	4.962	2.733	-0.0647	0.0826	-0.0921
412GLY	H	756	6.178	4.979	2.671	-0.4378	-0.8889	-0.8632
412GLY	CA	757	6.141	4.915	2.862	0.3722	0.199	0.5325
412GLY	HA1	758	6.082	4.831	2.897	-1.0043	0.43	-1.1019
412GLY	HA2	759	6.239	4.868	2.848	1.2917	2.2763	-0.5281
412GLY	C	760	6.13	5.021	2.968	-0.1035	-0.2857	0.0417
412GLY	O	761	6.142	4.99	3.086	-0.755	-0.4193	-0.4345
413SER	N	762	6.112	5.144	2.932	0.1461	-0.5135	-0.0584
413SER	H	763	6.114	5.16	2.832	0.2807	0.8568	0.1366
413SER	CA	764	6.093	5.259	3.022	-0.2115	-0.0734	-0.5899
413SER	HA	765	6.13	5.233	3.121	0.1377	-0.1376	-0.736
413SER	CB	766	6.173	5.369	2.968	0.4622	-0.1247	0.0547
413SER	HB1	767	6.126	5.385	2.871	0.2774	-1.9035	-0.171
413SER	HB2	768	6.161	5.45	3.04	-1.7892	-0.3441	-0.005
413SER	OG	769	6.307	5.331	2.947	-0.2825	0.3974	-0.401
413SER	HG	770	6.313	5.253	2.894	2.7299	-0.1401	0.5111
413SER	C	771	5.948	5.305	3.027	0.0148	-1.0191	-0.1091
413SER	O	772	5.906	5.379	3.117	0.5363	0.2123	-0.2317
414MET	N	773	5.856	5.255	2.942	0.0564	0.18	0.465
414MET	H	774	5.895	5.188	2.878	-2.4413	0.3318	-1.3769
414MET	CA	775	5.713	5.292	2.939	-0.5089	0.3929	-0.1915
414MET	HA	776	5.713	5.401	2.937	-0.239	0.4152	0.7598
414MET	CB	777	5.64	5.241	2.813	-0.0832	0.0709	-0.9743
414MET	HB1	778	5.673	5.14	2.79	1.1174	0.321	-0.3922
414MET	HB2	779	5.533	5.229	2.833	-0.2444	0.9032	-1.2852
414MET	CG	780	5.647	5.342	2.695	-0.4233	0.4369	-0.264
414MET	HG1	781	5.594	5.436	2.713	-2.064	0.0334	-2.481
414MET	HG2	782	5.753	5.365	2.686	-0.397	-0.053	-1.3606
414MET	SD	783	5.587	5.278	2.537	-0.1425	0.0816	-0.1601
414MET	CE	784	5.569	5.427	2.432	-0.332	0.1416	-0.7496
414MET	HE1	785	5.5	5.505	2.464	-0.7082	-0.5963	0.2499
414MET	HE2	786	5.67	5.469	2.424	-0.2935	0.2702	0.3727
414MET	HE3	787	5.555	5.388	2.331	1.4805	-0.8093	-0.6753
414MET	C	788	5.639	5.262	3.064	0.2724	0.112	-0.0988
414MET	O	789	5.592	5.357	3.127	0.0737	-0.2248	0.3251
415GLU	N	790	5.624	5.135	3.101	0.1577	-0.0203	0.0466
415GLU	H	791	5.675	5.074	3.039	-0.4916	1.3607	-1.9446
415GLU	CA	792	5.561	5.084	3.22	0.3187	-0.0322	0.121
415GLU	HA	793	5.457	5.114	3.21	0.3761	0.201	0.2176
415GLU	CB	794	5.563	4.926	3.22	0.4303	-0.3478	-0.1948
415GLU	HB1	795	5.529	4.886	3.125	-1.2779	-0.5226	0.4435
415GLU	HB2	796	5.666	4.891	3.221	-0.513	-3.4231	-0.243
415GLU	CG	797	5.482	4.856	3.337	-0.7609	0.1668	0.5939
415GLU	HG1	798	5.547	4.855	3.424	-0.2877	-2.1451	0.2758
415GLU	HG2	799	5.38	4.888	3.359	-0.9167	-0.9872	1.6629
415GLU	CD	800	5.479	4.708	3.323	0.5624	0.0078	-0.0942
415GLU	OE1	801	5.584	4.659	3.276	0.8116	0.5465	0.0212
415GLU	OE2	802	5.39	4.64	3.379	0.7774	0.6199	-0.0536
415GLU	C	803	5.621	5.148	3.342	-0.1537	-0.3913	-0.4319
415GLU	O	804	5.547	5.184	3.43	0.3926	-0.094	0.0779
416ILE	N	805	5.754	5.16	3.353	0.9094	-1.1692	0.1344
416ILE	H	806	5.82	5.119	3.288	0.398	-2.7915	0.5874
416ILE	CA	807	5.82	5.237	3.466	0.7203	0.4184	-0.0631
416ILE	HA	808	5.786	5.19	3.558	-0.3218	-0.9048	-1.0703
416ILE	CB	809	5.972	5.226	3.437	-0.5153	0.4736	0.7765
416ILE	HB	810	5.991	5.248	3.332	-2.3617	1.6952	0.6397
416ILE	CG1	811	6.013	5.077	3.454	-0.1872	-0.3403	-0.6194
416ILE	HG11	812	6.006	5.044	3.557	-0.1825	2.5343	0.392
416ILE	HG12	813	5.947	5.003	3.408	1.2275	-2.1711	0.1822
416ILE	CG2	814	6.07	5.316	3.51	0.3835	0.2408	-0.1928
416ILE	HG21	815	6.049	5.422	3.496	0.5174	0.22	-0.5629
416ILE	HG22	816	6.047	5.294	3.614	-3.6328	3.3406	-0.1774
416ILE	HG23	817	6.175	5.3	3.484	0.7186	-0.7399	1.5998
416ILE	CD	818	6.159	5.054	3.41	0.0105	-0.6352	-0.4911
416ILE	HD1	819	6.185	4.954	3.375	-0.2222	-1.295	1.1535
416ILE	HD2	820	6.178	5.117	3.323	-2.7399	1.0601	-0.019
416ILE	HD3	821	6.215	5.082	3.499	-1.1634	-1.0003	0.3972
416ILE	C	822	5.776	5.382	3.479	-0.0408	-0.062	-0.2553
416ILE	O	823	5.777	5.435	3.587	-0.0739	-0.6524	0.3116
417ILE	N	824	5.741	5.454	3.373	-0.065	0.1543	0.2122
417ILE	H	825	5.756	5.405	3.286	-0.3659	0.2467	0.1074
417ILE	CA	826	5.707	5.594	3.366	-0.5671	-0.0498	0.0525
417ILE	HA	827	5.738	5.638	3.46	-0.0665	-0.2109	-0.0371
417ILE	CB	828	5.79	5.669	3.253	-0.3453	1.0713	0.3307
417ILE	HB	829	5.752	5.625	3.161	-0.8959	1.1858	0.4995
417ILE	CG1	830	5.941	5.656	3.276	-0.909	-1.0027	-0.4143
417ILE	HG11	831	5.983	5.709	3.362	0.0933	1.2334	-2.1548
417ILE	HG12	832	5.971	5.553	3.297	3.0459	0.3713	1.8072
417ILE	CG2	833	5.748	5.818	3.245	0.1551	-0.0055	-0.0707
417ILE	HG21	834	5.649	5.826	3.2	-0.2059	0.4441	0.7727
417ILE	HG22	835	5.748	5.867	3.342	0.095	0.9524	-0.545
417ILE	HG23	836	5.821	5.874	3.186	-0.4034	1.0888	0.2498
417ILE	CD	837	6.027	5.686	3.148	-0.2899	0.2497	0.8332
417ILE	HD1	838	6.131	5.661	3.167	0.3106	1.9509	-0.0014
417ILE	HD2	839	6.002	5.628	3.059	0.9386	-0.2322	0.782
417ILE	HD3	840	6.04	5.791	3.126	3.3278	0.2462	2.346
417ILE	C	841	5.547	5.615	3.364	0.064	-0.0543	-0.1201
417ILE	O	842	5.503	5.717	3.421	0.1785	0.0694	-0.3883
418ARG	N	843	5.461	5.509	3.325	-0.5464	0.2481	-0.3993
418ARG	H	844	5.491	5.427	3.275	-2.3276	0.3652	-1.7575
418ARG	CA	845	5.321	5.51	3.357	0.4797	0.1983	0.227
418ARG	HA	846	5.263	5.597	3.324	0.1504	0.1276	0.6253
418ARG	CB	847	5.255	5.386	3.288	-0.3113	-0.2948	-0.5072
418ARG	HB1	848	5.309	5.365	3.196	-1.7929	-0.0259	-1.469
418ARG	HB2	849	5.269	5.299	3.353	1.9751	-1.9271	-2.9838
418ARG	CG	850	5.104	5.398	3.252	0.5605	-0.0527	-0.1496
418ARG	HG1	851	5.033	5.43	3.328	0.9653	1.0036	-0.2036
418ARG	HG2	852	5.077	5.478	3.183	-1.3055	0.1933	0.8095
418ARG	CD	853	5.042	5.267	3.199	0.2687	0.252	-0.1316
418ARG	HD1	854	5.005	5.206	3.281	-2.4643	0.8446	-0.8216
418ARG	HD2	855	4.945	5.298	3.159	0.1669	-0.4072	-0.4054
418ARG	NE	856	5.118	5.176	3.108	-0.7191	0.178	0.0309
418ARG	HE	857	5.151	5.222	3.024	-2.4684	0.2354	-0.6656
418ARG	CZ	858	5.155	5.048	3.126	0.3709	0.2074	0.5187
418ARG	NH1	859	5.147	4.996	3.246	-0.0428	0.1097	-0.1782
418ARG	HH11	860	5.103	5.047	3.32	-0.7194	-1.3659	0.4869
418ARG	HH12	861	5.163	4.898	3.267	1.6569	0.337	-0.2356
418ARG	NH2	862	5.222	4.981	3.028	-0.0346	-0.3334	-0.3261
418ARG	HH21	863	5.249	5.013	2.936	0.6062	-2.0389	-0.7691
418ARG	HH22	864	5.239	4.882	3.036	0.8302	-0.0647	1.7073
418ARG	C	865	5.293	5.506	3.507	0.4414	0.2235	0.318
418ARG	O	866	5.201	5.565	3.559	-0.2731	0.7634	0.0781
419GLY	N	867	5.384	5.445	3.58	0.1451	0.0938	-0.1305
419GLY	H	868	5.463	5.401	3.535	1.4484	0.7473	1.4264
419GLY	CA	869	5.376	5.433	3.722	0.5869	0.4412	-0.5387
419GLY	HA1	870	5.276	5.414	3.761	1.0013	-0.9157	-0.1058
419GLY	HA2	871	5.434	5.349	3.759	-0.1959	0.0417	-0.1883
419GLY	C	872	5.426	5.56	3.793	-0.5833	1.0575	0.0835
419GLY	O	873	5.379	5.587	3.905	-0.1984	0.5287	-0.2336
420TRP	N	874	5.508	5.645	3.726	0.1947	0.22	-0.3876
420TRP	H	875	5.544	5.61	3.638	0.7498	0.1112	-0.1217
420TRP	CA	876	5.535	5.783	3.768	0.0694	-0.3913	0.477
420TRP	HA	877	5.538	5.798	3.876	-1.1414	2.694	0.1619
420TRP	CB	878	5.667	5.833	3.719	-0.1186	-0.3004	-0.379
420TRP	HB1	879	5.744	5.787	3.781	-1.3398	0.6732	1.966
420TRP	HB2	880	5.673	5.79	3.619	0.1888	0.2026	-0.58
420TRP	CG	881	5.695	5.979	3.71	-0.3284	0.9061	0.5562
420TRP	CD1	882	5.755	6.044	3.809	-0.2111	-0.2555	-0.3179
420TRP	HD1	883	5.78	5.982	3.893	-0.7484	0.414	0.3477
420TRP	CD2	884	5.667	6.074	3.604	-0.6299	-0.5688	-0.6626
420TRP	NE1	885	5.761	6.177	3.774	-0.0665	-0.4761	0.3042
420TRP	HE1	886	5.782	6.253	3.837	-0.9836	0.2208	-0.2088
420TRP	CE2	887	5.694	6.202	3.659	0.0498	-0.2273	0.3927
420TRP	CE3	888	5.593	6.066	3.482	-0.3898	-0.3964	-0.1547
420TRP	HE3	889	5.57	5.968	3.441	0.2919	-0.0492	-1.4129
420TRP	CZ2	890	5.654	6.318	3.595	0.702	0.8555	-0.4977
420TRP	HZ2	891	5.667	6.416	3.638	0.0105	-0.5723	3.3176
420TRP	CZ3	892	5.545	6.18	3.426	0.1384	0.3213	0.1201
420TRP	HZ3	893	5.494	6.187	3.331	0.9488	0.5889	-0.3086
420TRP	CH2	894	5.569	6.308	3.482	0.056	0.7061	0.2213
420TRP	HH2	895	5.55	6.4	3.43	0.8298	0.4657	-0.518
420TRP	C	896	5.421	5.867	3.727	0.2929	0.7812	-0.0183
420TRP	O	897	5.393	5.962	3.805	-0.2134	0.8232	-0.2768
421ALA	N	898	5.351	5.855	3.611	-0.005	0.2099	0.2604
421ALA	H	899	5.389	5.793	3.54	-0.0692	1.6357	-1.0602
421ALA	CA	900	5.231	5.929	3.568	0.4554	0.1484	-0.0469
421ALA	HA	901	5.258	6.034	3.584	-2.8501	1.0922	0.208
421ALA	CB	902	5.198	5.879	3.427	0.09	-0.3907	-0.5109
421ALA	HB1	903	5.288	5.886	3.365	0.5552	-1.1664	0.0516
421ALA	HB2	904	5.155	5.779	3.437	-0.3324	0.0241	2.6124
421ALA	HB3	905	5.118	5.939	3.385	-0.727	-1.0872	0.0217
421ALA	C	906	5.113	5.914	3.669	-0.4825	0.3432	-0.5345
421ALA	O	907	5.06	6.013	3.717	0.0561	0.3157	-0.1919
422GLU	N	908	5.088	5.798	3.728	-0.0752	-0.0275	0.0117
422GLU	H	909	5.159	5.728	3.708	-0.9728	-0.3579	-2.3898
422GLU	CA	910	4.986	5.754	3.816	-0.082	0.0585	0.316
422GLU	HA	911	4.891	5.786	3.774	-0.528	-1.7852	-0.1666
422GLU	CB	912	4.995	5.602	3.818	-0.2617	0.1131	0.3752
422GLU	HB1	913	5.098	5.57	3.83	-0.7336	-0.9797	1.8793
422GLU	HB2	914	4.947	5.569	3.91	-2.5116	4.5257	1.0607
422GLU	CG	915	4.917	5.523	3.72	0.2969	0.1815	-0.3872
422GLU	HG1	916	4.813	5.553	3.727	0.2133	-0.4314	1.6322
422GLU	HG2	917	4.953	5.55	3.621	0.1016	1.5782	-0.0931
422GLU	CD	918	4.934	5.372	3.735	-0.1385	-0.5363	0.6644
422GLU	OE1	919	4.981	5.324	3.836	-0.0648	-0.3907	-0.075
422GLU	OE2	920	4.899	5.308	3.635	0.143	0.3204	-0.1416
422GLU	C	921	4.999	5.807	3.96	0.6345	0.1178	0.0211
422GLU	O	922	4.905	5.811	4.041	0.2559	-0.2957	-0.079
423LYS	N	923	5.113	5.869	3.986	-0.9245	-0.1596	-0.1859
423LYS	H	924	5.17	5.904	3.91	-1.0366	2.26	0.7536
423LYS	CA	925	5.151	5.905	4.122	0.5056	-0.1523	0.0562
423LYS	HA	926	5.068	5.886	4.191	0.7049	-0.1776	0.2919
423LYS	CB	927	5.283	5.827	4.156	0.2037	0.6322	0.3209
423LYS	HB1	928	5.353	5.829	4.072	-1.5473	1.0135	-1.2102
423LYS	HB2	929	5.334	5.877	4.238	1.6991	-0.9754	0.4241
423LYS	CG	930	5.261	5.677	4.193	0.1347	0.7275	0.5047
423LYS	HG1	931	5.202	5.631	4.115	3.3083	-1.4239	-0.837
423LYS	HG2	932	5.357	5.628	4.176	-1.1461	-1.6007	-0.4267
423LYS	CD	933	5.2	5.647	4.329	0.3651	-0.0127	-0.1735
423LYS	HD1	934	5.26	5.697	4.405	1.1664	-0.428	-0.5233
423LYS	HD2	935	5.101	5.691	4.334	0.3288	-0.0773	-0.3354
423LYS	CE	936	5.2	5.498	4.359	0.7489	0.5322	-0.3884
423LYS	HE1	937	5.138	5.442	4.289	1.1128	0.829	-0.9573
423LYS	HE2	938	5.299	5.453	4.359	0.7022	0.257	2.4934
423LYS	NZ	939	5.134	5.471	4.487	-0.0219	0.042	0.132
423LYS	HZ1	940	5.164	5.39	4.539	-2.3266	-0.9464	0.0168
423LYS	HZ2	941	5.156	5.551	4.546	-1.6827	0.5897	0.0634
423LYS	HZ3	942	5.034	5.478	4.477	0.0862	0.9231	-0.5092
423LYS	C	943	5.175	6.053	4.137	0.3041	-0.2286	-0.0323
423LYS	O	944	5.232	6.095	4.239	-0.1689	-0.4221	0.0057
424ILE	N	945	5.126	6.139	4.046	0.8831	-0.2086	-0.4133
424ILE	H	946	5.065	6.098	3.977	0.6774	-1.9092	0.7251
424ILE	CA	947	5.119	6.285	4.052	-0.4186	-0.0478	-0.5556
424ILE	HA	948	5.197	6.328	4.115	-0.4236	2.5252	-2.1731
424ILE	CB	949	5.153	6.344	3.904	-0.3682	-0.1155	0.0474
424ILE	HB	950	5.086	6.292	3.835	-1.222	-0.357	1.0375
424ILE	CG1	951	5.3	6.328	3.858	0.4136	0.739	-0.2867
424ILE	HG11	952	5.372	6.4	3.896	0.5567	-0.4527	1.8989
424ILE	HG12	953	5.341	6.235	3.898	-0.374	0.8206	0.7688
424ILE	CG2	954	5.124	6.492	3.885	-0.6781	-0.3135	1.262
424ILE	HG21	955	5.178	6.542	3.965	1.0443	0.7163	-0.4564
424ILE	HG22	956	5.155	6.532	3.789	0.4826	-1.5766	1.0796
424ILE	HG23	957	5.018	6.513	3.896	-0.5596	0.7868	0.4309
424ILE	CD	958	5.309	6.324	3.703	-0.459	-0.476	0.0951
424ILE	HD1	959	5.258	6.236	3.662	-0.8942	-0.5071	0.6787
424ILE	HD2	960	5.274	6.399	3.632	0.5702	-0.974	-0.9702
424ILE	HD3	961	5.416	6.307	3.694	-0.1404	1.5236	-0.3207
424ILE	C	962	4.978	6.32	4.105	-0.0827	0.7579	-0.018
424ILE	O	963	4.872	6.283	4.047	0.1657	-0.1756	-0.0538
425PRO	N	964	4.973	6.376	4.235	-0.17	-0.2337	0.8897
425PRO	CA	965	4.842	6.394	4.301	-0.2013	-0.3134	0.1427
425PRO	HA	966	4.791	6.298	4.301	-1.2174	0.2063	-0.6364
425PRO	CB	967	4.88	6.425	4.446	-0.4455	-0.1905	0.0896
425PRO	HB1	968	4.829	6.505	4.499	-0.3471	2.831	-3.8796
425PRO	HB2	969	4.871	6.331	4.501	1.501	-1.2667	-1.2847
425PRO	CG	970	5.018	6.475	4.452	-0.38	-0.3853	-0.1114
425PRO	HG1	971	5.016	6.584	4.465	-2.057	-0.3273	-0.7163
425PRO	HG2	972	5.068	6.43	4.538	1.3099	-0.6899	-1.2019
425PRO	CD	973	5.083	6.423	4.323	-0.2119	0.3384	-0.7615
425PRO	HD1	974	5.144	6.49	4.263	-0.5696	0.1803	-1.3192
425PRO	HD2	975	5.132	6.328	4.345	-0.0463	0.7951	0.9464
425PRO	C	976	4.756	6.501	4.231	0.2929	0.2105	-0.294
425PRO	O	977	4.787	6.618	4.229	0.6017	0.0262	-0.4323
426GLY	N	978	4.645	6.46	4.178	0.2455	0.5755	0.3843
426GLY	H	979	4.626	6.364	4.203	-0.0519	0.1041	-1.5099
426GLY	CA	980	4.552	6.54	4.101	0.0767	-0.4834	1.2843
426GLY	HA1	981	4.451	6.522	4.137	-1.1057	1.0795	-1.0365
426GLY	HA2	982	4.553	6.648	4.113	-0.9026	-0.368	0.4528
426GLY	C	983	4.54	6.491	3.955	-0.5993	-0.6774	0.749
426GLY	O	984	4.45	6.531	3.879	0.5963	0.1286	0.227
427PHE	N	985	4.629	6.406	3.909	0.5842	0.1792	0.1427
427PHE	H	986	4.694	6.369	3.977	-0.5344	2.1055	2.4495
427PHE	CA	987	4.623	6.347	3.775	-0.7354	0.0844	0.2067
427PHE	HA	988	4.617	6.431	3.706	2.3805	1.9629	1.9895
427PHE	CB	989	4.762	6.28	3.743	0.2045	0.5232	0.6797
427PHE	HB1	990	4.843	6.342	3.782	0.0332	0.6555	0.8269
427PHE	HB2	991	4.77	6.185	3.796	-0.7771	-0.5367	-0.9666
427PHE	CG	992	4.789	6.26	3.587	-0.2422	0.1001	-0.7984
427PHE	CD1	993	4.815	6.374	3.503	0.5174	-0.189	0.2754
427PHE	HD1	994	4.814	6.473	3.545	-0.925	-0.2528	0.453
427PHE	CD2	995	4.789	6.13	3.532	0.4873	-0.3893	0.0146
427PHE	HD2	996	4.778	6.047	3.6	-1.2118	0.6292	1.0996
427PHE	CE1	997	4.845	6.347	3.367	-0.3401	0.0895	0.1251
427PHE	HE1	998	4.864	6.421	3.291	-0.0004	-1.4261	-1.3388
427PHE	CE2	999	4.801	6.109	3.395	0.7954	-0.1545	-1.1237
427PHE	HE2	1000	4.777	6.017	3.343	0.7329	-0.2791	-0.8815
427PHE	CZ	1001	4.83	6.216	3.317	-0.6345	-0.1497	0.6535
427PHE	HZ	1002	4.84	6.186	3.213	0.2771	1.3254	0.2779
427PHE	C	1003	4.523	6.228	3.767	1.0477	-0.1575	0.4172
427PHE	O	1004	4.454	6.217	3.665	0.5553	0.0937	0.163
428ALA	N	1005	4.498	6.15	3.874	0.276	-0.2124	0.2817
428ALA	H	1006	4.54	6.173	3.963	1.0137	-1.9262	0.4213
428ALA	CA	1007	4.406	6.039	3.878	0.2105	0.8378	0.4826
428ALA	HA	1008	4.422	5.963	3.801	0.6354	0.417	0.9798
428ALA	CB	1009	4.431	5.955	4.007	0.6304	-0.4315	0.0561
428ALA	HB1	1010	4.402	6.004	4.1	0.5408	0.2619	-0.331
428ALA	HB2	1011	4.376	5.861	4.012	1.5349	-0.952	0.4023
428ALA	HB3	1012	4.537	5.938	4.023	1.3227	1.5924	-1.9759
428ALA	C	1013	4.255	6.077	3.88	0.2884	-0.1519	-0.4343
428ALA	O	1014	4.165	6.003	3.845	-0.0251	-0.1369	-0.269
429ASP	N	1015	4.227	6.204	3.901	-0.4431	0.2001	0.013
429ASP	H	1016	4.311	6.259	3.911	0.599	-1.5145	1.3247
429ASP	CA	1017	4.098	6.275	3.915	-0.0103	-0.4144	0.0625
429ASP	HA	1018	4.018	6.208	3.946	0.1083	-0.5225	0.1382
429ASP	CB	1019	4.112	6.387	4.017	0.1152	0.6702	-0.266
429ASP	HB1	1020	4.202	6.448	4.01	-1.0779	2.471	-0.7448
429ASP	HB2	1021	4.023	6.451	4.018	0.603	1.4147	-1.6601
429ASP	CG	1022	4.109	6.353	4.164	-0.1024	-0.5656	0.8957
429ASP	OD1	1023	4.023	6.283	4.212	0.3488	0.1353	0.5706
429ASP	OD2	1024	4.189	6.413	4.236	0.2147	-0.5159	0.2702
429ASP	C	1025	4.054	6.338	3.785	0.4706	0.3873	0.0203
429ASP	O	1026	3.938	6.379	3.765	0.3744	-0.1894	-0.1989
430LEU	N	1027	4.143	6.346	3.687	0.5821	-0.103	-0.1942
430LEU	H	1028	4.235	6.308	3.705	0.2057	-0.3137	1.4491
430LEU	CA	1029	4.11	6.384	3.548	-0.7326	0.0104	-1.0152
430LEU	HA	1030	4.052	6.476	3.551	2.6009	2.2606	1.2612
430LEU	CB	1031	4.242	6.406	3.479	0.3221	0.2415	0.6679
430LEU	HB1	1032	4.312	6.324	3.495	3.2368	2.1973	-1.0581
430LEU	HB2	1033	4.241	6.405	3.37	-3.3345	-2.0803	0.5513
430LEU	CG	1034	4.327	6.521	3.537	0.4808	0.5111	0.347
430LEU	HG	1035	4.366	6.501	3.637	-0.2307	0.9225	0.7192
430LEU	CD1	1036	4.458	6.541	3.444	-0.1852	0.0732	0.1276
430LEU	HD11	1037	4.511	6.635	3.456	0.6248	-0.59	2.2062
430LEU	HD12	1038	4.526	6.456	3.435	-1.7578	-1.0748	-1.8701
430LEU	HD13	1039	4.425	6.552	3.341	1.7602	-2.2194	-0.8255
430LEU	CD2	1040	4.248	6.65	3.562	0.1573	0.2914	-0.1953
430LEU	HD21	1041	4.161	6.643	3.628	0.4816	1.6381	0.4126
430LEU	HD22	1042	4.318	6.722	3.604	-0.1389	0.5009	-0.059
430LEU	HD23	1043	4.211	6.695	3.469	-0.0017	-1.5127	-1.0438
430LEU	C	1044	4.041	6.27	3.479	-0.5236	0.2449	0.29
430LEU	O	1045	4.061	6.152	3.519	0.0146	0.4484	0.4094
431PRO	N	1046	3.96	6.292	3.375	0.0864	-0.5619	0.4703
431PRO	CA	1047	3.906	6.186	3.288	0.6662	-0.5222	0.1321
431PRO	HA	1048	3.838	6.123	3.346	1.0362	-0.0332	1.1346
431PRO	CB	1049	3.817	6.253	3.179	0.3793	-0.3009	-0.0183
431PRO	HB1	1050	3.816	6.201	3.083	-0.0681	-2.5522	1.1352
431PRO	HB2	1051	3.717	6.248	3.223	-0.4226	0.6791	-1.6367
431PRO	CG	1052	3.864	6.39	3.172	0.0855	-0.0178	0.9271
431PRO	HG1	1053	3.949	6.385	3.104	0.0504	-0.9928	0.9541
431PRO	HG2	1054	3.789	6.462	3.139	0.4004	0.1953	0.6631
431PRO	CD	1055	3.93	6.417	3.311	0.093	1.1809	0.064
431PRO	HD1	1056	4.023	6.473	3.302	0.1847	1.0856	0.4116
431PRO	HD2	1057	3.851	6.46	3.373	0.5108	-0.7588	2.0549
431PRO	C	1058	4.018	6.095	3.239	-0.6739	-0.7776	0.4114
431PRO	O	1059	4.127	6.144	3.206	-0.7047	0.4229	-0.0624
432LYS	N	1060	4	5.963	3.233	-0.0418	0.3381	0.4185
432LYS	H	1061	3.902	5.94	3.245	-0.2226	-0.2166	-1.8267
432LYS	CA	1062	4.085	5.857	3.189	-0.7588	0.1452	-0.4978
432LYS	HA	1063	4.17	5.863	3.258	-0.0512	-0.8671	-1.2512
432LYS	CB	1064	4.018	5.718	3.221	-0.1222	-0.9495	-0.4491
432LYS	HB1	1065	4.017	5.71	3.33	-3.0783	-0.2527	-0.3208
432LYS	HB2	1066	3.915	5.704	3.188	-0.2504	-2.446	0.5033
432LYS	CG	1067	4.091	5.587	3.177	-1.1182	-0.6469	-0.1256
432LYS	HG1	1068	4.022	5.504	3.194	-1.0842	-1.0104	-1.6095
432LYS	HG2	1069	4.106	5.575	3.07	1.2239	-1.9776	0.2631
432LYS	CD	1070	4.225	5.557	3.246	0.7	-0.6513	0.0215
432LYS	HD1	1071	4.283	5.644	3.215	-0.3616	-0.0311	-0.2636
432LYS	HD2	1072	4.218	5.549	3.355	1.206	2.0163	0.3118
432LYS	CE	1073	4.299	5.446	3.172	0.2604	0.46	0.0316
432LYS	HE1	1074	4.238	5.356	3.173	-1.0843	1.3508	0.2602
432LYS	HE2	1075	4.317	5.472	3.068	-2.8891	-0.77	-0.9155
432LYS	NZ	1076	4.431	5.42	3.228	0.1001	-0.2768	0.6016
432LYS	HZ1	1077	4.486	5.377	3.156	-0.0583	-0.1673	0.413
432LYS	HZ2	1078	4.462	5.507	3.269	-0.0373	-0.1925	0.5268
432LYS	HZ3	1079	4.412	5.357	3.305	1.3527	-2.7111	-0.9691
432LYS	C	1080	4.144	5.877	3.04	-0.2682	0.5719	-0.0566
432LYS	O	1081	4.258	5.83	3.014	-0.6851	-0.0007	0.128
433ALA	N	1082	4.058	5.929	2.949	0.0358	0.281	0.275
433ALA	H	1083	3.968	5.96	2.983	-0.101	1.2456	-0.9346
433ALA	CA	1084	4.096	5.975	2.814	0.2443	0.4075	-0.2428
433ALA	HA	1085	4.109	5.885	2.753	-1.3318	-1.6097	2.174
433ALA	CB	1086	3.966	6.033	2.75	-0.1044	-0.6965	-0.2737
433ALA	HB1	1087	3.959	5.988	2.651	1.52	1.2125	-1.3347
433ALA	HB2	1088	3.873	6.005	2.799	-0.6306	-2.8106	-2.328
433ALA	HB3	1089	3.978	6.141	2.736	0.5901	-0.3847	2.2053
433ALA	C	1090	4.215	6.072	2.814	0.3701	0.1403	-0.552
433ALA	O	1091	4.314	6.048	2.755	-0.5503	-0.2703	0.0611
434ASP	N	1092	4.209	6.18	2.89	0.1158	0.2136	0.2783
434ASP	H	1093	4.131	6.198	2.952	-1.3832	-2.639	-0.6166
434ASP	CA	1094	4.31	6.288	2.895	-0.2782	-0.2546	0.4255
434ASP	HA	1095	4.349	6.327	2.801	2.5241	-0.125	1.5389
434ASP	CB	1096	4.255	6.413	2.971	0.7205	-0.1403	-0.3639
434ASP	HB1	1097	4.234	6.383	3.073	1.2594	-2.4279	-0.8609
434ASP	HB2	1098	4.34	6.48	2.964	2.1397	-1.9579	-1.9745
434ASP	CG	1099	4.132	6.479	2.901	-0.1576	-0.7425	-1.1541
434ASP	OD1	1100	4.077	6.427	2.808	0.1578	-0.1379	0.2589
434ASP	OD2	1101	4.083	6.584	2.952	-0.4856	0.0235	-0.3105
434ASP	C	1102	4.43	6.242	2.973	-0.0514	0.2497	-0.6742
434ASP	O	1103	4.544	6.279	2.931	0.494	0.0343	-0.3822
435GLN	N	1104	4.413	6.153	3.076	0.2686	0.0679	0.0206
435GLN	H	1105	4.318	6.121	3.089	0.2098	-0.2598	-1.1573
435GLN	CA	1106	4.523	6.078	3.148	-0.4271	0.5947	-0.4147
435GLN	HA	1107	4.596	6.143	3.197	-0.252	-1.6437	2.5449
435GLN	CB	1108	4.475	5.979	3.253	-0.024	-0.2854	-0.4627
435GLN	HB1	1109	4.395	5.916	3.216	-0.6835	-1.2353	2.3442
435GLN	HB2	1110	4.551	5.905	3.276	-0.922	-1.2302	-0.4793
435GLN	CG	1111	4.418	6.052	3.388	0.058	0.2371	-0.0798
435GLN	HG1	1112	4.484	6.125	3.433	-2.1561	3.2584	-1.3262
435GLN	HG2	1113	4.331	6.114	3.363	-1.0698	-1.5565	-0.8431
435GLN	CD	1114	4.388	5.941	3.489	-0.0591	0.1804	-0.1764
435GLN	OE1	1115	4.45	5.833	3.501	0.251	0.0052	-0.1949
435GLN	NE2	1116	4.27	5.951	3.55	-0.0001	-0.4863	-0.0161
435GLN	HE21	1117	4.226	6.042	3.541	-0.9697	-1.0801	-1.8602
435GLN	HE22	1118	4.239	5.877	3.611	1.2589	-1.0444	-0.0341
435GLN	C	1119	4.616	6.004	3.049	-0.0461	0.3325	0.1214
435GLN	O	1120	4.737	6.026	3.05	0.0352	0.1926	0.2517
436ASP	N	1121	4.56	5.921	2.961	-0.2714	-0.7277	-0.0504
436ASP	H	1122	4.46	5.907	2.963	-0.8275	1.8367	-2.8068
436ASP	CA	1123	4.632	5.844	2.856	0.2799	0.1356	-0.6004
436ASP	HA	1124	4.718	5.798	2.905	0.8842	0.6999	-1.1131
436ASP	CB	1125	4.531	5.746	2.786	0.0846	-0.3074	-0.0498
436ASP	HB1	1126	4.436	5.798	2.776	0.1535	-0.489	-1.9693
436ASP	HB2	1127	4.566	5.734	2.684	0.8827	1.2718	-0.0033
436ASP	CG	1128	4.508	5.613	2.858	-0.6662	-0.6443	0.6207
436ASP	OD1	1129	4.562	5.591	2.967	0.5237	0.1061	0.7624
436ASP	OD2	1130	4.437	5.535	2.791	-0.6396	0.0083	-0.3294
436ASP	C	1131	4.683	5.932	2.745	-0.1707	0.2799	0.0762
436ASP	O	1132	4.796	5.917	2.703	0.339	-0.4443	-0.119
437LEU	N	1133	4.602	6.032	2.706	0.1032	0.2091	-0.0681
437LEU	H	1134	4.516	6.041	2.758	0.0587	0.6558	-0.2156
437LEU	CA	1135	4.634	6.124	2.588	-0.6695	0.5869	0.1194
437LEU	HA	1136	4.656	6.053	2.508	-1.7433	-0.0902	0.4031
437LEU	CB	1137	4.507	6.213	2.546	0.3218	0.364	1.2829
437LEU	HB1	1138	4.415	6.159	2.567	-0.7909	1.8254	0.3725
437LEU	HB2	1139	4.49	6.297	2.614	-0.9878	-1.5346	3.4163
437LEU	CG	1140	4.492	6.248	2.393	0.2161	-0.4698	-0.1409
437LEU	HG	1141	4.488	6.147	2.351	-0.0151	-1.5084	2.2073
437LEU	CD1	1142	4.36	6.31	2.361	0.5926	0.2103	0.4294
437LEU	HD11	1143	4.332	6.389	2.43	-0.4358	-0.0413	0.3317
437LEU	HD12	1144	4.371	6.368	2.269	-2.5663	0.9142	0.3522
437LEU	HD13	1145	4.279	6.237	2.353	-0.4741	1.4562	-0.7541
437LEU	CD2	1146	4.605	6.326	2.324	0.6194	0.1366	0.172
437LEU	HD21	1147	4.611	6.427	2.364	0.192	-0.7246	2.6112
437LEU	HD22	1148	4.699	6.277	2.351	-0.5507	-0.5442	3.4686
437LEU	HD23	1149	4.575	6.337	2.22	-3.0803	1.2955	1.2106
437LEU	C	1150	4.763	6.21	2.624	-0.0533	1.0353	-0.5939
437LEU	O	1151	4.851	6.207	2.538	-0.5346	-0.0891	0.4163
438LEU	N	1152	4.766	6.27	2.747	-0.9946	-0.5045	-0.0029
438LEU	H	1153	4.681	6.269	2.802	-0.5975	-2.1683	0.6158
438LEU	CA	1154	4.883	6.354	2.792	0.8589	0.1928	0.0491
438LEU	HA	1155	4.904	6.436	2.722	-0.5471	1.6604	1.2692
438LEU	CB	1156	4.844	6.425	2.925	0.0699	-0.3564	-0.4059
438LEU	HB1	1157	4.813	6.349	2.997	1.7328	-1.7052	-1.0399
438LEU	HB2	1158	4.929	6.476	2.971	-0.7872	-0.9095	1.9248
438LEU	CG	1159	4.737	6.537	2.929	-0.444	0.5163	0.0639
438LEU	HG	1160	4.649	6.491	2.884	0.6913	-2.0431	0.3131
438LEU	CD1	1161	4.7	6.582	3.069	-0.5656	0.3387	0.4829
438LEU	HD11	1162	4.655	6.491	3.109	-2.8382	1.5079	0.7428
438LEU	HD12	1163	4.779	6.613	3.138	-1.1152	1.8639	0.4669
438LEU	HD13	1164	4.624	6.659	3.06	1.9549	2.856	-0.9029
438LEU	CD2	1165	4.775	6.655	2.839	-0.0363	-0.0043	0.1457
438LEU	HD21	1166	4.775	6.62	2.736	-2.3846	-0.9401	0.4133
438LEU	HD22	1167	4.698	6.731	2.841	-1.2238	-1.1769	0.2349
438LEU	HD23	1168	4.869	6.694	2.878	-0.1796	-1.653	2.3439
438LEU	C	1169	5.009	6.257	2.811	0.8118	-0.6443	0.8181
438LEU	O	1170	5.116	6.299	2.775	-0.0762	-0.13	0.2611
439PHE	N	1171	4.988	6.142	2.87	-0.0948	-0.1286	-0.0329
439PHE	H	1172	4.894	6.134	2.905	0.2381	1.0348	1.2429
439PHE	CA	1173	5.082	6.033	2.879	-0.1853	-0.8263	0.5608
439PHE	HA	1174	5.166	6.063	2.941	1.9399	-3.5968	-0.726
439PHE	CB	1175	5.021	5.921	2.958	-0.5488	0.3181	0.0546
439PHE	HB1	1176	4.988	5.961	3.054	-0.0653	1.2278	-0.147
439PHE	HB2	1177	4.923	5.896	2.917	-0.6658	-1.4092	1.3116
439PHE	CG	1178	5.114	5.811	2.995	-0.3472	0.2531	1.2617
439PHE	CD1	1179	5.212	5.833	3.092	0.5943	-0.0657	-0.4678
439PHE	HD1	1180	5.217	5.932	3.134	-1.0236	0.5334	-1.5886
439PHE	CD2	1181	5.126	5.696	2.91	-0.5386	0.7075	0.0604
439PHE	HD2	1182	5.068	5.684	2.819	0.7029	-1.409	-0.5291
439PHE	CE1	1183	5.312	5.743	3.121	-0.3953	0.1204	-0.4846
439PHE	HE1	1184	5.386	5.76	3.198	1.4261	-1.4968	-1.7855
439PHE	CE2	1185	5.231	5.612	2.937	-0.8035	-0.4615	0.0657
439PHE	HE2	1186	5.254	5.525	2.876	0.8539	0.8239	-1.2195
439PHE	CZ	1187	5.325	5.633	3.037	0.6776	-0.2564	0.0067
439PHE	HZ	1188	5.399	5.558	3.063	0.29	0.0219	2.1039
439PHE	C	1189	5.141	5.996	2.745	-0.2597	0.1274	0.3889
439PHE	O	1190	5.263	5.982	2.722	0.2793	-0.2291	-0.5173
440GLU	N	1191	5.048	5.975	2.647	-0.7423	0.7827	0.3195
440GLU	H	1192	4.949	5.985	2.664	-0.7804	0.4614	0.2955
440GLU	CA	1193	5.097	5.924	2.512	-0.2897	-0.3234	0.4527
440GLU	HA	1194	5.171	5.844	2.51	0.6621	0.5254	-2.87
440GLU	CB	1195	4.972	5.875	2.431	0.4343	0.2237	0.6276
440GLU	HB1	1196	4.886	5.937	2.455	0.5562	1.9492	-2.7749
440GLU	HB2	1197	4.983	5.904	2.326	1.3058	2.2469	1.227
440GLU	CG	1198	4.939	5.727	2.46	-0.0788	-1.1204	-0.3592
440GLU	HG1	1199	5.016	5.657	2.429	-1.3356	-2.2413	-1.078
440GLU	HG2	1200	4.925	5.721	2.568	1.3549	-0.4924	-0.1173
440GLU	CD	1201	4.812	5.679	2.395	0.0611	-0.2466	-0.4968
440GLU	OE1	1202	4.729	5.762	2.351	-0.0807	0.2715	-0.3458
440GLU	OE2	1203	4.785	5.557	2.399	-0.0088	-0.1232	0.4837
440GLU	C	1204	5.169	6.04	2.431	0.9906	0.3385	-1.411
440GLU	O	1205	5.277	6.015	2.37	0.2643	0.0763	-0.1458
441SER	N	1206	5.127	6.165	2.451	0.3197	0.1299	-0.21
441SER	H	1207	5.041	6.172	2.504	0.4118	0.0793	-0.054
441SER	CA	1208	5.185	6.287	2.397	0.5751	0.0423	-0.381
441SER	HA	1209	5.191	6.282	2.288	-0.0842	-1.4862	-0.3808
441SER	CB	1210	5.089	6.411	2.434	0.485	0.473	-0.5663
441SER	HB1	1211	5.068	6.411	2.541	2.0032	-0.8013	-0.2452
441SER	HB2	1212	5.149	6.5	2.415	-1.1886	1.7742	-0.1077
441SER	OG	1213	4.966	6.419	2.37	-0.0538	-0.3741	0.3134
441SER	HG	1214	4.925	6.336	2.385	-0.322	-0.5061	-0.9688
441SER	C	1215	5.33	6.309	2.451	-0.3623	-0.2007	-0.6163
441SER	O	1216	5.426	6.343	2.383	-0.3177	0.2353	0.2266
442ALA	N	1217	5.347	6.299	2.585	-0.103	-0.145	0.2974
442ALA	H	1218	5.263	6.273	2.634	-0.4455	1.5453	0.6738
442ALA	CA	1219	5.462	6.348	2.66	-0.454	-0.7459	-0.7148
442ALA	HA	1220	5.509	6.436	2.615	-1.3782	1.2936	2.0287
442ALA	CB	1221	5.41	6.391	2.797	-0.4025	0.1155	-0.2142
442ALA	HB1	1222	5.481	6.445	2.861	0.5201	-1.2032	-0.0834
442ALA	HB2	1223	5.322	6.455	2.797	-1.6073	-1.5	-0.2828
442ALA	HB3	1224	5.381	6.297	2.843	0.4576	-0.4517	-0.7972
442ALA	C	1225	5.574	6.241	2.676	0.8108	-1.1053	-0.4661
442ALA	O	1226	5.681	6.274	2.729	-0.3846	0.0553	-0.7427
443PHE	N	1227	5.549	6.116	2.634	0.0706	-0.736	-0.0793
443PHE	H	1228	5.46	6.109	2.586	-1.1114	2.2451	1.4338
443PHE	CA	1229	5.639	5.998	2.661	-0.0783	-0.6158	0.4422
443PHE	HA	1230	5.651	5.996	2.769	-0.8061	-1.7921	0.5235
443PHE	CB	1231	5.591	5.862	2.602	0.0059	0.5014	0.4103
443PHE	HB1	1232	5.496	5.829	2.643	-0.1145	-0.4605	-0.5985
443PHE	HB2	1233	5.586	5.866	2.493	-0.8537	0.7877	0.4516
443PHE	CG	1234	5.692	5.747	2.635	0.9321	-0.8637	-0.1235
443PHE	CD1	1235	5.698	5.714	2.773	-0.835	-0.112	0.2759
443PHE	HD1	1236	5.625	5.742	2.846	1.9331	3.1071	2.0704
443PHE	CD2	1237	5.781	5.69	2.542	-0.6065	0.0614	0.0124
443PHE	HD2	1238	5.776	5.72	2.439	0.7684	0.416	0.0178
443PHE	CE1	1239	5.807	5.633	2.811	0.3911	-0.4477	0.1512
443PHE	HE1	1240	5.813	5.609	2.916	0.7343	0.211	0.2843
443PHE	CE2	1241	5.883	5.604	2.583	0.2799	-0.2552	-0.439
443PHE	HE2	1242	5.938	5.557	2.503	-1.2378	1.2148	-2.4577
443PHE	CZ	1243	5.9	5.575	2.724	0.4586	0.2977	-0.0875
443PHE	HZ	1244	5.977	5.506	2.755	1.7168	0.6489	-2.2632
443PHE	C	1245	5.786	6.024	2.624	0.0842	0.1669	-0.9332
443PHE	O	1246	5.881	5.984	2.69	-0.1782	0.6935	-0.0529
444LEU	N	1247	5.805	6.076	2.5	0.4304	0.248	0.0564
444LEU	H	1248	5.722	6.073	2.443	1.3479	-1.069	-1.2856
444LEU	CA	1249	5.932	6.096	2.443	-0.1561	-0.0182	0.2813
444LEU	HA	1250	5.989	6.006	2.464	-0.6151	-0.1719	0.884
444LEU	CB	1251	5.917	6.123	2.29	-0.0337	0.8979	0.0003
444LEU	HB1	1252	5.819	6.086	2.259	0.2095	-0.0622	0.3508
444LEU	HB2	1253	5.914	6.231	2.276	0.3607	0.7641	-1.2307
444LEU	CG	1254	6.028	6.061	2.199	-0.7113	0.5841	0.6882
444LEU	HG	1255	5.972	5.996	2.132	2.433	-0.2796	-1.3423
444LEU	CD1	1256	6.097	6.157	2.1	0.0944	0.1855	-0.1871
444LEU	HD11	1257	6.153	6.227	2.162	-0.1928	-1.9684	2.7374
444LEU	HD12	1258	6.166	6.109	2.03	-0.3082	-0.2299	-0.3035
444LEU	HD13	1259	6.018	6.206	2.043	0.3925	2.6769	1.4174
444LEU	CD2	1260	6.134	5.973	2.26	-0.0821	1.0295	0.2568
444LEU	HD21	1261	6.203	5.923	2.192	0.8401	0.5858	1.4638
444LEU	HD22	1262	6.201	6.015	2.336	-0.1301	-1.7854	2.0391
444LEU	HD23	1263	6.096	5.889	2.318	3.162	-0.7619	0.0537
444LEU	C	1264	6.012	6.21	2.506	0.0627	-0.0228	0.5475
444LEU	O	1265	6.135	6.204	2.523	-0.1356	-0.1058	-0.0435
445GLU	N	1266	5.937	6.314	2.541	0.1247	0.0513	-0.1955
445GLU	H	1267	5.837	6.308	2.526	-0.3606	1.4739	1.9829
445GLU	CA	1268	5.993	6.423	2.62	-0.434	0.1722	-0.2691
445GLU	HA	1269	6.081	6.465	2.571	0.3702	-2.661	-1.4609
445GLU	CB	1270	5.889	6.534	2.641	0.3675	-0.6787	-0.297
445GLU	HB1	1271	5.794	6.489	2.666	0.6441	-1.4156	-0.5631
445GLU	HB2	1272	5.919	6.596	2.726	-0.4701	-1.008	0.2433
445GLU	CG	1273	5.88	6.63	2.524	-0.3604	-0.2272	0.7898
445GLU	HG1	1274	5.964	6.699	2.525	0.3173	-0.9799	-0.7809
445GLU	HG2	1275	5.905	6.578	2.431	-0.149	-1.058	1.3074
445GLU	CD	1276	5.748	6.706	2.508	0.0149	-0.5672	0.141
445GLU	OE1	1277	5.756	6.829	2.523	0.8652	-0.4527	-0.5477
445GLU	OE2	1278	5.645	6.644	2.478	-0.7034	-0.4044	0.0475
445GLU	C	1279	6.041	6.376	2.757	0.1705	-0.0306	-0.0438
445GLU	O	1280	6.157	6.387	2.794	0.2693	-0.197	-0.2438
446LEU	N	1281	5.95	6.301	2.827	0.4611	-0.1291	0.1788
446LEU	H	1282	5.863	6.271	2.786	0.9544	-1.5871	0.1273
446LEU	CA	1283	5.975	6.256	2.957	0.5348	-0.3999	0.1447
446LEU	HA	1284	5.997	6.343	3.019	-2.1214	0.2155	0.3082
446LEU	CB	1285	5.849	6.183	3.012	-0.3122	0.3207	-0.1525
446LEU	HB1	1286	5.813	6.112	2.938	-0.1209	-0.5297	0.5641
446LEU	HB2	1287	5.877	6.126	3.101	-1.0348	2.3644	1.4718
446LEU	CG	1288	5.734	6.28	3.049	-0.1023	0.2196	-0.1653
446LEU	HG	1289	5.717	6.357	2.973	-0.3403	1.3252	0.9789
446LEU	CD1	1290	5.594	6.215	3.052	0.0125	0.8517	-0.0038
446LEU	HD11	1291	5.583	6.157	2.961	2.5641	1.9096	-1.0962
446LEU	HD12	1292	5.576	6.144	3.133	-1.4978	0.5333	-0.588
446LEU	HD13	1293	5.514	6.289	3.047	1.4704	2.5139	0.3618
446LEU	CD2	1294	5.765	6.357	3.173	-0.5525	-0.5702	-0.0128
446LEU	HD21	1295	5.863	6.404	3.174	-0.7552	-0.139	-0.3099
446LEU	HD22	1296	5.695	6.44	3.172	0.8983	0.6845	-0.295
446LEU	HD23	1297	5.743	6.301	3.264	1.4041	1.5754	1.8859
446LEU	C	1298	6.091	6.152	2.955	0.1467	-0.468	-0.2169
446LEU	O	1299	6.169	6.161	3.051	-0.4549	-0.3992	0.1259
447PHE	N	1300	6.11	6.078	2.847	0.221	0.8116	-0.1412
447PHE	H	1301	6.042	6.085	2.773	0.9826	-0.1138	-0.9597
447PHE	CA	1302	6.22	5.981	2.832	-0.0251	-0.1308	-0.8115
447PHE	HA	1303	6.213	5.925	2.925	0.5943	2.076	0.6366
447PHE	CB	1304	6.195	5.888	2.711	-0.0071	-0.5275	-1.0568
447PHE	HB1	1305	6.109	5.825	2.732	-0.4364	0.512	0.4751
447PHE	HB2	1306	6.178	5.951	2.623	-0.355	-0.3077	-0.8367
447PHE	CG	1307	6.293	5.783	2.679	-0.0673	-0.286	0.5321
447PHE	CD1	1308	6.402	5.813	2.591	0.356	-0.0387	-1.016
447PHE	HD1	1309	6.405	5.911	2.545	-1.9908	0.1348	-0.9547
447PHE	CD2	1310	6.29	5.655	2.733	-0.4222	0.6666	0.4535
447PHE	HD2	1311	6.203	5.623	2.788	-0.1529	0.2063	0.6168
447PHE	CE1	1312	6.501	5.717	2.56	-0.4362	-0.0633	0.1054
447PHE	HE1	1313	6.584	5.729	2.491	-1.6473	1.0786	-1.2062
447PHE	CE2	1314	6.383	5.559	2.697	-0.4513	1.3114	-0.4058
447PHE	HE2	1315	6.377	5.459	2.737	-1.2655	0.9397	-1.3957
447PHE	CZ	1316	6.491	5.589	2.612	0.0345	0.2916	-0.3773
447PHE	HZ	1317	6.566	5.514	2.593	-1.0276	-1.2828	1.2816
447PHE	C	1318	6.361	6.047	2.822	0.1781	-0.3297	0.1946
447PHE	O	1319	6.449	6.011	2.902	-0.3468	-0.2418	-0.4374
448VAL	N	1320	6.374	6.148	2.738	0.6274	-0.5369	0.5037
448VAL	H	1321	6.29	6.175	2.69	1.2507	2.4826	0.9306
448VAL	CA	1322	6.498	6.233	2.726	-0.4666	0.1044	0.5869
448VAL	HA	1323	6.578	6.161	2.707	0.8099	0.5175	3.7891
448VAL	CB	1324	6.484	6.312	2.592	-0.3213	-0.07	0.0444
448VAL	HB	1325	6.39	6.367	2.592	0.2954	1.0022	0.0288
448VAL	CG1	1326	6.593	6.418	2.567	1.0942	-0.0464	0.433
448VAL	HG11	1327	6.554	6.474	2.483	1.1694	0.6901	0.8812
448VAL	HG12	1328	6.591	6.493	2.646	-0.0612	1.0961	-0.6559
448VAL	HG13	1329	6.697	6.388	2.553	1.4777	1.9222	-1.5026
448VAL	CG2	1330	6.469	6.217	2.47	0.1876	-0.0434	1.1125
448VAL	HG21	1331	6.472	6.273	2.377	-0.2443	1.3112	1.8924
448VAL	HG22	1332	6.548	6.142	2.477	-0.2733	-0.4717	1.8301
448VAL	HG23	1333	6.369	6.174	2.47	0.547	-1.2565	-2.8682
448VAL	C	1334	6.526	6.314	2.851	0.6373	-0.3617	-0.3941
448VAL	O	1335	6.636	6.339	2.891	0.4098	0.7522	-0.5932
449LEU	N	1336	6.418	6.36	2.917	-0.3177	0.2821	-0.2456
449LEU	H	1337	6.324	6.342	2.884	-0.0406	-1.6077	-0.0622
449LEU	CA	1338	6.432	6.445	3.034	0.0268	0.5329	-0.5677
449LEU	HA	1339	6.51	6.52	3.019	1.0868	0.2952	2.7965
449LEU	CB	1340	6.299	6.513	3.055	-0.3708	0.1238	-0.6693
449LEU	HB1	1341	6.278	6.549	2.955	-0.9017	-0.9036	-0.9404
449LEU	HB2	1342	6.206	6.456	3.063	-0.6481	0.7163	0.6528
449LEU	CG	1343	6.29	6.629	3.148	0.1349	1.0482	0.3571
449LEU	HG	1344	6.314	6.586	3.246	1.4677	1.1778	0.1107
449LEU	CD1	1345	6.385	6.741	3.123	0.2824	-0.7259	-0.0873
449LEU	HD11	1346	6.483	6.721	3.166	-0.1648	0.1973	1.4413
449LEU	HD12	1347	6.394	6.751	3.015	1.0746	-2.1646	-0.1734
449LEU	HD13	1348	6.352	6.835	3.169	-1.5366	-0.5571	-1.5833
449LEU	CD2	1349	6.153	6.675	3.165	-0.0087	-0.6952	0.7398
449LEU	HD21	1350	6.089	6.691	3.078	2.0299	1.3907	-0.4929
449LEU	HD22	1351	6.102	6.593	3.216	-1.2806	-0.2039	0.3077
449LEU	HD23	1352	6.136	6.769	3.216	0.0099	0.8128	-1.8331
449LEU	C	1353	6.484	6.366	3.161	0.0732	0.1547	-0.6391
449LEU	O	1354	6.572	6.417	3.234	-0.1291	-0.0868	-0.1294
450ARG	N	1355	6.436	6.243	3.181	0.1383	-0.1793	-1.0746
450ARG	H	1356	6.356	6.214	3.127	0.0694	0.8152	-1.5178
450ARG	CA	1357	6.479	6.159	3.296	0.2568	-0.3315	0.1465
450ARG	HA	1358	6.496	6.225	3.382	-0.2649	1.738	-1.246
450ARG	CB	1359	6.365	6.062	3.326	0.0771	-0.228	0.4889
450ARG	HB1	1360	6.353	6.001	3.236	1.6971	0.3562	-0.1618
450ARG	HB2	1361	6.389	5.993	3.407	-1.3831	-1.658	-0.2255
450ARG	CG	1362	6.237	6.127	3.376	0.2804	-0.5163	0.1592
450ARG	HG1	1363	6.253	6.164	3.477	-0.3692	0.0202	0.0717
450ARG	HG2	1364	6.208	6.212	3.314	-2.0587	-0.2181	1.5264
450ARG	CD	1365	6.111	6.035	3.371	0.3893	-0.3362	-1.0346
450ARG	HD1	1366	6.026	6.071	3.43	0.9473	1.7318	-1.4112
450ARG	HD2	1367	6.08	6.021	3.268	1.6919	-1.0139	-1.3525
450ARG	NE	1368	6.144	5.895	3.401	-0.759	0.7058	-0.5221
450ARG	HE	1369	6.131	5.831	3.324	-1.6678	-0.3488	0.4692
450ARG	CZ	1370	6.176	5.85	3.525	0.4429	-0.7198	0.1681
450ARG	NH1	1371	6.16	5.928	3.634	0.2902	-0.5346	-0.3427
450ARG	HH11	1372	6.109	6.014	3.623	-1.0456	-1.467	-2.0837
450ARG	HH12	1373	6.176	5.9	3.729	-1.9198	-0.0779	0.2024
450ARG	NH2	1374	6.226	5.727	3.539	0.0964	-0.498	0.5092
450ARG	HH21	1375	6.214	5.654	3.471	-2.3133	-0.2315	0.5559
450ARG	HH22	1376	6.239	5.694	3.634	-0.0536	1.9279	1.447
450ARG	C	1377	6.607	6.083	3.272	-0.1313	0.2932	-0.1328
450ARG	O	1378	6.678	6.058	3.367	0.0379	-0.3872	-0.5057
451LEU	N	1379	6.639	6.047	3.151	1.048	-0.44	-0.0113
451LEU	H	1380	6.573	6.077	3.08	1.7446	2.1569	0.3387
451LEU	CA	1381	6.766	6.015	3.089	0.0717	0.7078	-0.4513
451LEU	HA	1382	6.804	5.93	3.147	-3.4533	1.2825	3.1831
451LEU	CB	1383	6.753	5.976	2.937	0.1748	-0.3509	0.5606
451LEU	HB1	1384	6.687	5.89	2.931	0.0515	-0.1889	-0.6107
451LEU	HB2	1385	6.708	6.058	2.882	2.3817	0.7227	0.2319
451LEU	CG	1386	6.888	5.944	2.86	0.4342	-0.1979	-0.8771
451LEU	HG	1387	6.948	6.034	2.869	2.1099	-1.3482	0.0446
451LEU	CD1	1388	6.966	5.823	2.928	-0.1243	-0.5343	-0.3149
451LEU	HD11	1389	6.91	5.731	2.913	-1.1489	0.1496	-0.7405
451LEU	HD12	1390	7.065	5.792	2.893	0.7209	0.6472	0.8716
451LEU	HD13	1391	6.971	5.828	3.037	-1.1125	2.4287	-0.3215
451LEU	CD2	1392	6.863	5.929	2.705	-0.031	-0.4315	0.9824
451LEU	HD21	1393	6.821	6.021	2.663	0.4266	-1.7787	-2.8431
451LEU	HD22	1394	6.962	5.914	2.662	0.6941	4.8977	-0.0177
451LEU	HD23	1395	6.801	5.843	2.683	-1.3146	0.8239	-0.6138
451LEU	C	1396	6.868	6.125	3.114	0.1264	0.6526	0.8921
451LEU	O	1397	6.965	6.094	3.176	0.1777	-0.4093	-0.2939
452ALA	N	1398	6.846	6.246	3.056	0.1735	-0.7517	-0.3324
452ALA	H	1399	6.755	6.271	3.02	-0.1633	1.3504	1.735
452ALA	CA	1400	6.935	6.356	3.058	0.5925	0.0751	-0.0413
452ALA	HA	1401	7.03	6.329	3.011	1.1365	1.141	0.4108
452ALA	CB	1402	6.882	6.465	2.97	-0.3194	0.21	0.0501
452ALA	HB1	1403	6.948	6.551	2.982	-0.9233	0.8809	-1.2515
452ALA	HB2	1404	6.894	6.442	2.864	-1.1111	-0.1384	0.029
452ALA	HB3	1405	6.784	6.492	3.008	0.1809	0.9465	0.8661
452ALA	C	1406	6.976	6.397	3.2	-0.2231	-0.4068	0.0029
452ALA	O	1407	7.092	6.444	3.207	0.287	-0.0521	-0.0446
453TYR	N	1408	6.895	6.392	3.304	0.8086	0.1865	0.7488
453TYR	H	1409	6.808	6.342	3.295	1.0506	-0.0011	-0.8405
453TYR	CA	1410	6.922	6.443	3.437	0.1976	0.1773	0.3146
453TYR	HA	1411	6.98	6.536	3.433	2.6572	-1.2917	-0.8271
453TYR	CB	1412	6.784	6.45	3.515	0.0898	0.1374	-0.0827
453TYR	HB1	1413	6.726	6.534	3.477	0.5257	1.4856	2.0553
453TYR	HB2	1414	6.737	6.353	3.501	-2.8665	1.4854	-0.2727
453TYR	CG	1415	6.797	6.484	3.661	-0.776	-0.098	0.8467
453TYR	CD1	1416	6.886	6.585	3.694	0.2402	0.1156	-0.2709
453TYR	HD1	1417	6.931	6.641	3.614	0.2343	0.499	-0.0113
453TYR	CD2	1418	6.715	6.422	3.752	0.3437	0.415	-0.1899
453TYR	HD2	1419	6.635	6.352	3.732	-2.1558	2.1568	2.8816
453TYR	CE1	1420	6.894	6.623	3.828	-0.8681	-0.3224	0.2961
453TYR	HE1	1421	6.963	6.704	3.846	-0.4535	0.0999	-2.5767
453TYR	CE2	1422	6.734	6.447	3.891	-0.3895	0.8533	-0.3192
453TYR	HE2	1423	6.685	6.387	3.965	1.4566	0.1896	0.4374
453TYR	CZ	1424	6.822	6.55	3.931	-0.5338	0.618	-0.2198
453TYR	OH	1425	6.845	6.572	4.062	-0.2273	0.5221	0.0178
453TYR	HH	1426	6.831	6.501	4.123	-1.0697	1.4099	0.8955
453TYR	C	1427	7.017	6.341	3.518	-0.2207	-0.0067	0.5796
453TYR	O	1428	7.101	6.382	3.598	0.0445	-0.6605	0.3808
454ARG	N	1429	7.01	6.205	3.507	-0.255	0.1954	-0.1018
454ARG	H	1430	6.951	6.176	3.431	0.5072	1.4954	-1.2386
454ARG	CA	1431	7.105	6.115	3.581	0.2473	0.7914	-0.0713
454ARG	HA	1432	7.138	6.151	3.678	-1.4763	-0.8276	1.1857
454ARG	CB	1433	7.023	5.987	3.618	0.3069	0.2739	0.1133
454ARG	HB1	1434	7.089	5.921	3.673	0.4733	-0.2408	-0.6985
454ARG	HB2	1435	6.947	6.006	3.694	-1.4031	-3.4648	-0.461
454ARG	CG	1436	6.969	5.886	3.52	0.6177	-0.2068	0.2568
454ARG	HG1	1437	6.9	5.946	3.46	0.666	2.2338	2.4695
454ARG	HG2	1438	7.041	5.857	3.444	0.191	-0.6487	0.0137
454ARG	CD	1439	6.904	5.76	3.578	-0.1684	0.116	0.4258
454ARG	HD1	1440	6.906	5.689	3.494	1.5242	4.2075	-3.3829
454ARG	HD2	1441	6.956	5.718	3.664	1.6316	0.6381	-0.3715
454ARG	NE	1442	6.756	5.782	3.594	0.5685	-0.1365	1.0782
454ARG	HE	1443	6.729	5.83	3.679	-0.1901	-0.3057	0.9421
454ARG	CZ	1444	6.663	5.783	3.495	0.0454	0.7432	0.1627
454ARG	NH1	1445	6.693	5.739	3.372	-0.0458	0.0099	0.4191
454ARG	HH11	1446	6.787	5.713	3.345	-0.1397	-1.8221	1.6278
454ARG	HH12	1447	6.633	5.738	3.291	0.2564	-2.6683	0.1369
454ARG	NH2	1448	6.54	5.812	3.523	0.4755	-0.5743	-0.4611
454ARG	HH21	1449	6.517	5.836	3.619	0.1099	-1.6419	-0.2722
454ARG	HH22	1450	6.465	5.812	3.456	-1.3318	0.6592	1.4648
454ARG	C	1451	7.228	6.082	3.503	0.351	0.1699	-0.0343
454ARG	O	1452	7.332	6.061	3.561	0.1005	-0.1294	0.9661
455SER	N	1453	7.219	6.086	3.373	-0.0969	-0.6541	0.071
455SER	H	1454	7.14	6.13	3.328	0.4239	0.4198	0.1706
455SER	CA	1455	7.328	6.067	3.273	0.5806	0.6725	0.7121
455SER	HA	1456	7.364	5.964	3.262	-0.863	0.2787	-0.7706
455SER	CB	1457	7.265	6.07	3.137	0.2341	-0.1325	1.0167
455SER	HB1	1458	7.214	6.165	3.121	-2.5326	-1.7029	-0.1136
455SER	HB2	1459	7.348	6.069	3.065	-1.0908	2.28	-0.7219
455SER	OG	1460	7.18	5.962	3.116	0.2891	-0.7229	0.4197
455SER	HG	1461	7.095	5.985	3.15	-0.2659	-2.1982	0.108
455SER	C	1462	7.451	6.157	3.296	-0.2236	-0.4753	0.1162
455SER	O	1463	7.433	6.272	3.33	-0.6313	-0.3986	-0.5523
456ASN	N	1464	7.576	6.119	3.288	-0.4193	-0.4238	-0.0811
456ASN	H	1465	7.592	6.022	3.261	2.3477	0.1826	-0.9756
456ASN	CA	1466	7.692	6.214	3.296	0.2959	0.4724	0.2547
456ASN	HA	1467	7.668	6.301	3.357	2.453	0.771	0.756
456ASN	CB	1468	7.8	6.128	3.363	-0.2751	0.2241	-0.1943
456ASN	HB1	1469	7.745	6.068	3.435	-0.4015	-0.4221	-0.8161
456ASN	HB2	1470	7.86	6.056	3.307	0.1778	0.0978	0.448
456ASN	CG	1471	7.913	6.22	3.413	0.3297	0.89	-0.4517
456ASN	OD1	1472	7.97	6.309	3.348	-0.0138	-0.1201	-0.2609
456ASN	ND2	1473	7.974	6.181	3.524	0.1019	-0.2305	-0.0678
456ASN	HD21	1474	7.951	6.091	3.564	1.4611	-0.8729	-0.6805
456ASN	HD22	1475	8.061	6.214	3.563	0.1781	0.5658	-0.8875
456ASN	C	1476	7.733	6.249	3.149	0.1645	-0.6382	-0.1352
456ASN	O	1477	7.763	6.161	3.073	0.3856	0.044	0.3327
457PRO	N	1478	7.731	6.381	3.105	-0.3211	0.0841	-0.034
457PRO	CA	1479	7.751	6.436	2.972	0.2197	0.2555	-0.0154
457PRO	HA	1480	7.713	6.37	2.894	-2.3381	1.5107	0.084
457PRO	CB	1481	7.686	6.574	2.968	-0.1909	0.0934	-0.9087
457PRO	HB1	1482	7.721	6.652	2.9	-0.3687	1.047	0.0724
457PRO	HB2	1483	7.586	6.572	2.925	-0.403	-0.2698	-0.4034
457PRO	CG	1484	7.682	6.618	3.115	-0.7856	-0.3237	0.0509
457PRO	HG1	1485	7.773	6.672	3.144	-1.1788	0.3188	0.1224
457PRO	HG2	1486	7.589	6.668	3.142	-0.236	0.9481	-0.283
457PRO	CD	1487	7.679	6.488	3.189	-0.252	-0.7406	-0.1675
457PRO	HD1	1488	7.738	6.507	3.278	2.6366	3.9492	-2.6326
457PRO	HD2	1489	7.572	6.475	3.205	-0.3585	-2.4674	-1.9269
457PRO	C	1490	7.901	6.462	2.941	-0.0211	0.309	0.4585
457PRO	O	1491	7.949	6.427	2.828	-0.2921	0.2596	0.0516
458VAL	N	1492	7.97	6.514	3.041	0.6603	0.3841	-0.1839
458VAL	H	1493	7.916	6.534	3.124	1.562	-0.9917	0.7829
458VAL	CA	1494	8.117	6.523	3.046	0.3399	0.2807	-0.3498
458VAL	HA	1495	8.136	6.582	2.956	1.7651	-0.3478	-0.5027
458VAL	CB	1496	8.168	6.58	3.181	-0.3643	-0.6228	0.784
458VAL	HB	1497	8.122	6.523	3.262	-2.3639	1.8194	1.4921
458VAL	CG1	1498	8.321	6.587	3.211	-0.0108	0.7786	0.0807
458VAL	HG11	1499	8.367	6.488	3.216	-1.523	-0.1209	-1.9586
458VAL	HG12	1500	8.387	6.637	3.14	-0.5865	-0.8455	-1.7144
458VAL	HG13	1501	8.349	6.641	3.301	1.7341	1.1297	-0.6401
458VAL	CG2	1502	8.11	6.718	3.207	-0.3949	-0.0863	0.5849
458VAL	HG21	1503	8.141	6.787	3.129	-1.2576	-1.8831	-1.4838
458VAL	HG22	1504	8.001	6.716	3.213	-0.4335	0.553	0.2002
458VAL	HG23	1505	8.145	6.759	3.301	1.1655	0.6347	-0.2777
458VAL	C	1506	8.198	6.39	3.006	0.0584	-0.086	-0.8141
458VAL	O	1507	8.3	6.394	2.941	-0.3579	-0.4194	0.1549
459GLU	N	1508	8.154	6.275	3.057	-0.4956	0.1553	-0.9601
459GLU	H	1509	8.074	6.274	3.118	-1.6362	-2.0909	-2.3634
459GLU	CA	1510	8.216	6.147	3.036	0.2187	-0.0863	-0.1812
459GLU	HA	1511	8.321	6.154	3.005	0.4197	-1.589	0.0965
459GLU	CB	1512	8.191	6.061	3.161	-0.0479	0.4663	0.1343
459GLU	HB1	1513	8.09	6.079	3.196	-0.2174	1.3375	-0.7874
459GLU	HB2	1514	8.196	5.96	3.119	-2.328	0.6268	-0.6188
459GLU	CG	1515	8.3	6.081	3.265	0.2952	-0.6311	-0.8734
459GLU	HG1	1516	8.406	6.073	3.245	0.8697	-0.3655	1.6838
459GLU	HG2	1517	8.288	6.183	3.303	-0.123	-1.0184	0.084
459GLU	CD	1518	8.284	5.985	3.384	0.4706	0.5382	0.5979
459GLU	OE1	1519	8.287	5.861	3.365	-0.1573	0.2968	0.1977
459GLU	OE2	1520	8.272	6.027	3.498	-0.209	-0.4831	-0.2711
459GLU	C	1521	8.139	6.091	2.918	-0.0186	-0.2214	0.3869
459GLU	O	1522	8.193	6.011	2.838	0.0352	0.0124	0.0147
460GLY	N	1523	8.008	6.121	2.908	-1.0336	-0.3115	-0.0643
460GLY	H	1524	7.96	6.182	2.973	-1.0002	0.5341	-0.8175
460GLY	CA	1525	7.926	6.091	2.793	-0.5471	0.3067	-0.0916
460GLY	HA1	1526	7.842	6.158	2.777	-0.1033	0.5971	-1.3075
460GLY	HA2	1527	7.978	6.087	2.697	-0.689	-0.9032	-0.1425
460GLY	C	1528	7.858	5.949	2.808	-1.0003	-0.7192	0.0195
460GLY	O	1529	7.845	5.87	2.717	-0.133	-0.2738	0.0438
461LYS	N	1530	7.807	5.927	2.935	-0.6195	0.4262	0.1266
461LYS	H	1531	7.813	6.003	3.001	-2.0077	-0.2641	1.1082
461LYS	CA	1532	7.736	5.807	2.977	-0.5952	-0.2129	-0.9943
461LYS	HA	1533	7.766	5.723	2.915	3.6485	-0.8083	1.4965
461LYS	CB	1534	7.769	5.77	3.128	-0.2472	0.8373	-0.0341
461LYS	HB1	1535	7.764	5.86	3.19	1.8192	0.6944	0.4119
461LYS	HB2	1536	7.701	5.701	3.178	1.0764	-0.4351	0.0787
461LYS	CG	1537	7.91	5.717	3.136	-0.7092	0.0737	0.4569
461LYS	HG1	1538	7.917	5.609	3.122	1.2732	0.3398	-1.013
461LYS	HG2	1539	7.966	5.756	3.051	-0.5184	0.2673	0.67
461LYS	CD	1540	7.987	5.744	3.265	0.3066	-0.0731	0.0814
461LYS	HD1	1541	8.029	5.845	3.265	-0.0629	0.1285	1.9774
461LYS	HD2	1542	7.919	5.733	3.349	1.0094	-0.802	0.5726
461LYS	CE	1543	8.095	5.639	3.304	-0.1054	-0.1124	-0.6009
461LYS	HE1	1544	8.045	5.542	3.296	0.0053	-0.0628	-2.3591
461LYS	HE2	1545	8.167	5.624	3.223	1.241	3.3183	-0.1919
461LYS	NZ	1546	8.16	5.657	3.434	-0.31	-0.1708	-0.0936
461LYS	HZ1	1547	8.106	5.68	3.516	0.9447	-0.7165	0.9139
461LYS	HZ2	1548	8.216	5.575	3.453	1.6531	0.9382	-0.8407
461LYS	HZ3	1549	8.218	5.737	3.414	-1.1367	0.373	-0.3936
461LYS	C	1550	7.587	5.842	2.973	-0.1121	-0.3704	-0.1703
461LYS	O	1551	7.547	5.93	3.047	0.5401	0.1223	0.0169
462LEU	N	1552	7.514	5.751	2.915	0.3542	0.3161	-0.352
462LEU	H	1553	7.557	5.67	2.873	-0.3986	-0.2938	0.0357
462LEU	CA	1554	7.369	5.754	2.902	1.6794	0.3025	0.5407
462LEU	HA	1555	7.325	5.851	2.928	-0.7628	-0.62	0.131
462LEU	CB	1556	7.33	5.722	2.746	0.0094	-0.0476	0.4378
462LEU	HB1	1557	7.395	5.641	2.713	0.8311	0.4754	0.7326
462LEU	HB2	1558	7.23	5.681	2.75	-0.1314	0.3133	0.7494
462LEU	CG	1559	7.365	5.835	2.647	0.5929	0.4979	-0.0965
462LEU	HG	1560	7.331	5.792	2.553	1.9607	-2.9122	0.8029
462LEU	CD1	1561	7.283	5.965	2.664	0.4351	0.8517	-0.0131
462LEU	HD11	1562	7.312	6.023	2.752	0.6518	2.1328	-0.8991
462LEU	HD12	1563	7.313	6.027	2.579	3.0181	2.0693	1.6324
462LEU	HD13	1564	7.176	5.947	2.672	0.9346	-2.9291	0.1269
462LEU	CD2	1565	7.51	5.872	2.625	-0.1882	-0.2438	-0.2639
462LEU	HD21	1566	7.521	5.923	2.529	-3.2199	2.6692	0.7599
462LEU	HD22	1567	7.538	5.937	2.708	-1.8644	0.0627	0.1048
462LEU	HD23	1568	7.562	5.776	2.621	-2.5934	-1.6509	-0.1298
462LEU	C	1569	7.302	5.652	2.999	-0.8359	-0.5779	0.2755
462LEU	O	1570	7.322	5.533	2.977	0.1736	0.1515	0.3877
463ILE	N	1571	7.238	5.696	3.11	0.0876	-0.3113	0.9323
463ILE	H	1572	7.229	5.795	3.128	-2.0584	-0.3214	0.1878
463ILE	CA	1573	7.205	5.612	3.223	-1.1872	0.0916	0.8188
463ILE	HA	1574	7.252	5.514	3.222	-2.5368	-0.5836	-0.0034
463ILE	CB	1575	7.269	5.682	3.352	-0.1276	-0.3504	0.5037
463ILE	HB	1576	7.243	5.788	3.35	-0.5518	-0.4669	-0.4566
463ILE	CG1	1577	7.421	5.68	3.343	0.2159	-0.7811	0.1837
463ILE	HG11	1578	7.45	5.575	3.346	-0.9659	-1.1098	2.0389
463ILE	HG12	1579	7.445	5.71	3.241	-0.1055	1.6974	0.7695
463ILE	CG2	1580	7.209	5.615	3.485	0.993	-0.4088	-0.4792
463ILE	HG21	1581	7.208	5.688	3.566	-0.9538	0.5117	-1.2524
463ILE	HG22	1582	7.105	5.586	3.471	0.4113	0.799	1.0965
463ILE	HG23	1583	7.263	5.527	3.52	0.0159	-0.4334	1.087
463ILE	CD	1584	7.498	5.758	3.443	0.7226	-0.5325	-0.471
463ILE	HD1	1585	7.467	5.729	3.543	-1.324	-0.5822	-1.0618
463ILE	HD2	1586	7.606	5.755	3.43	0.7197	0.4034	-0.7719
463ILE	HD3	1587	7.466	5.862	3.445	2.0249	0.0382	-3.3189
463ILE	C	1588	7.049	5.599	3.215	0.5392	0.4723	0.7414
463ILE	O	1589	6.97	5.689	3.249	-0.716	0.0484	-0.0958
464PHE	N	1590	7.005	5.485	3.156	0.1711	0.1183	-0.6765
464PHE	H	1591	7.077	5.426	3.119	1.1073	-0.1669	1.4264
464PHE	CA	1592	6.869	5.454	3.119	0.0702	-0.0828	0.2335
464PHE	HA	1593	6.828	5.55	3.088	1.867	0.1937	-1.476
464PHE	CB	1594	6.856	5.356	3.003	-0.2236	0.3008	0.5593
464PHE	HB1	1595	6.909	5.265	3.028	1.4014	1.2304	0.6799
464PHE	HB2	1596	6.752	5.328	2.989	-0.6929	-0.0184	3.8722
464PHE	CG	1597	6.912	5.404	2.871	0.6077	-0.098	-0.2871
464PHE	CD1	1598	7.04	5.366	2.843	-1.4184	0.0496	0.1251
464PHE	HD1	1599	7.087	5.29	2.903	1.3996	-0.4905	-2.4915
464PHE	CD2	1600	6.845	5.502	2.79	0.19	0.5093	0.2104
464PHE	HD2	1601	6.744	5.533	2.81	0.1758	1.8981	-1.7459
464PHE	CE1	1602	7.107	5.423	2.735	0.6162	0.6929	-0.2255
464PHE	HE1	1603	7.211	5.397	2.73	0.7311	-0.2614	3.5454
464PHE	CE2	1604	6.912	5.553	2.674	-0.3555	-0.2963	-0.0015
464PHE	HE2	1605	6.86	5.625	2.612	0.1073	0.0834	0.0504
464PHE	CZ	1606	7.043	5.512	2.648	0.222	-0.0691	0.2723
464PHE	HZ	1607	7.092	5.561	2.565	0.3962	0.4473	0.6741
464PHE	C	1608	6.773	5.42	3.234	1.0249	-0.8529	-0.486
464PHE	O	1609	6.822	5.366	3.331	-0.3461	0.2801	0.1177
465CYS	N	1610	6.639	5.441	3.235	-0.3904	-0.1651	-0.165
465CYS	H	1611	6.6	5.477	3.149	0.873	3.2398	0.5121
465CYS	CA	1612	6.534	5.416	3.337	0.3868	0.5133	0.2346
465CYS	HA	1613	6.557	5.482	3.42	0.6692	1.1475	-0.3414
465CYS	CB	1614	6.392	5.472	3.297	0.178	-0.4133	0.628
465CYS	HB1	1615	6.353	5.428	3.205	0.9527	-0.6211	0.3921
465CYS	HB2	1616	6.311	5.453	3.367	0.8867	1.0975	1.9189
465CYS	SG	1617	6.4	5.651	3.262	0.3065	-0.1048	0.3138
465CYS	HG	1618	6.454	5.647	3.14	-1.3079	-1.2235	-0.3994
465CYS	C	1619	6.529	5.275	3.387	0.6276	-0.7859	0.2341
465CYS	O	1620	6.474	5.254	3.493	-0.2436	0.4968	0.5512
466ASN	N	1621	6.587	5.182	3.316	-0.298	-0.0275	-0.3863
466ASN	H	1622	6.648	5.202	3.238	-0.3842	-1.3428	-0.8217
466ASN	CA	1623	6.582	5.042	3.359	0.051	0.6198	0.4386
466ASN	HA	1624	6.502	5.023	3.431	-0.376	2.4497	0.4997
466ASN	CB	1625	6.575	4.949	3.231	1.0321	0.1957	-0.0554
466ASN	HB1	1626	6.576	4.846	3.268	0.9425	-0.5568	-2.0365
466ASN	HB2	1627	6.477	4.964	3.184	0.7383	-0.3168	0.3796
466ASN	CG	1628	6.688	4.972	3.126	-0.7257	0.3985	-0.2768
466ASN	OD1	1629	6.733	5.083	3.102	0.1117	-0.395	-0.1604
466ASN	ND2	1630	6.733	4.865	3.061	0.1055	0.2354	0.2252
466ASN	HD21	1631	6.686	4.776	3.071	1.1768	-0.3488	0.2274
466ASN	HD22	1632	6.795	4.861	2.981	-0.1044	-3.2008	0.0765
466ASN	C	1633	6.713	4.994	3.43	-0.4561	0.4015	-0.2913
466ASN	O	1634	6.72	4.88	3.48	-0.4752	-0.1053	-0.2327
467GLY	N	1635	6.81	5.085	3.451	0.5568	0.1465	-0.2117
467GLY	H	1636	6.802	5.18	3.42	2.0467	-0.0553	-1.343
467GLY	CA	1637	6.933	5.061	3.53	-0.2774	-0.4551	0.5951
467GLY	HA1	1638	6.945	5.144	3.6	0.4923	0.3292	-0.4395
467GLY	HA2	1639	6.931	4.979	3.602	1.1459	-2.6048	-1.6738
467GLY	C	1640	7.065	5.037	3.45	-0.0366	-0.4938	-0.0575
467GLY	O	1641	7.174	5.039	3.509	0.2669	0.0705	0.1298
468VAL	N	1642	7.051	5.014	3.319	0.3905	0.6267	0.0114
468VAL	H	1643	6.959	5.008	3.277	0.773	0.4926	-0.8323
468VAL	CA	1644	7.16	4.993	3.223	0.521	0.4447	0.5284
468VAL	HA	1645	7.238	4.931	3.269	0.2607	-0.8983	-0.7784
468VAL	CB	1646	7.101	4.921	3.096	-1.0872	-0.2256	0.1779
468VAL	HB	1647	7.035	4.99	3.043	-0.2194	-1.494	-2.7002
468VAL	CG1	1648	7.211	4.883	2.985	-0.4196	-0.2248	0.4984
468VAL	HG11	1649	7.233	4.981	2.942	-1.5907	-0.0391	0.3007
468VAL	HG12	1650	7.302	4.84	3.027	-0.9692	-1.0428	0.8654
468VAL	HG13	1651	7.164	4.816	2.913	-2.1327	2.1222	-0.7052
468VAL	CG2	1652	7.028	4.794	3.143	-0.1032	0.386	-0.0619
468VAL	HG21	1653	7.102	4.725	3.182	0.2348	1.0808	0.5604
468VAL	HG22	1654	6.958	4.807	3.226	1.233	-0.2798	1.1888
468VAL	HG23	1655	6.978	4.745	3.06	0.2843	-0.4838	0.2109
468VAL	C	1656	7.224	5.129	3.173	-0.3975	0.0482	-0.5486
468VAL	O	1657	7.154	5.232	3.155	-0.1519	0.0673	0.3925
469VAL	N	1658	7.357	5.129	3.16	0.0832	-0.2593	-0.2078
469VAL	H	1659	7.408	5.044	3.177	0.03	-0.2081	0.2225
469VAL	CA	1660	7.442	5.242	3.12	-0.6094	-0.6414	0.1586
469VAL	HA	1661	7.377	5.329	3.111	0.7484	0.2349	-1.8396
469VAL	CB	1662	7.535	5.289	3.239	0.334	0.8332	0.4927
469VAL	HB	1663	7.586	5.194	3.252	-0.4082	0.3354	-0.1175
469VAL	CG1	1664	7.623	5.401	3.205	0.2161	0.3266	0.0045
469VAL	HG11	1665	7.699	5.419	3.281	-0.3712	3.5219	0.0062
469VAL	HG12	1666	7.673	5.38	3.11	1.774	-2.8856	1.3887
469VAL	HG13	1667	7.566	5.494	3.194	1.5083	1.155	0.0818
469VAL	CG2	1668	7.453	5.301	3.379	0.1403	0.2078	0.4488
469VAL	HG21	1669	7.389	5.214	3.396	0.9051	-0.61	-0.6843
469VAL	HG22	1670	7.51	5.303	3.472	1.4446	-0.1358	-0.3183
469VAL	HG23	1671	7.373	5.376	3.376	0.3657	0.4371	0.0675
469VAL	C	1672	7.52	5.202	2.992	-0.2992	-0.8089	0.1037
469VAL	O	1673	7.594	5.101	2.996	0.6148	-0.3615	0.1333
470LEU	N	1674	7.501	5.283	2.884	-0.1753	-0.2197	0.0754
470LEU	H	1675	7.445	5.366	2.894	0.2026	-0.0644	1.0132
470LEU	CA	1676	7.576	5.267	2.758	0.6256	0.0643	0.5138
470LEU	HA	1677	7.654	5.192	2.772	0.3197	-0.0179	1.8988
470LEU	CB	1678	7.475	5.234	2.646	-0.4514	-0.4746	0.7373
470LEU	HB1	1679	7.404	5.316	2.636	0.4172	0.169	-0.432
470LEU	HB2	1680	7.529	5.243	2.552	-0.8324	-0.5172	0.5151
470LEU	CG	1681	7.398	5.094	2.64	0.538	0.0157	-0.1355
470LEU	HG	1682	7.404	5.056	2.538	1.6702	-0.9386	0.272
470LEU	CD1	1683	7.477	4.98	2.708	-0.2033	-0.3941	0.241
470LEU	HD11	1684	7.472	4.986	2.817	2.1652	-0.5047	0.406
470LEU	HD12	1685	7.442	4.881	2.677	-0.6916	-0.4954	1.0856
470LEU	HD13	1686	7.58	4.989	2.675	-1.0156	0.2303	-2.3396
470LEU	CD2	1687	7.254	5.1	2.685	0.7043	-0.7294	0.062
470LEU	HD21	1688	7.227	5.164	2.768	-1.5835	-2.1888	0.5299
470LEU	HD22	1689	7.189	5.146	2.61	-1.4623	-0.4924	1.9654
470LEU	HD23	1690	7.207	5.007	2.719	-1.7688	0.727	0.8671
470LEU	C	1691	7.649	5.4	2.737	0.1233	0.0681	-0.0848
470LEU	O	1692	7.615	5.495	2.803	0.4999	-0.0757	0.4263
471HIS	N	1693	7.746	5.391	2.643	0.0368	0.4	-0.0582
471HIS	H	1694	7.759	5.299	2.606	1.1776	0.7623	-0.5992
471HIS	CA	1695	7.832	5.502	2.61	0.3409	-0.4086	0.1136
471HIS	HA	1696	7.827	5.582	2.684	2.1299	2.9191	-3.0528
471HIS	CB	1697	7.98	5.456	2.599	-0.4405	-0.2693	0.6727
471HIS	HB1	1698	8.007	5.382	2.674	1.5834	-1.7686	-1.4075
471HIS	HB2	1699	7.985	5.389	2.513	0.6128	1.2467	-0.5058
471HIS	CG	1700	8.072	5.573	2.579	-0.4248	0.3261	0.6045
471HIS	ND1	1701	8.07	5.68	2.674	0.7065	0.1577	-0.4824
471HIS	CD2	1702	8.169	5.597	2.48	-0.931	0.2096	0.1795
471HIS	HD2	1703	8.205	5.535	2.399	0.6008	1.9629	-0.5517
471HIS	CE1	1704	8.163	5.755	2.629	-0.5273	0.7946	0.0932
471HIS	HE1	1705	8.205	5.84	2.682	0.889	0.703	-0.8236
471HIS	NE2	1706	8.215	5.722	2.511	0.4345	0.0614	0.5408
471HIS	HE2	1707	8.291	5.776	2.471	0.0704	1.4691	1.6755
471HIS	C	1708	7.785	5.568	2.48	-0.0647	-0.1604	0.6758
471HIS	O	1709	7.717	5.505	2.398	0.166	-0.1487	-0.2153
472ARG	N	1710	7.81	5.698	2.458	0.1441	0.1344	0.0649
472ARG	H	1711	7.858	5.754	2.527	0.7086	-1.5895	1.1324
472ARG	CA	1712	7.772	5.781	2.342	0.7446	-0.0909	0.0696
472ARG	HA	1713	7.664	5.781	2.335	0.6168	1.0249	1.6377
472ARG	CB	1714	7.835	5.926	2.353	0.2314	-0.1986	-0.2111
472ARG	HB1	1715	7.823	5.972	2.451	-1.9071	0.3436	-0.6772
472ARG	HB2	1716	7.941	5.912	2.332	0.292	0.1753	-0.1644
472ARG	CG	1717	7.782	6.032	2.253	-0.3759	-0.0319	-0.9126
472ARG	HG1	1718	7.805	6	2.152	0.693	-1.425	-0.2615
472ARG	HG2	1719	7.676	6.047	2.274	0.2799	-1.0382	4.7125
472ARG	CD	1720	7.846	6.174	2.279	0.4494	-0.1376	0.0823
472ARG	HD1	1721	7.788	6.253	2.232	-1.7981	-0.9027	1.4298
472ARG	HD2	1722	7.828	6.197	2.384	2.0329	0.3716	0.2698
472ARG	NE	1723	7.989	6.185	2.252	0.361	-0.0281	0.2531
472ARG	HE	1724	8.049	6.164	2.331	0.0187	-1.1264	0.2282
472ARG	CZ	1725	8.041	6.247	2.149	-0.4966	0.4167	-0.8986
472ARG	NH1	1726	7.975	6.289	2.045	0.303	-0.2339	0.0479
472ARG	HH11	1727	7.878	6.271	2.023	0.2845	-0.0917	0.0174
472ARG	HH12	1728	8.023	6.301	1.957	-0.5995	-1.4786	-0.662
472ARG	NH2	1729	8.17	6.267	2.162	-0.7724	0.1088	0.3134
472ARG	HH21	1730	8.222	6.197	2.213	1.2662	0.3585	-1.2877
472ARG	HH22	1731	8.218	6.314	2.086	2.3979	-1.2613	1.3266
472ARG	C	1732	7.807	5.722	2.205	-0.2412	-0.2404	-0.7047
472ARG	O	1733	7.73	5.732	2.108	0.1786	0.2634	0.2882
473LEU	N	1734	7.92	5.654	2.196	0.589	0.7009	0.0165
473LEU	H	1735	7.98	5.657	2.278	-1.099	0.478	1.3147
473LEU	CA	1736	7.969	5.576	2.08	0.0586	-0.429	-0.2067
473LEU	HA	1737	7.961	5.628	1.985	0.3302	-2.8281	-1.6177
473LEU	CB	1738	8.118	5.549	2.105	-0.2608	-0.0745	-0.1491
473LEU	HB1	1739	8.131	5.495	2.199	0.6173	-0.5009	-0.508
473LEU	HB2	1740	8.161	5.481	2.031	2.1636	0.6771	0.51
473LEU	CG	1741	8.207	5.673	2.117	0.0203	0.6622	0.5712
473LEU	HG	1742	8.184	5.726	2.21	0.6034	-0.2473	1.2517
473LEU	CD1	1743	8.361	5.635	2.144	0.0898	0.5597	0.3975
473LEU	HD11	1744	8.363	5.585	2.241	0.2319	-0.6883	-0.2314
473LEU	HD12	1745	8.404	5.56	2.078	-1.4366	0.4193	-0.4872
473LEU	HD13	1746	8.436	5.713	2.134	0.3304	0.01	-3.936
473LEU	CD2	1747	8.194	5.773	2.003	0.4089	-0.1644	-0.3341
473LEU	HD21	1748	8.212	5.728	1.906	-0.6243	-1.1818	-0.0689
473LEU	HD22	1749	8.09	5.804	2	0.0204	-1.3506	0.4316
473LEU	HD23	1750	8.264	5.855	2.017	-0.4507	0.5974	-0.3981
473LEU	C	1751	7.901	5.441	2.059	0.3695	-0.0499	0.3803
473LEU	O	1752	7.936	5.379	1.954	0.1183	-0.2194	-0.9805
474GLN	N	1753	7.814	5.394	2.144	0.6631	-0.524	1.0466
474GLN	H	1754	7.799	5.445	2.23	0.6979	-0.2409	0.8857
474GLN	CA	1755	7.739	5.271	2.119	-0.7621	0.0956	0.2923
474GLN	HA	1756	7.783	5.207	2.042	-1.67	-1.363	0.9558
474GLN	CB	1757	7.721	5.194	2.26	0.35	0.1788	-0.1672
474GLN	HB1	1758	7.656	5.249	2.328	0.9215	1.2441	-0.478
474GLN	HB2	1759	7.664	5.102	2.243	1.716	-0.7833	0.2654
474GLN	CG	1760	7.854	5.136	2.322	0.5956	-0.3532	-0.1489
474GLN	HG1	1761	7.899	5.064	2.254	0.7409	-1.0008	0.6257
474GLN	HG2	1762	7.925	5.218	2.335	-1.6665	1.4314	2.3469
474GLN	CD	1763	7.837	5.068	2.456	-0.4279	0.166	-0.6491
474GLN	OE1	1764	7.816	5.14	2.554	-0.0441	0.1527	-0.0768
474GLN	NE2	1765	7.843	4.938	2.463	-0.225	-0.1959	-0.1191
474GLN	HE21	1766	7.843	4.887	2.376	0.4184	0.1492	-0.3305
474GLN	HE22	1767	7.836	4.891	2.553	3.1069	0.3099	0.5549
474GLN	C	1768	7.607	5.32	2.075	-0.0454	-0.0195	-0.2344
474GLN	O	1769	7.554	5.283	1.974	-0.0338	-0.4813	0.4323
475CYS	N	1770	7.554	5.415	2.153	0.4508	-0.3774	-0.3919
475CYS	H	1771	7.6	5.444	2.238	-0.0994	-0.7812	0.0533
475CYS	CA	1772	7.42	5.48	2.132	-0.2878	0.889	1.1459
475CYS	HA	1773	7.338	5.412	2.151	-0.4023	0.0471	-1.9309
475CYS	CB	1774	7.412	5.586	2.239	-0.2449	-0.2345	-0.0327
475CYS	HB1	1775	7.506	5.641	2.235	-0.0156	-0.3865	2.0698
475CYS	HB2	1776	7.326	5.654	2.229	2.1161	3.1106	0.6203
475CYS	SG	1777	7.377	5.507	2.395	-0.0392	0.251	0.3706
475CYS	HG	1778	7.5	5.476	2.436	0.6647	0.0572	-1.8021
475CYS	C	1779	7.395	5.539	1.996	-0.1103	-0.3342	0.3685
475CYS	O	1780	7.286	5.54	1.944	0.5129	-0.0426	-0.1806
476VAL	N	1781	7.496	5.606	1.936	-0.3403	-0.374	0.0886
476VAL	H	1782	7.586	5.625	1.977	-0.7167	-0.2676	0.8684
476VAL	CA	1783	7.478	5.671	1.798	-1.1225	-0.2025	-0.1058
476VAL	HA	1784	7.403	5.75	1.801	-1.6752	-0.7339	0.504
476VAL	CB	1785	7.61	5.737	1.767	0.272	-0.8774	-0.2938
476VAL	HB	1786	7.635	5.801	1.851	0.8296	-0.734	-0.5648
476VAL	CG1	1787	7.724	5.633	1.759	-0.2717	-0.1228	0.3961
476VAL	HG11	1788	7.821	5.683	1.753	-1.1248	1.8913	2.1742
476VAL	HG12	1789	7.728	5.573	1.85	-1.6212	-0.2322	0.3951
476VAL	HG13	1790	7.702	5.564	1.677	0.6026	-0.5059	0.4679
476VAL	CG2	1791	7.616	5.838	1.648	0.7322	0.2821	-0.6861
476VAL	HG21	1792	7.588	5.941	1.668	-1.7223	-0.7349	1.8998
476VAL	HG22	1793	7.714	5.849	1.603	0.3327	2.0844	-1.1877
476VAL	HG23	1794	7.545	5.81	1.569	-1.2472	0.4409	0.9389
476VAL	C	1795	7.435	5.568	1.694	-0.1159	-0.362	-0.4661
476VAL	O	1796	7.373	5.595	1.598	-1.1309	0.1992	-0.291
477ARG	N	1797	7.475	5.442	1.714	0.2801	0.0332	0.464
477ARG	H	1798	7.525	5.415	1.797	-0.6822	0.4575	1.2062
477ARG	CA	1799	7.444	5.332	1.622	-0.7894	0.0947	0.3122
477ARG	HA	1800	7.483	5.352	1.522	0.4941	-2.5322	0.2085
477ARG	CB	1801	7.521	5.199	1.674	0.445	-0.1147	0.6103
477ARG	HB1	1802	7.5	5.168	1.776	-0.1317	-1.8682	-0.0099
477ARG	HB2	1803	7.492	5.114	1.611	-0.108	0.6772	-0.2433
477ARG	CG	1804	7.677	5.213	1.656	-0.2965	-0.4054	0.4835
477ARG	HG1	1805	7.703	5.314	1.686	-0.4028	-1.1297	3.2974
477ARG	HG2	1806	7.726	5.151	1.731	-1.0534	-1.6241	0.0185
477ARG	CD	1807	7.735	5.169	1.519	0.1508	0.1252	0.4976
477ARG	HD1	1808	7.666	5.106	1.462	0.085	0.1799	0.5165
477ARG	HD2	1809	7.739	5.263	1.464	0.8183	0.0179	0.3486
477ARG	NE	1810	7.863	5.091	1.539	0.3711	0.5979	-0.5208
477ARG	HE	1811	7.942	5.144	1.572	1.1258	-0.8035	0.0155
477ARG	CZ	1812	7.883	4.958	1.533	0.0406	-0.5212	-0.0638
477ARG	NH1	1813	7.783	4.871	1.525	0.2354	0.2004	0.2218
477ARG	HH11	1814	7.688	4.89	1.553	0.9837	1.05	2.4627
477ARG	HH12	1815	7.801	4.772	1.51	-2.4102	-0.4925	1.0336
477ARG	NH2	1816	8.003	4.906	1.535	-0.3347	-0.4867	-0.7514
477ARG	HH21	1817	8.09	4.958	1.54	-0.4635	-0.3947	1.3129
477ARG	HH22	1818	8.025	4.809	1.552	0.1015	-0.163	0.7083
477ARG	C	1819	7.3	5.285	1.615	0.1095	-0.4978	0.6291
477ARG	O	1820	7.26	5.214	1.522	-0.7811	0.541	0.3477
478GLY	N	1821	7.236	5.323	1.72	0.4593	-0.2511	0.4533
478GLY	H	1822	7.292	5.371	1.788	-1.1809	2.1489	0.2257
478GLY	CA	1823	7.098	5.292	1.753	-0.9815	-0.3444	0.716
478GLY	HA1	1824	7.066	5.203	1.698	0.8114	-0.5216	-0.0882
478GLY	HA2	1825	7.104	5.254	1.855	1.5898	0.0161	0.7495
478GLY	C	1826	7.01	5.416	1.744	-0.4275	-0.4813	0.4589
478GLY	O	1827	6.93	5.422	1.651	-0.1019	0.0222	0.1626
479PHE	N	1828	7.033	5.517	1.829	-0.0458	-0.0863	0.6322
479PHE	H	1829	7.112	5.502	1.89	0.3981	-0.5082	-0.03
479PHE	CA	1830	6.963	5.642	1.86	0.2399	-0.4959	0.194
479PHE	HA	1831	6.855	5.63	1.848	0.3278	0.8312	-2.9341
479PHE	CB	1832	7.007	5.695	1.996	-0.3447	0.5178	0.1399
479PHE	HB1	1833	7.116	5.704	2.001	-0.2406	-0.5711	0.069
479PHE	HB2	1834	6.966	5.796	2.006	-0.8166	0.6815	-2.6891
479PHE	CG	1835	6.959	5.62	2.113	0.2569	0.2189	0.2931
479PHE	CD1	1836	7.011	5.495	2.152	-0.431	-0.6569	0.2413
479PHE	HD1	1837	7.102	5.459	2.107	1.6274	3.5825	0.6171
479PHE	CD2	1838	6.855	5.67	2.186	0.1147	-1.2159	0.2289
479PHE	HD2	1839	6.809	5.764	2.16	2.1768	-0.4909	-1.105
479PHE	CE1	1840	6.949	5.421	2.258	0.2503	-0.0963	-0.03
479PHE	HE1	1841	6.988	5.326	2.29	1.0918	-0.366	-1.7374
479PHE	CE2	1842	6.791	5.6	2.288	-0.2725	-0.1797	0.5482
479PHE	HE2	1843	6.703	5.638	2.338	-1.0079	-1.6917	0.4675
479PHE	CZ	1844	6.847	5.481	2.333	0.2947	-0.6704	0.4775
479PHE	HZ	1845	6.809	5.432	2.421	-0.6789	-0.2848	0.2844
479PHE	C	1846	7.004	5.753	1.759	-0.0835	0.9322	0.1586
479PHE	O	1847	6.942	5.854	1.74	0.521	-0.4186	-0.0647
480GLY	N	1848	7.113	5.734	1.684	0.6623	-0.2398	0.1828
480GLY	H	1849	7.162	5.646	1.695	1.6429	0.463	1.7908
480GLY	CA	1850	7.156	5.836	1.584	0.1522	-0.4139	-0.0412
480GLY	HA1	1851	7.229	5.794	1.514	0.507	2.9554	-1.9122
480GLY	HA2	1852	7.072	5.874	1.527	0.6481	2.8337	1.1442
480GLY	C	1853	7.239	5.954	1.638	0.554	0.5085	0.6932
480GLY	O	1854	7.249	5.959	1.76	-0.5478	-0.5811	-0.547
481GLU	N	1855	7.293	6.036	1.549	-0.7332	0.1181	-0.3365
481GLU	H	1856	7.281	6.011	1.452	1.5291	4.3354	-1.9439
481GLU	CA	1857	7.343	6.178	1.577	0.0478	0.1489	0.0374
481GLU	HA	1858	7.441	6.164	1.623	-0.987	-1.8623	1.8112
481GLU	CB	1859	7.368	6.25	1.447	-0.5264	-0.2889	0.6209
481GLU	HB1	1860	7.419	6.18	1.381	0.7724	0.9737	0.2556
481GLU	HB2	1861	7.28	6.27	1.386	-0.0212	-1.7085	-0.6408
481GLU	CG	1862	7.461	6.375	1.456	0.1202	0.1713	0.343
481GLU	HG1	1863	7.406	6.457	1.503	-0.1468	0.736	-0.9005
481GLU	HG2	1864	7.545	6.36	1.523	1.2022	3.4784	-0.1026
481GLU	CD	1865	7.509	6.431	1.327	-0.7378	-0.1923	0.1856
481GLU	OE1	1866	7.624	6.491	1.325	-0.6269	0.8721	-0.1189
481GLU	OE2	1867	7.441	6.423	1.224	0.0114	0.1804	-0.0196
481GLU	C	1868	7.253	6.265	1.673	-0.1862	0.7849	-0.4662
481GLU	O	1869	7.31	6.361	1.729	0.3768	0.012	0.1481
482TRP	N	1870	7.128	6.226	1.693	0.2571	0.2524	1.1567
482TRP	H	1871	7.104	6.145	1.637	-0.2275	1.3253	-0.2373
482TRP	CA	1872	7.041	6.264	1.802	0.1062	0.2523	0.6689
482TRP	HA	1873	7.013	6.367	1.782	-0.3286	0.0862	0.4013
482TRP	CB	1874	6.903	6.188	1.791	0.3665	-0.2569	-0.2728
482TRP	HB1	1875	6.877	6.211	1.688	-0.1221	1.884	0.2729
482TRP	HB2	1876	6.928	6.082	1.799	-1.1627	-0.6012	0.3258
482TRP	CG	1877	6.793	6.231	1.885	0.1227	0.7621	0.8325
482TRP	CD1	1878	6.765	6.356	1.927	-0.2468	0.7963	-0.1372
482TRP	HD1	1879	6.815	6.445	1.891	0.3418	0.1533	-0.9687
482TRP	CD2	1880	6.695	6.142	1.953	-0.3575	-0.0121	0.1869
482TRP	NE1	1881	6.643	6.357	1.995	0.2735	0.939	0.0798
482TRP	HE1	1882	6.587	6.439	2.012	-0.2874	0.0466	3.1664
482TRP	CE2	1883	6.604	6.225	2.023	0.5377	-1.1586	-0.1232
482TRP	CE3	1884	6.674	6.003	1.958	-0.229	0.9344	-0.7644
482TRP	HE3	1885	6.736	5.932	1.904	-1.2141	0.949	-1.9586
482TRP	CZ2	1886	6.5	6.176	2.102	0.5154	-0.1866	-0.5013
482TRP	HZ2	1887	6.425	6.232	2.156	0.7829	-1.9254	1.8042
482TRP	CZ3	1888	6.567	5.949	2.036	-0.7053	-0.4309	0.4227
482TRP	HZ3	1889	6.563	5.842	2.039	-1.2031	-0.3854	1.5993
482TRP	CH2	1890	6.477	6.035	2.105	-0.0486	-0.2108	-0.1217
482TRP	HH2	1891	6.4	5.991	2.166	2.0474	-2.2316	1.2184
482TRP	C	1892	7.104	6.252	1.947	0.6703	0.1633	0.1707
482TRP	O	1893	7.078	6.339	2.026	-0.1281	-0.8023	0.0304
483ILE	N	1894	7.187	6.147	1.966	-0.137	-0.0878	-0.3329
483ILE	H	1895	7.203	6.092	1.883	-0.2431	3.3056	-2.8372
483ILE	CA	1896	7.233	6.132	2.108	0.7543	1.5844	0.5901
483ILE	HA	1897	7.138	6.125	2.162	1.5475	-0.3907	1.8833
483ILE	CB	1898	7.295	5.993	2.126	0.0943	-0.173	-0.5585
483ILE	HB	1899	7.224	5.921	2.085	0.3781	-1.6269	1.3748
483ILE	CG1	1900	7.298	5.953	2.274	0.8192	0.0699	0.0321
483ILE	HG11	1901	7.364	5.867	2.261	0.3253	-0.0115	-2.5801
483ILE	HG12	1902	7.338	6.028	2.343	-0.763	1.5894	-0.6367
483ILE	CG2	1903	7.436	5.965	2.058	-0.709	-1.2287	0.1432
483ILE	HG21	1904	7.519	6.018	2.104	-0.0547	-0.2904	-1.9832
483ILE	HG22	1905	7.461	5.859	2.058	1.0653	-0.8414	-0.6143
483ILE	HG23	1906	7.445	5.968	1.949	1.2197	0.2583	0.2758
483ILE	CD	1907	7.163	5.898	2.323	-0.1769	0.5614	-0.3991
483ILE	HD1	1908	7.132	5.811	2.265	0.1858	-0.6768	1.1897
483ILE	HD2	1909	7.15	5.867	2.427	2.7234	-1.0915	-0.4275
483ILE	HD3	1910	7.07	5.953	2.306	-0.6405	0.6394	2.0579
483ILE	C	1911	7.333	6.234	2.154	-0.0432	-0.1077	0.3758
483ILE	O	1912	7.338	6.272	2.273	-0.2522	-0.3217	-0.2311
484ASP	N	1913	7.407	6.288	2.057	0.4407	-0.4171	-0.1578
484ASP	H	1914	7.41	6.256	1.961	0.7552	-0.6673	-0.0667
484ASP	CA	1915	7.49	6.406	2.073	-0.4145	0.1115	-0.8391
484ASP	HA	1916	7.556	6.381	2.157	-0.2515	-0.515	-1.1456
484ASP	CB	1917	7.58	6.437	1.949	0.7845	-0.2029	0.3127
484ASP	HB1	1918	7.518	6.46	1.863	-1.1774	-2.7305	0.9003
484ASP	HB2	1919	7.646	6.523	1.961	-0.0195	0.4942	-0.1707
484ASP	CG	1920	7.677	6.333	1.905	0.0065	0.5172	-0.8311
484ASP	OD1	1921	7.709	6.239	1.979	0.3531	-0.0921	-0.3551
484ASP	OD2	1922	7.727	6.342	1.795	0.0163	0.1148	0.6797
484ASP	C	1923	7.41	6.53	2.125	0.2388	-0.3406	0.7547
484ASP	O	1924	7.46	6.607	2.206	-0.0515	-0.0842	0.6563
485SER	N	1925	7.286	6.55	2.084	0.1307	-0.1035	-0.9401
485SER	H	1926	7.255	6.5	2.001	0.5118	0.3728	-1.382
485SER	CA	1927	7.196	6.665	2.115	1.1253	0.0578	-0.1749
485SER	HA	1928	7.237	6.765	2.123	-1.6007	1.216	0.6929
485SER	CB	1929	7.088	6.667	2.001	-0.2351	0.1975	-0.2808
485SER	HB1	1930	7.012	6.598	2.036	-0.0484	1.0851	2.081
485SER	HB2	1931	7.033	6.759	1.986	0.3004	0.5612	-0.0663
485SER	OG	1932	7.144	6.625	1.875	-0.3309	-0.3063	0.2037
485SER	HG	1933	7.071	6.611	1.816	-0.8908	0.9598	0.5511
485SER	C	1934	7.127	6.64	2.25	0.0321	-0.0389	-0.6857
485SER	O	1935	7.097	6.73	2.331	-0.2729	0.1039	0.0076
486ILE	N	1936	7.107	6.509	2.279	0.066	-0.1224	0.019
486ILE	H	1937	7.142	6.436	2.219	-0.9687	2.053	-3.5024
486ILE	CA	1938	7.072	6.458	2.413	0.443	-0.3227	0.1659
486ILE	HA	1939	6.984	6.512	2.447	0.3964	0.1517	-0.6936
486ILE	CB	1940	7.032	6.309	2.41	0.1133	0.2077	0.1377
486ILE	HB	1941	7.108	6.26	2.349	0.9114	2.1716	-0.5135
486ILE	CG1	1942	6.902	6.3	2.329	0.1869	-0.6973	-0.8018
486ILE	HG11	1943	6.821	6.344	2.387	0.4444	-1.7861	0.436
486ILE	HG12	1944	6.908	6.36	2.239	-0.5905	-0.41	-0.6738
486ILE	CG2	1945	7.009	6.244	2.549	0.278	0.3121	0.5607
486ILE	HG21	1946	7.098	6.25	2.61	-0.8097	-0.0422	2.2532
486ILE	HG22	1947	6.941	6.316	2.596	-0.7892	-0.0958	-0.3053
486ILE	HG23	1948	6.971	6.143	2.537	-0.5192	0.6957	-0.3172
486ILE	CD	1949	6.861	6.157	2.286	0.5681	-0.3476	0.3503
486ILE	HD1	1950	6.858	6.092	2.373	-2.4347	-0.5473	0.1904
486ILE	HD2	1951	6.762	6.165	2.24	1.3275	-1.8318	-1.7129
486ILE	HD3	1952	6.927	6.117	2.208	-1.562	-0.4396	-1.5253
486ILE	C	1953	7.189	6.491	2.515	-0.3439	-0.3153	0.0527
486ILE	O	1954	7.151	6.564	2.613	-0.041	0.2592	-0.7991
487VAL	N	1955	7.313	6.463	2.486	-0.1378	-0.2313	-0.3056
487VAL	H	1956	7.33	6.402	2.407	0.5916	0.8427	-1.0125
487VAL	CA	1957	7.434	6.49	2.569	-0.4653	0.1286	0.5565
487VAL	HA	1958	7.424	6.453	2.671	-1.0195	0.6549	0.6947
487VAL	CB	1959	7.554	6.411	2.5	0.1705	-0.6435	-0.098
487VAL	HB	1960	7.558	6.439	2.395	0.1845	-3.8759	-1.055
487VAL	CG1	1961	7.692	6.448	2.561	-0.0307	0.2726	0.2103
487VAL	HG11	1962	7.758	6.362	2.546	-2.0858	-1.5664	1.1461
487VAL	HG12	1963	7.737	6.529	2.503	0.9418	-1.0041	-0.8933
487VAL	HG13	1964	7.681	6.472	2.667	1.1772	-1.3797	0.7503
487VAL	CG2	1965	7.531	6.253	2.507	0.0556	0.1805	-0.1817
487VAL	HG21	1966	7.6	6.198	2.442	1.2421	-0.464	1.5405
487VAL	HG22	1967	7.547	6.212	2.607	-1.3502	2.4324	1.0342
487VAL	HG23	1968	7.432	6.212	2.487	-0.476	0.5573	1.4989
487VAL	C	1969	7.447	6.644	2.591	-0.9181	0.733	0.366
487VAL	O	1970	7.472	6.695	2.701	-0.1134	0.2607	-0.4438
488GLU	N	1971	7.426	6.727	2.49	-0.0917	-0.1269	-0.4153
488GLU	H	1972	7.423	6.686	2.397	-0.3664	-0.8464	-0.0998
488GLU	CA	1973	7.424	6.876	2.488	0.3592	-0.2601	-0.1975
488GLU	HA	1974	7.516	6.914	2.531	-0.8933	3.0366	-0.1506
488GLU	CB	1975	7.386	6.926	2.342	0.0224	0.217	0.4043
488GLU	HB1	1976	7.444	6.871	2.267	-1.0737	0.6017	-0.7738
488GLU	HB2	1977	7.282	6.906	2.314	0.1669	-0.2519	0.1935
488GLU	CG	1978	7.406	7.073	2.313	0.3357	-0.0782	0.0613
488GLU	HG1	1979	7.339	7.112	2.39	0.667	1.5087	-0.429
488GLU	HG2	1980	7.504	7.116	2.331	0.4291	-0.6948	1.0773
488GLU	CD	1981	7.356	7.115	2.172	0.0806	-0.6483	-0.0609
488GLU	OE1	1982	7.233	7.112	2.142	0.2083	-0.6796	0.085
488GLU	OE2	1983	7.445	7.145	2.089	0.295	-0.2198	0.3628
488GLU	C	1984	7.311	6.926	2.584	-0.475	0.3827	-0.1813
488GLU	O	1985	7.337	7.014	2.662	0.4092	-0.5199	-0.0864
489PHE	N	1986	7.196	6.862	2.584	-0.5159	0.32	0.0684
489PHE	H	1987	7.19	6.775	2.534	-2.3321	1.0887	-1.1594
489PHE	CA	1988	7.091	6.902	2.673	-0.9033	0.4726	0.2508
489PHE	HA	1989	7.081	7.01	2.673	2.9352	0.9536	1.3992
489PHE	CB	1990	6.947	6.851	2.63	-0.5844	-0.8735	-0.2304
489PHE	HB1	1991	6.934	6.905	2.536	-0.588	1.8266	1.2241
489PHE	HB2	1992	6.938	6.744	2.609	-2.0955	-0.6744	-0.7433
489PHE	CG	1993	6.826	6.902	2.713	-0.5553	0.82	0.3635
489PHE	CD1	1994	6.773	7.029	2.703	0.8382	0.5521	0.0612
489PHE	HD1	1995	6.823	7.102	2.642	1.4429	0.8392	0.8807
489PHE	CD2	1996	6.761	6.802	2.787	-0.0739	0.4106	0.1188
489PHE	HD2	1997	6.794	6.699	2.78	0.7718	0.5394	1.7373
[truncated: 50,821 more rows]

## Sheet: vido-Nurr1_I500W_md1_end_200
vidofludimus and Nurr1-I500W -- Simulation 1, 200 ns
Crystal structure of Nurr1 LBD-I500W in water
52817
363SER	N	1	7.146	1.845	0.404	-0.0941	-0.2262	0.229
363SER	H1	2	7.214	1.773	0.42	-1.5255	-1.8358	-0.6609
363SER	H2	3	7.182	1.936	0.429	-0.625	-0.138	0.7038
363SER	H3	4	7.064	1.822	0.458	-1.0326	-0.5815	-1.2959
363SER	CA	5	7.111	1.847	0.259	-0.4709	0.7175	-0.0802
363SER	HA	6	7.037	1.924	0.237	-0.8668	0.1814	-0.6623
363SER	CB	7	7.232	1.881	0.163	-0.7965	-0.2071	0.1877
363SER	HB1	8	7.268	1.984	0.174	-0.0392	-0.5281	0.8573
363SER	HB2	9	7.317	1.823	0.2	0.3566	1.1529	-0.2111
363SER	OG	10	7.219	1.852	0.023	0.7869	0.8019	0.1214
363SER	HG	11	7.222	1.935	-0.022	-0.4526	1.1237	0.5922
363SER	C	12	7.06	1.705	0.222	0.4516	0.2595	-0.6994
363SER	O	13	7.109	1.604	0.281	-0.0899	-0.7176	0.3255
364LEU	N	14	6.961	1.688	0.137	-0.0037	-0.6948	-0.9767
364LEU	H	15	6.932	1.77	0.086	-1.3421	-1.4622	-1.4731
364LEU	CA	16	6.915	1.56	0.083	-0.1697	-0.2913	0.3732
364LEU	HA	17	6.905	1.493	0.168	0.9495	-1.1394	-0.1449
364LEU	CB	18	6.773	1.582	0.016	-0.1365	0.1591	0.2037
364LEU	HB1	19	6.77	1.656	-0.064	3.3569	2.0442	1.5894
364LEU	HB2	20	6.744	1.49	-0.035	-1.377	0.6866	-0.0737
364LEU	CG	21	6.655	1.616	0.112	-0.1348	-0.8803	-0.9607
364LEU	HG	22	6.664	1.548	0.197	2.2273	1.9355	1.2467
364LEU	CD1	23	6.648	1.761	0.171	-0.1584	-0.7366	0.0019
364LEU	HD11	24	6.633	1.842	0.099	0.0355	-0.0386	0.7271
364LEU	HD12	25	6.558	1.77	0.231	-0.6875	-3.7959	-0.2067
364LEU	HD13	26	6.739	1.781	0.228	-0.3718	0.3549	-0.0108
364LEU	CD2	27	6.522	1.591	0.041	0.0703	-0.2313	0.0315
364LEU	HD21	28	6.437	1.608	0.106	0.6153	2.0265	0.2471
364LEU	HD22	29	6.51	1.655	-0.046	-0.4634	-0.6652	-0.2208
364LEU	HD23	30	6.527	1.49	0.001	-3.6581	-0.0212	-1.3035
364LEU	C	31	7.027	1.504	-0.011	0.0762	0.2323	-0.6407
364LEU	O	32	7.03	1.385	-0.029	-0.3983	-0.2766	0.2487
365ILE	N	33	7.111	1.584	-0.078	0.308	-0.4921	0.056
365ILE	H	34	7.118	1.683	-0.058	0.7612	-0.5954	0.4205
365ILE	CA	35	7.189	1.541	-0.193	-0.5756	0.2842	0.4476
365ILE	HA	36	7.129	1.481	-0.261	-1.7363	1.7441	0.1422
365ILE	CB	37	7.228	1.67	-0.272	0.0993	0.2776	0.4641
365ILE	HB	38	7.263	1.744	-0.2	1.1706	-0.2767	0.5463
365ILE	CG1	39	7.102	1.72	-0.336	-0.0131	-0.0471	-0.371
365ILE	HG11	40	7.076	1.656	-0.42	0.9424	-1.1304	0.1274
365ILE	HG12	41	7.017	1.713	-0.268	0.3649	1.1052	0.2565
365ILE	CG2	42	7.326	1.64	-0.384	-0.5466	0.2395	0.3312
365ILE	HG21	43	7.419	1.605	-0.34	0.7508	2.3772	-0.5561
365ILE	HG22	44	7.296	1.577	-0.467	-0.1715	0.1367	0.274
365ILE	HG23	45	7.35	1.736	-0.429	-0.5313	0.2336	0.3275
365ILE	CD	46	7.103	1.866	-0.389	-0.4879	-0.7077	-0.2183
365ILE	HD1	47	7.013	1.894	-0.442	-0.3786	0.5396	0.208
365ILE	HD2	48	7.111	1.93	-0.301	0.5765	-0.2637	-0.6154
365ILE	HD3	49	7.19	1.897	-0.448	-0.5667	0.0095	0.0288
365ILE	C	50	7.305	1.455	-0.145	0.8136	-0.0108	0.2893
365ILE	O	51	7.342	1.357	-0.209	0.3165	-0.6082	-0.3881
366SER	N	52	7.356	1.471	-0.024	-0.0261	0.2564	0.1587
366SER	H	53	7.349	1.568	0.004	0.4838	0.3088	0.1167
366SER	CA	54	7.475	1.401	0.036	-0.1559	-0.2798	-0.6397
366SER	HA	55	7.556	1.405	-0.037	-0.9456	-2.5314	-1.7129
366SER	CB	56	7.514	1.49	0.16	-0.7426	-0.0228	-0.3977
366SER	HB1	57	7.607	1.455	0.205	-0.8829	1.3479	1.0539
366SER	HB2	58	7.53	1.596	0.143	3.9899	-0.2063	1.3313
366SER	OG	59	7.414	1.48	0.257	-0.3061	0.1099	0.085
366SER	HG	60	7.429	1.404	0.31	-1.3428	0.0741	0.3333
366SER	C	61	7.452	1.249	0.058	0.2486	-0.4607	0.2966
366SER	O	62	7.546	1.172	0.057	-0.8577	0.1473	0.1493
367ALA	N	63	7.326	1.201	0.061	0.4871	0.6698	0.3511
367ALA	H	64	7.249	1.265	0.054	-0.8739	-0.777	1.3358
367ALA	CA	65	7.284	1.06	0.055	-0.1435	0.932	-0.7066
367ALA	HA	66	7.351	0.991	0.106	0.2082	0.5302	-1.6787
367ALA	CB	67	7.144	1.06	0.127	1.0367	0.2643	0.2963
367ALA	HB1	68	7.091	1.143	0.08	0.109	0.741	2.0855
367ALA	HB2	69	7.087	0.969	0.107	0.1094	0.9311	-0.1729
367ALA	HB3	70	7.137	1.074	0.234	0.5629	0.6337	0.2228
367ALA	C	71	7.262	1.005	-0.084	0.5155	-0.7834	0.9751
367ALA	O	72	7.281	0.887	-0.11	-0.0643	-0.5764	0.4922
368LEU	N	73	7.22	1.095	-0.178	-0.1592	0.6404	0.0919
368LEU	H	74	7.219	1.193	-0.152	2.0959	0.5057	0.9681
368LEU	CA	75	7.185	1.048	-0.313	-0.0854	0.212	-0.4075
368LEU	HA	76	7.125	0.957	-0.306	-0.8888	0.5847	-1.9466
368LEU	CB	77	7.117	1.158	-0.391	-0.4391	0.0617	-0.1194
368LEU	HB1	78	7.195	1.233	-0.406	-0.6078	0.4852	1.0712
368LEU	HB2	79	7.086	1.123	-0.49	-1.3233	0.5921	-0.0346
368LEU	CG	80	6.996	1.234	-0.334	0.0036	0.2817	0.5122
368LEU	HG	81	7.033	1.285	-0.245	0.8739	-1.0302	0.9344
368LEU	CD1	82	6.955	1.352	-0.431	0.044	0.4423	0.0797
368LEU	HD11	83	7.038	1.411	-0.47	1.1812	0.5867	2.5368
368LEU	HD12	84	6.899	1.312	-0.516	-1.1147	-1.4224	1.6365
368LEU	HD13	85	6.876	1.415	-0.388	-1.2842	0.5902	-2.3676
368LEU	CD2	86	6.884	1.131	-0.293	0.0478	-0.4432	-0.3784
368LEU	HD21	87	6.914	1.074	-0.204	0.6446	0.9928	0.3684
368LEU	HD22	88	6.795	1.183	-0.26	0.7418	1.2133	-1.037
368LEU	HD23	89	6.857	1.066	-0.376	-0.6834	1.3003	-1.5389
368LEU	C	90	7.311	1.008	-0.393	-0.1552	-0.5373	-0.0831
368LEU	O	91	7.318	0.901	-0.444	0.6329	-0.6122	0.4688
369VAL	N	92	7.42	1.088	-0.389	0.2197	-0.1482	-0.165
369VAL	H	93	7.41	1.171	-0.332	1.1902	-0.1605	0.0432
369VAL	CA	94	7.555	1.076	-0.449	-0.427	0.3513	-0.3381
369VAL	HA	95	7.543	1.07	-0.557	-1.9871	-3.0247	-0.1109
369VAL	CB	96	7.634	1.202	-0.405	-0.2459	0.1539	0.3398
369VAL	HB	97	7.732	1.19	-0.452	-0.2329	2.5413	-0.4004
369VAL	CG1	98	7.585	1.331	-0.47	0.2225	0.8616	-0.5277
369VAL	HG11	99	7.484	1.342	-0.431	0.3786	0.9296	-0.1359
369VAL	HG12	100	7.627	1.423	-0.43	-0.9304	1.5672	-0.8865
369VAL	HG13	101	7.597	1.316	-0.577	-0.403	-1.8894	-0.3
369VAL	CG2	102	7.661	1.219	-0.254	0.2575	-0.6926	0.2841
369VAL	HG21	103	7.739	1.155	-0.213	1.065	0.0342	-0.0768
369VAL	HG22	104	7.695	1.319	-0.226	-4.4718	0.8895	1.3583
369VAL	HG23	105	7.57	1.208	-0.194	1.4272	-0.2837	2.2348
369VAL	C	106	7.624	0.939	-0.419	0.4227	-0.9696	0.4429
369VAL	O	107	7.672	0.87	-0.507	0.5479	0.171	-0.6939
370ARG	N	108	7.617	0.9	-0.292	-0.7635	0.2078	-0.0835
370ARG	H	109	7.547	0.952	-0.242	-0.605	0.3239	0.0217
370ARG	CA	110	7.673	0.773	-0.228	0.5436	-0.0531	0.3157
370ARG	HA	111	7.769	0.758	-0.277	-0.1038	-0.5492	-0.837
370ARG	CB	112	7.661	0.794	-0.082	0.5857	-0.2031	-0.4574
370ARG	HB1	113	7.563	0.82	-0.041	0.8071	-0.7276	0.4256
370ARG	HB2	114	7.671	0.7	-0.028	-1.5777	1.1971	2.7298
370ARG	CG	115	7.764	0.892	-0.021	-0.4239	0.6315	0.1475
370ARG	HG1	116	7.862	0.874	-0.064	-0.7195	-0.6991	-0.0062
370ARG	HG2	117	7.729	0.993	-0.046	0.2336	0.8612	0.139
370ARG	CD	118	7.78	0.872	0.125	0.2668	-0.6519	0.8382
370ARG	HD1	119	7.765	0.767	0.148	-1.6444	0.124	3.5999
370ARG	HD2	120	7.868	0.926	0.161	0.0838	0.5097	-0.3803
370ARG	NE	121	7.658	0.935	0.189	-0.5721	0.6191	-0.3374
370ARG	HE	122	7.661	1.036	0.189	0.485	0.6904	2.895
370ARG	CZ	123	7.568	0.871	0.268	0.0313	0.226	-0.0797
370ARG	NH1	124	7.565	0.739	0.296	-0.7146	-0.1546	0.0974
370ARG	HH11	125	7.63	0.677	0.252	-0.2174	1.111	-1.0348
370ARG	HH12	126	7.497	0.695	0.357	-1.9925	-1.5529	-2.1855
370ARG	NH2	127	7.482	0.95	0.33	0.025	0.2673	0.8043
370ARG	HH21	128	7.478	1.049	0.311	-0.3596	0.2819	0.954
370ARG	HH22	129	7.412	0.909	0.391	2.4023	-3.0396	1.5596
370ARG	C	130	7.587	0.655	-0.266	0.2885	0.0269	-0.3877
370ARG	O	131	7.638	0.544	-0.295	-0.2674	0.7074	-0.0429
371ALA	N	132	7.451	0.677	-0.286	0.6877	-0.1807	0.3978
371ALA	H	133	7.404	0.767	-0.281	-1.926	-1.347	-1.1593
371ALA	CA	134	7.364	0.569	-0.333	0.0287	0.5116	-0.1043
371ALA	HA	135	7.389	0.48	-0.276	0.8719	0.1961	-0.9411
371ALA	CB	136	7.219	0.604	-0.311	-0.1389	0.5415	-0.3162
371ALA	HB1	137	7.197	0.65	-0.215	-0.9788	0.9912	-0.7132
371ALA	HB2	138	7.187	0.673	-0.389	0.2549	-1.8217	-2.7621
371ALA	HB3	139	7.156	0.517	-0.329	0.9182	-0.2181	-0.4481
371ALA	C	140	7.384	0.541	-0.483	-0.0818	-0.165	0.7938
371ALA	O	141	7.375	0.433	-0.531	0.2322	0.0823	0.0831
372HIS	N	142	7.419	0.652	-0.556	0.4189	-0.3877	0.4145
372HIS	H	143	7.418	0.743	-0.512	-0.1377	0.4396	-1.2622
372HIS	CA	144	7.463	0.664	-0.691	0.1781	0.0936	0.0476
372HIS	HA	145	7.401	0.609	-0.762	-0.2564	-1.4026	1.5113
372HIS	CB	146	7.465	0.806	-0.744	-0.0818	0.0658	0.4293
372HIS	HB1	147	7.418	0.878	-0.678	0.4327	1.1139	-0.3175
372HIS	HB2	148	7.568	0.842	-0.752	-0.5028	1.3172	0.4703
372HIS	CG	149	7.393	0.832	-0.881	-0.2231	-0.7357	0.4025
372HIS	ND1	150	7.26	0.793	-0.909	-0.1864	-0.9269	0.1487
372HIS	CD2	151	7.447	0.888	-0.992	-0.0753	-0.2348	1.1463
372HIS	HD2	152	7.546	0.926	-1.015	-1.0633	1.4261	-0.5819
372HIS	CE1	153	7.239	0.851	-1.028	0.1116	-0.172	-0.0122
372HIS	HE1	154	7.141	0.838	-1.071	0.3759	-1.6041	-0.2095
372HIS	NE2	155	7.343	0.912	-1.084	0.672	0.493	-0.108
372HIS	HE2	156	7.352	0.962	-1.171	0.7336	0.4219	-0.1423
372HIS	C	157	7.594	0.589	-0.714	-0.0228	-0.7453	-0.2906
372HIS	O	158	7.595	0.506	-0.804	-0.7333	-0.4396	0.1167
373VAL	N	159	7.693	0.598	-0.618	0.6423	0.6242	0.2193
373VAL	H	160	7.672	0.662	-0.543	-1.7623	1.388	-1.0221
373VAL	CA	161	7.825	0.525	-0.634	0.0538	0.1729	0.0106
373VAL	HA	162	7.868	0.553	-0.731	-2.2597	0.4272	-1.0095
373VAL	CB	163	7.928	0.583	-0.534	-0.275	0.7751	0.4041
373VAL	HB	164	7.872	0.581	-0.441	3.1188	0.0368	2.6038
373VAL	CG1	165	8.041	0.493	-0.493	0.6814	0.1113	-0.7735
373VAL	HG11	166	8.009	0.41	-0.43	2.4014	-2.0629	-2.6032
373VAL	HG12	167	8.095	0.451	-0.578	1.7044	3.6983	-2.1033
373VAL	HG13	168	8.103	0.549	-0.422	-1.625	-0.8185	2.21
373VAL	CG2	169	7.975	0.723	-0.572	-0.6498	-0.2795	-0.0565
373VAL	HG21	170	8.024	0.716	-0.669	-2.2046	-3.152	-0.7583
373VAL	HG22	171	7.905	0.807	-0.566	-1.2333	-0.8005	0.596
373VAL	HG23	172	8.055	0.759	-0.507	1.2048	-2.0933	-1.2115
373VAL	C	173	7.802	0.372	-0.617	0.4058	0.1247	0.0459
373VAL	O	174	7.864	0.291	-0.686	-0.0193	-0.3417	-0.5238
374ASP	N	175	7.712	0.332	-0.523	0.4358	0.8726	0.1557
374ASP	H	176	7.666	0.397	-0.461	1.3738	-0.6357	2.6114
374ASP	CA	177	7.671	0.193	-0.482	-0.7725	0.3365	0.3406
374ASP	HA	178	7.759	0.132	-0.462	-0.6344	0.5015	0.2421
374ASP	CB	179	7.59	0.194	-0.347	-0.3782	-0.6868	-0.4993
374ASP	HB1	180	7.618	0.28	-0.286	0.5023	-1.7674	0.6553
374ASP	HB2	181	7.488	0.211	-0.381	-0.8225	0.0062	1.1184
374ASP	CG	182	7.608	0.07	-0.267	-0.154	-0.9415	0.4363
374ASP	OD1	183	7.511	0.002	-0.237	-0.157	-0.4473	0.4561
374ASP	OD2	184	7.72	0.049	-0.224	0.4117	0.1343	-0.3402
374ASP	C	185	7.6	0.124	-0.603	-0.9701	0.9226	-0.4321
374ASP	O	186	7.598	0.002	-0.613	-0.5253	-0.2467	-0.0762
375SER	N	187	7.531	0.203	-0.688	-0.0543	-0.6972	0.5032
375SER	H	188	7.567	0.297	-0.682	0.161	-0.7959	0.7931
375SER	CA	189	7.451	0.158	-0.793	0.0778	0.4048	0.6127
375SER	HA	190	7.416	0.057	-0.776	0.5943	-0.2275	-1.6749
375SER	CB	191	7.319	0.23	-0.8	0.0486	0.1033	0.8447
375SER	HB1	192	7.261	0.186	-0.881	-0.4526	0.5114	0.9787
375SER	HB2	193	7.255	0.199	-0.718	-1.1729	0.4024	0.0369
375SER	OG	194	7.313	0.368	-0.826	-0.2998	-0.2841	-0.5556
375SER	HG	195	7.352	0.396	-0.745	-1.6891	1.6088	-0.4858
375SER	C	196	7.531	0.16	-0.923	0.3068	0.2201	-0.8083
375SER	O	197	7.47	0.141	-1.026	-0.6187	0.0522	0.1726
376ASN	N	198	7.659	0.19	-0.929	-0.2823	-0.2264	-0.1632
376ASN	H	199	7.716	0.195	-0.846	-0.3079	0.2153	-0.1708
376ASN	CA	200	7.745	0.201	-1.047	-0.7528	0.2153	0.3977
376ASN	HA	201	7.687	0.208	-1.14	2.1576	-1.514	-1.7191
376ASN	CB	202	7.839	0.324	-1.029	0.6989	-0.1946	0.1553
376ASN	HB1	203	7.773	0.411	-1.032	-0.1817	-0.8592	-2.4287
376ASN	HB2	204	7.89	0.333	-0.933	1.4755	-1.1783	-0.1435
376ASN	CG	205	7.946	0.34	-1.134	0.3368	-0.8236	0.2013
376ASN	OD1	206	7.916	0.381	-1.248	-0.5334	0.9593	0.3778
376ASN	ND2	207	8.071	0.309	-1.097	-0.2685	0.2548	-0.0932
376ASN	HD21	208	8.097	0.262	-1.012	-1.1664	-0.3627	-0.1548
376ASN	HD22	209	8.144	0.355	-1.15	0.8819	0.6793	1.7839
376ASN	C	210	7.831	0.071	-1.06	-0.3575	-0.3451	-0.5117
376ASN	O	211	7.906	0.042	-0.969	0.1459	0.1269	0.1965
377PRO	N	212	7.824	-0.007	-1.171	-0.0159	-0.1169	-0.0966
377PRO	CA	213	7.921	-0.119	-1.195	-0.1491	-0.8565	0.0171
377PRO	HA	214	7.932	-0.183	-1.107	-1.5061	-0.0351	0.8302
377PRO	CB	215	7.855	-0.205	-1.306	-0.1303	-1.0631	-0.008
377PRO	HB1	216	7.929	-0.24	-1.378	1.8282	0.6362	1.0485
377PRO	HB2	217	7.796	-0.288	-1.27	-1.7979	-0.2751	-0.8165
377PRO	CG	218	7.756	-0.109	-1.374	0.5532	-0.5193	-0.2094
377PRO	HG1	219	7.821	-0.065	-1.45	-1.7616	2.0725	-0.8528
377PRO	HG2	220	7.665	-0.165	-1.4	0.3194	-0.0413	-0.4357
377PRO	CD	221	7.716	0.009	-1.274	-0.1322	-0.3621	0.6434
377PRO	HD1	222	7.718	0.102	-1.33	-2.4241	-0.9711	-0.5974
377PRO	HD2	223	7.615	0.002	-1.233	-0.2765	-0.0769	0.3442
377PRO	C	224	8.055	-0.053	-1.241	-0.0981	0.9521	0.3239
377PRO	O	225	8.058	0.051	-1.308	-0.1072	0.0056	-0.5971
378ALA	N	226	8.168	-0.099	-1.184	0.5068	0.0501	-0.2696
378ALA	H	227	8.153	-0.179	-1.125	-2.5451	0.6695	-0.0246
378ALA	CA	228	8.302	-0.03	-1.18	0.3408	-0.5267	0.2523
378ALA	HA	229	8.283	0.069	-1.138	0.5085	0.5683	-2.0661
378ALA	CB	230	8.391	-0.116	-1.09	0.5787	0.0216	-0.0468
378ALA	HB1	231	8.48	-0.058	-1.064	0.4994	2.2744	-4.0901
378ALA	HB2	232	8.335	-0.138	-0.999	2.1171	-2.2434	0.4482
378ALA	HB3	233	8.423	-0.209	-1.136	-2.5291	-0.5091	-1.3259
378ALA	C	234	8.366	-0.028	-1.32	0.0986	0.0803	0.0681
378ALA	O	235	8.346	-0.118	-1.401	-0.622	-0.1195	0.2303
379MET	N	236	8.423	0.092	-1.347	0.3192	0.4391	0.0895
379MET	H	237	8.408	0.175	-1.292	0.707	-0.1151	1.0539
379MET	CA	238	8.479	0.118	-1.48	0.5576	0.6454	0.1149
379MET	HA	239	8.39	0.111	-1.543	0.5126	-2.0014	0.3663
379MET	CB	240	8.531	0.258	-1.482	0.2358	-1.3145	0.2375
379MET	HB1	241	8.471	0.321	-1.416	0.7551	0.6017	-1.0434
379MET	HB2	242	8.628	0.268	-1.434	-0.3423	-0.2294	1.2329
379MET	CG	243	8.523	0.336	-1.614	-0.3717	0.01	0.5487
379MET	HG1	244	8.599	0.413	-1.602	-0.6473	0.3064	0.4041
379MET	HG2	245	8.55	0.276	-1.7	0.4035	-0.3323	1.0185
379MET	SD	246	8.369	0.428	-1.639	-0.5091	-0.1492	-0.1143
379MET	CE	247	8.419	0.531	-1.773	0.2184	0.4661	-0.1627
379MET	HE1	248	8.504	0.596	-1.752	-0.0427	1.4642	-1.9816
379MET	HE2	249	8.454	0.468	-1.854	0.0066	-0.1308	0.2026
379MET	HE3	250	8.339	0.599	-1.803	-0.159	0.3621	0.5889
379MET	C	251	8.591	0.022	-1.531	-0.0403	0.7239	-0.258
379MET	O	252	8.613	0.002	-1.65	-0.313	-0.0101	-0.0166
380THR	N	253	8.668	-0.025	-1.435	-0.0062	-0.0382	0.1756
380THR	H	254	8.66	0.019	-1.345	-0.8736	1.3892	-0.5639
380THR	CA	255	8.768	-0.133	-1.447	-0.3365	-0.7596	-0.7019
380THR	HA	256	8.818	-0.116	-1.542	1.9986	1.1	0.7387
380THR	CB	257	8.862	-0.101	-1.324	0.2205	-0.0919	-0.5043
380THR	HB	258	8.907	-0.194	-1.289	-0.7429	-0.1476	0.6646
380THR	OG1	259	8.788	-0.052	-1.207	-0.2148	-0.2178	-0.1471
380THR	HG1	260	8.763	-0.124	-1.151	-1.689	-0.5522	-1.1784
380THR	CG2	261	8.972	-0.004	-1.375	0.5553	0.4571	-0.392
380THR	HG21	262	8.939	0.088	-1.423	-0.6836	-0.2664	-0.9681
380THR	HG22	263	9.041	0.016	-1.293	-1.2573	1.2663	0.9983
380THR	HG23	264	9.028	-0.054	-1.454	0.4154	0.6326	-0.6018
380THR	C	265	8.712	-0.279	-1.44	0.0448	0.265	0.5375
380THR	O	266	8.79	-0.373	-1.433	-0.3261	0.379	-0.1797
381SER	N	267	8.582	-0.3	-1.454	-0.376	0.4211	0.5642
381SER	H	268	8.516	-0.224	-1.45	-1.0431	-0.0722	-0.6935
381SER	CA	269	8.518	-0.431	-1.459	0.3554	-0.0127	1.3531
381SER	HA	270	8.591	-0.506	-1.49	1.6726	1.3483	1.067
381SER	CB	271	8.472	-0.496	-1.321	0.0179	-0.5137	-0.2998
381SER	HB1	272	8.416	-0.426	-1.258	1.6664	-0.396	1.0873
381SER	HB2	273	8.412	-0.584	-1.345	-2.4879	0.6434	1.2387
381SER	OG	274	8.584	-0.535	-1.241	0.5873	-0.4203	-0.8297
381SER	HG	275	8.607	-0.459	-1.191	-0.0265	-1.1713	0.6506
381SER	C	276	8.401	-0.433	-1.564	0.6826	0.0051	0.3507
381SER	O	277	8.309	-0.522	-1.553	-0.3147	-0.1252	0.2184
382LEU	N	278	8.392	-0.337	-1.66	0.4531	0.1562	-0.4349
382LEU	H	279	8.468	-0.271	-1.668	-0.858	1.971	1.0137
382LEU	CA	280	8.284	-0.322	-1.758	0.1023	0.7787	-0.615
382LEU	HA	281	8.186	-0.333	-1.71	-0.5236	-1.603	-2.2421
382LEU	CB	282	8.3	-0.19	-1.833	-0.2381	-0.8075	0.8922
382LEU	HB1	283	8.404	-0.197	-1.867	-0.1015	-1.5009	1.4234
382LEU	HB2	284	8.241	-0.18	-1.924	-0.8468	0.4274	1.4048
382LEU	CG	285	8.273	-0.059	-1.758	-0.6063	-0.0046	0.1775
382LEU	HG	286	8.335	-0.06	-1.669	-0.812	-1.4359	0.3205
382LEU	CD1	287	8.307	0.062	-1.843	-0.7008	-0.5252	0.2291
382LEU	HD11	288	8.403	0.049	-1.893	0.6708	-0.863	2.815
382LEU	HD12	289	8.236	0.066	-1.926	-2.1054	-0.3158	1.4
382LEU	HD13	290	8.289	0.157	-1.793	-0.651	0.5804	-1.7478
382LEU	CD2	291	8.128	-0.044	-1.708	0.5748	-0.8058	0.2295
382LEU	HD21	292	8.099	0.043	-1.649	-0.2213	1.1896	-2.8664
382LEU	HD22	293	8.068	-0.032	-1.797	0.1934	1.1442	0.7043
382LEU	HD23	294	8.107	-0.128	-1.642	2.1291	-1.007	0.5053
382LEU	C	295	8.307	-0.425	-1.874	0.852	-0.8446	0.0416
382LEU	O	296	8.422	-0.456	-1.905	0.109	-0.316	-0.1668
383ASP	N	297	8.202	-0.48	-1.929	-0.5261	-0.0843	-0.2449
383ASP	H	298	8.113	-0.438	-1.908	0.6642	1.846	1.3362
383ASP	CA	299	8.212	-0.601	-2.018	0.2612	0.052	0.3988
383ASP	HA	300	8.295	-0.668	-1.996	0.8244	0.0052	-1.7273
383ASP	CB	301	8.083	-0.674	-2.013	0.4745	0.392	0.8957
383ASP	HB1	302	8.085	-0.739	-1.925	-1.2686	1.3424	1.6917
383ASP	HB2	303	7.996	-0.611	-1.995	-0.8401	-1.2161	0.4691
383ASP	CG	304	8.06	-0.777	-2.126	-0.1878	-0.4543	-0.5097
383ASP	OD1	305	8.156	-0.808	-2.19	0.0332	0.4487	1.2101
383ASP	OD2	306	7.953	-0.838	-2.132	-0.5364	0.0333	0.8953
383ASP	C	307	8.229	-0.541	-2.159	-0.6656	-0.1601	0.121
383ASP	O	308	8.134	-0.479	-2.218	-0.1942	0.287	-0.1214
384TYR	N	309	8.346	-0.55	-2.218	-0.0448	0.2098	0.1846
384TYR	H	310	8.421	-0.599	-2.17	1.5891	-0.395	-2.7422
384TYR	CA	311	8.384	-0.506	-2.352	0.4388	0.1464	0.099
384TYR	HA	312	8.312	-0.435	-2.391	-0.5958	-0.5751	0.6598
384TYR	CB	313	8.528	-0.446	-2.346	-0.1866	-0.4148	-0.1943
384TYR	HB1	314	8.592	-0.5	-2.276	1.4431	0.9791	-0.5368
384TYR	HB2	315	8.577	-0.443	-2.444	1.2188	4.8336	0.3881
384TYR	CG	316	8.537	-0.302	-2.302	-0.2248	0.2827	0.3378
384TYR	CD1	317	8.557	-0.292	-2.161	-0.0446	-0.2282	0.0734
384TYR	HD1	318	8.547	-0.38	-2.099	-1.2025	-0.7387	-0.8086
384TYR	CD2	319	8.565	-0.198	-2.388	-0.3759	0.806	0.4678
384TYR	HD2	320	8.575	-0.22	-2.493	-0.2735	0.5466	0.5323
384TYR	CE1	321	8.575	-0.165	-2.111	-0.0409	-0.4409	-0.1539
384TYR	HE1	322	8.571	-0.145	-2.005	-1.7404	2.5657	-0.6598
384TYR	CE2	323	8.591	-0.072	-2.329	0.0315	-0.1978	0.762
384TYR	HE2	324	8.614	0.005	-2.4	-0.1168	-1.4909	-0.7515
384TYR	CZ	325	8.588	-0.051	-2.192	1.24	0.5558	0.3756
384TYR	OH	326	8.621	0.062	-2.133	-0.5489	0.2224	-0.3013
384TYR	HH	327	8.643	0.056	-2.041	-2.1518	-0.0933	0.0908
384TYR	C	328	8.369	-0.622	-2.455	-0.3195	0.1882	-0.2088
384TYR	O	329	8.408	-0.604	-2.564	-0.4308	-0.0849	0.3282
385SER	N	330	8.317	-0.738	-2.427	0.134	0.3649	-0.1227
385SER	H	331	8.28	-0.749	-2.334	-1.5274	2.1319	-0.5197
385SER	CA	332	8.308	-0.863	-2.514	-0.9037	0.4023	0.1476
385SER	HA	333	8.411	-0.894	-2.527	-0.4714	0.8055	2.2767
385SER	CB	334	8.253	-0.989	-2.431	0.6244	-0.7903	0.2783
385SER	HB1	335	8.25	-1.078	-2.494	-1.1316	-2.7566	2.9204
385SER	HB2	336	8.318	-1.007	-2.345	0.6975	-1.0171	0.1775
385SER	OG	337	8.125	-0.957	-2.393	0.1623	-0.3058	0.5696
385SER	HG	338	8.13	-0.903	-2.315	-2.3309	-0.8443	1.1928
385SER	C	339	8.234	-0.836	-2.643	-0.007	0.7335	0.469
385SER	O	340	8.282	-0.887	-2.747	0.0532	0.2647	0.2115
386ARG	N	341	8.12	-0.759	-2.641	-0.4795	-0.3013	0.1783
386ARG	H	342	8.088	-0.713	-2.557	0.4728	1.5677	-0.4224
386ARG	CA	343	8.04	-0.744	-2.764	0.0359	0.0804	-0.5704
386ARG	HA	344	8.056	-0.829	-2.83	0.7851	-1.3664	1.3734
386ARG	CB	345	7.893	-0.723	-2.737	0.2399	0.5249	-0.4952
386ARG	HB1	346	7.874	-0.63	-2.683	0.756	-0.5731	1.7302
386ARG	HB2	347	7.826	-0.721	-2.823	1.2685	-0.0156	-1.3289
386ARG	CG	348	7.828	-0.824	-2.636	0.3901	-0.1619	-0.0789
386ARG	HG1	349	7.833	-0.92	-2.687	0.8619	-0.2512	0.1323
386ARG	HG2	350	7.889	-0.827	-2.546	-1.9709	-0.2007	1.6185
386ARG	CD	351	7.68	-0.79	-2.597	-0.1449	0.1795	-0.871
386ARG	HD1	352	7.644	-0.688	-2.607	-1.1735	0.2458	2.3195
386ARG	HD2	353	7.608	-0.839	-2.663	-1.1077	0.2971	0.0631
386ARG	NE	354	7.649	-0.836	-2.454	-0.0076	-0.4232	0.3847
386ARG	HE	355	7.732	-0.874	-2.411	-0.2676	-2.0242	-0.4762
386ARG	CZ	356	7.531	-0.845	-2.388	0.1589	0.2894	0.6115
386ARG	NH1	357	7.42	-0.835	-2.457	0.6279	0.2663	-0.6092
386ARG	HH11	358	7.413	-0.791	-2.547	1.0814	1.4253	-0.1033
386ARG	HH12	359	7.333	-0.861	-2.412	0.3251	0.7232	-0.916
386ARG	NH2	360	7.537	-0.862	-2.26	1.0101	0.2378	-0.5121
386ARG	HH21	361	7.619	-0.889	-2.208	-0.6219	-2.7991	0.7363
386ARG	HH22	362	7.454	-0.861	-2.202	0.7769	3.671	-0.7225
386ARG	C	363	8.084	-0.617	-2.844	-0.3781	-0.5169	0.3497
386ARG	O	364	8.031	-0.587	-2.951	0.2021	0.2945	-0.4901
387PHE	N	365	8.192	-0.549	-2.799	-0.2498	-0.5867	-0.6466
387PHE	H	366	8.23	-0.571	-2.708	0.4629	0.5976	-0.6428
387PHE	CA	367	8.228	-0.412	-2.836	0.0694	-0.7236	-0.5942
387PHE	HA	368	8.141	-0.353	-2.864	-1.3542	-2.2314	0.4658
387PHE	CB	369	8.305	-0.342	-2.71	-0.2149	0.4093	-0.1084
387PHE	HB1	370	8.24	-0.359	-2.624	-0.4179	-2.2278	-0.7
387PHE	HB2	371	8.392	-0.406	-2.69	-1.1763	-1.0186	-0.3815
387PHE	CG	372	8.361	-0.205	-2.733	-0.6443	-0.2025	0.4402
387PHE	CD1	373	8.28	-0.091	-2.728	0.0356	0.3501	-0.1808
387PHE	HD1	374	8.173	-0.101	-2.713	0.1741	-4.5083	-0.9173
387PHE	CD2	375	8.495	-0.197	-2.775	-0.5813	-0.9046	0.0406
387PHE	HD2	376	8.556	-0.286	-2.78	0.6747	-0.0304	-0.638
387PHE	CE1	377	8.335	0.037	-2.765	-0.2188	0.1982	-0.5184
387PHE	HE1	378	8.282	0.128	-2.74	0.2815	-0.0517	1.6863
387PHE	CE2	379	8.546	-0.071	-2.804	-0.9938	0.0387	-0.2446
387PHE	HE2	380	8.648	-0.066	-2.839	-1.3269	0.7862	-1.1405
387PHE	CZ	381	8.471	0.045	-2.798	0.1102	-0.03	1.0175
387PHE	HZ	382	8.505	0.144	-2.824	-0.4512	0.8506	3.4446
387PHE	C	383	8.321	-0.412	-2.953	-0.2792	0.0808	0.1847
387PHE	O	384	8.417	-0.491	-2.96	0.7746	-0.3595	-0.2577
388GLN	N	385	8.289	-0.326	-3.053	0.4215	-0.4979	-0.1484
388GLN	H	386	8.222	-0.252	-3.039	1.2738	0.0371	1.2932
388GLN	CA	387	8.358	-0.312	-3.176	0.1062	-0.2103	-0.3871
388GLN	HA	388	8.461	-0.326	-3.144	-0.3956	-0.7883	1.0169
388GLN	CB	389	8.308	-0.409	-3.284	0.1294	-0.1539	0.2144
388GLN	HB1	390	8.317	-0.513	-3.254	2.7793	-0.8727	-2.5884
388GLN	HB2	391	8.203	-0.388	-3.304	-0.4939	-2.7902	0.4046
388GLN	CG	392	8.384	-0.414	-3.415	-0.0247	-0.6954	0.5633
388GLN	HG1	393	8.379	-0.318	-3.467	1.6574	-0.7521	0.2173
388GLN	HG2	394	8.489	-0.427	-3.388	0.6406	0.607	-1.1403
388GLN	CD	395	8.331	-0.518	-3.515	-0.281	-0.0153	-0.1577
388GLN	OE1	396	8.284	-0.628	-3.494	0.1018	0.5926	0.4689
388GLN	NE2	397	8.338	-0.476	-3.638	-0.7461	-0.0278	0.0024
388GLN	HE21	398	8.39	-0.389	-3.643	0.9244	-0.8002	2.1323
388GLN	HE22	399	8.3	-0.525	-3.717	-0.4967	1.8283	-1.3421
388GLN	C	400	8.338	-0.169	-3.225	0.0129	0.6179	0.0225
388GLN	O	401	8.229	-0.117	-3.231	0.1906	-0.1067	0.1581
389ALA	N	402	8.447	-0.104	-3.266	-0.4959	0.2362	-0.3819
389ALA	H	403	8.528	-0.163	-3.256	-0.5004	0.4644	1.2737
389ALA	CA	404	8.463	0.037	-3.304	-0.7158	-0.7943	0.2624
389ALA	HA	405	8.372	0.095	-3.284	-0.377	1.4585	-3.726
389ALA	CB	406	8.584	0.088	-3.225	-0.2445	0.5712	0.0401
389ALA	HB1	407	8.623	0.189	-3.236	-1.281	0.7667	-2.8484
389ALA	HB2	408	8.581	0.082	-3.117	-1.9482	0.9214	0.0476
389ALA	HB3	409	8.669	0.027	-3.257	-0.4924	0.7241	-0.9728
389ALA	C	410	8.486	0.051	-3.451	-0.5012	0.0414	0.9947
389ALA	O	411	8.581	0.116	-3.496	0.3901	-0.2119	-0.2379
390ASN	N	412	8.404	-0.016	-3.531	0.1515	0.5929	0.8248
390ASN	H	413	8.337	-0.069	-3.478	0.9108	-0.952	0.306
390ASN	CA	414	8.39	-0.002	-3.676	-0.4203	-0.1739	-0.2413
390ASN	HA	415	8.391	0.102	-3.709	0.7954	0.0736	0.5141
390ASN	CB	416	8.513	-0.065	-3.754	0.4234	0.2706	-0.6425
390ASN	HB1	417	8.515	-0.032	-3.858	1.4498	-2.032	-1.3988
390ASN	HB2	418	8.611	-0.027	-3.727	1.2261	-2.0006	-0.1344
390ASN	CG	419	8.512	-0.218	-3.749	0.3186	1.2979	-0.247
390ASN	OD1	420	8.543	-0.285	-3.648	-0.4032	-0.4866	0.0384
390ASN	ND2	421	8.468	-0.277	-3.864	-0.4715	0.0329	-0.3832
390ASN	HD21	422	8.447	-0.215	-3.942	0.9941	1.3296	0.2138
390ASN	HD22	423	8.469	-0.378	-3.865	1.2848	-0.0238	-3.2435
390ASN	C	424	8.251	-0.05	-3.717	-0.4446	-0.0509	0.0601
390ASN	O	425	8.203	-0.146	-3.652	-0.0157	-0.4159	-0.4786
391PRO	N	426	8.182	0.006	-3.82	-0.1696	0.2436	0.3736
391PRO	CA	427	8.038	-0.021	-3.851	0.2771	0.1101	0.307
391PRO	HA	428	7.979	0.003	-3.763	2.2955	1.4898	1.3667
391PRO	CB	429	8	0.073	-3.966	0.0615	-0.9231	-0.5386
391PRO	HB1	430	7.931	0.019	-4.031	-1.1305	-2.6166	1.9542
391PRO	HB2	431	7.948	0.164	-3.935	-0.8428	-2.3493	2.5514
391PRO	CG	432	8.136	0.115	-4.027	0.7413	0.2134	0.0513
391PRO	HG1	433	8.168	0.041	-4.1	1.5008	-1.787	2.2685
391PRO	HG2	434	8.132	0.214	-4.073	0.8524	1.1716	1.9664
391PRO	CD	435	8.234	0.104	-3.914	-0.8821	0.3238	-0.6416
391PRO	HD1	436	8.335	0.085	-3.951	0.0019	-0.198	1.8767
391PRO	HD2	437	8.247	0.199	-3.864	-0.5276	-0.6586	1.2
391PRO	C	438	8.009	-0.165	-3.905	-0.4222	-0.0235	-0.1038
391PRO	O	439	7.9	-0.21	-3.902	0.3731	-0.1126	-0.5367
392ASP	N	440	8.113	-0.232	-3.963	-0.4727	-0.1722	-0.1194
392ASP	H	441	8.211	-0.208	-3.967	-0.4409	0.0265	1.461
392ASP	CA	442	8.086	-0.371	-4.014	-0.1567	-0.1423	0.2163
392ASP	HA	443	7.984	-0.369	-4.053	0.1118	-1.951	-0.7002
392ASP	CB	444	8.197	-0.394	-4.124	0.1042	0.1883	0.9909
392ASP	HB1	445	8.208	-0.312	-4.195	1.3377	0.2684	1.2604
392ASP	HB2	446	8.296	-0.409	-4.082	0.4132	-0.3904	0.0708
392ASP	CG	447	8.185	-0.518	-4.204	-0.6674	0.5247	0.7198
392ASP	OD1	448	8.287	-0.555	-4.268	0.7771	-0.6457	0.2721
392ASP	OD2	449	8.081	-0.584	-4.206	0.1734	0.0997	-0.5793
392ASP	C	450	8.098	-0.475	-3.903	-0.028	-0.8658	0.2973
392ASP	O	451	8.202	-0.537	-3.876	0.1283	0.2389	0.0951
393TYR	N	452	7.994	-0.478	-3.823	-0.5964	-0.321	0.646
393TYR	H	453	7.913	-0.467	-3.883	0.3072	-1.716	-0.9282
393TYR	CA	454	7.982	-0.549	-3.698	0.2632	-0.175	-0.6418
393TYR	HA	455	8.08	-0.565	-3.652	-0.6059	-0.5123	1.1658
393TYR	CB	456	7.887	-0.465	-3.608	0.3118	0.0055	0.5336
393TYR	HB1	457	7.911	-0.359	-3.614	-1.3173	0.3018	-2.4017
393TYR	HB2	458	7.79	-0.466	-3.658	-0.4126	-2.6349	1.8101
393TYR	CG	459	7.861	-0.516	-3.463	0.0692	0.7929	0.1985
393TYR	CD1	460	7.73	-0.553	-3.434	-0.5599	-0.1124	-0.2749
393TYR	HD1	461	7.658	-0.527	-3.51	0.1429	1.4898	-0.4323
393TYR	CD2	462	7.966	-0.542	-3.378	-0.1199	0.6161	-0.1685
393TYR	HD2	463	8.069	-0.52	-3.401	0.1629	-0.757	-0.2965
393TYR	CE1	464	7.695	-0.625	-3.316	-0.7848	-0.1534	0.6521
393TYR	HE1	465	7.589	-0.629	-3.294	-1.6882	-1.3457	-3.2
393TYR	CE2	466	7.937	-0.616	-3.266	-1.0433	-0.1269	-0.622
393TYR	HE2	467	8.031	-0.625	-3.212	-0.6824	0.3412	-1.1652
393TYR	CZ	468	7.804	-0.65	-3.232	-0.3255	0.4815	-0.3229
393TYR	OH	469	7.78	-0.701	-3.105	0.6703	-0.2458	0.2532
393TYR	HH	470	7.851	-0.703	-3.043	-0.426	-0.844	1.5596
393TYR	C	471	7.911	-0.685	-3.721	-0.0233	0.885	-0.0066
393TYR	O	472	7.843	-0.701	-3.825	-0.4435	0.3348	-0.6406
394GLN	N	473	7.919	-0.776	-3.624	0.0082	0.9024	-0.1928
394GLN	H	474	7.974	-0.755	-3.542	-0.3237	-0.2332	0.3495
394GLN	CA	475	7.853	-0.906	-3.626	0.6203	0.1235	0.1245
394GLN	HA	476	7.762	-0.901	-3.684	1.4559	-1.9437	-1.4727
394GLN	CB	477	7.934	-1.014	-3.703	0.4862	-0.4529	-0.4324
394GLN	HB1	478	8.025	-1.042	-3.649	-0.3758	0.6455	1.696
394GLN	HB2	479	7.876	-1.103	-3.68	-1.4151	0.3696	-1.7441
394GLN	CG	480	7.971	-0.988	-3.853	0.077	0.3414	-0.1096
394GLN	HG1	481	8.014	-0.888	-3.858	0.5761	0.0827	-1.103
394GLN	HG2	482	8.056	-1.047	-3.885	0.3958	0.3104	0.7742
394GLN	CD	483	7.864	-1	-3.955	-0.0034	-0.7214	0.0733
394GLN	OE1	484	7.755	-1.06	-3.933	-0.2433	0.0131	-0.435
394GLN	NE2	485	7.889	-0.931	-4.067	0.2372	-0.316	-0.3935
394GLN	HE21	486	7.976	-0.881	-4.076	0.7454	-1.3662	-1.6388
394GLN	HE22	487	7.833	-0.934	-4.151	1.9308	0.5134	-1.6156
394GLN	C	488	7.834	-0.939	-3.481	0.5229	0.2529	0.4655
394GLN	O	489	7.935	-0.962	-3.408	-0.146	0.4271	0.1407
395MET	N	490	7.708	-0.948	-3.436	-0.5132	0.8923	-1.1533
395MET	H	491	7.626	-0.927	-3.491	-0.1117	1.253	-1.6212
395MET	CA	492	7.679	-0.998	-3.296	-0.2844	-0.166	0.5777
395MET	HA	493	7.751	-0.945	-3.234	0.7359	-0.1728	-0.5612
395MET	CB	494	7.53	-0.958	-3.255	0.5268	0.3056	0.0716
395MET	HB1	495	7.498	-0.875	-3.318	-1.3267	-1.4111	-1.3964
395MET	HB2	496	7.45	-1.023	-3.291	2.1678	-2.3429	0.9577
395MET	CG	497	7.509	-0.938	-3.111	-0.1955	-0.3173	-0.7377
395MET	HG1	498	7.555	-1.019	-3.054	0.0703	1.6018	1.9817
395MET	HG2	499	7.568	-0.852	-3.08	-0.3937	-0.3212	-0.3438
395MET	SD	500	7.338	-0.942	-3.073	-0.0249	-0.1541	-0.1187
395MET	CE	501	7.304	-1.123	-3.075	-0.1082	-0.0203	-0.2165
395MET	HE1	502	7.345	-1.154	-2.979	0.5856	0.4429	-0.3551
395MET	HE2	503	7.2	-1.154	-3.063	1.0382	-3.3591	2.7985
395MET	HE3	504	7.349	-1.177	-3.158	0.446	0.2441	-0.0914
395MET	C	505	7.694	-1.148	-3.29	0.823	0.6419	-0.928
395MET	O	506	7.709	-1.202	-3.182	0.2434	-0.2994	-0.1701
396SER	N	507	7.691	-1.218	-3.406	0.3637	-0.6257	-0.1697
396SER	H	508	7.66	-1.16	-3.483	0.5967	0.7301	0.7123
396SER	CA	509	7.716	-1.359	-3.43	0.139	-0.2167	-0.0017
396SER	HA	510	7.75	-1.362	-3.533	-0.4212	2.3865	-0.3314
396SER	CB	511	7.844	-1.411	-3.351	0.0726	-0.1008	-0.0221
396SER	HB1	512	7.916	-1.333	-3.328	1.1565	-1.2052	0.4455
396SER	HB2	513	7.798	-1.438	-3.256	-1.2667	-0.4852	-0.7567
396SER	OG	514	7.907	-1.523	-3.412	-0.2133	0.4598	0.0438
396SER	HG	515	7.92	-1.499	-3.503	-0.2534	1.5949	0.3125
396SER	C	516	7.597	-1.461	-3.443	0.7505	-0.3637	-0.2812
396SER	O	517	7.609	-1.584	-3.442	-0.2687	0.6752	-0.2187
397GLY	N	518	7.477	-1.398	-3.449	-0.2342	0.0232	0.1781
397GLY	H	519	7.476	-1.297	-3.452	-1.1592	0.0309	0.5431
397GLY	CA	520	7.352	-1.463	-3.458	-0.0552	0.089	0.3865
397GLY	HA1	521	7.356	-1.572	-3.46	-0.0996	0.0361	2.0985
397GLY	HA2	522	7.295	-1.445	-3.368	0.6057	-2.1736	1.3384
397GLY	C	523	7.279	-1.44	-3.59	-0.2585	-0.4715	0.4675
397GLY	O	524	7.339	-1.385	-3.682	0.4863	0.6257	-0.087
398ASP	N	525	7.153	-1.469	-3.591	-0.1917	0.1213	-0.0129
398ASP	H	526	7.114	-1.526	-3.518	2.3644	0.3497	1.6171
398ASP	CA	527	7.065	-1.423	-3.699	0.1325	0.4101	-0.4643
398ASP	HA	528	7.114	-1.442	-3.794	-0.4882	-0.6602	-0.5925
398ASP	CB	529	6.925	-1.492	-3.681	0.1656	0.0748	0.0893
398ASP	HB1	530	6.938	-1.597	-3.652	-2.6205	-0.1738	0.6618
398ASP	HB2	531	6.882	-1.455	-3.587	-1.6958	-0.2188	-0.6116
398ASP	CG	532	6.835	-1.459	-3.795	-0.4447	-0.0759	-0.7409
398ASP	OD1	533	6.855	-1.522	-3.9	-0.1855	-0.0222	-0.3984
398ASP	OD2	534	6.753	-1.368	-3.797	-0.1685	0.7826	-0.3726
398ASP	C	535	7.033	-1.279	-3.674	-0.2769	-0.5994	-0.1548
398ASP	O	536	7.022	-1.228	-3.562	-0.415	0.1776	0.047
399ASP	N	537	7.004	-1.2	-3.772	-0.0323	-0.6399	0.5026
399ASP	H	538	6.989	-1.242	-3.863	-3.0651	1.6704	-0.2464
399ASP	CA	539	6.952	-1.064	-3.77	-0.0302	-0.5122	0.4885
399ASP	HA	540	7.031	-1.005	-3.724	-0.4895	1.1461	-0.7451
399ASP	CB	541	6.918	-1.005	-3.909	0.7885	0.1616	0.3321
399ASP	HB1	542	7.001	-1.016	-3.979	1.2638	1.8992	0.5704
399ASP	HB2	543	6.835	-1.06	-3.954	0.7895	0.3975	0.038
399ASP	CG	544	6.889	-0.856	-3.915	0.2094	0.4969	-0.1539
399ASP	OD1	545	6.772	-0.831	-3.947	0.156	-0.5647	0.5079
399ASP	OD2	546	6.981	-0.776	-3.909	-0.1353	-0.074	0.6742
399ASP	C	547	6.838	-1.038	-3.673	-0.5515	-0.7453	0.4281
399ASP	O	548	6.843	-0.929	-3.602	-0.0507	0.8552	-0.5965
400THR	N	549	6.738	-1.127	-3.665	-0.1272	0.3881	-0.1522
400THR	H	550	6.756	-1.22	-3.7	0.3619	-0.5734	2.428
400THR	CA	551	6.618	-1.093	-3.592	0.0269	0.7192	0.22
400THR	HA	552	6.597	-0.986	-3.599	-1.6454	0.4867	1.0077
400THR	CB	553	6.511	-1.179	-3.645	-0.5208	0.5697	-0.0233
400THR	HB	554	6.426	-1.164	-3.579	0.5462	3.2525	0.8754
400THR	OG1	555	6.54	-1.313	-3.647	0.2587	-0.3612	0.0469
400THR	HG1	556	6.62	-1.329	-3.693	-0.0266	0.2784	-0.6942
400THR	CG2	557	6.471	-1.144	-3.792	-0.0165	-0.2766	0.3781
400THR	HG21	558	6.529	-1.194	-3.87	-0.6378	0.9961	-0.9306
400THR	HG22	559	6.365	-1.163	-3.805	0.1961	-1.0629	-0.3056
400THR	HG23	560	6.494	-1.04	-3.814	-0.1159	-0.4519	-0.5903
400THR	C	561	6.64	-1.127	-3.444	-0.3156	-0.2237	-0.117
400THR	O	562	6.567	-1.091	-3.352	0.1769	0.4611	-0.6219
401GLN	N	563	6.759	-1.184	-3.417	-0.4386	0.0898	0.1151
401GLN	H	564	6.825	-1.19	-3.493	-1.7768	-2.0498	-1.0005
401GLN	CA	565	6.817	-1.198	-3.28	0.2475	-0.0626	0.5236
401GLN	HA	566	6.728	-1.191	-3.217	-0.0986	1.8825	-0.1175
401GLN	CB	567	6.909	-1.323	-3.266	-0.228	-0.1644	-0.3133
401GLN	HB1	568	6.881	-1.401	-3.337	1.4367	-1.8256	0.7603
401GLN	HB2	569	7.011	-1.303	-3.295	0.1121	-1.0716	0.2031
401GLN	CG	570	6.921	-1.382	-3.124	-0.1088	-0.546	0.2515
401GLN	HG1	571	6.995	-1.461	-3.123	0.4037	-0.1004	-0.9623
401GLN	HG2	572	6.953	-1.302	-3.057	-2.707	-0.6102	1.6877
401GLN	CD	573	6.787	-1.428	-3.062	0.234	-0.0706	-0.2548
401GLN	OE1	574	6.794	-1.468	-2.946	0.3506	-0.3259	0.4936
401GLN	NE2	575	6.669	-1.418	-3.129	-0.3177	0.0191	0.024
401GLN	HE21	576	6.689	-1.424	-3.228	3.4075	-1.2981	0.6911
401GLN	HE22	577	6.584	-1.432	-3.077	0.7288	-1.1304	1.4918
401GLN	C	578	6.902	-1.075	-3.247	0.3422	0.4518	-0.7082
401GLN	O	579	6.915	-1.04	-3.131	0.0406	-0.1974	-0.5457
402HIS	N	580	6.958	-1.002	-3.342	0.2592	-0.062	-0.1263
402HIS	H	581	6.946	-1.037	-3.437	-0.0271	1.1631	-0.5597
402HIS	CA	582	7.039	-0.879	-3.326	0.4694	-0.2722	0.4262
402HIS	HA	583	7.115	-0.905	-3.253	-0.0764	1.5958	1.7387
402HIS	CB	584	7.122	-0.853	-3.456	-0.6401	-0.8813	-0.2009
402HIS	HB1	585	7.179	-0.927	-3.513	-0.2267	-1.0998	0.4731
402HIS	HB2	586	7.058	-0.82	-3.537	-1.714	0.2666	1.0873
402HIS	CG	587	7.209	-0.731	-3.442	-0.2752	0.0415	-0.1953
402HIS	ND1	588	7.233	-0.639	-3.55	-0.5803	0.2753	0.1056
402HIS	CD2	589	7.27	-0.681	-3.322	-0.1446	0.4836	0.1166
402HIS	HD2	590	7.271	-0.708	-3.218	0.037	-2.5712	-0.5799
402HIS	CE1	591	7.294	-0.537	-3.492	0.2885	0.2873	1.2471
402HIS	HE1	592	7.317	-0.446	-3.544	-2.8044	0.9994	0.9469
402HIS	NE2	593	7.323	-0.563	-3.364	0.3528	-0.0357	-0.0529
402HIS	HE2	594	7.364	-0.499	-3.297	2.0575	-2.3373	1.2443
402HIS	C	595	6.95	-0.758	-3.278	0.0244	0.005	0.4526
402HIS	O	596	6.979	-0.706	-3.171	0.344	-0.1717	0.249
403ILE	N	597	6.851	-0.718	-3.358	-0.2245	-0.2832	0.8483
403ILE	H	598	6.84	-0.756	-3.451	0.5375	2.2485	-0.359
403ILE	CA	599	6.761	-0.602	-3.344	-0.5777	0.3674	0.0113
403ILE	HA	600	6.832	-0.52	-3.355	-1.2192	0.8544	-0.6884
403ILE	CB	601	6.654	-0.588	-3.463	-0.3384	0.0979	-0.1225
403ILE	HB	602	6.575	-0.518	-3.436	-1.4804	-0.4238	-1.8739
403ILE	CG1	603	6.568	-0.72	-3.465	0.5961	-0.4153	0.5656
403ILE	HG11	604	6.63	-0.791	-3.519	2.1384	0.4715	1.1283
403ILE	HG12	605	6.564	-0.774	-3.37	-0.7714	-1.0735	0.1726
403ILE	CG2	606	6.722	-0.55	-3.596	1.1931	0.2604	-0.3967
403ILE	HG21	607	6.794	-0.47	-3.578	1.7668	-0.4627	0.587
403ILE	HG22	608	6.784	-0.626	-3.644	0.1191	-0.1535	-1.189
403ILE	HG23	609	6.65	-0.501	-3.662	-1.2018	-1.7067	0.6016
403ILE	CD	610	6.431	-0.703	-3.545	0.0653	0.2657	0.36
403ILE	HD1	611	6.441	-0.621	-3.615	2.6405	-0.0728	0.2402
403ILE	HD2	612	6.376	-0.787	-3.587	0.7431	-1.5544	2.8677
403ILE	HD3	613	6.36	-0.673	-3.468	0.8483	3.3709	-0.0121
403ILE	C	614	6.703	-0.586	-3.201	-0.5835	0.0549	-0.0604
403ILE	O	615	6.686	-0.474	-3.157	0.1843	-0.216	-0.4658
404GLN	N	616	6.68	-0.698	-3.13	-0.09	0.4045	0.8103
404GLN	H	617	6.7	-0.789	-3.17	-2.504	0.6897	-1.317
404GLN	CA	618	6.62	-0.69	-3.001	0.4313	0.3561	-1.4392
404GLN	HA	619	6.549	-0.607	-3.001	-0.7229	-0.4382	2.2735
404GLN	CB	620	6.545	-0.824	-2.979	0.5439	1.0105	-0.6961
404GLN	HB1	621	6.506	-0.838	-2.878	2.258	0.1989	-0.1028
404GLN	HB2	622	6.453	-0.813	-3.037	0.1979	-0.1606	-0.4061
404GLN	CG	623	6.613	-0.954	-3.012	0.3868	0.6076	0.4596
404GLN	HG1	624	6.642	-0.956	-3.117	1.821	-1.4249	0.8184
404GLN	HG2	625	6.708	-0.964	-2.96	-0.6711	3.4846	3.2392
404GLN	CD	626	6.529	-1.084	-2.993	-0.157	0.5373	0.1117
404GLN	OE1	627	6.58	-1.189	-2.956	-0.0077	0.0648	-0.294
404GLN	NE2	628	6.403	-1.074	-3.019	0.3849	-0.6368	0.0936
404GLN	HE21	629	6.368	-0.999	-3.077	2.7619	-1.1327	-2.1802
404GLN	HE22	630	6.342	-1.153	-3	-2.2418	0.8445	-1.57
404GLN	C	631	6.716	-0.673	-2.881	-0.2512	-0.0742	0.667
404GLN	O	632	6.665	-0.66	-2.772	0.3862	0.3678	0.0388
405GLN	N	633	6.847	-0.665	-2.913	-0.1428	-0.3552	-0.5193
405GLN	H	634	6.866	-0.657	-3.012	-0.3174	0.8737	-0.4713
405GLN	CA	635	6.957	-0.65	-2.817	0.489	-0.3426	-0.0292
405GLN	HA	636	6.967	-0.747	-2.768	0.4249	-0.0884	0.4979
405GLN	CB	637	7.09	-0.63	-2.899	0.302	0.1261	0.1329
405GLN	HB1	638	7.089	-0.718	-2.963	2.0551	0.593	-0.6022
405GLN	HB2	639	7.069	-0.552	-2.973	-1.5628	1.5894	2.0807
405GLN	CG	640	7.229	-0.609	-2.834	0.1893	0.382	0.6219
405GLN	HG1	641	7.29	-0.602	-2.925	-0.5005	0.0557	0.1251
405GLN	HG2	642	7.24	-0.511	-2.786	-2.3583	0.9375	0.205
405GLN	CD	643	7.29	-0.718	-2.754	-0.4685	0.5582	0.3067
405GLN	OE1	644	7.402	-0.698	-2.709	0.2605	0.049	-0.2076
405GLN	NE2	645	7.224	-0.831	-2.733	0.7386	-0.0558	-0.7293
405GLN	HE21	646	7.136	-0.849	-2.778	-0.4977	0.4886	1.3338
405GLN	HE22	647	7.27	-0.911	-2.692	-2.5885	-2.896	-2.037
405GLN	C	648	6.944	-0.55	-2.702	-0.1497	0.2757	0.1291
405GLN	O	649	7.005	-0.569	-2.595	0.1273	-0.2284	0.2639
406PHE	N	650	6.875	-0.431	-2.727	-0.1196	0.4178	0.9417
406PHE	H	651	6.821	-0.43	-2.813	-0.1294	0.0606	0.9419
406PHE	CA	652	6.84	-0.33	-2.626	-1.2657	0.1665	0.3102
406PHE	HA	653	6.93	-0.288	-2.58	0.2938	-1.2009	-1.3346
406PHE	CB	654	6.783	-0.21	-2.705	0.0759	0.4833	-0.273
406PHE	HB1	655	6.793	-0.118	-2.647	-2.8332	0.1363	0.921
406PHE	HB2	656	6.845	-0.19	-2.793	1.8925	-1.6443	0.4396
406PHE	CG	657	6.643	-0.227	-2.756	-0.5768	-0.2273	-0.2266
406PHE	CD1	658	6.627	-0.297	-2.879	0.5526	-0.2943	0.1093
406PHE	HD1	659	6.71	-0.335	-2.936	-0.6275	1.2507	-2.8903
406PHE	CD2	660	6.536	-0.168	-2.683	-0.2003	0.0522	-0.0755
406PHE	HD2	661	6.549	-0.126	-2.584	-0.9486	-1.3093	0.6326
406PHE	CE1	662	6.498	-0.298	-2.929	-0.4723	0.3162	-0.1179
406PHE	HE1	663	6.478	-0.349	-3.021	0.9722	-1.0509	0.286
406PHE	CE2	664	6.408	-0.178	-2.734	-0.1249	0.422	-0.0163
406PHE	HE2	665	6.321	-0.134	-2.687	-0.2142	0.5252	-0.2784
406PHE	CZ	666	6.388	-0.242	-2.858	-0.7386	0.0247	-0.2125
406PHE	HZ	667	6.287	-0.248	-2.894	-1.1244	-2.0996	1.0696
406PHE	C	668	6.764	-0.386	-2.506	0.2571	-0.4623	-0.0535
406PHE	O	669	6.799	-0.356	-2.385	-0.1033	0.5186	1.079
407TYR	N	670	6.667	-0.476	-2.528	-0.4296	-0.0539	0.0839
407TYR	H	671	6.642	-0.492	-2.625	2.6907	2.2983	-1.2832
407TYR	CA	672	6.595	-0.54	-2.419	0.0561	0.4312	-0.0908
407TYR	HA	673	6.549	-0.46	-2.361	0.6031	0.2387	0.6179
407TYR	CB	674	6.489	-0.633	-2.48	0.1579	0.0501	-0.0797
407TYR	HB1	675	6.518	-0.709	-2.553	-0.1738	-2.449	2.2205
407TYR	HB2	676	6.444	-0.698	-2.405	0.0192	-0.7985	-0.8715
407TYR	CG	677	6.376	-0.564	-2.554	-0.1552	-0.3478	0.1928
407TYR	CD1	678	6.308	-0.64	-2.659	-1.1762	-0.344	0.4038
407TYR	HD1	679	6.348	-0.735	-2.691	-0.5957	-0.1037	0.4046
407TYR	CD2	680	6.32	-0.439	-2.515	-0.2705	-0.1876	0.3081
407TYR	HD2	681	6.37	-0.374	-2.445	-0.5933	0.6953	-0.2677
407TYR	CE1	682	6.192	-0.593	-2.715	-0.4271	0.5578	0.7475
407TYR	HE1	683	6.157	-0.654	-2.797	1.2664	0.297	0.1987
407TYR	CE2	684	6.202	-0.392	-2.577	0.2345	-0.7508	0.111
407TYR	HE2	685	6.162	-0.296	-2.546	-0.8257	-1.0844	-0.1879
407TYR	CZ	686	6.138	-0.468	-2.678	0.2023	0.3764	-0.2032
407TYR	OH	687	6.026	-0.415	-2.736	-0.2381	-0.439	0.0444
407TYR	HH	688	5.971	-0.478	-2.78	2.9628	-0.6655	-4.2415
407TYR	C	689	6.684	-0.627	-2.328	0.6335	0.0073	0.6961
407TYR	O	690	6.666	-0.62	-2.207	-0.4805	0.141	0.1811
408ASP	N	691	6.776	-0.708	-2.382	-0.2743	-0.2274	-0.2761
408ASP	H	692	6.79	-0.712	-2.482	1.5761	0.288	-0.0882
408ASP	CA	693	6.874	-0.789	-2.305	0.3885	-0.6271	0.0495
408ASP	HA	694	6.818	-0.857	-2.241	-0.8846	-1.0866	-1.4646
408ASP	CB	695	6.962	-0.875	-2.391	-0.054	0.0633	-0.1217
408ASP	HB1	696	6.901	-0.948	-2.445	-0.7819	1.0718	-0.7036
408ASP	HB2	697	7	-0.819	-2.477	-0.4176	-2.1698	-1.8372
408ASP	CG	698	7.068	-0.958	-2.324	-0.2605	0.103	0.457
408ASP	OD1	699	7.033	-1.037	-2.234	-0.0384	-0.5393	0.1071
408ASP	OD2	700	7.188	-0.935	-2.355	0.0419	0.3286	-0.2779
408ASP	C	701	6.959	-0.708	-2.203	0.0104	0.2378	0.1014
408ASP	O	702	6.972	-0.749	-2.084	-0.3944	-0.8199	-0.1358
409LEU	N	703	7.017	-0.59	-2.246	-0.2076	0.6462	-0.2478
409LEU	H	704	7.014	-0.569	-2.345	-1.1903	0.008	-0.3729
409LEU	CA	705	7.087	-0.497	-2.169	0.1877	0.441	0.1644
409LEU	HA	706	7.17	-0.55	-2.122	0.0768	-0.0945	-0.2213
409LEU	CB	707	7.171	-0.404	-2.263	0.5218	-0.1604	-0.4127
409LEU	HB1	708	7.104	-0.334	-2.314	-0.0736	0.449	1.1328
409LEU	HB2	709	7.233	-0.342	-2.199	0.2589	0.7465	-1.0205
409LEU	CG	710	7.264	-0.462	-2.372	-0.0316	-0.2182	0.2353
409LEU	HG	711	7.22	-0.551	-2.417	0.9802	-0.631	0.0375
409LEU	CD1	712	7.288	-0.368	-2.492	0.3111	0.0172	0.0155
409LEU	HD11	713	7.362	-0.422	-2.55	0.4496	1.1716	-0.9188
409LEU	HD12	714	7.198	-0.351	-2.551	-0.7003	-4.2353	-0.0008
409LEU	HD13	715	7.33	-0.27	-2.469	1.0055	-0.1401	-0.5532
409LEU	CD2	716	7.402	-0.482	-2.313	0.3516	0.1953	0.2568
409LEU	HD21	717	7.398	-0.535	-2.218	1.9988	-1.0003	-0.2907
409LEU	HD22	718	7.471	-0.535	-2.378	-0.3717	1.3987	-1.5684
409LEU	HD23	719	7.443	-0.386	-2.283	-0.5731	0.5973	0.2726
409LEU	C	720	7.003	-0.426	-2.059	0.1238	-1.5181	-0.5074
409LEU	O	721	7.045	-0.395	-1.947	0.0251	0.7008	-0.943
410LEU	N	722	6.878	-0.393	-2.094	-0.0867	-0.5651	0.534
410LEU	H	723	6.852	-0.41	-2.191	2.9558	0.7112	-0.6366
410LEU	CA	724	6.775	-0.34	-2.004	-0.0384	-0.2652	0.8187
410LEU	HA	725	6.821	-0.259	-1.947	-0.1854	-1.2304	2.3809
410LEU	CB	726	6.654	-0.286	-2.092	0.2105	0.3606	-0.154
410LEU	HB1	727	6.697	-0.202	-2.146	2.4345	-0.0251	0.9156
410LEU	HB2	728	6.637	-0.36	-2.17	1.1766	-0.759	0.6615
410LEU	CG	729	6.522	-0.238	-2.022	-0.2172	-0.3485	0.6229
410LEU	HG	730	6.51	-0.299	-1.933	-2.9785	0.72	1.0747
410LEU	CD1	731	6.518	-0.085	-1.975	-0.8327	0.3748	0.0361
410LEU	HD11	732	6.431	-0.045	-1.922	-1.1232	-0.496	0.248
410LEU	HD12	733	6.6	-0.067	-1.907	-0.5064	-0.0164	-0.2454
410LEU	HD13	734	6.546	-0.031	-2.065	2.3381	3.7859	2.8032
410LEU	CD2	735	6.402	-0.252	-2.11	0.2488	-0.3141	-0.0201
410LEU	HD21	736	6.41	-0.185	-2.196	2.0055	-0.3903	0.0458
410LEU	HD22	737	6.371	-0.345	-2.157	-1.7657	0.3365	-0.0781
410LEU	HD23	738	6.316	-0.215	-2.054	1.5116	1.1157	1.0446
410LEU	C	739	6.736	-0.444	-1.896	0.3041	-0.1444	-0.0621
410LEU	O	740	6.735	-0.417	-1.775	0.9681	0.633	0.065
411THR	N	741	6.694	-0.563	-1.946	-0.272	0.4418	0.7642
411THR	H	742	6.695	-0.575	-2.046	1.1662	-0.8618	0.8853
411THR	CA	743	6.651	-0.669	-1.851	-0.7389	-0.0982	0.0866
411THR	HA	744	6.571	-0.63	-1.788	-2.4511	-0.5812	-1.7009
411THR	CB	745	6.584	-0.787	-1.931	0.5742	-0.0884	-0.2229
411THR	HB	746	6.563	-0.87	-1.863	-0.5594	0.4291	0.091
411THR	OG1	747	6.678	-0.826	-2.027	-0.0333	0.304	-0.3032
411THR	HG1	748	6.693	-0.753	-2.086	0.346	0.9551	0.5924
411THR	CG2	749	6.457	-0.747	-2.004	-0.0412	0.5692	-0.2966
411THR	HG21	750	6.467	-0.656	-2.063	0.9426	-0.988	-2.6578
411THR	HG22	751	6.414	-0.827	-2.063	1.9306	-0.1923	-0.7758
411THR	HG23	752	6.388	-0.718	-1.924	-0.9522	0.555	-1.0587
411THR	C	753	6.771	-0.722	-1.77	0.2803	-0.2502	-0.3269
411THR	O	754	6.759	-0.791	-1.669	-0.3054	0.0793	-0.1171
412GLY	N	755	6.893	-0.68	-1.798	-0.1603	-0.9291	0.2321
412GLY	H	756	6.902	-0.644	-1.892	-1.433	0.2349	0.5297
412GLY	CA	757	7.018	-0.702	-1.727	0.0279	-0.5224	-0.1962
412GLY	HA1	758	7.036	-0.797	-1.677	2.3786	-0.5803	-1.0116
412GLY	HA2	759	7.09	-0.716	-1.808	-0.5727	-1.4295	-0.5916
412GLY	C	760	7.06	-0.586	-1.635	0.4572	-0.9816	-0.697
412GLY	O	761	7.16	-0.591	-1.567	0.3115	-0.0774	0.4688
413SER	N	762	6.983	-0.473	-1.632	0.2598	0.6437	0.1322
413SER	H	763	6.909	-0.477	-1.7	-0.3209	-0.9083	0.8109
413SER	CA	764	7.006	-0.355	-1.544	-0.07	-0.071	0.7451
413SER	HA	765	7.107	-0.353	-1.504	0.4584	2.2851	-0.4591
413SER	CB	766	6.991	-0.236	-1.625	-0.4758	0.1447	0.6154
413SER	HB1	767	6.89	-0.219	-1.662	-0.115	2.2442	0.4214
413SER	HB2	768	7.021	-0.151	-1.563	0.0538	3.0976	-3.2531
413SER	OG	769	7.088	-0.22	-1.731	-0.3778	0.3153	0.655
413SER	HG	770	7.081	-0.304	-1.772	-1.539	0.5748	0.2862
413SER	C	771	6.897	-0.341	-1.44	-0.7172	-0.589	0.0132
413SER	O	772	6.901	-0.245	-1.363	0.4413	-0.3987	0.0287
414MET	N	773	6.807	-0.439	-1.424	0.0262	-0.8199	0.4065
414MET	H	774	6.806	-0.506	-1.499	-1.4136	-0.3537	-0.0238
414MET	CA	775	6.69	-0.437	-1.339	-0.095	0.0676	-0.9072
414MET	HA	776	6.644	-0.342	-1.368	0.7701	0.579	-0.6386
414MET	CB	777	6.603	-0.549	-1.371	-0.1919	0.2737	-0.4586
414MET	HB1	778	6.585	-0.566	-1.478	0.2838	-1.0757	-0.3375
414MET	HB2	779	6.639	-0.646	-1.339	-0.3691	1.0749	2.4047
414MET	CG	780	6.467	-0.534	-1.293	0.797	-0.0966	-0.1813
414MET	HG1	781	6.467	-0.53	-1.184	-1.4947	-0.4747	-0.1172
414MET	HG2	782	6.405	-0.453	-1.329	0.1763	0.2742	1.603
414MET	SD	783	6.392	-0.688	-1.329	-0.0433	-0.1103	-0.2027
414MET	CE	784	6.321	-0.656	-1.494	-0.3461	0.8409	0.0496
414MET	HE1	785	6.289	-0.742	-1.553	1.909	0.0812	-0.142
414MET	HE2	786	6.233	-0.6	-1.464	-2.6514	-2.1749	-0.5395
414MET	HE3	787	6.38	-0.594	-1.561	-2.1471	2.7325	0.1005
414MET	C	788	6.735	-0.423	-1.192	0.6205	0.1055	1.0496
414MET	O	789	6.69	-0.33	-1.129	-0.2755	0.3953	-0.1061
415GLU	N	790	6.821	-0.514	-1.146	-0.0495	-0.2212	-0.1545
415GLU	H	791	6.854	-0.589	-1.204	0.525	-0.8281	0.9254
415GLU	CA	792	6.867	-0.524	-1.005	-0.2256	0.4724	-0.5342
415GLU	HA	793	6.777	-0.525	-0.943	0.5172	0.3596	0.5693
415GLU	CB	794	6.949	-0.664	-0.976	-0.084	-0.6243	0.6263
415GLU	HB1	795	6.901	-0.755	-1.012	-1.2168	-0.2518	1.1235
415GLU	HB2	796	7.035	-0.666	-1.043	1.3036	0.9867	2.2652
415GLU	CG	797	6.995	-0.704	-0.837	0.1828	-0.2968	-0.1343
415GLU	HG1	798	7.061	-0.789	-0.854	1.2817	0.5558	-0.195
415GLU	HG2	799	7.05	-0.624	-0.788	-0.5691	1.1302	-1.5221
415GLU	CD	800	6.866	-0.745	-0.75	0.7727	0.5433	0.897
415GLU	OE1	801	6.883	-0.802	-0.636	0.2001	-0.2739	-0.318
415GLU	OE2	802	6.75	-0.727	-0.797	0.5015	0.2706	-0.6638
415GLU	C	803	6.96	-0.405	-0.967	-0.1985	0.2478	0.7408
415GLU	O	804	6.989	-0.391	-0.851	0.0768	0.0994	0.2004
416ILE	N	805	7.007	-0.33	-1.066	0.0882	-0.552	-0.152
416ILE	H	806	6.975	-0.357	-1.158	0.8075	-0.2906	-0.489
416ILE	CA	807	7.09	-0.21	-1.049	-0.2801	0.9631	-0.4303
416ILE	HA	808	7.168	-0.234	-0.977	-0.0115	-1.4617	-1.439
416ILE	CB	809	7.159	-0.177	-1.183	-0.1554	-0.1326	-0.0253
416ILE	HB	810	7.081	-0.156	-1.256	-0.3243	0.6161	0.3581
416ILE	CG1	811	7.24	-0.281	-1.255	-1.0619	-0.6556	0.352
416ILE	HG11	812	7.172	-0.364	-1.275	0.344	-1.7717	-0.0236
416ILE	HG12	813	7.275	-0.239	-1.349	0.1734	0.5218	1.2918
416ILE	CG2	814	7.243	-0.048	-1.167	-0.1245	0.6091	-0.5465
416ILE	HG21	815	7.324	-0.062	-1.096	0.7679	-2.0055	-1.946
416ILE	HG22	816	7.308	-0.028	-1.253	-2.3556	0.0512	-2.47
416ILE	HG23	817	7.181	0.041	-1.155	-1.5099	-0.3982	0.1274
416ILE	CD	818	7.35	-0.345	-1.17	0.4633	-0.0122	0.1247
416ILE	HD1	819	7.433	-0.28	-1.144	0.4312	0.0245	0.1332
416ILE	HD2	820	7.308	-0.39	-1.08	3.4039	1.169	2.2595
416ILE	HD3	821	7.387	-0.419	-1.241	-0.6984	1.2227	-1.8635
416ILE	C	822	6.999	-0.098	-0.998	-0.0864	0.0635	-0.202
416ILE	O	823	7.039	-0.031	-0.905	-0.3684	0.3487	0.0982
417ILE	N	824	6.886	-0.074	-1.058	-0.2042	-0.2997	0.1786
417ILE	H	825	6.862	-0.151	-1.119	-0.4886	0.2617	-0.4385
417ILE	CA	826	6.812	0.056	-1.039	0.1186	0.0751	0.4176
417ILE	HA	827	6.888	0.128	-1.008	0.7805	-0.0899	-0.7498
417ILE	CB	828	6.755	0.098	-1.173	0.4657	-0.9965	0.2778
417ILE	HB	829	6.69	0.021	-1.215	-0.3443	-0.0372	-0.2564
417ILE	CG1	830	6.862	0.127	-1.282	-0.0585	0.0117	0.3734
417ILE	HG11	831	6.907	0.226	-1.28	2.5098	-1.0731	0.2624
417ILE	HG12	832	6.94	0.052	-1.268	-0.3691	-0.3035	0.4429
417ILE	CG2	833	6.674	0.228	-1.163	-0.2702	0.017	0.0552
417ILE	HG21	834	6.643	0.266	-1.261	-2.8847	3.8723	2.1207
417ILE	HG22	835	6.586	0.22	-1.1	0.9062	-1.9804	1.5407
417ILE	HG23	836	6.744	0.302	-1.123	2.6533	-1.9829	-1.0439
417ILE	CD	837	6.806	0.094	-1.418	-0.5603	-0.8181	0.1142
417ILE	HD1	838	6.786	-0.012	-1.429	-1.8317	-0.3788	-2.9962
417ILE	HD2	839	6.711	0.144	-1.438	-0.2821	0.2538	1.3153
417ILE	HD3	840	6.877	0.116	-1.498	0.5541	1.8322	1.6831
417ILE	C	841	6.7	0.038	-0.931	-0.1786	-0.4379	0.4923
417ILE	O	842	6.656	0.139	-0.87	0.3809	0.1228	0.6891
418ARG	N	843	6.672	-0.088	-0.889	-0.3715	0.4678	0.3903
418ARG	H	844	6.709	-0.163	-0.945	-0.9988	1.0729	-0.8706
418ARG	CA	845	6.583	-0.122	-0.778	0.2767	0.451	1.1886
418ARG	HA	846	6.506	-0.046	-0.763	1.6249	1.8598	1.2106
418ARG	CB	847	6.512	-0.26	-0.802	-0.1965	0.6598	-0.6625
418ARG	HB1	848	6.444	-0.261	-0.887	-0.5478	2.0863	-0.4272
418ARG	HB2	849	6.592	-0.333	-0.812	0.3518	1.3358	-1.3089
418ARG	CG	850	6.426	-0.295	-0.675	0.451	-1.4067	-0.296
418ARG	HG1	851	6.493	-0.308	-0.59	0.0903	0.1307	0.2611
418ARG	HG2	852	6.364	-0.209	-0.649	-0.4056	-1.4707	-1.995
418ARG	CD	853	6.335	-0.415	-0.687	-0.4709	-0.0581	0.3561
418ARG	HD1	854	6.395	-0.494	-0.73	-0.058	-0.3964	1.5238
418ARG	HD2	855	6.312	-0.453	-0.587	1.6202	1.5677	1.5232
418ARG	NE	856	6.21	-0.386	-0.763	-0.1832	-0.0008	0.0531
418ARG	HE	857	6.17	-0.3	-0.726	0.537	-0.0187	0.9
418ARG	CZ	858	6.143	-0.459	-0.858	0.1586	0.0194	-0.4215
418ARG	NH1	859	6.198	-0.56	-0.918	0.2196	0.4749	-0.0573
418ARG	HH11	860	6.295	-0.583	-0.909	-0.355	-2.6476	-0.6376
418ARG	HH12	861	6.154	-0.606	-0.997	-0.6399	-0.4161	0.9026
418ARG	NH2	862	6.027	-0.415	-0.898	0.2758	0.5026	-0.3769
418ARG	HH21	863	5.964	-0.362	-0.838	-0.9183	0.8956	-1.9027
418ARG	HH22	864	5.989	-0.431	-0.99	1.4017	0.4948	-0.8447
418ARG	C	865	6.675	-0.131	-0.656	0.6	0.7467	0.0801
418ARG	O	866	6.781	-0.195	-0.663	-0.5617	-0.6077	0.0491
419GLY	N	867	6.638	-0.059	-0.549	0.2707	0.3913	-0.1488
419GLY	H	868	6.556	-0.001	-0.564	-1.2046	-1.391	0.5013
419GLY	CA	869	6.71	-0.048	-0.425	0.0188	0.4066	-0.0224
419GLY	HA1	870	6.646	-0.082	-0.343	0.411	-3.106	-1.0184
419GLY	HA2	871	6.794	-0.117	-0.435	-1.1097	-0.8777	-0.9354
419GLY	C	872	6.767	0.09	-0.403	0.3427	-0.6364	0.1309
419GLY	O	873	6.83	0.114	-0.305	-0.3574	-0.874	0.9574
420TRP	N	874	6.751	0.186	-0.497	-0.615	0.2663	-0.5073
420TRP	H	875	6.687	0.173	-0.574	-1.7767	-0.6669	0.5674
420TRP	CA	876	6.796	0.32	-0.483	-1.0693	0.0971	0.0055
420TRP	HA	877	6.892	0.326	-0.433	-1.1194	-0.9221	0.2422
420TRP	CB	878	6.82	0.376	-0.629	-0.7417	0.0929	0.0327
420TRP	HB1	879	6.866	0.299	-0.69	-1.551	-0.3742	-0.013
420TRP	HB2	880	6.727	0.404	-0.679	-0.9699	-0.4282	0.168
420TRP	CG	881	6.928	0.481	-0.643	0.2798	0.0271	-0.2333
420TRP	CD1	882	7.052	0.466	-0.673	-0.06	0.0733	-0.2016
420TRP	HD1	883	7.098	0.368	-0.674	-0.7426	-0.307	1.9971
420TRP	CD2	884	6.909	0.624	-0.63	0.937	0.8756	-0.4077
420TRP	NE1	885	7.112	0.591	-0.688	0.1764	0.5267	0.04
420TRP	HE1	886	7.202	0.602	-0.731	-0.8231	1.2968	-2.0106
420TRP	CE2	887	7.031	0.695	-0.653	0.5146	-0.6795	0.6925
420TRP	CE3	888	6.798	0.711	-0.6	-0.0738	-0.1602	-0.0363
420TRP	HE3	889	6.7	0.673	-0.575	-0.9184	2.0148	0.1507
420TRP	CZ2	890	7.052	0.838	-0.638	-0.1513	0.1656	0.701
420TRP	HZ2	891	7.15	0.879	-0.658	0.4946	-1.7479	-0.3733
420TRP	CZ3	892	6.808	0.853	-0.59	-0.1659	0.3797	0.3653
420TRP	HZ3	893	6.721	0.906	-0.554	1.0261	0.8494	2.7245
420TRP	CH2	894	6.932	0.917	-0.618	0.0572	-0.5397	0.5067
420TRP	HH2	895	6.94	1.024	-0.604	-0.1328	-0.4783	0.1536
420TRP	C	896	6.702	0.416	-0.399	-0.7697	-0.1052	-0.5054
420TRP	O	897	6.747	0.501	-0.32	0.0005	0.1826	-0.7447
421ALA	N	898	6.571	0.387	-0.402	-0.0606	-0.1989	-0.0729
421ALA	H	899	6.543	0.323	-0.475	0.9538	-0.9835	0.2005
421ALA	CA	900	6.462	0.45	-0.326	0.6585	-0.2691	-0.1106
421ALA	HA	901	6.465	0.557	-0.346	-1.1963	-0.54	-2.2064
421ALA	CB	902	6.332	0.379	-0.368	0.009	-0.1606	0.3643
421ALA	HB1	903	6.249	0.425	-0.314	1.0817	1.5669	0.6244
421ALA	HB2	904	6.313	0.387	-0.475	-2.1173	1.1324	0.7753
421ALA	HB3	905	6.331	0.273	-0.344	-1.0654	-0.3927	-0.634
421ALA	C	906	6.477	0.449	-0.174	0.2983	0.2751	0.6027
421ALA	O	907	6.446	0.55	-0.111	-0.4381	-0.7505	0.2289
422GLU	N	908	6.526	0.336	-0.125	-0.535	0.1609	0.2239
422GLU	H	909	6.539	0.267	-0.197	-0.777	0.5029	-0.1513
422GLU	CA	910	6.559	0.31	0.012	0.4332	0.1296	0.4589
422GLU	HA	911	6.466	0.321	0.068	-0.0165	-1.0879	-0.025
422GLU	CB	912	6.596	0.156	0.021	-0.3198	0.5141	0.0203
422GLU	HB1	913	6.527	0.085	-0.026	-1.1268	0.6964	0.89
422GLU	HB2	914	6.683	0.126	-0.037	-0.1869	-0.5927	0.7644
422GLU	CG	915	6.607	0.099	0.163	-0.1209	-0.0563	0.3037
422GLU	HG1	916	6.661	0.005	0.155	-1.4022	-0.7668	-0.2831
422GLU	HG2	917	6.67	0.167	0.22	-0.0222	-0.9671	1.31
422GLU	CD	918	6.471	0.079	0.228	0.2156	0.1072	0.4319
422GLU	OE1	919	6.381	0.021	0.154	-0.2079	0.613	0.0514
422GLU	OE2	920	6.449	0.111	0.347	0.1326	-0.4017	-0.0227
422GLU	C	921	6.66	0.412	0.065	0.3011	-0.8006	0.2723
422GLU	O	922	6.665	0.436	0.186	-0.0242	-0.5396	0.0634
423LYS	N	923	6.74	0.475	-0.022	0.4847	-0.4205	0.1207
423LYS	H	924	6.725	0.451	-0.118	-0.8048	-2.0483	0.6765
423LYS	CA	925	6.852	0.565	0.014	0.1848	0.2174	0.1028
423LYS	HA	926	6.886	0.554	0.117	0.7303	0.9456	0.0072
423LYS	CB	927	6.97	0.53	-0.082	0.1623	0.4769	-0.2412
423LYS	HB1	928	6.93	0.516	-0.183	-0.1627	2.3984	-0.4174
423LYS	HB2	929	7.049	0.605	-0.08	-0.746	1.4508	-0.4106
423LYS	CG	930	7.056	0.413	-0.035	-0.2724	0.4031	-0.4494
423LYS	HG1	931	7.16	0.432	-0.061	0.1681	-1.8541	-0.5086
423LYS	HG2	932	7.053	0.406	0.073	-0.8621	1.111	-0.4101
423LYS	CD	933	7.015	0.282	-0.105	0.0049	-0.6568	0.1868
423LYS	HD1	934	6.931	0.244	-0.046	0.3582	-0.1595	1.0306
423LYS	HD2	935	6.994	0.311	-0.208	-0.1639	-0.0092	0.4038
423LYS	CE	936	7.123	0.171	-0.111	0.4184	-0.4929	0.27
423LYS	HE1	937	7.201	0.214	-0.174	-0.8734	1.8825	0.1804
423LYS	HE2	938	7.172	0.144	-0.017	1.8003	-1.1504	-0.6041
423LYS	NZ	939	7.064	0.052	-0.177	0.0584	0.03	0.3456
423LYS	HZ1	940	6.994	0.08	-0.244	0.2597	0.0136	0.1282
423LYS	HZ2	941	7.13	0.003	-0.236	-0.2323	-0.0038	0.0442
423LYS	HZ3	942	7.028	-0.017	-0.112	-1.4945	1.5345	1.1669
423LYS	C	943	6.814	0.712	-0.013	-0.3453	-0.7182	0.0397
423LYS	O	944	6.889	0.8	0.023	0.8679	0.3269	-0.5261
424ILE	N	945	6.697	0.748	-0.067	0.9213	-0.2297	-0.396
424ILE	H	946	6.635	0.673	-0.095	1.5997	-1.1353	0.4842
424ILE	CA	947	6.636	0.882	-0.056	-0.0285	-0.0328	0.4063
424ILE	HA	948	6.705	0.961	-0.082	-0.2457	-0.0392	-0.2128
424ILE	CB	949	6.525	0.896	-0.17	0.0522	-0.0713	-0.1096
424ILE	HB	950	6.443	0.83	-0.142	0.249	-0.6437	-0.8467
424ILE	CG1	951	6.573	0.862	-0.312	0.0854	0.013	0.2389
424ILE	HG11	952	6.654	0.933	-0.33	1.2134	-1.6423	-1.6296
424ILE	HG12	953	6.607	0.76	-0.331	-2.6036	-0.8601	-0.3153
424ILE	CG2	954	6.453	1.03	-0.161	-0.5291	-0.0029	-0.0838
424ILE	HG21	955	6.374	1.05	-0.234	-0.4322	0.5359	-0.0442
424ILE	HG22	956	6.412	1.043	-0.061	2.6759	-0.9119	1.505
424ILE	HG23	957	6.527	1.11	-0.158	0.8548	-1.2464	0.2232
424ILE	CD	958	6.468	0.875	-0.426	-0.5132	0.4233	-0.0664
424ILE	HD1	959	6.51	0.823	-0.512	2.3965	-0.3052	1.6499
424ILE	HD2	960	6.367	0.842	-0.402	-0.089	-1.7566	-0.9968
424ILE	HD3	961	6.461	0.978	-0.459	-2.9968	-0.2071	-1.7724
424ILE	C	962	6.583	0.901	0.089	-0.0942	-0.6321	0.2967
424ILE	O	963	6.498	0.821	0.128	-0.2587	-0.5535	-0.4069
425PRO	N	964	6.616	1.012	0.165	-0.0478	0.3776	0.6592
425PRO	CA	965	6.558	1.037	0.291	0.4249	0.4146	0.1055
425PRO	HA	966	6.57	0.954	0.362	-0.3905	-1.5221	-1.9167
425PRO	CB	967	6.641	1.155	0.353	0.2121	-0.3872	0.0163
425PRO	HB1	968	6.583	1.236	0.396	-0.2966	-0.086	-1.1912
425PRO	HB2	969	6.699	1.114	0.436	-3.4667	-1.6353	2.2342
425PRO	CG	970	6.715	1.226	0.23	-0.2673	-0.679	0.039
425PRO	HG1	971	6.649	1.302	0.19	-0.0811	-0.0917	0.8305
425PRO	HG2	972	6.818	1.257	0.249	-0.0409	-0.9859	-0.6197
425PRO	CD	973	6.713	1.113	0.129	0.0117	0.514	0.5455
425PRO	HD1	974	6.685	1.152	0.031	0.3381	-2.2409	-0.7422
425PRO	HD2	975	6.809	1.066	0.108	-1.1086	-0.6838	-2.563
425PRO	C	976	6.406	1.072	0.285	0.8694	0.5294	-0.0436
425PRO	O	977	6.366	1.162	0.212	0.5844	-0.173	0.4706
426GLY	N	978	6.322	1	0.357	1.0029	-0.29	-0.2715
426GLY	H	979	6.362	0.927	0.414	-0.8725	-0.6721	0.6111
426GLY	CA	980	6.182	1.051	0.384	-0.8808	0.1134	-0.0911
426GLY	HA1	981	6.158	1.015	0.484	0.2419	1.4776	0.7081
426GLY	HA2	982	6.182	1.16	0.377	0.4387	0.0768	-1.2373
426GLY	C	983	6.07	0.996	0.298	-0.2781	0.2071	0.1796
426GLY	O	984	5.95	1.025	0.316	-0.1311	-0.2278	0.3903
427PHE	N	985	6.113	0.916	0.201	0.2656	-0.1103	0.0789
427PHE	H	986	6.213	0.918	0.192	0.5873	-2.8518	1.8345
427PHE	CA	987	6.031	0.856	0.093	-0.3837	-0.1077	-0.5148
427PHE	HA	988	5.965	0.934	0.053	-1.8085	-1.5178	-1.0613
427PHE	CB	989	6.135	0.817	-0.019	-0.0533	0.3059	-0.2751
427PHE	HB1	990	6.211	0.894	-0.011	0.2465	-0.0271	0.1069
427PHE	HB2	991	6.187	0.729	0.017	-0.317	-0.8712	-2.6172
427PHE	CG	992	6.08	0.795	-0.16	-0.0657	0.2607	-0.4847
427PHE	CD1	993	6.153	0.703	-0.238	-0.5603	0.4809	-0.6157
427PHE	HD1	994	6.239	0.649	-0.2	-2.0089	-0.3991	1.6069
427PHE	CD2	995	5.962	0.861	-0.209	-0.1348	-0.3907	-0.1244
427PHE	HD2	996	5.914	0.944	-0.16	-0.0463	0.3815	-1.3165
427PHE	CE1	997	6.102	0.668	-0.365	0.7959	-0.6617	-0.2766
427PHE	HE1	998	6.153	0.597	-0.428	0.5821	-0.2651	-0.9139
427PHE	CE2	999	5.912	0.822	-0.335	-0.6672	-0.8073	-0.2687
427PHE	HE2	1000	5.824	0.872	-0.373	-0.7036	1.5426	2.5088
427PHE	CZ	1001	5.981	0.725	-0.408	-0.4548	-0.3749	-0.1091
427PHE	HZ	1002	5.946	0.694	-0.505	1.5537	-1.1076	-0.6369
427PHE	C	1003	5.967	0.733	0.146	-0.429	0.1119	-0.029
427PHE	O	1004	5.888	0.675	0.072	0.6583	-0.3934	0.3269
428ALA	N	1005	5.999	0.682	0.266	0.4265	-0.2472	-0.2976
428ALA	H	1006	6.075	0.724	0.317	0.512	-0.0144	-0.6136
428ALA	CA	1007	5.922	0.578	0.335	0.0545	-0.1251	0.2896
428ALA	HA	1008	5.925	0.499	0.26	3.7872	1.1287	-1.1414
428ALA	CB	1009	6.003	0.523	0.449	-0.0967	-0.2133	-0.0249
428ALA	HB1	1010	5.995	0.573	0.545	1.275	3.9001	-1.8297
428ALA	HB2	1011	5.993	0.414	0.449	-0.2885	-0.2535	-2.7487
428ALA	HB3	1012	6.107	0.545	0.423	-0.5048	-0.4747	-2.053
428ALA	C	1013	5.781	0.627	0.382	-1.155	0.1243	-0.7584
428ALA	O	1014	5.718	0.556	0.464	1.2797	-0.5528	-0.0734
429ASP	N	1015	5.738	0.745	0.336	-0.0646	0.0863	-0.0165
429ASP	H	1016	5.809	0.796	0.285	1.2417	-0.6249	1.0044
429ASP	CA	1017	5.604	0.804	0.348	-0.3524	0.4943	-0.2336
429ASP	HA	1018	5.568	0.76	0.441	1.4985	0.48	0.5258
429ASP	CB	1019	5.614	0.959	0.348	0.3707	-0.4848	-0.2303
429ASP	HB1	1020	5.669	1.002	0.432	1.3294	-1.3732	-0.3832
429ASP	HB2	1021	5.659	0.991	0.254	-0.3997	0.9803	-0.124
429ASP	CG	1022	5.485	1.036	0.361	0.553	0.1069	-0.415
429ASP	OD1	1023	5.43	1.092	0.263	-0.5885	0.2025	1.054
429ASP	OD2	1024	5.425	1.038	0.472	0.4272	-0.2209	-0.1334
429ASP	C	1025	5.513	0.755	0.234	0.3088	0.1904	0.513
429ASP	O	1026	5.394	0.755	0.249	0.0006	0.3625	-0.0942
430LEU	N	1027	5.573	0.722	0.118	0.2597	0.0928	-0.0351
430LEU	H	1028	5.673	0.714	0.127	0.1652	0.3368	1.4582
430LEU	CA	1029	5.507	0.649	0.009	-0.3785	0.2045	-0.4002
430LEU	HA	1030	5.398	0.659	0.012	-0.1327	5.1183	1.5078
430LEU	CB	1031	5.566	0.687	-0.127	-0.7576	-0.4178	-0.7602
430LEU	HB1	1032	5.675	0.692	-0.123	-0.8377	1.8045	-0.2573
430LEU	HB2	1033	5.55	0.613	-0.206	-0.6244	-1.8021	0.4629
430LEU	CG	1034	5.52	0.824	-0.175	-0.1011	-0.2043	-0.3855
430LEU	HG	1035	5.572	0.831	-0.271	0.9211	0.488	0.2123
430LEU	CD1	1036	5.373	0.829	-0.199	-1.2495	0.2534	0.2643
430LEU	HD11	1037	5.334	0.732	-0.231	-0.1933	0.1367	-0.7443
430LEU	HD12	1038	5.321	0.845	-0.104	-0.7109	0.7062	0.4891
430LEU	HD13	1039	5.338	0.894	-0.279	-0.6294	1.1828	0.7286
430LEU	CD2	1040	5.564	0.944	-0.101	-0.2604	0.1928	0.8221
430LEU	HD21	1041	5.511	0.942	-0.005	-2.0728	2.7407	-0.0093
430LEU	HD22	1042	5.672	0.942	-0.085	0.0521	-1.6178	-1.1802
430LEU	HD23	1043	5.527	1.031	-0.155	-4.2225	-1.966	-0.3174
430LEU	C	1044	5.529	0.498	0.04	-0.6781	0.0723	0.5024
430LEU	O	1045	5.646	0.465	0.068	0.1792	0.3579	0.1267
431PRO	N	1046	5.429	0.406	0.058	-0.0665	-0.9875	0.434
431PRO	CA	1047	5.451	0.266	0.084	-0.0057	0.8155	-0.2658
431PRO	HA	1048	5.508	0.257	0.177	0.4639	-0.4139	-0.6562
431PRO	CB	1049	5.31	0.213	0.122	0.5291	0.5159	-0.3361
431PRO	HB1	1050	5.291	0.11	0.094	0.5391	1.235	-3.3524
431PRO	HB2	1051	5.3	0.233	0.228	-0.7234	2.2436	-0.7427
431PRO	CG	1052	5.213	0.306	0.051	-0.4458	-0.4304	-0.5873
431PRO	HG1	1053	5.201	0.268	-0.05	-1.3631	0.2468	-0.7469
431PRO	HG2	1054	5.112	0.299	0.092	-0.601	2.7386	-0.1884
431PRO	CD	1055	5.283	0.44	0.054	-0.6303	0.77	0.1856
431PRO	HD1	1056	5.267	0.497	-0.037	-0.8253	1.6668	0.7742
431PRO	HD2	1057	5.251	0.493	0.144	-0.9164	-0.6427	0.9515
431PRO	C	1058	5.52	0.185	-0.029	0.8439	-0.1103	0.3087
431PRO	O	1059	5.538	0.235	-0.144	-0.5558	-0.1436	0.0395
432LYS	N	1060	5.565	0.061	-0.004	0.1931	-0.4248	0.2089
432LYS	H	1061	5.568	0.03	0.092	0.7394	0.9406	0.655
432LYS	CA	1062	5.642	-0.022	-0.095	-0.4142	-0.3018	0.1033
432LYS	HA	1063	5.735	0.026	-0.123	-0.1962	-2.3438	-3.2999
432LYS	CB	1064	5.681	-0.157	-0.021	-0.2008	0.1051	0.357
432LYS	HB1	1065	5.589	-0.202	0.018	-0.2337	2.041	2.7397
432LYS	HB2	1066	5.723	-0.23	-0.091	1.9386	-0.7867	2.4492
432LYS	CG	1067	5.785	-0.15	0.087	0.2184	0.3214	0.3805
432LYS	HG1	1068	5.811	-0.253	0.115	-2.4756	-1.1575	-2.0072
432LYS	HG2	1069	5.881	-0.115	0.048	1.4239	-1.4592	1.5631
432LYS	CD	1070	5.73	-0.082	0.213	-0.4116	0.1744	1.0283
432LYS	HD1	1071	5.712	0.024	0.198	0.6727	0.7751	3.4204
432LYS	HD2	1072	5.631	-0.122	0.235	-0.493	0.6499	1.5336
432LYS	CE	1073	5.802	-0.113	0.343	-0.5065	-0.0777	0.1686
432LYS	HE1	1074	5.848	-0.211	0.343	0.1001	0.2048	0.4325
432LYS	HE2	1075	5.889	-0.047	0.342	1.4496	-2.4696	-2.2496
432LYS	NZ	1076	5.724	-0.117	0.468	0.4119	0.3603	-0.1493
432LYS	HZ1	1077	5.677	-0.033	0.499	2.1193	0.4023	2.6742
432LYS	HZ2	1078	5.661	-0.195	0.481	1.9054	-1.1218	-1.4547
432LYS	HZ3	1079	5.792	-0.139	0.539	-1.4791	-0.6826	1.4656
432LYS	C	1080	5.566	-0.045	-0.227	0.2053	0.1854	-0.0459
432LYS	O	1081	5.636	-0.031	-0.329	-0.2465	-0.0384	-0.142
433ALA	N	1082	5.432	-0.074	-0.23	-0.4193	-0.1958	-0.0336
433ALA	H	1083	5.378	-0.064	-0.145	-0.0913	1.7314	-0.0047
433ALA	CA	1084	5.371	-0.081	-0.361	-0.8227	0.2808	1.0261
433ALA	HA	1085	5.427	-0.154	-0.42	0.2294	0.2333	2.0396
433ALA	CB	1086	5.235	-0.151	-0.337	0.1664	-0.1948	-0.1534
433ALA	HB1	1087	5.16	-0.084	-0.294	0.2983	-0.211	0.0996
433ALA	HB2	1088	5.192	-0.184	-0.432	1.84	-0.4136	-0.8615
433ALA	HB3	1089	5.237	-0.244	-0.28	1.6302	-0.1915	-0.1658
433ALA	C	1090	5.352	0.054	-0.438	-0.6976	0.37	0.278
433ALA	O	1091	5.319	0.057	-0.555	0.1781	0.0484	-0.1769
434ASP	N	1092	5.389	0.166	-0.382	-0.2182	0.3052	0.5977
434ASP	H	1093	5.411	0.161	-0.283	2.3147	-3.6187	0.0524
434ASP	CA	1094	5.4	0.299	-0.442	-0.139	-0.4104	0.2031
434ASP	HA	1095	5.331	0.291	-0.526	-0.6278	-3.4541	0.7824
434ASP	CB	1096	5.341	0.406	-0.354	-1.0514	0.417	0.1956
434ASP	HB1	1097	5.39	0.424	-0.259	0.0683	-0.825	-0.1317
434ASP	HB2	1098	5.34	0.502	-0.406	-1.0171	0.7356	0.7716
434ASP	CG	1099	5.19	0.398	-0.334	-0.6448	0.3851	-0.1096
434ASP	OD1	1100	5.119	0.319	-0.404	-0.2891	-0.9938	0.1625
434ASP	OD2	1101	5.145	0.484	-0.255	0.1029	-0.3768	-0.1929
434ASP	C	1102	5.545	0.332	-0.48	-0.1204	-0.0697	-0.1786
434ASP	O	1103	5.568	0.389	-0.589	-0.3665	0.2806	0.1906
435GLN	N	1104	5.646	0.297	-0.399	0.6422	-0.029	-0.4963
435GLN	H	1105	5.609	0.255	-0.315	-2.2179	4.2142	0.699
435GLN	CA	1106	5.791	0.314	-0.425	0.5174	-0.5761	0.049
435GLN	HA	1107	5.792	0.423	-0.433	-1.3867	-0.2959	2.3318
435GLN	CB	1108	5.87	0.27	-0.31	0.2082	-1.1429	-0.8459
435GLN	HB1	1109	5.834	0.174	-0.272	-0.0254	-1.1205	-1.0142
435GLN	HB2	1110	5.973	0.256	-0.343	0.6081	-2.5567	0.8081
435GLN	CG	1111	5.879	0.372	-0.188	0.2812	0.6245	1.454
435GLN	HG1	1112	5.895	0.47	-0.231	-2.6114	0.7779	0.5454
435GLN	HG2	1113	5.781	0.381	-0.141	-0.9371	-0.9391	-0.6164
435GLN	CD	1114	5.972	0.338	-0.079	0.589	0.3254	0.4751
435GLN	OE1	1115	6.021	0.222	-0.069	0.1208	-0.3496	0.0371
435GLN	NE2	1116	5.992	0.426	0.01	0.1497	-0.1879	-0.2622
435GLN	HE21	1117	5.943	0.514	0.002	-0.0584	-0.3273	-0.5427
435GLN	HE22	1118	6.057	0.411	0.086	-1.2978	-0.4833	0.9701
435GLN	C	1119	5.822	0.235	-0.545	0.0325	0.1811	-0.3147
435GLN	O	1120	5.907	0.282	-0.621	0.0382	-0.5328	0.2562
436ASP	N	1121	5.762	0.111	-0.552	-0.3016	0.8145	-0.0038
436ASP	H	1122	5.7	0.085	-0.477	0.3688	-0.7299	0.0461
436ASP	CA	1123	5.775	0.014	-0.664	0.6911	0.5221	-0.2081
436ASP	HA	1124	5.879	0	-0.693	0.0164	-0.7554	-2.1774
436ASP	CB	1125	5.716	-0.121	-0.626	-0.0135	0.1693	-0.1314
436ASP	HB1	1126	5.75	-0.165	-0.532	1.0592	-0.9034	-0.9987
436ASP	HB2	1127	5.608	-0.111	-0.631	-0.2162	-1.1616	0.8395
436ASP	CG	1128	5.75	-0.231	-0.73	-0.114	-1.08	0.2428
436ASP	OD1	1129	5.663	-0.274	-0.81	0.122	0.6774	-0.2313
436ASP	OD2	1130	5.869	-0.271	-0.739	-0.0896	-0.093	-0.2195
436ASP	C	1131	5.705	0.067	-0.795	-0.0284	0.1578	0.084
436ASP	O	1132	5.755	0.042	-0.905	0.8101	-0.6003	0.3573
437LEU	N	1133	5.597	0.145	-0.785	0.4758	-0.3587	0.6513
437LEU	H	1134	5.572	0.178	-0.693	0.5241	2.1371	-0.1739
437LEU	CA	1135	5.529	0.21	-0.907	0.3886	0.1583	-0.4152
437LEU	HA	1136	5.533	0.14	-0.99	2.7392	-0.0405	-0.2018
437LEU	CB	1137	5.377	0.252	-0.884	0.9002	-0.2585	0.7611
437LEU	HB1	1138	5.318	0.16	-0.88	0.3857	-0.3054	-3.1757
437LEU	HB2	1139	5.357	0.298	-0.788	-0.1074	-0.6449	0.7523
437LEU	CG	1140	5.298	0.339	-0.994	0.0397	-0.3741	0.1528
437LEU	HG	1141	5.193	0.34	-0.965	0.1656	1.3047	0.6262
437LEU	CD1	1142	5.342	0.49	-0.997	0.2608	0.8551	-0.9554
437LEU	HD11	1143	5.443	0.509	-1.035	0.4488	0.3931	-0.7064
437LEU	HD12	1144	5.261	0.535	-1.054	-1.7276	-2.9863	-1.495
437LEU	HD13	1145	5.339	0.537	-0.899	1.4834	-2.79	1.0117
437LEU	CD2	1146	5.305	0.27	-1.124	0.2907	0.5059	-0.0278
437LEU	HD21	1147	5.405	0.263	-1.167	-0.9449	-0.7845	-3.0049
437LEU	HD22	1148	5.25	0.176	-1.125	-0.039	0.6454	1.8607
437LEU	HD23	1149	5.255	0.333	-1.198	-3.6741	-0.6726	1.3871
437LEU	C	1150	5.62	0.321	-0.956	-0.8006	-0.1045	-0.4081
437LEU	O	1151	5.656	0.322	-1.073	0.2409	0.9686	0.2152
438LEU	N	1152	5.678	0.407	-0.863	0.1672	0.496	0.5794
438LEU	H	1153	5.646	0.405	-0.767	-2.6352	0.9953	-0.2501
438LEU	CA	1154	5.77	0.507	-0.902	0.1513	0.0796	-0.1028
438LEU	HA	1155	5.721	0.575	-0.972	2.2288	1.7298	-0.0309
438LEU	CB	1156	5.804	0.589	-0.781	0.4738	0.3081	-0.0377
438LEU	HB1	1157	5.801	0.524	-0.693	-0.8985	0.3071	-0.0672
438LEU	HB2	1158	5.905	0.631	-0.789	-0.3083	2.347	0.1734
438LEU	CG	1159	5.696	0.693	-0.755	-0.006	0.0819	-0.9562
438LEU	HG	1160	5.602	0.643	-0.78	-0.0086	-0.3052	-0.2075
438LEU	CD1	1161	5.676	0.733	-0.609	-0.0155	-0.0746	0.832
438LEU	HD11	1162	5.6	0.808	-0.584	-2.573	-2.2508	0.0405
438LEU	HD12	1163	5.646	0.651	-0.544	-2.1826	1.3162	1.7207
438LEU	HD13	1164	5.763	0.784	-0.567	0.8667	-0.25	-0.7126
438LEU	CD2	1165	5.696	0.822	-0.837	0.2463	0.5025	0.365
438LEU	HD21	1166	5.602	0.877	-0.836	0.7057	1.4024	3.2936
438LEU	HD22	1167	5.769	0.898	-0.809	0.3322	0.8467	-0.737
438LEU	HD23	1168	5.737	0.801	-0.936	1.4707	0.3286	0.893
438LEU	C	1169	5.899	0.459	-0.977	-0.7566	-0.2387	-0.3649
438LEU	O	1170	5.939	0.514	-1.08	-0.2315	-0.2396	-0.145
439PHE	N	1171	5.96	0.351	-0.922	-0.7324	0.3746	-0.0434
439PHE	H	1172	5.926	0.32	-0.832	-0.3649	-1.459	-0.4904
439PHE	CA	1173	6.057	0.257	-0.991	1.1304	0.3831	0.1453
439PHE	HA	1174	6.153	0.31	-0.999	1.6019	-0.1918	1.6456
439PHE	CB	1175	6.082	0.134	-0.898	-0.0982	-0.3787	-0.369
439PHE	HB1	1176	6.117	0.158	-0.798	0.7265	0.1077	-0.7561
439PHE	HB2	1177	5.988	0.081	-0.885	-0.6988	0.471	-1.116
439PHE	CG	1178	6.179	0.027	-0.957	-0.1814	-0.2828	-0.0237
439PHE	CD1	1179	6.137	-0.1	-0.992	0.279	0.2657	-0.0492
439PHE	HD1	1180	6.035	-0.123	-0.962	-0.1568	0.9516	-0.9446
439PHE	CD2	1181	6.308	0.062	-0.996	-0.3684	-0.3419	-0.0114
439PHE	HD2	1182	6.342	0.164	-0.98	-2.5841	0.6152	-0.949
439PHE	CE1	1183	6.213	-0.193	-1.062	-0.1226	-0.0414	-0.3561
439PHE	HE1	1184	6.175	-0.284	-1.106	-0.4456	1.01	-2.4112
439PHE	CE2	1185	6.388	-0.025	-1.062	-0.0866	-0.6306	-0.5826
439PHE	HE2	1186	6.489	-0.003	-1.092	-0.3247	-0.5986	-1.3895
439PHE	CZ	1187	6.343	-0.154	-1.092	-0.0454	0.1021	-0.5089
439PHE	HZ	1188	6.413	-0.219	-1.142	0.908	-0.1556	1.0855
439PHE	C	1189	6.017	0.227	-1.135	0.6176	0.2747	-0.0523
439PHE	O	1190	6.076	0.273	-1.232	-0.217	-0.2172	0.1713
440GLU	N	1191	5.913	0.147	-1.148	0.4515	-0.2909	-0.3468
440GLU	H	1192	5.87	0.112	-1.064	-1.9057	-0.3629	-1.4945
440GLU	CA	1193	5.869	0.088	-1.276	1.0915	0.2016	-0.4812
440GLU	HA	1194	5.943	0.02	-1.317	-1.8416	-2.7412	-1.2904
440GLU	CB	1195	5.751	-0.007	-1.252	-0.2146	0.1068	-0.1752
440GLU	HB1	1196	5.669	0.044	-1.2	-0.5343	0.2689	-0.8325
440GLU	HB2	1197	5.714	-0.023	-1.353	-2.3918	1.6819	0.2884
440GLU	CG	1198	5.791	-0.142	-1.191	-0.0041	0.6285	-0.1399
440GLU	HG1	1199	5.878	-0.183	-1.242	1.1752	0.386	1.9638
440GLU	HG2	1200	5.817	-0.141	-1.085	1.1733	1.1879	-0.4243
440GLU	CD	1201	5.677	-0.243	-1.2	0.372	-0.2817	-0.1232
440GLU	OE1	1202	5.702	-0.364	-1.214	-0.0596	0.2518	0.6948
440GLU	OE2	1203	5.56	-0.206	-1.208	0.4829	-0.1186	-0.072
440GLU	C	1204	5.812	0.193	-1.379	0.1903	0.6611	0.3663
440GLU	O	1205	5.839	0.181	-1.496	-0.1399	0.5773	-0.5335
441SER	N	1206	5.738	0.296	-1.335	-0.6247	-0.1309	0.144
441SER	H	1207	5.72	0.308	-1.236	-0.4504	-0.7262	0.2467
441SER	CA	1208	5.678	0.395	-1.422	0.277	-0.5729	-0.0925
441SER	HA	1209	5.628	0.346	-1.505	-1.241	-0.2512	0.6
441SER	CB	1210	5.58	0.485	-1.343	0.0147	0.4225	-0.3344
441SER	HB1	1211	5.522	0.425	-1.273	-1.3004	0.5051	-1.2926
441SER	HB2	1212	5.633	0.56	-1.284	1.8329	0.7087	-2.2288
441SER	OG	1213	5.493	0.553	-1.438	-0.0198	0.0087	-0.3131
441SER	HG	1214	5.429	0.492	-1.472	-0.5345	0.3215	0.0816
441SER	C	1215	5.795	0.485	-1.472	0.2268	-0.8155	0.1032
441SER	O	1216	5.762	0.556	-1.567	-0.0312	0.2114	0.4389
442ALA	N	1217	5.923	0.475	-1.427	0.0123	0.0985	-0.2339
442ALA	H	1218	5.936	0.404	-1.357	0.5472	-0.0742	-0.5018
442ALA	CA	1219	6.035	0.559	-1.479	-0.4088	0.2862	-0.1363
442ALA	HA	1220	5.991	0.625	-1.554	-0.5881	1.4405	0.9588
442ALA	CB	1221	6.094	0.644	-1.367	-0.0542	-0.0446	0.0321
442ALA	HB1	1222	6.02	0.719	-1.34	-0.1331	0.6458	-1.9145
442ALA	HB2	1223	6.127	0.584	-1.282	-0.4812	-0.159	0.1221
442ALA	HB3	1224	6.176	0.701	-1.408	0.5211	0.3197	1.6364
442ALA	C	1225	6.139	0.469	-1.54	-0.1321	0.538	-0.3721
442ALA	O	1226	6.237	0.521	-1.584	0.081	0.1059	-0.8574
443PHE	N	1227	6.128	0.331	-1.533	0.8912	-0.2585	-0.2023
443PHE	H	1228	6.034	0.301	-1.514	1.152	-0.5284	0.7121
443PHE	CA	1229	6.226	0.23	-1.559	0.2998	0.2945	0.149
443PHE	HA	1230	6.306	0.229	-1.485	0.4728	-2.9684	0.0804
443PHE	CB	1231	6.169	0.088	-1.539	-0.1158	0.3024	0.0702
443PHE	HB1	1232	6.119	0.078	-1.443	1.4114	1.156	1.0032
443PHE	HB2	1233	6.118	0.046	-1.626	0.4722	0.5251	-0.3977
443PHE	CG	1234	6.274	-0.017	-1.541	-0.0547	0.023	-0.1275
443PHE	CD1	1235	6.358	-0.028	-1.427	-0.5573	-0.7037	-0.1567
443PHE	HD1	1236	6.354	0.042	-1.345	-0.287	-1.01	0.1142
443PHE	CD2	1237	6.291	-0.106	-1.654	0.3008	-0.3134	-0.2383
443PHE	HD2	1238	6.225	-0.106	-1.739	0.1043	0.2051	-0.0861
443PHE	CE1	1239	6.467	-0.114	-1.434	-0.4231	0.148	-0.2537
443PHE	HE1	1240	6.542	-0.118	-1.356	-0.3948	-1.5066	-0.3326
443PHE	CE2	1241	6.393	-0.206	-1.655	0.4189	-0.0978	0.4585
443PHE	HE2	1242	6.406	-0.268	-1.742	-1.6713	-1.4664	1.0539
443PHE	CZ	1243	6.476	-0.203	-1.541	-0.0476	-0.8117	0.6609
443PHE	HZ	1244	6.559	-0.273	-1.545	0.5945	-0.0173	-0.1416
443PHE	C	1245	6.293	0.243	-1.702	-0.337	0.303	-1.2376
443PHE	O	1246	6.417	0.221	-1.713	-0.1175	-0.5608	0.6504
444LEU	N	1247	6.215	0.278	-1.805	-0.5069	-0.2488	-0.0074
444LEU	H	1248	6.117	0.294	-1.79	-0.4081	-1.1711	1.9544
444LEU	CA	1249	6.274	0.301	-1.937	-0.1347	0.7294	0.0774
444LEU	HA	1250	6.358	0.233	-1.949	0.317	0.9546	1.7225
444LEU	CB	1251	6.163	0.292	-2.045	-0.3325	0.2858	-0.8723
444LEU	HB1	1252	6.092	0.22	-2.005	0.8608	0.565	1.9378
444LEU	HB2	1253	6.105	0.384	-2.038	1.8216	1.615	0.4571
444LEU	CG	1254	6.19	0.28	-2.196	-0.0094	0.1412	0.9027
444LEU	HG	1255	6.241	0.368	-2.235	-0.999	0.7365	0.9179
444LEU	CD1	1256	6.26	0.147	-2.242	-0.225	0.473	-0.2796
444LEU	HD11	1257	6.265	0.143	-2.35	-0.0129	0.9547	-0.2916
444LEU	HD12	1258	6.364	0.155	-2.213	-0.657	1.4426	1.1125
444LEU	HD13	1259	6.218	0.056	-2.199	-0.0471	-0.9307	-2.9075
444LEU	CD2	1260	6.064	0.301	-2.272	0.4925	0.4676	-0.3092
444LEU	HD21	1261	6.011	0.391	-2.24	-1.8655	-1.6423	2.2864
444LEU	HD22	1262	6.069	0.306	-2.381	0.4825	0.7703	-0.2987
444LEU	HD23	1263	5.993	0.223	-2.244	-0.5074	1.1769	-0.8062
444LEU	C	1264	6.349	0.437	-1.942	-0.0725	0.255	1.2359
444LEU	O	1265	6.463	0.44	-1.984	0.3206	0.382	-0.5262
445GLU	N	1266	6.296	0.546	-1.88	-0.4184	-0.2405	0.4238
445GLU	H	1267	6.204	0.528	-1.842	-0.5586	-0.4563	-0.015
445GLU	CA	1268	6.342	0.688	-1.87	0.4976	0.6008	0.6941
445GLU	HA	1269	6.36	0.721	-1.972	0.9578	-1.9736	-0.1132
445GLU	CB	1270	6.223	0.763	-1.809	-0.0943	-0.1275	-0.252
445GLU	HB1	1271	6.131	0.721	-1.851	-0.6156	-1.7703	2.3407
445GLU	HB2	1272	6.219	0.742	-1.703	0.3646	-0.4973	-0.3029
445GLU	CG	1273	6.218	0.917	-1.812	-0.5326	-0.8869	0.1369
445GLU	HG1	1274	6.305	0.953	-1.758	-0.2261	-1.9262	0.3525
445GLU	HG2	1275	6.219	0.959	-1.912	-1.065	-0.526	0.2747
445GLU	CD	1276	6.096	0.97	-1.738	0.3555	0.2238	0.0693
445GLU	OE1	1277	6.102	1.069	-1.656	0.1038	-0.0426	0.2898
445GLU	OE2	1278	5.986	0.912	-1.767	-0.5382	-0.048	0.0361
445GLU	C	1279	6.471	0.683	-1.786	0.0392	0.2585	0.1132
445GLU	O	1280	6.569	0.746	-1.828	-0.2212	0.1985	0.3399
446LEU	N	1281	6.477	0.612	-1.672	-0.2122	-0.1433	0.3004
446LEU	H	1282	6.393	0.567	-1.638	-0.8607	1.119	0.4324
446LEU	CA	1283	6.592	0.599	-1.582	-1.0551	-0.0302	-0.5014
446LEU	HA	1284	6.614	0.704	-1.564	-1.2317	-0.4159	2.4057
446LEU	CB	1285	6.554	0.524	-1.455	-0.085	0.7934	0.692
446LEU	HB1	1286	6.467	0.46	-1.47	-0.0647	1.093	-0.8256
446LEU	HB2	1287	6.637	0.459	-1.427	-0.2298	1.1809	2.1049
446LEU	CG	1288	6.521	0.618	-1.339	0.0237	0.8293	-0.776
446LEU	HG	1289	6.452	0.696	-1.372	-0.4521	0.3186	-1.0095
446LEU	CD1	1290	6.449	0.546	-1.226	0.6161	0.6924	-0.9918
446LEU	HD11	1291	6.411	0.614	-1.15	2.1374	0.6004	-0.1264
446LEU	HD12	1292	6.36	0.491	-1.256	-0.8875	2.4073	0.0876
446LEU	HD13	1293	6.52	0.482	-1.175	2.8699	2.8947	-1.1888
446LEU	CD2	1294	6.644	0.69	-1.291	0.1954	-0.2001	-0.0564
446LEU	HD21	1295	6.687	0.766	-1.356	0.9349	1.131	1.8701
446LEU	HD22	1296	6.633	0.74	-1.195	3.4329	2.9444	-1.1113
446LEU	HD23	1297	6.728	0.625	-1.268	0.3412	0.0109	0.0161
446LEU	C	1298	6.718	0.54	-1.657	0.2035	0.5187	-0.8923
446LEU	O	1299	6.834	0.575	-1.637	-0.2114	-0.4207	-0.3285
447PHE	N	1300	6.683	0.44	-1.742	0.9875	-0.0396	0.1197
447PHE	H	1301	6.586	0.425	-1.765	1.0761	-1.1088	0.3886
447PHE	CA	1302	6.781	0.364	-1.821	-0.1803	0.3617	-0.0957
447PHE	HA	1303	6.87	0.348	-1.76	0.8606	1.0164	-1.3873
447PHE	CB	1304	6.721	0.229	-1.871	-0.1992	-0.512	0.3355
447PHE	HB1	1305	6.703	0.151	-1.797	-2.2779	-1.641	-1.2459
447PHE	HB2	1306	6.619	0.242	-1.908	0.4558	1.5832	-0.9142
447PHE	CG	1307	6.81	0.152	-1.962	0.155	-0.1257	0.7286
447PHE	CD1	1308	6.901	0.047	-1.911	0.3038	0.4613	-0.1976
447PHE	HD1	1309	6.905	0.033	-1.804	-0.4449	-1.0861	-0.3388
447PHE	CD2	1310	6.789	0.153	-2.103	0.1217	0.1913	0.6478
447PHE	HD2	1311	6.719	0.225	-2.142	-0.7375	-1.4631	-1.0399
447PHE	CE1	1312	6.96	-0.04	-2.002	0.1984	-0.2753	0.0187
447PHE	HE1	1313	7.033	-0.109	-1.962	-0.3027	-1.3219	-0.8233
447PHE	CE2	1314	6.852	0.063	-2.19	-0.0874	0.1413	0.4606
447PHE	HE2	1315	6.829	0.065	-2.295	-1.7219	2.6428	0.7732
447PHE	CZ	1316	6.942	-0.034	-2.139	0.1963	0.5493	0.2575
447PHE	HZ	1317	7.001	-0.098	-2.202	-0.1305	2.3207	-1.9568
447PHE	C	1318	6.835	0.451	-1.934	-0.1954	-0.283	-0.3035
447PHE	O	1319	6.948	0.43	-1.98	0.0023	0.1601	-0.3521
448VAL	N	1320	6.756	0.544	-1.979	0.1127	0.2399	-0.2437
448VAL	H	1321	6.666	0.561	-1.936	0.4263	0.1888	0.45
448VAL	CA	1322	6.801	0.629	-2.089	0.3979	-0.1644	-0.7365
448VAL	HA	1323	6.859	0.57	-2.159	0.7417	0.532	-1.052
448VAL	CB	1324	6.678	0.679	-2.166	0.755	0.0322	0.5738
448VAL	HB	1325	6.612	0.732	-2.098	3.9738	2.3896	2.0975
448VAL	CG1	1326	6.717	0.79	-2.276	-0.4561	-0.4559	0.3678
448VAL	HG11	1327	6.777	0.872	-2.235	0.3436	-0.3395	-0.9802
448VAL	HG12	1328	6.761	0.753	-2.368	-1.0375	1.1416	-0.608
448VAL	HG13	1329	6.624	0.834	-2.311	0.5683	0.7219	-1.0135
448VAL	CG2	1330	6.606	0.568	-2.243	-0.0561	-0.1015	-0.2359
448VAL	HG21	1331	6.581	0.48	-2.185	-0.7249	0.2129	-0.0455
448VAL	HG22	1332	6.513	0.613	-2.275	-1.6497	-3.282	-0.4889
448VAL	HG23	1333	6.662	0.521	-2.324	-1.828	-4.8397	0.9583
448VAL	C	1334	6.885	0.744	-2.034	0.3375	0.9628	-0.3739
448VAL	O	1335	6.991	0.78	-2.094	0.3373	-0.4048	-0.3079
449LEU	N	1336	6.856	0.794	-1.914	0.1142	-0.0092	-0.0229
449LEU	H	1337	6.768	0.757	-1.881	0.5467	-1.8895	-0.8411
449LEU	CA	1338	6.942	0.877	-1.822	0.2974	-0.167	-0.6411
449LEU	HA	1339	6.955	0.969	-1.879	0.0318	-1.5346	-3.0401
449LEU	CB	1340	6.865	0.912	-1.694	0.616	0.089	0.6049
449LEU	HB1	1341	6.764	0.942	-1.721	0.8178	0.8957	0.7019
449LEU	HB2	1342	6.839	0.818	-1.646	-3.0752	-1.6073	-3.9424
449LEU	CG	1343	6.924	1.017	-1.591	-0.4335	0.9679	0.2306
449LEU	HG	1344	7.012	0.977	-1.541	0.6883	1.3293	-1.3917
449LEU	CD1	1345	6.969	1.139	-1.656	-0.2667	0.4554	-0.4931
449LEU	HD11	1346	6.892	1.175	-1.725	1.0472	-0.3481	-2.4837
449LEU	HD12	1347	6.977	1.215	-1.578	2.3057	1.1167	-1.317
449LEU	HD13	1348	7.067	1.127	-1.701	0.3841	-0.33	1.0735
449LEU	CD2	1349	6.825	1.05	-1.468	-0.4665	0.0377	0.3336
449LEU	HD21	1350	6.805	0.96	-1.409	0.2982	-0.2774	0.1204
449LEU	HD22	1351	6.864	1.113	-1.389	0.6288	0.5397	-0.5886
449LEU	HD23	1352	6.733	1.099	-1.501	1.0638	2.227	-0.9129
449LEU	C	1353	7.085	0.829	-1.792	-0.142	0.3012	-0.3422
449LEU	O	1354	7.183	0.884	-1.84	-0.1558	-0.4418	0.1091
450ARG	N	1355	7.098	0.71	-1.732	-0.4944	0.3134	-0.1505
450ARG	H	1356	7.007	0.672	-1.711	-0.1207	0.515	2.0976
450ARG	CA	1357	7.221	0.628	-1.707	0.1546	-0.4742	0.6901
450ARG	HA	1358	7.285	0.71	-1.674	-0.9767	1.5199	-1.7679
450ARG	CB	1359	7.185	0.532	-1.591	-0.1474	-0.5093	0.6874
450ARG	HB1	1360	7.12	0.459	-1.639	-1.6183	1.4414	-0.4141
450ARG	HB2	1361	7.275	0.474	-1.57	0.7121	-0.1515	-1.679
450ARG	CG	1362	7.137	0.598	-1.463	0.1179	0.2229	-0.425
450ARG	HG1	1363	7.182	0.692	-1.431	0.4659	-0.2278	0.4429
450ARG	HG2	1364	7.033	0.628	-1.474	-0.0595	-0.5098	-0.7987
450ARG	CD	1365	7.138	0.51	-1.336	0.7178	-0.3115	-0.2371
450ARG	HD1	1366	7.052	0.555	-1.285	1.1309	-1.518	1.6246
450ARG	HD2	1367	7.108	0.406	-1.352	-2.2733	0.7003	-2.2033
450ARG	NE	1368	7.264	0.518	-1.262	0.0102	-0.0646	0.1036
450ARG	HE	1369	7.337	0.555	-1.321	-0.7503	0.4345	-0.5553
450ARG	CZ	1370	7.282	0.499	-1.131	1.2371	-0.0836	-0.5279
450ARG	NH1	1371	7.182	0.472	-1.049	-0.3191	0.4068	-0.3079
450ARG	HH11	1372	7.083	0.468	-1.07	-0.4321	1.0717	0.085
450ARG	HH12	1373	7.207	0.434	-0.96	-0.8963	1.4667	0.3289
450ARG	NH2	1374	7.406	0.49	-1.085	-0.3337	0.0023	-0.2037
450ARG	HH21	1375	7.472	0.515	-1.158	-0.8046	1.7768	-0.0682
450ARG	HH22	1376	7.425	0.455	-0.992	-1.7099	-0.1724	0.0233
450ARG	C	1377	7.266	0.562	-1.841	-0.4937	0.9628	-0.5168
450ARG	O	1378	7.347	0.466	-1.835	-0.5163	0.3602	-0.5002
451LEU	N	1379	7.221	0.601	-1.962	-0.3103	-0.4485	0.676
451LEU	H	1380	7.154	0.676	-1.966	1.2563	1.0804	1.7471
451LEU	CA	1381	7.298	0.572	-2.089	0.0256	-0.0863	-0.768
451LEU	HA	1382	7.387	0.514	-2.067	1.0971	1.9373	0.5766
451LEU	CB	1383	7.201	0.494	-2.191	-0.9772	-0.0393	0.1863
451LEU	HB1	1384	7.19	0.398	-2.141	0.4977	-0.0517	0.5259
451LEU	HB2	1385	7.111	0.557	-2.198	0.4446	2.2936	1.496
451LEU	CG	1386	7.247	0.455	-2.341	-0.2788	-0.3208	-0.3529
451LEU	HG	1387	7.289	0.543	-2.389	2.7742	-0.0233	2.4853
451LEU	CD1	1388	7.359	0.345	-2.336	0.3282	0.2279	-0.2457
451LEU	HD11	1389	7.451	0.373	-2.285	-0.3486	-0.866	1.7005
451LEU	HD12	1390	7.325	0.256	-2.282	1.1786	-1.5837	-2.5335
451LEU	HD13	1391	7.383	0.316	-2.438	-0.6678	-0.0159	-0.4246
451LEU	CD2	1392	7.124	0.422	-2.42	0.2317	0.0119	-0.212
451LEU	HD21	1393	7.041	0.494	-2.421	-1.5074	-1.8947	-1.0931
451LEU	HD22	1394	7.157	0.406	-2.522	0.8543	0.4959	-0.0964
451LEU	HD23	1395	7.07	0.335	-2.383	0.2257	-0.3319	-1.0109
451LEU	C	1396	7.355	0.697	-2.165	0.1343	0.4574	0.1406
451LEU	O	1397	7.452	0.696	-2.237	0.1358	-0.277	-0.1925
452ALA	N	1398	7.277	0.803	-2.147	-0.2197	0.4072	0.1518
452ALA	H	1399	7.195	0.797	-2.089	0.7686	1.0912	1.6762
452ALA	CA	1400	7.309	0.929	-2.203	0.3356	-0.5353	0.862
452ALA	HA	1401	7.33	0.914	-2.309	-2.9535	-0.626	0.1072
452ALA	CB	1402	7.187	1.02	-2.185	0.1818	-0.3803	0.0203
452ALA	HB1	1403	7.208	1.117	-2.231	1.0026	-1.2351	-1.4664
452ALA	HB2	1404	7.104	0.985	-2.247	0.1206	0.6799	-0.5244
452ALA	HB3	1405	7.148	1.033	-2.084	-0.5523	-1.4633	-0.1087
452ALA	C	1406	7.431	1.003	-2.133	-0.2411	-0.3328	-0.1083
452ALA	O	1407	7.483	1.098	-2.19	0.0929	-0.5984	-0.0843
453TYR	N	1408	7.474	0.959	-2.019	0.0576	-0.3581	-0.7602
453TYR	H	1409	7.424	0.881	-1.98	-0.5887	0.7328	0.7069
453TYR	CA	1410	7.585	1.021	-1.945	1.0563	0.0504	-0.0601
453TYR	HA	1411	7.647	1.092	-1.999	-0.264	1.0889	-0.2477
453TYR	CB	1412	7.523	1.105	-1.823	0.4892	0.2175	0.0181
453TYR	HB1	1413	7.457	1.171	-1.88	-0.7597	-1.5141	-0.6658
453TYR	HB2	1414	7.451	1.045	-1.767	1.0872	0.3694	0.9568
453TYR	CG	1415	7.615	1.176	-1.729	0.0929	-0.0802	0.217
453TYR	CD1	1416	7.669	1.307	-1.748	-0.155	-0.1391	-0.4089
453TYR	HD1	1417	7.648	1.37	-1.833	0.5786	0.0405	-0.4682
453TYR	CD2	1418	7.654	1.097	-1.62	0.1275	-0.5523	0.0795
453TYR	HD2	1419	7.613	0.997	-1.613	0.5327	-0.801	-0.9249
453TYR	CE1	1420	7.755	1.355	-1.652	-0.2163	0.4733	-0.6374
453TYR	HE1	1421	7.794	1.455	-1.663	-1.6168	1.3823	1.7655
453TYR	CE2	1422	7.737	1.148	-1.522	-0.2015	-0.5492	0.124
453TYR	HE2	1423	7.782	1.092	-1.441	0.0886	1.8341	1.7419
453TYR	CZ	1424	7.786	1.277	-1.535	0.988	-1.1373	0.0758
453TYR	OH	1425	7.858	1.333	-1.436	-0.4315	0.2719	-0.0385
453TYR	HH	1426	7.873	1.426	-1.45	1.3338	-0.3649	-3.717
453TYR	C	1427	7.667	0.904	-1.891	-0.2093	-0.1437	-0.1334
453TYR	O	1428	7.614	0.796	-1.863	0.3101	-0.1689	-0.7132
454ARG	N	1429	7.801	0.927	-1.876	-0.0062	-0.3333	-0.3466
454ARG	H	1430	7.838	0.999	-1.936	-2.3818	-0.3208	-1.9237
454ARG	CA	1431	7.908	0.828	-1.848	-0.5198	0.8371	-0.0549
454ARG	HA	1432	7.989	0.884	-1.8	-0.9181	0.9377	0.4997
454ARG	CB	1433	7.861	0.72	-1.742	-0.7476	0.1011	0.1371
454ARG	HB1	1434	7.81	0.763	-1.656	-0.0248	0.9444	0.1539
454ARG	HB2	1435	7.79	0.651	-1.79	-1.7232	0.0924	1.544
454ARG	CG	1436	7.975	0.638	-1.681	-0.1195	-0.0156	-0.7562
454ARG	HG1	1437	8.04	0.605	-1.762	0.1334	-0.1813	-0.4914
454ARG	HG2	1438	8.04	0.703	-1.622	0.1587	-0.5632	-0.4471
454ARG	CD	1439	7.932	0.51	-1.613	-0.7681	0.1799	-0.1404
454ARG	HD1	1440	7.861	0.514	-1.531	0.3452	-0.6243	0.9047
454ARG	HD2	1441	7.886	0.448	-1.69	0.9271	-1.4247	0.0537
454ARG	NE	1442	8.049	0.445	-1.554	-0.2103	0.0552	0.283
454ARG	HE	1443	8.125	0.508	-1.532	0.0142	-0.0765	-0.1022
454ARG	CZ	1444	8.062	0.314	-1.514	-0.278	0.3995	0.8389
454ARG	NH1	1445	7.968	0.228	-1.527	-0.4201	-0.4769	0.4869
454ARG	HH11	1446	7.894	0.248	-1.592	-1.5779	-0.1867	1.8401
454ARG	HH12	1447	7.969	0.146	-1.467	0.6183	0.327	1.618
454ARG	NH2	1448	8.158	0.283	-1.437	-0.1845	0.32	-0.02
454ARG	HH21	1449	8.223	0.354	-1.408	1.4798	-1.1941	0.0947
454ARG	HH22	1450	8.172	0.193	-1.392	0.9877	0.0531	-0.8644
454ARG	C	1451	7.968	0.777	-1.976	0.0475	0.402	0.0718
454ARG	O	1452	8.082	0.738	-1.97	-0.2374	0.1744	0.3909
455SER	N	1453	7.885	0.779	-2.083	-0.0594	0.4989	0.2344
455SER	H	1454	7.786	0.785	-2.064	-0.063	-0.552	0.6179
455SER	CA	1455	7.922	0.747	-2.219	-0.0097	0.7564	0.1188
455SER	HA	1456	7.976	0.652	-2.216	0.2195	0.8731	-0.1619
455SER	CB	1457	7.792	0.725	-2.29	0.0315	-0.6911	0.7888
455SER	HB1	1458	7.728	0.813	-2.283	-1.0689	-1.2937	-1.033
455SER	HB2	1459	7.812	0.697	-2.394	4.2042	2.0761	0.5852
455SER	OG	1460	7.711	0.628	-2.218	-0.2506	0.1736	-0.4899
455SER	HG	1461	7.622	0.644	-2.243	0.3106	1.3012	-1.8723
455SER	C	1462	8.007	0.856	-2.279	-0.1808	-0.1795	0.4942
455SER	O	1463	7.986	0.976	-2.249	-0.1737	0.14	-0.2585
456ASN	N	1464	8.113	0.817	-2.348	0.1434	0.1968	-0.3623
456ASN	H	1465	8.131	0.722	-2.377	1.6715	0.2662	0.2422
456ASN	CA	1466	8.218	0.917	-2.395	-0.0552	-0.1941	-0.4014
456ASN	HA	1467	8.211	0.998	-2.322	-1.7052	1.3869	-2.1881
456ASN	CB	1468	8.352	0.856	-2.408	-0.384	0.3	-0.3464
456ASN	HB1	1469	8.373	0.81	-2.311	0.968	2.3755	0.3875
456ASN	HB2	1470	8.358	0.775	-2.481	1.3604	1.0557	-1.0828
456ASN	CG	1471	8.457	0.962	-2.442	0.2062	0.7936	0.715
456ASN	OD1	1472	8.45	1.017	-2.55	-0.0929	0.6396	-0.3082
456ASN	ND2	1473	8.548	0.995	-2.357	0.2846	0.1449	0.3359
456ASN	HD21	1474	8.546	0.96	-2.262	0.386	0.7666	0.5664
456ASN	HD22	1475	8.62	1.056	-2.392	-0.5596	-0.1356	-2.1214
456ASN	C	1476	8.173	0.963	-2.538	0.4175	-0.1483	0.5763
456ASN	O	1477	8.19	0.876	-2.625	0.2735	-0.2277	0.1931
457PRO	N	1478	8.135	1.088	-2.571	0.0953	0.057	-0.6338
457PRO	CA	1479	8.057	1.106	-2.694	0.3419	-0.0774	-0.6787
457PRO	HA	1480	7.998	1.017	-2.715	-1.645	1.0186	-0.0601
457PRO	CB	1481	7.976	1.234	-2.669	0.1335	-0.3912	-0.0206
457PRO	HB1	1482	7.939	1.29	-2.756	0.1402	-0.2183	0.0872
457PRO	HB2	1483	7.885	1.193	-2.625	0.4915	-0.2319	0.8837
457PRO	CG	1484	8.062	1.309	-2.556	0.2099	0.0762	-0.0375
457PRO	HG1	1485	8.133	1.37	-2.61	-0.5982	-0.2766	-1.545
457PRO	HG2	1486	7.991	1.367	-2.497	-0.1906	-2.222	1.9147
457PRO	CD	1487	8.12	1.196	-2.477	1.3857	1.13	-0.4329
457PRO	HD1	1488	8.208	1.236	-2.426	1.7668	-0.7421	0.4735
457PRO	HD2	1489	8.058	1.167	-2.392	0.2124	1.128	-1.2811
457PRO	C	1490	8.15	1.14	-2.81	0.4258	-0.0112	0.1654
457PRO	O	1491	8.1	1.126	-2.921	0.9026	-0.1011	0.398
458VAL	N	1492	8.265	1.194	-2.779	0.046	0.1367	-0.3913
458VAL	H	1493	8.291	1.213	-2.683	0.8182	1.6285	-0.8743
458VAL	CA	1494	8.367	1.238	-2.871	-0.5911	-1.1527	-0.2202
458VAL	HA	1495	8.328	1.305	-2.947	2.1558	1.7389	0.658
458VAL	CB	1496	8.487	1.321	-2.8	0.515	-0.1566	0.2086
458VAL	HB	1497	8.552	1.253	-2.745	-0.8711	0.0515	2.183
458VAL	CG1	1498	8.577	1.402	-2.895	-0.1092	0.2556	-0.0623
458VAL	HG11	1499	8.668	1.417	-2.837	-0.1005	2.8209	-0.599
458VAL	HG12	1500	8.613	1.349	-2.983	1.0269	3.7096	-1.8926
458VAL	HG13	1501	8.545	1.504	-2.919	-2.4379	-0.7437	-1.5717
458VAL	CG2	1502	8.421	1.422	-2.701	0.1601	0.42	0.9748
458VAL	HG21	1503	8.384	1.374	-2.61	-2.3248	3.1612	1.5705
458VAL	HG22	1504	8.486	1.498	-2.659	0.0842	0.9444	0.163
458VAL	HG23	1505	8.336	1.468	-2.752	-0.4804	-2.0268	-0.3458
458VAL	C	1506	8.444	1.114	-2.929	0.4534	0.0841	0.5903
458VAL	O	1507	8.488	1.119	-3.043	-0.0375	0.1781	0.1101
459GLU	N	1508	8.449	1	-2.855	0.7414	1.0673	-0.528
459GLU	H	1509	8.413	1.004	-2.761	0.0661	1.7013	-0.8005
459GLU	CA	1510	8.48	0.865	-2.91	-0.4394	-0.4727	-0.8197
459GLU	HA	1511	8.558	0.877	-2.985	-1.3386	1.0525	-1.5542
459GLU	CB	1512	8.512	0.77	-2.789	0.2338	-0.0243	0.1631
459GLU	HB1	1513	8.594	0.816	-2.733	-0.3483	1.1987	0.0215
459GLU	HB2	1514	8.431	0.755	-2.718	1.963	-0.0797	2.2414
459GLU	CG	1515	8.559	0.636	-2.838	-0.4804	0.3266	-0.1642
459GLU	HG1	1516	8.482	0.583	-2.893	-1.5165	-1.2522	2.6315
459GLU	HG2	1517	8.634	0.663	-2.913	0.4354	-1.1694	0.1833
459GLU	CD	1518	8.618	0.559	-2.72	-0.5255	-0.578	-0.5333
459GLU	OE1	1519	8.72	0.495	-2.747	0.4245	-0.0174	-0.1044
459GLU	OE2	1520	8.577	0.571	-2.601	-0.5032	-0.2482	-0.113
459GLU	C	1521	8.361	0.8	-2.983	-0.2235	0.0275	0.2155
459GLU	O	1522	8.383	0.737	-3.089	0.3501	0.3004	-0.0131
460GLY	N	1523	8.239	0.81	-2.926	-0.9817	-0.6138	0.1001
460GLY	H	1524	8.233	0.863	-2.84	-0.2603	-0.7058	0.2143
460GLY	CA	1525	8.123	0.744	-2.965	0.1407	-0.1913	-0.3296
460GLY	HA1	1526	8.039	0.814	-2.959	-1.4071	-2.0038	0.0043
460GLY	HA2	1527	8.117	0.713	-3.07	-0.6199	-0.3285	-0.2574
460GLY	C	1528	8.077	0.623	-2.885	-0.0681	0.2321	-0.1514
460GLY	O	1529	7.98	0.561	-2.927	-0.0272	-0.3689	-0.4422
461LYS	N	1530	8.147	0.59	-2.774	0.1516	-0.0268	0.5045
461LYS	H	1531	8.207	0.666	-2.743	0.6566	-1.2614	2.8311
461LYS	CA	1532	8.136	0.479	-2.691	0.019	0.0948	-0.4239
461LYS	HA	1533	8.123	0.389	-2.752	-2.2615	0.0472	0.0405
461LYS	CB	1534	8.266	0.462	-2.608	-0.8486	1.1682	-0.0586
461LYS	HB1	1535	8.35	0.447	-2.676	-0.0475	-1.9585	1.455
461LYS	HB2	1536	8.28	0.555	-2.552	1.5321	1.6866	-1.3786
461LYS	CG	1537	8.279	0.341	-2.506	0.2338	-0.4252	-0.0787
461LYS	HG1	1538	8.206	0.335	-2.425	0.6977	-2.8532	0.2524
461LYS	HG2	1539	8.259	0.248	-2.559	-0.7472	-0.1274	-0.2507
461LYS	CD	1540	8.423	0.341	-2.452	-0.4518	0.7476	-0.2658
461LYS	HD1	1541	8.446	0.447	-2.439	-2.2472	0.8902	2.5719
461LYS	HD2	1542	8.419	0.292	-2.355	-1.838	2.0026	0.3441
461LYS	CE	1543	8.529	0.279	-2.544	-0.3901	-0.0815	-0.2555
461LYS	HE1	1544	8.529	0.17	-2.54	-1.2794	-0.1021	-0.7165
461LYS	HE2	1545	8.512	0.303	-2.648	1.2334	1.1878	-0.2677
461LYS	NZ	1546	8.667	0.33	-2.517	0.1162	0.4369	0.962
461LYS	HZ1	1547	8.74	0.285	-2.57	-0.4469	0.4257	0.1635
461LYS	HZ2	1548	8.657	0.425	-2.552	-1.2098	-0.1015	-0.28
461LYS	HZ3	1549	8.694	0.327	-2.42	1.4949	3.1323	0.7624
461LYS	C	1550	8.012	0.496	-2.603	-0.6526	-0.3255	-0.0401
461LYS	O	1551	7.993	0.599	-2.535	0.149	0.4457	-0.5468
462LEU	N	1552	7.927	0.395	-2.6	0.7323	0.0466	0.166
462LEU	H	1553	7.95	0.308	-2.647	0.1128	0.0761	-0.2036
462LEU	CA	1554	7.816	0.385	-2.507	-0.1246	-0.0644	-0.0748
462LEU	HA	1555	7.786	0.482	-2.466	0.5021	-0.3588	1.1284
462LEU	CB	1556	7.698	0.325	-2.576	0.0415	-0.6304	0.5013
462LEU	HB1	1557	7.722	0.219	-2.59	-0.4339	-0.6902	0.0819
462LEU	HB2	1558	7.611	0.332	-2.511	0.0638	0.1751	0.4479
462LEU	CG	1559	7.657	0.388	-2.717	-0.0718	-0.2086	-0.1683
462LEU	HG	1560	7.743	0.39	-2.784	1.1304	-0.9638	1.2979
462LEU	CD1	1561	7.556	0.291	-2.77	-0.1655	-0.0665	0.0466
462LEU	HD11	1562	7.473	0.264	-2.706	-1.2017	-3.1328	-2.3408
462LEU	HD12	1563	7.518	0.339	-2.861	-1.5336	0.3936	0.8421
462LEU	HD13	1564	7.613	0.205	-2.806	-1.6882	-0.4007	-1.7362
462LEU	CD2	1565	7.606	0.53	-2.7	0.5583	-0.1682	-0.4891
462LEU	HD21	1566	7.505	0.528	-2.661	0.2805	-0.6678	-1.2157
462LEU	HD22	1567	7.657	0.593	-2.627	-1.2657	2.1969	-1.1328
462LEU	HD23	1568	7.596	0.579	-2.797	-0.0019	0.4633	-0.1156
462LEU	C	1569	7.861	0.29	-2.39	-0.1242	0.2812	0.7186
462LEU	O	1570	7.905	0.176	-2.413	-0.1615	-0.5356	0.1316
463ILE	N	1571	7.846	0.336	-2.266	0.362	0.8152	0.0503
463ILE	H	1572	7.803	0.426	-2.252	1.7272	1.2663	1.6126
463ILE	CA	1573	7.845	0.245	-2.147	-0.8983	0.1024	0.1581
463ILE	HA	1574	7.873	0.147	-2.187	2.2917	1.1171	-0.3214
463ILE	CB	1575	7.945	0.315	-2.043	0.2638	0.4658	-0.1558
463ILE	HB	1576	7.902	0.412	-2.017	0.722	1.298	-2.2926
463ILE	CG1	1577	8.092	0.33	-2.098	0.4855	0.5992	0.3405
463ILE	HG11	1578	8.12	0.226	-2.111	-1.0858	0.0223	1.2661
463ILE	HG12	1579	8.089	0.368	-2.2	-0.9397	-0.3523	0.0065
463ILE	CG2	1580	7.95	0.243	-1.908	-0.257	-0.4754	-0.0122
463ILE	HG21	1581	8.015	0.292	-1.835	1.0292	0.0454	-1.4342
463ILE	HG22	1582	7.857	0.233	-1.854	0.064	-0.111	0.6189
463ILE	HG23	1583	7.993	0.143	-1.91	-0.9547	-0.7744	-0.4758
463ILE	CD	1584	8.188	0.403	-2.012	0.1846	0.0948	0.7488
463ILE	HD1	1585	8.213	0.362	-1.914	-2.147	-0.312	1.2447
463ILE	HD2	1586	8.287	0.41	-2.058	0.6317	1.3453	1.8387
463ILE	HD3	1587	8.157	0.504	-1.986	0.426	0.4917	-0.4183
463ILE	C	1588	7.703	0.247	-2.096	-0.5891	-0.6871	0.5556
463ILE	O	1589	7.655	0.349	-2.052	0.453	0.0963	-0.1598
464PHE	N	1590	7.636	0.129	-2.1	-0.6504	-0.3467	0.0142
464PHE	H	1591	7.688	0.049	-2.129	0.3529	0.9781	-2.0485
464PHE	CA	1592	7.5	0.105	-2.046	0.0295	-0.3949	0.5305
464PHE	HA	1593	7.432	0.19	-2.047	-1.4508	-1.4842	2.494
464PHE	CB	1594	7.433	-0.018	-2.113	0.4723	-0.1509	-0.0331
464PHE	HB1	1595	7.494	-0.108	-2.106	-2.6453	-2.2831	1.6138
464PHE	HB2	1596	7.336	-0.033	-2.066	-0.0315	1.4695	-0.4764
464PHE	CG	1597	7.405	0.005	-2.263	-0.1951	0.4139	0.3473
464PHE	CD1	1598	7.502	0.015	-2.366	0.556	0.5554	0.0342
464PHE	HD1	1599	7.605	0.018	-2.336	0.3702	-1.9762	1.2266
464PHE	CD2	1600	7.271	0.002	-2.303	-0.2336	-0.5016	1.1819
464PHE	HD2	1601	7.204	-0.021	-2.222	0.877	-1.1306	1.9474
464PHE	CE1	1602	7.461	0.039	-2.502	0.4777	0.5882	0.1917
464PHE	HE1	1603	7.536	0.065	-2.576	0.4971	0.4796	0.1733
464PHE	CE2	1604	7.226	0.005	-2.436	0.1151	0.1069	-0.6234
464PHE	HE2	1605	7.12	0.002	-2.459	-0.2522	0.477	0.8539
464PHE	CZ	1606	7.322	0.033	-2.535	-0.4505	0.14	0.7986
464PHE	HZ	1607	7.283	0.037	-2.635	2.7685	1.1005	-0.5225
464PHE	C	1608	7.505	0.067	-1.898	0.0444	-0.6352	-0.7412
464PHE	O	1609	7.613	0.049	-1.839	-0.4303	0.2996	-0.1797
465CYS	N	1610	7.387	0.068	-1.829	-0.9711	0.4846	0.4387
465CYS	H	1611	7.303	0.087	-1.882	-0.923	-0.4444	0.0009
465CYS	CA	1612	7.365	0.068	-1.684	0.0611	-1.4519	-0.3911
465CYS	HA	1613	7.43	0.146	-1.645	1.7491	-0.8967	-3.897
465CYS	CB	1614	7.219	0.104	-1.664	0.5752	0.5258	-0.2209
465CYS	HB1	1615	7.179	0.186	-1.724	-0.8647	0.3177	0.42
465CYS	HB2	1616	7.148	0.023	-1.681	-0.5772	1.4496	0.0016
465CYS	SG	1617	7.18	0.16	-1.491	0.0942	0.6443	0.1014
465CYS	HG	1618	7.166	0.035	-1.444	1.2786	-0.3198	-1.9378
465CYS	C	1619	7.406	-0.066	-1.618	-0.1682	0.2133	-0.2633
465CYS	O	1620	7.437	-0.07	-1.5	-0.1882	-0.354	0.1023
466ASN	N	1621	7.418	-0.175	-1.697	0.0567	0.0976	0.506
466ASN	H	1622	7.4	-0.175	-1.796	-0.6369	2.1346	0.5934
466ASN	CA	1623	7.451	-0.31	-1.65	-1.0633	0.0305	-0.3675
466ASN	HA	1624	7.436	-0.328	-1.544	-0.6526	-1.2934	-0.5222
466ASN	CB	1625	7.384	-0.418	-1.746	-0.055	-0.0665	0.4894
466ASN	HB1	1626	7.418	-0.51	-1.697	0.5197	-2.2622	-3.592
466ASN	HB2	1627	7.276	-0.416	-1.735	0.1401	1.8614	2.8855
466ASN	CG	1628	7.409	-0.409	-1.895	-0.5035	0.2529	1.4382
466ASN	OD1	1629	7.447	-0.308	-1.955	0.1666	-0.2055	0.2778
466ASN	ND2	1630	7.399	-0.523	-1.967	0.2545	-0.1	-0.3487
466ASN	HD21	1631	7.378	-0.612	-1.924	-0.8742	0.5373	0.444
466ASN	HD22	1632	7.421	-0.525	-2.066	-0.1393	1.721	-0.4955
466ASN	C	1633	7.607	-0.342	-1.661	0.0337	0.2683	0.0684
466ASN	O	1634	7.645	-0.447	-1.611	0.2503	0.127	-0.3311
467GLY	N	1635	7.688	-0.251	-1.72	-0.0204	0.5168	-0.5624
467GLY	H	1636	7.658	-0.159	-1.749	2.5052	1.472	-0.3903
467GLY	CA	1637	7.829	-0.256	-1.726	-0.1802	-1.3217	-0.2803
467GLY	HA1	1638	7.861	-0.159	-1.688	-0.0838	-1.6009	0.3644
467GLY	HA2	1639	7.877	-0.324	-1.656	1.2003	0.676	0.8112
467GLY	C	1640	7.879	-0.284	-1.864	-0.7031	0.439	0.5271
467GLY	O	1641	7.997	-0.27	-1.888	-0.3158	0.1039	-0.0141
468VAL	N	1642	7.791	-0.334	-1.953	-0.0485	-0.3876	-0.3731
468VAL	H	1643	7.697	-0.347	-1.92	0.2084	-1.2839	0.0604
468VAL	CA	1644	7.831	-0.376	-2.089	0.0441	0.956	0.6966
468VAL	HA	1645	7.925	-0.431	-2.083	0.009	0.8893	0.6346
468VAL	CB	1646	7.714	-0.472	-2.141	-0.6366	-0.8543	-0.4821
468VAL	HB	1647	7.627	-0.406	-2.146	0.8153	1.0374	-2.0615
468VAL	CG1	1648	7.749	-0.529	-2.278	-0.3013	-0.636	0.536
468VAL	HG11	1649	7.858	-0.533	-2.282	0.2905	3.7849	3.9971
468VAL	HG12	1650	7.718	-0.63	-2.302	0.8834	-0.5882	-1.4224
468VAL	HG13	1651	7.721	-0.472	-2.366	-0.1664	-2.9037	-1.0635
468VAL	CG2	1652	7.678	-0.592	-2.046	-0.6458	-0.2953	-0.338
468VAL	HG21	1653	7.667	-0.558	-1.944	-0.7885	-0.1618	-0.3968
468VAL	HG22	1654	7.598	-0.658	-2.081	0.3706	-1.9839	0.4248
468VAL	HG23	1655	7.772	-0.648	-2.046	-0.0551	0.6786	-0.706
468VAL	C	1656	7.836	-0.245	-2.173	0.3567	0.0654	-0.0083
468VAL	O	1657	7.762	-0.149	-2.144	0.562	-0.0927	-1.0306
469VAL	N	1658	7.929	-0.241	-2.266	-0.0035	0.4079	-0.2406
469VAL	H	1659	7.991	-0.32	-2.255	-0.7534	-0.1417	0.1344
469VAL	CA	1660	7.967	-0.128	-2.348	-0.1922	-0.4314	-0.0525
469VAL	HA	1661	7.915	-0.039	-2.313	1.3822	-0.1845	1.835
469VAL	CB	1662	8.122	-0.094	-2.316	0.148	0.4228	-0.4553
469VAL	HB	1663	8.181	-0.163	-2.376	0.0195	0.9621	-1.2119
469VAL	CG1	1664	8.159	0.039	-2.368	0.2008	0.6813	0.0892
469VAL	HG11	1665	8.132	0.04	-2.474	2.6399	-4.0733	-0.8162
469VAL	HG12	1666	8.115	0.115	-2.303	1.5689	1.8886	-0.3639
469VAL	HG13	1667	8.267	0.048	-2.356	0.2914	-0.7529	0.4531
469VAL	CG2	1668	8.166	-0.113	-2.168	-0.9018	0.4609	0.4756
469VAL	HG21	1669	8.271	-0.086	-2.152	-1.4185	0.9705	3.7303
469VAL	HG22	1670	8.102	-0.06	-2.097	-1.2143	1.0106	-0.2015
469VAL	HG23	1671	8.167	-0.219	-2.146	0.0287	0.369	0.0287
469VAL	C	1672	7.951	-0.165	-2.497	0.742	0.0299	-0.3606
469VAL	O	1673	7.99	-0.268	-2.541	0.3896	-0.0138	-0.0438
470LEU	N	1674	7.878	-0.082	-2.564	-0.3049	0.6551	0.2996
470LEU	H	1675	7.877	0.01	-2.524	1.496	0.3619	1.1349
470LEU	CA	1676	7.869	-0.083	-2.709	-0.1141	-0.0377	0.5357
470LEU	HA	1677	7.914	-0.172	-2.752	-2.0941	-0.908	0.1626
470LEU	CB	1678	7.724	-0.095	-2.758	-1.3005	-0.0594	0.1245
470LEU	HB1	1679	7.667	-0.013	-2.714	-0.1978	-0.6465	2.8364
470LEU	HB2	1680	7.719	-0.077	-2.865	-1.7557	-2.0039	-0.2167
470LEU	CG	1681	7.657	-0.229	-2.714	0.3617	-0.0306	-0.4721
470LEU	HG	1682	7.624	-0.223	-2.61	2.9526	-0.2292	0.4181
470LEU	CD1	1683	7.526	-0.254	-2.793	0.2525	-0.2671	0.228
470LEU	HD11	1684	7.471	-0.161	-2.81	0.3999	-0.0335	0.9901
470LEU	HD12	1685	7.546	-0.305	-2.887	-1.642	1.9966	-1.5363
470LEU	HD13	1686	7.454	-0.306	-2.729	-2.7065	0.9218	-1.9255
470LEU	CD2	1687	7.738	-0.357	-2.713	-0.6538	0.4251	0.3611
470LEU	HD21	1688	7.671	-0.443	-2.708	0.315	-0.3861	-0.1615
470LEU	HD22	1689	7.794	-0.378	-2.805	-1.5897	-2.3983	0.3466
470LEU	HD23	1690	7.804	-0.364	-2.627	-1.8858	1.5571	1.4368
470LEU	C	1691	7.936	0.047	-2.759	0.56	-0.375	0.2484
470LEU	O	1692	7.965	0.14	-2.683	0.483	0.1062	0.2798
471HIS	N	1693	7.956	0.049	-2.894	0.1193	0.3755	0.048
471HIS	H	1694	7.936	-0.033	-2.95	2.7477	0.8061	-1.6974
471HIS	CA	1695	7.983	0.167	-2.968	0.3183	-0.5047	0.7842
471HIS	HA	1696	8.007	0.247	-2.898	-0.038	1.3411	-1.1107
471HIS	CB	1697	8.095	0.139	-3.069	0.2542	-0.374	0.041
471HIS	HB1	1698	8.18	0.08	-3.032	1.9544	2.2529	0.603
471HIS	HB2	1699	8.048	0.099	-3.159	-0.5943	1.4239	-0.3515
471HIS	CG	1700	8.168	0.261	-3.12	-0.2934	-0.4481	-0.3287
471HIS	ND1	1701	8.116	0.358	-3.211	0.5845	0.6567	-0.04
471HIS	CD2	1702	8.3	0.29	-3.102	-0.2423	0.1682	-0.4377
471HIS	HD2	1703	8.376	0.233	-3.051	-0.5026	-0.0341	-0.2719
471HIS	CE1	1704	8.215	0.443	-3.232	0.4319	-0.1648	-0.6451
471HIS	HE1	1705	8.203	0.532	-3.292	-2.5007	0.0323	0.0396
471HIS	NE2	1706	8.327	0.403	-3.171	-0.7864	-0.0521	-0.1312
471HIS	HE2	1707	8.418	0.443	-3.189	-1.4161	2.1928	1.2599
471HIS	C	1708	7.853	0.205	-3.047	0.1157	-0.0989	0.0548
471HIS	O	1709	7.78	0.112	-3.102	-0.9114	-0.6054	0.0857
472ARG	N	1710	7.841	0.337	-3.08	-0.1777	0.5885	0.4468
472ARG	H	1711	7.907	0.4	-3.037	-0.0566	-0.507	1.9402
472ARG	CA	1712	7.732	0.4	-3.16	-0.4052	-0.4711	-0.4117
472ARG	HA	1713	7.636	0.384	-3.11	-0.2621	-0.4357	-0.1268
472ARG	CB	1714	7.761	0.553	-3.176	-0.209	-0.588	0.1656
472ARG	HB1	1715	7.771	0.599	-3.077	-0.6542	1.0077	-0.4891
472ARG	HB2	1716	7.854	0.56	-3.232	-1.4379	1.2979	-1.8175
472ARG	CG	1717	7.657	0.636	-3.25	-0.0325	-1.205	0.3513
472ARG	HG1	1718	7.63	0.593	-3.346	2.0476	-0.4489	-0.6332
472ARG	HG2	1719	7.567	0.65	-3.191	0.8103	-0.569	1.5302
472ARG	CD	1720	7.713	0.775	-3.285	-1.2478	-0.2451	-0.6129
472ARG	HD1	1721	7.76	0.809	-3.193	1.0771	-1.486	-1.2763
472ARG	HD2	1722	7.791	0.768	-3.36	-1.046	-3.9012	-0.2385
472ARG	NE	1723	7.603	0.858	-3.331	0.1981	0.0071	-0.4953
472ARG	HE	1724	7.517	0.81	-3.354	0.7091	0.157	-2.9328
472ARG	CZ	1725	7.594	0.991	-3.33	-0.0273	-0.0352	-0.2011
472ARG	NH1	1726	7.69	1.061	-3.271	-0.2827	0.0768	0.0367
472ARG	HH11	1727	7.762	1.022	-3.211	0.0901	-2.3687	-1.8643
472ARG	HH12	1728	7.694	1.162	-3.279	1.5648	0.1907	1.547
472ARG	NH2	1729	7.49	1.053	-3.384	0.1601	-0.1381	-0.5809
472ARG	HH21	1730	7.418	1.007	-3.437	-0.4509	-2.2736	1.8814
472ARG	HH22	1731	7.462	1.15	-3.371	0.9599	0.4312	-2.676
472ARG	C	1732	7.722	0.341	-3.295	0.6451	0.3681	0.5703
472ARG	O	1733	7.612	0.312	-3.34	-0.3653	0.0136	-0.2861
473LEU	N	1734	7.839	0.296	-3.348	0.0666	-0.2099	-0.0828
473LEU	H	1735	7.925	0.332	-3.308	-0.5036	3.3614	-1.6518
473LEU	CA	1736	7.857	0.23	-3.482	-0.035	0.8774	-0.2682
473LEU	HA	1737	7.811	0.291	-3.56	-1.0009	0.3353	-0.1373
473LEU	CB	1738	8.006	0.222	-3.516	0.1067	0.0098	0.0847
473LEU	HB1	1739	8.06	0.178	-3.432	1.1701	2.5066	0.8164
473LEU	HB2	1740	8.033	0.162	-3.603	-0.2749	0.5822	-0.4345
473LEU	CG	1741	8.08	0.353	-3.539	-0.3191	-0.0159	-0.4699
473LEU	HG	1742	8.054	0.426	-3.462	0.5904	-0.1714	-0.0002
473LEU	CD1	1743	8.232	0.348	-3.537	0.0945	0.5933	0.1239
473LEU	HD11	1744	8.28	0.445	-3.528	1.1117	0.0607	0.693
473LEU	HD12	1745	8.266	0.292	-3.449	-0.8483	1.409	1.0319
473LEU	HD13	1746	8.258	0.29	-3.625	-0.3715	0.635	-0.0447
473LEU	CD2	1747	8.035	0.432	-3.665	-0.5633	-1.0733	0.0571
473LEU	HD21	1748	8.059	0.381	-3.758	-1.2962	-0.4632	-0.4724
473LEU	HD22	1749	7.931	0.464	-3.662	-0.5621	-1.0783	0.1669
473LEU	HD23	1750	8.089	0.526	-3.659	-2.3054	-0.0957	1.3576
473LEU	C	1751	7.799	0.091	-3.484	-0.6286	0.0244	1.2721
473LEU	O	1752	7.81	0.029	-3.594	-0.7302	-0.3052	-0.109
474GLN	N	1753	7.748	0.037	-3.379	0.091	0.0415	-0.1707
474GLN	H	1754	7.76	0.098	-3.299	2.0004	0.2048	-0.5282
474GLN	CA	1755	7.692	-0.094	-3.347	0.5865	0.3042	0.3012
474GLN	HA	1756	7.639	-0.112	-3.44	1.5834	-1.1284	-0.0176
474GLN	CB	1757	7.788	-0.214	-3.341	-0.6533	0.4454	0.5552
474GLN	HB1	1758	7.724	-0.302	-3.337	2.0242	-2.2157	-4.5395
474GLN	HB2	1759	7.83	-0.213	-3.442	-1.7559	-0.1159	0.0769
474GLN	CG	1760	7.9	-0.202	-3.24	-0.0736	0.7477	0.1962
474GLN	HG1	1761	7.994	-0.242	-3.279	-0.9703	0.4634	-1.8115
474GLN	HG2	1762	7.93	-0.098	-3.224	1.6397	0.0137	2.1821
474GLN	CD	1763	7.882	-0.253	-3.097	-0.4755	-0.4463	-0.9107
474GLN	OE1	1764	7.963	-0.216	-3.01	0.6343	0.58	-0.1382
474GLN	NE2	1765	7.791	-0.339	-3.079	-0.0398	-0.2718	0.0444
474GLN	HE21	1766	7.75	-0.379	-3.162	-0.3259	0.806	-0.3476
474GLN	HE22	1767	7.769	-0.377	-2.988	-0.9123	-3.4215	-1.3165
474GLN	C	1768	7.571	-0.086	-3.252	-0.5253	0.0364	-0.1187
474GLN	O	1769	7.547	-0.169	-3.166	0.2906	0.4647	0.1833
475CYS	N	1770	7.496	0.022	-3.275	-0.0142	0.4317	-0.0876
475CYS	H	1771	7.532	0.091	-3.338	-0.3962	-0.8832	-1.8312
475CYS	CA	1772	7.375	0.063	-3.205	-0.1339	-0.1703	0.3041
475CYS	HA	1773	7.335	-0.026	-3.157	-1.1455	0.6064	0.9402
475CYS	CB	1774	7.417	0.163	-3.098	0.0834	-0.137	0.7114
475CYS	HB1	1775	7.519	0.146	-3.063	-0.3383	-3.4009	0.6879
475CYS	HB2	1776	7.392	0.264	-3.129	-0.0568	-0.8163	-1.5441
475CYS	SG	1777	7.323	0.13	-2.951	-0.3142	0.0509	-0.0196
475CYS	HG	1778	7.34	-0.002	-2.953	2.1547	0.3157	-0.5976
475CYS	C	1779	7.273	0.109	-3.303	0.8356	0.3573	-0.1268
475CYS	O	1780	7.156	0.078	-3.276	-0.5726	-0.3696	0.0274
476VAL	N	1781	7.317	0.168	-3.417	0.1954	0.2516	-0.015
476VAL	H	1782	7.416	0.191	-3.413	0.3408	0.3684	-2.8497
476VAL	CA	1783	7.232	0.215	-3.531	-0.6234	0.3302	-0.5518
476VAL	HA	1784	7.158	0.287	-3.494	-0.0198	0.6164	0.1304
476VAL	CB	1785	7.316	0.286	-3.633	0.2248	0.7685	-0.1905
476VAL	HB	1786	7.255	0.287	-3.724	-2.3604	-0.7777	1.3822
476VAL	CG1	1787	7.351	0.425	-3.59	-0.241	-0.1893	-0.4526
476VAL	HG11	1788	7.413	0.474	-3.665	0.0696	-0.0047	-0.0794
476VAL	HG12	1789	7.266	0.492	-3.575	0.9733	1.5037	-0.9175
476VAL	HG13	1790	7.412	0.431	-3.5	-2.2274	0.546	0.9221
476VAL	CG2	1791	7.447	0.212	-3.657	-0.4679	1.0211	0.3276
476VAL	HG21	1792	7.527	0.24	-3.588	-0.4431	2.3172	-0.1945
476VAL	HG22	1793	7.435	0.104	-3.667	-2.2182	1.3576	-2.1419
476VAL	HG23	1794	7.488	0.241	-3.754	0.1156	-1.8514	-0.362
476VAL	C	1795	7.146	0.106	-3.595	0.2304	-0.0213	-0.374
476VAL	O	1796	7.039	0.135	-3.646	0.1978	-0.0281	0.2024
477ARG	N	1797	7.18	-0.02	-3.58	0.4069	0.0148	0.667
477ARG	H	1798	7.273	-0.033	-3.544	0.9155	1.8355	0.1405
477ARG	CA	1799	7.1	-0.141	-3.583	-0.3943	-0.3546	-0.2382
477ARG	HA	1800	6.994	-0.116	-3.57	0.2608	4.8141	-2.5915
477ARG	CB	1801	7.136	-0.23	-3.712	-0.6477	0.1807	0.1267
477ARG	HB1	1802	7.143	-0.162	-3.797	0.0669	-0.4003	-0.2985
477ARG	HB2	1803	7.241	-0.257	-3.701	-0.6286	0.2188	0.0399
477ARG	CG	1804	7.031	-0.338	-3.731	-0.3697	0.4287	-0.1053
477ARG	HG1	1805	7.023	-0.396	-3.639	-0.01	-0.2866	-0.5176
477ARG	HG2	1806	6.93	-0.296	-3.74	-1.2221	-1.1896	1.2253
477ARG	CD	1807	7.056	-0.415	-3.861	0.1411	0.4433	0.0515
477ARG	HD1	1808	7.072	-0.357	-3.953	-1.7444	-1.599	-1.6928
477ARG	HD2	1809	7.137	-0.488	-3.857	-0.9207	-0.7727	-0.0137
477ARG	NE	1810	6.938	-0.502	-3.888	0.0937	0.0177	-0.484
477ARG	HE	1811	6.965	-0.599	-3.892	-2.9684	-0.8926	-1.5076
477ARG	CZ	1812	6.811	-0.465	-3.929	0.4008	-0.234	0.8679
477ARG	NH1	1813	6.787	-0.338	-3.956	-0.3251	-0.3899	-0.1032
477ARG	HH11	1814	6.851	-0.261	-3.972	-1.0206	0.648	1.8575
477ARG	HH12	1815	6.693	-0.31	-3.983	-1.2476	-3.141	-0.0419
477ARG	NH2	1816	6.714	-0.552	-3.935	0.2155	-0.1785	0.3278
477ARG	HH21	1817	6.741	-0.649	-3.938	2.7981	0.489	-0.2968
477ARG	HH22	1818	6.617	-0.53	-3.919	0.6277	1.5314	0.6264
477ARG	C	1819	7.141	-0.214	-3.447	0.1125	-0.197	0.126
477ARG	O	1820	7.258	-0.214	-3.415	0.1183	0.0025	-0.2977
478GLY	N	1821	7.042	-0.26	-3.367	0.1117	0.3071	0.2562
478GLY	H	1822	6.949	-0.251	-3.406	0.7241	0.7902	-1.1572
478GLY	CA	1823	7.044	-0.334	-3.244	1.1613	0.1918	-0.6816
478GLY	HA1	1824	6.991	-0.43	-3.252	1.6087	-0.2468	1.1409
478GLY	HA2	1825	7.144	-0.355	-3.207	0.0369	-2.7403	1.1082
478GLY	C	1826	6.977	-0.256	-3.136	-0.3752	-0.452	0.23
478GLY	O	1827	6.941	-0.303	-3.028	-0.0782	-0.134	-0.053
479PHE	N	1828	6.964	-0.122	-3.163	0.2495	-0.3024	-0.2634
479PHE	H	1829	7.018	-0.091	-3.242	1.5804	-0.1748	0.6544
479PHE	CA	1830	6.889	-0.026	-3.082	0.3868	-0.016	0.6584
479PHE	HA	1831	6.818	-0.077	-3.017	0.5497	-0.2711	0.637
479PHE	CB	1832	6.989	0.051	-2.997	-0.2123	-0.1591	-0.2551
479PHE	HB1	1833	7.053	-0.019	-2.945	-1.6941	-0.9039	0.6185
479PHE	HB2	1834	7.052	0.12	-3.054	-0.7883	-0.2947	-1.095
479PHE	CG	1835	6.939	0.133	-2.878	-0.1497	0.2868	-0.2842
479PHE	CD1	1836	6.876	0.257	-2.891	-0.5455	0.2699	0.1375
479PHE	HD1	1837	6.854	0.303	-2.986	2.4193	0.1431	-0.705
479PHE	CD2	1838	6.955	0.085	-2.747	-0.9127	-0.4202	-0.032
479PHE	HD2	1839	7.006	-0.007	-2.72	0.2267	0.4653	0.9191
479PHE	CE1	1840	6.83	0.326	-2.771	-0.2191	-0.5937	0.0312
479PHE	HE1	1841	6.774	0.416	-2.79	-1.6471	-1.8034	-1.8659
479PHE	CE2	1842	6.907	0.145	-2.632	-0.2139	-0.301	0.474
479PHE	HE2	1843	6.921	0.092	-2.539	-3.0599	-0.3839	0.948
479PHE	CZ	1844	6.842	0.27	-2.643	-0.676	-0.0012	-0.3092
479PHE	HZ	1845	6.815	0.323	-2.553	0.5774	-1.9327	1.286
479PHE	C	1846	6.809	0.069	-3.183	0.5341	-0.0124	-0.1945
479PHE	O	1847	6.691	0.095	-3.158	-0.5384	-0.3088	-0.037
480GLY	N	1848	6.869	0.109	-3.291	-0.4679	0.4132	0.9952
480GLY	H	1849	6.969	0.098	-3.307	-0.1199	3.1184	0.9616
480GLY	CA	1850	6.796	0.169	-3.403	0.198	-1.2908	-0.5485
480GLY	HA1	1851	6.83	0.107	-3.487	0.1395	0.3791	-1.8455
480GLY	HA2	1852	6.689	0.159	-3.385	-0.2538	-0.1031	-2.3629
480GLY	C	1853	6.853	0.311	-3.418	0.5678	-0.4673	-0.933
480GLY	O	1854	6.938	0.358	-3.341	0.4283	-0.2672	-0.3504
481GLU	N	1855	6.805	0.385	-3.518	-0.2503	0.659	0.092
481GLU	H	1856	6.719	0.353	-3.56	-1.5422	2.0999	1.5148
481GLU	CA	1857	6.84	0.524	-3.541	-0.4228	0.1418	-0.1306
481GLU	HA	1858	6.949	0.516	-3.549	-0.1999	-0.3914	2.6157
481GLU	CB	1859	6.785	0.584	-3.677	0.2834	-0.1527	0.3855
481GLU	HB1	1860	6.85	0.653	-3.731	1.9028	-1.1449	0.9937
481GLU	HB2	1861	6.786	0.504	-3.751	-2.0933	1.1257	-1.1411
481GLU	CG	1862	6.644	0.646	-3.686	0.6806	0.0371	-0.1716
481GLU	HG1	1863	6.655	0.737	-3.627	2.1099	0.098	-0.4874
481GLU	HG2	1864	6.622	0.678	-3.788	-2.2443	1.1659	0.7148
481GLU	CD	1865	6.529	0.553	-3.631	-0.0796	0.1672	0.3105
481GLU	OE1	1866	6.436	0.609	-3.572	-0.0106	0.4313	-0.3512
481GLU	OE2	1867	6.537	0.43	-3.639	-0.0897	-0.5337	0.614
481GLU	C	1868	6.811	0.614	-3.422	0.5981	1.1525	-0.2488
481GLU	O	1869	6.856	0.721	-3.408	-0.165	-0.3638	0.2436
482TRP	N	1870	6.72	0.564	-3.337	-0.1829	0.2	-0.0089
482TRP	H	1871	6.679	0.474	-3.357	0.5459	-0.673	2.0774
482TRP	CA	1872	6.693	0.62	-3.204	-0.4978	-0.1854	0.512
482TRP	HA	1873	6.66	0.721	-3.23	2.0844	0.0808	-2.1867
482TRP	CB	1874	6.582	0.538	-3.13	0.2567	0.4392	-0.0943
482TRP	HB1	1875	6.499	0.546	-3.2	-0.5184	0.2697	0.7795
482TRP	HB2	1876	6.599	0.431	-3.145	-0.0239	0.6796	-2.3176
482TRP	CG	1877	6.549	0.555	-2.983	0.3963	-0.1413	-0.8533
482TRP	CD1	1878	6.531	0.67	-2.912	-0.1011	0.2281	0.4497
482TRP	HD1	1879	6.54	0.768	-2.959	1.7723	-0.2351	-0.2615
482TRP	CD2	1880	6.529	0.452	-2.883	-0.1668	0.0652	0.3762
482TRP	NE1	1881	6.472	0.643	-2.784	0.3283	-0.0603	0.3293
482TRP	HE1	1882	6.469	0.713	-2.712	0.891	1.1454	-0.7761
482TRP	CE2	1883	6.481	0.508	-2.762	0.3745	0.1569	0.2235
482TRP	CE3	1884	6.546	0.314	-2.885	-0.5961	0.106	0.3104
482TRP	HE3	1885	6.583	0.263	-2.973	1.9774	-1.4641	2.1606
482TRP	CZ2	1886	6.461	0.429	-2.644	0.6382	0.2958	0.8207
482TRP	HZ2	1887	6.423	0.475	-2.555	-0.9347	0.9832	-0.1701
482TRP	CZ3	1888	6.52	0.231	-2.772	-0.0768	0.7108	0.2434
482TRP	HZ3	1889	6.548	0.127	-2.77	1.299	1.0621	0.0831
482TRP	CH2	1890	6.474	0.288	-2.655	-0.2664	0.0461	-0.0046
482TRP	HH2	1891	6.458	0.231	-2.565	0.1191	-0.3567	-0.1903
482TRP	C	1892	6.809	0.647	-3.117	-0.4078	0.1419	0.22
482TRP	O	1893	6.794	0.748	-3.046	0.1131	0.1627	0.519
483ILE	N	1894	6.925	0.582	-3.131	0.8444	-0.026	-0.2607
483ILE	H	1895	6.941	0.522	-3.21	4.5489	1.1609	-0.6361
483ILE	CA	1896	7.043	0.631	-3.054	0.1111	-0.1976	0.3291
483ILE	HA	1897	7.014	0.637	-2.949	0.2155	1.3038	0.2884
483ILE	CB	1898	7.154	0.518	-3.064	-0.4185	0.5417	-0.1715
483ILE	HB	1899	7.106	0.421	-3.047	-0.0116	0.0419	-1.6737
483ILE	CG1	1900	7.264	0.521	-2.957	0.5735	-0.1994	-0.257
483ILE	HG11	1901	7.336	0.44	-2.966	0.977	-0.2697	2.6382
483ILE	HG12	1902	7.32	0.613	-2.97	-0.1761	0.6039	1.8046
483ILE	CG2	1903	7.215	0.497	-3.205	0.1014	0.6049	-0.2244
483ILE	HG21	1904	7.3	0.559	-3.23	-2.3307	2.6708	-4.5568
483ILE	HG22	1905	7.236	0.392	-3.228	-0.1691	0.3747	0.531
483ILE	HG23	1906	7.146	0.523	-3.285	-0.3319	-2.0796	-0.8196
483ILE	CD	1907	7.217	0.508	-2.812	0.703	0.1315	-0.5149
483ILE	HD1	1908	7.108	0.499	-2.804	0.6655	0.466	-0.6219
483ILE	HD2	1909	7.256	0.428	-2.75	-2.3522	-0.8085	0.4095
483ILE	HD3	1910	7.229	0.594	-2.745	2.5495	-0.1656	-0.4384
483ILE	C	1911	7.105	0.76	-3.101	-0.5324	0.2441	1.1902
483ILE	O	1912	7.18	0.823	-3.03	0.0472	0.6394	-0.8418
484ASP	N	1913	7.068	0.813	-3.22	0.4278	0.2021	0.331
484ASP	H	1914	7.016	0.752	-3.282	-0.6339	-1.671	2.8883
484ASP	CA	1915	7.135	0.927	-3.282	0.0146	0.023	-0.5621
484ASP	HA	1916	7.243	0.907	-3.281	0.254	1.2639	-0.8275
484ASP	CB	1917	7.086	0.956	-3.423	0.7576	-0.1595	-0.102
484ASP	HB1	1918	7.06	0.868	-3.482	-1.0249	0.1816	0.1307
484ASP	HB2	1919	6.993	1.013	-3.422	1.7153	1.6019	2.9696
484ASP	CG	1920	7.193	1.029	-3.507	-0.2866	0.0397	0.0215
484ASP	OD1	1921	7.174	1.15	-3.54	0.185	-0.1127	0.3534
484ASP	OD2	1922	7.295	0.966	-3.542	0.2992	-0.2026	0.4484
484ASP	C	1923	7.11	1.056	-3.199	0.5476	-0.4893	0.0206
484ASP	O	1924	7.205	1.132	-3.168	-0.0887	-0.4498	0.1285
485SER	N	1925	6.987	1.08	-3.161	-0.2953	-0.2314	-0.6745
485SER	H	1926	6.913	1.019	-3.192	-1.5416	-0.3599	2.3049
485SER	CA	1927	6.937	1.194	-3.077	-0.2257	0.0834	-0.3745
485SER	HA	1928	6.983	1.284	-3.118	2.2521	-0.2676	1.4584
485SER	CB	1929	6.785	1.202	-3.094	-0.1831	1.5457	0.0978
485SER	HB1	1930	6.747	1.286	-3.036	1.5126	1.3636	1.5562
485SER	HB2	1931	6.768	1.225	-3.199	-0.0811	-2.0164	-0.8562
485SER	OG	1932	6.726	1.078	-3.062	-0.1478	-0.202	-0.2014
485SER	HG	1933	6.727	1.022	-3.138	-0.0881	-2.2009	1.2055
485SER	C	1934	6.975	1.174	-2.932	-0.6069	0.1176	0.1945
485SER	O	1935	6.993	1.269	-2.859	0.093	0.334	0.0484
486ILE	N	1936	6.986	1.049	-2.886	-0.6785	0.2077	-0.1276
486ILE	H	1937	6.979	0.967	-2.944	-0.5711	-0.7737	1.1863
486ILE	CA	1938	7.034	1.026	-2.749	-0.8578	0.6165	0.1399
486ILE	HA	1939	6.984	1.084	-2.672	-0.5553	2.6655	-1.1053
486ILE	CB	1940	7.014	0.878	-2.712	0.0681	-0.3333	-0.6971
486ILE	HB	1941	7.078	0.813	-2.772	1.2838	0.071	0.1281
486ILE	CG1	1942	6.865	0.833	-2.718	-0.1434	0.1901	0.5867
486ILE	HG11	1943	6.801	0.891	-2.652	0.2527	1.4919	-0.1427
486ILE	HG12	1944	6.809	0.855	-2.809	1.4965	1.8567	-0.0734
486ILE	CG2	1945	7.068	0.842	-2.571	0.2361	-0.1817	-0.0471
486ILE	HG21	1946	7.056	0.738	-2.539	-0.9499	0.5221	2.035
486ILE	HG22	1947	7.173	0.868	-2.57	-0.4016	3.1518	-2.9095
486ILE	HG23	1948	7.017	0.904	-2.497	-0.248	-0.1422	-0.4077
486ILE	CD	1949	6.856	0.678	-2.699	-0.329	0.1268	0.5029
486ILE	HD1	1950	6.835	0.656	-2.594	1.4279	2.7251	1.507
486ILE	HD2	1951	6.773	0.635	-2.756	0.2421	-0.0019	-0.2443
486ILE	HD3	1952	6.947	0.622	-2.716	0.6637	1.7857	0.1214
486ILE	C	1953	7.189	1.068	-2.74	-0.6187	0.526	-0.84
486ILE	O	1954	7.231	1.134	-2.646	-0.0945	0.3587	-0.3238
487VAL	N	1955	7.267	1.048	-2.845	-0.2014	-0.3015	-0.0841
487VAL	H	1956	7.24	0.993	-2.925	0.6721	1.1414	-1.4318
487VAL	CA	1957	7.403	1.089	-2.854	-0.4132	-0.6404	0.4217
487VAL	HA	1958	7.446	1.065	-2.756	-2.4985	-2.4574	0.9673
487VAL	CB	1959	7.486	1.004	-2.955	0.5015	0.2927	-0.5693
487VAL	HB	1960	7.444	1.002	-3.056	-1.6391	0.5232	0.2589
487VAL	CG1	1961	7.63	1.05	-2.951	-0.523	0.1688	0.1716
487VAL	HG11	1962	7.668	1.067	-2.851	2.9981	2.997	-1.4105
487VAL	HG12	1963	7.693	0.978	-3.003	0.7136	0.9897	0.4811
487VAL	HG13	1964	7.644	1.147	-3	-1.1694	-0.32	-1.0273
487VAL	CG2	1965	7.489	0.857	-2.906	0.5108	-0.1299	-0.4567
487VAL	HG21	1966	7.388	0.818	-2.916	-0.6027	2.8263	-1.8164
487VAL	HG22	1967	7.551	0.8	-2.975	0.4917	0.4085	-0.9285
487VAL	HG23	1968	7.532	0.851	-2.806	-0.4702	1.3893	0.0895
487VAL	C	1969	7.421	1.24	-2.874	-0.3171	0.691	0.1522
487VAL	O	1970	7.511	1.305	-2.818	0.2898	0.3387	0.2056
488GLU	N	1971	7.318	1.3	-2.932	-0.0957	-0.3171	0.8899
488GLU	H	1972	7.236	1.249	-2.962	-0.9209	1.569	-0.2284
488GLU	CA	1973	7.304	1.447	-2.948	0.1145	0.0141	-0.1575
488GLU	HA	1974	7.4	1.483	-2.983	-0.5153	0.5945	-1.3506
488GLU	CB	1975	7.181	1.472	-3.043	0.5232	-0.057	-0.2709
488GLU	HB1	1976	7.165	1.389	-3.112	-3.5098	-1.057	1.5935
488GLU	HB2	1977	7.087	1.474	-2.989	1.0192	1.316	0.5759
488GLU	CG	1978	7.171	1.611	-3.114	0.3812	-0.1646	0.4282
488GLU	HG1	1979	7.08	1.606	-3.175	0.0204	3.1774	0.4953
488GLU	HG2	1980	7.158	1.687	-3.037	3.0318	-0.0714	0.8626
488GLU	CD	1981	7.279	1.642	-3.211	-0.0818	0.0509	-0.0787
488GLU	OE1	1982	7.309	1.552	-3.295	-0.1832	0.0376	0.0154
488GLU	OE2	1983	7.321	1.761	-3.212	-0.2596	0.0287	0.2447
488GLU	C	1984	7.264	1.514	-2.811	-0.4038	0.316	0.1271
488GLU	O	1985	7.317	1.618	-2.78	-0.0227	0.0146	0.0854
489PHE	N	1986	7.179	1.448	-2.728	-0.7034	-0.2221	0.383
489PHE	H	1987	7.141	1.363	-2.767	1.2644	-1.3967	0.8944
489PHE	CA	1988	7.167	1.48	-2.582	0.0465	0.203	0.814
489PHE	HA	1989	7.143	1.587	-2.587	0.5393	0.261	-1.3325
489PHE	CB	1990	7.047	1.412	-2.524	0.554	0.087	-0.4677
489PHE	HB1	1991	6.977	1.454	-2.597	1.3957	1.5282	-0.4966
489PHE	HB2	1992	7.047	1.304	-2.541	-1.636	-0.1974	1.0018
489PHE	CG	1993	6.992	1.455	-2.386	0.1188	-0.2969	-0.0569
489PHE	CD1	1994	6.97	1.358	-2.288	-0.0544	0.9545	-0.2103
489PHE	HD1	1995	7.007	1.258	-2.303	1.846	1.7097	-0.7483
489PHE	CD2	1996	6.954	1.589	-2.37	0.7154	-0.2568	0.1907
489PHE	HD2	1997	6.966	1.654	-2.456	0.7321	-0.22	0.2205
[truncated: 50,821 more rows]

## Sheet: vido-Nurr1_I500W_md2_end_200
vidofludimus and Nurr1-I500W -- Simulation 2, 200 ns
Crystal structure of Nurr1 LBD-I500W in water
52817
363SER	N	1	7.848	2.04	5.356	-0.0401	-0.2644	0.2348
363SER	H1	2	7.749	2.019	5.359	-0.3692	1.0745	-0.5951
363SER	H2	3	7.884	2.07	5.446	0.8434	-0.1017	-0.1612
363SER	H3	4	7.859	2.113	5.287	-0.4708	-1.2111	-0.8576
363SER	CA	5	7.904	1.916	5.303	0.4968	-0.2225	0.7978
363SER	HA	6	7.899	1.931	5.195	2.5897	-0.3137	0.6409
363SER	CB	7	8.057	1.903	5.342	-0.4577	0.1389	-0.2029
363SER	HB1	8	8.112	1.98	5.288	-2.7362	0.6527	-1.9515
363SER	HB2	9	8.069	1.894	5.45	-0.9036	2.1674	0.0603
363SER	OG	10	8.111	1.785	5.286	-0.4521	-0.2548	-0.1052
363SER	HG	11	8.205	1.794	5.287	-0.4079	0.3126	-2.447
363SER	C	12	7.814	1.802	5.345	-0.1312	0.4934	0.2432
363SER	O	13	7.752	1.805	5.45	-0.1469	-0.0404	0.235
364LEU	N	14	7.816	1.695	5.264	-0.154	0.4497	-0.3667
364LEU	H	15	7.873	1.708	5.181	0.6542	0.6781	0.2162
364LEU	CA	16	7.747	1.568	5.283	-0.5868	0.5209	-0.5099
364LEU	HA	17	7.657	1.569	5.345	0.5079	-0.4415	1.1621
364LEU	CB	18	7.71	1.499	5.148	-0.1413	0.7242	-0.0148
364LEU	HB1	19	7.803	1.464	5.102	-0.9178	-2.1745	0.3878
364LEU	HB2	20	7.668	1.4	5.169	2.2292	-0.682	-1.3133
364LEU	CG	21	7.621	1.592	5.058	-0.0075	0.4699	-0.8835
364LEU	HG	22	7.675	1.68	5.023	-1.2877	0.9257	-1.803
364LEU	CD1	23	7.602	1.527	4.917	0.2206	0.6778	0.5156
364LEU	HD11	24	7.536	1.44	4.924	0.4818	0.265	-1.5047
364LEU	HD12	25	7.552	1.596	4.85	-1.6155	-2.1133	-1.2192
364LEU	HD13	26	7.692	1.481	4.876	-1.2931	-1.268	-0.8145
364LEU	CD2	27	7.488	1.632	5.116	-0.2283	-0.7218	-0.2664
364LEU	HD21	28	7.433	1.697	5.048	-1.2297	-0.0946	1.0748
364LEU	HD22	29	7.416	1.553	5.139	-1.0111	0.1352	0.2994
364LEU	HD23	30	7.498	1.688	5.209	0.6491	1.1017	-1.4032
364LEU	C	31	7.845	1.486	5.364	0.7712	0.5636	0.718
364LEU	O	32	7.808	1.408	5.453	-0.1812	0.7155	-0.5309
365ILE	N	33	7.98	1.488	5.328	-0.2321	-0.6243	-1.1063
365ILE	H	34	8.014	1.559	5.265	-0.1543	-0.5342	-0.964
365ILE	CA	35	8.076	1.385	5.381	0.5014	-0.8532	-0.2529
365ILE	HA	36	8.032	1.286	5.372	1.5946	-1.5718	1.7145
365ILE	CB	37	8.213	1.387	5.298	0.4034	-0.2494	-1.0693
365ILE	HB	38	8.251	1.489	5.297	-0.2346	-0.004	-1.4995
365ILE	CG1	39	8.172	1.346	5.157	-0.018	0.632	0.3195
365ILE	HG11	40	8.142	1.242	5.146	1.1063	0.4316	-1.0721
365ILE	HG12	41	8.074	1.389	5.135	-0.2998	1.11	2.3168
365ILE	CG2	42	8.324	1.301	5.347	-0.375	0.3809	0.2766
365ILE	HG21	43	8.28	1.203	5.36	-0.1649	0.1936	-0.3831
365ILE	HG22	44	8.402	1.284	5.272	-1.4418	-0.6842	-0.6204
365ILE	HG23	45	8.365	1.331	5.443	-1.1759	1.0408	0.419
365ILE	CD	46	8.266	1.386	5.049	0.3752	-0.3728	0.5227
365ILE	HD1	47	8.287	1.489	5.078	-0.1105	-0.4584	1.209
365ILE	HD2	48	8.357	1.327	5.042	-0.0145	-0.7888	-4.2063
365ILE	HD3	49	8.229	1.402	4.948	-2.2272	-2.4544	1.0259
365ILE	C	50	8.105	1.399	5.529	-0.1172	-0.1119	-0.4418
365ILE	O	51	8.151	1.307	5.595	0.7273	-0.1238	-0.09
366SER	N	52	8.085	1.515	5.585	0.3112	0.8006	-0.4152
366SER	H	53	8.055	1.592	5.527	-2.5233	0.077	-0.0157
366SER	CA	54	8.086	1.546	5.725	-0.3105	-0.117	0.3649
366SER	HA	55	8.176	1.499	5.763	-0.5213	-0.3672	0.5548
366SER	CB	56	8.099	1.704	5.734	-0.4336	0.1775	-0.3045
366SER	HB1	57	8.103	1.73	5.839	0.94	0.1122	-0.3285
366SER	HB2	58	8.196	1.73	5.692	0.5262	-2.8875	-0.2888
366SER	OG	59	7.991	1.753	5.652	0.3996	-0.3357	-0.3184
366SER	HG	60	7.92	1.778	5.709	1.9893	-0.4947	1.8743
366SER	C	61	7.959	1.497	5.792	0.0665	0.0329	-0.0925
366SER	O	62	7.951	1.494	5.915	-0.282	-0.1011	-0.275
367ALA	N	63	7.852	1.468	5.719	-0.0325	-0.0226	-0.3803
367ALA	H	64	7.875	1.476	5.621	0.5671	-0.4754	-0.2812
367ALA	CA	65	7.721	1.417	5.767	0.3477	-0.079	-0.6097
367ALA	HA	66	7.709	1.442	5.873	-2.1873	0.4909	-0.9727
367ALA	CB	67	7.601	1.477	5.678	-0.0348	0.08	-0.3838
367ALA	HB1	68	7.575	1.429	5.584	1.2516	-0.9109	-0.2597
367ALA	HB2	69	7.511	1.477	5.74	2.1156	0.0279	3.0195
367ALA	HB3	70	7.615	1.583	5.659	-0.85	0.3366	0.3607
367ALA	C	71	7.722	1.258	5.751	-0.538	-0.3146	-0.1039
367ALA	O	72	7.652	1.196	5.833	-0.3639	0.5077	0.1529
368LEU	N	73	7.788	1.194	5.652	0.4337	0.3255	-0.0894
368LEU	H	74	7.828	1.253	5.58	-0.4465	0.8913	-0.1341
368LEU	CA	75	7.82	1.055	5.632	1.0213	-0.1334	0.4376
368LEU	HA	76	7.731	0.992	5.636	0.2789	0.8897	0.5544
368LEU	CB	77	7.883	1.032	5.493	0.5467	-0.3329	0.2018
368LEU	HB1	78	7.964	1.104	5.489	-1.7039	2.3425	-0.7622
368LEU	HB2	79	7.941	0.941	5.482	1.9404	0.665	-0.9987
368LEU	CG	80	7.791	1.045	5.366	-0.1018	-0.6717	0.2951
368LEU	HG	81	7.735	1.139	5.371	-0.3916	-0.7288	-1.3437
368LEU	CD1	82	7.883	1.047	5.24	-0.536	-0.5596	-0.5159
368LEU	HD11	83	7.824	1.069	5.151	-0.489	3.4977	0.2747
368LEU	HD12	84	7.948	1.135	5.242	0.5958	-1.3857	1.0557
368LEU	HD13	85	7.938	0.953	5.24	2.3441	1.0294	0.0934
368LEU	CD2	86	7.703	0.928	5.358	-0.0976	0.9459	-0.2355
368LEU	HD21	87	7.64	0.944	5.271	1.8539	3.6237	-1.2971
368LEU	HD22	88	7.754	0.833	5.34	0.0537	0.9036	0.3852
368LEU	HD23	89	7.637	0.921	5.444	0.2552	0.0276	-0.03
368LEU	C	90	7.912	0.999	5.739	0.3382	-0.3288	0.8654
368LEU	O	91	7.889	0.89	5.791	0.0352	0.0162	0.6865
369VAL	N	92	8.009	1.078	5.793	0.6071	-0.0388	0.4499
369VAL	H	93	8.038	1.162	5.744	-1.3743	0.5402	0.1588
369VAL	CA	94	8.097	1.033	5.903	0.4357	0.1718	0.4722
369VAL	HA	95	8.127	0.929	5.896	3.193	0.9999	-2.8334
369VAL	CB	96	8.237	1.107	5.88	0.5082	0.5717	0.2632
369VAL	HB	97	8.223	1.215	5.87	-1.4482	0.3488	0.1795
369VAL	CG1	98	8.337	1.094	5.989	-0.6249	-0.1972	0.2441
369VAL	HG11	99	8.322	1.164	6.071	-3.5436	-0.3823	-0.0038
369VAL	HG12	100	8.343	0.994	6.031	1.8471	-0.2575	-0.1136
369VAL	HG13	101	8.436	1.121	5.952	-0.634	0.4862	0.7118
369VAL	CG2	102	8.293	1.052	5.75	-0.7276	-0.2602	-0.2288
369VAL	HG21	103	8.306	0.946	5.769	0.4811	0.0654	0.8786
369VAL	HG22	104	8.229	1.065	5.663	-1.5071	-2.6422	-0.0658
369VAL	HG23	105	8.39	1.09	5.717	-0.5006	-0.089	0.5994
369VAL	C	106	8.041	1.059	6.043	0.3867	-0.3291	0.2823
369VAL	O	107	8.059	0.969	6.124	-0.8231	-0.2521	0.4652
370ARG	N	108	7.95	1.161	6.072	-0.3603	0.0897	0.062
370ARG	H	109	7.952	1.238	6.006	-1.2584	1.0173	1.079
370ARG	CA	110	7.886	1.187	6.2	-0.1332	-0.4681	0.3647
370ARG	HA	111	7.963	1.174	6.276	0.3616	-0.4039	-0.1131
370ARG	CB	112	7.823	1.332	6.178	-0.2746	0.2079	0.4527
370ARG	HB1	113	7.887	1.399	6.12	-0.8472	0.7991	0.4874
370ARG	HB2	114	7.747	1.318	6.101	0.9409	0.0033	-0.7523
370ARG	CG	115	7.767	1.395	6.305	-0.0069	-0.2124	-0.0441
370ARG	HG1	116	7.716	1.326	6.372	-0.5096	0.1609	-0.0405
370ARG	HG2	117	7.842	1.434	6.374	-0.6854	2.2237	-0.5757
370ARG	CD	118	7.68	1.521	6.261	0.5394	-0.1192	-0.1616
370ARG	HD1	119	7.598	1.48	6.202	-0.4415	1.8384	-0.2213
370ARG	HD2	120	7.636	1.568	6.349	-1.4283	0.3633	-1.3429
370ARG	NE	121	7.748	1.619	6.176	-0.5388	0.7614	-0.5037
370ARG	HE	122	7.847	1.612	6.192	-0.4388	-0.2242	-1.3691
370ARG	CZ	123	7.705	1.696	6.078	0.0709	0.0903	-0.6061
370ARG	NH1	124	7.575	1.706	6.048	0.5224	-0.1878	0.0096
370ARG	HH11	125	7.51	1.657	6.109	-0.5721	-0.7448	-1.5561
370ARG	HH12	126	7.546	1.779	5.985	1.538	1.1303	0.9959
370ARG	NH2	127	7.8	1.767	6.01	0.0542	-0.1865	-0.1068
370ARG	HH21	128	7.895	1.745	6.037	0.4241	1.5567	0.0899
370ARG	HH22	129	7.784	1.836	5.938	-0.5053	-0.9956	-0.778
370ARG	C	130	7.784	1.078	6.233	0.4043	0.1924	0.5248
370ARG	O	131	7.75	1.035	6.345	-0.9882	0.0751	-0.0876
371ALA	N	132	7.732	1.009	6.125	0.16	0.2247	0.2752
371ALA	H	133	7.737	1.057	6.036	-2.6277	0.9256	0.4006
371ALA	CA	134	7.648	0.893	6.123	-0.3922	1.3368	-0.0974
371ALA	HA	135	7.558	0.906	6.183	0.284	-2.0605	1.9127
371ALA	CB	136	7.597	0.866	5.976	0.2001	0.3103	-0.2458
371ALA	HB1	137	7.492	0.892	5.96	-0.939	-3.9229	-0.8592
371ALA	HB2	138	7.656	0.929	5.909	1.0177	2.7326	2.5052
371ALA	HB3	139	7.611	0.763	5.946	0.341	0.2684	-0.0372
371ALA	C	140	7.723	0.763	6.168	-0.2644	-0.1737	-0.3166
371ALA	O	141	7.67	0.672	6.24	-0.0368	0.239	0.6219
372HIS	N	142	7.851	0.757	6.124	-0.2655	0.3931	0.8448
372HIS	H	143	7.885	0.836	6.071	0.8155	-0.8169	-0.3416
372HIS	CA	144	7.939	0.644	6.139	-0.2784	-0.5365	-0.3113
372HIS	HA	145	7.894	0.548	6.112	2.414	-1.9713	-0.0275
372HIS	CB	146	8.056	0.664	6.044	0.7108	0.2763	1.1891
372HIS	HB1	147	8.025	0.721	5.956	-2.5406	-0.541	1.6654
372HIS	HB2	148	8.13	0.728	6.091	0.8544	-1.2037	3.0582
372HIS	CG	149	8.134	0.537	6.006	-0.1027	-0.308	-0.6763
372HIS	ND1	150	8.084	0.421	5.952	-0.4992	0.4423	0.778
372HIS	CD2	151	8.262	0.52	6.039	-0.1339	-0.576	-0.5958
372HIS	HD2	152	8.332	0.584	6.091	-2.123	0.3686	1.0515
372HIS	CE1	153	8.184	0.335	5.947	0.471	-0.6658	-0.5108
372HIS	HE1	154	8.168	0.231	5.925	0.3206	-0.6241	-0.6023
372HIS	NE2	155	8.299	0.391	5.998	0.8312	-0.1124	0.3443
372HIS	HE2	156	8.382	0.334	6.007	-0.065	-1.1176	3.6802
372HIS	C	157	7.987	0.625	6.284	0.0784	0.0697	-0.7342
372HIS	O	158	7.994	0.508	6.321	0.9099	0.1844	-0.6661
373VAL	N	159	8.014	0.736	6.357	0.3833	-0.2833	-0.6953
373VAL	H	160	8.036	0.826	6.317	-1.3262	0.7265	0.5154
373VAL	CA	161	8.063	0.725	6.493	0.5065	0.9379	0.182
373VAL	HA	162	8.127	0.638	6.481	0.7119	1.1902	-0.6696
373VAL	CB	163	8.148	0.845	6.528	-0.7098	-0.1631	-0.3999
373VAL	HB	164	8.191	0.832	6.627	4.1819	-1.5405	-2.3848
373VAL	CG1	165	8.267	0.852	6.43	-0.3658	0.1173	-0.2141
373VAL	HG11	166	8.348	0.908	6.478	-2.4748	0.2562	3.613
373VAL	HG12	167	8.307	0.751	6.419	0.7652	0.1351	2.7558
373VAL	HG13	168	8.232	0.898	6.338	-0.8495	-1.1448	-0.6808
373VAL	CG2	169	8.085	0.981	6.512	-0.0389	-0.3601	0.0459
373VAL	HG21	170	8.158	1.057	6.536	-2.7227	1.5941	2.8814
373VAL	HG22	171	8.049	0.994	6.41	0.1464	0.2482	0.055
373VAL	HG23	172	8.009	0.994	6.59	-0.397	2.0203	-0.6386
373VAL	C	173	7.94	0.705	6.592	1.0559	-0.0577	0.6962
373VAL	O	174	7.956	0.703	6.714	0.2031	-0.5734	-0.1547
374ASP	N	175	7.822	0.692	6.537	0.5776	-0.0468	-0.2983
374ASP	H	176	7.822	0.696	6.436	1.6634	-1.8295	-0.4248
374ASP	CA	177	7.695	0.658	6.606	0.1045	0.3017	0.0508
374ASP	HA	178	7.712	0.645	6.713	-1.2428	-0.3383	0.1998
374ASP	CB	179	7.592	0.772	6.589	0.8955	0.0424	-0.2637
374ASP	HB1	180	7.634	0.87	6.613	0.435	-0.2009	1.7199
374ASP	HB2	181	7.553	0.766	6.488	0.3421	-0.928	-0.0049
374ASP	CG	182	7.459	0.752	6.663	0.948	-0.1636	-0.5576
374ASP	OD1	183	7.46	0.734	6.789	-0.4588	0.2733	-0.3355
374ASP	OD2	184	7.35	0.749	6.601	-0.128	0.7989	-0.4703
374ASP	C	185	7.641	0.523	6.553	0.1142	0.2154	0.7806
374ASP	O	186	7.525	0.509	6.518	0.554	0.6907	0.0063
375SER	N	187	7.732	0.438	6.514	0.1193	0.6691	0.2868
375SER	H	188	7.829	0.446	6.539	1.3586	-1.8007	-3.0213
375SER	CA	189	7.697	0.311	6.447	-0.2321	-0.1331	0.2674
375SER	HA	190	7.62	0.268	6.512	-0.0115	-1.4136	-0.2941
375SER	CB	191	7.646	0.342	6.302	0.4437	0.2862	-0.4825
375SER	HB1	192	7.622	0.247	6.254	1.1834	-1.9276	3.1426
375SER	HB2	193	7.56	0.408	6.3	1.3649	1.5184	-0.2215
375SER	OG	194	7.74	0.403	6.222	0.2357	0.162	0.4303
375SER	HG	195	7.72	0.495	6.234	-0.2055	0.4678	-2.0696
375SER	C	196	7.81	0.205	6.468	-0.0479	-0.9767	0.3694
375SER	O	197	7.789	0.095	6.522	-0.1477	0.5366	0.3332
376ASN	N	198	7.932	0.251	6.422	0.1399	-0.3817	-0.2243
376ASN	H	199	7.939	0.343	6.381	-0.7139	0.4237	1.3514
376ASN	CA	200	8.058	0.183	6.42	-0.7409	-0.2721	0.6593
376ASN	HA	201	8.03	0.083	6.386	0.9366	-0.1522	-1.2788
376ASN	CB	202	8.16	0.255	6.326	0.0202	0.36	0.4979
376ASN	HB1	203	8.103	0.286	6.239	-0.9445	0.1296	1.034
376ASN	HB2	204	8.21	0.341	6.371	0.9794	0.4663	-0.7322
376ASN	CG	205	8.282	0.169	6.286	0.2282	0.0336	-0.27
376ASN	OD1	206	8.263	0.062	6.222	-0.3749	-0.6323	0.2723
376ASN	ND2	207	8.399	0.206	6.341	0.4697	-0.3541	0.536
376ASN	HD21	208	8.406	0.267	6.422	-0.994	-0.719	0.9721
376ASN	HD22	209	8.469	0.136	6.323	-1.0723	-1.4541	-1.5272
376ASN	C	210	8.106	0.188	6.562	-0.4228	0.1864	-0.4328
376ASN	O	211	8.1	0.293	6.626	0.4483	-0.2491	-0.4618
377PRO	N	212	8.155	0.075	6.621	0.0243	0.6376	0.6898
377PRO	CA	213	8.206	0.065	6.762	0.7949	-0.1539	0.2569
377PRO	HA	214	8.139	0.118	6.831	0.6701	1.3199	-0.9524
377PRO	CB	215	8.205	-0.084	6.795	-0.1778	-0.4441	0.1994
377PRO	HB1	216	8.283	-0.115	6.864	-1.4168	-1.7553	1.0833
377PRO	HB2	217	8.107	-0.098	6.843	0.0104	-0.7371	0.5041
377PRO	CG	218	8.208	-0.158	6.664	-0.2472	-0.1449	0.376
377PRO	HG1	219	8.305	-0.193	6.63	-0.3812	0.2852	-0.4675
377PRO	HG2	220	8.148	-0.248	6.676	2.1946	-2.2002	-1.8995
377PRO	CD	221	8.155	-0.054	6.561	-0.668	0.2391	-0.8595
377PRO	HD1	222	8.208	-0.064	6.466	-0.497	0.7571	-0.8179
377PRO	HD2	223	8.05	-0.077	6.542	-0.6077	0.1607	-1.1085
377PRO	C	224	8.342	0.126	6.782	0.2498	0.1887	-0.4944
377PRO	O	225	8.419	0.143	6.688	0.389	-0.1491	-0.5541
378ALA	N	226	8.38	0.146	6.912	0.291	-0.4645	0.3284
378ALA	H	227	8.309	0.127	6.98	-0.8298	1.9942	-0.0483
378ALA	CA	228	8.511	0.179	6.962	-0.6535	0.4784	-0.4332
378ALA	HA	229	8.576	0.22	6.884	0.1153	0.6288	0.2796
378ALA	CB	230	8.507	0.278	7.081	0.0118	0.1756	-0.4494
378ALA	HB1	231	8.451	0.253	7.17	-0.161	4.6739	0.974
378ALA	HB2	232	8.608	0.27	7.122	-0.3617	-0.8082	0.2938
378ALA	HB3	233	8.479	0.379	7.051	-0.383	-0.0867	-0.9836
378ALA	C	234	8.571	0.041	7.003	0.3707	0.0319	-0.7888
378ALA	O	235	8.51	-0.023	7.085	0.8332	-0.0215	0.1038
379MET	N	236	8.675	-0.011	6.941	-0.08	-0.1994	0.344
379MET	H	237	8.736	0.046	6.884	0.0257	0.4827	1.1227
379MET	CA	238	8.733	-0.139	6.963	0.1234	-0.674	-0.673
379MET	HA	239	8.691	-0.19	7.049	0.7976	-1.2401	-0.6729
379MET	CB	240	8.699	-0.233	6.839	-1.0121	-0.3379	0.3796
379MET	HB1	241	8.599	-0.208	6.804	-0.7452	3.0592	1.6514
379MET	HB2	242	8.763	-0.201	6.756	-1.0333	1.2649	0.937
379MET	CG	243	8.722	-0.38	6.863	0.368	0.3842	0.1314
379MET	HG1	244	8.823	-0.413	6.887	0.3608	0.0199	-0.3206
379MET	HG2	245	8.666	-0.402	6.953	1.2575	0.8784	0.8159
379MET	SD	246	8.649	-0.466	6.719	0.2627	0.2904	0.1139
379MET	CE	247	8.475	-0.474	6.77	-0.2398	-0.5281	1.0576
379MET	HE1	248	8.415	-0.388	6.738	-0.1088	-1.0018	-0.5284
379MET	HE2	249	8.435	-0.561	6.717	-2.6325	-0.7932	3.1153
379MET	HE3	250	8.468	-0.491	6.877	-0.9529	-0.1139	1.0862
379MET	C	251	8.884	-0.112	6.984	-0.1953	0.4016	0.525
379MET	O	252	8.945	-0.044	6.905	-0.0065	0.1539	-0.3965
380THR	N	253	8.953	-0.169	7.085	-0.0417	-0.3565	-0.1618
380THR	H	254	8.897	-0.217	7.155	-0.6541	1.4622	0.6549
380THR	CA	255	9.095	-0.164	7.117	0.4506	-0.6092	-0.3432
380THR	HA	256	9.149	-0.11	7.039	0.0831	0.4631	0.1201
380THR	CB	257	9.111	-0.075	7.247	0.5611	-0.1823	-0.0103
380THR	HB	258	9.215	-0.051	7.27	-0.5553	3.0236	2.5766
380THR	OG1	259	9.06	-0.135	7.359	-0.6041	0.1984	0.2924
380THR	HG1	260	9.086	-0.226	7.369	-0.4122	0.0288	-1.4338
380THR	CG2	261	9.052	0.063	7.239	-0.5649	0.1073	0.0404
380THR	HG21	262	9.103	0.132	7.306	-1.5527	-0.1979	1.1474
380THR	HG22	263	9.073	0.109	7.143	0.039	0.1317	0.1791
380THR	HG23	264	8.946	0.078	7.258	-0.5514	0.6634	-0.3113
380THR	C	265	9.158	-0.294	7.134	-0.8958	0.1026	-0.0771
380THR	O	266	9.278	-0.305	7.127	-0.1873	0.4581	0.1732
381SER	N	267	9.081	-0.402	7.139	-0.1131	0.5279	0.2456
381SER	H	268	8.982	-0.401	7.122	-0.0598	-1.0522	-0.2954
381SER	CA	269	9.126	-0.539	7.16	0.1615	0.239	-0.0461
381SER	HA	270	9.211	-0.561	7.095	1.0685	-1.2151	1.5676
381SER	CB	271	9.165	-0.559	7.307	-0.2281	-0.3216	0.2841
381SER	HB1	272	9.254	-0.5	7.33	0.5714	-1.4518	0.1458
381SER	HB2	273	9.086	-0.529	7.377	-0.7613	-0.4632	-0.2444
381SER	OG	274	9.204	-0.691	7.345	-0.0998	0.2991	0.0171
381SER	HG	275	9.148	-0.717	7.416	-2.6151	2.2176	-1.1087
381SER	C	276	9.019	-0.631	7.107	0.1107	0.3619	0.4583
381SER	O	277	8.9	-0.594	7.074	-0.2772	0.6535	0.2283
382LEU	N	278	9.063	-0.757	7.077	0.0858	-0.1033	0.0576
382LEU	H	279	9.157	-0.79	7.093	0.4337	0.744	-0.2381
382LEU	CA	280	8.995	-0.853	6.986	0.2258	-0.8846	0.0431
382LEU	HA	281	8.889	-0.829	6.975	0.3785	-0.5933	-0.843
382LEU	CB	282	9.079	-0.85	6.858	0.2015	0.3716	0.6247
382LEU	HB1	283	9.181	-0.874	6.887	0.2407	-0.2974	-0.0136
382LEU	HB2	284	9.054	-0.931	6.789	1.6444	3.0352	-3.3401
382LEU	CG	285	9.083	-0.719	6.772	-0.6936	-0.1333	-0.5063
382LEU	HG	286	9.127	-0.649	6.843	3.4717	-1.6269	-1.3214
382LEU	CD1	287	9.187	-0.728	6.657	-0.2142	-0.1299	-0.0333
382LEU	HD11	288	9.287	-0.743	6.698	0.2527	1.3681	-0.5178
382LEU	HD12	289	9.16	-0.805	6.585	-0.3985	0.9815	-1.202
382LEU	HD13	290	9.197	-0.632	6.606	0.2462	0.8941	1.887
382LEU	CD2	291	8.955	-0.67	6.719	0.1572	0.0556	-0.185
382LEU	HD21	292	8.904	-0.757	6.677	1.964	-1.0674	-0.1832
382LEU	HD22	293	8.887	-0.635	6.796	-0.3853	0.9507	-1.0585
382LEU	HD23	294	8.978	-0.606	6.634	1.8992	0.6497	0.672
382LEU	C	295	9.001	-0.997	7.045	0.1616	0.0263	-0.5158
382LEU	O	296	9.08	-1.03	7.129	-0.1459	0.564	-0.2639
383ASP	N	297	8.9	-1.079	7.005	0.2036	0.0789	0.4069
383ASP	H	298	8.849	-1.045	6.925	2.8181	-0.4823	-1.6286
383ASP	CA	299	8.891	-1.22	7.039	0.1931	0.3501	0.8194
383ASP	HA	300	8.93	-1.237	7.14	-0.9694	0.5619	1.3254
383ASP	CB	301	8.741	-1.259	7.035	0.0283	0.3821	-0.1415
383ASP	HB1	302	8.69	-1.199	7.111	1.6991	0.5704	0.8946
383ASP	HB2	303	8.697	-1.231	6.94	0.0467	3.4136	0.6539
383ASP	CG	304	8.704	-1.406	7.067	0.4057	-0.2298	-0.5675
383ASP	OD1	305	8.793	-1.484	7.101	-0.427	0.3891	-0.6579
383ASP	OD2	306	8.585	-1.433	7.089	0.2574	-0.2956	-0.025
383ASP	C	307	8.974	-1.291	6.931	0.0302	-0.288	-0.0371
383ASP	O	308	8.944	-1.29	6.812	0.3583	0.3014	-0.4982
384TYR	N	309	9.074	-1.37	6.967	-0.2209	-0.1836	-0.3269
384TYR	H	310	9.086	-1.388	7.066	0.3289	-2.1574	-0.7162
384TYR	CA	311	9.152	-1.458	6.88	-0.0626	0.1593	-0.12
384TYR	HA	312	9.159	-1.423	6.777	1.0353	0.1766	-0.058
384TYR	CB	313	9.295	-1.445	6.931	-1.0717	-0.722	-0.5399
384TYR	HB1	314	9.313	-1.492	7.027	-1.4892	-1.2066	-0.6961
384TYR	HB2	315	9.359	-1.498	6.86	1.2636	0.4154	0.6048
384TYR	CG	316	9.351	-1.3	6.924	-0.19	0.071	-0.2933
384TYR	CD1	317	9.365	-1.231	6.803	-0.0795	-0.229	0.4629
384TYR	HD1	318	9.35	-1.268	6.703	0.0269	1.8025	-0.3625
384TYR	CD2	319	9.398	-1.237	7.04	0.9904	-0.2499	0.0162
384TYR	HD2	320	9.395	-1.284	7.137	2.3597	-1.5514	-0.5407
384TYR	CE1	321	9.418	-1.104	6.8	-0.2657	0.4028	-0.066
384TYR	HE1	322	9.432	-1.056	6.704	1.9979	2.0237	0.9949
384TYR	CE2	323	9.441	-1.101	7.041	0.5477	-0.8911	-0.7103
384TYR	HE2	324	9.484	-1.06	7.131	1.3695	-2.854	-0.1664
384TYR	CZ	325	9.454	-1.03	6.919	0.4888	0.0556	-0.3864
384TYR	OH	326	9.507	-0.911	6.915	-0.5717	0.5526	0.7958
384TYR	HH	327	9.529	-0.876	6.999	-0.0028	2.363	-0.0712
384TYR	C	328	9.12	-1.612	6.898	-0.231	0.1735	-0.515
384TYR	O	329	9.193	-1.689	6.837	-0.1305	-0.0741	-0.0475
385SER	N	330	9.022	-1.653	6.979	-0.0763	-0.0581	-0.0518
385SER	H	331	8.968	-1.585	7.031	0.1875	1.9777	-2.2745
385SER	CA	332	8.983	-1.794	7.001	-0.2817	0.5411	-0.8797
385SER	HA	333	9.067	-1.847	7.047	-1.2666	0.531	1.0168
385SER	CB	334	8.869	-1.803	7.098	-0.1995	0.601	-0.9202
385SER	HB1	335	8.836	-1.904	7.121	-1.2795	1.3132	0.8618
385SER	HB2	336	8.907	-1.772	7.196	-1.3363	-1.4744	0.2504
385SER	OG	337	8.753	-1.735	7.055	-0.0429	0.1573	-0.0382
385SER	HG	338	8.763	-1.641	7.061	-0.6938	0.1512	2.098
385SER	C	339	8.966	-1.879	6.871	0.0045	0.4156	0.2014
385SER	O	340	9.016	-1.992	6.867	-1.0764	0.2401	0.1051
386ARG	N	341	8.919	-1.82	6.758	0.0673	-0.3929	0.0929
386ARG	H	342	8.886	-1.726	6.773	-0.119	-0.4695	0.1729
386ARG	CA	343	8.893	-1.882	6.635	0.1	-0.4061	-0.1857
386ARG	HA	344	8.879	-1.989	6.65	2.1774	-0.408	2.3738
386ARG	CB	345	8.766	-1.815	6.566	0.7411	-0.4375	0.3665
386ARG	HB1	346	8.783	-1.715	6.526	0.109	0.2526	1.7662
386ARG	HB2	347	8.725	-1.881	6.488	0.7549	0.1852	-0.1749
386ARG	CG	348	8.641	-1.802	6.658	-0.1951	0.4621	0.1183
386ARG	HG1	349	8.643	-1.893	6.718	3.5146	1.3337	1.6005
386ARG	HG2	350	8.664	-1.718	6.724	1.6208	0.5818	-0.6143
386ARG	CD	351	8.507	-1.782	6.583	-0.3012	-1.0888	0.2648
386ARG	HD1	352	8.526	-1.733	6.488	3.1384	0.8162	1.7701
386ARG	HD2	353	8.454	-1.877	6.574	-0.8796	-0.8635	1.1097
386ARG	NE	354	8.423	-1.681	6.645	0.3927	-0.2131	-0.0319
386ARG	HE	355	8.453	-1.644	6.734	0.2574	-0.603	0.1791
386ARG	CZ	356	8.294	-1.642	6.621	-0.2819	-0.2021	0.4788
386ARG	NH1	357	8.22	-1.684	6.518	0.5911	-0.5036	0.0163
386ARG	HH11	358	8.255	-1.745	6.445	1.203	-1.3557	0.9982
386ARG	HH12	359	8.12	-1.67	6.509	0.722	-0.6396	-2.0513
386ARG	NH2	360	8.241	-1.563	6.712	0.1381	-0.1888	0.4466
386ARG	HH21	361	8.291	-1.547	6.798	0.067	1.752	0.1607
386ARG	HH22	362	8.149	-1.522	6.714	-0.6523	-1.8217	-0.1841
386ARG	C	363	9.018	-1.87	6.538	-0.0137	-0.0852	-0.3546
386ARG	O	364	9.02	-1.937	6.436	0.3393	0.4519	-0.0182
387PHE	N	365	9.118	-1.791	6.578	0.05	-0.2452	0.1788
387PHE	H	366	9.11	-1.733	6.661	-0.2849	0.6312	-0.4518
387PHE	CA	367	9.239	-1.754	6.496	-0.3647	0.7617	0.1397
387PHE	HA	368	9.209	-1.734	6.393	1.5066	-0.7646	-0.766
387PHE	CB	369	9.313	-1.632	6.564	-0.3051	0.7437	0.591
387PHE	HB1	370	9.238	-1.557	6.589	-0.3384	0.6558	0.7565
387PHE	HB2	371	9.352	-1.66	6.662	-1.4719	2.337	1.5505
387PHE	CG	372	9.429	-1.568	6.487	-0.2322	-0.0912	0.3399
387PHE	CD1	373	9.553	-1.538	6.551	0.7937	-0.3917	-0.7022
387PHE	HD1	374	9.574	-1.565	6.654	0.0351	0.6833	-0.2472
387PHE	CD2	375	9.414	-1.535	6.347	-0.0141	-0.8436	0.0423
387PHE	HD2	376	9.32	-1.562	6.301	-0.8282	-1.0278	1.7348
387PHE	CE1	377	9.659	-1.486	6.473	0.2294	-0.6585	0.2387
387PHE	HE1	378	9.754	-1.464	6.518	0.2795	1.2291	-0.6519
387PHE	CE2	379	9.513	-1.472	6.275	-0.8096	0.8686	0.2553
387PHE	HE2	380	9.507	-1.442	6.171	-0.2285	-0.548	-0.2097
387PHE	CZ	381	9.633	-1.447	6.339	-0.1425	0.0664	0.2032
387PHE	HZ	382	9.709	-1.403	6.275	-1.4753	1.1702	-0.6796
387PHE	C	383	9.34	-1.869	6.488	-0.3279	0.0131	0.152
387PHE	O	384	9.405	-1.9	6.587	0.0281	-0.3658	-0.1763
388GLN	N	385	9.362	-1.916	6.368	-0.0688	0.2686	-0.3714
388GLN	H	386	9.315	-1.872	6.29	-2.1029	0.828	1.0994
388GLN	CA	387	9.465	-2.011	6.327	0.7901	-0.1059	-0.9546
388GLN	HA	388	9.547	-1.994	6.397	-0.4005	-0.6114	0.6169
388GLN	CB	389	9.405	-2.154	6.353	-0.3032	0.3493	-0.3374
388GLN	HB1	390	9.357	-2.155	6.451	-1.4493	1.1705	-0.862
388GLN	HB2	391	9.315	-2.166	6.292	-0.398	1.5772	-0.4658
388GLN	CG	392	9.506	-2.271	6.344	-0.4671	0.0506	0.115
388GLN	HG1	393	9.459	-2.362	6.306	2.3045	-1.893	0.9496
388GLN	HG2	394	9.582	-2.259	6.266	1.7314	-1.6141	1.826
388GLN	CD	395	9.596	-2.3	6.462	0.6892	-0.0465	0.4684
388GLN	OE1	396	9.654	-2.407	6.457	-0.1985	-0.5601	0.7301
388GLN	NE2	397	9.589	-2.222	6.564	0.302	-0.0976	-0.334
388GLN	HE21	398	9.52	-2.148	6.561	-1.2428	-1.4418	0.0155
388GLN	HE22	399	9.637	-2.243	6.65	2.2277	0.5489	-1.1883
388GLN	C	400	9.509	-1.984	6.184	0.1588	0.5409	0.802
388GLN	O	401	9.426	-1.965	6.096	-0.1157	-0.1046	-0.1914
389ALA	N	402	9.64	-2.001	6.152	-0.416	0.959	0.249
389ALA	H	403	9.698	-2.029	6.23	0.2822	-1.8529	-1.154
389ALA	CA	404	9.711	-1.985	6.022	0.3428	0.4653	-0.5926
389ALA	HA	405	9.653	-1.92	5.956	-0.7942	-0.4183	-0.4965
389ALA	CB	406	9.851	-1.942	6.05	0.0522	-0.1789	-1.0961
389ALA	HB1	407	9.901	-2.012	6.117	-1.3638	0.1923	0.4048
389ALA	HB2	408	9.901	-1.916	5.956	-0.884	-1.1662	-1.8818
389ALA	HB3	409	9.845	-1.851	6.11	0.0908	-0.2599	-0.9688
389ALA	C	410	9.716	-2.124	5.957	-0.1802	1.3369	0.8077
389ALA	O	411	9.815	-2.168	5.897	-0.2014	0.5106	0.092
390ASN	N	412	9.608	-2.199	5.969	0.0915	0.6044	-0.3711
390ASN	H	413	9.526	-2.165	6.016	0.1044	-1.2483	1.0903
390ASN	CA	414	9.589	-2.341	5.935	0.6845	0.2695	0.6759
390ASN	HA	415	9.654	-2.358	5.849	0.7323	2.4907	0.1947
390ASN	CB	416	9.644	-2.439	6.045	-0.2002	0.1142	-0.171
390ASN	HB1	417	9.728	-2.401	6.103	-1.3107	1.2949	0.7364
390ASN	HB2	418	9.563	-2.45	6.117	-1.6349	0.1477	-1.725
390ASN	CG	419	9.663	-2.582	5.997	0.3392	0.2293	-0.5952
390ASN	OD1	420	9.566	-2.647	5.96	-0.0129	-0.3016	0.4991
390ASN	ND2	421	9.785	-2.633	6.005	0.277	-0.1622	-0.5202
390ASN	HD21	422	9.863	-2.573	6.03	-1.1667	1.9048	-0.6551
390ASN	HD22	423	9.802	-2.728	5.978	-0.2397	0.4188	-3.1574
390ASN	C	424	9.433	-2.368	5.911	-0.6321	0.1125	0.2541
390ASN	O	425	9.355	-2.323	5.997	0.002	0.1501	-0.0516
391PRO	N	426	9.389	-2.431	5.802	0.2215	-0.4166	-0.1887
391PRO	CA	427	9.244	-2.454	5.781	0.1588	0.1782	-0.0493
391PRO	HA	428	9.197	-2.358	5.803	0.9721	0.7482	-0.6949
391PRO	CB	429	9.225	-2.482	5.631	0.0039	0.3404	0.3562
391PRO	HB1	430	9.137	-2.536	5.596	0.2088	0.1907	0.0676
391PRO	HB2	431	9.21	-2.385	5.585	-2.0476	-0.7008	-1.3858
391PRO	CG	432	9.362	-2.542	5.6	1.2378	0.4641	-0.3543
391PRO	HG1	433	9.347	-2.645	5.631	-0.6588	0.1011	-2.2561
391PRO	HG2	434	9.395	-2.528	5.497	1.6196	-1.4657	-0.5217
391PRO	CD	435	9.464	-2.48	5.689	-0.2211	0.5307	-0.3
391PRO	HD1	436	9.537	-2.558	5.711	1.3769	1.5086	-1.8955
391PRO	HD2	437	9.524	-2.405	5.638	0.2401	-0.5426	-1.3942
391PRO	C	438	9.182	-2.568	5.865	0.3446	0.2361	0.1916
391PRO	O	439	9.059	-2.569	5.889	0.1232	0.1367	0.5294
392ASP	N	440	9.263	-2.662	5.913	-0.0085	0.4843	0.1229
392ASP	H	441	9.364	-2.654	5.908	0.818	-4.9886	1.0861
392ASP	CA	442	9.217	-2.756	6.02	-0.2158	-0.0862	0.1831
392ASP	HA	443	9.115	-2.794	6.014	0.4048	-1.6702	-1.467
392ASP	CB	444	9.313	-2.88	6.016	0.005	-0.1538	-0.1551
392ASP	HB1	445	9.284	-2.931	5.924	-0.8306	0.3389	-0.179
392ASP	HB2	446	9.418	-2.853	6.022	0.3685	-1.5323	0.1069
392ASP	CG	447	9.284	-2.978	6.129	0.0133	-0.051	-0.215
392ASP	OD1	448	9.171	-3.035	6.132	0.2065	0.5392	-0.4743
392ASP	OD2	449	9.376	-3.015	6.205	-0.3422	0.5143	-0.5944
392ASP	C	450	9.244	-2.694	6.156	0.2119	-0.1466	-0.251
392ASP	O	451	9.348	-2.638	6.179	-0.5312	0.4735	-0.1693
393TYR	N	452	9.146	-2.676	6.243	-0.3028	0.6404	0.5295
393TYR	H	453	9.061	-2.726	6.219	0.2997	-0.2039	0.0983
393TYR	CA	454	9.149	-2.609	6.372	-0.0186	-0.1001	0.5349
393TYR	HA	455	9.245	-2.636	6.415	-0.3433	-1.3723	0.5165
393TYR	CB	456	9.143	-2.455	6.367	0.0951	-0.222	0.1959
393TYR	HB1	457	9.181	-2.407	6.457	-0.7076	2.3443	-0.7604
393TYR	HB2	458	9.215	-2.421	6.292	0.9013	-0.486	0.8351
393TYR	CG	459	9.012	-2.389	6.335	0.4024	-0.2106	0.4008
393TYR	CD1	460	8.949	-2.403	6.211	0.2325	-0.3515	-0.5668
393TYR	HD1	461	9.013	-2.446	6.136	1.9136	2.1618	-0.7044
393TYR	CD2	462	8.943	-2.308	6.435	-0.3043	0.2242	0.2352
393TYR	HD2	463	8.982	-2.301	6.535	0.5489	0.8962	-0.1364
393TYR	CE1	464	8.825	-2.337	6.186	-0.0799	0.269	0.3623
393TYR	HE1	465	8.784	-2.338	6.086	-0.5381	0.4169	0.5448
393TYR	CE2	466	8.824	-2.244	6.41	0.4169	0.8923	0.3991
393TYR	HE2	467	8.784	-2.193	6.497	-2.9568	0.146	-0.5381
393TYR	CZ	468	8.759	-2.258	6.289	-0.2198	0.6275	0.7999
393TYR	OH	469	8.644	-2.187	6.266	0.0865	0.5415	-0.8776
393TYR	HH	470	8.628	-2.186	6.173	-0.836	-0.7736	-0.7677
393TYR	C	471	9.052	-2.67	6.474	0.255	-0.221	0.0847
393TYR	O	472	9.054	-2.628	6.589	-0.9443	-0.3976	-0.071
394GLN	N	473	8.957	-2.758	6.434	0.1707	0.0631	-0.3768
394GLN	H	474	8.963	-2.797	6.341	-3.587	-0.5992	-0.493
394GLN	CA	475	8.853	-2.816	6.519	-0.0971	-0.2927	-0.5273
394GLN	HA	476	8.868	-2.777	6.619	2.0584	-1.165	-0.451
394GLN	CB	477	8.718	-2.762	6.458	0.0802	0.2241	-0.6226
394GLN	HB1	478	8.72	-2.766	6.349	2.8359	2.426	-0.7553
394GLN	HB2	479	8.64	-2.831	6.491	-0.1228	0.0383	-1.465
394GLN	CG	480	8.682	-2.613	6.479	-0.1567	0.0038	0.0508
394GLN	HG1	481	8.752	-2.544	6.433	-0.2552	0.1429	0.1056
394GLN	HG2	482	8.58	-2.589	6.445	0.7982	-0.7582	-3.9215
394GLN	CD	483	8.662	-2.566	6.624	-0.1785	-0.5278	0.9226
394GLN	OE1	484	8.649	-2.445	6.641	-0.2245	-0.284	-0.2387
394GLN	NE2	485	8.649	-2.64	6.732	0.4779	0.3956	0.0301
394GLN	HE21	486	8.637	-2.74	6.725	1.2521	0.396	-1.6377
394GLN	HE22	487	8.656	-2.588	6.818	-0.3717	-0.7527	0.8341
394GLN	C	488	8.872	-2.966	6.509	0.4187	-0.4535	-0.231
394GLN	O	489	8.973	-3.014	6.462	-0.041	0.1121	-0.275
395MET	N	490	8.775	-3.037	6.566	-0.7513	0.2387	0.033
395MET	H	491	8.696	-2.988	6.605	-0.7554	-0.0835	0.4281
395MET	CA	492	8.776	-3.185	6.555	0.4293	-0.1007	0.6
395MET	HA	493	8.875	-3.228	6.56	-0.7166	-3.3755	-1.7403
395MET	CB	494	8.685	-3.235	6.667	0.1197	0.1411	0.404
395MET	HB1	495	8.594	-3.176	6.661	0.6941	0.9255	-1.2972
395MET	HB2	496	8.653	-3.336	6.642	2.3407	-0.0049	-2.4389
395MET	CG	497	8.742	-3.224	6.811	0.6099	0.132	-1.2164
395MET	HG1	498	8.805	-3.312	6.827	1.4616	0.3403	-3.0859
395MET	HG2	499	8.807	-3.139	6.831	-0.1249	0.1123	1.7317
395MET	SD	500	8.634	-3.19	6.951	0.1064	0.0193	0.2158
395MET	CE	501	8.518	-3.319	6.931	0.4994	-0.3146	0.1386
395MET	HE1	502	8.492	-3.309	6.825	1.6854	-0.0013	-0.1416
395MET	HE2	503	8.564	-3.418	6.941	0.9828	-0.3586	-1.9822
395MET	HE3	504	8.443	-3.31	7.008	0.0945	-0.6913	-0.2055
395MET	C	505	8.717	-3.234	6.423	0.1398	0.0023	0.0009
395MET	O	506	8.644	-3.161	6.362	-0.4819	0.1824	0.3024
396SER	N	507	8.75	-3.357	6.375	0.7735	0.3291	-0.125
396SER	H	508	8.822	-3.395	6.434	1.397	2.4225	0.5464
396SER	CA	509	8.674	-3.421	6.269	0.3212	-0.2624	0.0204
396SER	HA	510	8.686	-3.365	6.176	0.7519	2.1351	1.41
396SER	CB	511	8.733	-3.563	6.257	0.1083	-0.0273	-0.1558
396SER	HB1	512	8.684	-3.632	6.189	-1.822	0.013	1.1079
396SER	HB2	513	8.835	-3.54	6.226	-0.5089	1.1368	-1.418
396SER	OG	514	8.73	-3.641	6.38	-0.6237	-0.2866	-0.1027
396SER	HG	515	8.775	-3.594	6.448	-2.0322	0.7472	0.1485
396SER	C	516	8.519	-3.418	6.297	0.7009	1.4162	0.5301
396SER	O	517	8.475	-3.446	6.409	-0.2609	0.2995	-0.8485
397GLY	N	518	8.438	-3.393	6.196	0.0532	0.1806	0.34
397GLY	H	519	8.483	-3.353	6.115	0.1733	0.5218	0.5692
397GLY	CA	520	8.292	-3.372	6.202	0.176	0.6661	-0.1756
397GLY	HA1	521	8.243	-3.425	6.121	0.9533	0.4883	-0.5357
397GLY	HA2	522	8.257	-3.402	6.3	2.0536	1.5801	0.8289
397GLY	C	523	8.254	-3.225	6.193	-0.4644	0.2423	-0.0231
397GLY	O	524	8.141	-3.186	6.207	-0.1494	0.559	-0.25
398ASP	N	525	8.353	-3.146	6.153	0.3504	-0.0644	-0.0055
398ASP	H	526	8.437	-3.183	6.111	0.44	0.3456	-0.193
398ASP	CA	527	8.355	-3	6.147	-0.1296	-0.326	0.0152
398ASP	HA	528	8.286	-2.975	6.228	1.0215	-0.3115	1.0111
398ASP	CB	529	8.497	-2.938	6.18	-0.0925	0.513	0.2075
398ASP	HB1	530	8.5	-2.829	6.187	1.4521	0.4458	1.1738
398ASP	HB2	531	8.514	-2.97	6.283	-0.368	-2.4368	-0.5731
398ASP	CG	532	8.614	-2.982	6.095	-0.5774	-0.0473	-0.4835
398ASP	OD1	533	8.616	-3.096	6.041	0.8233	0.2231	0.2251
398ASP	OD2	534	8.704	-2.902	6.074	-0.0327	0.4816	0.7224
398ASP	C	535	8.317	-2.939	6.016	-0.4554	0.2332	0.3197
398ASP	O	536	8.298	-2.819	6	-0.2416	-0.3401	-0.5494
399ASP	N	537	8.294	-3.019	5.91	-0.1939	-0.3487	0.03
399ASP	H	538	8.286	-3.115	5.938	1.7273	-0.5401	0.082
399ASP	CA	539	8.281	-2.979	5.768	0.83	0.1695	-0.9018
399ASP	HA	540	8.381	-2.949	5.737	1.3891	-2.0265	-1.345
399ASP	CB	541	8.267	-3.102	5.674	0.394	-0.6354	-0.0594
399ASP	HB1	542	8.329	-3.181	5.716	-1.1518	-2.6328	-1.3358
399ASP	HB2	543	8.164	-3.135	5.684	-0.0329	0.9348	1.1801
399ASP	CG	544	8.299	-3.095	5.525	0.697	0.6096	-0.7667
399ASP	OD1	545	8.208	-3.113	5.441	0.4792	-0.6034	-0.354
399ASP	OD2	546	8.418	-3.069	5.492	-0.6348	-0.3264	-0.6633
399ASP	C	547	8.189	-2.872	5.723	-0.0484	0.5375	-0.8115
399ASP	O	548	8.234	-2.775	5.651	0.1072	0.1084	0.0698
400THR	N	549	8.07	-2.874	5.786	-0.1312	0.5962	0.0893
400THR	H	550	8.046	-2.948	5.851	1.188	0.2088	0.1594
400THR	CA	551	7.956	-2.788	5.768	-0.8883	-0.2152	0.1843
400THR	HA	552	7.957	-2.742	5.669	2.6648	1.0459	0.6498
400THR	CB	553	7.832	-2.872	5.804	-0.3776	-0.0013	-0.3818
400THR	HB	554	7.746	-2.806	5.79	-0.1919	0.6091	1.0732
400THR	OG1	555	7.829	-2.927	5.934	0.0398	-0.2016	0.3596
400THR	HG1	556	7.907	-2.979	5.946	0.8647	0.6379	-1.0876
400THR	CG2	557	7.801	-2.985	5.713	0.3576	0.1849	0.4774
400THR	HG21	558	7.797	-2.95	5.61	-1.8371	1.0229	0.7817
400THR	HG22	559	7.877	-3.063	5.715	-0.4103	-0.5985	-0.1181
400THR	HG23	560	7.71	-3.039	5.743	-0.0753	0.8817	0.4428
400THR	C	561	7.959	-2.673	5.872	0.079	-0.1243	-0.0582
400THR	O	562	7.88	-2.578	5.849	-0.349	0.2069	-0.7484
401GLN	N	563	8.044	-2.676	5.972	0.0785	0.3684	-0.102
401GLN	H	564	8.11	-2.752	5.985	-0.8226	-0.2251	1.2124
401GLN	CA	565	8.05	-2.563	6.079	-0.0457	-0.2569	-0.3035
401GLN	HA	566	7.946	-2.534	6.095	-0.3353	-0.6551	-1.3278
401GLN	CB	567	8.115	-2.624	6.209	0.1145	0.6914	-0.6422
401GLN	HB1	568	8.206	-2.676	6.18	-0.0962	-1.0426	1.513
401GLN	HB2	569	8.14	-2.549	6.284	-1.2186	0.3218	0.2193
401GLN	CG	570	8.016	-2.727	6.269	-0.3399	-0.1048	-0.4246
401GLN	HG1	571	7.92	-2.683	6.298	0.9261	1.4438	1.7807
401GLN	HG2	572	7.984	-2.792	6.188	0.1395	1.1568	-1.6843
401GLN	CD	573	8.078	-2.816	6.377	-0.1149	0.9006	0.5565
401GLN	OE1	574	8.025	-2.928	6.389	-0.1088	-0.2084	-0.1173
401GLN	NE2	575	8.181	-2.784	6.455	0.3213	0.0502	0.1048
401GLN	HE21	576	8.224	-2.693	6.457	3.106	-1.1775	1.8957
401GLN	HE22	577	8.197	-2.849	6.531	-0.2185	1.285	1.3121
401GLN	C	578	8.123	-2.438	6.034	0.467	0.5429	-0.1663
401GLN	O	579	8.085	-2.327	6.07	-0.1075	-0.1081	-0.0198
402HIS	N	580	8.218	-2.453	5.946	0.5136	0.9043	-0.9574
402HIS	H	581	8.238	-2.549	5.921	-0.1466	0.4601	0.1141
402HIS	CA	582	8.285	-2.342	5.879	-0.1752	-0.4659	0.5491
402HIS	HA	583	8.33	-2.286	5.961	-1.5255	0.1795	0.8732
402HIS	CB	584	8.398	-2.4	5.799	-0.0612	0.7497	-0.4033
402HIS	HB1	585	8.349	-2.445	5.712	0.3478	0.4501	-0.4836
402HIS	HB2	586	8.471	-2.333	5.754	-0.3027	0.7123	-0.8671
402HIS	CG	587	8.482	-2.498	5.879	0.6503	0.1399	0.2031
402HIS	ND1	588	8.55	-2.465	5.992	-0.4229	0.5422	-0.3169
402HIS	CD2	589	8.495	-2.636	5.857	-0.7031	-0.5157	-0.0905
402HIS	HD2	590	8.46	-2.71	5.787	0.2707	0.4463	-1.6391
402HIS	CE1	591	8.612	-2.576	6.037	-0.2426	0.1744	-0.1683
402HIS	HE1	592	8.668	-2.589	6.128	-0.2925	1.309	0.0422
402HIS	NE2	593	8.581	-2.679	5.957	0.3352	-0.4116	0.3303
402HIS	HE2	594	8.622	-2.77	5.97	1.3136	-0.1852	-0.9713
402HIS	C	595	8.203	-2.251	5.786	-0.1283	0.167	0.1881
402HIS	O	596	8.219	-2.13	5.779	-0.0049	-0.4167	-0.7713
403ILE	N	597	8.1	-2.318	5.731	-0.4902	0.1272	0.2674
403ILE	H	598	8.087	-2.418	5.738	-2.023	0.23	-0.7765
403ILE	CA	599	7.994	-2.252	5.657	-0.5653	-0.0319	-0.7433
403ILE	HA	600	8.031	-2.187	5.577	-2.5424	2.4149	0.2087
403ILE	CB	601	7.92	-2.361	5.579	0.0427	0.0924	0.4426
403ILE	HB	602	7.888	-2.437	5.65	-2.1552	2.2291	1.8908
403ILE	CG1	603	8.01	-2.429	5.465	0.308	0.5378	-0.0275
403ILE	HG11	604	8.026	-2.362	5.381	-0.3571	-0.859	-1.335
403ILE	HG12	605	8.097	-2.463	5.52	0.6994	-1.1391	-1.585
403ILE	CG2	606	7.793	-2.327	5.505	-0.6808	-0.2607	0.8651
403ILE	HG21	607	7.715	-2.286	5.569	0.2036	1.0661	1.112
403ILE	HG22	608	7.814	-2.256	5.426	-0.4095	-0.8142	0.4389
403ILE	HG23	609	7.75	-2.42	5.467	0.5707	-0.709	0.4865
403ILE	CD	610	7.955	-2.567	5.432	0.0761	-0.4688	0.7578
403ILE	HD1	611	8.036	-2.628	5.391	-1.2407	-1.2993	-0.738
403ILE	HD2	612	7.899	-2.617	5.51	1.3124	-0.817	1.4423
403ILE	HD3	613	7.879	-2.567	5.353	0.0097	0.5725	0.8046
403ILE	C	614	7.908	-2.177	5.766	0.1992	-0.3077	0.6463
403ILE	O	615	7.894	-2.057	5.744	-0.5008	-0.5184	0.1223
404GLN	N	616	7.858	-2.239	5.871	0.0377	-0.0961	0.2885
404GLN	H	617	7.854	-2.339	5.856	-0.2926	0.257	-2.3983
404GLN	CA	618	7.791	-2.167	5.978	0.402	-0.1047	-0.2797
404GLN	HA	619	7.702	-2.124	5.933	1.2431	0.1764	-1.7397
404GLN	CB	620	7.765	-2.266	6.096	-0.4968	0.576	-0.235
404GLN	HB1	621	7.853	-2.292	6.154	-2.6318	-1.2029	2.4597
404GLN	HB2	622	7.713	-2.201	6.167	1.4996	0.8753	1.0206
404GLN	CG	623	7.679	-2.392	6.064	0.4908	0.0132	-0.7002
404GLN	HG1	624	7.712	-2.43	5.968	-2.7968	-1.1307	-1.5172
404GLN	HG2	625	7.698	-2.472	6.137	0.7745	0.5846	-0.1388
404GLN	CD	626	7.536	-2.359	6.048	0.9075	0.2172	-0.0539
404GLN	OE1	627	7.493	-2.242	6.047	-0.2018	0.4911	-0.1628
404GLN	NE2	628	7.453	-2.462	6.037	-0.0766	0.5392	0.399
404GLN	HE21	629	7.491	-2.553	6.06	0.3598	0.7164	0.3829
404GLN	HE22	630	7.352	-2.463	6.038	-0.112	1.5021	1.929
404GLN	C	631	7.878	-2.055	6.042	0.0625	0.2053	0.2507
404GLN	O	632	7.813	-1.966	6.092	0.0665	0.261	0.3486
405GLN	N	633	8.012	-2.055	6.047	-0.5294	-0.8983	-0.8811
405GLN	H	634	8.054	-2.142	6.017	-2.1127	-1.8954	-0.3762
405GLN	CA	635	8.096	-1.942	6.093	-0.7803	0.0455	0.5384
405GLN	HA	636	8.059	-1.904	6.189	-0.5327	0.3801	0.5009
405GLN	CB	637	8.245	-1.984	6.096	0.1308	-0.2821	-0.381
405GLN	HB1	638	8.271	-2.034	6.003	0.5511	0.1295	-0.4905
405GLN	HB2	639	8.303	-1.891	6.095	-2.1205	1.2226	0.3388
405GLN	CG	640	8.275	-2.072	6.219	-0.6537	0.0456	-0.2083
405GLN	HG1	641	8.203	-2.153	6.233	-0.0143	-0.3716	0.7856
405GLN	HG2	642	8.376	-2.109	6.201	0.2165	2.551	-0.8379
405GLN	CD	643	8.291	-1.992	6.351	0.4668	-0.5139	0.5334
405GLN	OE1	644	8.325	-1.876	6.344	-0.174	0.5714	0.5198
405GLN	NE2	645	8.264	-2.052	6.466	0.4501	-0.7082	0.0792
405GLN	HE21	646	8.245	-2.151	6.47	0.9208	-0.7606	1.4374
405GLN	HE22	647	8.262	-2.001	6.554	-1.4566	-0.5562	0.01
405GLN	C	648	8.078	-1.82	6.001	-0.5975	-0.516	-0.0578
405GLN	O	649	8.079	-1.704	6.044	0.5395	0.0787	-0.1105
406PHE	N	650	8.069	-1.848	5.871	-0.7183	0.0524	-0.4676
406PHE	H	651	8.05	-1.945	5.85	0.7626	-0.3208	-0.2581
406PHE	CA	652	8.054	-1.754	5.764	0.0762	-0.9844	-0.0599
406PHE	HA	653	8.125	-1.674	5.786	-0.6169	-0.352	-0.0962
406PHE	CB	654	8.075	-1.817	5.622	-0.2024	-0.115	-0.1258
406PHE	HB1	655	8.18	-1.823	5.594	-0.4846	-0.7363	-1.1215
406PHE	HB2	656	8.047	-1.922	5.61	0.0424	-0.3297	1.0656
406PHE	CG	657	8.018	-1.752	5.495	0.0172	-0.5534	-0.2105
406PHE	CD1	658	7.956	-1.829	5.391	0.1997	0.6878	0.6505
406PHE	HD1	659	7.956	-1.937	5.401	-1.3303	0.6641	0.6398
406PHE	CD2	660	8.043	-1.618	5.466	-0.3968	-0.4351	-0.5666
406PHE	HD2	661	8.094	-1.56	5.541	-0.705	0.6686	-1.185
406PHE	CE1	662	7.919	-1.781	5.266	0.3972	-0.0503	0.6457
406PHE	HE1	663	7.888	-1.848	5.187	-0.6986	-0.264	1.2374
406PHE	CE2	664	8.01	-1.564	5.338	0.0449	0.0275	0.0729
406PHE	HE2	665	8.035	-1.461	5.317	-1.0339	0.0858	-1.0373
406PHE	CZ	666	7.949	-1.645	5.235	0.3812	0.0444	-0.2673
406PHE	HZ	667	7.934	-1.609	5.134	0.5018	-0.5823	-0.5147
406PHE	C	668	7.921	-1.676	5.786	0.0181	0.6015	-0.3466
406PHE	O	669	7.919	-1.556	5.812	0.1788	0.3529	0.0449
407TYR	N	670	7.808	-1.758	5.784	-0.2498	0.1499	0.1833
407TYR	H	671	7.82	-1.847	5.738	0.243	0.976	-1.3657
407TYR	CA	672	7.672	-1.723	5.803	-0.4881	0.2952	-0.6475
407TYR	HA	673	7.638	-1.66	5.72	1.3592	2.9422	0.4658
407TYR	CB	674	7.578	-1.851	5.797	0.0688	0.0181	-0.2175
407TYR	HB1	675	7.629	-1.93	5.851	3.4067	1.6599	-0.7383
407TYR	HB2	676	7.483	-1.829	5.846	-0.3254	3.5588	-2.1969
407TYR	CG	677	7.565	-1.911	5.66	-0.9427	0.398	-0.6742
407TYR	CD1	678	7.494	-2.038	5.656	-0.0977	-0.5872	-0.1593
407TYR	HD1	679	7.459	-2.081	5.748	2.4567	0.6422	1.4885
407TYR	CD2	680	7.609	-1.856	5.537	0.1342	0.0921	0.0984
407TYR	HD2	681	7.665	-1.763	5.536	0.3696	-0.0432	0.4846
407TYR	CE1	682	7.471	-2.102	5.539	0.4463	0.4028	-0.3053
407TYR	HE1	683	7.42	-2.197	5.539	-0.9731	1.1175	0.8976
407TYR	CE2	684	7.578	-1.919	5.414	0.0269	-0.0198	0.1276
407TYR	HE2	685	7.597	-1.869	5.321	2.0795	1.2997	1.1867
407TYR	CZ	686	7.509	-2.042	5.415	-0.4473	-0.3341	0.1366
407TYR	OH	687	7.474	-2.107	5.3	0.0694	-0.4864	-0.5969
407TYR	HH	688	7.449	-2.199	5.305	-1.4913	-0.1589	-1.5332
407TYR	C	689	7.654	-1.644	5.939	0.3766	0.0089	-0.644
407TYR	O	690	7.577	-1.548	5.941	-0.2321	0.0653	0.2338
408ASP	N	691	7.729	-1.682	6.048	-0.3084	0.1346	-0.0086
408ASP	H	692	7.799	-1.751	6.026	0.142	0.1219	1.4191
408ASP	CA	693	7.741	-1.627	6.186	0.18	-1.0658	-0.931
408ASP	HA	694	7.639	-1.612	6.221	0.0809	0.8153	-1.8625
408ASP	CB	695	7.828	-1.714	6.284	-0.2376	0.2384	-0.5285
408ASP	HB1	696	7.774	-1.805	6.308	-1.4775	0.6908	-1.5106
408ASP	HB2	697	7.917	-1.751	6.233	0.4361	2.2238	-0.8954
408ASP	CG	698	7.844	-1.653	6.425	0.4738	-0.7766	0.4817
408ASP	OD1	699	7.74	-1.653	6.496	0.1241	-0.5579	0.1066
408ASP	OD2	700	7.957	-1.628	6.475	-0.0402	0.1945	0.1452
408ASP	C	701	7.796	-1.488	6.171	0.0691	-0.1182	-0.1273
408ASP	O	702	7.728	-1.387	6.203	0.7413	-0.0565	-0.1144
409LEU	N	703	7.922	-1.465	6.123	-0.2762	-0.2263	0.8664
409LEU	H	704	7.971	-1.55	6.098	0.7438	0.7169	-0.4514
409LEU	CA	705	7.992	-1.33	6.104	0.2429	0.2794	-0.6515
409LEU	HA	706	7.975	-1.269	6.193	-0.346	-1.5583	0.537
409LEU	CB	707	8.144	-1.341	6.076	1.2962	-0.6972	-0.3593
409LEU	HB1	708	8.165	-1.379	5.976	0.4752	0.345	-0.9476
409LEU	HB2	709	8.191	-1.243	6.067	-1.814	1.0645	1.0327
409LEU	CG	710	8.223	-1.43	6.17	0.5684	1.088	-0.3916
409LEU	HG	711	8.169	-1.524	6.175	0.6762	1.0961	2.2598
409LEU	CD1	712	8.367	-1.451	6.132	0.5594	-0.0976	-0.1902
409LEU	HD11	713	8.421	-1.366	6.174	0.7263	0.2454	-1.0802
409LEU	HD12	714	8.409	-1.543	6.172	0.6807	1.2533	3.2101
409LEU	HD13	715	8.379	-1.459	6.025	2.7313	-0.4459	0.0475
409LEU	CD2	716	8.219	-1.37	6.31	-0.0665	0.3141	0.0017
409LEU	HD21	717	8.278	-1.44	6.369	2.5077	2.3628	0.0231
409LEU	HD22	718	8.273	-1.275	6.315	1.2674	-0.4659	0.9655
409LEU	HD23	719	8.119	-1.366	6.352	-0.715	0.7124	-1.4948
409LEU	C	720	7.911	-1.24	6.003	0.7811	-0.2638	-0.0933
409LEU	O	721	7.889	-1.119	6.03	-0.3523	-0.9204	0.5582
410LEU	N	722	7.855	-1.298	5.898	0.4291	0.4617	-0.4907
410LEU	H	723	7.871	-1.397	5.881	-3.3357	0.0936	-3.3311
410LEU	CA	724	7.773	-1.24	5.792	-0.1125	-0.419	-0.3069
410LEU	HA	725	7.806	-1.143	5.754	0.8714	-1.0775	-1.1903
410LEU	CB	726	7.766	-1.334	5.674	-0.6677	0.365	0.4738
410LEU	HB1	727	7.86	-1.386	5.655	-0.8556	0.0712	0.3419
410LEU	HB2	728	7.701	-1.419	5.693	-2.1773	1.4715	0.3604
410LEU	CG	729	7.725	-1.283	5.529	0.6891	-0.1341	-0.3708
410LEU	HG	730	7.649	-1.205	5.523	1.2188	0.2662	-3.7334
410LEU	CD1	731	7.843	-1.216	5.451	0.2743	0.3059	-0.6725
410LEU	HD11	732	7.94	-1.249	5.49	1.2119	2.597	-0.8731
410LEU	HD12	733	7.843	-1.237	5.344	0.4615	3.5255	-1.4157
410LEU	HD13	734	7.85	-1.108	5.467	0.5492	0.0304	1.2157
410LEU	CD2	735	7.671	-1.399	5.449	0.121	0.3422	0.4672
410LEU	HD21	736	7.578	-1.444	5.485	1.0005	-0.6335	1.6133
410LEU	HD22	737	7.667	-1.374	5.343	1.6845	-2.1083	-0.2512
410LEU	HD23	738	7.735	-1.487	5.454	2.3043	1.791	-0.3632
410LEU	C	739	7.631	-1.208	5.844	-0.0471	-0.6739	0.3618
410LEU	O	740	7.551	-1.141	5.78	-0.0916	-0.7175	0.3135
411THR	N	741	7.593	-1.263	5.96	-0.3114	0.6364	0.6966
411THR	H	742	7.646	-1.333	6.011	0.3824	0.4104	-0.3035
411THR	CA	743	7.473	-1.22	6.025	0.4748	0.1417	-0.8844
411THR	HA	744	7.431	-1.133	5.975	1.8659	1.3215	-0.0857
411THR	CB	745	7.355	-1.324	6.022	-0.0713	-0.1386	-0.1297
411THR	HB	746	7.274	-1.282	6.083	0.6947	1.4978	-0.1616
411THR	OG1	747	7.392	-1.444	6.092	-0.212	0.1638	-0.0315
411THR	HG1	748	7.448	-1.492	6.032	0.5409	-1.8091	2.0927
411THR	CG2	749	7.298	-1.365	5.888	-0.2567	-0.0692	-0.1096
411THR	HG21	750	7.226	-1.446	5.898	0.4529	-0.6064	0.8856
411THR	HG22	751	7.25	-1.282	5.836	-1.8767	-0.0555	1.3435
411THR	HG23	752	7.377	-1.403	5.822	-0.1389	-1.0808	0.5896
411THR	C	753	7.514	-1.149	6.161	0.1331	-0.1226	-0.2631
411THR	O	754	7.437	-1.141	6.258	-0.0171	0.4616	0.4375
412GLY	N	755	7.644	-1.102	6.17	0.1336	-0.1746	0.265
412GLY	H	756	7.698	-1.115	6.085	-1.2735	0.9102	-0.8459
412GLY	CA	757	7.719	-1.074	6.289	-0.0915	0.5803	-0.615
412GLY	HA1	758	7.637	-1.068	6.361	-0.1312	-0.5592	-0.5525
412GLY	HA2	759	7.793	-1.149	6.316	0.5793	1.0878	-1.0114
412GLY	C	760	7.798	-0.936	6.295	0.6199	0.0807	-0.0317
412GLY	O	761	7.84	-0.897	6.401	-0.3765	0.2637	0.0657
413SER	N	762	7.804	-0.877	6.181	-0.5389	-0.1349	-0.2277
413SER	H	763	7.745	-0.91	6.106	-0.5104	-3.0635	0.9122
413SER	CA	764	7.857	-0.741	6.169	0.3848	-1.0054	-0.4298
413SER	HA	765	7.829	-0.676	6.252	-0.8813	1.7805	-2.8521
413SER	CB	766	8.016	-0.747	6.169	0.4705	0.6831	-0.2986
413SER	HB1	767	8.06	-0.648	6.155	-0.8775	1.5903	1.3603
413SER	HB2	768	8.055	-0.786	6.263	3.0195	1.4287	-0.9588
413SER	OG	769	8.066	-0.832	6.076	0.6709	-0.1745	-0.3352
413SER	HG	770	8.038	-0.919	6.102	0.4211	0.2631	0.9441
413SER	C	771	7.795	-0.671	6.047	-0.067	0.4409	0.2936
413SER	O	772	7.865	-0.595	5.987	-0.2078	0.1569	0.2747
414MET	N	773	7.67	-0.707	6.014	0.076	-0.1781	0.1743
414MET	H	774	7.619	-0.761	6.083	-0.1555	-0.3121	-0.1002
414MET	CA	775	7.596	-0.661	5.9	0.016	-0.8052	-0.1312
414MET	HA	776	7.661	-0.622	5.822	-2.443	0.2962	-1.7772
414MET	CB	777	7.525	-0.783	5.837	-0.1676	-0.4546	0.2768
414MET	HB1	778	7.596	-0.863	5.817	1.2353	1.5249	-3.9952
414MET	HB2	779	7.454	-0.827	5.907	-0.1327	-0.8359	0.0741
414MET	CG	780	7.453	-0.743	5.71	-0.1035	0.8282	0.491
414MET	HG1	781	7.358	-0.7	5.739	-0.105	1.239	-0.1152
414MET	HG2	782	7.504	-0.674	5.644	-0.6284	1.2606	0.537
414MET	SD	783	7.412	-0.89	5.61	0.0954	0.0507	-0.1608
414MET	CE	784	7.556	-0.921	5.501	0.1644	-0.0963	-0.0456
414MET	HE1	785	7.535	-0.991	5.42	0.7172	0.1412	-0.3951
414MET	HE2	786	7.589	-0.832	5.448	-1.2859	0.1704	-0.5425
414MET	HE3	787	7.638	-0.971	5.553	0.0544	-0.3302	-0.0926
414MET	C	788	7.491	-0.556	5.942	0.2358	0.103	0.1307
414MET	O	789	7.441	-0.472	5.864	-0.5613	0.3823	1.0837
415GLU	N	790	7.461	-0.549	6.075	0.6193	0.0926	-0.4367
415GLU	H	791	7.506	-0.606	6.146	-1.0071	-0.8477	-0.1036
415GLU	CA	792	7.344	-0.47	6.117	-0.2026	0.2355	-0.0926
415GLU	HA	793	7.258	-0.468	6.051	0.6278	-0.9981	-1.2896
415GLU	CB	794	7.304	-0.518	6.258	0.1953	-0.2916	0.1578
415GLU	HB1	795	7.288	-0.626	6.264	-1.2036	-0.0564	1.1044
415GLU	HB2	796	7.386	-0.5	6.327	-0.0668	0.2997	0.317
415GLU	CG	797	7.175	-0.453	6.306	0.4339	-0.5143	0.5605
415GLU	HG1	798	7.173	-0.454	6.415	-2.6415	-2.2128	0.6281
415GLU	HG2	799	7.154	-0.348	6.283	1.4422	-0.5025	-0.3418
415GLU	CD	800	7.051	-0.528	6.268	0.4391	-0.5917	-0.4537
415GLU	OE1	801	7.046	-0.65	6.27	-0.3111	0.0959	0.4749
415GLU	OE2	802	6.954	-0.459	6.23	0.2271	0.6307	0.3106
415GLU	C	803	7.388	-0.326	6.121	-0.0985	-0.2858	0.6163
415GLU	O	804	7.303	-0.239	6.098	-0.3895	0.54	0.5736
416ILE	N	805	7.514	-0.301	6.152	0.0188	-0.0562	-1.0052
416ILE	H	806	7.565	-0.379	6.191	-1.4101	-1.5385	-1.9946
416ILE	CA	807	7.569	-0.176	6.189	0.0466	0.3409	-0.2387
416ILE	HA	808	7.494	-0.137	6.258	0.6093	-0.2025	0.6842
416ILE	CB	809	7.702	-0.203	6.267	0.2333	0.7575	-0.4032
416ILE	HB	810	7.726	-0.1	6.291	2.0366	0.5169	-0.972
416ILE	CG1	811	7.817	-0.265	6.182	0.504	0.2111	-0.1832
416ILE	HG11	812	7.794	-0.367	6.15	-0.8235	0.0599	1.1549
416ILE	HG12	813	7.821	-0.205	6.091	-2.7401	-0.0182	-0.6114
416ILE	CG2	814	7.672	-0.287	6.39	0.216	-0.2541	-0.9816
416ILE	HG21	815	7.698	-0.391	6.37	0.6508	-0.9996	2.6022
416ILE	HG22	816	7.74	-0.257	6.47	-0.5817	-0.4546	-0.2068
416ILE	HG23	817	7.571	-0.28	6.43	0.6875	-0.3301	0.3016
416ILE	CD	818	7.951	-0.268	6.255	0.082	0.6068	0.3312
416ILE	HD1	819	8.002	-0.172	6.262	0.2775	0.4224	1.7411
416ILE	HD2	820	7.927	-0.303	6.355	-2.2188	-2.032	-0.9876
416ILE	HD3	821	8.017	-0.339	6.206	0.4366	0.8831	0.4033
416ILE	C	822	7.576	-0.088	6.061	-0.4787	0.1829	-0.1643
416ILE	O	823	7.582	0.031	6.072	-0.7235	-0.3656	-0.3275
417ILE	N	824	7.587	-0.15	5.94	0.5659	0.1425	-0.045
417ILE	H	825	7.582	-0.251	5.949	-2.6372	0.2765	0.9384
417ILE	CA	826	7.581	-0.092	5.807	-0.8138	-0.3942	0.2288
417ILE	HA	827	7.64	0	5.807	-1.5142	0.0659	-0.6803
417ILE	CB	828	7.632	-0.187	5.693	-0.0644	0.28	0.4386
417ILE	HB	829	7.546	-0.238	5.649	-0.6552	2.2806	-0.8894
417ILE	CG1	830	7.723	-0.3	5.744	-0.3254	0.1764	0.0908
417ILE	HG11	831	7.8	-0.246	5.8	1.1677	-0.1414	-1.5641
417ILE	HG12	832	7.674	-0.363	5.818	-0.846	0.869	0.3464
417ILE	CG2	833	7.699	-0.101	5.579	-0.6736	0.206	-0.8795
417ILE	HG21	834	7.8	-0.067	5.599	-0.1333	-0.1521	-2.8496
417ILE	HG22	835	7.715	-0.159	5.488	-0.9424	2.0081	-2.1281
417ILE	HG23	836	7.641	-0.016	5.544	0.5923	1.9723	1.0864
417ILE	CD	837	7.791	-0.393	5.637	-0.6602	0.1754	0.4727
417ILE	HD1	838	7.717	-0.434	5.568	-0.1745	-2.3353	1.3228
417ILE	HD2	839	7.851	-0.331	5.57	0.2129	-1.5423	-0.4293
417ILE	HD3	840	7.855	-0.476	5.668	0.3978	1.2799	1.3045
417ILE	C	841	7.439	-0.041	5.778	-0.3295	-0.2565	-0.6261
417ILE	O	842	7.418	0.07	5.72	-0.1605	-0.0806	-0.5019
418ARG	N	843	7.338	-0.116	5.818	-0.1857	-0.2249	-0.351
418ARG	H	844	7.346	-0.211	5.851	0.4419	-0.1432	-0.2502
418ARG	CA	845	7.196	-0.081	5.8	0.5658	0.1467	0.7625
418ARG	HA	846	7.183	-0.037	5.701	-2.1022	-0.9804	0.5399
418ARG	CB	847	7.12	-0.219	5.807	-0.39	-0.6682	0.309
418ARG	HB1	848	7.174	-0.294	5.749	1.3892	0.3338	0.5917
418ARG	HB2	849	7.117	-0.254	5.911	-1.9049	-0.4789	0.3501
418ARG	CG	850	6.972	-0.213	5.754	-0.5789	0.2445	-0.2513
418ARG	HG1	851	6.91	-0.163	5.829	-0.0127	0.7448	-0.1152
418ARG	HG2	852	6.978	-0.138	5.675	-0.9783	0.1866	-0.3418
418ARG	CD	853	6.913	-0.349	5.7	0.2788	0.502	0.3763
418ARG	HD1	854	6.987	-0.402	5.64	-0.5479	-1.7908	1.2886
418ARG	HD2	855	6.879	-0.417	5.778	-0.4105	-0.279	-0.5714
418ARG	NE	856	6.802	-0.319	5.612	-0.1465	-0.2372	0.1751
418ARG	HE	857	6.748	-0.236	5.632	0.4678	-0.4507	3.0715
418ARG	CZ	858	6.773	-0.39	5.503	-0.3915	-0.2197	0.0589
418ARG	NH1	859	6.821	-0.509	5.471	-0.4027	0.7049	-0.3958
418ARG	HH11	860	6.861	-0.56	5.549	-1.0665	0.2553	-0.3467
418ARG	HH12	861	6.801	-0.561	5.387	-0.7947	-0.3745	0.3533
418ARG	NH2	862	6.684	-0.334	5.416	0.2107	-0.7875	-0.3068
418ARG	HH21	863	6.636	-0.246	5.421	-2.0754	-1.9842	0.0347
418ARG	HH22	864	6.653	-0.394	5.341	-1.0329	1.153	-1.4061
418ARG	C	865	7.152	0.017	5.907	-0.4632	0.0036	0.2129
418ARG	O	866	7.053	0.081	5.882	0.201	0.1126	0.0211
419GLY	N	867	7.225	0.033	6.016	0.4214	-0.2087	-0.38
419GLY	H	868	7.283	-0.047	6.038	-0.7827	-1.3643	-1.3116
419GLY	CA	869	7.209	0.145	6.112	-0.3435	-0.148	0.153
419GLY	HA1	870	7.107	0.159	6.147	0.1895	-0.0474	1.7339
419GLY	HA2	871	7.271	0.117	6.197	-0.3834	-0.8736	-0.0529
419GLY	C	872	7.27	0.279	6.062	-0.4314	0.2036	-0.3348
419GLY	O	873	7.211	0.388	6.086	-0.1522	-0.1628	-0.2389
420TRP	N	874	7.38	0.269	5.989	-0.5682	-0.43	0.0611
420TRP	H	875	7.415	0.179	5.959	-2.5827	-0.3748	-2.8697
420TRP	CA	876	7.442	0.391	5.925	-0.2317	0.269	0.3157
420TRP	HA	877	7.469	0.465	6	-2.0315	0.1774	1.0955
420TRP	CB	878	7.571	0.338	5.864	0.0989	-0.2432	0.1809
420TRP	HB1	879	7.637	0.286	5.934	0.9256	-1.1967	-1.25
420TRP	HB2	880	7.54	0.263	5.791	-1.5591	0.5788	-0.0006
420TRP	CG	881	7.652	0.429	5.785	-0.5847	0.1367	0.6578
420TRP	CD1	882	7.709	0.543	5.838	-0.9511	-0.0731	-0.4143
420TRP	HD1	883	7.705	0.57	5.942	-0.2885	-2.274	0.2241
420TRP	CD2	884	7.681	0.429	5.644	-0.9845	-0.1464	0.3727
420TRP	NE1	885	7.786	0.6	5.741	0.3793	-0.7477	0.0371
420TRP	HE1	886	7.832	0.69	5.754	-2.7041	0.8044	1.2452
420TRP	CE2	887	7.773	0.535	5.623	0.2274	0.3098	0.3096
420TRP	CE3	888	7.651	0.337	5.536	-0.3358	-0.0766	0.6427
420TRP	HE3	889	7.569	0.267	5.539	-2.6934	2.3215	-1.6086
420TRP	CZ2	890	7.828	0.554	5.495	-0.2554	0.3037	0.4071
420TRP	HZ2	891	7.895	0.636	5.475	-1.361	1.2184	0.3039
420TRP	CZ3	892	7.712	0.351	5.41	0.322	0.2465	-0.083
420TRP	HZ3	893	7.691	0.281	5.33	-0.0248	-0.7315	0.839
420TRP	CH2	894	7.805	0.455	5.393	0.2093	0.7332	0.1424
420TRP	HH2	895	7.838	0.478	5.293	-1.312	-1.2809	-0.893
420TRP	C	896	7.354	0.441	5.809	-0.1093	-0.0703	0.023
420TRP	O	897	7.319	0.559	5.811	0.9653	0.0404	0.1087
421ALA	N	898	7.307	0.345	5.726	0.2734	-0.076	-0.6207
421ALA	H	899	7.344	0.251	5.736	0.1343	-0.2242	-1.441
421ALA	CA	900	7.222	0.373	5.61	0.5648	-0.5165	-0.0257
421ALA	HA	901	7.285	0.442	5.555	-2.8141	1.9259	-1.1496
421ALA	CB	902	7.204	0.24	5.533	-0.1556	-0.0805	0.2195
421ALA	HB1	903	7.136	0.171	5.581	0.7462	-1.3791	-0.3267
421ALA	HB2	904	7.153	0.266	5.44	-0.4064	-1.4889	-0.051
421ALA	HB3	905	7.292	0.182	5.504	-0.578	0.0183	-1.3675
421ALA	C	906	7.086	0.437	5.648	0.0425	-0.154	1.0507
421ALA	O	907	7.015	0.482	5.558	-0.5886	0.4916	-0.6876
422GLU	N	908	7.035	0.429	5.771	0.1869	-0.6316	-0.9508
422GLU	H	909	7.097	0.395	5.844	-0.8033	-0.4202	0.0178
422GLU	CA	910	6.909	0.481	5.835	-0.7323	-0.2508	0.1851
422GLU	HA	911	6.826	0.453	5.771	0.6824	0.3039	-1.9957
422GLU	CB	912	6.891	0.411	5.971	-0.8449	0.0314	-0.1403
422GLU	HB1	913	6.923	0.307	5.961	-1.1883	0.1049	-2.7663
422GLU	HB2	914	6.948	0.457	6.051	-1.3285	-1.5829	1.1849
422GLU	CG	915	6.745	0.414	6.038	0.5115	0.4208	-0.2498
422GLU	HG1	916	6.748	0.348	6.124	0.6587	-0.0239	-0.5931
422GLU	HG2	917	6.695	0.508	6.062	-0.5246	-0.8847	3.354
422GLU	CD	918	6.644	0.35	5.951	0.6824	-0.0444	0.7431
422GLU	OE1	919	6.659	0.23	5.925	-0.0798	0.7844	-0.227
422GLU	OE2	920	6.549	0.418	5.912	0.101	0.1258	0.3573
422GLU	C	921	6.923	0.637	5.864	0.0689	0.3377	-0.6776
422GLU	O	922	6.822	0.697	5.898	-0.4311	0.878	0.371
423LYS	N	923	7.043	0.697	5.843	0.2264	-0.2926	-0.4173
423LYS	H	924	7.122	0.644	5.808	1.7867	0.9733	1.007
423LYS	CA	925	7.07	0.828	5.891	-0.2815	0.1532	-0.4624
423LYS	HA	926	6.987	0.891	5.858	-1.0949	0.5583	2.1505
423LYS	CB	927	7.089	0.821	6.048	0.895	-0.7051	0.3639
423LYS	HB1	928	7.099	0.92	6.092	1.0005	-1.1334	1.3193
423LYS	HB2	929	6.999	0.792	6.102	0.9155	-1.6655	-0.0852
423LYS	CG	930	7.209	0.738	6.097	-0.4936	0.0241	-0.5654
423LYS	HG1	931	7.2	0.637	6.057	0.9763	-0.6761	0.7847
423LYS	HG2	932	7.304	0.775	6.058	0.7256	-1.7702	0.5614
423LYS	CD	933	7.209	0.725	6.248	-0.0691	0.4509	-0.5023
423LYS	HD1	934	7.236	0.817	6.299	0.7026	0.154	-0.3561
423LYS	HD2	935	7.109	0.687	6.269	0.5984	-1.9817	-1.4024
423LYS	CE	936	7.318	0.625	6.299	0.4307	0.1924	-0.9203
423LYS	HE1	937	7.341	0.557	6.217	0.5976	0.9046	-1.4667
423LYS	HE2	938	7.415	0.667	6.323	0.0875	-0.4005	1.9847
423LYS	NZ	939	7.267	0.552	6.422	-0.2282	-0.1504	0.1635
423LYS	HZ1	940	7.333	0.482	6.453	0.5798	0.6624	0.3193
423LYS	HZ2	941	7.257	0.614	6.501	-0.6949	1.149	-0.8863
423LYS	HZ3	942	7.177	0.507	6.409	-0.1567	0.1315	-1.567
423LYS	C	943	7.185	0.902	5.814	0.0338	-0.4875	-0.3707
423LYS	O	944	7.271	0.962	5.883	-0.2204	0.0512	-0.1175
424ILE	N	945	7.183	0.894	5.677	-0.2202	-1.5336	0.1008
424ILE	H	946	7.104	0.85	5.633	-0.4452	-1.2684	0.2314
424ILE	CA	947	7.281	0.966	5.588	-0.3693	0.0473	-0.0835
424ILE	HA	948	7.342	1.038	5.642	1.8156	-2.3448	0.8582
424ILE	CB	949	7.376	0.855	5.527	0.3116	0.1248	0.4724
424ILE	HB	950	7.429	0.908	5.448	1.6154	-0.7607	0.7174
424ILE	CG1	951	7.306	0.737	5.452	0.4991	-0.5443	-0.1731
424ILE	HG11	952	7.247	0.681	5.524	0.252	-0.6198	-0.4323
424ILE	HG12	953	7.226	0.784	5.395	0.6192	2.3515	1.8156
424ILE	CG2	954	7.491	0.806	5.622	-0.4512	-0.7887	0.4087
424ILE	HG21	955	7.531	0.9	5.661	-1.4808	0.3884	-1.2594
424ILE	HG22	956	7.471	0.747	5.711	1.6714	-2.3181	-0.0526
424ILE	HG23	957	7.568	0.748	5.572	1.4394	0.8909	1.2336
424ILE	CD	958	7.393	0.647	5.369	-0.5377	-0.2374	-0.2409
424ILE	HD1	959	7.338	0.56	5.333	0.1734	-2.7377	3.9259
424ILE	HD2	960	7.443	0.697	5.286	4.058	-0.0777	2.2824
424ILE	HD3	961	7.472	0.597	5.425	1.1836	0.541	-1.8809
424ILE	C	962	7.196	1.042	5.479	0.5505	0.5319	-0.2316
424ILE	O	963	7.088	0.996	5.441	-0.2792	-0.1039	0.2358
425PRO	N	964	7.243	1.156	5.422	0.3951	-0.237	-0.5102
425PRO	CA	965	7.177	1.218	5.3	-0.4144	-0.5639	-0.5699
425PRO	HA	966	7.072	1.21	5.329	0.2235	-4.3361	1.268
425PRO	CB	967	7.248	1.36	5.302	0.6657	-0.4803	0.2812
425PRO	HB1	968	7.24	1.416	5.208	-0.2173	-0.8877	0.0948
425PRO	HB2	969	7.202	1.422	5.378	1.6995	0.6825	-0.0107
425PRO	CG	970	7.387	1.338	5.346	0.3188	-0.2836	0.8006
425PRO	HG1	971	7.453	1.306	5.265	-0.3118	-1.1686	0.623
425PRO	HG2	972	7.427	1.43	5.389	1.2068	0.6517	-1.8473
425PRO	CD	973	7.37	1.219	5.447	0.1362	-0.4523	-0.2853
425PRO	HD1	974	7.452	1.152	5.419	-0.5978	-0.5988	-2.215
425PRO	HD2	975	7.366	1.251	5.551	-3.1879	0.9518	-0.719
425PRO	C	976	7.219	1.138	5.175	0.0164	0.4296	-0.4693
425PRO	O	977	7.297	1.044	5.192	-0.3447	-0.4823	0.0837
426GLY	N	978	7.16	1.189	5.057	0.4115	0.0658	-0.8421
426GLY	H	979	7.097	1.268	5.059	-0.472	-0.5982	-1.6881
426GLY	CA	980	7.206	1.152	4.93	-0.0016	0.3716	0.3402
426GLY	HA1	981	7.242	1.242	4.882	1.4232	0.3462	1.2998
426GLY	HA2	982	7.293	1.087	4.936	0.5829	1.2731	3.4248
426GLY	C	983	7.087	1.073	4.855	-0.4592	0.6001	0.4777
426GLY	O	984	7.103	1.059	4.736	0.2752	0.1571	0.3192
427PHE	N	985	6.977	1.026	4.923	0.0041	0.0341	0.2769
427PHE	H	986	6.964	1.033	5.023	-1.7246	-0.3302	0.1165
427PHE	CA	987	6.872	0.944	4.859	0.3719	-0.3963	-0.2046
427PHE	HA	988	6.861	0.969	4.754	-2.8579	1.6833	0.4618
427PHE	CB	989	6.911	0.797	4.853	-0.1396	0.0301	0.022
427PHE	HB1	990	6.837	0.737	4.8	0.133	-0.0563	-0.2673
427PHE	HB2	991	6.989	0.802	4.776	-0.5901	-0.2063	-0.454
427PHE	CG	992	6.948	0.731	4.985	-0.1012	0.6296	0.121
427PHE	CD1	993	7.079	0.729	5.025	-0.3295	-0.1991	0.4497
427PHE	HD1	994	7.164	0.765	4.97	-0.8774	-2.6244	-2.2435
427PHE	CD2	995	6.843	0.683	5.07	0.4374	-0.0751	0.0143
427PHE	HD2	996	6.742	0.705	5.038	0.2044	-2.5489	-1.1576
427PHE	CE1	997	7.108	0.655	5.144	-0.011	-0.2269	0.3562
427PHE	HE1	998	7.21	0.657	5.178	-0.5871	0.5629	2.2054
427PHE	CE2	999	6.875	0.623	5.198	0.1249	0.8847	0.1597
427PHE	HE2	1000	6.797	0.584	5.262	-1.1564	0.0421	-1.8269
427PHE	CZ	1001	7.011	0.605	5.229	-0.1038	0.5579	-0.1738
427PHE	HZ	1002	7.034	0.56	5.325	-3.9742	-1.0181	0.1771
427PHE	C	1003	6.736	0.975	4.907	0.4527	-1.1998	0.6397
427PHE	O	1004	6.637	0.916	4.862	0.1062	0.0009	0.0189
428ALA	N	1005	6.727	1.087	4.985	-0.3153	0.1261	-0.0658
428ALA	H	1006	6.815	1.128	5.014	1.0361	-2.3048	-0.3499
428ALA	CA	1007	6.601	1.127	5.053	-0.2763	0.4801	0.203
428ALA	HA	1008	6.569	1.044	5.115	-0.7045	-0.8945	-1.7878
428ALA	CB	1009	6.641	1.24	5.138	0.599	-0.2602	-0.6726
428ALA	HB1	1010	6.726	1.225	5.205	-0.056	0.6096	0.3976
428ALA	HB2	1011	6.663	1.327	5.076	-2.5226	-0.5157	-2.3293
428ALA	HB3	1012	6.572	1.278	5.213	2.5561	-0.6473	1.4421
428ALA	C	1013	6.489	1.173	4.958	-0.3426	-0.4771	-0.3087
428ALA	O	1014	6.382	1.201	5.003	0.4333	-0.1368	0.189
429ASP	N	1015	6.515	1.198	4.827	-0.1931	-0.5023	-0.3846
429ASP	H	1016	6.608	1.181	4.79	-1.1061	0.7458	-3.5738
429ASP	CA	1017	6.419	1.25	4.736	-0.195	0.1631	0.1813
429ASP	HA	1018	6.375	1.343	4.774	-1.6699	-0.4752	0.1154
429ASP	CB	1019	6.493	1.292	4.606	0.1436	-0.2955	0.0662
429ASP	HB1	1020	6.575	1.361	4.626	0.5804	-0.231	-1.7424
429ASP	HB2	1021	6.542	1.21	4.554	2.1486	1.5777	-1.2013
429ASP	CG	1022	6.399	1.37	4.511	0.4343	-0.5991	-1.1373
429ASP	OD1	1023	6.426	1.361	4.393	-0.1664	-0.5386	0.2383
429ASP	OD2	1024	6.303	1.445	4.548	-0.5393	-0.0742	0.3568
429ASP	C	1025	6.323	1.139	4.696	-0.0632	0.3399	0.9707
429ASP	O	1026	6.214	1.178	4.663	-0.2041	0.2075	-0.3796
430LEU	N	1027	6.362	1.01	4.697	0.4022	-0.9987	0.8309
430LEU	H	1028	6.457	0.989	4.723	0.1417	-1.6652	1.2635
430LEU	CA	1029	6.27	0.89	4.665	-0.3481	0.504	0.7629
430LEU	HA	1030	6.223	0.905	4.568	-0.071	1.162	0.7274
430LEU	CB	1031	6.368	0.767	4.647	-1.0867	0.398	0.0515
430LEU	HB1	1032	6.418	0.76	4.743	-0.7422	3.1835	0.1534
430LEU	HB2	1033	6.312	0.675	4.633	-0.8808	-0.0921	2.1784
430LEU	CG	1034	6.487	0.771	4.538	-0.234	0.2876	-0.1553
430LEU	HG	1035	6.561	0.849	4.554	-0.2112	-0.1248	2.0849
430LEU	CD1	1036	6.56	0.642	4.549	0.1352	-0.1093	0.7529
430LEU	HD11	1037	6.64	0.626	4.476	-0.4312	-0.7467	0.266
430LEU	HD12	1038	6.608	0.631	4.647	1.8707	-2.6156	-0.2491
430LEU	HD13	1039	6.494	0.56	4.521	1.1548	0.0956	-2.7058
430LEU	CD2	1040	6.439	0.8	4.399	-1.0791	-0.2562	0.4056
430LEU	HD21	1041	6.493	0.758	4.314	-1.8012	-1.2029	0.3907
430LEU	HD22	1042	6.337	0.765	4.384	-1.758	-0.132	3.8833
430LEU	HD23	1043	6.437	0.908	4.391	-1.189	-0.206	1.056
430LEU	C	1044	6.19	0.854	4.787	0.0126	-0.0498	-0.0935
430LEU	O	1045	6.236	0.879	4.9	0.0767	0.0582	-0.1669
431PRO	N	1046	6.081	0.773	4.774	-0.1337	0.2175	0.3006
431PRO	CA	1047	6.01	0.712	4.884	0.0179	0.0072	0.0995
431PRO	HA	1048	5.977	0.79	4.952	0.4017	-0.2327	0.5695
431PRO	CB	1049	5.879	0.664	4.819	0.5533	0.6852	-0.4697
431PRO	HB1	1050	5.839	0.57	4.858	0.2949	0.9664	-0.0512
431PRO	HB2	1051	5.791	0.725	4.841	-0.2794	-0.4368	-0.6104
431PRO	CG	1052	5.895	0.656	4.67	-0.4717	-0.7136	0.7259
431PRO	HG1	1053	5.909	0.554	4.633	-0.7616	-0.4484	-0.1298
431PRO	HG2	1054	5.801	0.684	4.624	-1.5033	1.4036	3.7971
431PRO	CD	1055	6.021	0.741	4.644	0.3573	0.9646	-0.4266
431PRO	HD1	1056	6.092	0.686	4.582	-0.897	1.4081	-2.3389
431PRO	HD2	1057	5.986	0.823	4.581	-1.5789	-0.2352	-1.0303
431PRO	C	1058	6.09	0.603	4.955	0.0528	-0.2545	0.4169
431PRO	O	1059	6.18	0.538	4.903	0.534	-0.3148	0.3913
432LYS	N	1060	6.059	0.597	5.085	0.0816	-0.3619	-0.0976
432LYS	H	1061	5.978	0.644	5.12	1.0364	0.4004	1.1427
432LYS	CA	1062	6.136	0.517	5.181	-0.0867	0.6588	0.4015
432LYS	HA	1063	6.238	0.553	5.186	-0.0496	0.4424	1.5828
432LYS	CB	1064	6.086	0.55	5.324	0.0086	-0.6537	0.7555
432LYS	HB1	1065	6.105	0.657	5.336	-0.6207	-0.3961	-0.4167
432LYS	HB2	1066	5.978	0.538	5.334	-0.1497	-0.0726	-0.1744
432LYS	CG	1067	6.137	0.46	5.437	-0.6573	-0.4262	-0.6945
432LYS	HG1	1068	6.072	0.469	5.524	-1.0934	-0.1819	-1.0413
432LYS	HG2	1069	6.124	0.357	5.405	0.0008	-0.3397	-1.2666
432LYS	CD	1070	6.291	0.488	5.476	0.7262	0.6771	0.014
432LYS	HD1	1071	6.358	0.432	5.411	-0.3284	-1.8914	0.976
432LYS	HD2	1072	6.317	0.592	5.458	1.8308	0.1978	-1.2764
432LYS	CE	1073	6.328	0.442	5.621	-0.3423	-1.2411	0.1245
432LYS	HE1	1074	6.248	0.476	5.687	0.0698	-0.1023	0.0588
432LYS	HE2	1075	6.32	0.335	5.639	0.6243	-0.9798	2.3938
432LYS	NZ	1076	6.462	0.487	5.667	0.3639	-0.3753	0.4423
432LYS	HZ1	1077	6.477	0.48	5.766	-1.2084	-0.7726	0.6787
432LYS	HZ2	1078	6.538	0.438	5.623	-0.1364	-1.5042	0.8129
432LYS	HZ3	1079	6.465	0.585	5.64	-0.3954	-0.3895	0.2828
432LYS	C	1080	6.149	0.37	5.149	-0.375	0.0156	-0.3408
432LYS	O	1081	6.255	0.311	5.164	0.1341	-0.2359	0.011
433ALA	N	1082	6.052	0.31	5.083	-0.1778	0.3736	-0.1881
433ALA	H	1083	5.966	0.362	5.073	-0.1225	0.6764	0.8011
433ALA	CA	1084	6.039	0.171	5.038	-0.0488	-0.0192	0.3137
433ALA	HA	1085	6.086	0.106	5.111	-1.6876	-0.4024	1.0681
433ALA	CB	1086	5.895	0.13	5.013	-0.5965	-0.1277	-0.182
433ALA	HB1	1087	5.831	0.185	4.944	-2.5357	-2.0921	-0.0492
433ALA	HB2	1088	5.899	0.023	4.996	1.0942	-0.1071	-0.041
433ALA	HB3	1089	5.842	0.137	5.108	-0.2624	-0.8263	0.064
433ALA	C	1090	6.114	0.156	4.905	-0.5322	-0.2228	-0.4396
433ALA	O	1091	6.146	0.041	4.874	-0.046	-0.3328	-0.6719
434ASP	N	1092	6.143	0.259	4.831	0.0881	-0.107	0.2977
434ASP	H	1093	6.124	0.349	4.873	-0.0394	-0.5093	1.1372
434ASP	CA	1094	6.229	0.266	4.714	0.341	1.0852	-0.4521
434ASP	HA	1095	6.204	0.169	4.671	-1.2754	1.5377	-0.6019
434ASP	CB	1096	6.184	0.381	4.621	-0.9471	0.4455	-0.2891
434ASP	HB1	1097	6.162	0.475	4.671	0.6461	0.8146	-0.2289
434ASP	HB2	1098	6.282	0.409	4.582	0.5218	-0.0968	2.7047
434ASP	CG	1099	6.088	0.355	4.505	0.3219	-0.2739	-0.2923
434ASP	OD1	1100	6.067	0.441	4.421	-0.4619	0.312	-0.1425
434ASP	OD2	1101	6.032	0.246	4.498	0.3124	0.2064	-0.0734
434ASP	C	1102	6.376	0.294	4.761	0.5451	-0.051	0.5588
434ASP	O	1103	6.468	0.235	4.7	-0.458	-0.4403	0.149
435GLN	N	1104	6.397	0.373	4.871	0.3623	0.843	0.1514
435GLN	H	1105	6.314	0.418	4.906	0.4619	0.8659	0.3609
435GLN	CA	1106	6.524	0.414	4.93	0.5985	0.3593	-0.2451
435GLN	HA	1107	6.588	0.453	4.851	1.9193	-0.6809	0.2705
435GLN	CB	1108	6.51	0.511	5.049	0.1078	0.1797	-0.0777
435GLN	HB1	1109	6.446	0.475	5.129	1.9365	0.3674	1.5262
435GLN	HB2	1110	6.605	0.519	5.101	-0.6602	1.7928	1.1654
435GLN	CG	1111	6.468	0.654	5.006	-0.6591	-0.1098	0.1909
435GLN	HG1	1112	6.543	0.704	4.944	-0.9439	-0.1929	-0.2189
435GLN	HG2	1113	6.37	0.659	4.959	-0.4658	-1.7054	-0.4475
435GLN	CD	1114	6.465	0.748	5.13	-0.3749	-0.1974	0.3561
435GLN	OE1	1115	6.535	0.725	5.231	0.0875	-0.5561	-0.7176
435GLN	NE2	1116	6.364	0.832	5.141	-0.2027	-0.8274	0.1096
435GLN	HE21	1117	6.302	0.865	5.069	-0.8183	-0.709	0.6809
435GLN	HE22	1118	6.36	0.882	5.229	2.3236	-0.8781	0.3195
435GLN	C	1119	6.594	0.292	4.984	0.5688	-0.2781	-0.1811
435GLN	O	1120	6.713	0.281	4.961	0.5236	0.228	0.6368
436ASP	N	1121	6.522	0.205	5.057	0.2827	-0.0027	1.174
436ASP	H	1122	6.425	0.225	5.073	0.7854	1.6972	2.2989
436ASP	CA	1123	6.562	0.084	5.127	0.4531	-0.0161	0.7392
436ASP	HA	1124	6.644	0.122	5.188	-1.4313	2.0019	2.1418
436ASP	CB	1125	6.446	0.031	5.218	0.0819	-0.194	-0.0066
436ASP	HB1	1126	6.386	0.113	5.257	1.4326	0.4126	0.869
436ASP	HB2	1127	6.365	-0.017	5.164	-3.3546	0.723	3.8263
436ASP	CG	1128	6.489	-0.065	5.332	0.296	0.0597	-0.0919
436ASP	OD1	1129	6.58	-0.026	5.41	0.2781	0.0711	-0.8331
436ASP	OD2	1130	6.423	-0.168	5.358	-0.0821	-0.3866	-0.0316
436ASP	C	1131	6.629	-0.024	5.031	-0.6015	-0.4841	0.3682
436ASP	O	1132	6.728	-0.101	5.075	0.5246	-0.2684	-0.1246
437LEU	N	1133	6.593	-0.025	4.904	-0.1193	0.1879	0.4044
437LEU	H	1134	6.536	0.05	4.867	1.0467	0.4494	-0.9787
437LEU	CA	1135	6.65	-0.113	4.8	0.0207	-0.3709	0.1678
437LEU	HA	1136	6.638	-0.215	4.838	-0.0657	-0.077	0.9473
437LEU	CB	1137	6.573	-0.091	4.673	-0.236	-0.0347	-0.2581
437LEU	HB1	1138	6.614	-0.002	4.626	2.3628	-0.907	0.1657
437LEU	HB2	1139	6.616	-0.167	4.608	0.8162	-0.0648	0.4361
437LEU	CG	1140	6.416	-0.095	4.675	-0.2833	0.4403	-0.5484
437LEU	HG	1141	6.376	-0.027	4.751	-0.171	0.5247	-0.5621
437LEU	CD1	1142	6.365	-0.046	4.545	0.3173	0.7086	0.7282
437LEU	HD11	1143	6.384	0.06	4.526	-2.8625	1.5602	1.5232
437LEU	HD12	1144	6.404	-0.11	4.467	-1.6215	0.6308	-0.2308
437LEU	HD13	1145	6.256	-0.049	4.549	0.3612	-0.3349	3.0325
437LEU	CD2	1146	6.372	-0.237	4.695	-0.1844	-0.5625	-0.0334
437LEU	HD21	1147	6.263	-0.229	4.703	0.0413	1.1401	2.4754
437LEU	HD22	1148	6.393	-0.315	4.622	0.5732	-1.992	1.651
437LEU	HD23	1149	6.406	-0.261	4.796	-2.5898	0.9133	1.2379
437LEU	C	1150	6.798	-0.086	4.773	0.5233	0.5387	0.1994
437LEU	O	1151	6.873	-0.174	4.727	-0.1771	0.0676	0.4339
438LEU	N	1152	6.84	0.039	4.789	0.3091	-0.4472	0.7324
438LEU	H	1153	6.771	0.105	4.822	0.0231	-0.3219	-0.0783
438LEU	CA	1154	6.981	0.077	4.766	0.9495	-0.3744	-0.2161
438LEU	HA	1155	7.012	0.046	4.666	-1.4746	0.5823	-1.3678
438LEU	CB	1156	7.001	0.236	4.779	-0.0446	0.342	-0.1317
438LEU	HB1	1157	6.992	0.261	4.884	-1.2209	-1.1333	0.1648
438LEU	HB2	1158	7.102	0.261	4.746	0.0249	1.3349	0.803
438LEU	CG	1159	6.905	0.319	4.698	-0.1141	-0.1273	-0.6219
438LEU	HG	1160	6.801	0.289	4.71	0.0006	0.3755	2.7194
438LEU	CD1	1161	6.9	0.468	4.743	0.0975	0.057	0.8298
438LEU	HD11	1162	6.998	0.513	4.727	0.8335	-1.9903	-0.826
438LEU	HD12	1163	6.808	0.51	4.702	0.524	1.8919	1.6288
438LEU	HD13	1164	6.893	0.469	4.852	3.5942	-2.7344	1.2698
438LEU	CD2	1165	6.934	0.325	4.547	-0.4894	0.6751	-0.3851
438LEU	HD21	1166	6.882	0.236	4.509	-0.3531	-0.3877	1.7736
438LEU	HD22	1167	6.893	0.411	4.494	0.2006	1.3204	0.13
438LEU	HD23	1168	7.041	0.316	4.527	0.4374	0.417	3.9131
438LEU	C	1169	7.076	0.02	4.876	-0.1187	0.3122	0.5844
438LEU	O	1170	7.199	0.019	4.857	0.4391	0.1466	0.5564
439PHE	N	1171	7.021	-0.026	4.991	0.1247	-0.0118	-0.4971
439PHE	H	1172	6.925	-0.005	5.014	0.0472	-0.3348	-0.5203
439PHE	CA	1173	7.096	-0.105	5.091	-0.9275	0.4633	0.0464
439PHE	HA	1174	7.202	-0.084	5.091	-0.453	-1.5784	2.0591
439PHE	CB	1175	7.044	-0.082	5.232	-0.6337	0.0864	-0.5883
439PHE	HB1	1176	7.044	0.023	5.262	1.4041	-0.3361	1.0732
439PHE	HB2	1177	6.948	-0.128	5.254	-0.4352	0.5676	1.4646
439PHE	CG	1178	7.136	-0.144	5.337	0.5715	-0.1961	0.671
439PHE	CD1	1179	7.267	-0.101	5.357	0.45	0.4848	-0.8806
439PHE	HD1	1180	7.301	-0.008	5.313	1.1196	-0.6988	-2.9731
439PHE	CD2	1181	7.091	-0.264	5.405	-0.4239	0.1566	-0.176
439PHE	HD2	1182	6.992	-0.3	5.384	0.2469	-1.2513	-1.0659
439PHE	CE1	1183	7.357	-0.18	5.437	-0.1073	-0.8079	-0.1581
439PHE	HE1	1184	7.453	-0.137	5.462	-1.0051	1.1654	0.0626
439PHE	CE2	1185	7.187	-0.346	5.466	0.5254	0.6685	-0.6553
439PHE	HE2	1186	7.171	-0.44	5.515	2.8107	0.6819	0.2271
439PHE	CZ	1187	7.319	-0.305	5.483	0.0216	0.5517	0.216
439PHE	HZ	1188	7.384	-0.362	5.547	-2.1335	-1.0196	1.1404
439PHE	C	1189	7.094	-0.255	5.052	0.0172	0.0088	0.5458
439PHE	O	1190	7.188	-0.331	5.054	-0.9323	0.2326	0.0276
440GLU	N	1191	6.97	-0.295	5.01	0.3812	0.4821	-0.5456
440GLU	H	1192	6.895	-0.228	4.998	0.447	0.7446	0.4315
440GLU	CA	1193	6.934	-0.434	4.984	-0.0476	0.1482	-0.1227
440GLU	HA	1194	6.976	-0.505	5.055	-2.1733	-0.6537	0.4036
440GLU	CB	1195	6.775	-0.444	4.984	-0.5068	-0.1188	0.4916
440GLU	HB1	1196	6.728	-0.366	5.045	0.7387	0.1069	1.2127
440GLU	HB2	1197	6.739	-0.428	4.883	0.0039	1.037	0.4761
440GLU	CG	1198	6.733	-0.583	5.026	-0.1272	0.4471	-0.1686
440GLU	HG1	1199	6.641	-0.61	4.974	0.4157	-2.8269	0.3142
440GLU	HG2	1200	6.812	-0.656	5.01	-1.1934	-1.5236	2.7033
440GLU	CD	1201	6.709	-0.58	5.171	-0.1248	0.2924	0.2878
440GLU	OE1	1202	6.612	-0.516	5.211	0.4207	0.0989	-0.4003
440GLU	OE2	1203	6.784	-0.649	5.245	0.0155	0.2629	-0.598
440GLU	C	1204	6.984	-0.478	4.847	0.4507	-0.1039	-0.2115
440GLU	O	1205	6.937	-0.585	4.798	-0.5834	0.4593	-1.4565
441SER	N	1206	7.074	-0.402	4.783	0.2544	-0.4521	-0.0233
441SER	H	1207	7.075	-0.306	4.812	2.6352	0.2996	-2.1441
441SER	CA	1208	7.153	-0.44	4.663	0.0434	0.6268	0.0394
441SER	HA	1209	7.155	-0.549	4.653	-0.9385	0.3337	2.3238
441SER	CB	1210	7.091	-0.361	4.551	-0.2207	-0.0083	0.4037
441SER	HB1	1211	7.149	-0.366	4.459	-2.0008	1.2594	-0.8482
441SER	HB2	1212	6.991	-0.396	4.529	0.007	0.6652	-1.9044
441SER	OG	1213	7.091	-0.225	4.596	-0.339	-0.2047	0.2107
441SER	HG	1214	7.004	-0.217	4.631	0.0741	0.191	1.1859
441SER	C	1215	7.299	-0.413	4.683	0.4915	0.1924	0.0974
441SER	O	1216	7.376	-0.438	4.587	-0.0733	-0.0523	-0.2285
442ALA	N	1217	7.336	-0.371	4.806	-0.077	-0.4947	0.1257
442ALA	H	1218	7.274	-0.359	4.885	1.7886	-1.1263	1.7609
442ALA	CA	1219	7.479	-0.34	4.83	0.4734	0.221	-0.7113
442ALA	HA	1220	7.538	-0.4	4.761	-2.22	-3.3671	-0.2091
442ALA	CB	1221	7.511	-0.19	4.804	0.3196	0.2175	0.3166
442ALA	HB1	1222	7.453	-0.166	4.715	-1.7593	-1.9921	0.9666
442ALA	HB2	1223	7.473	-0.131	4.887	-2.3147	-3.5557	2.0903
442ALA	HB3	1224	7.615	-0.16	4.797	0.1259	1.6428	2.6393
442ALA	C	1225	7.53	-0.389	4.968	0.5274	0.2502	0.7324
442ALA	O	1226	7.646	-0.376	4.996	-0.6304	-0.2292	-0.5905
443PHE	N	1227	7.444	-0.451	5.047	0.3692	0.0821	-0.301
443PHE	H	1228	7.349	-0.419	5.035	0.0119	-0.722	0.2471
443PHE	CA	1229	7.47	-0.508	5.177	-0.3658	0.1095	-0.1977
443PHE	HA	1230	7.483	-0.416	5.234	2.8777	-0.2824	-0.12
443PHE	CB	1231	7.346	-0.572	5.238	-0.8051	-0.7471	-0.8905
443PHE	HB1	1232	7.366	-0.578	5.345	1.7465	-1.6561	-1.3386
443PHE	HB2	1233	7.265	-0.499	5.231	0.398	0.7015	-0.2579
443PHE	CG	1234	7.298	-0.701	5.178	-0.0531	-0.6785	0.4397
443PHE	CD1	1235	7.202	-0.699	5.074	0.2236	-0.8409	-0.0713
443PHE	HD1	1236	7.156	-0.604	5.053	-0.0397	-0.8345	0.5042
443PHE	CD2	1237	7.359	-0.818	5.221	0.1091	0.0543	-0.1294
443PHE	HD2	1238	7.425	-0.815	5.306	-1.3499	-2.1737	1.1586
443PHE	CE1	1239	7.171	-0.819	5	-0.9542	0.2965	0.6821
443PHE	HE1	1240	7.095	-0.816	4.924	0.9621	0.2016	-1.356
443PHE	CE2	1241	7.314	-0.943	5.16	0.364	-0.3426	-0.2178
443PHE	HE2	1242	7.356	-1.033	5.202	-1.2333	-0.1262	2.0549
443PHE	CZ	1243	7.217	-0.942	5.055	-0.3656	0.639	-0.2082
443PHE	HZ	1244	7.175	-1.034	5.016	0.1352	0.1618	0.3611
443PHE	C	1245	7.608	-0.595	5.184	0.1666	0.449	-0.2224
443PHE	O	1246	7.696	-0.575	5.264	0.7785	-0.2542	-0.5954
444LEU	N	1247	7.62	-0.69	5.086	-0.3998	-0.1991	-0.2924
444LEU	H	1248	7.552	-0.707	5.013	0.3865	-0.233	-1.0268
444LEU	CA	1249	7.739	-0.771	5.081	0.2291	-0.5696	0.1115
444LEU	HA	1250	7.767	-0.804	5.181	-0.1737	0.6748	0.6562
444LEU	CB	1251	7.706	-0.892	4.987	0.9073	0.0509	-0.2977
444LEU	HB1	1252	7.607	-0.925	5.017	0.7023	1.2043	0.3929
444LEU	HB2	1253	7.691	-0.851	4.887	3.1216	-1.1996	-1.223
444LEU	CG	1254	7.813	-1.002	4.98	-0.2764	-0.3153	-0.0384
444LEU	HG	1255	7.913	-0.958	4.983	0.9919	-2.9935	2.1273
444LEU	CD1	1256	7.8	-1.087	5.11	-0.2571	-0.3135	-0.0475
444LEU	HD11	1257	7.708	-1.144	5.125	-1.8967	1.6463	-1.8381
444LEU	HD12	1258	7.887	-1.152	5.12	-2.1791	-2.8515	1.4551
444LEU	HD13	1259	7.817	-1.015	5.19	1.607	-1.365	0.5534
444LEU	CD2	1260	7.794	-1.089	4.855	-0.3826	-0.5303	-0.1493
444LEU	HD21	1261	7.716	-1.164	4.868	0.9669	-1.9302	0.274
444LEU	HD22	1262	7.784	-1.042	4.757	0.8511	-0.9998	-0.5317
444LEU	HD23	1263	7.883	-1.147	4.829	0.5825	1.4444	-1.4708
444LEU	C	1264	7.861	-0.691	5.018	-0.076	1.0398	0.2283
444LEU	O	1265	7.976	-0.716	5.063	0.4189	-0.1666	0.0529
445GLU	N	1266	7.835	-0.599	4.931	-0.5583	-0.3001	-0.1517
445GLU	H	1267	7.738	-0.577	4.909	-0.1578	2.2186	0.2615
445GLU	CA	1268	7.939	-0.509	4.864	0.4143	-0.5416	0.1481
445GLU	HA	1269	8.013	-0.573	4.818	0.1672	0.5981	-1.9451
445GLU	CB	1270	7.871	-0.424	4.75	0.1424	0.2277	-0.3625
445GLU	HB1	1271	7.809	-0.5	4.703	-0.5342	1.2628	-1.192
445GLU	HB2	1272	7.8	-0.354	4.794	-0.6716	-0.9386	0.2286
445GLU	CG	1273	7.974	-0.365	4.652	0.0285	-0.5434	0.6348
445GLU	HG1	1274	8.023	-0.27	4.672	-0.5902	-0.6189	2.7076
445GLU	HG2	1275	8.053	-0.436	4.63	-1.3248	-1.866	-0.1422
445GLU	CD	1276	7.908	-0.348	4.523	0.7751	0.2035	-0.2031
445GLU	OE1	1277	7.9	-0.238	4.461	0.4829	-0.458	0.0851
445GLU	OE2	1278	7.849	-0.452	4.474	0.5634	-0.0861	0.4891
445GLU	C	1279	8.004	-0.424	4.969	0.0814	-0.2676	-0.4632
445GLU	O	1280	8.126	-0.411	4.984	-0.1945	-0.1247	-0.0955
446LEU	N	1281	7.923	-0.359	5.055	0.1247	-0.3221	0.0895
446LEU	H	1282	7.824	-0.368	5.041	-0.153	0.3773	1.4012
446LEU	CA	1283	7.954	-0.276	5.174	-0.664	0.58	0.1811
446LEU	HA	1284	8.03	-0.203	5.146	-0.6564	0.0124	-1.3469
446LEU	CB	1285	7.833	-0.197	5.214	-0.0231	0.3482	0.6618
446LEU	HB1	1286	7.742	-0.257	5.21	-0.0934	0.465	0.4697
446LEU	HB2	1287	7.848	-0.172	5.319	2.5531	0.3538	0.3511
446LEU	CG	1288	7.821	-0.062	5.138	-1.1222	-0.2728	-0.0336
446LEU	HG	1289	7.922	-0.02	5.133	-1.477	0.5372	-0.8137
446LEU	CD1	1290	7.779	-0.078	4.995	-0.3619	-0.7032	0.3468
446LEU	HD11	1291	7.773	0.02	4.947	0.6209	-1.3703	-1.2128
446LEU	HD12	1292	7.835	-0.141	4.927	-0.1366	0.9044	-1.027
446LEU	HD13	1293	7.678	-0.118	4.999	-0.6485	-0.0085	0.2901
446LEU	CD2	1294	7.733	0.033	5.223	-0.129	-1.1156	0.1281
446LEU	HD21	1295	7.742	0.131	5.175	-0.6688	-0.7627	0.7141
446LEU	HD22	1296	7.624	0.031	5.232	-0.1973	1.6251	0.9247
446LEU	HD23	1297	7.768	0.048	5.325	-0.7333	-1.4817	0.4007
446LEU	C	1298	8.008	-0.367	5.289	0.1327	0.384	-0.2975
446LEU	O	1299	8.091	-0.324	5.364	0.3112	0.1084	-0.4534
447PHE	N	1300	7.97	-0.493	5.307	0.7526	0.4453	0.7743
447PHE	H	1301	7.911	-0.529	5.234	1.732	0.4309	-0.0294
447PHE	CA	1302	8.037	-0.589	5.4	0.4428	-0.3854	-0.2406
447PHE	HA	1303	8.032	-0.537	5.496	0.9301	-2.0601	0.7439
447PHE	CB	1304	7.957	-0.718	5.407	0.2251	0.0223	0.3034
447PHE	HB1	1305	7.85	-0.7	5.408	0.0876	-0.39	-1.6945
447PHE	HB2	1306	7.97	-0.772	5.312	0.739	1.6833	-0.6034
447PHE	CG	1307	7.975	-0.814	5.522	0.4413	-0.1072	1.1394
447PHE	CD1	1308	8.078	-0.909	5.511	-0.2264	-0.5507	-0.0458
447PHE	HD1	1309	8.134	-0.906	5.419	-0.0289	-0.9323	0.058
447PHE	CD2	1310	7.907	-0.798	5.646	0.2052	-0.0412	-0.4822
447PHE	HD2	1311	7.82	-0.734	5.654	0.7235	0.9953	-2.4969
447PHE	CE1	1312	8.114	-0.987	5.625	1.1022	-0.0087	-0.3001
447PHE	HE1	1313	8.197	-1.055	5.614	0.7136	-0.1735	-2.7744
447PHE	CE2	1314	7.94	-0.883	5.756	-0.1118	0.2815	-0.1175
447PHE	HE2	1315	7.877	-0.869	5.842	-0.479	1.3791	-0.5415
447PHE	CZ	1316	8.043	-0.978	5.748	-0.2048	0.0079	0.3251
447PHE	HZ	1317	8.069	-1.049	5.825	-0.3348	1.1994	1.5032
447PHE	C	1318	8.182	-0.617	5.354	0.0933	-0.112	-0.471
447PHE	O	1319	8.268	-0.607	5.435	0.3806	-0.2794	0.2115
448VAL	N	1320	8.2	-0.651	5.23	-0.7248	1.251	0.4655
448VAL	H	1321	8.123	-0.647	5.165	-1.3162	-1.2798	0.9163
448VAL	CA	1322	8.331	-0.676	5.168	-0.1754	-0.3498	0.1926
448VAL	HA	1323	8.378	-0.751	5.232	1.4108	0.1029	-0.3905
448VAL	CB	1324	8.305	-0.729	5.018	-0.6002	-0.3789	0.2294
448VAL	HB	1325	8.213	-0.691	4.973	-0.0479	0.3764	-0.2863
448VAL	CG1	1326	8.418	-0.694	4.92	0.086	-0.3078	0.4078
448VAL	HG11	1327	8.408	-0.732	4.819	-0.8617	-0.5709	0.5926
448VAL	HG12	1328	8.442	-0.589	4.903	0.1164	0.0737	2.5339
448VAL	HG13	1329	8.513	-0.732	4.959	1.8233	2.1997	-1.0761
448VAL	CG2	1330	8.286	-0.883	5.022	-0.7368	0.1523	-0.4423
448VAL	HG21	1331	8.37	-0.934	5.07	-0.5068	0.1492	-0.849
448VAL	HG22	1332	8.19	-0.907	5.069	0.2685	-3.1541	0.1871
448VAL	HG23	1333	8.281	-0.921	4.92	3.2378	-0.4136	-0.5932
448VAL	C	1334	8.426	-0.554	5.181	-0.3155	-0.8443	-0.3414
448VAL	O	1335	8.546	-0.563	5.217	0.1038	0.683	0.0903
449LEU	N	1336	8.372	-0.435	5.181	0.3529	-0.3256	0.2384
449LEU	H	1337	8.277	-0.426	5.148	0.6705	-0.7945	-0.83
449LEU	CA	1338	8.438	-0.306	5.197	0.1611	0.3734	0.1417
449LEU	HA	1339	8.53	-0.316	5.14	-1.2533	1.8617	-2.6116
449LEU	CB	1340	8.346	-0.199	5.136	0.0109	0.0892	-0.9603
449LEU	HB1	1341	8.323	-0.235	5.036	-0.2464	-3.1965	0.1765
449LEU	HB2	1342	8.25	-0.204	5.187	0.1599	0.5455	-0.6178
449LEU	CG	1343	8.38	-0.045	5.131	0.4612	-0.6242	0.0312
449LEU	HG	1344	8.384	-0.014	5.235	-0.9751	-0.3406	0.0245
449LEU	CD1	1345	8.51	-0.011	5.065	-0.1285	0.1367	-0.1278
449LEU	HD11	1346	8.504	-0.029	4.957	0.8719	3.1606	-0.7975
449LEU	HD12	1347	8.522	0.093	5.093	-2.0966	-0.026	1.5141
449LEU	HD13	1348	8.595	-0.068	5.102	1.5612	1.2073	-2.1359
449LEU	CD2	1349	8.265	0.027	5.065	-0.2606	-0.0021	-0.2214
449LEU	HD21	1350	8.257	-0.01	4.963	-1.4186	-0.1692	-0.0754
449LEU	HD22	1351	8.171	0.009	5.117	-1.0835	1.9133	-0.9811
449LEU	HD23	1352	8.278	0.135	5.063	1.98	-0.1857	0.6382
449LEU	C	1353	8.471	-0.269	5.34	0.4718	0.1807	-0.4239
449LEU	O	1354	8.582	-0.222	5.365	-0.229	-0.0622	0.4901
450ARG	N	1355	8.383	-0.297	5.437	0.449	-0.1372	0.2286
450ARG	H	1356	8.302	-0.349	5.405	1.3096	-1.3899	0.0339
450ARG	CA	1357	8.405	-0.283	5.576	-0.1682	0.4961	-0.6375
450ARG	HA	1358	8.46	-0.19	5.589	-0.02	0.3464	-0.1479
450ARG	CB	1359	8.273	-0.275	5.648	0.2859	-0.043	-0.2445
450ARG	HB1	1360	8.208	-0.356	5.614	0.3658	0.0463	-0.611
450ARG	HB2	1361	8.284	-0.284	5.756	2.1483	0.4696	-0.3594
450ARG	CG	1362	8.202	-0.143	5.619	0.198	-0.6757	-0.8695
450ARG	HG1	1363	8.267	-0.062	5.649	0.4731	-1.2817	0.2223
450ARG	HG2	1364	8.191	-0.121	5.513	-1.6782	1.4848	-0.3108
450ARG	CD	1365	8.07	-0.145	5.686	0.9813	-0.6884	-0.183
450ARG	HD1	1366	8.009	-0.067	5.639	1.3657	-0.5347	-0.4325
450ARG	HD2	1367	8.019	-0.24	5.671	2.8075	-1.7085	-0.1897
450ARG	NE	1368	8.079	-0.1	5.827	-0.2109	-0.1228	0.2053
450ARG	HE	1369	8.125	-0.168	5.885	1.3514	-0.5258	-1.4096
450ARG	CZ	1370	8.012	0	5.883	0.1625	0.3557	0.432
450ARG	NH1	1371	7.948	0.092	5.812	-0.0566	0.152	-0.6832
450ARG	HH11	1372	7.931	0.094	5.712	-1.4988	1.4236	-0.4428
450ARG	HH12	1373	7.898	0.159	5.867	1.2827	0.1729	0.5692
450ARG	NH2	1374	8.02	0.023	6.014	-0.1438	-0.1122	0.2563
450ARG	HH21	1375	8.076	-0.042	6.068	-0.6077	-2.5058	-1.9343
450ARG	HH22	1376	7.966	0.101	6.049	2.0866	1.1874	1.0349
450ARG	C	1377	8.481	-0.402	5.636	-0.0621	-0.3362	-0.0555
450ARG	O	1378	8.527	-0.393	5.751	-0.4327	-0.1706	0.4607
451LEU	N	1379	8.494	-0.511	5.569	-0.2754	-0.4105	0.1165
451LEU	H	1380	8.433	-0.523	5.489	-1.5163	-0.8819	1.1009
451LEU	CA	1381	8.573	-0.63	5.6	0.1113	-0.3557	-0.4295
451LEU	HA	1382	8.554	-0.642	5.707	-1.0102	-2.9642	-0.8427
451LEU	CB	1383	8.527	-0.751	5.527	0.4323	-0.5772	-0.0509
451LEU	HB1	1384	8.42	-0.767	5.539	0.6196	-2.8943	-0.8834
451LEU	HB2	1385	8.53	-0.735	5.42	-1.2206	0.7534	0.0716
451LEU	CG	1386	8.603	-0.881	5.575	-0.7174	0.1544	0.7352
451LEU	HG	1387	8.704	-0.868	5.537	-1.0324	0.7856	0.0978
451LEU	CD1	1388	8.601	-0.905	5.716	0.2373	0.2683	-0.5577
451LEU	HD11	1389	8.648	-0.998	5.748	0.7514	1.1219	1.2914
451LEU	HD12	1390	8.665	-0.845	5.781	-1.1928	-0.0652	1.2041
451LEU	HD13	1391	8.501	-0.902	5.757	-0.0851	0.9728	-1.3558
451LEU	CD2	1392	8.544	-1.002	5.506	0.3476	-0.1167	-0.3571
451LEU	HD21	1393	8.448	-1.036	5.545	0.5551	-0.6431	-0.2969
451LEU	HD22	1394	8.533	-0.982	5.399	2.7044	0.4156	-0.5457
451LEU	HD23	1395	8.616	-1.084	5.506	0.6048	0.1067	-0.2472
451LEU	C	1396	8.717	-0.596	5.556	0.422	-0.864	-0.3329
451LEU	O	1397	8.809	-0.613	5.641	0.0687	-0.8151	0.1859
452ALA	N	1398	8.739	-0.542	5.434	-0.2929	-0.6584	0.1775
452ALA	H	1399	8.664	-0.542	5.366	0.4074	-3.9267	-0.807
452ALA	CA	1400	8.865	-0.492	5.383	0.2807	0.0246	0.4159
452ALA	HA	1401	8.942	-0.568	5.399	2.5669	2.4131	1.4969
452ALA	CB	1402	8.85	-0.466	5.231	-0.1294	0.2673	0.4054
452ALA	HB1	1403	8.931	-0.407	5.187	-0.0579	0.2563	0.5219
452ALA	HB2	1404	8.856	-0.554	5.168	-1.2898	0.8997	-0.6506
452ALA	HB3	1405	8.763	-0.402	5.214	-0.1548	-0.4035	-2.4469
452ALA	C	1406	8.923	-0.367	5.445	-0.1744	-0.4434	-0.1249
452ALA	O	1407	9.042	-0.347	5.453	-0.049	0.3394	-0.0019
453TYR	N	1408	8.842	-0.276	5.503	-0.0818	0.4471	0.0961
453TYR	H	1409	8.742	-0.292	5.501	-0.0722	0.4669	-0.4574
453TYR	CA	1410	8.881	-0.163	5.581	-0.6147	-0.2113	-0.2033
453TYR	HA	1411	8.984	-0.134	5.562	-0.5348	-1.2856	-1.6068
453TYR	CB	1412	8.788	-0.047	5.539	0.3848	0.3569	-0.3522
453TYR	HB1	1413	8.761	-0.063	5.434	0.5936	-0.6469	-0.2718
453TYR	HB2	1414	8.692	-0.043	5.589	1.5775	0.6569	2.0587
453TYR	CG	1415	8.863	0.087	5.549	-0.757	-0.3975	-0.0954
453TYR	CD1	1416	8.969	0.113	5.455	-0.1135	-0.2023	-0.522
453TYR	HD1	1417	8.989	0.042	5.377	-2.204	-1.2273	-0.2145
453TYR	CD2	1418	8.834	0.172	5.654	0.0971	0.601	0.1439
453TYR	HD2	1419	8.759	0.141	5.725	-0.4219	-1.5858	-1.243
453TYR	CE1	1420	9.035	0.238	5.468	0.618	-0.123	0.1404
453TYR	HE1	1421	9.098	0.271	5.387	-1.2258	1.3501	-0.7615
453TYR	CE2	1422	8.903	0.298	5.661	-0.3584	0.0982	0.3163
453TYR	HE2	1423	8.88	0.372	5.735	-0.3707	1.322	-0.8702
453TYR	CZ	1424	8.994	0.331	5.56	-0.3551	0.5507	-0.1336
453TYR	OH	1425	9.052	0.456	5.555	0.3316	-0.3027	-0.4259
453TYR	HH	1426	9.129	0.477	5.505	0.742	-2.202	-0.6851
453TYR	C	1427	8.872	-0.204	5.731	0.8133	0.617	-0.2511
453TYR	O	1428	8.826	-0.127	5.813	-0.1116	0.0044	0.2367
454ARG	N	1429	8.898	-0.332	5.77	0.8439	-0.1027	-0.5116
454ARG	H	1430	8.929	-0.392	5.694	-0.3959	-2.3432	0.66
454ARG	CA	1431	8.897	-0.379	5.909	0.2265	0.0621	0.1219
454ARG	HA	1432	8.925	-0.297	5.975	-0.9713	0.2108	0.4604
454ARG	CB	1433	8.756	-0.414	5.954	-0.5506	0.1159	0.2287
454ARG	HB1	1434	8.682	-0.341	5.923	-2.1555	-1.3911	0.3775
454ARG	HB2	1435	8.722	-0.495	5.889	-0.3612	-1.5352	2.0885
454ARG	CG	1436	8.738	-0.463	6.096	-0.1496	-0.4462	-0.3573
454ARG	HG1	1437	8.637	-0.5	6.111	0.0594	-0.5388	0.9034
454ARG	HG2	1438	8.812	-0.542	6.105	1.8705	1.3719	-0.1187
454ARG	CD	1439	8.772	-0.357	6.204	-0.6547	0.7725	-0.5481
454ARG	HD1	1440	8.76	-0.257	6.162	-2.6061	1.0468	0.5477
454ARG	HD2	1441	8.694	-0.361	6.28	-0.966	-1.5876	-0.9122
454ARG	NE	1442	8.909	-0.375	6.256	-0.4098	0.4299	0.1817
454ARG	HE	1443	8.973	-0.406	6.185	-0.8648	-1.8724	0.7139
454ARG	CZ	1444	8.942	-0.354	6.385	0.6004	0.2634	0.1712
454ARG	NH1	1445	8.851	-0.309	6.476	0.062	0.1258	0.0041
454ARG	HH11	1446	8.761	-0.265	6.462	0.6509	1.5846	0.572
454ARG	HH12	1447	8.877	-0.304	6.573	0.3404	2.3719	-0.1295
454ARG	NH2	1448	9.064	-0.382	6.429	0.1597	-0.5853	-0.4028
454ARG	HH21	1449	9.146	-0.391	6.371	-0.754	-1.4421	-1.6136
454ARG	HH22	1450	9.081	-0.386	6.529	0.864	-1.0958	-0.5322
454ARG	C	1451	9.006	-0.486	5.931	0.0072	-0.4899	0.1236
454ARG	O	1452	9.068	-0.493	6.042	0.2899	-0.1732	0.0967
455SER	N	1453	9.02	-0.572	5.824	0.1732	0.1132	0.5252
455SER	H	1454	8.953	-0.564	5.749	-2.1873	0.0722	2.5092
455SER	CA	1455	9.117	-0.679	5.821	-0.8951	-0.076	-0.1943
455SER	HA	1456	9.114	-0.723	5.92	0.0324	0.4322	0.0701
455SER	CB	1457	9.078	-0.774	5.709	0.0709	-0.0069	-0.2624
455SER	HB1	1458	9.065	-0.732	5.61	0.1273	2.7306	0.7981
455SER	HB2	1459	9.154	-0.851	5.697	0.7928	-0.0576	3.3413
455SER	OG	1460	8.958	-0.84	5.745	-0.4922	-0.0968	-0.0822
455SER	HG	1461	8.888	-0.783	5.772	0.5748	1.0049	0.472
455SER	C	1462	9.26	-0.627	5.796	0.4611	0.0241	0.3138
455SER	O	1463	9.268	-0.514	5.752	-0.2519	-0.4287	0.4473
456ASN	N	1464	9.368	-0.705	5.822	0.2888	-0.1013	-0.0886
456ASN	H	1465	9.36	-0.805	5.838	1.5632	-0.2773	-0.4462
456ASN	CA	1466	9.508	-0.655	5.808	0.1218	0.4164	-0.0857
456ASN	HA	1467	9.511	-0.55	5.779	0.4726	0.1872	-0.9007
456ASN	CB	1468	9.588	-0.673	5.94	-0.299	0.5571	-0.0667
456ASN	HB1	1469	9.53	-0.643	6.028	0.941	1.2463	0.5387
456ASN	HB2	1470	9.619	-0.775	5.963	-1.7665	0.5104	2.0165
456ASN	CG	1471	9.714	-0.587	5.947	0.6436	0.09	-0.3016
456ASN	OD1	1472	9.805	-0.621	5.875	-0.1433	0.0464	0.2473
456ASN	ND2	1473	9.73	-0.49	6.031	0.0401	-0.7637	-0.0352
456ASN	HD21	1474	9.664	-0.45	6.097	-0.1607	1.3865	-1.4389
456ASN	HD22	1475	9.816	-0.442	6.007	-1.1673	-0.0724	-3.5835
456ASN	C	1476	9.585	-0.738	5.698	-1.0532	0.1121	-0.5689
456ASN	O	1477	9.603	-0.859	5.719	-0.0114	-0.7049	0.4711
457PRO	N	1478	9.631	-0.678	5.587	-0.043	-0.0369	0.4023
457PRO	CA	1479	9.723	-0.745	5.486	-0.0081	0.2404	0.3019
457PRO	HA	1480	9.669	-0.832	5.448	0.4474	0.7031	-1.5014
457PRO	CB	1481	9.735	-0.648	5.368	-0.4266	0.1616	0.3118
457PRO	HB1	1482	9.828	-0.627	5.315	-0.5297	1.3926	0.5845
457PRO	HB2	1483	9.675	-0.687	5.285	0.2196	-0.2909	0.0506
457PRO	CG	1484	9.671	-0.512	5.415	-0.4633	0.2957	0.8933
457PRO	HG1	1485	9.75	-0.438	5.427	1.7095	-1.5844	-0.7394
457PRO	HG2	1486	9.605	-0.476	5.336	1.2669	1.2126	-0.2058
457PRO	CD	1487	9.606	-0.536	5.545	0.8594	0.4195	-0.3124
457PRO	HD1	1488	9.641	-0.474	5.627	0.611	-1.508	1.3221
457PRO	HD2	1489	9.498	-0.538	5.531	0.8008	-0.5882	0.1921
457PRO	C	1490	9.862	-0.787	5.539	-0.0024	-0.5723	-0.1908
457PRO	O	1491	9.91	-0.892	5.501	0.3068	-0.1932	0.6864
458VAL	N	1492	9.929	-0.699	5.607	0.1605	0.1417	-0.9353
458VAL	H	1493	9.872	-0.628	5.652	-0.6503	-0.856	-0.3372
458VAL	CA	1494	10.072	-0.702	5.652	0.66	0.2249	0.6096
458VAL	HA	1495	10.14	-0.724	5.57	1.8705	0.3875	1.5348
458VAL	CB	1496	10.097	-0.555	5.704	-0.3224	0.2023	0.2662
458VAL	HB	1497	10.046	-0.55	5.8	0.862	-1.0711	0.9899
458VAL	CG1	1498	10.25	-0.531	5.718	0.4901	-0.1686	-0.7997
458VAL	HG11	1499	10.272	-0.434	5.764	3.5525	-0.6062	-1.1475
458VAL	HG12	1500	10.302	-0.609	5.773	0.1247	-1.1071	-1.7394
458VAL	HG13	1501	10.298	-0.527	5.62	0.026	-0.6516	-1.0489
458VAL	CG2	1502	10.042	-0.441	5.61	-0.4817	0.1396	-0.0979
458VAL	HG21	1503	10.077	-0.341	5.637	0.4221	0.2504	-1.537
458VAL	HG22	1504	10.075	-0.455	5.507	-0.0862	1.8788	-0.2407
458VAL	HG23	1505	9.933	-0.437	5.606	-0.6289	-1.8475	0.9815
458VAL	C	1506	10.09	-0.817	5.751	-0.2804	0.216	0.5466
458VAL	O	1507	10.191	-0.884	5.742	0.2225	-0.4253	-0.676
459GLU	N	1508	9.995	-0.847	5.84	0.0893	-0.2476	-0.0372
459GLU	H	1509	9.923	-0.776	5.84	-1.8032	-2.0705	0.393
459GLU	CA	1510	9.995	-0.953	5.935	-0.5776	0.3625	-0.8984
459GLU	HA	1511	10.093	-0.973	5.979	-1.0234	1.5624	0.7378
459GLU	CB	1512	9.901	-0.919	6.05	0.8509	-0.1619	-0.2924
459GLU	HB1	1513	9.801	-0.895	6.014	1.0139	0.0507	-0.6034
459GLU	HB2	1514	9.894	-1.005	6.117	2.2709	0.3542	0.5594
459GLU	CG	1515	9.933	-0.79	6.128	0.2535	0.2184	0.1437
459GLU	HG1	1516	9.974	-0.712	6.063	0.3971	-0.2771	-0.3605
459GLU	HG2	1517	9.838	-0.753	6.167	1.4711	0.1636	3.473
459GLU	CD	1518	10.03	-0.797	6.239	0.5156	-0.0192	0.2526
459GLU	OE1	1519	10.15	-0.82	6.216	0.2971	0.0385	-0.1588
459GLU	OE2	1520	9.973	-0.773	6.35	0.2771	-0.0412	0.6465
459GLU	C	1521	9.933	-1.084	5.874	-0.3711	-0.2049	0.5606
459GLU	O	1522	9.982	-1.197	5.902	-0.8843	0.0984	-0.2673
460GLY	N	1523	9.833	-1.073	5.787	-0.5713	0.4988	-0.1421
460GLY	H	1524	9.791	-0.983	5.772	-1.2671	0.2718	0.3851
460GLY	CA	1525	9.754	-1.176	5.718	-0.8668	0.0369	0.7973
460GLY	HA1	1526	9.725	-1.136	5.621	1.9853	0.3059	-0.0291
460GLY	HA2	1527	9.818	-1.263	5.707	0.7355	1.3664	-1.111
460GLY	C	1528	9.631	-1.212	5.789	0.1235	0.2868	-0.6036
460GLY	O	1529	9.568	-1.319	5.775	-0.4557	-0.8599	-0.4991
461LYS	N	1530	9.585	-1.122	5.876	-0.0999	0.0526	0.2894
461LYS	H	1531	9.635	-1.034	5.883	1.5353	-0.8223	0.3082
461LYS	CA	1532	9.469	-1.149	5.956	-0.1242	0.0867	0.2982
461LYS	HA	1533	9.468	-1.251	5.996	-1.5791	0.7872	2.2003
461LYS	CB	1534	9.478	-1.057	6.082	0.0294	0.352	0.5071
461LYS	HB1	1535	9.493	-0.953	6.051	-0.7619	0.0234	-1.1161
461LYS	HB2	1536	9.383	-1.05	6.135	0.5628	1.0223	1.4056
461LYS	CG	1537	9.567	-1.111	6.188	-0.7258	-0.0492	-0.3967
461LYS	HG1	1538	9.519	-1.191	6.245	0.5222	-1.4102	-1.1912
461LYS	HG2	1539	9.661	-1.141	6.142	-2.208	-3.0623	-1.7289
461LYS	CD	1540	9.613	-0.995	6.284	-0.2625	0.1197	-0.5723
461LYS	HD1	1541	9.666	-0.924	6.221	-2.9322	1.4241	-1.4777
461LYS	HD2	1542	9.526	-0.941	6.32	0.4097	2.5116	-2.3021
461LYS	CE	1543	9.694	-1.044	6.398	-0.7961	-0.4608	0.4321
461LYS	HE1	1544	9.647	-1.115	6.465	0.7799	-2.3189	-0.3117
461LYS	HE2	1545	9.772	-1.111	6.361	1.3736	1.8529	0.5122
461LYS	NZ	1546	9.767	-0.939	6.477	0.6202	0.4115	0.0448
461LYS	HZ1	1547	9.826	-0.883	6.416	0.0043	0.8539	-0.1535
461LYS	HZ2	1548	9.701	-0.88	6.527	1.2226	0.4529	0.817
461LYS	HZ3	1549	9.823	-0.991	6.544	0.0801	-1.4838	-0.9228
461LYS	C	1550	9.34	-1.1	5.886	-0.0256	0.3213	-0.5775
461LYS	O	1551	9.337	-0.985	5.844	0.5436	-0.8694	-0.4514
462LEU	N	1552	9.234	-1.178	5.893	0.2572	0.2904	0.1783
462LEU	H	1553	9.252	-1.252	5.96	0.637	2.5769	2.8077
462LEU	CA	1554	9.1	-1.141	5.863	0.5519	0.8233	0.1765
462LEU	HA	1555	9.109	-1.072	5.779	-0.7493	-0.5361	-1.143
462LEU	CB	1556	9.018	-1.267	5.815	-0.4103	-0.1135	-0.0149
462LEU	HB1	1557	9.079	-1.325	5.747	-0.3811	-0.6371	0.4474
462LEU	HB2	1558	9.01	-1.345	5.891	1.7831	-1.303	-0.9218
462LEU	CG	1559	8.89	-1.242	5.74	-0.171	0.7255	-0.338
462LEU	HG	1560	8.825	-1.168	5.787	-1.4818	-0.5974	0.0002
462LEU	CD1	1561	8.921	-1.176	5.605	-0.4215	-0.3679	0.024
462LEU	HD11	1562	8.987	-1.089	5.609	0.0844	-0.7704	0.6256
462LEU	HD12	1563	8.972	-1.248	5.541	-0.7084	0.9833	-1.816
462LEU	HD13	1564	8.826	-1.141	5.565	-1.1659	0.2161	2.1676
462LEU	CD2	1565	8.808	-1.37	5.717	0.3087	0.5423	0.2377
462LEU	HD21	1566	8.722	-1.357	5.651	-0.0168	-2.6407	-0.143
462LEU	HD22	1567	8.873	-1.442	5.668	0.4578	1.1772	-0.5072
462LEU	HD23	1568	8.769	-1.42	5.806	0.581	-1.4996	-0.7236
462LEU	C	1569	9.037	-1.103	6.002	-0.6591	0.0816	0.7483
462LEU	O	1570	9.067	-1.172	6.102	0.2549	0.4422	0.1246
463ILE	N	1571	8.97	-0.99	6.005	0.518	-0.1304	-0.4591
463ILE	H	1572	8.955	-0.944	5.917	0.5932	-1.0369	-0.9545
463ILE	CA	1573	8.917	-0.922	6.123	-0.2676	-0.4991	-0.1629
463ILE	HA	1574	8.903	-0.996	6.201	0.4309	-0.5602	-0.0869
463ILE	CB	1575	9.013	-0.81	6.177	-0.1925	0.0182	0.161
463ILE	HB	1576	9.004	-0.722	6.113	-0.6727	1.6254	2.3205
463ILE	CG1	1577	9.156	-0.855	6.196	-0.5858	-0.9033	-0.073
463ILE	HG11	1578	9.169	-0.94	6.263	-2.7777	0.1674	1.8318
463ILE	HG12	1579	9.196	-0.891	6.101	1.6189	2.2768	-0.5197
463ILE	CG2	1580	8.956	-0.764	6.315	-0.5769	-0.3304	-0.5178
463ILE	HG21	1581	8.925	-0.846	6.379	-1.1301	0.4876	0.3043
463ILE	HG22	1582	9.022	-0.706	6.38	0.8627	-0.4556	-1.8219
463ILE	HG23	1583	8.863	-0.71	6.294	-0.556	0.7579	1.7839
463ILE	CD	1584	9.261	-0.744	6.225	0.371	0.7614	0.5551
463ILE	HD1	1585	9.363	-0.78	6.212	0.0328	-0.6458	1.4746
463ILE	HD2	1586	9.242	-0.665	6.153	-2.0455	0.023	0.2859
463ILE	HD3	1587	9.24	-0.714	6.328	-0.91	-2.2778	1.3235
463ILE	C	1588	8.77	-0.865	6.093	-0.4892	0.8952	-0.0262
463ILE	O	1589	8.752	-0.786	6.001	0.2921	0.1047	1.0374
464PHE	N	1590	8.667	-0.905	6.172	0.4472	0.2743	-0.0192
464PHE	H	1591	8.702	-0.967	6.244	0.46	-1.0317	-1.0938
464PHE	CA	1592	8.532	-0.87	6.157	-0.3312	0.0035	0.539
464PHE	HA	1593	8.511	-0.825	6.06	0.3211	-2.23	-0.7257
464PHE	CB	1594	8.443	-0.995	6.171	0.2051	0.3338	0.1495
464PHE	HB1	1595	8.456	-1.043	6.268	-0.8679	1.1661	0.7281
464PHE	HB2	1596	8.343	-0.952	6.18	0.4003	0.5629	1.2982
464PHE	CG	1597	8.471	-1.097	6.06	0.8551	-0.3646	0.0928
464PHE	CD1	1598	8.589	-1.173	6.064	-0.5788	0.5703	0.0545
464PHE	HD1	1599	8.659	-1.168	6.146	1.7568	-0.1398	-1.7889
464PHE	CD2	1600	8.383	-1.107	5.949	-0.2784	-0.4588	0.2345
464PHE	HD2	1601	8.302	-1.036	5.941	-0.2178	-0.3186	0.7785
464PHE	CE1	1602	8.609	-1.272	5.968	0.5898	-0.9015	0.1222
464PHE	HE1	1603	8.695	-1.336	5.985	-1.1092	-2.744	2.4383
464PHE	CE2	1604	8.401	-1.212	5.853	-0.4502	0.3656	-0.3423
464PHE	HE2	1605	8.33	-1.22	5.772	1.8254	-0.4996	-2.3581
464PHE	CZ	1606	8.513	-1.296	5.862	-0.2505	-0.4191	-0.0721
464PHE	HZ	1607	8.528	-1.372	5.786	0.5712	-2.1178	1.6989
464PHE	C	1608	8.5	-0.763	6.262	0.4985	0.0031	0.1321
464PHE	O	1609	8.556	-0.757	6.374	0.2582	0.4929	0.0897
465CYS	N	1610	8.411	-0.667	6.231	0.3035	0.0932	-0.4862
465CYS	H	1611	8.371	-0.664	6.138	0.9961	1.6722	-0.7759
465CYS	CA	1612	8.37	-0.556	6.315	0.2617	0.195	0.2653
465CYS	HA	1613	8.461	-0.524	6.366	0.0017	-1.1782	1.6589
465CYS	CB	1614	8.33	-0.445	6.22	-0.0068	-1.1822	-0.4686
465CYS	HB1	1615	8.405	-0.429	6.143	-0.3737	-0.1193	-0.6157
465CYS	HB2	1616	8.235	-0.464	6.17	-0.7615	1.0692	-0.0018
465CYS	SG	1617	8.317	-0.288	6.314	-0.0043	-0.1571	0.2496
465CYS	HG	1618	8.214	-0.335	6.385	0.2383	-1.3326	-0.1544
465CYS	C	1619	8.262	-0.614	6.413	0.008	0.0087	0.3197
465CYS	O	1620	8.15	-0.559	6.422	-0.0068	-0.1886	0.0663
466ASN	N	1621	8.301	-0.716	6.489	-0.0531	-0.3336	0.2091
466ASN	H	1622	8.393	-0.751	6.463	-0.0082	1.2962	-2.1171
466ASN	CA	1623	8.243	-0.78	6.613	0.1975	0.3278	-0.1241
466ASN	HA	1624	8.188	-0.702	6.666	-2.4106	-1.1093	-0.5763
466ASN	CB	1625	8.143	-0.898	6.581	-0.3766	-0.8263	-0.5567
466ASN	HB1	1626	8.111	-0.952	6.67	-4.0025	-0.3913	-1.4238
466ASN	HB2	1627	8.043	-0.867	6.55	-0.7639	-1.4882	-0.0073
466ASN	CG	1628	8.185	-0.999	6.475	0.2732	-0.2806	0.6689
466ASN	OD1	1629	8.307	-1.018	6.461	0.0524	-0.3133	0.2803
466ASN	ND2	1630	8.097	-1.041	6.378	-0.3353	-1.1015	-0.1336
466ASN	HD21	1631	7.999	-1.034	6.401	-0.235	0.1004	-0.0192
466ASN	HD22	1632	8.134	-1.111	6.316	-1.6893	-1.8923	-0.0876
466ASN	C	1633	8.353	-0.819	6.716	-0.2348	0.551	-0.0823
466ASN	O	1634	8.318	-0.827	6.835	0.059	-0.064	-0.2907
467GLY	N	1635	8.479	-0.826	6.673	-0.1673	-0.2862	0.1501
467GLY	H	1636	8.498	-0.809	6.575	-0.2924	-2.72	-0.3478
467GLY	CA	1637	8.602	-0.839	6.754	-0.0823	0.4882	-0.6771
467GLY	HA1	1638	8.67	-0.761	6.72	1.2745	-0.0674	0.661
467GLY	HA2	1639	8.583	-0.815	6.859	0.5731	1.9702	-0.8646
467GLY	C	1640	8.676	-0.97	6.733	0.6369	-0.0476	-0.1251
467GLY	O	1641	8.783	-0.994	6.789	0.0915	0.764	-0.3898
468VAL	N	1642	8.607	-1.053	6.649	-0.3464	0.0987	0.2961
468VAL	H	1643	8.521	-1.016	6.611	-0.9883	0.1376	1.7246
468VAL	CA	1644	8.646	-1.186	6.608	-0.2115	0.6001	0.4191
468VAL	HA	1645	8.686	-1.255	6.683	0.0904	0.0862	-0.2083
468VAL	CB	1646	8.519	-1.259	6.55	-0.1169	0.2132	-0.134
468VAL	HB	1647	8.474	-1.198	6.471	-1.2553	0.8337	0.9491
468VAL	CG1	1648	8.548	-1.396	6.489	-0.1264	-0.4702	-0.6204
468VAL	HG11	1649	8.594	-1.376	6.392	-0.3813	-0.3166	-0.71
468VAL	HG12	1650	8.628	-1.443	6.546	0.7397	0.7734	-0.7777
468VAL	HG13	1651	8.464	-1.465	6.482	-0.4614	-0.1454	0.0948
468VAL	CG2	1652	8.401	-1.279	6.652	0.2878	-0.0561	0.5633
468VAL	HG21	1653	8.308	-1.306	6.603	0.7133	-0.7085	0.106
468VAL	HG22	1654	8.425	-1.365	6.715	0.9839	-0.0498	0.3094
468VAL	HG23	1655	8.375	-1.195	6.717	0.291	0.7612	-0.4748
468VAL	C	1656	8.757	-1.175	6.495	-0.0287	-0.4234	-0.2228
468VAL	O	1657	8.752	-1.083	6.414	0.2172	0.3563	0.6109
469VAL	N	1658	8.855	-1.261	6.5	-0.4622	0.0329	-0.1672
469VAL	H	1659	8.849	-1.339	6.564	1.8734	-1.5176	-1.6499
469VAL	CA	1660	8.982	-1.264	6.421	0.242	0.0112	-0.0062
469VAL	HA	1661	8.978	-1.186	6.345	0.2672	0.1251	0.1082
469VAL	CB	1662	9.101	-1.224	6.511	-0.5003	0.6162	-0.5385
469VAL	HB	1663	9.128	-1.302	6.582	0.0002	-0.1742	-1.5671
469VAL	CG1	1664	9.226	-1.204	6.429	-0.4776	-0.0663	0.7811
469VAL	HG11	1665	9.32	-1.187	6.48	0.223	0.6786	-0.687
469VAL	HG12	1666	9.25	-1.285	6.36	0.9878	1.2237	-0.3048
469VAL	HG13	1667	9.214	-1.115	6.367	-4.7085	0.9788	2.7169
469VAL	CG2	1668	9.081	-1.089	6.587	0.4833	-0.3149	0.6612
469VAL	HG21	1669	9.172	-1.077	6.645	0.1799	0.1416	1.045
469VAL	HG22	1670	9.075	-1.004	6.519	0.9691	-1.3101	-0.6771
469VAL	HG23	1671	8.998	-1.09	6.657	0.3887	-0.0818	0.5509
469VAL	C	1672	8.992	-1.405	6.354	-0.1902	-0.3929	-0.034
469VAL	O	1673	8.982	-1.5	6.435	-0.4855	-0.2435	0.4427
470LEU	N	1674	9.007	-1.413	6.223	-0.7886	-0.7608	-0.3232
470LEU	H	1675	9.015	-1.327	6.171	-1.1306	0.4288	1.5347
470LEU	CA	1676	9.046	-1.534	6.15	0.1966	-0.0053	-0.2312
470LEU	HA	1677	9.059	-1.61	6.227	-2.2938	1.3487	1.6908
470LEU	CB	1678	8.928	-1.587	6.059	0.8911	-0.4785	-0.1113
470LEU	HB1	1679	8.909	-1.51	5.984	-0.0578	-0.8186	-0.2425
470LEU	HB2	1680	8.962	-1.672	5.999	-0.0876	-1.3068	0.4691
470LEU	CG	1681	8.802	-1.636	6.138	0.0961	0.0031	0.3084
470LEU	HG	1682	8.777	-1.56	6.212	0.6824	2.0095	-1.4674
470LEU	CD1	1683	8.686	-1.636	6.04	-0.5281	-0.0349	0.3674
470LEU	HD11	1684	8.617	-1.717	6.065	2.3795	-2.5607	0.7651
470LEU	HD12	1685	8.636	-1.541	6.021	-1.4357	-0.4849	0.4221
470LEU	HD13	1686	8.716	-1.665	5.94	-0.805	-0.6423	0.4553
470LEU	CD2	1687	8.818	-1.783	6.202	0.803	0.2568	0.6902
470LEU	HD21	1688	8.727	-1.834	6.235	1.5382	-1.0117	0.829
470LEU	HD22	1689	8.865	-1.845	6.126	-0.2835	-0.2456	0.3966
470LEU	HD23	1690	8.89	-1.762	6.281	1.977	1.7767	-0.7282
470LEU	C	1691	9.182	-1.512	6.081	-0.162	0.8813	0.1885
470LEU	O	1692	9.231	-1.399	6.077	-0.0501	-0.2481	-0.3997
471HIS	N	1693	9.243	-1.61	6.016	0.2252	0.1032	-0.4058
471HIS	H	1694	9.195	-1.7	6.017	-0.5392	0.4936	1.138
471HIS	CA	1695	9.363	-1.588	5.936	-0.4236	-0.669	0.1257
471HIS	HA	1696	9.414	-1.494	5.957	0.0397	-1.0747	0.8336
471HIS	CB	1697	9.481	-1.689	5.968	-0.5994	-0.2547	0.4738
471HIS	HB1	1698	9.493	-1.698	6.076	-0.2934	0.2356	0.4817
471HIS	HB2	1699	9.44	-1.783	5.933	0.7189	-0.3929	-0.8101
471HIS	CG	1700	9.611	-1.652	5.898	0.4127	0.2569	-0.655
471HIS	ND1	1701	9.631	-1.619	5.764	0.3058	0.4481	-0.2022
471HIS	CD2	1702	9.732	-1.648	5.96	0.5525	-0.2836	-0.8704
471HIS	HD2	1703	9.754	-1.666	6.065	0.9237	-1.3751	-1.1283
471HIS	CE1	1704	9.759	-1.585	5.756	-0.5557	-0.3882	-0.3892
471HIS	HE1	1705	9.818	-1.549	5.672	0.5871	-0.1407	0.4977
471HIS	NE2	1706	9.822	-1.602	5.872	-0.9593	0.1308	0.2208
471HIS	HE2	1707	9.921	-1.589	5.885	-1.5126	2.3483	3.343
471HIS	C	1708	9.321	-1.602	5.783	-0.8051	-0.6369	0.0256
471HIS	O	1709	9.236	-1.688	5.753	0.4696	-0.0173	-0.0352
472ARG	N	1710	9.379	-1.525	5.689	0.1005	0.5029	-0.2465
472ARG	H	1711	9.46	-1.473	5.719	0.8594	-1.6126	1.687
472ARG	CA	1712	9.376	-1.534	5.548	-0.6725	-0.192	0.2199
472ARG	HA	1713	9.277	-1.502	5.515	-0.6209	-2.2056	-2.1266
472ARG	CB	1714	9.475	-1.421	5.489	0.0518	-0.8397	0.3029
472ARG	HB1	1715	9.44	-1.323	5.523	0.0261	-0.7238	-0.0494
472ARG	HB2	1716	9.576	-1.442	5.524	-0.2919	1.6751	3.2384
472ARG	CG	1717	9.481	-1.421	5.335	-0.3105	0.3215	-0.216
472ARG	HG1	1718	9.51	-1.519	5.298	-1.6448	-0.4096	0.607
472ARG	HG2	1719	9.383	-1.392	5.298	-1.2671	-1.0169	1.1559
472ARG	CD	1720	9.589	-1.329	5.289	0.1561	0.2309	0.0877
472ARG	HD1	1721	9.601	-1.235	5.342	0.6543	-0.3925	1.1169
472ARG	HD2	1722	9.681	-1.386	5.3	0.2753	0.6648	1.5398
472ARG	NE	1723	9.574	-1.31	5.144	-0.1726	0.2833	-0.2678
472ARG	HE	1724	9.532	-1.391	5.101	2.0613	-2.3314	1.9923
472ARG	CZ	1725	9.63	-1.216	5.07	0.2824	0.1861	0.1854
472ARG	NH1	1726	9.71	-1.123	5.122	-0.3683	0.1649	0.5175
472ARG	HH11	1727	9.719	-1.112	5.222	0.2438	2.5129	0.2558
472ARG	HH12	1728	9.758	-1.053	5.067	-1.294	0.3022	-0.1341
472ARG	NH2	1729	9.611	-1.212	4.935	-0.0546	-0.5333	0.4085
472ARG	HH21	1730	9.561	-1.29	4.894	-0.3281	0.6496	-1.6046
472ARG	HH22	1731	9.632	-1.138	4.871	1.0313	0.9209	2.3489
472ARG	C	1732	9.399	-1.679	5.493	-0.1181	0.1158	0.0827
472ARG	O	1733	9.337	-1.731	5.397	0.6833	-0.0299	0.1748
473LEU	N	1734	9.492	-1.752	5.554	0.2059	0.0973	-0.0136
473LEU	H	1735	9.534	-1.71	5.635	-0.0537	-1.6839	1.0962
473LEU	CA	1736	9.518	-1.897	5.522	0.2243	-0.4602	-0.296
473LEU	HA	1737	9.517	-1.907	5.413	-1.927	-0.3472	-0.336
473LEU	CB	1738	9.654	-1.935	5.583	0.8828	0.1589	-0.1136
473LEU	HB1	1739	9.651	-1.921	5.692	-1.7535	1.9064	-0.3297
473LEU	HB2	1740	9.659	-2.044	5.579	-1.012	-0.103	2.3804
473LEU	CG	1741	9.776	-1.865	5.534	0.3188	0.677	-0.489
473LEU	HG	1742	9.755	-1.758	5.531	2.1137	1.0571	-0.7128
473LEU	CD1	1743	9.895	-1.9	5.618	-1.0769	0.1796	-0.3609
473LEU	HD11	1744	9.871	-1.885	5.723	2.0258	1.2465	0.3023
473LEU	HD12	1745	9.942	-1.998	5.602	-1.4538	-0.1819	0.6973
473LEU	HD13	1746	9.978	-1.831	5.601	-0.4626	-0.5983	-0.5983
473LEU	CD2	1747	9.816	-1.896	5.386	0.3564	0.2826	0.518
473LEU	HD21	1748	9.758	-1.869	5.298	1.5443	1.671	0.1177
473LEU	HD22	1749	9.91	-1.844	5.367	-0.016	0.8319	0.1482
473LEU	HD23	1750	9.837	-2.002	5.374	1.1623	0.5674	-0.7665
473LEU	C	1751	9.41	-1.991	5.577	0.1424	-0.013	-0.0743
473LEU	O	1752	9.402	-2.109	5.534	-0.5457	-0.172	0.1332
474GLN	N	1753	9.324	-1.963	5.671	0.1489	-0.5919	-0.3256
474GLN	H	1754	9.342	-1.874	5.716	0.2128	-1.3884	1.3006
474GLN	CA	1755	9.222	-2.048	5.731	0.3791	0.2126	0.83
474GLN	HA	1756	9.253	-2.153	5.733	0.562	0.2772	1.4644
474GLN	CB	1757	9.215	-2.006	5.882	-0.1705	0.2273	-0.1378
474GLN	HB1	1758	9.305	-2.057	5.917	0.5571	-0.5821	-2.9375
474GLN	HB2	1759	9.221	-1.897	5.879	0.708	0.2586	-4.8717
474GLN	CG	1760	9.097	-2.057	5.968	0.4201	-0.6036	-0.5621
474GLN	HG1	1761	9	-2.033	5.924	-0.3944	0.9538	1.9031
474GLN	HG2	1762	9.096	-2.165	5.981	0.5156	-0.4078	1.4672
474GLN	CD	1763	9.106	-1.984	6.11	0.1003	-0.3234	0.4331
474GLN	OE1	1764	9.14	-1.869	6.115	-0.6153	0.0425	-0.5825
474GLN	NE2	1765	9.059	-2.049	6.213	-0.7043	0.6503	0.8341
474GLN	HE21	1766	9.035	-2.147	6.21	-0.1053	0.5146	0.1538
474GLN	HE22	1767	9.053	-1.995	6.298	0.8879	0.4258	1.1283
474GLN	C	1768	9.095	-2.033	5.648	0.5672	0.0895	-1.1897
474GLN	O	1769	9.027	-2.131	5.614	0.1591	0.0422	0.9589
475CYS	N	1770	9.056	-1.907	5.613	-0.844	1.008	0.0397
475CYS	H	1771	9.118	-1.831	5.636	0.8336	0.2454	-1.6773
475CYS	CA	1772	8.92	-1.877	5.567	-0.0215	0.7678	0.5793
475CYS	HA	1773	8.849	-1.928	5.632	2.7779	-0.3373	3.0446
475CYS	CB	1774	8.892	-1.723	5.567	0.3415	-0.3842	-0.1834
475CYS	HB1	1775	8.792	-1.706	5.527	-0.8483	0.0264	2.762
475CYS	HB2	1776	8.888	-1.688	5.67	0.2651	-0.1958	-0.25
475CYS	SG	1777	9.013	-1.626	5.481	-0.3827	0.1247	-0.0577
475CYS	HG	1778	8.982	-1.671	5.359	0.6673	0.0276	-0.293
475CYS	C	1779	8.885	-1.93	5.42	-0.5224	-0.4726	-0.3954
475CYS	O	1780	8.775	-1.911	5.372	-0.2359	-0.4106	0.3507
476VAL	N	1781	8.971	-2.009	5.352	-0.0309	0.0999	-0.5645
476VAL	H	1782	9.066	-2.015	5.387	-0.4044	0.3356	0.5428
476VAL	CA	1783	8.956	-2.081	5.229	-0.1849	-0.0334	-0.2862
476VAL	HA	1784	8.926	-2.004	5.158	-4.6	-0.0822	1.2354
476VAL	CB	1785	9.103	-2.128	5.194	0.2517	0.2228	0.6236
476VAL	HB	1786	9.094	-2.181	5.1	-1.1454	-0.4736	1.1232
476VAL	CG1	1787	9.197	-2.008	5.181	-0.3246	0.0661	0.875
476VAL	HG11	1788	9.198	-1.945	5.27	2.2472	1.4981	-0.0448
476VAL	HG12	1789	9.3	-2.042	5.17	-0.056	0.3166	2.3869
476VAL	HG13	1790	9.164	-1.955	5.091	0.4703	0.8837	1.0462
476VAL	CG2	1791	9.157	-2.237	5.294	-0.0739	-0.1361	-0.0146
476VAL	HG21	1792	9.155	-2.202	5.398	-0.7545	0.0904	-0.0996
476VAL	HG22	1793	9.104	-2.332	5.288	-0.0691	-0.1808	0.5767
476VAL	HG23	1794	9.261	-2.261	5.273	-0.3457	-1.9278	0.4894
476VAL	C	1795	8.853	-2.198	5.24	-0.6708	-1.0273	-0.0728
476VAL	O	1796	8.797	-2.235	5.138	0.3521	-0.0848	-0.1157
477ARG	N	1797	8.831	-2.257	5.359	0.0389	-0.2922	0.3937
477ARG	H	1798	8.885	-2.214	5.432	-0.961	0.8896	0.4648
477ARG	CA	1799	8.745	-2.366	5.385	0.6383	0.116	0.1287
477ARG	HA	1800	8.721	-2.419	5.293	0.8499	-1.0419	0.7243
477ARG	CB	1801	8.818	-2.457	5.488	-0.465	0.6116	0.1735
477ARG	HB1	1802	8.913	-2.486	5.443	-0.1387	-0.6272	1.5627
477ARG	HB2	1803	8.864	-2.405	5.572	1.9419	0.1142	-0.7649
477ARG	CG	1804	8.746	-2.581	5.544	0.4644	-0.5615	0.2275
477ARG	HG1	1805	8.662	-2.558	5.609	-0.2818	1.4234	-1.318
477ARG	HG2	1806	8.692	-2.635	5.466	-0.5092	-0.9183	1.126
477ARG	CD	1807	8.843	-2.669	5.622	0.6349	-0.2067	0.1013
477ARG	HD1	1808	8.929	-2.697	5.561	1.3287	0.1585	0.8838
477ARG	HD2	1809	8.888	-2.604	5.698	-2.2658	2.2933	-0.136
477ARG	NE	1810	8.783	-2.798	5.664	0.4453	-0.0282	-0.2571
477ARG	HE	1811	8.709	-2.826	5.601	-0.032	-1.5765	0.9425
477ARG	CZ	1812	8.792	-2.861	5.781	0.0917	-0.4596	0.1412
477ARG	NH1	1813	8.87	-2.824	5.885	0.0196	-0.6595	-0.2741
477ARG	HH11	1814	8.912	-2.732	5.882	0.9693	-1.076	-3.6344
477ARG	HH12	1815	8.84	-2.855	5.976	-0.5828	1.5919	0.3686
477ARG	NH2	1816	8.709	-2.964	5.797	-0.0453	-0.3958	-0.1985
477ARG	HH21	1817	8.687	-3.028	5.722	0.7465	-0.6207	-0.2497
477ARG	HH22	1818	8.7	-3.005	5.889	0.689	0.8913	0.4709
477ARG	C	1819	8.624	-2.301	5.453	0.6407	-0.2129	-0.307
477ARG	O	1820	8.643	-2.209	5.534	-0.6226	-0.0564	-0.1188
478GLY	N	1821	8.5	-2.319	5.407	-0.1457	-0.3112	0.2415
478GLY	H	1822	8.481	-2.369	5.321	-0.4344	0.7287	-0.3211
478GLY	CA	1823	8.379	-2.262	5.463	0.8277	0.1584	-0.0763
478GLY	HA1	1824	8.306	-2.341	5.452	1.6572	-0.3431	-2.7099
478GLY	HA2	1825	8.385	-2.235	5.569	-0.0264	2.1092	-0.4853
478GLY	C	1826	8.331	-2.141	5.388	0.0084	-0.0909	-0.8361
478GLY	O	1827	8.247	-2.146	5.298	0.6782	-0.3606	-0.1961
479PHE	N	1828	8.395	-2.03	5.422	-0.4371	-0.3227	0.2636
479PHE	H	1829	8.462	-2.032	5.497	0.4103	0.0493	-0.4736
479PHE	CA	1830	8.371	-1.901	5.354	0.1816	-0.6102	0.1798
479PHE	HA	1831	8.264	-1.88	5.347	0.2353	-1.0058	-4.141
479PHE	CB	1832	8.46	-1.789	5.42	-0.1203	-0.4891	0.6788
479PHE	HB1	1833	8.565	-1.813	5.404	1.0259	0.5533	5.0896
479PHE	HB2	1834	8.445	-1.692	5.372	1.0898	-0.517	0.211
479PHE	CG	1835	8.45	-1.762	5.57	0.0856	-0.7988	0.6927
479PHE	CD1	1836	8.504	-1.846	5.666	-0.2369	0.0124	-0.2045
479PHE	HD1	1837	8.547	-1.943	5.648	-0.9481	-1.003	3.0239
479PHE	CD2	1838	8.388	-1.639	5.611	0.0549	-0.2518	0.3719
479PHE	HD2	1839	8.357	-1.568	5.535	1.4504	-1.8176	-1.8
479PHE	CE1	1840	8.489	-1.811	5.801	0.0059	-0.3369	-0.267
479PHE	HE1	1841	8.523	-1.881	5.875	0.5927	0.2216	-0.0023
479PHE	CE2	1842	8.372	-1.601	5.746	0.5487	-0.9331	-0.1099
479PHE	HE2	1843	8.32	-1.511	5.774	-0.1146	-1.782	1.5118
479PHE	CZ	1844	8.429	-1.689	5.841	-0.0892	0.7687	0.0777
479PHE	HZ	1845	8.426	-1.684	5.948	-1.823	-2.4844	0.3135
479PHE	C	1846	8.416	-1.903	5.203	-0.3533	-0.5297	0.4376
479PHE	O	1847	8.346	-1.846	5.12	-0.5216	0.1555	0.6491
480GLY	N	1848	8.529	-1.972	5.173	-0.2636	-0.6177	-0.0856
480GLY	H	1849	8.594	-1.999	5.246	0.4784	1.1516	-0.0602
480GLY	CA	1850	8.575	-1.996	5.036	0.6631	0.1227	0.1687
480GLY	HA1	1851	8.608	-2.1	5.042	-1.1327	-0.4718	0.497
480GLY	HA2	1852	8.501	-1.992	4.956	0.8775	0.1673	-0.0296
480GLY	C	1853	8.693	-1.906	5.003	-0.0815	-0.1015	-0.5373
480GLY	O	1854	8.7	-1.792	5.052	-0.0952	-0.0382	0.2893
481GLU	N	1855	8.787	-1.952	4.921	-0.7156	-0.3998	0.5885
481GLU	H	1856	8.772	-2.045	4.883	0.0433	-0.5086	0.5375
481GLU	CA	1857	8.908	-1.888	4.882	-0.3666	-0.3623	-0.0758
481GLU	HA	1858	8.956	-1.856	4.975	-0.2181	-1.1673	0.1367
481GLU	CB	1859	9.005	-1.992	4.825	0.4685	0.266	-0.8067
481GLU	HB1	1860	9.106	-1.954	4.821	2.2209	-3.397	2.1054
481GLU	HB2	1861	9.014	-2.078	4.892	1.5878	0.7815	-0.2812
481GLU	CG	1862	8.988	-2.038	4.681	-0.6981	0.8246	0.2691
481GLU	HG1	1863	9.019	-1.965	4.606	0.3541	0.3755	0.2417
481GLU	HG2	1864	9.051	-2.125	4.66	-0.4737	0.5302	2.0534
481GLU	CD	1865	8.846	-2.083	4.648	-0.2295	0.2195	-0.276
481GLU	OE1	1866	8.787	-2.162	4.726	-0.5505	0.2356	-0.0835
481GLU	OE2	1867	8.782	-2.019	4.564	0.331	0.071	-0.6762
481GLU	C	1868	8.897	-1.76	4.795	0.3054	-0.0186	0.8231
481GLU	O	1869	8.994	-1.692	4.758	-0.0836	-0.6557	-0.3172
482TRP	N	1870	8.77	-1.722	4.783	0.7333	-0.2403	-0.2181
482TRP	H	1871	8.695	-1.773	4.828	-0.0771	1.135	0.0618
482TRP	CA	1872	8.719	-1.583	4.748	0.4836	0.505	-0.018
482TRP	HA	1873	8.775	-1.563	4.656	-0.0718	-1.9899	-0.9916
482TRP	CB	1874	8.562	-1.576	4.725	0.2275	0.0783	0.3245
482TRP	HB1	1875	8.537	-1.622	4.63	-3.8095	1.2118	0.6646
482TRP	HB2	1876	8.514	-1.637	4.802	-0.7075	0.7531	0.282
482TRP	CG	1877	8.488	-1.451	4.712	0.7749	-0.2003	0.2685
482TRP	CD1	1878	8.484	-1.368	4.605	-0.5098	-0.786	0.194
482TRP	HD1	1879	8.549	-1.389	4.521	-0.6973	-0.589	0.0005
482TRP	CD2	1880	8.389	-1.396	4.806	0.084	-0.8401	0.2227
482TRP	NE1	1881	8.413	-1.254	4.637	0.1767	0.2536	-0.445
482TRP	HE1	1882	8.406	-1.171	4.58	1.5057	0.3544	-0.4792
482TRP	CE2	1883	8.334	-1.274	4.748	-0.4604	0.6518	-0.3303
482TRP	CE3	1884	8.34	-1.437	4.929	-0.0706	0.1007	0.1031
482TRP	HE3	1885	8.386	-1.522	4.978	1.727	1.6982	1.3479
482TRP	CZ2	1886	8.231	-1.195	4.811	-0.3102	0.4909	0.5667
482TRP	HZ2	1887	8.179	-1.116	4.759	0.672	0.2207	-0.901
482TRP	CZ3	1888	8.241	-1.366	4.994	0.541	-0.1108	-0.3602
482TRP	HZ3	1889	8.199	-1.39	5.09	-3.2233	1.9854	-1.2542
482TRP	CH2	1890	8.191	-1.249	4.932	-0.1518	-0.0441	-0.3184
482TRP	HH2	1891	8.122	-1.189	4.991	0.9274	0.5674	0.3614
482TRP	C	1892	8.768	-1.479	4.847	-0.0236	0.8446	0.1737
482TRP	O	1893	8.83	-1.382	4.805	0.5864	0.2813	0.3823
483ILE	N	1894	8.769	-1.511	4.979	-0.2741	-0.439	0.4398
483ILE	H	1895	8.731	-1.599	5.009	-1.7502	0.2357	0.6415
483ILE	CA	1896	8.801	-1.415	5.085	0.1556	0.3262	0.9158
483ILE	HA	1897	8.736	-1.33	5.067	0.4476	0.4391	0.378
483ILE	CB	1898	8.773	-1.475	5.22	-0.4382	0.2992	-0.2595
483ILE	HB	1899	8.834	-1.565	5.221	1.1223	1.3025	-1.1206
483ILE	CG1	1900	8.63	-1.53	5.243	-0.5107	-0.4344	0.2332
483ILE	HG11	1901	8.583	-1.578	5.157	-2.9899	0.4851	1.0145
483ILE	HG12	1902	8.64	-1.598	5.328	-0.9016	1.1183	1.5624
483ILE	CG2	1903	8.818	-1.387	5.335	0.2816	1.0834	-0.1385
483ILE	HG21	1904	8.788	-1.284	5.315	-0.7632	1.1564	1.5974
483ILE	HG22	1905	8.786	-1.416	5.435	2.7897	-0.8867	0.208
483ILE	HG23	1906	8.927	-1.392	5.336	0.4781	1.4706	-4.047
483ILE	CD	1907	8.529	-1.419	5.295	-0.0579	-0.0132	0.5396
483ILE	HD1	1908	8.544	-1.398	5.401	1.2017	0.9086	0.1993
483ILE	HD2	1909	8.533	-1.328	5.235	1.2996	-1.6518	-2.0246
483ILE	HD3	1910	8.431	-1.466	5.288	0.6571	-1.3033	-2.216
483ILE	C	1911	8.946	-1.368	5.077	0.0278	0.0397	-0.6321
483ILE	O	1912	8.967	-1.253	5.114	0.4906	-0.1916	0.0941
484ASP	N	1913	9.039	-1.444	5.023	-0.3946	-0.4002	-0.1711
484ASP	H	1914	9.007	-1.536	4.994	-0.4114	-0.6864	0.73
484ASP	CA	1915	9.179	-1.408	4.998	0.2404	0.3901	-0.2091
484ASP	HA	1916	9.215	-1.387	5.099	-2.2366	-0.0321	0.8613
484ASP	CB	1917	9.259	-1.522	4.938	-0.2457	0.175	-0.0169
484ASP	HB1	1918	9.248	-1.608	5.005	0.531	-0.9101	-1.2606
484ASP	HB2	1919	9.226	-1.562	4.842	1.1974	-0.6746	-0.1767
484ASP	CG	1920	9.415	-1.494	4.926	0.5897	-0.3224	0.7702
484ASP	OD1	1921	9.488	-1.527	5.018	0.1141	-0.6487	0.4196
484ASP	OD2	1922	9.455	-1.428	4.83	-0.399	-0.6863	0.1182
484ASP	C	1923	9.189	-1.277	4.922	-0.309	-0.0565	0.608
484ASP	O	1924	9.28	-1.197	4.942	0.1385	0.2665	0.2935
485SER	N	1925	9.094	-1.259	4.83	0.0034	-0.4478	0.0237
485SER	H	1926	9.033	-1.336	4.808	4.3916	-3.7769	-2.0637
485SER	CA	1927	9.091	-1.142	4.739	0.2172	0.0694	-0.1521
485SER	HA	1928	9.189	-1.114	4.699	0.3831	-1.3053	-0.7491
485SER	CB	1929	8.999	-1.18	4.617	0.7784	-0.1513	0.0347
485SER	HB1	1930	8.895	-1.195	4.643	0.7182	0.8551	0.4351
485SER	HB2	1931	9.001	-1.1	4.542	-0.3232	0.2542	0.4221
485SER	OG	1932	9.048	-1.298	4.558	0.398	-0.1522	-0.2234
485SER	HG	1933	8.974	-1.34	4.517	0.1485	-0.962	1.0077
485SER	C	1934	9.025	-1.019	4.8	0.3694	-0.3157	-0.7097
485SER	O	1935	9.037	-0.911	4.737	0.0607	0.4628	0.3728
486ILE	N	1936	8.969	-1.035	4.921	0.1491	0.0404	-0.3899
486ILE	H	1937	8.976	-1.124	4.97	0.6742	1.5719	2.5527
486ILE	CA	1938	8.931	-0.915	4.997	-0.1983	0.4269	-0.2065
486ILE	HA	1939	8.895	-0.834	4.934	2.0776	1.9009	0.2752
486ILE	CB	1940	8.82	-0.951	5.104	0.2029	0.4409	-0.1486
486ILE	HB	1941	8.873	-1.023	5.166	1.3364	0.3168	-1.2161
486ILE	CG1	1942	8.701	-1.019	5.033	0.2054	0.5109	0.0192
486ILE	HG11	1943	8.649	-0.959	4.958	-1.2012	-2.7039	-1.7832
486ILE	HG12	1944	8.74	-1.11	4.986	2.1256	1.2425	0.0988
486ILE	CG2	1945	8.783	-0.837	5.199	-0.4734	-0.0228	-0.7756
486ILE	HG21	1946	8.714	-0.866	5.278	0.6153	1.3273	0.7379
486ILE	HG22	1947	8.874	-0.798	5.246	-0.1726	-1.5539	-0.0441
486ILE	HG23	1948	8.729	-0.766	5.136	-0.6585	-0.7994	-1.5135
486ILE	CD	1949	8.598	-1.072	5.124	-0.2592	0.3737	0.4315
486ILE	HD1	1950	8.522	-1.127	5.07	1.746	-0.446	-1.7184
486ILE	HD2	1951	8.645	-1.127	5.205	1.9824	1.1843	-0.2476
486ILE	HD3	1952	8.553	-0.983	5.169	0.05	2.4925	-3.0808
486ILE	C	1953	9.054	-0.866	5.076	0.0284	0.4416	-0.2542
486ILE	O	1954	9.075	-0.746	5.091	-0.0067	-0.4255	0.0149
487VAL	N	1955	9.149	-0.953	5.115	0.0961	-0.0616	-0.0901
487VAL	H	1956	9.137	-1.052	5.101	-0.8197	0.1833	-1.1114
487VAL	CA	1957	9.276	-0.921	5.178	-0.188	-0.0867	-0.2989
487VAL	HA	1958	9.243	-0.843	5.246	-0.5125	-0.2116	-0.307
487VAL	CB	1959	9.34	-1.042	5.252	-0.1823	0.1973	-0.001
487VAL	HB	1960	9.393	-1.109	5.185	0.5377	0.2701	0.4805
487VAL	CG1	1961	9.443	-0.988	5.357	0.0517	0.5556	-0.2922
487VAL	HG11	1962	9.407	-0.894	5.399	-1.5083	1.6735	-3.7398
487VAL	HG12	1963	9.458	-1.059	5.438	-0.7401	-0.9064	-1.3898
487VAL	HG13	1964	9.535	-0.972	5.301	0.2905	0.3712	0.0496
487VAL	CG2	1965	9.244	-1.132	5.341	-0.3506	0.5324	0.2574
487VAL	HG21	1966	9.29	-1.182	5.426	-0.4062	0.6489	0.3567
487VAL	HG22	1967	9.169	-1.068	5.387	-1.3085	-0.2985	-0.1058
487VAL	HG23	1968	9.184	-1.202	5.281	0.606	-0.8079	0.8168
487VAL	C	1969	9.373	-0.861	5.079	-0.2464	-0.2185	0.1556
487VAL	O	1970	9.445	-0.771	5.113	0.1162	-0.1506	-0.0068
488GLU	N	1971	9.371	-0.903	4.955	-0.4905	0.471	0.3613
488GLU	H	1972	9.332	-0.994	4.936	-0.8568	0.6509	0.2445
488GLU	CA	1973	9.449	-0.838	4.842	0.1263	0.4545	-0.2481
488GLU	HA	1974	9.55	-0.829	4.88	0.3384	0.1857	-0.7287
488GLU	CB	1975	9.438	-0.928	4.715	0.0261	-0.6902	0.2391
488GLU	HB1	1976	9.442	-1.034	4.739	-0.6945	-0.4213	1.6523
488GLU	HB2	1977	9.338	-0.922	4.672	-0.4883	-2.758	1.0446
488GLU	CG	1978	9.563	-0.905	4.62	0.6794	-0.0946	0.3869
488GLU	HG1	1979	9.551	-0.956	4.524	-1.4167	0.5879	0.2254
488GLU	HG2	1980	9.566	-0.799	4.598	0.968	-0.1839	-0.0134
488GLU	CD	1981	9.701	-0.932	4.678	-0.1967	0.0912	-0.3183
488GLU	OE1	1982	9.801	-0.883	4.623	0.1954	-0.3873	0.3134
488GLU	OE2	1983	9.713	-1.018	4.771	0.0906	0.1187	0.6759
488GLU	C	1984	9.397	-0.694	4.821	0.1339	-0.7885	0.2356
488GLU	O	1985	9.477	-0.602	4.814	-0.2989	0.1138	0.8837
489PHE	N	1986	9.262	-0.687	4.811	-0.3867	-0.3571	-0.0685
489PHE	H	1987	9.21	-0.772	4.797	2.1066	-1.8674	-0.8497
489PHE	CA	1988	9.182	-0.562	4.796	-1.3141	0.2572	-1.2252
489PHE	HA	1989	9.224	-0.508	4.711	-0.2543	1.9669	0.3058
489PHE	CB	1990	9.029	-0.594	4.773	0.3441	-0.4917	-0.0237
489PHE	HB1	1991	9.011	-0.667	4.693	0.9652	-1.0297	0.3151
489PHE	HB2	1992	8.999	-0.647	4.863	1.2571	0.829	1.099
489PHE	CG	1993	8.934	-0.483	4.76	-0.6984	-0.2596	0.3862
489PHE	CD1	1994	8.816	-0.476	4.84	-0.6543	-1.2623	0.2234
489PHE	HD1	1995	8.779	-0.556	4.903	-1.5304	-0.904	0.1719
489PHE	CD2	1996	8.967	-0.376	4.671	0.3641	-0.0338	0.8016
489PHE	HD2	1997	9.058	-0.371	4.613	-0.6951	-1.5419	-1.124
[truncated: 50,821 more rows]

## Sheet: vido-Nurr1_I500W_md3_end_200
vidofludimus and Nurr1-I500W -- Simulation 3, 200 ns
Crystal structure of Nurr1 LBD-I500W in water
52817
363SER	N	1	6.331	2.556	1.256	0.0685	0.0797	-0.2806
363SER	H1	2	6.37	2.643	1.224	-0.9842	1.2286	1.3897
363SER	H2	3	6.236	2.568	1.289	0.2177	-0.8963	0.5519
363SER	H3	4	6.391	2.522	1.329	-0.8702	1.4054	1.1591
363SER	CA	5	6.329	2.447	1.152	0.5916	0.7554	0.7074
363SER	HA	6	6.259	2.369	1.18	-2.0075	2.2571	-1.1351
363SER	CB	7	6.266	2.494	1.023	-0.5543	0.3506	-0.26
363SER	HB1	8	6.335	2.564	0.977	-1.3293	1.6467	0.4999
363SER	HB2	9	6.251	2.416	0.948	-1.9128	0.0964	0.262
363SER	OG	10	6.152	2.568	1.061	-0.2263	0.3767	0.0974
363SER	HG	11	6.146	2.631	0.99	1.273	-0.2114	-0.6139
363SER	C	12	6.474	2.387	1.122	0.9218	-0.6299	0.1335
363SER	O	13	6.555	2.468	1.083	0.2492	0.0698	0.3327
364LEU	N	14	6.488	2.264	1.155	-0.1492	0.9306	0.4348
364LEU	H	15	6.408	2.215	1.192	-0.3005	2.0887	1.7393
364LEU	CA	16	6.607	2.185	1.112	0.0183	0.3833	-0.0898
364LEU	HA	17	6.641	2.218	1.014	-1.38	1.3735	-0.2723
364LEU	CB	18	6.722	2.219	1.202	0.5035	-0.2685	-0.5519
364LEU	HB1	19	6.753	2.318	1.171	0.1386	-0.5458	-1.8862
364LEU	HB2	20	6.689	2.244	1.303	1.0592	-0.0681	-0.4218
364LEU	CG	21	6.844	2.118	1.192	-0.0279	0.1954	-0.4927
364LEU	HG	22	6.814	2.014	1.197	1.7736	-0.3036	3.0088
364LEU	CD1	23	6.933	2.145	1.069	0.4964	0.2689	-0.507
364LEU	HD11	24	6.891	2.09	0.984	-1.6293	0.6316	0.2489
364LEU	HD12	25	6.949	2.247	1.034	0.6286	0.3808	-0.1252
364LEU	HD13	26	7.035	2.116	1.092	0.247	1.3868	2.397
364LEU	CD2	27	6.933	2.139	1.319	0.0482	-0.2286	-0.4468
364LEU	HD21	28	6.962	2.242	1.342	-1.7398	0.7503	-2.1788
364LEU	HD22	29	6.878	2.101	1.405	-0.4255	-2.8119	-1.7977
364LEU	HD23	30	7.031	2.092	1.306	0.8055	0.7948	1.2134
364LEU	C	31	6.578	2.032	1.088	-0.3418	0.5851	1.0313
364LEU	O	32	6.634	1.972	0.994	-0.5243	-0.3746	-0.0444
365ILE	N	33	6.497	1.979	1.178	0.8186	-0.4097	-0.0044
365ILE	H	34	6.438	2.032	1.241	-0.5962	0.1377	-1.6982
365ILE	CA	35	6.465	1.833	1.166	0.1644	-0.0319	0.325
365ILE	HA	36	6.562	1.783	1.162	-0.1384	-0.5329	-2.4208
365ILE	CB	37	6.4	1.791	1.293	-0.6729	-0.2517	0.7474
365ILE	HB	38	6.299	1.828	1.273	-0.7706	-0.4592	0.8521
365ILE	CG1	39	6.446	1.863	1.425	-0.4974	-0.0116	-0.1832
365ILE	HG11	40	6.432	1.971	1.436	-0.7796	0.108	-1.5471
365ILE	HG12	41	6.386	1.835	1.511	0.4015	2.1624	1.266
365ILE	CG2	42	6.388	1.637	1.303	-0.2426	-0.6165	-0.2757
365ILE	HG21	43	6.359	1.615	1.405	2.3997	-1.17	0.4175
365ILE	HG22	44	6.319	1.58	1.24	-0.0589	-1.1928	0.0419
365ILE	HG23	45	6.487	1.592	1.295	-0.2002	-0.9111	1.4815
365ILE	CD	46	6.591	1.838	1.45	0.1202	0.2176	0.2675
365ILE	HD1	47	6.614	1.732	1.46	-1.9508	-0.3897	-0.6704
365ILE	HD2	48	6.667	1.874	1.381	-1.2764	0.27	-1.2918
365ILE	HD3	49	6.608	1.886	1.546	0.758	0.9726	-0.2071
365ILE	C	50	6.379	1.808	1.035	0.0281	0.1796	0.2651
365ILE	O	51	6.374	1.696	0.99	-0.2378	0.0853	0.2826
366SER	N	52	6.313	1.911	0.983	0.221	0.4711	-0.4103
366SER	H	53	6.304	1.998	1.032	-0.0003	-0.5558	1.4747
366SER	CA	54	6.249	1.902	0.855	0.4426	-0.8824	0.1736
366SER	HA	55	6.197	1.807	0.842	-1.1376	0.0939	-1.0646
366SER	CB	56	6.152	2.018	0.846	0.6502	0.3256	0.1876
366SER	HB1	57	6.1	2.01	0.751	0.9899	-0.7802	0.0758
366SER	HB2	58	6.069	2.028	0.915	0.3636	0.8195	-0.2195
366SER	OG	59	6.22	2.142	0.849	-0.3714	-0.3779	-0.193
366SER	HG	60	6.157	2.213	0.844	-1.6032	-1.3002	1.0578
366SER	C	61	6.345	1.889	0.731	-0.9485	-0.1927	-0.2048
366SER	O	62	6.297	1.889	0.619	-0.3276	-0.0185	0.331
367ALA	N	63	6.479	1.89	0.757	-0.2196	0.3158	-0.2112
367ALA	H	64	6.51	1.925	0.846	-0.4566	0.132	-0.0541
367ALA	CA	65	6.588	1.866	0.663	0.0504	0.1947	0.0279
367ALA	HA	66	6.545	1.854	0.564	1.7538	-1.6197	-0.5628
367ALA	CB	67	6.691	1.981	0.649	-0.3816	0.2351	0.1003
367ALA	HB1	68	6.648	2.067	0.597	-0.5307	-0.8978	-1.7579
367ALA	HB2	69	6.733	2.015	0.744	-0.5732	0.9304	-0.0583
367ALA	HB3	70	6.779	1.94	0.599	0.2786	1.3827	0.2835
367ALA	C	71	6.667	1.735	0.696	0.1991	-0.646	-0.3631
367ALA	O	72	6.696	1.65	0.609	0.452	0.5579	0.5429
368LEU	N	73	6.69	1.702	0.828	0.1743	-0.4923	0.5142
368LEU	H	74	6.674	1.78	0.891	1.0156	0.8509	-0.8569
368LEU	CA	75	6.76	1.582	0.877	0.2463	-0.5673	0.5992
368LEU	HA	76	6.861	1.581	0.837	0.2256	1.3479	0.3898
368LEU	CB	77	6.765	1.579	1.032	-0.3565	0.9443	-0.1464
368LEU	HB1	78	6.67	1.554	1.08	0.5823	0.9821	1.8023
368LEU	HB2	79	6.833	1.498	1.056	-2.2272	0.3215	4.0022
368LEU	CG	80	6.827	1.697	1.104	-0.1801	-0.203	-0.0711
368LEU	HG	81	6.757	1.78	1.096	-0.2607	-0.2049	0.5267
368LEU	CD1	82	6.849	1.659	1.253	0.5228	-0.4508	0.2827
368LEU	HD11	83	6.909	1.568	1.254	-1.7202	-2.0578	-0.9695
368LEU	HD12	84	6.898	1.742	1.303	-0.8108	0.1037	0.7297
368LEU	HD13	85	6.753	1.641	1.302	0.4368	1.0577	0.6966
368LEU	CD2	86	6.951	1.746	1.04	0.4954	-0.5764	-0.1947
368LEU	HD21	87	6.939	1.773	0.935	0.6474	-1.1586	-0.3627
368LEU	HD22	88	6.986	1.838	1.086	-2.3163	-0.0389	1.0865
368LEU	HD23	89	7.02	1.662	1.047	-1.0827	-1.9427	-0.2605
368LEU	C	90	6.686	1.453	0.83	0.9358	-0.3146	-0.4173
368LEU	O	91	6.757	1.37	0.782	0.1487	0.4748	0.3671
369VAL	N	92	6.55	1.45	0.835	-0.4376	0.7452	-0.5769
369VAL	H	93	6.497	1.529	0.871	1.1638	1.6738	-0.1767
369VAL	CA	94	6.471	1.343	0.778	0.3597	-0.0797	-0.1522
369VAL	HA	95	6.508	1.256	0.832	0.7078	-0.257	-0.6693
369VAL	CB	96	6.317	1.363	0.813	0.4545	-0.373	0.3041
369VAL	HB	97	6.255	1.281	0.775	-0.8674	0.5989	0.2946
369VAL	CG1	98	6.304	1.341	0.968	0.1207	-0.7205	-0.3522
369VAL	HG11	99	6.21	1.37	1.016	1.3336	0.6402	1.3434
369VAL	HG12	100	6.317	1.235	0.989	-1.2757	-0.4051	2.7668
369VAL	HG13	101	6.38	1.398	1.022	-2.1283	1.2078	0.9801
369VAL	CG2	102	6.261	1.498	0.755	-0.9298	0.4441	0.239
369VAL	HG21	103	6.334	1.577	0.772	-0.1059	-0.1124	-0.5884
369VAL	HG22	104	6.248	1.483	0.648	-2.7713	-0.0851	0.515
369VAL	HG23	105	6.169	1.526	0.806	-1.2697	1.0267	-0.6681
369VAL	C	106	6.496	1.314	0.623	-1.0907	0.3373	-1.0709
369VAL	O	107	6.483	1.201	0.581	-0.3317	-0.5762	0.3446
370ARG	N	108	6.527	1.414	0.543	0.3147	0.1985	0.2267
370ARG	H	109	6.55	1.506	0.58	-1.1644	0.9107	-0.5221
370ARG	CA	110	6.545	1.42	0.399	-0.4795	-0.2517	-0.005
370ARG	HA	111	6.479	1.345	0.355	0.1383	-0.151	-1.1665
370ARG	CB	112	6.521	1.553	0.331	-0.0398	0.6171	-0.6392
370ARG	HB1	113	6.594	1.623	0.371	-0.5795	0.6923	0.242
370ARG	HB2	114	6.54	1.541	0.224	1.0691	-1.6066	-0.2625
370ARG	CG	115	6.38	1.615	0.341	-0.09	0.1499	-0.4398
370ARG	HG1	116	6.31	1.546	0.295	0.0602	1.2307	-2.3933
370ARG	HG2	117	6.347	1.627	0.444	0.1301	-0.1168	-0.3373
370ARG	CD	118	6.36	1.748	0.26	-0.0683	0.3446	-0.6219
370ARG	HD1	119	6.423	1.82	0.312	0.8541	-1.2207	0.5452
370ARG	HD2	120	6.388	1.725	0.157	1.2796	0.1709	-0.2411
370ARG	NE	121	6.218	1.784	0.265	0.0955	0.5241	-0.7154
370ARG	HE	122	6.151	1.71	0.251	0.4233	-0.2099	1.2755
370ARG	CZ	123	6.172	1.908	0.269	0.882	-0.0843	0.3366
370ARG	NH1	124	6.25	2.017	0.269	-0.0229	0.2604	0.4585
370ARG	HH11	125	6.351	2.019	0.263	0.0108	1.142	1.0946
370ARG	HH12	126	6.208	2.108	0.284	-3.3881	-0.9029	-0.8546
370ARG	NH2	127	6.041	1.931	0.269	0.2898	0.0659	0.8901
370ARG	HH21	128	5.976	1.855	0.26	-1.0115	1.359	-1.8931
370ARG	HH22	129	6	2.021	0.288	-1.4806	-0.6313	0.4926
370ARG	C	130	6.686	1.374	0.379	0.9975	0.4239	0.1442
370ARG	O	131	6.703	1.284	0.297	0.6354	0.0266	0.4197
371ALA	N	132	6.785	1.427	0.449	0.4884	0.1183	-0.9701
371ALA	H	133	6.756	1.501	0.511	0.2504	0.4031	-1.4198
371ALA	CA	134	6.923	1.387	0.445	0.1194	0.2734	-0.3143
371ALA	HA	135	6.965	1.407	0.347	-0.7776	-1.1208	-1.0328
371ALA	CB	136	7.003	1.473	0.544	0.2701	0.0378	-0.187
371ALA	HB1	137	6.944	1.469	0.635	1.1199	-1.1192	0.3408
371ALA	HB2	138	7.101	1.445	0.582	0.0126	1.3537	1.5655
371ALA	HB3	139	7.002	1.577	0.512	0.829	0.2445	0.4446
371ALA	C	140	6.946	1.239	0.483	-0.8001	0.9126	-0.4121
371ALA	O	141	7.03	1.168	0.426	0.3685	0.0189	-0.1636
372HIS	N	142	6.87	1.189	0.582	-0.1928	0.3663	-0.1645
372HIS	H	143	6.806	1.255	0.623	-3.2556	-1.5008	-1.6413
372HIS	CA	144	6.873	1.051	0.632	0.1911	-0.4689	-0.0442
372HIS	HA	145	6.978	1.021	0.639	0.4422	0.4209	0.1076
372HIS	CB	146	6.811	1.04	0.769	0.0101	0.0269	-0.6006
372HIS	HB1	147	6.831	1.136	0.818	-0.9696	-0.2226	0.3356
372HIS	HB2	148	6.704	1.053	0.752	0.2052	0.3115	-1.6796
372HIS	CG	149	6.849	0.927	0.863	-0.4843	0.6345	0.7567
372HIS	ND1	150	6.981	0.892	0.9	0.5085	0.5796	0.2578
372HIS	CD2	151	6.763	0.851	0.942	-0.1901	0.1506	0.0421
372HIS	HD2	152	6.656	0.863	0.947	-0.0729	1.5286	-0.2687
372HIS	CE1	153	6.965	0.798	0.993	-0.2533	-0.1855	-0.0741
372HIS	HE1	154	7.055	0.754	1.032	-0.5524	-2.9736	-2.2429
372HIS	NE2	155	6.841	0.77	1.022	0.0104	0.1616	-0.4768
372HIS	HE2	156	6.815	0.711	1.099	-0.4241	0.4216	-0.4188
372HIS	C	157	6.809	0.948	0.535	-0.0585	0.0318	-0.1047
372HIS	O	158	6.856	0.835	0.542	-0.1686	-0.9435	-0.3105
373VAL	N	159	6.71	0.984	0.449	-0.6226	-0.0656	-0.0893
373VAL	H	160	6.682	1.08	0.462	2.3132	0.7511	0.8879
373VAL	CA	161	6.658	0.897	0.338	0.49	0.3512	0.7196
373VAL	HA	162	6.665	0.792	0.365	4.2709	0.437	0.5367
373VAL	CB	163	6.514	0.91	0.297	0.38	-0.2935	-0.1544
373VAL	HB	164	6.507	0.836	0.216	-0.4356	0.2827	-0.6228
373VAL	CG1	165	6.42	0.857	0.407	-0.0324	0.2514	-0.4476
373VAL	HG11	166	6.444	0.762	0.453	0.8369	0.3193	-0.7416
373VAL	HG12	167	6.404	0.929	0.487	-0.3888	1.4318	-1.5306
373VAL	HG13	168	6.321	0.844	0.362	-0.2995	1.4114	-0.2429
373VAL	CG2	169	6.478	1.046	0.239	-0.0901	-0.4196	0.0661
373VAL	HG21	170	6.533	1.051	0.145	-0.6438	-0.3436	-0.2539
373VAL	HG22	171	6.371	1.049	0.221	0.1835	0.1606	-1.7127
373VAL	HG23	172	6.508	1.126	0.307	-0.5341	0.1856	-0.4408
373VAL	C	173	6.758	0.898	0.219	0.0339	-0.1609	0.2658
373VAL	O	174	6.771	0.8	0.147	0.7834	-0.5408	0.0998
374ASP	N	175	6.834	1.007	0.199	0.2467	0.4336	-0.1233
374ASP	H	176	6.803	1.089	0.247	0.9406	0.8417	-0.3549
374ASP	CA	177	6.932	1.035	0.091	0.0979	0.0268	0.6718
374ASP	HA	178	6.899	1.001	-0.008	1.1345	-2.13	0.9966
374ASP	CB	179	6.937	1.188	0.09	-0.1203	0.3808	-0.1213
374ASP	HB1	180	6.837	1.231	0.081	-0.6944	-0.3203	2.2307
374ASP	HB2	181	6.973	1.213	0.19	1.1803	-0.3657	-0.3852
374ASP	CG	182	7.037	1.242	-0.014	0.1474	-0.1081	0.2938
374ASP	OD1	183	7.085	1.353	0.007	0.8369	-0.4635	-0.0784
374ASP	OD2	184	7.045	1.186	-0.127	-0.3058	-0.4959	-0.1195
374ASP	C	185	7.064	0.963	0.134	0.0983	0.379	0.0239
374ASP	O	186	7.163	0.973	0.068	-0.3599	-0.0768	-0.9668
375SER	N	187	7.06	0.883	0.245	0.4206	-0.2461	0.3701
375SER	H	188	6.973	0.893	0.295	-0.4082	0.1628	-1.0725
375SER	CA	189	7.162	0.798	0.304	-0.2961	-0.3537	0.1642
375SER	HA	190	7.227	0.768	0.222	-0.6631	-0.5898	-0.0424
375SER	CB	191	7.25	0.894	0.389	0.5638	0.6931	0.4105
375SER	HB1	192	7.335	0.839	0.43	-0.685	0.77	3.3674
375SER	HB2	193	7.295	0.964	0.318	-0.1161	0.8709	0.1406
375SER	OG	194	7.178	0.951	0.499	-0.4685	0.3284	-0.6379
375SER	HG	195	7.103	0.995	0.462	-1.9921	-0.5878	1.1771
375SER	C	196	7.095	0.675	0.365	-0.1156	-0.401	-0.0853
375SER	O	197	7.133	0.637	0.475	-0.313	-0.3501	-0.7948
376ASN	N	198	7.006	0.612	0.289	-0.3089	-0.5278	0.6963
376ASN	H	199	6.977	0.647	0.199	-1.3847	0.1448	1.2826
376ASN	CA	200	6.931	0.491	0.321	0.2782	0.8469	-0.2722
376ASN	HA	201	7.002	0.428	0.376	1.3769	0.1782	-2.3392
376ASN	CB	202	6.81	0.533	0.4	0.5299	0.3841	-0.5265
376ASN	HB1	203	6.837	0.592	0.487	-1.3036	0.2174	0.198
376ASN	HB2	204	6.755	0.603	0.337	-0.032	0.4615	0.0436
376ASN	CG	205	6.732	0.414	0.461	0.2468	0.7691	-0.4898
376ASN	OD1	206	6.785	0.344	0.545	-0.0142	0.5982	-0.1229
376ASN	ND2	207	6.613	0.389	0.419	-0.417	0.1644	0.4128
376ASN	HD21	208	6.568	0.436	0.342	-1.7022	-0.5098	0.7396
376ASN	HD22	209	6.575	0.298	0.438	-2.5957	0.5143	-1.7753
376ASN	C	210	6.913	0.417	0.192	0.4307	-1.2196	1.7424
376ASN	O	211	6.891	0.486	0.086	0.0761	0.6152	0.7294
377PRO	N	212	6.94	0.283	0.181	-0.2151	0.2801	0.1292
377PRO	CA	213	6.896	0.206	0.065	0.9723	0.9845	-0.2414
377PRO	HA	214	6.898	0.247	-0.036	-2.9039	-1.123	-1.3823
377PRO	CB	215	6.962	0.066	0.073	0.0739	-0.082	-0.4656
377PRO	HB1	216	6.904	-0.021	0.042	-1.3012	-0.0545	1.797
377PRO	HB2	217	7.05	0.078	0.009	0.2509	0.6469	-0.0989
377PRO	CG	218	6.994	0.054	0.221	0.3979	-0.8627	-0.762
377PRO	HG1	219	6.944	-0.019	0.285	1.8601	0.0696	1.5901
377PRO	HG2	220	7.089	0.005	0.242	1.1336	0.8426	0.07
377PRO	CD	221	6.994	0.193	0.281	0.253	0.0338	-0.011
377PRO	HD1	222	6.945	0.201	0.377	-2.5447	0.6767	-1.383
377PRO	HD2	223	7.102	0.206	0.291	0.0749	1.1709	0.5207
377PRO	C	224	6.74	0.192	0.079	0.5573	-0.1631	-0.0022
377PRO	O	225	6.686	0.182	0.191	0.6103	0.3195	1.0896
378ALA	N	226	6.675	0.199	-0.036	0.2252	0.0131	-0.1285
378ALA	H	227	6.726	0.212	-0.121	-0.1805	-0.3975	-0.4442
378ALA	CA	228	6.528	0.191	-0.044	0.2812	0.7861	0.2224
378ALA	HA	229	6.496	0.266	0.029	0.2969	-1.8954	3.2144
378ALA	CB	230	6.469	0.243	-0.18	-1.208	0.1442	0.21
378ALA	HB1	231	6.531	0.226	-0.268	0.7233	-0.4659	1.6411
378ALA	HB2	232	6.366	0.211	-0.194	-3.2254	5.1891	1.2962
378ALA	HB3	233	6.458	0.352	-0.179	0.9143	0.4235	-0.9861
378ALA	C	234	6.477	0.05	-0.005	0.428	-0.2297	-0.4077
378ALA	O	235	6.519	-0.045	-0.065	-0.0231	-0.0602	0.2729
379MET	N	236	6.38	0.038	0.088	0.3053	-0.3536	-0.2121
379MET	H	237	6.354	0.127	0.128	0.0159	-1.647	2.671
379MET	CA	238	6.32	-0.085	0.139	0.4728	-0.5124	-0.0379
379MET	HA	239	6.414	-0.136	0.158	0.7172	-0.4169	-0.9499
379MET	CB	240	6.235	-0.033	0.248	0.0077	0.9706	-0.3817
379MET	HB1	241	6.278	0.062	0.28	2.4849	0.2696	-1.4189
379MET	HB2	242	6.135	-0.025	0.207	-0.2517	-0.139	-0.0186
379MET	CG	243	6.253	-0.124	0.374	1.3174	0.1441	-0.1914
379MET	HG1	244	6.215	-0.224	0.356	1.7411	-0.3779	1.5497
379MET	HG2	245	6.359	-0.131	0.4	1.3196	2.9137	0.9306
379MET	SD	246	6.152	-0.089	0.519	-0.4841	-0.0768	0.1709
379MET	CE	247	6.205	-0.216	0.633	-0.8455	0.0763	-0.4017
379MET	HE1	248	6.148	-0.236	0.724	-0.96	-0.2238	-0.5364
379MET	HE2	249	6.211	-0.317	0.591	1.2252	-0.2289	0.4713
379MET	HE3	250	6.308	-0.194	0.663	-0.8998	0.5477	-0.5629
379MET	C	251	6.239	-0.168	0.041	0.0192	0.0726	0.4137
379MET	O	252	6.168	-0.266	0.079	0.0656	0.0155	0.3315
380THR	N	253	6.248	-0.139	-0.09	-0.6074	-0.1196	0.2013
380THR	H	254	6.326	-0.079	-0.112	-0.039	0.2215	2.8
380THR	CA	255	6.193	-0.209	-0.198	-0.9412	0.2121	0.1592
380THR	HA	256	6.158	-0.31	-0.176	0.6209	-0.4361	-0.2387
380THR	CB	257	6.072	-0.145	-0.26	0.0654	0.0635	-0.6112
380THR	HB	258	6.042	-0.185	-0.357	1.7583	0.222	-1.2386
380THR	OG1	259	6.095	-0.008	-0.295	-0.6526	-0.3227	0.2651
380THR	HG1	260	6.128	-0.009	-0.384	0.3526	-4.1755	0.4836
380THR	CG2	261	5.948	-0.143	-0.165	0.7089	0.0836	-1.1105
380THR	HG21	262	5.87	-0.074	-0.198	-2.036	-2.4347	-0.3651
380THR	HG22	263	5.902	-0.241	-0.153	-0.6559	0.8981	0.8754
380THR	HG23	264	5.981	-0.112	-0.066	-1.7521	0.6578	-0.4013
380THR	C	265	6.296	-0.247	-0.303	0.0462	1.0699	-0.1109
380THR	O	266	6.249	-0.3	-0.405	-0.0764	-0.6561	0.3082
381SER	N	267	6.424	-0.223	-0.287	0.2355	0.9883	0.2883
381SER	H	268	6.443	-0.178	-0.198	-2.8149	0.8544	1.1363
381SER	CA	269	6.534	-0.243	-0.387	-0.3264	-0.1488	0.3466
381SER	HA	270	6.508	-0.321	-0.458	1.0355	-0.2186	-0.09
381SER	CB	271	6.539	-0.115	-0.477	0.0049	-1.2808	-0.396
381SER	HB1	272	6.615	-0.138	-0.552	2.7446	2.8197	0.7931
381SER	HB2	273	6.444	-0.092	-0.525	0.3443	1.7916	0.1689
381SER	OG	274	6.571	-0.004	-0.393	-0.8032	-0.8982	-0.2797
381SER	HG	275	6.663	-0.002	-0.374	-1.4931	-0.7995	4.1752
381SER	C	276	6.661	-0.287	-0.313	-0.1719	0.8876	0.0023
381SER	O	277	6.776	-0.268	-0.356	-0.3053	0.2136	-0.0851
382LEU	N	278	6.641	-0.348	-0.197	0.1332	-0.5784	-0.3951
382LEU	H	279	6.551	-0.384	-0.17	0.3601	0.3733	1.8627
382LEU	CA	280	6.754	-0.409	-0.124	0.2982	0.1706	0.2571
382LEU	HA	281	6.845	-0.349	-0.122	-0.1641	0.9346	-0.7605
382LEU	CB	282	6.706	-0.447	0.019	-0.1572	0.0041	-0.3774
382LEU	HB1	283	6.62	-0.507	-0.01	0.5831	-0.3879	-1.8658
382LEU	HB2	284	6.774	-0.504	0.082	-1.2672	-0.2092	0.6763
382LEU	CG	285	6.648	-0.334	0.116	-0.2307	-0.3556	0.6711
382LEU	HG	286	6.57	-0.28	0.061	0.5422	1.1266	0.9962
382LEU	CD1	287	6.588	-0.378	0.246	-0.2146	-0.5607	-0.0178
382LEU	HD11	288	6.664	-0.427	0.307	0.6747	-0.0692	-0.7143
382LEU	HD12	289	6.544	-0.301	0.308	-0.6481	-0.1805	-0.7776
382LEU	HD13	290	6.508	-0.451	0.231	-2.1221	0.2749	4.6033
382LEU	CD2	291	6.755	-0.227	0.144	0.1093	0.1545	0.2254
382LEU	HD21	292	6.854	-0.262	0.172	0.0195	0.5391	1.0747
382LEU	HD22	293	6.774	-0.182	0.047	1.4352	-0.6554	0.0919
382LEU	HD23	294	6.73	-0.151	0.218	-0.8376	0.1038	-0.0306
382LEU	C	295	6.792	-0.543	-0.19	-0.1977	0.234	0.4668
382LEU	O	296	6.707	-0.612	-0.245	-0.6622	-0.3779	-0.5162
383ASP	N	297	6.922	-0.58	-0.189	0.7047	0.4173	-0.262
383ASP	H	298	6.985	-0.53	-0.127	-0.9952	3.0423	-0.5278
383ASP	CA	299	6.964	-0.713	-0.236	-0.974	-0.233	0.7183
383ASP	HA	300	6.9	-0.751	-0.316	-0.8043	-0.5806	0.7433
383ASP	CB	301	7.111	-0.7	-0.292	-0.1503	-0.1152	0.075
383ASP	HB1	302	7.119	-0.613	-0.358	1.0766	-0.0896	0.2366
383ASP	HB2	303	7.182	-0.694	-0.209	1.0672	-1.02	-0.8665
383ASP	CG	304	7.144	-0.821	-0.377	-0.0176	0.0938	0.3708
383ASP	OD1	305	7.252	-0.88	-0.356	0.6061	-0.2465	-0.577
383ASP	OD2	306	7.061	-0.856	-0.466	0.1295	-0.6872	0.0395
383ASP	C	307	6.957	-0.817	-0.127	0.2963	0.7248	-0.2789
383ASP	O	308	6.995	-0.788	-0.011	0.077	-0.6281	0.4817
384TYR	N	309	6.886	-0.924	-0.159	0.0484	-0.361	-0.6932
384TYR	H	310	6.848	-0.927	-0.253	0.5836	0.6946	-0.9573
384TYR	CA	311	6.863	-1.043	-0.077	0.148	0.0067	-0.741
384TYR	HA	312	6.909	-1.018	0.019	1.6317	-0.999	-1.1453
384TYR	CB	313	6.715	-1.07	-0.06	-0.1714	0.0572	0.2351
384TYR	HB1	314	6.664	-1.098	-0.152	0.5938	-1.2988	0.1952
384TYR	HB2	315	6.717	-1.163	-0.002	1.114	-0.3716	-0.463
384TYR	CG	316	6.639	-0.97	0.011	0.0321	-0.3572	-0.1154
384TYR	CD1	317	6.648	-0.955	0.152	0.7235	-0.8292	-0.5428
384TYR	HD1	318	6.701	-1.033	0.206	-0.5617	-1.1187	0.3569
384TYR	CD2	319	6.567	-0.872	-0.064	0.8662	0.4584	-0.181
384TYR	HD2	320	6.556	-0.877	-0.172	1.0606	-3.6419	-0.1629
384TYR	CE1	321	6.574	-0.855	0.218	-0.8267	0.2076	-0.6217
384TYR	HE1	322	6.571	-0.839	0.325	0.5861	-0.5815	-0.4384
384TYR	CE2	323	6.489	-0.772	0.008	0.0535	-0.1815	-0.3909
384TYR	HE2	324	6.416	-0.713	-0.046	-2.1162	-1.232	1.2541
384TYR	CZ	325	6.495	-0.765	0.147	-0.8529	0.3734	-0.3588
384TYR	OH	326	6.414	-0.684	0.222	0.7754	0.3577	-0.412
384TYR	HH	327	6.361	-0.627	0.168	-0.8329	-1.6205	-1.0428
384TYR	C	328	6.933	-1.171	-0.119	-0.345	0.6261	-0.617
384TYR	O	329	6.921	-1.273	-0.05	-0.2512	0.1917	-0.3385
385SER	N	330	7.02	-1.166	-0.219	-0.7543	0.1676	0.287
385SER	H	331	7.039	-1.076	-0.261	-0.766	-0.4695	-1.1384
385SER	CA	332	7.088	-1.285	-0.269	-1.0341	0.2746	0.3182
385SER	HA	333	7.014	-1.36	-0.299	-2.1043	1.8	-1.057
385SER	CB	334	7.151	-1.242	-0.408	-0.4171	0.3365	0.4498
385SER	HB1	335	7.177	-1.324	-0.474	0.8405	0.7456	0.425
385SER	HB2	336	7.071	-1.193	-0.464	-0.0888	-0.8562	-1.122
385SER	OG	337	7.256	-1.146	-0.389	-0.024	0.3184	-0.1984
385SER	HG	338	7.229	-1.056	-0.375	1.2096	0.8888	-1.2186
385SER	C	339	7.199	-1.36	-0.18	0.1403	-0.1829	-0.3501
385SER	O	340	7.251	-1.472	-0.201	0.5534	-0.1331	-0.2536
386ARG	N	341	7.252	-1.291	-0.077	0.3539	-0.0705	-0.1686
386ARG	H	342	7.227	-1.194	-0.07	2.7561	0.6359	-0.5498
386ARG	CA	343	7.34	-1.346	0.029	-0.2656	-0.0577	-0.174
386ARG	HA	344	7.382	-1.441	-0.002	-0.9245	-0.4295	0.0617
386ARG	CB	345	7.454	-1.25	0.055	-0.6308	0.6026	0.0639
386ARG	HB1	346	7.402	-1.154	0.06	0.2253	1.2157	-1.9979
386ARG	HB2	347	7.487	-1.258	0.159	-1.6279	0.3145	0.3722
386ARG	CG	348	7.563	-1.257	-0.048	-0.9633	0.0216	0.1788
386ARG	HG1	349	7.601	-1.356	-0.07	1.3004	0.5408	1.3538
386ARG	HG2	350	7.513	-1.244	-0.144	0.6145	-0.4816	-0.7466
386ARG	CD	351	7.678	-1.154	-0.016	-0.1202	0.2104	-0.3684
386ARG	HD1	352	7.699	-1.162	0.09	-0.3551	3.6788	0.0565
386ARG	HD2	353	7.769	-1.182	-0.069	2.1023	-0.5112	3.4925
386ARG	NE	354	7.651	-1.016	-0.064	-0.0429	0.3311	-0.8783
386ARG	HE	355	7.559	-0.997	-0.101	1.2552	4.5214	-2.5597
386ARG	CZ	356	7.736	-0.924	-0.096	-0.7013	0.0154	-0.1252
386ARG	NH1	357	7.861	-0.928	-0.051	-0.0303	0.2641	0.0408
386ARG	HH11	358	7.888	-1	0.014	1.4986	0.7656	-0.0114
386ARG	HH12	359	7.929	-0.864	-0.089	-2.1064	0.7665	-3.1572
386ARG	NH2	360	7.703	-0.812	-0.172	0.0574	-0.6864	0.2378
386ARG	HH21	361	7.614	-0.812	-0.22	-0.0988	-2.8792	0.4603
386ARG	HH22	362	7.77	-0.744	-0.205	-1.089	-0.5502	-2.052
386ARG	C	363	7.26	-1.379	0.157	-0.2548	0.1159	0.8367
386ARG	O	364	7.32	-1.431	0.256	0.5878	0.2069	0.4688
387PHE	N	365	7.126	-1.351	0.163	-0.0197	0.2169	0.8561
387PHE	H	366	7.087	-1.326	0.073	-1.0769	-0.1677	1.1894
387PHE	CA	367	7.037	-1.373	0.276	-0.883	0.9687	0.0333
387PHE	HA	368	7.08	-1.344	0.371	0.1988	1.8344	-0.6998
387PHE	CB	369	6.912	-1.284	0.262	0.7654	0.23	-0.1896
387PHE	HB1	370	6.941	-1.184	0.228	-2.6605	2.2742	2.2663
387PHE	HB2	371	6.839	-1.311	0.186	-0.5603	2.1066	0.3535
387PHE	CG	372	6.83	-1.259	0.389	-0.2466	-0.6422	-0.3305
387PHE	CD1	373	6.891	-1.181	0.491	0.2454	-0.6175	0.0515
387PHE	HD1	374	6.988	-1.141	0.469	-1.0071	2.1934	-0.873
387PHE	CD2	375	6.707	-1.324	0.43	0.2636	0.1201	0.2046
387PHE	HD2	376	6.659	-1.391	0.36	-0.4136	-0.3957	1.146
387PHE	CE1	377	6.821	-1.14	0.61	0.9965	-0.7946	-0.3902
387PHE	HE1	378	6.866	-1.068	0.677	-0.6405	1.1744	-1.2933
387PHE	CE2	379	6.64	-1.285	0.547	0.0702	0.4714	-0.5896
387PHE	HE2	380	6.552	-1.347	0.549	0.0609	0.4958	-0.0854
387PHE	CZ	381	6.69	-1.191	0.639	-0.702	1.2381	0.1531
387PHE	HZ	382	6.635	-1.164	0.728	-1.0739	0.7817	0.0693
387PHE	C	383	6.984	-1.514	0.283	-0.3115	-0.8978	0.0342
387PHE	O	384	6.905	-1.56	0.202	0.2609	0.1706	-0.7102
388GLN	N	385	7.028	-1.579	0.389	0.0962	-0.2235	-0.6373
388GLN	H	386	7.11	-1.55	0.44	1.5219	1.0048	-3.4109
388GLN	CA	387	6.99	-1.705	0.44	0.3671	0.4241	-0.6222
388GLN	HA	388	6.882	-1.701	0.426	0.3734	-0.328	-0.9126
388GLN	CB	389	7.054	-1.83	0.379	0.5632	-0.1518	0.2012
388GLN	HB1	390	7.088	-1.804	0.279	-0.1157	0.4532	0.1179
388GLN	HB2	391	7.14	-1.863	0.436	-0.4696	-0.4847	1.6112
388GLN	CG	392	6.958	-1.948	0.356	-0.4804	-0.131	0.4313
388GLN	HG1	393	6.879	-1.923	0.285	-0.5096	-1.0449	0.1323
388GLN	HG2	394	7.002	-2.027	0.296	-1.1554	-0.7	0.6772
388GLN	CD	395	6.914	-2.027	0.479	-0.0238	-0.6057	-0.0444
388GLN	OE1	396	6.997	-2.056	0.564	-0.5587	-0.1037	0.4507
388GLN	NE2	397	6.784	-2.047	0.488	0.6669	-0.7142	-0.085
388GLN	HE21	398	6.714	-2.023	0.42	1.9138	1.5959	-0.6465
388GLN	HE22	399	6.747	-2.09	0.572	-0.6889	-1.0801	-0.8488
388GLN	C	400	7.017	-1.69	0.589	-0.5819	-0.0512	-0.829
388GLN	O	401	7.07	-1.587	0.635	-0.1609	-0.5286	0.4286
389ALA	N	402	6.989	-1.789	0.672	0.2835	0.0509	0.1358
389ALA	H	403	6.94	-1.868	0.633	1.6148	-1.1522	0.7947
389ALA	CA	404	7.026	-1.807	0.81	0.0544	-0.1553	0.4414
389ALA	HA	405	7.031	-1.704	0.846	-2.8752	1.1116	-2.2737
389ALA	CB	406	6.921	-1.886	0.887	-0.435	-0.4547	0.4508
389ALA	HB1	407	6.944	-1.883	0.993	-0.5518	-2.6442	0.5882
389ALA	HB2	408	6.819	-1.867	0.853	0.4593	-0.5824	-2.6039
389ALA	HB3	409	6.927	-1.992	0.861	0.5522	-0.2687	-0.1525
389ALA	C	410	7.161	-1.876	0.834	-0.0346	-0.4327	0.3989
389ALA	O	411	7.222	-1.842	0.931	0.0995	0.1201	-0.5201
390ASN	N	412	7.21	-1.949	0.735	0.2516	0.0697	0.0272
390ASN	H	413	7.14	-1.97	0.665	-1.5443	0.0507	1.7208
390ASN	CA	414	7.337	-2.019	0.741	-0.1213	0.1729	-0.3132
390ASN	HA	415	7.363	-2.044	0.844	1.02	-0.4621	-0.7387
390ASN	CB	416	7.333	-2.141	0.66	-0.5509	0.1902	-0.4757
390ASN	HB1	417	7.24	-2.191	0.687	-0.8496	0.8543	-0.2728
390ASN	HB2	418	7.315	-2.13	0.554	0.2939	-0.4734	-0.6991
390ASN	CG	419	7.453	-2.239	0.671	-0.732	-0.0775	0.4145
390ASN	OD1	420	7.571	-2.191	0.684	-0.1276	-0.216	0.1375
390ASN	ND2	421	7.436	-2.366	0.691	-0.0025	-0.1364	-0.1217
390ASN	HD21	422	7.346	-2.411	0.705	0.3439	-1.4598	-1.8125
390ASN	HD22	423	7.526	-2.402	0.719	-0.656	0.2335	2.7347
390ASN	C	424	7.441	-1.922	0.675	0.6748	0.4523	0.2408
390ASN	O	425	7.411	-1.863	0.569	-0.3921	-0.0693	0.1941
391PRO	N	426	7.557	-1.905	0.736	-0.0719	0.3488	-0.7113
391PRO	CA	427	7.664	-1.822	0.671	-0.147	0.362	0.304
391PRO	HA	428	7.616	-1.725	0.656	-1.0433	-0.3915	-2.3113
391PRO	CB	429	7.781	-1.817	0.773	-0.0279	0.1554	-0.1229
391PRO	HB1	430	7.862	-1.879	0.735	-0.2314	1.1024	-2.2959
391PRO	HB2	431	7.836	-1.723	0.778	0.3756	-0.0059	-1.1256
391PRO	CG	432	7.727	-1.87	0.902	-0.353	-0.304	0.2793
391PRO	HG1	433	7.794	-1.947	0.94	-0.0499	-0.2948	-0.2257
391PRO	HG2	434	7.715	-1.802	0.986	0.2369	-0.0998	0.2008
391PRO	CD	435	7.595	-1.942	0.876	-0.2411	0.2369	-0.2988
391PRO	HD1	436	7.601	-2.049	0.898	0.3121	0.7841	2.7307
391PRO	HD2	437	7.533	-1.902	0.957	0.1108	1.2168	-0.4964
391PRO	C	438	7.713	-1.875	0.535	0.5315	0.8446	-0.452
391PRO	O	439	7.752	-1.799	0.453	-0.335	-0.3411	-0.699
392ASP	N	440	7.694	-2.008	0.51	0.6778	0.652	0.645
392ASP	H	441	7.649	-2.073	0.573	0.2888	-1.3755	-1.5431
392ASP	CA	442	7.728	-2.077	0.384	-0.4804	0.3386	0.5005
392ASP	HA	443	7.836	-2.08	0.371	-0.5178	2.001	-0.3972
392ASP	CB	444	7.675	-2.228	0.391	0.5133	0.3475	0.3074
392ASP	HB1	445	7.717	-2.263	0.485	2.0617	2.4232	0.4609
392ASP	HB2	446	7.566	-2.224	0.396	0.4264	-1.8193	1.5873
392ASP	CG	447	7.743	-2.315	0.284	0.291	0.883	0.2159
392ASP	OD1	448	7.868	-2.303	0.272	0.0352	0.7947	-0.2121
392ASP	OD2	449	7.676	-2.398	0.22	0.3403	-0.0027	-0.4055
392ASP	C	450	7.667	-2.018	0.259	-0.0967	0.2846	0.6256
392ASP	O	451	7.722	-2.029	0.15	-0.5392	-0.3879	0.2511
393TYR	N	452	7.555	-1.947	0.272	0.4251	-0.5077	0.0585
393TYR	H	453	7.508	-1.935	0.361	-1.1079	2.1062	-0.9995
393TYR	CA	454	7.489	-1.874	0.159	-0.0421	-0.464	0.6115
393TYR	HA	455	7.513	-1.915	0.061	1.1969	-0.907	1.0829
393TYR	CB	456	7.344	-1.884	0.18	0.215	0.1833	0.0964
393TYR	HB1	457	7.318	-1.987	0.204	-3.2829	0.7739	-0.6554
393TYR	HB2	458	7.317	-1.824	0.267	-3.4465	-1.5603	0.3403
393TYR	CG	459	7.255	-1.852	0.057	0.4052	-0.1593	0.4702
393TYR	CD1	460	7.271	-1.925	-0.064	0.4997	0.5589	-0.6097
393TYR	HD1	461	7.343	-2.006	-0.065	-0.4129	-0.3505	1.582
393TYR	CD2	462	7.174	-1.74	0.054	0.235	-0.7344	0.0507
393TYR	HD2	463	7.163	-1.673	0.138	0.5043	1.5759	-1.6473
393TYR	CE1	464	7.202	-1.89	-0.184	-0.0966	0.6729	0.1411
393TYR	HE1	465	7.208	-1.952	-0.272	-0.7419	1.9468	-0.8356
393TYR	CE2	466	7.099	-1.711	-0.062	0.3452	0.2233	0.0185
393TYR	HE2	467	7.04	-1.621	-0.049	-1.057	-0.9941	3.0886
393TYR	CZ	468	7.111	-1.789	-0.18	-0.4687	-0.1955	0.2339
393TYR	OH	469	7.039	-1.758	-0.293	-0.1645	-0.4835	-0.3241
393TYR	HH	470	6.968	-1.698	-0.275	1.6203	1.0219	2.3505
393TYR	C	471	7.538	-1.723	0.144	0.1569	0.5454	0.4851
393TYR	O	472	7.507	-1.664	0.039	-0.1094	-0.1282	-0.7076
394GLN	N	473	7.61	-1.666	0.239	0.6309	-0.3019	-0.2519
394GLN	H	474	7.621	-1.717	0.325	1.5591	-0.7372	-0.6096
394GLN	CA	475	7.664	-1.53	0.233	-0.2119	0.6703	0.3682
394GLN	HA	476	7.594	-1.468	0.178	0.0671	1.3204	0.7384
394GLN	CB	477	7.67	-1.481	0.381	-0.2872	-0.0645	0.6639
394GLN	HB1	478	7.579	-1.421	0.385	2.1992	4.052	1.2944
394GLN	HB2	479	7.671	-1.555	0.461	2.9142	0.0661	0.8437
394GLN	CG	480	7.782	-1.388	0.417	0.0469	-0.1258	0.4313
394GLN	HG1	481	7.817	-1.339	0.327	-0.4569	-0.0968	0.248
394GLN	HG2	482	7.738	-1.307	0.477	-0.2416	-1.2418	1.7933
394GLN	CD	483	7.9	-1.438	0.503	1.1148	0.4378	-0.4068
394GLN	OE1	484	7.979	-1.359	0.556	-0.1363	-0.5202	-0.0172
394GLN	NE2	485	7.917	-1.57	0.517	0.1029	0.2341	0.1815
394GLN	HE21	486	7.847	-1.634	0.483	0.5395	-0.2365	0.1627
394GLN	HE22	487	8.011	-1.598	0.542	-0.1523	-1.4078	-0.6353
394GLN	C	488	7.808	-1.537	0.173	0.3182	0.1796	0.1288
394GLN	O	489	7.851	-1.446	0.105	0.1667	-0.3067	-0.5938
395MET	N	490	7.872	-1.654	0.189	-0.4255	0.0177	-0.4384
395MET	H	491	7.828	-1.724	0.248	0.4697	-1.0206	-0.9765
395MET	CA	492	8.007	-1.68	0.144	0.0202	0.1146	0.3101
395MET	HA	493	8	-1.652	0.038	-2.8897	2.1848	0.9411
395MET	CB	494	8.109	-1.585	0.205	-0.1979	-0.0899	-0.1953
395MET	HB1	495	8.089	-1.48	0.186	1.7436	1.2081	3.7833
395MET	HB2	496	8.099	-1.574	0.313	0.7352	0.809	-0.1879
395MET	CG	497	8.257	-1.62	0.177	0.1615	0.7386	-0.0774
395MET	HG1	498	8.325	-1.558	0.235	1.8425	-0.7583	-0.3465
395MET	HG2	499	8.272	-1.721	0.216	-0.6883	0.6167	-0.0538
395MET	SD	500	8.327	-1.595	0.017	0.1731	0.0463	-0.3361
395MET	CE	501	8.291	-1.424	-0.018	-0.3059	-0.8229	0.4108
395MET	HE1	502	8.188	-1.415	-0.052	0.1065	-2.2771	-1.4128
395MET	HE2	503	8.315	-1.362	0.068	1.248	-1.1973	0.2717
395MET	HE3	504	8.352	-1.396	-0.104	-1.6901	-2.0097	-1.0194
395MET	C	505	8.038	-1.829	0.177	-0.8325	-0.3393	-0.3079
395MET	O	506	7.992	-1.88	0.277	0.1079	0.6136	-0.1268
396SER	N	507	8.112	-1.893	0.088	0.1862	0.7356	-0.6378
396SER	H	508	8.146	-1.847	0.005	-1.5598	0.0089	-1.8282
396SER	CA	509	8.168	-2.027	0.115	0.0444	-0.7006	-0.0919
396SER	HA	510	8.178	-2.03	0.224	0.252	-1.2532	-0.1214
396SER	CB	511	8.071	-2.142	0.085	-0.7357	-0.6324	-0.5099
396SER	HB1	512	8.099	-2.232	0.139	2.1341	2.0992	3.1266
396SER	HB2	513	7.974	-2.11	0.123	-1.035	0.2287	-1.9118
396SER	OG	514	8.046	-2.159	-0.052	0.0703	-0.0792	0.4419
396SER	HG	515	8.014	-2.077	-0.088	-3.1516	-0.6902	1.5706
396SER	C	516	8.306	-2.054	0.052	-0.0901	0.3635	0.7965
396SER	O	517	8.343	-2.018	-0.062	0.9517	0.1799	-1.212
397GLY	N	518	8.38	-2.138	0.129	0.5054	-0.1168	0.4398
397GLY	H	519	8.346	-2.173	0.217	-1.1318	-2.458	-0.9972
397GLY	CA	520	8.52	-2.175	0.104	0.6958	-0.6461	-0.338
397GLY	HA1	521	8.52	-2.267	0.045	-1.3939	-0.3139	-0.9397
397GLY	HA2	522	8.585	-2.107	0.048	2.2369	-0.9487	1.0323
397GLY	C	523	8.586	-2.201	0.237	-0.9092	0.1247	-0.3379
397GLY	O	524	8.525	-2.261	0.328	-0.1629	0.3009	1.0059
398ASP	N	525	8.705	-2.146	0.264	0.1507	-0.2135	-0.4953
398ASP	H	526	8.748	-2.091	0.191	1.208	-0.4615	-0.091
398ASP	CA	527	8.771	-2.142	0.396	0.5004	0.7051	0.7917
398ASP	HA	528	8.761	-2.247	0.427	1.4232	0.537	0.5255
398ASP	CB	529	8.916	-2.09	0.385	0.2399	-0.1668	0.2579
398ASP	HB1	530	8.956	-2.155	0.308	0.2542	2.7617	-2.4305
398ASP	HB2	531	8.917	-1.994	0.334	-0.7352	-0.614	-0.6542
398ASP	CG	532	9.011	-2.093	0.506	0.461	0.1293	0.2571
398ASP	OD1	533	9.109	-2.169	0.511	0.1447	0.1186	-0.5562
398ASP	OD2	534	8.984	-2.012	0.595	-0.0956	-0.4126	0.0886
398ASP	C	535	8.693	-2.04	0.488	-0.7321	0.2348	-0.0837
398ASP	O	536	8.633	-1.945	0.438	-0.2968	0.1076	0.3027
399ASP	N	537	8.691	-2.067	0.615	-0.4352	-0.3888	-0.0441
399ASP	H	538	8.757	-2.136	0.649	0.1412	-0.0269	-0.4147
399ASP	CA	539	8.616	-1.979	0.719	-0.5749	0.3908	0.7331
399ASP	HA	540	8.508	-1.981	0.708	-0.6689	-0.5197	1.5814
399ASP	CB	541	8.647	-2.042	0.858	-0.1387	0.0299	0.5158
399ASP	HB1	542	8.633	-2.15	0.854	-0.9407	0.0967	1.1354
399ASP	HB2	543	8.75	-2.027	0.891	0.2464	-0.4236	-0.4623
399ASP	CG	544	8.562	-1.996	0.977	0.2749	0.1605	-0.1922
399ASP	OD1	545	8.443	-2.035	0.993	-0.0042	-0.7328	-0.7676
399ASP	OD2	546	8.616	-1.919	1.053	0.112	-0.0443	0.472
399ASP	C	547	8.66	-1.834	0.715	0.2005	0.1246	-0.2697
399ASP	O	548	8.583	-1.742	0.749	0.5658	0.3895	0.62
400THR	N	549	8.789	-1.808	0.676	0.3272	0.2486	-0.3545
400THR	H	550	8.849	-1.884	0.647	0.7165	-0.0032	1.0239
400THR	CA	551	8.851	-1.678	0.671	0.2874	-0.5409	0.1558
400THR	HA	552	8.83	-1.622	0.762	-0.473	0.2657	-0.4975
400THR	CB	553	9.003	-1.69	0.657	-0.5069	-0.5003	0.3189
400THR	HB	554	9.049	-1.592	0.645	0.426	-1.0348	-0.7473
400THR	OG1	555	9.045	-1.752	0.537	0.0629	-0.3122	0.2308
400THR	HG1	556	9.03	-1.845	0.546	-0.8976	-0.2089	-0.1503
400THR	CG2	557	9.065	-1.753	0.782	0.0752	0.311	0.1758
400THR	HG21	558	9.039	-1.703	0.876	-3.0452	0.763	-0.7931
400THR	HG22	559	9.045	-1.86	0.787	0.8449	0.1061	-0.9278
400THR	HG23	560	9.174	-1.753	0.78	0.0714	0.9031	-0.2474
400THR	C	561	8.79	-1.587	0.568	0.3247	0.4009	-0.1139
400THR	O	562	8.806	-1.467	0.574	-0.2553	-0.1724	-0.2942
401GLN	N	563	8.716	-1.639	0.47	-0.1704	-0.171	-0.4861
401GLN	H	564	8.682	-1.733	0.481	1.6591	-0.9566	-1.1495
401GLN	CA	565	8.659	-1.556	0.359	0.8863	0.2125	0.0142
401GLN	HA	566	8.735	-1.485	0.326	1.5536	-0.0489	0.9274
401GLN	CB	567	8.615	-1.647	0.244	0.6245	0.1102	-0.2793
401GLN	HB1	568	8.538	-1.718	0.273	2.5889	-2.1214	-0.2508
401GLN	HB2	569	8.588	-1.591	0.154	-0.2956	-0.892	-0.6483
401GLN	CG	570	8.738	-1.738	0.201	-0.105	0.0787	-0.6539
401GLN	HG1	571	8.819	-1.675	0.166	0.5348	0.6669	1.6839
401GLN	HG2	572	8.77	-1.796	0.287	0.7592	0.5611	-0.645
401GLN	CD	573	8.706	-1.841	0.091	-0.1887	-0.6582	-0.0676
401GLN	OE1	574	8.783	-1.937	0.08	-0.1063	-0.817	0.0154
401GLN	NE2	575	8.607	-1.817	0.005	-0.0432	-0.0132	-0.0257
401GLN	HE21	576	8.539	-1.744	0.02	0.1181	-0.331	2.7519
401GLN	HE22	577	8.584	-1.887	-0.064	-1.9326	-0.6892	1.2187
401GLN	C	578	8.539	-1.475	0.415	-0.1193	1.1528	-0.0266
401GLN	O	579	8.5	-1.371	0.366	0.3944	0.3677	0.7735
402HIS	N	580	8.476	-1.523	0.529	0.2303	0.4501	0.4048
402HIS	H	581	8.505	-1.611	0.569	-0.8318	-0.5342	-0.9048
402HIS	CA	582	8.367	-1.444	0.596	-0.3626	-0.3808	0.0378
402HIS	HA	583	8.284	-1.424	0.529	0.6331	-1.291	-1.5408
402HIS	CB	584	8.313	-1.531	0.706	-0.0684	-0.3532	0.0169
402HIS	HB1	585	8.378	-1.551	0.79	-2.9735	-2.1586	2.0293
402HIS	HB2	586	8.231	-1.479	0.755	-1.2222	-0.5905	-1.5694
402HIS	CG	587	8.256	-1.666	0.674	-0.2628	-0.2396	0.1696
402HIS	ND1	588	8.174	-1.698	0.565	0.0796	-0.4621	-0.3351
402HIS	CD2	589	8.268	-1.783	0.748	0.3387	-0.4621	0.0902
402HIS	HD2	590	8.32	-1.805	0.84	-0.3925	2.1338	1.1988
402HIS	CE1	591	8.14	-1.829	0.572	-0.8092	0.0776	0.171
402HIS	HE1	592	8.077	-1.884	0.503	0.4625	-0.0175	-0.9432
402HIS	NE2	593	8.195	-1.882	0.678	0.1149	0.0984	-0.07
402HIS	HE2	594	8.17	-1.974	0.713	-0.4634	0.2763	-0.003
402HIS	C	595	8.41	-1.312	0.669	-0.8149	-0.6339	0.025
402HIS	O	596	8.33	-1.22	0.7	0.041	-0.108	-0.1504
403ILE	N	597	8.544	-1.302	0.688	0.3797	-0.319	0.4969
403ILE	H	598	8.61	-1.374	0.665	0.0756	-0.0859	-1.3013
403ILE	CA	599	8.604	-1.178	0.743	-0.596	-0.1124	-0.4971
403ILE	HA	600	8.529	-1.124	0.801	-0.0304	0.3669	-0.1958
403ILE	CB	601	8.725	-1.208	0.844	-0.2579	-0.0977	0.646
403ILE	HB	602	8.796	-1.27	0.789	0.5551	0.8933	0.5431
403ILE	CG1	603	8.681	-1.28	0.969	0.2706	-0.2122	0.0775
403ILE	HG11	604	8.641	-1.205	1.036	-1.1063	0.2966	-1.2689
403ILE	HG12	605	8.607	-1.359	0.957	-1.6981	1.2508	1.9852
403ILE	CG2	606	8.805	-1.089	0.892	0.4934	0.3608	-0.0095
403ILE	HG21	607	8.84	-1.016	0.819	-1.7945	0.7751	-0.7857
403ILE	HG22	608	8.751	-1.043	0.975	-0.7876	-2.5424	0.8955
403ILE	HG23	609	8.902	-1.12	0.931	-1.1946	-0.4701	3.9041
403ILE	CD	610	8.798	-1.363	1.041	0.5183	0.2161	0.5387
403ILE	HD1	611	8.762	-1.396	1.139	-3.6911	0.7301	-0.6311
403ILE	HD2	612	8.836	-1.444	0.98	-1.0964	-1.9731	2.257
403ILE	HD3	613	8.885	-1.298	1.054	0.9482	-0.0357	-0.9288
403ILE	C	614	8.646	-1.082	0.629	-0.3752	0.5105	0.0614
403ILE	O	615	8.625	-0.962	0.624	-0.3312	0.0068	0.5991
404GLN	N	616	8.701	-1.139	0.524	0.36	-0.5471	-0.8245
404GLN	H	617	8.724	-1.237	0.532	-1.4124	-1.0496	-1.3741
404GLN	CA	618	8.731	-1.065	0.401	0.6714	0.025	0.2911
404GLN	HA	619	8.801	-0.982	0.41	-0.0041	0.4188	2.4834
404GLN	CB	620	8.805	-1.161	0.302	-1.0942	0.6291	0.726
404GLN	HB1	621	8.73	-1.238	0.283	-0.5526	0.1659	0.4553
404GLN	HB2	622	8.828	-1.101	0.214	0.8583	0.3882	1.0469
404GLN	CG	623	8.939	-1.221	0.358	0.3825	-0.0607	-0.0972
404GLN	HG1	624	9.015	-1.144	0.37	-1.0185	1.5003	-0.7579
404GLN	HG2	625	8.934	-1.248	0.463	2.2402	2.6591	0.8013
404GLN	CD	626	9.004	-1.335	0.287	-0.2637	0.3776	0.04
404GLN	OE1	627	9.116	-1.375	0.322	0.7531	0.0374	0.6682
404GLN	NE2	628	8.939	-1.384	0.185	1.0942	0.8601	0.6078
404GLN	HE21	629	8.85	-1.347	0.158	1.0087	-0.2153	-0.6929
404GLN	HE22	630	8.981	-1.443	0.114	1.026	-0.5041	1.6618
404GLN	C	631	8.604	-1.017	0.331	0.348	-1.018	0.5359
404GLN	O	632	8.606	-0.909	0.265	-0.4357	-0.3089	-0.1622
405GLN	N	633	8.492	-1.091	0.348	0.6527	-0.0608	-0.2832
405GLN	H	634	8.501	-1.18	0.394	1.7162	0.2066	0.06
405GLN	CA	635	8.355	-1.051	0.309	0.2808	-0.5657	-0.0892
405GLN	HA	636	8.355	-1.002	0.211	-0.2241	-1.5732	-0.6007
405GLN	CB	637	8.262	-1.178	0.316	-0.0121	0.0341	-0.457
405GLN	HB1	638	8.299	-1.241	0.236	2.2399	0.2323	0.329
405GLN	HB2	639	8.275	-1.224	0.414	-0.4008	0.5806	-0.1436
405GLN	CG	640	8.11	-1.148	0.301	0.1427	0.2933	-0.1921
405GLN	HG1	641	8.045	-1.233	0.321	-0.1003	0.6639	0.6248
405GLN	HG2	642	8.079	-1.078	0.378	-1.4481	0.3907	-0.8901
405GLN	CD	643	8.064	-1.113	0.159	0.1759	-0.1036	0.1049
405GLN	OE1	644	7.944	-1.093	0.134	0.0067	-0.8281	-0.506
405GLN	NE2	645	8.151	-1.099	0.062	-0.3586	-0.921	0.1149
405GLN	HE21	646	8.25	-1.117	0.071	-0.6803	-2.5094	0.8187
405GLN	HE22	647	8.109	-1.091	-0.03	0.9086	-1.7182	-0.5668
405GLN	C	648	8.3	-0.928	0.398	-0.1418	0.2353	-0.3079
405GLN	O	649	8.231	-0.842	0.345	0.3267	-0.4392	0.1748
406PHE	N	650	8.335	-0.925	0.528	0.3494	0.0879	0.0042
406PHE	H	651	8.392	-1.002	0.561	0.5053	-0.2886	-1.1133
406PHE	CA	652	8.289	-0.828	0.63	-0.5363	0.2513	-0.2388
406PHE	HA	653	8.181	-0.814	0.633	-0.7292	-1.022	-0.4196
406PHE	CB	654	8.329	-0.887	0.775	0.8959	-0.5893	1.2259
406PHE	HB1	655	8.241	-0.939	0.812	0.1417	0.0728	0.4016
406PHE	HB2	656	8.409	-0.958	0.752	-0.4812	-2.9286	3.1725
406PHE	CG	657	8.392	-0.799	0.884	0.6483	0.4945	-0.356
406PHE	CD1	658	8.361	-0.665	0.915	0.1795	0.3737	0.4386
406PHE	HD1	659	8.291	-0.606	0.858	-0.5941	-0.0768	0.9006
406PHE	CD2	660	8.486	-0.867	0.965	-0.6334	0.0364	-0.1291
406PHE	HD2	661	8.512	-0.971	0.958	0.2858	0.2514	-0.0756
406PHE	CE1	662	8.427	-0.597	1.018	-0.7907	0.7457	-0.1208
406PHE	HE1	663	8.404	-0.492	1.033	0.0745	0.5656	3.1098
406PHE	CE2	664	8.541	-0.806	1.079	0.5735	-0.5789	0.4063
406PHE	HE2	665	8.604	-0.86	1.149	0.823	-2.0033	-0.8623
406PHE	CZ	666	8.516	-0.67	1.103	0.5909	-0.6467	0.4937
406PHE	HZ	667	8.562	-0.62	1.186	1.5805	-0.1257	-0.3412
406PHE	C	668	8.353	-0.69	0.605	-0.8486	0.8709	-0.4885
406PHE	O	669	8.275	-0.595	0.596	0.1571	-0.4187	-0.3014
407TYR	N	670	8.49	-0.689	0.584	-0.2725	0.3327	-0.5432
407TYR	H	671	8.536	-0.778	0.597	-0.1521	0.0286	-2.6372
407TYR	CA	672	8.57	-0.57	0.547	0.5774	-0.4242	0.7571
407TYR	HA	673	8.555	-0.49	0.62	-0.9286	0.847	-0.862
407TYR	CB	674	8.723	-0.605	0.523	0.6532	0.1513	0.7756
407TYR	HB1	675	8.729	-0.685	0.45	1.8777	0.7521	0.1868
407TYR	HB2	676	8.776	-0.516	0.489	-1.509	1.7748	1.4184
407TYR	CG	677	8.799	-0.654	0.637	0.1021	-0.7658	0.0206
407TYR	CD1	678	8.755	-0.644	0.773	0.4912	-0.5648	1.0043
407TYR	HD1	679	8.658	-0.602	0.795	0.8438	0.7086	0.2566
407TYR	CD2	680	8.918	-0.72	0.6	0.3316	0.2545	-0.3376
407TYR	HD2	681	8.948	-0.715	0.497	1.2394	5.3041	-0.0592
407TYR	CE1	682	8.835	-0.704	0.868	0.3606	-0.3009	-0.7808
407TYR	HE1	683	8.797	-0.708	0.969	0.2907	-1.1053	-0.8288
407TYR	CE2	684	9	-0.776	0.702	0.251	0.2217	-0.4693
407TYR	HE2	685	9.095	-0.818	0.672	0.7844	2.7472	-2.6754
407TYR	CZ	686	8.963	-0.762	0.842	-0.4768	-0.1726	0.6496
407TYR	OH	687	9.037	-0.817	0.945	-0.1281	0.2389	0.5213
407TYR	HH	688	9.11	-0.874	0.926	0.8126	1.3325	0.7079
407TYR	C	689	8.513	-0.514	0.417	0.3086	-0.0142	-0.0603
407TYR	O	690	8.507	-0.393	0.399	-0.2477	0.0446	-0.36
408ASP	N	691	8.474	-0.599	0.32	-0.7278	0.3699	0.0499
408ASP	H	692	8.489	-0.699	0.327	0.0532	0.5404	1.0218
408ASP	CA	693	8.441	-0.555	0.183	-0.2022	-0.7913	-0.9097
408ASP	HA	694	8.517	-0.489	0.142	-2.1572	0.8122	-2.1562
408ASP	CB	695	8.433	-0.685	0.103	0.0381	0.433	-1.051
408ASP	HB1	696	8.52	-0.748	0.125	-0.3017	0.7318	1.4827
408ASP	HB2	697	8.348	-0.745	0.133	-0.0971	0.5161	-1.2655
408ASP	CG	698	8.42	-0.664	-0.047	-0.1341	-0.7518	-0.9248
408ASP	OD1	699	8.31	-0.687	-0.103	0.4676	-0.164	-0.5096
408ASP	OD2	700	8.522	-0.63	-0.107	0.1154	-0.2925	-0.0395
408ASP	C	701	8.301	-0.486	0.188	0.409	0.8395	-0.4643
408ASP	O	702	8.278	-0.389	0.12	0.1731	-0.5727	0.077
409LEU	N	703	8.202	-0.538	0.264	0.1554	-0.2218	0.6846
409LEU	H	704	8.224	-0.623	0.314	-1.4401	-1.4405	-0.5771
409LEU	CA	705	8.069	-0.481	0.285	-0.1094	0.183	-0.5402
409LEU	HA	706	8.031	-0.457	0.186	0.1278	-1.0914	-0.957
409LEU	CB	707	7.975	-0.58	0.358	-0.2314	-0.0786	-1.0804
409LEU	HB1	708	8.026	-0.618	0.446	-0.3851	-0.858	-1.3201
409LEU	HB2	709	7.891	-0.52	0.391	1.7571	1.0495	2.4585
409LEU	CG	710	7.915	-0.687	0.271	-1.0896	0.3544	-0.1414
409LEU	HG	711	7.989	-0.72	0.198	-0.823	-1.6314	0.9517
409LEU	CD1	712	7.871	-0.816	0.341	0.7221	-0.0379	0.253
409LEU	HD11	713	7.844	-0.887	0.262	0.2011	-0.8596	1.151
409LEU	HD12	714	7.953	-0.861	0.396	-0.4881	-1.2187	1.1611
409LEU	HD13	715	7.79	-0.811	0.413	0.8057	1.0515	0.2875
409LEU	CD2	716	7.807	-0.622	0.184	-0.1806	0.2985	0.396
409LEU	HD21	717	7.769	-0.696	0.114	-1.7156	0.8812	0.571
409LEU	HD22	718	7.728	-0.568	0.236	-1.5366	1.3816	-2.5331
409LEU	HD23	719	7.854	-0.546	0.121	0.253	-0.5904	-0.3774
409LEU	C	720	8.078	-0.35	0.372	0.1169	-0.5779	0.0705
409LEU	O	721	7.993	-0.265	0.364	0.729	-0.5357	-0.4393
410LEU	N	722	8.18	-0.344	0.459	-0.2654	0.189	0.3651
410LEU	H	723	8.24	-0.423	0.476	-0.9394	-0.7049	-1.2755
410LEU	CA	724	8.192	-0.237	0.565	-0.1074	-0.3542	-0.3268
410LEU	HA	725	8.094	-0.213	0.607	-0.1004	1.1817	-1.0934
410LEU	CB	726	8.29	-0.276	0.678	0.3496	0.7619	0.2945
410LEU	HB1	727	8.247	-0.355	0.741	0.9901	1.8323	2.1622
410LEU	HB2	728	8.379	-0.319	0.633	0.4531	1.6682	-0.391
410LEU	CG	729	8.339	-0.172	0.772	0.1467	0.0253	-0.0487
410LEU	HG	730	8.403	-0.105	0.714	-1.0203	-0.1712	-1.6129
410LEU	CD1	731	8.239	-0.082	0.832	0.2138	-0.0268	-0.2798
410LEU	HD11	732	8.158	-0.046	0.768	-0.6271	-2.8417	-0.9525
410LEU	HD12	733	8.194	-0.125	0.922	1.9422	1.9603	1.6377
410LEU	HD13	734	8.299	0	0.869	0.0378	-0.5164	1.1528
410LEU	CD2	735	8.425	-0.24	0.876	0.0508	0.3586	-0.0151
410LEU	HD21	736	8.362	-0.293	0.948	0.3936	-0.7093	-0.4706
410LEU	HD22	737	8.49	-0.32	0.839	-0.1637	-0.7865	1.8992
410LEU	HD23	738	8.486	-0.172	0.935	-1.3108	-1.5214	3.9879
410LEU	C	739	8.237	-0.108	0.492	-0.7183	-0.6575	-0.106
410LEU	O	740	8.168	-0.009	0.494	-0.1974	-0.4233	0.2486
411THR	N	741	8.346	-0.123	0.413	-0.0927	0.0546	0.1531
411THR	H	742	8.402	-0.206	0.419	0.968	0.867	2.6848
411THR	CA	743	8.407	-0.023	0.322	0.0434	0.253	-0.1332
411THR	HA	744	8.432	0.073	0.369	-0.643	0.7239	-0.7038
411THR	CB	745	8.542	-0.075	0.279	0.2619	0.2497	0.4157
411THR	HB	746	8.581	-0.004	0.206	-0.1156	0.5211	0.4724
411THR	OG1	747	8.506	-0.183	0.205	-0.4616	0.2211	0.3164
411THR	HG1	748	8.48	-0.252	0.264	0.1041	0.2335	0.5936
411THR	CG2	749	8.636	-0.109	0.399	-0.6781	0.6606	-0.2369
411THR	HG21	750	8.598	-0.188	0.463	-2.2334	-0.4197	-2.3697
411THR	HG22	751	8.726	-0.149	0.352	-0.295	-1.1991	1.9423
411THR	HG23	752	8.662	-0.028	0.467	1.1216	0.0763	-0.1867
411THR	C	753	8.321	0.027	0.204	-0.2143	-0.3908	0.0639
411THR	O	754	8.341	0.132	0.144	0.2374	-0.2268	-0.5461
412GLY	N	755	8.213	-0.046	0.179	-0.5058	-0.4046	0.7144
412GLY	H	756	8.213	-0.139	0.219	-0.0449	-0.663	0.1295
412GLY	CA	757	8.108	-0.028	0.079	-0.6306	-0.0035	0.7002
412GLY	HA1	758	8.152	0.013	-0.012	-2.285	1.326	0.4552
412GLY	HA2	759	8.08	-0.131	0.055	0.0944	-0.6209	2.3195
412GLY	C	760	7.991	0.038	0.138	0.2262	0.2452	0.2359
412GLY	O	761	7.933	0.128	0.071	0.2864	0.4168	0.4705
413SER	N	762	7.958	0.006	0.264	0.4674	0.1263	0.3841
413SER	H	763	8.025	-0.057	0.305	2.0326	1.5893	0.224
413SER	CA	764	7.861	0.076	0.343	-0.5347	0.1107	-0.7447
413SER	HA	765	7.768	0.082	0.285	-0.6533	-1.6042	-0.7844
413SER	CB	766	7.837	-0.006	0.466	0.2883	0.9405	-0.8366
413SER	HB1	767	7.923	-0.023	0.531	-0.5997	-0.6342	-0.0128
413SER	HB2	768	7.766	0.042	0.534	1.8636	0.9082	0.9074
413SER	OG	769	7.768	-0.122	0.436	0.5431	0.4489	0.0447
413SER	HG	770	7.828	-0.192	0.417	0.5702	-0.0359	1.7081
413SER	C	771	7.9	0.216	0.393	0.3968	0.06	-0.362
413SER	O	772	7.813	0.301	0.393	-0.6381	0.4529	0.1735
414MET	N	773	8.025	0.239	0.441	0.4416	-0.7439	0.0609
414MET	H	774	8.096	0.167	0.444	0.7547	-0.4439	-0.0816
414MET	CA	775	8.074	0.37	0.488	-0.6287	0.0764	-0.1864
414MET	HA	776	8	0.4	0.561	-0.8721	-0.81	-0.0704
414MET	CB	777	8.221	0.368	0.531	-0.0322	-0.2374	0.0214
414MET	HB1	778	8.276	0.312	0.455	0.5868	0.6359	-0.1971
414MET	HB2	779	8.26	0.47	0.529	-0.8854	0.1489	1.6747
414MET	CG	780	8.243	0.296	0.665	-0.6989	0.6958	0.16
414MET	HG1	781	8.237	0.38	0.734	1.3987	-0.0892	1.3965
414MET	HG2	782	8.171	0.215	0.677	1.8755	-1.7406	0.2334
414MET	SD	783	8.408	0.228	0.687	0.083	-0.1963	-0.4616
414MET	CE	784	8.511	0.369	0.656	-0.3036	-0.8724	0.404
414MET	HE1	785	8.456	0.458	0.689	0.3536	0.0324	-0.8639
414MET	HE2	786	8.605	0.353	0.709	-0.9911	1.0522	2.3853
414MET	HE3	787	8.531	0.384	0.55	0.2333	1.3165	0.7472
414MET	C	788	8.057	0.487	0.385	-0.2945	-0.1856	-0.3503
414MET	O	789	8.021	0.597	0.427	0.4094	-0.6033	0.1394
415GLU	N	790	8.082	0.456	0.26	-0.399	-0.0047	-0.0983
415GLU	H	791	8.126	0.366	0.246	-0.2724	0.1477	-0.7125
415GLU	CA	792	8.082	0.549	0.144	0.2706	0.7887	0.3991
415GLU	HA	793	8.16	0.622	0.169	-1.099	1.8717	1.6785
415GLU	CB	794	8.121	0.449	0.031	0.7392	-0.4638	0.264
415GLU	HB1	795	8.201	0.383	0.066	-0.2261	-0.7237	2.1539
415GLU	HB2	796	8.034	0.385	0.012	1.4024	-1.4288	0.3747
415GLU	CG	797	8.161	0.527	-0.098	-0.5059	-0.222	0.6908
415GLU	HG1	798	8.148	0.456	-0.179	0.4459	0.0288	0.2971
415GLU	HG2	799	8.094	0.611	-0.115	0.0681	-0.0444	-0.8405
415GLU	CD	800	8.302	0.58	-0.102	0.2194	-0.6228	0.9195
415GLU	OE1	801	8.381	0.535	-0.014	0.7669	0.0141	-0.2629
415GLU	OE2	802	8.328	0.667	-0.178	0.1688	-0.7833	-0.048
415GLU	C	803	7.943	0.619	0.111	0.0046	-0.1758	0.4167
415GLU	O	804	7.948	0.727	0.054	-0.1178	-0.1199	-0.3258
416ILE	N	805	7.833	0.553	0.157	-0.0988	0.3593	0.4175
416ILE	H	806	7.847	0.459	0.191	-0.5854	0.0559	-0.1912
416ILE	CA	807	7.695	0.6	0.151	0.4333	0.152	0.5215
416ILE	HA	808	7.675	0.663	0.064	-2.2127	-0.3499	0.6893
416ILE	CB	809	7.599	0.474	0.13	0.2385	0.1733	-0.2498
416ILE	HB	810	7.601	0.419	0.224	-3.9723	-2.4162	-1.3716
416ILE	CG1	811	7.641	0.365	0.024	0.9768	0.7999	-0.583
416ILE	HG11	812	7.731	0.311	0.053	-0.821	-1.4932	1.1723
416ILE	HG12	813	7.568	0.286	0.005	0.4507	1.2102	-0.298
416ILE	CG2	814	7.451	0.524	0.104	0.6108	-0.3587	-0.0401
416ILE	HG21	815	7.403	0.557	0.196	0.4418	0.4327	-0.4078
416ILE	HG22	816	7.448	0.607	0.034	-0.3176	-0.289	0.063
416ILE	HG23	817	7.393	0.44	0.063	-1.8778	1.5813	-0.774
416ILE	CD	818	7.654	0.433	-0.114	-0.4091	0.2088	0.3719
416ILE	HD1	819	7.757	0.466	-0.127	-0.4116	1.3834	2.8857
416ILE	HD2	820	7.628	0.375	-0.203	-2.3231	3.0515	-1.0946
416ILE	HD3	821	7.593	0.521	-0.129	1.157	1.3709	0.5637
416ILE	C	822	7.645	0.682	0.269	0.5224	-0.76	-0.1115
416ILE	O	823	7.545	0.748	0.251	0.5589	-0.2151	-0.1607
417ILE	N	824	7.719	0.683	0.38	0.1163	-0.6408	0.1584
417ILE	H	825	7.806	0.632	0.391	1.2689	1.363	1.019
417ILE	CA	826	7.701	0.766	0.493	0.2602	0.6944	0.6271
417ILE	HA	827	7.597	0.795	0.506	-0.0442	0.2654	-0.6917
417ILE	CB	828	7.737	0.689	0.619	-0.3828	0.3082	0.2585
417ILE	HB	829	7.846	0.686	0.622	-0.4169	-1.1137	2.5539
417ILE	CG1	830	7.691	0.542	0.619	0.1581	0.121	-0.5729
417ILE	HG11	831	7.583	0.549	0.632	0.3081	-0.4086	1.419
417ILE	HG12	832	7.707	0.485	0.528	-1.2881	0.5792	-1.1383
417ILE	CG2	833	7.689	0.769	0.741	-0.2717	0.8991	0.4979
417ILE	HG21	834	7.713	0.875	0.738	0.8048	0.665	0.5205
417ILE	HG22	835	7.584	0.742	0.758	-0.1476	-0.1597	-0.2995
417ILE	HG23	836	7.738	0.734	0.832	0.3236	1.6958	0.4899
417ILE	CD	837	7.75	0.463	0.742	0.1795	-0.5498	0.1395
417ILE	HD1	838	7.75	0.356	0.722	-4.1917	-0.6797	-0.1592
417ILE	HD2	839	7.853	0.497	0.758	-0.297	0.8475	0.3271
417ILE	HD3	840	7.698	0.478	0.836	0.768	0.8631	0.2714
417ILE	C	841	7.794	0.888	0.475	-0.3042	-0.6618	-0.8538
417ILE	O	842	7.746	0.998	0.483	0.4086	-0.3067	-0.6092
418ARG	N	843	7.926	0.868	0.434	0.891	0.2435	-0.36
418ARG	H	844	7.948	0.77	0.428	-0.8008	-0.1848	-0.116
418ARG	CA	845	8.031	0.972	0.419	0.8393	-0.048	-0.1183
418ARG	HA	846	8.068	1.004	0.516	2.6393	0.0356	-0.7936
418ARG	CB	847	8.161	0.912	0.356	-0.0377	-0.0715	-0.4566
418ARG	HB1	848	8.191	0.819	0.404	0.2218	1.3153	2.293
418ARG	HB2	849	8.142	0.896	0.25	1.6216	0.8993	-0.9382
418ARG	CG	850	8.286	1.006	0.379	0.078	1.3653	0.3618
418ARG	HG1	851	8.262	1.11	0.357	-1.2717	0.618	-2.1042
418ARG	HG2	852	8.319	0.991	0.482	-0.3502	0.9391	0.4403
418ARG	CD	853	8.399	0.974	0.28	-0.1267	-0.4088	-0.33
418ARG	HD1	854	8.44	0.878	0.312	1.3243	0.6569	1.1938
418ARG	HD2	855	8.364	0.983	0.177	-0.1423	2.8446	-0.1149
418ARG	NE	856	8.517	1.069	0.286	-0.4519	-0.3182	0.1425
418ARG	HE	857	8.501	1.155	0.337	-2.5849	-0.9455	0.6513
418ARG	CZ	858	8.636	1.048	0.231	0.3859	-0.4536	0.0427
418ARG	NH1	859	8.673	0.934	0.169	-0.5572	0.5851	-0.0228
418ARG	HH11	860	8.61	0.858	0.148	0.6825	-1.5871	3.247
418ARG	HH12	861	8.757	0.924	0.115	0.1391	0.788	0.9988
418ARG	NH2	862	8.722	1.144	0.235	-0.0991	-0.1384	-0.2134
418ARG	HH21	863	8.698	1.227	0.287	0.9982	-0.5735	1.02
418ARG	HH22	864	8.818	1.123	0.214	-0.2519	-0.2073	-0.8706
418ARG	C	865	7.987	1.097	0.339	-0.1531	-0.0995	0.96
418ARG	O	866	7.957	1.09	0.219	0.7665	0.2443	-0.1468
419GLY	N	867	7.984	1.219	0.397	0.1349	-0.2091	-0.2676
419GLY	H	868	8.032	1.227	0.486	1.3688	0.4696	-0.9759
419GLY	CA	869	7.96	1.349	0.337	-0.5665	-0.1017	0.227
419GLY	HA1	870	8.041	1.416	0.365	0.3458	-1.597	1.2972
419GLY	HA2	871	7.957	1.348	0.228	2.9038	-0.2574	0.0028
419GLY	C	872	7.832	1.416	0.391	1.3705	0.3647	-0.3902
419GLY	O	873	7.781	1.513	0.335	-0.7672	-0.1489	-0.175
420TRP	N	874	7.772	1.363	0.503	0.7696	-0.6968	0.0563
420TRP	H	875	7.823	1.281	0.534	1.5857	-0.5859	-0.9496
420TRP	CA	876	7.64	1.393	0.555	0.3934	0.6182	-0.1851
420TRP	HA	877	7.581	1.374	0.465	-1.1815	1.9713	0.5142
420TRP	CB	878	7.603	1.295	0.669	-0.0242	0.7073	0.0305
420TRP	HB1	879	7.66	1.202	0.668	-2.1215	-0.6349	-1.0452
420TRP	HB2	880	7.64	1.338	0.762	-0.343	-2.2434	1.6145
420TRP	CG	881	7.463	1.257	0.688	0.0277	-0.2923	0.1747
420TRP	CD1	882	7.398	1.159	0.623	-0.3107	0.055	0.379
420TRP	HD1	883	7.443	1.099	0.545	-1.2104	-1.588	1.0716
420TRP	CD2	884	7.366	1.316	0.78	-0.0213	0.0742	-0.0958
420TRP	NE1	885	7.263	1.168	0.662	0.408	0.3525	0.1114
420TRP	HE1	886	7.19	1.112	0.621	-1.8563	0.5631	3.4665
420TRP	CE2	887	7.239	1.255	0.763	-0.0825	-0.1992	0.0139
420TRP	CE3	888	7.377	1.409	0.884	0.0492	-0.1607	-0.3949
420TRP	HE3	889	7.466	1.467	0.903	0.304	-1.3977	2.6134
420TRP	CZ2	890	7.128	1.273	0.844	-0.2262	-0.5453	0.2039
420TRP	HZ2	891	7.03	1.236	0.82	0.1864	-0.8936	-0.9888
420TRP	CZ3	892	7.27	1.436	0.971	-0.0325	-0.7197	0.1607
420TRP	HZ3	893	7.293	1.494	1.059	1.1057	-1.6885	0.529
420TRP	CH2	894	7.147	1.362	0.954	0.4147	0.6369	-0.1163
420TRP	HH2	895	7.065	1.38	1.022	1.9873	1.573	1.619
420TRP	C	896	7.629	1.538	0.595	0.0404	-0.2382	-0.1097
420TRP	O	897	7.516	1.584	0.621	-0.3006	-0.5567	-0.7127
421ALA	N	898	7.745	1.603	0.613	0.3535	0.6077	-0.1485
421ALA	H	899	7.829	1.552	0.59	-0.3878	-0.3496	-0.865
421ALA	CA	900	7.752	1.737	0.687	0.0871	-0.2015	0.6299
421ALA	HA	901	7.678	1.735	0.767	-0.4107	-0.931	0.1659
421ALA	CB	902	7.88	1.778	0.756	-0.0655	0.6501	0.3819
421ALA	HB1	903	7.96	1.786	0.683	-0.3141	1.6298	0.1963
421ALA	HB2	904	7.874	1.873	0.809	-1.903	1.1814	-0.6567
421ALA	HB3	905	7.901	1.691	0.818	1.5831	-0.0338	-1.0697
421ALA	C	906	7.723	1.854	0.586	-0.7684	0.9375	-0.3629
421ALA	O	907	7.686	1.959	0.626	-0.4149	0.2604	0.7552
422GLU	N	908	7.743	1.829	0.456	0.2347	0.0416	-0.0065
422GLU	H	909	7.761	1.737	0.419	1.1763	0.2339	-0.0426
422GLU	CA	910	7.712	1.911	0.347	-0.6659	0.3328	0.0733
422GLU	HA	911	7.768	2.002	0.366	1.0623	-1.0913	2.2168
422GLU	CB	912	7.772	1.858	0.213	0.22	0.1206	-0.5179
422GLU	HB1	913	7.856	1.788	0.223	-1.8535	-2.2924	1.3379
422GLU	HB2	914	7.693	1.787	0.188	-1.0084	0.337	2.3534
422GLU	CG	915	7.793	1.956	0.102	-0.3789	0.4013	0.5669
422GLU	HG1	916	7.712	2.028	0.091	0.862	1.6268	-1.018
422GLU	HG2	917	7.885	2.013	0.116	-0.1376	0.9695	-2.6024
422GLU	CD	918	7.81	1.887	-0.03	-0.1055	0.4175	-0.1688
422GLU	OE1	919	7.79	1.761	-0.037	-0.2263	0.586	-0.4301
422GLU	OE2	920	7.86	1.957	-0.119	0.179	-0.2384	0.0777
422GLU	C	921	7.555	1.932	0.332	-0.4963	-0.0217	0.0922
422GLU	O	922	7.506	2.029	0.282	0.0315	0.052	-0.142
423LYS	N	923	7.473	1.832	0.371	0.4073	-0.3435	-0.3038
423LYS	H	924	7.522	1.749	0.399	0.2375	-0.8013	-1.3263
423LYS	CA	925	7.331	1.823	0.373	-0.4213	0.2078	0.4982
423LYS	HA	926	7.309	1.864	0.274	0.7858	1.2489	0.6409
423LYS	CB	927	7.29	1.682	0.388	0.3594	0.303	-0.2667
423LYS	HB1	928	7.299	1.651	0.492	0.7978	0.9621	-0.102
423LYS	HB2	929	7.183	1.68	0.368	-0.2078	-0.8805	2.4001
423LYS	CG	930	7.375	1.591	0.294	-0.1698	-0.3776	0.2605
423LYS	HG1	931	7.365	1.634	0.195	-0.4382	-0.4449	0.2586
423LYS	HG2	932	7.482	1.591	0.316	0.2299	1.4842	-1.4184
423LYS	CD	933	7.311	1.453	0.293	0.0515	-0.4052	-0.4094
423LYS	HD1	934	7.332	1.416	0.394	0.4557	-0.2361	-0.4298
423LYS	HD2	935	7.204	1.46	0.273	0.5894	0.48	-3.435
423LYS	CE	936	7.379	1.354	0.198	-0.1244	-0.6463	-0.341
423LYS	HE1	937	7.487	1.368	0.203	-0.3325	1.305	-0.6038
423LYS	HE2	938	7.353	1.252	0.227	-0.4429	-0.0811	1.5323
423LYS	NZ	939	7.34	1.372	0.056	0.6787	0.2524	0.5424
423LYS	HZ1	940	7.353	1.289	0	-0.56	1.6086	-1.9006
423LYS	HZ2	941	7.24	1.382	0.05	0.6546	-0.2203	0.0128
423LYS	HZ3	942	7.375	1.455	0.011	-0.302	1.468	1.9305
423LYS	C	943	7.258	1.904	0.476	0.5986	-0.1964	0.3622
423LYS	O	944	7.149	1.941	0.45	0.124	-0.0273	0.2735
424ILE	N	945	7.319	1.911	0.595	-0.0505	-0.0759	-0.623
424ILE	H	946	7.413	1.875	0.599	0.4916	1.1782	-1.4537
424ILE	CA	947	7.254	1.975	0.702	-0.1721	1.0607	-0.6545
424ILE	HA	948	7.15	1.943	0.698	-0.6406	2.5958	-1.8675
424ILE	CB	949	7.334	1.942	0.836	0.2384	0.3925	-0.1208
424ILE	HB	950	7.429	1.993	0.819	0.1445	0.0858	-1.6992
424ILE	CG1	951	7.365	1.792	0.853	0.5314	-0.9495	-0.6801
424ILE	HG11	952	7.282	1.722	0.862	0.1501	-0.2753	1.9865
424ILE	HG12	953	7.41	1.747	0.764	1.8399	-0.164	-0.4395
424ILE	CG2	954	7.262	1.999	0.96	-0.5673	-0.78	-0.066
424ILE	HG21	955	7.316	1.992	1.054	0.7001	1.7482	-0.5189
424ILE	HG22	956	7.236	2.105	0.952	1.5914	-0.0936	1.3242
424ILE	HG23	957	7.167	1.947	0.973	0.3373	-2.2762	0.8005
424ILE	CD	958	7.462	1.765	0.973	-0.88	-0.2605	0.788
424ILE	HD1	959	7.398	1.787	1.059	-0.7979	1.7918	0.3738
424ILE	HD2	960	7.506	1.665	0.977	-0.5507	-0.1104	1.0187
424ILE	HD3	961	7.545	1.835	0.963	-0.8979	-0.2266	0.8707
424ILE	C	962	7.266	2.126	0.678	-0.1334	-0.1948	-0.4191
424ILE	O	963	7.376	2.178	0.651	0.5314	-0.701	0.0741
425PRO	N	964	7.153	2.2	0.683	0.3965	0.0448	-0.6665
425PRO	CA	965	7.153	2.35	0.676	-0.1964	-0.1619	-0.5578
425PRO	HA	966	7.196	2.369	0.578	3.3892	1.518	1.1556
425PRO	CB	967	7.011	2.399	0.696	0.1784	0.0074	-0.0191
425PRO	HB1	968	7.008	2.453	0.79	0.4532	-0.8631	0.5005
425PRO	HB2	969	6.977	2.466	0.617	-0.7017	-1.1789	-0.6822
425PRO	CG	970	6.922	2.273	0.703	-0.1878	-0.7744	-0.7891
425PRO	HG1	971	6.863	2.273	0.795	-0.6875	-0.5991	-1.1079
425PRO	HG2	972	6.843	2.28	0.628	0.3573	1.5517	-1.2223
425PRO	CD	973	7.016	2.152	0.697	0.3519	0.506	0.7501
425PRO	HD1	974	6.988	2.104	0.791	2.8555	-2.7636	-0.0177
425PRO	HD2	975	6.998	2.091	0.609	2.161	1.6535	-0.4822
425PRO	C	976	7.255	2.437	0.759	0.2015	0.6343	-0.0205
425PRO	O	977	7.261	2.44	0.882	0.1456	0.5886	0.1981
426GLY	N	978	7.336	2.516	0.694	-0.4646	0.3104	-0.2401
426GLY	H	979	7.32	2.515	0.594	-1.8768	0.1671	-0.038
426GLY	CA	980	7.434	2.613	0.744	-0.236	-0.0233	0.4725
426GLY	HA1	981	7.442	2.709	0.693	2.2776	-1.4091	-2.0485
426GLY	HA2	982	7.408	2.635	0.847	-4.1574	1.7047	-0.6569
426GLY	C	983	7.576	2.552	0.746	-0.1293	0.2822	-1.0933
426GLY	O	984	7.674	2.628	0.737	0.2116	-0.3188	0.4513
427PHE	N	985	7.59	2.417	0.773	-0.554	0.3761	-0.1577
427PHE	H	986	7.507	2.368	0.804	-0.7996	-0.5065	-2.066
427PHE	CA	987	7.709	2.339	0.756	0.0852	-0.3309	-0.584
427PHE	HA	988	7.786	2.39	0.814	0.4356	-1.5154	0.0488
427PHE	CB	989	7.676	2.203	0.829	-0.5024	1.0549	-0.538
427PHE	HB1	990	7.591	2.154	0.782	-0.2218	0.4575	-0.4366
427PHE	HB2	991	7.761	2.135	0.82	0.4932	1.5445	3.2552
427PHE	CG	992	7.647	2.209	0.98	-0.7355	0.1176	-0.4019
427PHE	CD1	993	7.517	2.222	1.026	-0.6565	-1.3321	-1.0392
427PHE	HD1	994	7.436	2.225	0.955	-0.6249	1.599	-1.0697
427PHE	CD2	995	7.749	2.178	1.072	0.1665	-0.3787	-1.0466
427PHE	HD2	996	7.852	2.166	1.039	1.4714	-0.0615	2.499
427PHE	CE1	997	7.484	2.216	1.162	0.1083	-0.5907	0.1525
427PHE	HE1	998	7.38	2.226	1.189	0.1901	1.6814	-0.2096
427PHE	CE2	999	7.719	2.174	1.212	0.7659	0.556	0.1804
427PHE	HE2	1000	7.795	2.178	1.288	1.0007	0.1918	-0.0307
427PHE	CZ	1001	7.588	2.197	1.253	-0.1351	0.3207	0.2502
427PHE	HZ	1002	7.556	2.209	1.355	0.5204	-0.2443	0.5253
427PHE	C	1003	7.76	2.314	0.61	0.3445	-0.0489	-0.5187
427PHE	O	1004	7.876	2.282	0.588	0.0478	0.5846	0.3966
428ALA	N	1005	7.671	2.331	0.513	-0.1906	0.0402	0.3458
428ALA	H	1006	7.577	2.36	0.533	0.9408	2.4145	2.8378
428ALA	CA	1007	7.713	2.338	0.369	-0.2115	0.0468	0.2179
428ALA	HA	1008	7.758	2.243	0.339	-0.0128	0.3315	-0.408
428ALA	CB	1009	7.583	2.354	0.285	-0.307	-0.096	-0.132
428ALA	HB1	1010	7.553	2.458	0.297	0.2537	0.1063	-0.4319
428ALA	HB2	1011	7.6	2.335	0.179	0.1576	0.599	-0.1902
428ALA	HB3	1012	7.504	2.288	0.322	1.8393	-2.1898	1.0027
428ALA	C	1013	7.812	2.452	0.325	0.7453	-0.1427	-0.6355
428ALA	O	1014	7.892	2.443	0.231	-0.1556	1.0418	0.1369
429ASP	N	1015	7.804	2.561	0.399	-0.5142	0.3391	0.2097
429ASP	H	1016	7.737	2.573	0.474	0.3316	2.2532	0.7145
429ASP	CA	1017	7.89	2.677	0.387	0.3346	0.6356	-0.1988
429ASP	HA	1018	7.914	2.688	0.282	-0.6599	-2.3978	-0.8367
429ASP	CB	1019	7.823	2.798	0.443	0.5344	0.2126	-0.1691
429ASP	HB1	1020	7.721	2.805	0.407	0.2409	1.6887	0.8285
429ASP	HB2	1021	7.806	2.793	0.551	-0.3225	1.5993	-0.2223
429ASP	CG	1022	7.895	2.934	0.418	0.0998	0.2597	0.3594
429ASP	OD1	1023	7.916	2.973	0.302	0.164	-0.1379	0.3626
429ASP	OD2	1024	7.93	3.01	0.515	0.1576	-0.0676	-0.0617
429ASP	C	1025	8.029	2.656	0.45	-0.2248	-0.2287	-0.2906
429ASP	O	1026	8.126	2.706	0.395	-0.5426	-0.7084	-0.0337
430LEU	N	1027	8.036	2.576	0.55	0.4627	-0.3067	-0.8054
430LEU	H	1028	7.947	2.542	0.584	1.2143	-0.8651	0.7181
430LEU	CA	1029	8.156	2.537	0.622	-0.8694	-0.4043	0.5342
430LEU	HA	1030	8.212	2.63	0.633	-1.3137	-0.1552	0.7078
430LEU	CB	1031	8.129	2.47	0.759	-0.1683	-0.4282	-0.0894
430LEU	HB1	1032	8.072	2.378	0.748	-1.3921	0.2351	0.3614
430LEU	HB2	1033	8.225	2.443	0.803	-0.3952	-2.038	-0.5221
430LEU	CG	1034	8.057	2.559	0.871	0.3983	0.3501	0.5372
430LEU	HG	1035	7.964	2.603	0.836	-0.6695	-2.491	-0.5149
430LEU	CD1	1036	8.017	2.477	0.986	-0.5143	0.4453	0.5945
430LEU	HD11	1037	7.931	2.415	0.96	-0.8228	0.5698	1.307
430LEU	HD12	1038	8.086	2.398	1.016	0.7623	0.7874	-1.2732
430LEU	HD13	1039	7.989	2.531	1.076	2.3136	-0.1897	1.9649
430LEU	CD2	1040	8.153	2.666	0.919	-0.6294	0.8405	0.119
430LEU	HD21	1041	8.112	2.732	0.996	-2.7919	-1.0327	0.6588
430LEU	HD22	1042	8.243	2.619	0.959	-0.6866	-2.5675	-3.2191
430LEU	HD23	1043	8.187	2.736	0.843	0.1052	1.2569	0.8066
430LEU	C	1044	8.236	2.437	0.529	0.6235	0.4446	0.4029
430LEU	O	1045	8.177	2.349	0.463	-0.4314	0.2555	0.2927
431PRO	N	1046	8.369	2.438	0.539	-0.0257	-0.667	0.0113
431PRO	CA	1047	8.445	2.381	0.432	-0.073	0.2727	-0.8154
431PRO	HA	1048	8.403	2.428	0.343	-0.1702	-1.085	-1.5104
431PRO	CB	1049	8.591	2.433	0.454	0.2333	0.1635	0.4215
431PRO	HB1	1050	8.671	2.363	0.43	-0.2393	-0.2724	0.0882
431PRO	HB2	1051	8.608	2.503	0.372	5.0689	-1.5489	-0.3858
431PRO	CG	1052	8.603	2.488	0.596	-0.2126	-0.1055	-0.7324
431PRO	HG1	1053	8.639	2.405	0.658	-0.6112	-0.6997	-1.2899
431PRO	HG2	1054	8.665	2.577	0.606	-1.3857	0.5156	1.6394
431PRO	CD	1055	8.453	2.516	0.627	-0.2357	-0.2921	-0.0303
431PRO	HD1	1056	8.436	2.497	0.733	3.1559	-0.0273	0.6689
431PRO	HD2	1057	8.44	2.624	0.62	0.816	-0.2286	-1.2886
431PRO	C	1058	8.445	2.227	0.439	-0.2971	0.3861	0.1126
431PRO	O	1059	8.485	2.169	0.541	-0.3047	0.2311	-0.0963
432LYS	N	1060	8.414	2.16	0.327	-0.4984	-0.4077	-0.3685
432LYS	H	1061	8.399	2.219	0.247	-1.3599	-0.154	-0.0324
432LYS	CA	1062	8.396	2.018	0.315	0.3285	0.1203	-0.5946
432LYS	HA	1063	8.31	1.991	0.376	1.7842	-0.2169	1.4544
432LYS	CB	1064	8.363	1.983	0.165	-0.1133	-0.0776	0.5704
432LYS	HB1	1065	8.434	2.03	0.096	0.1877	0.8478	1.4857
432LYS	HB2	1066	8.375	1.875	0.153	-1.1238	-0.4959	2.7607
432LYS	CG	1067	8.21	2.015	0.125	-0.0639	-0.3388	0.3781
432LYS	HG1	1068	8.141	1.954	0.184	1.1501	-0.3516	1.856
432LYS	HG2	1069	8.189	2.119	0.15	-0.1694	0.3463	-2.2674
432LYS	CD	1070	8.172	2.016	-0.021	0.3247	-0.2616	-0.5341
432LYS	HD1	1071	8.073	2.061	-0.028	-0.014	-0.8221	0.4544
432LYS	HD2	1072	8.247	2.073	-0.076	0.593	-0.7131	-0.6395
432LYS	CE	1073	8.168	1.865	-0.078	-0.2915	-0.1053	0.3287
432LYS	HE1	1074	8.269	1.823	-0.079	0.1117	0.8192	-1.1507
432LYS	HE2	1075	8.097	1.816	-0.011	-0.5241	0.4628	0.497
432LYS	NZ	1076	8.117	1.862	-0.214	1.0959	0.5765	0.4333
432LYS	HZ1	1077	8.019	1.886	-0.22	0.1641	-1.9912	3.0016
432LYS	HZ2	1078	8.163	1.933	-0.269	-2.3367	1.4729	-1.5847
432LYS	HZ3	1079	8.127	1.768	-0.25	-0.53	0.6127	-0.2146
432LYS	C	1080	8.517	1.941	0.364	-0.674	-0.1054	0.4649
432LYS	O	1081	8.498	1.831	0.412	-0.1925	0.2724	0.2931
433ALA	N	1082	8.641	1.991	0.341	-0.1343	0.1474	-0.2305
433ALA	H	1083	8.663	2.072	0.286	1.1883	0.7355	1.096
433ALA	CA	1084	8.76	1.918	0.394	-0.2543	0.2931	0.128
433ALA	HA	1085	8.76	1.813	0.364	0.6545	0.1112	0.7408
433ALA	CB	1086	8.876	1.993	0.334	-0.1643	-0.1393	0.0491
433ALA	HB1	1087	8.975	1.953	0.356	0.0489	0.3791	0.048
433ALA	HB2	1088	8.87	2.006	0.226	2.095	-1.8219	-0.3623
433ALA	HB3	1089	8.888	2.095	0.369	3.3315	0.2099	-1.7284
433ALA	C	1090	8.789	1.918	0.546	-0.5177	-0.2326	-0.0305
433ALA	O	1091	8.867	1.845	0.609	-0.5246	0.2467	0.2765
434ASP	N	1092	8.725	2.011	0.621	-0.0014	0.8117	0.7203
434ASP	H	1093	8.678	2.08	0.564	-1.8596	-0.3866	0.7419
434ASP	CA	1094	8.722	2.028	0.77	-0.264	0.2492	0.1498
434ASP	HA	1095	8.806	1.991	0.828	-1.1336	-0.5787	0.9242
434ASP	CB	1096	8.687	2.173	0.812	0.1365	-0.6418	-0.452
434ASP	HB1	1097	8.766	2.246	0.794	-0.9187	1.2972	2.1893
434ASP	HB2	1098	8.609	2.218	0.751	0.0234	-0.6449	-0.3097
434ASP	CG	1099	8.649	2.192	0.964	0.7253	0.5319	-0.0983
434ASP	OD1	1100	8.531	2.211	0.996	0.1853	-0.6805	-0.0165
434ASP	OD2	1101	8.736	2.17	1.048	-0.2175	0.2484	0.6983
434ASP	C	1102	8.613	1.937	0.829	-0.678	-1.028	0.7499
434ASP	O	1103	8.634	1.853	0.92	0.0101	-0.2803	0.0327
435GLN	N	1104	8.497	1.944	0.768	0.1187	0.3198	0.3063
435GLN	H	1105	8.499	2.017	0.698	2.0471	3.2436	3.1256
435GLN	CA	1106	8.373	1.874	0.805	-0.408	0.413	0.1093
435GLN	HA	1107	8.343	1.889	0.908	-1.6929	-0.0186	-0.1826
435GLN	CB	1108	8.264	1.938	0.724	0.3665	0.1176	-0.6137
435GLN	HB1	1109	8.28	1.925	0.617	-1.0112	0.7876	-0.9305
435GLN	HB2	1110	8.178	1.876	0.751	0.3851	0.5607	0.5209
435GLN	CG	1111	8.232	2.087	0.741	0.0494	1.2802	-0.3329
435GLN	HG1	1112	8.321	2.149	0.725	-0.2731	1.8265	-0.0243
435GLN	HG2	1113	8.16	2.115	0.664	0.2237	-0.2379	-1.0783
435GLN	CD	1114	8.174	2.132	0.873	0.0913	0.4482	0.504
435GLN	OE1	1115	8.051	2.132	0.887	-0.0267	-0.0442	0.5761
435GLN	NE2	1116	8.254	2.168	0.978	0.5433	0.2141	0.4221
435GLN	HE21	1117	8.355	2.173	0.97	0.4324	0.1723	-1.3554
435GLN	HE22	1118	8.206	2.19	1.064	0.9331	-1.3645	1.0755
435GLN	C	1119	8.376	1.722	0.77	-0.515	-0.7203	0.4247
435GLN	O	1120	8.301	1.648	0.829	0.3597	-0.1642	-0.4433
436ASP	N	1121	8.463	1.682	0.681	0.3197	0.1297	-0.0537
436ASP	H	1122	8.508	1.76	0.634	-0.7243	0.9221	0.2235
436ASP	CA	1123	8.495	1.546	0.631	0.2368	-0.5031	0.1554
436ASP	HA	1124	8.396	1.502	0.625	0.6768	-1.3643	-1.3151
436ASP	CB	1125	8.576	1.538	0.504	0.5462	-0.4656	0.5646
436ASP	HB1	1126	8.516	1.592	0.431	-0.6306	-2.1265	0.2207
436ASP	HB2	1127	8.677	1.575	0.516	0.1584	1.122	-0.7238
436ASP	CG	1128	8.578	1.394	0.446	0.0084	-0.1154	-0.4839
436ASP	OD1	1129	8.686	1.361	0.389	-0.1302	-0.3907	0.4482
436ASP	OD2	1130	8.477	1.32	0.435	0.4274	0.5881	-0.2981
436ASP	C	1131	8.562	1.463	0.74	-0.1646	-0.3114	0.278
436ASP	O	1132	8.55	1.34	0.739	-0.333	-0.0282	0.2894
437LEU	N	1133	8.635	1.531	0.832	0.1732	0.272	-0.5497
437LEU	H	1134	8.627	1.63	0.845	-1.4966	-0.0766	1.7632
437LEU	CA	1135	8.713	1.474	0.938	-0.1448	-0.8736	-0.1886
437LEU	HA	1136	8.766	1.385	0.903	1.1043	-0.1321	-0.2694
437LEU	CB	1137	8.814	1.574	1.008	-0.9765	-0.2316	0.0648
437LEU	HB1	1138	8.773	1.654	1.069	1.09	1.2365	-0.3678
437LEU	HB2	1139	8.872	1.51	1.075	-0.1671	-1.1788	-1.4789
437LEU	CG	1140	8.924	1.637	0.922	0.1865	0.0717	0.4845
437LEU	HG	1141	8.872	1.672	0.833	-0.7496	0.4125	1.1606
437LEU	CD1	1142	8.975	1.77	0.977	0.0063	0.2112	-0.2444
437LEU	HD11	1143	9.011	1.758	1.08	0.481	0.2058	-0.4113
437LEU	HD12	1144	9.038	1.817	0.902	-0.8038	0.7873	-0.5828
437LEU	HD13	1145	8.897	1.844	0.996	1.2854	1.3753	0.6972
437LEU	CD2	1146	9.047	1.55	0.888	0.892	0.2415	-0.0078
437LEU	HD21	1147	9.014	1.45	0.861	-1.1543	0.8576	0.0971
437LEU	HD22	1148	9.101	1.599	0.807	-0.8576	2.4973	0.0909
437LEU	HD23	1149	9.108	1.549	0.979	1.4437	1.907	-0.3202
437LEU	C	1150	8.618	1.431	1.053	-0.2177	-0.2146	0.0018
437LEU	O	1151	8.654	1.355	1.144	-0.347	0.0528	0.2622
438LEU	N	1152	8.492	1.481	1.058	0.3001	-0.5099	0.1297
438LEU	H	1153	8.464	1.534	0.976	0.8071	0.577	0.6373
438LEU	CA	1154	8.383	1.438	1.144	0.6984	0.0648	-0.757
438LEU	HA	1155	8.412	1.441	1.249	1.6814	-1.4639	-0.9414
438LEU	CB	1156	8.251	1.516	1.122	-0.1781	0.0039	-0.5298
438LEU	HB1	1157	8.2	1.505	1.027	-0.6233	0.724	-0.3836
438LEU	HB2	1158	8.19	1.467	1.197	-1.0134	1.1979	-0.3907
438LEU	CG	1159	8.256	1.671	1.145	-0.3381	-0.2763	-0.973
438LEU	HG	1160	8.338	1.717	1.089	-1.3475	2.3853	-0.4328
438LEU	CD1	1161	8.121	1.729	1.104	0.9553	-0.4586	-0.1215
438LEU	HD11	1162	8.144	1.828	1.144	1.8064	-1.0056	0.8014
438LEU	HD12	1163	8.107	1.734	0.996	0.0589	0.5476	0.0134
438LEU	HD13	1164	8.035	1.698	1.165	0.2739	0.0149	-0.8211
438LEU	CD2	1165	8.293	1.699	1.295	0.3347	-0.7341	0.8931
438LEU	HD21	1166	8.229	1.641	1.362	0.6907	-0.4647	1.4722
438LEU	HD22	1167	8.395	1.67	1.319	-0.1917	-2.8346	0.8052
438LEU	HD23	1168	8.273	1.802	1.325	0.0037	-0.5369	0.0309
438LEU	C	1169	8.361	1.289	1.111	0.3481	-0.4229	-0.4117
438LEU	O	1170	8.336	1.214	1.205	0.0246	-0.2769	0.2236
439PHE	N	1171	8.373	1.241	0.985	0.1719	-0.0932	0.1841
439PHE	H	1172	8.391	1.31	0.913	-1.5282	-0.3306	-0.536
439PHE	CA	1173	8.35	1.102	0.947	-0.145	0.063	0.811
439PHE	HA	1174	8.275	1.055	1.012	1.6574	-0.7687	2.3877
439PHE	CB	1175	8.312	1.082	0.8	0.6526	0.6861	0.2334
439PHE	HB1	1176	8.231	1.149	0.772	-1.0478	-1.4105	-0.22
439PHE	HB2	1177	8.391	1.115	0.732	-0.5062	0.7375	-1.1435
439PHE	CG	1178	8.255	0.94	0.774	0.624	0.618	-0.2542
439PHE	CD1	1179	8.122	0.902	0.803	0.0855	0.4244	0.3517
[truncated: 51,639 more rows]

## Sheet: vido-Nurr1_I500W_md4_end_200
vidofludimus and Nurr1-I500W -- Simulation 4, 200 ns
[truncated: 52,820 more rows]
