# Supplementary material for: Structural and mechanistic profiling of Nurr1 modulation by vidofludimus enables structure-guided ligand design
Source: Commun Chem. 2025 May 21;8:159. doi: 10.1038/s42004-025-01553-8 (PMC12095788; doi:10.1038/s42004-025-01553-8)
Supplement: Supplementary file 3 — Supplementary Data 1 [file 42004_2025_1553_MOESM3_ESM.zip › Supplementary Data 1/MD_Nurr1-wt_Compound_1_start_end.xlsx]

## Sheet: cpd_1-Nurr1_WT_md_start
compound 1 and Nurr1-WT -- Start of simulation
1OVL - prepared in water
66297
363SER	N	1	5.813	7.543	5.246	0.2712	0.2102	0.1346
363SER	H1	2	5.726	7.569	5.201	0.6365	-0.89	-1.2487
363SER	H2	3	5.82	7.586	5.338	-0.5718	0.7234	-0.0279
363SER	H3	4	5.889	7.574	5.188	-0.5623	2.7279	0.2372
363SER	CA	5	5.813	7.394	5.261	0.0847	0.0236	0.0589
363SER	HA	6	5.897	7.367	5.326	0.7983	0.6719	-0.5739
363SER	CB	7	5.677	7.363	5.329	0.2075	0.3766	0.5981
363SER	HB1	8	5.659	7.42	5.42	1.092	-0.7804	1.5317
363SER	HB2	9	5.599	7.378	5.254	2.3223	-0.376	-1.9186
363SER	OG	10	5.664	7.226	5.358	-0.0413	-0.3781	0.3317
363SER	HG	11	5.597	7.222	5.424	-2.0623	0.1997	-1.564
363SER	C	12	5.835	7.317	5.125	-0.4215	-0.1171	0.5452
363SER	O	13	5.905	7.218	5.116	0.1702	-0.2819	-0.0548
364LEU	N	14	5.78	7.37	5.016	0.2908	-0.6001	-0.5379
364LEU	H	15	5.732	7.458	5.029	0.1553	-1.0221	2.6905
364LEU	CA	16	5.788	7.318	4.88	0.3936	-0.3048	0.0709
364LEU	HA	17	5.732	7.226	4.87	1.6936	-1.2189	0.8481
364LEU	CB	18	5.715	7.431	4.794	-0.112	0.2432	-0.0678
364LEU	HB1	19	5.613	7.443	4.829	-0.4316	0.6103	-1.1083
364LEU	HB2	20	5.769	7.525	4.803	-0.8953	0.5266	2.3375
364LEU	CG	21	5.699	7.402	4.648	0.1976	-0.4803	-0.6563
364LEU	HG	22	5.8	7.389	4.608	1.5771	0.28	2.2912
364LEU	CD1	23	5.629	7.276	4.615	0.3802	-0.3495	-0.36
364LEU	HD11	24	5.684	7.191	4.654	-0.8464	-1.5352	-1.1443
364LEU	HD12	25	5.528	7.265	4.655	0.2983	3.3198	0.8618
364LEU	HD13	26	5.636	7.272	4.507	0.836	1.4701	-0.444
364LEU	CD2	27	5.625	7.523	4.574	0.1214	0.3028	-0.2611
364LEU	HD21	28	5.685	7.613	4.577	-1.1904	1.1902	1.4326
364LEU	HD22	29	5.604	7.502	4.469	-1.12	-0.1147	0.0457
364LEU	HD23	30	5.53	7.544	4.625	1.0133	0.2125	1.5168
364LEU	C	31	5.927	7.292	4.825	1.0368	0.1413	-0.7671
364LEU	O	32	5.947	7.193	4.761	0.2566	-0.074	0.1568
365ILE	N	33	6.025	7.366	4.862	0.0184	0.075	0.075
365ILE	H	34	6.009	7.449	4.918	-1.844	0.281	-0.684
365ILE	CA	35	6.163	7.347	4.828	-0.3108	0.3606	0.2381
365ILE	HA	36	6.168	7.356	4.72	-1.1934	0.7566	0.2164
365ILE	CB	37	6.25	7.467	4.874	0.2639	0.0577	1.0481
365ILE	HB	38	6.195	7.558	4.85	1.0858	0.8194	2.0125
365ILE	CG1	39	6.377	7.479	4.793	0.0818	-0.0393	0.6377
365ILE	HG11	40	6.446	7.542	4.849	-0.4733	-1.1108	2.6198
365ILE	HG12	41	6.424	7.381	4.783	-0.531	-0.4471	1.6206
365ILE	CG2	42	6.285	7.465	5.028	0.5253	-0.0353	-0.0615
365ILE	HG21	43	6.333	7.56	5.051	-3.3179	2.2806	-0.7845
365ILE	HG22	44	6.201	7.469	5.097	1.4385	-0.1388	1.0932
365ILE	HG23	45	6.361	7.393	5.058	-0.0813	-0.4186	0.5719
365ILE	CD	46	6.358	7.562	4.659	-1.0235	0.1352	-0.3435
365ILE	HD1	47	6.293	7.499	4.599	1.0436	-1.9062	-0.5667
365ILE	HD2	48	6.311	7.659	4.678	-1.0509	0.3014	-1.2205
365ILE	HD3	49	6.457	7.586	4.62	0.5049	-3.0057	1.3016
365ILE	C	50	6.227	7.201	4.863	0.4932	-0.3502	-0.344
365ILE	O	51	6.277	7.131	4.776	-0.2786	-0.0532	-0.2457
366SER	N	52	6.196	7.149	4.984	0.82	0.6883	-0.2186
366SER	H	53	6.158	7.21	5.055	3.2152	-1.524	3.3016
366SER	CA	54	6.244	7.018	5.037	-0.1867	-0.0769	0.0521
366SER	HA	55	6.353	7.019	5.033	0.0319	0.3176	3.6165
366SER	CB	56	6.203	6.992	5.178	-0.679	-0.33	-0.0841
366SER	HB1	57	6.095	6.988	5.191	-0.9055	-1.668	-1.9654
366SER	HB2	58	6.239	6.893	5.206	1.4706	-0.327	-2.4983
366SER	OG	59	6.253	7.088	5.271	-0.2992	0.0891	-0.0674
366SER	HG	60	6.333	7.124	5.238	-0.8164	1.0139	-0.3616
366SER	C	61	6.181	6.896	4.958	-0.0274	-0.6395	-0.1517
366SER	O	62	6.244	6.794	4.94	0.5424	0.4382	-0.4
367ALA	N	63	6.057	6.914	4.908	-0.5821	-0.2543	0.4292
367ALA	H	64	6.033	7.011	4.917	2.6451	0.5592	1.9318
367ALA	CA	65	5.984	6.817	4.828	0.0111	-0.1136	-0.0842
367ALA	HA	66	5.984	6.721	4.879	-0.0981	-0.1804	-0.2077
367ALA	CB	67	5.842	6.88	4.807	0.5079	-0.2364	-0.4397
367ALA	HB1	68	5.776	6.819	4.744	-0.6916	-1.0139	1.488
367ALA	HB2	69	5.806	6.882	4.909	-0.3015	1.462	-0.7119
367ALA	HB3	70	5.837	6.981	4.765	-0.1806	0.5941	1.5051
367ALA	C	71	6.052	6.804	4.696	0.2276	-0.2358	0.4704
367ALA	O	72	6.087	6.686	4.662	-0.0057	-0.0253	0.1406
368LEU	N	73	6.095	6.917	4.633	1.1588	-0.5129	0.4394
368LEU	H	74	6.073	7.008	4.671	-0.5623	-0.5755	-0.2771
368LEU	CA	75	6.167	6.922	4.504	-0.189	-0.1805	-0.5809
368LEU	HA	76	6.114	6.854	4.437	-2.1096	0.1609	0.5136
368LEU	CB	77	6.174	7.07	4.454	-0.9991	-0.2653	-0.3673
368LEU	HB1	78	6.171	7.136	4.541	-1.2207	1.1005	-1.373
368LEU	HB2	79	6.269	7.097	4.409	-0.6676	0.4605	0.7318
368LEU	CG	80	6.052	7.121	4.369	0.1887	0.0904	-0.1984
368LEU	HG	81	6.065	7.069	4.274	3.0073	-2.3859	1.3746
368LEU	CD1	82	5.917	7.103	4.435	-0.497	-0.2081	-0.0996
368LEU	HD11	83	5.833	7.131	4.372	-1.6178	-0.2962	1.2918
368LEU	HD12	84	5.897	7.001	4.469	-1.5827	-0.4014	-1.2756
368LEU	HD13	85	5.917	7.159	4.529	-0.8364	-0.3977	0.0144
368LEU	CD2	86	6.067	7.271	4.348	0.3702	0.4061	0.1748
368LEU	HD21	87	6.171	7.293	4.327	0.8748	-0.3376	1.6909
368LEU	HD22	88	6.02	7.299	4.254	2.5505	2.4917	-0.375
368LEU	HD23	89	6.036	7.338	4.428	0.2388	-0.3236	0.757
368LEU	C	90	6.305	6.86	4.517	0.2685	0.1982	0.1503
368LEU	O	91	6.344	6.786	4.428	-0.0974	0.1426	-0.0514
369VAL	N	92	6.38	6.885	4.623	-0.2693	0.4322	0.2182
369VAL	H	93	6.344	6.937	4.702	1.6022	0.3306	1.2032
369VAL	CA	94	6.516	6.829	4.649	0.425	0.1458	-0.5599
369VAL	HA	95	6.577	6.849	4.561	-0.0388	1.5893	-0.5658
369VAL	CB	96	6.574	6.903	4.774	0.2602	-0.1153	1.0636
369VAL	HB	97	6.505	6.895	4.857	-1.7318	0.9661	-0.4163
369VAL	CG1	98	6.702	6.847	4.828	-0.6661	-0.1873	-0.2552
369VAL	HG11	99	6.683	6.753	4.88	-1.8632	-0.165	-0.6239
369VAL	HG12	100	6.778	6.843	4.749	-1.5164	1.2194	-1.1828
369VAL	HG13	101	6.748	6.914	4.9	3.229	-2.291	-0.47
369VAL	CG2	102	6.597	7.049	4.724	0.3317	-0.0234	0.2815
369VAL	HG21	103	6.672	7.047	4.645	0.9518	-1.8334	0.8719
369VAL	HG22	104	6.509	7.09	4.673	1.7265	1.0613	-1.378
369VAL	HG23	105	6.636	7.114	4.802	-1.2743	0.933	0.3377
369VAL	C	106	6.493	6.68	4.683	0.1644	-0.7461	0.4992
369VAL	O	107	6.577	6.598	4.638	0.0831	0.5016	0.4847
370ARG	N	108	6.385	6.638	4.752	0.1563	-0.3831	-0.2134
370ARG	H	109	6.305	6.698	4.766	-0.2049	0.0804	-3.4163
370ARG	CA	110	6.369	6.492	4.777	-0.1805	-0.0597	0.5077
370ARG	HA	111	6.469	6.47	4.816	0.8148	2.189	-0.6158
370ARG	CB	112	6.255	6.475	4.881	0.1824	-0.6321	0.3619
370ARG	HB1	113	6.276	6.543	4.964	0.9103	1.508	-1.4793
370ARG	HB2	114	6.161	6.52	4.847	1.254	1.7265	0.3497
370ARG	CG	115	6.245	6.327	4.923	0.0813	-0.0647	-0.6327
370ARG	HG1	116	6.197	6.278	4.838	0.1387	-2.1406	0.456
370ARG	HG2	117	6.344	6.283	4.933	-0.0773	0.0486	2.2218
370ARG	CD	118	6.154	6.305	5.041	0.3236	0.123	0.5853
370ARG	HD1	119	6.061	6.359	5.022	1.3963	0.9246	-3.2306
370ARG	HD2	120	6.118	6.204	5.06	0.2176	-0.1434	-0.9294
370ARG	NE	121	6.22	6.356	5.16	-0.4875	-0.147	-0.0809
370ARG	HE	122	6.192	6.448	5.192	-0.8409	-1.1339	2.7845
370ARG	CZ	123	6.295	6.281	5.242	-0.1408	-0.1631	0.0085
370ARG	NH1	124	6.32	6.151	5.216	-0.5323	0.2061	-0.0564
370ARG	HH11	125	6.3	6.116	5.123	4.2591	-0.7217	-1.0328
370ARG	HH12	126	6.371	6.091	5.279	2.1864	0.2559	-2.0246
370ARG	NH2	127	6.349	6.339	5.351	0.3268	0.6055	0.1235
370ARG	HH21	128	6.338	6.437	5.374	1.0311	0.3194	1.8424
370ARG	HH22	129	6.39	6.283	5.424	0.9426	-1.004	-1.38
370ARG	C	130	6.342	6.412	4.648	-0.7191	-1.0936	0.2403
370ARG	O	131	6.405	6.309	4.623	0.7457	-0.4466	0.0676
371ALA	N	132	6.262	6.479	4.559	-0.3635	-1.1692	0.2466
371ALA	H	133	6.193	6.538	4.604	1.9569	-0.5187	3.2689
371ALA	CA	134	6.225	6.412	4.438	0.8063	-0.6497	0.7172
371ALA	HA	135	6.184	6.312	4.457	0.6501	-0.3678	1.9489
371ALA	CB	136	6.12	6.501	4.377	-0.016	0.4007	0.3281
371ALA	HB1	137	6.079	6.463	4.283	0.4913	0.6619	-0.0056
371ALA	HB2	138	6.033	6.517	4.44	0.2438	0.6303	0.629
371ALA	HB3	139	6.159	6.602	4.359	-2.9454	1.1276	-3.2909
371ALA	C	140	6.343	6.399	4.343	-0.1914	-0.4755	0.3313
371ALA	O	141	6.361	6.294	4.282	0.1954	0.0868	0.1033
372HIS	N	142	6.43	6.497	4.34	-0.0645	-0.0418	-0.5326
372HIS	H	143	6.405	6.572	4.403	-0.4888	-0.8773	0.3123
372HIS	CA	144	6.562	6.49	4.279	-0.1692	-1.1613	0.14
372HIS	HA	145	6.536	6.472	4.175	1.9223	-0.5398	-0.5415
372HIS	CB	146	6.637	6.626	4.291	-0.6066	0.6684	0.0173
372HIS	HB1	147	6.585	6.709	4.243	0.138	1.4235	0.4838
372HIS	HB2	148	6.646	6.663	4.393	1.4613	-1.604	0.77
372HIS	CG	149	6.774	6.637	4.225	-0.0237	-0.2053	0.0878
372HIS	ND1	150	6.888	6.565	4.259	-0.2187	-0.5493	-0.4
372HIS	CD2	151	6.802	6.701	4.108	0.6933	-0.5709	-0.2461
372HIS	HD2	152	6.744	6.77	4.048	-0.0323	-1.4551	-0.5761
372HIS	CE1	153	6.992	6.602	4.182	0.4766	-0.4963	-0.5451
372HIS	HE1	154	7.09	6.557	4.174	0.9703	0.478	-0.1787
372HIS	NE2	155	6.942	6.682	4.089	0.6636	-0.1285	0.144
372HIS	HE2	156	6.996	6.713	4.01	-0.0783	0.2497	-0.22
372HIS	C	157	6.646	6.376	4.333	0.0346	-1.3	-0.9334
372HIS	O	158	6.69	6.292	4.257	-0.5371	0.211	0.5539
373VAL	N	159	6.681	6.377	4.464	0.0999	0.6069	-0.3668
373VAL	H	160	6.628	6.441	4.522	0.4805	-0.0935	0.7728
373VAL	CA	161	6.763	6.276	4.527	0.3784	-0.0609	0.202
373VAL	HA	162	6.864	6.281	4.487	0.42	-2.2946	-0.0936
373VAL	CB	163	6.776	6.31	4.676	-0.6611	0.4918	-0.5825
373VAL	HB	164	6.675	6.334	4.709	-0.0198	0.422	1.5595
373VAL	CG1	165	6.839	6.198	4.77	0.1497	-0.191	0.3158
373VAL	HG11	166	6.856	6.229	4.873	0.7695	0.5338	0.0019
373VAL	HG12	167	6.776	6.109	4.777	-1.2677	0.8778	1.5159
373VAL	HG13	168	6.934	6.167	4.726	-0.1267	0.2626	-0.6067
373VAL	CG2	169	6.853	6.448	4.686	-0.6258	0.2835	0.7554
373VAL	HG21	170	6.847	6.515	4.6	0.5415	1.9231	1.891
373VAL	HG22	171	6.8	6.511	4.757	-0.7702	-0.9237	1.7416
373VAL	HG23	172	6.954	6.433	4.724	-0.2268	-1.2617	-0.7736
373VAL	C	173	6.714	6.132	4.494	-0.2188	-0.0157	0.1281
373VAL	O	174	6.798	6.048	4.456	0.2428	0.0236	-0.1017
374ASP	N	175	6.583	6.103	4.497	0.7141	0.0238	-0.6375
374ASP	H	176	6.529	6.184	4.524	-0.708	-0.6153	-1.4367
374ASP	CA	177	6.517	5.969	4.483	-0.1379	0.8309	-0.2622
374ASP	HA	178	6.572	5.894	4.54	-1.5002	-1.4371	-1.7288
374ASP	CB	179	6.372	5.966	4.533	0.6742	0.2349	-0.0903
374ASP	HB1	180	6.32	6.047	4.481	-0.589	-1.9871	-2.5238
374ASP	HB2	181	6.313	5.883	4.495	0.0287	0.8147	-0.3967
374ASP	CG	182	6.361	5.995	4.685	0.1359	0.0752	-0.0347
374ASP	OD1	183	6.242	5.994	4.737	-0.3502	0.4024	0.0712
374ASP	OD2	184	6.46	5.977	4.763	-0.1863	0.068	-0.9548
374ASP	C	185	6.509	5.936	4.336	0.4865	0.5466	0.0706
374ASP	O	186	6.464	5.829	4.305	0.2101	0.1942	-0.2236
375SER	N	187	6.552	6.016	4.241	0.6431	0.0279	0.009
375SER	H	188	6.577	6.107	4.277	0.277	-0.32	1.1783
375SER	CA	189	6.536	5.989	4.097	-0.8863	0.2586	-0.8687
375SER	HA	190	6.501	5.888	4.074	-1.2993	-0.0383	0.9101
375SER	CB	191	6.429	6.085	4.042	-0.8238	-0.176	0.0584
375SER	HB1	192	6.417	6.067	3.935	1.7694	2.5666	-0.8304
375SER	HB2	193	6.33	6.06	4.082	-1.7827	1.0685	-1.4142
375SER	OG	194	6.479	6.216	4.042	-0.1623	-0.4792	-0.8536
375SER	HG	195	6.469	6.243	4.132	0.972	-0.6624	-0.661
375SER	C	196	6.68	5.996	4.032	0.835	0.5093	0.2004
375SER	O	197	6.687	6.013	3.911	0.2332	-0.4055	-0.2558
376ASN	N	198	6.79	5.983	4.11	-0.1035	-0.3467	0.3406
376ASN	H	199	6.772	5.962	4.207	-0.5289	1.8063	0.7884
376ASN	CA	200	6.935	6.006	4.07	0.4066	0.7268	-0.1105
376ASN	HA	201	6.93	5.982	3.964	-1.0825	1.8888	-0.3345
376ASN	CB	202	6.994	6.146	4.105	0.8851	0.2683	1.192
376ASN	HB1	203	6.965	6.179	4.205	-0.3478	-0.0151	0.9479
376ASN	HB2	204	7.103	6.147	4.106	0.8851	0.4695	2.1616
376ASN	CG	205	6.955	6.255	4.006	0.2915	0.0089	-0.212
376ASN	OD1	206	7.016	6.267	3.902	-0.1197	0.442	0.5189
376ASN	ND2	207	6.864	6.348	4.046	0.8557	0.308	0.6513
376ASN	HD21	208	6.816	6.343	4.135	-1.2577	1.4065	-0.355
376ASN	HD22	209	6.846	6.436	4	-2.4976	0.2913	1.6949
376ASN	C	210	7.024	5.893	4.12	-0.0634	-0.3047	-0.2042
376ASN	O	211	6.997	5.85	4.227	-0.837	0.2111	-0.5531
377PRO	N	212	7.141	5.858	4.065	0.0962	0.3623	0.1103
377PRO	CA	213	7.242	5.774	4.126	0.0443	-0.1605	-0.0698
377PRO	HA	214	7.18	5.693	4.166	0.8191	-1.2506	-1.0179
377PRO	CB	215	7.337	5.736	4.018	0.2973	-0.0361	-0.0282
377PRO	HB1	216	7.436	5.72	4.058	-0.0007	-1.028	0.337
377PRO	HB2	217	7.301	5.646	3.968	-2.1606	2.3056	-2.8843
377PRO	CG	218	7.323	5.847	3.918	0.4046	0.2474	-0.0716
377PRO	HG1	219	7.391	5.927	3.95	-0.5666	0.4383	1.6763
377PRO	HG2	220	7.35	5.809	3.82	-0.1469	-0.3408	0.0007
377PRO	CD	221	7.188	5.895	3.933	0.9154	-0.0922	0.1985
377PRO	HD1	222	7.181	6.003	3.923	2.4014	-0.0345	-0.4959
377PRO	HD2	223	7.114	5.845	3.87	0.6892	-0.9943	1.1692
377PRO	C	224	7.307	5.849	4.243	-0.1946	0.7707	0.3893
377PRO	O	225	7.311	5.971	4.229	0.4826	0.3311	0.5991
378ALA	N	226	7.357	5.773	4.345	0.1668	0.2441	0.2046
378ALA	H	227	7.332	5.675	4.341	3.603	-0.9221	2.7009
378ALA	CA	228	7.451	5.814	4.448	-0.197	-0.1637	0.0634
378ALA	HA	229	7.42	5.907	4.495	-1.2089	-0.2905	-0.3216
378ALA	CB	230	7.455	5.705	4.551	-0.0069	-0.0727	0.8318
378ALA	HB1	231	7.504	5.618	4.509	0.3959	0.8379	-0.6446
378ALA	HB2	232	7.529	5.73	4.627	1.3884	-1.0864	-0.1556
378ALA	HB3	233	7.359	5.681	4.596	-0.3428	1.7582	1.1746
378ALA	C	234	7.591	5.831	4.382	0.4203	0.1862	0.1929
378ALA	O	235	7.63	5.731	4.321	-0.4617	-0.5234	0.4441
379MET	N	236	7.661	5.944	4.393	-0.675	-1.0455	-0.5961
379MET	H	237	7.634	6.018	4.457	0.0816	-0.4319	-0.964
379MET	CA	238	7.786	5.96	4.32	-0.1351	-0.5103	-0.1849
379MET	HA	239	7.767	5.928	4.218	-0.7166	-2.8621	0.5892
379MET	CB	240	7.833	6.106	4.326	0.3655	-0.1513	-0.0935
379MET	HB1	241	7.862	6.136	4.427	-0.5236	0.0329	0.1132
379MET	HB2	242	7.92	6.119	4.261	0.7996	1.4349	0.7454
379MET	CG	243	7.736	6.211	4.267	-0.7686	0.0611	0.6575
379MET	HG1	244	7.64	6.186	4.314	-0.2947	-1.6979	0.7599
379MET	HG2	245	7.766	6.312	4.295	0.6534	-0.4617	1.1121
379MET	SD	246	7.712	6.21	4.091	0.3601	0.2956	-0.2082
379MET	CE	247	7.881	6.264	4.036	0.1581	0.7284	-0.2562
379MET	HE1	248	7.879	6.364	3.992	-0.8478	0.1029	-1.6773
379MET	HE2	249	7.946	6.28	4.122	-1.056	2.7251	0.3573
379MET	HE3	250	7.923	6.203	3.957	-1.2807	0.961	-1.231
379MET	C	251	7.904	5.872	4.381	0.0774	0.1135	-0.3925
379MET	O	252	8.02	5.874	4.336	0.6191	0.3755	-0.484
380THR	N	253	7.875	5.791	4.482	-0.1785	0.2066	0.7963
380THR	H	254	7.781	5.789	4.519	0.4924	0.1271	2.5934
380THR	CA	255	7.96	5.689	4.54	0.3461	0.3142	-0.1711
380THR	HA	256	8.065	5.704	4.517	0.2017	1.5807	-0.0672
380THR	CB	257	7.939	5.683	4.694	-0.425	0.0809	0.5228
380THR	HB	258	8.001	5.607	4.741	1.5021	1.498	0.4064
380THR	OG1	259	7.802	5.662	4.723	0.4564	0.6855	-0.2163
380THR	HG1	260	7.763	5.748	4.714	0.4685	0.8146	0.9223
380THR	CG2	261	7.996	5.807	4.757	0.3819	-0.107	-0.2963
380THR	HG21	262	8.103	5.81	4.737	0.0022	-0.8585	-2.7154
380THR	HG22	263	7.961	5.9	4.711	0.3763	0.9907	1.788
380THR	HG23	264	7.973	5.816	4.863	1.2215	-1.7886	0.0546
380THR	C	265	7.931	5.543	4.495	0.4172	-0.1165	0.9174
380THR	O	266	7.999	5.449	4.543	0.6891	-0.4028	-0.0182
381SER	N	267	7.847	5.534	4.394	0.6161	-0.4076	0.6207
381SER	H	268	7.786	5.61	4.369	2.1773	0.3557	-1.0946
381SER	CA	269	7.801	5.41	4.345	0.2474	-0.2551	-0.7704
381SER	HA	270	7.865	5.327	4.374	-0.069	0.0621	0.9237
381SER	CB	271	7.664	5.372	4.412	-0.3088	-0.2325	-0.1874
381SER	HB1	272	7.662	5.404	4.516	3.3803	0.8397	-0.2733
381SER	HB2	273	7.582	5.433	4.375	-1.0404	-0.0637	1.6112
381SER	OG	274	7.633	5.232	4.411	-0.0571	-0.0203	0.3214
381SER	HG	275	7.71	5.179	4.427	-0.3139	-0.8299	-1.0176
381SER	C	276	7.793	5.416	4.19	0.2864	0.656	0.8233
381SER	O	277	7.697	5.373	4.125	0.2681	0.0995	-0.4332
382LEU	N	278	7.903	5.465	4.128	0.7465	-0.3206	0.0499
382LEU	H	279	7.972	5.501	4.192	1.4252	-0.5819	-0.5181
382LEU	CA	280	7.905	5.494	3.988	-0.3705	0.455	0.5057
382LEU	HA	281	7.812	5.505	3.933	0.7902	0.438	-1.6073
382LEU	CB	282	7.974	5.63	3.962	0.2428	0.4763	-0.2468
382LEU	HB1	283	8.076	5.639	3.998	0.6276	-0.7563	-0.99
382LEU	HB2	284	7.988	5.642	3.855	0.9704	3.2038	0.0808
382LEU	CG	285	7.897	5.755	4.004	-0.2512	0.0838	-0.0863
382LEU	HG	286	7.905	5.747	4.113	0.4876	0.2832	-0.1208
382LEU	CD1	287	7.967	5.884	3.959	0.7677	0.3721	-0.0441
382LEU	HD11	288	7.901	5.971	3.961	0.8209	0.4107	0.0694
382LEU	HD12	289	8.053	5.908	4.02	1.205	-0.3903	-0.3422
382LEU	HD13	290	7.988	5.87	3.853	-1.9321	-1.8442	-0.435
382LEU	CD2	291	7.747	5.764	3.961	-0.4312	-0.7838	0.3434
382LEU	HD21	292	7.735	5.754	3.853	0.0499	0.0989	0.1984
382LEU	HD22	293	7.696	5.677	4.001	-0.9627	-0.5034	0.2858
382LEU	HD23	294	7.69	5.849	3.998	-2.5136	-0.4774	-3.1462
382LEU	C	295	7.989	5.386	3.913	0.6694	0.4287	0.0739
382LEU	O	296	8.089	5.343	3.964	0.1511	0.2383	-0.0065
383ASP	N	297	7.943	5.344	3.795	-0.8072	0.2041	-0.0788
383ASP	H	298	7.869	5.396	3.75	0.7493	0.638	-2.3174
383ASP	CA	299	8.004	5.242	3.71	-0.1512	-0.6607	0.1355
383ASP	HA	300	8.06	5.169	3.768	0.1431	-0.3011	0.3066
383ASP	CB	301	7.897	5.153	3.635	-1.1228	-0.1764	-1.2922
383ASP	HB1	302	7.828	5.11	3.708	2.7048	-2.631	1.2203
383ASP	HB2	303	7.841	5.216	3.566	-0.8763	1.2602	-0.2359
383ASP	CG	304	7.948	5.04	3.552	-0.942	-0.0974	-0.0666
383ASP	OD1	305	7.872	4.987	3.472	0.2706	0.4205	0.5171
383ASP	OD2	306	8.061	4.989	3.555	-0.3258	-0.0368	-0.0628
383ASP	C	307	8.094	5.301	3.608	-0.0131	0.0268	-0.2328
383ASP	O	308	8.053	5.39	3.53	-0.1319	-0.2812	-0.4434
384TYR	N	309	8.213	5.253	3.605	-0.579	0.0612	-0.5837
384TYR	H	310	8.228	5.178	3.67	-0.0609	2.0023	1.6871
384TYR	CA	311	8.321	5.3	3.523	-0.532	0.0756	-0.8005
384TYR	HA	312	8.292	5.389	3.466	1.6607	0.2452	-1.7718
384TYR	CB	313	8.433	5.359	3.61	0.4995	-0.0102	-0.3267
384TYR	HB1	314	8.463	5.277	3.675	-1.4193	-2.0108	-1.8337
384TYR	HB2	315	8.511	5.393	3.542	-0.1974	-0.9468	-1.6306
384TYR	CG	316	8.393	5.485	3.694	-0.1214	0.2788	0.0115
384TYR	CD1	317	8.35	5.472	3.827	-0.0686	-0.1465	-0.2253
384TYR	HD1	318	8.34	5.375	3.874	0.7077	-0.0991	0.0535
384TYR	CD2	319	8.394	5.616	3.634	0.1406	-0.2963	-0.1003
384TYR	HD2	320	8.428	5.631	3.533	-2.3351	-0.6043	-1.0324
384TYR	CE1	321	8.315	5.586	3.9	-0.1754	-0.364	0.3177
384TYR	HE1	322	8.28	5.574	4.002	-0.077	0.9609	0.5258
384TYR	CE2	323	8.37	5.728	3.71	-0.0278	-0.1485	-0.1847
384TYR	HE2	324	8.395	5.819	3.658	2.7726	0.6508	2.3195
384TYR	CZ	325	8.314	5.714	3.843	-0.1347	-0.0209	0.8148
384TYR	OH	326	8.291	5.823	3.919	0.3899	0.092	0.1071
384TYR	HH	327	8.309	5.903	3.873	1.51	-0.2002	0.0219
384TYR	C	328	8.383	5.182	3.43	0.0704	-0.7655	-0.3551
384TYR	O	329	8.481	5.213	3.363	0.3368	-0.3973	0.2407
385SER	N	330	8.326	5.064	3.431	0.6626	0.3179	-0.0329
385SER	H	331	8.243	5.063	3.488	1.1624	1.8749	0.7514
385SER	CA	332	8.376	4.939	3.363	0.6862	0.208	0.2451
385SER	HA	333	8.481	4.938	3.392	0.7735	2.5579	0.2042
385SER	CB	334	8.31	4.816	3.437	-0.3109	-0.4603	0.4095
385SER	HB1	335	8.367	4.726	3.413	0.8996	1.0741	-3.4129
385SER	HB2	336	8.318	4.834	3.544	0.7953	0.3093	0.2152
385SER	OG	337	8.174	4.796	3.404	0.3846	0.0441	-0.0863
385SER	HG	338	8.124	4.871	3.433	-0.0544	-0.6234	0.9674
385SER	C	339	8.364	4.935	3.211	-0.9113	0.2283	-0.1847
385SER	O	340	8.388	4.832	3.15	0.5704	0.7858	0.1363
386ARG	N	341	8.347	5.047	3.141	0.7554	0.6509	-0.2104
386ARG	H	342	8.353	5.129	3.199	0.8676	1.7817	-1.7419
386ARG	CA	343	8.336	5.072	2.997	0.2972	0.0839	0.4711
386ARG	HA	344	8.401	4.997	2.95	-0.3999	-0.3807	0.2369
386ARG	CB	345	8.197	5.049	2.934	-0.1613	-0.0134	0.4871
386ARG	HB1	346	8.117	5.112	2.974	-0.0645	-0.2001	0.981
386ARG	HB2	347	8.201	5.065	2.826	0.4494	-0.8319	0.3771
386ARG	CG	348	8.142	4.906	2.945	1.1821	-0.6358	-0.1765
386ARG	HG1	349	8.203	4.837	2.887	0.2716	-1.6645	0.0596
386ARG	HG2	350	8.144	4.866	3.046	-0.677	-1.0928	-0.2922
386ARG	CD	351	7.998	4.882	2.885	-0.5697	-0.1865	0.0701
386ARG	HD1	352	7.975	4.952	2.805	-1.507	1.5675	1.7851
386ARG	HD2	353	7.988	4.781	2.846	-0.3931	0.5414	-1.9745
386ARG	NE	354	7.895	4.896	2.99	-0.4189	-0.1094	0.4308
386ARG	HE	355	7.921	4.909	3.087	-1.4135	2.3338	0.4168
386ARG	CZ	356	7.765	4.869	2.969	-0.1386	-0.5659	-0.3044
386ARG	NH1	357	7.731	4.834	2.84	-0.6809	-0.3738	-0.156
386ARG	HH11	358	7.795	4.819	2.764	-0.7179	-1.1757	-0.0389
386ARG	HH12	359	7.636	4.824	2.807	-0.5356	-0.7133	-0.4785
386ARG	NH2	360	7.67	4.876	3.067	-0.1177	-0.0026	-0.045
386ARG	HH21	361	7.7	4.883	3.163	-2.1971	-0.3884	0.688
386ARG	HH22	362	7.572	4.857	3.052	0.2081	-1.3381	-0.6407
386ARG	C	363	8.388	5.208	2.95	0.0092	-0.0669	0.0269
386ARG	O	364	8.349	5.261	2.842	-0.3221	0.5083	0.5093
387PHE	N	365	8.484	5.259	3.025	0.8582	0.6708	0.6407
387PHE	H	366	8.53	5.206	3.097	-0.8792	-0.5191	0.9441
387PHE	CA	367	8.535	5.391	3.009	0.2548	-0.6334	0.4497
387PHE	HA	368	8.466	5.462	2.963	2.2111	0.9178	-0.2281
387PHE	CB	369	8.568	5.436	3.153	-0.2426	0.023	0.0012
387PHE	HB1	370	8.473	5.42	3.204	0.3465	-1.8466	0.593
387PHE	HB2	371	8.642	5.378	3.208	1.2499	0.2227	-1.7347
387PHE	CG	372	8.599	5.584	3.177	0.3268	0.633	0.2738
387PHE	CD1	373	8.51	5.683	3.139	-0.0037	-0.3464	0.8501
387PHE	HD1	374	8.411	5.661	3.102	0.5175	-0.146	-0.7433
387PHE	CD2	375	8.729	5.623	3.211	-0.9984	0.1001	-0.0623
387PHE	HD2	376	8.793	5.541	3.242	-0.5962	0.5898	0.4397
387PHE	CE1	377	8.552	5.821	3.135	0.9962	0.5248	-1.0292
387PHE	HE1	378	8.487	5.9	3.1	2.5655	2.1292	-0.4983
387PHE	CE2	379	8.768	5.757	3.215	-0.2522	-0.0369	0.7731
387PHE	HE2	380	8.869	5.786	3.24	0.565	-2.6372	0.8068
387PHE	CZ	381	8.678	5.859	3.173	-1.1917	0.0038	0.2446
387PHE	HZ	382	8.714	5.96	3.159	-0.8581	-0.2876	-1.2175
387PHE	C	383	8.66	5.394	2.919	-0.5246	-0.6737	0.3212
387PHE	O	384	8.774	5.412	2.961	-0.381	0.4119	-0.3026
388GLN	N	385	8.632	5.38	2.789	0.222	0.5571	-0.3647
388GLN	H	386	8.534	5.381	2.767	-0.0162	-1.0256	0.431
388GLN	CA	387	8.739	5.363	2.686	0.6431	0.4661	0.2831
388GLN	HA	388	8.838	5.406	2.701	0.5448	0.0972	2.2152
388GLN	CB	389	8.782	5.213	2.664	0.3948	-1.2318	-0.4084
388GLN	HB1	390	8.701	5.14	2.665	0.2945	-1.1557	-1.6533
388GLN	HB2	391	8.828	5.193	2.568	1.402	-2.3417	0.2823
388GLN	CG	392	8.868	5.158	2.775	0.5498	-0.806	0.3976
388GLN	HG1	393	8.948	5.232	2.779	-0.9278	0.8087	1.9524
388GLN	HG2	394	8.817	5.15	2.871	-0.616	-1.5705	-0.2613
388GLN	CD	395	8.917	5.022	2.741	0.3141	0.5534	0.122
388GLN	OE1	396	8.845	4.923	2.716	0.0911	0.101	-0.2102
388GLN	NE2	397	9.048	5.007	2.725	-0.1277	0.1245	-0.4744
388GLN	HE21	398	9.11	5.083	2.75	-1.0967	0.5265	0.7947
388GLN	HE22	399	9.087	4.916	2.706	-0.8641	-0.4915	0.8465
388GLN	C	400	8.691	5.436	2.557	-0.4327	0.0625	0.5396
388GLN	O	401	8.61	5.386	2.485	0.1403	-0.1714	-0.0343
389ALA	N	402	8.734	5.561	2.534	0.0449	-0.2854	-0.3236
389ALA	H	403	8.79	5.6	2.608	-0.4414	0.628	-0.4118
389ALA	CA	404	8.703	5.652	2.423	-0.061	-0.0088	0.5187
389ALA	HA	405	8.596	5.67	2.425	-0.4645	-2.0938	0.2451
389ALA	CB	406	8.77	5.787	2.434	-0.1859	-0.3036	-0.1782
389ALA	HB1	407	8.878	5.768	2.432	-0.1162	0.0185	0.352
389ALA	HB2	408	8.751	5.843	2.342	-0.3686	-1.4804	-0.8789
389ALA	HB3	409	8.755	5.855	2.518	-0.925	1.0016	-1.322
389ALA	C	410	8.73	5.588	2.284	-0.3667	0.6054	0.195
389ALA	O	411	8.851	5.579	2.256	-0.4292	-0.203	0.2343
390ASN	N	412	8.632	5.555	2.197	-0.6224	-0.0328	0.037
390ASN	H	413	8.539	5.589	2.217	-0.2902	2.0777	-1.6472
390ASN	CA	414	8.651	5.504	2.068	0.0949	0.1015	-0.504
390ASN	HA	415	8.696	5.591	2.02	-0.496	0.6673	-0.0425
390ASN	CB	416	8.737	5.373	2.071	-0.0184	-0.11	-0.4719
390ASN	HB1	417	8.776	5.353	2.171	-1.5299	-2.0976	-0.2217
390ASN	HB2	418	8.671	5.288	2.054	-0.9656	0.0227	2.1277
390ASN	CG	419	8.847	5.378	1.972	-0.0157	0.5071	0.4924
390ASN	OD1	420	8.824	5.377	1.851	-0.5616	0.8209	-0.0458
390ASN	ND2	421	8.967	5.377	2.013	-0.3779	-0.1394	-0.4736
390ASN	HD21	422	8.991	5.381	2.111	-0.2656	-0.6555	-0.4784
390ASN	HD22	423	9.043	5.366	1.948	-0.4261	-1.7452	-0.2974
390ASN	C	424	8.518	5.487	1.991	-0.2004	0.5838	0.0362
390ASN	O	425	8.41	5.516	2.044	0.3434	-0.4531	-0.0477
399ASP	N	426	8.534	5.425	1.87	-0.1273	0.1945	-0.4183
399ASP	H	427	8.633	5.416	1.857	0.2846	-0.7095	2.6236
399ASP	CA	428	8.452	5.36	1.765	-0.2236	-0.2874	0.2343
399ASP	HA	429	8.5	5.423	1.69	-0.7046	1.699	1.4914
399ASP	CB	430	8.498	5.212	1.729	0.3959	-0.0174	0.3243
399ASP	HB1	431	8.581	5.223	1.66	0.9483	0.932	1.1122
399ASP	HB2	432	8.531	5.156	1.817	0.9854	-2.6678	-1.4684
399ASP	CG	433	8.397	5.122	1.659	0.0282	0.3001	-0.2089
399ASP	OD1	434	8.31	5.074	1.738	0.351	0.098	0.1507
399ASP	OD2	435	8.415	5.096	1.537	1.1218	0.4107	-0.0792
399ASP	C	436	8.307	5.401	1.75	-0.3634	-0.3767	-0.31
399ASP	O	437	8.284	5.521	1.756	-0.707	-0.0042	0.0037
400THR	N	438	8.205	5.316	1.738	-0.1123	0.1615	0.8307
400THR	H	439	8.23	5.218	1.745	-0.3919	-0.072	-0.8849
400THR	CA	440	8.074	5.344	1.675	-0.0306	0.1468	0.0269
400THR	HA	441	8.06	5.451	1.695	0.9014	0.407	-0.6326
400THR	CB	442	8.075	5.326	1.527	0.0269	-0.4987	0.6784
400THR	HB	443	8.168	5.364	1.485	0.627	-1.6403	0.9347
400THR	OG1	444	7.968	5.391	1.466	-0.1697	-0.533	0.4936
400THR	HG1	445	7.978	5.484	1.479	-0.9416	-0.3256	-0.3088
400THR	CG2	446	8.089	5.183	1.459	0.0865	-0.0946	-0.5761
400THR	HG21	447	8.163	5.131	1.52	-0.1173	-1.1517	-1.2059
400THR	HG22	448	7.998	5.123	1.464	-0.2087	0.3497	-0.5345
400THR	HG23	449	8.125	5.191	1.357	-0.7523	1.3238	-0.7879
400THR	C	450	7.955	5.275	1.748	0.1007	-0.6894	-0.352
400THR	O	451	7.852	5.347	1.776	0.1234	0.3342	-0.1498
401GLN	N	452	7.965	5.146	1.79	0.8302	-0.2524	0.7545
401GLN	H	453	8.05	5.101	1.759	0.5881	1.486	-2.9375
401GLN	CA	454	7.863	5.046	1.831	-0.2514	-0.3061	-0.8045
401GLN	HA	455	7.818	5.006	1.74	0.1542	-1.9163	-0.3233
401GLN	CB	456	7.933	4.923	1.889	-0.2496	-0.2309	0.2922
401GLN	HB1	457	7.964	4.935	1.993	-0.1515	0.576	0.1794
401GLN	HB2	458	7.858	4.845	1.889	-1.3918	0.833	-0.0571
401GLN	CG	459	8.04	4.857	1.799	-0.6183	0.2173	-0.0401
401GLN	HG1	460	7.99	4.813	1.712	-0.4766	-0.0771	0.0254
401GLN	HG2	461	8.104	4.937	1.761	-2.7006	1.3809	-1.2691
401GLN	CD	462	8.1	4.732	1.86	-0.0351	-0.2777	-0.1166
401GLN	OE1	463	8.075	4.697	1.978	0.4134	0.6641	-0.9618
401GLN	NE2	464	8.198	4.668	1.787	-0.4344	0.0394	-0.1269
401GLN	HE21	465	8.23	4.714	1.703	-1.516	-0.1343	-0.6463
401GLN	HE22	466	8.248	4.592	1.831	-0.6347	-1.3618	-2.1868
401GLN	C	467	7.759	5.097	1.928	0.336	0.4657	-0.582
401GLN	O	468	7.664	5.023	1.945	-0.2876	0.1272	0.0975
402HIS	N	469	7.784	5.212	1.995	-0.1121	0.4921	0.3256
402HIS	H	470	7.862	5.269	1.969	-1.8753	2.7198	-0.4237
402HIS	CA	471	7.701	5.253	2.105	-0.6088	-0.7744	-0.64
402HIS	HA	472	7.668	5.163	2.157	3.5965	-0.5357	3.1013
402HIS	CB	473	7.787	5.326	2.215	-0.1684	-0.5824	0.0396
402HIS	HB1	474	7.827	5.423	2.189	-0.4861	-0.4935	-0.1222
402HIS	HB2	475	7.719	5.354	2.295	-1.415	-2.2608	-0.3731
402HIS	CG	476	7.891	5.233	2.278	-0.2243	-0.3212	0.3564
402HIS	ND1	477	7.916	5.097	2.246	-0.3634	-0.2909	0.8868
402HIS	CD2	478	7.986	5.269	2.375	-0.5017	0.0472	-0.1511
402HIS	HD2	479	8.004	5.361	2.429	-2.2282	0.8495	-0.8817
402HIS	CE1	480	8.018	5.06	2.33	0.5919	0.374	0.8564
402HIS	HE1	481	8.055	4.959	2.317	-1.2976	-0.3557	0.8145
402HIS	NE2	482	8.054	5.155	2.408	0.5029	-0.3547	0.4359
402HIS	HE2	483	8.135	5.142	2.467	-0.8586	0.8858	2.7214
402HIS	C	484	7.584	5.341	2.062	-0.7962	0.2384	-0.4597
402HIS	O	485	7.525	5.41	2.142	0.1881	0.6399	-0.2647
403ILE	N	486	7.548	5.34	1.931	-0.1246	-0.1432	-0.3631
403ILE	H	487	7.615	5.31	1.862	-0.9727	-1.3827	-0.6784
403ILE	CA	488	7.421	5.404	1.892	-0.6439	0.4958	0.9313
403ILE	HA	489	7.423	5.504	1.934	-0.2117	0.0161	2.0814
403ILE	CB	490	7.406	5.415	1.737	0.7765	-0.0292	-0.3808
403ILE	HB	491	7.389	5.314	1.702	1.6372	-0.2242	-0.265
403ILE	CG1	492	7.529	5.469	1.661	-0.4617	-0.1083	0.0708
403ILE	HG11	493	7.535	5.576	1.68	-0.6227	-0.1905	0.597
403ILE	HG12	494	7.615	5.418	1.705	-0.5359	1.2238	1.8584
403ILE	CG2	495	7.289	5.498	1.685	0.2544	0.3787	-0.0694
403ILE	HG21	496	7.258	5.459	1.588	-0.4679	0.4844	0.1113
403ILE	HG22	497	7.204	5.496	1.753	0.5348	-2.5855	0.3135
403ILE	HG23	498	7.312	5.602	1.662	1.817	-0.3684	-2.2371
403ILE	CD	499	7.529	5.442	1.509	-0.1763	0.8054	0.0155
403ILE	HD1	500	7.44	5.483	1.462	0.2292	0.678	-0.8728
403ILE	HD2	501	7.615	5.493	1.466	2.1736	-1.8134	1.2508
403ILE	HD3	502	7.557	5.337	1.494	3.1298	1.5034	0.4323
403ILE	C	503	7.294	5.332	1.951	0.1045	0.4565	-0.3469
403ILE	O	504	7.207	5.398	2.006	0.3685	-0.3818	0.4151
404GLN	N	505	7.293	5.197	1.958	0.0729	0.1667	-0.0257
404GLN	H	506	7.367	5.15	1.909	-0.6561	-0.3508	-0.6535
404GLN	CA	507	7.206	5.114	2.052	-0.0621	-0.37	0.5262
404GLN	HA	508	7.106	5.144	2.022	0.3321	-1.5858	-2.3435
404GLN	CB	509	7.234	4.963	2.03	-0.0659	0.3725	0.3041
404GLN	HB1	510	7.248	4.94	1.924	0.8571	0.5991	0.3656
404GLN	HB2	511	7.329	4.952	2.081	0.2938	0.5074	-0.3216
404GLN	CG	512	7.139	4.861	2.092	0.9108	0.98	0.0004
404GLN	HG1	513	7.179	4.762	2.068	1.3308	0.559	2.2163
404GLN	HG2	514	7.135	4.86	2.201	-0.2004	0.6447	-0.0369
404GLN	CD	515	6.997	4.881	2.038	-0.8265	-0.0741	0.1875
404GLN	OE1	516	6.977	4.857	1.919	-0.5297	0.1388	-0.3086
404GLN	NE2	517	6.898	4.895	2.119	-0.5978	0.0821	-0.8111
404GLN	HE21	518	6.916	4.906	2.218	1.4092	-1.6105	-0.9245
404GLN	HE22	519	6.801	4.894	2.091	-1.0196	1.7819	0.3917
404GLN	C	520	7.228	5.149	2.2	0.1633	0.6804	0.6774
404GLN	O	521	7.129	5.139	2.269	-0.3722	-0.6231	0.235
405GLN	N	522	7.346	5.189	2.241	0.5306	-0.2575	-0.1529
405GLN	H	523	7.427	5.18	2.182	-0.7416	0.504	-2.1283
405GLN	CA	524	7.36	5.231	2.387	-0.112	0.201	-0.154
405GLN	HA	525	7.316	5.158	2.455	2.3379	0.0741	1.4339
405GLN	CB	526	7.508	5.246	2.429	-0.9103	-0.356	-0.6614
405GLN	HB1	527	7.573	5.185	2.367	-0.5121	-1.3507	0.6697
405GLN	HB2	528	7.535	5.347	2.402	2.3463	-0.9338	-0.0279
405GLN	CG	529	7.522	5.222	2.585	-0.0283	-0.1381	0.4611
405GLN	HG1	530	7.453	5.277	2.649	0.6873	1.0222	0.2637
405GLN	HG2	531	7.519	5.113	2.597	0.9983	-0.0557	1.6992
405GLN	CD	532	7.665	5.265	2.629	-0.1794	0.1099	-0.4382
405GLN	OE1	533	7.712	5.373	2.591	-0.1746	-0.6148	-0.5238
405GLN	NE2	534	7.732	5.184	2.707	-0.1569	-0.406	0.2356
405GLN	HE21	535	7.686	5.102	2.743	-0.3987	-0.09	0.6598
405GLN	HE22	536	7.828	5.204	2.731	-0.2668	0.2402	0.1706
405GLN	C	537	7.294	5.372	2.411	0.0023	0.4385	0.2227
405GLN	O	538	7.227	5.385	2.514	-0.0022	-0.1093	0.1663
406PHE	N	539	7.31	5.468	2.319	0.4442	-0.0295	-0.4868
406PHE	H	540	7.359	5.429	2.239	0.7369	-2.149	0.6531
406PHE	CA	541	7.247	5.603	2.318	-0.3165	-0.1345	-0.278
406PHE	HA	542	7.266	5.653	2.413	0.5325	0.0197	-0.5181
406PHE	CB	543	7.305	5.682	2.195	-0.1264	-0.2874	0.1601
406PHE	HB1	544	7.394	5.73	2.235	-0.2548	0.3214	-0.2835
406PHE	HB2	545	7.342	5.613	2.119	0.3772	-0.3202	0.4297
406PHE	CG	546	7.215	5.793	2.131	-0.1464	-0.1079	-0.9187
406PHE	CD1	547	7.208	5.925	2.18	0.1717	-0.3515	0.2411
406PHE	HD1	548	7.262	5.951	2.269	0.1753	-0.9015	0.4059
406PHE	CD2	549	7.149	5.761	2.012	0.1065	-0.6378	-0.8651
406PHE	HD2	550	7.144	5.662	1.969	3.1384	-0.7121	-1.2343
406PHE	CE1	551	7.127	6.017	2.121	-0.0883	-0.036	0.6039
406PHE	HE1	552	7.103	6.112	2.166	-0.9842	0.4053	-0.7564
406PHE	CE2	553	7.087	5.862	1.944	1.885	0.3426	-0.0811
406PHE	HE2	554	7.027	5.848	1.855	0.69	-1.0742	0.9106
406PHE	CZ	555	7.073	5.987	1.994	-0.2622	-0.0858	-0.7094
406PHE	HZ	556	7.014	6.065	1.95	1.3524	0.7865	-1.4243
406PHE	C	557	7.095	5.579	2.317	0.3247	-0.2821	-0.339
406PHE	O	558	7.016	5.642	2.387	0.3173	0.7784	-0.3536
407TYR	N	559	7.045	5.478	2.243	0.355	-0.356	-0.1294
407TYR	H	560	7.101	5.421	2.182	2.6949	1.0502	0.5482
407TYR	CA	561	6.906	5.43	2.246	0.2055	-1.0208	-0.4978
407TYR	HA	562	6.848	5.522	2.237	1.8012	0.0916	0.035
407TYR	CB	563	6.857	5.339	2.123	-0.5651	-0.5697	0.4264
407TYR	HB1	564	6.907	5.243	2.135	1.3422	0.4803	1.2381
407TYR	HB2	565	6.748	5.334	2.115	-0.4109	-1.1246	-2.8339
407TYR	CG	566	6.884	5.381	1.978	0.0875	0.0677	0.1521
407TYR	CD1	567	6.891	5.52	1.945	0.1714	-0.5854	-0.5707
407TYR	HD1	568	6.877	5.601	2.015	0.6074	-0.346	-0.7588
407TYR	CD2	569	6.913	5.283	1.88	-0.1166	0.0132	0.6508
407TYR	HD2	570	6.923	5.182	1.915	1.1462	-0.5156	-1.1076
407TYR	CE1	571	6.906	5.554	1.811	-0.2376	0.3142	1.3345
407TYR	HE1	572	6.914	5.659	1.785	0.022	-0.1101	-0.4108
407TYR	CE2	573	6.916	5.319	1.745	-0.1752	-0.1822	0.7333
407TYR	HE2	574	6.939	5.243	1.672	1.4837	0.9081	0.0555
407TYR	CZ	575	6.907	5.453	1.705	-0.0904	-0.0555	0.0632
407TYR	OH	576	6.906	5.491	1.572	0.0526	0.0283	-0.3278
407TYR	HH	577	6.921	5.419	1.512	1.8135	0.232	-0.2076
407TYR	C	578	6.867	5.377	2.388	0.1765	0.1412	0.2468
407TYR	O	579	6.776	5.428	2.448	-0.0445	-0.3686	0.128
408ASP	N	580	6.941	5.276	2.439	0.0952	0.5581	0.0167
408ASP	H	581	7.004	5.231	2.374	-0.7107	1.2293	-1.2549
408ASP	CA	582	6.924	5.219	2.576	0.4284	0.5186	-0.5414
408ASP	HA	583	6.825	5.176	2.593	-0.1688	1.3431	-1.8118
408ASP	CB	584	7.028	5.106	2.592	0.8352	-0.91	0.1076
408ASP	HB1	585	7.119	5.151	2.552	0.1056	0.6649	0.1048
408ASP	HB2	586	7.045	5.095	2.699	-1.6376	2.6743	1.0645
408ASP	CG	587	7.001	4.979	2.52	-0.6593	-0.5491	-0.0377
408ASP	OD1	588	6.885	4.955	2.484	0.257	0.1582	-0.1753
408ASP	OD2	589	7.092	4.893	2.511	0.4305	-0.2463	0.1324
408ASP	C	590	6.938	5.329	2.693	-0.0459	-0.4192	-0.6353
408ASP	O	591	6.852	5.322	2.786	0.5058	0.044	0.3
409LEU	N	592	7.037	5.418	2.693	0.2088	-0.4506	0.5069
409LEU	H	593	7.109	5.411	2.623	-2.0962	1.7265	-2.2848
409LEU	CA	594	7.043	5.526	2.794	-0.2441	-0.3185	0.8154
409LEU	HA	595	7.053	5.477	2.891	1.8344	-0.1422	0.7281
409LEU	CB	596	7.172	5.604	2.764	-0.2825	0.2253	0.0285
409LEU	HB1	597	7.175	5.635	2.66	-3.2926	-0.9369	-0.5141
409LEU	HB2	598	7.166	5.698	2.818	0.1242	-1.1178	2.5969
409LEU	CG	599	7.306	5.538	2.811	0.2158	-0.4416	0.2143
409LEU	HG	600	7.308	5.449	2.749	-0.4608	-0.1542	-0.2481
409LEU	CD1	601	7.419	5.631	2.777	0.0942	-0.194	0.7523
409LEU	HD11	602	7.509	5.571	2.786	0.1553	-0.4874	-1.3252
409LEU	HD12	603	7.421	5.662	2.673	-0.6885	-0.7494	0.5617
409LEU	HD13	604	7.446	5.713	2.844	0.0185	-1.1722	2.0218
409LEU	CD2	605	7.315	5.481	2.954	-0.3841	0.1924	-0.1254
409LEU	HD21	606	7.417	5.443	2.96	0.2523	1.5779	-1.5552
409LEU	HD22	607	7.291	5.554	3.032	0.2298	-0.9187	1.1534
409LEU	HD23	608	7.238	5.407	2.977	0.6433	-1.631	-2.2107
409LEU	C	609	6.927	5.625	2.8	-0.0684	-0.815	0.2154
409LEU	O	610	6.902	5.668	2.912	0.3893	-0.0456	0.2234
410LEU	N	611	6.87	5.661	2.687	-0.3731	0.4963	0.7449
410LEU	H	612	6.912	5.626	2.602	-0.7474	1.7491	0.0137
410LEU	CA	613	6.747	5.736	2.672	0.6319	0.8964	-0.0152
410LEU	HA	614	6.759	5.818	2.742	2.9403	-0.15	0.9326
410LEU	CB	615	6.72	5.777	2.524	-0.3519	0.2631	0.1507
410LEU	HB1	616	6.74	5.695	2.455	-2.6419	-2.3248	2.2889
410LEU	HB2	617	6.613	5.795	2.51	-0.1148	1.3281	-0.4008
410LEU	CG	618	6.805	5.898	2.489	-0.7017	0.4799	-0.0476
410LEU	HG	619	6.909	5.878	2.511	-1.0952	0.1119	1.5928
410LEU	CD1	620	6.811	5.912	2.339	0.2696	0.2796	-0.7525
410LEU	HD11	621	6.725	5.958	2.29	0.0911	-0.6758	-1.3728
410LEU	HD12	622	6.897	5.963	2.298	-1.4841	3.4329	-0.7871
410LEU	HD13	623	6.817	5.814	2.29	-0.4399	0.0093	-0.3234
410LEU	CD2	624	6.743	6.023	2.549	0.0352	0.032	-0.1622
410LEU	HD21	625	6.733	6.024	2.658	-4.4691	1.251	-0.3702
410LEU	HD22	626	6.8	6.111	2.521	-0.3186	0.4245	0.3365
410LEU	HD23	627	6.643	6.039	2.509	0.3312	-0.7075	-1.2519
410LEU	C	628	6.632	5.65	2.724	0.8074	0.1795	0.6472
410LEU	O	629	6.577	5.683	2.828	0.4441	0.276	0.0762
411THR	N	630	6.59	5.536	2.654	0.2484	0.4246	-0.4014
411THR	H	631	6.644	5.505	2.574	0.6464	-2.9397	1.0048
411THR	CA	632	6.483	5.44	2.691	-0.2478	0.2505	-0.0154
411THR	HA	633	6.392	5.499	2.685	-0.4499	-0.0274	0.3063
411THR	CB	634	6.472	5.335	2.578	-0.3505	0.3763	-0.3362
411THR	HB	635	6.39	5.268	2.605	0.8025	-0.6836	0.6601
411THR	OG1	636	6.594	5.262	2.56	0.1727	0.2005	0.1025
411THR	HG1	637	6.656	5.293	2.496	-0.7064	2.1768	0.1493
411THR	CG2	638	6.432	5.39	2.439	0.3683	0.654	-0.1292
411THR	HG21	639	6.448	5.317	2.36	0.7254	0.3371	0.2296
411THR	HG22	640	6.327	5.419	2.43	-0.6219	-2.3173	0.4993
411THR	HG23	641	6.5	5.472	2.418	-1.5981	3.0355	2.0256
411THR	C	642	6.488	5.383	2.832	0.2935	0.1785	-0.405
411THR	O	643	6.388	5.325	2.872	-0.761	-0.7311	0.0418
412GLY	N	644	6.594	5.401	2.913	0.4443	-0.4222	0.5853
412GLY	H	645	6.661	5.466	2.876	-0.247	-0.2049	-0.3103
412GLY	CA	646	6.612	5.354	3.046	-0.102	-0.2767	0.8335
412GLY	HA1	647	6.544	5.27	3.06	-1.4225	0.2293	-1.8484
412GLY	HA2	648	6.713	5.314	3.054	-0.1603	-0.4661	0.6272
412GLY	C	649	6.602	5.468	3.149	-0.3201	-0.8616	0.6155
412GLY	O	650	6.582	5.446	3.262	0.1672	0.6773	0.0046
413SER	N	651	6.596	5.594	3.104	0.3787	0.2427	-0.5156
413SER	H	652	6.591	5.623	3.007	-1.0037	-0.2069	-0.6031
413SER	CA	653	6.594	5.715	3.186	0.7955	-0.3936	-0.573
413SER	HA	654	6.617	5.685	3.288	0.7166	-2.1236	-1.0189
413SER	CB	655	6.688	5.818	3.125	0.21	-0.3431	-0.0537
413SER	HB1	656	6.726	5.783	3.029	-2.8924	-3.6997	-0.2658
413SER	HB2	657	6.629	5.905	3.097	-0.0406	-0.5324	-0.117
413SER	OG	658	6.791	5.853	3.208	-0.43	0.1613	0.0816
413SER	HG	659	6.85	5.779	3.201	-1.0047	-0.7383	3.2424
413SER	C	660	6.45	5.773	3.189	0.2035	0.7535	-0.0428
413SER	O	661	6.436	5.878	3.254	0.0254	-0.3754	-0.4006
414MET	N	662	6.352	5.71	3.12	-0.0942	0.1037	0.3798
414MET	H	663	6.356	5.618	3.079	0.3227	1.5029	-3.0844
414MET	CA	664	6.214	5.762	3.112	0.055	0.011	-0.5148
414MET	HA	665	6.215	5.868	3.088	-0.9397	0.21	0.2311
414MET	CB	666	6.137	5.701	2.998	0.094	0.0135	0.298
414MET	HB1	667	6.142	5.592	3.006	1.0008	-0.0712	-1.0285
414MET	HB2	668	6.034	5.736	3.011	0.4805	1.0286	0.7368
414MET	CG	669	6.191	5.745	2.863	0.3249	0.6744	-0.3038
414MET	HG1	670	6.177	5.853	2.853	0.1961	0.5907	-1.086
414MET	HG2	671	6.297	5.72	2.866	0.3327	0.7957	1.3954
414MET	SD	672	6.12	5.659	2.719	0.2054	0.0039	0.2993
414MET	CE	673	5.961	5.74	2.721	0.5345	0.3048	0.2969
414MET	HE1	674	5.914	5.721	2.624	-0.7607	1.0465	0.7641
414MET	HE2	675	5.89	5.685	2.783	-0.0811	1.1366	0.3393
414MET	HE3	676	5.969	5.842	2.758	3.0209	-0.3837	1.8591
414MET	C	677	6.139	5.744	3.244	-0.3641	-0.1409	-0.3079
414MET	O	678	6.11	5.843	3.306	-0.1686	-0.0006	0.0701
415GLU	N	679	6.137	5.621	3.29	0.4676	0.1651	-0.0893
415GLU	H	680	6.189	5.555	3.234	4.9735	2.5452	0.8301
415GLU	CA	681	6.087	5.572	3.424	0.3512	0.3888	0.2397
415GLU	HA	682	5.98	5.594	3.418	0.4679	0.8145	-0.4563
415GLU	CB	683	6.104	5.416	3.439	-0.1172	-0.4402	-0.0152
415GLU	HB1	684	6.208	5.385	3.428	-0.2185	-0.8429	0.1231
415GLU	HB2	685	6.071	5.387	3.539	0.0998	0.6325	0.3745
415GLU	CG	686	6.016	5.335	3.346	-0.253	0.244	-0.0751
415GLU	HG1	687	5.916	5.337	3.388	-0.1164	-0.0345	0.271
415GLU	HG2	688	6.017	5.367	3.242	-2.1881	0.1957	-0.1439
415GLU	CD	689	6.047	5.187	3.346	-0.6645	0.4406	0.4054
415GLU	OE1	690	6.08	5.127	3.454	0.0218	-0.3923	-0.083
415GLU	OE2	691	6.026	5.115	3.244	-0.1234	-0.7938	0.4449
415GLU	C	692	6.145	5.647	3.545	-0.6614	-0.0612	0.2212
415GLU	O	693	6.072	5.683	3.635	0.0542	0.4208	0.4309
416ILE	N	694	6.276	5.668	3.543	-0.09	1.0166	-0.0948
416ILE	H	695	6.332	5.614	3.479	1.0278	0.4855	1.2735
416ILE	CA	696	6.356	5.749	3.635	0.4889	-0.5448	-0.4381
416ILE	HA	697	6.344	5.704	3.734	-1.7732	-1.0996	-0.9067
416ILE	CB	698	6.505	5.728	3.605	0.0311	-0.1457	-0.0914
416ILE	HB	699	6.524	5.781	3.512	1.2398	0.6744	0.5998
416ILE	CG1	700	6.547	5.583	3.57	0.0584	-0.2744	-1.3361
416ILE	HG11	701	6.509	5.549	3.473	0.1651	0.1644	-1.5337
416ILE	HG12	702	6.655	5.583	3.555	0.5018	-0.2946	1.4717
416ILE	CG2	703	6.602	5.809	3.694	0.2308	1.2586	0.5214
416ILE	HG21	704	6.586	5.785	3.8	-1.4488	-0.1456	0.0124
416ILE	HG22	705	6.707	5.786	3.676	-0.5367	-2.4894	-0.1318
416ILE	HG23	706	6.587	5.913	3.668	-1.2931	0.917	-0.0698
416ILE	CD	707	6.512	5.486	3.688	-0.1517	-0.7135	-0.6018
416ILE	HD1	708	6.405	5.479	3.707	0.1405	-1.3851	0.943
416ILE	HD2	709	6.558	5.39	3.667	0.13	-0.2241	-2.3232
416ILE	HD3	710	6.557	5.534	3.776	2.0038	-0.3021	-1.8611
416ILE	C	711	6.303	5.897	3.635	-0.4988	-0.3361	-0.3376
416ILE	O	712	6.282	5.951	3.743	-0.2739	0.1413	0.0428
417ILE	N	713	6.27	5.958	3.525	-0.1316	0.1137	0.0406
417ILE	H	714	6.287	5.907	3.439	0.4687	2.0707	-1.0564
417ILE	CA	715	6.221	6.097	3.513	0.6906	0.5732	-1.1858
417ILE	HA	716	6.256	6.152	3.6	-0.6104	-0.3649	-0.0227
417ILE	CB	717	6.266	6.169	3.377	-0.5969	-0.7918	-0.2635
417ILE	HB	718	6.255	6.098	3.295	0.18	-1.9254	0.5824
417ILE	CG1	719	6.414	6.217	3.399	0.529	-0.2712	-0.0231
417ILE	HG11	720	6.413	6.312	3.453	1.7168	-1.302	1.9082
417ILE	HG12	721	6.47	6.155	3.469	0.6846	1.9051	1.8746
417ILE	CG2	722	6.189	6.301	3.346	-0.1293	0.4258	-0.5084
417ILE	HG21	723	6.235	6.35	3.26	-0.8967	0.6564	-0.8014
417ILE	HG22	724	6.088	6.271	3.32	0.1477	-0.4378	-0.6117
417ILE	HG23	725	6.182	6.361	3.437	1.7389	1.3878	-0.9393
417ILE	CD	726	6.496	6.243	3.27	-0.4248	0.4972	0.5538
417ILE	HD1	727	6.444	6.316	3.207	1.5033	0.7499	-0.8231
417ILE	HD2	728	6.591	6.295	3.283	0.1968	-1.0004	2.2798
417ILE	HD3	729	6.513	6.151	3.214	-2.5006	-0.5473	1.5242
417ILE	C	730	6.07	6.104	3.541	-0.2116	0.4857	0.2433
417ILE	O	731	6.021	6.202	3.592	-0.8736	-0.2603	-0.0195
418ARG	N	732	5.996	5.993	3.52	-0.4543	0.0981	0.1661
418ARG	H	733	6.038	5.92	3.463	2.1409	1.2766	0.4339
418ARG	CA	734	5.85	5.982	3.555	-0.0048	0.0569	0.5708
418ARG	HA	735	5.799	6.075	3.529	-1.091	-0.5047	0.6505
418ARG	CB	736	5.78	5.864	3.474	1.152	0.0776	0.5192
418ARG	HB1	737	5.82	5.856	3.373	1.0122	-0.1327	0.4792
418ARG	HB2	738	5.795	5.765	3.518	1.0274	1.0241	2.8098
418ARG	CG	739	5.629	5.881	3.478	-0.0198	0.1017	0.071
418ARG	HG1	740	5.591	5.898	3.578	1.5995	-2.2266	1.1639
418ARG	HG2	741	5.59	5.965	3.42	-0.232	0.1096	0.2225
418ARG	CD	742	5.539	5.77	3.425	-0.0666	-0.2245	0.4872
418ARG	HD1	743	5.576	5.67	3.444	0.2751	0.183	2.2197
418ARG	HD2	744	5.444	5.772	3.478	1.0888	-2.7556	2.9001
418ARG	NE	745	5.519	5.784	3.28	-0.4602	-0.0953	-0.2915
418ARG	HE	746	5.46	5.864	3.26	0.908	0.8868	-0.5451
418ARG	CZ	747	5.578	5.713	3.182	0.2229	-0.097	1.0189
418ARG	NH1	748	5.644	5.601	3.2	-0.1213	-0.1508	-0.1713
418ARG	HH11	749	5.648	5.561	3.293	0.3228	-0.6371	-0.3908
418ARG	HH12	750	5.688	5.535	3.138	1.0091	-0.3945	0.8505
418ARG	NH2	751	5.555	5.751	3.054	0.2442	-0.3553	-0.2636
418ARG	HH21	752	5.505	5.833	3.024	-0.918	-1.1785	-0.6417
418ARG	HH22	753	5.547	5.674	2.989	-0.8157	0.1653	-0.7704
418ARG	C	754	5.837	5.964	3.701	-0.1508	-0.0339	-0.2889
418ARG	O	755	5.749	6.026	3.765	0.1244	-0.7763	-0.5207
419GLY	N	756	5.942	5.906	3.769	0.3077	-0.3971	0.4509
419GLY	H	757	6.006	5.859	3.707	-2.5165	-1.5954	-1.8088
419GLY	CA	758	5.937	5.882	3.914	0.2458	-0.32	0.3018
419GLY	HA1	759	5.833	5.867	3.944	0.3468	1.7419	1.9407
419GLY	HA2	760	5.995	5.793	3.936	1.785	0.755	0.7519
419GLY	C	761	5.981	6.006	3.992	-0.4703	-0.5975	0.2365
419GLY	O	762	5.946	6.026	4.111	0.332	0.6546	-0.4586
420TRP	N	763	6.055	6.098	3.923	0.4305	0.0977	-0.0001
420TRP	H	764	6.062	6.077	3.825	0.1876	-0.4456	0.0993
420TRP	CA	765	6.078	6.235	3.964	-0.0424	0.717	-0.6762
420TRP	HA	766	6.113	6.227	4.066	-1.2213	-1.3424	-0.3802
420TRP	CB	767	6.185	6.285	3.871	-0.0015	-0.7251	0.1339
420TRP	HB1	768	6.28	6.237	3.896	0.4826	0.0651	-0.1481
420TRP	HB2	769	6.159	6.266	3.767	1.4665	2.7559	-1.0114
420TRP	CG	770	6.209	6.433	3.886	0.7166	0.3448	-0.6115
420TRP	CD1	771	6.277	6.493	3.986	-0.5907	-0.0867	-0.0545
420TRP	HD1	772	6.316	6.443	4.074	0.3043	-1.1206	-0.9934
420TRP	CD2	773	6.172	6.541	3.798	0.4538	0.4576	-0.3857
420TRP	NE1	774	6.268	6.627	3.97	-0.5144	0.3231	-0.0739
420TRP	HE1	775	6.292	6.693	4.043	-0.6794	-0.5139	0.7564
420TRP	CE2	776	6.212	6.668	3.856	0.1588	0.8135	0.1654
420TRP	CE3	777	6.097	6.545	3.677	0.073	-0.221	0.3464
420TRP	HE3	778	6.054	6.458	3.63	-0.5131	0.6669	-0.8417
420TRP	CZ2	779	6.193	6.785	3.794	-0.184	0.1962	-0.0783
420TRP	HZ2	780	6.21	6.881	3.842	-3.1339	0.4586	0.6157
420TRP	CZ3	781	6.085	6.672	3.616	-0.0437	-0.8486	0.3333
420TRP	HZ3	782	6.022	6.68	3.529	-1.9057	-2.7529	1.4228
420TRP	CH2	783	6.132	6.789	3.672	0.0061	-0.1952	0.0348
420TRP	HH2	784	6.104	6.885	3.63	-1.163	0.1809	1.5742
420TRP	C	785	5.952	6.319	3.949	-0.1439	0.2849	-0.3346
420TRP	O	786	5.919	6.392	4.041	0.1612	-0.3582	0.035
421ALA	N	787	5.888	6.311	3.837	-0.5981	-0.2595	0.6114
421ALA	H	788	5.919	6.241	3.772	-0.9649	0.3143	-0.1991
421ALA	CA	789	5.771	6.387	3.797	-0.4003	0.4602	0.7723
421ALA	HA	790	5.799	6.492	3.798	0.0054	0.3499	1.0695
421ALA	CB	791	5.735	6.359	3.653	0.0574	0.7047	0.0942
421ALA	HB1	792	5.652	6.427	3.634	-0.9272	-0.7756	-1.0962
421ALA	HB2	793	5.816	6.388	3.586	0.2351	0.0939	0.0416
421ALA	HB3	794	5.706	6.255	3.641	0.0309	0.9171	-2.0274
421ALA	C	795	5.653	6.378	3.898	-0.8775	1.2376	0.4534
421ALA	O	796	5.592	6.469	3.949	0.0798	0.393	-1.354
422GLU	N	797	5.634	6.255	3.947	-0.1085	0.345	0.5949
422GLU	H	798	5.69	6.177	3.915	0.2024	0.5292	0.6865
422GLU	CA	799	5.529	6.212	4.043	-0.2664	0.0463	0.3318
422GLU	HA	800	5.432	6.248	4.009	0.2929	0.5127	-0.8322
422GLU	CB	801	5.533	6.059	4.044	0.3459	0.0213	-0.2181
422GLU	HB1	802	5.633	6.016	4.042	-0.1015	-1.079	0.2408
422GLU	HB2	803	5.493	6.022	4.139	-1.9326	0.4575	-0.9335
422GLU	CG	804	5.447	5.993	3.928	-0.443	-0.1879	-0.4054
422GLU	HG1	805	5.342	6.021	3.932	-0.7341	-1.2604	-0.3703
422GLU	HG2	806	5.486	6.015	3.829	-0.1059	2.0827	0.1553
422GLU	CD	807	5.443	5.839	3.939	0.314	-0.3858	-0.5905
422GLU	OE1	808	5.522	5.774	4.014	-0.2966	-0.1326	0.0795
422GLU	OE2	809	5.345	5.788	3.882	-0.353	-0.1409	-0.4755
422GLU	C	810	5.551	6.27	4.186	0.6151	0.4166	0.5521
422GLU	O	811	5.461	6.289	4.264	0.0374	-0.1659	-0.219
423LYS	N	812	5.674	6.313	4.208	-0.156	-0.0669	0.1425
423LYS	H	813	5.747	6.309	4.138	-0.2889	0.3221	-0.0182
423LYS	CA	814	5.718	6.357	4.343	-0.092	0.3728	0.0764
423LYS	HA	815	5.658	6.317	4.424	2.2202	-2.1872	0.6584
423LYS	CB	816	5.848	6.286	4.383	0.1492	0.3056	-0.048
423LYS	HB1	817	5.931	6.313	4.318	1.2531	1.791	1.8493
423LYS	HB2	818	5.88	6.328	4.479	-3.7858	0.7914	1.2439
423LYS	CG	819	5.848	6.127	4.391	-0.4583	0.1606	0.3229
423LYS	HG1	820	5.76	6.093	4.336	0.7995	1.7415	-2.9695
423LYS	HG2	821	5.931	6.076	4.342	-0.6659	0.5792	-0.4793
423LYS	CD	822	5.833	6.081	4.531	-0.1792	0.513	0.0885
423LYS	HD1	823	5.773	6.148	4.593	-0.279	-0.0212	0.5852
423LYS	HD2	824	5.791	5.98	4.531	0.8207	0.0852	-0.6183
423LYS	CE	825	5.958	6.065	4.614	-0.549	0.8886	-0.8288
423LYS	HE1	826	6.004	6.164	4.62	0.2349	0.4645	1.066
423LYS	HE2	827	5.923	6.03	4.711	-1.8032	0.0038	-1.5715
423LYS	NZ	828	6.051	5.958	4.565	-0.6864	0.1652	-0.5881
423LYS	HZ1	829	6.118	5.969	4.639	1.1164	0.7709	-2.2219
423LYS	HZ2	830	6.002	5.87	4.579	2.7002	-1.6994	0.7495
423LYS	HZ3	831	6.096	5.963	4.475	1.282	0.0716	0.3525
423LYS	C	832	5.74	6.505	4.362	-0.4826	-0.6651	-0.0443
423LYS	O	833	5.768	6.549	4.471	-0.3684	-0.2276	-0.5577
424ILE	N	834	5.706	6.583	4.258	0.1523	-0.1394	-0.3396
424ILE	H	835	5.668	6.53	4.181	-0.2152	1.14	-1.0725
424ILE	CA	836	5.69	6.722	4.253	0.1357	-0.2601	-0.2809
424ILE	HA	837	5.763	6.773	4.317	-1.176	1.8552	-0.3639
424ILE	CB	838	5.703	6.766	4.105	-0.0675	-0.551	0.6005
424ILE	HB	839	5.621	6.727	4.045	0.6757	-1.2766	0.0426
424ILE	CG1	840	5.835	6.722	4.035	0.3351	-0.5245	-0.2259
424ILE	HG11	841	5.853	6.615	4.025	1.7636	-0.3224	0.0784
424ILE	HG12	842	5.837	6.754	3.93	-0.0759	0.2657	-0.0054
424ILE	CG2	843	5.687	6.919	4.095	0.0175	-0.1142	0.6233
424ILE	HG21	844	5.585	6.956	4.09	-0.1137	0.0586	3.3391
424ILE	HG22	845	5.744	6.966	4.174	-0.1697	0.4876	0.4061
424ILE	HG23	846	5.717	6.964	4	1.3477	0.9567	1.4967
424ILE	CD	847	5.952	6.793	4.1	-0.206	0.124	0.1422
424ILE	HD1	848	6.037	6.78	4.033	-0.3706	0.1046	-0.065
424ILE	HD2	849	5.94	6.9	4.113	-1.1922	-0.0934	1.1659
424ILE	HD3	850	5.965	6.728	4.186	-1.9427	-2.4772	-1.3946
424ILE	C	851	5.54	6.752	4.296	-0.7141	0.2877	-0.3687
424ILE	O	852	5.453	6.725	4.216	0.3076	-0.0395	0.3361
425PRO	N	853	5.512	6.812	4.411	-0.1989	-0.7112	0.078
425PRO	CA	854	5.379	6.847	4.453	0.3574	-0.4954	-0.4663
425PRO	HA	855	5.31	6.763	4.459	-1.4333	0.9488	0.056
425PRO	CB	856	5.39	6.89	4.599	-0.4885	0.2847	0.7008
425PRO	HB1	857	5.326	6.971	4.635	-0.8598	0.8682	-1.1629
425PRO	HB2	858	5.384	6.801	4.661	-1.5498	0.249	0.5748
425PRO	CG	859	5.534	6.939	4.605	-0.659	-0.1378	-0.3627
425PRO	HG1	860	5.528	7.045	4.581	-0.1837	-0.0808	-0.2492
425PRO	HG2	861	5.588	6.94	4.7	0.6934	2.793	-1.0425
425PRO	CD	862	5.612	6.862	4.502	-0.3952	0.1238	-0.6888
425PRO	HD1	863	5.687	6.929	4.459	2.7843	-2.6288	0.0816
425PRO	HD2	864	5.661	6.783	4.56	-1.0888	-0.1739	-0.5016
425PRO	C	865	5.308	6.954	4.372	-0.9393	0.5692	0.2011
425PRO	O	866	5.364	7.063	4.357	0.7807	-0.4169	0.0936
426GLY	N	867	5.195	6.918	4.309	0.5131	0.1609	-0.3615
426GLY	H	868	5.161	6.825	4.331	0.6224	0.7341	2.6893
426GLY	CA	869	5.1	6.994	4.237	-0.0843	0.0908	0.1093
426GLY	HA1	870	5.018	7.033	4.297	-0.132	1.8788	-1.0755
426GLY	HA2	871	5.138	7.093	4.216	0.7625	-0.509	-1.3558
426GLY	C	872	5.078	6.912	4.11	-0.2002	0.0708	0.7534
426GLY	O	873	4.98	6.928	4.044	0.4503	-0.3649	0.7654
427PHE	N	874	5.171	6.818	4.07	-0.0894	-0.7403	-0.2095
427PHE	H	875	5.252	6.806	4.129	-0.8503	0.4466	1.1576
427PHE	CA	876	5.165	6.752	3.946	1.4079	-0.1636	-0.4896
427PHE	HA	877	5.152	6.824	3.865	-1.1222	-2.8457	-2.7417
427PHE	CB	878	5.296	6.682	3.92	0.2927	-0.6199	-0.0983
427PHE	HB1	879	5.387	6.739	3.936	-1.3579	2.2596	-0.3197
427PHE	HB2	880	5.315	6.605	3.996	0.9374	-2.5245	-2.0743
427PHE	CG	881	5.315	6.612	3.788	-0.6727	0.0388	-0.9284
427PHE	CD1	882	5.371	6.687	3.678	-0.7472	-0.6022	0.3141
427PHE	HD1	883	5.379	6.795	3.684	-1.5814	-0.3534	-2.0246
427PHE	CD2	884	5.3	6.474	3.77	-0.2369	-0.0915	0.3623
427PHE	HD2	885	5.262	6.414	3.852	1.0714	0.1996	1.216
427PHE	CE1	886	5.393	6.632	3.551	-0.6294	-0.3627	0.4671
427PHE	HE1	887	5.408	6.69	3.46	-0.8454	-1.7971	-0.523
427PHE	CE2	888	5.336	6.41	3.648	-0.093	0.0042	0.087
427PHE	HE2	889	5.323	6.302	3.65	-2.2657	0.1981	2.4271
427PHE	CZ	890	5.369	6.492	3.538	0.2599	0.0311	0.2263
427PHE	HZ	891	5.376	6.453	3.438	0.2913	1.4571	-0.3403
427PHE	C	892	5.052	6.65	3.945	0.5989	0.1904	0.2701
427PHE	O	893	4.979	6.653	3.847	0.3635	-0.0365	-0.0201
428ALA	N	894	5.04	6.566	4.045	0.8451	-0.1882	0.5304
428ALA	H	895	5.084	6.59	4.132	-0.6863	0.1022	1.2582
428ALA	CA	896	4.938	6.462	4.048	0.8411	-0.1137	0.3571
428ALA	HA	897	4.932	6.395	3.962	-4.064	2.8529	-2.0281
428ALA	CB	898	4.966	6.369	4.165	-0.3137	-0.5775	0.0417
428ALA	HB1	899	4.906	6.278	4.161	-2.0337	0.3836	2.1092
428ALA	HB2	900	5.064	6.323	4.156	-1.3104	-3.1187	1.1223
428ALA	HB3	901	4.947	6.412	4.263	-0.6939	-2.644	0.9117
428ALA	C	902	4.791	6.504	4.07	0.8066	0.1167	0.7222
428ALA	O	903	4.7	6.419	4.081	-0.2672	0.4013	0.2488
429ASP	N	904	4.765	6.634	4.088	0.0684	0.3214	-0.5907
429ASP	H	905	4.849	6.69	4.087	0.431	-0.2092	-0.9919
429ASP	CA	906	4.637	6.703	4.11	0.4293	-0.344	1.1863
429ASP	HA	907	4.558	6.653	4.165	1.1627	0.3206	2.9233
429ASP	CB	908	4.664	6.833	4.19	0.3148	0.1838	0.4524
429ASP	HB1	909	4.736	6.886	4.128	-1.1569	-1.7431	-3.2519
429ASP	HB2	910	4.576	6.895	4.198	-0.1436	-0.3508	-0.2783
429ASP	CG	911	4.702	6.827	4.342	-1.3473	-0.4246	-0.1522
429ASP	OD1	912	4.691	6.715	4.395	0.1783	-0.1282	-0.677
429ASP	OD2	913	4.729	6.933	4.401	-0.3184	-0.1231	-0.3257
429ASP	C	914	4.579	6.748	3.972	0.9405	0.5299	0.0489
429ASP	O	915	4.461	6.787	3.964	0.2481	0.0971	-0.0132
430LEU	N	916	4.66	6.745	3.865	0.0889	0.6698	-0.1516
430LEU	H	917	4.751	6.7	3.871	-0.1775	-0.2796	-2.1598
430LEU	CA	918	4.623	6.79	3.732	-0.483	0.0469	0.0566
430LEU	HA	919	4.546	6.867	3.734	1.1048	1.7275	0.4898
430LEU	CB	920	4.753	6.846	3.672	-0.0836	0.1871	0.2265
430LEU	HB1	921	4.825	6.768	3.647	1.269	1.9155	-1.661
430LEU	HB2	922	4.729	6.879	3.571	0.9258	-0.935	-0.4058
430LEU	CG	923	4.817	6.96	3.756	-0.1367	-0.3466	0.4687
430LEU	HG	924	4.823	6.928	3.86	0.9237	-3.2804	-0.3902
430LEU	CD1	925	4.958	7.018	3.71	-0.1641	1.3005	0.1014
430LEU	HD11	926	5.003	7.093	3.774	0.036	1.2195	0.0574
430LEU	HD12	927	5.028	6.935	3.72	0.3905	1.9834	2.6315
430LEU	HD13	928	4.951	7.046	3.605	0.3464	-1.6528	-0.8173
430LEU	CD2	929	4.731	7.083	3.769	-0.1861	-0.6061	-0.3256
430LEU	HD21	930	4.796	7.16	3.81	-0.7131	0.2907	-1.1436
430LEU	HD22	931	4.674	7.117	3.683	-0.0944	-1.7845	-0.8625
430LEU	HD23	932	4.664	7.077	3.855	0.4334	1.4072	0.3613
430LEU	C	933	4.59	6.667	3.638	-0.7281	-0.4857	0.2052
430LEU	O	934	4.634	6.556	3.67	-0.4069	-0.1708	0.3944
431PRO	N	935	4.52	6.685	3.525	0.0165	-0.1972	-0.1697
431PRO	CA	936	4.473	6.579	3.434	-0.2902	-0.5063	0.3015
431PRO	HA	937	4.406	6.518	3.493	2.2259	-0.4306	3.4946
431PRO	CB	938	4.396	6.652	3.319	-0.2485	0.7422	-0.1304
431PRO	HB1	939	4.46	6.643	3.231	0.505	1.176	0.3674
431PRO	HB2	940	4.297	6.61	3.301	-0.6212	1.3673	0.4219
431PRO	CG	941	4.374	6.794	3.359	-0.4777	0.2598	-0.2568
431PRO	HG1	942	4.398	6.858	3.275	-2.0513	1.2558	0.0078
431PRO	HG2	943	4.268	6.808	3.379	-0.7792	0.7783	-2.0521
431PRO	CD	944	4.464	6.817	3.481	-0.9154	0.0625	-0.6289
431PRO	HD1	945	4.543	6.89	3.462	-1.2671	0.5587	-0.1969
431PRO	HD2	946	4.413	6.858	3.568	-0.3227	-0.0054	-0.2479
431PRO	C	947	4.587	6.488	3.384	-0.2196	0.2463	-0.1022
431PRO	O	948	4.69	6.532	3.336	-0.779	-0.3271	-0.2571
432LYS	N	949	4.567	6.355	3.401	0.3334	-0.5079	0.0485
432LYS	H	950	4.476	6.331	3.438	-1.3801	2.33	-1.8896
432LYS	CA	951	4.645	6.248	3.338	0.5936	-0.6757	0.2567
432LYS	HA	952	4.729	6.245	3.408	-0.8076	2.2428	2.2959
432LYS	CB	953	4.571	6.11	3.358	-0.3241	0.4678	0.3414
432LYS	HB1	954	4.536	6.097	3.46	-0.7381	1.6996	0.3689
432LYS	HB2	955	4.482	6.112	3.295	-0.0872	0.4549	0.0033
432LYS	CG	956	4.654	5.987	3.322	0.1017	-0.0272	-0.4474
432LYS	HG1	957	4.607	5.892	3.346	0.2696	-0.0491	-0.2031
432LYS	HG2	958	4.679	5.979	3.216	-0.1411	0.6072	-0.5553
432LYS	CD	959	4.798	5.986	3.376	0.5585	-0.4285	-0.4856
432LYS	HD1	960	4.859	6.071	3.346	0.1752	0.5797	1.4501
432LYS	HD2	961	4.786	5.993	3.484	-1.1267	0.611	-0.7048
432LYS	CE	962	4.872	5.858	3.337	0.7574	0.4903	-0.0981
432LYS	HE1	963	4.868	5.788	3.42	-0.3173	0.7498	0.0909
432LYS	HE2	964	4.823	5.811	3.252	-0.8957	-0.1624	1.151
432LYS	NZ	965	5.014	5.873	3.305	-0.0154	0.0981	1.0207
432LYS	HZ1	966	5.033	5.908	3.213	-3.2211	2.3528	1.0428
432LYS	HZ2	967	5.062	5.93	3.374	0.1477	0.7472	0.3785
432LYS	HZ3	968	5.063	5.786	3.293	0.2188	0.4196	-0.5228
432LYS	C	969	4.7	6.272	3.203	-0.9934	-0.3996	0.3474
432LYS	O	970	4.817	6.245	3.176	0.1046	-0.639	-0.215
433ALA	N	971	4.614	6.319	3.109	-0.749	-0.0856	-0.341
433ALA	H	972	4.526	6.344	3.151	0.4154	0.2812	2.0538
433ALA	CA	973	4.645	6.358	2.971	0.1161	0.5638	-0.223
433ALA	HA	974	4.691	6.274	2.919	-2.2298	0.0575	-1.5845
433ALA	CB	975	4.515	6.393	2.891	0.0452	0.2193	-0.0281
433ALA	HB1	976	4.494	6.5	2.884	0.3709	0.306	0.2897
433ALA	HB2	977	4.52	6.368	2.785	1.526	1.8303	-0.3812
433ALA	HB3	978	4.424	6.342	2.923	0.2614	-0.0987	0.0879
433ALA	C	979	4.742	6.479	2.97	1.2246	0.4607	0.0862
433ALA	O	980	4.829	6.476	2.882	0.1647	-0.0179	0.2309
434ASP	N	981	4.743	6.573	3.063	0.5807	0.4802	-0.2187
434ASP	H	982	4.675	6.558	3.136	0.2116	-1.3296	-0.8889
434ASP	CA	983	4.831	6.687	3.071	-0.7137	-0.2701	0.1838
434ASP	HA	984	4.866	6.711	2.97	-1.8764	-3.3172	-1.0331
434ASP	CB	985	4.765	6.809	3.131	0.6033	-0.2692	0.191
434ASP	HB1	986	4.734	6.793	3.235	-0.2338	0.9394	0.1503
434ASP	HB2	987	4.834	6.894	3.13	1.9265	-1.3249	-0.8278
434ASP	CG	988	4.641	6.876	3.07	-0.4381	-0.2819	-0.809
434ASP	OD1	989	4.605	6.839	2.958	-0.1854	0.1975	0.1952
434ASP	OD2	990	4.596	6.974	3.137	-0.3045	0.5089	0.0569
434ASP	C	991	4.965	6.653	3.148	-0.4442	-0.2222	0.1101
434ASP	O	992	5.076	6.684	3.107	0.1273	0.637	-0.5121
435GLN	N	993	4.956	6.573	3.251	0.5597	0.0391	-0.3357
435GLN	H	994	4.862	6.558	3.284	-0.8202	1.2716	-3.33
435GLN	CA	995	5.072	6.496	3.312	0.0896	0.6496	0.8256
435GLN	HA	996	5.147	6.566	3.349	-1.0966	0.8715	3.0373
435GLN	CB	997	5.036	6.397	3.429	0.5376	0.4972	0.8521
435GLN	HB1	998	4.97	6.322	3.385	-1.2594	1.4378	1.8577
435GLN	HB2	999	5.117	6.329	3.459	-0.0821	-1.9514	-2.4491
435GLN	CG	1000	4.974	6.452	3.552	0.3051	0.1878	0.4275
435GLN	HG1	1001	5.052	6.511	3.6	-0.9943	1.7579	0.6916
435GLN	HG2	1002	4.898	6.528	3.534	-0.5721	-0.6989	0.2889
435GLN	CD	1003	4.933	6.345	3.65	-0.0289	0.2591	0.2654
435GLN	OE1	1004	4.99	6.238	3.648	-0.3796	-0.1539	-0.4033
435GLN	NE2	1005	4.829	6.367	3.72	-0.0741	-0.1433	-0.083
435GLN	HE21	1006	4.774	6.45	3.707	0.571	0.5544	1.3883
435GLN	HE22	1007	4.803	6.31	3.8	-1.3478	0.918	0.2971
435GLN	C	1008	5.162	6.429	3.204	0.1954	-0.2229	-0.6031
435GLN	O	1009	5.283	6.451	3.2	1.1871	-0.3143	0.074
436ASP	N	1010	5.102	6.345	3.117	0.0766	-0.6656	0.313
436ASP	H	1011	5.006	6.325	3.141	-0.2685	0.2916	-0.2044
436ASP	CA	1012	5.173	6.277	3.012	-0.0019	0.0278	0.1067
436ASP	HA	1013	5.249	6.215	3.059	1.1381	0.4877	-1.0957
436ASP	CB	1014	5.086	6.172	2.938	-0.1288	-0.2253	0.0171
436ASP	HB1	1015	4.994	6.22	2.905	-0.4816	-2.1155	-1.9461
436ASP	HB2	1016	5.122	6.149	2.838	0.9858	0.7056	0.1722
436ASP	CG	1017	5.051	6.044	3.015	0.0741	-0.0067	0.5162
436ASP	OD1	1018	5.128	5.992	3.095	0.6248	-0.2206	0.0707
436ASP	OD2	1019	4.951	5.979	2.968	-0.3615	0.1356	0.2412
436ASP	C	1020	5.232	6.377	2.916	-0.1339	-0.2499	0.4703
436ASP	O	1021	5.347	6.361	2.87	-0.322	0.0768	0.1281
437LEU	N	1022	5.154	6.487	2.882	0.2935	0.223	-0.5237
437LEU	H	1023	5.063	6.491	2.925	-0.3447	-1.5437	-1.5816
437LEU	CA	1024	5.189	6.589	2.788	-1.04	0.3762	-0.1795
437LEU	HA	1025	5.214	6.534	2.697	0.3108	0.848	-0.1189
437LEU	CB	1026	5.077	6.685	2.767	0.4553	-0.3605	0.9536
437LEU	HB1	1027	4.989	6.622	2.757	-0.8165	1.4138	0.7127
437LEU	HB2	1028	5.066	6.753	2.851	2.082	-0.7953	1.5652
437LEU	CG	1029	5.078	6.76	2.631	0.2693	-0.3038	0.5439
437LEU	HG	1030	5.102	6.685	2.554	-3.1837	-2.07	0.9722
437LEU	CD1	1031	4.94	6.795	2.585	0.2369	0.0566	0.0467
437LEU	HD11	1032	4.875	6.71	2.567	0.8427	-0.3397	-0.3217
437LEU	HD12	1033	4.882	6.852	2.657	1.8946	0.6438	0.9674
437LEU	HD13	1034	4.948	6.847	2.49	1.7545	1.5947	0.9552
437LEU	CD2	1035	5.176	6.875	2.629	0.7158	0.1229	0.1235
437LEU	HD21	1036	5.148	6.959	2.692	0.3954	-1.8129	2.7187
437LEU	HD22	1037	5.276	6.842	2.658	0.6322	-1.1565	-0.9547
437LEU	HD23	1038	5.176	6.921	2.53	0.121	0.38	0.2342
437LEU	C	1039	5.316	6.667	2.836	0.0089	0.2507	-0.1246
437LEU	O	1040	5.415	6.671	2.762	0.1987	-0.2579	0.1972
438LEU	N	1041	5.309	6.72	2.959	0.4333	0.2895	0.2903
438LEU	H	1042	5.22	6.726	3.007	-0.9072	1.2226	-2.1158
438LEU	CA	1043	5.425	6.792	3.019	0.4908	-0.6952	0.4684
438LEU	HA	1044	5.46	6.872	2.954	2.9201	-0.9575	1.3441
438LEU	CB	1045	5.385	6.844	3.161	-0.3838	0.0174	0.6406
438LEU	HB1	1046	5.376	6.755	3.224	-1.6496	-1.0611	-0.9941
438LEU	HB2	1047	5.48	6.895	3.177	-0.5471	-0.0496	1.9758
438LEU	CG	1048	5.276	6.957	3.184	-0.1066	0.0623	-0.4263
438LEU	HG	1049	5.176	6.922	3.155	0.2198	-0.2263	-1.2323
438LEU	CD1	1050	5.262	6.982	3.333	0.0878	0.8465	-0.4735
438LEU	HD11	1051	5.201	6.9	3.368	-1.1384	0.9527	-2.1984
438LEU	HD12	1052	5.356	6.981	3.388	0.1497	-0.3422	-0.5862
438LEU	HD13	1053	5.207	7.073	3.357	-1.9762	-1.1078	2.9812
438LEU	CD2	1054	5.299	7.089	3.106	0.0579	-0.0315	0.4255
438LEU	HD21	1055	5.397	7.128	3.134	-1.0277	3.0786	0.3179
438LEU	HD22	1056	5.295	7.087	2.997	-2.4073	0.9394	0.4212
438LEU	HD23	1057	5.214	7.154	3.125	0.8916	1.2247	-0.024
438LEU	C	1058	5.549	6.7	3.025	1.005	-0.0766	-0.7237
438LEU	O	1059	5.655	6.743	2.981	-0.5112	0.3293	0.2228
439PHE	N	1060	5.529	6.572	3.063	0.1497	0.1318	0.6469
439PHE	H	1061	5.431	6.553	3.048	-0.2466	2.533	-0.1353
439PHE	CA	1062	5.63	6.469	3.069	0.1056	-0.5933	-0.3397
439PHE	HA	1063	5.708	6.508	3.135	-1.1112	-1.0992	1.4692
439PHE	CB	1064	5.584	6.341	3.141	0.06	0.5816	-0.2035
439PHE	HB1	1065	5.56	6.362	3.246	-3.2826	-1.775	-0.3556
439PHE	HB2	1066	5.496	6.293	3.099	1.0291	-0.3619	-1.1823
439PHE	CG	1067	5.672	6.221	3.137	-0.7	-0.0871	0.4391
439PHE	CD1	1068	5.769	6.203	3.233	0.7636	-0.3784	-0.5359
439PHE	HD1	1069	5.77	6.267	3.32	0.7844	-0.7683	-0.2495
439PHE	CD2	1070	5.646	6.118	3.045	0.1565	-0.0888	0.9687
439PHE	HD2	1071	5.564	6.119	2.975	-0.6715	-1.5835	1.8647
439PHE	CE1	1072	5.864	6.094	3.223	0.0225	-0.2078	-0.5339
439PHE	HE1	1073	5.952	6.094	3.286	-0.7465	-0.2623	0.5562
439PHE	CE2	1074	5.746	6.017	3.028	0.2127	0.4053	0.1061
439PHE	HE2	1075	5.737	5.943	2.951	-1.6934	1.6178	-0.8866
439PHE	CZ	1076	5.852	6	3.123	0.2607	-0.5534	0.9377
439PHE	HZ	1077	5.92	5.916	3.119	-0.1921	-0.9595	1.5551
439PHE	C	1078	5.692	6.446	2.924	-0.1123	-0.1313	0.0454
439PHE	O	1079	5.815	6.456	2.912	-0.4787	0.1635	-0.3186
440GLU	N	1080	5.61	6.414	2.824	0.1448	-0.4094	-0.2935
440GLU	H	1081	5.509	6.421	2.831	0.2651	3.6133	0.245
440GLU	CA	1082	5.663	6.372	2.695	-0.2546	-0.6959	-0.4765
440GLU	HA	1083	5.75	6.306	2.697	1.4575	1.4618	0.4742
440GLU	CB	1084	5.543	6.3	2.63	0.2403	0.5506	0.6337
440GLU	HB1	1085	5.449	6.351	2.648	0.215	0.3788	1.0036
440GLU	HB2	1086	5.55	6.305	2.522	1.2668	-0.5857	0.6249
440GLU	CG	1087	5.542	6.154	2.661	0.4781	-0.1275	0.1673
440GLU	HG1	1088	5.625	6.106	2.609	1.4921	0.5311	1.1218
440GLU	HG2	1089	5.574	6.147	2.765	0.7837	0.5318	0.1233
440GLU	CD	1090	5.411	6.069	2.655	-0.0034	-0.3739	-0.2895
440GLU	OE1	1091	5.302	6.126	2.618	-0.1963	0.1375	-0.5394
440GLU	OE2	1092	5.427	5.95	2.678	-0.6124	0.1647	-0.0848
440GLU	C	1093	5.708	6.488	2.612	-0.8233	-0.2153	0.6501
440GLU	O	1094	5.81	6.472	2.536	0.2624	-0.5752	-0.227
441SER	N	1095	5.663	6.614	2.635	-0.5742	0.1211	0.0823
441SER	H	1096	5.591	6.63	2.705	-1.5488	-1.4977	-0.4788
441SER	CA	1097	5.733	6.73	2.569	-0.1393	-0.2742	-0.2463
441SER	HA	1098	5.748	6.706	2.463	-0.4565	-1.5956	-0.0097
441SER	CB	1099	5.647	6.854	2.594	-0.4699	-0.561	-0.5025
441SER	HB1	1100	5.633	6.865	2.702	-0.6854	-1.6958	-0.401
441SER	HB2	1101	5.696	6.943	2.555	0.8039	-1.4694	-1.04
441SER	OG	1102	5.521	6.836	2.533	-0.4851	0.008	0.8203
441SER	HG	1103	5.473	6.77	2.582	-1.1566	0.1207	0.3207
441SER	C	1104	5.87	6.759	2.629	-0.4984	0.346	0.2918
441SER	O	1105	5.968	6.802	2.569	0.4498	-0.0311	0.2657
442ALA	N	1106	5.884	6.724	2.76	-0.4198	0.4184	0.4427
442ALA	H	1107	5.809	6.672	2.803	-0.1328	-0.3128	0.0761
442ALA	CA	1108	6.002	6.77	2.841	0.3668	-0.1286	-0.5018
442ALA	HA	1109	6.034	6.863	2.793	1.6876	-0.4294	-0.2482
442ALA	CB	1110	5.955	6.808	2.985	0.6538	-0.1079	-0.5189
442ALA	HB1	1111	6.037	6.856	3.038	0.4264	0.694	-0.8831
442ALA	HB2	1112	5.873	6.879	2.989	-1.0792	-2.0735	0.8275
442ALA	HB3	1113	5.919	6.721	3.04	0.767	0.2049	0.0538
442ALA	C	1114	6.111	6.665	2.852	-0.4783	-0.2609	0.1397
442ALA	O	1115	6.208	6.691	2.916	-0.0954	-0.0374	-0.4223
443PHE	N	1116	6.09	6.543	2.804	-0.0623	-1.1112	-0.1554
443PHE	H	1117	5.996	6.516	2.781	-0.9209	0.4711	1.2567
443PHE	CA	1118	6.182	6.433	2.835	-0.2611	0.0386	0.0761
443PHE	HA	1119	6.176	6.41	2.941	-0.6635	-1.5975	-0.2777
443PHE	CB	1120	6.142	6.298	2.774	0.362	0.2234	0.091
443PHE	HB1	1121	6.045	6.258	2.802	0.224	1.183	1.0676
443PHE	HB2	1122	6.148	6.32	2.667	-0.1308	-1.7155	-0.3774
443PHE	CG	1123	6.246	6.193	2.81	-0.4252	0.9525	-0.4907
443PHE	CD1	1124	6.261	6.151	2.946	-0.2047	-0.0739	-0.4406
443PHE	HD1	1125	6.205	6.184	3.032	0.0901	2.1785	-1.0447
443PHE	CD2	1126	6.323	6.133	2.709	0.6933	-0.2993	0.2832
443PHE	HD2	1127	6.304	6.163	2.607	-1.1868	-0.7127	0.4884
443PHE	CE1	1128	6.365	6.065	2.977	-0.0401	0.1363	0.4549
443PHE	HE1	1129	6.381	6.029	3.077	1.4086	-3.1704	-0.8063
443PHE	CE2	1130	6.426	6.041	2.745	-0.053	0.4777	-0.2567
443PHE	HE2	1131	6.5	6.008	2.675	1.4198	2.4247	0.2712
443PHE	CZ	1132	6.455	6.018	2.88	-0.4733	0.4303	0.1654
443PHE	HZ	1133	6.543	5.962	2.909	1.0252	1.9867	-1.1569
443PHE	C	1134	6.325	6.459	2.794	-0.369	0.0876	0.3147
443PHE	O	1135	6.411	6.435	2.881	-0.3155	-0.2663	0.3423
444LEU	N	1136	6.358	6.516	2.679	-0.4189	0.1038	-0.2647
444LEU	H	1137	6.291	6.542	2.608	2.3504	1.1244	-2.7193
444LEU	CA	1138	6.492	6.531	2.624	-0.6983	-0.1666	0.1842
444LEU	HA	1139	6.556	6.444	2.64	1.4945	1.453	0.7502
444LEU	CB	1140	6.492	6.552	2.465	0.4396	-0.6316	0.222
444LEU	HB1	1141	6.39	6.583	2.445	0.3954	-0.0159	1.3082
444LEU	HB2	1142	6.554	6.639	2.444	1.0778	-0.8592	1.1026
444LEU	CG	1143	6.531	6.441	2.364	0.5463	-0.6222	-0.0652
444LEU	HG	1144	6.503	6.343	2.401	0.19	-0.4239	0.1949
444LEU	CD1	1145	6.455	6.454	2.227	-0.7906	0.0045	-0.2481
444LEU	HD11	1146	6.468	6.375	2.152	0.2766	-1.0592	1.0255
444LEU	HD12	1147	6.347	6.469	2.236	-0.896	0.8271	-2.2183
444LEU	HD13	1148	6.498	6.538	2.172	0.5688	-1.1771	-1.0506
444LEU	CD2	1149	6.68	6.449	2.343	-0.1045	0.6096	-0.1542
444LEU	HD21	1150	6.716	6.545	2.307	0.4253	0.3632	-0.2849
444LEU	HD22	1151	6.737	6.432	2.434	0.1043	-0.7493	-0.5181
444LEU	HD23	1152	6.714	6.372	2.274	-0.621	-0.7661	1.061
444LEU	C	1153	6.559	6.652	2.69	-0.0916	0.6148	0.1168
444LEU	O	1154	6.68	6.64	2.716	0.3911	0.1416	0.3467
445GLU	N	1155	6.481	6.751	2.738	0.4718	-0.4977	-0.4951
445GLU	H	1156	6.382	6.75	2.722	-0.0104	3.4116	1.1979
445GLU	CA	1157	6.531	6.866	2.815	-0.2564	-0.7815	-0.6183
445GLU	HA	1158	6.623	6.905	2.772	0.7042	1.2707	2.9073
445GLU	CB	1159	6.421	6.977	2.83	0.743	0.2841	0.3213
445GLU	HB1	1160	6.327	6.925	2.847	0.1502	0.8219	-1.0962
445GLU	HB2	1161	6.441	7.041	2.915	0.5622	0.8435	-0.0499
445GLU	CG	1162	6.405	7.064	2.702	0.6925	-0.3418	0.1848
445GLU	HG1	1163	6.481	7.14	2.686	-0.2839	0.5145	-0.5444
445GLU	HG2	1164	6.423	7.006	2.611	1.6201	-1.0515	0.7958
445GLU	CD	1165	6.262	7.128	2.71	-1.2086	0.6582	-0.0439
445GLU	OE1	1166	6.256	7.246	2.756	-0.0891	0.5926	0.2573
445GLU	OE2	1167	6.168	7.058	2.677	-0.4266	0.009	-0.45
445GLU	C	1168	6.584	6.812	2.952	0.6797	-0.2883	-0.7512
445GLU	O	1169	6.701	6.831	2.987	-0.4443	-0.2395	0.5974
446LEU	N	1170	6.499	6.747	3.028	-0.6086	-0.3013	0.1975
446LEU	H	1171	6.418	6.72	2.974	0.6349	-1.2341	-1.333
446LEU	CA	1172	6.516	6.694	3.158	0.0045	-0.0829	-0.4154
446LEU	HA	1173	6.552	6.77	3.228	1.0505	0.7633	-1.8056
446LEU	CB	1174	6.389	6.631	3.205	0.2355	0.1432	-0.4362
446LEU	HB1	1175	6.352	6.573	3.12	-0.0066	-1.9296	1.0125
446LEU	HB2	1176	6.395	6.542	3.267	-0.0751	-0.7659	-1.6535
446LEU	CG	1177	6.275	6.734	3.236	0.1813	0.7591	0.1586
446LEU	HG	1178	6.272	6.802	3.151	0.4307	-0.0116	-0.4746
446LEU	CD1	1179	6.141	6.658	3.256	0.2164	0.6902	-0.4997
446LEU	HD11	1180	6.046	6.711	3.269	-0.31	-0.5046	0.8359
446LEU	HD12	1181	6.123	6.602	3.164	-0.3358	-0.8088	0.4892
446LEU	HD13	1182	6.153	6.586	3.336	0.7041	0.296	-0.9214
446LEU	CD2	1183	6.304	6.806	3.369	-0.293	0.3933	-0.2555
446LEU	HD21	1184	6.39	6.873	3.365	1.9277	-2.2912	-2.9965
446LEU	HD22	1185	6.219	6.865	3.402	-0.3945	0.888	-1.351
446LEU	HD23	1186	6.321	6.732	3.447	-2.3425	2.0906	1.9023
446LEU	C	1187	6.624	6.589	3.162	-0.6653	-0.2923	0.0872
446LEU	O	1188	6.704	6.593	3.255	0.5065	0.4731	-0.4128
447PHE	N	1189	6.632	6.504	3.057	-0.1183	0.0002	-0.3311
447PHE	H	1190	6.57	6.499	2.978	-0.7416	-1.3125	0.223
447PHE	CA	1191	6.743	6.41	3.034	0.1743	-0.0564	-0.1786
447PHE	HA	1192	6.747	6.342	3.119	-0.6402	-0.6284	-0.5899
447PHE	CB	1193	6.726	6.33	2.899	0.2071	0.3532	-0.3152
447PHE	HB1	1194	6.63	6.279	2.895	0.1125	0.6097	-2.147
447PHE	HB2	1195	6.718	6.404	2.82	0.351	1.3937	0.6178
447PHE	CG	1196	6.838	6.231	2.859	-0.654	-0.6488	-0.9767
447PHE	CD1	1197	6.928	6.267	2.761	0.3305	0.3505	0.6214
447PHE	HD1	1198	6.902	6.355	2.705	-4.7204	-2.1675	-1.6668
447PHE	CD2	1199	6.849	6.105	2.922	0.2983	0.1457	-0.405
447PHE	HD2	1200	6.778	6.071	2.996	-1.0152	0.9391	-1.2418
447PHE	CE1	1201	7.039	6.183	2.73	-0.1344	-0.4282	0.2372
447PHE	HE1	1202	7.108	6.215	2.654	1.1989	-0.339	1.4413
447PHE	CE2	1203	6.951	6.011	2.881	0.6172	-0.3877	-0.0187
447PHE	HE2	1204	6.962	5.916	2.931	0.4859	-0.3051	0.169
447PHE	CZ	1205	7.054	6.055	2.792	0.228	-0.5336	-0.0266
447PHE	HZ	1206	7.136	5.99	2.766	0.8809	0.545	-0.7805
447PHE	C	1207	6.869	6.488	3.024	-0.5247	0.4066	-0.1978
447PHE	O	1208	6.97	6.45	3.082	-0.0723	-0.7834	0.0305
448VAL	N	1209	6.874	6.591	2.939	-0.4743	-0.6705	0.0838
448VAL	H	1210	6.797	6.619	2.881	0.8622	-0.0213	-1.4381
448VAL	CA	1211	7.002	6.661	2.913	-0.6664	0.6495	0.402
448VAL	HA	1212	7.095	6.603	2.913	0.458	2.3693	1.1911
448VAL	CB	1213	6.984	6.736	2.78	-0.5114	-0.5487	-0.7861
448VAL	HB	1214	6.901	6.798	2.814	2.3725	1.9063	2.4498
448VAL	CG1	1215	7.091	6.844	2.739	0.6394	0.7509	-0.1343
448VAL	HG11	1216	7.131	6.905	2.82	2.2183	-0.5098	0.1083
448VAL	HG12	1217	7.18	6.79	2.705	-0.2486	-0.043	-1.2623
448VAL	HG13	1218	7.05	6.907	2.661	-1.2643	1.7687	1.6003
448VAL	CG2	1219	6.963	6.643	2.66	0.4665	0.2346	-0.217
448VAL	HG21	1220	7.056	6.624	2.605	-0.4929	-2.0234	-1.2159
448VAL	HG22	1221	6.906	6.551	2.67	-0.9673	1.3123	2.2325
448VAL	HG23	1222	6.902	6.702	2.591	0.3618	0.5697	0.1602
448VAL	C	1223	7.041	6.754	3.031	0.2483	-0.1873	0.2285
448VAL	O	1224	7.16	6.771	3.064	0.5343	-0.0281	0.1791
449LEU	N	1225	6.942	6.813	3.096	-0.2324	0.6205	0.6314
449LEU	H	1226	6.847	6.795	3.065	-0.0046	-0.3138	0.4283
449LEU	CA	1227	6.962	6.906	3.207	-0.4707	0.3133	-0.6826
449LEU	HA	1228	7.033	6.98	3.171	-0.2501	0.8205	0.7362
449LEU	CB	1229	6.828	6.975	3.245	-0.9489	0.5472	0.6104
449LEU	HB1	1230	6.779	7.026	3.161	-1.3063	-1.1306	-0.2568
449LEU	HB2	1231	6.762	6.896	3.281	-0.2497	-0.0301	0.6443
449LEU	CG	1232	6.828	7.07	3.36	0.564	-0.3045	-0.3169
449LEU	HG	1233	6.828	7.015	3.454	0.646	1.3584	0.6925
449LEU	CD1	1234	6.933	7.176	3.339	-0.5219	0.7421	-0.3796
449LEU	HD11	1235	6.925	7.257	3.411	1.5223	0.3997	0.2974
449LEU	HD12	1236	7.03	7.132	3.362	-0.1667	0.8583	-1.6143
449LEU	HD13	1237	6.931	7.213	3.237	-0.5498	-0.2167	-0.7373
449LEU	CD2	1238	6.689	7.147	3.363	0.3205	0.0103	0.164
449LEU	HD21	1239	6.683	7.241	3.309	-0.7367	-0.6479	-0.9171
449LEU	HD22	1240	6.601	7.082	3.354	-0.9362	1.678	0.0102
449LEU	HD23	1241	6.672	7.183	3.464	0.5047	-1.2764	0.6816
449LEU	C	1242	7.037	6.828	3.321	0.016	-0.1602	-0.8101
449LEU	O	1243	7.116	6.887	3.394	0.1641	0.0947	-0.4763
450ARG	N	1244	6.976	6.716	3.356	0.1135	-0.1897	0.6587
450ARG	H	1245	6.896	6.686	3.301	1.7714	-0.8559	-1.529
450ARG	CA	1246	7.005	6.639	3.474	-0.2007	0.742	0.3593
450ARG	HA	1247	7.025	6.693	3.566	-0.2262	1.101	0.1547
450ARG	CB	1248	6.885	6.534	3.5	-0.0997	0.799	0.0784
450ARG	HB1	1249	6.871	6.489	3.401	1.3518	1.1795	-0.3175
450ARG	HB2	1250	6.92	6.462	3.573	-0.5913	-1.0158	-1.3992
450ARG	CG	1251	6.763	6.606	3.559	0.3702	0.1347	0.1787
450ARG	HG1	1252	6.768	6.646	3.66	-1.1389	-1.4658	0.9448
450ARG	HG2	1253	6.747	6.7	3.507	2.5684	0.421	-0.091
450ARG	CD	1254	6.642	6.51	3.56	1.1581	-0.2581	0.6125
450ARG	HD1	1255	6.552	6.542	3.612	-0.189	0.0694	-1.778
450ARG	HD2	1256	6.606	6.511	3.457	1.0688	1.6017	0.6332
450ARG	NE	1257	6.671	6.369	3.589	-0.2398	0.5239	0.116
450ARG	HE	1258	6.727	6.329	3.515	-1.1619	-2.2621	0.7927
450ARG	CZ	1259	6.657	6.295	3.701	0.2714	-0.1214	0.0717
450ARG	NH1	1260	6.6	6.346	3.812	-0.1874	0.7121	0.1049
450ARG	HH11	1261	6.589	6.443	3.839	1.3598	0.6867	0.9197
450ARG	HH12	1262	6.573	6.293	3.893	0.6021	0.0434	-0.0623
450ARG	NH2	1263	6.686	6.167	3.694	0.3972	0.3607	0.1325
450ARG	HH21	1264	6.696	6.126	3.602	0.3855	3.6943	-1.4845
450ARG	HH22	1265	6.668	6.102	3.769	0.7287	-1.1653	-1.0473
450ARG	C	1266	7.127	6.546	3.453	0.3692	-0.2839	0.6004
450ARG	O	1267	7.191	6.508	3.554	-0.2736	0.138	0.0087
451LEU	N	1268	7.163	6.514	3.324	-0.4098	0.114	-0.6181
451LEU	H	1269	7.094	6.536	3.254	-1.416	1.7876	0.8071
451LEU	CA	1270	7.294	6.473	3.279	0.4731	-0.2286	0.0047
451LEU	HA	1271	7.317	6.388	3.344	2.9354	0.324	-0.0524
451LEU	CB	1272	7.279	6.441	3.131	0.2865	0.2763	-0.3561
451LEU	HB1	1273	7.2	6.367	3.119	0.1297	0.3987	-0.0794
451LEU	HB2	1274	7.232	6.522	3.075	-0.943	-1.1124	-1.419
451LEU	CG	1275	7.407	6.386	3.053	0.0078	-0.4478	-0.7871
451LEU	HG	1276	7.471	6.473	3.037	-0.5397	0.112	-0.0179
451LEU	CD1	1277	7.486	6.283	3.13	-0.0689	0.862	0.022
451LEU	HD11	1278	7.507	6.31	3.233	-0.1829	-0.5837	0.4432
451LEU	HD12	1279	7.447	6.182	3.142	1.7396	0.2232	0.8656
451LEU	HD13	1280	7.588	6.262	3.098	-0.3272	-0.6603	0.1363
451LEU	CD2	1281	7.355	6.325	2.925	-0.0687	-0.5726	-0.4648
451LEU	HD21	1282	7.284	6.396	2.88	0.3387	0.9877	1.2476
451LEU	HD22	1283	7.432	6.3	2.852	1.3732	-0.1142	0.8382
451LEU	HD23	1284	7.292	6.24	2.95	-0.6069	-0.4374	-1.3102
451LEU	C	1285	7.39	6.585	3.306	-0.95	0.4486	0.5868
451LEU	O	1286	7.489	6.564	3.377	-0.0555	-0.0104	0.0342
452ALA	N	1287	7.366	6.709	3.25	-0.045	0.6475	-0.8613
452ALA	H	1288	7.289	6.726	3.187	-1.9879	0.8958	1.4486
452ALA	CA	1289	7.463	6.82	3.254	0.8576	0.0763	0.2313
452ALA	HA	1290	7.549	6.785	3.196	0.2037	1.6178	-1.8069
452ALA	CB	1291	7.409	6.945	3.186	-0.6558	0.0061	0.0583
452ALA	HB1	1292	7.313	6.979	3.226	0.0118	0.0238	1.7579
452ALA	HB2	1293	7.464	7.036	3.213	0.0257	-0.1195	-0.8576
452ALA	HB3	1294	7.421	6.921	3.081	-0.7328	-2.0427	0.4761
452ALA	C	1295	7.504	6.858	3.394	-0.2612	-0.7133	0.1973
452ALA	O	1296	7.619	6.88	3.421	-0.6779	0.5857	0.0205
453TYR	N	1297	7.408	6.866	3.488	0.5151	-0.7311	-0.0542
453TYR	H	1298	7.315	6.856	3.448	-0.4781	-1.3038	2.2238
453TYR	CA	1299	7.432	6.9	3.63	-0.0571	0.0631	-0.8832
453TYR	HA	1300	7.467	7.004	3.634	0.3349	-0.1126	0.9965
453TYR	CB	1301	7.29	6.894	3.695	-0.9431	0.5025	1.0152
453TYR	HB1	1302	7.225	6.956	3.632	-0.3122	1.3453	1.1839
453TYR	HB2	1303	7.258	6.79	3.686	-0.3003	0.3356	0.5976
453TYR	CG	1304	7.288	6.943	3.838	0.0961	0.3168	-0.2562
453TYR	CD1	1305	7.294	7.075	3.856	-0.6202	-0.0338	0.3554
453TYR	HD1	1306	7.304	7.129	3.763	1.0607	0.2858	0.672
453TYR	CD2	1307	7.29	6.857	3.95	0.3375	-0.4186	0.1834
453TYR	HD2	1308	7.285	6.751	3.932	-0.6104	-0.2916	-0.3382
453TYR	CE1	1309	7.298	7.141	3.98	-0.1051	0.1301	0.0036
453TYR	HE1	1310	7.303	7.248	3.993	0.89	0.3816	-2.0401
453TYR	CE2	1311	7.284	6.915	4.083	-0.3621	0.7241	0.3449
453TYR	HE2	1312	7.281	6.847	4.166	0.9827	-0.536	-0.6078
453TYR	CZ	1313	7.292	7.057	4.096	-0.0302	-0.419	-0.3503
453TYR	OH	1314	7.284	7.112	4.225	-0.0486	0.4158	-0.7147
453TYR	HH	1315	7.301	7.204	4.23	0.538	0.3663	-1.6463
453TYR	C	1316	7.532	6.806	3.705	1.0475	-0.7771	-0.2262
453TYR	O	1317	7.626	6.854	3.772	0.1356	-0.4559	-0.3177
454ARG	N	1318	7.508	6.67	3.688	0.0236	0.0027	0.3787
454ARG	H	1319	7.427	6.648	3.632	-0.3829	-0.3645	1.1018
454ARG	CA	1320	7.577	6.558	3.755	-0.2943	-0.3522	0.4451
454ARG	HA	1321	7.604	6.574	3.859	1.0482	2.5376	-0.2379
454ARG	CB	1322	7.482	6.44	3.745	0.7207	-0.7167	0.435
454ARG	HB1	1323	7.384	6.456	3.789	1.1837	-0.1975	1.296
454ARG	HB2	1324	7.453	6.431	3.641	0.9197	1.9289	0.0986
454ARG	CG	1325	7.541	6.307	3.784	0.2442	0.5783	-0.5642
454ARG	HG1	1326	7.632	6.288	3.727	1.0015	1.0444	0.4787
454ARG	HG2	1327	7.572	6.319	3.888	-0.3424	-2.1338	0.0237
454ARG	CD	1328	7.44	6.181	3.78	0.6355	-0.7634	0.5804
454ARG	HD1	1329	7.469	6.101	3.712	-0.8291	0.5142	-1.6753
454ARG	HD2	1330	7.456	6.127	3.873	-1.652	-0.477	1.2104
454ARG	NE	1331	7.295	6.227	3.764	-0.2407	0.7253	0.191
454ARG	HE	1332	7.254	6.255	3.852	0.6951	-1.011	1.2465
454ARG	CZ	1333	7.225	6.23	3.645	0.1279	-0.2945	-0.9725
454ARG	NH1	1334	7.295	6.205	3.534	0.2562	0.0657	-0.3716
454ARG	HH11	1335	7.395	6.189	3.532	0.2298	-0.1454	0.0056
454ARG	HH12	1336	7.251	6.202	3.443	-1.4608	1.3371	0.3775
454ARG	NH2	1337	7.094	6.248	3.645	0.1883	-0.0261	0.1544
454ARG	HH21	1338	7.051	6.26	3.736	-1.9509	0.2845	-0.8294
454ARG	HH22	1339	7.031	6.237	3.566	1.3947	0.2721	-0.8789
454ARG	C	1340	7.707	6.527	3.674	0.4555	-0.7708	-1.0109
454ARG	O	1341	7.806	6.482	3.728	-0.2588	-0.1388	0.1985
455SER	N	1342	7.722	6.556	3.544	-0.477	-0.1482	0.0472
455SER	H	1343	7.643	6.576	3.485	-0.1831	-0.1883	-0.3691
455SER	CA	1344	7.848	6.52	3.468	0.2826	-1.0052	-0.1775
455SER	HA	1345	7.885	6.42	3.494	1.6999	-0.3058	0.6036
455SER	CB	1346	7.813	6.537	3.327	0.765	0.6231	-0.2309
455SER	HB1	1347	7.798	6.642	3.304	-1.6237	0.0302	-1.7999
455SER	HB2	1348	7.905	6.506	3.278	0.4599	-0.959	0.1482
455SER	OG	1349	7.712	6.453	3.271	0.1713	0.0128	-0.321
455SER	HG	1350	7.628	6.466	3.313	0.389	-1.6343	0.7666
455SER	C	1351	7.971	6.61	3.494	-0.0538	0.0268	0.466
455SER	O	1352	7.959	6.718	3.546	-0.3011	0.24	0.0337
456ASN	N	1353	8.089	6.57	3.452	-0.8274	0.4485	-0.1185
456ASN	H	1354	8.108	6.49	3.393	-0.2975	-0.5761	1.3981
456ASN	CA	1355	8.209	6.639	3.484	0.7222	0.449	0.4963
456ASN	HA	1356	8.184	6.734	3.531	1.4541	1.6543	-1.4394
456ASN	CB	1357	8.296	6.553	3.58	-0.7674	-0.3211	0.3384
456ASN	HB1	1358	8.248	6.484	3.649	-1.9569	0.1458	-0.0043
456ASN	HB2	1359	8.362	6.486	3.524	-0.7607	0.3861	-0.5166
456ASN	CG	1360	8.379	6.635	3.68	-0.3052	-0.4472	-0.6906
456ASN	OD1	1361	8.337	6.727	3.751	-0.2303	-0.0081	-0.1075
456ASN	ND2	1362	8.509	6.609	3.69	0.4953	0.4917	-0.7007
456ASN	HD21	1363	8.56	6.54	3.637	3.6087	2.681	-0.8488
456ASN	HD22	1364	8.558	6.669	3.755	-0.9557	-0.6772	1.5855
456ASN	C	1365	8.277	6.681	3.357	-0.3404	-0.1843	0.1078
456ASN	O	1366	8.36	6.61	3.305	0.3434	-0.1753	0.0421
457PRO	N	1367	8.248	6.808	3.303	-0.1633	0.474	0.2387
457PRO	CA	1368	8.288	6.859	3.171	0.4706	-0.1545	0.6889
457PRO	HA	1369	8.257	6.779	3.103	-3.6906	0.2205	1.8669
457PRO	CB	1370	8.206	6.978	3.143	0.0722	0.1247	-0.3985
457PRO	HB1	1371	8.257	7.054	3.085	-0.3031	0.8969	0.2656
457PRO	HB2	1372	8.112	6.966	3.088	-0.9415	0.3211	1.2306
457PRO	CG	1373	8.171	7.035	3.28	0.7763	0.2952	-0.2511
457PRO	HG1	1374	8.252	7.103	3.305	-1.2857	2.6025	0.469
457PRO	HG2	1375	8.073	7.083	3.283	1.4243	1.7823	-1.3622
457PRO	CD	1376	8.166	6.911	3.372	-0.5812	-0.0703	-0.0519
457PRO	HD1	1377	8.203	6.921	3.474	-1.5285	-2.1637	0.5437
457PRO	HD2	1378	8.064	6.875	3.383	-1.342	2.222	1.0296
457PRO	C	1379	8.43	6.893	3.155	0.4051	-0.0718	0.1412
457PRO	O	1380	8.486	6.88	3.048	-0.6412	0.1074	0.9435
458VAL	N	1381	8.499	6.94	3.26	-0.3945	-0.2895	0.2795
458VAL	H	1382	8.465	6.969	3.35	3.8196	-1.277	2.4459
458VAL	CA	1383	8.641	6.99	3.261	-0.3648	-0.18	-0.27
458VAL	HA	1384	8.662	7.062	3.183	1.1933	-0.6381	-0.2989
458VAL	CB	1385	8.681	7.051	3.404	0.1054	0.0359	-0.1203
458VAL	HB	1386	8.661	6.978	3.482	0.6822	1.6259	1.5857
458VAL	CG1	1387	8.829	7.077	3.416	0.2724	0.0194	-0.1256
458VAL	HG11	1388	8.866	7.123	3.324	1.8301	0.2535	0.5804
458VAL	HG12	1389	8.848	7.142	3.501	-1.6467	-0.4195	0.6896
458VAL	HG13	1390	8.874	6.979	3.431	-1.2139	-0.8391	-1.0214
458VAL	CG2	1391	8.598	7.179	3.43	0.2759	0.6692	-0.083
458VAL	HG21	1392	8.634	7.256	3.362	1.299	0.2886	-0.0008
458VAL	HG22	1393	8.491	7.164	3.415	0.4796	-0.1571	-0.787
458VAL	HG23	1394	8.607	7.22	3.531	-2.0193	-0.8877	0.8422
458VAL	C	1395	8.73	6.863	3.222	-0.0117	-0.4776	-0.6389
458VAL	O	1396	8.818	6.876	3.14	0.2336	0.4095	0.283
459GLU	N	1397	8.709	6.742	3.288	0.2592	-0.2401	-0.0999
459GLU	H	1398	8.637	6.73	3.358	0.4812	-0.8612	0.028
459GLU	CA	1399	8.774	6.616	3.259	0.3892	-0.2039	0.2676
459GLU	HA	1400	8.883	6.622	3.256	0.3828	-0.5047	-1.0868
459GLU	CB	1401	8.743	6.529	3.38	-0.2046	0.2275	-0.9396
459GLU	HB1	1402	8.638	6.507	3.402	0.7502	-4.724	-0.1675
459GLU	HB2	1403	8.762	6.423	3.362	-1.1392	-0.1509	0.1483
459GLU	CG	1404	8.827	6.574	3.502	-0.0607	0.5749	0.0937
459GLU	HG1	1405	8.935	6.571	3.491	0.1976	-0.797	2.3622
459GLU	HG2	1406	8.805	6.673	3.543	4.1743	0.7447	2.5911
459GLU	CD	1407	8.808	6.469	3.613	0.2461	0.2052	-0.7071
459GLU	OE1	1408	8.697	6.405	3.624	0.5189	0.4367	-0.0227
459GLU	OE2	1409	8.897	6.46	3.698	0.3838	-0.2781	-0.0004
459GLU	C	1410	8.715	6.544	3.13	-0.0372	-0.0486	-0.5538
459GLU	O	1411	8.786	6.466	3.068	-0.3526	-0.4405	-0.1161
460GLY	N	1412	8.584	6.555	3.1	-0.1523	-0.4167	-0.2709
460GLY	H	1413	8.527	6.611	3.162	1.8903	1.5197	-0.0216
460GLY	CA	1414	8.519	6.491	2.983	-0.019	-0.112	0.4566
460GLY	HA1	1415	8.475	6.562	2.913	1.5044	0.3308	-0.0865
460GLY	HA2	1416	8.585	6.439	2.914	-2.0449	-0.7813	-1.1111
460GLY	C	1417	8.418	6.379	3.003	-0.1226	0.0916	0.3373
460GLY	O	1418	8.368	6.317	2.909	-0.195	-0.3422	0.4435
461LYS	N	1419	8.403	6.344	3.132	-0.2774	0.0774	-0.591
461LYS	H	1420	8.439	6.406	3.203	-2.7973	0.8361	0.1408
461LYS	CA	1421	8.325	6.229	3.181	0.527	0.3264	-0.6218
461LYS	HA	1422	8.334	6.146	3.111	-1.5088	-0.6575	0.1908
461LYS	CB	1423	8.371	6.189	3.332	0.1179	0.2158	0.5212
461LYS	HB1	1424	8.355	6.271	3.402	-2.3994	0.2102	0.077
461LYS	HB2	1425	8.322	6.1	3.372	0.3597	1.489	3.9976
461LYS	CG	1426	8.523	6.145	3.352	-0.093	-0.4904	-0.9586
461LYS	HG1	1427	8.541	6.046	3.311	-0.0815	-0.0424	-2.0725
461LYS	HG2	1428	8.602	6.21	3.313	-1.6478	1.5565	-0.9151
461LYS	CD	1429	8.554	6.143	3.504	0.3788	0.1283	0.6676
461LYS	HD1	1430	8.546	6.247	3.534	4.1502	1.0719	-1.1016
461LYS	HD2	1431	8.473	6.085	3.55	1.7138	-1.9728	0.5208
461LYS	CE	1432	8.705	6.094	3.535	-0.2001	-0.0755	-0.3233
461LYS	HE1	1433	8.729	5.988	3.525	-1.2388	-0.3464	-0.1071
461LYS	HE2	1434	8.77	6.138	3.459	-1.0022	-0.6926	-1.4033
461LYS	NZ	1435	8.747	6.152	3.664	0.6396	-0.2289	0.4388
461LYS	HZ1	1436	8.845	6.14	3.683	0.6166	0.7218	1.2799
461LYS	HZ2	1437	8.728	6.249	3.643	-1.0196	-0.2348	1.6797
461LYS	HZ3	1438	8.692	6.114	3.741	-0.6451	-1.2204	-0.9115
461LYS	C	1439	8.179	6.261	3.19	-0.2728	0.3027	0.1386
461LYS	O	1440	8.145	6.364	3.246	-0.4518	0.1917	0.4782
462LEU	N	1441	8.09	6.189	3.121	0.3094	0.2984	-0.4884
462LEU	H	1442	8.117	6.103	3.076	-1.4907	0.4856	-2.0496
462LEU	CA	1443	7.948	6.212	3.124	0.0217	0.3909	-1.3457
462LEU	HA	1444	7.915	6.308	3.163	-1.7689	-0.106	-1.5167
462LEU	CB	1445	7.897	6.179	2.978	-0.4544	0.7824	-0.4262
462LEU	HB1	1446	7.942	6.089	2.936	0.7955	1.1779	0.0077
462LEU	HB2	1447	7.79	6.164	2.989	-0.1813	-0.9698	0.0631
462LEU	CG	1448	7.895	6.296	2.88	1.0731	0.5085	0.0436
462LEU	HG	1449	7.874	6.248	2.784	-0.1633	-0.4095	0.7473
462LEU	CD1	1450	7.793	6.4	2.911	0.7594	-0.1684	-0.5748
462LEU	HD11	1451	7.693	6.359	2.928	1.073	-1.1965	-1.1698
462LEU	HD12	1452	7.816	6.451	3.004	3.187	-2.4399	0.1848
462LEU	HD13	1453	7.793	6.469	2.826	-0.4363	-0.512	-0.875
462LEU	CD2	1454	8.032	6.365	2.854	0.9234	0.0659	-0.7796
462LEU	HD21	1455	8.03	6.433	2.769	-1.1644	-0.7137	-1.415
462LEU	HD22	1456	8.048	6.425	2.944	-1.2877	-1.0704	0.4533
462LEU	HD23	1457	8.112	6.291	2.846	0.8028	-0.4427	1.8334
462LEU	C	1458	7.893	6.106	3.216	0.574	-0.7115	-0.3327
462LEU	O	1459	7.915	5.985	3.199	-0.5263	0.0393	-0.0973
463ILE	N	1460	7.815	6.144	3.32	-0.3166	-0.2407	0.1644
463ILE	H	1461	7.787	6.241	3.321	-3.5731	-1.0616	0.2122
463ILE	CA	1462	7.78	6.06	3.435	-0.0482	0.0924	0.5031
463ILE	HA	1463	7.819	5.959	3.424	0.7771	0.305	1.3709
463ILE	CB	1464	7.834	6.123	3.566	-0.1648	-0.5748	-0.4885
463ILE	HB	1465	7.792	6.223	3.581	-1.4076	-1.1891	0.2772
463ILE	CG1	1466	7.983	6.139	3.553	-0.196	-0.2323	-0.4421
463ILE	HG11	1467	8.04	6.046	3.56	2.7834	1.3669	-1.541
463ILE	HG12	1468	8.014	6.195	3.464	1.8991	-0.0867	0.3165
463ILE	CG2	1469	7.797	6.049	3.695	-0.0394	0.2189	-0.6574
463ILE	HG21	1470	7.839	6.092	3.786	-0.714	1.3127	-0.844
463ILE	HG22	1471	7.688	6.047	3.701	-0.0699	1.8438	-0.3131
463ILE	HG23	1472	7.823	5.944	3.683	0.029	0.0918	0.4909
463ILE	CD	1473	8.045	6.218	3.669	-0.0922	-0.0066	-0.0055
463ILE	HD1	1474	8.149	6.24	3.644	-0.5921	0.3939	-1.91
463ILE	HD2	1475	7.993	6.313	3.682	0.7227	0.6076	-1.0449
463ILE	HD3	1476	8.03	6.159	3.759	-2.4806	-0.1715	-0.4422
463ILE	C	1477	7.623	6.043	3.423	-0.6443	0.4529	-0.0297
463ILE	O	1478	7.548	6.122	3.475	-0.3274	0.8869	-0.1982
464PHE	N	1479	7.583	5.947	3.349	0.5321	0.4485	0.1396
464PHE	H	1480	7.65	5.881	3.311	0.4224	-0.7066	1.8563
464PHE	CA	1481	7.444	5.912	3.313	-0.2706	0.1134	0.5229
464PHE	HA	1482	7.389	5.999	3.276	-1.1758	-1.1981	-1.3726
464PHE	CB	1483	7.446	5.803	3.201	-0.4544	0.1536	0.3989
464PHE	HB1	1484	7.509	5.717	3.222	0.5813	0.4199	-1.4786
464PHE	HB2	1485	7.351	5.756	3.174	-0.3204	-0.2598	0.6347
464PHE	CG	1486	7.487	5.876	3.075	-0.3241	0.1638	-0.9355
464PHE	CD1	1487	7.62	5.868	3.035	-0.059	-0.571	0.1449
464PHE	HD1	1488	7.701	5.835	3.098	0.8377	-0.8927	-1.1317
464PHE	CD2	1489	7.393	5.94	2.995	-0.4419	0.3749	-0.2162
464PHE	HD2	1490	7.288	5.938	3.016	-0.5939	-1.0483	-1.0159
464PHE	CE1	1491	7.657	5.93	2.91	-0.2302	-0.1622	0.3832
464PHE	HE1	1492	7.757	5.944	2.871	-0.1303	0.9196	0.9806
464PHE	CE2	1493	7.425	6.007	2.874	-0.2842	0.5343	-0.6344
464PHE	HE2	1494	7.345	6.049	2.815	-1.3423	0.3387	0.6062
464PHE	CZ	1495	7.559	5.993	2.83	0.9237	-1.3099	0.1303
464PHE	HZ	1496	7.594	6.032	2.736	-1.7242	2.2169	0.4171
464PHE	C	1497	7.36	5.857	3.429	0.4667	0.3818	-0.0389
464PHE	O	1498	7.405	5.843	3.541	-0.6436	-0.0249	0.5145
465CYS	N	1499	7.227	5.84	3.409	0.2213	-0.4288	0.1412
465CYS	H	1500	7.187	5.803	3.324	2.0621	0.3437	-1.1546
465CYS	CA	1501	7.132	5.857	3.52	0.499	0.0281	0.5179
465CYS	HA	1502	7.177	5.918	3.598	-1.4625	-0.0364	1.752
465CYS	CB	1503	7.01	5.92	3.456	0.2895	-0.4999	-0.3928
465CYS	HB1	1504	6.96	5.849	3.391	-2.5814	2.5432	-1.8094
465CYS	HB2	1505	6.936	5.942	3.533	0.931	-0.7517	0.3155
465CYS	SG	1506	7.045	6.074	3.372	-0.1476	0.0756	0.0763
465CYS	HG	1507	7.061	6.006	3.258	0.8805	0.6851	-0.1499
465CYS	C	1508	7.089	5.724	3.593	-0.7349	0.3069	0.2266
465CYS	O	1509	7.011	5.717	3.688	-0.4112	0.1522	0.4719
466ASN	N	1510	7.15	5.616	3.537	0.1693	-0.8768	-0.6552
466ASN	H	1511	7.209	5.631	3.457	0.6504	-0.2401	-0.1812
466ASN	CA	1512	7.155	5.471	3.568	-0.1227	0.3218	0.7023
466ASN	HA	1513	7.064	5.445	3.621	0.2056	0.5561	1.3901
466ASN	CB	1514	7.15	5.395	3.434	-0.096	-0.1912	0.0632
466ASN	HB1	1515	7.145	5.288	3.451	-0.8888	-0.3366	-0.9956
466ASN	HB2	1516	7.053	5.416	3.387	-0.0484	-0.4118	-0.1335
466ASN	CG	1517	7.257	5.426	3.336	0.0742	-1.2073	-0.2578
466ASN	OD1	1518	7.338	5.523	3.349	-0.2086	0.313	0.5928
466ASN	ND2	1519	7.273	5.338	3.242	-0.4443	-0.6251	0.2562
466ASN	HD21	1520	7.209	5.261	3.231	0.4759	-1.122	-2.1846
466ASN	HD22	1521	7.338	5.348	3.166	-0.4143	1.2134	0.4647
466ASN	C	1522	7.28	5.423	3.643	0.1053	0.4293	0.352
466ASN	O	1523	7.292	5.307	3.681	0.1061	0.4607	0.4537
467GLY	N	1524	7.372	5.514	3.666	0.462	-0.2563	0.4474
467GLY	H	1525	7.373	5.602	3.615	0.1922	0.4547	1.6127
467GLY	CA	1526	7.492	5.495	3.748	-0.3734	0.8335	0.2727
467GLY	HA1	1527	7.509	5.589	3.8	-0.4898	2.1962	-2.0133
467GLY	HA2	1528	7.486	5.405	3.808	-0.8395	0.0221	-0.9639
467GLY	C	1529	7.618	5.472	3.651	0.0457	-0.0731	-0.1828
467GLY	O	1530	7.726	5.467	3.705	-0.2018	0.484	0.2722
468VAL	N	1531	7.598	5.467	3.52	0.7509	-0.3449	0.3628
468VAL	H	1532	7.508	5.491	3.481	2.3237	2.2721	-2.0646
468VAL	CA	1533	7.708	5.455	3.423	0.2463	0.1635	-0.8058
468VAL	HA	1534	7.78	5.394	3.477	-0.636	1.5799	2.1378
468VAL	CB	1535	7.656	5.381	3.297	0.0659	-0.2649	-0.2079
468VAL	HB	1536	7.597	5.444	3.23	-1.5278	1.0266	2.2536
468VAL	CG1	1537	7.778	5.328	3.22	0.474	0.1167	0.5101
468VAL	HG11	1538	7.852	5.403	3.192	-0.6437	0.1708	-2.7079
468VAL	HG12	1539	7.827	5.265	3.294	-0.3822	-0.0664	0.9222
468VAL	HG13	1540	7.742	5.275	3.131	4.1396	-0.5125	-0.7923
468VAL	CG2	1541	7.578	5.252	3.332	0.1494	0.3125	0.2836
468VAL	HG21	1542	7.487	5.271	3.389	-0.5572	0.0658	-0.7309
468VAL	HG22	1543	7.544	5.207	3.239	-0.8128	2.5331	-0.5114
468VAL	HG23	1544	7.636	5.179	3.389	0.9005	0.1184	-0.7028
468VAL	C	1545	7.774	5.583	3.387	0.5462	-0.3582	-0.4308
468VAL	O	1546	7.699	5.677	3.355	0.3929	-0.4427	-0.1839
469VAL	N	1547	7.904	5.589	3.391	-0.4492	0.6034	0.4642
469VAL	H	1548	7.952	5.505	3.42	-0.0534	0.3031	-0.9369
469VAL	CA	1549	7.991	5.693	3.347	-0.6895	0.5369	0.1008
469VAL	HA	1550	7.94	5.788	3.337	0.0724	1.1984	2.1169
469VAL	CB	1551	8.109	5.708	3.459	0.4481	-0.0944	-0.1865
469VAL	HB	1552	8.169	5.618	3.467	1.4953	0.6667	0.8115
469VAL	CG1	1553	8.202	5.826	3.42	0.6854	0.2195	0.5108
469VAL	HG11	1554	8.272	5.859	3.496	0.593	3.9288	-0.8453
469VAL	HG12	1555	8.271	5.797	3.341	0.049	0.0653	0.0012
469VAL	HG13	1556	8.155	5.923	3.406	-0.1626	-0.1866	0.4697
469VAL	CG2	1557	8.05	5.728	3.602	0.0425	0.3942	-0.2979
469VAL	HG21	1558	8.12	5.779	3.668	-1.5283	3.1975	-0.6691
469VAL	HG22	1559	7.962	5.793	3.6	-0.1624	0.11	-1.278
469VAL	HG23	1560	8.017	5.628	3.631	-2.0057	0.1989	-2.8734
469VAL	C	1561	8.059	5.645	3.211	-0.2692	-0.0913	0.2133
469VAL	O	1562	8.117	5.54	3.201	-0.0881	0.7204	-0.0738
470LEU	N	1563	8.044	5.727	3.107	0.0079	0.6565	-0.5898
470LEU	H	1564	8.006	5.82	3.124	-1.5082	0.1512	-1.0615
470LEU	CA	1565	8.109	5.715	2.985	0.5035	-0.5988	0.1867
470LEU	HA	1566	8.179	5.633	2.968	0.8241	-0.2513	-0.1761
470LEU	CB	1567	8.002	5.703	2.868	-0.4865	-0.1597	0.5782
470LEU	HB1	1568	7.937	5.791	2.871	0.1899	0.3179	1.3994
470LEU	HB2	1569	8.059	5.705	2.775	-0.2385	0.4276	0.7387
470LEU	CG	1570	7.916	5.578	2.851	0.2622	0.6457	-0.0982
470LEU	HG	1571	7.889	5.565	2.746	-0.1783	1.6829	-0.1283
470LEU	CD1	1572	8.002	5.444	2.874	-0.1691	0.0711	0.4205
470LEU	HD11	1573	8.104	5.454	2.837	-0.184	2.4117	0.8429
470LEU	HD12	1574	8.015	5.433	2.982	-0.1421	0.2677	0.4383
470LEU	HD13	1575	7.965	5.353	2.827	-0.87	1.3947	-1.747
470LEU	CD2	1576	7.788	5.561	2.927	0.1208	0.8252	-0.4981
470LEU	HD21	1577	7.738	5.463	2.922	-1.101	1.4728	-1.6139
470LEU	HD22	1578	7.794	5.577	3.034	-1.0526	1.0941	-0.4531
470LEU	HD23	1579	7.715	5.639	2.907	2.2445	2.6818	-1.3831
470LEU	C	1580	8.181	5.85	2.959	-0.0588	0.0837	-0.42
470LEU	O	1581	8.137	5.952	3.013	0.2427	0.3041	0.3217
471HIS	N	1582	8.281	5.849	2.876	-0.446	-0.715	-0.1817
471HIS	H	1583	8.298	5.763	2.824	-0.6954	-0.3245	-0.9249
471HIS	CA	1584	8.35	5.968	2.825	0.5235	-0.1046	0.2297
471HIS	HA	1585	8.354	6.043	2.904	1.6267	0.3301	-0.2252
471HIS	CB	1586	8.496	5.934	2.791	-0.0345	-1.1175	-0.2374
471HIS	HB1	1587	8.533	5.87	2.871	-2.5947	-0.9893	1.1514
471HIS	HB2	1588	8.501	5.884	2.694	-0.258	0.7182	-1.2462
471HIS	CG	1589	8.588	6.055	2.78	0.0216	0.5924	-0.2667
471HIS	ND1	1590	8.609	6.129	2.664	-0.1196	-0.1563	0.4846
471HIS	CD2	1591	8.664	6.117	2.877	-0.1498	-0.2872	-0.0507
471HIS	HD2	1592	8.683	6.098	2.981	0.7791	2.1378	0.2949
471HIS	CE1	1593	8.68	6.23	2.697	0.1299	0.0495	0.6918
471HIS	HE1	1594	8.717	6.299	2.622	0.5591	1.851	2.4637
471HIS	NE2	1595	8.726	6.225	2.815	0.8502	0.1861	0.3682
471HIS	HE2	1596	8.788	6.294	2.854	0.1974	-0.2912	2.3805
471HIS	C	1597	8.279	6.026	2.7	0.9937	-0.4669	0.0536
471HIS	O	1598	8.23	5.949	2.622	-0.3636	0.0821	0.5354
472ARG	N	1599	8.289	6.158	2.682	1.0364	0.6252	-0.0218
472ARG	H	1600	8.318	6.217	2.759	1.7842	1.807	-1.16
472ARG	CA	1601	8.265	6.237	2.559	0.1626	-0.7461	0.0383
472ARG	HA	1602	8.161	6.27	2.553	-0.2168	-1.933	-0.2046
472ARG	CB	1603	8.344	6.373	2.576	-0.4135	0.7272	0.1098
472ARG	HB1	1604	8.313	6.415	2.672	-0.1718	-1.5537	1.257
472ARG	HB2	1605	8.45	6.358	2.6	-0.4634	1.3864	0.789
472ARG	CG	1606	8.321	6.476	2.464	-0.0385	0.7513	0.0517
472ARG	HG1	1607	8.352	6.437	2.367	1.6547	2.0144	0.0384
472ARG	HG2	1608	8.217	6.508	2.458	-0.1528	0.5468	0.8077
472ARG	CD	1609	8.397	6.601	2.501	-0.1715	-0.2831	0.3703
472ARG	HD1	1610	8.348	6.682	2.446	2.6505	-0.3584	-2.5795
472ARG	HD2	1611	8.376	6.637	2.602	0.0691	0.5639	0.1315
472ARG	NE	1612	8.543	6.6	2.467	0.3568	-0.0606	-0.2119
472ARG	HE	1613	8.602	6.587	2.548	-1.8523	-2.2317	1.2076
472ARG	CZ	1614	8.604	6.597	2.352	-0.0476	0.5898	0.5163
472ARG	NH1	1615	8.545	6.606	2.235	0.0805	0.0423	0.368
472ARG	HH11	1616	8.449	6.638	2.227	0.1275	0.228	0.5434
472ARG	HH12	1617	8.593	6.625	2.148	0.0432	0.549	0.4516
472ARG	NH2	1618	8.736	6.595	2.341	-0.172	-0.0569	-0.5628
472ARG	HH21	1619	8.801	6.611	2.417	-2.6692	-0.0843	1.7082
472ARG	HH22	1620	8.778	6.578	2.251	1.6937	2.4439	-0.281
472ARG	C	1621	8.287	6.168	2.432	-0.3296	-0.7542	0.4038
472ARG	O	1622	8.196	6.151	2.346	-0.1946	-0.7538	-0.1423
473LEU	N	1623	8.416	6.126	2.412	0.2036	-0.67	0.1034
473LEU	H	1624	8.456	6.137	2.504	-1.4715	1.6305	0.6377
473LEU	CA	1625	8.472	6.057	2.296	0.7524	-0.0982	-0.5864
473LEU	HA	1626	8.428	6.106	2.21	1.4294	-0.1927	-0.9844
473LEU	CB	1627	8.618	6.085	2.293	0.1564	0.1408	0.743
473LEU	HB1	1628	8.672	6.038	2.375	0.9534	1.4365	0.9827
473LEU	HB2	1629	8.66	6.028	2.211	1.7979	1.8031	0.3675
473LEU	CG	1630	8.659	6.228	2.275	-0.4185	-0.2931	0.0535
473LEU	HG	1631	8.607	6.276	2.357	-0.6619	0.7494	-0.6997
473LEU	CD1	1632	8.799	6.251	2.309	0.0676	-0.0375	0.4193
473LEU	HD11	1633	8.816	6.242	2.417	-1.7035	0.295	0.7529
473LEU	HD12	1634	8.856	6.178	2.251	1.1763	2.9543	-2.5909
473LEU	HD13	1635	8.832	6.346	2.267	-3.1813	0.5764	-1.0402
473LEU	CD2	1636	8.617	6.284	2.137	-0.0728	-0.1647	-0.693
473LEU	HD21	1637	8.509	6.295	2.143	-0.0884	-0.821	0.5432
473LEU	HD22	1638	8.654	6.383	2.111	-1.1704	0.0717	-1.4358
473LEU	HD23	1639	8.64	6.222	2.05	2.2052	-0.2465	-0.1046
473LEU	C	1640	8.433	5.91	2.286	-0.2158	0.2966	0.0094
473LEU	O	1641	8.487	5.835	2.205	0.3906	-0.0762	-0.4877
474GLN	N	1642	8.337	5.859	2.365	-0.5453	-0.0295	0.4076
474GLN	H	1643	8.287	5.914	2.434	-2.5148	-0.6079	-0.4705
474GLN	CA	1644	8.269	5.728	2.333	0.8749	-0.2614	0.7579
474GLN	HA	1645	8.281	5.703	2.228	1.8297	-0.6507	0.9491
474GLN	CB	1646	8.302	5.615	2.43	-0.4066	0.6849	-0.1497
474GLN	HB1	1647	8.241	5.528	2.405	-1.2286	1.6163	-1.4754
474GLN	HB2	1648	8.404	5.583	2.406	-0.6597	-1.3433	1.2092
474GLN	CG	1649	8.294	5.652	2.58	-0.6337	0.1676	-0.3853
474GLN	HG1	1650	8.371	5.725	2.606	2.5175	-3.2596	0.6579
474GLN	HG2	1651	8.197	5.695	2.604	-0.4576	0.3985	-0.0742
474GLN	CD	1652	8.32	5.542	2.68	-0.3325	-0.3736	-0.5388
474GLN	OE1	1653	8.334	5.576	2.796	-0.3266	-0.4937	-0.4811
474GLN	NE2	1654	8.325	5.42	2.635	-0.4483	0.114	0.1365
474GLN	HE21	1655	8.322	5.391	2.538	0.3613	-0.9836	0.4161
474GLN	HE22	1656	8.335	5.35	2.707	-0.1947	0.334	0.3126
474GLN	C	1657	8.12	5.75	2.334	0.4987	-0.6392	-0.1261
474GLN	O	1658	8.045	5.663	2.289	-0.1242	0.6062	0.0018
475CYS	N	1659	8.071	5.868	2.372	0.3865	-0.2426	-0.3038
475CYS	H	1660	8.123	5.937	2.425	0.702	-1.8944	1.6296
475CYS	CA	1661	7.932	5.91	2.354	-0.2666	-0.1753	-0.2073
475CYS	HA	1662	7.858	5.83	2.358	0.2039	-0.66	-0.881
475CYS	CB	1663	7.89	5.999	2.473	-0.6436	0.1068	0.0214
475CYS	HB1	1664	7.962	6.077	2.497	0.2921	-0.6047	-0.3863
475CYS	HB2	1665	7.803	6.061	2.451	0.2134	1.2854	-0.1337
475CYS	SG	1666	7.861	5.887	2.605	0.2219	0.1341	-0.124
475CYS	HG	1667	7.986	5.846	2.631	-0.4631	-0.764	1.9735
475CYS	C	1668	7.915	5.989	2.223	-0.3847	0.4427	-0.5716
475CYS	O	1669	7.801	5.983	2.176	0.619	0.0668	-0.3673
476VAL	N	1670	8.018	6.042	2.166	-0.7187	-0.4159	0.5115
476VAL	H	1671	8.104	6.057	2.218	-1.5116	2.4311	1.1766
476VAL	CA	1672	8.026	6.087	2.031	0.2696	0.2286	-0.1245
476VAL	HA	1673	7.952	6.167	2.021	-1.3459	-1.2713	-0.7284
476VAL	CB	1674	8.167	6.147	2.008	-0.1124	0.2821	0.5407
476VAL	HB	1675	8.193	6.211	2.092	0.7406	0.8902	-0.1585
476VAL	CG1	1676	8.278	6.037	2.003	0.6786	-0.6138	-0.3943
476VAL	HG11	1677	8.259	5.961	2.078	2.2637	-0.1684	0.5126
476VAL	HG12	1678	8.274	5.987	1.906	2.8242	0.2	-0.968
476VAL	HG13	1679	8.38	6.072	2.017	0.4811	-0.259	0.1639
476VAL	CG2	1680	8.178	6.237	1.886	0.0914	-0.2147	-0.6051
476VAL	HG21	1681	8.107	6.317	1.905	1.3569	0.3021	2.448
476VAL	HG22	1682	8.28	6.275	1.876	0.5461	-1.7336	-2.4502
476VAL	HG23	1683	8.16	6.17	1.802	0.1442	-1.3944	0.3019
476VAL	C	1684	7.989	5.981	1.925	-0.6986	-0.339	1.6213
476VAL	O	1685	7.938	6.015	1.814	-0.2109	0.2444	-0.3962
477ARG	N	1686	8.002	5.851	1.957	-0.6906	0.2218	0.6468
477ARG	H	1687	8.041	5.842	2.049	-0.8384	0.1618	0.7043
477ARG	CA	1688	7.943	5.732	1.888	0.0419	0.0825	0.5983
477ARG	HA	1689	8	5.714	1.797	-0.0264	1.3587	0.2832
477ARG	CB	1690	7.951	5.61	1.984	0.5338	0.3098	0.0307
477ARG	HB1	1691	7.912	5.634	2.083	0.6976	0.2767	0.1036
477ARG	HB2	1692	7.89	5.533	1.936	0.2502	0.5695	-0.0345
477ARG	CG	1693	8.086	5.556	2.01	0.0044	0.1594	0.0689
477ARG	HG1	1694	8.133	5.548	1.913	-0.3119	3.3037	-0.4576
477ARG	HG2	1695	8.151	5.621	2.068	1.2156	0.3763	-1.4838
477ARG	CD	1696	8.082	5.42	2.077	-0.1282	0.2382	0.0012
477ARG	HD1	1697	8.049	5.428	2.181	-0.6896	-1.1572	-0.0477
477ARG	HD2	1698	8.013	5.357	2.02	-0.8375	2.7955	-2.1296
477ARG	NE	1699	8.213	5.353	2.093	-0.2492	-0.2232	-0.3136
477ARG	HE	1700	8.292	5.416	2.087	0.4749	-1.1011	-0.1505
477ARG	CZ	1701	8.228	5.221	2.081	0.1159	-0.6768	0.0463
477ARG	NH1	1702	8.353	5.183	2.068	-0.3123	0.2061	0.3546
477ARG	HH11	1703	8.428	5.22	2.125	0.0853	0.7605	-0.515
477ARG	HH12	1704	8.375	5.09	2.033	-2.0351	0.1467	-0.6358
477ARG	NH2	1705	8.128	5.136	2.056	0.1338	-0.1577	-0.2379
477ARG	HH21	1706	8.045	5.151	2.112	-1.1216	-1.7979	-1.5413
477ARG	HH22	1707	8.148	5.04	2.031	-2.8036	-0.7784	-0.6142
477ARG	C	1708	7.797	5.758	1.848	0.354	-0.281	0.5488
477ARG	O	1709	7.768	5.759	1.729	0.3798	-0.4967	0.2108
478GLY	N	1710	7.703	5.778	1.942	-0.0367	-0.4626	0.0919
478GLY	H	1711	7.727	5.758	2.038	1.2655	0.306	-0.047
478GLY	CA	1712	7.562	5.78	1.919	0.5693	0.4646	0.116
478GLY	HA1	1713	7.54	5.738	1.822	0.9602	2.2345	-0.7937
478GLY	HA2	1714	7.527	5.714	1.998	1.3106	0.5197	0.5013
478GLY	C	1715	7.497	5.915	1.925	-0.2732	0.5837	-0.3446
478GLY	O	1716	7.395	5.938	1.858	0.2354	-0.7762	0.4437
479PHE	N	1717	7.555	6.002	2.009	-0.5323	0.0483	-0.2556
479PHE	H	1718	7.643	5.976	2.051	-0.4398	2.3294	1.1645
479PHE	CA	1719	7.503	6.14	2.036	0.5555	0.1097	-0.234
479PHE	HA	1720	7.394	6.131	2.03	0.724	-1.4457	-4.7164
479PHE	CB	1721	7.539	6.187	2.183	-0.0612	0.1163	-0.1808
479PHE	HB1	1722	7.648	6.19	2.185	-0.0439	-0.1928	-0.5673
479PHE	HB2	1723	7.504	6.29	2.187	-1.1485	-0.2954	2.0709
479PHE	CG	1724	7.48	6.11	2.299	0.0315	-0.205	0.2897
479PHE	CD1	1725	7.531	5.983	2.337	0.1505	-0.7789	-0.039
479PHE	HD1	1726	7.603	5.932	2.275	0.2412	1.9167	-2.3432
479PHE	CD2	1727	7.379	6.174	2.376	-0.0118	0.6944	0.1223
479PHE	HD2	1728	7.335	6.268	2.346	2.458	1.577	-0.9868
479PHE	CE1	1729	7.477	5.92	2.454	0.1252	-0.6041	0.0612
479PHE	HE1	1730	7.505	5.818	2.477	-0.3589	-0.8357	-0.3758
479PHE	CE2	1731	7.338	6.104	2.491	-0.4334	0.001	-0.0506
479PHE	HE2	1732	7.269	6.153	2.558	1.113	-0.6664	2.1615
479PHE	CZ	1733	7.38	5.974	2.532	0.3998	-0.1295	0.2661
479PHE	HZ	1734	7.344	5.926	2.621	0.2923	-0.3926	0.082
479PHE	C	1735	7.547	6.236	1.926	0.4237	-0.0848	1.0563
479PHE	O	1736	7.48	6.328	1.891	0.2417	-0.1041	0.0796
480GLY	N	1737	7.666	6.206	1.863	0.5869	-0.063	0.7244
480GLY	H	1738	7.706	6.115	1.88	-1.7208	-1.4631	-0.7172
480GLY	CA	1739	7.735	6.281	1.757	-0.0443	-0.2079	0.0814
480GLY	HA1	1740	7.808	6.208	1.723	-1.0686	-0.8145	-0.8735
480GLY	HA2	1741	7.672	6.29	1.669	-1.2537	0.4458	0.9856
480GLY	C	1742	7.8	6.406	1.815	-0.1206	-0.0524	0.0983
480GLY	O	1743	7.815	6.405	1.941	0.1396	0.0764	-0.2191
481GLU	N	1744	7.832	6.511	1.735	-0.919	0.2994	-0.5991
481GLU	H	1745	7.822	6.496	1.636	1.0329	0.5336	-0.8749
481GLU	CA	1746	7.883	6.643	1.784	-0.5219	0.2413	-0.0274
481GLU	HA	1747	7.978	6.633	1.838	-1.5103	-0.5653	1.6268
481GLU	CB	1748	7.897	6.727	1.658	0.0792	-0.1467	-0.7487
481GLU	HB1	1749	7.968	6.809	1.668	-1.5705	1.5632	-2.3248
481GLU	HB2	1750	7.934	6.661	1.579	-1.54	-1.9294	-0.1125
481GLU	CG	1751	7.761	6.789	1.61	-0.4817	-0.6238	0.0206
481GLU	HG1	1752	7.674	6.724	1.616	-1.2697	0.3842	-0.0543
481GLU	HG2	1753	7.738	6.875	1.673	-0.6524	-0.7205	0.0911
481GLU	CD	1754	7.761	6.829	1.463	-0.5598	-0.1193	-0.1149
481GLU	OE1	1755	7.73	6.949	1.43	0.011	-0.064	-0.3546
481GLU	OE2	1756	7.798	6.743	1.381	-0.6097	0.277	0.017
481GLU	C	1757	7.79	6.708	1.891	0.2908	-0.6723	-0.1192
481GLU	O	1758	7.839	6.798	1.962	0.0457	0.2341	0.0434
482TRP	N	1759	7.67	6.659	1.911	-0.2369	-0.3963	0.2295
482TRP	H	1760	7.656	6.569	1.867	0.5591	-0.5935	0.3621
482TRP	CA	1761	7.571	6.713	2.003	-0.015	0.3631	-0.4024
482TRP	HA	1762	7.556	6.819	1.986	-2.282	0.0274	-0.95
482TRP	CB	1763	7.429	6.645	1.986	-0.8221	-0.0942	1.0311
482TRP	HB1	1764	7.399	6.658	1.882	1.8652	4.2905	0.5519
482TRP	HB2	1765	7.445	6.541	2.013	1.189	0.511	2.4431
482TRP	CG	1766	7.327	6.693	2.081	0.8507	0.1802	-0.4979
482TRP	CD1	1767	7.3	6.825	2.112	-0.4719	0.6387	-0.4781
482TRP	HD1	1768	7.353	6.913	2.077	1.122	-0.2726	-0.4629
482TRP	CD2	1769	7.228	6.616	2.153	0.5365	-0.0476	0.4384
482TRP	NE1	1770	7.193	6.832	2.193	0.5654	0.4982	-0.0052
482TRP	HE1	1771	7.15	6.92	2.218	-1.8821	-0.1786	-1.4138
482TRP	CE2	1772	7.147	6.704	2.226	0.1552	-0.6838	-0.0695
482TRP	CE3	1773	7.204	6.473	2.166	0.1833	-0.7581	0.4132
482TRP	HE3	1774	7.262	6.397	2.116	-2.5796	-4.4359	2.2229
482TRP	CZ2	1775	7.05	6.656	2.319	-0.4682	-0.2535	0.6419
482TRP	HZ2	1776	6.985	6.721	2.376	-0.5297	-0.2944	0.618
482TRP	CZ3	1777	7.101	6.427	2.257	-0.3368	-0.0905	-0.0755
482TRP	HZ3	1778	7.088	6.321	2.272	-0.5196	0.1844	2.0293
482TRP	CH2	1779	7.027	6.519	2.334	0.2502	0.2484	0.4697
482TRP	HH2	1780	6.96	6.489	2.414	-1.8998	-0.3991	-1.48
482TRP	C	1781	7.625	6.706	2.146	0.5167	-0.153	-0.2121
482TRP	O	1782	7.601	6.796	2.228	0.5129	0.0743	-0.4879
483ILE	N	1783	7.701	6.597	2.167	0.3827	-0.1247	-0.1462
483ILE	H	1784	7.714	6.542	2.083	1.513	-1.166	0.6783
483ILE	CA	1785	7.785	6.562	2.283	-0.7576	-0.0531	0.4428
483ILE	HA	1786	7.708	6.537	2.356	-1.5511	0.2472	-0.2798
483ILE	CB	1787	7.875	6.435	2.26	-0.4394	0.5366	-0.3801
483ILE	HB	1788	7.838	6.382	2.172	-1.8574	1.8385	-0.6176
483ILE	CG1	1789	7.874	6.345	2.377	0.4389	0.1431	-0.0092
483ILE	HG11	1790	7.776	6.3	2.396	0.2864	1.6118	3.4065
483ILE	HG12	1791	7.946	6.263	2.373	-0.5669	-0.9021	1.7963
483ILE	CG2	1792	8.016	6.458	2.212	-0.3486	-0.2441	0.1998
483ILE	HG21	1793	8.068	6.368	2.18	-1.3147	-0.6917	-0.1564
483ILE	HG22	1794	8.006	6.519	2.123	1.9975	-2.1007	-1.4662
483ILE	HG23	1795	8.076	6.515	2.282	-2.1628	-0.3272	1.929
483ILE	CD	1796	7.911	6.418	2.507	0.1295	-0.2819	-0.1173
483ILE	HD1	1797	7.948	6.353	2.586	0.4723	-0.2486	-0.2478
483ILE	HD2	1798	7.987	6.493	2.481	-0.9913	2.0307	2.7277
483ILE	HD3	1799	7.826	6.473	2.548	0.4085	0.563	-0.6289
483ILE	C	1800	7.858	6.692	2.345	-0.0155	0.6617	0.1002
483ILE	O	1801	7.834	6.725	2.456	-0.407	0.1436	0.0812
484ASP	N	1802	7.943	6.751	2.261	-0.6369	0.3846	0.594
484ASP	H	1803	7.944	6.712	2.168	-0.1158	1.6983	0.0292
484ASP	CA	1804	8.028	6.865	2.289	0.6288	-0.0631	-0.7385
484ASP	HA	1805	8.096	6.833	2.368	-1.0945	-2.2881	-0.028
484ASP	CB	1806	8.105	6.885	2.159	1.0335	-0.3851	0.5869
484ASP	HB1	1807	8.046	6.882	2.067	-0.5898	2.6092	1.3907
484ASP	HB2	1808	8.155	6.982	2.154	3.426	-1.6038	-1.5509
484ASP	CG	1809	8.227	6.789	2.131	0.0356	0.1528	-0.436
484ASP	OD1	1810	8.299	6.741	2.218	0.0904	0.0395	-0.1002
484ASP	OD2	1811	8.268	6.773	2.013	0.043	0.3241	0.4131
484ASP	C	1812	7.943	6.99	2.323	0.6497	1.1283	-0.6048
484ASP	O	1813	7.978	7.07	2.406	-0.1274	0.2257	-0.1216
485SER	N	1814	7.819	6.998	2.273	0.8383	-0.063	0.2494
485SER	H	1815	7.778	6.927	2.214	1.5502	-0.7331	0.5403
485SER	CA	1816	7.728	7.111	2.308	-0.5479	0.0402	0.0777
485SER	HA	1817	7.783	7.205	2.303	-1.7879	0.7364	-0.7672
485SER	CB	1818	7.616	7.125	2.204	-0.0699	0.5336	0.238
485SER	HB1	1819	7.544	7.044	2.206	0.1731	0.1818	-2.1363
485SER	HB2	1820	7.564	7.219	2.218	0.9145	1.0515	0.558
485SER	OG	1821	7.676	7.139	2.081	-0.2649	0.0898	-0.1716
485SER	HG	1822	7.734	7.211	2.103	1.5555	-1.5753	0.7644
485SER	C	1823	7.665	7.089	2.447	0.7398	0.6273	0.0153
485SER	O	1824	7.648	7.185	2.526	-0.3388	0.8936	-0.6017
486ILE	N	1825	7.631	6.962	2.473	0.3147	0.4154	-0.4489
486ILE	H	1826	7.627	6.901	2.393	0.6844	-0.0996	-0.0838
486ILE	CA	1827	7.587	6.919	2.611	-0.7441	0.1856	-0.7075
486ILE	HA	1828	7.503	6.981	2.641	-0.5175	0.5403	-0.8049
486ILE	CB	1829	7.539	6.768	2.612	-0.1232	-0.6762	-0.0276
486ILE	HB	1830	7.618	6.702	2.575	-1.0618	-1.7185	-0.1997
486ILE	CG1	1831	7.431	6.743	2.508	0.7214	-0.1502	1.0705
486ILE	HG11	1832	7.339	6.797	2.531	-0.4417	-1.7779	0.4119
486ILE	HG12	1833	7.454	6.775	2.406	-2.1239	-0.2454	0.3135
486ILE	CG2	1834	7.5	6.727	2.75	0.3669	-0.6047	0.1093
486ILE	HG21	1835	7.575	6.744	2.827	-0.1373	-0.8736	0.6633
486ILE	HG22	1836	7.411	6.778	2.785	-0.1371	-0.7718	-0.8827
486ILE	HG23	1837	7.482	6.62	2.761	-0.8937	-0.2488	1.9479
486ILE	CD	1838	7.402	6.589	2.492	1.1129	0.1707	-0.2624
486ILE	HD1	1839	7.369	6.545	2.586	2.1837	0.0983	0.0893
486ILE	HD2	1840	7.322	6.57	2.42	-0.5722	0.9579	1.3177
486ILE	HD3	1841	7.485	6.533	2.45	-0.4117	-2.6501	0.2565
486ILE	C	1842	7.702	6.945	2.709	-0.64	0.3567	0.1596
486ILE	O	1843	7.689	6.998	2.819	-0.4085	-0.2648	0.6451
487VAL	N	1844	7.831	6.908	2.669	1.0535	-0.5682	0.33
487VAL	H	1845	7.844	6.858	2.583	2.0637	2.4109	-1.3752
487VAL	CA	1846	7.948	6.935	2.755	0.748	-0.4526	-0.14
487VAL	HA	1847	7.921	6.885	2.849	0.5969	-0.581	-0.2512
487VAL	CB	1848	8.073	6.857	2.699	0.1454	0.0658	-0.0235
487VAL	HB	1849	8.088	6.877	2.594	0.8506	-0.2078	0.0217
487VAL	CG1	1850	8.198	6.9	2.774	0.4662	0.1285	-0.0817
487VAL	HG11	1851	8.166	6.914	2.877	-0.0596	0.6886	-0.3139
487VAL	HG12	1852	8.285	6.835	2.764	-0.484	-1.1914	0.0198
487VAL	HG13	1853	8.239	6.995	2.74	0.0277	-0.2953	-1.9241
487VAL	CG2	1854	8.07	6.708	2.72	-0.4324	-0.1396	-0.1345
487VAL	HG21	1855	7.972	6.672	2.692	-1.7493	2.1001	1.2919
487VAL	HG22	1856	8.157	6.656	2.679	0.0712	1.2089	-0.8098
487VAL	HG23	1857	8.06	6.684	2.826	1.2019	0.2218	0.1376
487VAL	C	1858	7.97	7.089	2.775	0.4166	0.5871	-0.803
487VAL	O	1859	8.01	7.132	2.885	0.4477	-0.3969	0.4625
488GLU	N	1860	7.936	7.174	2.678	0.6834	-0.276	-0.0375
488GLU	H	1861	7.909	7.139	2.587	1.8964	1.0386	-0.938
488GLU	CA	1862	7.949	7.319	2.684	0.0602	-0.4251	-0.5563
488GLU	HA	1863	8.051	7.349	2.705	0.0625	-1.0863	0.4392
488GLU	CB	1864	7.923	7.38	2.547	-0.14	0.548	-0.2586
488GLU	HB1	1865	8.003	7.344	2.483	1.2672	-0.208	1.7897
488GLU	HB2	1866	7.837	7.336	2.498	0.0542	-0.2566	0.1024
488GLU	CG	1867	7.943	7.535	2.536	0.0396	0.216	-0.5567
488GLU	HG1	1868	7.872	7.59	2.597	-0.5494	-0.1313	-0.9101
488GLU	HG2	1869	8.04	7.558	2.58	-0.7474	1.4443	0.6251
488GLU	CD	1870	7.955	7.592	2.404	0.5163	0.8925	1.3005
488GLU	OE1	1871	7.906	7.522	2.306	0.914	0.3002	0.0182
488GLU	OE2	1872	8.009	7.707	2.392	0.0908	-0.7848	-0.755
488GLU	C	1873	7.854	7.38	2.787	-0.425	-0.5811	-0.3287
488GLU	O	1874	7.897	7.443	2.879	-0.6346	0.469	0.1965
489PHE	N	1875	7.725	7.342	2.776	-0.0525	-0.3653	0.3479
489PHE	H	1876	7.705	7.284	2.696	-0.4088	-0.8467	0.7819
489PHE	CA	1877	7.615	7.369	2.873	0.0396	0.2144	0.0211
489PHE	HA	1878	7.611	7.477	2.88	1.5549	0.3102	-0.2593
489PHE	CB	1879	7.484	7.314	2.808	-0.1533	0.5554	-0.1412
489PHE	HB1	1880	7.455	7.365	2.716	-1.3549	-0.0557	-0.1227
489PHE	HB2	1881	7.501	7.208	2.786	2.8458	0.9333	-0.099
489PHE	CG	1882	7.364	7.342	2.899	0.2295	0.3515	-0.35
489PHE	CD1	1883	7.294	7.456	2.885	0.6436	0.1798	0.0193
489PHE	HD1	1884	7.328	7.522	2.807	-1.676	0.1152	-1.1156
489PHE	CD2	1885	7.316	7.244	2.986	0.7176	0.3888	0.001
489PHE	HD2	1886	7.369	7.15	2.987	-1.3705	-0.8516	0.8852
489PHE	CE1	1887	7.18	7.493	2.968	-0.1764	0.0268	0.6542
489PHE	HE1	1888	7.143	7.592	2.95	0.0238	-0.2248	-1.3641
489PHE	CE2	1889	7.201	7.277	3.065	0.9199	-0.1786	-0.6263
489PHE	HE2	1890	7.173	7.21	3.144	-0.9377	-0.385	-1.4006
489PHE	CZ	1891	7.128	7.399	3.058	0.278	0.2734	-0.6499
489PHE	HZ	1892	7.044	7.421	3.121	0.7846	-0.1057	0.1864
489PHE	C	1893	7.636	7.312	3.015	0.3704	0.4963	-0.3134
489PHE	O	1894	7.627	7.387	3.115	0.4142	-0.5083	0.3733
490SER	N	1895	7.693	7.192	3.027	-0.3169	0.0241	-0.1582
490SER	H	1896	7.716	7.148	2.939	1.7913	4.3731	-2.0658
490SER	CA	1897	7.742	7.133	3.158	0.446	0.0945	-0.027
490SER	HA	1898	7.663	7.14	3.232	1.1949	-0.9377	0.8905
490SER	CB	1899	7.796	6.995	3.127	-0.0913	-0.0896	-0.0718
490SER	HB1	1900	7.712	6.956	3.069	-0.6166	-0.0144	0.6378
490SER	HB2	1901	7.88	7.001	3.058	0.9643	0.5282	1.2234
490SER	OG	1902	7.841	6.908	3.238	0.2611	-0.1644	-0.0384
490SER	HG	1903	7.771	6.898	3.301	1.6004	1.4174	1.8447
490SER	C	1904	7.852	7.226	3.222	0.0893	-0.4849	-0.5853
490SER	O	1905	7.835	7.267	3.334	-0.1183	0.5038	0.3462
491SER	N	1906	7.951	7.27	3.145	-0.3942	-0.0524	-0.2652
491SER	H	1907	7.964	7.24	3.05	3.4987	1.5378	-0.4092
491SER	CA	1908	8.055	7.36	3.188	0.7921	0.1398	0.0538
491SER	HA	1909	8.095	7.321	3.282	4.3615	0.8107	-1.0118
491SER	CB	1910	8.162	7.379	3.079	0.2195	-0.2899	-0.4441
491SER	HB1	1911	8.215	7.286	3.056	0.4578	-0.0591	-0.8432
491SER	HB2	1912	8.126	7.406	2.98	2.6799	0.9858	-1.0651
491SER	OG	1913	8.263	7.47	3.12	0.121	-0.0238	-0.4156
491SER	HG	1914	8.305	7.436	3.197	0.083	-1.671	-1.0884
491SER	C	1915	7.991	7.496	3.237	0.0505	-0.6026	-0.6716
491SER	O	1916	8.02	7.553	3.344	0.1904	-0.1752	0.5338
492ASN	N	1917	7.899	7.547	3.155	-0.0062	0.9242	-0.5521
492ASN	H	1918	7.868	7.492	3.076	-0.2637	1.0691	-0.5506
492ASN	CA	1919	7.831	7.673	3.169	0.7078	-0.4222	-0.1134
492ASN	HA	1920	7.896	7.76	3.183	0.0655	-0.2233	2.0167
492ASN	CB	1921	7.753	7.705	3.043	0.0701	-0.608	0.3409
492ASN	HB1	1922	7.688	7.626	3.004	-0.5469	0.3706	-0.6757
492ASN	HB2	1923	7.679	7.78	3.07	-1.3687	-0.3199	-3.7403
492ASN	CG	1924	7.838	7.761	2.924	-0.2006	-0.1477	-0.1772
492ASN	OD1	1925	7.801	7.759	2.808	1.3873	-0.3033	-1.0817
492ASN	ND2	1926	7.963	7.805	2.943	-0.0285	-0.3191	-0.2994
492ASN	HD21	1927	8.017	7.791	3.027	-2.0175	0.3991	1.1688
492ASN	HD22	1928	8.008	7.858	2.87	1.354	-0.7636	0.202
492ASN	C	1929	7.732	7.674	3.291	0.174	-0.1541	0.2144
492ASN	O	1930	7.739	7.766	3.371	-0.1096	0.2959	-1.1119
493LEU	N	1931	7.648	7.568	3.309	0.4503	-0.2627	-0.4038
493LEU	H	1932	7.636	7.498	3.237	-1.6945	1.5133	-1.8944
493LEU	CA	1933	7.552	7.549	3.417	0.3796	0.7414	-0.4516
493LEU	HA	1934	7.49	7.639	3.42	-0.234	0.3083	0.7975
493LEU	CB	1935	7.484	7.413	3.38	0.2044	-0.7443	-0.0506
493LEU	HB1	1936	7.451	7.415	3.276	1.0184	0.7717	-0.3074
493LEU	HB2	1937	7.562	7.337	3.383	1.0399	-0.0534	-2.2358
493LEU	CG	1938	7.358	7.379	3.47	-0.9919	0.178	0.932
493LEU	HG	1939	7.386	7.376	3.576	1.7063	-2.3924	0.3005
493LEU	CD1	1940	7.243	7.478	3.452	-0.039	-0.4823	0.1156
493LEU	HD11	1941	7.208	7.49	3.349	-2.0593	-0.1721	0.7848
493LEU	HD12	1942	7.15	7.451	3.501	-0.5286	0.4599	-0.2621
493LEU	HD13	1943	7.263	7.578	3.491	2.2923	-0.8907	0.1114
493LEU	CD2	1944	7.319	7.233	3.44	-0.7678	-0.2853	0.3202
493LEU	HD21	1945	7.394	7.166	3.481	0.3104	0.8412	0.252
493LEU	HD22	1946	7.219	7.207	3.473	0.1868	-2.0384	1.9989
493LEU	HD23	1947	7.311	7.218	3.332	1.7327	1.6258	-0.2312
493LEU	C	1948	7.638	7.543	3.545	-0.31	0.0174	-0.1876
493LEU	O	1949	7.603	7.611	3.639	0.1544	-0.6597	-0.195
494GLN	N	1950	7.754	7.469	3.55	-0.0498	0.2435	0.2489
494GLN	H	1951	7.789	7.42	3.469	1.4808	0.3072	0.836
494GLN	CA	1952	7.831	7.445	3.67	0.0866	-0.2587	-0.0787
494GLN	HA	1953	7.763	7.431	3.754	-1.3637	-1.5182	-1.4014
494GLN	CB	1954	7.918	7.32	3.658	0.3529	-0.3738	0.3151
494GLN	HB1	1955	7.98	7.328	3.569	0.8588	0.7455	0.7452
494GLN	HB2	1956	7.989	7.306	3.74	1.6654	-0.1157	-0.741
494GLN	CG	1957	7.833	7.195	3.657	-0.4184	-0.1407	0.0548
494GLN	HG1	1958	7.766	7.175	3.74	-0.1257	-2.2445	-0.1456
494GLN	HG2	1959	7.745	7.209	3.595	-1.0202	-0.3543	0.8498
494GLN	CD	1960	7.916	7.072	3.625	0.8174	0.1857	0.1295
494GLN	OE1	1961	8.037	7.07	3.626	-0.0304	-0.6225	-0.6838
494GLN	NE2	1962	7.846	6.968	3.586	-0.2862	-0.2841	-0.6019
494GLN	HE21	1963	7.745	6.966	3.593	-0.4859	1.9142	-1.7452
494GLN	HE22	1964	7.891	6.879	3.572	-1.5444	-0.7279	-2.2063
494GLN	C	1965	7.917	7.561	3.714	-0.2949	0.724	0.0424
494GLN	O	1966	7.964	7.568	3.826	0.0769	-1.039	0.023
495ASN	N	1967	7.935	7.657	3.623	0.5203	0.5562	-0.1415
495ASN	H	1968	7.877	7.651	3.54	-0.3231	1.4611	0.3685
495ASN	CA	1969	7.999	7.784	3.661	0.1612	0.6037	0.1672
495ASN	HA	1970	8.066	7.766	3.746	1.2366	-0.415	-0.8601
495ASN	CB	1971	8.077	7.847	3.539	0.8676	0.2176	-0.0642
495ASN	HB1	1972	8.033	7.834	3.44	0.1037	0.2574	0.2593
495ASN	HB2	1973	8.103	7.952	3.549	-0.3394	1.3586	-5.5841
495ASN	CG	1974	8.218	7.785	3.537	0.0018	0.4527	0.3243
495ASN	OD1	1975	8.304	7.821	3.617	-0.1319	0.2928	-0.2547
495ASN	ND2	1976	8.245	7.704	3.436	-0.0324	-0.1392	-0.1262
495ASN	HD21	1977	8.175	7.685	3.366	-0.5441	0.8574	0.0953
495ASN	HD22	1978	8.343	7.682	3.427	0.1924	1.0808	-0.8646
495ASN	C	1979	7.895	7.887	3.702	-0.7478	0.2989	0.086
495ASN	O	1980	7.936	8	3.73	-0.0525	0.9444	-0.111
496MET	N	1981	7.762	7.864	3.693	-0.3991	-0.1009	0.9229
496MET	H	1982	7.724	7.774	3.668	-1.078	0.859	-1.7745
496MET	CA	1983	7.668	7.944	3.767	0.2377	-0.372	-0.1566
496MET	HA	1984	7.699	8.049	3.761	-0.9607	-0.0337	-0.7997
496MET	CB	1985	7.529	7.922	3.719	0.178	-0.7335	-0.1151
496MET	HB1	1986	7.488	7.821	3.73	0.9164	-0.9402	0.8319
496MET	HB2	1987	7.465	7.988	3.777	1.703	0.8841	-0.2201
496MET	CG	1988	7.524	7.961	3.569	-0.1007	-0.7646	0.7124
496MET	HG1	1989	7.582	8.049	3.542	-1.1571	-0.6838	-1.5598
496MET	HG2	1990	7.565	7.876	3.516	-1.3227	-1.1024	0.275
496MET	SD	1991	7.357	7.989	3.52	-0.0778	0.1391	0.0738
496MET	CE	1992	7.32	8.141	3.612	-0.3436	0.8639	-0.6307
496MET	HE1	1993	7.386	8.222	3.583	0.2072	0.8408	0.5127
496MET	HE2	1994	7.218	8.161	3.579	-1.0288	0.4989	1.1126
496MET	HE3	1995	7.321	8.131	3.721	-0.4046	-0.7286	-0.7527
496MET	C	1996	7.666	7.903	3.92	0.3199	0.0276	0.4663
496MET	O	1997	7.626	7.997	3.995	-0.3401	-0.1222	-0.2753
[truncated: 64,301 more rows]

## Sheet: cpd_1-Nurr1_WT_md1_end_200
compound 1 and Nurr1-WT -- Simulation 1, 200 ns
1OVL - prepared in water
66297
363SER	N	1	4.978	12.51	5.067	-0.3036	-0.3659	0.1342
363SER	H1	2	5.055	12.558	5.024	-0.0435	-0.4277	0.5201
363SER	H2	3	4.898	12.502	5.007	-0.5792	-0.2651	0.4829
363SER	H3	4	4.953	12.561	5.15	0.1252	-0.3673	0.2695
363SER	CA	5	5.03	12.369	5.099	0.7593	0.0028	0.0989
363SER	HA	6	4.96	12.313	5.161	0.8936	-1.6618	-1.1601
363SER	CB	7	5.029	12.285	4.968	-0.2358	0.0679	0.0587
363SER	HB1	8	4.931	12.29	4.919	-1.0368	-0.2392	1.5688
363SER	HB2	9	5.105	12.309	4.893	-0.3821	0.7936	0.1349
363SER	OG	10	5.045	12.145	5.001	-0.0086	-0.3073	-0.0472
363SER	HG	11	5.042	12.1	4.918	-0.2341	-0.9773	0.3153
363SER	C	12	5.166	12.384	5.174	-0.1204	-0.3974	-0.5663
363SER	O	13	5.239	12.485	5.155	-0.1529	0.691	0.1966
364LEU	N	14	5.204	12.279	5.246	1.1158	-0.2319	-0.6948
364LEU	H	15	5.135	12.205	5.251	1.7434	-0.7364	1.7497
364LEU	CA	16	5.33	12.256	5.318	0.0609	0.2508	0.058
364LEU	HA	17	5.367	12.351	5.358	0.5092	0.2236	-0.2807
364LEU	CB	18	5.303	12.155	5.427	0.0001	-0.0727	-0.0272
364LEU	HB1	19	5.222	12.199	5.485	0.6347	-0.7969	1.4461
364LEU	HB2	20	5.262	12.062	5.388	-1.4302	-0.3992	2.1183
364LEU	CG	21	5.427	12.137	5.513	-0.7129	0.1398	-0.2275
364LEU	HG	22	5.499	12.094	5.444	0.8383	-0.0923	1.4662
364LEU	CD1	23	5.498	12.258	5.583	0.4562	-0.3263	-0.2103
364LEU	HD11	24	5.536	12.335	5.516	1.0745	-0.0189	0.4962
364LEU	HD12	25	5.419	12.304	5.642	1.5225	1.0483	0.1804
364LEU	HD13	26	5.578	12.222	5.647	-0.2031	-1.0629	0.2332
364LEU	CD2	27	5.421	12.02	5.615	-0.1074	-0.2369	-0.1318
364LEU	HD21	28	5.344	12.042	5.689	-0.0481	1.044	-0.4132
364LEU	HD22	29	5.384	11.932	5.564	-0.1485	-1.3868	1.783
364LEU	HD23	30	5.512	11.999	5.672	-1.2087	2.5472	2.9843
364LEU	C	31	5.416	12.182	5.212	-0.2307	0.3028	-0.1605
364LEU	O	32	5.537	12.192	5.212	-0.4394	-0.0406	0.1453
365ILE	N	33	5.357	12.105	5.122	0.0591	-0.0047	-0.1621
365ILE	H	34	5.258	12.087	5.126	0.201	-1.1462	-1.0934
365ILE	CA	35	5.43	12.029	5.016	0.6476	0.2523	-0.5404
365ILE	HA	36	5.511	11.98	5.07	2.1986	4.4787	1.3645
365ILE	CB	37	5.339	11.921	4.959	0.7176	0.9654	0.4721
365ILE	HB	38	5.263	11.974	4.903	-0.3123	0.6588	1.542
365ILE	CG1	39	5.269	11.842	5.068	-0.5743	-0.34	-0.2646
365ILE	HG11	40	5.194	11.905	5.114	-1.6303	-0.0364	-2.2868
365ILE	HG12	41	5.215	11.761	5.018	-1.1473	0.0815	-0.3361
365ILE	CG2	42	5.401	11.831	4.861	-0.2171	0.0113	0.4429
365ILE	HG21	43	5.423	11.875	4.764	-0.1352	-2.0703	-0.5352
365ILE	HG22	44	5.495	11.802	4.907	-0.7128	-0.9044	0.9236
365ILE	HG23	45	5.344	11.739	4.848	-2.0561	1.0807	0.4898
365ILE	CD	46	5.358	11.787	5.184	0.0239	0.2013	0.0393
365ILE	HD1	47	5.403	11.864	5.246	1.0026	-2.0182	2.2783
365ILE	HD2	48	5.298	11.729	5.254	-0.5068	0.1024	-0.4873
365ILE	HD3	49	5.425	11.718	5.132	-2.5933	-0.9906	-1.9797
365ILE	C	50	5.495	12.123	4.914	0.1764	-0.4268	0.4847
365ILE	O	51	5.61	12.104	4.872	0.3887	0.4709	0.5586
366SER	N	52	5.434	12.238	4.876	0.4478	-0.0085	0.2644
366SER	H	53	5.337	12.249	4.9	0.59	-0.4771	1.1112
366SER	CA	54	5.501	12.354	4.81	-0.0984	1.0244	0.4878
366SER	HA	55	5.551	12.305	4.726	0.7092	0.9319	1.008
366SER	CB	56	5.395	12.449	4.753	-0.8603	0.2342	0.2447
366SER	HB1	57	5.439	12.543	4.718	1.7408	-0.0503	2.3945
366SER	HB2	58	5.36	12.397	4.664	1.1568	0.4257	-0.7259
366SER	OG	59	5.292	12.476	4.846	0.0021	-0.1186	-0.3655
366SER	HG	60	5.316	12.554	4.893	-2.9708	0.069	1.0626
366SER	C	61	5.609	12.427	4.901	0.425	-0.1764	-0.0476
366SER	O	62	5.699	12.486	4.839	0.1383	0.4542	0.7416
367ALA	N	63	5.62	12.403	5.038	0.8634	0.1078	0.4607
367ALA	H	64	5.554	12.346	5.088	-0.3088	-1.5183	-2.6779
367ALA	CA	65	5.736	12.453	5.115	-0.5452	-0.4149	1.0596
367ALA	HA	66	5.778	12.553	5.104	-0.7573	-0.3833	0.5013
367ALA	CB	67	5.688	12.46	5.265	0.1365	-0.2194	-0.8135
367ALA	HB1	68	5.714	12.373	5.324	-0.8234	-0.179	-0.3082
367ALA	HB2	69	5.744	12.527	5.33	-1.6365	1.176	-0.656
367ALA	HB3	70	5.584	12.484	5.288	0.9853	2.2587	0.8005
367ALA	C	71	5.854	12.359	5.096	-0.146	-0.3074	0.3746
367ALA	O	72	5.967	12.404	5.102	-0.8845	0.3511	0.2121
368LEU	N	73	5.825	12.228	5.082	-0.865	0.4435	0.011
368LEU	H	74	5.73	12.194	5.09	-0.6664	-0.7243	-1.8262
368LEU	CA	75	5.924	12.127	5.073	-0.7079	0.0793	0.0497
368LEU	HA	76	5.989	12.135	5.16	-1.6661	-0.6057	0.8496
368LEU	CB	77	5.861	11.987	5.073	-0.7915	0.2712	0.3725
368LEU	HB1	78	5.802	11.981	4.981	0.7897	0.6347	-0.7273
368LEU	HB2	79	5.934	11.909	5.048	0.8077	1.8573	-0.0977
368LEU	CG	80	5.784	11.938	5.199	0.9167	-0.217	0.419
368LEU	HG	81	5.697	12.001	5.215	1.7001	0.9617	0.1242
368LEU	CD1	82	5.719	11.798	5.168	0.4407	0.277	0.0902
368LEU	HD11	83	5.654	11.81	5.081	-2.2414	0.8879	2.0199
368LEU	HD12	84	5.8	11.733	5.135	-0.2002	-0.2604	-0.4734
368LEU	HD13	85	5.677	11.743	5.253	-0.7778	-1.7924	-1.7469
368LEU	CD2	86	5.867	11.923	5.323	-0.9434	-0.2708	-0.0108
368LEU	HD21	87	5.885	12.024	5.361	0.6756	0.0441	-1.4471
368LEU	HD22	88	5.822	11.871	5.407	-4.028	0.1152	-1.3052
368LEU	HD23	89	5.96	11.87	5.299	-1.5132	-2.5911	2.4321
368LEU	C	90	6.018	12.139	4.95	0.5569	0.4544	1.2191
368LEU	O	91	6.138	12.129	4.961	0.5792	-0.4272	0.306
369VAL	N	92	5.959	12.172	4.832	-0.2132	-0.0494	-0.3036
369VAL	H	93	5.859	12.16	4.824	-0.0472	-0.9635	-1.2648
369VAL	CA	94	6.034	12.186	4.707	-0.3341	0.324	-0.3644
369VAL	HA	95	6.106	12.105	4.695	0.9731	1.2598	0.7837
369VAL	CB	96	5.936	12.167	4.59	0.8166	0.7059	0.4875
369VAL	HB	97	5.916	12.061	4.602	0.3689	0.8319	0.8921
369VAL	CG1	98	5.8	12.247	4.601	-0.2733	-0.4544	-0.0301
369VAL	HG11	99	5.813	12.353	4.623	-2.3741	0.1122	-1.2235
369VAL	HG12	100	5.737	12.241	4.512	-0.772	-3.4566	0.4117
369VAL	HG13	101	5.732	12.211	4.679	-0.2216	0.3531	0.4012
369VAL	CG2	102	6.002	12.167	4.457	0.3534	-0.5553	0.0041
369VAL	HG21	103	6.016	12.268	4.418	0.0758	0.0265	1.355
369VAL	HG22	104	6.104	12.126	4.458	0.3851	-0.4776	0.4433
369VAL	HG23	105	5.95	12.12	4.374	0.3876	-0.1363	-0.2575
369VAL	C	106	6.108	12.32	4.701	0.3726	-0.1929	-0.1478
369VAL	O	107	6.225	12.321	4.655	0.0264	0.6731	0.6352
370ARG	N	108	6.05	12.423	4.765	0.1715	0.2859	-0.4024
370ARG	H	109	5.959	12.409	4.807	0.2378	0.9213	-0.0224
370ARG	CA	110	6.109	12.554	4.786	0.0628	0.4966	0.1872
370ARG	HA	111	6.138	12.59	4.688	-0.4865	0.3796	-0.022
370ARG	CB	112	6.004	12.647	4.851	0.2958	0.09	0.2245
370ARG	HB1	113	5.914	12.651	4.79	-1.5033	-0.3484	2.7227
370ARG	HB2	114	5.981	12.62	4.954	-2.3917	0.6039	-0.174
370ARG	CG	115	6.064	12.787	4.855	-1.1055	-0.6106	0.3999
370ARG	HG1	116	6.158	12.791	4.911	-0.8115	0.7303	-0.1326
370ARG	HG2	117	6.09	12.807	4.751	0.6652	0.0146	0.9233
370ARG	CD	118	5.971	12.889	4.922	-0.8306	0.2514	-0.1784
370ARG	HD1	119	6.015	12.987	4.905	0.2775	-0.3122	-0.6322
370ARG	HD2	120	5.875	12.896	4.87	-0.6417	-0.0614	-0.5745
370ARG	NE	121	5.952	12.854	5.066	-0.2935	0.2668	-0.0202
370ARG	HE	122	6.041	12.839	5.111	-0.2239	1.8964	0.4457
370ARG	CZ	123	5.838	12.846	5.131	0.7077	-1.1785	-0.2164
370ARG	NH1	124	5.725	12.89	5.08	-0.5341	-0.102	0.3276
370ARG	HH11	125	5.717	12.909	4.982	-1.4903	2.0067	0.761
370ARG	HH12	126	5.638	12.899	5.13	-0.3323	1.1233	0.4816
370ARG	NH2	127	5.845	12.806	5.261	-0.1058	0.0662	-0.4708
370ARG	HH21	128	5.928	12.764	5.3	-1.7311	-0.4265	2.7983
370ARG	HH22	129	5.769	12.817	5.327	-1.1133	1.4024	-1.7888
370ARG	C	130	6.236	12.535	4.879	-0.9839	-0.5817	0.5101
370ARG	O	131	6.343	12.574	4.839	-0.581	-0.51	-0.5974
371ALA	N	132	6.22	12.478	4.997	-0.4856	0.5283	0.2346
371ALA	H	133	6.13	12.457	5.04	-0.672	-1.1494	-0.8701
371ALA	CA	134	6.336	12.445	5.076	-0.4016	0.0627	0.1931
371ALA	HA	135	6.381	12.541	5.102	-0.1113	0.2898	-1.087
371ALA	CB	136	6.288	12.384	5.207	-0.0802	0.5477	-0.3285
371ALA	HB1	137	6.255	12.281	5.195	-1.2466	0.6528	1.5948
371ALA	HB2	138	6.361	12.369	5.286	1.2997	-1.0105	-1.814
371ALA	HB3	139	6.203	12.438	5.249	0.3112	-0.1141	1.36
371ALA	C	140	6.439	12.354	5.006	0.3065	0.1859	-0.1681
371ALA	O	141	6.555	12.373	5.04	0.1517	-0.1203	0.1459
372HIS	N	142	6.406	12.26	4.919	0.8539	0.03	0.5596
372HIS	H	143	6.32	12.268	4.866	1.4744	-0.9128	-0.6619
372HIS	CA	144	6.503	12.173	4.844	0.555	-0.8492	0.0795
372HIS	HA	145	6.557	12.137	4.931	-2.7544	-0.1554	2.624
372HIS	CB	146	6.429	12.062	4.775	-0.2469	-0.3597	0.4779
372HIS	HB1	147	6.37	12.008	4.85	-0.5103	0.4475	0.8678
372HIS	HB2	148	6.352	12.094	4.705	-1.3308	-2.153	0.7698
372HIS	CG	149	6.517	11.96	4.708	-0.1354	-0.2257	-0.9074
372HIS	ND1	150	6.627	11.913	4.779	-0.0177	-0.4789	0.3829
372HIS	CD2	151	6.5	11.886	4.595	-0.2525	-0.1571	0.4313
372HIS	HD2	152	6.422	11.882	4.52	1.2815	-0.9356	-1.1828
372HIS	CE1	153	6.695	11.826	4.702	0.5227	0.1805	-0.3082
372HIS	HE1	154	6.784	11.768	4.721	-0.8677	-1.8617	0.3803
372HIS	NE2	155	6.626	11.816	4.589	0.0179	-0.781	0.154
372HIS	HE2	156	6.647	11.748	4.516	0.7809	2.3122	-2.7513
372HIS	C	157	6.583	12.257	4.746	0.2026	0.3381	0.6525
372HIS	O	158	6.704	12.269	4.762	0.5164	-0.2723	-0.9988
373VAL	N	159	6.517	12.333	4.653	0.4541	-0.7687	0.2895
373VAL	H	160	6.416	12.33	4.65	0.4683	-0.4064	-0.8371
373VAL	CA	161	6.585	12.431	4.563	0.6866	0.0714	0.3869
373VAL	HA	162	6.67	12.374	4.525	0.7028	-0.0726	0.6352
373VAL	CB	163	6.494	12.484	4.443	0.1611	-0.4231	0.1601
373VAL	HB	164	6.558	12.552	4.387	-1.1095	-0.6543	-1.6384
373VAL	CG1	165	6.459	12.369	4.352	-0.1043	0.4681	0.04
373VAL	HG11	166	6.55	12.328	4.308	0.2098	-1.6098	2.4124
373VAL	HG12	167	6.419	12.278	4.397	3.1275	-0.7138	0.8285
373VAL	HG13	168	6.39	12.399	4.273	0.5638	-0.0589	-0.7654
373VAL	CG2	169	6.375	12.576	4.49	-0.1704	0.477	-0.1129
373VAL	HG21	170	6.346	12.65	4.415	0.6858	0.9512	0.0095
373VAL	HG22	171	6.292	12.51	4.513	0.2694	-0.235	-0.5394
373VAL	HG23	172	6.399	12.628	4.583	0.1296	1.2276	-0.5957
373VAL	C	173	6.659	12.548	4.639	0.9937	0.2167	-0.1687
373VAL	O	174	6.741	12.614	4.577	-0.5502	0.0691	-0.2962
374ASP	N	175	6.636	12.573	4.765	-1.2668	0.0299	-0.0649
374ASP	H	176	6.551	12.536	4.805	0.1271	-0.381	2.7333
374ASP	CA	177	6.728	12.654	4.849	0.9281	0.2012	-0.5281
374ASP	HA	178	6.757	12.742	4.793	2.3552	-1.3887	-2.4655
374ASP	CB	179	6.661	12.699	4.985	0.3349	-0.9689	1.0043
374ASP	HB1	180	6.559	12.733	4.968	-0.2518	-2.718	0.7932
374ASP	HB2	181	6.647	12.616	5.054	-0.3673	-2.0471	-0.3852
374ASP	CG	182	6.739	12.811	5.055	-0.1598	0.2367	0.6049
374ASP	OD1	183	6.823	12.882	4.991	0.2972	-0.1688	-0.1452
374ASP	OD2	184	6.734	12.821	5.175	0.5972	-0.7813	-0.6518
374ASP	C	185	6.85	12.567	4.894	0.3631	-0.464	0.6872
374ASP	O	186	6.96	12.623	4.91	-0.126	0.4493	-0.0189
375SER	N	187	6.837	12.439	4.921	0.1026	-0.6587	0.8585
375SER	H	188	6.749	12.388	4.916	-1.6157	2.0413	1.6148
375SER	CA	189	6.948	12.365	4.98	0.39	0.2428	-0.0642
375SER	HA	190	7.003	12.434	5.045	-0.846	0.6907	0.5311
375SER	CB	191	6.89	12.244	5.059	-0.1447	-0.0855	0.1282
375SER	HB1	192	6.834	12.18	4.991	-2.1895	-0.6859	2.2433
375SER	HB2	193	6.966	12.175	5.093	-0.6257	-0.9694	-0.5403
375SER	OG	194	6.808	12.287	5.171	0.1911	1.1798	-0.071
375SER	HG	195	6.728	12.313	5.127	-1.5921	-1.1235	1.5112
375SER	C	196	7.046	12.312	4.877	0.4558	0.1094	0.6916
375SER	O	197	7.161	12.3	4.904	-0.3509	-0.659	-1.0028
376ASN	N	198	6.989	12.267	4.763	0.1178	-0.6326	0.3046
376ASN	H	199	6.888	12.266	4.761	0.1136	-0.4692	0.3648
376ASN	CA	200	7.056	12.221	4.642	1.1838	-0.1485	0.348
376ASN	HA	201	7.147	12.161	4.653	1.358	0.1091	0.3108
376ASN	CB	202	6.943	12.134	4.577	0.1289	-0.0014	-0.4252
376ASN	HB1	203	6.907	12.062	4.651	-1.7321	0.6419	-0.651
376ASN	HB2	204	6.848	12.18	4.551	0.4695	0.6747	-0.4983
376ASN	CG	205	6.994	12.061	4.45	-0.3155	0.4094	-0.1024
376ASN	OD1	206	7.067	11.969	4.461	-0.1464	0.1462	0.1799
376ASN	ND2	207	6.962	12.103	4.328	0.3742	-0.4639	0.0654
376ASN	HD21	208	6.905	12.186	4.331	1.2618	0.1857	-0.4302
376ASN	HD22	209	6.996	12.063	4.242	1.4293	-0.5144	0.4809
376ASN	C	210	7.091	12.34	4.556	0.3937	0.5031	0.5514
376ASN	O	211	7.005	12.409	4.499	0.8393	0.6995	-0.2604
377PRO	N	212	7.221	12.37	4.533	0.2931	-0.3939	0.3191
377PRO	CA	213	7.266	12.482	4.453	0.2849	0.2012	-0.2238
377PRO	HA	214	7.21	12.568	4.488	0.3385	0.0556	0.2387
377PRO	CB	215	7.419	12.504	4.487	-0.4055	-0.4901	0.1191
377PRO	HB1	216	7.463	12.556	4.402	-1.8206	1.5417	0.5523
377PRO	HB2	217	7.431	12.573	4.571	-0.1064	1.4437	-1.4296
377PRO	CG	218	7.468	12.37	4.523	0.4097	0.4577	0.2141
377PRO	HG1	219	7.495	12.311	4.435	0.2943	0.4255	0.1993
377PRO	HG2	220	7.544	12.383	4.6	-1.3585	-0.5376	2.2357
377PRO	CD	221	7.34	12.302	4.589	0.5383	-0.1394	-0.3001
377PRO	HD1	222	7.337	12.194	4.579	-0.908	-0.2355	0.8677
377PRO	HD2	223	7.342	12.328	4.694	0.2289	-1.1482	-0.0346
377PRO	C	224	7.243	12.441	4.303	-0.4691	0.0458	0.6567
377PRO	O	225	7.226	12.327	4.266	0.6927	0.1303	0.2614
378ALA	N	226	7.246	12.54	4.213	0.5227	-0.7439	-0.3648
378ALA	H	227	7.26	12.629	4.258	-1.2081	-1.2075	1.2076
378ALA	CA	228	7.211	12.53	4.071	0.5914	0.5377	-0.2147
378ALA	HA	229	7.113	12.484	4.069	0.873	-0.0682	-0.4389
378ALA	CB	230	7.208	12.669	4.008	0.283	-1.1005	0.2091
378ALA	HB1	231	7.298	12.728	4.02	-0.8336	0.5328	0.831
378ALA	HB2	232	7.188	12.647	3.903	-2.3281	-1.7818	0.7777
378ALA	HB3	233	7.121	12.722	4.046	0.4145	-0.6883	-0.0626
378ALA	C	234	7.31	12.443	4.002	0.5876	-0.4933	-0.1968
378ALA	O	235	7.428	12.467	4.007	0.0708	-0.875	0.297
379MET	N	236	7.255	12.333	3.95	-0.2457	0.32	-0.4997
379MET	H	237	7.157	12.311	3.96	-0.1897	-0.4585	-1.5214
379MET	CA	238	7.333	12.223	3.889	0.4506	0.1229	-0.4332
379MET	HA	239	7.434	12.233	3.929	-0.3877	-0.7916	2.1599
379MET	CB	240	7.271	12.088	3.926	-0.428	0.3028	0.0801
379MET	HB1	241	7.218	12.094	4.021	-0.0735	0.3678	0.2753
379MET	HB2	242	7.185	12.074	3.861	0.721	-1.2605	-1.1747
379MET	CG	243	7.378	11.971	3.913	0.5093	0.4402	-0.4026
379MET	HG1	244	7.427	11.979	3.817	0.0809	0.5239	-0.6188
379MET	HG2	245	7.436	11.978	4.005	-2.6913	-2.2542	2.1288
379MET	SD	246	7.295	11.807	3.926	0.164	0.2955	-0.4831
379MET	CE	247	7.225	11.804	3.756	-0.4017	-0.3418	-0.0087
379MET	HE1	248	7.188	11.702	3.746	0.8085	-0.6856	-1.2262
379MET	HE2	249	7.146	11.879	3.762	-2.7798	-2.7721	1.1357
379MET	HE3	250	7.302	11.832	3.684	1.0199	-2.277	0.6802
379MET	C	251	7.343	12.243	3.733	-0.3912	-0.725	-0.9001
379MET	O	252	7.292	12.162	3.66	0.127	-0.2407	0.076
380THR	N	253	7.4	12.36	3.691	0.3955	0.9506	0.2708
380THR	H	254	7.438	12.408	3.771	-0.8627	0.2564	1.3209
380THR	CA	255	7.387	12.424	3.559	-0.3669	0.6734	0.2953
380THR	HA	256	7.281	12.411	3.533	-0.0849	1.1773	-1.2399
380THR	CB	257	7.411	12.57	3.581	-0.2704	0.115	0.4277
380THR	HB	258	7.346	12.601	3.663	-1.7477	-2.4463	0.3452
380THR	OG1	259	7.373	12.648	3.468	-0.7035	-0.29	0.5324
380THR	HG1	260	7.405	12.594	3.397	-0.8606	-1.1249	1.0767
380THR	CG2	261	7.557	12.595	3.617	0.9091	0.4021	0.4104
380THR	HG21	262	7.612	12.578	3.524	-0.8328	0.2456	-0.6527
380THR	HG22	263	7.584	12.697	3.642	2.0948	-0.0989	1.2319
380THR	HG23	264	7.598	12.524	3.688	1.0032	-0.6939	-0.6921
380THR	C	265	7.468	12.355	3.444	-0.2233	-0.762	1.262
380THR	O	266	7.449	12.39	3.328	0.4197	0.0864	-0.7811
381SER	N	267	7.542	12.244	3.466	0.7672	-0.6379	-0.1886
381SER	H	268	7.554	12.215	3.562	0.5285	2.2606	0.8316
381SER	CA	269	7.627	12.183	3.372	-1.0723	-0.2889	-0.4275
381SER	HA	270	7.576	12.189	3.276	-0.2681	-1.0932	-0.914
381SER	CB	271	7.759	12.254	3.371	0.4382	0.4692	-0.2159
381SER	HB1	272	7.826	12.19	3.312	1.6515	1.4063	0.1104
381SER	HB2	273	7.754	12.347	3.314	0.1475	-0.9046	-2.5795
381SER	OG	274	7.813	12.255	3.506	0.6554	0.0473	0.2754
381SER	HG	275	7.86	12.178	3.532	-0.5253	-0.0778	2.1871
381SER	C	276	7.641	12.028	3.394	-0.3399	0.1351	0.2501
381SER	O	277	7.637	11.988	3.508	1.0246	-0.0515	-0.4367
382LEU	N	278	7.654	11.948	3.283	-0.0383	-0.259	0.2157
382LEU	H	279	7.656	11.987	3.19	-0.9969	-0.2326	0.1924
382LEU	CA	280	7.667	11.803	3.284	-0.2581	0.2658	0.8565
382LEU	HA	281	7.652	11.75	3.379	-0.4627	-1.1704	0.0489
382LEU	CB	282	7.57	11.741	3.178	-0.4481	-0.1555	0.2404
382LEU	HB1	283	7.586	11.774	3.075	-1.6543	-1.644	-0.4574
382LEU	HB2	284	7.581	11.633	3.171	-2.5687	-0.4066	0.151
382LEU	CG	285	7.421	11.75	3.226	0.2666	-0.2893	-0.7368
382LEU	HG	286	7.391	11.855	3.235	-1.0049	-0.7908	1.6422
382LEU	CD1	287	7.332	11.667	3.13	0.183	-0.0633	-0.1567
382LEU	HD11	288	7.341	11.679	3.022	-0.272	0.0837	-0.1814
382LEU	HD12	289	7.36	11.563	3.144	-0.1391	-0.2585	-0.8833
382LEU	HD13	290	7.225	11.68	3.15	0.2694	1.4858	-0.5547
382LEU	CD2	291	7.386	11.699	3.365	0.3628	-0.1457	-0.3734
382LEU	HD21	292	7.408	11.594	3.385	-2.0389	-0.9298	-1.4831
382LEU	HD22	293	7.443	11.759	3.436	1.8672	-1.2307	-0.6142
382LEU	HD23	294	7.281	11.724	3.376	0.4819	0.3364	-0.3098
382LEU	C	295	7.811	11.77	3.237	0.1312	-0.6098	-0.1942
382LEU	O	296	7.866	11.829	3.139	0.1473	-0.1888	0.2369
383ASP	N	297	7.876	11.687	3.318	0.299	-0.2501	-0.6196
383ASP	H	298	7.821	11.644	3.391	0.2276	-1.0229	-1.1134
383ASP	CA	299	8.023	11.666	3.31	-0.4949	-0.2577	-0.499
383ASP	HA	300	8.072	11.742	3.249	1.9419	-1.0971	0.2703
383ASP	CB	301	8.084	11.683	3.456	-0.0237	-0.2583	0.111
383ASP	HB1	302	8.057	11.778	3.502	0.4573	0.2657	-0.6714
383ASP	HB2	303	8.052	11.605	3.526	-1.8881	1.118	0.8887
383ASP	CG	304	8.24	11.668	3.47	-0.0804	0.2771	0.4733
383ASP	OD1	305	8.299	11.684	3.583	0.2414	0.0458	0.082
383ASP	OD2	306	8.314	11.636	3.373	0.1374	-0.0487	0.2775
383ASP	C	307	8.055	11.528	3.264	-0.8849	-0.0144	0.4871
383ASP	O	308	8	11.433	3.315	0.4655	-0.1348	0.241
384TYR	N	309	8.155	11.512	3.176	0.4596	0.136	-0.343
384TYR	H	310	8.2	11.594	3.136	0.7965	-0.0353	-0.3233
384TYR	CA	311	8.18	11.384	3.102	-0.2948	-0.212	0.0283
384TYR	HA	312	8.114	11.301	3.129	-0.0879	-0.206	0.5771
384TYR	CB	313	8.164	11.406	2.957	-0.2886	-0.0529	0.2376
384TYR	HB1	314	8.211	11.492	2.91	0.6741	-1.247	-1.0776
384TYR	HB2	315	8.209	11.32	2.906	-1.0553	-0.4404	0.1965
384TYR	CG	316	8.015	11.406	2.918	-0.0123	-0.168	0.351
384TYR	CD1	317	7.935	11.522	2.943	0.5514	0.2415	0.0674
384TYR	HD1	318	7.977	11.61	2.988	1.2662	0.1215	-0.3451
384TYR	CD2	319	7.958	11.286	2.862	-0.8959	-0.1574	-0.0171
384TYR	HD2	320	8.023	11.201	2.847	0.0595	0.5369	0.0897
384TYR	CE1	321	7.799	11.516	2.918	0.1559	0.5772	-0.4119
384TYR	HE1	322	7.739	11.604	2.939	0.8745	0.8973	0.3794
384TYR	CE2	323	7.826	11.28	2.827	0.0053	-0.6862	-0.4614
384TYR	HE2	324	7.778	11.194	2.784	0.3118	-0.9264	-0.3177
384TYR	CZ	325	7.746	11.395	2.864	0.4556	-0.0755	-0.797
384TYR	OH	326	7.613	11.378	2.853	0.2681	-0.0643	-0.0363
384TYR	HH	327	7.552	11.448	2.871	1.3765	0.564	1.5689
384TYR	C	328	8.32	11.327	3.146	0.3637	-0.1771	-0.5998
384TYR	O	329	8.371	11.237	3.09	0.1147	0.4193	-0.0523
385SER	N	330	8.388	11.378	3.249	-0.1065	-0.3292	-0.6961
385SER	H	331	8.348	11.457	3.299	-0.123	-1.0316	0.4343
385SER	CA	332	8.52	11.34	3.301	0.0889	-0.5289	0.2991
385SER	HA	333	8.574	11.309	3.212	-0.6541	-1.4091	0.1399
385SER	CB	334	8.596	11.461	3.352	0.3844	0.5613	-1.2445
385SER	HB1	335	8.7	11.427	3.359	-0.4324	-1.7397	2.3945
385SER	HB2	336	8.601	11.55	3.288	-1.7813	2.5149	1.1069
385SER	OG	337	8.554	11.504	3.49	-0.3253	0.0902	0.1216
385SER	HG	338	8.469	11.543	3.481	-0.5032	-0.3897	-0.3446
385SER	C	339	8.533	11.218	3.389	0.01	-0.1743	-0.3322
385SER	O	340	8.64	11.175	3.419	0.2521	-0.3264	-0.7241
386ARG	N	341	8.417	11.159	3.423	0.4333	-0.0327	0.2841
386ARG	H	342	8.335	11.216	3.405	-0.3102	-1.2043	-0.169
386ARG	CA	343	8.413	11.02	3.477	0.7813	0.4969	0.1545
386ARG	HA	344	8.512	10.974	3.468	0.9134	0.8557	-0.2674
386ARG	CB	345	8.373	11.025	3.625	-0.0183	0.4744	-0.3332
386ARG	HB1	346	8.266	11.046	3.628	0.3112	2.3076	0.2729
386ARG	HB2	347	8.395	10.927	3.666	-1.6785	-0.3924	-1.4144
386ARG	CG	348	8.453	11.142	3.694	0.5436	-0.147	-0.2727
386ARG	HG1	349	8.556	11.146	3.658	0.1909	-0.0833	-1.2975
386ARG	HG2	350	8.415	11.241	3.668	1.5547	0.4304	0.3849
386ARG	CD	351	8.459	11.127	3.844	0.2313	0.5825	-0.1392
386ARG	HD1	352	8.392	11.05	3.882	0.7123	0.7996	1.2061
386ARG	HD2	353	8.558	11.091	3.872	0.6022	0.7559	-1.208
386ARG	NE	354	8.433	11.252	3.916	-0.2557	-0.0384	0.4888
386ARG	HE	355	8.404	11.335	3.865	-1.7384	-1.4925	-1.1863
386ARG	CZ	356	8.457	11.265	4.044	0.1941	-0.0178	0.777
386ARG	NH1	357	8.495	11.164	4.119	0.1191	0.3402	-0.1426
386ARG	HH11	358	8.494	11.071	4.081	1.0144	0.6907	-1.0805
386ARG	HH12	359	8.516	11.175	4.217	-1.2877	-1.2983	0.3885
386ARG	NH2	360	8.434	11.38	4.105	0.533	0.0367	0.5605
386ARG	HH21	361	8.404	11.462	4.055	-0.1611	2.1288	4.0399
386ARG	HH22	362	8.456	11.392	4.203	0.9539	0.1425	0.452
386ARG	C	363	8.318	10.937	3.386	-0.1999	0.4592	0.2782
386ARG	O	364	8.284	10.827	3.431	-0.412	0.3324	0.3672
387PHE	N	365	8.282	10.978	3.263	-0.3809	-0.0417	0.7045
387PHE	H	366	8.333	11.052	3.217	1.5408	-1.2005	0.8709
387PHE	CA	367	8.187	10.909	3.174	0.0471	0.0693	0.2531
387PHE	HA	368	8.105	10.867	3.232	1.3419	-1.1012	1.3406
387PHE	CB	369	8.124	11.008	3.072	0.4687	-0.2406	-0.2076
387PHE	HB1	370	8.061	11.072	3.134	-0.1476	-0.9508	-0.0917
387PHE	HB2	371	8.198	11.059	3.01	-0.0306	0.9832	0.1635
387PHE	CG	372	8.023	10.954	2.977	-0.719	-0.5657	-0.1734
387PHE	CD1	373	8.069	10.906	2.854	0.0226	-0.0387	-0.2199
387PHE	HD1	374	8.174	10.916	2.832	0.4379	-3.3325	-0.3426
387PHE	CD2	375	7.888	10.945	3.017	0.4188	0.5584	0.5282
387PHE	HD2	376	7.852	10.979	3.113	0.4109	2.6453	-0.1428
387PHE	CE1	377	7.977	10.862	2.759	0.8751	-0.498	-0.0415
387PHE	HE1	378	8.007	10.827	2.661	-0.4222	2.0801	-1.4618
387PHE	CE2	379	7.793	10.89	2.926	1.0669	-0.1911	0.2863
387PHE	HE2	380	7.689	10.869	2.941	0.4404	-0.0407	-3.0294
387PHE	CZ	381	7.84	10.849	2.802	0.3687	-0.3814	0.6965
387PHE	HZ	382	7.778	10.803	2.726	0.4229	1.7633	-0.7318
387PHE	C	383	8.259	10.793	3.094	-0.1441	0.7924	0.9327
387PHE	O	384	8.304	10.805	2.984	-0.2484	0.2114	0.0219
388GLN	N	385	8.283	10.685	3.166	0.8026	0.4284	0.2094
388GLN	H	386	8.241	10.688	3.258	-1.7476	1.211	-0.8844
388GLN	CA	387	8.369	10.574	3.143	0.1386	0.6969	-0.4059
388GLN	HA	388	8.336	10.544	3.043	-2.1988	1.6536	0.0205
388GLN	CB	389	8.525	10.601	3.138	-0.0783	-0.6096	0.1953
388GLN	HB1	390	8.576	10.506	3.122	0.4457	-0.3834	0.4918
388GLN	HB2	391	8.548	10.671	3.058	-0.8072	0.7268	1.1262
388GLN	CG	392	8.575	10.66	3.277	0.0218	-0.6364	0.1914
388GLN	HG1	393	8.494	10.723	3.313	-1.0827	-2.014	0.1635
388GLN	HG2	394	8.601	10.574	3.338	0.7796	-0.2719	0.3984
388GLN	CD	395	8.702	10.74	3.264	-0.4889	-0.2108	-0.0991
388GLN	OE1	396	8.74	10.814	3.355	0.1977	0.1469	-0.157
388GLN	NE2	397	8.768	10.722	3.154	-0.3807	-0.3138	0.5634
388GLN	HE21	398	8.723	10.678	3.075	-1.4466	1.0703	0.3455
388GLN	HE22	399	8.854	10.77	3.129	-0.7796	-0.9667	-2.5616
388GLN	C	400	8.342	10.457	3.238	0.0052	0.0818	-0.63
388GLN	O	401	8.281	10.48	3.344	-0.6102	0.4382	-0.5759
389ALA	N	402	8.375	10.33	3.207	-0.3821	0.4287	-0.5671
389ALA	H	403	8.416	10.307	3.117	1.9707	2.7125	-0.2098
389ALA	CA	404	8.371	10.218	3.3	0.4377	0.6917	0.6359
389ALA	HA	405	8.296	10.236	3.377	-0.1266	3.5122	-0.4501
389ALA	CB	406	8.345	10.091	3.227	-0.0833	0.5945	-0.197
389ALA	HB1	407	8.313	10.011	3.294	0.5447	0.9604	0.5598
389ALA	HB2	408	8.253	10.101	3.17	0.9831	-1.8007	-2.6208
389ALA	HB3	409	8.418	10.059	3.152	-0.2355	-1.0811	0.3177
389ALA	C	410	8.507	10.212	3.36	0.5317	-0.4571	0.1847
389ALA	O	411	8.607	10.18	3.292	-0.3904	-0.5596	0.4763
390ASN	N	412	8.521	10.24	3.493	0.3415	-0.3267	0.5845
390ASN	H	413	8.447	10.288	3.542	-2.157	-1.1455	-2.0863
390ASN	CA	414	8.651	10.234	3.555	-0.1735	0.2202	-0.04
390ASN	HA	415	8.73	10.277	3.494	1.3107	-0.519	1.2924
390ASN	CB	416	8.643	10.311	3.686	0.2597	-0.1815	-0.0791
390ASN	HB1	417	8.591	10.406	3.675	-2.2959	-1.631	-1.5366
390ASN	HB2	418	8.58	10.253	3.754	1.6977	-1.3182	0.338
390ASN	CG	419	8.774	10.329	3.752	0.2706	0.2208	0.2503
390ASN	OD1	420	8.847	10.235	3.789	-0.575	-0.0864	-0.0515
390ASN	ND2	421	8.826	10.451	3.754	0.6938	-0.8234	0.5255
390ASN	HD21	422	8.778	10.536	3.728	1.3845	0.4217	3.0024
390ASN	HD22	423	8.922	10.472	3.776	0.4777	1.0903	-0.1432
390ASN	C	424	8.677	10.081	3.579	-0.5428	0.5524	-0.3439
390ASN	O	425	8.588	10	3.619	0.5564	-0.2074	-0.1635
399ASP	N	426	8.809	10.041	3.575	0.1417	0.3795	0.26
399ASP	H	427	8.872	10.101	3.525	-1.722	0.4756	-2.1365
399ASP	CA	428	8.86	9.905	3.601	-0.0478	-0.4848	0.036
399ASP	HA	429	8.785	9.851	3.657	-0.6556	-0.2572	-0.5447
399ASP	CB	430	8.877	9.833	3.463	-0.0854	0.3731	-0.1462
399ASP	HB1	431	8.873	9.727	3.489	-0.4884	0.2693	-0.6235
399ASP	HB2	432	8.788	9.868	3.409	0.3912	1.3393	-0.3345
399ASP	CG	433	9	9.844	3.376	-0.0418	0.0152	0.7422
399ASP	OD1	434	9.073	9.945	3.38	0.1709	-0.2722	0.3642
399ASP	OD2	435	9.021	9.752	3.293	-0.2671	-0.1979	0.4737
399ASP	C	436	8.992	9.895	3.692	0.0907	-0.0839	0.4726
399ASP	O	437	9.036	9.779	3.715	-0.1301	-0.1486	-0.5793
400THR	N	438	9.039	10.006	3.755	0.2586	-0.3867	0.1694
400THR	H	439	9	10.098	3.739	2.6713	0.743	0.4035
400THR	CA	440	9.152	10.008	3.849	-0.5597	-0.4041	0.103
400THR	HA	441	9.165	9.916	3.906	-1.815	-0.0402	1.0325
400THR	CB	442	9.279	10.033	3.766	-0.3258	0.0476	-1.0585
400THR	HB	443	9.292	9.949	3.698	0.3139	-2.2666	1.7205
400THR	OG1	444	9.392	10.018	3.854	-0.0754	-0.4157	-0.3005
400THR	HG1	445	9.39	9.932	3.892	-0.505	0.3302	1.4438
400THR	CG2	446	9.272	10.168	3.683	0.341	0.2749	-0.2766
400THR	HG21	447	9.26	10.25	3.754	-0.463	0.2706	-0.4013
400THR	HG22	448	9.358	10.179	3.618	1.2727	1.8783	1.1471
400THR	HG23	449	9.181	10.175	3.623	0.1528	-1.78	-0.2849
400THR	C	450	9.13	10.103	3.971	-0.3386	0.4044	0.2001
400THR	O	451	9.217	10.101	4.055	-1.1559	-0.817	0.1883
401GLN	N	452	9.027	10.185	3.983	-0.3237	-0.2514	0.3954
401GLN	H	453	8.966	10.197	3.904	0.6082	2.4048	-0.0582
401GLN	CA	454	8.985	10.264	4.098	0.6005	0.1269	0.1268
401GLN	HA	455	9.01	10.197	4.18	0.3711	-0.9235	-0.6409
401GLN	CB	456	9.08	10.386	4.1	0.5151	0.3026	-0.3171
401GLN	HB1	457	9.024	10.444	4.173	0.0649	-0.6028	0.0741
401GLN	HB2	458	9.168	10.362	4.161	0.2468	1.2452	0.4719
401GLN	CG	459	9.112	10.468	3.973	-0.357	0.0915	-0.0938
401GLN	HG1	460	9.208	10.448	3.925	-0.3116	-0.1685	0.1047
401GLN	HG2	461	9.058	10.429	3.887	2.223	1.5813	-2.5957
401GLN	CD	462	9.074	10.617	3.975	-0.4963	-0.2489	0.0305
401GLN	OE1	463	9.014	10.66	3.875	-0.7089	-0.0248	0.2714
401GLN	NE2	464	9.111	10.692	4.078	0.7992	-0.4627	-0.1355
401GLN	HE21	465	9.161	10.654	4.157	-0.8743	-0.1777	1.1128
401GLN	HE22	466	9.094	10.791	4.089	2.3962	-0.1265	-0.4242
401GLN	C	467	8.835	10.286	4.099	0.7295	-0.4093	0.2674
401GLN	O	468	8.785	10.399	4.134	-0.7191	-0.4213	0.0497
402HIS	N	469	8.76	10.186	4.061	0.1231	-0.4587	-0.2045
402HIS	H	470	8.803	10.096	4.046	-0.0099	-0.3714	-1.125
402HIS	CA	471	8.614	10.189	4.05	-0.642	-0.4518	-0.2571
402HIS	HA	472	8.578	10.279	4	2.0147	0.9194	0.1567
402HIS	CB	473	8.563	10.066	3.99	0.4553	0.564	-0.6669
402HIS	HB1	474	8.455	10.072	3.979	0.1381	1.5184	2.1708
402HIS	HB2	475	8.6	10.064	3.888	0.88	-0.2708	-0.5078
402HIS	CG	476	8.622	9.935	4.047	0.9365	-0.4448	0.4415
402HIS	ND1	477	8.756	9.909	4.047	-0.2005	-0.4968	0.4148
402HIS	CD2	478	8.556	9.831	4.114	-0.1093	-0.6101	-0.0456
402HIS	HD2	479	8.454	9.811	4.141	-0.761	0.8538	-1.2912
402HIS	CE1	480	8.771	9.795	4.107	-0.0021	0.0622	0.2016
402HIS	HE1	481	8.87	9.754	4.122	0.5116	0.7203	-1.1618
402HIS	NE2	482	8.655	9.742	4.149	0.1976	0.156	0.1837
402HIS	HE2	483	8.643	9.656	4.201	-1.212	-1.1716	-2.1654
402HIS	C	484	8.547	10.202	4.187	-0.1042	0.0165	-0.471
402HIS	O	485	8.447	10.27	4.204	0.3208	0.0914	0.0005
403ILE	N	486	8.613	10.158	4.29	-0.7215	0.1494	-0.1611
403ILE	H	487	8.699	10.11	4.268	0.2491	0.8303	1.9059
403ILE	CA	488	8.579	10.152	4.427	-0.3256	0.0029	-0.1138
403ILE	HA	489	8.475	10.129	4.449	-0.4979	1.25	0.474
403ILE	CB	490	8.662	10.043	4.499	0.7648	0.2427	-0.0294
403ILE	HB	491	8.767	10.067	4.487	0.4873	1.3215	-0.3638
403ILE	CG1	492	8.647	9.903	4.428	0.2405	-0.0665	0.627
403ILE	HG11	493	8.544	9.87	4.415	0.2514	0.2748	-0.4226
403ILE	HG12	494	8.668	9.925	4.323	-1.1749	-2.7383	-0.2939
403ILE	CG2	495	8.628	10.035	4.648	0.6096	0.376	0.2543
403ILE	HG21	496	8.522	10.01	4.66	0.8947	-0.0239	2.2251
403ILE	HG22	497	8.67	9.947	4.696	-0.3747	-1.2836	-1.7352
403ILE	HG23	498	8.655	10.125	4.704	-0.2634	1.2559	-0.6906
403ILE	CD	499	8.726	9.789	4.48	0.8525	-0.04	-0.0461
403ILE	HD1	500	8.725	9.7	4.417	-0.3651	-0.4379	0.5184
403ILE	HD2	501	8.826	9.832	4.493	0.3421	1.0432	0.3843
403ILE	HD3	502	8.686	9.753	4.575	-0.1486	0.2608	-0.3428
403ILE	C	503	8.583	10.289	4.485	0.6506	-0.1414	-0.6136
403ILE	O	504	8.475	10.337	4.533	0.0275	0.1644	0.5473
404GLN	N	505	8.695	10.363	4.467	0.1797	0.0993	-0.3942
404GLN	H	506	8.779	10.315	4.436	0.4723	0.9954	-1.0182
404GLN	CA	507	8.705	10.504	4.481	0.36	0.4361	-1.2802
404GLN	HA	508	8.697	10.517	4.589	-0.9484	3.324	-1.6087
404GLN	CB	509	8.848	10.556	4.44	0.5694	-0.1348	-0.0681
404GLN	HB1	510	8.862	10.542	4.333	0.1208	-0.4327	-0.0909
404GLN	HB2	511	8.839	10.663	4.46	-0.6206	-0.1849	-0.2763
404GLN	CG	512	8.956	10.499	4.533	-0.5788	0.5046	0.5092
404GLN	HG1	513	9.023	10.585	4.54	1.5756	-1.1434	1.3195
404GLN	HG2	514	8.911	10.492	4.632	-1.1112	-0.7795	0.1913
404GLN	CD	515	9.022	10.373	4.475	-0.2159	-0.1834	0.3263
404GLN	OE1	516	8.961	10.291	4.409	0.3689	0.4491	-0.5287
404GLN	NE2	517	9.155	10.377	4.475	-0.3543	0.2241	-0.1355
404GLN	HE21	518	9.191	10.454	4.53	-0.9178	-2.2845	4.2651
404GLN	HE22	519	9.209	10.301	4.438	-0.8386	-1.6249	2.672
404GLN	C	520	8.589	10.593	4.419	0.1936	-0.5094	-0.3325
404GLN	O	521	8.526	10.674	4.49	-0.4819	-0.1064	-0.1112
405GLN	N	522	8.583	10.572	4.282	-0.379	-0.3387	-0.8182
405GLN	H	523	8.655	10.516	4.239	0.1482	-0.6228	0.4056
405GLN	CA	524	8.488	10.633	4.189	0.4368	0.2571	0.3447
405GLN	HA	525	8.503	10.741	4.194	-2.104	0.7986	-1.5917
405GLN	CB	526	8.505	10.589	4.044	-0.7154	0.3763	-1.512
405GLN	HB1	527	8.51	10.481	4.043	1.2388	0.3983	-0.1545
405GLN	HB2	528	8.414	10.619	3.991	-0.4384	0.4272	-1.9633
405GLN	CG	529	8.622	10.651	3.959	-0.2028	0.3819	-0.2096
405GLN	HG1	530	8.711	10.59	3.971	0.1153	0.9485	0.3585
405GLN	HG2	531	8.593	10.64	3.854	-1.1755	0.1216	0.0733
405GLN	CD	532	8.663	10.8	3.99	0.2956	0.1388	-0.04
405GLN	OE1	533	8.578	10.889	4.004	0.2805	-0.0804	-0.862
405GLN	NE2	534	8.789	10.833	4.008	0.3562	0.159	0.6387
405GLN	HE21	535	8.858	10.76	3.996	-1.2419	-1.1561	-1.0473
405GLN	HE22	536	8.811	10.932	4.01	-3.1985	1.1865	-1.701
405GLN	C	537	8.341	10.627	4.24	-0.2386	0.4201	-0.3177
405GLN	O	538	8.27	10.726	4.237	0.2498	0.083	-0.0037
406PHE	N	539	8.3	10.513	4.298	-0.2554	0.1702	0.1014
406PHE	H	540	8.355	10.43	4.286	-0.3959	0.1533	-0.4704
406PHE	CA	541	8.17	10.495	4.371	-0.5819	-0.2834	0.3548
406PHE	HA	542	8.09	10.523	4.302	-1.7911	-1.3028	1.3004
406PHE	CB	543	8.15	10.346	4.407	-0.7587	-0.1247	0.0791
406PHE	HB1	544	8.167	10.283	4.32	1.3319	-2.3143	1.943
406PHE	HB2	545	8.224	10.321	4.483	-2.2837	-0.6334	1.4642
406PHE	CG	546	8.022	10.298	4.475	0.0353	0.2598	0.036
406PHE	CD1	547	8.027	10.209	4.578	0.5115	-0.2618	-0.1713
406PHE	HD1	548	8.126	10.18	4.608	1.1803	-0.1375	-2.1578
406PHE	CD2	549	7.899	10.335	4.427	-0.1013	-0.0906	0.1639
406PHE	HD2	550	7.905	10.409	4.349	0.0508	1.2837	1.4476
406PHE	CE1	551	7.908	10.17	4.651	0.1987	0.4071	0.8246
406PHE	HE1	552	7.911	10.099	4.733	-4.1031	-0.2766	0.6412
406PHE	CE2	553	7.777	10.296	4.488	0.2828	0.5837	-0.0231
406PHE	HE2	554	7.68	10.323	4.448	0.6884	-0.063	-1.524
406PHE	CZ	555	7.782	10.215	4.602	0.366	0.2453	0.2956
406PHE	HZ	556	7.693	10.19	4.657	-1.0478	0.7094	-1.6874
406PHE	C	557	8.164	10.584	4.498	0.317	0.5797	0.4412
406PHE	O	558	8.075	10.662	4.509	0.4488	-0.0149	0.1333
407TYR	N	559	8.268	10.584	4.582	0.8885	-0.2108	0.0015
407TYR	H	560	8.355	10.535	4.568	1.65	0.9989	0.3539
407TYR	CA	561	8.261	10.634	4.717	0.5094	-1.1358	-0.2808
407TYR	HA	562	8.159	10.614	4.75	0.4656	0.1058	0.3713
407TYR	CB	563	8.374	10.569	4.796	-0.0857	0.6981	0.8246
407TYR	HB1	564	8.464	10.592	4.738	-0.6814	-1.3562	-1.0798
407TYR	HB2	565	8.389	10.61	4.896	0.4533	0.0953	1.0008
407TYR	CG	566	8.386	10.419	4.821	0.1676	-0.2655	0.0087
407TYR	CD1	567	8.277	10.334	4.79	0.0102	1.0927	0.3507
407TYR	HD1	568	8.188	10.373	4.742	0.7267	0.2178	-1.8336
407TYR	CD2	569	8.501	10.356	4.882	1.2648	0.1395	-0.2331
407TYR	HD2	570	8.598	10.402	4.892	0.498	1.7102	0.3399
407TYR	CE1	571	8.281	10.197	4.822	-0.1204	-0.0742	-1.0295
407TYR	HE1	572	8.204	10.126	4.796	-1.1938	0.866	-0.4873
407TYR	CE2	573	8.497	10.222	4.927	0.7666	-0.2074	0.1783
407TYR	HE2	574	8.588	10.185	4.972	0.8962	-1.3497	-0.9572
407TYR	CZ	575	8.388	10.141	4.888	-0.5787	0.1312	-0.149
407TYR	OH	576	8.398	10.008	4.903	0.6802	0.5919	0.3257
407TYR	HH	577	8.48	9.982	4.942	-0.2723	-0.735	1.5573
407TYR	C	578	8.283	10.788	4.732	-0.7906	-0.2458	0.0167
407TYR	O	579	8.228	10.851	4.823	-0.4797	-0.0105	-0.8557
408ASP	N	580	8.356	10.844	4.634	0.4849	-1.0526	-0.0137
408ASP	H	581	8.4	10.786	4.565	0.5256	1.6182	-2.4424
408ASP	CA	582	8.396	10.986	4.605	0.4171	0.6976	-0.6394
408ASP	HA	583	8.444	11.032	4.691	-1.1004	1.1797	-0.0188
408ASP	CB	584	8.487	10.99	4.485	0.1057	-0.4035	0.8102
408ASP	HB1	585	8.567	10.921	4.513	0.3943	-1.3353	-1.9751
408ASP	HB2	586	8.435	10.957	4.395	-1.0078	1.9288	0.5275
408ASP	CG	587	8.566	11.12	4.454	0.1159	0.2273	-0.3211
408ASP	OD1	588	8.681	11.14	4.503	-0.0126	-0.4289	0.7504
408ASP	OD2	589	8.518	11.201	4.376	-0.0007	-0.1737	0.0368
408ASP	C	590	8.268	11.067	4.587	-0.2774	-0.3666	0.5163
408ASP	O	591	8.255	11.172	4.648	0.1261	0.397	-0.2499
409LEU	N	592	8.177	11.007	4.508	-0.4509	-0.1116	-0.0258
409LEU	H	593	8.2	10.915	4.473	0.8816	0.2691	-0.2017
409LEU	CA	594	8.057	11.07	4.455	0.3487	-0.514	0.0366
409LEU	HA	595	8.063	11.178	4.441	0.415	-0.3875	0.9472
409LEU	CB	596	8.02	11.006	4.317	-0.0878	0.046	-0.1996
409LEU	HB1	597	8.011	10.897	4.321	0.7222	-0.0906	-1.6346
409LEU	HB2	598	7.92	11.032	4.284	-0.9613	-2.6637	0.0665
409LEU	CG	599	8.13	11.025	4.208	0.4483	0.6858	-1.0199
409LEU	HG	600	8.226	10.989	4.246	-1.8297	-2.73	2.1571
409LEU	CD1	601	8.087	10.942	4.087	-0.0637	-0.6519	0.5804
409LEU	HD11	602	8.145	10.969	3.999	-1.0011	0.3966	0.2529
409LEU	HD12	603	8.101	10.835	4.099	0.0404	-0.8978	-1.3678
409LEU	HD13	604	7.989	10.978	4.055	1.1238	2.9073	0.4483
409LEU	CD2	605	8.158	11.173	4.168	0.2301	-0.0538	0.2408
409LEU	HD21	606	8.238	11.162	4.096	1.5134	-0.0702	1.6241
409LEU	HD22	607	8.083	11.217	4.101	0.7451	1.7764	0.8225
409LEU	HD23	608	8.18	11.247	4.244	-2.9082	1.8157	-0.4857
409LEU	C	609	7.937	11.051	4.546	0.5522	0.6434	0.5061
409LEU	O	610	7.839	11.122	4.527	-0.2827	-0.3449	-0.5277
410LEU	N	611	7.944	10.963	4.649	-0.4062	0.3795	0.4374
410LEU	H	612	8.025	10.903	4.642	1.3552	2.7433	-1.1675
410LEU	CA	613	7.839	10.927	4.745	0.5241	-0.077	-0.054
410LEU	HA	614	7.739	10.942	4.704	0.5496	-1.2527	-0.5974
410LEU	CB	615	7.851	10.771	4.762	-0.1147	-0.0901	-0.7463
410LEU	HB1	616	7.927	10.733	4.694	1.2008	-0.3704	0.8018
410LEU	HB2	617	7.901	10.762	4.859	0.5072	-0.9043	-1.1275
410LEU	CG	618	7.717	10.69	4.767	0.0046	0.506	0.5479
410LEU	HG	619	7.671	10.7	4.669	1.9065	-0.1443	-0.4626
410LEU	CD1	620	7.746	10.536	4.778	0.4971	-0.4992	0.3262
410LEU	HD11	621	7.649	10.486	4.786	0.1652	0.146	0.3869
410LEU	HD12	622	7.793	10.495	4.689	-0.3933	0.3047	-0.5272
410LEU	HD13	623	7.812	10.515	4.863	1.7107	0.4272	-0.3709
410LEU	CD2	624	7.62	10.724	4.878	0.3057	0.4387	-0.7045
410LEU	HD21	625	7.59	10.828	4.868	-0.7081	0.2424	0.1045
410LEU	HD22	626	7.547	10.644	4.889	0.014	0.6347	-1.1994
410LEU	HD23	627	7.678	10.715	4.97	-0.1938	-0.4133	-0.464
410LEU	C	628	7.864	10.997	4.881	0.832	-0.0139	0.1606
410LEU	O	629	7.776	11.02	4.962	0.0524	-0.576	0.1022
411THR	N	630	7.987	11.031	4.915	0.3089	-0.3303	0.6202
411THR	H	631	8.054	10.995	4.85	-0.087	-0.451	0.2741
411THR	CA	632	8.025	11.118	5.023	0.5247	-0.7393	0.396
411THR	HA	633	7.949	11.107	5.1	-0.9689	-2.7529	-1.2289
411THR	CB	634	8.169	11.085	5.072	0.1893	0.218	-0.4259
411THR	HB	635	8.194	11.167	5.139	-0.0748	0.3571	-0.4962
411THR	OG1	636	8.272	11.083	4.963	-0.2934	-0.0239	-0.0932
411THR	HG1	637	8.252	11.001	4.921	-1.55	0.231	-0.0389
411THR	CG2	638	8.181	10.953	5.147	0.3014	-0.087	-0.3627
411THR	HG21	639	8.111	10.93	5.227	0.0609	-2.2185	-1.1104
411THR	HG22	640	8.163	10.868	5.081	0.9828	-0.8214	0.3774
411THR	HG23	641	8.284	10.936	5.179	-0.1945	-2.4694	0.1768
411THR	C	642	8.028	11.266	4.965	0.2904	-0.4751	-0.4514
411THR	O	643	8.043	11.36	5.048	0.1106	0.4197	-0.169
412GLY	N	644	8.004	11.293	4.841	-0.9952	-0.2889	0.1199
412GLY	H	645	8.016	11.226	4.766	-0.8031	0.6887	-0.7556
412GLY	CA	646	8.013	11.431	4.78	-0.1483	-0.5529	-0.2217
412GLY	HA1	647	8.06	11.508	4.841	-0.8613	0.4127	-0.8532
412GLY	HA2	648	8.08	11.406	4.697	0.0842	-1.5881	0.2565
412GLY	C	649	7.872	11.469	4.746	0.1395	0.4968	0.0036
412GLY	O	650	7.798	11.394	4.682	-0.2285	0.1148	0.3108
413SER	N	651	7.834	11.59	4.772	0.4274	-0.3495	1.1722
413SER	H	652	7.891	11.644	4.836	1.06	0.7273	-0.2391
413SER	CA	653	7.708	11.657	4.731	-0.6776	0.1455	-0.0944
413SER	HA	654	7.748	11.756	4.754	1.8119	-1.5044	3.665
413SER	CB	655	7.686	11.651	4.582	-0.169	0.2492	0.1854
413SER	HB1	656	7.777	11.666	4.525	-0.4919	-1.4367	-0.8409
413SER	HB2	657	7.654	11.549	4.559	1.0185	0.0726	-0.7641
413SER	OG	658	7.608	11.758	4.526	0.3619	-0.4112	0.1846
413SER	HG	659	7.659	11.837	4.529	0.5568	-0.5507	0.9763
413SER	C	660	7.594	11.642	4.828	-0.147	-0.5133	-0.6937
413SER	O	661	7.479	11.664	4.791	-0.3811	0.2682	-0.1573
414MET	N	662	7.62	11.594	4.951	0.3232	0.0908	-0.0691
414MET	H	663	7.719	11.586	4.97	0.01	0.3905	1.8266
414MET	CA	664	7.517	11.539	5.038	-0.0117	-0.6538	0.5706
414MET	HA	665	7.419	11.546	4.991	0.3269	-1.068	-0.2224
414MET	CB	666	7.544	11.394	5.075	-0.396	0.4781	-0.3414
414MET	HB1	667	7.629	11.386	5.143	-1.6686	0.7054	1.3399
414MET	HB2	668	7.471	11.352	5.144	3.106	-1.4626	2.54
414MET	CG	669	7.576	11.293	4.961	0.188	-0.3168	-0.0935
414MET	HG1	670	7.65	11.339	4.894	-1.8739	1.1272	-1.4973
414MET	HG2	671	7.623	11.205	5.004	0.1225	-0.7973	-0.9831
414MET	SD	672	7.433	11.231	4.867	-0.9446	0.014	-0.2556
414MET	CE	673	7.325	11.152	4.982	-0.0096	0.0239	-0.188
414MET	HE1	674	7.227	11.131	4.939	-0.3359	3.0363	-1.1338
414MET	HE2	675	7.364	11.053	5.005	-0.7263	0.0146	1.0742
414MET	HE3	676	7.318	11.211	5.073	-1.5747	-0.5407	0.0883
414MET	C	677	7.483	11.615	5.162	-0.147	-0.0388	-0.3173
414MET	O	678	7.368	11.63	5.201	0.2982	0.5254	-0.1907
415GLU	N	679	7.593	11.675	5.22	0.5532	0.1255	0.0615
415GLU	H	680	7.679	11.658	5.172	1.0821	-1.5605	1.5015
415GLU	CA	681	7.591	11.742	5.345	0.4096	0.2495	-0.3712
415GLU	HA	682	7.538	11.679	5.417	-1.0949	0.9536	-0.8121
415GLU	CB	683	7.735	11.776	5.382	0.4186	-0.022	-0.533
415GLU	HB1	684	7.807	11.702	5.347	-0.6582	-0.6978	-1.4252
415GLU	HB2	685	7.764	11.87	5.335	1.754	0.8481	1.8579
415GLU	CG	686	7.761	11.82	5.524	0.2005	0.3994	-0.9309
415GLU	HG1	687	7.852	11.879	5.525	0.9367	-0.689	0.7835
415GLU	HG2	688	7.692	11.896	5.563	0.9159	1.725	-2.1469
415GLU	CD	689	7.76	11.716	5.635	0.1835	0.0285	-0.1856
415GLU	OE1	690	7.758	11.756	5.753	-0.4414	-0.6443	0.3326
415GLU	OE2	691	7.765	11.597	5.596	0.6107	-0.5142	0.6431
415GLU	C	692	7.511	11.878	5.332	-0.4572	-0.0997	-0.6567
415GLU	O	693	7.473	11.933	5.432	-0.6698	-0.9775	0.1423
416ILE	N	694	7.474	11.929	5.214	-0.752	0.0346	0.2403
416ILE	H	695	7.478	11.864	5.137	-0.6532	1.1157	-0.6936
416ILE	CA	696	7.413	12.053	5.176	0.5108	1.0683	-0.0614
416ILE	HA	697	7.456	12.128	5.242	0.0539	-0.4608	2.0961
416ILE	CB	698	7.451	12.096	5.031	-0.1449	0.3218	-0.0667
416ILE	HB	699	7.397	12.181	4.99	1.3488	0.5414	-1.7276
416ILE	CG1	700	7.436	11.976	4.931	-0.468	0.1743	-0.1524
416ILE	HG11	701	7.518	11.905	4.944	-1.7333	-1.6023	-1.4551
416ILE	HG12	702	7.346	11.924	4.965	0.476	-0.9725	0.7176
416ILE	CG2	703	7.592	12.152	5.031	0.3325	0.2063	0.076
416ILE	HG21	704	7.674	12.086	5.056	0.4445	-0.5519	-2.1298
416ILE	HG22	705	7.615	12.181	4.929	0.5272	-1.3667	-0.3425
416ILE	HG23	706	7.595	12.232	5.106	-1.1646	-1.3394	1.8921
416ILE	CD	707	7.429	12.015	4.78	0.547	-0.1295	0.3395
416ILE	HD1	708	7.335	12.067	4.759	0.9907	-0.0338	-1.6125
416ILE	HD2	709	7.501	12.089	4.744	1.4901	-1.8357	-1.4143
416ILE	HD3	710	7.423	11.927	4.717	-2.6905	1.1405	-1.4105
416ILE	C	711	7.265	12.038	5.189	-0.4034	-0.3171	0.1762
416ILE	O	712	7.19	12.135	5.217	-1.0319	-0.2036	-0.0746
417ILE	N	713	7.212	11.918	5.186	0.3037	-1.0739	-0.1874
417ILE	H	714	7.268	11.834	5.186	1.0365	-0.6102	-1.7629
417ILE	CA	715	7.076	11.888	5.208	0.5405	0.5507	0.0926
417ILE	HA	716	7.017	11.978	5.192	1.9082	1.6252	0.8681
417ILE	CB	717	7.017	11.789	5.099	-1.4541	-0.1744	-0.3075
417ILE	HB	718	7.047	11.689	5.131	-1.8283	-0.3855	-0.6136
417ILE	CG1	719	7.066	11.799	4.955	0.1324	0.728	-0.0056
417ILE	HG11	720	7.166	11.759	4.937	-0.7917	-0.4516	-3.0526
417ILE	HG12	721	7.003	11.728	4.901	1.6058	-0.8473	0.2463
417ILE	CG2	722	6.86	11.804	5.092	0.2278	0.1243	-0.2349
417ILE	HG21	723	6.838	11.898	5.042	-2.631	-0.0692	0.4954
417ILE	HG22	724	6.808	11.725	5.038	0.3568	0.2909	-0.6111
417ILE	HG23	725	6.812	11.808	5.19	-0.3904	-2.0195	-0.3933
417ILE	CD	726	7.069	11.936	4.891	-0.123	-0.6375	0.6647
417ILE	HD1	727	6.97	11.966	4.858	-0.7076	-2.7708	0.3331
417ILE	HD2	728	7.119	12.01	4.953	1.3527	-0.2673	-0.8603
417ILE	HD3	729	7.131	11.94	4.801	2.0449	1.5951	2.1424
417ILE	C	730	7.055	11.827	5.348	-0.372	-0.0351	0.2173
417ILE	O	731	6.948	11.774	5.378	-0.5089	-0.3138	0.5387
418ARG	N	732	7.154	11.837	5.439	-0.3587	0.5711	-0.0816
418ARG	H	733	7.238	11.89	5.422	0.2997	-1.081	-2.422
418ARG	CA	734	7.142	11.784	5.58	-0.5439	0.4737	0.4063
418ARG	HA	735	7.074	11.7	5.593	0.7842	-0.5007	1.1666
418ARG	CB	736	7.288	11.733	5.621	0.7829	-0.5354	0.02
418ARG	HB1	737	7.331	11.673	5.541	1.6189	-0.9766	0.7828
418ARG	HB2	738	7.348	11.824	5.628	-1.5785	1.1673	-0.7513
418ARG	CG	739	7.3	11.655	5.752	0.1009	-0.0538	-0.4179
418ARG	HG1	740	7.304	11.736	5.824	-1.5757	1.5191	-1.9985
418ARG	HG2	741	7.218	11.586	5.774	-0.1929	0.6399	0.6954
418ARG	CD	742	7.439	11.582	5.765	-0.5473	0.7687	0.0814
418ARG	HD1	743	7.453	11.532	5.67	1.1956	0.0656	0.6661
418ARG	HD2	744	7.525	11.646	5.785	0.226	-0.2961	0.2512
418ARG	NE	745	7.433	11.485	5.873	-0.0115	-0.1754	0.1347
418ARG	HE	746	7.404	11.519	5.964	0.0463	0.8267	-0.2162
418ARG	CZ	747	7.453	11.356	5.856	0.0422	0.5778	0.5635
418ARG	NH1	748	7.487	11.301	5.741	0.1302	0.1535	0.0736
418ARG	HH11	749	7.499	11.371	5.669	-1.8255	-1.362	-1.8744
418ARG	HH12	750	7.523	11.208	5.728	0.4093	0.0642	1.4075
418ARG	NH2	751	7.448	11.273	5.96	0.2457	0.1578	0.3604
418ARG	HH21	752	7.422	11.302	6.053	-0.2848	0.328	0.164
418ARG	HH22	753	7.475	11.177	5.945	-2.4285	-0.6352	0.2049
418ARG	C	754	7.086	11.891	5.675	0.2911	-0.4384	0.4904
418ARG	O	755	7.072	11.867	5.796	0.1756	-0.2729	0.3722
419GLY	N	756	7.048	12.009	5.618	-0.8161	0.8607	-0.0021
419GLY	H	757	7.063	12.039	5.523	-2.0128	1.9017	0.0981
419GLY	CA	758	6.981	12.118	5.697	-0.0427	0.0078	-0.2063
419GLY	HA1	759	6.963	12.107	5.804	-0.9425	0.6086	-0.2788
419GLY	HA2	760	7.037	12.211	5.686	-2.0824	1.2474	-0.5883
419GLY	C	761	6.841	12.16	5.637	-0.5235	-0.2488	0.2137
419GLY	O	762	6.792	12.266	5.679	0.14	0.6719	-0.1521
420TRP	N	763	6.802	12.095	5.533	0.4633	-0.1583	-1.0246
420TRP	H	764	6.87	12.023	5.516	1.3596	-0.2813	2.3664
420TRP	CA	765	6.67	12.094	5.464	0.1682	0.1006	0.0837
420TRP	HA	766	6.676	12.188	5.408	-0.4818	-0.1531	-0.4308
420TRP	CB	767	6.665	11.979	5.361	-0.0451	-0.2466	-0.513
420TRP	HB1	768	6.759	11.976	5.307	-0.4583	-1.2422	-1.1921
420TRP	HB2	769	6.667	11.885	5.417	-0.2429	0.5588	0.9024
420TRP	CG	770	6.543	11.963	5.275	-0.0835	0.7122	-0.1584
420TRP	CD1	771	6.469	12.064	5.227	0.0962	-0.3099	-1.2998
420TRP	HD1	772	6.499	12.168	5.228	-0.2974	-0.1828	-2.0727
420TRP	CD2	773	6.462	11.844	5.253	0.5995	-0.2185	1.0635
420TRP	NE1	774	6.364	12.012	5.16	0.5149	-0.1729	0.3232
420TRP	HE1	775	6.319	12.059	5.083	-0.0255	-1.3712	-0.1114
420TRP	CE2	776	6.34	11.877	5.184	0.3783	0.1393	0.1498
420TRP	CE3	777	6.478	11.707	5.28	0.8923	0.1453	0.1242
420TRP	HE3	778	6.567	11.677	5.334	-0.2787	0.5092	2.3781
420TRP	CZ2	779	6.24	11.783	5.154	0.4022	-1.0312	0.3693
420TRP	HZ2	780	6.152	11.811	5.098	-0.2162	-0.4602	1.5952
420TRP	CZ3	781	6.382	11.611	5.238	-0.5984	-0.193	-0.0242
420TRP	HZ3	782	6.411	11.509	5.257	3.2106	0.9891	1.2688
420TRP	CH2	783	6.261	11.649	5.174	-0.1924	0.2649	-0.3491
420TRP	HH2	784	6.199	11.57	5.135	-0.5603	0.5809	-0.409
420TRP	C	785	6.551	12.094	5.567	-0.1681	-0.6882	-0.6326
420TRP	O	786	6.465	12.183	5.569	-0.0322	0.0207	-0.4481
421ALA	N	787	6.561	11.999	5.659	0.1514	-0.0481	0.7377
421ALA	H	788	6.632	11.93	5.638	0.4656	0.6785	-0.7211
421ALA	CA	789	6.487	11.976	5.786	0.3807	-0.5441	0.1351
421ALA	HA	790	6.382	11.972	5.757	0.8007	1.4791	-1.948
421ALA	CB	791	6.532	11.842	5.842	-0.3644	-0.0895	0.267
421ALA	HB1	792	6.634	11.838	5.881	-1.1511	-1.6405	2.364
421ALA	HB2	793	6.469	11.813	5.926	-0.4021	1.2676	0.7331
421ALA	HB3	794	6.526	11.77	5.761	0.3724	1.4727	-1.2388
421ALA	C	795	6.488	12.097	5.884	-0.365	0.2098	-0.6905
421ALA	O	796	6.4	12.096	5.97	0.2639	-0.4137	0.0518
422GLU	N	797	6.566	12.204	5.866	-0.4086	-0.3144	-0.7185
422GLU	H	798	6.639	12.2	5.796	-0.5571	0.3226	-0.9201
422GLU	CA	799	6.574	12.331	5.946	0.6805	-0.2685	0.1846
422GLU	HA	800	6.528	12.311	6.043	-1.669	-1.6823	-1.126
422GLU	CB	801	6.725	12.379	5.956	-0.0579	-0.4343	0.3087
422GLU	HB1	802	6.79	12.292	5.969	0.9842	0.2021	-0.5178
422GLU	HB2	803	6.763	12.42	5.863	-2.6157	1.0414	-0.1745
422GLU	CG	804	6.761	12.487	6.065	0.2197	-0.7317	-0.3745
422GLU	HG1	805	6.865	12.515	6.046	-0.2115	1.8462	0.7315
422GLU	HG2	806	6.693	12.572	6.059	-0.9544	-1.621	-0.0296
422GLU	CD	807	6.768	12.443	6.206	0.3928	-0.2787	0.186
422GLU	OE1	808	6.77	12.325	6.236	0.6511	0.1536	-0.0247
422GLU	OE2	809	6.785	12.541	6.287	0.3294	0.2314	-0.5876
422GLU	C	810	6.489	12.442	5.877	-0.2513	-0.2	-0.4595
422GLU	O	811	6.433	12.532	5.948	0.4327	-0.0821	0.0538
423LYS	N	812	6.481	12.431	5.749	0.2111	0.4348	-0.2373
423LYS	H	813	6.518	12.345	5.713	1.566	0.9326	-0.0947
423LYS	CA	814	6.426	12.536	5.663	-0.0061	0.585	-0.663
423LYS	HA	815	6.451	12.635	5.703	1.4554	-0.493	1.2661
423LYS	CB	816	6.481	12.513	5.519	-0.3177	-0.2334	-0.4811
423LYS	HB1	817	6.463	12.414	5.476	-0.3784	-0.2262	-0.4729
423LYS	HB2	818	6.429	12.578	5.448	2.2126	2.0642	-0.3996
423LYS	CG	819	6.632	12.558	5.517	0.7827	0.6153	0.2344
423LYS	HG1	820	6.633	12.664	5.541	-0.3987	0.7279	-0.1637
423LYS	HG2	821	6.694	12.512	5.595	-0.4168	2.7345	2.5869
423LYS	CD	822	6.701	12.53	5.379	0.0284	-0.0254	-0.0559
423LYS	HD1	823	6.689	12.428	5.341	1.101	0.3691	-1.543
423LYS	HD2	824	6.658	12.6	5.308	-0.111	-1.1424	-1.0981
423LYS	CE	825	6.853	12.565	5.385	1.0249	0.4701	-0.1047
423LYS	HE1	826	6.909	12.522	5.469	-0.6857	0.3832	1.0436
423LYS	HE2	827	6.905	12.514	5.304	-1.1766	1.749	-2.4349
423LYS	NZ	828	6.865	12.713	5.374	-0.2872	0.0955	0.1224
423LYS	HZ1	829	6.966	12.722	5.38	-0.1566	-0.8608	-0.3684
423LYS	HZ2	830	6.823	12.751	5.291	-1.1955	0.3223	0.6752
423LYS	HZ3	831	6.82	12.768	5.446	-1.2124	1.0068	-1.1119
423LYS	C	832	6.274	12.522	5.65	-0.5342	-0.7043	0.1545
423LYS	O	833	6.206	12.619	5.614	0.4237	0.7797	-0.465
424ILE	N	834	6.22	12.404	5.674	-0.245	0.2351	0.2515
424ILE	H	835	6.279	12.327	5.703	-2.8414	-1.967	0.1016
424ILE	CA	836	6.074	12.377	5.67	-0.1558	-0.5942	0.7814
424ILE	HA	837	6.029	12.439	5.593	0.528	-2.4129	-1.1643
424ILE	CB	838	6.049	12.233	5.626	-0.7843	-0.0083	0.2231
424ILE	HB	839	6.076	12.174	5.713	0.0631	2.9574	2.1268
424ILE	CG1	840	6.128	12.182	5.504	-0.7416	-0.1022	0.0732
424ILE	HG11	841	6.061	12.171	5.419	-0.0206	-0.3133	-0.4804
424ILE	HG12	842	6.203	12.253	5.468	0.0072	-0.6515	0.512
424ILE	CG2	843	5.902	12.195	5.606	0.0314	0.3351	-0.1141
424ILE	HG21	844	5.827	12.217	5.682	-2.1702	-2.3996	-1.3258
424ILE	HG22	845	5.861	12.237	5.514	0.8137	-0.5204	-0.8841
424ILE	HG23	846	5.892	12.087	5.589	-2.019	0.1188	1.9094
424ILE	CD	847	6.189	12.039	5.527	0.3415	0.0972	0.5879
424ILE	HD1	848	6.255	12.034	5.614	0.7295	1.6153	0.4107
424ILE	HD2	849	6.114	11.964	5.548	1.3278	-0.1913	3.6063
424ILE	HD3	850	6.24	12.012	5.434	-1.556	0.4238	-0.6072
424ILE	C	851	6.026	12.409	5.816	-0.4393	-0.1414	0.5439
424ILE	O	852	6.085	12.368	5.915	0.3217	-0.5127	-0.2539
425PRO	N	853	5.911	12.474	5.827	0.4337	-0.3703	0.0615
425PRO	CA	854	5.839	12.492	5.953	-0.3847	-0.8882	-0.7531
425PRO	HA	855	5.914	12.522	6.027	-0.0471	-3.296	-0.0248
425PRO	CB	856	5.732	12.6	5.927	-0.4978	0.2105	0.4243
425PRO	HB1	857	5.649	12.605	5.997	0.7017	2.3141	1.83
425PRO	HB2	858	5.779	12.696	5.95	2.0822	-1.3184	2.1406
425PRO	CG	859	5.695	12.589	5.779	-0.1886	0.2655	0.0484
425PRO	HG1	860	5.621	12.509	5.769	0.6041	-0.4219	-0.358
425PRO	HG2	861	5.644	12.681	5.749	-0.7853	-0.2236	-0.4778
425PRO	CD	862	5.829	12.533	5.72	-0.2802	-0.3298	0.0194
425PRO	HD1	863	5.805	12.456	5.646	0.5134	-0.5224	-0.0495
425PRO	HD2	864	5.892	12.605	5.666	0.164	-0.6801	0.0654
425PRO	C	865	5.786	12.358	6.001	0.1817	-0.6117	0.1861
425PRO	O	866	5.734	12.289	5.912	0.1613	0.07	-0.4727
426GLY	N	867	5.793	12.321	6.132	0.5668	-0.0906	-0.4009
426GLY	H	868	5.831	12.382	6.203	-0.6114	-0.4041	0.5395
426GLY	CA	869	5.707	12.211	6.19	-0.7063	-0.1286	0.1323
426GLY	HA1	870	5.648	12.256	6.27	1.2392	0.2205	1.4384
426GLY	HA2	871	5.635	12.179	6.115	-0.5022	0.5037	-0.3481
426GLY	C	872	5.794	12.097	6.24	0.7301	0.1603	-0.0707
426GLY	O	873	5.76	12.022	6.335	-0.3376	0.9083	-0.088
427PHE	N	874	5.91	12.082	6.175	-0.6917	0.8703	-0.4551
427PHE	H	875	5.917	12.155	6.105	0.447	2.3546	1.1162
427PHE	CA	876	6.019	11.979	6.199	-0.1136	0.0924	-0.1431
427PHE	HA	877	5.969	11.882	6.196	0.3584	-0.1401	-0.4767
427PHE	CB	878	6.117	11.988	6.079	-0.2797	0.6226	-0.1497
427PHE	HB1	879	6.141	12.088	6.045	1.9429	-0.1906	-1.115
427PHE	HB2	880	6.219	11.958	6.102	0.6583	3.1578	-0.6703
427PHE	CG	881	6.08	11.901	5.967	0.5324	0.1898	-0.0743
427PHE	CD1	882	5.985	11.959	5.88	0.9498	0.4785	0.6632
427PHE	HD1	883	5.939	12.054	5.9	0.2139	-0.3158	3.1019
427PHE	CD2	884	6.149	11.783	5.935	0.9284	-0.2473	-0.4756
427PHE	HD2	885	6.236	11.756	5.993	0.5199	2.4122	1.5388
427PHE	CE1	886	5.947	11.881	5.768	-0.18	-0.1324	-0.6481
427PHE	HE1	887	5.859	11.92	5.72	-1.449	0.187	1.787
427PHE	CE2	888	6.109	11.712	5.822	-0.2343	-0.2666	0.6168
427PHE	HE2	889	6.159	11.619	5.801	-0.4185	-0.1466	-0.3864
427PHE	CZ	890	6.014	11.766	5.733	0.0955	0.6964	-0.0038
427PHE	HZ	891	5.976	11.702	5.654	-3.8198	2.293	0.3408
427PHE	C	892	6.087	12.017	6.334	0.0494	-0.5704	-0.5657
427PHE	O	893	6.145	11.926	6.388	-0.0416	0.2686	0.1084
428ALA	N	894	6.086	12.139	6.384	-0.2205	-0.309	-0.2144
428ALA	H	895	6.038	12.208	6.329	-3.643	-2.2588	0.0098
428ALA	CA	896	6.145	12.179	6.512	0.1349	-0.1344	0.6427
428ALA	HA	897	6.252	12.165	6.504	-0.0827	-1.2006	-0.6874
428ALA	CB	898	6.114	12.332	6.523	-0.0271	0.0509	0.0906
428ALA	HB1	899	6.019	12.367	6.482	0.9621	3.3739	0.3203
428ALA	HB2	900	6.107	12.366	6.626	-2.1197	0.2075	-0.0684
428ALA	HB3	901	6.189	12.389	6.468	0.7112	-1.1313	-0.1835
428ALA	C	902	6.095	12.109	6.637	0.6105	-0.0651	0.2305
428ALA	O	903	6.165	12.108	6.733	0.7686	-0.2993	-0.0927
429ASP	N	904	5.978	12.047	6.632	-0.0095	0.1047	-0.2658
429ASP	H	905	5.912	12.06	6.556	-2.9281	-3.5936	1.3247
429ASP	CA	906	5.923	11.957	6.735	0.4104	-0.3815	-0.1328
429ASP	HA	907	5.909	12.015	6.826	-0.2292	1.7902	-1.5437
429ASP	CB	908	5.78	11.915	6.694	-0.4176	-0.2211	0.0878
429ASP	HB1	909	5.714	11.997	6.664	-0.6169	-0.5037	-0.2526
429ASP	HB2	910	5.796	11.857	6.604	1.0327	0.3486	-0.0436
429ASP	CG	911	5.713	11.845	6.807	0.0322	-0.1237	-0.0385
429ASP	OD1	912	5.679	11.726	6.803	0.036	-0.3799	-0.2442
429ASP	OD2	913	5.686	11.913	6.909	0.2144	-0.1324	0.3194
429ASP	C	914	6.012	11.834	6.772	0.4567	0.1042	0.5431
429ASP	O	915	6.025	11.787	6.884	-0.3874	-0.3442	0.2691
430LEU	N	916	6.085	11.779	6.673	-0.0629	0.1494	0.3586
430LEU	H	917	6.094	11.823	6.583	2.0941	0.9157	0.8914
430LEU	CA	918	6.195	11.682	6.692	0.025	0.1742	-0.2471
430LEU	HA	919	6.165	11.613	6.771	-0.1157	-2.504	-2.5321
430LEU	CB	920	6.213	11.602	6.558	-0.218	-0.4132	-0.2272
430LEU	HB1	921	6.208	11.66	6.466	1.586	-1.9747	-1.378
430LEU	HB2	922	6.317	11.57	6.553	0.1018	0.5279	0.0134
430LEU	CG	923	6.126	11.479	6.53	0.2892	0.1006	0.6658
430LEU	HG	924	6.121	11.403	6.607	-0.6983	0.0377	0.5552
430LEU	CD1	925	5.974	11.519	6.52	-0.2945	-0.4179	0.7244
430LEU	HD11	926	5.908	11.446	6.475	1.08	-1.2076	-0.0887
430LEU	HD12	927	5.938	11.544	6.62	2.8788	0.109	1.8652
430LEU	HD13	928	5.957	11.612	6.465	-1.7393	-1.699	-1.1286
430LEU	CD2	929	6.175	11.403	6.405	-0.7049	0.0113	-0.2579
430LEU	HD21	930	6.283	11.389	6.404	-0.4508	1.5519	0.8296
430LEU	HD22	931	6.125	11.309	6.385	-2.2448	0.4127	1.4335
430LEU	HD23	932	6.144	11.467	6.322	-0.4323	-0.4714	-0.7331
430LEU	C	933	6.323	11.756	6.734	0.9922	-1.2169	-0.4974
430LEU	O	934	6.347	11.86	6.677	0.2529	-0.4236	0.0927
431PRO	N	935	6.416	11.708	6.817	0.2055	0.5413	0.2619
431PRO	CA	936	6.551	11.766	6.825	-0.4887	-0.8357	0.0246
431PRO	HA	937	6.544	11.874	6.84	-1.2697	-0.6352	-1.5453
431PRO	CB	938	6.614	11.702	6.95	-0.2507	0.5226	-0.8871
431PRO	HB1	939	6.722	11.695	6.957	-0.2308	-0.4721	-1.8861
431PRO	HB2	940	6.594	11.77	7.033	-0.0895	0.3475	-0.7016
431PRO	CG	941	6.542	11.568	6.959	0.0237	0.1683	0.9886
431PRO	HG1	942	6.594	11.488	6.907	-2.0883	0.6073	-2.0594
431PRO	HG2	943	6.53	11.548	7.065	0.0815	0.2167	1.0044
431PRO	CD	944	6.404	11.585	6.899	-0.239	-0.3078	-0.3802
431PRO	HD1	945	6.36	11.521	6.823	-0.8539	0.1551	-0.4211
431PRO	HD2	946	6.326	11.608	6.971	-0.9392	0.035	-1.2383
431PRO	C	947	6.634	11.742	6.701	-0.0862	0.5403	-0.0428
431PRO	O	948	6.623	11.635	6.64	0.7636	0.5258	-0.1502
432LYS	N	949	6.716	11.842	6.664	-0.18	0.1784	-0.2774
432LYS	H	950	6.675	11.932	6.683	1.6726	0.9444	0.2665
432LYS	CA	951	6.815	11.839	6.552	0.8502	-0.4998	-0.2838
432LYS	HA	952	6.762	11.864	6.459	4.4211	-0.5738	-2.5444
432LYS	CB	953	6.905	11.963	6.579	0.3905	0.1236	-0.7623
432LYS	HB1	954	6.838	12.048	6.574	-0.4677	-0.561	-1.1689
432LYS	HB2	955	6.941	11.964	6.682	-3.4493	0.2982	0.731
432LYS	CG	956	7.021	11.991	6.488	0.2565	-0.2284	-0.3449
432LYS	HG1	957	7.066	12.088	6.509	-2.0644	1.1709	-1.4557
432LYS	HG2	958	7.099	11.917	6.501	0.4252	-0.1107	-0.6956
432LYS	CD	959	6.974	11.99	6.339	-0.0902	0.1062	-0.444
432LYS	HD1	960	6.984	11.889	6.299	2.0579	0.7261	-1.6042
432LYS	HD2	961	6.869	12.016	6.334	0.4907	2.8824	0.2571
432LYS	CE	962	7.043	12.096	6.254	-0.1074	-0.23	0.4172
432LYS	HE1	963	7.092	12.169	6.318	-0.1205	-0.175	0.3639
432LYS	HE2	964	7.119	12.038	6.201	1.0185	0.0533	1.6869
432LYS	NZ	965	6.957	12.155	6.152	0.1593	0.059	-0.288
432LYS	HZ1	966	6.903	12.083	6.107	-0.3807	-0.5082	1.2353
432LYS	HZ2	967	6.889	12.216	6.195	1.2732	0.4427	1.0043
432LYS	HZ3	968	7.011	12.201	6.079	0.3526	-1.5981	-1.2351
432LYS	C	969	6.892	11.706	6.532	-0.314	-0.9108	0.3819
432LYS	O	970	6.902	11.653	6.421	-0.2099	-0.444	0.0912
433ALA	N	971	6.931	11.644	6.649	0.4796	0.1413	0.2916
433ALA	H	972	6.902	11.689	6.734	-0.9301	0.7115	-0.4558
433ALA	CA	973	6.996	11.509	6.651	-0.1026	0.0192	-0.1178
433ALA	HA	974	7.081	11.518	6.584	-0.5446	1.1845	-0.5497
433ALA	CB	975	7.023	11.474	6.794	-0.7124	-0.7449	0.2576
433ALA	HB1	976	7.092	11.542	6.844	-0.2405	-0.9998	-0.0422
433ALA	HB2	977	6.934	11.475	6.857	-0.5105	-0.9565	0.5502
433ALA	HB3	978	7.069	11.375	6.788	-0.5379	-0.5631	-2.2666
433ALA	C	979	6.914	11.395	6.585	-0.2584	-0.5002	-0.0598
433ALA	O	980	6.968	11.32	6.51	0.2962	0.1951	-0.5004
434ASP	N	981	6.783	11.392	6.613	-0.1699	0.017	-0.7498
434ASP	H	982	6.743	11.468	6.666	1.9327	0.5207	0.2207
434ASP	CA	983	6.692	11.292	6.562	-0.1213	0.0962	0.6293
434ASP	HA	984	6.716	11.186	6.567	-1.5751	-0.2145	1.8507
434ASP	CB	985	6.558	11.298	6.644	-0.4975	-0.367	0.8063
434ASP	HB1	986	6.513	11.398	6.644	-2.7157	-1.1673	-2.7063
434ASP	HB2	987	6.482	11.238	6.594	1.6631	-1.2867	-1.5792
434ASP	CG	988	6.568	11.232	6.782	0.5728	-0.2852	0.2953
434ASP	OD1	989	6.682	11.227	6.838	0.1759	0.4543	0.6826
434ASP	OD2	990	6.46	11.194	6.831	-0.634	0.0043	0.0978
434ASP	C	991	6.671	11.32	6.412	-0.1688	-0.076	0.0737
434ASP	O	992	6.676	11.229	6.334	0.0909	-0.0988	0.0186
435GLN	N	993	6.661	11.447	6.367	-0.5668	0.1003	-0.7109
435GLN	H	994	6.652	11.524	6.432	-1.498	-1.2039	0.7864
435GLN	CA	995	6.64	11.481	6.219	-0.5653	-0.9547	-0.3053
435GLN	HA	996	6.552	11.433	6.177	0.2212	-1.5201	-1.3644
435GLN	CB	997	6.631	11.636	6.207	-0.0504	0.1516	0.0842
435GLN	HB1	998	6.722	11.678	6.249	0.2796	-1.5878	1.1966
435GLN	HB2	999	6.632	11.653	6.099	0.3445	-0.8924	-0.0841
435GLN	CG	1000	6.503	11.703	6.267	-0.2334	0.4885	0.4918
435GLN	HG1	1001	6.411	11.654	6.238	0.8418	-1.347	0.0201
435GLN	HG2	1002	6.519	11.687	6.374	-2.2679	-1.2804	0.5921
435GLN	CD	1003	6.511	11.853	6.261	0.2305	-0.2549	0.3266
435GLN	OE1	1004	6.607	11.912	6.211	0.0308	-0.3102	0.0061
435GLN	NE2	1005	6.418	11.928	6.327	-0.1247	0.2226	0.8363
435GLN	HE21	1006	6.34	11.889	6.378	1.0176	0.0594	2.5239
435GLN	HE22	1007	6.426	12.028	6.313	3.116	0.0551	0.7404
435GLN	C	1008	6.758	11.429	6.139	-0.5627	-0.7182	0.0796
435GLN	O	1009	6.746	11.386	6.022	-0.1825	0.303	0.3819
436ASP	N	1010	6.881	11.448	6.194	0.2731	0.6142	0.4923
436ASP	H	1011	6.875	11.476	6.291	-0.9446	2.1348	0.013
436ASP	CA	1012	7.013	11.413	6.14	-0.5067	-0.1481	-0.2572
436ASP	HA	1013	7.017	11.453	6.039	1.3102	0.4317	0.0106
436ASP	CB	1014	7.115	11.486	6.23	-0.7098	0.0858	-0.2169
436ASP	HB1	1015	7.093	11.592	6.227	-2.5868	-0.1566	2.1016
436ASP	HB2	1016	7.108	11.467	6.337	0.0474	0.1148	-0.1561
436ASP	CG	1017	7.26	11.464	6.191	-0.3043	0.4129	-0.2218
436ASP	OD1	1018	7.311	11.355	6.227	0.0726	-0.3902	-0.5275
436ASP	OD2	1019	7.325	11.548	6.123	0.3295	0.602	-0.1185
436ASP	C	1020	7.023	11.26	6.131	0.2891	0.1591	0.0106
436ASP	O	1021	7.062	11.205	6.027	0.1706	0.3218	-0.6726
437LEU	N	1022	6.971	11.185	6.235	-0.1723	0.2525	0.1197
437LEU	H	1023	6.922	11.234	6.309	0.641	1.8827	-0.3892
437LEU	CA	1024	6.971	11.037	6.245	0.3987	-0.5092	0.163
437LEU	HA	1025	7.07	11.004	6.216	1.1118	0.1607	1.7423
437LEU	CB	1026	6.954	10.994	6.393	-0.0139	-0.4005	-0.1352
437LEU	HB1	1027	7.042	11.033	6.444	-1.0872	0.5695	1.0306
437LEU	HB2	1028	6.867	11.043	6.437	-0.475	0.4363	-1.8893
437LEU	CG	1029	6.948	10.836	6.424	0.309	0.5476	0.0371
437LEU	HG	1030	6.991	10.788	6.336	-1.2579	-0.8476	-0.006
437LEU	CD1	1031	7.03	10.794	6.546	0.3024	-1.2637	-0.1498
437LEU	HD11	1032	7.138	10.807	6.531	0.3775	-0.087	1.1757
437LEU	HD12	1033	7.007	10.857	6.632	-0.1975	-0.2849	-0.9834
437LEU	HD13	1034	7.017	10.69	6.577	-0.2387	-1.241	-0.2933
437LEU	CD2	1035	6.807	10.784	6.417	0.1135	-0.779	-0.031
437LEU	HD21	1036	6.819	10.676	6.417	-0.1	-0.8032	-0.6337
437LEU	HD22	1037	6.759	10.811	6.511	3.0349	2.8812	0.69
437LEU	HD23	1038	6.745	10.827	6.339	-0.7388	-1.3526	0.3154
437LEU	C	1039	6.864	10.981	6.142	0.0989	-0.6482	-0.0783
437LEU	O	1040	6.905	10.89	6.065	0.3294	-0.6107	0.0225
438LEU	N	1041	6.74	11.047	6.12	-0.3382	-0.227	0.5459
438LEU	H	1042	6.729	11.13	6.176	-1.4375	2.4022	-3.1926
438LEU	CA	1043	6.647	11.021	6.011	-0.1211	-0.249	-0.6518
438LEU	HA	1044	6.626	10.914	6.016	0.6783	-0.3665	1.1142
438LEU	CB	1045	6.527	11.116	6.029	0.9267	0.1313	-0.0357
438LEU	HB1	1046	6.557	11.22	6.034	1.5809	-0.0471	-0.1231
438LEU	HB2	1047	6.464	11.097	5.943	0.4278	0.601	0.2209
438LEU	CG	1048	6.442	11.062	6.151	0.2076	-0.5012	-0.6432
438LEU	HG	1049	6.51	11.071	6.235	-0.1561	-0.7071	-0.3232
438LEU	CD1	1050	6.325	11.16	6.18	0.4954	-0.0295	-0.3058
438LEU	HD11	1051	6.279	11.182	6.084	2.6122	-0.1842	-1.4214
438LEU	HD12	1052	6.248	11.111	6.24	-0.4694	0.3017	-1.2251
438LEU	HD13	1053	6.35	11.257	6.222	3.32	-0.4292	-0.8718
438LEU	CD2	1054	6.391	10.916	6.15	-0.1727	-0.4975	0.0705
438LEU	HD21	1055	6.315	10.892	6.224	-0.2332	-1.6224	-0.341
438LEU	HD22	1056	6.375	10.887	6.046	3.0971	0.1182	-0.716
438LEU	HD23	1057	6.476	10.856	6.18	1.1723	1.0804	-0.4093
438LEU	C	1058	6.697	11.042	5.87	-0.1425	-0.0353	0.614
438LEU	O	1059	6.669	10.961	5.777	0.0997	-0.3841	-0.4904
439PHE	N	1060	6.792	11.139	5.852	-0.8059	-0.0312	-0.2638
439PHE	H	1061	6.801	11.205	5.928	1.0442	0.483	-0.8786
439PHE	CA	1062	6.871	11.163	5.729	0.2547	0.2281	-0.987
439PHE	HA	1063	6.816	11.147	5.637	0.3162	0.5116	-1.0735
439PHE	CB	1064	6.924	11.305	5.735	0.055	0.2718	-0.2731
439PHE	HB1	1065	6.844	11.375	5.758	1.5417	1.5034	1.4519
439PHE	HB2	1066	6.979	11.321	5.828	-2.0392	1.0778	0.8793
439PHE	CG	1067	7.001	11.364	5.62	-0.3833	-0.3264	0.1754
439PHE	CD1	1068	6.934	11.424	5.508	-0.1566	0.4938	0.0359
439PHE	HD1	1069	6.826	11.424	5.499	-0.142	1.8317	-0.3873
439PHE	CD2	1070	7.142	11.354	5.609	0.2095	-0.2703	-0.9623
439PHE	HD2	1071	7.201	11.305	5.685	-0.9227	-0.3344	-0.1029
439PHE	CE1	1072	6.999	11.471	5.395	-0.3166	-0.1682	0.1353
439PHE	HE1	1073	6.938	11.516	5.318	-0.441	1.5583	1.1986
439PHE	CE2	1074	7.21	11.42	5.504	-0.0076	-0.0359	0.8744
439PHE	HE2	1075	7.318	11.413	5.506	0.0064	0.1128	0.7327
439PHE	CZ	1076	7.142	11.468	5.392	0.9459	0.1762	0.6162
439PHE	HZ	1077	7.201	11.505	5.309	0.226	-0.5358	-0.2411
439PHE	C	1078	6.984	11.058	5.725	-0.1813	-0.1148	0.8607
439PHE	O	1079	7.014	11.01	5.62	0.3788	-0.3302	0.2151
440GLU	N	1080	7.044	11.015	5.839	-0.1358	0.49	0.4089
440GLU	H	1081	7.022	11.062	5.926	-0.2009	0.4566	0.4108
440GLU	CA	1082	7.156	10.918	5.838	-0.5093	-0.4966	0.187
440GLU	HA	1083	7.227	10.953	5.763	0.9034	0.723	2.0081
440GLU	CB	1084	7.226	10.92	5.974	-0.3503	0.118	0.1775
440GLU	HB1	1085	7.235	11.021	6.013	0.0777	-0.8374	2.7343
440GLU	HB2	1086	7.158	10.872	6.044	-0.7848	1.0578	0.409
440GLU	CG	1087	7.351	10.838	5.995	0.1724	0.2911	-0.6028
440GLU	HG1	1088	7.362	10.821	6.103	0.3802	-0.1248	-0.6876
440GLU	HG2	1089	7.329	10.741	5.951	-0.3171	-1.4632	3.1229
440GLU	CD	1090	7.48	10.905	5.952	0.099	0.4918	-0.3325
440GLU	OE1	1091	7.513	11.014	6	0.669	-0.0313	-0.489
440GLU	OE2	1092	7.542	10.846	5.86	0.4678	-0.3305	-0.579
440GLU	C	1093	7.099	10.778	5.795	-0.1297	1.3235	0.8341
440GLU	O	1094	7.15	10.706	5.706	-0.377	0.5247	-0.7873
441SER	N	1095	6.989	10.734	5.856	-0.1713	0.6619	0.0037
441SER	H	1096	6.95	10.789	5.931	-0.6142	-0.8791	0.9543
441SER	CA	1097	6.94	10.602	5.831	-0.3908	-0.1785	-0.0203
441SER	HA	1098	7.02	10.529	5.844	-0.0479	-0.3112	-2.3266
441SER	CB	1099	6.85	10.565	5.955	0.6714	0.1051	-0.766
441SER	HB1	1100	6.813	10.463	5.942	0.7372	0.1363	-1.2108
441SER	HB2	1101	6.904	10.563	6.05	-1.0453	-2.6332	0.2653
441SER	OG	1102	6.742	10.657	5.963	-0.1511	0.0795	0.2359
441SER	HG	1103	6.773	10.745	5.979	-1.5599	1.1827	-2.4122
441SER	C	1104	6.869	10.585	5.697	0.5698	0.4752	-0.0997
441SER	O	1105	6.875	10.476	5.635	-0.0023	0.0055	0.6754
442ALA	N	1106	6.808	10.691	5.646	-0.7131	-0.1461	-0.3725
442ALA	H	1107	6.795	10.782	5.688	0.2732	0.9715	-2.3456
442ALA	CA	1108	6.745	10.68	5.517	-0.1895	0.223	0.6878
442ALA	HA	1109	6.697	10.59	5.48	-0.0523	1.3366	-2.5434
442ALA	CB	1110	6.651	10.794	5.515	0.478	0.695	0.3633
442ALA	HB1	1111	6.565	10.783	5.581	1.0175	0.9921	1.1278
442ALA	HB2	1112	6.702	10.885	5.545	0.2265	1.2552	-0.8398
442ALA	HB3	1113	6.624	10.828	5.415	-0.9335	1.4307	0.9794
442ALA	C	1114	6.846	10.708	5.402	0.0023	0.1556	0.4943
442ALA	O	1115	6.812	10.67	5.286	-0.0678	-0.2966	-0.2329
443PHE	N	1116	6.965	10.764	5.43	0.3842	0.0937	0.5109
443PHE	H	1117	6.981	10.782	5.528	-1.2863	1.3573	0.5913
443PHE	CA	1118	7.077	10.807	5.338	0.6233	0.5295	0.2069
443PHE	HA	1119	7.048	10.907	5.307	1.6666	0.7079	-0.2158
443PHE	CB	1120	7.195	10.827	5.417	0.009	-0.4287	-0.3729
443PHE	HB1	1121	7.185	10.888	5.508	-0.5797	1.0563	-1.3964
443PHE	HB2	1122	7.238	10.74	5.467	-0.9459	0.3973	2.0674
443PHE	CG	1123	7.313	10.893	5.359	0.4661	0.0035	0.6569
443PHE	CD1	1124	7.337	11.027	5.377	0.8418	-0.27	0.61
443PHE	HD1	1125	7.265	11.089	5.428	-0.2175	0.5169	-1.7024
443PHE	CD2	1126	7.412	10.814	5.292	0.5092	0.4407	-0.499
443PHE	HD2	1127	7.398	10.708	5.276	-1.3464	0.5219	0.3693
443PHE	CE1	1128	7.446	11.091	5.309	0.4512	0.0712	0.336
443PHE	HE1	1129	7.461	11.196	5.326	-1.4106	0.253	1.1323
443PHE	CE2	1130	7.522	10.879	5.237	-0.2063	0.4223	-0.1415
443PHE	HE2	1131	7.603	10.815	5.207	-0.9909	-0.7205	0.1325
443PHE	CZ	1132	7.544	11.015	5.245	0.5413	-1.0701	0.4149
443PHE	HZ	1133	7.637	11.056	5.207	0.6472	-3.1818	-1.914
443PHE	C	1134	7.083	10.734	5.203	-0.715	0.4766	-0.5691
443PHE	O	1135	7.087	10.803	5.102	-0.3459	-0.1071	-0.101
444LEU	N	1136	7.105	10.599	5.2	-0.7336	0.2659	0.5402
444LEU	H	1137	7.085	10.542	5.281	0.7912	-0.9535	0.1207
444LEU	CA	1138	7.123	10.527	5.078	-0.1839	-0.0679	0.5261
444LEU	HA	1139	7.198	10.578	5.018	1.1662	-2.266	0.2484
444LEU	CB	1140	7.181	10.385	5.102	-0.0492	-0.9668	-0.0277
444LEU	HB1	1141	7.106	10.328	5.158	0.1575	-1.3404	-0.1267
444LEU	HB2	1142	7.182	10.33	5.008	-1.2094	-1.0548	-0.0024
444LEU	CG	1143	7.326	10.386	5.17	-0.0854	-0.2925	0.5704
444LEU	HG	1144	7.326	10.449	5.259	-0.8442	-2.0069	1.8465
444LEU	CD1	1145	7.362	10.248	5.228	0.4535	-0.7928	0.0547
444LEU	HD11	1146	7.428	10.258	5.314	-1.1542	-1.3594	1.407
444LEU	HD12	1147	7.267	10.214	5.27	-0.2025	2.3929	1.4083
444LEU	HD13	1148	7.404	10.17	5.164	0.359	-0.8297	0.0371
444LEU	CD2	1149	7.437	10.434	5.07	0.2599	0.7397	-0.7098
444LEU	HD21	1150	7.431	10.542	5.05	-0.9215	0.4748	-1.9929
444LEU	HD22	1151	7.539	10.432	5.106	-0.4025	-0.2537	1.2193
444LEU	HD23	1152	7.421	10.402	4.967	-0.165	0.1728	-0.4687
444LEU	C	1153	6.995	10.515	5.001	-0.4152	-0.2445	0.4583
444LEU	O	1154	7.003	10.516	4.875	0.8093	-0.36	-0.0179
445GLU	N	1155	6.877	10.513	5.065	-0.069	0.4894	-0.6375
445GLU	H	1156	6.869	10.53	5.164	0.3848	-0.585	-0.3941
445GLU	CA	1157	6.75	10.529	4.996	-0.7015	-0.4813	0.2873
445GLU	HA	1158	6.749	10.456	4.915	2.2915	1.4723	-1.7416
445GLU	CB	1159	6.638	10.493	5.085	0.0755	-0.6288	-0.5937
445GLU	HB1	1160	6.63	10.539	5.184	-1.5461	-1.9972	-0.0355
445GLU	HB2	1161	6.546	10.523	5.036	0.1129	2.085	0.8162
445GLU	CG	1162	6.629	10.345	5.123	-0.137	0.414	-0.4349
445GLU	HG1	1163	6.591	10.279	5.045	1.4684	0.2494	-1.1178
445GLU	HG2	1164	6.726	10.299	5.14	0.434	1.8818	0.486
445GLU	CD	1165	6.562	10.312	5.248	-0.0772	-0.3347	-0.3302
445GLU	OE1	1166	6.633	10.28	5.348	-0.0957	0.0687	-0.0799
445GLU	OE2	1167	6.438	10.315	5.252	0.2218	0.285	-0.1819
445GLU	C	1168	6.72	10.671	4.938	0.2252	0.053	0.697
445GLU	O	1169	6.681	10.686	4.82	-0.0138	-0.0044	-0.0465
446LEU	N	1170	6.758	10.775	5.008	-0.1991	0.7555	-0.7233
446LEU	H	1171	6.788	10.744	5.099	-0.604	1.5985	-0.2935
446LEU	CA	1172	6.759	10.916	4.951	0.3512	0.494	1.0119
446LEU	HA	1173	6.666	10.931	4.896	0.1323	-0.1327	1.1972
446LEU	CB	1174	6.784	11.009	5.065	0.3906	0.2949	0.2784
446LEU	HB1	1175	6.867	10.959	5.116	0.5328	0.0701	-0.1741
446LEU	HB2	1176	6.815	11.107	5.03	-2.421	1.109	-0.2116
446LEU	CG	1177	6.656	11.012	5.155	-0.2726	0.2336	0.9178
446LEU	HG	1178	6.624	10.913	5.188	-0.1061	-0.2318	-0.2695
446LEU	CD1	1179	6.692	11.089	5.28	0.0312	-0.713	0.0456
446LEU	HD11	1180	6.613	11.087	5.355	0.2144	0.3964	0.2835
446LEU	HD12	1181	6.774	11.033	5.325	0.9029	0.5042	0.0165
446LEU	HD13	1182	6.712	11.196	5.272	-0.0836	-0.3959	2.8509
446LEU	CD2	1183	6.539	11.069	5.073	0.0641	-0.1473	-0.0211
446LEU	HD21	1184	6.559	11.151	5.005	-0.2222	-1.2069	-1.4283
446LEU	HD22	1185	6.484	10.993	5.018	1.8505	-2.3642	1.078
446LEU	HD23	1186	6.47	11.1	5.151	1.8615	1.8285	0.8824
446LEU	C	1187	6.859	10.935	4.842	0.2383	-0.3966	1.1368
446LEU	O	1188	6.826	11.003	4.736	0.238	0.0134	-0.0429
447PHE	N	1189	6.975	10.87	4.854	-0.3219	0.28	-0.2194
447PHE	H	1190	7	10.835	4.945	2.9976	-0.0301	-1.1057
447PHE	CA	1191	7.074	10.864	4.744	0.693	0.7797	-0.536
447PHE	HA	1192	7.113	10.965	4.735	1.2551	0.5054	-1.3044
447PHE	CB	1193	7.206	10.793	4.778	-0.2208	0.5127	-0.003
447PHE	HB1	1194	7.252	10.841	4.865	-0.5456	-0.1743	0.5593
447PHE	HB2	1195	7.189	10.69	4.809	2.4974	0.1089	0.402
447PHE	CG	1196	7.307	10.795	4.661	-0.6777	-0.5372	-0.1853
447PHE	CD1	1197	7.324	10.681	4.579	-0.3592	0.3968	0.4592
447PHE	HD1	1198	7.263	10.593	4.592	-0.3098	0.2872	-0.0159
447PHE	CD2	1199	7.404	10.9	4.645	-0.3379	0.1486	-0.3596
447PHE	HD2	1200	7.397	10.991	4.703	-2.8192	-0.7551	0.8732
447PHE	CE1	1201	7.415	10.685	4.468	-0.1959	0.0926	-0.2028
447PHE	HE1	1202	7.418	10.597	4.404	-0.1373	-0.4256	0.5068
447PHE	CE2	1203	7.499	10.895	4.544	-0.0963	-0.1979	-0.0244
447PHE	HE2	1204	7.561	10.982	4.529	1.556	-1.4675	-0.898
447PHE	CZ	1205	7.513	10.784	4.457	-0.1721	0.4042	0.439
447PHE	HZ	1206	7.592	10.774	4.384	0.2367	0.4848	0.8644
447PHE	C	1207	7.011	10.802	4.612	-0.102	-0.0468	-0.7112
447PHE	O	1208	7.019	10.862	4.506	0.3104	0.0779	0.0033
448VAL	N	1209	6.951	10.682	4.624	-0.1668	0.5798	-0.6017
448VAL	H	1210	6.947	10.652	4.72	1.7186	1.0071	-0.3303
448VAL	CA	1211	6.884	10.605	4.521	-0.6761	-0.6564	-0.1524
448VAL	HA	1212	6.95	10.589	4.436	-0.641	1.32	-0.545
448VAL	CB	1213	6.842	10.464	4.565	-0.3595	0.6811	-0.3445
448VAL	HB	1214	6.807	10.482	4.667	3.004	-1.2694	1.3818
448VAL	CG1	1215	6.732	10.398	4.48	0.4112	0.2591	0.0987
448VAL	HG11	1216	6.63	10.41	4.516	0.4531	-0.5752	0.5027
448VAL	HG12	1217	6.735	10.415	4.372	-1.2605	-3.0825	-0.6007
448VAL	HG13	1218	6.744	10.29	4.477	0.5842	0.2361	-3.4927
448VAL	CG2	1219	6.958	10.366	4.593	0.864	0.3833	0.4939
448VAL	HG21	1220	7.009	10.341	4.5	-0.5114	-0.2673	-0.1133
448VAL	HG22	1221	7.036	10.403	4.66	1.5848	0.7577	-0.5373
448VAL	HG23	1222	6.922	10.27	4.631	-1.5613	0.4188	-1.4401
448VAL	C	1223	6.767	10.692	4.462	-0.1429	0.584	-0.1622
448VAL	O	1224	6.754	10.687	4.342	-0.0605	-0.5081	0.906
449LEU	N	1225	6.689	10.769	4.546	0.5447	-0.2218	-0.0462
449LEU	H	1226	6.717	10.789	4.641	-0.6771	1.7594	-0.0486
449LEU	CA	1227	6.58	10.855	4.497	0.1794	0.1604	-0.3767
449LEU	HA	1228	6.514	10.786	4.444	-0.5053	0.4681	0.0633
449LEU	CB	1229	6.489	10.907	4.611	0.3754	-0.1422	0.2237
449LEU	HB1	1230	6.459	10.827	4.678	-2.2787	-0.972	-1.768
449LEU	HB2	1231	6.543	10.976	4.676	-0.0604	-0.2466	0.7123
449LEU	CG	1232	6.363	10.982	4.569	0.4725	0.2545	-0.1105
449LEU	HG	1233	6.4	11.069	4.516	1.311	0.4259	0.7432
449LEU	CD1	1234	6.268	10.909	4.469	-0.0621	-0.3032	0.5603
449LEU	HD11	1235	6.238	10.81	4.504	0.1295	-1.0085	-1.1493
449LEU	HD12	1236	6.176	10.964	4.452	-0.317	-1.2644	-1.4254
449LEU	HD13	1237	6.319	10.882	4.377	-1.7768	-0.3332	-0.4194
449LEU	CD2	1238	6.287	11.035	4.696	0.7832	-0.056	-0.0391
449LEU	HD21	1239	6.341	11.118	4.742	1.1069	-0.9403	1.2018
449LEU	HD22	1240	6.185	11.069	4.678	0.9229	0.7875	0.6753
449LEU	HD23	1241	6.277	10.956	4.77	-1.0192	-0.9783	-1.1969
449LEU	C	1242	6.633	10.972	4.416	-0.0407	0.0133	-0.2926
449LEU	O	1243	6.583	10.998	4.31	0.5217	-0.4817	-0.206
450ARG	N	1244	6.741	11.032	4.47	0.0048	0.8674	0.0704
450ARG	H	1245	6.78	11	4.557	2.2923	-0.2295	-1.2559
450ARG	CA	1246	6.801	11.142	4.403	-0.2815	-0.1451	-0.3497
450ARG	HA	1247	6.726	11.218	4.38	0.3644	0.7043	0.3006
450ARG	CB	1248	6.903	11.209	4.49	0.0429	0.1159	-0.5688
450ARG	HB1	1249	6.844	11.284	4.543	1.9149	0.6566	0.8899
450ARG	HB2	1250	6.934	11.141	4.57	-1.941	-0.4362	-0.23
450ARG	CG	1251	7.011	11.288	4.414	-0.5256	0.0368	0.2614
450ARG	HG1	1252	7.077	11.219	4.361	-0.7454	0.682	-0.9009
450ARG	HG2	1253	6.97	11.346	4.331	1.7836	-0.5299	-1.3973
450ARG	CD	1254	7.094	11.395	4.498	-0.3341	0.2433	-0.4632
450ARG	HD1	1255	7.024	11.472	4.528	-2.7912	-1.9457	-0.2854
450ARG	HD2	1256	7.134	11.341	4.584	2.9741	0.6113	-1.5908
450ARG	NE	1257	7.213	11.461	4.439	0.28	-0.082	-0.2873
450ARG	HE	1258	7.247	11.427	4.35	2.8965	2.0035	-0.2178
450ARG	CZ	1259	7.298	11.531	4.514	-0.0323	0.7819	-0.0466
450ARG	NH1	1260	7.282	11.551	4.644	0.0608	-0.2623	-0.0561
450ARG	HH11	1261	7.217	11.496	4.699	-1.6166	2.3431	0.7567
450ARG	HH12	1262	7.332	11.619	4.701	-0.5188	1.8154	-1.9143
450ARG	NH2	1263	7.405	11.583	4.454	0.3461	-0.2017	-0.3907
450ARG	HH21	1264	7.432	11.582	4.357	1.7402	-1.1499	-0.0101
450ARG	HH22	1265	7.46	11.646	4.511	1.7084	0.0637	-1.941
450ARG	C	1266	6.853	11.102	4.261	0.5154	0.962	-0.3636
450ARG	O	1267	6.822	11.17	4.159	-0.1338	-0.0501	-0.704
451LEU	N	1268	6.925	10.993	4.262	-0.0463	-0.3025	0.342
451LEU	H	1269	6.958	10.948	4.346	2.0204	1.3442	0.5178
451LEU	CA	1270	6.977	10.927	4.136	0.0376	0.1226	-0.1027
451LEU	HA	1271	7.035	11.002	4.081	1.6071	-0.3705	0.8457
451LEU	CB	1272	7.088	10.822	4.179	0.5743	0.1821	0.1685
451LEU	HB1	1273	7.148	10.863	4.261	0.72	-0.8704	0.6025
451LEU	HB2	1274	7.029	10.745	4.228	-0.761	0.3628	-1.0744
451LEU	CG	1275	7.184	10.779	4.063	0.7848	-0.5953	0.0974
451LEU	HG	1276	7.116	10.73	3.993	-0.316	0.8467	0.1207
451LEU	CD1	1277	7.247	10.901	3.99	-1.0414	0.152	0.0624
451LEU	HD11	1278	7.262	10.98	4.064	-1.3481	0.2413	0.0332
451LEU	HD12	1279	7.335	10.867	3.936	-0.4138	0.7354	0.692
451LEU	HD13	1280	7.179	10.947	3.918	0.964	1.151	-1.2822
451LEU	CD2	1281	7.289	10.687	4.118	-0.9215	0.4686	-0.3141
451LEU	HD21	1282	7.355	10.662	4.035	-1.7939	-4.1774	0.1224
451LEU	HD22	1283	7.344	10.729	4.203	-0.8817	-1.61	0.7491
451LEU	HD23	1284	7.252	10.589	4.149	0.4111	0.539	1.7217
451LEU	C	1285	6.865	10.876	4.045	-0.7213	-0.7919	0.5421
451LEU	O	1286	6.883	10.864	3.919	-0.0882	-0.3681	-0.0128
452ALA	N	1287	6.749	10.843	4.099	0.6623	0.3467	0.1883
452ALA	H	1288	6.733	10.822	4.196	-0.904	-1.0469	-0.3057
452ALA	CA	1289	6.634	10.814	4.019	-0.2829	-0.0434	-0.5213
452ALA	HA	1290	6.667	10.751	3.937	-2.2092	-0.5214	-0.9764
452ALA	CB	1291	6.535	10.73	4.11	-0.6362	-0.5338	0.3224
452ALA	HB1	1292	6.593	10.649	4.155	-1.7036	-1.8066	-0.5307
452ALA	HB2	1293	6.485	10.797	4.179	-1.9435	1.713	-2.5687
452ALA	HB3	1294	6.457	10.683	4.05	-1.792	3.544	-1.7327
452ALA	C	1295	6.551	10.937	3.964	1.0892	-0.2294	-0.3876
452ALA	O	1296	6.485	10.918	3.858	0.051	0.0488	-0.3852
453TYR	N	1297	6.564	11.053	4.023	-0.3787	0.1725	0.1085
453TYR	H	1298	6.623	11.06	4.106	-1.4464	0.9093	0.8338
453TYR	CA	1299	6.523	11.187	3.968	0.6805	-0.1182	-0.323
453TYR	HA	1300	6.425	11.164	3.924	1.2892	-2.2438	-0.6851
453TYR	CB	1301	6.518	11.295	4.078	-0.3643	1.0529	-0.3178
453TYR	HB1	1302	6.459	11.248	4.157	0.3862	-1.5275	-1.1634
453TYR	HB2	1303	6.619	11.315	4.113	0.4635	-2.2767	-0.4273
453TYR	CG	1304	6.443	11.416	4.036	0.0597	-0.0109	0.0631
453TYR	CD1	1305	6.307	11.414	4.007	-0.0321	-0.1449	-0.3772
453TYR	HD1	1306	6.246	11.33	4.036	0.8028	0.0578	2.2141
453TYR	CD2	1307	6.517	11.541	4.003	-0.2091	0.4167	0.3928
453TYR	HD2	1308	6.621	11.564	4.022	-0.1919	-0.6984	1.7747
453TYR	CE1	1309	6.239	11.53	3.959	-0.7674	0.1338	0.6136
453TYR	HE1	1310	6.133	11.521	3.938	-0.122	0.4138	-3.7154
453TYR	CE2	1311	6.448	11.647	3.953	0.5826	-0.0758	-0.3552
453TYR	HE2	1312	6.511	11.734	3.942	0.2634	0.2696	0.4269
453TYR	CZ	1313	6.311	11.65	3.936	0.2541	-0.0982	0.1926
453TYR	OH	1314	6.252	11.763	3.893	0.0298	0.0525	0.1818
453TYR	HH	1315	6.172	11.733	3.853	-1.7564	2.9705	1.2615
453TYR	C	1316	6.622	11.238	3.856	0.0479	0.2996	-0.0945
453TYR	O	1317	6.584	11.297	3.758	-0.4617	-0.2261	0.0417
454ARG	N	1318	6.749	11.215	3.889	-0.5797	-0.6861	0.381
454ARG	H	1319	6.765	11.151	3.964	1.0679	-1.5199	-0.6286
454ARG	CA	1320	6.867	11.249	3.813	-0.4409	0.4214	0.2854
454ARG	HA	1321	6.836	11.333	3.749	-1.8059	0.211	0.6357
454ARG	CB	1322	6.986	11.304	3.9	0.2942	0.2588	0.2701
454ARG	HB1	1323	7.025	11.223	3.962	-1.1307	0.1312	1.0361
454ARG	HB2	1324	7.064	11.334	3.829	-1.2883	0.9176	-1.2622
454ARG	CG	1325	6.94	11.425	3.979	-1.2625	-0.5769	-0.2047
454ARG	HG1	1326	6.91	11.513	3.922	-0.4108	0.7778	1.326
454ARG	HG2	1327	6.856	11.403	4.045	-1.9325	-1.861	-1.4294
454ARG	CD	1328	7.056	11.493	4.056	0.6484	0.907	0.4111
454ARG	HD1	1329	7.114	11.412	4.102	-2.1938	0.0881	2.8909
454ARG	HD2	1330	7.116	11.551	3.986	-0.881	-0.095	-1.8351
454ARG	NE	1331	7.007	11.564	4.175	0.3548	-0.3386	-0.0998
454ARG	HE	1332	6.91	11.55	4.198	0.563	-0.3395	0.8107
454ARG	CZ	1333	7.077	11.652	4.247	0.1798	-0.0903	-0.2135
454ARG	NH1	1334	7.199	11.697	4.21	0.1577	0.3739	-0.5557
454ARG	HH11	1335	7.226	11.681	4.114	-1.0426	0.8265	-0.9814
454ARG	HH12	1336	7.252	11.755	4.274	-0.8864	-2.2143	3.0229
454ARG	NH2	1337	7.022	11.715	4.355	-0.5028	0.2939	0.4829
454ARG	HH21	1338	6.931	11.686	4.388	-0.6397	0.6343	0.4159
454ARG	HH22	1339	7.074	11.78	4.413	-0.9562	2.2935	-1.2348
454ARG	C	1340	6.916	11.125	3.736	-0.8104	0.2567	0.4038
454ARG	O	1341	7.03	11.087	3.735	0.0735	-0.7296	0.4591
455SER	N	1342	6.828	11.059	3.663	0.1808	-0.1449	0.6946
455SER	H	1343	6.733	11.082	3.687	0.7825	2.6275	0.7405
455SER	CA	1344	6.856	10.98	3.548	-0.4021	0.685	0.3023
455SER	HA	1345	6.953	11.011	3.508	-0.6138	-0.884	-1.526
455SER	CB	1346	6.889	10.837	3.593	0.5525	-0.2825	0.1981
455SER	HB1	1347	6.898	10.77	3.508	1.0495	1.0243	-0.8164
455SER	HB2	1348	6.979	10.836	3.655	0.3938	-0.5534	0.429
455SER	OG	1349	6.779	10.795	3.674	-0.4786	-0.217	-0.3294
455SER	HG	1350	6.805	10.811	3.763	-0.0256	0.9194	-0.6487
455SER	C	1351	6.756	10.997	3.432	-0.4601	0.0211	0.8119
455SER	O	1352	6.635	11.012	3.452	0.5339	-0.1652	-0.397
456ASN	N	1353	6.812	10.981	3.307	-0.3973	-0.6266	-0.3929
456ASN	H	1354	6.912	10.966	3.298	0.0685	2.1616	-0.6853
456ASN	CA	1355	6.73	10.965	3.186	-0.0138	-0.2398	-0.0217
456ASN	HA	1356	6.633	11.014	3.191	-0.6621	-1.4595	-0.1068
456ASN	CB	1357	6.793	11.043	3.07	0.1326	0.007	0.1366
456ASN	HB1	1358	6.823	11.143	3.1	-1.4926	-0.2464	2.9677
456ASN	HB2	1359	6.886	10.992	3.045	0.1519	-0.5442	1.2647
456ASN	CG	1360	6.711	11.041	2.937	0.1657	0.3509	-0.4404
456ASN	OD1	1361	6.697	10.941	2.867	0.124	0.2279	0.0561
456ASN	ND2	1362	6.63	11.15	2.917	-0.3901	-0.0448	0.4093
456ASN	HD21	1363	6.63	11.234	2.974	0.4287	0.9296	-0.9568
456ASN	HD22	1364	6.556	11.149	2.849	0.0096	0.2217	-0.033
456ASN	C	1365	6.728	10.809	3.167	0.1698	-0.1483	0.4395
456ASN	O	1366	6.829	10.75	3.15	-0.1309	-0.1337	0.0828
457PRO	N	1367	6.611	10.747	3.171	0.1713	0.0303	-0.1315
457PRO	CA	1368	6.594	10.602	3.146	0.2768	-0.5811	-0.4741
457PRO	HA	1369	6.661	10.549	3.213	-1.3366	-1.7598	0.2715
457PRO	CB	1370	6.456	10.574	3.202	0.4106	1.0703	0.6343
457PRO	HB1	1371	6.403	10.491	3.154	1.1449	1.9733	-1.9112
457PRO	HB2	1372	6.465	10.532	3.302	-0.3163	-2.0526	-0.4909
457PRO	CG	1373	6.368	10.697	3.18	-0.3751	0.7134	-1.0074
457PRO	HG1	1374	6.328	10.703	3.079	0.8794	-3.6077	-1.9532
457PRO	HG2	1375	6.292	10.712	3.257	1.3116	0.5632	0.7784
457PRO	CD	1376	6.475	10.804	3.188	0.1104	-0.5901	-0.2567
457PRO	HD1	1377	6.456	10.883	3.115	-1.3744	-0.5971	0.1058
457PRO	HD2	1378	6.471	10.845	3.289	-1.8271	-0.1092	-0.4925
457PRO	C	1379	6.606	10.552	2.999	0.3248	0.554	0.0265
457PRO	O	1380	6.649	10.433	2.984	0.0507	0.4821	-0.0764
458VAL	N	1381	6.564	10.628	2.895	-0.2372	-0.2173	-0.0418
458VAL	H	1382	6.522	10.715	2.924	0.0606	-0.4947	1.2982
458VAL	CA	1383	6.562	10.597	2.752	-0.7602	0.538	0.0775
458VAL	HA	1384	6.521	10.496	2.742	-1.104	0.8501	-2.186
458VAL	CB	1385	6.483	10.702	2.664	-0.232	0.1283	0.9534
458VAL	HB	1386	6.535	10.798	2.664	0.0245	-0.0113	0.3998
458VAL	CG1	1387	6.454	10.656	2.516	0.001	-0.6172	-0.3966
458VAL	HG11	1388	6.399	10.562	2.51	-2.3533	0.7109	-1.1145
458VAL	HG12	1389	6.388	10.723	2.461	-0.7481	-2.1372	-1.4212
458VAL	HG13	1390	6.542	10.643	2.454	0.4743	0.7947	-0.0593
458VAL	CG2	1391	6.343	10.721	2.726	0.1153	-0.2665	0.001
458VAL	HG21	1392	6.355	10.798	2.803	2.4188	0.3708	-0.9099
458VAL	HG22	1393	6.267	10.758	2.657	1.421	-1.0691	-1.9527
458VAL	HG23	1394	6.303	10.629	2.768	-1.0323	0.0628	-0.3259
458VAL	C	1395	6.704	10.583	2.704	-0.276	-0.0633	-0.5377
458VAL	O	1396	6.732	10.497	2.616	-0.4712	-0.0971	-0.036
459GLU	N	1397	6.791	10.676	2.751	-0.2455	0.4708	-0.0698
459GLU	H	1398	6.755	10.74	2.82	0.6816	2.0639	-0.9919
459GLU	CA	1399	6.934	10.674	2.713	0.3218	-0.6206	-0.3241
459GLU	HA	1400	6.938	10.634	2.612	-1.6369	0.37	-0.8491
459GLU	CB	1401	6.997	10.817	2.725	-0.6909	-0.7507	0.5426
459GLU	HB1	1402	6.923	10.892	2.696	-3.4495	-2.9135	1.497
459GLU	HB2	1403	7.012	10.835	2.831	0.9868	1.4901	-0.0012
459GLU	CG	1404	7.133	10.853	2.654	-0.1499	-0.2397	-0.5412
459GLU	HG1	1405	7.166	10.949	2.693	-0.0486	-0.5168	0.0737
459GLU	HG2	1406	7.208	10.776	2.675	0.39	1.0966	3.1929
459GLU	CD	1407	7.11	10.854	2.505	0.1396	-0.4633	-0.3526
459GLU	OE1	1408	7.08	10.747	2.448	0.0094	0.2885	0.0987
459GLU	OE2	1409	7.138	10.959	2.441	-0.2043	0.2682	-0.9015
459GLU	C	1410	7.004	10.577	2.812	0.1487	-0.5193	-0.5898
459GLU	O	1411	7.073	10.489	2.766	-0.4289	-0.1579	0.389
460GLY	N	1412	6.986	10.593	2.945	0.9155	0.6567	-0.0998
460GLY	H	1413	6.929	10.668	2.982	0.019	0.1811	-0.4666
460GLY	CA	1414	7.051	10.514	3.046	-0.1384	-0.5049	-0.6414
460GLY	HA1	1415	6.975	10.512	3.125	0.3666	0.0281	-0.1261
460GLY	HA2	1416	7.075	10.41	3.021	1.0107	-0.6913	1.068
460GLY	C	1417	7.167	10.59	3.109	0.2608	0.4885	-0.6639
460GLY	O	1418	7.239	10.541	3.192	-0.1848	0.7618	0.9178
461LYS	N	1419	7.18	10.72	3.079	0.1157	-0.6434	-0.2472
461LYS	H	1420	7.111	10.755	3.014	-1.8215	-1.4741	1.2604
461LYS	CA	1421	7.257	10.821	3.154	-0.6047	0.0717	-0.7237
461LYS	HA	1422	7.363	10.795	3.162	-0.64	0.3266	1.1811
461LYS	CB	1423	7.254	10.955	3.069	0.134	0.3161	-0.1098
461LYS	HB1	1424	7.158	10.99	3.031	0.7392	0.7359	-1.3083
461LYS	HB2	1425	7.29	11.026	3.143	0.3813	0.0432	0.0327
461LYS	CG	1426	7.343	10.955	2.945	0.3087	0.616	-0.6081
461LYS	HG1	1427	7.447	10.941	2.975	0.1325	0.8017	0.1159
461LYS	HG2	1428	7.314	10.876	2.877	-1.8334	-0.9331	1.9167
461LYS	CD	1429	7.332	11.095	2.889	0.3402	0.3755	-0.6572
461LYS	HD1	1430	7.226	11.118	2.883	0.6427	2.8193	1.6772
461LYS	HD2	1431	7.378	11.169	2.954	1.6993	-1.6989	0.8845
461LYS	CE	1432	7.406	11.098	2.753	0.0478	-0.5072	0.6721
461LYS	HE1	1433	7.514	11.091	2.768	-0.0043	-3.258	0.3471
461LYS	HE2	1434	7.38	11.009	2.694	1.2443	-0.3114	-0.1896
461LYS	NZ	1435	7.377	11.218	2.671	0.4189	-0.4457	0.8522
461LYS	HZ1	1436	7.281	11.201	2.646	0.3666	2.8464	-2.0553
461LYS	HZ2	1437	7.391	11.308	2.716	1.9934	-0.0707	-0.2923
461LYS	HZ3	1438	7.432	11.219	2.586	1.0918	1.641	1.2471
461LYS	C	1439	7.211	10.846	3.301	-0.8686	-0.0294	0.4891
461LYS	O	1440	7.096	10.875	3.321	0.0121	0.0541	0.1508
462LEU	N	1441	7.3	10.834	3.395	0.6762	0.4622	-0.0025
462LEU	H	1442	7.394	10.814	3.365	-0.0006	-2.7109	-0.2995
462LEU	CA	1443	7.275	10.864	3.536	0.4055	0.2271	0.4423
462LEU	HA	1444	7.169	10.873	3.56	-0.079	0.7079	-1.6646
462LEU	CB	1445	7.336	10.765	3.63	-0.2809	-0.0096	0.2027
462LEU	HB1	1446	7.444	10.755	3.617	-0.4718	-1.144	-0.6795
462LEU	HB2	1447	7.305	10.802	3.727	-0.4917	-1.2892	0.6484
462LEU	CG	1448	7.273	10.623	3.632	0.2662	-0.0532	0.0697
462LEU	HG	1449	7.174	10.632	3.589	0.4893	-3.2697	-1.3316
462LEU	CD1	1450	7.362	10.53	3.549	-0.3189	0.0594	-0.7839
462LEU	HD11	1451	7.337	10.424	3.556	0.1526	-0.1705	-2.1814
462LEU	HD12	1452	7.355	10.551	3.442	-0.4238	-0.5124	-0.8935
462LEU	HD13	1453	7.466	10.528	3.58	-0.7119	0.6237	0.6085
462LEU	CD2	1454	7.265	10.554	3.765	0.1607	-0.107	-0.3553
462LEU	HD21	1455	7.363	10.551	3.815	-1.0234	-1.4635	2.0913
462LEU	HD22	1456	7.209	10.61	3.84	-0.1945	-0.7178	-0.1629
462LEU	HD23	1457	7.22	10.455	3.763	-0.0914	-0.0962	1.9313
462LEU	C	1458	7.349	10.997	3.557	0.1279	0.2117	0.7643
462LEU	O	1459	7.455	11.009	3.495	-0.033	0.2542	0.5418
463ILE	N	1460	7.303	11.086	3.64	0.3347	0.8348	0.1718
463ILE	H	1461	7.218	11.082	3.694	-0.3989	-2.3849	-0.9831
463ILE	CA	1462	7.383	11.207	3.676	0.2915	-0.389	0.3865
463ILE	HA	1463	7.484	11.21	3.636	-0.1491	0.2221	-0.747
463ILE	CB	1464	7.314	11.336	3.618	0.1694	-0.4684	-0.4422
463ILE	HB	1465	7.217	11.333	3.668	1.0455	-3.483	1.3644
463ILE	CG1	1466	7.286	11.325	3.462	0.5755	0.5517	-0.3733
463ILE	HG11	1467	7.276	11.425	3.419	-2.266	0.6621	0.3847
463ILE	HG12	1468	7.361	11.266	3.409	1.5088	2.4015	-1.2035
463ILE	CG2	1469	7.39	11.469	3.653	-0.0179	0.5655	0.4636
463ILE	HG21	1470	7.495	11.457	3.629	0.1624	2.5723	0.0422
463ILE	HG22	1471	7.353	11.556	3.599	-1.6488	-0.5548	-0.3068
463ILE	HG23	1472	7.389	11.498	3.758	1.3207	0.3098	0.5675
463ILE	CD	1473	7.152	11.254	3.432	-0.4044	0.0746	-0.4978
463ILE	HD1	1474	7.167	11.149	3.407	1.1431	0.1093	0.152
463ILE	HD2	1475	7.077	11.273	3.508	0.5111	1.0387	0.1928
463ILE	HD3	1476	7.09	11.284	3.347	-0.6609	-1.6818	-0.9858
463ILE	C	1477	7.419	11.198	3.83	0.6285	-0.4428	0.1645
463ILE	O	1478	7.333	11.237	3.91	0.809	0.0044	-0.0393
464PHE	N	1479	7.535	11.158	3.867	-0.0409	-0.3801	0.1124
464PHE	H	1480	7.606	11.171	3.795	-1.6369	1.921	-1.1875
464PHE	CA	1481	7.592	11.153	4.003	-0.2268	0.7048	-0.1739
464PHE	HA	1482	7.525	11.104	4.074	1.0584	-0.0449	0.563
464PHE	CB	1483	7.718	11.06	4	-0.0023	0.4919	-0.037
464PHE	HB1	1484	7.782	11.086	3.916	-0.0017	2.6353	0.578
464PHE	HB2	1485	7.786	11.071	4.085	1.804	1.5272	-1.5496
464PHE	CG	1486	7.694	10.908	3.992	0.1827	-0.0909	0.7897
464PHE	CD1	1487	7.662	10.858	3.863	-0.0806	0.1966	0.0245
464PHE	HD1	1488	7.661	10.928	3.781	0.791	1.1291	0.7854
464PHE	CD2	1489	7.683	10.829	4.107	-0.1417	0.3522	0.1029
464PHE	HD2	1490	7.707	10.871	4.204	3.4259	-0.2248	-0.3982
464PHE	CE1	1491	7.632	10.717	3.856	-0.0619	-0.0554	0.1851
464PHE	HE1	1492	7.602	10.665	3.767	1.3705	0.8879	-0.8877
464PHE	CE2	1493	7.654	10.691	4.101	-0.5183	0.8468	-0.1296
464PHE	HE2	1494	7.637	10.633	4.19	-1.6613	3.4382	1.4439
464PHE	CZ	1495	7.631	10.64	3.976	-0.073	-0.5912	1.0339
464PHE	HZ	1496	7.61	10.536	3.96	-0.7584	-0.1159	-1.6485
464PHE	C	1497	7.648	11.287	4.046	-1.0428	0.3526	-0.2407
464PHE	O	1498	7.708	11.362	3.971	-0.0485	0.0659	0.4718
465CYS	N	1499	7.649	11.307	4.182	0.3309	-0.4418	0.2506
465CYS	H	1500	7.58	11.252	4.23	-2.5034	1.0638	-1.8103
465CYS	CA	1501	7.73	11.411	4.245	0.413	-0.2016	-0.2744
465CYS	HA	1502	7.717	11.413	4.354	-0.1855	2.4181	-0.3098
465CYS	CB	1503	7.876	11.398	4.219	0.2372	-0.4404	0.0644
465CYS	HB1	1504	7.911	11.297	4.199	-0.0377	-0.5034	-0.0975
465CYS	HB2	1505	7.901	11.444	4.123	-0.1047	-0.2319	0.0737
465CYS	SG	1506	7.969	11.456	4.364	-0.0681	-0.0442	0.3664
465CYS	HG	1507	8.082	11.443	4.293	0.1129	-1.3123	0.8611
465CYS	C	1508	7.659	11.549	4.191	-0.3498	-0.6697	-0.3508
465CYS	O	1509	7.537	11.559	4.194	-0.1057	-0.3832	-0.0977
466ASN	N	1510	7.742	11.647	4.154	-0.2624	-0.839	-0.2073
466ASN	H	1511	7.841	11.632	4.165	-0.0974	0.2751	-0.0811
466ASN	CA	1512	7.709	11.786	4.124	-0.507	-0.7297	0.1836
466ASN	HA	1513	7.622	11.812	4.184	-0.1926	-0.3938	0.4973
466ASN	CB	1514	7.821	11.882	4.169	-1.3734	-0.173	-0.7425
466ASN	HB1	1515	7.795	11.984	4.143	-0.851	0.4582	1.1165
466ASN	HB2	1516	7.834	11.877	4.277	-0.6123	0.0843	-0.8183
466ASN	CG	1517	7.956	11.858	4.098	-0.3385	-0.0337	-0.5761
466ASN	OD1	1518	8.016	11.751	4.085	-0.244	-0.5088	-0.2391
466ASN	ND2	1519	8.007	11.974	4.04	-0.089	-0.3062	-0.692
466ASN	HD21	1520	7.966	12.064	4.062	-1.6013	-1.0678	-0.2465
466ASN	HD22	1521	8.095	11.976	3.99	0.7466	0.0779	0.7109
466ASN	C	1522	7.688	11.807	3.969	-0.407	0.4921	0.5976
466ASN	O	1523	7.695	11.927	3.927	0.6554	-0.0809	0.1932
467GLY	N	1524	7.662	11.697	3.894	-0.5398	-0.2436	-0.1898
467GLY	H	1525	7.657	11.605	3.936	0.2014	-0.6031	-0.8553
467GLY	CA	1526	7.644	11.7	3.751	0.8062	-0.1605	-0.3705
467GLY	HA1	1527	7.537	11.68	3.743	0.948	-1.7331	1.0005
467GLY	HA2	1528	7.661	11.805	3.727	0.5597	-0.0891	-0.2376
467GLY	C	1529	7.729	11.599	3.673	0.1465	0.0252	-0.2997
467GLY	O	1530	7.736	11.619	3.553	0.3231	0.1327	0.5331
468VAL	N	1531	7.787	11.492	3.727	-0.3128	1.228	0.3062
468VAL	H	1532	7.765	11.462	3.821	-2.5704	-1.2883	-0.905
468VAL	CA	1533	7.881	11.395	3.665	-0.3147	0.2698	-0.173
468VAL	HA	1534	7.931	11.438	3.579	0.0732	-0.2286	-0.2014
468VAL	CB	1535	7.981	11.351	3.779	1.3535	-0.165	-0.4192
468VAL	HB	1536	7.921	11.31	3.861	0.1513	-1.6665	-1.961
468VAL	CG1	1537	8.072	11.236	3.746	-0.3574	-0.0393	-0.1192
468VAL	HG11	1538	8.163	11.255	3.689	1.2852	-0.1772	2.3224
468VAL	HG12	1539	8.118	11.208	3.841	-1.441	1.2618	0.8196
468VAL	HG13	1540	8.024	11.15	3.698	0.5055	-0.4893	-0.2038
468VAL	CG2	1541	8.061	11.47	3.834	-0.5111	0.4998	-0.3504
468VAL	HG21	1542	8.118	11.527	3.761	1.3391	-0.4319	0.3039
468VAL	HG22	1543	7.987	11.534	3.883	-3.1548	-2.3128	-0.3219
468VAL	HG23	1544	8.133	11.43	3.906	-0.9769	-1.1519	-0.7711
468VAL	C	1545	7.793	11.275	3.609	-0.5406	-0.5176	-0.1541
468VAL	O	1546	7.743	11.196	3.693	-0.1256	-0.7191	0.1379
469VAL	N	1547	7.788	11.264	3.472	-0.6908	0.151	-0.0317
469VAL	H	1548	7.84	11.332	3.419	-0.7865	-0.0163	-0.3474
469VAL	CA	1549	7.709	11.166	3.397	0.6851	-0.2956	-0.3219
469VAL	HA	1550	7.609	11.162	3.44	0.491	2.4353	-0.3304
469VAL	CB	1551	7.699	11.227	3.254	1.2093	-0.0211	-0.6911
469VAL	HB	1552	7.798	11.231	3.21	2.3243	0.5008	1.6759
469VAL	CG1	1553	7.604	11.143	3.162	-0.3757	0.569	-0.2228
469VAL	HG11	1554	7.513	11.118	3.217	-0.3163	0.3885	-0.2063
469VAL	HG12	1555	7.574	11.208	3.079	0.7926	0.9901	-0.326
469VAL	HG13	1556	7.654	11.048	3.146	0.9236	1.3467	-0.9465
469VAL	CG2	1557	7.655	11.375	3.262	-0.1498	0.2459	-0.2092
469VAL	HG21	1558	7.729	11.45	3.29	-1.7019	1.6279	0.333
469VAL	HG22	1559	7.606	11.412	3.172	-0.5826	1.0408	0.3371
469VAL	HG23	1560	7.565	11.388	3.322	0.1227	2.1728	-0.1595
469VAL	C	1561	7.788	11.036	3.4	0.2712	0.6424	-0.1648
469VAL	O	1562	7.909	11.046	3.38	-0.1872	0.5868	0.5445
470LEU	N	1563	7.722	10.919	3.405	0.642	0.3794	0.4629
470LEU	H	1564	7.622	10.928	3.418	0.524	0.4657	-0.4567
470LEU	CA	1565	7.779	10.791	3.385	0.5807	0.3374	0.1147
470LEU	HA	1566	7.874	10.787	3.332	0.7921	-0.6703	0.546
470LEU	CB	1567	7.825	10.73	3.519	0.4139	0.1161	0.6783
470LEU	HB1	1568	7.748	10.761	3.59	-0.7727	-0.0277	-0.5132
470LEU	HB2	1569	7.818	10.621	3.515	2.2081	0.0085	-1.3518
470LEU	CG	1570	7.967	10.765	3.562	0.5836	-0.8056	0.7166
470LEU	HG	1571	8.027	10.833	3.502	1.3252	-0.892	1.3443
470LEU	CD1	1572	7.974	10.811	3.704	0.3728	-0.2004	0.026
470LEU	HD11	1573	7.936	10.913	3.713	1.2056	0.0506	0.7856
470LEU	HD12	1574	7.913	10.754	3.774	1.1511	0.3636	1.1963
470LEU	HD13	1575	8.068	10.788	3.753	-1.1349	-3.5735	1.6328
470LEU	CD2	1576	8.043	10.634	3.551	-0.8009	-0.3107	0.7825
470LEU	HD21	1577	8.037	10.603	3.447	-1.6227	-1.5267	1.1707
470LEU	HD22	1578	8.148	10.643	3.58	-0.4712	-1.1626	-0.0955
470LEU	HD23	1579	8.001	10.557	3.615	-2.594	0.7917	1.0087
470LEU	C	1580	7.661	10.718	3.311	-1.4044	-0.1562	-0.2308
470LEU	O	1581	7.544	10.743	3.346	0.1842	0.3425	0.7542
471HIS	N	1582	7.692	10.622	3.224	0.1043	0.6217	0.1247
471HIS	H	1583	7.788	10.61	3.194	0.0746	1.1852	-0.2264
471HIS	CA	1584	7.591	10.543	3.165	-0.1294	0.3522	0.0573
471HIS	HA	1585	7.505	10.608	3.15	0.1586	0.5074	-1.0394
471HIS	CB	1586	7.635	10.501	3.026	-0.1339	0.1591	0.0354
471HIS	HB1	1587	7.68	10.587	2.976	0.2996	0.6396	1.2151
471HIS	HB2	1588	7.713	10.427	3.037	1.0392	1.4942	1.103
471HIS	CG	1589	7.533	10.451	2.93	-0.3694	0.3478	0.0724
471HIS	ND1	1590	7.522	10.317	2.895	-0.7414	0.043	-0.5107
471HIS	CD2	1591	7.411	10.505	2.907	-0.6894	-0.44	-0.1682
471HIS	HD2	1592	7.381	10.608	2.904	-0.4121	-0.3806	-1.7722
471HIS	CE1	1593	7.409	10.3	2.832	0.1894	0.8191	0.9914
471HIS	HE1	1594	7.388	10.216	2.767	-1.5391	0.3378	2.1169
471HIS	NE2	1595	7.337	10.411	2.837	0.1952	-0.4689	-0.6922
471HIS	HE2	1596	7.247	10.425	2.794	-0.816	1.9011	1.8402
471HIS	C	1597	7.575	10.414	3.251	0.3923	-0.1637	-0.4572
471HIS	O	1598	7.659	10.378	3.334	-0.0767	0.0154	-0.4898
472ARG	N	1599	7.459	10.349	3.236	-0.5063	-0.3669	0.2273
472ARG	H	1600	7.399	10.39	3.166	-1.0411	-1.4662	0.0223
472ARG	CA	1601	7.401	10.227	3.283	0.0352	-0.7912	-0.7709
472ARG	HA	1602	7.39	10.24	3.391	-0.2419	-0.5642	-0.8262
472ARG	CB	1603	7.275	10.198	3.203	0.2603	-0.738	-0.3287
472ARG	HB1	1604	7.213	10.288	3.195	1.5605	0.0725	-2.3077
472ARG	HB2	1605	7.307	10.184	3.099	-0.6376	0.2469	-0.7575
472ARG	CG	1606	7.189	10.078	3.255	0.2184	-0.6752	0.8637
472ARG	HG1	1607	7.24	9.982	3.249	-0.1372	-0.8646	0.8122
472ARG	HG2	1608	7.175	10.093	3.362	1.4515	-1.8992	1.2214
472ARG	CD	1609	7.05	10.073	3.185	-1.0055	0.4472	-0.2972
472ARG	HD1	1610	7.012	10.174	3.203	2.9195	2.069	-0.1711
472ARG	HD2	1611	7.059	10.065	3.077	-0.2702	-0.1389	-0.1993
472ARG	NE	1612	6.965	9.963	3.238	0.0148	-0.689	0.1881
472ARG	HE	1613	7.011	9.891	3.292	0.8742	-1.3286	-1.3425
472ARG	CZ	1614	6.829	9.949	3.236	-0.5101	-0.7239	-0.2937
472ARG	NH1	1615	6.756	10.025	3.153	0.2443	0.1077	0.0191
472ARG	HH11	1616	6.799	10.098	3.097	-1.2576	0.2926	-0.9478
472ARG	HH12	1617	6.657	10.042	3.16	0.2074	-0.6052	1.9151
472ARG	NH2	1618	6.766	9.866	3.315	-0.3941	0.0172	0.5979
472ARG	HH21	1619	6.814	9.793	3.365	-2.3694	-1.433	0.5224
472ARG	HH22	1620	6.666	9.851	3.314	-0.2876	-0.7563	-0.3908
472ARG	C	1621	7.517	10.121	3.268	-0.8454	0.412	0.0725
472ARG	O	1622	7.566	10.052	3.363	0.2876	-0.5245	-0.0875
473LEU	N	1623	7.567	10.102	3.149	0.2318	-0.6375	-0.0741
473LEU	H	1624	7.523	10.156	3.075	-2.7157	-1.1763	1.1421
473LEU	CA	1625	7.677	10.009	3.113	-0.0314	-0.2198	0.5091
473LEU	HA	1626	7.648	9.91	3.149	-1.7643	-0.4212	-1.2452
473LEU	CB	1627	7.674	10.007	2.958	-0.308	0.0415	-0.6849
473LEU	HB1	1628	7.679	10.102	2.906	-1.4467	0.1203	-0.6875
473LEU	HB2	1629	7.766	9.957	2.929	0.9263	0.4034	2.2213
473LEU	CG	1630	7.56	9.917	2.908	0.0891	-0.0401	0.7525
473LEU	HG	1631	7.467	9.937	2.961	-0.2054	-0.9449	0.5909
473LEU	CD1	1632	7.537	9.938	2.76	0.3599	-0.5272	-0.3403
473LEU	HD11	1633	7.533	10.045	2.74	1.1763	-0.3438	0.4264
473LEU	HD12	1634	7.625	9.898	2.709	0.1569	0.632	-1.6859
473LEU	HD13	1635	7.443	9.904	2.717	-0.2337	1.2394	-0.5075
473LEU	CD2	1636	7.582	9.761	2.931	-0.2979	0.428	-0.6633
473LEU	HD21	1637	7.598	9.735	3.036	-1.6201	-0.0204	-0.5571
473LEU	HD22	1638	7.496	9.699	2.906	0.3036	-0.0054	-1.7115
473LEU	HD23	1639	7.664	9.718	2.873	0.2991	-0.6043	0.8919
473LEU	C	1640	7.818	10.044	3.167	0.2868	-0.3781	-0.1221
473LEU	O	1641	7.899	9.954	3.202	-0.1927	0.5851	0.4087
474GLN	N	1642	7.839	10.173	3.199	-0.4362	0.4328	0.3443
474GLN	H	1643	7.764	10.239	3.186	-0.6079	0.5835	1.8949
474GLN	CA	1644	7.958	10.226	3.261	0.5327	-0.1111	-0.1854
474GLN	HA	1645	8.045	10.166	3.235	0.8991	-0.3087	1.3973
474GLN	CB	1646	7.983	10.373	3.221	-0.7772	-0.0258	0.3362
474GLN	HB1	1647	7.898	10.431	3.255	-0.0688	-0.1813	2.5514
474GLN	HB2	1648	8.071	10.41	3.275	0.1113	-1.0366	-0.3714
474GLN	CG	1649	8.015	10.384	3.074	0.5412	0.6289	0.1023
474GLN	HG1	1650	8.112	10.339	3.056	0.5502	0.0633	1.4229
474GLN	HG2	1651	7.95	10.323	3.012	-1.7175	1.2179	1.7549
474GLN	CD	1652	7.994	10.531	3.03	-0.2696	0.3046	0.733
474GLN	OE1	1653	7.933	10.616	3.095	-0.0463	-0.3896	0.1167
474GLN	NE2	1654	8.031	10.569	2.91	-0.2873	-0.2035	-0.1436
474GLN	HE21	1655	8.056	10.501	2.839	-0.0839	1.1824	-1.4542
474GLN	HE22	1656	8.025	10.667	2.888	-1.6528	-0.5647	-1.5184
474GLN	C	1657	7.953	10.208	3.416	-0.0102	-0.239	-0.037
474GLN	O	1658	8.059	10.208	3.48	0.3695	-0.02	0.2862
475CYS	N	1659	7.835	10.19	3.473	0.0688	0.0573	0.7505
475CYS	H	1660	7.751	10.201	3.418	0.2029	-1.0063	0.3124
475CYS	CA	1661	7.825	10.162	3.617	-0.6212	0.3225	0.4819
475CYS	HA	1662	7.902	10.207	3.681	-0.9368	0.9587	0.419
475CYS	CB	1663	7.683	10.207	3.649	-0.2234	-0.1999	-0.4338
475CYS	HB1	1664	7.602	10.163	3.591	0.908	-0.6611	-1.717
475CYS	HB2	1665	7.664	10.178	3.752	-0.4124	-1.6746	-0.8569
475CYS	SG	1666	7.684	10.385	3.623	-0.3912	0.3576	0.0448
475CYS	HG	1667	7.705	10.376	3.491	0.7805	-1.8648	0.3323
475CYS	C	1668	7.831	10.01	3.635	0.569	-0.3069	1.218
475CYS	O	1669	7.898	9.969	3.728	0.5353	0.5521	-0.1153
476VAL	N	1670	7.762	9.931	3.548	0.367	0.7962	0.5622
476VAL	H	1671	7.691	9.963	3.484	0.1567	-2.5603	-1.1358
476VAL	CA	1672	7.761	9.778	3.559	-0.8111	0.7046	-0.4239
476VAL	HA	1673	7.743	9.738	3.659	1.9709	-1.077	-0.5257
476VAL	CB	1674	7.653	9.71	3.464	-0.1482	-0.1323	0.5429
476VAL	HB	1675	7.655	9.751	3.363	0.5595	-1.4631	-0.0101
476VAL	CG1	1676	7.678	9.556	3.453	-0.3904	-0.9452	-0.2379
476VAL	HG11	1677	7.692	9.5	3.546	0.099	-2.4947	-1.2217
476VAL	HG12	1678	7.587	9.516	3.411	-2.2518	1.6487	1.0021
476VAL	HG13	1679	7.759	9.547	3.381	-0.3459	0.55	-0.4111
476VAL	CG2	1680	7.508	9.748	3.51	-0.6851	0.0403	-0.8438
476VAL	HG21	1681	7.494	9.728	3.616	0.6	-1.2408	-0.8677
476VAL	HG22	1682	7.481	9.851	3.488	-0.5834	0.198	-0.2536
476VAL	HG23	1683	7.433	9.683	3.466	-0.5598	-0.2357	-0.6552
476VAL	C	1684	7.904	9.721	3.534	0.2224	0.5757	0.5624
476VAL	O	1685	7.952	9.645	3.618	-0.1789	-0.5098	-0.3332
477ARG	N	1686	7.975	9.755	3.428	-0.0614	0.1819	0.2574
477ARG	H	1687	7.94	9.831	3.371	-1.3274	-1.7347	-1.6584
477ARG	CA	1688	8.122	9.72	3.411	-0.1075	-0.0429	0.3209
477ARG	HA	1689	8.143	9.614	3.426	0.1922	0.0092	0.2803
477ARG	CB	1690	8.162	9.753	3.264	0.4524	0.2307	-0.6993
477ARG	HB1	1691	8.153	9.861	3.251	1.5732	0.19	-2.1567
477ARG	HB2	1692	8.266	9.728	3.241	0.6018	1.1999	-1.1123
477ARG	CG	1693	8.072	9.703	3.145	0.1705	-0.1045	-0.18
477ARG	HG1	1694	8.088	9.596	3.136	0.7424	0.0588	-1.1853
477ARG	HG2	1695	7.966	9.72	3.168	-0.0758	-0.0497	-1.3261
477ARG	CD	1696	8.111	9.778	3.008	-0.2684	0.4497	0.0863
477ARG	HD1	1697	8.078	9.882	3.005	0.4672	0.6604	-1.0451
477ARG	HD2	1698	8.219	9.783	3.002	-0.3206	-0.1211	-2.5433
477ARG	NE	1699	8.059	9.712	2.886	0.4396	0.6767	0.3832
477ARG	HE	1700	8.073	9.612	2.874	1.3187	0.9599	-1.1859
477ARG	CZ	1701	7.999	9.782	2.788	0.0049	0.3138	0.1529
477ARG	NH1	1702	7.957	9.698	2.692	-1.1695	-0.0153	-0.0915
477ARG	HH11	1703	7.986	9.602	2.683	0.3146	0.5517	-2.0951
477ARG	HH12	1704	7.895	9.729	2.619	-1.2486	-1.0127	-0.4563
477ARG	NH2	1705	7.983	9.909	2.783	0.6437	-0.9687	0.4266
477ARG	HH21	1706	8.033	9.976	2.84	-1.6425	0.8004	0.501
477ARG	HH22	1707	7.946	9.954	2.701	-1.9162	-0.3912	1.8022
477ARG	C	1708	8.217	9.801	3.506	0.0564	-0.596	-0.2122
477ARG	O	1709	8.338	9.797	3.498	-0.2619	-0.1422	0.2647
478GLY	N	1710	8.162	9.883	3.596	-0.196	-0.3775	-0.0843
478GLY	H	1711	8.062	9.874	3.605	-0.5818	3.34	1.2008
478GLY	CA	1712	8.237	9.982	3.676	-0.3988	-0.3779	-0.0765
478GLY	HA1	1713	8.335	10	3.631	-0.8526	1.3055	-0.4764
478GLY	HA2	1714	8.176	10.071	3.663	-0.9416	-0.7094	0.1391
478GLY	C	1715	8.231	9.941	3.82	0.4717	0.7146	-0.1836
478GLY	O	1716	8.328	9.891	3.877	-0.0924	0.2443	0.0477
479PHE	N	1717	8.122	9.967	3.887	0.3241	-0.4171	-0.4118
479PHE	H	1718	8.051	10.024	3.841	-0.0322	-1.5383	-1.2963
479PHE	CA	1719	8.107	9.962	4.034	-0.1744	-0.2008	0.101
479PHE	HA	1720	8.182	9.898	4.081	-0.6693	0.078	1.3063
479PHE	CB	1721	8.154	10.101	4.091	-0.0824	0.0408	0.5751
479PHE	HB1	1722	8.119	10.11	4.194	-0.0571	0.3405	0.5578
479PHE	HB2	1723	8.261	10.117	4.093	-0.4167	3.21	-0.4996
479PHE	CG	1724	8.095	10.217	4.019	-0.4878	-0.3548	-0.4117
479PHE	CD1	1725	7.962	10.253	4.04	0.1462	-0.0054	1.059
479PHE	HD1	1726	7.89	10.189	4.087	0.6626	-1.3757	0.0585
479PHE	CD2	1727	8.182	10.299	3.945	0.0331	0.0204	0.5847
479PHE	HD2	1728	8.286	10.271	3.947	-0.3337	-1.4243	0.2936
479PHE	CE1	1729	7.911	10.376	3.987	-1.396	0.2921	-0.0079
479PHE	HE1	1730	7.809	10.409	3.991	-1.7753	-0.7381	-0.7337
479PHE	CE2	1731	8.136	10.418	3.891	-0.5963	0.5177	-0.173
479PHE	HE2	1732	8.211	10.488	3.856	1.5375	-0.2264	2.5012
479PHE	CZ	1733	8.001	10.458	3.91	-0.1988	-0.0625	0.3518
479PHE	HZ	1734	7.97	10.556	3.875	-0.8741	-0.9697	-1.7457
479PHE	C	1735	7.969	9.908	4.079	0.3193	-1.1886	-0.0621
479PHE	O	1736	7.918	9.952	4.183	0.0146	0.0893	-0.8408
480GLY	N	1737	7.925	9.805	4.006	-0.2962	-0.2066	-0.1762
480GLY	H	1738	7.957	9.796	3.91	2.5109	3.1436	0.2583
480GLY	CA	1739	7.821	9.71	4.052	0.0761	0.3267	0.3867
480GLY	HA1	1740	7.857	9.61	4.079	-2.4492	-0.0422	2.7518
480GLY	HA2	1741	7.781	9.752	4.144	-1.1541	0.8146	-0.3573
480GLY	C	1742	7.704	9.699	3.96	0.1905	0.1113	0.6442
480GLY	O	1743	7.664	9.797	3.889	0.0503	0.5177	0.0569
481GLU	N	1744	7.646	9.583	3.954	-0.1455	0.1526	0.8386
481GLU	H	1745	7.688	9.511	4.012	1.0413	-1.4016	-1.7447
481GLU	CA	1746	7.534	9.549	3.858	0.1915	-0.2773	-0.028
481GLU	HA	1747	7.564	9.585	3.76	-2.0114	-0.0162	-0.6526
481GLU	CB	1748	7.512	9.396	3.861	0.1541	-0.1093	-0.2676
481GLU	HB1	1749	7.463	9.363	3.953	1.8857	-0.9629	0.4114
481GLU	HB2	1750	7.448	9.382	3.775	2.8524	0.974	-2.6148
481GLU	CG	1751	7.632	9.308	3.824	-0.8453	-0.1174	0.546
481GLU	HG1	1752	7.593	9.217	3.779	-1.2319	0.8883	-1.2646
481GLU	HG2	1753	7.694	9.37	3.759	-1.8352	2.1865	1.7122
481GLU	CD	1754	7.732	9.27	3.936	-0.2525	-0.3704	-0.5871
481GLU	OE1	1755	7.836	9.208	3.907	-0.3967	-0.71	0.1237
481GLU	OE2	1756	7.714	9.307	4.053	-0.0146	0.4675	0.5833
481GLU	C	1757	7.403	9.611	3.905	0.2373	0.5625	0.1528
481GLU	O	1758	7.318	9.637	3.823	-0.0171	0.6655	0.1042
482TRP	N	1759	7.397	9.645	4.035	-0.1941	0.1352	0.1942
482TRP	H	1760	7.482	9.617	4.082	0.6997	1.1705	-0.7301
482TRP	CA	1761	7.29	9.707	4.106	0.6788	0.3501	0.1843
482TRP	HA	1762	7.201	9.646	4.093	-0.1331	1.6782	-0.6537
482TRP	CB	1763	7.312	9.708	4.26	-1.249	-0.1916	0.2446
482TRP	HB1	1764	7.304	9.606	4.299	1.2263	-0.3424	0.5308
482TRP	HB2	1765	7.413	9.74	4.285	-1.6745	0.8907	0.6704
482TRP	CG	1766	7.216	9.785	4.34	-0.1489	-0.6013	0.0249
482TRP	CD1	1767	7.09	9.746	4.376	0.3227	-0.3501	0.4931
482TRP	HD1	1768	7.047	9.658	4.329	-1.7122	0.3623	0.9359
482TRP	CD2	1769	7.24	9.911	4.416	-0.3567	-0.3877	0.7687
482TRP	NE1	1770	7.036	9.841	4.46	-0.0333	-0.1475	0.3395
482TRP	HE1	1771	6.936	9.837	4.474	-0.3872	-0.5473	-1.9908
482TRP	CE2	1772	7.127	9.942	4.495	0.667	0.4978	-0.7015
482TRP	CE3	1773	7.355	9.992	4.436	-0.511	0.3587	0.4695
482TRP	HE3	1774	7.441	9.968	4.374	0.6484	-0.8861	2.4686
482TRP	CZ2	1775	7.123	10.045	4.59	0.2686	0.1283	0.754
482TRP	HZ2	1776	7.034	10.065	4.648	-0.5194	0.2083	-0.4296
482TRP	CZ3	1777	7.356	10.104	4.522	0.353	0.2402	-0.2212
482TRP	HZ3	1778	7.446	10.162	4.526	0.8936	-0.654	1.7884
482TRP	CH2	1779	7.234	10.13	4.594	0.1993	0.2189	-0.0203
482TRP	HH2	1780	7.234	10.204	4.673	0.8996	-0.1727	0.36
482TRP	C	1781	7.253	9.847	4.058	0.8834	0.1859	0.1896
482TRP	O	1782	7.137	9.884	4.073	-0.0654	-0.4469	0.0736
483ILE	N	1783	7.342	9.927	4.001	-0.1675	0.4333	-0.1483
483ILE	H	1784	7.436	9.892	3.99	0.5685	2.0405	0.6505
483ILE	CA	1785	7.314	10.061	3.958	0.597	-0.2676	-0.5898
483ILE	HA	1786	7.266	10.114	4.041	0.9543	1.0552	-1.1959
483ILE	CB	1787	7.455	10.12	3.922	0.0338	0.2191	0.0797
483ILE	HB	1788	7.48	10.065	3.831	-2.9263	-0.2262	-0.5577
483ILE	CG1	1789	7.579	10.096	4.019	-0.0364	-0.0764	0.5235
483ILE	HG11	1790	7.596	9.989	4.023	0.3768	-0.0317	0.0548
483ILE	HG12	1791	7.67	10.129	3.969	-0.5304	0.1031	-0.2765
483ILE	CG2	1792	7.442	10.269	3.883	0.3256	-0.0041	-0.2357
483ILE	HG21	1793	7.53	10.331	3.901	-2.0121	3.4517	0.2008
483ILE	HG22	1794	7.42	10.292	3.779	-0.8442	0.172	0.0359
483ILE	HG23	1795	7.365	10.317	3.943	0.5699	1.3836	-0.9924
483ILE	CD	1796	7.552	10.149	4.158	0.0069	-0.1479	-0.2454
483ILE	HD1	1797	7.513	10.251	4.148	1.2993	0.4082	0.1249
483ILE	HD2	1798	7.478	10.082	4.201	0.8116	1.0729	3.4841
483ILE	HD3	1799	7.64	10.154	4.223	1.0599	-1.8314	-1.4931
483ILE	C	1800	7.22	10.07	3.836	0.0239	-0.5015	0.0307
483ILE	O	1801	7.15	10.171	3.811	-0.016	0.1197	-0.2149
484ASP	N	1802	7.204	9.959	3.77	-0.1021	-0.1274	-0.2019
484ASP	H	1803	7.265	9.886	3.804	-1.6217	-1.1838	0.4006
484ASP	CA	1804	7.103	9.941	3.665	-0.43	0.7479	-0.5233
484ASP	HA	1805	7.12	10.02	3.592	0.9199	-0.5219	-1.6602
484ASP	CB	1806	7.125	9.8	3.608	0.7729	-0.484	0.4513
484ASP	HB1	1807	7.231	9.801	3.584	0.6924	0.2825	0.1052
484ASP	HB2	1808	7.107	9.716	3.675	2.7953	1.5708	3.847
484ASP	CG	1809	7.036	9.768	3.49	0.1471	0.0292	0.3208
484ASP	OD1	1810	7.091	9.777	3.374	0.0519	0.1184	0.1648
484ASP	OD2	1811	6.919	9.735	3.51	-0.0228	-0.0737	0.2025
484ASP	C	1812	6.959	9.941	3.716	-0.2982	0.043	-0.8728
484ASP	O	1813	6.871	10.003	3.65	-0.463	0.8029	0.1671
485SER	N	1814	6.936	9.891	3.842	0.4126	0.2087	0.196
485SER	H	1815	7.018	9.874	3.899	0.0089	1.3149	1.147
485SER	CA	1816	6.802	9.882	3.903	-0.308	0.2285	-0.7851
485SER	HA	1817	6.74	9.827	3.833	-1.5115	-0.7603	0.9787
485SER	CB	1818	6.813	9.799	4.035	0.3839	-0.3795	0.7871
485SER	HB1	1819	6.85	9.858	4.119	2.3213	0.5596	-0.6421
485SER	HB2	1820	6.714	9.764	4.067	0.0859	1.1043	1.5899
485SER	OG	1821	6.888	9.68	4.015	0.0179	-0.0815	-0.1194
485SER	HG	1822	6.873	9.641	3.93	0.9255	-2.8261	0.8682
485SER	C	1823	6.744	10.022	3.94	-1.1247	0.4588	-0.2531
485SER	O	1824	6.628	10.041	3.951	0.404	-0.1299	-0.4583
486ILE	N	1825	6.833	10.12	3.951	-0.2618	0.1904	0.092
486ILE	H	1826	6.931	10.097	3.952	-0.165	0.5821	0.0139
486ILE	CA	1827	6.805	10.265	3.975	0.1542	-0.0377	0.3379
486ILE	HA	1828	6.726	10.283	4.047	-0.8873	-1.395	-0.4159
486ILE	CB	1829	6.932	10.342	4.021	-0.4509	0.1762	-0.0257
486ILE	HB	1830	7.008	10.342	3.943	-2.6009	1.7364	-2.2365
486ILE	CG1	1831	6.992	10.264	4.144	0.1551	0.4422	0.0554
486ILE	HG11	1832	6.931	10.256	4.234	-0.5112	-1.9121	-0.5496
486ILE	HG12	1833	7.015	10.16	4.122	1.7134	0.9235	-0.7157
486ILE	CG2	1834	6.903	10.487	4.046	-0.6137	0.0461	-0.1789
486ILE	HG21	1835	6.916	10.542	3.952	-0.2421	-0.6082	-0.5171
486ILE	HG22	1836	6.801	10.505	4.079	-0.6955	-1.4631	0.4507
486ILE	HG23	1837	6.974	10.533	4.115	1.1662	-0.0106	-1.8727
486ILE	CD	1838	7.12	10.328	4.189	-0.0281	0.1035	-0.425
486ILE	HD1	1839	7.178	10.259	4.25	0.8006	0.6073	-0.6203
486ILE	HD2	1840	7.182	10.359	4.105	-0.5752	0.3881	-0.7299
486ILE	HD3	1841	7.103	10.416	4.25	0.2105	1.5441	-2.3368
486ILE	C	1842	6.766	10.33	3.846	-0.5572	-1.1171	0.3646
486ILE	O	1843	6.679	10.417	3.839	0.1414	0.7748	0.187
487VAL	N	1844	6.826	10.287	3.729	-0.3763	-0.4365	-0.156
487VAL	H	1845	6.901	10.219	3.734	-0.1154	-0.0714	1.277
487VAL	CA	1846	6.778	10.325	3.597	0.2591	0.4181	0.3993
487VAL	HA	1847	6.766	10.432	3.585	1.714	0.5699	0.1171
487VAL	CB	1848	6.884	10.296	3.486	0.3741	-0.2673	-0.2774
487VAL	HB	1849	6.885	10.187	3.476	-1.7255	-0.5136	1.4008
487VAL	CG1	1850	6.84	10.36	3.349	0.1768	0.1267	0.1358
487VAL	HG11	1851	6.738	10.334	3.321	1.0224	-1.5867	-1.6137
487VAL	HG12	1852	6.84	10.468	3.362	2.9974	0.0403	1.7693
487VAL	HG13	1853	6.904	10.335	3.265	-0.6416	-0.6735	-0.2672
487VAL	CG2	1854	7.032	10.343	3.515	0.0266	-0.1532	0.3703
487VAL	HG21	1855	7.095	10.333	3.427	0.5327	0.7216	0.6198
487VAL	HG22	1856	7.047	10.451	3.527	-1.1261	-0.0746	1.2868
487VAL	HG23	1857	7.061	10.294	3.608	-1.9365	0.1258	1.1778
487VAL	C	1858	6.635	10.255	3.569	-0.4229	-0.4761	-0.2011
487VAL	O	1859	6.551	10.314	3.508	0.1922	-0.4151	-0.2204
488GLU	N	1860	6.608	10.138	3.621	-0.6389	0.188	-0.5579
488GLU	H	1861	6.696	10.098	3.651	0.1498	0.5442	-2.2938
488GLU	CA	1862	6.488	10.055	3.594	0.0541	-0.3033	0.1413
488GLU	HA	1863	6.462	10.079	3.491	-2.21	0.8782	0.927
488GLU	CB	1864	6.525	9.906	3.619	0.9976	0.4701	-0.3143
488GLU	HB1	1865	6.621	9.886	3.57	1.4136	2.9758	-0.6296
488GLU	HB2	1866	6.53	9.891	3.727	-2.9232	-0.4176	-0.1013
488GLU	CG	1867	6.414	9.809	3.572	0.187	0.0561	1.0638
488GLU	HG1	1868	6.442	9.713	3.615	-0.8863	0.6892	3.336
488GLU	HG2	1869	6.313	9.837	3.604	0.0272	-0.4006	0.9614
488GLU	CD	1870	6.404	9.796	3.417	-0.4057	-0.521	0.1002
488GLU	OE1	1871	6.297	9.769	3.366	0.5594	-0.4435	-0.3186
488GLU	OE2	1872	6.507	9.809	3.344	0.0873	-0.7439	0.5161
488GLU	C	1873	6.36	10.1	3.671	-0.2822	0.0338	-0.0322
488GLU	O	1874	6.253	10.097	3.616	-0.0533	-0.0077	-0.1456
489PHE	N	1875	6.391	10.156	3.795	-0.0167	-0.6309	0.6389
489PHE	H	1876	6.489	10.149	3.817	0.7295	1.5334	-1.5051
489PHE	CA	1877	6.294	10.235	3.874	-0.053	-0.001	0.8368
489PHE	HA	1878	6.2	10.183	3.857	0.2166	-0.3697	0.4607
489PHE	CB	1879	6.339	10.233	4.023	-0.1754	0.2188	0.2699
489PHE	HB1	1880	6.367	10.129	4.041	0.5005	0.1104	-1.3132
489PHE	HB2	1881	6.431	10.29	4.037	0.5315	-0.4453	-1.3829
489PHE	CG	1882	6.224	10.269	4.12	-0.2335	0.4272	-0.4866
489PHE	CD1	1883	6.245	10.367	4.218	-0.1425	-0.0713	0.1741
489PHE	HD1	1884	6.338	10.421	4.209	1.049	-2.1977	-1.1354
489PHE	CD2	1885	6.094	10.209	4.119	-0.4209	0.3076	-0.1308
489PHE	HD2	1886	6.07	10.136	4.044	-0.7493	-2.2926	2.3366
489PHE	CE1	1887	6.151	10.402	4.318	0.5138	0.0616	0.5235
489PHE	HE1	1888	6.176	10.474	4.394	1.5369	-1.3406	1.5733
489PHE	CE2	1889	5.993	10.247	4.212	0.166	-1.1892	-0.1517
489PHE	HE2	1890	5.891	10.215	4.2	-0.8132	2.1882	-2.368
489PHE	CZ	1891	6.02	10.348	4.312	0.0695	-0.1107	-0.1969
489PHE	HZ	1892	5.953	10.375	4.392	-0.662	-0.6448	-0.6116
489PHE	C	1893	6.277	10.382	3.821	0.3451	0.2208	-0.0052
489PHE	O	1894	6.163	10.427	3.826	0.1653	0.1415	0.8903
490SER	N	1895	6.382	10.442	3.755	0.4206	-0.5818	-0.0204
490SER	H	1896	6.475	10.404	3.755	0.9401	0.6104	0.9382
490SER	CA	1897	6.369	10.573	3.706	0.7593	-0.3712	0.5161
490SER	HA	1898	6.313	10.632	3.778	1.9462	1.8038	-0.2541
490SER	CB	1899	6.508	10.63	3.672	0.5569	-0.4018	0.0707
490SER	HB1	1900	6.582	10.633	3.752	1.3362	-0.2459	-0.6356
490SER	HB2	1901	6.555	10.584	3.585	-0.0555	-1.3761	0.2447
490SER	OG	1902	6.502	10.763	3.633	-0.1821	0.0496	-0.2943
490SER	HG	1903	6.59	10.796	3.628	-0.1633	-0.0472	-0.6164
490SER	C	1904	6.29	10.571	3.574	0.4506	-0.6584	0.1596
490SER	O	1905	6.227	10.674	3.547	-0.1263	0.1102	0.0725
491SER	N	1906	6.286	10.455	3.501	0.0606	-0.2018	0.1072
491SER	H	1907	6.355	10.384	3.52	-0.3663	-0.4794	0.6282
491SER	CA	1908	6.194	10.435	3.388	0.6291	0.2982	-0.2659
491SER	HA	1909	6.207	10.518	3.319	-1.059	1.9711	1.3209
491SER	CB	1910	6.23	10.296	3.322	0.0528	-0.2776	-0.1839
491SER	HB1	1911	6.33	10.29	3.279	-1.0237	-1.2761	-2.8262
491SER	HB2	1912	6.238	10.22	3.399	2.697	0.7053	0.6331
491SER	OG	1913	6.133	10.273	3.221	-0.041	-0.1536	0.257
491SER	HG	1914	6.145	10.184	3.192	-0.9185	0.2026	-1.2838
491SER	C	1915	6.046	10.437	3.436	-0.6956	0.9615	-0.7903
491SER	O	1916	5.97	10.511	3.375	-0.18	0.2812	-0.0322
492ASN	N	1917	6.018	10.375	3.552	-0.0133	-0.6569	-0.9509
492ASN	H	1918	6.097	10.345	3.606	-0.8778	0.1875	0.8867
492ASN	CA	1919	5.878	10.389	3.606	-0.1709	0.4921	0.1172
492ASN	HA	1920	5.805	10.351	3.535	0.0582	0.7018	-0.2297
492ASN	CB	1921	5.884	10.291	3.727	-0.1036	-0.5945	-0.1522
492ASN	HB1	1922	5.92	10.195	3.692	0.6134	0.4733	-2.548
492ASN	HB2	1923	5.949	10.321	3.809	-0.777	-2.5176	1.1584
492ASN	CG	1924	5.746	10.262	3.784	0.29	0.5279	0.1081
492ASN	OD1	1925	5.687	10.34	3.856	0.9171	0.0465	0.065
492ASN	ND2	1926	5.682	10.146	3.754	-0.0778	-0.7776	0.7131
492ASN	HD21	1927	5.727	10.072	3.702	-0.4634	-3.0116	3.3026
492ASN	HD22	1928	5.595	10.116	3.796	-0.6268	1.8857	1.6465
492ASN	C	1929	5.843	10.536	3.644	0.0206	-0.1156	0.0597
492ASN	O	1930	5.745	10.587	3.599	-0.4842	0.1851	-0.5159
493LEU	N	1931	5.931	10.601	3.72	0.2884	-0.1729	-0.164
493LEU	H	1932	6.008	10.543	3.749	-0.7182	-0.8015	1.3974
493LEU	CA	1933	5.914	10.737	3.777	0.7055	0.3083	-0.5952
493LEU	HA	1934	5.82	10.739	3.832	0.7179	-0.4183	-0.5433
493LEU	CB	1935	6.023	10.751	3.881	-0.4859	-0.5794	0.6933
493LEU	HB1	1936	6.116	10.745	3.826	-1.8041	0.0083	-1.7684
493LEU	HB2	1937	6.012	10.856	3.907	-1.0093	-0.7205	1.0825
493LEU	CG	1938	6.023	10.67	4.01	0.4591	-0.5316	0.0085
493LEU	HG	1939	5.999	10.566	3.988	-0.6372	-0.4406	0.6831
493LEU	CD1	1940	6.164	10.676	4.069	-1.081	0.3689	0.2613
493LEU	HD11	1941	6.171	10.617	4.16	-3.5234	1.8292	1.4855
493LEU	HD12	1942	6.237	10.642	3.995	-0.5537	-1.3064	1.5065
493LEU	HD13	1943	6.202	10.775	4.095	-0.9837	0.1774	0.8392
493LEU	CD2	1944	5.909	10.714	4.108	-0.6086	-0.8923	0.643
493LEU	HD21	1945	5.912	10.655	4.2	0.2459	0.5391	1.5862
493LEU	HD22	1946	5.933	10.815	4.142	-0.42	-0.1654	-1.5347
493LEU	HD23	1947	5.807	10.714	4.069	-1.6796	1.9758	3.008
493LEU	C	1948	5.922	10.852	3.677	0.126	0.0484	0.0838
493LEU	O	1949	5.89	10.966	3.719	-0.2601	-0.9037	-0.4984
494GLN	N	1950	5.972	10.824	3.554	0.0671	0.5606	-0.7781
494GLN	H	1951	6.012	10.733	3.535	0.9488	0.5633	0.8205
494GLN	CA	1952	5.97	10.918	3.442	0.0853	0.3905	-0.0944
494GLN	HA	1953	6.003	11.008	3.495	1.3035	-0.626	0.9475
494GLN	CB	1954	6.077	10.867	3.342	0.0963	-0.0936	0.4891
494GLN	HB1	1955	6.18	10.869	3.379	0.1122	0.21	0.4286
494GLN	HB2	1956	6.062	10.761	3.323	-1.764	0.4338	-1.3012
494GLN	CG	1957	6.071	10.948	3.211	-0.4074	0.4307	0.6819
494GLN	HG1	1958	6.148	10.912	3.143	-1.2153	0.7302	-0.4071
494GLN	HG2	1959	5.984	10.922	3.152	-1.031	-0.368	1.9056
494GLN	CD	1960	6.087	11.103	3.223	0.1106	-0.0101	0.2065
494GLN	OE1	1961	6.059	11.176	3.128	0.3435	-0.1148	0.3779
494GLN	NE2	1962	6.124	11.162	3.336	-0.8243	-0.105	-0.5096
494GLN	HE21	1963	6.149	11.109	3.418	-0.0617	2.4071	0.9866
494GLN	HE22	1964	6.144	11.262	3.333	-1.2825	-0.0151	-0.5374
494GLN	C	1965	5.821	10.919	3.387	0.6349	0.2058	-0.2028
494GLN	O	1966	5.753	11.023	3.392	-0.1704	0.2364	-0.3052
495ASN	N	1967	5.775	10.803	3.332	-0.2251	-0.6828	0.5538
495ASN	H	1968	5.835	10.723	3.323	1.4222	0.6461	-1.5787
495ASN	CA	1969	5.646	10.778	3.26	0.5031	0.1927	0.3803
495ASN	HA	1970	5.642	10.849	3.178	-0.0334	-0.7954	-0.4682
495ASN	CB	1971	5.635	10.645	3.201	-0.3612	0.9766	0.1698
495ASN	HB1	1972	5.717	10.639	3.129	1.8104	-0.2924	2.5783
495ASN	HB2	1973	5.653	10.572	3.28	0.6927	1.8888	0.8039
495ASN	CG	1974	5.506	10.598	3.127	0.1782	0.4075	-0.4444
495ASN	OD1	1975	5.478	10.644	3.019	0.4121	0.3838	-0.2507
495ASN	ND2	1976	5.425	10.513	3.189	-0.5893	0.2137	-0.7799
495ASN	HD21	1977	5.451	10.487	3.283	0.94	2.7344	-0.4222
495ASN	HD22	1978	5.34	10.486	3.142	-2.5043	-0.7365	2.7938
495ASN	C	1979	5.519	10.806	3.355	-0.2203	-0.2062	-0.0739
495ASN	O	1980	5.41	10.809	3.309	0.2319	0.4668	0.359
496MET	N	1981	5.545	10.828	3.484	0.0382	0.6468	0.0469
496MET	H	1982	5.638	10.814	3.522	0.7395	-2.0679	-2.3575
496MET	CA	1983	5.439	10.859	3.58	0.3226	0.1534	-0.2502
496MET	HA	1984	5.346	10.804	3.564	-0.4295	1.6141	-1.0966
496MET	CB	1985	5.495	10.809	3.717	-0.6299	-0.1173	0.3272
496MET	HB1	1986	5.556	10.72	3.705	-0.6418	-0.2535	1.2194
496MET	HB2	1987	5.567	10.879	3.758	-0.2017	-0.2861	-0.131
496MET	CG	1988	5.384	10.771	3.808	-0.516	-0.4894	0.2863
496MET	HG1	1989	5.332	10.867	3.812	0.4833	0.1002	-0.4555
496MET	HG2	1990	5.32	10.701	3.754	-1.7744	1.6648	-1.2181
496MET	SD	1991	5.436	10.718	3.968	-0.059	0.0404	-0.0327
496MET	CE	1992	5.332	10.807	4.088	-1.2076	-0.0614	0.4758
496MET	HE1	1993	5.226	10.781	4.083	-0.9181	-1.2904	0.4073
496MET	HE2	1994	5.385	10.774	4.177	-2.3817	0.4275	1.3852
496MET	HE3	1995	5.352	10.914	4.084	1.7469	-0.5754	-0.5785
496MET	C	1996	5.397	11.009	3.59	-0.0875	0.3168	0.3875
496MET	O	1997	5.281	11.037	3.609	-0.4268	-0.1511	0.2339
[truncated: 64,301 more rows]

## Sheet: cpd_1-Nurr1_WT_md2_end_200
compound 1 and Nurr1-WT -- Simulation 2, 200 ns
1OVL - prepared in water
66297
363SER	N	1	1.022	4.307	1.407	0.2406	0.0911	0.2309
363SER	H1	2	1.003	4.347	1.498	-0.221	0.3937	0.0073
363SER	H2	3	0.938	4.289	1.354	1.2266	-1.3499	-0.9502
363SER	H3	4	1.058	4.213	1.4	0.001	0.0674	-1.083
363SER	CA	5	1.108	4.397	1.338	-0.3457	0.3653	0.6729
363SER	HA	6	1.209	4.398	1.378	0.0107	4.3134	0.1262
363SER	CB	7	1.136	4.347	1.192	-0.0423	0.4278	-0.3167
363SER	HB1	8	1.211	4.402	1.135	-0.2625	1.2878	0.1987
363SER	HB2	9	1.181	4.251	1.217	-0.5482	0.674	1.7779
363SER	OG	10	1.018	4.324	1.118	0.1303	-0.3681	-0.0839
363SER	HG	11	0.971	4.403	1.097	1.4755	0.0603	-1.745
363SER	C	12	1.055	4.542	1.348	0.1189	0.2263	-0.189
363SER	O	13	0.931	4.561	1.331	-0.0606	0.1238	-0.3217
364LEU	N	14	1.146	4.636	1.371	0.0774	0.3311	-0.2114
364LEU	H	15	1.242	4.608	1.378	0.6863	1.7478	-2.0871
364LEU	CA	16	1.11	4.781	1.379	0.3852	0.4536	0.3527
364LEU	HA	17	1.012	4.796	1.332	0.5824	0.4475	-0.0653
364LEU	CB	18	1.095	4.829	1.531	-0.2919	-0.2847	-0.1528
364LEU	HB1	19	1.025	4.763	1.582	0.2355	-1.8117	-1.3052
364LEU	HB2	20	1.186	4.798	1.583	0.0217	0.1669	-0.4302
364LEU	CG	21	1.053	4.972	1.545	0.4747	-0.079	0.1678
364LEU	HG	22	1.1	5.034	1.469	-0.6218	0.6552	0.0687
364LEU	CD1	23	0.901	4.983	1.523	0.3335	0.1188	0.924
364LEU	HD11	24	0.875	5.088	1.514	-2.1147	-0.2666	2.4413
364LEU	HD12	25	0.882	4.945	1.423	-0.9466	-0.5877	1.4096
364LEU	HD13	26	0.843	4.937	1.604	-0.137	-0.3736	0.3197
364LEU	CD2	27	1.098	5.021	1.68	-0.0161	-0.2275	-0.2689
364LEU	HD21	28	1.204	5.004	1.698	-0.4704	-1.1868	1.775
364LEU	HD22	29	1.064	5.123	1.692	-2.7018	-0.8559	-1.713
364LEU	HD23	30	1.042	4.96	1.752	0.9692	-1.1021	-0.2121
364LEU	C	31	1.208	4.874	1.296	-1.2514	0.2022	-0.1069
364LEU	O	32	1.173	4.952	1.207	0.1984	-0.2098	0.5471
365ILE	N	33	1.338	4.882	1.335	0.4823	-0.0237	0.3154
365ILE	H	34	1.371	4.817	1.406	2.289	1.1039	0.5806
365ILE	CA	35	1.435	4.98	1.281	-0.3368	0.7464	0.8791
365ILE	HA	36	1.385	5.077	1.276	-0.4608	0.7681	2.1309
365ILE	CB	37	1.553	4.987	1.381	0.0422	0.4299	-0.3817
365ILE	HB	38	1.604	5.081	1.359	-0.7267	1.0865	0.5714
365ILE	CG1	39	1.645	4.856	1.384	-0.1754	0.1305	0.1017
365ILE	HG11	40	1.566	4.786	1.409	0.101	-0.2303	-0.0237
365ILE	HG12	41	1.683	4.832	1.284	0.8689	0.3307	0.441
365ILE	CG2	42	1.496	5.023	1.519	-0.1786	0.2313	0.5795
365ILE	HG21	43	1.418	4.957	1.557	1.7793	-2.6819	-0.1568
365ILE	HG22	44	1.57	5.014	1.599	1.8617	-2.1066	-1.425
365ILE	HG23	45	1.457	5.124	1.536	-0.5536	0.2667	-0.4661
365ILE	CD	46	1.766	4.859	1.475	0.4055	0.3471	0.0463
365ILE	HD1	47	1.824	4.949	1.459	-0.2416	0.7545	-0.0592
365ILE	HD2	48	1.721	4.868	1.574	0.4896	3.1433	-0.0864
365ILE	HD3	49	1.813	4.761	1.473	-3.097	-1.5337	0.672
365ILE	C	50	1.482	4.934	1.138	0.0862	0.0477	0.2287
365ILE	O	51	1.58	4.988	1.085	-0.0928	-0.4931	-0.0482
366SER	N	52	1.413	4.834	1.071	0.1538	0.1412	0.5519
366SER	H	53	1.323	4.808	1.11	0.0759	0.2446	0.4393
366SER	CA	54	1.44	4.771	0.942	-0.6964	0.1775	0.153
366SER	HA	55	1.538	4.723	0.944	-0.6436	0.2793	0.0381
366SER	CB	56	1.335	4.664	0.918	-0.2859	0.0392	0.4943
366SER	HB1	57	1.31	4.669	0.812	1.8165	3.9248	0.0126
366SER	HB2	58	1.359	4.56	0.942	2.4124	0.1853	-1.1842
366SER	OG	59	1.213	4.7	0.979	0.9623	-0.1685	0.177
366SER	HG	60	1.185	4.778	0.932	-0.7933	-0.4671	0.674
366SER	C	61	1.45	4.869	0.823	-0.4664	0.4741	-0.1464
366SER	O	62	1.509	4.829	0.728	0.4843	-0.3079	0.0555
367ALA	N	63	1.408	4.997	0.833	-0.2968	-0.801	0.0025
367ALA	H	64	1.359	5.044	0.908	1.1253	2.4831	-0.9319
367ALA	CA	65	1.451	5.098	0.733	0.2658	1.1166	0.1904
367ALA	HA	66	1.468	5.051	0.636	0.1868	0.2747	0.5772
367ALA	CB	67	1.348	5.203	0.7	0.3117	-0.6512	-0.1119
367ALA	HB1	68	1.249	5.165	0.673	0.1823	0.9369	-2.0463
367ALA	HB2	69	1.331	5.269	0.785	0.5023	-0.0939	-0.5003
367ALA	HB3	70	1.39	5.267	0.623	-1.5371	0.754	-0.0189
367ALA	C	71	1.58	5.171	0.763	-0.6199	-0.3529	0.4835
367ALA	O	72	1.658	5.218	0.674	0.1674	-0.2613	-0.0136
368LEU	N	73	1.611	5.185	0.892	0.1494	-0.4085	-0.1073
368LEU	H	74	1.546	5.139	0.954	0.7942	-1.1238	0.0493
368LEU	CA	75	1.723	5.264	0.947	-0.9785	0.3438	-0.1343
368LEU	HA	76	1.725	5.355	0.886	0.1754	0.727	0.4368
368LEU	CB	77	1.702	5.301	1.095	0.4497	-0.4066	-0.3268
368LEU	HB1	78	1.601	5.34	1.111	0.9925	3.0413	-3.9157
368LEU	HB2	79	1.717	5.213	1.158	1.4511	-2.1788	-2.8662
368LEU	CG	80	1.799	5.412	1.154	0.6204	0.6976	-0.1435
368LEU	HG	81	1.902	5.381	1.135	-0.0521	-1.0883	-1.0663
368LEU	CD1	82	1.781	5.549	1.086	0.7417	0.128	-0.8071
368LEU	HD11	83	1.853	5.614	1.136	-0.0294	-0.7991	1.6508
368LEU	HD12	84	1.806	5.54	0.98	2.9507	-1.4972	-0.2269
368LEU	HD13	85	1.677	5.582	1.094	0.4662	-0.4742	-1.7377
368LEU	CD2	86	1.772	5.407	1.308	0.341	-0.0918	0.1317
368LEU	HD21	87	1.673	5.449	1.326	-0.9533	-2.7687	-0.2131
368LEU	HD22	88	1.76	5.309	1.354	-3.6565	0.2866	0.2179
368LEU	HD23	89	1.843	5.475	1.356	-1.4229	1.613	0.4696
368LEU	C	90	1.856	5.191	0.912	0.3121	0.616	-0.7021
368LEU	O	91	1.956	5.254	0.885	-0.2973	0.345	0.1738
369VAL	N	92	1.865	5.057	0.905	0.7618	0.4653	0.0934
369VAL	H	93	1.782	5.001	0.917	1.3591	-0.8292	-1.3387
369VAL	CA	94	1.991	4.971	0.899	0.087	-0.82	0.1382
369VAL	HA	95	2.069	5.018	0.959	-0.5099	1.6527	-0.9162
369VAL	CB	96	1.964	4.822	0.945	0.4517	-0.1255	-0.4072
369VAL	HB	97	2.038	4.747	0.916	-1.8953	-2.7518	-0.0819
369VAL	CG1	98	1.974	4.82	1.102	0.0819	0.2608	1.1176
369VAL	HG11	99	2.076	4.85	1.124	0.0709	1.874	-0.7475
369VAL	HG12	100	1.901	4.88	1.157	-0.8676	3.4969	-3.1954
369VAL	HG13	101	1.962	4.719	1.142	-0.7106	0.5703	1.698
369VAL	CG2	102	1.83	4.769	0.897	-0.2846	-0.4634	-0.1655
369VAL	HG21	103	1.844	4.736	0.795	-1.747	-0.2476	-0.4613
369VAL	HG22	104	1.795	4.683	0.954	-0.7462	1.4376	2.6738
369VAL	HG23	105	1.752	4.845	0.9	-0.1906	-0.3644	-0.2156
369VAL	C	106	2.046	4.968	0.761	0.8532	-0.191	-0.8228
369VAL	O	107	2.161	4.928	0.74	0.6208	-0.1899	-0.7217
370ARG	N	108	1.969	5.01	0.662	0.3553	-0.8175	-0.0558
370ARG	H	109	1.884	5.056	0.692	1.314	0.3652	0.9045
370ARG	CA	110	2.002	5.019	0.519	-0.1309	-0.1085	0.1027
370ARG	HA	111	2.084	4.954	0.49	-0.4016	-0.8781	1.0249
370ARG	CB	112	1.867	4.98	0.445	-0.0079	0.1443	0.284
370ARG	HB1	113	1.789	5.053	0.459	0.5352	0.6041	0.9414
370ARG	HB2	114	1.89	4.984	0.338	-0.1704	0.733	0.2685
370ARG	CG	115	1.812	4.844	0.468	-0.1809	0.5784	-1.0411
370ARG	HG1	116	1.879	4.763	0.44	-1.1641	0.1728	-2.2974
370ARG	HG2	117	1.824	4.82	0.574	-1.7377	-1.7531	-1.3225
370ARG	CD	118	1.668	4.836	0.428	0.0142	0.5538	-0.5855
370ARG	HD1	119	1.611	4.924	0.462	3.0748	2.9048	-1.1105
370ARG	HD2	120	1.671	4.834	0.319	1.6928	-1.2887	-0.5413
370ARG	NE	121	1.6	4.71	0.486	0.4129	-0.4313	0.1917
370ARG	HE	122	1.595	4.715	0.586	-0.2743	3.1675	0.1193
370ARG	CZ	123	1.54	4.613	0.417	-0.2936	0.4352	-0.004
370ARG	NH1	124	1.52	4.614	0.283	0.4101	-0.2337	0.1448
370ARG	HH11	125	1.557	4.682	0.218	-0.0365	0.0697	0.2016
370ARG	HH12	126	1.48	4.537	0.23	-1.8692	0.1579	1.1751
370ARG	NH2	127	1.495	4.509	0.488	0.0437	0.2789	-0.6658
370ARG	HH21	128	1.498	4.511	0.589	-3.3789	-0.4185	-0.4104
370ARG	HH22	129	1.443	4.438	0.438	2.1343	-0.6272	-1.678
370ARG	C	130	2.021	5.17	0.487	-0.1781	0.6209	0.4232
370ARG	O	131	2.109	5.198	0.404	-0.4409	-0.5371	-0.2106
371ALA	N	132	1.942	5.261	0.546	-0.3575	0.3288	-0.6062
371ALA	H	133	1.861	5.228	0.597	0.9106	0.8706	1.8946
371ALA	CA	134	1.976	5.402	0.56	-0.6546	0.3034	-0.3709
371ALA	HA	135	1.98	5.429	0.455	-1.8382	0.0068	-0.4956
371ALA	CB	136	1.874	5.488	0.633	-0.0857	0.0694	0.4074
371ALA	HB1	137	1.872	5.447	0.734	0.8764	-2.0216	-0.3645
371ALA	HB2	138	1.872	5.596	0.62	-0.4098	0.4124	2.7762
371ALA	HB3	139	1.776	5.454	0.597	0.9442	-2.6354	-0.1248
371ALA	C	140	2.116	5.422	0.612	-0.2163	-0.4845	-0.8695
371ALA	O	141	2.189	5.497	0.551	0.1074	0.0924	-0.254
372HIS	N	142	2.16	5.349	0.72	0.8361	0.202	0.7739
372HIS	H	143	2.095	5.284	0.761	1.5825	1.2091	3.7388
372HIS	CA	144	2.295	5.349	0.775	0.1147	-0.2181	0.1534
372HIS	HA	145	2.31	5.444	0.826	-0.2871	-0.7339	1.2563
372HIS	CB	146	2.307	5.232	0.873	0.2144	0.1683	-0.078
372HIS	HB1	147	2.224	5.233	0.942	-2.4115	-2.2937	-2.8776
372HIS	HB2	148	2.292	5.14	0.815	-3.5926	0.7774	-0.3139
372HIS	CG	149	2.441	5.226	0.952	0.6375	0.0383	0.1364
372HIS	ND1	150	2.484	5.326	1.034	0.67	0.1191	0.4052
372HIS	CD2	151	2.55	5.153	0.915	-0.0524	0.0841	-0.1598
372HIS	HD2	152	2.562	5.08	0.837	0.2711	-0.0262	-0.011
372HIS	CE1	153	2.614	5.314	1.048	-0.4983	-0.3278	0.4549
372HIS	HE1	154	2.679	5.383	1.101	0.849	0.3149	-1.8614
372HIS	NE2	155	2.657	5.209	0.98	-0.4138	-0.0118	-0.5911
372HIS	HE2	156	2.756	5.198	0.967	-0.5993	-1.8384	-0.6919
372HIS	C	157	2.406	5.344	0.67	-0.0488	-0.4153	-0.3831
372HIS	O	158	2.487	5.432	0.665	-0.4805	0.126	0.0282
373VAL	N	159	2.401	5.252	0.578	0.5004	-0.1924	0.4153
373VAL	H	160	2.323	5.188	0.577	1.1725	-1.1477	2.929
373VAL	CA	161	2.5	5.234	0.476	0.1343	-0.2314	0.0316
373VAL	HA	162	2.594	5.266	0.52	-0.045	-1.0689	1.0729
373VAL	CB	163	2.505	5.087	0.437	0.5207	0.4241	0.6203
373VAL	HB	164	2.554	5.071	0.341	-1.5143	-1.2615	-0.1964
373VAL	CG1	165	2.581	5	0.538	0.4546	-0.3901	0.7588
373VAL	HG11	166	2.683	5.033	0.557	-0.1883	1.5339	1.1307
373VAL	HG12	167	2.528	5.002	0.633	-0.19	2.526	0.4385
373VAL	HG13	168	2.594	4.899	0.499	-0.19	0.2144	-1.1597
373VAL	CG2	169	2.365	5.02	0.418	-0.0634	-0.1439	-0.2602
373VAL	HG21	170	2.376	4.931	0.355	1.6219	0.1155	-0.3604
373VAL	HG22	171	2.332	4.989	0.517	-1.3182	-0.115	-0.6446
373VAL	HG23	172	2.3	5.091	0.367	-1.4959	0.1987	1.8962
373VAL	C	173	2.473	5.321	0.35	0.4057	0.1534	-1.1778
373VAL	O	174	2.567	5.348	0.279	-0.4104	-0.3091	-0.0711
374ASP	N	175	2.35	5.364	0.325	-0.2717	0.1474	0.1997
374ASP	H	176	2.282	5.323	0.389	2.0453	-2.6276	1.1073
374ASP	CA	177	2.315	5.462	0.216	0.2146	1.0607	0.1583
374ASP	HA	178	2.356	5.43	0.12	-0.2413	-0.2096	0.3719
374ASP	CB	179	2.158	5.463	0.216	-0.413	-1.0788	0.4027
374ASP	HB1	180	2.123	5.36	0.216	1.5837	-1.8216	1.3248
374ASP	HB2	181	2.125	5.517	0.305	1.2841	0.8075	-0.0409
374ASP	CG	182	2.094	5.523	0.09	0.325	-0.5491	-0.3392
374ASP	OD1	183	2.007	5.616	0.108	0.1269	-0.6357	-0.3083
374ASP	OD2	184	2.109	5.46	-0.018	0.5044	-0.0991	0.5651
374ASP	C	185	2.362	5.603	0.247	0.3321	0.5242	-0.4354
374ASP	O	186	2.39	5.685	0.16	-0.1253	-0.6299	0.0307
375SER	N	187	2.36	5.645	0.372	-0.106	0.135	-1.0536
375SER	H	188	2.344	5.573	0.441	1.5197	1.9839	1.3994
375SER	CA	189	2.385	5.776	0.426	0.2554	0.0493	-0.7842
375SER	HA	190	2.391	5.853	0.349	1.1791	0.3432	-0.4423
375SER	CB	191	2.279	5.814	0.534	0.0883	0.1821	-0.2257
375SER	HB1	192	2.297	5.917	0.565	-2.1367	1.1387	-1.86
375SER	HB2	193	2.177	5.803	0.497	0.4929	-0.9332	-1.0722
375SER	OG	194	2.284	5.734	0.657	0.0599	-0.3902	-0.7763
375SER	HG	195	2.242	5.651	0.639	-2.0591	-0.0174	1.7873
375SER	C	196	2.523	5.778	0.486	-0.2196	-0.2278	-0.1614
375SER	O	197	2.547	5.819	0.604	-1.1852	-0.7914	0.6125
376ASN	N	198	2.624	5.738	0.408	0.5862	-0.0685	0.412
376ASN	H	199	2.598	5.722	0.311	-1.2935	0.3756	0.7856
376ASN	CA	200	2.767	5.724	0.436	-0.0345	-0.2699	-0.0755
376ASN	HA	201	2.794	5.793	0.516	1.0255	-2.1906	1.277
376ASN	CB	202	2.784	5.575	0.48	0.3512	-0.1195	-0.4248
376ASN	HB1	203	2.726	5.548	0.568	1.6283	-1.5905	0.0185
376ASN	HB2	204	2.741	5.507	0.406	0.3404	-1.2214	0.5594
376ASN	CG	205	2.925	5.529	0.508	-0.0486	0.7685	-0.1049
376ASN	OD1	206	2.994	5.572	0.6	-0.1119	0.0382	0.4104
376ASN	ND2	207	2.973	5.435	0.421	0.3362	0.0371	-0.4417
376ASN	HD21	208	2.915	5.396	0.348	-1.0667	-0.6911	0.991
376ASN	HD22	209	3.069	5.404	0.431	0.384	-1.497	-4.2249
376ASN	C	210	2.848	5.757	0.302	0.4394	-0.0876	1.0136
376ASN	O	211	2.807	5.713	0.191	0.3589	0.8723	0.0835
377PRO	N	212	2.963	5.822	0.309	-0.1064	-0.2193	0.2998
377PRO	CA	213	3.046	5.849	0.184	-0.8973	0.8269	-0.0121
377PRO	HA	214	2.985	5.87	0.096	-0.8405	0.911	-0.0317
377PRO	CB	215	3.148	5.959	0.227	-0.0136	0.5072	-0.2545
377PRO	HB1	216	3.237	5.939	0.167	-1.5573	-3.4556	-1.6035
377PRO	HB2	217	3.103	6.055	0.204	2.1702	1.0751	-2.551
377PRO	CG	218	3.162	5.929	0.378	0.3471	0.8353	0.2925
377PRO	HG1	219	3.226	5.844	0.399	0.267	0.8008	0.4019
377PRO	HG2	220	3.197	6.008	0.445	-2.1092	1.0482	1.4619
377PRO	CD	221	3.024	5.888	0.424	0.115	0.2864	0.0672
377PRO	HD1	222	3.028	5.813	0.503	1.3123	-1.4965	-1.5877
377PRO	HD2	223	2.959	5.973	0.447	0.0404	0.813	-1.8606
377PRO	C	224	3.122	5.715	0.148	-0.0539	-0.7392	-0.4646
377PRO	O	225	3.161	5.645	0.243	-0.3031	-0.2835	0.0856
378ALA	N	226	3.131	5.677	0.021	0.2682	-0.2484	-0.3614
378ALA	H	227	3.085	5.742	-0.041	-1.0726	-0.1807	0.6584
378ALA	CA	228	3.21	5.567	-0.038	0.7376	-0.1195	0.1696
378ALA	HA	229	3.179	5.475	0.011	1.4581	-1.0183	-1.0011
378ALA	CB	230	3.179	5.561	-0.188	-0.0362	0.2806	0.1919
378ALA	HB1	231	3.209	5.467	-0.235	1.2206	0.6245	0.2583
378ALA	HB2	232	3.071	5.565	-0.189	-0.126	-0.4704	1.8914
378ALA	HB3	233	3.215	5.642	-0.251	1.4347	-0.853	-0.4958
378ALA	C	234	3.36	5.608	-0.025	0.2284	0.6161	0.0974
378ALA	O	235	3.396	5.725	-0.012	0.2913	-0.0941	-0.3734
379MET	N	236	3.452	5.513	-0.025	-0.66	-0.1307	0.2618
379MET	H	237	3.428	5.421	-0.06	-0.7762	-1.004	2.4973
379MET	CA	238	3.594	5.535	0	-0.5208	0.7071	-0.0519
379MET	HA	239	3.604	5.613	0.076	-1.3458	1.0271	-0.2618
379MET	CB	240	3.67	5.401	0.032	0.1288	0.1696	-0.6195
379MET	HB1	241	3.595	5.332	0.072	-0.85	0.7504	-1.3948
379MET	HB2	242	3.696	5.344	-0.057	-0.381	1.3489	-1.5546
379MET	CG	243	3.799	5.414	0.11	0.5881	-0.0098	-0.0286
379MET	HG1	244	3.88	5.434	0.04	-1.1965	-0.7603	-2.4384
379MET	HG2	245	3.786	5.497	0.18	2.3979	-1.1481	1.7663
379MET	SD	246	3.848	5.258	0.192	0.4181	-0.3604	-0.3148
379MET	CE	247	3.722	5.25	0.33	-0.3914	0.2158	0.1248
379MET	HE1	248	3.743	5.164	0.395	-0.4161	2.0326	2.7031
379MET	HE2	249	3.725	5.34	0.391	-0.9537	-0.0615	0.5696
379MET	HE3	250	3.621	5.234	0.293	-0.3553	0.2748	0.0015
379MET	C	251	3.659	5.592	-0.125	0.5201	0.0243	0.4911
379MET	O	252	3.739	5.681	-0.116	0.391	-0.3179	0.4431
380THR	N	253	3.616	5.552	-0.245	-0.726	0.0671	0.3431
380THR	H	254	3.545	5.48	-0.253	-0.8264	-0.1095	2.2532
380THR	CA	255	3.64	5.613	-0.376	0.0511	0.1865	-0.7038
380THR	HA	256	3.747	5.623	-0.393	0.5368	-1.2744	1.1802
380THR	CB	257	3.578	5.513	-0.477	-0.3496	-0.5019	-0.0747
380THR	HB	258	3.581	5.545	-0.581	-0.8712	-1.1586	-0.2954
380THR	OG1	259	3.447	5.48	-0.448	0.229	0.0507	-0.8199
380THR	HG1	260	3.383	5.527	-0.499	-1.1865	-0.9965	-0.0709
380THR	CG2	261	3.653	5.379	-0.47	-0.324	0.1205	-0.837
380THR	HG21	262	3.602	5.321	-0.547	-1.9887	0.7841	-0.2958
380THR	HG22	263	3.76	5.383	-0.485	-0.0259	-0.8027	0.8191
380THR	HG23	264	3.637	5.326	-0.376	3.2585	-1.4747	-0.9671
380THR	C	265	3.587	5.76	-0.388	-0.1669	0.0473	-0.0806
380THR	O	266	3.614	5.833	-0.477	0.8378	0.1995	0.3726
381SER	N	267	3.51	5.808	-0.287	-0.4751	0.3741	-0.1489
381SER	H	268	3.497	5.738	-0.216	-2.6278	0.2141	-0.6238
381SER	CA	269	3.449	5.938	-0.268	-0.1509	-0.7023	-0.0529
381SER	HA	270	3.492	6.007	-0.339	-1.4797	3.0842	2.517
381SER	CB	271	3.3	5.929	-0.309	-0.2783	0.0821	-0.1976
381SER	HB1	272	3.263	5.84	-0.258	-2.5535	-1.463	-4.1053
381SER	HB2	273	3.253	6.02	-0.272	0.1645	-1.1681	4.0187
381SER	OG	274	3.279	5.896	-0.446	0.0554	-0.2567	-0.2251
381SER	HG	275	3.298	5.806	-0.465	2.968	0.2935	-0.4587
381SER	C	276	3.492	5.998	-0.135	0.3441	-0.0801	-0.3905
381SER	O	277	3.415	6.081	-0.089	0.3086	-0.2514	-0.201
382LEU	N	278	3.611	5.976	-0.083	0.0405	-0.2774	-0.399
382LEU	H	279	3.677	5.923	-0.138	1.0719	-0.3363	0.857
382LEU	CA	280	3.681	6.031	0.037	-0.3454	-0.1738	-0.2354
382LEU	HA	281	3.601	6.074	0.098	0.3406	0.2314	0.3979
382LEU	CB	282	3.737	5.904	0.109	-0.3299	0.6954	0.4736
382LEU	HB1	283	3.672	5.819	0.087	0.2603	-0.5367	3.1107
382LEU	HB2	284	3.834	5.88	0.063	0.1938	0.1462	1.8088
382LEU	CG	285	3.766	5.914	0.256	0.001	0.2253	0.9724
382LEU	HG	286	3.828	6.004	0.266	1.9272	-1.1062	1.62
382LEU	CD1	287	3.631	5.945	0.323	0.1746	0.1012	-0.5266
382LEU	HD11	288	3.549	5.995	0.272	-0.1453	1.013	0.8198
382LEU	HD12	289	3.581	5.854	0.355	1.2175	0.062	1.1097
382LEU	HD13	290	3.645	6.019	0.402	0.7846	-0.1697	-0.372
382LEU	CD2	291	3.85	5.803	0.32	0.2208	-0.0838	-0.7051
382LEU	HD21	292	3.91	5.824	0.409	0.016	0.5265	-0.7057
382LEU	HD22	293	3.785	5.724	0.357	2.1199	-1.1331	0.5649
382LEU	HD23	294	3.918	5.763	0.244	-0.6359	-1.994	-0.5147
382LEU	C	295	3.78	6.13	-0.018	-0.3955	-0.4241	0.2458
382LEU	O	296	3.877	6.096	-0.083	0.518	-0.1513	-0.7441
383ASP	N	297	3.758	6.257	0.012	-0.0488	-0.1968	0.1973
383ASP	H	298	3.703	6.266	0.096	0.3858	0.8438	0.3841
383ASP	CA	299	3.842	6.373	-0.028	0.0459	-0.7848	-0.3332
383ASP	HA	300	3.891	6.353	-0.123	-0.0273	-1.3149	-0.2618
383ASP	CB	301	3.748	6.499	-0.04	0.1737	0.2918	-0.3184
383ASP	HB1	302	3.669	6.472	-0.11	0.921	-1.1919	-0.6413
383ASP	HB2	303	3.702	6.518	0.057	-0.1514	1.6956	-0.7253
383ASP	CG	304	3.827	6.624	-0.099	-0.0226	0.5627	-0.679
383ASP	OD1	305	3.764	6.729	-0.119	0.4272	0.5368	0.5203
383ASP	OD2	306	3.946	6.608	-0.134	-0.2497	0.442	-0.1978
383ASP	C	307	3.953	6.393	0.082	0.4837	-0.2044	-0.0375
383ASP	O	308	3.921	6.427	0.2	-0.4592	-0.2553	-0.5153
384TYR	N	309	4.08	6.372	0.051	0.3874	0.0459	0.2282
384TYR	H	310	4.109	6.32	-0.031	0.5135	1.0161	-0.3577
384TYR	CA	311	4.192	6.385	0.135	-0.2136	-0.4302	0.0105
384TYR	HA	312	4.164	6.388	0.24	-0.1565	-1.1023	0.052
384TYR	CB	313	4.296	6.271	0.107	-0.065	-0.2593	-0.1131
384TYR	HB1	314	4.305	6.259	-0.001	-2.2763	-0.1112	-0.353
384TYR	HB2	315	4.395	6.298	0.144	0.1114	0.6708	-1.2054
384TYR	CG	316	4.261	6.142	0.184	-0.1632	-0.6223	0.1688
384TYR	CD1	317	4.222	6.031	0.116	0.0558	-0.3979	0.3845
384TYR	HD1	318	4.215	6.029	0.008	0.3081	1.0261	0.3251
384TYR	CD2	319	4.274	6.134	0.324	-0.3818	-0.0773	0.353
384TYR	HD2	320	4.324	6.21	0.384	2.4138	-1.7455	0.3071
384TYR	CE1	321	4.182	5.917	0.18	0.1529	0.2906	-1.0882
384TYR	HE1	322	4.138	5.84	0.118	-1.0605	-0.7657	0.951
384TYR	CE2	323	4.254	6.013	0.391	0.3917	0.1919	-0.434
384TYR	HE2	324	4.272	6.002	0.497	2.5689	-2.0611	-0.9462
384TYR	CZ	325	4.207	5.908	0.319	-0.4921	1.4201	0.5583
384TYR	OH	326	4.181	5.784	0.373	-0.0998	-0.0145	-0.2531
384TYR	HH	327	4.15	5.72	0.31	-4.6539	1.9406	-0.4165
384TYR	C	328	4.263	6.526	0.105	-0.4864	0.5715	0.3711
384TYR	O	329	4.381	6.539	0.145	0.4271	-0.2247	-0.3533
385SER	N	330	4.209	6.619	0.025	-0.4482	0.7198	-0.0188
385SER	H	331	4.117	6.596	-0.009	-0.4542	2.0114	-0.9499
385SER	CA	332	4.265	6.745	-0.019	0.6076	0.6657	-0.3785
385SER	HA	333	4.358	6.707	-0.061	0.6631	1.5923	-1.1212
385SER	CB	334	4.189	6.81	-0.139	-0.1753	0.2407	-0.5041
385SER	HB1	335	4.238	6.907	-0.15	0.2819	0.6595	3.7393
385SER	HB2	336	4.208	6.757	-0.232	0.3467	-0.6406	0.0916
385SER	OG	337	4.055	6.847	-0.114	0.0804	-0.2414	-0.2066
385SER	HG	338	4.009	6.764	-0.119	0.5738	-0.4566	-1.5311
385SER	C	339	4.284	6.837	0.102	-0.1799	-0.1592	0.302
385SER	O	340	4.385	6.905	0.1	-0.3434	0.289	0.4501
386ARG	N	341	4.197	6.835	0.204	-0.4146	0.4823	-0.1946
386ARG	H	342	4.127	6.762	0.209	0.3804	-0.2447	1.0159
386ARG	CA	343	4.204	6.926	0.318	-0.0265	0.692	0.203
386ARG	HA	344	4.257	7.011	0.276	0.0742	0.036	-1.0217
386ARG	CB	345	4.066	6.947	0.377	0.8134	0.0008	1.2942
386ARG	HB1	346	4.041	6.86	0.438	-0.0975	0.2985	1.3664
386ARG	HB2	347	4.076	7.02	0.458	2.2854	1.1278	0.1362
386ARG	CG	348	3.95	6.984	0.28	-0.3624	-0.1389	0.2957
386ARG	HG1	349	3.993	7.035	0.194	2.4588	-1.6153	0.7018
386ARG	HG2	350	3.885	6.907	0.238	0.4567	-0.3237	-0.7022
386ARG	CD	351	3.845	7.073	0.349	-0.4974	-0.8418	0.1186
386ARG	HD1	352	3.821	7.027	0.444	-0.2468	0.0133	0.609
386ARG	HD2	353	3.875	7.177	0.364	-1.9581	-0.6186	1.8226
386ARG	NE	354	3.711	7.083	0.272	0.6191	-0.3606	-0.6149
386ARG	HE	355	3.709	7.03	0.186	-2.5096	-0.6101	-0.5
386ARG	CZ	356	3.605	7.155	0.314	-0.4854	0.0353	0.2477
386ARG	NH1	357	3.617	7.222	0.426	-0.385	-0.8373	0.1478
386ARG	HH11	358	3.707	7.225	0.471	0.5494	1.0613	-1.6469
386ARG	HH12	359	3.54	7.28	0.455	-1.6996	-1.4897	-1.7928
386ARG	NH2	360	3.49	7.153	0.248	-0.2211	-0.3286	0.604
386ARG	HH21	361	3.481	7.121	0.153	-1.0914	2.5059	-0.3518
386ARG	HH22	362	3.412	7.212	0.273	0.5799	1.6538	-1.3229
386ARG	C	363	4.298	6.876	0.426	-0.9515	0.1399	0.1735
386ARG	O	364	4.361	6.956	0.492	-0.3945	-0.1131	0.1344
387PHE	N	365	4.298	6.743	0.448	0.2233	0.0247	-0.0855
387PHE	H	366	4.232	6.683	0.4	1.0373	-0.6104	-0.4524
387PHE	CA	367	4.389	6.66	0.534	0.1581	-0.6261	0.4767
387PHE	HA	368	4.35	6.673	0.635	1.3005	-0.1853	0.8679
387PHE	CB	369	4.364	6.513	0.501	-0.5603	0.0015	0.3369
387PHE	HB1	370	4.257	6.494	0.499	-0.2639	-1.7363	-0.2435
387PHE	HB2	371	4.389	6.501	0.396	0.6881	0.1829	0.5893
387PHE	CG	372	4.437	6.419	0.593	-1.1463	0.0427	-0.9882
387PHE	CD1	373	4.387	6.393	0.721	-0.1839	-0.3115	-0.2053
387PHE	HD1	374	4.301	6.45	0.754	-1.3006	-2.5067	0.9473
387PHE	CD2	375	4.545	6.334	0.548	-0.4998	0.2162	-0.2244
387PHE	HD2	376	4.593	6.34	0.452	-1.0012	-0.063	-0.4992
387PHE	CE1	377	4.433	6.289	0.805	0.437	-0.2425	0.0632
387PHE	HE1	378	4.387	6.268	0.9	0.6525	1.9996	0.7044
387PHE	CE2	379	4.601	6.241	0.636	0.0342	0.142	0.2381
387PHE	HE2	380	4.686	6.188	0.593	1.1852	2.086	0.0048
387PHE	CZ	381	4.547	6.212	0.769	0.2206	-0.3009	-0.4467
387PHE	HZ	382	4.583	6.131	0.832	0.4045	0.0697	-0.0726
387PHE	C	383	4.541	6.704	0.543	0.2981	0.219	-0.262
387PHE	O	384	4.614	6.704	0.443	0.3117	0.1091	-0.6818
388GLN	N	385	4.582	6.759	0.657	-0.5118	-0.0517	0.3386
388GLN	H	386	4.516	6.764	0.734	-0.5489	-2.5931	0.5595
388GLN	CA	387	4.724	6.787	0.694	1.2446	0.7298	0.5194
388GLN	HA	388	4.793	6.734	0.628	0.1492	0.5748	-0.523
388GLN	CB	389	4.747	6.933	0.669	0.0826	-0.1763	0.0149
388GLN	HB1	390	4.675	6.994	0.725	0.2634	-0.5905	0.7061
388GLN	HB2	391	4.839	6.973	0.712	0.1981	-1.0238	0.5706
388GLN	CG	392	4.745	6.973	0.52	0.1941	0.493	-0.0467
388GLN	HG1	393	4.82	6.918	0.463	-0.1275	-0.4899	0.4469
388GLN	HG2	394	4.642	6.956	0.491	0.0752	-0.0718	0.6569
388GLN	CD	395	4.765	7.129	0.505	-0.5199	-0.463	-0.1748
388GLN	OE1	396	4.74	7.177	0.395	-0.3757	-0.0542	0.3312
388GLN	NE2	397	4.801	7.208	0.603	0.5537	-0.6544	0.3995
388GLN	HE21	398	4.822	7.19	0.7	0.8611	-0.1308	0.4344
388GLN	HE22	399	4.821	7.304	0.58	-2.4371	0.3306	1.4418
388GLN	C	400	4.744	6.744	0.839	0.4761	0.2998	0.2774
388GLN	O	401	4.647	6.762	0.91	0.0241	-0.459	-0.5197
389ALA	N	402	4.866	6.709	0.875	-0.1025	0.1144	0.5619
389ALA	H	403	4.941	6.7	0.809	-0.9016	-1.9748	-0.1119
389ALA	CA	404	4.895	6.675	1.016	-1.2096	-0.4678	0.1239
389ALA	HA	405	4.817	6.61	1.056	-0.5263	-0.9692	0.6543
389ALA	CB	406	5.03	6.604	1.014	0.5654	1.0761	-0.0102
389ALA	HB1	407	5.068	6.588	1.115	3.0932	0.0576	-1.0654
389ALA	HB2	408	5.013	6.505	0.97	0.1431	0.8707	0.5942
389ALA	HB3	409	5.103	6.659	0.955	-1.384	0.9706	-2.7347
389ALA	C	410	4.915	6.804	1.1	-0.3349	0.2093	-0.2891
389ALA	O	411	4.944	6.785	1.219	-0.0684	-0.1628	0.6196
390ASN	N	412	4.904	6.923	1.034	-0.0219	-0.3273	0.3417
390ASN	H	413	4.871	6.92	0.939	-2.6162	-3.6626	1.1177
390ASN	CA	414	4.92	7.056	1.087	0.2517	0.1244	-0.3336
390ASN	HA	415	4.885	7.056	1.19	1.5599	0.447	0.1221
390ASN	CB	416	5.068	7.102	1.089	0.1336	-0.1584	-0.0671
390ASN	HB1	417	5.129	7.017	1.12	-3.4601	-2.1836	2.1415
390ASN	HB2	418	5.097	7.125	0.987	1.4099	0.1039	0.3354
390ASN	CG	419	5.104	7.216	1.186	0.0936	-1.0948	0.0948
390ASN	OD1	420	5.093	7.207	1.305	-0.4232	0.2727	0.4718
390ASN	ND2	421	5.134	7.332	1.13	0.3025	-0.3368	-0.1323
390ASN	HD21	422	5.128	7.346	1.03	0.7669	3.0788	0.1979
390ASN	HD22	423	5.157	7.407	1.194	-1.0319	-0.7307	0.8447
390ASN	C	424	4.836	7.147	1.001	-0.2549	-0.5861	0.5002
390ASN	O	425	4.841	7.154	0.876	0.2446	0.1342	-0.1499
399ASP	N	426	4.752	7.238	1.066	0.483	0.277	0.2939
399ASP	H	427	4.769	7.258	1.164	1.6851	2.003	-0.2196
399ASP	CA	428	4.681	7.348	1	-0.1504	0.1064	0.3216
399ASP	HA	429	4.73	7.36	0.904	0.2378	-1.7109	0.2657
399ASP	CB	430	4.529	7.3	0.961	-0.3476	-0.6406	0.8387
399ASP	HB1	431	4.543	7.202	0.915	0.0327	-0.4412	0.528
399ASP	HB2	432	4.462	7.286	1.046	0.1124	2.3441	1.8137
399ASP	CG	433	4.466	7.374	0.841	0.1273	0.3799	-0.573
399ASP	OD1	434	4.479	7.498	0.825	0.2803	-0.0906	0.1906
399ASP	OD2	435	4.402	7.3	0.762	1.0362	-0.2343	-0.2047
399ASP	C	436	4.698	7.481	1.069	-0.1051	0.0616	0.0232
399ASP	O	437	4.769	7.487	1.164	-0.4616	-0.5404	-0.0837
400THR	N	438	4.632	7.578	1.024	-0.2084	-0.0873	0.0896
400THR	H	439	4.562	7.56	0.953	-0.9181	-0.8394	0.9412
400THR	CA	440	4.638	7.72	1.061	-0.4103	-0.627	-0.6082
400THR	HA	441	4.646	7.727	1.17	-3.2439	-0.518	-0.3229
400THR	CB	442	4.772	7.786	1	0.5507	-0.278	-0.8955
400THR	HB	443	4.858	7.744	1.053	-1.4319	-3.6896	-0.0748
400THR	OG1	444	4.777	7.923	1.046	-0.0232	-0.2091	0.5548
400THR	HG1	445	4.788	7.915	1.14	2.8088	0.6529	0.3837
400THR	CG2	446	4.772	7.778	0.847	0.1595	-0.8248	0.1135
400THR	HG21	447	4.677	7.803	0.8	-0.4984	-0.2766	1.6719
400THR	HG22	448	4.852	7.834	0.798	3.356	-3.2993	2.0702
400THR	HG23	449	4.801	7.676	0.819	2.483	-0.6144	1.5182
400THR	C	450	4.495	7.788	1.046	0.8503	-0.1902	-0.4438
400THR	O	451	4.46	7.878	1.126	0.4276	-0.3475	0.1127
401GLN	N	452	4.415	7.74	0.948	0.0824	-0.4171	0.0773
401GLN	H	453	4.451	7.67	0.885	1.7388	0.0515	0.4556
401GLN	CA	454	4.284	7.794	0.907	0.4398	0.1352	-0.7645
401GLN	HA	455	4.265	7.878	0.974	-1.7245	-2.2933	1.9574
401GLN	CB	456	4.29	7.853	0.769	-0.5373	0.4938	-0.2052
401GLN	HB1	457	4.357	7.799	0.702	-1.4763	-0.4238	-0.441
401GLN	HB2	458	4.192	7.852	0.72	-0.5568	-2.0286	-0.2512
401GLN	CG	459	4.341	8	0.769	0.854	0.075	0.1509
401GLN	HG1	460	4.283	8.059	0.84	2.5893	-1.2329	2.8181
401GLN	HG2	461	4.445	7.992	0.8	1.1707	0.9936	-0.6302
401GLN	CD	462	4.343	8.061	0.633	-0.0289	-0.0516	-0.2438
401GLN	OE1	463	4.374	8.176	0.625	0.0977	-0.0174	0.4157
401GLN	NE2	464	4.302	7.992	0.527	-0.1988	-0.0866	0.5043
401GLN	HE21	465	4.261	7.9	0.538	-1.3809	0.4358	0.5926
401GLN	HE22	466	4.296	8.028	0.433	3.0508	-0.0934	0.1868
401GLN	C	467	4.17	7.693	0.938	-0.2336	-0.0831	0.5301
401GLN	O	468	4.054	7.71	0.899	-0.7546	0.3658	-0.2756
402HIS	N	469	4.199	7.597	1.019	0.2941	-0.4689	0.3438
402HIS	H	470	4.296	7.597	1.048	0.1296	0.302	0.9164
402HIS	CA	471	4.119	7.497	1.085	0.5248	0.0209	0.0823
402HIS	HA	472	4.083	7.416	1.021	0.9269	-2.4329	2.7307
402HIS	CB	473	4.207	7.419	1.186	-0.2678	-0.0841	0.1624
402HIS	HB1	474	4.147	7.35	1.245	-1.0257	-1.3244	-1.9384
402HIS	HB2	475	4.282	7.359	1.135	0.7279	1.1551	0.1293
402HIS	CG	476	4.298	7.498	1.277	0.1545	0.024	-0.9771
402HIS	ND1	477	4.26	7.627	1.324	-0.1755	-0.1645	0.404
402HIS	CD2	478	4.424	7.467	1.325	0.1708	-0.4507	-0.4349
402HIS	HD2	479	4.492	7.383	1.327	2.4043	1.276	0.8309
402HIS	CE1	480	4.358	7.657	1.411	-0.438	0.1379	0.0653
402HIS	HE1	481	4.363	7.74	1.48	2.3719	-0.0536	0.2419
402HIS	NE2	482	4.451	7.565	1.418	-0.1563	-0.805	0.0609
402HIS	HE2	483	4.525	7.561	1.487	-1.1289	-1.8128	1.0869
402HIS	C	484	3.993	7.553	1.159	0.7074	0.4431	0.405
402HIS	O	485	3.889	7.489	1.154	-0.7671	0.1979	0.0505
403ILE	N	486	4.004	7.672	1.22	0.3616	0.1045	0.0112
403ILE	H	487	4.1	7.693	1.243	-0.1094	-0.3987	2.7449
403ILE	CA	488	3.89	7.75	1.276	-0.6504	0.5172	-0.5058
403ILE	HA	489	3.849	7.687	1.355	0.302	-0.648	-0.9116
403ILE	CB	490	3.931	7.881	1.345	0.2886	0.648	-0.7245
403ILE	HB	491	3.845	7.943	1.368	-0.6199	-1.2336	1.2998
403ILE	CG1	492	4.016	7.972	1.256	0.1932	-0.2772	0.4621
403ILE	HG11	493	4.104	7.919	1.219	-0.8532	-2.8638	1.4033
403ILE	HG12	494	3.96	8	1.166	0.9046	-1.5361	-0.4112
403ILE	CG2	495	4.012	7.859	1.482	-0.214	1.2976	0.1961
403ILE	HG21	496	4.015	7.948	1.546	0.2305	-0.0126	2.0889
403ILE	HG22	497	3.958	7.788	1.545	0.6951	1.7476	1.534
403ILE	HG23	498	4.115	7.828	1.467	-0.8122	-0.7427	0.0013
403ILE	CD	499	4.055	8.105	1.319	-0.613	-0.1201	0.5715
403ILE	HD1	500	4.114	8.079	1.407	-2.1037	-4.455	0.515
403ILE	HD2	501	4.132	8.156	1.262	-0.6225	-0.4544	0.2626
403ILE	HD3	502	3.979	8.177	1.349	-0.2267	1.4241	-1.9269
403ILE	C	503	3.771	7.763	1.177	0.3038	-0.4948	0.2377
403ILE	O	504	3.66	7.736	1.213	0.6024	-0.4317	0.3743
404GLN	N	505	3.803	7.8	1.052	-0.2304	0.6593	-0.6192
404GLN	H	506	3.899	7.814	1.024	-0.0379	-0.4802	-0.5984
404GLN	CA	507	3.7	7.827	0.946	-0.7244	0.6707	-0.8062
404GLN	HA	508	3.613	7.872	0.994	0.2574	0.3497	1.3747
404GLN	CB	509	3.752	7.924	0.849	-0.5378	0.3985	0.5619
404GLN	HB1	510	3.845	7.872	0.824	-3.0349	-4.2021	-0.3465
404GLN	HB2	511	3.691	7.928	0.759	-0.4753	-0.9755	0.4406
404GLN	CG	512	3.764	8.061	0.91	-0.1413	0.2722	-0.195
404GLN	HG1	513	3.665	8.088	0.947	-1.1842	0.2724	-2.7407
404GLN	HG2	514	3.832	8.085	0.991	-1.1904	0.4385	0.6601
404GLN	CD	515	3.775	8.169	0.812	0.2171	-0.0429	0.8147
404GLN	OE1	516	3.749	8.282	0.844	0.5742	0.0816	0.401
404GLN	NE2	517	3.818	8.149	0.686	0.3301	0.1135	-0.2668
404GLN	HE21	518	3.833	8.053	0.66	1.1111	-0.0068	0.5821
404GLN	HE22	519	3.812	8.238	0.639	1.0263	2.0459	2.9594
404GLN	C	520	3.659	7.699	0.875	-0.1307	0.1727	-0.4733
404GLN	O	521	3.587	7.703	0.776	0.4158	0.1983	0.3753
405GLN	N	522	3.699	7.577	0.916	0.029	0.1916	-0.0613
405GLN	H	523	3.763	7.565	0.993	0.4941	-2.437	-0.7819
405GLN	CA	524	3.645	7.448	0.866	-1.0183	-0.2061	-0.2766
405GLN	HA	525	3.604	7.466	0.767	-0.4134	-2.3617	-0.9672
405GLN	CB	526	3.758	7.344	0.877	0.3565	-0.2338	0.2041
405GLN	HB1	527	3.788	7.331	0.981	1.3931	1.7331	0.1992
405GLN	HB2	528	3.732	7.242	0.848	0.1125	-0.0866	-0.1063
405GLN	CG	529	3.891	7.373	0.804	-0.1555	0.1779	0.334
405GLN	HG1	530	3.93	7.471	0.829	-0.7278	0.474	0.0791
405GLN	HG2	531	3.963	7.295	0.828	2.2838	1.5711	-1.8721
405GLN	CD	532	3.87	7.363	0.651	0.7218	0.0841	-0.6372
405GLN	OE1	533	3.819	7.265	0.598	0.134	-0.8159	0.6347
405GLN	NE2	534	3.889	7.47	0.574	-0.2547	0.3192	-0.807
405GLN	HE21	535	3.931	7.554	0.612	0.6458	-0.6236	0.3586
405GLN	HE22	536	3.838	7.478	0.487	-2.3481	0.1026	0.3224
405GLN	C	537	3.519	7.393	0.939	-0.4668	-0.3623	-0.611
405GLN	O	538	3.456	7.298	0.894	-0.975	0.6817	0.2986
406PHE	N	539	3.491	7.456	1.053	-0.8726	-0.1139	0.4496
406PHE	H	540	3.554	7.533	1.072	1.1325	-1.6574	0.3528
406PHE	CA	541	3.392	7.427	1.153	0.7011	-0.2469	0.6452
406PHE	HA	542	3.391	7.324	1.189	-0.5496	-0.7533	-0.7427
406PHE	CB	543	3.396	7.528	1.272	0.252	0.0786	0.5146
406PHE	HB1	544	3.499	7.547	1.302	1.0164	-2.7448	-0.0202
406PHE	HB2	545	3.352	7.623	1.243	0.8176	-0.2798	-1.7285
406PHE	CG	546	3.321	7.485	1.394	-0.1281	-0.4071	-0.2278
406PHE	CD1	547	3.187	7.513	1.419	-0.8707	0.014	-0.5778
406PHE	HD1	548	3.133	7.573	1.347	0.0265	2.3045	0.5505
406PHE	CD2	549	3.398	7.416	1.493	-0.1545	-0.2286	-0.1451
406PHE	HD2	550	3.502	7.401	1.471	-0.229	0.6233	-1.2006
406PHE	CE1	551	3.128	7.467	1.537	0.4747	0.0243	0.8565
406PHE	HE1	552	3.021	7.472	1.55	0.4966	0.8367	0.7856
406PHE	CE2	553	3.338	7.38	1.614	-0.0273	-0.0454	-0.2791
406PHE	HE2	554	3.398	7.333	1.691	0.7634	-1.0932	-1.4865
406PHE	CZ	555	3.202	7.407	1.632	-0.6103	0.4051	-0.5932
406PHE	HZ	556	3.158	7.366	1.722	-0.2838	1.0028	-0.1577
406PHE	C	557	3.252	7.424	1.094	-0.6412	-0.8442	-0.1962
406PHE	O	558	3.202	7.312	1.066	-0.5756	0.2853	0.1021
407TYR	N	559	3.196	7.547	1.077	0.0227	-0.1253	0.4775
407TYR	H	560	3.249	7.629	1.103	2.0238	-1.5837	1.2568
407TYR	CA	561	3.063	7.568	1.035	0.1202	-0.0288	-0.3857
407TYR	HA	562	2.992	7.526	1.106	-0.999	1.141	-0.777
407TYR	CB	563	3.028	7.719	1.033	-0.5869	0.3231	-0.9281
407TYR	HB1	564	3.105	7.759	0.966	0.9968	-1.87	-0.5255
407TYR	HB2	565	2.936	7.742	0.979	-1.2175	-0.8501	-0.3865
407TYR	CG	566	3.04	7.797	1.167	0.0022	1.1221	-0.1883
407TYR	CD1	567	2.96	7.749	1.276	-0.2545	0.4337	-0.1486
407TYR	HD1	568	2.91	7.654	1.261	-1.6105	1.1072	-0.051
407TYR	CD2	569	3.117	7.915	1.178	-0.8958	1.1819	-0.3389
407TYR	HD2	570	3.173	7.955	1.095	-0.269	-0.5247	-0.7929
407TYR	CE1	571	2.957	7.819	1.398	-0.1934	-0.8731	-0.4366
407TYR	HE1	572	2.89	7.78	1.473	-1.0321	-0.2246	-0.831
407TYR	CE2	573	3.116	7.983	1.302	1.3038	-0.4248	0.2187
407TYR	HE2	574	3.174	8.074	1.313	2.915	-1.3695	-0.1224
407TYR	CZ	575	3.033	7.939	1.408	0.0896	-0.3154	0.4103
407TYR	OH	576	3.028	8.02	1.519	0.1625	-0.1279	0.2671
407TYR	HH	577	2.995	7.981	1.599	-2.2062	0.8594	-0.1224
407TYR	C	578	3.025	7.499	0.898	-0.1167	0.4715	-0.0985
407TYR	O	579	2.909	7.456	0.875	-0.0671	-0.1822	0.1853
408ASP	N	580	3.128	7.501	0.812	-0.5652	0.2458	0.8045
408ASP	H	581	3.206	7.557	0.843	0.4068	0.0162	-1.1312
408ASP	CA	582	3.147	7.432	0.68	-0.4245	-0.736	-0.0815
408ASP	HA	583	3.073	7.497	0.632	2.1912	2.2832	-0.3197
408ASP	CB	584	3.276	7.463	0.612	-0.3206	-0.1855	-0.3583
408ASP	HB1	585	3.298	7.57	0.609	1.4345	-0.5342	-2.2197
408ASP	HB2	586	3.358	7.423	0.671	-0.3341	0.0734	-0.162
408ASP	CG	587	3.271	7.416	0.467	-0.1327	-0.0483	0.4728
408ASP	OD1	588	3.371	7.363	0.42	-0.5818	-0.4018	0.1874
408ASP	OD2	589	3.175	7.419	0.394	0.7839	-0.0133	0.3839
408ASP	C	590	3.093	7.286	0.685	-0.1335	0.089	-0.2889
408ASP	O	591	2.984	7.265	0.631	0.7493	-0.0768	0.6489
409LEU	N	592	3.163	7.198	0.756	0.4982	-0.3253	0.0164
409LEU	H	593	3.243	7.231	0.807	1.2736	0.2109	-1.5086
409LEU	CA	594	3.138	7.054	0.767	-0.242	-1.0774	0.4417
409LEU	HA	595	3.122	7.021	0.664	-0.7906	0.1374	0.1178
409LEU	CB	596	3.269	6.984	0.807	0.0427	0.0339	-0.2578
409LEU	HB1	597	3.288	7.018	0.909	0.3712	-1.353	0.1657
409LEU	HB2	598	3.262	6.876	0.8	1.3848	-0.244	1.9573
409LEU	CG	599	3.391	7.011	0.727	-0.6449	-0.2142	0.5157
409LEU	HG	600	3.413	7.118	0.724	0.7739	-0.4303	1.7785
409LEU	CD1	601	3.508	6.96	0.803	0.0067	-0.7692	0.1065
409LEU	HD11	602	3.49	6.858	0.836	-0.6689	-1.4929	-2.2935
409LEU	HD12	603	3.598	6.966	0.742	0.3348	-0.2725	0.6267
409LEU	HD13	604	3.519	7.012	0.898	-0.4897	-0.8732	0.2215
409LEU	CD2	605	3.401	6.963	0.582	0.59	0.1113	0.2554
409LEU	HD21	606	3.321	6.992	0.514	2.9995	1.5373	-2.1648
409LEU	HD22	607	3.49	7.003	0.535	0.1638	0.1581	-0.5321
409LEU	HD23	608	3.416	6.855	0.581	0.7807	0.1216	1.0776
409LEU	C	609	3.021	7.024	0.858	0.1879	-0.1248	0.7938
409LEU	O	610	2.97	6.913	0.839	0.0344	-0.7358	-0.0918
410LEU	N	611	2.978	7.118	0.945	-0.261	0.1211	-0.5421
410LEU	H	612	3.042	7.195	0.955	0.2179	-0.4179	0.8185
410LEU	CA	613	2.866	7.108	1.043	-0.0299	0.2838	0.358
410LEU	HA	614	2.876	7.007	1.08	0.2693	1.0112	2.3645
410LEU	CB	615	2.882	7.214	1.15	0.3211	0.0009	-0.8225
410LEU	HB1	616	2.972	7.184	1.204	0.0109	0.874	0.2118
410LEU	HB2	617	2.906	7.309	1.104	0.0733	-0.0984	-1.1639
410LEU	CG	618	2.776	7.241	1.255	0.1013	0.1926	-0.0374
410LEU	HG	619	2.689	7.274	1.197	-1.1031	-2.5507	0.0265
410LEU	CD1	620	2.742	7.122	1.334	-0.4599	-0.2933	0.4802
410LEU	HD11	621	2.676	7.117	1.421	-0.0376	0.9367	0.8809
410LEU	HD12	622	2.713	7.036	1.274	1.6796	-0.8223	0.1446
410LEU	HD13	623	2.83	7.077	1.38	1.0915	1.0297	-1.0874
410LEU	CD2	624	2.818	7.358	1.349	0.2294	0.3027	-0.5237
410LEU	HD21	625	2.911	7.344	1.405	-2.092	0.7448	3.9
410LEU	HD22	626	2.829	7.448	1.289	1.712	-1.0305	-2.3707
410LEU	HD23	627	2.737	7.387	1.417	0.5961	0.971	-0.3691
410LEU	C	628	2.729	7.127	0.967	-0.3457	0.0425	-0.0754
410LEU	O	629	2.639	7.049	0.985	0.2674	-0.1587	0.3133
411THR	N	630	2.712	7.233	0.889	-0.1115	0.0676	0.0725
411THR	H	631	2.785	7.302	0.879	0.0742	-0.2454	-0.7659
411THR	CA	632	2.589	7.251	0.814	0.2852	0.5351	0.3521
411THR	HA	633	2.504	7.218	0.874	-0.3622	1.627	0.0529
411THR	CB	634	2.582	7.403	0.788	0.1676	-0.8371	-0.669
411THR	HB	635	2.488	7.424	0.738	-0.2413	0.5299	0.6062
411THR	OG1	636	2.681	7.46	0.708	0.6447	0.4487	-0.1491
411THR	HG1	637	2.764	7.451	0.751	1.2756	1.1536	-1.1712
411THR	CG2	638	2.567	7.485	0.92	-0.4645	0.1035	-0.3797
411THR	HG21	639	2.527	7.437	1.009	-1.397	-0.4351	-1.0792
411THR	HG22	640	2.665	7.52	0.953	-0.7643	0.6375	-0.0255
411THR	HG23	641	2.519	7.582	0.903	2.038	1.7148	0.9588
411THR	C	642	2.585	7.17	0.679	0.3936	0.6112	-0.3688
411THR	O	643	2.48	7.136	0.634	1.1699	-0.5221	0.3562
412GLY	N	644	2.706	7.135	0.627	0.0297	-0.1253	-0.2884
412GLY	H	645	2.788	7.183	0.66	0.5146	0.2898	-1.9626
412GLY	CA	646	2.718	7.071	0.494	-0.6681	-0.7783	-0.3525
412GLY	HA1	647	2.63	7.078	0.43	-0.0247	-0.8926	-1.2695
412GLY	HA2	648	2.808	7.108	0.445	1.0253	-0.5977	2.6409
412GLY	C	649	2.743	6.922	0.509	0.4001	-0.5303	-0.069
412GLY	O	650	2.811	6.865	0.432	-0.551	-0.0033	-0.031
413SER	N	651	2.69	6.859	0.612	-0.4843	0.8037	-0.3639
413SER	H	652	2.652	6.909	0.691	-0.4258	0.0251	0.1802
413SER	CA	653	2.664	6.714	0.633	-0.5292	0.1555	0.5713
413SER	HA	654	2.642	6.673	0.534	0.3394	-0.074	0.4683
413SER	CB	655	2.788	6.633	0.674	0.1349	-0.6141	0.7985
413SER	HB1	656	2.753	6.53	0.685	1.9042	-1.3208	0.2238
413SER	HB2	657	2.862	6.639	0.594	0.7974	-2.0067	1.2794
413SER	OG	658	2.848	6.681	0.793	-0.2831	-0.2411	0.2278
413SER	HG	659	2.886	6.767	0.788	2.5961	-1.4559	-1.0436
413SER	C	660	2.535	6.705	0.717	-0.2915	-0.2303	-0.055
413SER	O	661	2.501	6.599	0.771	0.132	0.0114	0.0654
414MET	N	662	2.457	6.824	0.728	-0.2132	-0.1562	-0.1604
414MET	H	663	2.474	6.89	0.654	-0.0862	-0.847	-0.7622
414MET	CA	664	2.334	6.824	0.812	0.6549	-0.3162	0.1031
414MET	HA	665	2.343	6.777	0.91	-2.2907	2.3039	1.8237
414MET	CB	666	2.288	6.971	0.831	-0.3185	0.4121	-0.1308
414MET	HB1	667	2.384	7.017	0.854	0.2452	-1.1561	0.8498
414MET	HB2	668	2.252	7.021	0.741	-0.5163	2.8311	1.2105
414MET	CG	669	2.191	6.992	0.943	0.6692	0.6113	0.1712
414MET	HG1	670	2.098	6.941	0.918	1.5599	-0.3866	-1.2649
414MET	HG2	671	2.23	6.952	1.036	-1.3274	-0.0922	0.7459
414MET	SD	672	2.153	7.172	0.978	0.2507	-0.1265	0.0119
414MET	CE	673	2.282	7.22	1.096	0.1843	0.4104	-0.5904
414MET	HE1	674	2.298	7.131	1.156	-0.9456	-1.1481	-2.4761
414MET	HE2	675	2.372	7.262	1.05	0.7215	0.7204	0.7008
414MET	HE3	676	2.241	7.306	1.149	0.5244	1.2324	-1.616
414MET	C	677	2.213	6.745	0.746	-1.0639	-0.1759	0.2482
414MET	O	678	2.152	6.668	0.817	0.0552	-0.2762	-0.0793
415GLU	N	679	2.203	6.766	0.614	0.3835	-0.3271	-0.3128
415GLU	H	680	2.263	6.835	0.571	0.4535	-0.9032	-1.1702
415GLU	CA	681	2.103	6.701	0.533	0.1636	0.8408	0.1902
415GLU	HA	682	2.009	6.709	0.588	-0.0467	0.2955	-0.0801
415GLU	CB	683	2.113	6.75	0.385	1.4567	-0.1767	-0.3156
415GLU	HB1	684	2.139	6.855	0.39	-1.3524	0.5399	2.0471
415GLU	HB2	685	2.184	6.689	0.328	0.2573	-3.5827	1.5212
415GLU	CG	686	1.973	6.738	0.316	-0.2191	0.0908	-0.5981
415GLU	HG1	687	1.989	6.743	0.209	-0.0508	0.8768	-0.5425
415GLU	HG2	688	1.937	6.636	0.332	0.9474	-0.1739	0.4959
415GLU	CD	689	1.865	6.837	0.363	-0.2109	-0.0206	-0.7923
415GLU	OE1	690	1.776	6.803	0.445	0.7169	0.3249	-0.5459
415GLU	OE2	691	1.883	6.958	0.326	0.204	0.1391	0.3937
415GLU	C	692	2.126	6.551	0.533	0.1609	-0.4194	-0.0961
415GLU	O	693	2.038	6.47	0.549	0.63	0.1848	0.2988
416ILE	N	694	2.251	6.509	0.534	0.0475	-0.1567	0.4081
416ILE	H	695	2.333	6.567	0.541	1.6552	-2.3772	0.9646
416ILE	CA	696	2.286	6.366	0.535	-0.5579	0.1393	0.4712
416ILE	HA	697	2.227	6.298	0.473	-1.374	0.1371	1.2316
416ILE	CB	698	2.444	6.351	0.488	-0.2504	0.0617	-0.5489
416ILE	HB	699	2.504	6.388	0.572	-0.8154	-1.5116	0.589
416ILE	CG1	700	2.474	6.439	0.365	0.8125	0.2469	-0.3758
416ILE	HG11	701	2.412	6.404	0.282	0.6424	0.6424	-0.4182
416ILE	HG12	702	2.447	6.54	0.396	-0.4845	-0.0367	-0.5116
416ILE	CG2	703	2.497	6.208	0.47	0.0713	0.2845	0.189
416ILE	HG21	704	2.443	6.149	0.396	1.8041	0.0227	-0.9278
416ILE	HG22	705	2.6	6.199	0.434	0.3473	-1.4175	1.2621
416ILE	HG23	706	2.495	6.162	0.569	-4.0787	-1.3942	-0.4991
416ILE	CD	707	2.624	6.441	0.33	0.3801	-0.922	-0.1514
416ILE	HD1	708	2.68	6.462	0.421	-1.2822	-0.5897	0.8489
416ILE	HD2	709	2.652	6.355	0.269	-1.1881	-2.3702	1.0707
416ILE	HD3	710	2.624	6.521	0.255	-1.7263	-0.4181	0.3154
416ILE	C	711	2.275	6.306	0.681	-0.2061	0.7469	0.1177
416ILE	O	712	2.277	6.183	0.693	-0.0066	-0.002	-0.4238
417ILE	N	713	2.263	6.383	0.785	0.5362	0.3219	0.5271
417ILE	H	714	2.251	6.483	0.772	1.6056	0.8984	3.1658
417ILE	CA	715	2.229	6.342	0.921	-0.467	0.0651	0.4061
417ILE	HA	716	2.247	6.236	0.936	-1.1605	-0.0151	0.7332
417ILE	CB	717	2.323	6.418	1.022	0.701	0.1273	0.1563
417ILE	HB	718	2.323	6.523	0.991	-1.6925	-0.3614	-1.8149
417ILE	CG1	719	2.47	6.353	1.023	-1.1455	-0.3707	0.8796
417ILE	HG11	720	2.47	6.261	1.081	-0.2347	-0.203	1.1463
417ILE	HG12	721	2.492	6.313	0.924	-1.1588	-1.1779	1.194
417ILE	CG2	722	2.273	6.422	1.171	-0.1328	0.4178	0.1592
417ILE	HG21	723	2.169	6.398	1.19	0.0453	-0.7741	-0.3307
417ILE	HG22	724	2.322	6.342	1.226	-0.4097	-0.029	-0.2376
417ILE	HG23	725	2.299	6.517	1.218	-2.0337	0.4101	1.3023
417ILE	CD	726	2.579	6.445	1.073	0.2017	-0.1976	0.5622
417ILE	HD1	727	2.56	6.489	1.171	0.7454	2.4909	-0.4478
417ILE	HD2	728	2.673	6.391	1.068	1.1622	1.3843	0.9557
417ILE	HD3	729	2.594	6.512	0.988	0.2203	-1.9024	-0.8447
417ILE	C	730	2.075	6.362	0.946	0.1773	-0.8165	-0.7604
417ILE	O	731	2.019	6.272	1.008	-0.2243	0.8928	0.2956
418ARG	N	732	2	6.468	0.901	-0.3219	-0.1528	-0.2965
418ARG	H	733	2.056	6.537	0.854	2.0218	-0.1816	2.1789
418ARG	CA	734	1.853	6.483	0.912	-0.0311	-0.2091	-0.4299
418ARG	HA	735	1.815	6.479	1.014	-0.012	-1.1798	-0.4516
418ARG	CB	736	1.82	6.624	0.875	0.8483	0.2082	0.6378
418ARG	HB1	737	1.886	6.692	0.928	0.5687	0.0383	1.2159
418ARG	HB2	738	1.839	6.647	0.77	1.5293	-0.8983	0.4933
418ARG	CG	739	1.678	6.673	0.915	-0.3557	0.4263	-0.3905
418ARG	HG1	740	1.6	6.619	0.861	-0.2228	-0.2245	0.0447
418ARG	HG2	741	1.652	6.642	1.017	-3.452	1.3531	-0.7825
418ARG	CD	742	1.662	6.826	0.912	-0.6415	0.238	0.3101
418ARG	HD1	743	1.76	6.871	0.928	-1.0216	0.4266	2.3161
418ARG	HD2	744	1.618	6.848	0.814	-0.421	-1.5159	-0.2166
418ARG	NE	745	1.568	6.87	1.017	-0.4211	-0.3234	-0.5438
418ARG	HE	746	1.474	6.832	1.018	-0.3207	-0.5972	1.2906
418ARG	CZ	747	1.588	6.975	1.099	0.1192	0.3343	0.8191
418ARG	NH1	748	1.696	7.054	1.103	0.1198	0.1309	-0.1081
418ARG	HH11	749	1.768	7.045	1.032	-0.6895	-0.8516	-0.8429
418ARG	HH12	750	1.712	7.141	1.15	0.0813	-0.3691	0.8492
418ARG	NH2	751	1.49	7.01	1.179	0.6795	-0.0002	-0.4366
418ARG	HH21	752	1.399	6.966	1.172	1.1263	-0.8044	-1.4169
418ARG	HH22	753	1.507	7.083	1.246	2.2135	1.072	-1.9092
418ARG	C	754	1.782	6.385	0.823	0.1417	-0.384	0.08
418ARG	O	755	1.685	6.321	0.86	0.0996	-0.8023	0.1604
419GLY	N	756	1.837	6.35	0.705	-0.001	-0.0991	-0.0021
419GLY	H	757	1.918	6.397	0.666	-0.4238	0.3587	-0.3346
419GLY	CA	758	1.773	6.259	0.607	0.2413	0.2907	0.0438
419GLY	HA1	759	1.664	6.263	0.602	0.2488	1.0002	-5.138
419GLY	HA2	760	1.814	6.284	0.509	0.432	2.7554	0.6897
419GLY	C	761	1.803	6.104	0.639	-0.1072	-0.067	-0.148
419GLY	O	762	1.738	6.011	0.595	-0.4811	0.1736	0.6447
420TRP	N	763	1.895	6.081	0.738	-0.1149	0.3718	-0.2205
420TRP	H	764	1.947	6.161	0.771	-0.8875	0.5282	0.6577
420TRP	CA	765	1.91	5.949	0.803	-0.1512	-0.5256	0.0287
420TRP	HA	766	1.893	5.862	0.739	-0.203	0.6059	-1.5583
420TRP	CB	767	2.057	5.939	0.851	0.6432	0.2378	0.2045
420TRP	HB1	768	2.117	5.908	0.766	-0.7227	3.5496	-2.1655
420TRP	HB2	769	2.086	6.039	0.883	1.9566	0.1452	-0.6055
420TRP	CG	770	2.095	5.847	0.96	-0.0843	0.3352	0.6282
420TRP	CD1	771	2.098	5.713	0.946	-0.3586	0.1381	1.3211
420TRP	HD1	772	2.066	5.662	0.857	-1.2758	1.9365	0.5791
420TRP	CD2	773	2.156	5.876	1.086	-0.4071	0.6798	0.1335
420TRP	NE1	774	2.156	5.655	1.053	0.6345	0.1233	0.1147
420TRP	HE1	775	2.179	5.558	1.068	0.2562	-0.2591	-1.5565
420TRP	CE2	776	2.192	5.752	1.148	-0.1203	-0.1878	0.434
420TRP	CE3	777	2.179	5.992	1.158	-0.5664	-0.3122	-0.8017
420TRP	HE3	778	2.136	6.085	1.125	-0.4944	0.4783	1.1918
420TRP	CZ2	779	2.253	5.748	1.271	-0.3107	-0.4439	0.0917
420TRP	HZ2	780	2.265	5.648	1.31	0.6263	-0.7803	-1.0168
420TRP	CZ3	781	2.237	5.992	1.284	0.2745	0.3195	0.2119
420TRP	HZ3	782	2.248	6.09	1.326	-0.7019	1.264	-1.6152
420TRP	CH2	783	2.27	5.867	1.347	0.2811	-0.8508	0.0193
420TRP	HH2	784	2.321	5.867	1.442	1.7045	1.4497	-0.6703
420TRP	C	785	1.814	5.949	0.925	-0.2942	0.5962	-0.1657
420TRP	O	786	1.748	5.851	0.956	0.7717	0.2389	-0.793
421ALA	N	787	1.798	6.058	1.003	-0.2534	-0.2558	-0.0495
421ALA	H	788	1.858	6.135	0.98	0.4739	-0.648	0.4793
421ALA	CA	789	1.706	6.077	1.119	0.201	0.2341	0.362
421ALA	HA	790	1.728	6.003	1.196	-1.8155	-0.8089	0.006
421ALA	CB	791	1.733	6.211	1.183	0.2979	-0.6167	-0.0487
421ALA	HB1	792	1.713	6.295	1.116	-0.3121	-0.0692	0.8007
421ALA	HB2	793	1.689	6.223	1.282	1.1854	-1.9493	0.5299
421ALA	HB3	794	1.84	6.221	1.202	0.2735	-0.7426	0.1561
421ALA	C	795	1.56	6.05	1.075	0.0597	-0.0779	-0.7985
421ALA	O	796	1.468	6.002	1.143	-0.3515	0.1031	-0.1933
422GLU	N	797	1.53	6.085	0.95	-0.5157	-0.2689	-0.578
422GLU	H	798	1.593	6.149	0.904	0.8346	-1.4989	-0.5157
422GLU	CA	799	1.404	6.056	0.886	0.1886	-0.018	-0.2259
422GLU	HA	800	1.327	6.1	0.95	0.3738	1.1128	-0.7484
422GLU	CB	801	1.415	6.1	0.739	-0.9148	-0.1359	0.3096
422GLU	HB1	802	1.481	6.187	0.734	2.9202	-2.792	-0.4397
422GLU	HB2	803	1.461	6.023	0.676	-2.4535	-1.4096	0.6628
422GLU	CG	804	1.285	6.149	0.671	-0.3869	-1.1403	-0.0723
422GLU	HG1	805	1.207	6.081	0.705	-0.2583	-1.1507	0.2072
422GLU	HG2	806	1.259	6.247	0.709	0.9023	-1.3946	1.6014
422GLU	CD	807	1.29	6.137	0.519	-0.8448	0.1486	0.0862
422GLU	OE1	808	1.223	6.048	0.465	0.2754	-0.325	-0.8028
422GLU	OE2	809	1.357	6.23	0.465	-0.3939	1.1375	0.5413
422GLU	C	810	1.354	5.904	0.894	0.065	0.4416	0.3787
422GLU	O	811	1.237	5.869	0.913	-0.4428	0.5569	-0.1338
423LYS	N	812	1.446	5.806	0.893	-0.4219	-0.1337	0.4491
423LYS	H	813	1.54	5.837	0.913	-0.8632	1.109	0.6668
423LYS	CA	814	1.416	5.665	0.879	0.4253	-0.5776	-0.0147
423LYS	HA	815	1.321	5.643	0.831	1.0882	-0.0357	-1.6519
423LYS	CB	816	1.528	5.594	0.791	0.06	0.2003	-0.293
423LYS	HB1	817	1.625	5.631	0.824	-0.3495	1.0299	0.0152
423LYS	HB2	818	1.541	5.489	0.815	-0.7403	-0.746	-3.4928
423LYS	CG	819	1.501	5.608	0.638	-0.2189	-0.3527	-0.2659
423LYS	HG1	820	1.542	5.525	0.579	0.0879	-0.5654	0.2438
423LYS	HG2	821	1.393	5.606	0.625	-0.4613	0.2404	1.514
423LYS	CD	822	1.557	5.746	0.583	-0.0347	0.146	-0.2031
423LYS	HD1	823	1.493	5.823	0.627	-0.2955	-0.6616	0.86
423LYS	HD2	824	1.662	5.749	0.608	-0.3018	1.4587	0.8521
423LYS	CE	825	1.547	5.752	0.433	0.0002	-0.4836	-0.2838
423LYS	HE1	826	1.61	5.672	0.394	0.3638	-2.1313	3.2725
423LYS	HE2	827	1.447	5.734	0.394	-0.3266	3.7098	-1.8331
423LYS	NZ	828	1.601	5.873	0.382	0.4162	-0.6773	-0.3429
423LYS	HZ1	829	1.537	5.936	0.336	-2.2683	-3.2513	-0.4488
423LYS	HZ2	830	1.662	5.913	0.452	-1.8221	0.0093	1.3216
423LYS	HZ3	831	1.664	5.844	0.308	1.6986	1.3721	-0.1193
423LYS	C	832	1.41	5.604	1.022	0.6749	0.377	-0.6709
423LYS	O	833	1.386	5.485	1.036	0.5148	-0.2118	-0.354
424ILE	N	834	1.431	5.685	1.127	-0.1882	-0.3354	-1.2179
424ILE	H	835	1.437	5.783	1.107	0.3021	-0.353	-1.1772
424ILE	CA	836	1.411	5.641	1.272	0.4028	-1.045	0.2482
424ILE	HA	837	1.476	5.555	1.288	2.9203	0.469	-1.0817
424ILE	CB	838	1.463	5.756	1.362	-0.4728	-0.02	-0.6552
424ILE	HB	839	1.416	5.85	1.336	-1.4495	-0.3891	-0.3049
424ILE	CG1	840	1.624	5.766	1.352	-0.1609	-0.2529	-0.3372
424ILE	HG11	841	1.673	5.679	1.395	0.2109	0.8373	1.5335
424ILE	HG12	842	1.642	5.78	1.245	-1.0615	-0.0708	-0.4676
424ILE	CG2	843	1.418	5.733	1.508	-0.5989	-0.0903	0.0919
424ILE	HG21	844	1.315	5.765	1.527	-1.6801	-2.8175	-0.6299
424ILE	HG22	845	1.426	5.633	1.551	-1.1239	0.631	2.0177
424ILE	HG23	846	1.474	5.791	1.582	-1.2839	-0.1819	0.7052
424ILE	CD	847	1.69	5.88	1.436	0.4527	-0.0903	-1.4906
424ILE	HD1	848	1.696	5.873	1.545	-0.768	1.0835	-1.3157
424ILE	HD2	849	1.794	5.898	1.411	1.9762	-0.906	3.2387
424ILE	HD3	850	1.652	5.975	1.4	0.5805	-0.5402	-2.8651
424ILE	C	851	1.257	5.612	1.292	0.7823	-0.8633	-0.3361
424ILE	O	852	1.17	5.699	1.26	0.0112	0.0497	-0.7747
425PRO	N	853	1.223	5.488	1.342	0.6382	-0.8845	-0.5744
425PRO	CA	854	1.087	5.443	1.357	0.6438	0.1493	0.4195
425PRO	HA	855	1.028	5.47	1.269	-1.6344	-2.0904	1.1494
425PRO	CB	856	1.094	5.291	1.358	-0.6131	-0.1053	0.2471
425PRO	HB1	857	0.998	5.26	1.398	0.2199	-1.333	1.3559
425PRO	HB2	858	1.105	5.256	1.255	1.0097	2.4495	-0.5326
425PRO	CG	859	1.22	5.268	1.436	-0.2362	0.0579	0.4912
425PRO	HG1	860	1.196	5.275	1.543	2.5192	1.4288	1.1141
425PRO	HG2	861	1.253	5.167	1.412	-1.0804	0.5257	-3.2549
425PRO	CD	862	1.311	5.381	1.391	-0.1785	-0.021	-0.2981
425PRO	HD1	863	1.371	5.41	1.477	-1.3817	-0.7451	0.8198
425PRO	HD2	864	1.379	5.347	1.312	2.2719	3.8833	-0.1639
425PRO	C	865	1.023	5.507	1.481	0.3941	-0.0274	-0.3296
425PRO	O	866	1.058	5.476	1.595	0.3734	0.0076	0.5372
426GLY	N	867	0.922	5.594	1.451	-0.7939	-0.4285	0.1716
426GLY	H	868	0.899	5.596	1.353	-0.0451	-0.8421	-0.0197
426GLY	CA	869	0.857	5.693	1.531	-0.3023	-0.01	-0.677
426GLY	HA1	870	0.761	5.652	1.559	1.4517	-2.1828	2.8273
426GLY	HA2	871	0.903	5.71	1.628	-1.4175	0.5671	-0.2335
426GLY	C	872	0.844	5.83	1.466	-0.8845	-0.426	-0.3587
426GLY	O	873	0.741	5.896	1.475	0.0814	-0.198	-0.4806
427PHE	N	874	0.946	5.873	1.387	0.4451	0.079	-0.1149
427PHE	H	875	1.017	5.806	1.362	-1.1427	-2.2336	1.189
427PHE	CA	876	0.946	5.994	1.3	-0.2568	0.0665	-0.0399
427PHE	HA	877	0.951	6.088	1.356	-1.8121	1.2088	-1.6931
427PHE	CB	878	1.072	5.996	1.215	0.2915	0.031	0.3176
427PHE	HB1	879	1.161	5.978	1.276	0.9098	1.8451	-0.0117
427PHE	HB2	880	1.065	5.915	1.142	-2.3438	1.2217	-0.8611
427PHE	CG	881	1.093	6.124	1.138	-0.4064	-0.0595	-0.2458
427PHE	CD1	882	1.043	6.141	1.011	0.1462	-0.3543	-0.4317
427PHE	HD1	883	0.985	6.066	0.958	-1.1331	0.5177	-0.3016
427PHE	CD2	884	1.168	6.223	1.202	-0.4651	-0.6546	0.476
427PHE	HD2	885	1.205	6.204	1.302	1.4407	0.6012	0.066
427PHE	CE1	886	1.071	6.266	0.942	-0.4328	0.1811	0.1095
427PHE	HE1	887	1.027	6.279	0.844	0.4725	-3.6085	-0.9573
427PHE	CE2	888	1.191	6.346	1.136	-0.8225	-0.617	0.199
427PHE	HE2	889	1.25	6.425	1.18	-1.4852	-0.9585	1.779
427PHE	CZ	890	1.139	6.369	1.013	-0.7237	0.1134	-0.2079
427PHE	HZ	891	1.152	6.467	0.97	-0.6987	-0.4307	-1.4773
427PHE	C	892	0.816	6.007	1.222	0.5457	0.4251	-0.1609
427PHE	O	893	0.753	6.114	1.224	0.6897	0.2148	0.2259
428ALA	N	894	0.769	5.895	1.158	-0.4539	-0.3981	-0.4128
428ALA	H	895	0.831	5.815	1.155	-2.0147	-1.6466	-0.6093
428ALA	CA	896	0.652	5.899	1.069	0.0903	-0.0091	-0.0967
428ALA	HA	897	0.66	5.994	1.015	-0.6402	0.0779	-0.0524
428ALA	CB	898	0.674	5.792	0.964	-0.4467	-0.2075	-0.4156
428ALA	HB1	899	0.589	5.801	0.897	0.307	-0.4414	-1.4299
428ALA	HB2	900	0.773	5.798	0.919	0.4317	-1.0598	1.3012
428ALA	HB3	901	0.666	5.692	1.008	1.8312	-0.9235	-1.464
428ALA	C	902	0.516	5.883	1.138	-0.3915	0.6214	-1.283
428ALA	O	903	0.412	5.894	1.08	-0.1677	-0.0985	0.0041
429ASP	N	904	0.519	5.851	1.269	-0.331	-0.3764	-0.5491
429ASP	H	905	0.612	5.829	1.303	0.615	1.1572	-1.9268
429ASP	CA	906	0.401	5.82	1.352	-0.2181	0.7013	0.1133
429ASP	HA	907	0.321	5.776	1.292	-0.1357	1.2644	-0.4188
429ASP	CB	908	0.449	5.709	1.452	0.8091	0.554	0.2902
429ASP	HB1	909	0.553	5.711	1.483	0.8005	0.7239	0.3059
429ASP	HB2	910	0.39	5.708	1.543	1.5426	0.9802	0.7704
429ASP	CG	911	0.439	5.571	1.389	0.4207	-0.2118	-0.2876
429ASP	OD1	912	0.544	5.509	1.357	-0.0045	-0.3596	-0.5708
429ASP	OD2	913	0.326	5.533	1.35	-0.1971	-0.3612	-1.0622
429ASP	C	914	0.352	5.949	1.424	-0.5379	0.1585	0.1845
429ASP	O	915	0.249	5.952	1.488	0.1528	0.7671	-0.0192
430LEU	N	916	0.432	6.052	1.417	-0.5328	-0.0617	-0.6418
430LEU	H	917	0.515	6.041	1.361	0.5633	0.9502	0.7074
430LEU	CA	918	0.406	6.19	1.467	0.2288	-0.0175	-0.2385
430LEU	HA	919	0.321	6.185	1.535	-0.3543	0.9633	-0.8572
430LEU	CB	920	0.536	6.245	1.52	0.3603	0.1367	-0.2701
430LEU	HB1	921	0.613	6.205	1.455	-0.3696	-1.3803	-0.2571
430LEU	HB2	922	0.542	6.353	1.505	2.8926	-0.0036	-0.6629
430LEU	CG	923	0.562	6.197	1.665	0.8923	0.0266	0.4279
430LEU	HG	924	0.553	6.089	1.66	-2.5423	0.1571	1.4726
430LEU	CD1	925	0.707	6.246	1.704	-0.0376	0.1375	-0.8999
430LEU	HD11	926	0.746	6.184	1.785	-2.023	-2.2357	-1.6212
430LEU	HD12	927	0.775	6.224	1.622	-0.3997	-2.3937	-0.6066
430LEU	HD13	928	0.711	6.35	1.734	0.8075	-0.648	2.0326
430LEU	CD2	929	0.462	6.243	1.776	-0.6396	0.4806	0.4475
430LEU	HD21	930	0.499	6.205	1.871	0.6327	-2.4689	-1.0634
430LEU	HD22	931	0.459	6.351	1.765	-1.6771	0.3508	-0.8812
430LEU	HD23	932	0.358	6.211	1.765	0.2571	-1.9239	-2.8493
430LEU	C	933	0.371	6.279	1.351	0.241	-0.5801	0.4606
430LEU	O	934	0.429	6.26	1.25	-0.1248	-0.4474	-0.2802
431PRO	N	935	0.295	6.39	1.37	-0.0484	0.1972	0.3395
431PRO	CA	936	0.267	6.497	1.276	0.0405	-0.3229	0.4858
431PRO	HA	937	0.203	6.452	1.2	1.471	-0.9747	-0.37
431PRO	CB	938	0.185	6.6	1.358	0.6234	-0.5885	0.4415
431PRO	HB1	939	0.251	6.657	1.423	1.2645	-0.9227	0.0902
431PRO	HB2	940	0.119	6.657	1.292	0.0756	-2.2337	-0.4857
431PRO	CG	941	0.105	6.515	1.468	0.2042	0.2061	0.0294
431PRO	HG1	942	0.079	6.571	1.558	-2.5288	0.5112	-0.8567
431PRO	HG2	943	0.009	6.478	1.431	-1.1789	-0.0036	3.5182
431PRO	CD	944	0.196	6.391	1.486	-0.2327	-0.6706	0.2636
431PRO	HD1	945	0.256	6.415	1.574	-1.6465	-0.7087	1.2537
431PRO	HD2	946	0.135	6.308	1.519	-1.6627	-1.0597	-2.9433
431PRO	C	947	0.39	6.568	1.219	1.2254	-0.2472	0.5491
431PRO	O	948	0.502	6.556	1.269	-0.2296	0.2379	0.1612
432LYS	N	949	0.357	6.635	1.111	0.0181	-0.8642	0.2318
432LYS	H	950	0.258	6.648	1.096	0.1373	0.7969	0.6467
432LYS	CA	951	0.457	6.718	1.029	-0.138	0.5363	-0.0144
432LYS	HA	952	0.515	6.659	0.958	-0.4131	-2.0187	1.7171
432LYS	CB	953	0.375	6.803	0.926	-0.5708	-0.3129	0.1012
432LYS	HB1	954	0.289	6.747	0.891	-0.8383	0.6496	-0.8126
432LYS	HB2	955	0.331	6.89	0.976	1.7418	1.3519	-0.5761
432LYS	CG	956	0.465	6.859	0.817	-0.8824	-0.2685	0.4333
432LYS	HG1	957	0.542	6.921	0.863	0.0967	-1.4986	0.5201
432LYS	HG2	958	0.51	6.774	0.765	1.0368	0.9893	-0.0732
432LYS	CD	959	0.392	6.958	0.729	-0.4337	0.1543	0.7072
432LYS	HD1	960	0.316	6.907	0.669	-0.7276	-0.5493	1.6635
432LYS	HD2	961	0.352	7.044	0.781	-0.0201	1.12	-0.5241
432LYS	CE	962	0.481	7.026	0.624	0.4803	-0.1835	-0.3625
432LYS	HE1	963	0.554	7.089	0.675	-1.0283	-0.0319	1.7393
432LYS	HE2	964	0.521	6.952	0.555	-3.3937	0.5175	-3.7038
432LYS	NZ	965	0.391	7.112	0.547	0.0809	0.175	-0.5268
432LYS	HZ1	966	0.336	7.17	0.609	1.137	-1.4955	2.1559
432LYS	HZ2	967	0.441	7.167	0.478	-0.019	0.547	-0.3073
432LYS	HZ3	968	0.311	7.064	0.508	-1.3764	1.0385	1.2347
432LYS	C	969	0.558	6.796	1.112	0.414	-0.0767	-0.0409
432LYS	O	970	0.675	6.814	1.074	0.4859	0.2185	0.0241
433ALA	N	971	0.504	6.868	1.213	-0.2796	-0.2986	-0.3596
433ALA	H	972	0.405	6.873	1.233	-0.5769	-0.7154	-1.6462
433ALA	CA	973	0.579	6.96	1.3	0.8356	0.804	0.2826
433ALA	HA	974	0.65	7.021	1.244	1.5671	-0.333	-0.0683
433ALA	CB	975	0.483	7.051	1.378	0.0925	0.5451	0.1829
433ALA	HB1	976	0.419	6.994	1.445	-2.1152	2.3078	-0.3001
433ALA	HB2	977	0.541	7.117	1.442	1.2518	-2.4202	2.4085
433ALA	HB3	978	0.417	7.11	1.314	-0.309	-0.5347	-0.4321
433ALA	C	979	0.656	6.885	1.407	-0.1191	0.4501	0.4759
433ALA	O	980	0.772	6.915	1.439	0.2536	0.1393	0.3072
434ASP	N	981	0.592	6.792	1.474	0.366	0.5993	0.6418
434ASP	H	982	0.497	6.783	1.439	0.8124	-1.5045	-0.2058
434ASP	CA	983	0.638	6.714	1.596	-0.3532	0.1218	-0.2867
434ASP	HA	984	0.679	6.781	1.672	-1.2097	1.1544	-0.6918
434ASP	CB	985	0.524	6.635	1.659	0.3551	0.2056	0.0295
434ASP	HB1	986	0.464	6.587	1.582	0.0266	1.7267	-0.6939
434ASP	HB2	987	0.559	6.562	1.732	-0.9409	1.087	1.5946
434ASP	CG	988	0.426	6.725	1.742	-0.1797	0.2621	-0.2618
434ASP	OD1	989	0.388	6.836	1.694	0.5297	-0.272	0.1832
434ASP	OD2	990	0.387	6.681	1.849	-0.0977	0.2701	-0.4951
434ASP	C	991	0.761	6.616	1.555	-0.0494	-0.0954	0.031
434ASP	O	992	0.85	6.594	1.637	0.7028	0.1292	0.1553
435GLN	N	993	0.759	6.559	1.434	-0.0118	0.0561	-0.6253
435GLN	H	994	0.68	6.562	1.37	-1.3523	-0.7336	0.9067
435GLN	CA	995	0.869	6.472	1.383	0.3351	-1.0791	-0.1023
435GLN	HA	996	0.878	6.39	1.454	-0.386	-1.8742	-0.9084
435GLN	CB	997	0.836	6.41	1.245	0.2369	0.449	-0.5657
435GLN	HB1	998	0.912	6.34	1.209	-1.2281	-1.0473	-0.8876
435GLN	HB2	999	0.747	6.352	1.273	0.902	-0.1919	0.2782
435GLN	CG	1000	0.803	6.504	1.13	-0.1468	-0.1748	-1.3586
435GLN	HG1	1001	0.724	6.579	1.142	-3.3433	-3.1962	-1.7809
435GLN	HG2	1002	0.894	6.559	1.108	0.9819	-0.6256	1.6483
435GLN	CD	1003	0.766	6.438	0.997	-0.2121	0.3605	0.372
435GLN	OE1	1004	0.74	6.506	0.895	-0.2175	0.4926	-0.1513
435GLN	NE2	1005	0.764	6.306	0.983	0.5589	-0.1267	-0.5589
435GLN	HE21	1006	0.791	6.251	1.064	1.9349	-0.538	-1.2783
435GLN	HE22	1007	0.726	6.256	0.904	-0.5362	-0.5347	0.1842
435GLN	C	1008	1.004	6.556	1.37	1.0385	-0.0061	0.7717
435GLN	O	1009	1.105	6.497	1.389	-0.2598	0.4108	0.0189
436ASP	N	1010	0.991	6.684	1.341	-0.3193	0.3037	0.0055
436ASP	H	1011	0.897	6.721	1.341	0.3388	2.1087	1.0151
436ASP	CA	1012	1.096	6.781	1.311	-0.0077	0.3721	0.6831
436ASP	HA	1013	1.168	6.725	1.252	-1.9652	-1.2288	-0.3486
436ASP	CB	1014	1.038	6.891	1.221	0.3546	-0.0888	-0.1629
436ASP	HB1	1015	1.001	6.841	1.131	1.5811	-0.7153	-0.3446
436ASP	HB2	1016	0.953	6.944	1.263	-1.2296	-2.8679	0.4474
436ASP	CG	1017	1.145	6.985	1.174	-0.2395	-0.7149	-0.4529
436ASP	OD1	1018	1.126	7.108	1.177	0.0956	0.0285	-0.2671
436ASP	OD2	1019	1.242	6.932	1.111	-0.1481	-0.273	-0.3453
436ASP	C	1020	1.153	6.844	1.439	0.68	0.8349	0.5494
436ASP	O	1021	1.273	6.852	1.439	0.127	-0.2919	0.1301
437LEU	N	1022	1.065	6.864	1.538	0.3181	-0.0921	0.5382
437LEU	H	1023	0.969	6.842	1.516	0.5023	-1.4187	0.996
437LEU	CA	1024	1.112	6.922	1.664	-0.0519	0.205	0.3152
437LEU	HA	1025	1.175	7.008	1.64	-0.6203	0.713	0.6201
437LEU	CB	1026	0.993	6.982	1.742	-0.2618	0.674	-0.1875
437LEU	HB1	1027	0.933	6.895	1.766	0.6882	-0.1326	-0.7001
437LEU	HB2	1028	1.036	7.026	1.833	0.8778	-0.8962	0.0648
437LEU	CG	1029	0.915	7.091	1.671	0.487	0.2956	0.0162
437LEU	HG	1030	0.898	7.052	1.57	-2.0814	-2.0169	1.232
437LEU	CD1	1031	0.77	7.107	1.725	-0.0437	0.1499	0.6752
437LEU	HD11	1032	0.719	7.182	1.665	1.5419	0.0199	-0.9388
437LEU	HD12	1033	0.72	7.012	1.708	-0.0713	0.0849	1.1248
437LEU	HD13	1034	0.769	7.125	1.832	1.6467	1.6465	0.5056
437LEU	CD2	1035	0.993	7.227	1.673	0.1781	0.3364	0.2016
437LEU	HD21	1036	1.016	7.271	1.77	0.6223	-0.142	0.3101
437LEU	HD22	1037	1.089	7.219	1.623	-1.3934	2.2027	-3.4838
437LEU	HD23	1038	0.933	7.305	1.626	-1.4877	0.8804	2.9487
437LEU	C	1039	1.186	6.825	1.754	0.1837	0.1365	-0.1131
437LEU	O	1040	1.255	6.872	1.843	-0.2598	-0.2839	0.8165
438LEU	N	1041	1.176	6.696	1.729	-0.0761	0.2867	0.0687
438LEU	H	1042	1.108	6.651	1.669	0.8464	0.3058	-1.0251
438LEU	CA	1043	1.267	6.597	1.792	-0.2734	-0.6949	-1.0624
438LEU	HA	1044	1.286	6.614	1.898	0.7475	-0.6936	-1.2372
438LEU	CB	1045	1.206	6.455	1.773	0.486	0.1469	-0.4189
438LEU	HB1	1046	1.181	6.458	1.667	-1.7518	-2.3253	-0.0389
438LEU	HB2	1047	1.296	6.393	1.774	1.4807	1.5285	-0.9142
438LEU	CG	1048	1.09	6.404	1.863	0.7916	0.205	0.1973
438LEU	HG	1049	1.005	6.471	1.85	-0.6048	-1.3044	1.1485
438LEU	CD1	1050	1.048	6.259	1.814	0.2835	0.052	0.8838
438LEU	HD11	1051	0.968	6.216	1.874	0.5783	-1.056	0.4882
438LEU	HD12	1052	1.026	6.266	1.707	1.0913	3.0957	0.8071
438LEU	HD13	1053	1.135	6.194	1.817	0.2923	0.1033	2.7007
438LEU	CD2	1054	1.134	6.408	2.007	-0.5048	0.2922	0.455
438LEU	HD21	1055	1.137	6.504	2.058	0.1084	-0.1116	1.2138
438LEU	HD22	1056	1.07	6.346	2.071	-0.1826	0.46	0.9449
438LEU	HD23	1057	1.238	6.378	2.013	-0.9513	-1.4109	0.3992
438LEU	C	1058	1.405	6.605	1.723	-0.6751	0.0229	0.8067
438LEU	O	1059	1.502	6.579	1.789	-0.529	-0.5718	-0.5566
439PHE	N	1060	1.421	6.638	1.592	0.4127	0.2029	0.1251
439PHE	H	1061	1.336	6.628	1.538	-1.0179	-0.4364	2.3524
439PHE	CA	1062	1.559	6.657	1.532	0.034	-0.6579	-0.3101
439PHE	HA	1063	1.622	6.578	1.573	2.0103	1.7156	1.5413
439PHE	CB	1064	1.545	6.643	1.378	0.5861	0.0842	0.1956
439PHE	HB1	1065	1.498	6.546	1.363	-0.2311	-0.3074	4.1035
439PHE	HB2	1066	1.474	6.72	1.348	0.4918	-0.6615	-1.5969
439PHE	CG	1067	1.687	6.648	1.316	-0.4652	-0.0897	0.2388
439PHE	CD1	1068	1.774	6.536	1.305	-0.1412	0.4991	0.624
439PHE	HD1	1069	1.737	6.44	1.338	0.1247	0.4481	0.7826
439PHE	CD2	1070	1.733	6.776	1.27	-0.0601	0.5092	-1.0895
439PHE	HD2	1071	1.673	6.864	1.284	-1.8717	-0.6271	-1.4385
439PHE	CE1	1072	1.903	6.548	1.25	-0.1113	0.0835	-0.4192
439PHE	HE1	1073	1.975	6.467	1.254	1.2251	1.2534	0.0732
439PHE	CE2	1074	1.853	6.783	1.202	-0.6628	-1.0092	0.0964
439PHE	HE2	1075	1.868	6.883	1.163	1.0977	-1.2843	-0.0109
439PHE	CZ	1076	1.94	6.67	1.186	0.2918	-0.255	0.9566
439PHE	HZ	1077	2.037	6.685	1.141	-0.9581	2.1351	-1.1738
439PHE	C	1078	1.601	6.795	1.575	0.1769	0.3953	0.077
439PHE	O	1079	1.718	6.813	1.608	-0.2556	-0.0273	0.4143
440GLU	N	1080	1.513	6.898	1.569	0.1825	0.5414	-0.3841
440GLU	H	1081	1.42	6.869	1.541	0.6747	-2.3975	0.6111
440GLU	CA	1082	1.555	7.039	1.588	0.5021	0.373	-0.1037
440GLU	HA	1083	1.631	7.066	1.515	1.1347	-1.5884	-0.2335
440GLU	CB	1084	1.424	7.125	1.569	-0.2413	0.0067	-0.5114
440GLU	HB1	1085	1.374	7.081	1.483	-1.9747	1.1589	-0.146
440GLU	HB2	1086	1.359	7.115	1.656	-0.1253	-1.7568	-0.5966
440GLU	CG	1087	1.449	7.273	1.541	-0.5106	0.1092	-0.5042
440GLU	HG1	1088	1.355	7.326	1.53	-1.5557	-1.1907	1.4921
440GLU	HG2	1089	1.515	7.315	1.617	0.1667	-1.1384	-0.3689
440GLU	CD	1090	1.538	7.297	1.421	-0.0721	0.0386	-0.1353
440GLU	OE1	1091	1.629	7.387	1.428	0.2696	0.5467	-0.5938
440GLU	OE2	1092	1.513	7.231	1.318	0.0204	0.2949	-0.5551
440GLU	C	1093	1.608	7.067	1.729	-0.874	-0.1945	0.8707
440GLU	O	1094	1.677	7.166	1.748	-0.5211	-0.82	-0.0443
441SER	N	1095	1.579	6.981	1.828	0.828	-0.5434	-0.321
441SER	H	1096	1.523	6.902	1.8	0.6541	-1.0077	1.2254
441SER	CA	1097	1.631	6.986	1.964	0.2421	-0.0295	-0.028
441SER	HA	1098	1.657	7.089	1.988	-0.7279	0.486	-1.1209
441SER	CB	1099	1.517	6.942	2.058	0.3659	-0.6777	-0.08
441SER	HB1	1100	1.544	6.946	2.164	0.6304	0.8824	-0.176
441SER	HB2	1101	1.43	7.008	2.051	1.2812	0.6083	0.2186
441SER	OG	1102	1.457	6.818	2.027	-0.0349	-0.5596	0.4433
441SER	HG	1103	1.39	6.834	1.962	1.9506	-0.056	-1.629
441SER	C	1104	1.75	6.885	1.981	-0.0062	-0.7514	0.4507
441SER	O	1105	1.804	6.887	2.091	0.601	-0.4643	0.0035
442ALA	N	1106	1.785	6.796	1.879	-0.3214	-0.1054	0.1341
442ALA	H	1107	1.731	6.806	1.794	-0.8838	-0.4992	0.4372
442ALA	CA	1108	1.891	6.69	1.888	0.0062	-0.3694	0.6304
442ALA	HA	1109	1.947	6.72	1.977	-0.9232	1.8877	0.5201
442ALA	CB	1110	1.824	6.558	1.931	-1.0408	0.158	0.6693
442ALA	HB1	1111	1.759	6.519	1.853	-0.5918	-1.4161	1.051
442ALA	HB2	1112	1.897	6.483	1.962	-0.2404	0.5148	-0.3093
442ALA	HB3	1113	1.767	6.58	2.021	-1.2959	0.3996	0.4491
442ALA	C	1114	1.983	6.671	1.765	-0.441	-0.0992	-0.0373
442ALA	O	1115	2.074	6.584	1.765	-0.6113	0.1691	-0.3396
443PHE	N	1116	1.977	6.758	1.659	-0.1808	-0.3013	0.2725
443PHE	H	1117	1.888	6.805	1.65	-1.269	-1.3505	3.7472
443PHE	CA	1118	2.065	6.776	1.549	0.2608	-0.0239	-0.4531
443PHE	HA	1119	2.052	6.697	1.475	1.8311	0.1308	-0.9418
443PHE	CB	1120	2.025	6.907	1.472	-0.5478	-0.3587	0.6291
443PHE	HB1	1121	2.052	6.899	1.367	0.9099	-1.2886	1.051
443PHE	HB2	1122	1.916	6.908	1.468	-0.5425	0.0254	0.551
443PHE	CG	1123	2.074	7.036	1.538	-0.1501	-0.2786	-0.3375
443PHE	CD1	1124	2.01	7.077	1.657	-0.5886	-0.634	0.3449
443PHE	HD1	1125	1.92	7.034	1.699	-2.2	2.9857	0.9693
443PHE	CD2	1126	2.187	7.109	1.49	0.7006	0.4733	-0.0557
443PHE	HD2	1127	2.238	7.079	1.4	1.7833	1.3092	0.256
443PHE	CE1	1128	2.055	7.193	1.724	0.5736	0.5437	0.8227
443PHE	HE1	1129	2.011	7.241	1.81	2.3937	0.7198	1.7123
443PHE	CE2	1130	2.235	7.223	1.558	0.3916	-0.4511	-0.6653
443PHE	HE2	1131	2.327	7.263	1.519	0.3792	-0.6581	-0.9168
443PHE	CZ	1132	2.162	7.267	1.675	0.5954	-0.3849	0.5204
443PHE	HZ	1133	2.185	7.356	1.731	0.0116	-0.7217	1.3163
443PHE	C	1134	2.221	6.761	1.571	0.6272	0.0459	0.0424
443PHE	O	1135	2.289	6.694	1.491	0.5297	-0.1817	-0.2574
444LEU	N	1136	2.27	6.82	1.678	-0.1775	0.2912	-0.1084
444LEU	H	1137	2.205	6.871	1.736	1.1972	0.5887	1.2598
444LEU	CA	1138	2.404	6.815	1.728	-0.157	0.1105	-0.0139
444LEU	HA	1139	2.477	6.811	1.647	-0.2009	0.8409	-0.0975
444LEU	CB	1140	2.436	6.948	1.802	-0.5361	-0.8123	-0.1223
444LEU	HB1	1141	2.398	7.035	1.749	-0.2254	-0.5168	0.1362
444LEU	HB2	1142	2.385	6.949	1.899	-0.3203	1.6077	0.0198
444LEU	CG	1143	2.593	6.955	1.834	0.3034	0.4742	-0.2625
444LEU	HG	1144	2.642	6.866	1.871	0.9695	1.7276	2.0535
444LEU	CD1	1145	2.654	6.999	1.698	-0.0681	-0.7717	-0.2878
444LEU	HD11	1146	2.671	6.915	1.63	-1.0657	1.1769	-3.1601
444LEU	HD12	1147	2.596	7.069	1.637	2.437	-0.5098	-2.5374
444LEU	HD13	1148	2.752	7.045	1.705	0.2122	-1.3266	-0.5292
444LEU	CD2	1149	2.63	7.069	1.931	-0.4489	0.2169	0.1102
444LEU	HD21	1150	2.733	7.057	1.964	-0.5434	-0.5415	0.1457
444LEU	HD22	1151	2.613	7.172	1.897	-1.5573	-0.0584	-0.2081
444LEU	HD23	1152	2.571	7.065	2.023	0.7652	0.2663	0.922
444LEU	C	1153	2.432	6.687	1.813	-0.7776	-0.082	0.0812
444LEU	O	1154	2.535	6.622	1.803	-0.5894	-0.2721	0.4619
445GLU	N	1155	2.338	6.639	1.899	-0.4463	0.394	-0.6561
445GLU	H	1156	2.251	6.689	1.891	-0.0931	1.25	0.5427
445GLU	CA	1157	2.353	6.524	1.989	-0.1059	0.8779	0.1884
445GLU	HA	1158	2.444	6.539	2.048	1.1282	-2.1353	-0.7801
445GLU	CB	1159	2.226	6.518	2.074	0.0993	0.0628	0.0974
445GLU	HB1	1160	2.182	6.616	2.097	-3.2213	-1.0481	-0.9058
445GLU	HB2	1161	2.147	6.475	2.012	0.613	-0.7519	-0.0011
445GLU	CG	1162	2.238	6.454	2.216	0.0918	-0.57	-0.2401
445GLU	HG1	1163	2.26	6.348	2.198	0.9657	-0.5904	0.845
445GLU	HG2	1164	2.327	6.493	2.266	-1.3694	0.392	1.7169
445GLU	CD	1165	2.112	6.487	2.297	-0.3896	0.4675	-0.2331
445GLU	OE1	1166	2.058	6.6	2.277	0.2996	-0.2386	-0.5383
445GLU	OE2	1167	2.061	6.406	2.38	-0.2027	0.0818	-0.3561
445GLU	C	1168	2.359	6.398	1.904	-0.2352	-0.2433	-0.2347
445GLU	O	1169	2.427	6.301	1.934	-0.601	-0.3392	0.0858
446LEU	N	1170	2.287	6.4	1.791	0.383	-0.5718	-0.1012
446LEU	H	1171	2.219	6.474	1.782	2.4309	1.5999	1.2215
446LEU	CA	1172	2.303	6.293	1.689	-0.7873	0.3583	0.4676
446LEU	HA	1173	2.311	6.196	1.737	-0.2515	0.1337	-0.0628
446LEU	CB	1174	2.175	6.302	1.593	-0.2009	0.9631	-0.2965
446LEU	HB1	1175	2.165	6.402	1.549	-0.1709	0.9091	-0.4283
446LEU	HB2	1176	2.175	6.234	1.508	-0.9883	1.9902	-1.1482
446LEU	CG	1177	2.038	6.277	1.669	0.4178	-0.2012	-0.3986
446LEU	HG	1178	2.051	6.343	1.755	-1.7626	2.2242	-1.7695
446LEU	CD1	1179	1.914	6.316	1.586	-0.0943	0.2477	0.0888
446LEU	HD11	1180	1.921	6.411	1.533	-1.8424	0.634	0.4804
446LEU	HD12	1181	1.886	6.242	1.511	2.62	-2.0255	1.1592
446LEU	HD13	1182	1.835	6.328	1.66	0.7085	0.5908	0.9011
446LEU	CD2	1183	2.02	6.139	1.742	-0.0119	-0.2915	0.2381
446LEU	HD21	1184	2.102	6.114	1.809	0.5338	0.4763	-0.1354
446LEU	HD22	1185	1.926	6.146	1.796	-0.4048	-2.6102	-0.0403
446LEU	HD23	1186	2.019	6.061	1.666	1.6131	-1.6778	1.5605
446LEU	C	1187	2.428	6.314	1.595	0.9857	-0.279	-0.0775
446LEU	O	1188	2.464	6.22	1.526	-0.1282	0.5453	-0.077
447PHE	N	1189	2.482	6.432	1.582	0.0752	0.6021	0.4682
447PHE	H	1190	2.443	6.512	1.631	-2.8015	-1.6696	2.2414
447PHE	CA	1191	2.595	6.456	1.488	0.7683	0.6891	0.5442
447PHE	HA	1192	2.57	6.432	1.385	0.8362	1.3445	0.3685
447PHE	CB	1193	2.629	6.608	1.481	0.2013	0.0521	-0.008
447PHE	HB1	1194	2.541	6.671	1.471	0.0077	-0.409	-1.3586
447PHE	HB2	1195	2.678	6.651	1.569	-0.6499	2.5178	-0.652
447PHE	CG	1196	2.709	6.652	1.361	-0.2057	0.5851	-0.049
447PHE	CD1	1197	2.656	6.714	1.244	-0.2236	0.0208	0.1555
447PHE	HD1	1198	2.548	6.72	1.25	-0.5135	-3.331	0.2271
447PHE	CD2	1199	2.846	6.63	1.367	-0.0976	-0.9419	-0.1855
447PHE	HD2	1200	2.892	6.578	1.45	0.7288	0.2597	0.1474
447PHE	CE1	1201	2.738	6.766	1.142	0.6168	0.0575	0.2268
447PHE	HE1	1202	2.699	6.821	1.058	1.9885	-2.9593	-2.597
447PHE	CE2	1203	2.93	6.683	1.266	-1.0054	-0.3238	0.1454
447PHE	HE2	1204	3.036	6.671	1.277	-0.7393	-0.0045	-1.6664
447PHE	CZ	1205	2.878	6.762	1.161	-0.191	-0.4714	-0.5752
447PHE	HZ	1206	2.942	6.8	1.083	-0.3521	0.0856	-0.4431
447PHE	C	1207	2.716	6.382	1.538	0.1249	0.4887	-0.3747
447PHE	O	1208	2.786	6.314	1.462	-0.2533	-0.0761	-0.2443
448VAL	N	1209	2.737	6.401	1.673	-0.4043	0.2716	-0.1133
448VAL	H	1210	2.663	6.438	1.73	-0.5326	0.1399	-0.1952
448VAL	CA	1211	2.856	6.348	1.741	-0.4731	1.0782	0.2996
448VAL	HA	1212	2.939	6.377	1.677	0.0439	2.1339	1.4029
448VAL	CB	1213	2.87	6.423	1.875	-0.808	-0.5284	0.0984
448VAL	HB	1214	2.948	6.379	1.937	-1.3725	1.7468	2.5946
448VAL	CG1	1215	2.908	6.566	1.854	-0.3767	0.0679	-0.1101
448VAL	HG11	1216	2.817	6.621	1.829	-1.0088	-1.3867	-1.1396
448VAL	HG12	1217	2.941	6.604	1.95	2.7192	-2.0163	-0.1949
448VAL	HG13	1218	2.992	6.585	1.787	-0.8125	1.1221	-0.3652
448VAL	CG2	1219	2.757	6.395	1.972	0.0321	0.1195	-0.3989
448VAL	HG21	1220	2.77	6.454	2.062	1.6899	-2.6825	1.345
448VAL	HG22	1221	2.66	6.42	1.928	-0.8436	-0.5913	1.0517
448VAL	HG23	1222	2.745	6.296	2.017	-3.057	-0.9013	-3.1057
448VAL	C	1223	2.847	6.198	1.755	0.7473	1.1161	-0.1663
448VAL	O	1224	2.954	6.136	1.768	-0.0508	0.058	0.0157
449LEU	N	1225	2.725	6.135	1.749	0.0195	1.0048	-0.1419
449LEU	H	1226	2.641	6.191	1.738	-1.2797	-1.1451	-1.9831
449LEU	CA	1227	2.7	5.991	1.744	-0.0316	0.1765	0.0046
449LEU	HA	1228	2.763	5.936	1.814	0.931	0.856	-0.2927
449LEU	CB	1229	2.557	5.953	1.774	0.1141	-0.3981	-0.472
449LEU	HB1	1230	2.514	5.99	1.867	-0.9237	1.3835	-1.594
449LEU	HB2	1231	2.499	6.015	1.706	0.8208	0.6982	-0.1188
449LEU	CG	1232	2.523	5.812	1.771	-0.5876	-0.232	-0.3545
449LEU	HG	1233	2.554	5.775	1.674	-2.3724	0.0526	-1.077
449LEU	CD1	1234	2.593	5.722	1.877	-0.3067	0.0247	0.86
449LEU	HD11	1235	2.57	5.618	1.854	1.5351	0.1043	-1.7316
449LEU	HD12	1236	2.7	5.728	1.859	-0.5522	0.5009	-0.5328
449LEU	HD13	1237	2.562	5.743	1.98	-0.9047	2.8765	0.1915
449LEU	CD2	1238	2.377	5.787	1.781	-0.6104	-0.4295	-0.1747
449LEU	HD21	1239	2.322	5.837	1.702	0.623	0.9808	-0.1704
449LEU	HD22	1240	2.357	5.68	1.769	-0.3363	-0.7511	1.85
449LEU	HD23	1241	2.344	5.824	1.878	2.3065	-0.7647	1.0711
449LEU	C	1242	2.75	5.943	1.605	-0.3105	-0.4583	-0.1254
449LEU	O	1243	2.814	5.836	1.6	0.1952	-0.1295	-0.2698
450ARG	N	1244	2.717	6.005	1.494	-0.1307	0.0552	-0.1434
450ARG	H	1245	2.673	6.095	1.505	0.2219	-0.0272	2.615
450ARG	CA	1246	2.75	5.961	1.36	0.1612	-0.1678	-0.7619
450ARG	HA	1247	2.735	5.853	1.352	0.4444	-0.0763	-2.7701
450ARG	CB	1248	2.658	6.039	1.264	0.0221	-0.0752	-1.1171
450ARG	HB1	1249	2.559	6.051	1.309	0.5738	0.5442	-0.0307
450ARG	HB2	1250	2.7	6.138	1.245	0.1737	-0.0004	-0.4088
450ARG	CG	1251	2.631	5.977	1.126	0.3921	0.0808	-0.8001
450ARG	HG1	1252	2.578	6.049	1.064	-1.0738	-0.3593	-0.1304
450ARG	HG2	1253	2.721	5.954	1.07	0.1118	-3.3449	-0.1037
450ARG	CD	1254	2.547	5.848	1.132	-0.3273	-0.8303	-0.2404
450ARG	HD1	1255	2.541	5.811	1.235	1.1871	-0.1411	0.1189
450ARG	HD2	1256	2.442	5.871	1.114	0.2053	3.2311	0.8847
450ARG	NE	1257	2.601	5.747	1.041	0.5619	-0.4293	0.5572
450ARG	HE	1258	2.697	5.724	1.065	1.2586	1.3277	-0.3451
450ARG	CZ	1259	2.541	5.685	0.931	-0.5885	-1.1806	0.4392
450ARG	NH1	1260	2.424	5.716	0.882	0.1968	-0.1823	-0.0969
450ARG	HH11	1261	2.372	5.784	0.936	2.1715	1.7137	-0.4344
450ARG	HH12	1262	2.387	5.705	0.789	0.425	-0.9877	-0.101
450ARG	NH2	1263	2.608	5.594	0.862	-0.8655	0.0507	-0.0203
450ARG	HH21	1264	2.705	5.571	0.878	-0.9653	-0.7992	-0.5438
450ARG	HH22	1265	2.56	5.534	0.796	-1.0258	0.808	-0.599
450ARG	C	1266	2.907	5.982	1.325	0.0245	-0.1366	-0.8853
450ARG	O	1267	2.956	5.904	1.239	0.0509	-0.3116	-0.8295
451LEU	N	1268	2.968	6.082	1.393	-0.1387	-0.4489	0.4415
451LEU	H	1269	2.917	6.134	1.463	-0.7353	-0.2173	-0.1523
451LEU	CA	1270	3.102	6.141	1.349	0.4813	-0.3172	0.4135
451LEU	HA	1271	3.112	6.147	1.24	1.6157	0.4364	0.5414
451LEU	CB	1272	3.113	6.289	1.398	0.0071	0.0439	0.8128
451LEU	HB1	1273	3.042	6.343	1.336	1.1438	-0.9427	-1.4634
451LEU	HB2	1274	3.086	6.297	1.503	-0.9085	1.04	0.5131
451LEU	CG	1275	3.251	6.363	1.376	-0.2874	0.1235	0.4567
451LEU	HG	1276	3.331	6.313	1.431	-0.1658	-0.6197	-0.3577
451LEU	CD1	1277	3.281	6.381	1.224	0.6138	-0.0023	0.0421
451LEU	HD11	1278	3.189	6.409	1.173	0.3152	-2.2781	-0.7955
451LEU	HD12	1279	3.365	6.447	1.202	-1.7773	2.7013	-1.5449
451LEU	HD13	1280	3.288	6.278	1.186	-0.1873	-1.1933	2.8813
451LEU	CD2	1281	3.246	6.502	1.438	-0.0493	0.269	-0.3782
451LEU	HD21	1282	3.151	6.556	1.432	-0.3956	-0.2993	-0.1198
451LEU	HD22	1283	3.25	6.489	1.546	-0.0066	-2.9987	-0.676
451LEU	HD23	1284	3.325	6.564	1.395	0.0725	1.142	1.0485
451LEU	C	1285	3.211	6.056	1.413	0.1974	-0.3045	0.3567
451LEU	O	1286	3.311	6.034	1.348	0.2894	0.0982	-0.6927
452ALA	N	1287	3.185	5.997	1.531	0.2637	-0.0301	-0.1011
452ALA	H	1288	3.091	6.013	1.565	-0.0074	-1.8119	0.0958
452ALA	CA	1289	3.274	5.911	1.61	-0.0739	-0.2444	0.2424
452ALA	HA	1290	3.366	5.967	1.625	-0.0326	-0.1156	-0.4602
452ALA	CB	1291	3.203	5.894	1.746	-0.1694	0.2768	-0.4484
452ALA	HB1	1292	3.1	5.859	1.734	-0.5661	0.8489	1.0066
452ALA	HB2	1293	3.247	5.823	1.817	-0.6183	0.3255	-0.116
452ALA	HB3	1294	3.192	5.987	1.801	-0.4794	0.5062	-0.8956
452ALA	C	1295	3.283	5.765	1.551	0.6971	-0.8012	0.1821
452ALA	O	1296	3.385	5.701	1.567	0.2341	-0.4433	-0.6725
453TYR	N	1297	3.172	5.718	1.487	0.0381	-0.2609	-0.2343
453TYR	H	1298	3.084	5.768	1.483	0.0711	-0.2684	-3.8465
453TYR	CA	1299	3.161	5.598	1.41	-0.5848	-0.6058	-0.3053
453TYR	HA	1300	3.227	5.523	1.455	-1.1243	-1.411	-0.8419
453TYR	CB	1301	3.02	5.543	1.421	0.8143	0.478	-0.7112
453TYR	HB1	1302	2.983	5.542	1.524	1.8547	-0.1613	-0.3273
453TYR	HB2	1303	2.951	5.605	1.364	1.3099	0.4702	-1.3296
453TYR	CG	1304	2.997	5.393	1.391	0.0353	-0.0011	0.4055
453TYR	CD1	1305	3.037	5.303	1.489	-0.0351	0.1078	0.2459
453TYR	HD1	1306	3.093	5.334	1.577	0.0963	0.4524	0.0428
453TYR	CD2	1307	2.919	5.348	1.283	-0.2302	-0.2088	-0.2168
453TYR	HD2	1308	2.877	5.416	1.21	1.1786	-0.6844	-1.5458
453TYR	CE1	1309	3.014	5.167	1.473	-0.5932	0.1359	0.3868
453TYR	HE1	1310	3.054	5.1	1.547	1.8031	-0.108	-1.039
453TYR	CE2	1311	2.899	5.211	1.268	-0.1256	-0.1744	0.4716
453TYR	HE2	1312	2.839	5.175	1.186	2.4433	-1.6481	-0.8743
453TYR	CZ	1313	2.95	5.118	1.361	-0.8156	-0.5846	-0.6729
453TYR	OH	1314	2.912	4.985	1.357	0.0873	0.4756	0.2851
453TYR	HH	1315	2.945	4.943	1.435	3.5985	1.3981	-0.5652
453TYR	C	1316	3.2	5.614	1.264	-0.4655	0.3127	0.0716
453TYR	O	1317	3.206	5.516	1.191	0.2329	-0.6162	-0.1141
454ARG	N	1318	3.231	5.734	1.218	-0.2358	-0.374	0.5118
454ARG	H	1319	3.227	5.806	1.288	-1.7798	0.7732	-0.6721
454ARG	CA	1320	3.282	5.752	1.079	-0.0748	-0.0138	0.2525
454ARG	HA	1321	3.28	5.657	1.026	0.0855	-1.1176	2.1318
454ARG	CB	1322	3.185	5.85	1.003	-0.0853	0.1709	-0.2331
454ARG	HB1	1323	3.085	5.806	1.002	-0.0347	0.0057	0.7032
454ARG	HB2	1324	3.166	5.941	1.061	0.9446	-0.7066	1.5485
454ARG	CG	1325	3.228	5.891	0.86	1.1188	-0.4569	-0.6419
454ARG	HG1	1326	3.166	5.969	0.816	1.3672	-0.3188	-0.7483
454ARG	HG2	1327	3.325	5.939	0.874	0.2469	1.2844	-0.3621
454ARG	CD	1328	3.237	5.773	0.755	-0.4449	-0.3436	0.7839
454ARG	HD1	1329	3.151	5.706	0.761	-0.3565	-0.6948	-1.1461
454ARG	HD2	1330	3.234	5.829	0.661	-2.0541	1.1406	1.6437
454ARG	NE	1331	3.36	5.697	0.76	0.0588	-0.7911	0.2554
454ARG	HE	1332	3.443	5.736	0.803	-0.7821	-0.4984	1.667
454ARG	CZ	1333	3.375	5.577	0.701	-0.0786	0.0486	0.3176
454ARG	NH1	1334	3.272	5.526	0.636	0.5068	0.1477	0.0059
454ARG	HH11	1335	3.185	5.578	0.631	0.2628	0.0586	2.2736
454ARG	HH12	1336	3.283	5.431	0.603	-1.1606	-1.2126	3.0217
454ARG	NH2	1337	3.488	5.511	0.717	0.2872	-0.4288	0.26
454ARG	HH21	1338	3.57	5.534	0.771	-1.1531	-0.2296	2.5137
454ARG	HH22	1339	3.487	5.411	0.705	-3.8198	-0.4759	-0.8945
454ARG	C	1340	3.431	5.798	1.087	-0.389	-0.3678	-0.1292
454ARG	O	1341	3.51	5.766	1	-0.1954	0.227	-0.5743
455SER	N	1342	3.471	5.867	1.201	0.048	-0.061	0.2186
455SER	H	1343	3.404	5.896	1.271	-0.2401	-1.4856	0.5643
455SER	CA	1344	3.611	5.899	1.227	0.1951	0.0329	1.1804
455SER	HA	1345	3.65	5.938	1.133	-1.8371	1.5914	0.9228
455SER	CB	1346	3.618	5.993	1.349	-0.6368	0.4011	-0.2719
455SER	HB1	1347	3.557	5.951	1.428	-0.8016	1.0994	-0.0196
455SER	HB2	1348	3.725	5.984	1.371	-0.4728	-1.5038	-1.6109
455SER	OG	1349	3.577	6.122	1.315	0.2038	0.1742	-0.6938
455SER	HG	1350	3.484	6.132	1.299	0.302	1.3481	-0.6022
455SER	C	1351	3.682	5.764	1.268	-0.3756	-0.011	0.2229
455SER	O	1352	3.629	5.692	1.353	0.4899	-0.2003	-0.2211
456ASN	N	1353	3.81	5.754	1.217	0.1209	-0.0462	0.17
456ASN	H	1354	3.845	5.821	1.151	2.9617	-0.9747	0.6071
456ASN	CA	1355	3.903	5.651	1.264	0.1898	-0.493	-0.0733
456ASN	HA	1356	3.841	5.564	1.286	-2.5922	1.3735	0.0244
456ASN	CB	1357	3.996	5.624	1.144	0.1336	-0.5275	-0.2034
456ASN	HB1	1358	3.941	5.608	1.051	1.2657	1.4424	-1.2671
456ASN	HB2	1359	4.049	5.714	1.114	-0.4168	0.157	0.8125
456ASN	CG	1360	4.097	5.511	1.159	-0.0572	0.6647	-0.3701
456ASN	OD1	1361	4.194	5.526	1.23	0.1248	0.0307	0.1454
456ASN	ND2	1362	4.083	5.396	1.095	0.4133	-0.2307	-0.1601
456ASN	HD21	1363	3.998	5.382	1.042	0.3074	0.4188	-0.1681
456ASN	HD22	1364	4.152	5.325	1.116	1.3998	0.779	0.0954
456ASN	C	1365	3.985	5.722	1.375	0.9287	0.5244	-0.0158
456ASN	O	1366	4.056	5.816	1.348	0.2484	0.4522	0.4233
457PRO	N	1367	3.982	5.666	1.494	0.3754	-0.2836	-0.0159
457PRO	CA	1368	4.053	5.739	1.604	0.3902	0.6733	0.6384
457PRO	HA	1369	4.026	5.845	1.6	-1.2798	0.4223	3.0254
457PRO	CB	1370	3.992	5.674	1.734	-0.051	0.3831	-0.099
457PRO	HB1	1371	4.055	5.674	1.823	1.7006	2.1128	-1.243
457PRO	HB2	1372	3.909	5.737	1.766	-0.543	-1.0229	1.5071
457PRO	CG	1373	3.942	5.533	1.686	0.3553	-0.4639	0.0925
457PRO	HG1	1374	4.013	5.453	1.706	-0.0954	-0.7049	0.788
457PRO	HG2	1375	3.849	5.511	1.738	0.6269	-1.6899	0.0797
457PRO	CD	1376	3.906	5.549	1.533	0.056	0.4239	-0.24
457PRO	HD1	1377	3.938	5.464	1.473	1.0345	2.3132	-2.5518
457PRO	HD2	1378	3.798	5.549	1.522	0.1074	1.0808	-0.774
457PRO	C	1379	4.207	5.724	1.602	-0.3556	-0.6564	-0.6428
457PRO	O	1380	4.277	5.826	1.594	0.2166	-0.0798	-0.1219
458VAL	N	1381	4.256	5.603	1.612	-0.099	-0.2109	-0.3949
458VAL	H	1382	4.181	5.535	1.61	-0.2299	-0.0638	-2.0863
458VAL	CA	1383	4.397	5.555	1.621	0.1459	-0.3761	0.5543
458VAL	HA	1384	4.434	5.602	1.712	0.5339	-0.1625	0.2856
458VAL	CB	1385	4.4	5.397	1.639	-0.5273	-0.1199	-0.3919
458VAL	HB	1386	4.324	5.372	1.714	2.1578	-1.509	2.0575
458VAL	CG1	1387	4.361	5.315	1.517	-0.3654	0.0448	-0.0723
458VAL	HG11	1388	4.32	5.22	1.551	0.729	-0.304	0.2994
458VAL	HG12	1389	4.281	5.36	1.458	-1.1691	0.2708	1.1562
458VAL	HG13	1390	4.44	5.293	1.446	-1.1523	-0.0783	-0.9351
458VAL	CG2	1391	4.525	5.338	1.7	0.7154	0.0292	-0.0802
458VAL	HG21	1392	4.615	5.374	1.65	0.4044	-0.4937	-1.0295
458VAL	HG22	1393	4.538	5.367	1.805	3.1926	1.4154	-0.6844
458VAL	HG23	1394	4.539	5.231	1.707	1.3798	0.186	1.6371
458VAL	C	1395	4.493	5.607	1.514	-0.3222	0.0465	-0.0063
458VAL	O	1396	4.603	5.655	1.546	0.0933	0.5043	0.0101
459GLU	N	1397	4.455	5.597	1.39	0.3159	0.3122	-0.4926
459GLU	H	1398	4.364	5.554	1.383	-0.2915	0.6949	3.0947
459GLU	CA	1399	4.531	5.662	1.286	0.3271	-1.0639	0.7737
459GLU	HA	1400	4.637	5.639	1.302	0.3406	-1.546	0.0344
459GLU	CB	1401	4.502	5.593	1.146	0.4932	-0.2604	-0.0184
459GLU	HB1	1402	4.515	5.487	1.169	-0.0571	-0.6046	-1.1791
459GLU	HB2	1403	4.394	5.601	1.129	0.3522	0.9477	1.2826
459GLU	CG	1404	4.589	5.628	1.024	-0.2324	0.7424	0.4849
459GLU	HG1	1405	4.544	5.582	0.936	-1.3256	-0.7516	1.7699
459GLU	HG2	1406	4.601	5.733	0.998	-0.6351	1.1314	1.7575
459GLU	CD	1407	4.724	5.557	1.021	0.9855	-0.1014	1.164
459GLU	OE1	1408	4.819	5.637	1.004	0.7149	0.0604	-0.4116
459GLU	OE2	1409	4.734	5.435	1.037	0.4227	-0.1312	-0.5175
459GLU	C	1410	4.505	5.813	1.274	-0.1819	-0.3871	-0.1378
459GLU	O	1411	4.59	5.888	1.226	0.4634	0.5922	0.6501
460GLY	N	1412	4.389	5.862	1.324	0.0479	-0.1684	-0.2149
460GLY	H	1413	4.328	5.818	1.392	1.5126	0.9461	1.9312
460GLY	CA	1414	4.369	6.007	1.329	-0.1511	-0.1747	-0.0658
460GLY	HA1	1415	4.316	6.028	1.421	0.9639	-1.268	0.8716
460GLY	HA2	1416	4.46	6.067	1.328	0.1506	-0.6271	0.031
460GLY	C	1417	4.278	6.064	1.217	-0.4457	0.2067	-0.1677
460GLY	O	1418	4.262	6.183	1.217	-0.0901	0.1126	0.2002
461LYS	N	1419	4.23	5.985	1.123	-0.0214	-0.1168	-0.0373
461LYS	H	1420	4.235	5.886	1.142	1.5788	-0.1102	-0.2431
461LYS	CA	1421	4.149	6.039	1.014	-0.7348	-0.09	0.7959
461LYS	HA	1422	4.188	6.134	0.976	-1.1698	-0.2084	0.0251
461LYS	CB	1423	4.157	5.942	0.894	0.6661	0.4801	0.4928
461LYS	HB1	1424	4.138	5.845	0.941	-0.9716	0.7243	0.4074
461LYS	HB2	1425	4.07	5.943	0.828	0.1409	-0.1912	1.1522
461LYS	CG	1426	4.289	5.937	0.82	0.6372	-0.3383	-0.3323
461LYS	HG1	1427	4.291	6.029	0.763	-0.6463	0.6988	1.2192
461LYS	HG2	1428	4.375	5.934	0.888	1.6886	0.5228	-1.5878
461LYS	CD	1429	4.288	5.819	0.725	0.1417	0.1719	0.5958
461LYS	HD1	1430	4.261	5.732	0.784	1.581	-0.0263	1.0058
461LYS	HD2	1431	4.21	5.832	0.65	-1.2232	-2.034	1.5261
461LYS	CE	1432	4.42	5.802	0.638	-0.4936	0.5291	-0.6178
461LYS	HE1	1433	4.459	5.892	0.592	2.3103	-0.1734	0.1832
461LYS	HE2	1434	4.501	5.773	0.705	-0.5679	1.333	-0.1793
461LYS	NZ	1435	4.407	5.705	0.534	-0.0372	0.2286	-0.3402
461LYS	HZ1	1436	4.387	5.613	0.571	1.4337	0.396	1.0256
461LYS	HZ2	1437	4.331	5.734	0.475	0.1495	0.0873	-0.6498
461LYS	HZ3	1438	4.497	5.693	0.489	0.6256	2.5523	0.2046
461LYS	C	1439	4.01	6.057	1.07	-0.2773	0.1059	0.9824
461LYS	O	1440	3.928	5.964	1.074	-0.9624	-0.0706	-0.8984
462LEU	N	1441	3.977	6.179	1.108	-0.174	-1.1181	-0.2003
462LEU	H	1442	4.044	6.255	1.105	0.4245	-1.581	-4.293
462LEU	CA	1443	3.832	6.217	1.138	-0.2462	0.2527	-0.1954
462LEU	HA	1444	3.78	6.132	1.181	-0.2519	0.2423	-0.2224
462LEU	CB	1445	3.822	6.333	1.236	0.6841	-0.6986	-0.8312
462LEU	HB1	1446	3.873	6.424	1.204	-1.0766	0.3524	-0.7601
462LEU	HB2	1447	3.722	6.374	1.231	1.1143	0.7937	1.5032
462LEU	CG	1448	3.854	6.303	1.384	-0.0175	-0.1692	-0.6839
462LEU	HG	1449	3.843	6.195	1.391	-1.7719	0.0259	0.1712
462LEU	CD1	1450	3.995	6.345	1.411	0.046	0.5851	0.8756
462LEU	HD11	1451	4.068	6.291	1.35	-0.7056	0.4154	0.0934
462LEU	HD12	1452	4.001	6.453	1.398	-1.9462	0.8444	1.8261
462LEU	HD13	1453	4.017	6.337	1.517	-0.5473	-0.8811	0.9048
462LEU	CD2	1454	3.757	6.367	1.474	0.4613	-0.5497	-0.1149
462LEU	HD21	1455	3.741	6.475	1.465	0.1984	-0.4971	0.951
462LEU	HD22	1456	3.659	6.322	1.465	-0.4666	1.171	0.808
462LEU	HD23	1457	3.785	6.336	1.575	-1.0091	2.3376	1.288
462LEU	C	1458	3.773	6.26	1.001	-0.0583	-0.1717	-0.1782
462LEU	O	1459	3.833	6.33	0.916	0.1448	-0.0642	-0.0878
463ILE	N	1460	3.664	6.193	0.972	0.5211	0.4626	0.5791
463ILE	H	1461	3.639	6.126	1.043	0.5363	0.3291	0.4562
463ILE	CA	1462	3.577	6.199	0.851	0.2395	0.0903	-0.0968
463ILE	HA	1463	3.616	6.278	0.787	-1.7232	0.5588	-0.7737
463ILE	CB	1464	3.588	6.065	0.771	-0.4266	0.2094	-0.1405
463ILE	HB	1465	3.547	5.987	0.836	0.2964	0.6472	0.8669
463ILE	CG1	1466	3.736	6.022	0.751	0.5458	0.9244	-0.0008
463ILE	HG11	1467	3.782	6.103	0.695	-1.6246	1.8455	-0.5441
463ILE	HG12	1468	3.792	6.014	0.845	-0.0976	-1.3759	0.2717
463ILE	CG2	1469	3.509	6.072	0.634	-0.1591	0.4089	-0.2018
463ILE	HG21	1470	3.524	5.977	0.582	-0.6079	0.3133	-0.1542
463ILE	HG22	1471	3.406	6.094	0.661	-0.2609	-1.3673	1.0193
463ILE	HG23	1472	3.556	6.15	0.572	-1.4099	0.1476	-1.5292
463ILE	CD	1473	3.765	5.888	0.678	-0.1086	-0.3328	-0.1223
463ILE	HD1	1474	3.871	5.864	0.687	-0.0633	-0.7139	-1.4813
463ILE	HD2	1475	3.71	5.802	0.716	0.3702	0.3217	2.1746
463ILE	HD3	1476	3.754	5.902	0.57	-2.7398	1.4617	0.2957
463ILE	C	1477	3.437	6.247	0.883	0.5664	-0.2379	-0.1407
463ILE	O	1478	3.359	6.167	0.925	-0.0236	0.2209	0.573
464PHE	N	1479	3.396	6.365	0.843	-0.2193	0.3015	0.137
464PHE	H	1480	3.459	6.426	0.793	0.3963	-0.6456	-0.2689
464PHE	CA	1481	3.265	6.421	0.841	0.7258	-0.5369	0.4061
464PHE	HA	1482	3.217	6.386	0.933	0.2427	-0.0512	0.3404
464PHE	CB	1483	3.272	6.572	0.828	1.2532	-0.2918	0.2867
464PHE	HB1	1484	3.328	6.616	0.746	0.5883	1.1679	0.5965
464PHE	HB2	1485	3.168	6.597	0.806	1.4112	-1.2126	-1.8462
464PHE	CG	1486	3.322	6.64	0.954	-0.0811	-0.1917	-0.5967
464PHE	CD1	1487	3.454	6.635	0.997	0.3853	0.4165	-0.5982
464PHE	HD1	1488	3.522	6.575	0.939	-0.0524	-0.7543	0.0837
464PHE	CD2	1489	3.231	6.724	1.021	-0.3206	0.4459	-0.2154
464PHE	HD2	1490	3.125	6.729	1.002	-0.3835	0.5708	0.1587
464PHE	CE1	1491	3.492	6.71	1.112	-0.4867	0.7016	0.9677
464PHE	HE1	1492	3.592	6.707	1.152	-0.9672	-0.1033	2.1689
464PHE	CE2	1493	3.274	6.791	1.14	-0.1961	0.2614	0.2437
464PHE	HE2	1494	3.21	6.848	1.205	1.5646	-0.693	3.0237
464PHE	CZ	1495	3.408	6.79	1.179	0.445	0.6482	0.4542
464PHE	HZ	1496	3.44	6.842	1.267	-2.6781	1.0571	1.4692
464PHE	C	1497	3.186	6.356	0.727	-0.0545	0.2403	0.4926
464PHE	O	1498	3.244	6.32	0.625	-0.3607	-0.3392	0.4339
465CYS	N	1499	3.054	6.337	0.734	-0.6171	0.1033	-0.6628
465CYS	H	1500	3.013	6.358	0.824	1.3523	0.6934	0.1438
465CYS	CA	1501	2.976	6.246	0.651	-0.3705	-0.067	-0.2926
465CYS	HA	1502	3.039	6.157	0.647	2.8443	2.0808	-2.2816
465CYS	CB	1503	2.839	6.209	0.715	0.2154	0.0286	-0.6372
465CYS	HB1	1504	2.845	6.242	0.819	1.8736	-0.2734	-0.6034
465CYS	HB2	1505	2.752	6.245	0.662	-0.0574	-0.7271	-0.7145
465CYS	SG	1506	2.82	6.026	0.727	-0.3632	0.1387	-0.2189
465CYS	HG	1507	2.726	6.004	0.634	1.4575	-0.7639	-1.9246
465CYS	C	1508	2.95	6.295	0.505	0.169	0.12	0.3395
465CYS	O	1509	2.89	6.225	0.419	-0.5529	0.26	-0.8354
466ASN	N	1510	3	6.413	0.468	-1.0084	0.0992	-0.1036
466ASN	H	1511	3.072	6.46	0.521	1.2579	1.6523	-4.1129
466ASN	CA	1512	3.006	6.459	0.333	-0.4968	0.4293	-0.6903
466ASN	HA	1513	2.907	6.441	0.292	-0.8587	0.508	0.1234
466ASN	CB	1514	3.025	6.622	0.333	-0.4849	-0.083	-0.5469
466ASN	HB1	1515	3.013	6.661	0.232	-0.8838	0.8579	-0.1499
466ASN	HB2	1516	2.936	6.66	0.383	-0.1276	-0.4563	0.402
466ASN	CG	1517	3.147	6.68	0.405	0.1052	0.2352	-0.5513
466ASN	OD1	1518	3.197	6.616	0.5	-0.0321	-0.7297	-0.2192
466ASN	ND2	1519	3.192	6.799	0.359	0.3954	-0.4919	0.8694
466ASN	HD21	1520	3.136	6.841	0.286	0.7766	-1.4141	0.0245
466ASN	HD22	1521	3.268	6.858	0.39	0.8775	1.1482	-2.8895
466ASN	C	1522	3.121	6.391	0.262	-0.1354	0.5856	-0.1144
466ASN	O	1523	3.118	6.392	0.144	0.1715	0.1769	0.2339
467GLY	N	1524	3.221	6.336	0.335	-0.0908	0.5951	-0.615
467GLY	H	1525	3.225	6.351	0.435	-2.6681	-0.0811	-0.3378
467GLY	CA	1526	3.328	6.262	0.277	0.1352	-0.294	-0.4489
467GLY	HA1	1527	3.337	6.165	0.327	0.4727	-0.1076	-0.1426
467GLY	HA2	1528	3.307	6.239	0.173	-0.9017	-1.5512	0.0103
467GLY	C	1529	3.464	6.331	0.292	-0.6109	0.7908	-0.0424
467GLY	O	1530	3.561	6.273	0.247	0.5233	-0.1812	0.2411
468VAL	N	1531	3.468	6.453	0.347	0.1644	0.5044	-0.5011
468VAL	H	1532	3.39	6.476	0.408	-1.1876	-0.9283	-1.6121
468VAL	CA	1533	3.591	6.527	0.372	0.0847	0.659	0.2006
468VAL	HA	1534	3.656	6.525	0.285	-0.6264	-0.1264	-0.3354
468VAL	CB	1535	3.568	6.678	0.379	-0.274	-0.1177	-0.3839
468VAL	HB	1536	3.498	6.696	0.461	0.5065	2.7589	-0.2568
468VAL	CG1	1537	3.682	6.755	0.438	-0.1904	-0.1539	-0.838
468VAL	HG11	1538	3.712	6.72	0.537	-1.3642	2.1327	0.4105
468VAL	HG12	1539	3.763	6.768	0.366	-0.9726	-3.3013	-2.4532
468VAL	HG13	1540	3.659	6.858	0.468	0.3029	0.3292	-2.0402
468VAL	CG2	1541	3.498	6.749	0.258	0.1017	0.1529	-0.6713
468VAL	HG21	1542	3.559	6.745	0.168	1.8139	0.0318	0.4507
468VAL	HG22	1543	3.406	6.69	0.252	-0.9623	1.6915	-0.1748
468VAL	HG23	1544	3.473	6.853	0.279	-0.6193	0.0051	-0.7602
468VAL	C	1545	3.656	6.469	0.501	-0.2698	-0.2654	0.828
468VAL	O	1546	3.585	6.439	0.595	-0.2073	0.385	0.6538
469VAL	N	1547	3.787	6.454	0.497	-0.5007	-0.1116	0.5238
469VAL	H	1548	3.82	6.471	0.403	-0.5937	0.8048	0.6479
469VAL	CA	1549	3.879	6.402	0.599	-0.1288	-0.3315	-0.6912
469VAL	HA	1550	3.818	6.35	0.672	0.871	0.9893	1.1561
469VAL	CB	1551	3.984	6.297	0.545	0.3939	-0.2372	-0.1783
469VAL	HB	1552	4.053	6.344	0.476	-1.1321	-0.8741	-2.2383
469VAL	CG1	1553	4.063	6.228	0.658	0.3338	-0.4554	-0.1934
469VAL	HG11	1554	4.132	6.297	0.706	-2.4989	1.6586	1.1821
469VAL	HG12	1555	4.002	6.187	0.738	0.1976	-0.29	-0.2101
469VAL	HG13	1556	4.132	6.157	0.613	0.6468	0.0254	-0.4844
469VAL	CG2	1557	3.917	6.196	0.447	-0.5973	-0.3078	0.2523
469VAL	HG21	1558	4.002	6.147	0.4	0.711	0.5138	1.6304
469VAL	HG22	1559	3.853	6.124	0.498	-1.597	0.4407	0.0927
469VAL	HG23	1560	3.855	6.241	0.37	1.944	1.4396	-0.9282
469VAL	C	1561	3.957	6.521	0.658	-0.4944	-0.2142	0.4149
469VAL	O	1562	4.001	6.607	0.582	0.1319	0.7278	-0.3166
470LEU	N	1563	3.976	6.529	0.792	-0.3193	0.183	-0.3118
470LEU	H	1564	3.933	6.468	0.859	-1.157	1.8564	0.7612
470LEU	CA	1565	4.067	6.617	0.865	0.0964	0.0519	0.0469
470LEU	HA	1566	4.133	6.661	0.791	2.0816	-1.3808	0.8883
470LEU	CB	1567	3.997	6.736	0.924	-0.333	0.581	-0.2188
470LEU	HB1	1568	3.916	6.705	0.99	-0.6785	4.198	1.2642
470LEU	HB2	1569	4.059	6.782	1.001	-0.4169	-0.2997	0.3896
470LEU	CG	1570	3.928	6.841	0.84	0.0108	-0.0316	-0.092
470LEU	HG	1571	3.892	6.789	0.751	1.7667	-0.3689	-0.6461
470LEU	CD1	1572	3.824	6.914	0.932	-0.4403	0.3374	0.4333
470LEU	HD11	1573	3.74	6.852	0.962	-1.3281	1.4318	0.2928
470LEU	HD12	1574	3.875	6.956	1.018	-1.7014	1.9161	0.4622
470LEU	HD13	1575	3.782	6.998	0.875	1.4769	1.1834	0.1805
470LEU	CD2	1576	4.022	6.946	0.779	-0.2135	0.2226	-0.2345
470LEU	HD21	1577	4.048	7.015	0.859	-3.1594	2.8028	-1.2601
470LEU	HD22	1578	4.113	6.901	0.741	-1.0926	-1.6758	-0.1975
470LEU	HD23	1579	3.979	7.007	0.699	0.2653	-1.2483	-1.6697
470LEU	C	1580	4.152	6.529	0.962	-0.5499	0.4373	-0.244
470LEU	O	1581	4.117	6.42	1.015	-0.0584	0.3528	1.0142
471HIS	N	1582	4.279	6.573	0.989	-0.0149	0.3461	0.1946
471HIS	H	1583	4.316	6.649	0.933	-1.4528	0.3589	-0.7885
471HIS	CA	1584	4.361	6.508	1.093	-0.2134	0.3821	0.1942
471HIS	HA	1585	4.35	6.4	1.091	0.3217	0.1159	3.8038
471HIS	CB	1586	4.511	6.551	1.061	-0.3722	0.1453	-0.2311
471HIS	HB1	1587	4.525	6.555	0.953	-2.0612	1.7851	-0.4357
471HIS	HB2	1588	4.551	6.645	1.099	0.8755	0.3343	-1.8962
471HIS	CG	1589	4.606	6.442	1.109	-0.7073	0.7095	0.3784
471HIS	ND1	1590	4.616	6.4	1.248	-0.5205	0.2948	1.4076
471HIS	CD2	1591	4.706	6.382	1.038	-0.0848	0.2146	0.205
471HIS	HD2	1592	4.736	6.392	0.934	-0.3135	2.4663	0.2916
471HIS	CE1	1593	4.723	6.319	1.241	-0.2011	0.9098	-0.8544
471HIS	HE1	1594	4.765	6.267	1.325	0.0952	1.7979	-0.4396
471HIS	NE2	1595	4.774	6.3	1.122	-0.1186	0.2437	0.2641
471HIS	HE2	1596	4.859	6.25	1.101	-0.7771	-0.8969	0.1942
471HIS	C	1597	4.324	6.549	1.229	0.603	-0.2509	0.2392
471HIS	O	1598	4.295	6.666	1.257	-0.0701	0.1582	0.0698
472ARG	N	1599	4.335	6.46	1.324	0.7978	0.2579	-0.6637
472ARG	H	1600	4.361	6.366	1.297	1.287	0.3113	-0.3864
472ARG	CA	1601	4.324	6.482	1.469	0.1161	-0.1759	0.3795
472ARG	HA	1602	4.216	6.491	1.481	-0.1009	-1.7013	-0.1394
472ARG	CB	1603	4.369	6.362	1.548	0.3773	0.1073	-0.209
472ARG	HB1	1604	4.323	6.273	1.504	-0.5518	0.7279	-0.5211
472ARG	HB2	1605	4.475	6.347	1.53	0.2614	0.4974	-1.3075
472ARG	CG	1606	4.338	6.367	1.697	-0.3036	0.2791	-0.7485
472ARG	HG1	1607	4.39	6.454	1.738	-0.9706	-0.1949	1.2037
472ARG	HG2	1608	4.233	6.394	1.706	-0.5131	-0.3295	-1.3263
472ARG	CD	1609	4.379	6.232	1.763	-0.3342	-0.3615	-0.4654
472ARG	HD1	1610	4.338	6.141	1.719	0.1879	-1.0553	0.442
472ARG	HD2	1611	4.486	6.214	1.751	0.3743	0.8885	2.865
472ARG	NE	1612	4.359	6.246	1.905	-0.1081	0.4475	0.3124
472ARG	HE	1613	4.32	6.335	1.933	0.0175	0.7134	-0.3173
472ARG	CZ	1614	4.365	6.146	1.996	0.6456	-0.2705	-0.1891
472ARG	NH1	1615	4.411	6.025	1.966	0.6809	0.0385	-0.1668
472ARG	HH11	1616	4.451	5.995	1.878	0.8166	1.7397	-0.7174
472ARG	HH12	1617	4.405	5.954	2.037	-0.0886	-0.1308	-0.3949
472ARG	NH2	1618	4.306	6.159	2.115	0.3092	0.7523	0.1572
472ARG	HH21	1619	4.252	6.238	2.15	1.0559	1.1559	0.4207
472ARG	HH22	1620	4.308	6.085	2.184	-1.8281	0.1497	-0.3444
472ARG	C	1621	4.38	6.613	1.524	-0.4728	0.0007	-0.5045
472ARG	O	1622	4.304	6.697	1.572	-0.4995	-0.1403	0.5264
473LEU	N	1623	4.511	6.634	1.5	-0.128	0.4446	0.0751
473LEU	H	1624	4.554	6.556	1.452	-0.7163	0.6585	-0.8121
473LEU	CA	1625	4.599	6.751	1.534	0.4552	0.5598	-0.2115
473LEU	HA	1626	4.599	6.758	1.642	0.4094	-0.8863	-0.0984
473LEU	CB	1627	4.746	6.721	1.485	-0.2948	-0.1035	-0.1997
473LEU	HB1	1628	4.747	6.718	1.376	-1.0849	-0.4887	-0.2063
473LEU	HB2	1629	4.809	6.808	1.504	-3.7766	2.4559	0.6404
473LEU	CG	1630	4.808	6.586	1.532	-0.6316	0.8425	-0.4395
473LEU	HG	1631	4.73	6.511	1.526	0.6187	-0.6352	0.8414
473LEU	CD1	1632	4.923	6.533	1.439	0.1913	-0.3284	0.5316
473LEU	HD11	1633	4.897	6.531	1.333	2.1988	-1.6118	-0.0008
473LEU	HD12	1634	5.019	6.583	1.451	0.0686	-0.2666	1.2798
473LEU	HD13	1635	4.934	6.43	1.472	-1.0181	-0.88	-0.6988
473LEU	CD2	1636	4.852	6.597	1.682	0.0835	-0.4329	-0.2341
473LEU	HD21	1637	4.867	6.494	1.715	-1.1787	-0.9048	-1.0639
473LEU	HD22	1638	4.94	6.661	1.691	-0.2914	-0.0254	0.6997
473LEU	HD23	1639	4.782	6.637	1.756	2.0066	-0.3365	1.6349
473LEU	C	1640	4.551	6.876	1.453	0.7176	0.7144	-0.1358
473LEU	O	1641	4.531	6.978	1.522	-0.1635	-0.1396	-0.2417
474GLN	N	1642	4.523	6.866	1.32	-0.7841	0.1315	-0.3632
474GLN	H	1643	4.549	6.784	1.267	2.6765	0.1692	0.9804
474GLN	CA	1644	4.445	6.976	1.258	0.2575	0.0837	-1.2191
474GLN	HA	1645	4.503	7.069	1.259	-1.7221	1.3929	-0.1571
474GLN	CB	1646	4.433	6.952	1.106	0.9827	-0.0338	0.2757
474GLN	HB1	1647	4.53	6.965	1.059	0.0002	-0.2394	-1.9906
474GLN	HB2	1648	4.416	6.844	1.102	-1.5411	0.3172	-1.0581
474GLN	CG	1649	4.325	7.009	1.016	-0.774	-0.0913	-0.2992
474GLN	HG1	1650	4.23	6.976	1.057	0.0751	-1.3752	0.6793
474GLN	HG2	1651	4.331	7.118	1.017	0.0852	-0.1367	-0.1033
474GLN	CD	1652	4.345	6.948	0.879	0.8218	-0.0842	-0.667
474GLN	OE1	1653	4.344	6.826	0.867	0.5251	0.2339	-0.1143
474GLN	NE2	1654	4.369	7.03	0.777	-0.6985	-0.7711	0.0361
474GLN	HE21	1655	4.363	7.13	0.779	-3.1648	-0.8084	-1.4476
474GLN	HE22	1656	4.367	6.995	0.682	-1.0211	2.0245	-1.0697
474GLN	C	1657	4.317	7.024	1.334	0.0425	0.5136	0.7137
474GLN	O	1658	4.289	7.143	1.348	0.1467	0.2609	0.0486
475CYS	N	1659	4.229	6.928	1.356	-0.1964	-0.1817	0.0002
475CYS	H	1660	4.262	6.838	1.324	0.7051	0.3012	-0.452
475CYS	CA	1661	4.09	6.95	1.393	0.3792	0.6163	0.6047
475CYS	HA	1662	4.047	7.022	1.324	-0.8814	-0.9961	-0.359
475CYS	CB	1663	4.027	6.814	1.373	0.1206	0.139	-0.8436
475CYS	HB1	1664	4.078	6.767	1.289	0.9403	-1.4654	0.4909
475CYS	HB2	1665	4.05	6.733	1.443	0.2957	-1.3029	-2.4846
475CYS	SG	1666	3.855	6.817	1.352	-0.4681	-0.5501	-0.5688
475CYS	HG	1667	3.837	6.911	1.445	-1.8585	-1.8556	0.5454
475CYS	C	1668	4.072	6.988	1.535	-0.0161	0.0757	0.8855
475CYS	O	1669	4.003	7.085	1.56	-0.1107	0.315	-0.5607
476VAL	N	1670	4.147	6.927	1.631	0.4322	-0.4742	-0.3292
476VAL	H	1671	4.217	6.855	1.617	0.5797	-0.5442	0.7101
476VAL	CA	1672	4.144	6.961	1.773	0.318	-0.1036	-0.3635
476VAL	HA	1673	4.04	6.955	1.805	1.2758	-2.1	2.9777
476VAL	CB	1674	4.225	6.858	1.85	-0.1818	-0.4147	0.36
476VAL	HB	1675	4.196	6.755	1.829	-0.8315	-0.2344	0.3332
476VAL	CG1	1676	4.38	6.863	1.841	0.3109	0.131	0.2332
476VAL	HG11	1677	4.419	6.778	1.896	-0.1414	0.0946	0.5019
476VAL	HG12	1678	4.416	6.85	1.738	-1.3059	0.4329	-0.3961
476VAL	HG13	1679	4.421	6.954	1.885	0.2998	-0.0708	0.662
476VAL	CG2	1680	4.191	6.862	1.996	-0.0236	-0.0027	0.2709
476VAL	HG21	1681	4.262	6.799	2.049	3.6508	1.1798	-2.7768
476VAL	HG22	1682	4.213	6.961	2.037	1.2305	-0.2161	0.1458
476VAL	HG23	1683	4.091	6.833	2.029	0.0477	-1.6627	-0.8803
476VAL	C	1684	4.181	7.105	1.795	-0.6288	-0.205	0.0864
476VAL	O	1685	4.117	7.172	1.878	0.2669	-0.0071	-0.2501
477ARG	N	1686	4.276	7.165	1.718	-0.7004	0.4227	0.011
477ARG	H	1687	4.324	7.111	1.648	2.7444	0.0423	2.4193
477ARG	CA	1688	4.323	7.3	1.742	-0.0734	0.3711	0.6636
477ARG	HA	1689	4.33	7.326	1.848	-1.0074	-0.457	0.9377
477ARG	CB	1690	4.466	7.313	1.68	0.2788	0.9217	0.5268
477ARG	HB1	1691	4.442	7.276	1.58	0.5397	-0.5708	0.9845
477ARG	HB2	1692	4.494	7.418	1.683	1.5693	0.5856	1.086
477ARG	CG	1693	4.567	7.22	1.744	-0.5918	-0.1129	0.1342
477ARG	HG1	1694	4.586	7.251	1.847	0.3214	-0.0894	-0.0309
477ARG	HG2	1695	4.524	7.12	1.753	-2.9349	0.9031	0.9494
477ARG	CD	1696	4.702	7.209	1.664	0.3461	0.3273	0.1826
477ARG	HD1	1697	4.673	7.17	1.567	-1.3463	-0.3657	0.9357
477ARG	HD2	1698	4.744	7.307	1.643	1.8089	0.0508	1.559
477ARG	NE	1699	4.799	7.117	1.725	-0.1866	0.0078	-0.4904
477ARG	HE	1700	4.792	7.103	1.825	-0.9542	-0.7169	-0.6335
477ARG	CZ	1701	4.883	7.04	1.657	-0.5546	0.7908	0.1801
477ARG	NH1	1702	4.953	6.94	1.708	0.7319	0.4597	0.0562
477ARG	HH11	1703	4.932	6.911	1.803	1.9082	1.0185	0.522
477ARG	HH12	1704	5.043	6.9	1.685	1.0566	0.7101	0.8255
477ARG	NH2	1705	4.912	7.062	1.527	-1.0436	0.1248	0.1069
477ARG	HH21	1706	4.882	7.144	1.475	-2.5863	0.2075	1.0677
477ARG	HH22	1707	4.992	7.022	1.48	-0.0321	2.0749	0.0574
477ARG	C	1708	4.232	7.4	1.664	-0.3456	-0.2408	-0.6921
477ARG	O	1709	4.245	7.517	1.694	-0.2402	-0.873	-0.1457
478GLY	N	1710	4.139	7.352	1.577	-0.635	-0.0538	-0.6979
478GLY	H	1711	4.124	7.253	1.563	-0.6839	-0.0302	-0.8099
478GLY	CA	1712	4.047	7.441	1.511	-0.7439	-0.8711	-0.0867
478GLY	HA1	1713	4.08	7.544	1.498	0.2783	-1.1914	-0.1857
478GLY	HA2	1714	4.052	7.396	1.411	2.421	-0.1689	-0.3516
478GLY	C	1715	3.909	7.435	1.567	0.4569	0.9833	-0.9212
478GLY	O	1716	3.835	7.534	1.561	0.1336	-0.3615	-0.1609
479PHE	N	1717	3.862	7.314	1.619	-0.3778	-0.2645	-0.568
479PHE	H	1718	3.918	7.231	1.605	-0.0391	-0.3584	1.2296
479PHE	CA	1719	3.731	7.296	1.664	0.2557	0.4267	-0.1179
479PHE	HA	1720	3.663	7.375	1.632	-1.5004	-1.0862	-0.2617
479PHE	CB	1721	3.678	7.163	1.603	0.0301	0.1688	0.1231
479PHE	HB1	1722	3.763	7.099	1.628	-0.4771	-0.001	1.5285
479PHE	HB2	1723	3.592	7.139	1.665	-0.4375	-2.3653	-1.3878
479PHE	CG	1724	3.64	7.16	1.454	-0.0764	0.0761	0.5413
479PHE	CD1	1725	3.732	7.175	1.349	-0.5576	-0.5042	0.1777
479PHE	HD1	1726	3.834	7.2	1.374	-0.7508	0.4344	0.0362
479PHE	CD2	1727	3.508	7.125	1.421	-0.0115	-0.6486	-0.1208
479PHE	HD2	1728	3.442	7.114	1.506	0.2824	0.8899	0.334
479PHE	CE1	1729	3.705	7.157	1.214	-0.2888	-0.126	-0.2398
479PHE	HE1	1730	3.779	7.176	1.139	0.6644	0.1524	0.7467
479PHE	CE2	1731	3.475	7.106	1.283	0.1266	0.3233	-0.6858
479PHE	HE2	1732	3.377	7.068	1.26	-0.0797	-1.4187	2.4252
479PHE	CZ	1733	3.573	7.127	1.182	0.4217	0.1259	0.1991
479PHE	HZ	1734	3.553	7.126	1.076	0.9437	0.5412	0.0869
479PHE	C	1735	3.72	7.287	1.814	-0.1062	0.6532	0.2176
479PHE	O	1736	3.612	7.308	1.855	0.3369	0.1389	-0.3355
480GLY	N	1737	3.83	7.263	1.887	-0.1546	0.4766	0.6362
480GLY	H	1738	3.917	7.243	1.84	1.3172	2.575	2.2518
480GLY	CA	1739	3.836	7.261	2.029	0.2267	0.046	-0.0717
480GLY	HA1	1740	3.905	7.342	2.05	-1.1908	1.5703	-1.0005
480GLY	HA2	1741	3.745	7.296	2.078	1.4559	0.1288	2.2642
480GLY	C	1742	3.874	7.124	2.087	-0.6076	0.1535	-0.3927
480GLY	O	1743	3.907	7.034	2.012	0.0621	-0.0682	-0.0684
481GLU	N	1744	3.86	7.111	2.219	-0.1674	-0.3806	0.1694
481GLU	H	1745	3.833	7.193	2.273	0.2615	1.0854	-1.7392
481GLU	CA	1746	3.896	6.984	2.286	-0.1761	0.4276	0.6742
481GLU	HA	1747	3.982	6.941	2.234	-0.5607	2.5484	-1.9752
481GLU	CB	1748	3.908	7.016	2.432	-0.3584	0.4555	0.0585
481GLU	HB1	1749	3.912	7.124	2.45	-2.2594	0.725	-0.908
481GLU	HB2	1750	3.819	6.979	2.482	-0.3176	1.3249	0.8026
481GLU	CG	1751	4.025	6.95	2.504	-0.1811	0.0798	0.3536
481GLU	HG1	1752	4.02	6.971	2.611	-0.4567	-0.4488	0.4459
481GLU	HG2	1753	4.014	6.843	2.488	0.5618	0.4607	-3.7908
481GLU	CD	1754	4.165	6.996	2.453	-0.5075	-0.0667	-0.6449
481GLU	OE1	1755	4.25	6.915	2.424	-0.1728	0.031	0.8971
481GLU	OE2	1756	4.171	7.121	2.431	-0.4214	0.5893	0.0795
481GLU	C	1757	3.775	6.884	2.269	-0.4954	0.1406	0.107
481GLU	O	1758	3.782	6.761	2.283	-0.0798	-0.0586	-0.0901
482TRP	N	1759	3.666	6.943	2.22	-0.6245	0.13	-0.565
482TRP	H	1760	3.669	7.044	2.218	0.3162	0.2104	1.7445
482TRP	CA	1761	3.556	6.876	2.158	0.4661	-0.2146	-0.4598
482TRP	HA	1762	3.502	6.838	2.245	1.5907	-1.4646	-0.2797
482TRP	CB	1763	3.473	6.973	2.076	-0.3423	-0.336	0.4864
482TRP	HB1	1764	3.459	7.062	2.138	1.7461	0.9086	-0.7146
482TRP	HB2	1765	3.53	7.004	1.988	0.0823	0.4977	1.0374
482TRP	CG	1766	3.349	6.918	2.014	0.6948	0.1539	-0.5205
482TRP	CD1	1767	3.255	6.844	2.08	0.2366	-0.5965	1.2642
482TRP	HD1	1768	3.26	6.821	2.185	2.0904	-2.3719	0.8538
482TRP	CD2	1769	3.286	6.943	1.888	-0.7024	-0.9002	-0.4679
482TRP	NE1	1770	3.146	6.818	2.003	-0.4297	-0.4823	-0.2381
482TRP	HE1	1771	3.062	6.776	2.041	-1.577	0.7169	-1.308
482TRP	CE2	1772	3.166	6.869	1.878	-0.3183	0.2677	-0.4074
482TRP	CE3	1773	3.31	7.029	1.773	0.4432	-0.4336	0.223
482TRP	HE3	1774	3.385	7.107	1.767	0.3897	-0.4085	-0.1699
482TRP	CZ2	1775	3.09	6.858	1.762	0.2881	0.5074	0.3862
482TRP	HZ2	1776	3.01	6.786	1.757	0.9124	-0.133	-0.7522
482TRP	CZ3	1777	3.221	7.023	1.658	0.195	0.0586	-0.6491
482TRP	HZ3	1778	3.236	7.095	1.579	-0.6411	0.7784	-0.1768
482TRP	CH2	1779	3.109	6.935	1.652	-0.1252	-0.5416	0.4715
482TRP	HH2	1780	3.056	6.932	1.559	2.0076	-0.7903	-0.8094
482TRP	C	1781	3.588	6.745	2.082	0.9522	-0.607	0.4104
482TRP	O	1782	3.551	6.634	2.12	0.0803	-0.7013	0.574
483ILE	N	1783	3.678	6.755	1.986	-0.0819	-0.7668	-0.0991
483ILE	H	1784	3.725	6.844	1.975	-1.6347	0.0376	-0.584
483ILE	CA	1785	3.737	6.654	1.899	0.3375	-0.6608	-0.3528
483ILE	HA	1786	3.663	6.613	1.83	0.6812	1.6097	-2.192
483ILE	CB	1787	3.838	6.727	1.81	0.6729	0.0799	-0.1022
483ILE	HB	1788	3.918	6.761	1.875	-1.5297	1.2025	2.202
483ILE	CG1	1789	3.777	6.849	1.743	0.2902	-0.9014	0.1158
483ILE	HG11	1790	3.77	6.937	1.806	-0.0383	-0.1116	-0.9827
483ILE	HG12	1791	3.844	6.876	1.661	0.556	-1.4049	0.1562
483ILE	CG2	1792	3.912	6.642	1.699	-0.0805	0.1963	-0.5637
483ILE	HG21	1793	3.983	6.565	1.73	0.1107	0.8072	0.6026
483ILE	HG22	1794	3.836	6.594	1.638	0.0402	-1.0257	0.2034
483ILE	HG23	1795	3.979	6.71	1.647	1.2173	-0.7194	-0.1228
483ILE	CD	1796	3.643	6.826	1.672	-1.0226	0.1947	1.0636
483ILE	HD1	1797	3.654	6.742	1.602	-1.3449	2.0992	-1.4159
483ILE	HD2	1798	3.57	6.808	1.751	0.3119	-1.6462	1.9511
483ILE	HD3	1799	3.603	6.908	1.612	-0.9649	0.7317	1.7581
483ILE	C	1800	3.805	6.538	1.974	-0.4546	0.8096	0.2209
483ILE	O	1801	3.776	6.42	1.953	-0.2625	0.1628	-0.673
484ASP	N	1802	3.876	6.571	2.078	0.1935	0.5125	0.9752
484ASP	H	1803	3.872	6.666	2.11	0.4433	0.6763	0.5349
484ASP	CA	1804	3.948	6.481	2.168	0.5525	-0.9221	0.206
484ASP	HA	1805	4.002	6.409	2.107	1.4194	0.0253	-0.1814
484ASP	CB	1806	4.054	6.554	2.25	-0.5847	0.166	-0.6278
484ASP	HB1	1807	4.114	6.625	2.194	-0.1283	0.521	0.2876
484ASP	HB2	1808	3.999	6.61	2.326	-1.5267	0.4406	-1.4911
484ASP	CG	1809	4.146	6.452	2.325	0.1425	0.5593	0.5361
484ASP	OD1	1810	4.173	6.48	2.442	0.0112	1.0019	0.6157
484ASP	OD2	1811	4.186	6.349	2.264	0.2053	-0.0415	-0.0567
484ASP	C	1812	3.851	6.404	2.256	-0.8036	-0.0095	0.3006
484ASP	O	1813	3.863	6.283	2.265	-0.651	0.7211	0.4349
485SER	N	1814	3.757	6.471	2.322	1.1735	-0.4829	0.1547
485SER	H	1815	3.75	6.571	2.317	-1.6023	-0.6094	-0.118
485SER	CA	1816	3.648	6.407	2.384	0.0392	-0.475	-0.3712
485SER	HA	1817	3.683	6.333	2.455	-1.2435	0.2943	1.1314
485SER	CB	1818	3.584	6.523	2.462	0.1998	-0.542	-0.6672
485SER	HB1	1819	3.515	6.479	2.534	0.3184	1.7777	0.9848
485SER	HB2	1820	3.649	6.588	2.521	-1.6198	1.3246	-0.6115
485SER	OG	1821	3.504	6.626	2.397	0.1316	0.1211	-0.4563
485SER	HG	1822	3.535	6.622	2.307	-1.2882	0.4449	-0.9865
485SER	C	1823	3.563	6.318	2.292	0.0996	0.1475	-0.2101
485SER	O	1824	3.527	6.207	2.331	0.1259	-0.0581	0.1378
486ILE	N	1825	3.529	6.359	2.166	-0.2224	0.1658	0.0599
486ILE	H	1826	3.557	6.451	2.136	-1.8353	0.9366	0.7929
486ILE	CA	1827	3.466	6.266	2.062	-0.1017	-0.4135	-0.6095
486ILE	HA	1828	3.372	6.241	2.113	1.2566	-1.3174	1.6418
486ILE	CB	1829	3.437	6.358	1.934	1.0992	0.4017	0.0521
486ILE	HB	1830	3.519	6.429	1.934	1.6637	-0.2169	-1.2466
486ILE	CG1	1831	3.307	6.447	1.956	0.0445	0.0335	-0.2306
486ILE	HG11	1832	3.213	6.392	1.955	0.9487	-1.5899	0.6343
486ILE	HG12	1833	3.299	6.493	2.055	-3.8277	1.443	-1.0311
486ILE	CG2	1834	3.443	6.3	1.798	-0.3323	-0.4838	0.6607
486ILE	HG21	1835	3.352	6.249	1.765	0.4542	-2.0926	0.9057
486ILE	HG22	1836	3.464	6.38	1.726	0.1143	-2.2108	-1.2353
486ILE	HG23	1837	3.528	6.234	1.781	0.5299	0.512	1.0252
486ILE	CD	1838	3.301	6.564	1.854	-0.3674	-0.1166	0.174
486ILE	HD1	1839	3.37	6.648	1.864	-1.2844	0.6129	0.5008
486ILE	HD2	1840	3.303	6.521	1.754	1.0685	-1.3491	0.6865
486ILE	HD3	1841	3.203	6.611	1.85	0.427	2.1842	3.5022
486ILE	C	1842	3.552	6.141	2.037	0.3537	0.3685	0.5082
486ILE	O	1843	3.494	6.031	2.037	-0.5611	0.2909	-0.2168
487VAL	N	1844	3.684	6.156	2.019	-0.1153	-0.4692	0.1652
487VAL	H	1845	3.722	6.249	2.008	-1.4248	-0.148	-2.6843
487VAL	CA	1846	3.777	6.039	2.005	-0.5351	-0.4164	0.3188
487VAL	HA	1847	3.747	5.984	1.916	-1.0274	0.8404	-0.3087
487VAL	CB	1848	3.928	6.1	1.976	0.5941	-0.4636	0.0544
487VAL	HB	1849	3.941	6.185	2.042	-1.8787	-0.462	0.6501
487VAL	CG1	1850	4.045	6.011	1.985	-0.2734	0.2734	0.1671
487VAL	HG11	1851	4.138	6.066	1.979	0.1385	-0.4884	-0.9169
487VAL	HG12	1852	4.053	5.955	2.078	0.8959	2.1046	1.2054
487VAL	HG13	1853	4.051	5.935	1.907	-0.2459	-0.8283	1.2142
487VAL	CG2	1854	3.928	6.163	1.84	0.0273	-0.0933	0.4339
487VAL	HG21	1855	4.026	6.201	1.811	-1.1265	2.8144	0.0208
487VAL	HG22	1856	3.906	6.083	1.77	0.9446	0.5112	-0.565
487VAL	HG23	1857	3.854	6.242	1.826	-0.9191	-0.8338	1.0747
487VAL	C	1858	3.773	5.945	2.124	0.7633	0.7207	-0.0883
487VAL	O	1859	3.805	5.825	2.106	-0.5963	0.0526	0.0307
488GLU	N	1860	3.731	5.988	2.249	-0.0594	-0.1532	-0.0576
488GLU	H	1861	3.665	6.065	2.246	0.5004	0.3191	-0.3316
488GLU	CA	1862	3.717	5.887	2.357	-0.0279	-0.385	-0.0536
488GLU	HA	1863	3.799	5.815	2.359	-0.2541	-0.6521	1.5932
488GLU	CB	1864	3.717	5.972	2.484	0.3785	0.6275	-0.3756
488GLU	HB1	1865	3.807	6.033	2.492	-0.329	1.5326	1.1515
488GLU	HB2	1866	3.638	6.045	2.5	0.647	0.9515	-0.5108
488GLU	CG	1867	3.737	5.884	2.611	0.2193	0.2102	-0.0415
488GLU	HG1	1868	3.727	5.945	2.701	2.9925	0.3236	0.2645
488GLU	HG2	1869	3.652	5.818	2.629	1.5023	-1.3939	0.3711
488GLU	CD	1870	3.867	5.797	2.621	-0.2686	-0.0958	-0.1901
488GLU	OE1	1871	3.971	5.852	2.577	0.3026	0.8506	0.0439
488GLU	OE2	1872	3.871	5.678	2.664	-0.0392	0.075	-0.4987
488GLU	C	1873	3.582	5.809	2.347	0.1672	-0.9427	-0.3482
488GLU	O	1874	3.575	5.689	2.386	-0.5453	0.0182	0.4967
489PHE	N	1875	3.482	5.866	2.273	-0.0195	-0.1434	-0.4484
489PHE	H	1876	3.496	5.953	2.224	0.8601	0.8112	1.4121
489PHE	CA	1877	3.354	5.793	2.245	-0.2842	-0.1847	0.2476
489PHE	HA	1878	3.333	5.743	2.339	-0.8366	0.6409	0.5766
489PHE	CB	1879	3.244	5.891	2.191	-1.1582	-0.9244	0.2797
489PHE	HB1	1880	3.245	5.978	2.257	1.8617	-0.9566	0.4159
489PHE	HB2	1881	3.266	5.924	2.09	-3.4627	-1.3384	-0.416
489PHE	CG	1882	3.106	5.853	2.203	0.2027	0.0749	-0.5048
489PHE	CD1	1883	3.012	5.875	2.102	-0.0082	-0.5529	-0.6593
489PHE	HD1	1884	3.037	5.93	2.012	-2.9398	2.2363	0.0342
489PHE	CD2	1885	3.068	5.775	2.314	0.8395	0.2867	0.5225
489PHE	HD2	1886	3.141	5.753	2.39	1.8926	0.0161	-0.5354
489PHE	CE1	1887	2.879	5.84	2.118	1.0431	0.5213	-0.1146
489PHE	HE1	1888	2.804	5.876	2.048	0.9326	0.7803	0.136
489PHE	CE2	1889	2.931	5.745	2.337	0.3639	0.9647	0.2891
489PHE	HE2	1890	2.896	5.708	2.432	0.4768	1.1758	0.414
489PHE	CZ	1891	2.834	5.777	2.237	0.249	1.0961	-0.0905
489PHE	HZ	1892	2.731	5.755	2.258	0.6746	0.6222	1.6706
489PHE	C	1893	3.388	5.691	2.138	0.6685	-0.0225	1.5415
489PHE	O	1894	3.35	5.576	2.149	-0.1486	0.2279	0.015
490SER	N	1895	3.468	5.727	2.04	-0.0652	0.1942	0.3691
490SER	H	1896	3.474	5.826	2.026	1.4573	0.0076	-0.5678
490SER	CA	1897	3.512	5.645	1.927	0.1743	-0.5547	0.2466
490SER	HA	1898	3.431	5.601	1.869	-0.371	0.0838	0.4997
490SER	CB	1899	3.597	5.739	1.836	-0.7615	0.284	0.6409
490SER	HB1	1900	3.545	5.834	1.819	-0.7839	0.4534	1.6081
490SER	HB2	1901	3.688	5.76	1.892	0.8378	2.5589	-2.5111
490SER	OG	1902	3.635	5.677	1.71	-0.7248	-0.4415	-0.8108
490SER	HG	1903	3.583	5.714	1.64	-0.3517	0.5509	-0.5792
490SER	C	1904	3.587	5.529	1.991	-0.1389	-0.1122	-0.0085
490SER	O	1905	3.545	5.418	1.964	0.0479	0.5132	-0.0372
491SER	N	1906	3.681	5.546	2.085	0.3212	-0.4673	-0.1054
491SER	H	1907	3.708	5.641	2.106	-2.4051	0.1596	0.9499
491SER	CA	1908	3.764	5.436	2.146	0.478	0.7757	-0.5828
491SER	HA	1909	3.808	5.384	2.06	0.3789	3.0261	-2.077
491SER	CB	1910	3.887	5.486	2.232	0.2963	-0.2422	0.8161
491SER	HB1	1911	3.848	5.523	2.327	1.5921	0.2683	1.1695
491SER	HB2	1912	3.939	5.392	2.246	-1.2529	-1.3268	-0.3289
491SER	OG	1913	3.944	5.584	2.153	0.1406	-0.028	0.0236
491SER	HG	1914	3.936	5.672	2.187	-0.2696	-0.0332	-0.0615
491SER	C	1915	3.678	5.348	2.243	0.091	0.3856	-0.2505
491SER	O	1916	3.711	5.233	2.264	0.1098	-0.117	-0.3724
492ASN	N	1917	3.56	5.4	2.292	0.259	0.3512	0.2266
492ASN	H	1918	3.538	5.496	2.266	-0.2595	0.8694	2.3494
492ASN	CA	1919	3.467	5.327	2.377	0.1566	-0.5929	-0.1741
492ASN	HA	1920	3.53	5.279	2.452	1.2639	-0.2051	-0.8213
492ASN	CB	1921	3.372	5.422	2.447	-0.2899	0.9222	-0.4055
492ASN	HB1	1922	3.425	5.51	2.483	-1.1272	1.0738	0.507
492ASN	HB2	1923	3.302	5.458	2.371	-0.1488	-1.074	-1.5425
492ASN	CG	1924	3.287	5.36	2.56	0.6282	-0.1799	-0.2979
492ASN	OD1	1925	3.173	5.315	2.543	0.4104	-0.3319	0.8351
492ASN	ND2	1926	3.329	5.364	2.687	-0.2032	-0.0626	0.0312
492ASN	HD21	1927	3.41	5.419	2.708	0.0127	-0.4941	0.3353
492ASN	HD22	1928	3.288	5.31	2.762	-1.9381	0.9553	-0.1225
492ASN	C	1929	3.384	5.236	2.29	-0.8201	-0.1096	0.2459
492ASN	O	1930	3.376	5.118	2.323	0.0822	0.0124	0.4251
493LEU	N	1931	3.337	5.289	2.174	0.0858	0.1432	-0.2999
493LEU	H	1932	3.345	5.388	2.154	1.028	0.6006	2.057
493LEU	CA	1933	3.269	5.209	2.07	0.459	0.2363	-0.0831
493LEU	HA	1934	3.196	5.146	2.121	1.1579	-1.9805	-1.6999
493LEU	CB	1935	3.208	5.311	1.97	-0.7057	0.0197	-0.2867
493LEU	HB1	1936	3.293	5.371	1.938	-0.053	-0.4474	0.5317
493LEU	HB2	1937	3.154	5.27	1.885	-2.18	0.2443	0.5017
493LEU	CG	1938	3.109	5.402	2.041	0.3289	-0.1317	-0.4892
493LEU	HG	1939	3.13	5.444	2.139	-0.6378	2.3555	-1.2652
493LEU	CD1	1940	3.091	5.526	1.955	-0.4268	-0.7077	-0.1744
493LEU	HD11	1941	3.177	5.593	1.964	-1.6183	0.6881	1.2662
493LEU	HD12	1942	3.082	5.493	1.851	-0.7057	-1.4944	0.0939
493LEU	HD13	1943	3.004	5.586	1.983	-1.3343	-1.7341	-0.741
493LEU	CD2	1944	2.98	5.321	2.067	0.0414	0.0176	0.1986
493LEU	HD21	1945	2.907	5.393	2.103	-1.2105	-0.3118	-1.558
493LEU	HD22	1946	2.937	5.269	1.981	-0.2812	-0.5958	0.7153
493LEU	HD23	1947	2.993	5.247	2.146	-0.2143	0.6463	0.8404
493LEU	C	1948	3.357	5.11	1.997	0.4235	0.282	0.1813
493LEU	O	1949	3.303	5.012	1.953	-0.0852	0.1085	-0.328
494GLN	N	1950	3.49	5.132	1.995	-0.2969	-0.2043	-0.0624
494GLN	H	1951	3.529	5.221	2.019	2.3556	-0.4829	-2.7143
494GLN	CA	1952	3.59	5.032	1.942	0.2808	-0.1495	-0.6514
494GLN	HA	1953	3.542	4.993	1.853	-1.4104	0.9611	-0.2894
494GLN	CB	1954	3.722	5.1	1.9	0.2702	-0.4575	0.1112
494GLN	HB1	1955	3.774	5.156	1.978	-1.1931	1.6655	-0.3416
494GLN	HB2	1956	3.8	5.024	1.897	0.7746	0.0686	-1.17
494GLN	CG	1957	3.716	5.182	1.773	-0.6506	-0.5006	-0.6072
494GLN	HG1	1958	3.624	5.171	1.717	-2.2801	3.7796	0.8051
494GLN	HG2	1959	3.7	5.285	1.804	-0.8271	-0.6513	-0.1859
494GLN	CD	1960	3.831	5.162	1.673	-0.0602	-0.0841	-0.2853
494GLN	OE1	1961	3.938	5.127	1.719	-0.1849	0.5805	0.0686
494GLN	NE2	1962	3.798	5.16	1.542	-0.4637	0.6076	0.2523
494GLN	HE21	1963	3.699	5.163	1.521	-1.1574	0.3853	3.1409
494GLN	HE22	1964	3.87	5.143	1.473	-0.0011	2.0937	0.3308
494GLN	C	1965	3.611	4.914	2.039	0.4727	0.1177	0.5562
494GLN	O	1966	3.638	4.8	1.999	0.0586	-0.1678	-0.0158
495ASN	N	1967	3.593	4.933	2.168	-0.0455	-0.4209	-0.3869
495ASN	H	1968	3.57	5.026	2.202	-0.0362	-0.1597	-1.0801
495ASN	CA	1969	3.602	4.831	2.278	-0.1299	-1.0893	-0.4285
495ASN	HA	1970	3.677	4.755	2.254	1.5699	-0.138	1.519
495ASN	CB	1971	3.632	4.896	2.415	-0.1155	0.3315	0.2961
495ASN	HB1	1972	3.584	4.994	2.418	-1.3633	-0.232	-0.3093
495ASN	HB2	1973	3.596	4.834	2.497	2.0851	-1.6998	-0.1545
495ASN	CG	1974	3.781	4.91	2.451	-0.0337	0.2305	-0.7107
495ASN	OD1	1975	3.836	4.82	2.513	-0.2768	0.3719	0.0188
495ASN	ND2	1976	3.838	5.029	2.419	-1.012	0.182	0.088
495ASN	HD21	1977	3.794	5.101	2.363	-0.306	0.5911	0.0495
495ASN	HD22	1978	3.932	5.033	2.453	-1.4751	1.1167	1.3079
495ASN	C	1979	3.469	4.758	2.295	-0.1494	-0.1664	-0.6882
495ASN	O	1980	3.469	4.633	2.318	0.2611	-0.3165	-0.1951
496MET	N	1981	3.363	4.832	2.28	0.0513	-0.6134	0.7509
496MET	H	1982	3.375	4.927	2.247	1.8057	-1.1781	-0.4123
496MET	CA	1983	3.226	4.773	2.278	0.2329	0.8816	0.3956
496MET	HA	1984	3.213	4.703	2.36	-2.9325	-0.1644	-0.8505
496MET	CB	1985	3.135	4.886	2.293	0.3587	0.7175	-0.3261
496MET	HB1	1986	3.161	4.945	2.38	-3.2345	0.6534	0.9504
496MET	HB2	1987	3.137	4.948	2.204	2.9282	-1.3409	-1.8811
496MET	CG	1988	2.981	4.849	2.33	-0.4162	-0.5776	-0.4181
496MET	HG1	1989	2.951	4.772	2.258	1.891	0.3067	-2.4898
496MET	HG2	1990	2.982	4.808	2.431	-1.4425	0.3865	-0.0032
496MET	SD	1991	2.864	4.988	2.334	0.2682	-0.1582	-0.1069
496MET	CE	1992	2.71	4.897	2.371	-0.4359	0.2074	-0.8244
496MET	HE1	1993	2.744	4.83	2.45	0.1619	2.6156	1.1057
496MET	HE2	1994	2.628	4.952	2.416	-0.2741	0.1641	-0.4733
496MET	HE3	1995	2.689	4.83	2.288	0.9581	-1.5436	0.1777
496MET	C	1996	3.195	4.704	2.14	0.0611	0.2759	0.4695
496MET	O	1997	3.137	4.596	2.143	-0.3977	0.4841	0.398
[truncated: 64,301 more rows]

## Sheet: cpd_1-Nurr1_WT_md3_end_200
compound 1 and Nurr1-WT -- Simulation 3, 200 ns
1OVL - prepared in water
66297
363SER	N	1	3.329	7.234	5.54	0.5615	0.3093	0.683
363SER	H1	2	3.326	7.211	5.638	-2.1768	-2.146	0.1738
363SER	H2	3	3.339	7.333	5.528	0.5129	0.329	0.8021
363SER	H3	4	3.247	7.193	5.496	1.3615	-1.3503	0.6636
363SER	CA	5	3.444	7.172	5.481	0.2022	0.1078	0.0118
363SER	HA	6	3.437	7.203	5.377	-1.5405	0.1285	0.101
363SER	CB	7	3.577	7.219	5.553	0.1806	-0.706	-0.809
363SER	HB1	8	3.663	7.167	5.51	2.1804	0.3638	1.5975
363SER	HB2	9	3.602	7.322	5.525	0.6841	-0.6171	-0.0609
363SER	OG	10	3.561	7.194	5.696	0.0413	0.8819	0.3107
363SER	HG	11	3.63	7.24	5.741	1.5212	0.72	-1.6444
363SER	C	12	3.432	7.021	5.501	-0.3407	0.5013	0.3176
363SER	O	13	3.364	6.972	5.59	0.3576	0.0212	-0.0858
364LEU	N	14	3.495	6.935	5.418	0.7157	-0.1835	0.1543
364LEU	H	15	3.563	6.982	5.358	0.1364	0.9118	0.3237
364LEU	CA	16	3.505	6.791	5.421	-0.8	0.3755	-0.2023
364LEU	HA	17	3.407	6.755	5.452	-0.5136	2.9395	4.6696
364LEU	CB	18	3.538	6.744	5.277	0.1013	-0.1626	-0.0431
364LEU	HB1	19	3.629	6.788	5.236	0.5895	-1.2782	-0.1862
364LEU	HB2	20	3.551	6.636	5.278	-2.2589	-0.4965	0.7049
364LEU	CG	21	3.431	6.771	5.166	0.092	-0.3073	0.616
364LEU	HG	22	3.412	6.878	5.175	-0.5005	-0.4229	0.7568
364LEU	CD1	23	3.485	6.742	5.022	0.8664	-0.1311	-0.0665
364LEU	HD11	24	3.409	6.785	4.956	1.4466	1.4287	0.248
364LEU	HD12	25	3.584	6.783	5.004	0.8688	-0.0427	0.1449
364LEU	HD13	26	3.493	6.634	5.011	-2.6919	-0.4617	-0.9697
364LEU	CD2	27	3.293	6.717	5.201	0.4993	0.0647	0.438
364LEU	HD21	28	3.3	6.623	5.256	3.7117	1.0773	1.9743
364LEU	HD22	29	3.241	6.774	5.278	3.9087	0.6891	2.4756
364LEU	HD23	30	3.227	6.717	5.114	0.1144	0.1642	0.7282
364LEU	C	31	3.609	6.733	5.525	0.1331	-1.116	0.3988
364LEU	O	32	3.677	6.629	5.513	0.9032	0.33	1.0378
365ILE	N	33	3.621	6.81	5.631	-0.1145	-0.5659	-0.0972
365ILE	H	34	3.561	6.891	5.643	1.0118	0.0545	1.7445
365ILE	CA	35	3.721	6.79	5.738	-0.0385	1.0369	0.0905
365ILE	HA	36	3.818	6.807	5.691	1.3849	-0.7501	2.1479
365ILE	CB	37	3.703	6.909	5.835	0.2033	0.0684	-0.4249
365ILE	HB	38	3.71	6.991	5.763	2.1122	0.897	0.6257
365ILE	CG1	39	3.831	6.922	5.929	-0.3199	0.2717	0.1456
365ILE	HG11	40	3.833	6.84	6.001	-0.3635	0.5184	0.4314
365ILE	HG12	41	3.927	6.91	5.881	0.7414	1.1626	1.9422
365ILE	CG2	42	3.565	6.918	5.911	0.5833	-0.4475	0.3096
365ILE	HG21	43	3.489	6.919	5.833	-0.8627	-1.0814	1.655
365ILE	HG22	44	3.537	6.831	5.971	-0.789	-0.8114	-0.8261
365ILE	HG23	45	3.575	7.015	5.96	0.3918	0.3363	-1.1734
365ILE	CD	46	3.831	7.058	6.003	0.3922	-0.2719	0.6601
365ILE	HD1	47	3.758	7.074	6.082	0.8527	2.6633	0.5938
365ILE	HD2	48	3.931	7.09	6.032	0.9942	-1.3016	-0.1881
365ILE	HD3	49	3.805	7.131	5.926	-1.2737	-1.402	0.0986
365ILE	C	50	3.715	6.653	5.802	0.1282	-0.0045	-0.2649
365ILE	O	51	3.814	6.597	5.854	0.84	-0.0086	0.4738
366SER	N	52	3.595	6.598	5.787	-0.238	0.0815	0.1002
366SER	H	53	3.528	6.655	5.736	-0.9768	3.6055	4.4315
366SER	CA	54	3.566	6.459	5.831	0.1803	0.2082	0.0322
366SER	HA	55	3.577	6.459	5.939	0.2179	-0.1511	0.027
366SER	CB	56	3.416	6.429	5.799	0.5663	-0.7148	-0.0161
366SER	HB1	57	3.394	6.322	5.793	1.1139	-0.7682	-1.7131
366SER	HB2	58	3.347	6.466	5.874	-0.4958	-0.8159	-0.9293
366SER	OG	59	3.383	6.469	5.666	0.0964	0.7595	-0.2299
366SER	HG	60	3.383	6.39	5.615	1.0197	0.6795	-0.1315
366SER	C	61	3.66	6.353	5.763	-0.5887	0.4985	0.394
366SER	O	62	3.674	6.241	5.814	-0.2714	-0.9078	0.2543
367ALA	N	63	3.726	6.381	5.646	0.3717	0.2775	-0.041
367ALA	H	64	3.713	6.474	5.608	-1.46	0.389	0.7395
367ALA	CA	65	3.812	6.288	5.575	0.1836	0.0607	-0.2823
367ALA	HA	66	3.766	6.19	5.586	0.8012	-0.5592	-2.6401
367ALA	CB	67	3.81	6.326	5.436	0.0058	0.3128	0.8464
367ALA	HB1	68	3.727	6.278	5.382	0.5	-1.0043	1.2231
367ALA	HB2	69	3.79	6.432	5.418	-2.7785	-0.2747	-0.1633
367ALA	HB3	70	3.899	6.293	5.382	-1.2621	-1.2821	-0.3917
367ALA	C	71	3.951	6.294	5.635	-0.0697	-0.0929	-0.1764
367ALA	O	72	4.029	6.196	5.628	-0.47	0.3506	-0.1255
368LEU	N	73	3.981	6.4	5.719	0.6892	0.315	-0.0504
368LEU	H	74	3.916	6.477	5.727	0.8645	0.3477	1.1614
368LEU	CA	75	4.097	6.402	5.796	0.2141	-0.9432	-0.3899
368LEU	HA	76	4.178	6.357	5.738	2.7556	1.4095	1.0978
368LEU	CB	77	4.146	6.551	5.832	0.7631	-0.3057	0.2418
368LEU	HB1	78	4.081	6.618	5.888	1.151	-1.4674	2.1748
368LEU	HB2	79	4.236	6.545	5.893	0.752	2.2072	0.6052
368LEU	CG	80	4.184	6.638	5.706	-0.6338	-0.5333	-0.1228
368LEU	HG	81	4.196	6.571	5.62	0.1461	-2.36	1.3466
368LEU	CD1	82	4.066	6.727	5.67	-0.4871	0.0846	0.7485
368LEU	HD11	83	4.094	6.794	5.588	-1.3296	0.4137	0.7183
368LEU	HD12	84	3.989	6.658	5.637	1.4711	-2.3636	1.031
368LEU	HD13	85	4.055	6.799	5.751	2.1457	-0.098	1.3674
368LEU	CD2	86	4.309	6.709	5.732	-0.0416	-0.2507	-0.3501
368LEU	HD21	87	4.341	6.754	5.639	2.5969	-2.2096	-0.4794
368LEU	HD22	88	4.303	6.792	5.802	0.9954	-0.3123	-0.1716
368LEU	HD23	89	4.402	6.664	5.765	1.1481	2.2549	-0.0705
368LEU	C	90	4.083	6.324	5.922	-0.4153	1.2617	-0.695
368LEU	O	91	4.185	6.272	5.966	-0.402	0.231	-0.9326
369VAL	N	92	3.963	6.292	5.974	-0.1377	-0.1682	0.3389
369VAL	H	93	3.882	6.334	5.931	-0.1083	-0.7633	-0.3058
369VAL	CA	94	3.93	6.208	6.084	-0.0106	-0.2021	0.0842
369VAL	HA	95	4.006	6.242	6.155	-0.7857	1.0091	0.3719
369VAL	CB	96	3.794	6.239	6.133	0.002	-0.0204	0.7078
369VAL	HB	97	3.721	6.215	6.055	-0.1056	1.2213	0.4009
369VAL	CG1	98	3.757	6.145	6.245	0.03	-0.4675	0.2884
369VAL	HG11	99	3.825	6.159	6.329	1.7028	1.1367	-1.2437
369VAL	HG12	100	3.655	6.156	6.284	-0.1669	-1.6885	0.1628
369VAL	HG13	101	3.765	6.04	6.217	1.0321	-0.6605	1.2602
369VAL	CG2	102	3.77	6.382	6.178	0.221	0.6112	-0.2641
369VAL	HG21	103	3.668	6.401	6.211	0.28	1.5436	-0.5785
369VAL	HG22	104	3.846	6.429	6.241	-2.3109	-0.5339	4.0232
369VAL	HG23	105	3.773	6.435	6.083	-0.4724	-0.0137	-0.6447
369VAL	C	106	3.943	6.07	6.028	0.1473	-0.215	-0.1113
369VAL	O	107	4.019	5.991	6.087	-0.3773	-0.2316	0.0304
370ARG	N	108	3.882	6.043	5.917	0.522	-0.6263	-0.1721
370ARG	H	109	3.814	6.111	5.886	-1.2759	-2.1152	0.3118
370ARG	CA	110	3.889	5.915	5.853	-0.1143	-0.688	-0.4937
370ARG	HA	111	3.86	5.839	5.926	0.3764	-0.3859	0.0187
370ARG	CB	112	3.781	5.912	5.745	0.1002	-0.3234	-0.7456
370ARG	HB1	113	3.794	5.997	5.677	-1.8925	-0.2609	-1.1223
370ARG	HB2	114	3.792	5.829	5.675	-2.1694	-1.3608	0.0348
370ARG	CG	115	3.637	5.895	5.8	0.3119	-0.5308	0.3991
370ARG	HG1	116	3.626	5.807	5.864	0.5834	-0.898	-0.0489
370ARG	HG2	117	3.603	5.975	5.866	-0.4139	-1.1878	0.8416
370ARG	CD	118	3.535	5.878	5.688	-0.381	0.3875	0.7494
370ARG	HD1	119	3.438	5.911	5.725	-0.4146	-0.5328	1.5287
370ARG	HD2	120	3.558	5.941	5.602	0.8303	-1.662	-0.5053
370ARG	NE	121	3.508	5.737	5.64	0.1486	0.465	-0.2472
370ARG	HE	122	3.567	5.667	5.683	-0.8405	0.1982	0.7185
370ARG	CZ	123	3.414	5.694	5.56	0.5778	0.7511	-0.0179
370ARG	NH1	124	3.332	5.777	5.496	-0.1406	-0.5215	-0.2208
370ARG	HH11	125	3.342	5.875	5.518	-0.5175	0.1501	-2.816
370ARG	HH12	126	3.267	5.75	5.424	1.1273	-4.2166	-0.1709
370ARG	NH2	127	3.391	5.566	5.524	-0.3802	0.5847	0.3504
370ARG	HH21	128	3.445	5.487	5.558	0.4215	0.4216	-1.2262
370ARG	HH22	129	3.313	5.542	5.465	0.9544	-1.0679	-0.86
370ARG	C	130	4.028	5.877	5.797	0.0849	-0.2904	-0.5125
370ARG	O	131	4.037	5.766	5.749	0.4484	0.6148	-1.1269
371ALA	N	132	4.133	5.954	5.809	-0.1943	-0.4439	0.177
371ALA	H	133	4.121	6.049	5.839	3.0362	0.3313	-0.6184
371ALA	CA	134	4.272	5.926	5.768	0.427	0.5933	0.4298
371ALA	HA	135	4.263	5.858	5.682	0.6382	1.4594	-0.2894
371ALA	CB	136	4.343	6.059	5.739	-0.1657	0.0018	0.2519
371ALA	HB1	137	4.326	6.121	5.827	3.1604	2.0514	-0.3725
371ALA	HB2	138	4.45	6.058	5.716	0.0366	1.2951	1.0595
371ALA	HB3	139	4.297	6.114	5.657	0.5027	1.4916	0.8335
371ALA	C	140	4.354	5.851	5.874	-1.0027	0.7656	-0.6169
371ALA	O	141	4.463	5.799	5.839	0.1057	0.069	-0.3346
372HIS	N	142	4.317	5.862	5.995	0.0784	0.7689	-0.6816
372HIS	H	143	4.234	5.918	6.01	1.096	2.2212	-0.2983
372HIS	CA	144	4.39	5.806	6.113	-0.0301	-0.3668	0.2181
372HIS	HA	145	4.451	5.73	6.065	0.0007	-0.0871	-0.1941
372HIS	CB	146	4.491	5.91	6.172	-0.1788	-0.0757	-0.6263
372HIS	HB1	147	4.537	5.865	6.26	-3.5785	-1.5217	0.5694
372HIS	HB2	148	4.564	5.928	6.093	-1.3079	1.6934	-1.3239
372HIS	CG	149	4.433	6.039	6.221	-0.4422	-0.4495	0.4072
372HIS	ND1	150	4.503	6.105	6.327	-0.0044	-0.6153	-0.3382
372HIS	CD2	151	4.321	6.113	6.198	0.1391	-0.0571	0.0498
372HIS	HD2	152	4.236	6.096	6.133	-0.0002	1.1659	-0.1141
372HIS	CE1	153	4.437	6.222	6.344	-0.2372	0.044	-0.037
372HIS	HE1	154	4.47	6.291	6.421	1.2458	-2.8849	2.1837
372HIS	NE2	155	4.333	6.237	6.261	0.1653	0.0552	-0.2344
372HIS	HE2	156	4.269	6.315	6.265	2.3159	1.9275	-0.3475
372HIS	C	157	4.306	5.746	6.222	-0.4183	0.3941	-0.5319
372HIS	O	158	4.361	5.664	6.291	0.782	0.6078	-0.1593
373VAL	N	159	4.18	5.787	6.23	0.1467	0.0592	-0.3285
373VAL	H	160	4.157	5.872	6.18	-3.1542	-0.1844	0.5147
373VAL	CA	161	4.073	5.734	6.31	0.3838	0.5402	-0.0534
373VAL	HA	162	4.105	5.631	6.319	1.1276	0.7887	0.1875
373VAL	CB	163	4.078	5.792	6.456	0.3675	0.3945	0.1879
373VAL	HB	164	4.181	5.781	6.49	-0.1059	0.9485	1.9259
373VAL	CG1	165	4.055	5.942	6.467	0.1372	0.511	-0.0857
373VAL	HG11	166	3.95	5.968	6.458	0.1549	0.6288	0.0351
373VAL	HG12	167	4.099	5.988	6.556	2.606	1.1725	-1.5652
373VAL	HG13	168	4.115	5.988	6.389	-0.444	-1.0815	-1.5175
373VAL	CG2	169	3.995	5.704	6.546	-0.0506	-0.8357	0.4604
373VAL	HG21	170	3.993	5.752	6.644	-0.3266	-0.2534	0.1807
373VAL	HG22	171	3.891	5.706	6.511	1.0474	1.4356	-3.2897
373VAL	HG23	172	4.039	5.606	6.56	3.5528	0.4161	-0.8241
373VAL	C	173	3.937	5.721	6.24	0.8784	0.2424	0.23
373VAL	O	174	3.841	5.8	6.268	-0.2201	-0.6011	-0.3173
374ASP	N	175	3.917	5.619	6.156	0.4534	-0.2094	0.343
374ASP	H	176	3.991	5.552	6.141	0.1959	-0.6231	0.8984
374ASP	CA	177	3.786	5.581	6.096	-0.0825	-0.5104	0.3509
374ASP	HA	178	3.727	5.673	6.092	2.1834	1.0639	1.3195
374ASP	CB	179	3.815	5.546	5.945	-0.0687	0.6191	-0.1157
374ASP	HB1	180	3.859	5.635	5.899	0.8224	-0.0074	-0.5161
374ASP	HB2	181	3.894	5.471	5.939	-1.5437	-1.0056	-0.235
374ASP	CG	182	3.695	5.494	5.861	0.3713	-0.2292	0.764
374ASP	OD1	183	3.659	5.559	5.757	0.2496	-0.4418	0.4957
374ASP	OD2	184	3.642	5.377	5.87	0.2936	0.2212	0.0843
374ASP	C	185	3.729	5.46	6.172	-0.2986	-0.1044	-0.2891
374ASP	O	186	3.612	5.43	6.17	-0.064	-0.1967	-0.1512
375SER	N	187	3.815	5.386	6.225	-0.3465	0.6892	0.3472
375SER	H	188	3.909	5.424	6.227	1.1816	-2.7623	0.1298
375SER	CA	189	3.791	5.267	6.31	0.3122	-0.1834	0.2031
375SER	HA	190	3.7	5.293	6.364	1.5981	1.701	1.5963
375SER	CB	191	3.766	5.142	6.222	0.3755	-0.3602	0.2053
375SER	HB1	192	3.693	5.177	6.149	0.5856	0.7539	0.5102
375SER	HB2	193	3.852	5.108	6.165	-0.2956	-0.5032	-0.7397
375SER	OG	194	3.695	5.035	6.286	-0.3266	-0.4142	0.248
375SER	HG	195	3.603	5.059	6.285	0.143	2.7817	4.4414
375SER	C	196	3.895	5.243	6.419	0.0414	-0.244	0.2272
375SER	O	197	4.012	5.234	6.38	0.5818	-0.0085	0.1466
376ASN	N	198	3.857	5.242	6.545	-0.2362	0.3812	0.6919
376ASN	H	199	3.758	5.227	6.556	-0.268	1.1498	1.6108
376ASN	CA	200	3.941	5.22	6.661	0.4255	-0.2095	-0.1662
376ASN	HA	201	4.046	5.241	6.646	0.0708	1.8659	-0.0291
376ASN	CB	202	3.88	5.313	6.771	-0.2256	0.3023	0.0545
376ASN	HB1	203	3.879	5.418	6.742	-1.6486	0.3884	0.3459
376ASN	HB2	204	3.773	5.304	6.789	-0.4574	2.1622	-0.1468
376ASN	CG	205	3.953	5.304	6.902	0.4256	-0.1475	-0.4811
376ASN	OD1	206	4.069	5.316	6.91	-0.5281	0.6874	-0.3676
376ASN	ND2	207	3.886	5.266	7.008	-0.655	-0.2267	-0.0602
376ASN	HD21	208	3.785	5.273	7.012	-0.7367	-0.7755	-0.8831
376ASN	HD22	209	3.935	5.267	7.096	-3.3443	2.084	1.6017
376ASN	C	210	3.9	5.078	6.701	-0.0768	0.3236	-0.2843
376ASN	O	211	3.777	5.053	6.715	-0.3774	-0.1115	0.0331
377PRO	N	212	3.992	4.983	6.701	-0.1192	0.0167	-0.7269
377PRO	CA	213	3.968	4.843	6.742	-0.1339	-0.1422	-0.6156
377PRO	HA	214	3.878	4.807	6.691	-0.911	0.4348	0.3119
377PRO	CB	215	4.085	4.773	6.676	0.1378	0.4815	0.0675
377PRO	HB1	216	4.108	4.68	6.728	-2.2308	0.2828	0.8698
377PRO	HB2	217	4.054	4.736	6.578	1.6992	1.7026	-0.9377
377PRO	CG	218	4.19	4.868	6.672	-0.2843	-0.1956	0.3381
377PRO	HG1	219	4.258	4.853	6.756	1.0026	1.1096	-0.436
377PRO	HG2	220	4.252	4.845	6.586	0.422	-1.6077	1.1832
377PRO	CD	221	4.131	5.008	6.663	0.0477	0.2829	-0.5916
377PRO	HD1	222	4.188	5.079	6.723	1.4961	-0.7891	-0.6424
377PRO	HD2	223	4.128	5.038	6.558	-2.6398	0.1704	-0.6046
377PRO	C	224	3.959	4.82	6.894	-0.3341	-0.241	0.3617
377PRO	O	225	3.988	4.915	6.975	-0.2379	0.2473	-0.5441
378ALA	N	226	3.928	4.694	6.935	0.4185	-0.3841	-0.0422
378ALA	H	227	3.893	4.628	6.867	-1.3131	2.179	-1.8366
378ALA	CA	228	3.925	4.661	7.075	-0.1226	0.2709	-0.3018
378ALA	HA	229	3.867	4.739	7.124	1.1432	2.4048	-2.0217
378ALA	CB	230	3.847	4.527	7.091	0.079	-0.3083	-0.3615
378ALA	HB1	231	3.844	4.497	7.195	-0.1554	-0.6298	-0.4598
378ALA	HB2	232	3.75	4.536	7.043	-0.5393	-0.3547	0.866
378ALA	HB3	233	3.898	4.456	7.026	-0.1834	0.3705	-1.3352
378ALA	C	234	4.06	4.64	7.131	-0.0588	-0.7707	-0.4999
378ALA	O	235	4.148	4.573	7.074	-0.5078	0.4444	0.2475
379MET	N	236	4.085	4.691	7.252	0.3764	1.0811	-0.4415
379MET	H	237	4.007	4.734	7.301	-1.2503	0.7107	-2.5338
379MET	CA	238	4.209	4.708	7.318	-0.0013	0.0813	-0.6651
379MET	HA	239	4.278	4.765	7.257	-0.4355	2.4678	0.9275
379MET	CB	240	4.179	4.794	7.45	-0.2539	0.4818	0.3186
379MET	HB1	241	4.118	4.873	7.407	2.3059	0.7525	-3.2167
379MET	HB2	242	4.122	4.738	7.525	-1.3541	-2.6013	-2.554
379MET	CG	243	4.308	4.849	7.516	0.5609	-0.0624	-0.3404
379MET	HG1	244	4.372	4.763	7.538	0.3899	0.3758	2.0936
379MET	HG2	245	4.358	4.902	7.435	0.3219	0.2191	-0.3047
379MET	SD	246	4.291	4.951	7.665	-0.2006	0.2388	0.0363
379MET	CE	247	4.249	5.102	7.585	0.0222	-0.6448	0.2164
379MET	HE1	248	4.143	5.105	7.557	-0.3366	1.9673	1.4616
379MET	HE2	249	4.265	5.177	7.663	-2.0777	2.9099	-2.4759
379MET	HE3	250	4.317	5.123	7.503	1.262	1.7993	1.7515
379MET	C	251	4.277	4.573	7.359	-0.341	-0.6019	-0.2106
379MET	O	252	4.394	4.569	7.386	-0.5488	0.4339	0.1309
380THR	N	253	4.199	4.464	7.361	0.6606	0.239	-0.0444
380THR	H	254	4.101	4.465	7.337	0.0045	-2.0293	2.0438
380THR	CA	255	4.252	4.329	7.381	0.6082	-0.3869	-0.0449
380THR	HA	256	4.327	4.332	7.461	-2.0731	-0.9178	2.6443
380THR	CB	257	4.13	4.243	7.424	-0.094	0.4363	0.1728
380THR	HB	258	4.155	4.137	7.416	-2.7461	-0.3735	1.6223
380THR	OG1	259	4.015	4.267	7.342	0.075	0.3284	-0.2652
380THR	HG1	260	4.031	4.241	7.253	0.0572	1.6382	-0.6805
380THR	CG2	261	4.109	4.263	7.569	-0.0218	0.2463	0.5835
380THR	HG21	262	4.125	4.364	7.605	-2.414	1.4807	-1.4857
380THR	HG22	263	4.005	4.234	7.588	-0.8328	2.1836	-0.6491
380THR	HG23	264	4.164	4.192	7.631	0.5815	1.3083	1.295
380THR	C	265	4.327	4.273	7.25	-0.1538	-0.2365	-0.8881
380THR	O	266	4.399	4.177	7.271	-0.6317	0.0879	0.1582
381SER	N	267	4.328	4.344	7.137	-0.1429	0.1832	0.9857
381SER	H	268	4.262	4.419	7.129	1.5145	1.5824	-0.2313
381SER	CA	269	4.404	4.31	7.013	-0.4336	-0.8197	0.4413
381SER	HA	270	4.412	4.202	7.003	-0.2001	-0.7972	0.3827
381SER	CB	271	4.323	4.359	6.888	0.1765	0.8808	-0.9728
381SER	HB1	272	4.382	4.32	6.805	-1.624	0.4038	-2.0963
381SER	HB2	273	4.231	4.302	6.9	-0.2829	1.9964	1.542
381SER	OG	274	4.311	4.497	6.874	0.4368	-0.1807	-0.2873
381SER	HG	275	4.248	4.531	6.936	-0.9816	-1.4267	-0.9919
381SER	C	276	4.542	4.373	7.023	-0.3607	0.3954	-0.0911
381SER	O	277	4.631	4.326	6.953	-0.1635	0.2396	0.1915
382LEU	N	278	4.558	4.468	7.11	-0.205	0.2302	-0.1193
382LEU	H	279	4.486	4.486	7.178	0.0479	0.9164	-0.0164
382LEU	CA	280	4.673	4.542	7.134	0.0246	0.501	-0.1704
382LEU	HA	281	4.746	4.524	7.054	2.4915	-0.5091	2.1588
382LEU	CB	282	4.625	4.688	7.162	0.9635	-0.696	0.5611
382LEU	HB1	283	4.575	4.696	7.258	-0.7114	0.1805	-0.3516
382LEU	HB2	284	4.712	4.755	7.159	0.3705	0.3712	3.4695
382LEU	CG	285	4.523	4.757	7.061	0.0396	0.6547	-0.2479
382LEU	HG	286	4.433	4.696	7.058	0.6879	-0.4359	1.2093
382LEU	CD1	287	4.49	4.901	7.092	0.2326	-0.7829	0.4848
382LEU	HD11	288	4.574	4.97	7.08	-1.1135	1.0266	0.9939
382LEU	HD12	289	4.42	4.939	7.018	-0.3963	2.0756	2.4068
382LEU	HD13	290	4.446	4.917	7.19	0.4326	1.009	0.3195
382LEU	CD2	291	4.58	4.737	6.918	0.0671	0.0651	0.504
382LEU	HD21	292	4.503	4.774	6.851	0.4526	-1.7414	-1.0213
382LEU	HD22	293	4.671	4.788	6.887	-0.4105	1.7119	1.6622
382LEU	HD23	294	4.597	4.636	6.881	1.9484	0.1567	0.9918
382LEU	C	295	4.739	4.476	7.259	0.2106	-0.2129	0.2199
382LEU	O	296	4.675	4.412	7.336	-0.0494	-0.1116	0.7819
383ASP	N	297	4.87	4.499	7.278	-0.272	-0.0999	-0.2157
383ASP	H	298	4.915	4.567	7.219	0.2116	0.6526	0.9768
383ASP	CA	299	4.947	4.444	7.395	-0.1917	-0.247	0.3407
383ASP	HA	300	4.896	4.35	7.415	2.3706	-1.617	0.929
383ASP	CB	301	5.088	4.39	7.345	0.4701	0.1272	-0.0106
383ASP	HB1	302	5.052	4.308	7.283	-2.0939	1.9215	-1.1169
383ASP	HB2	303	5.147	4.444	7.271	0.23	-1.8068	-1.7095
383ASP	CG	304	5.181	4.347	7.454	-0.2045	1.1014	0.6945
383ASP	OD1	305	5.138	4.274	7.547	-0.0456	-0.1052	0.2549
383ASP	OD2	306	5.301	4.384	7.448	-0.1656	-0.0555	0.1027
383ASP	C	307	4.944	4.539	7.518	-1.0951	-0.2631	-0.378
383ASP	O	308	4.944	4.66	7.504	0.6961	-0.922	0.6032
384TYR	N	309	4.938	4.485	7.644	0.3291	0.7091	0.334
384TYR	H	310	4.914	4.386	7.639	0.8691	0.6069	-0.382
384TYR	CA	311	4.932	4.548	7.771	-0.0119	-0.3471	-0.5208
384TYR	HA	312	4.981	4.643	7.749	1.4411	-1.1232	-0.691
384TYR	CB	313	4.785	4.593	7.807	0.2959	-0.2859	0.0133
384TYR	HB1	314	4.786	4.671	7.883	-0.1043	0.2765	-0.5564
384TYR	HB2	315	4.746	4.644	7.719	0.9467	1.051	0.4753
384TYR	CG	316	4.681	4.487	7.848	1.0709	0.5578	-0.0595
384TYR	CD1	317	4.634	4.402	7.746	0.7286	0.4052	-0.4446
384TYR	HD1	318	4.663	4.421	7.644	-1.4742	1.3144	-0.9538
384TYR	CD2	319	4.645	4.466	7.982	1.2313	-0.4682	0.5124
384TYR	HD2	320	4.676	4.545	8.049	3.6294	0.525	-1.6061
384TYR	CE1	321	4.542	4.299	7.78	-0.3791	0.557	0.234
384TYR	HE1	322	4.527	4.228	7.7	1.369	-0.3559	0.6528
384TYR	CE2	323	4.548	4.369	8.015	-0.2045	0.3438	0.0568
384TYR	HE2	324	4.509	4.36	8.116	-2.8747	-2.7599	-1.0878
384TYR	CZ	325	4.503	4.279	7.914	-1.0364	0.0473	-0.1288
384TYR	OH	326	4.412	4.183	7.95	0.4267	0.3979	-0.8371
384TYR	HH	327	4.329	4.212	7.915	0.6737	2.4232	0.1249
384TYR	C	328	5	4.461	7.878	0.5901	0.6371	0.5595
384TYR	O	329	4.989	4.494	7.998	0.2622	-0.3006	-0.4024
385SER	N	330	5.082	4.359	7.841	0.4424	0.2202	-0.0145
385SER	H	331	5.096	4.342	7.743	2.8362	-0.9855	0.4705
385SER	CA	332	5.168	4.268	7.918	-1.1971	0.2881	0.7231
385SER	HA	333	5.102	4.227	7.994	-1.6892	2.201	1.378
385SER	CB	334	5.215	4.146	7.829	0.7874	-0.6209	-0.3211
385SER	HB1	335	5.266	4.077	7.896	0.3795	1.6829	2.54
385SER	HB2	336	5.126	4.096	7.79	0.4689	1.6465	-2.8063
385SER	OG	337	5.304	4.189	7.727	0.6253	0.3061	-0.1415
385SER	HG	338	5.253	4.223	7.655	1.6197	0.2188	-0.9007
385SER	C	339	5.289	4.337	7.989	0.2354	-0.742	0.6922
385SER	O	340	5.35	4.272	8.072	-0.0574	0.0899	0.3026
386ARG	N	341	5.329	4.458	7.946	0.2022	0.2593	-0.274
386ARG	H	342	5.288	4.487	7.858	-2.9544	-1.223	0.5617
386ARG	CA	343	5.439	4.528	8.012	0.323	0.0214	-0.4439
386ARG	HA	344	5.507	4.462	8.067	0.0058	0.8941	1.035
386ARG	CB	345	5.517	4.586	7.895	1.0554	0.3023	-0.8246
386ARG	HB1	346	5.454	4.641	7.825	1.6155	0.5198	-1.1621
386ARG	HB2	347	5.585	4.666	7.927	0.7213	1.0221	-1.8759
386ARG	CG	348	5.594	4.478	7.822	-1.4261	0.654	0.2404
386ARG	HG1	349	5.671	4.436	7.887	-0.9288	-0.0792	-0.7887
386ARG	HG2	350	5.533	4.392	7.791	0.0504	0.0621	-1.2123
386ARG	CD	351	5.656	4.532	7.694	-0.4952	0.5383	0.2227
386ARG	HD1	352	5.671	4.639	7.702	3.0807	0.5868	-3.8767
386ARG	HD2	353	5.747	4.473	7.679	-0.6766	-0.0647	1.3218
386ARG	NE	354	5.567	4.512	7.581	0.0303	-0.3604	0.3273
386ARG	HE	355	5.469	4.496	7.598	0.7827	-3.476	2.4548
386ARG	CZ	356	5.601	4.527	7.454	-0.103	-0.2204	-0.2227
386ARG	NH1	357	5.729	4.552	7.414	0.6035	-0.3946	-0.0428
386ARG	HH11	358	5.798	4.57	7.485	0.8934	-1.6558	0.0274
386ARG	HH12	359	5.762	4.549	7.319	-1.3648	0.0794	-0.8063
386ARG	NH2	360	5.511	4.505	7.363	0.1212	0.1946	0.3485
386ARG	HH21	361	5.422	4.462	7.385	1.2281	-1.1141	2.7107
386ARG	HH22	362	5.524	4.543	7.271	0.106	2.3765	1.1916
386ARG	C	363	5.38	4.632	8.097	-0.2559	0.1687	-0.2702
386ARG	O	364	5.304	4.711	8.041	-0.3871	0.3616	0.0034
387PHE	N	365	5.418	4.629	8.224	0.0532	-0.2999	-0.0032
387PHE	H	366	5.484	4.559	8.255	-0.5858	0.37	3.2203
387PHE	CA	367	5.356	4.71	8.327	0.3983	0.4101	-0.313
387PHE	HA	368	5.342	4.805	8.276	1.156	0.1559	-1.0242
387PHE	CB	369	5.219	4.665	8.37	-0.3405	0.3062	-0.1993
387PHE	HB1	370	5.17	4.744	8.427	-2.5098	-0.7957	-0.4263
387PHE	HB2	371	5.168	4.658	8.273	0.3898	-0.7686	-0.522
387PHE	CG	372	5.226	4.524	8.438	-0.4467	0.4758	0.0573
387PHE	CD1	373	5.252	4.405	8.365	0.2564	0.2791	0.4671
387PHE	HD1	374	5.265	4.412	8.258	0.5151	1.4933	0.5608
387PHE	CD2	375	5.21	4.511	8.58	-0.2076	-0.1941	0.0196
387PHE	HD2	376	5.184	4.601	8.634	-0.9266	0.1881	-0.9518
387PHE	CE1	377	5.258	4.277	8.428	0.544	-0.6637	-0.3396
387PHE	HE1	378	5.272	4.192	8.364	0.5477	-1.4348	0.6606
387PHE	CE2	379	5.211	4.389	8.641	-0.2761	0.0519	0.356
387PHE	HE2	380	5.183	4.383	8.745	-0.157	-1.7243	0.314
387PHE	CZ	381	5.24	4.273	8.565	0.4234	0.2625	0.4128
387PHE	HZ	382	5.26	4.178	8.612	-0.9319	0.7505	2.0782
387PHE	C	383	5.453	4.753	8.437	1.1252	0.2096	-0.7982
387PHE	O	384	5.404	4.798	8.545	-0.3634	0.4629	-0.1097
388GLN	N	385	5.587	4.751	8.413	-0.2156	0.2559	0.024
388GLN	H	386	5.617	4.734	8.318	-2.0862	-3.2499	-0.1101
388GLN	CA	387	5.69	4.786	8.509	-0.0911	0.0263	-0.674
388GLN	HA	388	5.648	4.866	8.569	1.0933	0.1952	-0.0449
388GLN	CB	389	5.723	4.668	8.606	0.2378	0.3443	-0.2113
388GLN	HB1	390	5.809	4.686	8.671	-0.7689	-0.2907	1.3779
388GLN	HB2	391	5.651	4.662	8.687	1.2673	2.0741	0.8976
388GLN	CG	392	5.75	4.537	8.536	-0.8179	0.4682	0.0405
388GLN	HG1	393	5.809	4.556	8.447	-0.346	-0.6047	0.1036
388GLN	HG2	394	5.808	4.467	8.597	-0.7166	-1.3803	-2.0361
388GLN	CD	395	5.623	4.459	8.488	-0.5733	0.5836	-1.0214
388GLN	OE1	396	5.627	4.384	8.39	0.4004	0.4047	-1.0802
388GLN	NE2	397	5.517	4.474	8.568	0.3116	0.1565	-0.1715
388GLN	HE21	398	5.528	4.533	8.649	0.1148	-0.149	0.081
388GLN	HE22	399	5.428	4.426	8.559	-0.9534	2.7033	-3.6339
388GLN	C	400	5.81	4.854	8.436	-0.018	0.4839	0.9492
388GLN	O	401	5.825	4.839	8.315	0.4412	0.5196	0.4212
389ALA	N	402	5.894	4.932	8.506	0.311	-0.4342	-0.3367
389ALA	H	403	5.87	4.938	8.604	0.57	-0.9248	-0.2397
389ALA	CA	404	6.02	4.997	8.462	0.5352	0.0521	-0.3514
389ALA	HA	405	5.996	5.044	8.367	-1.7602	0.9495	0.6135
389ALA	CB	406	6.09	5.083	8.572	0.4139	0.5372	0.3961
389ALA	HB1	407	6.022	5.164	8.601	-0.6988	0.3014	-1.401
389ALA	HB2	408	6.1	5.022	8.661	1.0544	0.9588	0.62
389ALA	HB3	409	6.192	5.118	8.554	0.9151	-0.2009	1.6512
389ALA	C	410	6.123	4.893	8.435	0.0921	-0.3118	-0.3198
389ALA	O	411	6.121	4.776	8.48	-1.0029	0.0641	0.3551
390ASN	N	412	6.223	4.934	8.361	-0.4532	0.0168	0.2647
390ASN	H	413	6.232	5.034	8.351	-0.7679	-0.0264	-0.5402
390ASN	CA	414	6.339	4.865	8.301	0.1295	-0.1309	-0.0848
390ASN	HA	415	6.365	4.783	8.368	-0.2211	-1.076	-1.0627
390ASN	CB	416	6.306	4.789	8.169	0.803	0.015	-0.5703
390ASN	HB1	417	6.198	4.78	8.174	0.65	0.7985	-1.8117
390ASN	HB2	418	6.324	4.841	8.075	-0.959	-0.3658	-1.1611
390ASN	CG	419	6.364	4.648	8.177	0.6911	0.1203	0.5382
390ASN	OD1	420	6.485	4.622	8.171	0.4989	-1.0384	0.6806
390ASN	ND2	421	6.277	4.541	8.177	0.3109	-0.0647	0.6356
390ASN	HD21	422	6.177	4.552	8.164	0.0761	-1.1364	1.4395
390ASN	HD22	423	6.299	4.444	8.193	0.4023	0.0554	1.2359
390ASN	C	424	6.461	4.959	8.291	-0.436	-0.209	0.5737
390ASN	O	425	6.517	4.973	8.179	-0.073	-0.3808	-0.3047
399ASP	N	426	6.493	5.024	8.402	0.333	0.796	-0.3707
399ASP	H	427	6.449	5.001	8.489	-0.0286	0.4625	-0.6382
399ASP	CA	428	6.603	5.12	8.408	-0.3904	-0.5115	1.033
399ASP	HA	429	6.58	5.199	8.336	0.5601	0.0248	1.3055
399ASP	CB	430	6.625	5.176	8.555	-0.479	-0.4732	0.2133
399ASP	HB1	431	6.536	5.229	8.589	-1.4943	-1.4529	-0.844
399ASP	HB2	432	6.645	5.091	8.621	0.2137	-1.102	-0.786
399ASP	CG	433	6.741	5.275	8.564	-0.0027	0.2797	0.4331
399ASP	OD1	434	6.807	5.273	8.672	-0.1281	-0.4186	-0.1042
399ASP	OD2	435	6.765	5.361	8.477	0.5503	-0.3678	0.1507
399ASP	C	436	6.73	5.058	8.349	-0.1019	-0.8621	-0.1377
399ASP	O	437	6.762	4.95	8.395	-0.4187	0.0007	0.189
400THR	N	438	6.801	5.131	8.264	-0.045	-0.4819	-0.341
400THR	H	439	6.754	5.219	8.25	2.6262	1.9576	3.7406
400THR	CA	440	6.928	5.095	8.194	-0.9392	-0.7118	-1.0031
400THR	HA	441	6.974	5.191	8.17	0.1571	-0.7239	0.8586
400THR	CB	442	7.044	5.029	8.288	-0.0857	-0.2481	0.6933
400THR	HB	443	7.14	5.03	8.236	1.8503	-1.1859	3.944
400THR	OG1	444	7.009	4.89	8.319	-0.1876	-0.573	0.0387
400THR	HG1	445	6.921	4.894	8.354	0.4968	-0.2444	1.8808
400THR	CG2	446	7.076	5.089	8.424	-0.1631	-0.4708	0.4681
400THR	HG21	447	7.168	5.049	8.468	-0.1277	1.1887	2.0606
400THR	HG22	448	7.084	5.198	8.413	1.1614	-0.573	0.2251
400THR	HG23	449	6.995	5.08	8.497	-1.0008	1.7123	-0.1006
400THR	C	450	6.904	5.031	8.061	0.2023	0.5399	0.9988
400THR	O	451	6.992	5.047	7.976	0.0136	-0.2841	0.6763
401GLN	N	452	6.794	4.957	8.039	0.7205	0.413	0.0561
401GLN	H	453	6.72	4.944	8.106	-2.1499	-0.5073	-3.021
401GLN	CA	454	6.751	4.899	7.91	-0.2211	-0.1989	0.5887
401GLN	HA	455	6.843	4.884	7.854	-0.3063	0.7578	0.1649
401GLN	CB	456	6.69	4.757	7.931	-0.0533	-0.2102	-0.0119
401GLN	HB1	457	6.741	4.713	8.016	-0.0575	-1.0332	-0.4255
401GLN	HB2	458	6.59	4.773	7.971	0.3283	0.1027	0.8271
401GLN	CG	459	6.672	4.658	7.81	0.2969	0.2266	0.4575
401GLN	HG1	460	6.608	4.577	7.845	0.0774	-0.094	-0.6262
401GLN	HG2	461	6.619	4.711	7.731	2.6711	2.9249	0.5289
401GLN	CD	462	6.804	4.599	7.748	1.0312	0.2609	0.2184
401GLN	OE1	463	6.813	4.555	7.632	-0.4056	0.227	-0.2225
401GLN	NE2	464	6.903	4.589	7.824	-0.2048	-0.395	0.2599
401GLN	HE21	465	6.899	4.65	7.903	0.2543	1.0572	-0.7981
401GLN	HE22	466	6.998	4.558	7.805	-0.1574	-0.2626	0.2823
401GLN	C	467	6.647	4.987	7.842	0.2111	-0.1953	0.0104
401GLN	O	468	6.618	4.972	7.725	-0.0526	-0.5626	-0.4549
402HIS	N	469	6.596	5.093	7.909	-0.5259	0.4721	0.5021
402HIS	H	470	6.605	5.104	8.009	-2.1349	-0.3797	0.7637
402HIS	CA	471	6.497	5.184	7.856	-0.0803	-0.218	0.3462
402HIS	HA	472	6.412	5.129	7.816	-0.0977	1.119	-1.5587
402HIS	CB	473	6.46	5.27	7.978	-0.6573	0.2332	0.2023
402HIS	HB1	474	6.382	5.341	7.954	-0.3212	0.6411	0.3012
402HIS	HB2	475	6.406	5.205	8.046	0.8977	-2.2473	-0.7779
402HIS	CG	476	6.561	5.358	8.047	0.4915	0.1166	0.1081
402HIS	ND1	477	6.695	5.319	8.07	0.8775	-0.0729	0.2806
402HIS	CD2	478	6.546	5.483	8.101	-0.0321	-0.5208	0.3418
402HIS	HD2	479	6.463	5.551	8.099	1.426	1.3168	-1.3584
402HIS	CE1	480	6.751	5.419	8.139	-0.2048	-0.1468	-0.1335
402HIS	HE1	481	6.853	5.423	8.174	-0.3289	0.0834	0.1926
402HIS	NE2	482	6.667	5.517	8.158	0.1289	0.1563	0.0962
402HIS	HE2	483	6.694	5.592	8.22	0.087	-0.7816	1.279
402HIS	C	484	6.556	5.278	7.751	-0.4372	0.318	0.6609
402HIS	O	485	6.477	5.336	7.67	-0.5218	0.7998	-0.2753
403ILE	N	486	6.691	5.288	7.74	-0.464	0.7492	0.3109
403ILE	H	487	6.741	5.246	7.817	1.8583	1.459	-0.6871
403ILE	CA	488	6.769	5.351	7.635	-0.0967	0.7071	0.1023
403ILE	HA	489	6.739	5.453	7.615	0.9758	0.9006	-0.6197
403ILE	CB	490	6.917	5.366	7.68	-0.709	-0.1944	0.3644
403ILE	HB	491	6.964	5.403	7.59	0.6377	-1.2588	0.5928
403ILE	CG1	492	6.988	5.234	7.71	0.0242	-0.3117	0.5373
403ILE	HG11	493	6.943	5.192	7.799	-1.6141	2.1599	0.9797
403ILE	HG12	494	6.983	5.172	7.62	-1.3582	1.4646	-0.6721
403ILE	CG2	495	6.936	5.463	7.793	-0.2622	0.0715	-0.1429
403ILE	HG21	496	6.924	5.414	7.89	0.4432	-2.4409	-1.2432
403ILE	HG22	497	7.034	5.512	7.798	0.508	-1.5192	1.2917
403ILE	HG23	498	6.864	5.544	7.784	-0.2527	0.1702	0.6124
403ILE	CD	499	7.14	5.253	7.733	-0.0775	0.5045	0.1251
403ILE	HD1	500	7.162	5.311	7.823	-0.6569	-0.5849	0.9917
403ILE	HD2	501	7.193	5.158	7.735	1.0801	1.0958	-1.0529
403ILE	HD3	502	7.173	5.303	7.642	-0.3732	-0.753	-0.6922
403ILE	C	503	6.753	5.279	7.497	-0.4225	-0.0896	-0.1654
403ILE	O	504	6.774	5.341	7.39	0.5751	-0.2302	-0.3284
404GLN	N	505	6.723	5.145	7.499	-0.1693	-0.2203	0.2186
404GLN	H	506	6.697	5.105	7.588	0.0903	-2.255	-0.5657
404GLN	CA	507	6.685	5.065	7.382	-0.4824	0.676	0.1366
404GLN	HA	508	6.742	5.094	7.294	0.23	-1.6668	-0.232
404GLN	CB	509	6.727	4.913	7.41	0.3936	0.1348	0.3625
404GLN	HB1	510	6.686	4.878	7.505	0.0925	-0.231	0.1013
404GLN	HB2	511	6.665	4.859	7.338	-0.5615	-1.5705	2.3626
404GLN	CG	512	6.874	4.885	7.39	0.0035	-0.1322	0.1765
404GLN	HG1	513	6.935	4.935	7.464	1.144	-1.3049	0.0557
404GLN	HG2	514	6.883	4.779	7.413	-2.2828	-0.1825	1.0912
404GLN	CD	515	6.927	4.884	7.248	-0.1027	-0.5986	0.1721
404GLN	OE1	516	6.854	4.911	7.157	0.2988	-0.3968	0.0986
404GLN	NE2	517	7.052	4.851	7.224	0.1896	0.2686	-0.3292
404GLN	HE21	518	7.115	4.837	7.301	-0.6233	0.8791	0.4611
404GLN	HE22	519	7.082	4.843	7.128	-2.0837	-1.5901	-0.9831
404GLN	C	520	6.536	5.066	7.356	-0.3909	-0.1608	0.4187
404GLN	O	521	6.49	5.088	7.242	0.4602	0.0705	0.5621
405GLN	N	522	6.451	5.046	7.453	-0.0488	-0.4796	-0.5534
405GLN	H	523	6.496	5.043	7.543	2.0135	0.3683	-1.4998
405GLN	CA	524	6.305	5.059	7.439	0.9348	-0.7582	-0.744
405GLN	HA	525	6.261	4.978	7.38	-1.1539	0.4089	-0.8979
405GLN	CB	526	6.242	5.033	7.58	0.1248	-0.1393	0.3717
405GLN	HB1	527	6.271	5.115	7.646	0.802	0.5852	-0.7946
405GLN	HB2	528	6.133	5.026	7.581	0.1536	-0.7299	-0.0377
405GLN	CG	529	6.283	4.894	7.633	-0.476	-0.7383	0.7893
405GLN	HG1	530	6.265	4.833	7.544	1.9302	-0.1518	-0.1783
405GLN	HG2	531	6.388	4.884	7.662	-0.4977	1.2821	1.7446
405GLN	CD	532	6.21	4.834	7.751	-0.8266	0.2983	-0.6067
405GLN	OE1	533	6.237	4.721	7.801	-0.009	-0.4435	0.2167
405GLN	NE2	534	6.124	4.902	7.82	0.2496	-0.0027	0.3772
405GLN	HE21	535	6.112	5.002	7.812	0.5456	-0.0207	-0.3686
405GLN	HE22	536	6.065	4.849	7.882	-0.6525	-0.9487	-1.2239
405GLN	C	537	6.249	5.201	7.39	-0.4771	1.0033	-0.3279
405GLN	O	538	6.156	5.202	7.316	0.3331	0.4567	0.0654
406PHE	N	539	6.325	5.304	7.42	0.4956	-0.6074	0.0993
406PHE	H	540	6.399	5.302	7.488	1.95	1.3857	-1.3075
406PHE	CA	541	6.321	5.439	7.357	0.3302	-0.4839	-0.3629
406PHE	HA	542	6.23	5.477	7.404	0.9457	-0.9406	1.2623
406PHE	CB	543	6.448	5.518	7.383	0.298	-0.3972	0.127
406PHE	HB1	544	6.46	5.518	7.492	-0.7862	-0.0695	0.2605
406PHE	HB2	545	6.535	5.461	7.351	-1.0991	-1.1986	-2.5207
406PHE	CG	546	6.447	5.661	7.334	0.6227	-0.1299	0.0016
406PHE	CD1	547	6.332	5.746	7.347	-0.1169	0.0512	-1.1133
406PHE	HD1	548	6.235	5.707	7.373	0.076	0.282	0.0034
406PHE	CD2	549	6.563	5.719	7.279	-0.5055	-0.038	0.732
406PHE	HD2	550	6.654	5.662	7.267	-1.4201	-1.3319	-0.3657
406PHE	CE1	551	6.343	5.886	7.31	0.5285	-0.5805	0.1663
406PHE	HE1	552	6.262	5.958	7.312	1.3882	0.4258	2.9545
406PHE	CE2	553	6.573	5.856	7.249	-0.1569	0.1213	-0.7301
406PHE	HE2	554	6.661	5.896	7.202	-1.8203	2.5025	-2.0216
406PHE	CZ	555	6.459	5.936	7.248	0.2604	1.0145	-0.7306
406PHE	HZ	556	6.46	6.035	7.204	-0.6046	0.7801	-1.307
406PHE	C	557	6.293	5.44	7.209	0.5148	0.2216	-0.1859
406PHE	O	558	6.178	5.472	7.17	-0.1394	-0.2165	0.3008
407TYR	N	559	6.389	5.391	7.124	0.2081	-0.3607	-0.0047
407TYR	H	560	6.468	5.34	7.163	0.8838	0.4159	-0.3306
407TYR	CA	561	6.373	5.392	6.982	-0.2041	-0.1423	-0.3131
407TYR	HA	562	6.34	5.49	6.948	-0.7011	-0.2053	-0.0362
407TYR	CB	563	6.506	5.355	6.917	-0.6543	-0.4372	-0.0059
407TYR	HB1	564	6.535	5.252	6.934	-3.1051	-1.4944	-1.6691
407TYR	HB2	565	6.499	5.367	6.809	-0.6784	-0.9696	-0.0633
407TYR	CG	566	6.63	5.439	6.949	0.0521	0.251	0.2005
407TYR	CD1	567	6.626	5.579	6.928	0.1309	-0.186	0.2355
407TYR	HD1	568	6.542	5.625	6.878	0.3395	0.9631	0.9049
407TYR	CD2	569	6.75	5.372	6.997	-0.3839	-0.0845	-0.3169
407TYR	HD2	570	6.755	5.264	7	0.808	-0.0737	-1.2676
407TYR	CE1	571	6.745	5.654	6.962	0.7227	-0.0247	0.1921
407TYR	HE1	572	6.735	5.756	6.929	-0.4644	-0.0515	0.4052
407TYR	CE2	573	6.868	5.457	7.009	-0.4288	0.5255	-0.6021
407TYR	HE2	574	6.959	5.412	7.046	-0.3975	-0.3245	-1.6724
407TYR	CZ	575	6.865	5.593	7.001	1.0229	0.1426	-0.7154
407TYR	OH	576	6.978	5.67	7.03	0.0593	-0.4687	0.2263
407TYR	HH	577	7.024	5.643	7.108	3.1784	-0.7276	-1.5177
407TYR	C	578	6.269	5.286	6.939	0.0564	-0.1019	0.0898
407TYR	O	579	6.207	5.311	6.831	-0.4043	0.2533	0.0299
408ASP	N	580	6.237	5.177	7.012	-0.1008	-0.0757	-0.0097
408ASP	H	581	6.307	5.149	7.079	0.6493	0.4388	-0.5664
408ASP	CA	582	6.154	5.065	6.972	0.2613	0.7311	-0.2898
408ASP	HA	583	6.175	5.043	6.867	-2.8686	2.1629	-1.3599
408ASP	CB	584	6.181	4.939	7.061	0.2388	-0.5901	-0.3125
408ASP	HB1	585	6.28	4.899	7.035	-0.4922	-2.0719	-0.944
408ASP	HB2	586	6.203	4.974	7.162	0.5726	1.81	-1.1574
408ASP	CG	587	6.074	4.829	7.076	-0.3773	0.223	0.2733
408ASP	OD1	588	6.078	4.736	6.994	0.5674	-0.2263	0.0185
408ASP	OD2	589	5.99	4.838	7.169	0.0524	0.0518	-0.0402
408ASP	C	590	6.003	5.103	6.978	-0.1887	-0.0353	-0.617
408ASP	O	591	5.937	5.097	6.876	-0.0381	-0.2728	0.7366
409LEU	N	592	5.957	5.151	7.1	-0.1812	0.0465	0.3482
409LEU	H	593	6.022	5.139	7.176	1.1267	0.0659	-0.7174
409LEU	CA	594	5.824	5.218	7.113	-0.9336	0.6106	-0.0534
409LEU	HA	595	5.743	5.149	7.091	-1.0775	1.18	-1.4421
409LEU	CB	596	5.811	5.251	7.264	0.0309	-0.9636	0.3894
409LEU	HB1	597	5.904	5.298	7.296	-0.6482	0.4804	0.2878
409LEU	HB2	598	5.734	5.327	7.278	2.371	1.6421	-0.0311
409LEU	CG	599	5.78	5.133	7.359	-0.0362	0.2372	-0.104
409LEU	HG	600	5.851	5.052	7.342	-0.6876	0.072	-2.4055
409LEU	CD1	601	5.815	5.173	7.502	0.0553	-0.3479	-0.0095
409LEU	HD11	602	5.785	5.095	7.571	0.5756	0.1229	0.7571
409LEU	HD12	603	5.919	5.196	7.526	-0.3632	-1.2646	3.0249
409LEU	HD13	604	5.75	5.256	7.531	1.0632	0.7658	-0.7914
409LEU	CD2	605	5.639	5.061	7.345	-0.6301	0.5653	-0.1925
409LEU	HD21	606	5.558	5.133	7.337	-1.0969	0.3834	2.2118
409LEU	HD22	607	5.631	5.01	7.248	0.1212	-0.0918	0.073
409LEU	HD23	608	5.628	4.986	7.422	0.1377	-1.9726	-2.3807
409LEU	C	609	5.814	5.339	7.022	-0.5507	0.0973	0.1731
409LEU	O	610	5.707	5.357	6.958	-0.512	0.0976	-0.2382
410LEU	N	611	5.913	5.426	6.997	0.0436	0.0708	0.1993
410LEU	H	612	6.001	5.416	7.046	1.5405	-0.9198	-2.4679
410LEU	CA	613	5.916	5.538	6.902	-0.6105	-0.2201	-0.4143
410LEU	HA	614	5.837	5.606	6.934	-0.9845	-0.412	-0.9311
410LEU	CB	615	6.055	5.614	6.921	-0.0288	-0.2635	-0.0673
410LEU	HB1	616	6.082	5.625	7.026	-0.159	1.7047	-0.2036
410LEU	HB2	617	6.141	5.556	6.888	0.3579	0.8059	-1.0131
410LEU	CG	618	6.046	5.762	6.872	-0.2541	-0.6218	-0.1684
410LEU	HG	619	5.985	5.764	6.781	-0.0239	-0.2513	-0.316
410LEU	CD1	620	5.995	5.858	6.977	-0.9179	-0.3907	-0.7544
410LEU	HD11	621	5.988	5.954	6.926	-0.3794	0.1534	0.1635
410LEU	HD12	622	5.901	5.822	7.017	-0.8823	-1.2405	-1.389
410LEU	HD13	623	6.063	5.872	7.061	-0.7584	-1.2882	-0.7267
410LEU	CD2	624	6.178	5.805	6.822	0.5737	-0.532	0.0773
410LEU	HD21	625	6.219	5.727	6.758	-1.3422	-0.7124	-0.9973
410LEU	HD22	626	6.18	5.899	6.767	-2.2263	-1.0055	-0.9762
410LEU	HD23	627	6.257	5.81	6.897	0.3763	0.0301	0.2546
410LEU	C	628	5.899	5.492	6.756	-0.2447	0.0841	-0.3876
410LEU	O	629	5.796	5.516	6.691	-0.2926	0.2489	-0.2493
411THR	N	630	6.007	5.438	6.7	-0.0811	0.2455	0.1179
411THR	H	631	6.087	5.416	6.757	0.1652	0.3676	-0.1805
411THR	CA	632	6.024	5.405	6.55	0.6637	-0.3239	-0.1886
411THR	HA	633	6.005	5.493	6.489	-0.8292	-0.0502	0.6234
411THR	CB	634	6.165	5.355	6.524	0.4349	-0.133	-0.0349
411THR	HB	635	6.176	5.341	6.416	-2.0399	-0.5804	-0.2801
411THR	OG1	636	6.199	5.23	6.58	-0.3849	-0.0879	-0.4343
411THR	HG1	637	6.188	5.246	6.673	1.2953	-2.952	0.3559
411THR	CG2	638	6.27	5.455	6.565	0.2883	-0.0628	-0.1315
411THR	HG21	639	6.371	5.427	6.536	-1.0164	-2.4128	-2.7898
411THR	HG22	640	6.252	5.551	6.516	0.4288	-0.2339	-0.516
411THR	HG23	641	6.263	5.48	6.671	-0.9237	1.7438	-0.5907
411THR	C	642	5.916	5.309	6.493	0.4256	0.2373	0.2914
411THR	O	643	5.855	5.344	6.387	-0.441	-0.3957	-0.0277
412GLY	N	644	5.861	5.221	6.573	0.6062	-0.1566	-0.1381
412GLY	H	645	5.903	5.201	6.662	-0.4224	1.1793	0.6823
412GLY	CA	646	5.748	5.131	6.532	-0.4047	-0.2993	-0.1374
412GLY	HA1	647	5.749	5.104	6.427	-1.3848	0.3131	-0.3208
412GLY	HA2	648	5.747	5.035	6.584	-1.2369	-0.687	-0.8342
412GLY	C	649	5.609	5.2	6.553	0.3907	0.1713	0.2727
412GLY	O	650	5.507	5.148	6.499	-0.3843	-0.4169	0.8088
413SER	N	651	5.601	5.308	6.63	-0.4941	-0.5741	-0.1256
413SER	H	652	5.686	5.344	6.671	1.5359	-2.8058	-2.0586
413SER	CA	653	5.482	5.392	6.628	-0.4531	-0.3638	-0.0982
413SER	HA	654	5.394	5.335	6.596	-0.5723	0.1419	-0.6834
413SER	CB	655	5.465	5.45	6.769	-0.0564	0.822	0.5185
413SER	HB1	656	5.564	5.487	6.796	-0.2285	3.0391	-1.6008
413SER	HB2	657	5.389	5.528	6.769	0.1707	1.0574	-0.6068
413SER	OG	658	5.439	5.339	6.857	0.2342	-0.4118	0.7291
413SER	HG	659	5.521	5.324	6.902	-0.9729	-2.0237	2.5907
413SER	C	660	5.499	5.499	6.524	0.2434	-0.2878	-0.3381
413SER	O	661	5.4	5.532	6.457	-0.0719	-0.8343	-0.3612
414MET	N	662	5.62	5.555	6.494	-0.0864	-0.1606	0.3659
414MET	H	663	5.702	5.52	6.54	-0.882	-2.8216	-0.0863
414MET	CA	664	5.646	5.654	6.389	0.3106	0.0721	1.1377
414MET	HA	665	5.582	5.741	6.401	1.9654	1.6219	-0.6517
414MET	CB	666	5.791	5.695	6.387	0.1311	0.3174	-0.1938
414MET	HB1	667	5.854	5.606	6.386	-2.6267	-1.7619	-0.1573
414MET	HB2	668	5.825	5.748	6.298	-1.3871	1.3069	-0.2215
414MET	CG	669	5.837	5.779	6.502	0.218	-0.2754	-0.4231
414MET	HG1	670	5.802	5.881	6.487	0.524	-0.0415	0.3928
414MET	HG2	671	5.792	5.751	6.597	-0.8636	2.0323	-0.1925
414MET	SD	672	6.018	5.782	6.521	-0.1811	-0.2078	-0.0933
414MET	CE	673	6.072	5.851	6.362	-0.0342	0.5259	-1.0025
414MET	HE1	674	6.168	5.902	6.353	-1.5416	3.5273	-1.2862
414MET	HE2	675	6.064	5.778	6.281	0.8833	2.2484	-2.7276
414MET	HE3	676	6.018	5.942	6.336	-0.0266	0.1677	-2.3806
414MET	C	677	5.595	5.612	6.245	0.0443	0.7401	0.0667
414MET	O	678	5.525	5.685	6.183	0.0204	-0.3533	0.7992
415GLU	N	679	5.633	5.494	6.199	0.6685	0.4817	-0.8003
415GLU	H	680	5.684	5.431	6.26	2.0201	1.2346	-1.1231
415GLU	CA	681	5.606	5.436	6.063	-0.0129	0.508	0.075
415GLU	HA	682	5.672	5.487	5.992	-0.4891	-0.5898	-1.1869
415GLU	CB	683	5.651	5.29	6.061	0.0441	-0.7683	0.2169
415GLU	HB1	684	5.733	5.277	6.132	-1.2912	-0.617	1.8382
415GLU	HB2	685	5.581	5.23	6.118	-0.8735	1.1251	1.1481
415GLU	CG	686	5.684	5.241	5.918	0.1404	-0.6068	-0.08
415GLU	HG1	687	5.66	5.322	5.849	1.5308	-2.7361	-3.2606
415GLU	HG2	688	5.793	5.234	5.914	0.1951	0.031	0.1171
415GLU	CD	689	5.612	5.116	5.881	0.2431	0.074	0.2789
415GLU	OE1	690	5.624	5.011	5.945	0.4532	0.1416	-0.027
415GLU	OE2	691	5.553	5.118	5.773	0.782	0.5652	-0.1415
415GLU	C	692	5.463	5.46	6.014	1.1456	-0.661	0.6365
415GLU	O	693	5.436	5.482	5.895	-0.0474	-0.1202	-0.7604
416ILE	N	694	5.359	5.445	6.099	0.1095	0.0999	-0.5226
416ILE	H	695	5.385	5.436	6.196	-1.7933	-4.5062	-0.2276
416ILE	CA	696	5.213	5.445	6.074	0.4699	-0.2723	-0.6223
416ILE	HA	697	5.186	5.387	5.986	0.5781	0.0152	-0.8469
416ILE	CB	698	5.149	5.365	6.199	0.3078	0.2305	0.0917
416ILE	HB	699	5.181	5.422	6.287	-1.8072	-1.1519	1.8712
416ILE	CG1	700	5.206	5.221	6.21	-0.1934	0.2191	0.0651
416ILE	HG11	701	5.187	5.157	6.124	1.5254	1.0006	-0.9466
416ILE	HG12	702	5.312	5.244	6.216	-0.4049	0.8093	2.0848
416ILE	CG2	703	4.994	5.368	6.199	-0.2809	0.4665	-0.2359
416ILE	HG21	704	4.954	5.336	6.102	-0.6416	-0.9692	0.3649
416ILE	HG22	705	4.952	5.318	6.286	-3.1392	0.1584	-1.6699
416ILE	HG23	706	4.967	5.472	6.217	-0.495	0.5389	-0.9455
416ILE	CD	707	5.162	5.143	6.341	-0.144	0.1446	0.2154
416ILE	HD1	708	5.213	5.048	6.357	0.4438	0.5868	0.9902
416ILE	HD2	709	5.19	5.211	6.421	-0.1553	-0.0551	0.3876
416ILE	HD3	710	5.054	5.131	6.351	-0.2441	1.706	1.3115
416ILE	C	711	5.16	5.591	6.066	-0.2384	0.6762	-0.6384
416ILE	O	712	5.068	5.623	5.99	0.1561	-0.1516	0.0142
417ILE	N	713	5.224	5.681	6.143	-0.3883	-0.0539	0.3381
417ILE	H	714	5.301	5.644	6.197	-0.7458	0.292	1.1109
417ILE	CA	715	5.204	5.821	6.138	-0.2791	-0.8945	-1.1138
417ILE	HA	716	5.098	5.847	6.142	0.0509	0.3808	0.9574
417ILE	CB	717	5.274	5.887	6.268	-0.1707	-0.0482	0.5085
417ILE	HB	718	5.382	5.891	6.255	-0.2703	-0.0199	-0.3293
417ILE	CG1	719	5.215	5.813	6.39	0.3344	-0.1911	-0.1078
417ILE	HG11	720	5.107	5.824	6.393	0.2909	-0.7076	0.7588
417ILE	HG12	721	5.229	5.705	6.386	-2.0582	-0.7571	2.9687
417ILE	CG2	722	5.236	6.035	6.268	-0.1103	0.0843	0.526
417ILE	HG21	723	5.277	6.084	6.18	1.4317	0.5096	1.4393
417ILE	HG22	724	5.127	6.04	6.27	-0.0708	1.6977	-0.0859
417ILE	HG23	725	5.282	6.092	6.349	0.0046	2.439	-1.1015
417ILE	CD	726	5.276	5.849	6.532	0.038	-0.1551	-0.4305
417ILE	HD1	727	5.263	5.768	6.604	-0.3384	0.1924	-0.1058
417ILE	HD2	728	5.384	5.864	6.524	0.4779	-1.3033	2.079
417ILE	HD3	729	5.234	5.944	6.565	-0.6051	-0.5383	-0.1141
417ILE	C	730	5.271	5.879	6.009	-0.7466	0.9216	0.0461
417ILE	O	731	5.238	5.977	5.95	-0.458	-0.0689	-0.1273
418ARG	N	732	5.369	5.803	5.958	0.1862	-0.4137	0.3191
418ARG	H	733	5.387	5.718	6.009	-1.1267	-0.3641	0.9076
418ARG	CA	734	5.453	5.83	5.842	-0.0968	-0.1828	-0.1388
418ARG	HA	735	5.456	5.933	5.806	0.5391	0.2273	1.0467
418ARG	CB	736	5.593	5.775	5.862	-0.5423	-0.0842	-0.1148
418ARG	HB1	737	5.618	5.806	5.964	0.2752	1.2371	-0.6864
418ARG	HB2	738	5.597	5.666	5.856	-1.2692	-0.1074	-0.1577
418ARG	CG	739	5.696	5.849	5.771	-0.2323	0.1423	0.4374
418ARG	HG1	740	5.66	5.822	5.671	-2.0434	0.7128	0.8974
418ARG	HG2	741	5.686	5.958	5.768	0.7479	0.2263	-0.3182
418ARG	CD	742	5.842	5.803	5.791	-0.1254	1.1004	-0.5813
418ARG	HD1	743	5.859	5.799	5.899	-1.6726	-1.3379	-0.338
418ARG	HD2	744	5.853	5.703	5.748	-0.1415	1.3371	-1.1421
418ARG	NE	745	5.936	5.889	5.726	-0.5516	0.0668	-0.4699
418ARG	HE	746	5.92	5.915	5.63	-1.0109	2.1319	0.1255
418ARG	CZ	747	6.046	5.944	5.781	-0.4587	-0.0198	0.1219
418ARG	NH1	748	6.086	5.916	5.908	-0.4885	-0.7063	-0.1318
418ARG	HH11	749	6.057	5.838	5.965	-0.7811	0.1592	0.9201
418ARG	HH12	750	6.17	5.958	5.944	0.6562	-2.402	-0.6847
418ARG	NH2	751	6.107	6.037	5.701	-0.2451	-0.159	0.2799
418ARG	HH21	752	6.083	6.034	5.603	1.0385	-1.3412	-0.0119
418ARG	HH22	753	6.193	6.085	5.722	-0.0734	-0.8204	1.1036
418ARG	C	754	5.388	5.752	5.718	0.3801	-0.2194	0.2112
418ARG	O	755	5.453	5.739	5.613	0.0988	-0.0672	-0.4957
419GLY	N	756	5.268	5.69	5.742	0.0502	-0.0413	-0.5142
419GLY	H	757	5.234	5.712	5.834	0.5109	1.0242	-0.5748
419GLY	CA	758	5.183	5.64	5.637	0.1023	0.9006	-0.2818
419GLY	HA1	759	5.22	5.653	5.536	0.3899	0.5381	-0.2235
419GLY	HA2	760	5.166	5.533	5.646	-1.0725	1.2566	3.2676
419GLY	C	761	5.052	5.719	5.625	-0.1423	0.5922	0.2841
419GLY	O	762	4.951	5.669	5.574	-0.0515	0.1125	0.623
420TRP	N	763	5.049	5.844	5.681	-0.8122	-0.1802	-0.1796
420TRP	H	764	5.133	5.892	5.71	-1.3432	0.6259	0.0915
420TRP	CA	765	4.918	5.912	5.713	-0.0769	1.1968	-0.1737
420TRP	HA	766	4.842	5.838	5.736	-2.2772	2.8767	-1.5683
420TRP	CB	767	4.941	6.006	5.835	-0.6047	-1.069	-0.1518
420TRP	HB1	768	4.982	5.95	5.919	2.2048	1.4728	0.3396
420TRP	HB2	769	5.025	6.073	5.819	0.1147	-1.7462	0.6723
420TRP	CG	770	4.836	6.103	5.879	-0.0638	-0.4621	0.6978
420TRP	CD1	771	4.706	6.063	5.9	0.2724	0.6331	0.2313
420TRP	HD1	772	4.67	5.965	5.876	2.1513	0.0909	-0.5947
420TRP	CD2	773	4.844	6.239	5.923	0.0474	-0.0754	-0.0867
420TRP	NE1	774	4.633	6.172	5.943	0.1152	-0.0137	-0.7045
420TRP	HE1	775	4.542	6.152	5.982	-0.4414	0.9718	-1.4277
420TRP	CE2	776	4.715	6.283	5.964	0.223	0.0893	-0.7897
420TRP	CE3	777	4.953	6.33	5.932	-0.9083	0.0714	0.1644
420TRP	HE3	778	5.051	6.293	5.906	-1.0487	-0.1786	-0.0139
420TRP	CZ2	779	4.686	6.417	5.991	-0.1025	0.3194	0.2044
420TRP	HZ2	780	4.584	6.43	6.023	0.4128	1.7031	1.4106
420TRP	CZ3	781	4.926	6.468	5.963	0.7169	0.5669	0.7626
420TRP	HZ3	782	4.99	6.555	5.959	0.7092	0.5368	-0.3957
420TRP	CH2	783	4.794	6.508	5.987	-1.0003	0.9749	0.0039
420TRP	HH2	784	4.784	6.612	6.014	1.6659	1.6877	-1.3068
420TRP	C	785	4.872	5.993	5.594	-0.2383	-0.2734	0.2427
420TRP	O	786	4.748	5.981	5.551	-0.8956	-0.4963	0.0151
421ALA	N	787	4.962	6.075	5.535	-0.4201	0.597	0.4864
421ALA	H	788	5.053	6.067	5.577	-0.7374	-3.1278	0.7525
421ALA	CA	789	4.949	6.163	5.412	0.001	0.1774	-0.7102
421ALA	HA	790	4.876	6.237	5.446	0.0105	0.6999	-1.776
421ALA	CB	791	5.083	6.241	5.394	0.4596	-0.4866	-0.386
421ALA	HB1	792	5.072	6.318	5.317	3.1629	1.8004	1.3373
421ALA	HB2	793	5.103	6.289	5.49	-1.0387	0.4068	-0.4884
421ALA	HB3	794	5.167	6.181	5.36	1.4065	0.6777	-0.1609
421ALA	C	795	4.888	6.094	5.288	-0.4166	-0.2398	0.0842
421ALA	O	796	4.824	6.167	5.208	0.0942	0.6304	-0.056
422GLU	N	797	4.911	5.961	5.275	-0.189	0.3513	-0.0136
422GLU	H	798	4.979	5.922	5.339	0.6455	-0.265	-1.2295
422GLU	CA	799	4.857	5.871	5.172	0.1523	0.4423	0.0578
422GLU	HA	800	4.899	5.914	5.081	-0.3146	1.9144	0.5074
422GLU	CB	801	4.904	5.727	5.181	0.6463	0.5258	0.1896
422GLU	HB1	802	5.004	5.715	5.222	0.9303	-0.8008	-0.8168
422GLU	HB2	803	4.827	5.679	5.242	-1.3139	4.1326	0.8907
422GLU	CG	804	4.902	5.656	5.048	-0.6359	0.8309	-0.007
422GLU	HG1	805	4.884	5.549	5.054	-2.2221	1.0542	-0.2894
422GLU	HG2	806	4.823	5.695	4.984	0.8233	2.9653	-0.6151
422GLU	CD	807	5.035	5.674	4.984	-0.0324	-0.2424	-0.7054
422GLU	OE1	808	5.057	5.781	4.921	0.0472	0.5336	0.7099
422GLU	OE2	809	5.124	5.59	5.002	-0.4767	-0.6175	-0.0056
422GLU	C	810	4.705	5.875	5.161	-0.0456	0.487	0.7009
422GLU	O	811	4.651	5.873	5.047	-0.4957	-0.4145	-0.1637
423LYS	N	812	4.64	5.891	5.275	-0.2251	0.3875	-0.1564
423LYS	H	813	4.692	5.912	5.359	0.3541	2.6981	-1.028
423LYS	CA	814	4.493	5.873	5.276	0.0629	-0.7738	-0.2134
423LYS	HA	815	4.459	5.812	5.193	0.4634	-1.4573	0.1129
423LYS	CB	816	4.451	5.795	5.406	0.9118	0.1838	0.7449
423LYS	HB1	817	4.471	5.858	5.493	-1.2591	0.6816	0.9564
423LYS	HB2	818	4.342	5.796	5.398	1	0.9674	-0.6344
423LYS	CG	819	4.496	5.644	5.408	0.0659	-0.1097	-0.4678
423LYS	HG1	820	4.604	5.637	5.414	0.1817	0.1993	-2.0274
423LYS	HG2	821	4.449	5.596	5.494	-0.5372	-0.7798	-1.1522
423LYS	CD	822	4.46	5.566	5.275	0.6305	0.0929	-0.1881
423LYS	HD1	823	4.353	5.559	5.254	0.3425	2.2666	0.2677
423LYS	HD2	824	4.498	5.622	5.189	-0.3581	0.5033	-0.3774
423LYS	CE	825	4.524	5.428	5.278	-0.3891	-0.19	-0.3291
423LYS	HE1	826	4.63	5.443	5.297	-0.7165	0.0286	1.5211
423LYS	HE2	827	4.48	5.384	5.368	-1.8337	-1.2821	-1.5154
423LYS	NZ	828	4.514	5.354	5.152	0.1096	-0.3063	-0.6463
423LYS	HZ1	829	4.563	5.267	5.166	1.3807	0.5368	0.3224
423LYS	HZ2	830	4.414	5.339	5.142	0.2425	-1.8825	0.0279
423LYS	HZ3	831	4.543	5.405	5.07	-2.0185	1.1225	-0.5961
423LYS	C	832	4.429	6.015	5.274	0.4384	-0.2762	-0.4922
423LYS	O	833	4.305	6.02	5.265	-1.0256	-0.29	-0.1582
424ILE	N	834	4.492	6.135	5.306	-0.0975	0.6	-0.9518
424ILE	H	835	4.593	6.132	5.316	-0.2438	-0.7607	0.6367
424ILE	CA	836	4.421	6.258	5.331	-0.1045	-0.7401	-0.5106
424ILE	HA	837	4.325	6.236	5.379	-1.6302	2.7147	-1.6351
424ILE	CB	838	4.514	6.346	5.412	-0.229	0.0732	-0.0074
424ILE	HB	839	4.606	6.347	5.353	-1.082	0.36	-1.3899
424ILE	CG1	840	4.538	6.295	5.552	0.1361	0.4242	0.6164
424ILE	HG11	841	4.441	6.307	5.6	-0.653	-0.8745	-0.563
424ILE	HG12	842	4.558	6.188	5.542	1.3356	0.6604	0.2908
424ILE	CG2	843	4.457	6.488	5.436	0.6354	0.3899	-0.0294
424ILE	HG21	844	4.518	6.552	5.499	0.9385	-0.971	1.1205
424ILE	HG22	845	4.432	6.532	5.34	0.5316	-1.4057	-0.8724
424ILE	HG23	846	4.362	6.475	5.487	0.7008	1.0659	0.2657
424ILE	CD	847	4.655	6.352	5.623	0.1248	0.2203	-0.5303
424ILE	HD1	848	4.674	6.292	5.713	-3.1046	-0.4606	-0.1818
424ILE	HD2	849	4.743	6.381	5.565	2.9924	-0.235	3.1903
424ILE	HD3	850	4.635	6.452	5.661	0.0807	-0.1448	0.44
424ILE	C	851	4.395	6.315	5.193	-0.1509	-0.2821	-0.0983
424ILE	O	852	4.485	6.325	5.119	-0.8597	0.2917	-0.1785
425PRO	N	853	4.273	6.364	5.161	-0.6402	0.2399	-0.2336
425PRO	CA	854	4.244	6.439	5.036	-0.049	-0.0378	0.2916
425PRO	HA	855	4.271	6.379	4.949	1.3932	2.1378	-0.853
425PRO	CB	856	4.096	6.471	5.033	0.8255	-0.1172	0.3552
425PRO	HB1	857	4.078	6.569	4.987	0.8323	0.3717	1.3642
425PRO	HB2	858	4.048	6.392	4.976	-2.7353	1.4694	0.9
425PRO	CG	859	4.047	6.455	5.176	0.1609	-0.0451	-0.3594
425PRO	HG1	860	4.027	6.55	5.226	1.061	-1.3927	2.8059
425PRO	HG2	861	3.949	6.408	5.175	-0.7545	1.7591	-0.3778
425PRO	CD	862	4.156	6.374	5.248	0.4851	-0.2939	-0.1137
425PRO	HD1	863	4.186	6.435	5.333	1.2329	1.0412	-1.2802
425PRO	HD2	864	4.122	6.279	5.289	-1.3699	1.3295	2.4071
425PRO	C	865	4.338	6.563	5.026	0.045	-0.2449	0.3875
425PRO	O	866	4.372	6.634	5.12	-0.0354	-0.122	-0.2666
426GLY	N	867	4.392	6.575	4.902	-0.4039	0.1198	-0.6002
426GLY	H	868	4.369	6.503	4.835	-4.5741	-0.8156	1.4452
426GLY	CA	869	4.47	6.691	4.854	-0.3788	0.4435	-0.2099
426GLY	HA1	870	4.457	6.697	4.746	1.0489	0.8519	-0.38
426GLY	HA2	871	4.443	6.789	4.894	1.9452	0.0161	2.7653
426GLY	C	872	4.62	6.686	4.868	0.9533	0.4081	-0.201
426GLY	O	873	4.696	6.754	4.798	-0.236	-0.1721	0.2051
427PHE	N	874	4.667	6.61	4.965	-0.1942	-0.1394	0.3409
427PHE	H	875	4.605	6.573	5.035	0.1319	1.5648	1.5909
427PHE	CA	876	4.813	6.58	4.976	-0.6093	0.4882	0.0179
427PHE	HA	877	4.865	6.676	4.986	-0.8737	0.7717	-1.1401
427PHE	CB	878	4.829	6.502	5.106	0.888	0.0446	-0.0177
427PHE	HB1	879	4.756	6.421	5.106	2.3002	-1.3161	-1.7546
427PHE	HB2	880	4.928	6.457	5.102	-0.0162	-1.979	-0.5841
427PHE	CG	881	4.815	6.591	5.228	-0.047	0.0232	0.4128
427PHE	CD1	882	4.931	6.602	5.303	-0.7245	0.1217	-0.4896
427PHE	HD1	883	5.018	6.541	5.283	0.3407	1.8643	-1.5106
427PHE	CD2	884	4.694	6.66	5.272	0.4073	0.4466	-0.0185
427PHE	HD2	885	4.603	6.654	5.214	-0.4385	1.7888	1.1091
427PHE	CE1	886	4.928	6.682	5.425	-0.4744	0.8884	0.191
427PHE	HE1	887	5.015	6.699	5.486	1.5444	2.2034	-2.8209
427PHE	CE2	888	4.692	6.734	5.395	-0.504	-0.1302	0.139
427PHE	HE2	889	4.6	6.77	5.439	-0.0074	-0.4904	1.5296
427PHE	CZ	890	4.814	6.741	5.464	0.0847	0.1822	0.6993
427PHE	HZ	891	4.822	6.808	5.549	1.4966	0.7706	0.1296
427PHE	C	892	4.877	6.507	4.857	0.9313	-0.0856	0.0207
427PHE	O	893	4.994	6.517	4.828	-0.3265	0.4099	-0.3671
428ALA	N	894	4.793	6.44	4.775	-0.2166	0.0229	0.2184
428ALA	H	895	4.695	6.427	4.792	-0.8399	-0.0513	-2.9465
428ALA	CA	896	4.832	6.371	4.652	0.1412	-0.6125	0.1215
428ALA	HA	897	4.903	6.295	4.684	-0.4915	-1.5487	-0.6736
428ALA	CB	898	4.71	6.295	4.583	-0.1346	0.1529	0.4116
428ALA	HB1	899	4.623	6.357	4.564	-0.1815	-0.7622	-3.1379
428ALA	HB2	900	4.735	6.243	4.49	-1.1537	2.1293	-1.0185
428ALA	HB3	901	4.689	6.215	4.655	-0.0771	-1.5872	-1.4033
428ALA	C	902	4.906	6.465	4.554	-0.0153	0.633	0.0471
428ALA	O	903	4.99	6.414	4.483	-0.4636	-0.4264	0.0771
429ASP	N	904	4.873	6.597	4.561	-0.5733	-0.2966	0.305
429ASP	H	905	4.802	6.621	4.628	1.0525	1.2268	1.5744
429ASP	CA	906	4.943	6.699	4.484	-0.141	-0.5265	-0.3372
429ASP	HA	907	4.907	6.683	4.382	-0.412	0.1597	-0.3553
429ASP	CB	908	4.881	6.833	4.53	0.1145	-0.0971	0.0355
429ASP	HB1	909	4.772	6.819	4.531	-0.0882	1.3889	0.5438
429ASP	HB2	910	4.907	6.865	4.631	1.6798	-2.0786	0.3204
429ASP	CG	911	4.906	6.939	4.423	0.4022	0.5003	-0.0251
429ASP	OD1	912	4.848	6.932	4.312	-0.4272	-0.2132	0.1363
429ASP	OD2	913	4.985	7.032	4.451	0.3005	0.2858	0.0731
429ASP	C	914	5.09	6.713	4.514	-0.4499	0.2878	0.1104
429ASP	O	915	5.158	6.747	4.417	0.0824	-0.0956	0.3303
430LEU	N	916	5.136	6.665	4.632	-0.0337	-0.0944	-0.459
430LEU	H	917	5.072	6.627	4.7	-0.2105	1.5013	0.3281
430LEU	CA	918	5.272	6.643	4.662	-0.1632	-0.4767	-0.3922
430LEU	HA	919	5.327	6.712	4.598	-0.4467	-0.0967	-0.2295
430LEU	CB	920	5.312	6.686	4.805	0.8591	0.3835	0.0541
430LEU	HB1	921	5.269	6.62	4.881	0.1196	-0.8616	-1.4084
430LEU	HB2	922	5.418	6.664	4.82	0.7782	-0.2627	-0.3016
430LEU	CG	923	5.294	6.828	4.837	-0.3132	0.0213	-0.2735
430LEU	HG	924	5.35	6.878	4.759	-0.277	-0.6253	-0.6654
430LEU	CD1	925	5.147	6.886	4.83	-0.1191	0.5769	-0.2861
430LEU	HD11	926	5.15	6.99	4.864	0.033	0.8178	-1.0306
430LEU	HD12	927	5.126	6.898	4.724	0.3574	-1.5352	-0.654
430LEU	HD13	928	5.066	6.836	4.883	0.8107	-0.8772	-0.1844
430LEU	CD2	929	5.37	6.863	4.967	0.146	0.1987	0.5717
430LEU	HD21	930	5.348	6.967	4.99	-0.179	0.0994	0.7061
430LEU	HD22	931	5.325	6.799	5.042	0.7842	-1.8932	-0.7388
430LEU	HD23	932	5.478	6.85	4.956	-0.0676	-1.0141	-0.3432
430LEU	C	933	5.31	6.493	4.634	0.1364	-0.8433	0.592
430LEU	O	934	5.239	6.398	4.661	-0.0836	-0.4616	-0.3498
431PRO	N	935	5.43	6.461	4.578	0.6213	-0.7931	-0.4113
431PRO	CA	936	5.475	6.323	4.57	-0.191	-0.5329	-0.0542
431PRO	HA	937	5.398	6.256	4.531	0.092	-0.2665	-1.0777
431PRO	CB	938	5.6	6.336	4.476	0.7828	-0.5353	-0.1018
431PRO	HB1	939	5.686	6.271	4.488	-0.2361	-2.1382	-1.1577
431PRO	HB2	940	5.571	6.324	4.372	-3.1517	-0.4519	0.8317
431PRO	CG	941	5.654	6.478	4.49	0.0766	-0.3723	0.6534
431PRO	HG1	942	5.731	6.479	4.567	0.0356	-0.6006	0.6983
431PRO	HG2	943	5.7	6.518	4.399	0.1811	-2.5198	-0.2896
431PRO	CD	944	5.529	6.56	4.526	0.5127	-0.455	-0.1038
431PRO	HD1	945	5.568	6.619	4.61	-0.387	-0.4331	0.3156
431PRO	HD2	946	5.485	6.625	4.451	0.3752	2.7349	2.5084
431PRO	C	947	5.518	6.282	4.713	0.322	-0.0272	-0.4138
431PRO	O	948	5.572	6.365	4.788	-0.2289	-0.0323	0.2637
432LYS	N	949	5.512	6.15	4.741	0.0695	0.4323	-0.3525
432LYS	H	950	5.47	6.078	4.684	-1.275	-0.076	1.1986
432LYS	CA	951	5.551	6.09	4.869	-0.0503	-0.6946	-0.0981
432LYS	HA	952	5.481	6.119	4.947	1.2649	0.1598	0.8006
432LYS	CB	953	5.525	5.94	4.871	0.2874	-0.5371	0.0579
432LYS	HB1	954	5.425	5.927	4.83	-0.2745	0.1191	1.1979
432LYS	HB2	955	5.599	5.884	4.814	1.4081	0.9971	-0.0821
432LYS	CG	956	5.523	5.873	5.009	-0.622	0.1656	-0.0123
432LYS	HG1	957	5.622	5.87	5.053	-0.4295	0.0688	-0.4518
432LYS	HG2	958	5.464	5.936	5.076	-0.6046	0.0206	0.1377
432LYS	CD	959	5.468	5.733	5.002	0.0603	-0.2511	0.4228
432LYS	HD1	960	5.376	5.739	4.944	-0.2908	-1.1172	0.8779
432LYS	HD2	961	5.534	5.671	4.942	-0.5782	0.8391	-1.5171
432LYS	CE	962	5.433	5.672	5.134	-0.0274	0.3664	0.092
432LYS	HE1	963	5.509	5.646	5.208	0.5796	-1.1195	-1.0116
432LYS	HE2	964	5.367	5.741	5.187	-1.0719	-1.2006	0.8969
432LYS	NZ	965	5.359	5.546	5.125	-0.7062	-0.3395	-0.2986
432LYS	HZ1	966	5.419	5.482	5.075	4.0953	1.6695	2.3143
432LYS	HZ2	967	5.338	5.509	5.216	0.0841	0.0315	0.037
432LYS	HZ3	968	5.273	5.557	5.072	-0.4998	0.5367	-0.4639
432LYS	C	969	5.697	6.122	4.905	0.2464	-0.5432	-0.2307
432LYS	O	970	5.722	6.132	5.032	0.5039	0.2037	-0.5214
433ALA	N	971	5.788	6.145	4.811	-0.0857	-0.4291	0.6968
433ALA	H	972	5.757	6.139	4.715	0.011	0.0469	0.633
433ALA	CA	973	5.925	6.187	4.831	0.3976	-0.0017	0.0966
433ALA	HA	974	5.962	6.119	4.907	-2.4152	-1.0691	0.6078
433ALA	CB	975	5.993	6.189	4.694	-1.0204	1.0335	0.2638
433ALA	HB1	976	6.101	6.179	4.707	-1.0683	-0.1228	-0.0678
433ALA	HB2	977	5.962	6.096	4.646	0.8415	1.2057	-1.3957
433ALA	HB3	978	5.968	6.267	4.623	-0.8068	-0.5638	-1.6338
433ALA	C	979	5.931	6.326	4.899	-0.2243	-0.1291	-0.0673
433ALA	O	980	6.019	6.353	4.978	-0.0168	-0.0661	-0.5013
434ASP	N	981	5.844	6.422	4.864	-0.0396	-0.2676	-0.1498
434ASP	H	982	5.768	6.4	4.8	-2.2918	2.06	1.5264
434ASP	CA	983	5.823	6.553	4.927	-0.6244	-0.2442	0.3689
434ASP	HA	984	5.921	6.596	4.946	1.427	-4.2907	-0.1497
434ASP	CB	985	5.748	6.647	4.83	0.225	0.3888	0.1357
434ASP	HB1	986	5.685	6.577	4.775	-0.2927	0.0631	1.1151
434ASP	HB2	987	5.679	6.714	4.881	0.3263	2.0097	-1.7379
434ASP	CG	988	5.842	6.724	4.742	0.1462	-0.0827	0.2839
434ASP	OD1	989	5.818	6.846	4.719	0.0016	-0.2536	-0.214
434ASP	OD2	990	5.948	6.672	4.7	-0.8925	0.1458	0.0398
434ASP	C	991	5.743	6.542	5.056	1.234	1.0854	-0.3289
434ASP	O	992	5.769	6.607	5.16	0.8203	0.3909	-0.1778
435GLN	N	993	5.636	6.456	5.053	0.1554	-0.1112	0.2924
435GLN	H	994	5.635	6.399	4.97	0.3468	-0.0904	0.2754
435GLN	CA	995	5.548	6.434	5.17	0.8327	0.338	0.2323
435GLN	HA	996	5.518	6.534	5.2	3.3164	1.4163	-0.569
435GLN	CB	997	5.429	6.346	5.145	-0.5558	0.0423	0.2707
435GLN	HB1	998	5.462	6.245	5.121	-1.9186	-0.3614	0.0196
435GLN	HB2	999	5.388	6.313	5.241	1.7667	-1.2026	0.9316
435GLN	CG	1000	5.316	6.391	5.05	0.2836	0.3983	-0.724
435GLN	HG1	1001	5.281	6.487	5.088	0.4333	0.4222	-0.645
435GLN	HG2	1002	5.349	6.421	4.951	-1.0792	3.9888	-0.2316
435GLN	CD	1003	5.218	6.283	5.027	-0.5671	0.4953	-0.3405
435GLN	OE1	1004	5.183	6.201	5.108	-0.2058	0.2138	-0.4466
435GLN	NE2	1005	5.169	6.272	4.905	0.3385	-0.65	-0.4515
435GLN	HE21	1006	5.197	6.334	4.83	1.728	1.1206	1.4097
435GLN	HE22	1007	5.096	6.203	4.895	-0.0944	-0.2144	-0.3027
435GLN	C	1008	5.617	6.383	5.296	0.0262	-0.2399	-0.1869
435GLN	O	1009	5.604	6.431	5.408	0.4339	-0.0796	0.4116
436ASP	N	1010	5.708	6.283	5.274	0.3964	0.0503	0.1104
436ASP	H	1011	5.725	6.241	5.183	1.4154	-0.9868	0.7507
436ASP	CA	1012	5.804	6.235	5.369	-0.594	-0.3907	0.643
436ASP	HA	1013	5.743	6.209	5.455	2.5794	-3.273	2.2648
436ASP	CB	1014	5.883	6.112	5.312	0.3173	-0.4618	-0.6051
436ASP	HB1	1015	5.824	6.051	5.244	1.8766	-0.8107	-1.6983
436ASP	HB2	1016	5.973	6.142	5.259	-0.7034	1.9029	-1.1452
436ASP	CG	1017	5.92	6.005	5.404	-0.1201	0.9125	0.4484
436ASP	OD1	1018	5.843	5.911	5.418	0.5234	-0.0465	0.0339
436ASP	OD2	1019	6.029	6.004	5.458	-0.2677	0.1156	0.0022
436ASP	C	1020	5.913	6.335	5.415	-0.1622	0.4432	-0.0649
436ASP	O	1021	5.948	6.343	5.532	0.2361	-0.4964	0.84
437LEU	N	1022	5.966	6.414	5.327	-0.2001	0.0972	-0.1198
437LEU	H	1023	5.95	6.405	5.228	1.5807	1.3982	-0.5748
437LEU	CA	1024	6.051	6.524	5.355	-0.2345	-0.0657	-0.4088
437LEU	HA	1025	6.144	6.492	5.402	0.1316	1.8466	0.2581
437LEU	CB	1026	6.095	6.589	5.219	0.4743	0.6102	0.1594
437LEU	HB1	1027	6.042	6.546	5.134	1.5001	0.2681	-0.3151
437LEU	HB2	1028	6.069	6.695	5.217	1.5025	0.868	-0.0964
437LEU	CG	1029	6.248	6.584	5.201	-0.026	-0.1261	-0.1301
437LEU	HG	1030	6.284	6.488	5.239	-0.9295	-0.2232	0.5184
437LEU	CD1	1031	6.295	6.601	5.059	-0.0976	-0.4136	-0.9631
437LEU	HD11	1032	6.396	6.642	5.058	-0.539	1.1279	2.6323
437LEU	HD12	1033	6.282	6.509	5.001	-4.5613	-1.0598	0.6611
437LEU	HD13	1034	6.242	6.681	5.007	-0.0299	0.2153	-0.0938
437LEU	CD2	1035	6.332	6.671	5.301	-0.3809	0.05	0.2932
437LEU	HD21	1036	6.307	6.776	5.288	-2.022	-0.3735	-0.2572
437LEU	HD22	1037	6.306	6.648	5.405	0.7606	0.6318	0.7234
437LEU	HD23	1038	6.439	6.658	5.285	-0.7429	-0.631	-1.9508
437LEU	C	1039	6	6.637	5.449	0.0342	-0.5025	0.4019
437LEU	O	1040	6.075	6.696	5.528	0.5391	-0.9297	0.4584
438LEU	N	1041	5.867	6.657	5.446	0.7535	0.6152	-0.3669
438LEU	H	1042	5.817	6.606	5.375	1.8985	-2.7956	1.0497
438LEU	CA	1043	5.797	6.744	5.545	0.0312	-0.2459	-0.4404
438LEU	HA	1044	5.859	6.834	5.553	0.9904	-0.8982	-0.4058
438LEU	CB	1045	5.651	6.777	5.508	0.2307	-0.0399	0.2716
438LEU	HB1	1046	5.604	6.68	5.489	-0.9666	0.6093	-0.1976
438LEU	HB2	1047	5.606	6.816	5.599	0.483	1.6764	-0.303
438LEU	CG	1048	5.64	6.886	5.4	-0.0606	0.7128	-0.2362
438LEU	HG	1049	5.722	6.876	5.329	-1.6921	1.5349	-2.3631
438LEU	CD1	1050	5.507	6.87	5.317	0.4271	0.4591	0.3886
438LEU	HD11	1051	5.415	6.855	5.372	0.9194	-1.071	0.8545
438LEU	HD12	1052	5.494	6.943	5.237	-2.3514	-0.9166	-0.5784
438LEU	HD13	1053	5.521	6.776	5.262	-0.715	-0.7545	2.0777
438LEU	CD2	1054	5.654	7.026	5.466	-0.2856	-0.0526	-0.2695
438LEU	HD21	1055	5.736	7.025	5.538	0.057	1.0815	-0.6169
438LEU	HD22	1056	5.668	7.108	5.395	-0.7964	0.6823	0.4524
438LEU	HD23	1057	5.57	7.045	5.533	0.584	0.4682	0.7087
438LEU	C	1058	5.8	6.674	5.683	-0.1444	-0.5699	-0.5635
438LEU	O	1059	5.83	6.734	5.786	0.2759	0.1444	-0.1275
439PHE	N	1060	5.771	6.544	5.685	-0.2339	0.3089	0.3303
439PHE	H	1061	5.758	6.499	5.596	1.4017	2.7713	-1.2713
439PHE	CA	1062	5.77	6.466	5.81	0.8887	0.3159	-0.2239
439PHE	HA	1063	5.703	6.512	5.882	0.9964	1.1358	-0.6297
439PHE	CB	1064	5.719	6.325	5.778	-0.1514	0.7305	0.5579
439PHE	HB1	1065	5.625	6.33	5.723	0.0597	0.4194	0.1573
439PHE	HB2	1066	5.782	6.276	5.704	-2.4069	-2.0608	0.3087
439PHE	CG	1067	5.694	6.228	5.889	0.3613	0.1358	-0.0109
439PHE	CD1	1068	5.804	6.156	5.937	-0.5037	0.1155	0.8962
439PHE	HD1	1069	5.897	6.172	5.885	-0.05	2.3319	2.2321
439PHE	CD2	1070	5.577	6.219	5.959	0.0413	-0.7429	-0.2669
439PHE	HD2	1071	5.498	6.289	5.936	2.2777	2.1342	0.2556
439PHE	CE1	1072	5.798	6.07	6.046	0.0014	0.4215	-0.0343
439PHE	HE1	1073	5.884	6.012	6.078	1.2919	1.1984	-1.9282
439PHE	CE2	1074	5.566	6.141	6.079	0.3562	0.3949	0.2487
439PHE	HE2	1075	5.477	6.137	6.14	0.0686	-0.5885	-0.2061
439PHE	CZ	1076	5.68	6.06	6.119	-0.4313	-0.7536	-0.7202
439PHE	HZ	1077	5.682	5.998	6.208	-0.293	0.3081	0.0462
439PHE	C	1078	5.908	6.459	5.887	0.066	0.0363	0.2335
439PHE	O	1079	5.906	6.47	6.011	0.6325	-0.1848	0.3233
440GLU	N	1080	6.02	6.44	5.808	0.4559	-0.5545	-0.5239
440GLU	H	1081	6.007	6.43	5.708	0.0553	-0.0699	-0.5261
440GLU	CA	1082	6.161	6.426	5.848	0.0736	0.4107	0.0381
440GLU	HA	1083	6.178	6.336	5.906	2.4899	1.0725	0.4712
440GLU	CB	1084	6.236	6.435	5.709	-0.3334	-0.0754	-0.2239
440GLU	HB1	1085	6.18	6.398	5.623	-1.2489	-0.928	0.7195
440GLU	HB2	1086	6.257	6.536	5.674	0.7473	0.7703	2.6085
440GLU	CG	1087	6.376	6.369	5.706	0.6468	-0.1381	-0.3398
440GLU	HG1	1088	6.428	6.414	5.621	0.7047	1.5795	0.5856
440GLU	HG2	1089	6.429	6.411	5.791	-0.7347	2.1978	-0.5536
440GLU	CD	1090	6.367	6.22	5.686	0.6605	0.0591	-0.8112
440GLU	OE1	1091	6.336	6.139	5.781	-0.4405	-0.6365	0.2
440GLU	OE2	1092	6.38	6.175	5.57	-0.6019	0.2569	-0.5969
440GLU	C	1093	6.213	6.541	5.944	0.7184	-0.2976	0.937
440GLU	O	1094	6.321	6.532	6.002	0.8854	-0.0122	0.0081
441SER	N	1095	6.136	6.65	5.962	0.0676	0.034	-0.1596
441SER	H	1096	6.048	6.659	5.914	0.3148	2.2697	-0.2871
441SER	CA	1097	6.163	6.755	6.071	-1.2055	0.2712	0.4422
441SER	HA	1098	6.227	6.705	6.143	0.2907	2.0621	0.4163
441SER	CB	1099	6.253	6.865	6.021	0.0774	-0.2969	0.0863
441SER	HB1	1100	6.256	6.922	6.114	-0.5762	-2.6383	1.6425
441SER	HB2	1101	6.352	6.826	5.995	0.1801	1.7608	-3.1104
441SER	OG	1102	6.196	6.936	5.912	-0.0172	-0.4627	0.4303
441SER	HG	1103	6.211	6.891	5.83	4.9441	-0.0571	0.7613
441SER	C	1104	6.04	6.79	6.161	-0.2891	-0.1655	0.2178
441SER	O	1105	6.04	6.889	6.233	-0.5443	-0.3317	-0.1859
442ALA	N	1106	5.935	6.71	6.158	0.515	0.9539	0.1276
442ALA	H	1107	5.946	6.633	6.094	1.4849	1.4258	-0.2902
442ALA	CA	1108	5.813	6.736	6.236	-0.4405	0.3134	-0.7075
442ALA	HA	1109	5.829	6.798	6.324	0.5093	1.7939	-1.8793
442ALA	CB	1110	5.701	6.801	6.151	-0.2968	-1.0562	0.6241
442ALA	HB1	1111	5.731	6.899	6.115	1.6473	-1.5135	0.8675
442ALA	HB2	1112	5.676	6.744	6.061	0.3269	-0.224	-0.09
442ALA	HB3	1113	5.614	6.814	6.215	0.3555	-0.3309	1.3809
442ALA	C	1114	5.749	6.61	6.304	-0.487	0.0905	-0.0279
442ALA	O	1115	5.641	6.605	6.346	-0.0062	0.3342	-0.4984
443PHE	N	1116	5.828	6.508	6.311	0.0101	0.522	-0.5217
443PHE	H	1117	5.927	6.525	6.305	0.3451	-1.2009	-0.5068
443PHE	CA	1118	5.784	6.369	6.35	0.0602	-0.063	-0.1024
443PHE	HA	1119	5.693	6.347	6.294	-1.4309	-1.1084	2.5268
443PHE	CB	1120	5.894	6.264	6.316	0.0734	-0.3271	-0.4227
443PHE	HB1	1121	5.846	6.171	6.345	-0.6439	-0.0996	-0.842
443PHE	HB2	1122	5.913	6.261	6.208	-0.5369	1.3551	-0.6096
443PHE	CG	1123	6.028	6.279	6.374	-0.1412	-0.4818	0.3978
443PHE	CD1	1124	6.122	6.369	6.317	-0.4109	-0.0432	0.2444
443PHE	HD1	1125	6.084	6.433	6.239	-1.7611	-1.1115	-0.0168
443PHE	CD2	1126	6.069	6.188	6.48	0.1696	-0.1508	0.6465
443PHE	HD2	1127	5.996	6.125	6.529	1.1975	-1.6274	0.3582
443PHE	CE1	1128	6.257	6.366	6.362	0.129	-0.2088	-0.4181
443PHE	HE1	1129	6.324	6.433	6.31	0.5001	1.3547	1.8966
443PHE	CE2	1130	6.197	6.185	6.525	-0.3567	-0.9282	0.1239
443PHE	HE2	1131	6.224	6.114	6.602	-0.1257	-0.6045	0.3424
443PHE	CZ	1132	6.295	6.269	6.461	-0.0849	-0.9151	-0.2575
443PHE	HZ	1133	6.394	6.266	6.503	-0.9412	-0.3312	1.888
443PHE	C	1134	5.746	6.35	6.492	-0.8355	0.4741	-0.7384
443PHE	O	1135	5.661	6.273	6.523	0.2499	0.1484	-0.2084
444LEU	N	1136	5.8	6.438	6.587	-0.3618	0.2679	0.0483
444LEU	H	1137	5.874	6.497	6.553	0.0412	-0.8093	-1.0511
444LEU	CA	1138	5.782	6.441	6.73	0.6015	-0.244	-0.4354
444LEU	HA	1139	5.762	6.349	6.784	-0.5327	-1.8326	-3.3309
444LEU	CB	1140	5.91	6.492	6.789	-0.2772	0.0297	0.5358
444LEU	HB1	1141	5.936	6.585	6.739	-1.4233	-0.3792	-0.8971
444LEU	HB2	1142	5.899	6.525	6.892	3.3827	-1.0016	1.3958
444LEU	CG	1143	6.036	6.403	6.786	-0.3113	0.0761	-0.2778
444LEU	HG	1144	6.069	6.386	6.683	-0.9228	-0.3025	-0.4136
444LEU	CD1	1145	6.148	6.466	6.868	0.5832	-0.0688	-0.4769
444LEU	HD11	1146	6.116	6.496	6.968	-0.4196	0.4846	-0.947
444LEU	HD12	1147	6.229	6.397	6.892	1.4964	0.2118	-2.542
444LEU	HD13	1148	6.19	6.557	6.827	-3.9473	2.6536	0.232
444LEU	CD2	1149	6.006	6.256	6.83	0.475	-0.1724	-0.3932
444LEU	HD21	1150	6.1	6.201	6.833	-0.3187	-1.5471	0.9016
444LEU	HD22	1151	5.96	6.262	6.929	-0.2396	2.5511	-0.804
444LEU	HD23	1152	5.93	6.219	6.761	-2.3545	0.5466	2.1168
444LEU	C	1153	5.662	6.534	6.752	0.0667	0.0959	0.3103
444LEU	O	1154	5.586	6.508	6.847	-0.0125	-0.4826	0.0757
445GLU	N	1155	5.639	6.631	6.661	0.2574	0.2317	-0.3344
445GLU	H	1156	5.695	6.649	6.579	0.2223	-0.03	-0.4152
445GLU	CA	1157	5.525	6.727	6.669	-0.1068	0.7219	-0.0647
445GLU	HA	1158	5.512	6.774	6.767	2.0233	-0.5648	0.9018
445GLU	CB	1159	5.557	6.851	6.577	0.1759	-0.2916	-0.357
445GLU	HB1	1160	5.548	6.826	6.471	-1.2932	-0.1013	-0.2949
445GLU	HB2	1161	5.475	6.92	6.597	0.1903	0.1661	-1.7809
445GLU	CG	1162	5.698	6.913	6.603	-0.0632	-0.5064	-0.3289
445GLU	HG1	1163	5.7	6.938	6.709	-1.6164	-1.3578	-0.0627
445GLU	HG2	1164	5.778	6.841	6.587	0.8321	0.1723	0.8946
445GLU	CD	1165	5.732	7.042	6.532	0.5655	-0.2261	-0.2219
445GLU	OE1	1166	5.634	7.113	6.493	0.3809	-0.0322	-0.2114
445GLU	OE2	1167	5.849	7.084	6.524	-0.3141	0.3602	-0.0632
445GLU	C	1168	5.39	6.652	6.627	-0.2272	0.3311	-0.9627
445GLU	O	1169	5.286	6.669	6.691	0.2932	-0.1634	0.1176
446LEU	N	1170	5.399	6.554	6.538	0.0485	0.0554	0.1871
446LEU	H	1171	5.476	6.561	6.473	-1.9498	3.2322	-2.1244
446LEU	CA	1172	5.29	6.479	6.483	-0.0383	0.0179	-0.8546
446LEU	HA	1173	5.197	6.535	6.496	-0.4561	-0.9276	0.3611
446LEU	CB	1174	5.331	6.427	6.348	0.2094	-0.3628	-0.2157
446LEU	HB1	1175	5.424	6.37	6.354	0.3137	-0.0744	1.2845
446LEU	HB2	1176	5.268	6.35	6.305	1.1448	-0.3226	-1.7292
446LEU	CG	1177	5.335	6.549	6.241	0.3097	-0.1721	0.3403
446LEU	HG	1178	5.397	6.628	6.283	-0.8126	1.0415	-0.2291
446LEU	CD1	1179	5.39	6.494	6.107	0.5447	-0.7508	-0.3288
446LEU	HD11	1180	5.483	6.443	6.134	0.4605	-0.6527	0.1644
446LEU	HD12	1181	5.329	6.425	6.05	-3.0864	1.4774	0.5585
446LEU	HD13	1182	5.418	6.571	6.036	-1.0039	0.5994	0.4631
446LEU	CD2	1183	5.199	6.608	6.22	-0.0865	-0.322	-0.1179
446LEU	HD21	1184	5.226	6.698	6.165	-0.7685	0.1388	0.2819
446LEU	HD22	1185	5.13	6.548	6.16	0.0605	-0.487	-0.1249
446LEU	HD23	1186	5.152	6.642	6.312	-2.9931	-0.2381	-1.5164
446LEU	C	1187	5.27	6.36	6.576	0.2861	0.6996	-0.0534
446LEU	O	1188	5.16	6.304	6.587	-0.6024	0.272	0.1486
447PHE	N	1189	5.373	6.314	6.643	0.4843	0.1986	0.3719
447PHE	H	1190	5.455	6.37	6.627	0.2194	0.5783	0.3455
447PHE	CA	1191	5.372	6.218	6.759	-0.4554	0.4432	-0.0917
447PHE	HA	1192	5.317	6.129	6.729	-0.7689	0.6825	-0.2253
447PHE	CB	1193	5.518	6.174	6.789	0.0514	-0.2587	-0.0274
447PHE	HB1	1194	5.556	6.125	6.7	0.178	1.5853	-1.0382
447PHE	HB2	1195	5.58	6.258	6.822	0.6269	-1.1321	1.1751
447PHE	CG	1196	5.528	6.051	6.878	0.3465	0.1035	-0.8298
447PHE	CD1	1197	5.588	6.052	7.008	-0.3007	0.3699	-0.159
447PHE	HD1	1198	5.633	6.147	7.035	1.5228	-1.0519	2.1822
447PHE	CD2	1199	5.473	5.928	6.832	-0.5446	0.1886	0.4906
447PHE	HD2	1200	5.426	5.93	6.735	2.8992	-0.4118	-1.3583
447PHE	CE1	1201	5.596	5.936	7.09	-0.2662	-0.5786	0.5909
447PHE	HE1	1202	5.636	5.944	7.19	0.6638	0.8141	0.1421
447PHE	CE2	1203	5.488	5.807	6.906	-0.3355	0.6056	0.1309
447PHE	HE2	1204	5.449	5.714	6.868	1.114	0.3501	-0.849
447PHE	CZ	1205	5.542	5.812	7.041	0.6061	0.0127	0.2657
447PHE	HZ	1206	5.549	5.72	7.097	-0.8817	-0.2905	-0.015
447PHE	C	1207	5.306	6.265	6.887	-0.0299	0.5488	1.2613
447PHE	O	1208	5.214	6.197	6.937	-0.9872	-0.1824	-0.3059
448VAL	N	1209	5.333	6.392	6.929	0.3383	0.7324	0.0225
448VAL	H	1210	5.41	6.438	6.882	1.9616	-0.9568	0.8702
448VAL	CA	1211	5.254	6.467	7.027	-0.125	0.6736	0.3185
448VAL	HA	1212	5.255	6.402	7.115	-1.7445	0.6386	0.3296
448VAL	CB	1213	5.327	6.589	7.075	-1.1708	0.4655	-0.28
448VAL	HB	1214	5.337	6.647	6.983	-0.8544	-1.1091	-1.2814
448VAL	CG1	1215	5.246	6.684	7.171	-0.1641	-0.8226	0.4976
448VAL	HG11	1216	5.227	6.65	7.273	0.1055	-0.4872	0.6606
448VAL	HG12	1217	5.302	6.776	7.19	-1.359	0.0552	-0.1323
448VAL	HG13	1218	5.153	6.721	7.129	-0.2588	0.3387	1.6661
448VAL	CG2	1219	5.468	6.563	7.142	0.6715	0.188	-0.5687
448VAL	HG21	1220	5.461	6.569	7.25	1.4509	0.9197	-0.5502
448VAL	HG22	1221	5.519	6.472	7.11	-0.086	0.5211	-2.9476
448VAL	HG23	1222	5.528	6.649	7.113	-0.2852	1.3358	0.6964
448VAL	C	1223	5.112	6.484	6.989	-0.3574	0.0005	-0.1285
448VAL	O	1224	5.019	6.451	7.064	0.1552	-0.2143	-0.2733
449LEU	N	1225	5.088	6.538	6.865	-0.8375	-0.4376	-0.0323
449LEU	H	1226	5.17	6.576	6.819	-1.2648	2.5222	1.386
449LEU	CA	1227	4.962	6.559	6.8	-0.9018	0.7884	-1.2961
[truncated: 65,071 more rows]

## Sheet: cpd_1-Nurr1_WT_md4_end_200
compound 1 and Nurr1-WT -- Simulation 4, 200 ns
[truncated: 66,300 more rows]
