# Supplementary material for: Structural and mechanistic profiling of Nurr1 modulation by vidofludimus enables structure-guided ligand design
Source: Commun Chem. 2025 May 21;8:159. doi: 10.1038/s42004-025-01553-8 (PMC12095788; doi:10.1038/s42004-025-01553-8)
Supplement: Supplementary file 3 — Supplementary Data 1 [file 42004_2025_1553_MOESM3_ESM.zip › Supplementary Data 1/MD_Nurr1-wt_Vidofludimus_start_end.xlsx]

## Sheet: vido-Nurr1_WT_md_start
vidofludimus and Nurr1-WT -- Start of simulation
Crystal structure of Nurr1 LBD in water
53172
363SER	N	1	5.45	5.474	5.094	-0.3354	0.327	0.0632
363SER	H1	2	5.383	5.407	5.059	-2.5368	3.0426	-1.3084
363SER	H2	3	5.43	5.509	5.187	-1.1962	0.7897	-0.2814
363SER	H3	4	5.446	5.556	5.036	0.0908	1.7602	1.9711
363SER	CA	5	5.593	5.44	5.091	0.7663	0.0622	-0.7028
363SER	HA	6	5.649	5.52	5.14	1.4621	-1.3304	0.8865
363SER	CB	7	5.608	5.317	5.182	0.3415	-0.1239	-0.727
363SER	HB1	8	5.547	5.331	5.272	-1.0645	-0.6608	-1.5693
363SER	HB2	9	5.562	5.233	5.13	-1.3116	1.056	-1.2434
363SER	OG	10	5.746	5.305	5.213	-0.0798	-0.3118	-0.0466
363SER	HG	11	5.749	5.244	5.284	-1.7409	-0.0446	0.2959
363SER	C	12	5.651	5.427	4.943	0.5189	0.3997	0.1356
363SER	O	13	5.767	5.458	4.92	-0.169	-0.7571	0.0045
364LEU	N	14	5.558	5.386	4.848	-0.1819	0.655	0.0356
364LEU	H	15	5.469	5.355	4.883	-0.8408	1.2777	-1.0182
364LEU	CA	16	5.587	5.372	4.705	-0.9742	-0.0266	0.8524
364LEU	HA	17	5.675	5.314	4.68	-0.0569	1.3445	0.7949
364LEU	CB	18	5.47	5.298	4.638	0.3219	0.5482	-0.1658
364LEU	HB1	19	5.47	5.203	4.692	0.2432	-0.9077	-2.6067
364LEU	HB2	20	5.376	5.347	4.662	0.0081	-0.9336	1.9338
364LEU	CG	21	5.477	5.261	4.486	-0.2532	0.0466	-0.1304
364LEU	HG	22	5.488	5.358	4.437	1.6284	0.0604	0.2174
364LEU	CD1	23	5.594	5.173	4.449	-0.3571	1.0992	0.1385
364LEU	HD11	24	5.622	5.103	4.528	-0.4166	1.4774	0.5001
364LEU	HD12	25	5.589	5.122	4.353	-0.6647	-0.5001	0.9799
364LEU	HD13	26	5.68	5.238	4.432	0.6312	-0.4832	-1.187
364LEU	CD2	27	5.346	5.191	4.452	-0.2295	-0.5651	-0.1685
364LEU	HD21	28	5.337	5.1	4.512	-1.3717	-0.5102	-0.2261
364LEU	HD22	29	5.254	5.248	4.467	-1.1985	-1.7755	-1.1887
364LEU	HD23	30	5.342	5.154	4.349	4.4685	0.5446	-0.9798
364LEU	C	31	5.618	5.509	4.643	-0.0214	-0.9589	0.4259
364LEU	O	32	5.721	5.523	4.576	-0.285	0.7839	0.1964
365ILE	N	33	5.538	5.618	4.667	0.2612	0.0409	0.3399
365ILE	H	34	5.453	5.606	4.72	1.0934	-0.5936	1.5733
365ILE	CA	35	5.569	5.747	4.62	-0.2051	-0.5504	0.8341
365ILE	HA	36	5.591	5.738	4.514	0.1966	-2.0817	1.0201
365ILE	CB	37	5.441	5.842	4.65	0.2165	0.3755	-0.1154
365ILE	HB	38	5.375	5.791	4.721	-0.3471	-1.2711	-1.7478
365ILE	CG1	39	5.36	5.846	4.515	0.5874	0.029	0.1582
365ILE	HG11	40	5.422	5.877	4.43	1.6336	-1.2839	0.4105
365ILE	HG12	41	5.314	5.75	4.494	-0.4801	0.2551	1.3651
365ILE	CG2	42	5.466	5.988	4.7	0.289	-0.1542	0.454
365ILE	HG21	43	5.373	6.041	4.718	-1.2996	-2.0759	-1.5656
365ILE	HG22	44	5.513	5.988	4.799	-0.498	2.1439	0.8839
365ILE	HG23	45	5.53	6.038	4.629	-0.6549	0.6579	0.1627
365ILE	CD	46	5.237	5.944	4.519	0.5373	0.0191	-0.9421
365ILE	HD1	47	5.163	5.91	4.446	0.1865	0.1725	-0.6592
365ILE	HD2	48	5.197	5.926	4.618	1.8144	-0.9538	-0.5658
365ILE	HD3	49	5.269	6.048	4.514	-0.636	0.5966	1.8863
365ILE	C	50	5.701	5.8	4.683	0.148	0.6263	0.0085
365ILE	O	51	5.774	5.867	4.614	-0.746	-0.0164	0.3483
366SER	N	52	5.727	5.765	4.808	-0.2173	-1.1568	-0.5066
366SER	H	53	5.646	5.727	4.855	0.005	-1.1457	-0.1065
366SER	CA	54	5.833	5.818	4.89	-0.1059	-0.0989	-0.1394
366SER	HA	55	5.829	5.925	4.909	1.0348	-0.1375	0.394
366SER	CB	56	5.826	5.771	5.031	-0.038	-0.049	0.2856
366SER	HB1	57	5.848	5.664	5.027	-1.9877	-0.4499	-1.259
366SER	HB2	58	5.912	5.811	5.084	-0.1166	0.926	-0.301
366SER	OG	59	5.705	5.79	5.102	0.1964	0.4666	-0.6897
366SER	HG	60	5.706	5.879	5.135	3.1082	0.3783	-0.3396
366SER	C	61	5.975	5.789	4.822	0.1835	-0.1976	0.8519
366SER	O	62	6.068	5.872	4.817	-0.0257	-0.1453	0.0128
367ALA	N	63	5.982	5.673	4.755	0.3275	-0.0986	-0.0446
367ALA	H	64	5.907	5.607	4.745	0.4532	0.0923	-3.1913
367ALA	CA	65	6.1	5.618	4.688	-0.1724	0.0204	-0.1984
367ALA	HA	66	6.193	5.653	4.734	-0.2633	-0.2629	0.2083
367ALA	CB	67	6.087	5.465	4.687	-0.6512	0.0052	-0.2917
367ALA	HB1	68	5.993	5.447	4.634	-1.5401	-1.8182	1.7862
367ALA	HB2	69	6.159	5.41	4.627	-1.975	-1.1202	-0.9188
367ALA	HB3	70	6.079	5.427	4.789	0.1697	2.2191	0.6607
367ALA	C	71	6.101	5.665	4.544	-0.2262	0.5824	0.1435
367ALA	O	72	6.212	5.675	4.487	-0.9974	-0.7808	-0.3734
368LEU	N	73	5.988	5.669	4.475	-0.0332	0.0669	-0.0681
368LEU	H	74	5.9	5.644	4.518	-0.8378	1.2621	-0.9598
368LEU	CA	75	5.991	5.727	4.34	0.5766	0.1121	-0.2771
368LEU	HA	76	6.055	5.673	4.27	-0.2522	0.3353	-1.2179
368LEU	CB	77	5.856	5.716	4.275	0.8228	-0.2813	-0.1338
368LEU	HB1	78	5.79	5.756	4.352	0.5465	0.5448	-0.7817
368LEU	HB2	79	5.837	5.797	4.205	-0.982	0.0828	0.719
368LEU	CG	80	5.826	5.584	4.202	0.386	-0.0635	0.7105
368LEU	HG	81	5.886	5.579	4.11	0.771	0.3742	0.9337
368LEU	CD1	82	5.855	5.457	4.283	0.0985	-0.3073	0.0158
368LEU	HD11	83	5.809	5.452	4.382	0.0712	-0.1656	0.0104
368LEU	HD12	84	5.814	5.369	4.235	-1.6021	0.4834	-0.0806
368LEU	HD13	85	5.961	5.436	4.284	0.4192	1.103	1.5659
368LEU	CD2	86	5.68	5.574	4.15	0.5338	-0.8473	-0.1177
368LEU	HD21	87	5.609	5.577	4.233	1.4722	-2.6878	0.821
368LEU	HD22	88	5.658	5.645	4.07	-0.4109	-2.7748	-1.6629
368LEU	HD23	89	5.658	5.475	4.109	3.1042	-2.4945	2.1566
368LEU	C	90	6.029	5.872	4.346	0.2722	-0.8377	0.0308
368LEU	O	91	6.096	5.915	4.247	0.1918	0.0334	0.2306
369VAL	N	92	5.989	5.951	4.451	-0.4783	0.6792	-0.2098
369VAL	H	93	5.92	5.912	4.514	-1.8671	4.0028	0.5431
369VAL	CA	94	6.033	6.091	4.468	-0.1072	0.4725	0.3039
369VAL	HA	95	6.019	6.15	4.377	-0.3922	0.137	0.1261
369VAL	CB	96	5.942	6.16	4.578	0.7499	0.4986	-1.0721
369VAL	HB	97	5.947	6.1	4.669	1.7585	0.7052	-0.9699
369VAL	CG1	98	6.001	6.298	4.635	-0.0134	0.638	0.086
369VAL	HG11	99	6.101	6.283	4.675	0.1438	-0.7864	-0.8086
369VAL	HG12	100	6.02	6.375	4.56	1.9793	-0.6748	-0.8495
369VAL	HG13	101	5.935	6.321	4.719	0.5639	-1.8371	1.2848
369VAL	CG2	102	5.795	6.179	4.539	1.3084	-0.6909	-0.8914
369VAL	HG21	103	5.753	6.079	4.546	0.2826	-0.1968	0.3488
369VAL	HG22	104	5.746	6.236	4.618	0.5628	-3.0799	0.4917
369VAL	HG23	105	5.791	6.224	4.44	0.8516	-1.3566	-1.1784
369VAL	C	106	6.178	6.095	4.514	0.0866	0.5478	-0.0768
369VAL	O	107	6.245	6.192	4.477	0.4487	-0.3936	-0.0599
370ARG	N	108	6.225	6.004	4.596	0.2228	0.2486	0.3655
370ARG	H	109	6.159	5.944	4.644	-0.1461	0.2553	-0.1305
370ARG	CA	110	6.368	5.995	4.636	0.2902	0.9002	0.249
370ARG	HA	111	6.404	6.09	4.677	-0.2077	0.3804	1.9698
370ARG	CB	112	6.397	5.878	4.734	0.1947	0.0053	-0.1233
370ARG	HB1	113	6.313	5.876	4.804	-0.9909	-0.0848	-1.5164
370ARG	HB2	114	6.4	5.782	4.684	-1.3795	0.3827	-1.0061
370ARG	CG	115	6.537	5.868	4.795	0.5113	-0.3123	-0.165
370ARG	HG1	116	6.591	5.817	4.715	-1.5705	-0.5127	-1.5036
370ARG	HG2	117	6.584	5.966	4.809	-1.3012	0.8496	-1.7494
370ARG	CD	118	6.541	5.8	4.935	0.615	0.1207	0.0149
370ARG	HD1	119	6.456	5.833	4.994	2.4582	2.0485	1.7438
370ARG	HD2	120	6.55	5.693	4.913	-1.1096	-0.2436	0.8871
370ARG	NE	121	6.665	5.826	5.009	-0.1776	0.0748	-0.3752
370ARG	HE	122	6.747	5.79	4.961	1.0771	-0.8358	2.2797
370ARG	CZ	123	6.683	5.891	5.129	-0.8793	-0.568	0.7504
370ARG	NH1	124	6.582	5.936	5.205	0.0577	0.222	0.1856
370ARG	HH11	125	6.488	5.947	5.171	0.4545	1.8594	-0.4452
370ARG	HH12	126	6.59	5.928	5.306	0.598	-0.1687	0.1184
370ARG	NH2	127	6.808	5.908	5.172	0.0717	-0.1487	0.4588
370ARG	HH21	128	6.881	5.874	5.111	-3.19	-1.6877	-2.9944
370ARG	HH22	129	6.835	5.983	5.234	1.4431	1.6237	-2.0613
370ARG	C	130	6.45	5.964	4.512	-0.926	-0.2928	-0.2557
370ARG	O	131	6.55	6.032	4.485	0.3918	-0.4366	-0.3745
371ALA	N	132	6.412	5.865	4.432	0.1206	-0.4343	-0.2213
371ALA	H	133	6.335	5.811	4.468	-1.7691	2.8734	1.1088
371ALA	CA	134	6.471	5.838	4.304	0.1796	0.599	0.5849
371ALA	HA	135	6.571	5.804	4.334	-0.1439	-3.1498	-1.8204
371ALA	CB	136	6.409	5.711	4.241	-0.0788	-0.2583	-0.7354
371ALA	HB1	137	6.415	5.622	4.302	-1.9606	-0.0423	-0.1602
371ALA	HB2	138	6.302	5.727	4.225	0.0998	-0.3106	-2.1934
371ALA	HB3	139	6.456	5.689	4.145	-0.6192	-0.7459	-0.8933
371ALA	C	140	6.487	5.956	4.206	-0.3882	-0.4627	-0.187
371ALA	O	141	6.585	5.965	4.136	0.1692	0.7274	-0.2539
372HIS	N	142	6.385	6.042	4.202	0.4343	-0.0434	0.5184
372HIS	H	143	6.308	6.025	4.265	1.8637	-3.7192	1.5631
372HIS	CA	144	6.386	6.162	4.119	-0.3783	-0.154	-0.1535
372HIS	HA	145	6.416	6.121	4.022	4.0433	-1.2098	1.4388
372HIS	CB	146	6.247	6.226	4.104	-0.4037	0.8663	-0.3944
372HIS	HB1	147	6.183	6.152	4.056	0.622	0.6263	-1.4284
372HIS	HB2	148	6.193	6.245	4.197	-0.7743	-1.6437	-0.0238
372HIS	CG	149	6.227	6.349	4.014	-0.4788	-0.9709	0.5858
372HIS	ND1	150	6.148	6.455	4.046	0.4777	-0.0381	-0.8613
372HIS	CD2	151	6.28	6.371	3.89	-0.0454	-0.5724	-0.3613
372HIS	HD2	152	6.343	6.319	3.819	-0.2786	-1.2244	-0.0912
372HIS	CE1	153	6.153	6.538	3.945	-0.1239	-0.4332	-0.4476
372HIS	HE1	154	6.098	6.63	3.935	-1.0621	-0.8477	0.6782
372HIS	NE2	155	6.235	6.493	3.852	0.3089	-0.4915	0.1789
372HIS	HE2	156	6.249	6.538	3.762	0.3288	-1.1436	-0.1479
372HIS	C	157	6.487	6.267	4.168	0.2093	0.2808	-0.2583
372HIS	O	158	6.574	6.309	4.094	0.4237	0.1731	-0.0989
373VAL	N	159	6.493	6.3	4.296	0.21	-0.4549	-0.1824
373VAL	H	160	6.437	6.247	4.361	0.552	-1.361	-0.6229
373VAL	CA	161	6.593	6.391	4.356	0.7134	0.4423	-0.2013
373VAL	HA	162	6.589	6.477	4.289	0.4167	0.2979	-0.37
373VAL	CB	163	6.532	6.424	4.494	-0.1786	-0.2662	-0.2948
373VAL	HB	164	6.54	6.328	4.544	1.8018	0.44	0.8502
373VAL	CG1	165	6.622	6.522	4.569	0.0725	0.3	-0.4417
373VAL	HG11	166	6.643	6.617	4.521	-0.0948	0.6993	0.2593
373VAL	HG12	167	6.581	6.541	4.668	0.8643	-0.6408	0.0927
373VAL	HG13	168	6.718	6.472	4.585	0.7349	0.7781	-2.5256
373VAL	CG2	169	6.397	6.49	4.488	-0.1999	-0.7338	0.1235
373VAL	HG21	170	6.387	6.573	4.418	-2.4581	-1.6452	-0.7416
373VAL	HG22	171	6.316	6.424	4.456	0.364	-0.7644	-1.2978
373VAL	HG23	172	6.374	6.535	4.585	-1.7042	2.6391	-1.6249
373VAL	C	173	6.735	6.331	4.376	0.6532	0.9987	-0.1952
373VAL	O	174	6.829	6.4	4.37	0.1006	0.1919	-0.0783
374ASP	N	175	6.742	6.199	4.387	0.5043	0.1583	-0.3946
374ASP	H	176	6.662	6.15	4.422	1.6003	-0.4238	1.4217
374ASP	CA	177	6.864	6.127	4.38	-0.2302	-0.1289	-0.0522
374ASP	HA	178	6.94	6.179	4.438	-0.0822	-0.4038	0.0045
374ASP	CB	179	6.848	5.982	4.434	-0.0658	-0.6291	0.4289
374ASP	HB1	180	6.76	5.935	4.391	0.5962	-2.7875	1.3067
374ASP	HB2	181	6.932	5.926	4.393	0.4856	-1.0229	2.0184
374ASP	CG	182	6.873	5.953	4.579	-0.3803	-1.6082	-0.6066
374ASP	OD1	183	6.882	5.833	4.609	0.0596	-0.3197	-0.02
374ASP	OD2	184	6.877	6.046	4.664	0.1296	-0.5506	0.7143
374ASP	C	185	6.925	6.126	4.235	-0.6278	-0.4311	0.3764
374ASP	O	186	7.051	6.106	4.226	0.6355	0.5811	-0.2333
375SER	N	187	6.849	6.135	4.128	-0.194	0.9236	0.3879
375SER	H	188	6.752	6.156	4.146	-0.3463	0.969	-0.4717
375SER	CA	189	6.897	6.124	3.993	-0.4092	-0.0855	0.4924
375SER	HA	190	7.003	6.103	3.998	-0.5625	-0.7056	1.4227
375SER	CB	191	6.806	6.032	3.911	-0.8634	-0.463	-0.3262
375SER	HB1	192	6.848	6.003	3.815	0.2017	-0.4994	0.1338
375SER	HB2	193	6.797	5.934	3.959	1.2782	-0.4951	0.1141
375SER	OG	194	6.67	6.066	3.897	-0.8839	0.1589	0.0472
375SER	HG	195	6.637	6.071	3.986	0.4236	-0.3617	0.5878
375SER	C	196	6.892	6.257	3.92	-0.2785	0.3061	-0.2009
375SER	O	197	6.903	6.266	3.794	-0.3128	0.0157	0.0831
376ASN	N	198	6.885	6.37	3.996	0.3058	0.4203	0.0677
376ASN	H	199	6.886	6.359	4.097	1.9916	-2.1917	-0.1328
376ASN	CA	200	6.891	6.505	3.95	0.5036	0.3635	0.3084
376ASN	HA	201	6.917	6.495	3.844	-0.6747	-0.0011	0.0355
376ASN	CB	202	6.749	6.564	3.954	-0.6141	0.002	0.1604
376ASN	HB1	203	6.696	6.543	4.047	0.9144	-1.5545	0.7402
376ASN	HB2	204	6.755	6.673	3.948	1.515	-0.1184	-1.3446
376ASN	CG	205	6.654	6.518	3.844	0.991	-0.0133	0.3079
376ASN	OD1	206	6.659	6.572	3.738	0.4707	0.3008	-0.0174
376ASN	ND2	207	6.586	6.405	3.85	0.0838	0.9409	-0.3339
376ASN	HD21	208	6.578	6.363	3.941	-0.2913	-0.7027	-1.1025
376ASN	HD22	209	6.529	6.383	3.77	1.5525	1.793	-1.6782
376ASN	C	210	6.995	6.579	4.029	-0.785	0.1947	-0.5686
376ASN	O	211	7.002	6.572	4.149	0.1259	-0.181	-0.2075
377PRO	N	212	7.078	6.666	3.965	0.7862	0.3649	0.1824
377PRO	CA	213	7.168	6.756	4.03	-0.1941	-0.0492	0.2547
377PRO	HA	214	7.221	6.702	4.107	0.5869	2.4104	1.5498
377PRO	CB	215	7.268	6.799	3.919	-0.536	0.3431	-0.6142
377PRO	HB1	216	7.318	6.893	3.946	-0.8087	0.144	0.6232
377PRO	HB2	217	7.353	6.731	3.911	0.3067	1.3348	-0.4324
377PRO	CG	218	7.182	6.798	3.794	-0.1964	0.0154	0.1375
377PRO	HG1	219	7.114	6.882	3.782	-0.8728	-0.598	-0.4252
377PRO	HG2	220	7.236	6.785	3.7	-0.2679	-0.0915	0.1107
377PRO	CD	221	7.082	6.684	3.817	-0.477	-0.2665	-0.658
377PRO	HD1	222	6.982	6.696	3.773	-0.0835	2.209	-1.0503
377PRO	HD2	223	7.126	6.597	3.769	1.1422	0.2194	-0.1055
377PRO	C	224	7.077	6.871	4.096	-0.2815	0.5406	-0.4528
377PRO	O	225	6.968	6.903	4.053	-0.029	0.1011	0.8257
378ALA	N	226	7.131	6.941	4.198	-0.3306	0.0119	0.6835
378ALA	H	227	7.226	6.912	4.22	0.878	0.9756	-2.7043
378ALA	CA	228	7.058	7.052	4.267	-0.2991	0.3107	0.4365
378ALA	HA	229	6.958	7.012	4.285	-0.1175	-1.4392	-1.9192
378ALA	CB	230	7.133	7.087	4.401	-0.2647	-0.204	0.0384
378ALA	HB1	231	7.092	7.178	4.445	-0.6561	-0.3049	-0.1086
378ALA	HB2	232	7.105	7.025	4.486	0.0349	2.0401	1.8761
378ALA	HB3	233	7.241	7.079	4.399	-0.3365	-2.7055	-3.4556
378ALA	C	234	7.056	7.176	4.188	0.7298	-0.0809	-0.5108
378ALA	O	235	7.146	7.209	4.118	0.0239	0.3378	-0.4587
379MET	N	236	6.942	7.251	4.194	0.4813	0.3078	-0.0936
379MET	H	237	6.883	7.229	4.273	0.5663	-0.0387	-0.1257
379MET	CA	238	6.914	7.377	4.12	0.5263	-0.252	0.1383
379MET	HA	239	6.947	7.35	4.02	-1.1269	1.5075	-0.9781
379MET	CB	240	6.764	7.409	4.112	0.7314	0.6493	0.0081
379MET	HB1	241	6.725	7.425	4.213	1.2836	-1.2917	0.5691
379MET	HB2	242	6.764	7.5	4.051	-0.5333	1.547	1.2666
379MET	CG	243	6.681	7.305	4.043	-0.4881	0.453	1.031
379MET	HG1	244	6.703	7.215	4.1	-0.5418	1.6056	2.965
379MET	HG2	245	6.577	7.332	4.063	-0.7882	-0.0965	0.2643
379MET	SD	246	6.702	7.276	3.864	0.1367	-0.0203	0.1517
379MET	CE	247	6.619	7.424	3.804	0.8761	-0.4468	0.4645
379MET	HE1	248	6.678	7.514	3.825	-1.855	1.1591	1.7412
379MET	HE2	249	6.607	7.423	3.696	-0.8964	2.2549	0.5314
379MET	HE3	250	6.525	7.432	3.857	0.2143	-1.1267	-0.5687
379MET	C	251	6.993	7.501	4.168	-0.711	0.162	-0.1387
379MET	O	252	6.985	7.612	4.115	0.6417	0.1953	-0.0391
380THR	N	253	7.084	7.481	4.271	-0.3309	-0.3209	0.5878
380THR	H	254	7.099	7.387	4.303	1.2477	-0.3544	-0.1359
380THR	CA	255	7.181	7.573	4.32	-0.3787	0.2634	-0.1895
380THR	HA	256	7.173	7.672	4.276	-0.7259	-0.6647	-2.2907
380THR	CB	257	7.151	7.584	4.475	-0.4608	0.4245	0.3524
380THR	HB	258	7.228	7.63	4.538	-1.8402	1.7533	1.1523
380THR	OG1	259	7.123	7.454	4.533	-0.0619	-0.3491	0.8369
380THR	HG1	260	7.203	7.414	4.565	-0.2353	-1.2898	0.1468
380THR	CG2	261	7.033	7.673	4.504	0.4379	-0.3494	-0.6105
380THR	HG21	262	6.947	7.658	4.439	-0.2014	2.5632	-0.5654
380THR	HG22	263	6.997	7.656	4.605	0.938	1.0056	-0.1791
380THR	HG23	264	7.064	7.777	4.514	-2.4954	0.6234	-0.8215
380THR	C	265	7.326	7.524	4.291	0.2972	0.8466	0.2484
380THR	O	266	7.423	7.563	4.349	-0.2712	-0.0223	-0.0511
381SER	N	267	7.349	7.431	4.195	-0.6723	-0.9932	-0.6391
381SER	H	268	7.27	7.396	4.142	-0.4474	-0.9313	-1.0159
381SER	CA	269	7.478	7.368	4.168	0.2394	0.1224	-0.6919
381SER	HA	270	7.558	7.434	4.201	-0.977	1.1997	0.2214
381SER	CB	271	7.484	7.244	4.251	-0.0487	0.5213	0.1344
381SER	HB1	272	7.399	7.177	4.235	0.0452	0.2243	0.8809
381SER	HB2	273	7.568	7.183	4.219	-1.2032	-0.8561	-0.3946
381SER	OG	274	7.488	7.265	4.389	-0.2687	0.4355	0.3912
381SER	HG	275	7.532	7.347	4.398	-2.7063	2.045	-1.0106
381SER	C	276	7.497	7.341	4.018	0.5213	0.0743	-0.3163
381SER	O	277	7.569	7.248	3.973	-0.5223	0.3818	-0.6917
382LEU	N	278	7.429	7.419	3.934	-0.0768	-0.2369	-0.3024
382LEU	H	279	7.379	7.499	3.971	-2.2297	-2.2283	1.4184
382LEU	CA	280	7.409	7.39	3.788	1.0085	0.7279	0.2545
382LEU	HA	281	7.427	7.286	3.764	1.0519	0.5365	1.0959
382LEU	CB	282	7.272	7.45	3.739	0.0629	0.2564	0.1219
382LEU	HB1	283	7.276	7.558	3.734	-0.2199	0.4353	2.5447
382LEU	HB2	284	7.269	7.412	3.637	0.5634	1.1068	-0.2166
382LEU	CG	285	7.144	7.409	3.807	-0.2887	-0.0306	-0.7278
382LEU	HG	286	7.153	7.419	3.915	-3.3923	0.9328	-0.4638
382LEU	CD1	287	7.028	7.496	3.761	0.4181	0.109	0.2225
382LEU	HD11	288	6.953	7.476	3.837	1.6423	-1.3907	1.1007
382LEU	HD12	289	7.052	7.602	3.758	1.396	-0.0991	-2.6612
382LEU	HD13	290	6.998	7.46	3.662	-2.0018	-2.089	1.6448
382LEU	CD2	291	7.092	7.269	3.775	-0.5255	-0.1601	-0.2591
382LEU	HD21	292	7.165	7.19	3.79	-0.708	-0.1702	0.569
382LEU	HD22	293	7.003	7.241	3.83	-1.3678	0.6959	-1.1449
382LEU	HD23	294	7.074	7.239	3.671	0.5404	0.113	-0.5393
382LEU	C	295	7.515	7.474	3.721	-0.2068	0.1511	-0.6089
382LEU	O	296	7.567	7.576	3.777	0.0299	-0.0629	-0.1966
383ASP	N	297	7.552	7.438	3.598	0.399	0.4439	-0.4717
383ASP	H	298	7.503	7.36	3.558	0.7191	-0.864	1.5182
383ASP	CA	299	7.655	7.493	3.523	-0.5329	-0.5908	-0.0025
383ASP	HA	300	7.723	7.545	3.59	0.8135	-0.6585	-1.2656
383ASP	CB	301	7.733	7.381	3.449	-0.377	0.5761	-0.2792
383ASP	HB1	302	7.775	7.313	3.524	-1.2915	-0.5487	-0.7423
383ASP	HB2	303	7.665	7.327	3.383	-1.3511	1.9835	-0.4582
383ASP	CG	304	7.842	7.434	3.363	0.7476	-0.1905	-0.6638
383ASP	OD1	305	7.875	7.369	3.263	-0.2386	0.0783	-0.8785
383ASP	OD2	306	7.896	7.54	3.399	-0.4957	0.5908	0.8329
383ASP	C	307	7.598	7.591	3.418	-0.1356	-0.415	0.585
383ASP	O	308	7.515	7.545	3.343	0.1533	0.5272	0.1431
384TYR	N	309	7.642	7.718	3.418	-0.0201	0.5662	-0.2742
384TYR	H	310	7.713	7.744	3.485	-0.2487	0.9072	-0.1624
384TYR	CA	311	7.595	7.827	3.335	-0.163	-0.0686	-0.2309
384TYR	HA	312	7.51	7.786	3.28	-0.8343	-0.1961	0.867
384TYR	CB	313	7.53	7.941	3.413	0.1454	0.7844	0.2367
384TYR	HB1	314	7.592	7.988	3.489	0.8681	0.0333	0.1221
384TYR	HB2	315	7.506	8.024	3.346	-1.0569	-1.3878	-2.196
384TYR	CG	316	7.404	7.915	3.477	0.2352	-0.066	-0.5667
384TYR	CD1	317	7.397	7.853	3.604	0.0613	-0.081	-0.3475
384TYR	HD1	318	7.486	7.818	3.654	-0.8924	-1.2571	0.5818
384TYR	CD2	319	7.276	7.959	3.432	0.3814	0.2105	-0.852
384TYR	HD2	320	7.271	8.017	3.34	1.2127	-0.2883	-1.2292
384TYR	CE1	321	7.279	7.832	3.683	-0.2163	0.562	0.7702
384TYR	HE1	322	7.276	7.779	3.776	-0.4813	-1.1193	-0.1563
384TYR	CE2	323	7.159	7.951	3.507	0.7105	-0.2316	0.1274
384TYR	HE2	324	7.066	7.993	3.471	2.3886	1.0143	-3.2299
384TYR	CZ	325	7.154	7.885	3.634	-0.3239	0.1001	0.6199
384TYR	OH	326	7.035	7.883	3.702	-0.9865	-0.0196	0.7645
384TYR	HH	327	7.037	7.842	3.787	4.5345	-4.503	-0.8504
384TYR	C	328	7.706	7.882	3.239	-0.1584	0.5193	-0.2643
384TYR	O	329	7.683	7.983	3.167	0.1854	-0.3009	0.404
385SER	N	330	7.824	7.83	3.25	0.3149	0.447	-0.5139
385SER	H	331	7.829	7.746	3.306	0.4023	1.2943	0.8019
385SER	CA	332	7.944	7.879	3.184	-0.0717	-0.0645	-0.6392
385SER	HA	333	7.975	7.975	3.225	-0.1857	0.2678	-1.3224
385SER	CB	334	8.064	7.796	3.237	-0.1487	0.2553	-0.0717
385SER	HB1	335	8.157	7.843	3.204	-1.1603	0.6246	-2.7046
385SER	HB2	336	8.061	7.783	3.345	-0.822	0.9739	0.0045
385SER	OG	337	8.059	7.671	3.183	0.6018	0.1362	0.158
385SER	HG	338	7.987	7.635	3.234	0.7683	-0.0284	0.2764
385SER	C	339	7.938	7.873	3.026	-0.1766	0.7004	0.1037
385SER	O	340	8.014	7.942	2.956	0.1667	-0.2686	-0.1425
386ARG	N	341	7.848	7.79	2.968	-0.1235	-0.626	-0.1391
386ARG	H	342	7.802	7.718	3.021	1.9424	-1.4568	0.6436
386ARG	CA	343	7.819	7.795	2.822	0.0105	-0.0572	0.0477
386ARG	HA	344	7.893	7.858	2.774	0.3524	-0.3398	0.1963
386ARG	CB	345	7.841	7.651	2.768	0.1267	-0.4205	0.8586
386ARG	HB1	346	7.772	7.587	2.822	-0.2121	-0.4172	0.4309
386ARG	HB2	347	7.81	7.633	2.665	-0.5754	0.7464	0.8389
386ARG	CG	348	7.99	7.611	2.765	0.7879	0.0362	0.7334
386ARG	HG1	349	8.037	7.645	2.673	-1.8002	-0.1036	-0.7372
386ARG	HG2	350	8.041	7.653	2.852	0.6188	2.7156	-0.3633
386ARG	CD	351	8.027	7.464	2.768	0.0802	0.2344	-0.433
386ARG	HD1	352	8.128	7.456	2.727	-0.3953	-0.7456	-1.4731
386ARG	HD2	353	8.03	7.416	2.865	0.1629	0.3395	-0.383
386ARG	NE	354	7.962	7.366	2.679	-0.2515	-0.0146	0.8876
386ARG	HE	355	7.978	7.368	2.58	-0.9184	-1.6539	0.7139
386ARG	CZ	356	7.896	7.257	2.713	0.1993	-0.5603	-1.7481
386ARG	NH1	357	7.856	7.243	2.839	0.7623	0.0594	0.4876
386ARG	HH11	358	7.836	7.321	2.899	-0.7747	-0.5607	0.8212
386ARG	HH12	359	7.842	7.149	2.874	0.6	-0.5993	-1.216
386ARG	NH2	360	7.873	7.157	2.626	-0.4749	0.0645	0.3623
386ARG	HH21	361	7.924	7.163	2.538	1.1516	3.8745	1.3135
386ARG	HH22	362	7.844	7.064	2.65	0.1787	-0.2194	0.0897
386ARG	C	363	7.674	7.841	2.791	-0.0011	-0.1651	1.0458
386ARG	O	364	7.64	7.839	2.676	-0.3418	0.4839	0.5603
387PHE	N	365	7.591	7.878	2.883	-0.5785	-0.4516	-0.614
387PHE	H	366	7.63	7.882	2.976	1.7232	1.3398	-1.552
387PHE	CA	367	7.468	7.948	2.859	-0.3037	0.0649	-0.1712
387PHE	HA	368	7.408	7.877	2.802	-1.6043	0.4774	0.6329
387PHE	CB	369	7.406	7.986	2.994	0.5195	0.6859	0.1779
387PHE	HB1	370	7.388	7.893	3.048	0.8438	0.3287	-0.3148
387PHE	HB2	371	7.468	8.047	3.059	0.3817	0.6894	0.3056
387PHE	CG	372	7.266	8.048	2.989	0.0695	-0.0497	0.0374
387PHE	CD1	373	7.161	7.966	2.948	0.3815	-0.0383	-0.2037
387PHE	HD1	374	7.182	7.86	2.939	-2.548	-0.7843	0.7912
387PHE	CD2	375	7.247	8.187	3.019	-0.0778	-0.5299	-0.4061
387PHE	HD2	376	7.335	8.245	3.042	0.8872	-1.5091	-1.4975
387PHE	CE1	377	7.034	8.019	2.919	-0.0321	0.0099	0.0321
387PHE	HE1	378	6.951	7.959	2.885	0.7594	-1.2936	0.3057
387PHE	CE2	379	7.117	8.239	3	-0.3513	-0.0649	0.0077
387PHE	HE2	380	7.091	8.343	3.014	-0.4459	-0.268	1.3899
387PHE	CZ	381	7.013	8.155	2.947	-0.0632	-0.2116	0.0518
387PHE	HZ	382	6.914	8.197	2.942	-0.3903	-0.6734	1.9537
387PHE	C	383	7.496	8.074	2.782	-0.8276	0.1168	0.9728
387PHE	O	384	7.572	8.16	2.825	-0.1968	0.6009	-0.0773
388GLN	N	385	7.432	8.089	2.666	-0.7502	0.1872	-0.287
388GLN	H	386	7.386	8.005	2.634	-0.6319	-0.3683	0.9544
388GLN	CA	387	7.446	8.208	2.578	0.1548	0.0685	-1.0063
388GLN	HA	388	7.459	8.287	2.651	1.5656	-2.9417	2.2582
388GLN	CB	389	7.571	8.19	2.488	0.9571	-0.6845	-0.0923
388GLN	HB1	390	7.66	8.181	2.55	0.4255	1.1406	1.0351
388GLN	HB2	391	7.562	8.098	2.431	0.6219	-0.9863	0.4397
388GLN	CG	392	7.606	8.301	2.395	0.6179	0.612	-0.505
388GLN	HG1	393	7.697	8.28	2.34	0.92	0.8116	-0.0854
388GLN	HG2	394	7.531	8.308	2.316	1.5412	0.2564	-1.4374
388GLN	CD	395	7.621	8.44	2.45	-0.4199	-0.4287	0.2891
388GLN	OE1	396	7.52	8.498	2.486	0.3624	-0.6939	-0.6013
388GLN	NE2	397	7.739	8.503	2.448	0.4356	0.0477	0.334
388GLN	HE21	398	7.824	8.465	2.409	1.2035	1.1006	0.9307
388GLN	HE22	399	7.744	8.594	2.491	0.9672	-0.9538	2.5289
388GLN	C	400	7.314	8.228	2.518	-0.7588	0.1572	-0.1654
388GLN	O	401	7.274	8.155	2.419	0.0464	0.3713	-0.3631
389ALA	N	402	7.235	8.316	2.574	0.4464	0.6292	-0.177
389ALA	H	403	7.253	8.345	2.669	-0.0601	0.6382	-0.0804
389ALA	CA	404	7.106	8.351	2.523	-0.2082	0.2799	-0.2609
389ALA	HA	405	7.055	8.268	2.474	0.2615	-0.0217	-0.2392
389ALA	CB	406	7.024	8.382	2.649	0.1135	0.0899	-0.1319
389ALA	HB1	407	7.054	8.479	2.689	-0.336	1.4914	-2.9646
389ALA	HB2	408	6.919	8.397	2.622	0.344	-0.9206	-1.7318
389ALA	HB3	409	7.025	8.307	2.728	2.21	-0.9562	-1.0737
389ALA	C	410	7.104	8.465	2.432	0.4863	0.1862	0.081
389ALA	O	411	7.008	8.494	2.364	0.3974	-0.132	-0.2357
390ASN	N	412	7.222	8.534	2.417	-0.0294	-0.3902	-1.1121
390ASN	H	413	7.301	8.494	2.465	-1.0498	-2.8618	-1.3002
390ASN	CA	414	7.223	8.645	2.325	-0.2246	-1.089	-0.5566
390ASN	HA	415	7.135	8.7	2.358	0.0489	-0.4962	-0.7946
390ASN	CB	416	7.357	8.723	2.348	-0.0623	-0.0351	0.1132
390ASN	HB1	417	7.376	8.746	2.453	2.1424	-1.7392	0.1877
390ASN	HB2	418	7.442	8.661	2.317	-0.5975	-0.1076	-1.249
390ASN	CG	419	7.371	8.853	2.27	0.1682	0.9666	-0.3767
390ASN	OD1	420	7.436	8.862	2.168	0.1341	-0.4737	0.1515
390ASN	ND2	421	7.317	8.958	2.333	-0.6939	0.3514	0.4234
390ASN	HD21	422	7.277	8.957	2.426	-0.0276	0.7698	0.7171
390ASN	HD22	423	7.319	9.049	2.29	-0.3888	-0.5621	-1.645
390ASN	C	424	7.226	8.603	2.182	1.0418	-0.3894	0.4573
390ASN	O	425	7.301	8.511	2.147	-0.2678	-0.139	-0.8434
391PRO	N	426	7.142	8.666	2.092	0.2004	0.3271	-0.6938
391PRO	CA	427	7.131	8.617	1.952	-0.2822	0.0209	0.2771
391PRO	HA	428	7.129	8.508	1.95	-0.0603	0.0155	0.2921
391PRO	CB	429	7.003	8.672	1.899	0.4676	-0.1937	-0.115
391PRO	HB1	430	7.009	8.698	1.794	-0.1912	1.048	0.1417
391PRO	HB2	431	6.913	8.614	1.918	-2.0946	2.6379	-2.6123
391PRO	CG	432	6.995	8.802	1.974	0.2221	0.6688	-0.0946
391PRO	HG1	433	7.06	8.88	1.935	1.8207	-0.4079	0.3101
391PRO	HG2	434	6.89	8.831	1.98	-0.198	-0.5703	-0.9517
391PRO	CD	435	7.053	8.777	2.114	0.3741	0.4451	-0.4135
391PRO	HD1	436	7.107	8.863	2.151	1.0211	-0.5235	0.9692
391PRO	HD2	437	6.985	8.769	2.199	0.5984	-0.9326	-0.3313
391PRO	C	438	7.249	8.651	1.861	0.3895	0.0623	-0.0551
391PRO	O	439	7.271	8.584	1.76	0.099	0.0077	0.3657
392ASP	N	440	7.316	8.761	1.887	0.2818	-0.1283	-0.1498
392ASP	H	441	7.284	8.81	1.97	0.1532	-0.1538	-0.1834
392ASP	CA	442	7.431	8.823	1.818	0.2642	-0.6618	0.049
392ASP	HA	443	7.403	8.828	1.712	4.0903	1.2174	-1.0835
392ASP	CB	444	7.461	8.965	1.863	-0.8851	-0.1157	-0.1926
392ASP	HB1	445	7.512	8.968	1.959	-0.9114	-1.3506	-0.1226
392ASP	HB2	446	7.532	9.003	1.788	-1.447	3.0715	0.7488
392ASP	CG	447	7.35	9.065	1.865	0.4079	-0.4484	0.7531
392ASP	OD1	448	7.35	9.161	1.947	-0.4011	0.3709	0.0656
392ASP	OD2	449	7.267	9.072	1.769	-0.4833	-0.0235	0.0073
392ASP	C	450	7.558	8.74	1.849	0.165	0.1339	-0.5648
392ASP	O	451	7.633	8.701	1.763	0.3085	-0.1541	0.3507
393TYR	N	452	7.582	8.703	1.974	0.0946	-0.4137	0.1835
393TYR	H	453	7.515	8.731	2.044	1.3689	-0.4658	1.4829
393TYR	CA	454	7.694	8.62	2.021	0.4286	-0.3904	0.1469
393TYR	HA	455	7.777	8.647	1.955	-0.601	3.6207	0.1972
393TYR	CB	456	7.732	8.66	2.163	-0.7624	0.1904	-0.6728
393TYR	HB1	457	7.645	8.65	2.227	0.3362	-0.4872	0.7778
393TYR	HB2	458	7.807	8.582	2.183	-2.0211	-1.3627	-1.7439
393TYR	CG	459	7.797	8.796	2.188	-0.106	-0.5225	-0.0394
393TYR	CD1	460	7.871	8.865	2.087	-0.5731	0.4618	-0.2774
393TYR	HD1	461	7.884	8.814	1.992	0.4094	-0.9179	0.5588
393TYR	CD2	462	7.779	8.861	2.314	-0.0824	0.4518	0.5729
393TYR	HD2	463	7.726	8.816	2.397	-0.8584	-0.6392	-0.4794
393TYR	CE1	464	7.929	8.989	2.112	-0.3166	0.4875	-0.2706
393TYR	HE1	465	7.985	9.041	2.036	-0.9718	0.7716	-0.5704
393TYR	CE2	466	7.829	8.99	2.341	0.0822	0.1033	0.3619
393TYR	HE2	467	7.824	9.038	2.438	-1.0951	-2.1915	1.5186
393TYR	CZ	468	7.897	9.052	2.24	-0.6805	-0.654	0.6173
393TYR	OH	469	7.98	9.166	2.261	-0.6059	0.0215	-0.0234
393TYR	HH	470	7.999	9.178	2.352	0.9068	0.2015	-0.3366
393TYR	C	471	7.667	8.465	2.024	0.277	0.5102	0.2387
393TYR	O	472	7.728	8.381	2.086	0.153	-0.1256	0.1293
394GLN	N	473	7.569	8.427	1.933	0.0113	0.0052	-0.3408
394GLN	H	474	7.513	8.495	1.882	-0.0054	-0.5095	-1.0243
394GLN	CA	475	7.565	8.285	1.891	-0.0168	-1.341	-0.0917
394GLN	HA	476	7.572	8.22	1.977	0.347	-0.9256	0.197
394GLN	CB	477	7.437	8.255	1.81	0.0382	0.1443	0.1101
394GLN	HB1	478	7.447	8.32	1.724	-0.5921	-0.9154	-0.7924
394GLN	HB2	479	7.443	8.154	1.768	-0.0958	-0.0319	0.502
394GLN	CG	480	7.3	8.263	1.886	0.0515	-0.485	-0.0125
394GLN	HG1	481	7.261	8.363	1.903	1.3299	0.2889	-1.3698
394GLN	HG2	482	7.227	8.219	1.818	-0.9809	-0.0342	0.7839
394GLN	CD	483	7.307	8.173	2.009	0.4913	-0.3191	0.5735
394GLN	OE1	484	7.347	8.061	1.999	0.0896	0.3199	0.2765
394GLN	NE2	485	7.29	8.227	2.13	-0.0838	0.4482	-0.7443
394GLN	HE21	486	7.286	8.327	2.134	-0.9073	0.3999	-0.1638
394GLN	HE22	487	7.305	8.176	2.216	0.1474	3.0869	0.8706
394GLN	C	488	7.688	8.26	1.802	-0.0792	-0.1174	0.1863
394GLN	O	489	7.724	8.341	1.714	0.1867	-0.0202	0.3305
395MET	N	490	7.767	8.152	1.821	-0.0139	-0.0474	-0.1352
395MET	H	491	7.732	8.073	1.874	-0.0366	-1.6988	-2.4159
395MET	CA	492	7.9	8.131	1.765	-0.6359	-0.3679	0.4704
395MET	HA	493	7.959	8.222	1.778	-1.9282	1.0118	-2.4393
395MET	CB	494	7.978	8.018	1.839	-0.2693	0.1634	-0.511
395MET	HB1	495	8.081	8.014	1.804	-0.029	0.2636	0.1737
395MET	HB2	496	7.989	8.037	1.945	-0.5094	-0.7917	-0.3057
395MET	CG	497	7.917	7.877	1.851	0.2988	-0.2714	-0.1846
395MET	HG1	498	7.958	7.832	1.941	0.7412	-2.3116	-1.3421
395MET	HG2	499	7.81	7.893	1.858	0.764	2.8861	1.3496
395MET	SD	500	7.953	7.772	1.709	0.2889	-0.2309	-0.2636
395MET	CE	501	8.127	7.744	1.753	-0.1561	-0.2191	0.0643
395MET	HE1	502	8.15	7.651	1.701	0.7671	1.1966	-2.1956
395MET	HE2	503	8.186	7.826	1.713	-0.832	0.8858	1.2661
395MET	HE3	504	8.145	7.741	1.86	1.2747	1.7381	-0.0658
395MET	C	505	7.907	8.115	1.608	-0.2008	-0.2631	-0.2935
395MET	O	506	7.8	8.089	1.555	0.5978	-0.1647	-0.0037
396SER	N	507	8.026	8.145	1.554	-0.418	1.0263	0.3789
396SER	H	508	8.107	8.145	1.614	-1.0054	-2.8215	1.4194
396SER	CA	509	8.041	8.17	1.408	0.2948	-0.5274	-0.0394
396SER	HA	510	7.948	8.218	1.376	1.3287	1.9784	0.4971
396SER	CB	511	8.163	8.259	1.381	0.0179	0.1495	-0.4934
396SER	HB1	512	8.152	8.354	1.434	-0.974	-0.494	0.4798
396SER	HB2	513	8.259	8.227	1.421	-0.0582	0.7044	0.1464
396SER	OG	514	8.185	8.283	1.244	0.0539	0.1444	0.0086
396SER	HG	515	8.204	8.203	1.198	-4.7162	-0.2287	-1.8714
396SER	C	516	8.064	8.034	1.336	-0.1813	-0.1331	-0.095
396SER	O	517	8.169	7.973	1.357	0.7713	0.626	0.0438
397GLY	N	518	7.961	7.99	1.259	0.6813	0.044	0.2296
397GLY	H	519	7.875	8.042	1.249	1.4162	1.1483	-0.6293
397GLY	CA	520	7.965	7.867	1.173	0.0458	-0.5708	-0.2915
397GLY	HA1	521	7.879	7.878	1.107	0.2057	1.7226	-0.205
397GLY	HA2	522	8.053	7.867	1.108	-0.9579	0.7177	-1.7124
397GLY	C	523	7.942	7.74	1.251	-0.4209	0.0423	-0.5999
397GLY	O	524	7.895	7.754	1.363	-0.8688	0.1974	-0.1551
398ASP	N	525	8.002	7.625	1.21	0.4161	-0.6385	-0.647
398ASP	H	526	8.037	7.631	1.115	-0.1398	1.1978	-0.7665
398ASP	CA	527	8.037	7.509	1.289	-0.2455	-0.2872	-0.0517
398ASP	HA	528	8.089	7.442	1.22	0.1906	-1.3604	1.2693
398ASP	CB	529	8.145	7.54	1.396	0.175	0.0531	0.6361
398ASP	HB1	530	8.206	7.626	1.368	-0.0545	-0.1687	-0.6208
398ASP	HB2	531	8.101	7.585	1.485	0.0651	-0.0189	0.6182
398ASP	CG	532	8.225	7.415	1.444	0.2355	-0.7788	0.0806
398ASP	OD1	533	8.173	7.302	1.44	0.4048	0.3298	-0.1203
398ASP	OD2	534	8.345	7.435	1.489	-0.2786	0.7742	-0.2429
398ASP	C	535	7.916	7.444	1.349	-0.7028	0.116	-0.459
398ASP	O	536	7.881	7.463	1.468	-0.0723	-0.0103	0.4936
399ASP	N	537	7.851	7.366	1.263	0.1781	-0.5214	0.6286
399ASP	H	538	7.884	7.364	1.168	-1.3039	0.8088	0.0423
399ASP	CA	539	7.731	7.287	1.286	-0.1636	-0.2951	0.2474
399ASP	HA	540	7.654	7.33	1.35	1.4536	-0.413	2.4015
399ASP	CB	541	7.683	7.218	1.152	-0.1661	0.4771	-0.3375
399ASP	HB1	542	7.75	7.141	1.113	-1.2619	0.7169	-2.8542
399ASP	HB2	543	7.596	7.154	1.163	-0.3962	0.6029	-1.3614
399ASP	CG	544	7.653	7.312	1.036	-0.091	1.044	0.0726
399ASP	OD1	545	7.736	7.314	0.943	-0.1156	0.0093	0.1142
399ASP	OD2	546	7.546	7.369	1.023	-0.3952	0.0433	-0.5507
399ASP	C	547	7.772	7.171	1.378	0.5719	0.1222	-0.0935
399ASP	O	548	7.719	7.148	1.488	-0.0477	-0.0761	-0.5929
400THR	N	549	7.878	7.099	1.339	-0.5641	0.3232	0.4466
400THR	H	550	7.916	7.137	1.254	-0.9883	0.9835	0.5484
400THR	CA	551	7.938	6.98	1.39	-0.2942	0.3883	0.093
400THR	HA	552	7.858	6.91	1.373	-0.2449	0.008	1.2869
400THR	CB	553	8.058	6.926	1.307	-0.197	0.5265	0.2406
400THR	HB	554	8.031	6.924	1.201	-0.8546	-0.0103	0.4115
400THR	OG1	555	8.094	6.794	1.355	-0.8144	-0.0428	0.4743
400THR	HG1	556	8.122	6.8	1.445	1.7399	-1.0181	-0.151
400THR	CG2	557	8.178	7.018	1.304	0.6496	-0.3189	-0.2614
400THR	HG21	558	8.266	6.969	1.261	0.7302	-0.694	0.3189
400THR	HG22	559	8.158	7.115	1.259	-0.254	-0.4601	-0.1749
400THR	HG23	560	8.214	7.03	1.406	-0.9735	0.0421	0.3024
400THR	C	561	7.963	6.983	1.547	-0.0246	-0.3612	0.0777
400THR	O	562	7.952	6.884	1.617	-0.0969	-0.0312	0.318
401GLN	N	563	7.99	7.106	1.608	-0.2516	-0.2377	0.4698
401GLN	H	564	8.025	7.182	1.551	1.251	-1.5215	-0.3915
401GLN	CA	565	7.998	7.126	1.756	0.6372	0.1254	0.0486
401GLN	HA	566	8.061	7.05	1.801	-2.4718	-2.4316	0.4285
401GLN	CB	567	8.051	7.269	1.79	-0.2142	0.0244	-0.1125
401GLN	HB1	568	8.143	7.279	1.734	0.2507	-1.4867	0.3223
401GLN	HB2	569	7.995	7.35	1.744	-0.1582	-0.5681	-1.2519
401GLN	CG	570	8.066	7.286	1.947	-0.4506	-0.7941	-1.1991
401GLN	HG1	571	7.971	7.287	2	-0.6609	0.2194	-1.5749
401GLN	HG2	572	8.127	7.207	1.991	1.1877	1.9342	1.825
401GLN	CD	573	8.129	7.421	1.98	0.3785	-0.3934	-0.5647
401GLN	OE1	574	8.067	7.525	1.998	0.2456	-0.2254	-0.0081
401GLN	NE2	575	8.254	7.423	2.002	0.1939	0.1584	0.2733
401GLN	HE21	576	8.302	7.342	1.967	1.604	0.9792	0.2342
401GLN	HE22	577	8.288	7.518	1.997	1.3554	-0.2812	-0.7094
401GLN	C	578	7.86	7.099	1.82	-0.516	-0.3883	-0.0989
401GLN	O	579	7.854	7.034	1.923	0.1518	-0.5685	-0.0136
402HIS	N	580	7.754	7.159	1.771	-0.2619	0.2336	-0.412
402HIS	H	581	7.769	7.212	1.686	-0.1655	1.8407	0.5681
402HIS	CA	582	7.608	7.162	1.824	-0.6849	0.1754	0.2104
402HIS	HA	583	7.611	7.189	1.93	0.3875	1.2362	-0.0624
402HIS	CB	584	7.524	7.27	1.755	0.3131	0.1386	0.2203
402HIS	HB1	585	7.511	7.252	1.648	0.8993	1.51	-0.105
402HIS	HB2	586	7.427	7.269	1.805	0.7777	1.7445	1.2459
402HIS	CG	587	7.572	7.409	1.788	-0.4456	0.3883	0.0504
402HIS	ND1	588	7.519	7.487	1.891	-0.1752	-0.5651	-0.3706
402HIS	CD2	589	7.674	7.478	1.724	-0.3851	0.177	0.343
402HIS	HD2	590	7.734	7.464	1.635	-0.6111	0.3153	0.1676
402HIS	CE1	591	7.603	7.586	1.901	0.8516	0.3245	-0.2584
402HIS	HE1	592	7.59	7.668	1.97	-1.6945	-0.3158	0.1133
402HIS	NE2	593	7.696	7.583	1.81	0.2588	-0.3066	0.4585
402HIS	HE2	594	7.757	7.661	1.79	-0.4037	0.5404	1.6156
402HIS	C	595	7.547	7.022	1.812	0.0484	-0.4127	0.1291
402HIS	O	596	7.479	6.976	1.906	0.2921	0.4415	0.2
403ILE	N	597	7.574	6.964	1.696	0.9643	0.2052	0.3789
403ILE	H	598	7.638	7.012	1.634	0.3319	2.1059	1.1282
403ILE	CA	599	7.528	6.828	1.65	0.1446	-0.2848	-0.4733
403ILE	HA	600	7.42	6.828	1.661	0.2418	0.9354	0.8279
403ILE	CB	601	7.564	6.815	1.505	0.5734	0.0371	0.674
403ILE	HB	602	7.663	6.852	1.48	1.0064	-2.0171	-1.0055
403ILE	CG1	603	7.467	6.909	1.425	-0.1949	0.3918	-0.2172
403ILE	HG11	604	7.362	6.897	1.45	-0.0479	-1.5607	-0.3857
403ILE	HG12	605	7.489	7.014	1.441	0.527	0.2037	0.077
403ILE	CG2	606	7.559	6.666	1.456	0.0364	-0.6144	0.5491
403ILE	HG21	607	7.555	6.659	1.348	-1.2031	-0.2572	0.5577
403ILE	HG22	608	7.648	6.617	1.496	-0.7747	-1.0356	1.9278
403ILE	HG23	609	7.469	6.616	1.492	-0.5262	0.3579	0.5403
403ILE	CD	610	7.484	6.905	1.278	0.4707	0.4178	0.1074
403ILE	HD1	611	7.464	7.004	1.238	1.1274	1.1833	1.5774
403ILE	HD2	612	7.583	6.875	1.247	-0.8988	-1.4065	-2.9439
403ILE	HD3	613	7.41	6.842	1.229	-1.4641	2.7534	-0.1893
403ILE	C	614	7.591	6.722	1.745	0.0374	-0.7314	-0.0199
403ILE	O	615	7.526	6.624	1.776	-0.8297	0.0515	-0.5405
404GLN	N	616	7.715	6.745	1.789	-0.2923	0.2183	0.107
404GLN	H	617	7.763	6.832	1.768	-0.3547	-0.0105	-1.0448
404GLN	CA	618	7.781	6.652	1.883	-0.4125	-0.3852	-0.0304
404GLN	HA	619	7.756	6.549	1.862	-1.6961	-0.0604	-0.1775
404GLN	CB	620	7.937	6.671	1.878	0.1205	-0.8681	0.6033
404GLN	HB1	621	7.956	6.778	1.869	2.2291	-1.3869	-2.6185
404GLN	HB2	622	7.978	6.636	1.974	-1.8868	-2.2902	0.9983
404GLN	CG	623	7.998	6.595	1.761	0.1011	-0.2183	0.2546
404GLN	HG1	624	7.955	6.628	1.666	1.9619	1.2985	-0.1163
404GLN	HG2	625	8.098	6.638	1.752	-1.0473	2.9512	1.1353
404GLN	CD	626	8.003	6.448	1.774	-0.501	0.267	-0.2176
404GLN	OE1	627	8.047	6.383	1.68	-0.3713	0.2132	0.1247
404GLN	NE2	628	7.968	6.395	1.893	-0.167	0.1043	-1.2366
404GLN	HE21	629	7.937	6.462	1.962	0.6191	0.6805	-1.4282
404GLN	HE22	630	7.98	6.298	1.919	1.4969	0.3721	-0.8473
404GLN	C	631	7.73	6.681	2.037	0.0325	0.9195	0.8115
404GLN	O	632	7.729	6.587	2.117	0.2215	0.2222	0.436
405GLN	N	633	7.699	6.804	2.069	0.1423	0.0386	-0.0504
405GLN	H	634	7.726	6.87	1.997	1.8544	-0.7641	-0.1806
405GLN	CA	635	7.642	6.841	2.202	-0.3517	0.1209	0.4931
405GLN	HA	636	7.703	6.801	2.283	1.097	1.7131	0.2228
405GLN	CB	637	7.655	6.988	2.221	0.2007	0.6314	0.167
405GLN	HB1	638	7.753	7.013	2.182	-0.5271	-0.5909	-2.7267
405GLN	HB2	639	7.597	7.03	2.139	-0.5849	0.7399	0.7573
405GLN	CG	640	7.603	7.051	2.353	-0.998	0.5298	0.5209
405GLN	HG1	641	7.501	7.015	2.368	-1.7984	2.5676	0.3622
405GLN	HG2	642	7.669	7.019	2.433	-0.3256	-0.3757	-0.3698
405GLN	CD	643	7.59	7.202	2.334	-0.0299	-0.4172	0.8313
405GLN	OE1	644	7.531	7.245	2.235	-0.3263	0.3994	-0.2168
405GLN	NE2	645	7.639	7.285	2.43	0.3329	-0.9352	0.4567
405GLN	HE21	646	7.705	7.256	2.501	0.5418	-2.59	-0.3678
405GLN	HE22	647	7.634	7.384	2.413	1.3989	-0.9711	-0.1621
405GLN	C	648	7.504	6.78	2.231	0.8474	-0.8662	-0.5319
405GLN	O	649	7.477	6.739	2.345	0.201	-0.1869	-0.0401
406PHE	N	650	7.42	6.766	2.128	0.2256	-0.5322	0.252
406PHE	H	651	7.46	6.789	2.038	0.5993	-0.1728	0.5057
406PHE	CA	652	7.307	6.685	2.111	0.4683	0.3846	-0.1947
406PHE	HA	653	7.241	6.722	2.189	1.7211	0.6878	0.7398
406PHE	CB	654	7.248	6.713	1.981	0.0156	-0.3527	0.389
406PHE	HB1	655	7.211	6.816	1.979	-0.0197	-0.3781	-0.4661
406PHE	HB2	656	7.333	6.713	1.912	0.0769	1.0454	0.42
406PHE	CG	657	7.142	6.628	1.93	0.5297	0.7467	0.4261
406PHE	CD1	658	7.017	6.649	1.999	-0.2173	0.7186	-0.2406
406PHE	HD1	659	6.996	6.723	2.075	1.814	-1.4318	2.6186
406PHE	CD2	660	7.146	6.534	1.821	-1.1783	0.4487	-0.5243
406PHE	HD2	661	7.234	6.514	1.761	-2.2421	1.7871	-2.6489
406PHE	CE1	662	6.908	6.569	1.956	0.6702	0.5054	-0.2004
406PHE	HE1	663	6.812	6.586	2.003	0.2738	2.2237	-1.5182
406PHE	CE2	664	7.036	6.461	1.781	0.1721	-0.5112	0.0975
406PHE	HE2	665	7.052	6.399	1.694	-0.9925	0.655	-0.9996
406PHE	CZ	666	6.914	6.479	1.848	-0.1278	-0.124	-0.4322
406PHE	HZ	667	6.832	6.413	1.821	0.5451	-1.0715	-0.2346
406PHE	C	668	7.334	6.528	2.15	-0.0812	-0.094	0.3154
406PHE	O	669	7.273	6.464	2.239	0.1387	0.3628	0.6939
407TYR	N	670	7.429	6.476	2.083	-0.3742	-0.0174	0.0011
407TYR	H	671	7.467	6.522	2.001	1.9111	-0.1404	0.9241
407TYR	CA	672	7.475	6.341	2.112	0.6113	0.4092	0.959
407TYR	HA	673	7.385	6.281	2.109	0.4466	0.6832	-0.0544
407TYR	CB	674	7.585	6.295	2.002	-0.1839	0.2376	0.1597
407TYR	HB1	675	7.669	6.364	2.007	0.7998	-0.9658	0.7835
407TYR	HB2	676	7.638	6.21	2.045	0.4682	-0.1491	-1.3542
407TYR	CG	677	7.538	6.285	1.859	0.0792	-0.3324	0.5132
407TYR	CD1	678	7.402	6.292	1.817	-0.3739	-0.3824	0.359
407TYR	HD1	679	7.328	6.269	1.892	1.3614	-0.7404	2.034
407TYR	CD2	680	7.642	6.282	1.761	0.7231	-0.6676	0.4963
407TYR	HD2	681	7.749	6.273	1.775	1.1194	-0.5561	-2.0356
407TYR	CE1	682	7.376	6.304	1.68	-0.4759	0.0298	0.073
407TYR	HE1	683	7.279	6.306	1.633	0.0555	0.8603	-1.0496
407TYR	CE2	684	7.611	6.29	1.625	0.6133	0.0597	0.1315
407TYR	HE2	685	7.686	6.308	1.549	-0.1455	1.7455	-0.2794
407TYR	CZ	686	7.479	6.307	1.582	-0.1495	-0.6509	0.2374
407TYR	OH	687	7.443	6.312	1.451	-0.0711	0.0891	-0.0687
407TYR	HH	688	7.508	6.317	1.382	-1.0288	0.3462	-0.9685
407TYR	C	689	7.523	6.318	2.254	0.0757	-0.1486	-0.1293
407TYR	O	690	7.484	6.225	2.324	-0.373	0.108	-0.202
408ASP	N	691	7.612	6.407	2.301	0.2091	0.0761	0.1509
408ASP	H	692	7.639	6.48	2.236	-0.833	0.1159	-0.2535
408ASP	CA	693	7.688	6.397	2.426	-0.3522	0.127	-0.9818
408ASP	HA	694	7.696	6.289	2.439	-1.9551	-0.1998	-2.4154
408ASP	CB	695	7.826	6.473	2.43	-0.7519	0.6469	0.3437
408ASP	HB1	696	7.811	6.579	2.41	3.1924	0.7151	-4.1355
408ASP	HB2	697	7.878	6.468	2.526	-0.6668	-0.0745	0.2662
408ASP	CG	698	7.926	6.414	2.329	-1.2774	0.4839	-0.1792
408ASP	OD1	699	7.92	6.297	2.283	0.32	0.9079	-0.1404
408ASP	OD2	700	8.017	6.486	2.276	-0.1444	0.2526	-0.1613
408ASP	C	701	7.609	6.438	2.544	0.5907	-0.4664	0.3767
408ASP	O	702	7.626	6.383	2.653	-0.1116	0.2045	-0.6574
409LEU	N	703	7.506	6.526	2.522	0.7549	0.199	0.243
409LEU	H	704	7.496	6.579	2.437	-0.0308	0.832	0.7172
409LEU	CA	705	7.404	6.544	2.628	-0.1248	-0.4046	-0.2561
409LEU	HA	706	7.457	6.56	2.722	3.4546	0.5099	-2.2245
409LEU	CB	707	7.319	6.668	2.611	-0.0237	-0.3844	0.5204
409LEU	HB1	708	7.27	6.677	2.514	-0.0913	1.5348	0.7009
409LEU	HB2	709	7.228	6.674	2.671	0.136	-2.1777	1
409LEU	CG	710	7.38	6.807	2.623	-0.7334	-0.1943	-0.3314
409LEU	HG	711	7.478	6.795	2.577	-0.57	-1.3216	0.2811
409LEU	CD1	712	7.306	6.917	2.543	0.6519	0.2323	-0.7124
409LEU	HD11	713	7.203	6.925	2.575	-0.3543	-3.5528	-2.4625
409LEU	HD12	714	7.36	7.012	2.549	-0.9706	1.1528	-0.1457
409LEU	HD13	715	7.307	6.893	2.436	-0.8947	1.5189	-1.0517
409LEU	CD2	716	7.413	6.848	2.763	0.6669	0.1381	-0.4149
409LEU	HD21	717	7.33	6.881	2.825	-0.3797	-2.9196	-0.0128
409LEU	HD22	718	7.469	6.768	2.81	-0.6614	0.6281	2.1532
409LEU	HD23	719	7.48	6.933	2.759	1.3563	-0.2924	1.3021
409LEU	C	720	7.314	6.415	2.646	-0.4136	-0.4873	-0.0574
409LEU	O	721	7.259	6.397	2.757	0.5469	0.3496	-0.4353
410LEU	N	722	7.29	6.339	2.541	0.6968	0.9194	0.1569
410LEU	H	723	7.332	6.361	2.451	0.3105	-0.5292	-0.4134
410LEU	CA	724	7.21	6.215	2.555	-0.5651	-0.4783	1.0197
410LEU	HA	725	7.127	6.235	2.623	0.859	0.7795	2.47
410LEU	CB	726	7.165	6.179	2.407	0.1212	-0.1847	-0.0655
410LEU	HB1	727	7.254	6.206	2.351	-0.029	1.6468	0.5082
410LEU	HB2	728	7.145	6.072	2.397	1.8678	-0.3836	-2.1459
410LEU	CG	729	7.034	6.24	2.352	-0.677	0.1667	0.1982
410LEU	HG	730	7.024	6.338	2.399	-1.2765	0.2919	-0.178
410LEU	CD1	731	7.033	6.239	2.2	0.374	0.0556	0.268
410LEU	HD11	732	7.064	6.14	2.165	1.4108	0.8352	-1.1183
410LEU	HD12	733	6.937	6.268	2.157	0.8973	2.2268	0.4449
410LEU	HD13	734	7.109	6.303	2.155	0.2886	0.1757	0.2931
410LEU	CD2	735	6.908	6.175	2.401	-0.0667	0.0469	-0.7002
410LEU	HD21	736	6.882	6.076	2.363	-0.3191	-1.1694	2.3411
410LEU	HD22	737	6.917	6.156	2.508	1.1784	-0.8545	-0.9447
410LEU	HD23	738	6.821	6.241	2.391	-1.544	-1.8628	-1.0777
410LEU	C	739	7.279	6.094	2.608	0.0484	0.343	-0.7266
410LEU	O	740	7.23	6.036	2.704	-0.6782	-0.2893	0.0925
411THR	N	741	7.402	6.059	2.563	0.4137	0.5042	-0.2691
411THR	H	742	7.435	6.094	2.474	2.0536	-0.0338	0.0867
411THR	CA	743	7.493	5.96	2.619	-0.4703	0.1258	0.1316
411THR	HA	744	7.439	5.865	2.63	0.6019	-0.4186	0.852
411THR	CB	745	7.605	5.937	2.52	-0.3012	1.0069	-0.3883
411THR	HB	746	7.658	5.85	2.561	-1.158	0.6398	-0.0305
411THR	OG1	747	7.687	6.047	2.502	0.2108	-0.0266	-0.3283
411THR	HG1	748	7.751	6.056	2.571	-0.899	1.9054	0.5195
411THR	CG2	749	7.56	5.894	2.384	0.8105	0.4051	0.4944
411THR	HG21	750	7.55	5.979	2.316	0.8217	-0.5032	-0.6676
411THR	HG22	751	7.625	5.827	2.328	0.0579	-0.0469	0.1496
411THR	HG23	752	7.461	5.848	2.382	0.3151	1.46	-1.5423
411THR	C	753	7.552	6.001	2.755	0.205	0.3486	-0.2842
411THR	O	754	7.584	5.91	2.834	0.4298	-0.1893	-0.3872
412GLY	N	755	7.553	6.129	2.797	0.9807	0.1368	0.3954
412GLY	H	756	7.525	6.2	2.731	1.4083	0.0432	0.11
412GLY	CA	757	7.585	6.181	2.927	0.7184	0.3615	0.4313
412GLY	HA1	758	7.65	6.107	2.975	1.2733	-0.4087	-1.4178
412GLY	HA2	759	7.635	6.278	2.924	-0.1986	0.97	2.5164
412GLY	C	760	7.46	6.181	3.021	-0.1338	1.5447	-0.1257
412GLY	O	761	7.486	6.196	3.14	-0.5762	0.5609	-0.3944
413SER	N	762	7.337	6.154	2.971	-0.0132	0.369	0.5051
413SER	H	763	7.339	6.161	2.87	2.708	0.5025	0.5055
413SER	CA	764	7.215	6.135	3.046	0.2456	-0.4986	0.1658
413SER	HA	765	7.22	6.184	3.143	-1.0006	-1.4325	0.7231
413SER	CB	766	7.094	6.199	2.981	0.5064	0.0726	0.6464
413SER	HB1	767	7.093	6.155	2.881	-1.1234	1.1488	0.1489
413SER	HB2	768	7.003	6.169	3.033	-0.2393	0.2036	-0.5309
413SER	OG	769	7.116	6.339	2.974	0.4022	-0.1274	-0.4625
413SER	HG	770	7.187	6.364	2.917	-0.7917	-0.5073	-2.1838
413SER	C	771	7.185	5.988	3.064	0.5792	-0.4201	0.207
413SER	O	772	7.102	5.947	3.149	-0.2142	0.296	0.1476
414MET	N	773	7.25	5.897	2.993	0.5238	0.7855	0.3449
414MET	H	774	7.306	5.93	2.916	-1.204	-1.4078	-2.0547
414MET	CA	775	7.23	5.75	2.998	-0.7042	-0.3057	0.2031
414MET	HA	776	7.124	5.737	2.974	-1.1303	-0.093	1.8637
414MET	CB	777	7.312	5.667	2.896	-0.4922	0.8232	0.0792
414MET	HB1	778	7.406	5.721	2.881	-1.3333	2.5749	0.7306
414MET	HB2	779	7.337	5.57	2.937	0.4056	1.126	0.2642
414MET	CG	780	7.226	5.648	2.767	-0.053	-0.1051	0.6934
414MET	HG1	781	7.151	5.57	2.779	0.6289	-1.2891	-1.9717
414MET	HG2	782	7.165	5.735	2.745	0.4961	-0.3032	-2.0563
414MET	SD	783	7.328	5.604	2.622	0.1126	-0.3687	0.1328
414MET	CE	784	7.228	5.503	2.519	-0.3995	-0.4799	-0.5456
414MET	HE1	785	7.221	5.402	2.558	-3.2185	-0.6571	-1.2613
414MET	HE2	786	7.123	5.534	2.517	0.1903	1.7856	0.1571
414MET	HE3	787	7.261	5.514	2.416	1.3843	-0.3048	0.0139
414MET	C	788	7.238	5.682	3.137	0.8091	0.7531	0.3085
414MET	O	789	7.13	5.631	3.181	-0.1964	0.3204	-0.3422
415GLU	N	790	7.352	5.684	3.203	-0.0185	-0.1006	0.1244
415GLU	H	791	7.433	5.721	3.157	0.6735	0.8621	1.9939
415GLU	CA	792	7.378	5.629	3.336	-0.2999	1.1961	0.047
415GLU	HA	793	7.359	5.522	3.341	-2.9827	1.6465	1.3876
415GLU	CB	794	7.529	5.661	3.356	-0.1409	-0.2612	-0.4613
415GLU	HB1	795	7.589	5.606	3.283	0.1086	-0.566	-0.0281
415GLU	HB2	796	7.548	5.768	3.35	1.9918	-0.6214	-0.8556
415GLU	CG	797	7.582	5.6	3.49	0.0831	0.2114	-0.1409
415GLU	HG1	798	7.526	5.632	3.578	-1.299	-0.3348	-0.7819
415GLU	HG2	799	7.584	5.491	3.487	0.7688	0.2175	-0.0312
415GLU	CD	800	7.729	5.612	3.502	-0.1875	-0.7356	-0.4779
415GLU	OE1	801	7.79	5.635	3.398	-0.0338	-0.0865	0.6206
415GLU	OE2	802	7.771	5.587	3.618	-0.0492	-0.1496	-0.0386
415GLU	C	803	7.292	5.689	3.446	1.3422	-0.132	-0.2782
415GLU	O	804	7.235	5.626	3.535	0.8234	-0.2096	-0.3212
416ILE	N	805	7.265	5.817	3.437	0.5368	-1.1576	0.2556
416ILE	H	806	7.313	5.864	3.363	1.6142	-0.3518	1.4273
416ILE	CA	807	7.184	5.885	3.537	-0.4393	-0.7732	0.5276
416ILE	HA	808	7.212	5.862	3.639	0.067	-1.1691	0.308
416ILE	CB	809	7.19	6.036	3.492	0.2602	0.1097	-0.2331
416ILE	HB	810	7.129	6.058	3.405	1.4402	-0.2511	-1.1869
416ILE	CG1	811	7.336	6.096	3.46	0.1556	0.1434	0.0969
416ILE	HG11	812	7.37	6.045	3.37	0.8514	-1.0341	0.9968
416ILE	HG12	813	7.316	6.198	3.429	-0.6711	-0.3809	-1.158
416ILE	CG2	814	7.108	6.112	3.595	-0.2845	0.1164	0.016
416ILE	HG21	815	7.123	6.219	3.587	-2.8903	0.653	1.2083
416ILE	HG22	816	7.004	6.081	3.586	-0.0916	-0.9145	0.9989
416ILE	HG23	817	7.147	6.091	3.695	0.8619	1.6898	-0.0627
416ILE	CD	818	7.435	6.077	3.58	1.2189	0.5911	0.5839
416ILE	HD1	819	7.414	6.13	3.673	1.7636	-1.3831	1.8945
416ILE	HD2	820	7.442	5.97	3.601	-0.3165	0.3369	-0.1197
416ILE	HD3	821	7.539	6.091	3.552	0.8388	2.2679	-0.1146
416ILE	C	822	7.039	5.843	3.523	0.4905	-0.2993	0.3829
416ILE	O	823	6.977	5.814	3.627	0.0515	-0.2476	0.7867
417ILE	N	824	6.983	5.824	3.402	-0.6546	0.3949	0.1019
417ILE	H	825	7.035	5.86	3.324	0.0023	0.5341	0.5924
417ILE	CA	826	6.847	5.777	3.383	-0.1793	0.2371	-0.7744
417ILE	HA	827	6.778	5.815	3.458	-0.8369	-0.6284	-0.928
417ILE	CB	828	6.799	5.824	3.243	0.1153	-0.065	0.1033
417ILE	HB	829	6.875	5.802	3.168	0.8167	-0.3634	0.8791
417ILE	CG1	830	6.791	5.975	3.244	0.067	-0.4118	0.4909
417ILE	HG11	831	6.723	6.01	3.322	-3.1321	0.9982	-2.6492
417ILE	HG12	832	6.883	6.026	3.271	-1.0985	0.8329	2.3412
417ILE	CG2	833	6.659	5.76	3.203	0.2085	-0.1976	-1.3446
417ILE	HG21	834	6.637	5.654	3.22	-1.7878	0.4907	0.894
417ILE	HG22	835	6.582	5.817	3.255	-0.3601	-2.8265	0.9549
417ILE	HG23	836	6.64	5.784	3.098	3.6632	0.8035	-1.8383
417ILE	CD	837	6.751	6.049	3.111	0.0301	0.2779	0.5936
417ILE	HD1	838	6.82	6.013	3.035	-0.6919	-3.7756	1.6446
417ILE	HD2	839	6.654	6.019	3.071	0.5978	0.479	-1.0192
417ILE	HD3	840	6.751	6.158	3.122	-0.5101	0.2668	0.7043
417ILE	C	841	6.849	5.621	3.41	-0.2051	-0.4306	-0.3047
417ILE	O	842	6.749	5.571	3.461	-0.188	-0.3503	0.0409
418ARG	N	843	6.962	5.547	3.381	0.135	0.4813	-0.1242
418ARG	H	844	7.04	5.584	3.328	-0.6845	-1.2283	-2.694
418ARG	CA	845	6.975	5.401	3.413	-0.34	-0.4056	0.3244
418ARG	HA	846	6.892	5.345	3.37	-0.6239	-1.0252	1.6089
418ARG	CB	847	7.102	5.337	3.358	-0.1021	0.6001	0.1492
418ARG	HB1	848	7.12	5.387	3.262	0.2315	1.1279	0.4835
418ARG	HB2	849	7.186	5.355	3.425	-0.1235	0.9124	0.0941
418ARG	CG	850	7.095	5.183	3.343	0.5989	-0.5791	-0.051
418ARG	HG1	851	7.084	5.131	3.438	-0.2793	-0.2592	0.031
418ARG	HG2	852	7.01	5.16	3.279	0.0609	-0.9153	0.781
418ARG	CD	853	7.229	5.126	3.297	-0.6824	0.4894	0.4877
418ARG	HD1	854	7.304	5.137	3.376	1.0852	1.6614	-1.2352
418ARG	HD2	855	7.223	5.018	3.28	1.0468	0.5305	-0.6784
418ARG	NE	856	7.267	5.19	3.166	-0.0804	0.0358	0.1879
418ARG	HE	857	7.203	5.16	3.094	-1.4853	0.7863	1.0931
418ARG	CZ	858	7.385	5.246	3.134	-0.1145	0.212	0.0386
418ARG	NH1	859	7.474	5.279	3.226	0.3181	-0.6268	0.0869
418ARG	HH11	860	7.467	5.256	3.324	1.8311	0.4263	0.4772
418ARG	HH12	861	7.558	5.328	3.198	-0.4637	0.7983	0.1225
418ARG	NH2	862	7.405	5.279	3.006	0.2796	0.3072	0.1832
418ARG	HH21	863	7.338	5.261	2.932	-2.4491	-1.8105	2.9154
418ARG	HH22	864	7.489	5.33	2.982	0.7368	-0.4966	0.0375
418ARG	C	865	6.969	5.377	3.564	0.0629	-0.3215	1.9298
418ARG	O	866	6.924	5.275	3.612	-0.019	0.5504	-0.2406
419GLY	N	867	7.024	5.473	3.645	-0.0489	0.2491	0.1413
419GLY	H	868	7.061	5.553	3.595	0.2835	-1.6193	-2.8225
419GLY	CA	869	7.031	5.451	3.79	0.6989	-0.6343	-0.5232
419GLY	HA1	870	7.042	5.343	3.804	-0.9867	-1.4378	-4.3723
419GLY	HA2	871	7.121	5.503	3.826	0.357	-0.2117	-0.2729
419GLY	C	872	6.914	5.506	3.872	0.2721	-0.1415	0.362
419GLY	O	873	6.892	5.465	3.989	0.1779	0.088	0.3164
420TRP	N	874	6.829	5.593	3.804	-0.7445	0.225	-0.2942
420TRP	H	875	6.86	5.644	3.723	1.0505	-1.1389	-0.5313
420TRP	CA	876	6.695	5.628	3.85	-0.087	0.4231	0.7927
420TRP	HA	877	6.699	5.672	3.949	1.3088	0.4222	0.7512
420TRP	CB	878	6.638	5.732	3.75	0.2666	0.2806	0.355
420TRP	HB1	879	6.689	5.828	3.761	-0.6877	0.6117	2.4374
420TRP	HB2	880	6.661	5.709	3.646	2.1578	-0.5448	0.9132
420TRP	CG	881	6.491	5.755	3.753	-0.2777	0.6266	0.0655
420TRP	CD1	882	6.425	5.81	3.85	-0.0746	-0.4108	-0.7336
420TRP	HD1	883	6.473	5.846	3.94	-1.7434	-0.1215	0.0826
420TRP	CD2	884	6.392	5.701	3.662	0.4766	0.344	-0.3674
420TRP	NE1	885	6.288	5.819	3.827	-0.2723	-0.2618	0.2597
420TRP	HE1	886	6.222	5.86	3.892	-0.0333	-0.2313	0.4841
420TRP	CE2	887	6.262	5.739	3.714	-0.5955	-0.0134	0.129
420TRP	CE3	888	6.395	5.615	3.553	0.5291	0.0207	0.6485
420TRP	HE3	889	6.49	5.582	3.515	0.3582	0.9863	-0.6882
420TRP	CZ2	890	6.144	5.708	3.643	0.279	0.4552	0.3901
420TRP	HZ2	891	6.055	5.75	3.687	0.4205	1.8792	-0.6274
420TRP	CZ3	892	6.274	5.577	3.487	-0.4573	-0.0241	0.0543
420TRP	HZ3	893	6.267	5.508	3.404	-3.0807	-0.6091	0.6675
420TRP	CH2	894	6.153	5.628	3.527	0.11	0.1531	0.0342
420TRP	HH2	895	6.064	5.589	3.479	0.9444	0.0777	-1.505
420TRP	C	896	6.603	5.507	3.839	0.0063	-0.7496	-0.0673
420TRP	O	897	6.522	5.484	3.929	-0.0405	-0.1851	0.043
421ALA	N	898	6.6	5.446	3.719	0.0519	0.394	0.3999
421ALA	H	899	6.643	5.497	3.644	2.509	-0.6235	1.0101
421ALA	CA	900	6.529	5.321	3.68	-0.4119	0.199	-0.1259
421ALA	HA	901	6.422	5.343	3.687	-0.52	0.2832	-1.6862
421ALA	CB	902	6.578	5.292	3.542	0.105	-0.303	-0.2243
421ALA	HB1	903	6.678	5.329	3.52	-0.0328	0.38	0.2629
421ALA	HB2	904	6.573	5.186	3.517	1.3949	-0.5037	0.3093
421ALA	HB3	905	6.514	5.345	3.471	2.3897	0.7725	-1.5731
421ALA	C	906	6.539	5.202	3.783	-0.3234	0.4149	-0.106
421ALA	O	907	6.44	5.139	3.805	-0.1822	0.1747	0.2047
422GLU	N	908	6.657	5.175	3.836	-0.1641	0.2363	-0.0539
422GLU	H	909	6.738	5.231	3.81	-0.1594	0.4687	0.4473
422GLU	CA	910	6.69	5.065	3.928	0.0537	0.0471	-0.5688
422GLU	HA	911	6.637	4.975	3.898	-0.1004	-0.2499	0.5496
422GLU	CB	912	6.841	5.028	3.926	0.096	-0.4274	0.18
422GLU	HB1	913	6.903	5.116	3.94	-0.7909	0.5606	-1.7311
422GLU	HB2	914	6.86	4.961	4.01	-0.4043	-0.5567	0.195
422GLU	CG	915	6.896	4.967	3.794	-0.0777	0.0643	-0.3969
422GLU	HG1	916	6.851	4.877	3.752	0.8378	-1.1211	1.0508
422GLU	HG2	917	6.896	5.034	3.707	-3.0759	-0.2859	-0.787
422GLU	CD	918	7.038	4.928	3.805	-0.5009	0.1639	0.3642
422GLU	OE1	919	7.095	4.924	3.918	0.896	0.3552	-0.0782
422GLU	OE2	920	7.103	4.887	3.707	-0.5367	-0.1827	-0.0091
422GLU	C	921	6.644	5.092	4.067	-0.2292	0.1277	-0.3521
422GLU	O	922	6.667	5.016	4.158	-0.2369	-0.1569	-1.1554
423LYS	N	923	6.593	5.213	4.1	0.0996	-0.2038	-0.0542
423LYS	H	924	6.584	5.275	4.021	-0.0693	0.2864	0.3449
423LYS	CA	925	6.553	5.255	4.239	-0.4152	-0.4306	-0.1818
423LYS	HA	926	6.594	5.189	4.316	-2.8374	0.7698	2.2809
423LYS	CB	927	6.604	5.398	4.27	0.3705	-0.5374	0.4214
423LYS	HB1	928	6.57	5.469	4.194	1.4993	1.1238	1.4044
423LYS	HB2	929	6.579	5.437	4.369	0.3616	-0.0209	0.2215
423LYS	CG	930	6.755	5.402	4.256	-0.1229	-0.0231	-0.1902
423LYS	HG1	931	6.782	5.353	4.163	-2.5849	0.3546	-1.1885
423LYS	HG2	932	6.78	5.508	4.252	1.9719	-0.5041	-1.808
423LYS	CD	933	6.821	5.341	4.377	-0.0719	-0.4912	0.0521
423LYS	HD1	934	6.757	5.366	4.461	-0.9558	1.545	-1.1404
423LYS	HD2	935	6.806	5.236	4.349	0.5061	-0.324	-0.9282
423LYS	CE	936	6.97	5.376	4.391	-0.0545	-0.3705	0.3731
423LYS	HE1	937	7.025	5.334	4.307	0.3784	-0.1159	0.5224
423LYS	HE2	938	6.988	5.481	4.413	-3.2627	0.7826	-1.7866
423LYS	NZ	939	7.017	5.303	4.514	-0.6409	-0.0734	-0.5903
423LYS	HZ1	940	6.984	5.209	4.531	-1.6951	0.5181	0.9094
423LYS	HZ2	941	7.117	5.312	4.513	-0.7871	2.641	-2.1554
423LYS	HZ3	942	6.977	5.366	4.582	2.9132	-1.5687	3.3063
423LYS	C	943	6.403	5.261	4.256	-0.0689	0.2229	-1.0959
423LYS	O	944	6.355	5.274	4.373	-0.2938	-0.235	-0.0522
424ILE	N	945	6.323	5.244	4.146	-0.1768	-0.7872	-0.5521
424ILE	H	946	6.377	5.226	4.063	2.1194	1.2912	0.3815
424ILE	CA	947	6.173	5.227	4.149	-0.378	0.838	-0.2094
424ILE	HA	948	6.127	5.305	4.209	-1.7056	0.6679	-0.969
424ILE	CB	949	6.125	5.237	4.005	0.507	-0.2961	0.2009
424ILE	HB	950	6.182	5.168	3.942	0.8163	-0.4371	0.6294
424ILE	CG1	951	6.153	5.38	3.96	-0.2729	-0.3441	0.7329
424ILE	HG11	952	6.08	5.446	4.007	1.0219	1.1188	0.7948
424ILE	HG12	953	6.252	5.413	3.992	0.8003	-1.1474	-1.5452
424ILE	CG2	954	5.978	5.203	3.973	-0.4915	-0.008	-0.0292
424ILE	HG21	955	5.953	5.106	4.015	-0.5889	-0.1637	-0.4478
424ILE	HG22	956	5.905	5.268	4.022	-0.9793	-1.482	1.2902
424ILE	HG23	957	5.959	5.197	3.866	0.3536	-0.0027	-0.1847
424ILE	CD	958	6.162	5.407	3.81	0.5871	0.264	0.2697
424ILE	HD1	959	6.211	5.502	3.788	-0.3956	0.7314	0.0245
424ILE	HD2	960	6.219	5.33	3.758	-0.069	0.3742	-0.6322
424ILE	HD3	961	6.07	5.413	3.752	1.1641	1.1556	-0.5978
424ILE	C	962	6.137	5.079	4.206	1.097	0.0519	-0.0653
424ILE	O	963	6.165	4.984	4.136	-0.0275	-0.2159	-0.0127
425PRO	N	964	6.084	5.066	4.326	-0.3291	-0.3509	-0.0555
425PRO	CA	965	6.077	4.935	4.385	0.4668	0.1659	0.4339
425PRO	HA	966	6.179	4.898	4.386	0.7728	0.8472	3.0797
425PRO	CB	967	6.034	4.958	4.531	-0.6894	0.6738	0.5504
425PRO	HB1	968	5.965	4.883	4.568	-0.9291	0.7897	0.3414
425PRO	HB2	969	6.127	4.949	4.588	0.174	-0.0621	-0.9342
425PRO	CG	970	5.966	5.1	4.537	-0.3379	0.9026	0.3509
425PRO	HG1	971	5.863	5.075	4.513	-0.5943	2.2496	-0.0355
425PRO	HG2	972	5.971	5.155	4.631	-2.2716	1.4012	0.2078
425PRO	CD	973	6.027	5.169	4.411	0.0639	0.8806	-0.0957
425PRO	HD1	974	5.949	5.222	4.356	-0.0708	0.4085	-0.3633
425PRO	HD2	975	6.093	5.247	4.45	-0.1454	1.1772	-0.3286
425PRO	C	976	5.973	4.842	4.312	-0.176	0.4702	0.0096
425PRO	O	977	5.853	4.863	4.303	-0.0089	-0.6464	0.2616
426GLY	N	978	6.026	4.727	4.257	0.2673	-0.1853	-0.0331
426GLY	H	979	6.124	4.712	4.271	0.335	-1.8842	-1.9146
426GLY	CA	980	5.95	4.625	4.194	-0.0042	0.466	-0.2437
426GLY	HA1	981	5.951	4.539	4.261	-2.1794	1.7663	1.5812
426GLY	HA2	982	5.846	4.655	4.183	-0.2376	-0.5364	-0.923
426GLY	C	983	5.995	4.6	4.051	-0.6171	0.466	0.0034
426GLY	O	984	5.974	4.492	3.99	0.0071	0.0141	0.0593
427PHE	N	985	6.071	4.698	3.991	-0.0528	0.1271	-0.2416
427PHE	H	986	6.081	4.787	4.036	2.4091	0.8492	-2.0339
427PHE	CA	987	6.131	4.692	3.858	-0.27	-0.0134	0.9038
427PHE	HA	988	6.054	4.664	3.786	-2.5245	-0.0432	3.1857
427PHE	CB	989	6.202	4.828	3.826	-0.5411	-0.3365	-0.2623
427PHE	HB1	990	6.129	4.904	3.854	2.0216	1.4203	2.1656
427PHE	HB2	991	6.28	4.855	3.897	0.586	-3.1503	-0.3013
427PHE	CG	992	6.269	4.846	3.689	0.7169	0.5941	0.0781
427PHE	CD1	993	6.187	4.843	3.57	-0.5403	0.9719	0.3606
427PHE	HD1	994	6.08	4.834	3.573	-0.6174	1.9985	1.5571
427PHE	CD2	995	6.409	4.854	3.665	-0.1887	-0.2787	0.9056
427PHE	HD2	996	6.479	4.828	3.744	1.9287	1.5628	-0.2318
427PHE	CE1	997	6.238	4.864	3.446	0.7812	-0.1715	-0.2495
427PHE	HE1	998	6.171	4.88	3.363	0.0587	0.232	0.4072
427PHE	CE2	999	6.456	4.88	3.54	-0.3697	-0.3227	-0.4766
427PHE	HE2 1	0	6.562	4.889	3.52	0.272	-1.0214	2.231
427PHE	CZ 1	1	6.373	4.893	3.428	0.0437	0.6523	-0.4107
427PHE	HZ 1	2	6.417	4.909	3.331	0.3732	-1.6059	-0.6997
427PHE	C 1	3	6.243	4.577	3.853	0.4466	-0.182	-0.3993
427PHE	O 1	4	6.243	4.491	3.764	-1.0472	-0.2871	0.0261
428ALA	N 1	5	6.324	4.581	3.959	-0.4392	0.1069	-0.2603
428ALA	H 1	6	6.32	4.656	4.027	0.4848	1.2186	-1.3912
428ALA	CA 1	7	6.437	4.491	3.982	0.467	-1.0715	-0.0271
428ALA	HA 1	8	6.499	4.498	3.893	0.4966	0.5151	0.0936
428ALA	CB 1	9	6.519	4.53	4.101	0.6086	0.2138	0.2771
428ALA	HB1 1	10	6.558	4.632	4.097	0.8134	0.1106	-0.379
428ALA	HB2 1	11	6.454	4.529	4.189	-0.5741	-1.5035	-0.5734
428ALA	HB3 1	12	6.599	4.456	4.094	-0.9548	-1.3608	-4.0182
428ALA	C 1	13	6.393	4.342	3.999	0.4013	-0.0292	-0.6356
428ALA	O 1	14	6.476	4.252	3.995	-0.1471	0.1194	-0.4711
429ASP	N 1	15	6.264	4.313	4.025	0.3484	-0.0479	-0.1297
429ASP	H 1	16	6.204	4.393	4.019	-1.3217	-1.2585	-0.365
429ASP	CA 1	17	6.203	4.184	4.022	0.2695	-0.0809	0.1151
429ASP	HA 1	18	6.277	4.113	4.059	2.7911	1.8145	-0.9505
429ASP	CB 1	19	6.085	4.182	4.12	-0.0699	-0.2101	-0.4501
429ASP	HB1 1	20	6.004	4.252	4.097	-0.319	-0.8887	-1.7538
429ASP	HB2 1	21	6.03	4.088	4.123	-2.3811	0.972	-2.0707
429ASP	CG 1	22	6.116	4.214	4.269	0.579	0.586	0.2914
429ASP	OD1 1	23	6.21	4.155	4.326	-0.4856	-0.0151	0.2167
429ASP	OD2 1	24	6.038	4.299	4.32	-0.4858	0.3343	0.0863
429ASP	C 1	25	6.137	4.145	3.887	0.043	0.418	-0.18
429ASP	O 1	26	6.099	4.028	3.882	-0.1858	0.3294	0.5314
430LEU	N 1	27	6.126	4.218	3.786	-0.3184	-0.5193	-0.4884
430LEU	H 1	28	6.162	4.312	3.797	0.4272	-0.873	0.2332
430LEU	CA 1	29	6.087	4.179	3.648	0.6856	-0.1306	-0.4806
430LEU	HA 1	30	6.002	4.112	3.64	-0.6917	1.7067	-2.2493
430LEU	CB 1	31	6.065	4.309	3.555	0.2449	0.9951	-0.246
430LEU	HB1 1	32	6.149	4.378	3.562	0.301	0.8409	0.7927
430LEU	HB2 1	33	6.063	4.273	3.452	-2.6751	-0.0321	0.0724
430LEU	CG 1	34	5.948	4.404	3.573	0.523	-0.227	-0.6607
430LEU	HG 1	35	5.963	4.436	3.676	0.9766	0.8228	-1.0385
430LEU	CD1 1	36	5.961	4.52	3.48	0.1269	-0.1579	-0.3421
430LEU	HD11 1	37	5.958	4.494	3.374	0.4478	0.4296	-0.5018
430LEU	HD12 1	38	5.891	4.601	3.501	-1.2992	-1.4616	0.1263
430LEU	HD13 1	39	6.06	4.563	3.49	-0.2384	0.6814	-0.2263
430LEU	CD2 1	40	5.813	4.334	3.552	-0.0074	0.0557	-0.2287
430LEU	HD21 1	41	5.798	4.285	3.456	0.2777	-2.2061	0.8228
430LEU	HD22 1	42	5.785	4.259	3.625	1.9722	-2.5973	-1.9986
430LEU	HD23 1	43	5.731	4.406	3.556	-1.5927	-1.6898	-0.2123
430LEU	C 1	44	6.207	4.099	3.593	-0.4514	0.2904	0.7474
430LEU	O 1	45	6.32	4.123	3.633	-1.1617	0.469	0.2949
431PRO	N 1	46	6.199	4.02	3.485	-0.2264	-0.4824	0.2255
431PRO	CA 1	47	6.308	3.971	3.399	-0.6591	-0.1101	-0.4474
431PRO	HA 1	48	6.357	3.902	3.467	-0.5366	-0.9033	-1.332
431PRO	CB 1	49	6.239	3.904	3.274	0.0556	0.6536	-0.0103
431PRO	HB1 1	50	6.213	3.984	3.205	0.8725	2.3511	1.5464
431PRO	HB2 1	51	6.296	3.834	3.213	-1.7874	-0.1543	-0.8879
431PRO	CG 1	52	6.11	3.851	3.334	-0.2135	0.3887	-0.1392
431PRO	HG1 1	53	6.046	3.818	3.253	0.0252	-3.9435	1.193
431PRO	HG2 1	54	6.128	3.757	3.385	-1.1882	0.0855	-0.3411
431PRO	CD 1	55	6.075	3.965	3.433	0.574	-0.4037	-0.402
431PRO	HD1 1	56	6.021	4.04	3.376	0.9135	-0.6659	-1.0784
431PRO	HD2 1	57	6.012	3.925	3.513	-1.6975	-0.7109	-2.235
431PRO	C 1	58	6.407	4.078	3.359	0.5222	-0.2065	-0.7961
431PRO	O 1	59	6.369	4.181	3.317	0.2861	0.0143	0.3835
432LYS	N 1	60	6.535	4.052	3.374	0.4422	0.497	0.1659
432LYS	H 1	61	6.557	3.967	3.425	-0.3324	0.7654	0.9651
432LYS	CA 1	62	6.649	4.132	3.322	0.5877	-0.7441	0.4938
432LYS	HA 1	63	6.64	4.228	3.373	-1.3724	-0.8015	0.3086
432LYS	CB 1	64	6.778	4.061	3.358	-0.8313	0.0322	0.5487
432LYS	HB1 1	65	6.784	4.039	3.465	-1.1014	1.7449	0.9496
432LYS	HB2 1	66	6.776	3.97	3.298	2.2473	0.1233	0.1491
432LYS	CG 1	67	6.91	4.132	3.307	-0.3908	-1.0932	0.3638
432LYS	HG1 1	68	7.002	4.081	3.333	0.7838	0.3276	-0.7852
432LYS	HG2 1	69	6.903	4.133	3.198	0.8268	-0.4816	0.2717
432LYS	CD 1	70	6.926	4.281	3.344	-0.2818	-0.1899	-0.1892
432LYS	HD1 1	71	6.849	4.334	3.288	-0.9629	-1.2492	-0.2964
432LYS	HD2 1	72	6.909	4.306	3.449	-0.7589	2.9999	-0.9453
432LYS	CE 1	73	7.062	4.338	3.287	0.4468	-0.1544	-0.6655
432LYS	HE1 1	74	7.139	4.277	3.333	1.7124	0.5745	-1.7716
432LYS	HE2 1	75	7.058	4.321	3.179	-1.1739	1.0763	-0.8417
432LYS	NZ 1	76	7.068	4.486	3.298	0.3214	0.2635	-0.1998
432LYS	HZ1 1	77	7.165	4.512	3.311	0.388	0.6089	-1.3041
432LYS	HZ2 1	78	7.031	4.531	3.216	1.2172	0.5722	-0.4418
432LYS	HZ3 1	79	7.009	4.51	3.376	-0.0331	-1.4379	0.1087
432LYS	C 1	80	6.634	4.178	3.175	0.5805	0.0117	0.5059
432LYS	O 1	81	6.659	4.296	3.147	0.1003	-0.1847	-0.1522
433ALA	N 1	82	6.596	4.095	3.083	0.2446	0.3205	0.7223
433ALA	H 1	83	6.593	3.998	3.109	-0.1551	0.4613	1.2236
433ALA	CA 1	84	6.557	4.139	2.948	-0.2061	0.2921	-0.1482
433ALA	HA 1	85	6.641	4.189	2.901	1.3963	-1.8127	0.2815
433ALA	CB 1	86	6.511	4.001	2.885	0.3017	-0.0311	0.9855
433ALA	HB1 1	87	6.571	3.913	2.906	0.387	0.204	1.7883
433ALA	HB2 1	88	6.414	3.964	2.918	-1.2641	0.2492	-2.7934
433ALA	HB3 1	89	6.504	4.001	2.776	-1.1105	-1.3189	1.0515
433ALA	C 1	90	6.444	4.231	2.947	0.1298	-0.715	-0.3296
433ALA	O 1	91	6.447	4.327	2.872	0.1107	-0.3629	-0.0798
434ASP	N 1	92	6.355	4.227	3.038	0.0065	0.1404	-0.5962
434ASP	H 1	93	6.353	4.155	3.11	0.1329	1.4721	0.799
434ASP	CA 1	94	6.233	4.308	3.043	-0.4891	0.1751	0.1526
434ASP	HA 1	95	6.204	4.337	2.942	-1.7782	1.6662	0.9122
434ASP	CB 1	96	6.107	4.244	3.104	-0.3409	0.1343	0.1611
434ASP	HB1 1	97	6.134	4.201	3.2	0.5264	0.3023	0.0005
434ASP	HB2 1	98	6.028	4.319	3.114	-1.4923	-0.6393	-2.2809
434ASP	CG 1	99	6.037	4.131	3.026	0.5404	0.0533	0.4079
434ASP	OD1 1	100	6.083	4.093	2.912	0.1105	-0.2777	0.7957
434ASP	OD2 1	101	5.928	4.08	3.062	-0.2088	-0.88	-0.8674
434ASP	C 1	102	6.265	4.448	3.096	0.0856	0.1442	-0.6077
434ASP	O 1	103	6.222	4.544	3.037	0.2671	0.1153	-0.1576
435GLN	N 1	104	6.353	4.456	3.198	0.3109	-0.2956	-0.5214
435GLN	H 1	105	6.392	4.366	3.222	-0.4349	-0.3524	0.5903
435GLN	CA 1	106	6.411	4.577	3.247	-0.3062	0.1367	0.1534
435GLN	HA 1	107	6.331	4.645	3.276	1.7123	2.1318	1.4111
435GLN	CB 1	108	6.505	4.544	3.374	0.4734	0.126	-0.8999
435GLN	HB1 1	109	6.596	4.493	3.341	-0.9985	-1.6881	-2.4212
435GLN	HB2 1	110	6.535	4.641	3.413	0.2735	-0.1605	-0.0248
435GLN	CG 1	111	6.435	4.476	3.492	-0.1167	-0.0377	0.0628
435GLN	HG1 1	112	6.365	4.553	3.525	1.4662	0.7269	1.8442
435GLN	HG2 1	113	6.381	4.387	3.461	0.3027	-0.4213	0.4171
435GLN	CD 1	114	6.533	4.445	3.604	-0.8285	0.0144	-0.8648
435GLN	OE1 1	115	6.632	4.519	3.622	-0.0098	0.6508	-0.4388
435GLN	NE2 1	116	6.522	4.329	3.662	0.3012	0.2108	0.3982
435GLN	HE21 1	117	6.443	4.27	3.642	-0.2355	0.2701	2.1539
435GLN	HE22 1	118	6.61	4.295	3.699	1.5276	0.6196	-1.9448
435GLN	C 1	119	6.499	4.647	3.147	0.1415	0.0483	-0.3738
435GLN	O 1	120	6.484	4.767	3.141	0.743	0.4021	0.4985
436ASP	N 1	121	6.578	4.57	3.07	-0.8297	-0.8967	-0.0676
436ASP	H 1	122	6.587	4.473	3.094	-1.0268	-0.4928	1.7994
436ASP	CA 1	123	6.666	4.617	2.965	0.1385	0.2314	-0.2118
436ASP	HA 1	124	6.714	4.707	3.004	0.7584	-0.7159	1.2615
436ASP	CB 1	125	6.772	4.514	2.908	-0.033	-0.2506	0.0506
436ASP	HB1 1	126	6.718	4.42	2.899	0.4567	-0.5084	-0.1951
436ASP	HB2 1	127	6.805	4.544	2.809	1.4901	1.4423	1.0104
436ASP	CG 1	128	6.9	4.493	2.992	-0.4	-0.6535	0.3183
436ASP	OD1 1	129	6.919	4.556	3.098	-0.118	-0.6204	-0.3847
436ASP	OD2 1	130	6.977	4.399	2.955	-0.5378	-0.0199	0.102
436ASP	C 1	131	6.576	4.681	2.861	0.0423	0.568	-0.2724
436ASP	O 1	132	6.578	4.801	2.832	-0.6775	0.0972	0.7892
437LEU	N 1	133	6.489	4.601	2.801	0.0656	-0.4296	-0.3727
437LEU	H 1	134	6.486	4.503	2.825	0.3198	-1.2656	-3.4066
437LEU	CA 1	135	6.395	4.636	2.695	1.2065	-0.1815	-0.2326
437LEU	HA 1	136	6.442	4.675	2.605	-0.3046	-0.0103	-0.9778
437LEU	CB 1	137	6.304	4.519	2.667	0.7889	0.1028	0.2868
437LEU	HB1 1	138	6.368	4.431	2.672	-0.3791	-0.7729	0.1285
437LEU	HB2 1	139	6.237	4.5	2.75	-0.6858	0.0883	-0.8625
437LEU	CG 1	140	6.231	4.525	2.524	0.3871	-0.4849	0.2151
437LEU	HG 1	141	6.308	4.563	2.457	0.6543	-0.7944	0.3491
437LEU	CD1 1	142	6.182	4.385	2.487	0.3468	0.1085	0.525
437LEU	HD11 1	143	6.141	4.387	2.386	0.4233	-0.0249	0.4907
437LEU	HD12 1	144	6.263	4.313	2.486	-0.3118	-0.639	0.1284
437LEU	HD13 1	145	6.11	4.347	2.559	-0.0321	0.705	0.4689
437LEU	CD2 1	146	6.106	4.617	2.521	0.5431	-0.228	0.5788
437LEU	HD21 1	147	6.128	4.723	2.536	-1.1707	-0.008	1.9629
437LEU	HD22 1	148	6.067	4.612	2.419	0.425	-1.0897	0.6559
437LEU	HD23 1	149	6.025	4.59	2.589	1.776	-0.0518	2.1712
437LEU	C 1	150	6.308	4.76	2.727	-0.5444	0.6445	-0.2146
437LEU	O 1	151	6.298	4.861	2.655	-0.6408	0.0862	-0.2869
438LEU	N 1	152	6.242	4.759	2.845	-0.0654	0.6108	0.2712
438LEU	H 1	153	6.233	4.677	2.903	0.8595	-0.5031	-1.0948
438LEU	CA 1	154	6.157	4.869	2.893	0.3971	1.0445	-0.2932
438LEU	HA 1	155	6.082	4.889	2.817	-0.0301	0.4507	-0.0397
438LEU	CB 1	156	6.091	4.839	3.032	0.1985	-0.4591	0.613
438LEU	HB1 1	157	6.171	4.816	3.102	-0.0885	-0.7183	0.8579
438LEU	HB2 1	158	6.039	4.932	3.057	-0.268	-0.3574	-0.662
438LEU	CG 1	159	5.974	4.736	3.03	-0.1921	-0.1353	-0.4492
438LEU	HG 1	160	6.012	4.648	2.977	2.3264	0.4963	0.1861
438LEU	CD1 1	161	5.946	4.687	3.18	-0.5624	-0.8991	-0.1703
438LEU	HD11 1	162	5.859	4.622	3.187	-0.7145	-0.5407	2.0308
438LEU	HD12 1	163	6.027	4.63	3.225	0.6324	-1.9516	-3.3751
438LEU	HD13 1	164	5.928	4.772	3.245	0.6542	-0.202	-0.7075
438LEU	CD2 1	165	5.862	4.795	2.942	0.9	-0.0129	-0.1876
438LEU	HD21 1	166	5.769	4.74	2.929	1.719	-1.1812	-1.2716
438LEU	HD22 1	167	5.828	4.894	2.973	-0.3487	-1.1744	2.4849
438LEU	HD23 1	168	5.89	4.814	2.839	-1.2286	1.5881	-0.539
438LEU	C 1	169	6.233	4.999	2.915	1.0356	-0.2117	-0.2603
438LEU	O 1	170	6.18	5.097	2.864	0.6409	0.4143	0.0967
439PHE	N 1	171	6.353	4.997	2.974	-0.2415	-0.447	-0.153
439PHE	H 1	172	6.382	4.903	2.996	-1.2628	-0.7971	-0.2513
439PHE	CA 1	173	6.45	5.105	2.975	-0.0812	0.4334	-0.0062
439PHE	HA 1	174	6.403	5.194	3.018	-0.5912	0.4818	-0.6587
439PHE	CB 1	175	6.576	5.068	3.062	-0.2805	0.4454	0.0288
439PHE	HB1 1	176	6.556	5.062	3.169	-0.9753	-0.1582	-0.1296
439PHE	HB2 1	177	6.632	4.977	3.044	0.4355	0.5862	1.4164
439PHE	CG 1	178	6.67	5.178	3.055	-0.318	0.3603	-0.4273
439PHE	CD1 1	179	6.659	5.291	3.141	-0.4572	-0.0107	0.229
439PHE	HD1 1	180	6.587	5.312	3.219	-0.5028	1.2772	-0.138
439PHE	CD2 1	181	6.781	5.171	2.962	-0.3041	-0.3121	-0.5568
439PHE	HD2 1	182	6.784	5.095	2.886	-2.0697	0.5961	-1.5952
439PHE	CE1 1	183	6.757	5.392	3.133	0.2547	0.0843	-0.3355
439PHE	HE1 1	184	6.753	5.466	3.212	0.8806	-0.7283	0.48
439PHE	CE2 1	185	6.885	5.263	2.97	0.1476	-0.2723	-0.653
439PHE	HE2 1	186	6.972	5.239	2.91	-0.2779	-0.8545	-1.0339
439PHE	CZ 1	187	6.871	5.378	3.051	0.1028	-0.3295	-0.2991
439PHE	HZ 1	188	6.947	5.455	3.049	-0.4433	0.2165	-1.1658
439PHE	C 1	189	6.483	5.154	2.835	-0.6948	0.0289	0.2001
439PHE	O 1	190	6.458	5.27	2.804	0.4329	0.5453	0.3807
440GLU	N 1	191	6.537	5.066	2.749	-0.5649	1.0501	-0.0911
440GLU	H 1	192	6.536	4.97	2.78	-1.6479	0.8401	-0.7189
440GLU	CA 1	193	6.587	5.095	2.612	-0.3886	-0.9444	0.0113
440GLU	HA 1	194	6.666	5.169	2.623	-0.8737	0.0813	-2.6518
440GLU	CB 1	195	6.65	4.965	2.549	0.1984	-0.1605	0.1511
440GLU	HB1 1	196	6.569	4.892	2.537	-0.2935	0.4342	-0.1638
440GLU	HB2 1	197	6.686	4.99	2.45	0.8793	-0.7843	0.2242
440GLU	CG 1	198	6.789	4.92	2.62	0.4191	-0.8652	-0.3688
440GLU	HG1 1	199	6.854	5.007	2.61	-0.2827	-0.0962	1.4897
440GLU	HG2 1	200	6.774	4.898	2.725	-0.0187	0.8302	-0.0513
440GLU	CD 1	201	6.848	4.795	2.553	-0.3008	-0.7341	-0.1582
440GLU	OE1 1	202	6.767	4.709	2.505	-0.2007	-0.5743	0.0099
440GLU	OE2 1	203	6.971	4.79	2.545	-0.3122	-0.401	0.4994
440GLU	C 1	204	6.479	5.148	2.518	0.5025	-0.645	-0.0628
440GLU	O 1	205	6.504	5.236	2.431	-0.4654	0.1549	-0.3462
441SER	N 1	206	6.351	5.113	2.549	-0.2439	-0.4972	-0.0957
441SER	H 1	207	6.329	5.04	2.616	0.7681	-0.2044	0.5767
441SER	CA 1	208	6.237	5.164	2.475	-0.4074	-0.2422	0.3533
441SER	HA 1	209	6.258	5.185	2.371	-1.6726	-1.0302	-0.0794
441SER	CB 1	210	6.118	5.068	2.479	0.974	-0.6669	-0.7303
441SER	HB1 1	211	6.102	5.053	2.586	1.5846	2.1679	-0.1489
441SER	HB2 1	212	6.023	5.115	2.454	-0.0486	-0.3385	3.2108
441SER	OG 1	213	6.152	4.949	2.398	0.6965	0.2241	-0.1364
441SER	HG 1	214	6.236	4.918	2.428	1.1623	-0.1957	-1.7796
441SER	C 1	215	6.187	5.304	2.52	0.3204	0.5185	0.6461
441SER	O 1	216	6.133	5.381	2.437	-0.0159	-0.0166	0.1162
442ALA	N 1	217	6.207	5.336	2.651	-0.1783	-0.3066	0.4243
442ALA	H 1	218	6.257	5.266	2.704	2.6612	0.728	-0.653
442ALA	CA 1	219	6.171	5.462	2.713	0.2658	0.9075	0.0635
442ALA	HA 1	220	6.081	5.501	2.666	0.1325	-0.726	-1.1343
442ALA	CB 1	221	6.118	5.417	2.852	0.2265	0.4198	0.3076
442ALA	HB1 1	222	6.075	5.501	2.907	-2.3008	0.9512	-2.2122
442ALA	HB2 1	223	6.041	5.34	2.844	0.2061	0.2656	1.734
442ALA	HB3 1	224	6.196	5.374	2.914	3.5559	-0.5031	-4.0533
442ALA	C 1	225	6.275	5.573	2.714	-0.3133	-0.5432	1.0892
442ALA	O 1	226	6.232	5.691	2.726	-0.3699	-0.6427	0.156
443PHE	N 1	227	6.405	5.544	2.717	0.1347	-0.2178	0.3721
443PHE	H 1	228	6.435	5.448	2.71	0.7376	-0.0243	0.2358
443PHE	CA 1	229	6.515	5.638	2.734	-0.0729	0.3381	0.5157
443PHE	HA 1	230	6.503	5.656	2.841	-1.4651	0.8722	0.2861
443PHE	CB 1	231	6.654	5.569	2.712	0.4317	0.1513	0.3279
443PHE	HB1 1	232	6.672	5.489	2.784	-0.423	0.8894	1.3914
443PHE	HB2 1	233	6.665	5.514	2.618	-0.8566	-0.4731	0.5324
443PHE	CG 1	234	6.767	5.67	2.731	-0.3123	-0.4873	0.4157
443PHE	CD1 1	235	6.803	5.71	2.867	0.262	0.4858	-0.5974
443PHE	HD1 1	236	6.766	5.651	2.949	0.8171	1.2734	0.2479
443PHE	CD2 1	237	6.812	5.738	2.611	0.2336	-0.3035	-0.3016
443PHE	HD2 1	238	6.775	5.713	2.513	-0.4661	1.6904	-0.5889
443PHE	CE1 1	239	6.889	5.819	2.869	0.1198	0.2393	-0.8625
443PHE	HE1 1	240	6.946	5.846	2.957	-0.933	-2.5546	0.834
443PHE	CE2 1	241	6.894	5.857	2.627	0.5515	0.2962	-0.1621
443PHE	HE2 1	242	6.929	5.917	2.544	-0.849	-0.3483	-1.2701
443PHE	CZ 1	243	6.927	5.891	2.758	-0.7259	-0.3059	-0.6538
443PHE	HZ 1	244	6.992	5.976	2.771	-1.7617	0.6948	-1.7809
443PHE	C 1	245	6.492	5.78	2.677	-0.1498	-0.2854	-0.1992
443PHE	O 1	246	6.518	5.874	2.745	-0.4775	0.1732	0.6806
444LEU	N 1	247	6.449	5.785	2.55	0.3217	-0.3607	-0.5563
444LEU	H 1	248	6.425	5.696	2.508	-0.2685	-0.8668	0.7942
444LEU	CA 1	249	6.414	5.905	2.475	0.1355	0.2804	0.1097
444LEU	HA 1	250	6.5	5.97	2.49	0.8937	-0.9176	1.1875
444LEU	CB 1	251	6.379	5.884	2.325	-0.4186	-0.4165	0.9028
444LEU	HB1 1	252	6.425	5.789	2.296	0.2809	0.1441	0.1235
444LEU	HB2 1	253	6.271	5.877	2.31	-0.1593	-1.089	-1.0484
444LEU	CG 1	254	6.437	5.987	2.226	-1.1472	0.1303	-0.3781
444LEU	HG 1	255	6.538	6.005	2.263	-0.8281	-0.9844	-0.6689
444LEU	CD1 1	256	6.454	5.927	2.076	0.0678	0.1147	-0.1173
444LEU	HD11 1	257	6.512	5.988	2.007	0.8682	-0.4722	0.0361
444LEU	HD12 1	258	6.499	5.828	2.083	-0.0067	0.1871	1.9782
444LEU	HD13 1	259	6.358	5.918	2.025	0.2934	0.8579	-0.6975
444LEU	CD2 1	260	6.358	6.119	2.211	-0.1243	0.0619	-0.0998
444LEU	HD21 1	261	6.258	6.106	2.17	0.6798	-0.2304	-2.0824
444LEU	HD22 1	262	6.345	6.171	2.306	-0.8587	-0.5798	0.1617
444LEU	HD23 1	263	6.409	6.193	2.148	0.6131	0.1291	0.5707
444LEU	C 1	264	6.306	5.988	2.546	-0.0748	0.9355	0.0609
444LEU	O 1	265	6.324	6.11	2.574	0.4214	-0.1882	-0.2144
445GLU	N 1	266	6.191	5.924	2.576	-0.6022	0.2924	-0.1563
445GLU	H 1	267	6.198	5.825	2.591	-3.0205	0.4169	2.9209
445GLU	CA 1	268	6.078	5.99	2.644	-0.739	-0.1479	-0.5605
445GLU	HA 1	269	6.054	6.074	2.58	2.4659	0.5157	-1.0934
445GLU	CB 1	270	5.965	5.886	2.652	-0.3059	-0.0776	-0.0745
445GLU	HB1 1	271	5.995	5.794	2.701	-0.5012	-1.0358	-1.6869
445GLU	HB2 1	272	5.899	5.921	2.731	1.1821	-0.8267	1.5641
445GLU	CG 1	273	5.901	5.852	2.516	0.2672	-0.5876	0.5669
445GLU	HG1 1	274	5.852	5.939	2.474	1.0645	-0.5662	-0.3656
445GLU	HG2 1	275	5.977	5.825	2.443	-0.4038	-2.0038	0.3674
445GLU	CD 1	276	5.804	5.742	2.522	0.7865	0.0302	-0.4698
445GLU	OE1 1	277	5.682	5.771	2.508	0.0317	0.4582	-0.0349
445GLU	OE2 1	278	5.844	5.625	2.544	0.0235	0.3001	0.0936
445GLU	C 1	279	6.121	6.032	2.791	-0.1209	-0.5277	-0.1772
445GLU	O 1	280	6.09	6.145	2.832	0.0546	-0.3016	0.1616
446LEU	N 1	281	6.197	5.946	2.865	-0.2772	0.1518	-0.043
446LEU	H 1	282	6.223	5.864	2.811	-2.5384	-0.7908	0.2162
446LEU	CA 1	283	6.256	5.974	2.998	0.4519	-0.2653	0.0764
446LEU	HA 1	284	6.169	5.988	3.062	-0.2727	-1.5745	-0.5834
446LEU	CB 1	285	6.328	5.845	3.041	-0.2411	-0.0131	0.9561
446LEU	HB1 1	286	6.419	5.833	2.983	-0.5297	-0.2415	0.5516
446LEU	HB2 1	287	6.363	5.863	3.143	1.4105	-1.3614	0.6599
446LEU	CG 1	288	6.24	5.715	3.054	0.5349	-0.2182	0.1852
446LEU	HG 1	289	6.201	5.693	2.955	0.9805	-2.2612	0.4259
446LEU	CD1 1	290	6.323	5.592	3.092	0.3421	-0.3008	0.5443
446LEU	HD11 1	291	6.26	5.503	3.099	1.3323	-1.02	0.552
446LEU	HD12 1	292	6.408	5.588	3.024	-0.1477	-3.502	-0.0547
446LEU	HD13 1	293	6.363	5.599	3.193	1.9323	1.3198	-0.1576
446LEU	CD2 1	294	6.13	5.73	3.16	-0.1975	0.3593	0.1477
446LEU	HD21 1	295	6.053	5.652	3.162	-0.9093	1.0389	-0.1069
446LEU	HD22 1	296	6.176	5.743	3.258	0.0505	-0.0372	0.0872
446LEU	HD23 1	297	6.076	5.823	3.14	-1.0084	-0.3086	-0.9077
446LEU	C 1	298	6.343	6.1	2.998	0.696	-0.5121	0.0231
446LEU	O 1	299	6.332	6.198	3.076	-0.5435	0.7345	0.2346
447PHE	N 1	300	6.434	6.102	2.898	0.4666	0.1232	-0.0716
447PHE	H 1	301	6.431	6.023	2.835	-2.7873	-0.2054	0.2878
447PHE	CA 1	302	6.523	6.22	2.872	-0.0993	0.1839	-0.7553
447PHE	HA 1	303	6.58	6.231	2.964	1.2527	2.302	-1.7619
447PHE	CB 1	304	6.628	6.187	2.759	-0.0829	-0.6733	-1.257
447PHE	HB1 1	305	6.699	6.11	2.789	-0.689	-0.882	-0.3269
447PHE	HB2 1	306	6.57	6.145	2.677	-2.5381	-1.2325	0.6455
447PHE	CG 1	307	6.713	6.303	2.714	0.1196	-0.3754	-0.1522
447PHE	CD1 1	308	6.657	6.396	2.626	0.6604	-0.576	-0.2914
447PHE	HD1 1	309	6.561	6.384	2.578	-1.1394	0.2533	2.8252
447PHE	CD2 1	310	6.841	6.319	2.762	0.5086	0.0941	0.9761
447PHE	HD2 1	311	6.89	6.242	2.818	0.7795	-1.2609	-1.0194
447PHE	CE1 1	312	6.736	6.509	2.58	1.1256	0.6924	0.2986
447PHE	HE1 1	313	6.701	6.571	2.499	-1.9764	-0.6903	0.4272
447PHE	CE2 1	314	6.915	6.427	2.716	0.5557	0.0174	-0.059
447PHE	HE2 1	315	7.02	6.443	2.739	0.0406	0.0008	2.6005
447PHE	CZ 1	316	6.867	6.519	2.626	0.2033	-0.5722	0.7096
447PHE	HZ 1	317	6.933	6.598	2.591	-0.1985	0.0501	1.3298
447PHE	C 1	318	6.448	6.349	2.851	0.7897	0.2668	-0.2989
447PHE	O 1	319	6.472	6.444	2.927	0.0472	0.4766	-0.3762
448VAL	N 1	320	6.354	6.355	2.757	-0.073	0.0531	0.1467
448VAL	H 1	321	6.316	6.27	2.719	-0.0842	-1.4904	3.3327
448VAL	CA 1	322	6.267	6.465	2.727	-0.6891	0.4186	0.3864
448VAL	HA 1	323	6.318	6.56	2.712	-0.1012	-0.26	-2.4127
448VAL	CB 1	324	6.195	6.432	2.594	-0.2435	0.0632	0.2001
448VAL	HB 1	325	6.157	6.33	2.597	-0.0328	-0.0055	0.7411
448VAL	CG1 1	326	6.073	6.516	2.55	-0.7112	-0.1105	0.2618
448VAL	HG11 1	327	6.05	6.513	2.444	-2.4899	-0.4725	0.6365
448VAL	HG12 1	328	5.98	6.487	2.598	0.2767	-0.9451	1.7452
448VAL	HG13 1	329	6.084	6.62	2.581	2.3347	-1.5208	5.0611
448VAL	CG2 1	330	6.293	6.434	2.48	0.4275	-0.2896	0.2956
448VAL	HG21 1	331	6.239	6.423	2.386	0.8357	-0.2245	0.051
448VAL	HG22 1	332	6.34	6.532	2.489	-0.9322	0.3468	0.7417
448VAL	HG23 1	333	6.363	6.35	2.484	0.5291	-0.2087	0.223
448VAL	C 1	334	6.171	6.504	2.834	0.6958	0.4117	0.5318
448VAL	O 1	335	6.147	6.623	2.85	1.1262	0.3798	0.2282
449LEU	N 1	336	6.115	6.403	2.907	0.1215	0.1196	0.0394
449LEU	H 1	337	6.116	6.307	2.874	-2.6257	0.4488	-1.2072
449LEU	CA 1	338	6.024	6.428	3.01	-0.4239	0.2225	-0.4119
449LEU	HA 1	339	5.957	6.505	2.97	-1.6154	-0.142	0.7909
449LEU	CB 1	340	5.953	6.292	3.053	-0.0821	-0.6713	0.225
449LEU	HB1 1	341	5.899	6.271	2.961	-1.5463	-0.4979	1.0148
449LEU	HB2 1	342	6.032	6.221	3.077	-1.581	-2.761	-0.6637
449LEU	CG 1	343	5.857	6.302	3.176	-0.7701	-0.5433	-0.2339
449LEU	HG 1	344	5.912	6.313	3.27	1.3606	-0.8172	-1.3946
449LEU	CD1 1	345	5.742	6.398	3.161	0.065	0.1079	-0.4688
449LEU	HD11 1	346	5.669	6.376	3.238	-1.0524	-1.3479	-1.8743
449LEU	HD12 1	347	5.778	6.5	3.175	1.0315	-0.3235	0.3432
449LEU	HD13 1	348	5.688	6.39	3.067	0.4662	-1.4421	-0.5937
449LEU	CD2 1	349	5.8	6.166	3.204	0.594	-0.0373	-0.3484
449LEU	HD21 1	350	5.744	6.171	3.297	0.1099	2.0174	-0.7146
449LEU	HD22 1	351	5.725	6.118	3.14	0.9401	-3.2384	1.4061
449LEU	HD23 1	352	5.878	6.09	3.211	-0.2274	-0.9871	-1.1396
449LEU	C 1	353	6.093	6.49	3.139	0.0175	-0.3266	-0.3955
449LEU	O 1	354	6.034	6.578	3.199	-0.0034	0.0346	-0.5171
450ARG	N 1	355	6.219	6.452	3.171	0.0293	-0.4178	0.8084
450ARG	H 1	356	6.259	6.371	3.124	0.8963	-0.8215	2.1707
450ARG	CA 1	357	6.297	6.509	3.283	-0.2064	1.2336	-0.3961
450ARG	HA 1	358	6.232	6.517	3.37	2.0238	2.5187	1.245
450ARG	CB 1	359	6.422	6.416	3.311	-0.1362	-0.2562	0.1226
450ARG	HB1 1	360	6.47	6.384	3.218	-0.5014	0.7467	-0.4188
450ARG	HB2 1	361	6.49	6.46	3.384	-1.236	-0.1567	1.1135
450ARG	CG 1	362	6.378	6.286	3.381	-0.4085	-0.2227	0.0014
450ARG	HG1 1	363	6.363	6.309	3.487	1.6699	-1.2312	0.5756
450ARG	HG2 1	364	6.281	6.247	3.351	0.2251	-1.9665	0.1181
450ARG	CD 1	365	6.473	6.17	3.374	-0.0918	-0.6496	0.7319
450ARG	HD1 1	366	6.446	6.073	3.417	1.1727	-1.1259	0.4907
450ARG	HD2 1	367	6.491	6.14	3.271	2.8448	-0.5177	1.1285
450ARG	NE 1	368	6.607	6.196	3.426	0.1581	-0.4631	0.1432
450ARG	HE 1	369	6.674	6.225	3.357	2.5598	-3.8493	0.7809
450ARG	CZ 1	370	6.654	6.181	3.548	0.0704	-0.7318	0.5209
450ARG	NH1 1	371	6.58	6.127	3.649	-0.2257	-0.1512	0.5403
450ARG	HH11 1	372	6.481	6.112	3.644	-0.0553	-1.2423	0.2965
450ARG	HH12 1	373	6.626	6.105	3.737	2.6401	0.0637	-0.7698
450ARG	NH2 1	374	6.78	6.218	3.569	-0.3553	0.5267	-0.0648
450ARG	HH21 1	375	6.841	6.241	3.491	-2.13	0.5633	-1.5126
450ARG	HH22 1	376	6.825	6.226	3.659	1.4811	0.3601	-0.9143
450ARG	C 1	377	6.355	6.648	3.252	0.1318	0.4239	-0.1766
450ARG	O 1	378	6.351	6.732	3.343	0.524	0.1412	0.0492
451LEU	N 1	379	6.381	6.671	3.126	0.4952	-0.648	0.2995
451LEU	H 1	380	6.346	6.6	3.064	-3.1942	0.357	1.0257
451LEU	CA 1	381	6.418	6.797	3.07	-1.325	-0.0475	-0.8864
451LEU	HA 1	382	6.504	6.827	3.129	-0.8869	-0.6576	-1.2051
451LEU	CB 1	383	6.468	6.776	2.926	-0.0654	0.5397	-0.1611
451LEU	HB1 1	384	6.538	6.693	2.936	-0.1139	0.5549	0.368
451LEU	HB2 1	385	6.386	6.733	2.868	-0.7045	-0.3993	1.365
451LEU	CG 1	386	6.537	6.892	2.857	0.4004	0.1673	0.1827
451LEU	HG 1	387	6.476	6.982	2.862	0.8968	0.5041	0.2525
451LEU	CD1 1	388	6.672	6.928	2.922	0.2471	-0.1058	-0.2656
451LEU	HD11 1	389	6.659	6.976	3.019	-0.2204	-1.7148	0.5077
451LEU	HD12 1	390	6.734	6.839	2.929	-0.5451	-0.6574	-0.1718
451LEU	HD13 1	391	6.723	7.001	2.859	1.9198	-2.0042	-1.2551
451LEU	CD2 1	392	6.549	6.855	2.71	-0.0863	-0.1833	0.4656
451LEU	HD21 1	393	6.589	6.942	2.659	0.3713	-0.9238	-0.4464
451LEU	HD22 1	394	6.61	6.766	2.694	-1.6109	-1.4081	1.0601
451LEU	HD23 1	395	6.452	6.834	2.665	0.1729	0.8712	-0.6091
451LEU	C 1	396	6.307	6.897	3.077	-0.1295	0.7259	-0.0664
451LEU	O 1	397	6.317	7.003	3.142	0.0236	0.9558	-0.6547
452ALA	N 1	398	6.194	6.86	3.007	-0.0536	0.2143	0.0681
452ALA	H 1	399	6.2	6.77	2.963	0.021	-0.5427	1.5404
452ALA	CA 1	400	6.076	6.945	3.002	0.5865	0.2886	-0.0675
452ALA	HA 1	401	6.095	7.038	2.949	-3.3204	1.6299	0.5222
452ALA	CB 1	402	5.961	6.87	2.92	-0.0217	0.0609	-0.7271
452ALA	HB1 1	403	5.891	6.942	2.878	-0.4383	-0.7222	-1.4031
452ALA	HB2 1	404	6.01	6.815	2.839	-0.0316	-0.7584	-0.1814
452ALA	HB3 1	405	5.901	6.796	2.972	1.5934	0.5966	2.1193
452ALA	C 1	406	6.017	6.996	3.142	-0.5364	-0.3163	-0.0745
452ALA	O 1	407	5.977	7.11	3.153	0.0781	0.3188	-0.708
453TYR	N 1	408	6.037	6.919	3.251	-0.0538	0.0089	-0.4982
453TYR	H 1	409	6.056	6.826	3.217	0.864	0.3744	-1.0218
453TYR	CA 1	410	5.986	6.95	3.384	0.1857	-0.7699	-0.0132
453TYR	HA 1	411	5.886	6.992	3.374	0.5475	-0.0426	-0.6676
453TYR	CB 1	412	5.993	6.822	3.478	0.0703	0.4122	0.3559
453TYR	HB1 1	413	5.942	6.742	3.425	-1.831	0.8261	1.4705
453TYR	HB2 1	414	6.094	6.788	3.497	-0.1154	-0.3	0.0987
453TYR	CG 1	415	5.914	6.824	3.617	0.1466	-0.7764	0.3245
453TYR	CD1 1	416	5.777	6.836	3.623	0.1142	-0.0932	0.7602
453TYR	HD1 1	417	5.731	6.861	3.528	0.462	1.5844	0.992
453TYR	CD2 1	418	5.992	6.809	3.731	-0.301	0.1463	-0.0214
453TYR	HD2 1	419	6.099	6.796	3.722	-0.2474	1.7455	-2.3241
453TYR	CE1 1	420	5.716	6.853	3.747	-0.5824	0.308	-1.0101
453TYR	HE1 1	421	5.61	6.873	3.753	-0.8729	-0.8112	-1.9841
453TYR	CE2 1	422	5.933	6.813	3.858	0.2088	-0.1054	-0.5803
453TYR	HE2 1	423	5.993	6.814	3.949	-0.5133	0.2733	-0.0972
453TYR	CZ 1	424	5.792	6.837	3.869	0.0479	0.2659	-0.2004
453TYR	OH 1	425	5.74	6.861	3.994	0.0492	-0.1823	-0.1917
453TYR	HH 1	426	5.649	6.889	3.993	1.1064	4.0427	1.3158
453TYR	C 1	427	6.063	7.057	3.458	0.0009	-0.2072	0.3823
453TYR	O 1	428	5.994	7.137	3.516	1.074	-0.6823	0.0458
454ARG	N 1	429	6.196	7.06	3.446	-0.5593	-0.0317	-0.4273
454ARG	H 1	430	6.228	6.997	3.374	-0.1092	-0.6976	0.3395
454ARG	CA 1	431	6.287	7.163	3.516	0.9376	-0.3834	-0.0532
454ARG	HA 1	432	6.226	7.202	3.597	0.0628	0.3918	-1.0582
454ARG	CB 1	433	6.413	7.09	3.575	-0.1767	-0.4734	-0.2993
454ARG	HB1 1	434	6.469	7.167	3.628	-2.5323	1.395	-0.3607
454ARG	HB2 1	435	6.372	7.022	3.649	0.9335	-0.334	0.4776
454ARG	CG 1	436	6.499	7.023	3.463	0.1753	0.225	0.2536
454ARG	HG1 1	437	6.438	6.945	3.416	1.3127	-1.0382	0.7887
454ARG	HG2 1	438	6.522	7.096	3.387	-1.3422	0.1213	-0.3516
454ARG	CD 1	439	6.623	6.971	3.523	0.6994	-0.1002	0.0794
454ARG	HD1 1	440	6.707	6.997	3.458	0.2664	1.0234	-0.0517
454ARG	HD2 1	441	6.642	7.026	3.615	-1.3397	2.3539	-0.8654
454ARG	NE 1	442	6.609	6.818	3.537	-0.2656	0.1088	0.1401
454ARG	HE 1	443	6.566	6.782	3.621	1.0113	0.176	0.8535
454ARG	CZ 1	444	6.671	6.73	3.454	0.5027	0.0347	-0.2801
454ARG	NH1 1	445	6.716	6.771	3.339	-0.0346	-0.3486	-0.2624
454ARG	HH11 1	446	6.704	6.867	3.31	-0.3727	0.4916	2.3617
454ARG	HH12 1	447	6.77	6.71	3.28	1.3121	0.7234	-0.1768
454ARG	NH2 1	448	6.682	6.603	3.485	0.153	-0.1077	0.2279
454ARG	HH21 1	449	6.663	6.58	3.582	-1.4319	0.9131	0.2091
454ARG	HH22 1	450	6.743	6.538	3.437	-0.1341	0.0487	-0.3568
454ARG	C 1	451	6.339	7.279	3.433	0.638	-0.1007	0.1755
454ARG	O 1	452	6.39	7.374	3.489	-0.7372	-0.194	-0.0263
455SER	N 1	453	6.332	7.265	3.301	0.3676	-0.1209	-0.4467
455SER	H 1	454	6.29	7.18	3.266	-0.2963	-0.3456	0.8416
455SER	CA 1	455	6.356	7.368	3.203	-0.1591	0.1212	-0.7543
455SER	HA 1	456	6.457	7.404	3.223	-0.3805	1.2476	-1.557
455SER	CB 1	457	6.343	7.308	3.062	-0.1063	-0.0689	-0.2139
455SER	HB1 1	458	6.241	7.272	3.068	0.8115	-2.9135	-0.168
455SER	HB2 1	459	6.352	7.381	2.982	0.6628	-1.9573	-1.9466
455SER	OG 1	460	6.441	7.22	3.032	0.078	0.6474	-0.9762
455SER	HG 1	461	6.433	7.139	3.08	0.929	0.0413	-1.8105
455SER	C 1	462	6.268	7.49	3.232	0.1959	-0.0072	0.7234
455SER	O 1	463	6.155	7.474	3.281	-0.703	-0.0491	-0.319
456ASN	N 1	464	6.317	7.612	3.207	0.0142	-0.5935	-0.3647
456ASN	H 1	465	6.413	7.612	3.173	0.6455	-0.1111	1.3432
456ASN	CA 1	466	6.246	7.738	3.214	0.1314	-0.3567	0.3451
456ASN	HA 1	467	6.165	7.717	3.284	0.6943	-0.3392	1.0098
456ASN	CB 1	468	6.326	7.849	3.29	0.3778	-0.2103	-0.808
456ASN	HB1 1	469	6.389	7.808	3.368	-0.1773	-0.3683	-0.4391
456ASN	HB2 1	470	6.391	7.912	3.229	0.3971	2.2091	1.5365
456ASN	CG 1	471	6.233	7.947	3.364	-0.0147	-1.0077	-0.519
456ASN	OD1 1	472	6.152	7.899	3.445	-0.0765	-0.7734	-0.1314
456ASN	ND2 1	473	6.244	8.079	3.36	0.122	-0.08	0.0914
456ASN	HD21 1	474	6.324	8.121	3.315	0.6574	-1.9765	-0.8254
456ASN	HD22 1	475	6.184	8.14	3.414	0.9039	-1.0832	2.1968
456ASN	C 1	476	6.206	7.784	3.076	-0.0189	-0.022	-0.2387
456ASN	O 1	477	6.287	7.859	3.014	0.1392	0.5768	-0.0073
457PRO	N 1	478	6.088	7.748	3.016	0.4039	-0.2386	-0.4094
457PRO	CA 1	479	6.049	7.771	2.879	-0.4017	0.5192	0.5612
457PRO	HA 1	480	6.126	7.729	2.814	-1.3513	-3.7427	1.8281
457PRO	CB 1	481	5.926	7.674	2.863	0.4828	0.1559	-0.3651
457PRO	HB1 1	482	5.857	7.713	2.788	-0.4888	1.0011	0.93
457PRO	HB2 1	483	5.955	7.574	2.83	0.7784	0.5916	-1.4863
457PRO	CG 1	484	5.864	7.668	3.003	-0.7061	0.4358	-0.2594
457PRO	HG1 1	485	5.79	7.746	3.021	-0.8587	0.5287	-1.2028
457PRO	HG2 1	486	5.814	7.573	3.015	0.9828	-0.2402	2.2906
457PRO	CD 1	487	5.979	7.695	3.096	-0.0398	0.3549	0.3134
457PRO	HD1 1	488	5.941	7.76	3.175	-0.7247	0.4316	-0.063
457PRO	HD2 1	489	6.006	7.597	3.135	-1.1836	-0.0901	0.0376
457PRO	C 1	490	6.012	7.916	2.837	-0.5076	0.4187	-0.5537
457PRO	O 1	491	6.027	7.957	2.723	0.0676	-0.3015	0.21
458VAL	N 1	492	5.966	7.992	2.937	-0.4206	0.1668	0.0237
458VAL	H 1	493	5.94	7.953	3.026	0.7216	-1.6062	-0.3666
458VAL	CA 1	494	5.945	8.136	2.925	0.4714	-0.1994	0.2352
458VAL	HA 1	495	5.88	8.151	2.839	0.8903	-0.3888	-0.1133
458VAL	CB 1	496	5.868	8.186	3.058	0.0536	-0.0078	0.1428
458VAL	HB 1	497	5.935	8.186	3.144	-0.4916	0.7319	0.5826
458VAL	CG1 1	498	5.819	8.331	3.048	0.2262	-0.1772	-0.2711
458VAL	HG11 1	499	5.903	8.401	3.053	-0.37	0.6951	-1.7289
458VAL	HG12 1	500	5.772	8.336	2.95	0.2983	0.8498	-0.2677
458VAL	HG13 1	501	5.753	8.358	3.13	0.8078	-0.7073	0.3915
458VAL	CG2 1	502	5.746	8.09	3.079	-0.0495	-0.4223	0.2008
458VAL	HG21 1	503	5.778	8.001	3.134	0.9894	1.415	2.826
458VAL	HG22 1	504	5.673	8.139	3.145	0.0871	-0.7804	0.6274
458VAL	HG23 1	505	5.7	8.059	2.986	2.5165	-3.6783	-0.1669
458VAL	C 1	506	6.07	8.219	2.893	-0.0876	0.4389	-0.0272
458VAL	O 1	507	6.063	8.31	2.813	-0.211	-0.0346	-0.2406
459GLU	N 1	508	6.182	8.182	2.946	-0.7373	-0.4645	-0.0736
459GLU	H 1	509	6.183	8.113	3.02	-0.8937	0.7597	1.1072
459GLU	CA 1	510	6.303	8.247	2.908	-0.1322	0.1479	0.1502
459GLU	HA 1	511	6.304	8.349	2.87	2.9785	0.0853	-0.2198
459GLU	CB 1	512	6.399	8.242	3.023	0.6553	-0.5582	-0.162
459GLU	HB1 1	513	6.417	8.136	3.041	-0.0638	-0.4207	1.5466
459GLU	HB2 1	514	6.504	8.269	3.008	1.1767	-2.0526	0.6043
459GLU	CG 1	515	6.349	8.327	3.144	-0.9411	0.4412	0.5115
459GLU	HG1 1	516	6.351	8.427	3.101	-0.3948	0.375	0.374
459GLU	HG2 1	517	6.255	8.293	3.187	-1.8403	2.5527	0.3066
459GLU	CD 1	518	6.442	8.324	3.261	-0.3033	0.2819	0.0677
459GLU	OE1 1	519	6.478	8.222	3.322	-0.2585	-0.279	0.1866
459GLU	OE2 1	520	6.49	8.432	3.298	0.0854	0.3363	0.0316
459GLU	C 1	521	6.364	8.169	2.796	-0.2913	0.4927	0.2119
459GLU	O 1	522	6.418	8.234	2.708	-0.6589	0.1592	-0.142
460GLY	N 1	523	6.343	8.037	2.793	-0.0116	-0.6974	-0.8275
460GLY	H 1	524	6.302	7.994	2.874	-0.0884	-0.0859	-0.5396
460GLY	CA 1	525	6.399	7.943	2.694	-0.4988	0.258	-0.0732
460GLY	HA1 1	526	6.324	7.869	2.667	-0.8595	0.5732	0.052
460GLY	HA2 1	527	6.42	7.99	2.598	0.1249	0.6668	0.2582
460GLY	C 1	528	6.514	7.857	2.74	-0.3498	0.085	-0.2831
460GLY	O 1	529	6.588	7.804	2.657	0.1056	-0.2166	0.1503
461LYS	N 1	530	6.526	7.833	2.87	0.206	-0.0653	-0.0228
461LYS	H 1	531	6.461	7.853	2.944	1.7656	1.2828	1.0576
461LYS	CA 1	532	6.637	7.761	2.922	0.0665	0.3673	0.2565
461LYS	HA 1	533	6.728	7.78	2.865	0.5564	0.9698	1.2033
461LYS	CB 1	534	6.668	7.807	3.066	0.4621	-0.174	-0.1357
461LYS	HB1 1	535	6.573	7.794	3.119	-0.4362	-2.3674	-2.0792
461LYS	HB2 1	536	6.735	7.735	3.114	0.0335	-0.3178	0.26
461LYS	CG 1	537	6.716	7.954	3.08	0.2482	-0.5791	0.2339
461LYS	HG1 1	538	6.809	7.972	3.026	0.6805	1.495	1.5782
461LYS	HG2 1	539	6.65	8.014	3.018	1.169	-0.5151	-0.7182
461LYS	CD 1	540	6.711	8.006	3.221	0.1877	0.4926	0.6387
461LYS	HD1 1	541	6.614	8.015	3.269	0.4823	1.066	1.1442
461LYS	HD2 1	542	6.772	7.942	3.285	1.8392	1.606	0.27
461LYS	CE 1	543	6.773	8.148	3.223	-0.2668	-0.3957	0.2747
461LYS	HE1 1	544	6.882	8.142	3.229	-0.283	-0.8932	0.134
461LYS	HE2 1	545	6.749	8.209	3.136	1.4934	0.082	0.0863
461LYS	NZ 1	546	6.738	8.223	3.343	-0.1869	-0.6145	-0.471
461LYS	HZ1 1	547	6.78	8.315	3.343	1.263	-1.1977	-2.6842
461LYS	HZ2 1	548	6.637	8.231	3.345	-0.1899	-0.4001	-1.1171
461LYS	HZ3 1	549	6.757	8.181	3.433	-1.3777	-1.5348	-0.6297
461LYS	C 1	550	6.608	7.613	2.929	0.2521	-0.0986	0.1045
461LYS	O 1	551	6.527	7.571	3.015	0.0649	-0.2103	-0.3706
462LEU	N 1	552	6.679	7.536	2.856	0.2334	0.0023	-0.3166
462LEU	H 1	553	6.759	7.577	2.81	1.8042	-0.6366	1.6677
462LEU	CA 1	554	6.678	7.394	2.87	-0.1377	-0.2974	-0.1057
462LEU	HA 1	555	6.582	7.353	2.901	-0.5661	1.0806	0.481
462LEU	CB 1	556	6.713	7.334	2.729	0.0755	-0.0603	0.9382
462LEU	HB1 1	557	6.81	7.37	2.694	-0.1247	0.6474	1.0854
462LEU	HB2 1	558	6.73	7.227	2.742	-1.8728	-0.3926	1.1541
462LEU	CG 1	559	6.598	7.338	2.623	0.0258	-0.0704	0.0946
462LEU	HG 1	560	6.651	7.287	2.543	0.0079	1.5617	-1.002
462LEU	CD1 1	561	6.473	7.251	2.642	-0.3521	-0.4783	0.0742
462LEU	HD11 1	562	6.424	7.223	2.549	-1.6888	3.2309	-0.5295
462LEU	HD12 1	563	6.498	7.161	2.698	2.0576	0.2704	0.343
462LEU	HD13 1	564	6.402	7.311	2.699	0.1606	-0.3677	0.6063
462LEU	CD2 1	565	6.569	7.49	2.575	-0.241	-0.974	-0.0556
462LEU	HD21 1	566	6.654	7.552	2.603	-2.8635	2.0224	1.8075
462LEU	HD22 1	567	6.559	7.51	2.468	-0.5748	0.0484	0.1594
462LEU	HD23 1	568	6.495	7.536	2.64	1.9899	2.2019	0.4709
462LEU	C 1	569	6.792	7.352	2.963	0.4048	0.334	0.3523
462LEU	O 1	570	6.912	7.366	2.93	0.0352	-0.288	-0.0709
463ILE	N 1	571	6.76	7.298	3.077	0.4725	0.3521	-0.5515
463ILE	H 1	572	6.66	7.281	3.088	0.3619	0.6321	-1.1095
463ILE	CA 1	573	6.85	7.248	3.188	-0.1728	0.3614	-0.0597
463ILE	HA 1	574	6.952	7.283	3.176	0.3259	-0.7239	0.835
463ILE	CB 1	575	6.795	7.306	3.32	-0.6399	0.1139	0.3707
463ILE	HB 1	576	6.7	7.254	3.325	0.0726	-1.1314	1.6066
463ILE	CG1 1	577	6.789	7.462	3.312	0.77	1.2215	-0.0017
463ILE	HG11 1	578	6.89	7.504	3.316	2.1664	-1.9357	0.7481
463ILE	HG12 1	579	6.751	7.482	3.212	-1.5959	-0.5872	0.4469
463ILE	CG2 1	580	6.861	7.256	3.45	0.7272	0.5749	-0.009
463ILE	HG21 1	581	6.875	7.148	3.454	-0.6203	0.3436	-0.9286
463ILE	HG22 1	582	6.963	7.291	3.465	1.3298	-0.5861	-1.2295
463ILE	HG23 1	583	6.793	7.287	3.53	-1.0391	-0.8462	-0.9126
463ILE	CD 1	584	6.7	7.539	3.417	-1.1373	0.0866	0.6591
463ILE	HD1 1	585	6.673	7.64	3.39	0.1133	-0.0954	-1.5063
463ILE	HD2 1	586	6.611	7.486	3.451	0.2131	-1.9068	1.2875
463ILE	HD3 1	587	6.769	7.555	3.5	-0.0327	-0.5778	-0.0883
463ILE	C 1	588	6.85	7.096	3.183	-0.2646	0.5536	0.2838
463ILE	O 1	589	6.758	7.029	3.229	0.2758	-0.3368	-0.3833
464PHE	N 1	590	6.958	7.038	3.128	0.3788	-0.1749	0.0171
464PHE	H 1	591	7.027	7.099	3.088	0.0713	-1.1163	-2.0724
464PHE	CA 1	592	6.987	6.898	3.111	-0.2049	0.1894	-0.5961
464PHE	HA 1	593	6.902	6.837	3.08	-0.4849	-0.088	0.6697
464PHE	CB 1	594	7.108	6.896	3.011	-0.0544	0.2895	0.1833
464PHE	HB1 1	595	7.187	6.962	3.048	0.4914	-0.5066	0.4752
464PHE	HB2 1	596	7.151	6.796	3.011	-2.2144	-0.6894	-0.5267
464PHE	CG 1	597	7.057	6.94	2.87	0.1477	0.5209	0.0763
464PHE	CD1 1	598	7.089	7.069	2.819	0.5617	-0.6401	0.6945
464PHE	HD1 1	599	7.159	7.136	2.866	1.016	0.9762	-2.046
464PHE	CD2 1	600	6.965	6.861	2.793	-0.6132	-0.5568	0.1645
464PHE	HD2 1	601	6.932	6.764	2.825	-0.7459	-1.1563	-1.668
464PHE	CE1 1	602	7.036	7.115	2.694	0.3873	-0.6798	-0.0462
464PHE	HE1 1	603	7.057	7.215	2.66	-0.9296	-0.2865	0.227
464PHE	CE2 1	604	6.911	6.909	2.67	0.3401	0.0716	-0.2443
464PHE	HE2 1	605	6.841	6.853	2.61	-0.3302	1.3801	-0.7293
464PHE	CZ 1	606	6.95	7.032	2.618	-0.4412	0.9321	-0.101
464PHE	HZ 1	607	6.902	7.058	2.525	0.6185	0.1256	-0.9076
464PHE	C 1	608	7.036	6.826	3.237	0.166	0.6368	0.1621
464PHE	O 1	609	7.093	6.89	3.327	0.1029	0.7953	0.0284
465CYS	N 1	610	7.025	6.69	3.24	-0.0775	0.0233	0.5567
465CYS	H 1	611	6.991	6.645	3.157	-2.0356	-0.4459	1.5567
465CYS	CA 1	612	7.053	6.602	3.357	-0.2589	-0.9085	0.1249
465CYS	HA 1	613	6.985	6.64	3.433	0.5999	0.3513	0.2884
465CYS	CB 1	614	7.02	6.459	3.31	0.5412	-0.2965	-0.4771
465CYS	HB1 1	615	7.076	6.447	3.217	-0.6987	0.1833	-1.3152
465CYS	HB2 1	616	7.058	6.385	3.379	0.8489	-0.703	-1.0749
465CYS	SG 1	617	6.845	6.417	3.283	-0.267	0.5176	-0.2323
465CYS	HG 1	618	6.821	6.486	3.171	-1.2986	0.1072	-0.2819
465CYS	C 1	619	7.194	6.609	3.418	-0.0455	0.5049	-0.0429
465CYS	O 1	620	7.207	6.578	3.534	-0.2335	-0.0033	-0.4059
466ASN	N 1	621	7.301	6.647	3.349	-0.8391	0.483	0.9564
466ASN	H 1	622	7.285	6.679	3.255	-0.1181	-2.1901	-0.1688
466ASN	CA 1	623	7.437	6.66	3.389	-0.6126	0.4073	-0.2759
466ASN	HA 1	624	7.465	6.582	3.461	-1.1769	0.2691	-0.2032
466ASN	CB 1	625	7.536	6.65	3.264	0.1441	0.7719	-0.5393
466ASN	HB1 1	626	7.641	6.649	3.294	-0.6265	0.6136	2.4645
466ASN	HB2 1	627	7.529	6.55	3.222	-0.277	0.3142	0.5864
466ASN	CG 1	628	7.51	6.739	3.148	0.0315	0.0558	-0.3802
466ASN	OD1 1	629	7.392	6.764	3.114	-0.2912	0.5676	0.5278
466ASN	ND2 1	630	7.617	6.807	3.108	0.6693	-0.2181	0.3406
466ASN	HD21 1	631	7.705	6.779	3.15	0.3977	-2.7015	-0.5997
466ASN	HD22 1	632	7.601	6.881	3.041	-1.2323	0.3212	1.3199
466ASN	C 1	633	7.459	6.796	3.455	0.402	-0.0336	0.2807
466ASN	O 1	634	7.566	6.818	3.514	0.4536	0.0204	-0.8433
467GLY	N 1	635	7.365	6.889	3.446	-0.1195	0.571	-1.1138
467GLY	H 1	636	7.283	6.86	3.393	0.5696	-0.8876	-1.4335
467GLY	CA 1	637	7.371	7.021	3.517	0.3138	-0.4148	0.1912
467GLY	HA1 1	638	7.274	7.044	3.56	1.9802	-0.2892	4.3598
467GLY	HA2 1	639	7.451	7.03	3.591	0.4036	1.4096	-0.0874
467GLY	C 1	640	7.396	7.141	3.422	-0.7712	-0.5382	-0.0154
467GLY	O 1	641	7.38	7.256	3.468	0.1118	0.4414	0.2652
468VAL	N 1	642	7.41	7.121	3.292	0.4759	-0.2321	-0.1511
468VAL	H 1	643	7.376	7.032	3.258	-3.245	0.6868	0.6583
468VAL	CA 1	644	7.419	7.233	3.193	-0.2496	0.3216	-0.4916
468VAL	HA 1	645	7.485	7.312	3.228	0.056	-0.8912	1.8558
468VAL	CB 1	646	7.485	7.171	3.063	0.87	-0.1998	-0.0142
468VAL	HB 1	647	7.419	7.09	3.032	-2.7248	2.9711	-1.4549
468VAL	CG1 1	648	7.48	7.264	2.942	-0.0549	0.6608	-0.0097
468VAL	HG11 1	649	7.382	7.272	2.894	-0.4099	1.2012	0.7719
468VAL	HG12 1	650	7.502	7.364	2.979	-1.1111	0.7394	0.453
468VAL	HG13 1	651	7.554	7.242	2.865	0.168	0.3279	0.2954
468VAL	CG2 1	652	7.628	7.125	3.087	0.2458	0.0872	0.1491
468VAL	HG21 1	653	7.668	7.079	2.996	-2.9001	0.0033	-1.3047
468VAL	HG22 1	654	7.681	7.22	3.101	-0.5843	1.1317	-2.9962
468VAL	HG23 1	655	7.63	7.057	3.172	2.8418	-0.6255	-0.3913
468VAL	C 1	656	7.28	7.297	3.163	0.7377	-0.3649	-0.5662
468VAL	O 1	657	7.194	7.222	3.119	-0.2728	-0.107	0.1512
469VAL	N 1	658	7.27	7.426	3.198	-0.1627	0.1348	0.702
469VAL	H 1	659	7.351	7.453	3.251	1.6892	0.7416	-2.221
469VAL	CA 1	660	7.177	7.526	3.144	1.0312	0.0001	-0.4612
469VAL	HA 1	661	7.077	7.484	3.137	0.5157	1.1922	-0.4741
469VAL	CB 1	662	7.178	7.644	3.242	0.6313	0.1008	0.1934
469VAL	HB 1	663	7.277	7.69	3.235	0.7266	-0.3008	-1.5615
469VAL	CG1 1	664	7.075	7.757	3.206	0.3809	0.9583	0.1799
469VAL	HG11 1	665	7.062	7.788	3.102	-1.0141	2.4481	0.7527
469VAL	HG12 1	666	6.973	7.725	3.228	-0.1668	2.4168	-0.1632
469VAL	HG13 1	667	7.105	7.842	3.266	-0.6125	0.7744	0.9591
469VAL	CG2 1	668	7.178	7.609	3.394	-0.0675	-0.3996	-0.3095
469VAL	HG21 1	669	7.274	7.607	3.445	-0.339	-0.5216	0.2037
469VAL	HG22 1	670	7.107	7.678	3.441	0.1464	-0.7129	0.4844
469VAL	HG23 1	671	7.144	7.506	3.406	0.6292	-0.4866	1.1806
469VAL	C 1	672	7.231	7.582	3.012	-0.3844	0.1093	0.9348
469VAL	O 1	673	7.345	7.634	3.007	0.2649	-0.415	0.6064
470LEU	N 1	674	7.151	7.562	2.909	-0.2806	0.2137	0.0833
470LEU	H 1	675	7.06	7.522	2.924	-0.9247	0.0096	-3.5275
470LEU	CA 1	676	7.171	7.598	2.771	0.0856	0.3336	-0.1361
470LEU	HA 1	677	7.243	7.679	2.763	0.0957	0.2755	-0.6324
470LEU	CB 1	678	7.228	7.475	2.696	0.1899	0.3327	-0.4511
470LEU	HB1 1	679	7.282	7.406	2.76	-1.0425	-2.1699	-1.9553
470LEU	HB2 1	680	7.141	7.416	2.669	-0.2268	0.5414	0.4037
470LEU	CG 1	681	7.311	7.501	2.578	-0.8165	0.0094	0.3532
470LEU	HG 1	682	7.272	7.585	2.521	1.571	-0.3493	-2.0294
470LEU	CD1 1	683	7.453	7.534	2.614	0.1868	-0.0035	-0.3527
470LEU	HD11 1	684	7.52	7.557	2.532	0.5273	1.086	0.2042
470LEU	HD12 1	685	7.451	7.625	2.675	1.464	1.0586	-1.7967
470LEU	HD13 1	686	7.502	7.461	2.678	-1.2967	-0.7243	0.006
470LEU	CD2 1	687	7.295	7.385	2.483	0.8771	0.415	-0.0723
470LEU	HD21 1	688	7.344	7.298	2.528	1.2695	-1.3545	-3.5715
470LEU	HD22 1	689	7.187	7.37	2.476	0.2511	3.7249	0.9881
470LEU	HD23 1	690	7.34	7.41	2.387	0.4368	0.277	-0.3143
470LEU	C 1	691	7.04	7.659	2.71	0.2453	-0.2873	0.6623
470LEU	O 1	692	6.931	7.647	2.773	0.1436	0.3438	0.0406
471HIS	N 1	693	7.047	7.738	2.598	0.0784	0.2935	0.4759
471HIS	H 1	694	7.135	7.742	2.548	0.5824	-0.4706	1.2796
471HIS	CA 1	695	6.925	7.806	2.547	-0.4874	0.2414	0.5098
471HIS	HA 1	696	6.848	7.818	2.624	1.1374	3.522	1.8329
471HIS	CB 1	697	6.965	7.949	2.505	-0.1174	0.4137	-0.6459
471HIS	HB1 1	698	7.033	7.985	2.582	-0.9625	0.111	0.2587
471HIS	HB2 1	699	7.022	7.938	2.413	1.3796	2.0224	0.0221
471HIS	CG 1	700	6.846	8.04	2.499	0.892	-0.6773	-0.0402
471HIS	ND1 1	701	6.77	8.059	2.379	-0.1801	-0.0975	0.7989
471HIS	CD2 1	702	6.786	8.107	2.603	0.2527	0.5068	-0.8581
471HIS	HD2 1	703	6.808	8.112	2.709	-0.6952	-1.411	-0.5249
471HIS	CE1 1	704	6.664	8.136	2.422	-0.1068	0.0572	0.3794
471HIS	HE1 1	705	6.598	8.176	2.346	-0.8901	1.0913	1.5776
471HIS	NE2 1	706	6.665	8.152	2.551	-0.4806	-0.7813	-0.3878
471HIS	HE2 1	707	6.597	8.209	2.598	-0.3251	-1.742	1.0602
471HIS	C 1	708	6.862	7.731	2.436	-0.1748	0.2388	0.3
471HIS	O 1	709	6.923	7.649	2.373	-0.3965	-0.0418	0.1287
472ARG	N 1	710	6.735	7.761	2.405	0.2158	-0.1022	0.7758
472ARG	H 1	711	6.685	7.834	2.454	-2.022	-1.2136	0.2824
472ARG	CA 1	712	6.667	7.716	2.281	-0.0203	0.3233	0.6414
472ARG	HA 1	713	6.657	7.608	2.274	2.1148	0.1442	-0.3572
472ARG	CB 1	714	6.533	7.786	2.282	0.5138	-0.6412	0.2964
472ARG	HB1 1	715	6.485	7.777	2.379	-0.2993	0.9747	0.0752
472ARG	HB2 1	716	6.554	7.893	2.275	0.6237	-0.6985	-0.3637
472ARG	CG 1	717	6.439	7.767	2.165	0.1833	-0.2492	0.0395
472ARG	HG1 1	718	6.485	7.794	2.07	-0.6751	1.1171	-0.0172
472ARG	HG2 1	719	6.413	7.663	2.148	-1.1932	-0.4573	2.9743
472ARG	CD 1	720	6.311	7.856	2.188	-0.16	0.5252	0.4101
472ARG	HD1 1	721	6.241	7.815	2.115	-0.022	2.4838	-0.874
472ARG	HD2 1	722	6.267	7.839	2.287	-0.1701	0.4915	0.4001
472ARG	NE 1	723	6.332	7.999	2.151	0.345	-0.5382	0.7735
472ARG	HE 1	724	6.352	8.059	2.23	-0.7168	0.6352	0.1874
472ARG	CZ 1	725	6.326	8.054	2.028	0.6416	0.1354	-0.2609
472ARG	NH1 1	726	6.308	7.969	1.935	0.0284	-0.0997	0.0943
472ARG	HH11 1	727	6.275	7.877	1.96	-0.1431	-0.4195	-1.2218
472ARG	HH12 1	728	6.31	7.98	1.834	0.0477	-1.2429	-0.046
472ARG	NH2 1	729	6.354	8.184	2.008	-0.5503	0.0171	0.0945
472ARG	HH21 1	730	6.389	8.248	2.077	1.8797	-0.6551	-0.4368
472ARG	HH22 1	731	6.33	8.219	1.916	0.5898	0.296	-0.1126
472ARG	C 1	732	6.748	7.743	2.157	-0.2902	0.1988	0.5613
472ARG	O 1	733	6.767	7.656	2.071	0.5003	0.0785	0.1045
473LEU	N 1	734	6.794	7.869	2.145	0.3296	-0.3403	-0.0393
473LEU	H 1	735	6.782	7.932	2.224	-0.0981	-1.518	0.8682
473LEU	CA 1	736	6.875	7.917	2.035	-0.4492	0.0179	0.3653
473LEU	HA 1	737	6.812	7.908	1.947	0.7501	-0.0411	-0.5156
473LEU	CB 1	738	6.919	8.065	2.043	0.1759	0.0362	0.3185
473LEU	HB1 1	739	6.972	8.086	2.136	-0.5519	0.9053	0.5472
473LEU	HB2 1	740	6.989	8.089	1.963	-0.5843	-0.3185	-0.4695
473LEU	CG 1	741	6.801	8.162	2.049	0.424	-0.2718	0.3791
473LEU	HG 1	742	6.732	8.134	2.128	-0.1365	-1.3581	-0.4698
473LEU	CD1 1	743	6.852	8.308	2.072	-0.0497	1.078	1.0842
473LEU	HD11 1	744	6.77	8.38	2.068	-0.1477	0.9184	-0.8275
473LEU	HD12 1	745	6.905	8.319	2.167	-0.463	-2.8042	1.9276
473LEU	HD13 1	746	6.918	8.345	1.994	-3.0198	-0.1094	-2.2872
473LEU	CD2 1	747	6.718	8.147	1.915	0.6322	-0.1891	0.2378
473LEU	HD21 1	748	6.665	8.053	1.903	0.1618	0.2353	-1.2094
473LEU	HD22 1	749	6.636	8.218	1.927	0.6861	-0.1033	0.094
473LEU	HD23 1	750	6.783	8.172	1.831	1.107	-0.8361	0.4054
473LEU	C 1	751	7.01	7.839	2.012	0.7775	0.2301	0.0132
473LEU	O 1	752	7.063	7.827	1.901	-0.2809	0.3433	0.5869
474GLN	N 1	753	7.064	7.784	2.122	0.4301	0.1776	0.2588
474GLN	H 1	754	7.003	7.792	2.202	-0.4367	3.4761	-0.6152
474GLN	CA 1	755	7.187	7.705	2.118	-0.7872	-0.3303	-0.8248
474GLN	HA 1	756	7.257	7.743	2.044	0.4226	0.5311	0.6941
474GLN	CB 1	757	7.247	7.706	2.26	-0.0759	0.6737	-0.161
474GLN	HB1 1	758	7.171	7.663	2.325	-0.9152	1.4431	-0.6184
474GLN	HB2 1	759	7.323	7.629	2.246	-1.3862	-0.8755	0.9285
474GLN	CG 1	760	7.307	7.843	2.296	0.1325	0.4115	-0.7467
474GLN	HG1 1	761	7.372	7.877	2.215	-0.9345	0.7891	-1.4727
474GLN	HG2 1	762	7.218	7.906	2.306	-0.4622	-0.6593	1.107
474GLN	CD 1	763	7.374	7.834	2.435	0.1069	-0.3923	0.2823
474GLN	OE1 1	764	7.303	7.845	2.532	-0.2979	-0.0965	-0.2392
474GLN	NE2 1	765	7.509	7.822	2.438	0.6449	-0.1249	-0.6108
474GLN	HE21 1	766	7.555	7.803	2.35	-1.5449	2.399	-2.4332
474GLN	HE22 1	767	7.551	7.818	2.53	-1.8669	2.5163	0.8044
474GLN	C 1	768	7.148	7.555	2.089	-0.2803	-0.3576	-0.4813
474GLN	O 1	769	7.224	7.467	2.044	0.2537	-0.4651	-0.7873
475CYS	N 1	770	7.03	7.512	2.128	0.4102	-0.2448	-1.014
475CYS	H 1	771	6.974	7.582	2.175	-0.2315	-0.6557	-1.1536
475CYS	CA 1	772	6.977	7.375	2.107	-1.1692	0.4689	1.2416
475CYS	HA 1	773	7.052	7.303	2.138	-1.1715	-0.0089	0.1533
475CYS	CB 1	774	6.864	7.35	2.199	0.1851	0.0657	-0.2088
475CYS	HB1 1	775	6.78	7.419	2.197	1.5317	1.9345	2.3938
475CYS	HB2 1	776	6.819	7.255	2.169	-1.7002	-0.0916	2.6475
475CYS	SG 1	777	6.914	7.338	2.374	-0.0424	-0.0697	0.1173
475CYS	HG 1	778	6.845	7.443	2.419	0.2981	-1.3817	4.1528
475CYS	C 1	779	6.936	7.355	1.958	-0.4662	0.2593	0.1104
475CYS	O 1	780	6.965	7.248	1.902	-0.3883	-0.5174	-0.0668
476VAL	N 1	781	6.871	7.453	1.894	0.4088	0.3993	0.0781
476VAL	H 1	782	6.85	7.533	1.952	-2.0404	-0.5721	0.6679
476VAL	CA 1	783	6.809	7.442	1.76	0.158	0.2386	0.5491
476VAL	HA 1	784	6.738	7.36	1.754	-0.3412	0.7536	-1.8872
476VAL	CB 1	785	6.719	7.566	1.716	0.5455	0.1746	0.6531
476VAL	HB 1	786	6.646	7.594	1.792	0.6305	-1.9626	1.5922
476VAL	CG1 1	787	6.786	7.703	1.705	-0.0801	0.4429	-0.0516
476VAL	HG11 1	788	6.86	7.696	1.625	-1.2454	-2.1062	-1.0101
476VAL	HG12 1	789	6.722	7.786	1.679	0.857	0.5267	-2.3527
476VAL	HG13 1	790	6.833	7.732	1.8	-0.2973	0.4433	0.0558
476VAL	CG2 1	791	6.637	7.536	1.59	0.5012	-0.3916	0.5305
476VAL	HG21 1	792	6.572	7.623	1.58	1.1829	0.2679	1.5598
476VAL	HG22 1	793	6.689	7.517	1.497	1.6115	-1.3544	1.3136
476VAL	HG23 1	794	6.568	7.453	1.605	-0.8894	0.2109	-2.0183
476VAL	C 1	795	6.909	7.39	1.649	0.0195	-0.5255	-0.9085
476VAL	O 1	796	6.876	7.329	1.549	0.1728	-0.5533	0.1711
477ARG	N 1	797	7.041	7.416	1.665	0.1328	-0.3377	0.4677
477ARG	H 1	798	7.073	7.459	1.75	-0.0423	-0.132	0.4298
477ARG	CA 1	799	7.146	7.373	1.574	-0.3682	0.0713	-0.3504
477ARG	HA 1	800	7.12	7.406	1.474	0.8895	-0.5538	-0.8983
477ARG	CB 1	801	7.271	7.452	1.621	0.1726	-0.4124	0.0359
477ARG	HB1 1	802	7.291	7.426	1.725	-1.7889	-0.1002	0.5269
477ARG	HB2 1	803	7.359	7.416	1.568	0.0344	-0.0939	-0.4152
477ARG	CG 1	804	7.278	7.607	1.6	0.283	0.9414	0.1931
477ARG	HG1 1	805	7.185	7.647	1.641	-0.0347	-0.1415	0.5531
477ARG	HG2 1	806	7.361	7.636	1.664	0.1557	-1.8949	1.808
477ARG	CD 1	807	7.324	7.658	1.46	0.0688	0.1915	-0.1077
477ARG	HD1 1	808	7.372	7.574	1.411	0.2917	-0.0341	0.4805
477ARG	HD2 1	809	7.238	7.678	1.397	0.0102	1.4442	0.3487
477ARG	NE 1	810	7.418	7.773	1.474	-0.3139	-0.6708	0.0255
477ARG	HE 1	811	7.367	7.856	1.499	1.6594	0.49	0.3783
477ARG	CZ 1	812	7.551	7.771	1.485	-0.4975	-0.0161	-0.789
477ARG	NH1 1	813	7.624	7.656	1.464	0.2986	0.28	0.4653
477ARG	HH11 1	814	7.579	7.567	1.447	0.3943	0.4314	-0.6737
477ARG	HH12 1	815	7.724	7.666	1.451	0.4618	-0.5442	1.0372
477ARG	NH2 1	816	7.603	7.89	1.504	-0.0207	-0.0735	0.4261
477ARG	HH21 1	817	7.541	7.962	1.536	-0.495	-1.2285	2.3016
477ARG	HH22 1	818	7.7	7.917	1.512	0.8002	-2.3488	-0.7222
477ARG	C 1	819	7.181	7.223	1.58	-0.391	0.0353	-0.2519
477ARG	O 1	820	7.234	7.17	1.48	-0.1464	0.0813	0.2092
478GLY	N 1	821	7.154	7.161	1.689	-0.0567	-0.2268	-0.385
478GLY	H 1	822	7.122	7.218	1.767	0.4063	-0.1058	-0.2763
478GLY	CA 1	823	7.188	7.025	1.717	-0.1957	0.0594	-0.6926
478GLY	HA1 1	824	7.256	6.989	1.64	0.2942	-1.6092	0.4579
478GLY	HA2 1	825	7.247	7.013	1.808	3.0113	0.5762	-2.5667
478GLY	C 1	826	7.055	6.949	1.724	-0.6238	0.2542	0.201
478GLY	O 1	827	7.035	6.864	1.638	0.168	0.9047	0.1874
479PHE	N 1	828	6.962	6.985	1.813	0.0742	-0.0787	0.0149
479PHE	H 1	829	6.97	7.072	1.863	0.7878	-0.1036	-0.0542
479PHE	CA 1	830	6.834	6.919	1.841	0.1493	-0.0813	0.3188
479PHE	HA 1	831	6.86	6.814	1.851	-0.9027	-0.2374	1.902
479PHE	CB 1	832	6.765	6.965	1.974	-1.102	0.437	0.2674
479PHE	HB1 1	833	6.75	7.071	1.956	1.0312	0.5768	-0.9838
479PHE	HB2 1	834	6.666	6.919	1.983	-0.8641	-0.6294	-1.8343
479PHE	CG 1	835	6.83	6.934	2.106	0.3141	0.1815	-0.6619
479PHE	CD1 1	836	6.948	7.004	2.144	-0.3266	0.7212	0.1605
479PHE	HD1 1	837	7.002	7.065	2.073	0.8717	0.1116	0.5245
479PHE	CD2 1	838	6.781	6.828	2.188	0.2969	0.6393	0.0346
479PHE	HD2 1	839	6.684	6.782	2.175	-0.7748	1.7725	3.1037
479PHE	CE1 1	840	7.019	6.96	2.258	-0.6619	0.3711	-0.1916
479PHE	HE1 1	841	7.11	7.011	2.287	-0.9187	0.4075	0.5744
479PHE	CE2 1	842	6.858	6.786	2.301	0.4098	0.6305	-0.0882
479PHE	HE2 1	843	6.811	6.709	2.361	-1.2042	0.7162	-1.1756
479PHE	CZ 1	844	6.977	6.848	2.333	0.4525	-0.2234	-0.1451
479PHE	HZ 1	845	7.034	6.823	2.421	-0.8226	-0.2756	0.6905
479PHE	C 1	846	6.732	6.922	1.722	-0.6541	-0.2004	0.08
479PHE	O 1	847	6.652	6.833	1.719	0.0844	-0.6667	0.2669
480GLY	N 1	848	6.735	7.037	1.646	0.068	-0.3885	0.2649
480GLY	H 1	849	6.8	7.108	1.675	-0.4914	0.713	-1.0647
480GLY	CA 1	850	6.645	7.059	1.53	0.2051	-0.1119	0.5679
480GLY	HA1 1	851	6.704	7.083	1.442	1.3373	-1.4995	0.9081
480GLY	HA2 1	852	6.586	6.974	1.495	-1.8419	1.5745	-0.2892
480GLY	C 1	853	6.534	7.16	1.578	-0.7189	0.4389	1.054
480GLY	O 1	854	6.538	7.21	1.691	-0.3984	-0.3358	0.2216
481GLU	N 1	855	6.429	7.175	1.497	-0.189	-0.2216	0.3486
481GLU	H 1	856	6.431	7.125	1.409	2.7617	-3.1348	1.8594
481GLU	CA 1	857	6.307	7.245	1.521	0.3338	0.3605	-0.3066
481GLU	HA 1	858	6.33	7.35	1.536	0.3468	0.7341	-2.5783
481GLU	CB 1	859	6.22	7.228	1.392	0.2827	-0.0326	-0.3684
481GLU	HB1 1	860	6.289	7.231	1.308	1.0927	0.7234	0.2911
481GLU	HB2 1	861	6.17	7.132	1.399	-1.3371	0.8651	1.4628
481GLU	CG 1	862	6.112	7.343	1.381	-0.1233	-0.2638	-0.5645
481GLU	HG1 1	863	6.023	7.322	1.441	0.6456	-0.3926	0.5643
481GLU	HG2 1	864	6.152	7.439	1.412	0.4819	-0.568	-0.3712
481GLU	CD 1	865	6.06	7.356	1.238	-0.52	-0.5962	0.6046
481GLU	OE1 1	866	6.001	7.459	1.198	0.8066	0.1227	0.4451
481GLU	OE2 1	867	6.102	7.28	1.151	-0.8239	0.2612	-0.0884
481GLU	C 1	868	6.23	7.188	1.634	0.5836	-0.0882	0.2192
481GLU	O 1	869	6.153	7.262	1.696	0.1443	-0.5144	-0.4183
482TRP	N 1	870	6.254	7.059	1.66	-0.0121	0.3884	0.2177
482TRP	H 1	871	6.289	7.005	1.583	1.3665	-0.6007	1.4739
482TRP	CA 1	872	6.212	6.973	1.762	0.1078	-0.7348	0.5216
482TRP	HA 1	873	6.109	6.956	1.73	-0.5047	1.9081	0.8122
482TRP	CB 1	874	6.294	6.846	1.759	-0.7325	-0.3679	-0.2108
482TRP	HB1 1	875	6.296	6.796	1.662	2.9056	-1.2636	0.1629
482TRP	HB2 1	876	6.399	6.866	1.783	-1.249	-0.0257	1.9123
482TRP	CG 1	877	6.253	6.734	1.852	-0.2165	-0.7641	-0.8558
482TRP	CD1 1	878	6.122	6.689	1.869	-0.4271	-0.1668	-0.2741
482TRP	HD1 1	879	6.035	6.731	1.821	-0.4218	-0.2235	-0.3328
482TRP	CD2 1	880	6.332	6.65	1.94	0.3616	0.4756	0.3813
482TRP	NE1 1	881	6.125	6.577	1.944	-0.6458	0.313	0.1268
482TRP	HE1 1	882	6.046	6.515	1.958	-0.156	-0.3938	-0.1862
482TRP	CE2 1	883	6.246	6.557	2.003	0.1576	-0.4283	-0.2364
482TRP	CE3 1	884	6.468	6.645	1.957	0.0963	-0.1803	-0.6077
482TRP	HE3 1	885	6.521	6.716	1.895	2.5858	-1.4866	-0.121
482TRP	CZ2 1	886	6.306	6.461	2.095	-0.3813	-0.4538	-0.0144
482TRP	HZ2 1	887	6.23	6.402	2.144	-3.4147	2.7677	-0.4707
482TRP	CZ3 1	888	6.524	6.557	2.053	-0.0989	-0.4881	0.1059
482TRP	HZ3 1	889	6.629	6.558	2.076	-0.3947	-0.5807	1.5774
482TRP	CH2 1	890	6.441	6.472	2.133	0.5465	0.8624	0.7991
482TRP	HH2 1	891	6.486	6.408	2.207	-0.8602	-0.5152	0.514
482TRP	C 1	892	6.215	7.043	1.901	-0.4845	-0.118	0.6167
482TRP	O 1	893	6.132	7.013	1.986	-0.2802	0.1743	0.411
483ILE	N 1	894	6.313	7.135	1.922	-0.2525	0.0369	-1.3262
483ILE	H 1	895	6.383	7.156	1.852	-0.683	2.2026	-1.1843
483ILE	CA 1	896	6.333	7.2	2.051	-0.1789	0.136	0.7342
483ILE	HA 1	897	6.327	7.116	2.121	-1.3671	-2.2555	-2.0378
483ILE	CB 1	898	6.473	7.258	2.057	-0.011	0.0197	0.305
483ILE	HB 1	899	6.528	7.174	2.013	-1.1079	-1.0886	0.969
483ILE	CG1 1	900	6.514	7.277	2.197	0.1034	0.0403	-0.6347
483ILE	HG11 1	901	6.587	7.355	2.217	0.5078	-0.7971	1.4121
483ILE	HG12 1	902	6.433	7.325	2.254	0.6405	0.2812	-0.0623
483ILE	CG2 1	903	6.474	7.388	1.977	0.0322	-0.0197	-0.2211
483ILE	HG21 1	904	6.57	7.436	1.995	0.7357	-1.0203	-1.1264
483ILE	HG22 1	905	6.462	7.365	1.871	2.5959	-3.3688	0.0329
483ILE	HG23 1	906	6.414	7.47	2.013	1.0773	1.1902	-1.1212
483ILE	CD 1	907	6.563	7.158	2.279	0.3769	0.122	0.0271
483ILE	HD1 1	908	6.628	7.095	2.217	0.5499	-1.4386	1.6955
483ILE	HD2 1	909	6.618	7.195	2.366	0.3797	-0.0776	0.1097
483ILE	HD3 1	910	6.476	7.103	2.315	0.2331	-0.4711	-1.1764
483ILE	C 1	911	6.219	7.299	2.088	-0.2574	0.2643	0.1734
483ILE	O 1	912	6.188	7.314	2.206	-0.1934	-0.0058	-0.858
484ASP	N 1	913	6.159	7.358	1.981	0.4882	0.4975	-0.0011
484ASP	H 1	914	6.182	7.327	1.887	-0.6844	-2.518	0.6078
484ASP	CA 1	915	6.043	7.443	1.996	-0.1602	-0.1836	0.1854
484ASP	HA 1	916	6.066	7.513	2.076	2.6806	-1.2578	0.4181
484ASP	CB 1	917	6.005	7.537	1.872	0.4643	0.0636	0.1172
484ASP	HB1 1	918	6.007	7.49	1.774	-0.2424	-0.5291	0.3743
484ASP	HB2 1	919	5.909	7.585	1.895	0.0725	-1.1453	1.1376
484ASP	CG 1	920	6.099	7.656	1.849	-0.2328	0.4848	0.4961
484ASP	OD1 1	921	6.102	7.745	1.936	0.097	0.1303	-0.8746
484ASP	OD2 1	922	6.162	7.668	1.739	0.2773	-0.1747	0.1201
484ASP	C 1	923	5.914	7.365	2.038	-0.3727	-0.4307	-0.0895
484ASP	O 1	924	5.832	7.419	2.113	0.1603	0.2912	-0.15
485SER	N 1	925	5.903	7.246	1.994	-0.0655	1.0991	-0.4969
485SER	H 1	926	5.97	7.212	1.926	-0.2529	0.0127	-0.1587
485SER	CA 1	927	5.801	7.148	2.027	0.2535	0.1454	-0.4443
485SER	HA 1	928	5.708	7.204	2.031	0.6904	0.8925	-0.5753
485SER	CB 1	929	5.806	7.023	1.93	0.3419	0.1982	0.6713
485SER	HB1 1	930	5.887	6.954	1.955	1.2062	0.2587	-1.7053
485SER	HB2 1	931	5.718	6.96	1.941	-0.7062	1.0797	-1.8793
485SER	OG 1	932	5.822	7.052	1.792	0.6887	0.1744	0.167
485SER	HG 1	933	5.823	6.965	1.754	-0.7428	0.4829	-0.6095
485SER	C 1	934	5.824	7.108	2.173	-0.3244	-0.1282	-0.0813
485SER	O 1	935	5.726	7.086	2.243	0.0655	-0.3799	-0.4212
486ILE	N 1	936	5.95	7.081	2.217	-0.315	-0.3935	-0.7483
486ILE	H 1	937	6.022	7.086	2.147	-2.9869	-0.0378	-3.6877
486ILE	CA 1	938	5.982	7.044	2.357	-0.3116	0.2715	0.4047
486ILE	HA 1	939	5.927	6.954	2.387	-1.0784	-0.1418	-1.9792
486ILE	CB 1	940	6.133	7.002	2.368	-0.3228	-0.3748	0.2661
486ILE	HB 1	941	6.196	7.083	2.332	-0.1118	-0.3327	0.728
486ILE	CG1 1	942	6.16	6.867	2.29	0.4848	-0.3342	-0.0317
486ILE	HG11 1	943	6.119	6.785	2.35	2.0425	-1.3207	-0.2584
486ILE	HG12 1	944	6.104	6.88	2.198	0.486	2.901	0.2871
486ILE	CG2 1	945	6.177	6.995	2.513	0.0646	-0.019	0.2601
486ILE	HG21 1	946	6.188	7.092	2.562	0.6257	-0.5666	1.246
486ILE	HG22 1	947	6.106	6.94	2.575	-0.8876	2.6591	1.7323
486ILE	HG23 1	948	6.276	6.949	2.518	-0.3049	-0.704	1.8745
486ILE	CD 1	949	6.312	6.838	2.285	-0.4452	0.1788	0.2614
486ILE	HD1 1	950	6.357	6.802	2.378	1.4604	-1.3835	-1.1739
486ILE	HD2 1	951	6.324	6.763	2.207	-0.9682	0.077	0.2756
486ILE	HD3 1	952	6.375	6.922	2.257	3.5568	-1.7635	2.5
486ILE	C 1	953	5.954	7.162	2.456	0.5568	0.3894	0.353
486ILE	O 1	954	5.893	7.146	2.561	0.7375	0.4416	0.5732
487VAL	N 1	955	5.982	7.289	2.415	0.2836	0.0198	-0.5312
487VAL	H 1	956	6.034	7.296	2.329	-1.7178	3.3316	-1.6334
487VAL	CA 1	957	5.945	7.417	2.486	-0.4829	-0.59	-0.066
487VAL	HA 1	958	5.983	7.402	2.587	-0.5464	0.0964	0.0701
487VAL	CB 1	959	6.01	7.544	2.421	-0.1509	-0.0895	-0.0391
487VAL	HB 1	960	5.989	7.542	2.314	0.5448	-0.1407	-0.1788
487VAL	CG1 1	961	5.952	7.678	2.469	-0.1078	0.3346	0.6611
487VAL	HG11 1	962	5.847	7.687	2.441	-0.8619	0.383	3.2859
487VAL	HG12 1	963	5.964	7.692	2.576	0.9662	-0.4972	0.669
487VAL	HG13 1	964	5.997	7.761	2.415	0.1912	-0.6856	-0.7057
487VAL	CG2 1	965	6.159	7.536	2.434	0.1488	-0.1318	-0.1513
487VAL	HG21 1	966	6.184	7.561	2.537	-0.6137	-0.0699	0.0251
487VAL	HG22 1	967	6.199	7.437	2.412	3.4236	1.2752	-1.0778
487VAL	HG23 1	968	6.202	7.612	2.37	-2.1103	1.7921	0.4615
487VAL	C 1	969	5.796	7.43	2.495	-0.0148	0.3964	-0.1915
487VAL	O 1	970	5.752	7.472	2.604	0.4854	-0.0501	0.0949
488GLU	N 1	971	5.717	7.387	2.398	-0.4197	0.229	-0.5866
488GLU	H 1	972	5.765	7.353	2.316	-0.8628	-0.2347	-0.659
488GLU	CA 1	973	5.57	7.379	2.402	-0.1277	-0.1384	-0.2296
488GLU	HA 1	974	5.537	7.48	2.424	0.5485	0.3745	-1.4557
488GLU	CB 1	975	5.513	7.345	2.264	0.1042	-0.392	0.9425
488GLU	HB1 1	976	5.558	7.426	2.206	-2.4647	0.558	0.1457
488GLU	HB2 1	977	5.561	7.254	2.228	-0.1242	0.5682	-2.061
488GLU	CG 1	978	5.364	7.343	2.239	0.0996	0.2955	-0.1281
488GLU	HG1 1	979	5.326	7.279	2.318	-1.6935	-0.5333	-1.5838
488GLU	HG2 1	980	5.312	7.439	2.239	0.197	0.3666	-1.609
488GLU	CD 1	981	5.319	7.283	2.11	-0.2958	0.379	-0.0078
488GLU	OE1 1	982	5.4	7.216	2.038	0.0656	-0.2176	0.255
488GLU	OE2 1	983	5.204	7.303	2.07	-0.0048	0.6462	0.1207
488GLU	C 1	984	5.526	7.286	2.519	0.2769	0.1079	-0.0181
488GLU	O 1	985	5.45	7.332	2.603	-0.548	0.6069	0.3578
489PHE	N 1	986	5.573	7.157	2.513	0.5044	-0.3768	-0.2853
489PHE	H 1	987	5.641	7.129	2.444	1.6434	-2.385	1.5434
489PHE	CA 1	988	5.539	7.047	2.603	0.2075	0.0079	-0.2176
489PHE	HA 1	989	5.432	7.032	2.6	-0.1179	1.5553	1.7031
489PHE	CB 1	990	5.607	6.915	2.555	0.1745	-0.997	-0.3856
489PHE	HB1 1	991	5.562	6.888	2.459	1.242	1.7321	-1.7896
489PHE	HB2 1	992	5.715	6.932	2.545	0.1508	0.744	1.5567
489PHE	CG 1	993	5.587	6.794	2.647	0.4005	0.255	0.5511
489PHE	CD1 1	994	5.477	6.708	2.619	0.5741	-0.0005	0.3553
489PHE	HD1 1	995	5.413	6.715	2.533	0.3748	-0.963	0.4096
489PHE	CD2 1	996	5.664	6.773	2.762	-0.6225	0.5019	-0.5173
489PHE	HD2 1	997	5.75	6.837	2.778	1.1183	-1.9598	0.6873
[truncated: 51,176 more rows]

## Sheet: vido-Nurr1_WT_md1_end_200
vidofludimus and Nurr1-WT -- Simulation 1, 200 ns
Crystal structure of Nurr1 LBD in water
53172
363SER	N	1	6.368	10.663	3.673	0.0522	0.2413	0.5049
363SER	H1	2	6.351	10.738	3.739	0.6666	0.5015	0.3754
363SER	H2	3	6.462	10.627	3.668	-0.7537	-2.2307	1.446
363SER	H3	4	6.346	10.695	3.58	0.7442	0.8838	0.5543
363SER	CA	5	6.269	10.562	3.716	-0.0281	0.3764	-0.1482
363SER	HA	6	6.174	10.614	3.728	-0.2154	-0.0256	0.1576
363SER	CB	7	6.25	10.451	3.605	-0.1245	-0.6995	0.1718
363SER	HB1	8	6.203	10.361	3.643	2.6061	-1.3226	2.4086
363SER	HB2	9	6.192	10.489	3.52	-1.4778	-0.6383	1.0928
363SER	OG	10	6.37	10.408	3.543	-0.6881	-0.3959	0.134
363SER	HG	11	6.415	10.346	3.598	-0.4241	0.8054	1.3281
363SER	C	12	6.317	10.503	3.845	0.3047	0.3116	-0.6098
363SER	O	13	6.433	10.504	3.875	-0.2028	-0.2661	-0.077
364LEU	N	14	6.225	10.466	3.933	-0.3545	0.6343	-0.05
364LEU	H	15	6.131	10.435	3.913	-0.8349	1.2837	1.075
364LEU	CA	16	6.254	10.414	4.067	0.117	0.1641	-0.8183
364LEU	HA	17	6.343	10.456	4.114	1.78	-1.7955	-2.0303
364LEU	CB	18	6.131	10.448	4.15	-0.6008	-0.6682	-0.1842
364LEU	HB1	19	6.041	10.392	4.123	0.7	-2.8327	-0.2247
364LEU	HB2	20	6.153	10.414	4.251	-0.2542	0.908	0.3012
364LEU	CG	21	6.101	10.602	4.155	-0.1962	0.127	-0.0481
364LEU	HG	22	6.072	10.635	4.056	-0.3145	0.7619	0.1958
364LEU	CD1	23	5.978	10.632	4.245	-0.2602	-0.4073	-0.0563
364LEU	HD11	24	5.975	10.739	4.265	0.0991	-0.4776	0.3759
364LEU	HD12	25	5.882	10.605	4.2	0.0873	0.4319	-1.3353
364LEU	HD13	26	6.003	10.583	4.34	-1.0214	-0.6615	0.0261
364LEU	CD2	27	6.232	10.679	4.185	-0.2967	0.7982	0.5288
364LEU	HD21	28	6.293	10.675	4.095	-2.479	-0.2321	-0.9947
364LEU	HD22	29	6.238	10.781	4.222	2.4174	0.174	1.9857
364LEU	HD23	30	6.285	10.627	4.264	-0.9541	-2.2549	-0.9139
364LEU	C	31	6.299	10.262	4.057	-0.6809	-0.1672	0.4145
364LEU	O	32	6.271	10.196	3.951	-0.0805	0.4778	-0.0431
365ILE	N	33	6.376	10.214	4.159	-0.2486	0.7636	-0.2802
365ILE	H	34	6.394	10.267	4.244	0.0745	-2.2173	1.6492
365ILE	CA	35	6.427	10.075	4.17	0.2356	-0.4642	1.0783
365ILE	HA	36	6.446	10.039	4.069	0.6238	1.8905	0.2405
365ILE	CB	37	6.559	10.067	4.239	0.2088	-0.4819	0.1154
365ILE	HB	38	6.533	10.115	4.333	0.5579	-0.116	0.0265
365ILE	CG1	39	6.67	10.153	4.179	0.6398	-0.1063	0.3342
365ILE	HG11	40	6.695	10.116	4.08	-3.1	0.1616	-0.8602
365ILE	HG12	41	6.643	10.256	4.158	2.6968	0.2363	-0.8647
365ILE	CG2	42	6.607	9.921	4.245	-0.3869	-0.1772	-0.2783
365ILE	HG21	43	6.705	9.909	4.29	-0.7681	-1.9594	0.1477
365ILE	HG22	44	6.535	9.861	4.301	3.0538	-2.8276	1.7133
365ILE	HG23	45	6.619	9.867	4.151	-0.0362	0.649	-0.7132
365ILE	CD	46	6.794	10.147	4.262	-0.2722	-0.0153	-0.227
365ILE	HD1	47	6.772	10.142	4.369	0.1527	0.3865	-0.1181
365ILE	HD2	48	6.856	10.06	4.239	0.106	-0.1805	1.2949
365ILE	HD3	49	6.857	10.234	4.241	1.0541	-0.4588	1.6224
365ILE	C	50	6.324	9.986	4.234	0.5472	-0.0767	-0.0785
365ILE	O	51	6.282	10.023	4.348	-0.2521	0.0527	-0.449
366SER	N	52	6.283	9.872	4.18	0.4247	-0.5137	-0.278
366SER	H	53	6.332	9.853	4.093	2.5349	-2.2273	1.1765
366SER	CA	54	6.169	9.796	4.228	-0.0282	0.4274	-0.3739
366SER	HA	55	6.17	9.802	4.337	0.5679	0.2327	-0.3637
366SER	CB	56	6.032	9.848	4.184	0.3841	-0.4407	0.2548
366SER	HB1	57	5.95	9.782	4.212	0.0112	-0.5052	-0.9157
366SER	HB2	58	6.016	9.948	4.224	4.5154	0.5916	-0.2862
366SER	OG	59	6.008	9.858	4.047	0.2968	-0.0285	0.4782
366SER	HG	60	5.955	9.786	4.018	1.1784	-0.3062	-0.5094
366SER	C	61	6.191	9.64	4.211	-0.4518	-0.3181	-0.5337
366SER	O	62	6.157	9.562	4.301	0.0644	0.4369	-0.0391
367ALA	N	63	6.249	9.597	4.096	0.0772	0.3363	0.5449
367ALA	H	64	6.281	9.663	4.026	-2.3342	2.0254	0.9216
367ALA	CA	65	6.266	9.452	4.07	-0.0615	0.1932	-0.8024
367ALA	HA	66	6.183	9.398	4.116	0.2236	0.2271	-0.2348
367ALA	CB	67	6.295	9.423	3.92	-0.2963	0.3778	-0.5015
367ALA	HB1	68	6.272	9.321	3.889	-1.1843	0.7076	-0.9811
367ALA	HB2	69	6.239	9.491	3.855	-0.3348	0.0339	-0.8294
367ALA	HB3	70	6.402	9.43	3.9	0.1031	-2.0315	0.5244
367ALA	C	71	6.383	9.388	4.145	0.0505	0.1334	-0.3824
367ALA	O	72	6.381	9.273	4.186	-0.2349	-0.5704	0.7066
368LEU	N	73	6.489	9.469	4.171	0.6341	-0.1551	-1.4317
368LEU	H	74	6.479	9.567	4.149	2.6476	0.2957	-0.5388
368LEU	CA	75	6.602	9.424	4.254	-0.5808	0.2165	0.4773
368LEU	HA	76	6.647	9.334	4.214	-1.8164	0.6338	-2.0443
368LEU	CB	77	6.734	9.507	4.237	0.7073	-0.6545	-0.9057
368LEU	HB1	78	6.728	9.601	4.291	0.193	-0.7063	-0.859
368LEU	HB2	79	6.807	9.455	4.3	-0.8684	-1.8512	0.0205
368LEU	CG	80	6.788	9.528	4.09	0.9662	-0.0909	0.0558
368LEU	HG	81	6.696	9.558	4.04	2.7956	2.4082	-2.0827
368LEU	CD1	82	6.89	9.632	4.077	0.1476	-0.1506	-0.0796
368LEU	HD11	83	6.848	9.733	4.082	0.9729	0.3306	-2.1203
368LEU	HD12	84	6.952	9.628	4.166	0.3503	-0.4185	-0.2344
368LEU	HD13	85	6.947	9.631	3.984	1.3625	-2.077	0.6356
368LEU	CD2	86	6.828	9.396	4.012	0.2958	-0.3362	-0.1545
368LEU	HD21	87	6.909	9.349	4.067	-0.6054	0.1977	1.7363
368LEU	HD22	88	6.747	9.324	4.018	0.8427	-0.8894	0.9186
368LEU	HD23	89	6.872	9.41	3.914	-1.2377	-0.7163	-0.9303
368LEU	C	90	6.568	9.42	4.4	0.3468	0.7888	-0.1058
368LEU	O	91	6.632	9.342	4.464	-0.2294	0.3911	-0.3534
369VAL	N	92	6.465	9.493	4.446	0.1261	0.1899	-0.0465
369VAL	H	93	6.414	9.552	4.382	-1.6745	-2.3774	-1.204
369VAL	CA	94	6.41	9.477	4.581	0.1254	-0.8581	-0.2385
369VAL	HA	95	6.492	9.475	4.653	-2.0789	2.029	2.6129
369VAL	CB	96	6.316	9.594	4.612	-0.5209	0.1868	-0.4151
369VAL	HB	97	6.221	9.581	4.561	-1.2536	-0.9612	1.1752
369VAL	CG1	98	6.284	9.608	4.764	-0.4455	-0.2035	-0.3225
369VAL	HG11	99	6.231	9.702	4.783	-1.3466	-1.0053	1.2884
369VAL	HG12	100	6.223	9.528	4.807	-1.9494	0.612	-0.8501
369VAL	HG13	101	6.37	9.61	4.83	-0.6129	1.6984	-0.0868
369VAL	CG2	102	6.39	9.729	4.576	0.1246	0.1574	-0.5321
369VAL	HG21	103	6.345	9.816	4.624	0.0608	0.8932	-1.9091
369VAL	HG22	104	6.496	9.72	4.6	0.0734	-0.7875	-0.6078
369VAL	HG23	105	6.368	9.757	4.473	-0.395	0.7795	-0.2592
369VAL	C	106	6.337	9.345	4.598	-0.2865	-0.5136	0.7668
369VAL	O	107	6.349	9.276	4.698	-0.6322	0.7254	0.1072
370ARG	N	108	6.261	9.303	4.49	-0.8342	0.0753	-0.9612
370ARG	H	109	6.245	9.372	4.418	-0.3314	0.0814	-1.0679
370ARG	CA	110	6.194	9.169	4.49	0.6681	-0.5168	0.3765
370ARG	HA	111	6.16	9.144	4.59	0.4017	0.4092	0.524
370ARG	CB	112	6.088	9.183	4.374	-0.1353	-0.0428	0.1125
370ARG	HB1	113	6.134	9.201	4.277	1.8212	0.7271	1.1327
370ARG	HB2	114	6.026	9.093	4.37	-1.3026	0.6123	2.0475
370ARG	CG	115	5.983	9.294	4.396	0.4364	-0.7922	0.7075
370ARG	HG1	116	5.9	9.265	4.462	-2.0298	0.4275	-1.6799
370ARG	HG2	117	6.029	9.383	4.44	-0.9177	0.5957	-0.5734
370ARG	CD	118	5.913	9.336	4.263	0.5177	-0.4784	-0.0195
370ARG	HD1	119	5.963	9.418	4.211	-0.6618	1.4545	1.689
370ARG	HD2	120	5.919	9.252	4.195	1.3857	-0.6	0.1886
370ARG	NE	121	5.77	9.367	4.284	0.1193	0.0495	0.3876
370ARG	HE	122	5.753	9.389	4.381	1.7503	-0.4101	0.8143
370ARG	CZ	123	5.676	9.384	4.191	0.5416	0.3708	0.5344
370ARG	NH1	124	5.697	9.371	4.064	0.2475	0.4471	-0.0578
370ARG	HH11	125	5.791	9.377	4.028	1.1072	-1.0902	1.7363
370ARG	HH12	126	5.624	9.375	3.995	-0.8422	-1.2076	0.9466
370ARG	NH2	127	5.556	9.415	4.237	0.2958	-0.0616	-0.1548
370ARG	HH21	128	5.535	9.445	4.331	-0.3505	0.5624	-0.4838
370ARG	HH22	129	5.474	9.439	4.182	-0.7607	-1.9154	0.5181
370ARG	C	130	6.296	9.055	4.459	0.0431	0.3411	-0.1006
370ARG	O	131	6.261	8.938	4.476	-0.2163	-0.1712	-0.05
371ALA	N	132	6.426	9.08	4.435	-0.8296	-0.3201	0.3193
371ALA	H	133	6.445	9.179	4.432	0.2371	-0.4348	2.0065
371ALA	CA	134	6.539	8.983	4.431	0.1543	-0.5425	0.655
371ALA	HA	135	6.518	8.886	4.386	-1.5903	0.4739	-0.8729
371ALA	CB	136	6.66	9.034	4.351	-1.2548	-0.5809	0.4507
371ALA	HB1	137	6.729	8.957	4.316	0.0693	2.3088	-4.0767
371ALA	HB2	138	6.632	9.077	4.255	-0.6999	0.8686	0.9112
371ALA	HB3	139	6.704	9.114	4.411	0.09	-0.4946	-0.5862
371ALA	C	140	6.596	8.964	4.575	-0.3261	-0.6297	0.1167
371ALA	O	141	6.631	8.853	4.611	0.3867	0.0419	-0.1594
372HIS	N	142	6.595	9.072	4.654	-0.5803	0.4143	-0.166
372HIS	H	143	6.541	9.15	4.619	0.1489	0.5079	-1.1001
372HIS	CA	144	6.653	9.086	4.788	-0.4389	-0.2034	0.1157
372HIS	HA	145	6.746	9.031	4.776	-0.6216	-0.2493	-1.2296
372HIS	CB	146	6.671	9.239	4.815	-0.5819	0.7349	0.044
372HIS	HB1	147	6.736	9.295	4.748	-0.3444	2.5447	1.7083
372HIS	HB2	148	6.576	9.291	4.803	-1.2462	-0.7409	-1.726
372HIS	CG	149	6.716	9.266	4.956	0.2268	-0.5594	0.1595
372HIS	ND1	150	6.835	9.221	5.018	0.4712	0.4664	0.2302
372HIS	CD2	151	6.641	9.342	5.044	0.0063	0.2041	0.3645
372HIS	HD2	152	6.546	9.391	5.024	-0.6021	-0.3235	1.8329
372HIS	CE1	153	6.829	9.28	5.138	0.1718	-0.1171	0.4355
372HIS	HE1	154	6.912	9.287	5.208	0.6007	0.829	-0.1398
372HIS	NE2	155	6.714	9.344	5.158	0.0478	0.0307	-0.1357
372HIS	HE2	156	6.713	9.418	5.226	0.7697	1.4303	-1.5937
372HIS	C	157	6.571	9.011	4.892	0.0393	-0.2921	-0.0746
372HIS	O	158	6.617	8.917	4.954	0.19	0.1719	0.177
373VAL	N	159	6.439	9.053	4.907	0.4087	0.4338	0.1513
373VAL	H	160	6.405	9.129	4.85	2.2449	0.9498	-0.3372
373VAL	CA	161	6.353	8.992	5.008	-0.3197	-0.5469	0.0028
373VAL	HA	162	6.404	9.001	5.105	-1.117	-0.0398	0.3831
373VAL	CB	163	6.234	9.086	5.03	0.0358	0.4553	1.2884
373VAL	HB	164	6.171	9.04	5.106	2.4421	-1.5492	2.1677
373VAL	CG1	165	6.269	9.224	5.092	-0.1901	0.382	0.3511
373VAL	HG11	166	6.337	9.218	5.177	-1.4977	0.9079	1.4593
373VAL	HG12	167	6.321	9.278	5.012	0.6161	-0.6959	0.1064
373VAL	HG13	168	6.179	9.278	5.122	0.6298	1.3074	1.2259
373VAL	CG2	169	6.132	9.092	4.916	-0.0569	0.5129	0.8922
373VAL	HG21	170	6.171	9.111	4.816	-0.4282	2.029	1.0112
373VAL	HG22	171	6.072	9.001	4.908	0.5386	0.0068	2.0038
373VAL	HG23	172	6.068	9.178	4.938	0.0175	0.7095	0.3552
373VAL	C	173	6.314	8.852	4.984	0.4204	0.0593	0.9418
373VAL	O	174	6.269	8.792	5.085	-0.7825	0.6559	0.3433
374ASP	N	175	6.339	8.791	4.869	-0.3675	-0.1465	0.4497
374ASP	H	176	6.356	8.858	4.795	-0.0832	-0.2527	0.419
374ASP	CA	177	6.333	8.649	4.837	-0.1022	-0.1955	0.8053
374ASP	HA	178	6.233	8.623	4.872	-0.1197	1.3509	2.0042
374ASP	CB	179	6.346	8.638	4.679	0.2525	0.6023	0.2922
374ASP	HB1	180	6.254	8.668	4.629	-0.8945	-1.2724	1.1556
374ASP	HB2	181	6.418	8.709	4.638	-0.8092	2.3307	1.2858
374ASP	CG	182	6.389	8.5	4.629	-0.7704	0.2837	0.2324
374ASP	OD1	183	6.321	8.401	4.646	0.1222	0.6092	-0.0175
374ASP	OD2	184	6.485	8.489	4.549	-0.0783	0.1082	0.4819
374ASP	C	185	6.447	8.576	4.908	-0.4126	-0.0678	-0.3519
374ASP	O	186	6.437	8.457	4.935	0.7656	0.1044	0.3388
375SER	N	187	6.559	8.644	4.944	0.0868	0.1866	-0.4048
375SER	H	188	6.569	8.739	4.91	2.2153	-0.6335	-2.3314
375SER	CA	189	6.666	8.584	5.021	-0.524	-0.0439	0.0725
375SER	HA	190	6.615	8.508	5.08	-0.5453	0.0402	0.1622
375SER	CB	191	6.768	8.51	4.937	-0.1731	0.3858	1.0845
375SER	HB1	192	6.842	8.456	4.995	-0.3566	-0.3333	0.6616
375SER	HB2	193	6.722	8.433	4.875	-1.3195	1.7435	0.2094
375SER	OG	194	6.836	8.597	4.842	-0.1176	0.0621	-0.2871
375SER	HG	195	6.782	8.608	4.765	0.3118	0.4431	-0.5345
375SER	C	196	6.728	8.683	5.131	0.3959	0.4659	0.7255
375SER	O	197	6.845	8.691	5.158	-0.4621	-0.3946	-0.1096
376ASN	N	198	6.635	8.75	5.199	0.5718	-0.1943	-0.1883
376ASN	H	199	6.538	8.726	5.179	0.5847	-0.0986	-0.3682
376ASN	CA	200	6.648	8.814	5.329	-0.3235	-0.3898	0.166
376ASN	HA	201	6.748	8.793	5.368	-0.1294	-1.758	-1.0059
376ASN	CB	202	6.638	8.973	5.314	-0.4322	-0.7143	0.1263
376ASN	HB1	203	6.718	9.011	5.251	-0.2577	-0.8839	0.243
376ASN	HB2	204	6.543	9.009	5.274	-0.2881	-0.5506	-0.0694
376ASN	CG	205	6.658	9.032	5.448	0.0117	0.3728	0.5412
376ASN	OD1	206	6.742	8.997	5.535	0.9017	-0.4479	-0.3223
376ASN	ND2	207	6.58	9.123	5.492	-0.4268	0.1415	0.5315
376ASN	HD21	208	6.51	9.175	5.441	0.7152	2.8324	1.4897
376ASN	HD22	209	6.603	9.15	5.587	-0.9338	-0.3225	0.7942
376ASN	C	210	6.538	8.758	5.413	0.3331	0.5841	0.3351
376ASN	O	211	6.423	8.786	5.391	0.1051	0.1	-0.3099
377PRO	N	212	6.562	8.679	5.517	-0.0912	-0.6069	0.1862
377PRO	CA	213	6.452	8.623	5.6	-0.6721	0.1416	-0.976
377PRO	HA	214	6.369	8.587	5.539	-0.7298	-1.7693	0.1327
377PRO	CB	215	6.526	8.503	5.673	0.2478	-0.2415	-0.9929
377PRO	HB1	216	6.488	8.471	5.77	-1.6998	-1.1816	-2.0011
377PRO	HB2	217	6.527	8.408	5.619	2.2458	-1.8773	1.6519
377PRO	CG	218	6.673	8.543	5.685	-0.4632	-0.1074	1.5239
377PRO	HG1	219	6.7	8.575	5.786	1.8445	0.7061	0.716
377PRO	HG2	220	6.731	8.452	5.668	-0.127	0.4746	-0.6878
377PRO	CD	221	6.693	8.643	5.576	0.4885	0.0505	-0.3114
377PRO	HD1	222	6.752	8.727	5.613	1.9354	-1.886	2.1259
377PRO	HD2	223	6.752	8.589	5.501	1.3922	-0.8127	0.9667
377PRO	C	224	6.399	8.728	5.705	-0.3641	-0.5166	0.1144
377PRO	O	225	6.466	8.823	5.754	-0.269	0.4694	0.6565
378ALA	N	226	6.265	8.702	5.724	-0.5576	-0.1985	0.9253
378ALA	H	227	6.226	8.633	5.662	-0.527	1.6898	-1.3474
378ALA	CA	228	6.176	8.767	5.823	-1.0142	-1.3688	-0.5999
378ALA	HA	229	6.191	8.875	5.823	-0.7459	-1.3801	0.9561
378ALA	CB	230	6.033	8.728	5.79	0.7935	0.4412	0.1133
378ALA	HB1	231	5.953	8.768	5.853	0.9922	1.2258	-0.1208
378ALA	HB2	232	6.003	8.764	5.692	-2.4384	0.3702	0.9526
378ALA	HB3	233	6.021	8.62	5.792	-0.1222	0.5377	1.0091
378ALA	C	234	6.204	8.71	5.964	-0.7357	-0.6111	0.1504
378ALA	O	235	6.26	8.602	5.973	-0.233	-0.2837	0.2762
379MET	N	236	6.164	8.773	6.073	-0.1253	-0.2326	0.1647
379MET	H	237	6.116	8.861	6.057	0.5101	0.7229	2.9643
379MET	CA	238	6.202	8.728	6.205	-0.6137	0.2712	-0.0788
379MET	HA	239	6.31	8.731	6.216	-0.6879	-1.3308	1.4979
379MET	CB	240	6.159	8.836	6.304	-0.2865	-0.4776	-0.7926
379MET	HB1	241	6.198	8.933	6.273	-1.2256	0.0453	-0.3841
379MET	HB2	242	6.05	8.84	6.296	-0.3716	1.8191	0.5002
379MET	CG	243	6.209	8.814	6.445	-1.0776	-0.0946	0.0762
379MET	HG1	244	6.179	8.716	6.481	-0.4286	0.829	3.4715
379MET	HG2	245	6.318	8.813	6.447	-1.0561	-1.4775	-0.6855
379MET	SD	246	6.153	8.932	6.567	0.0545	-0.2519	-0.3124
379MET	CE	247	6.25	8.901	6.717	0.6971	-0.3747	0.1378
379MET	HE1	248	6.344	8.952	6.696	-0.1435	0.9768	-0.4741
379MET	HE2	249	6.197	8.937	6.805	-0.7669	-1.1772	-0.3598
379MET	HE3	250	6.271	8.795	6.733	-1.2582	-0.5277	2.1933
379MET	C	251	6.152	8.587	6.238	0.5321	-0.2362	-0.2673
379MET	O	252	6.219	8.51	6.304	-0.1438	-0.2924	-0.3404
380THR	N	253	6.033	8.548	6.19	0.6572	-0.4593	0.169
380THR	H	254	5.981	8.613	6.132	0.9869	-0.5254	-0.2055
380THR	CA	255	5.967	8.425	6.21	-0.6256	0.4305	0.0935
380THR	HA	256	5.97	8.398	6.316	0.5439	1.6996	0.419
380THR	CB	257	5.825	8.441	6.16	0.5301	0.3618	0.659
380THR	HB	258	5.785	8.341	6.146	-0.6937	0.8546	0.5074
380THR	OG1	259	5.822	8.512	6.031	-0.328	-0.2593	-0.7108
380THR	HG1	260	5.841	8.447	5.965	-1.0381	-2.4364	1.1195
380THR	CG2	261	5.743	8.523	6.268	0.4738	-0.3439	-0.4531
380THR	HG21	262	5.635	8.53	6.256	0.1459	1.0397	2.4592
380THR	HG22	263	5.753	8.491	6.372	2.8773	0.0248	-0.5
380THR	HG23	264	5.777	8.627	6.262	3.9106	-1.3701	-1.2549
380THR	C	265	6.05	8.311	6.143	-0.7942	-0.2365	0.8176
380THR	O	266	6.019	8.196	6.162	0.2196	0.0918	0.1301
381SER	N	267	6.162	8.337	6.065	0.2176	0.1994	-0.0009
381SER	H	268	6.183	8.435	6.055	0.3658	0.427	2.0851
381SER	CA	269	6.237	8.246	5.982	0.0596	0.5413	0.5033
381SER	HA	270	6.208	8.141	5.993	0.3036	0.1937	-1.6759
381SER	CB	271	6.202	8.27	5.842	-0.6554	0.3049	0.0298
381SER	HB1	272	6.241	8.188	5.781	-0.8266	-0.1101	0.4718
381SER	HB2	273	6.094	8.257	5.845	-0.4255	-2.1865	0.0413
381SER	OG	274	6.251	8.39	5.785	-0.2433	-0.8246	-0.7812
381SER	HG	275	6.276	8.451	5.852	-1.161	-0.6176	-0.6216
381SER	C	276	6.39	8.246	6.013	-0.0218	-0.1633	0.6731
381SER	O	277	6.465	8.196	5.927	-0.1337	0.4507	-0.3591
382LEU	N	278	6.419	8.3	6.127	0.7049	-0.0199	0.0379
382LEU	H	279	6.343	8.324	6.189	2.7876	-0.9301	3.1588
382LEU	CA	280	6.555	8.284	6.172	-0.4199	0.5106	-0.2989
382LEU	HA	281	6.63	8.292	6.093	-0.063	2.7472	0.2145
382LEU	CB	282	6.584	8.404	6.268	0.0002	-0.0616	-0.8766
382LEU	HB1	283	6.508	8.406	6.346	0.7241	2.7772	-0.1297
382LEU	HB2	284	6.679	8.39	6.32	0.5026	2.0825	-1.1134
382LEU	CG	285	6.592	8.544	6.205	0.4128	0.189	0.3272
382LEU	HG	286	6.497	8.559	6.154	-1.3343	-2.4237	2.5213
382LEU	CD1	287	6.609	8.656	6.308	-0.5076	0.0217	-0.0825
382LEU	HD11	288	6.61	8.757	6.268	-1.8254	-0.55	-1.6779
382LEU	HD12	289	6.52	8.659	6.37	-1.6419	-0.7731	-1.5981
382LEU	HD13	290	6.701	8.632	6.362	-0.7512	2.1808	1.427
382LEU	CD2	291	6.698	8.547	6.094	-0.3999	0.2955	0.3804
382LEU	HD21	292	6.663	8.486	6.011	-3.6376	1.0333	1.0678
382LEU	HD22	293	6.697	8.644	6.044	1.716	-0.1675	-0.6753
382LEU	HD23	294	6.798	8.52	6.128	-0.5318	-0.5604	0.1002
382LEU	C	295	6.567	8.148	6.246	0.3988	0.2205	0.0332
382LEU	O	296	6.467	8.105	6.306	-0.472	0.4166	-0.0141
383ASP	N	297	6.688	8.083	6.236	-0.5126	0.6389	-0.4625
383ASP	H	298	6.755	8.139	6.186	-1.0452	1.61	-0.1248
383ASP	CA	299	6.734	7.966	6.319	-0.1355	-0.7804	-0.1272
383ASP	HA	300	6.65	7.916	6.367	-1.1017	0.7894	-0.1305
383ASP	CB	301	6.79	7.862	6.212	0.0722	0.0869	-0.5789
383ASP	HB1	302	6.714	7.836	6.137	0.5181	-1.2748	-0.5933
383ASP	HB2	303	6.868	7.914	6.155	-0.2264	1.704	0.4268
383ASP	CG	304	6.849	7.737	6.277	0.5937	0.0983	0.4701
383ASP	OD1	305	6.832	7.71	6.398	-0.4616	0.584	-0.3241
383ASP	OD2	306	6.927	7.675	6.206	0.2055	0.0824	-0.0477
383ASP	C	307	6.849	8.003	6.42	-0.4683	0.0709	0.215
383ASP	O	308	6.957	8.054	6.387	0.4304	-0.2262	-0.3821
384TYR	N	309	6.821	7.97	6.547	0.2703	-0.502	0.7625
384TYR	H	310	6.735	7.917	6.559	-1.1606	1.6793	0.5592
384TYR	CA	311	6.906	7.989	6.663	-0.1238	-0.4082	-0.0149
384TYR	HA	312	6.994	8.047	6.635	0.123	-0.5129	0.5257
384TYR	CB	313	6.83	8.08	6.767	0.2285	1.1709	0.5463
384TYR	HB1	314	6.735	8.031	6.787	0.7089	-0.1385	-0.2753
384TYR	HB2	315	6.887	8.075	6.86	-1.1705	-0.6672	1.3572
384TYR	CG	316	6.811	8.226	6.727	0.8183	0.247	-0.2684
384TYR	CD1	317	6.698	8.255	6.647	0.1786	-0.5226	-0.2876
384TYR	HD1	318	6.625	8.178	6.626	-0.8972	0.5602	-0.6207
384TYR	CD2	319	6.9	8.325	6.772	-0.2224	1.1903	0.0099
384TYR	HD2	320	6.984	8.291	6.83	1.578	-0.4324	-3.2637
384TYR	CE1	321	6.669	8.391	6.613	0.2954	-0.1134	-0.7159
384TYR	HE1	322	6.576	8.402	6.559	0.3207	0.7023	-0.6046
384TYR	CE2	323	6.873	8.459	6.729	0.6272	-0.1213	-0.2335
384TYR	HE2	324	6.936	8.538	6.768	-0.2736	-0.1356	1.3065
384TYR	CZ	325	6.761	8.491	6.65	0.0496	0.6151	0.723
384TYR	OH	326	6.746	8.624	6.606	0.0209	0.2405	0.0659
384TYR	HH	327	6.825	8.675	6.609	0.0697	0.2044	-0.5452
384TYR	C	328	6.957	7.859	6.728	0.2403	-0.3141	-0.5656
384TYR	O	329	7.008	7.858	6.839	0.3831	-0.0557	0.7469
385SER	N	330	6.938	7.742	6.664	-0.4598	-0.4515	0.4859
385SER	H	331	6.906	7.746	6.568	1.3845	2.6651	-0.1303
385SER	CA	332	6.983	7.608	6.711	0.2928	0.3741	0.336
385SER	HA	333	6.94	7.6	6.811	-1.7884	1.2677	-0.4394
385SER	CB	334	6.931	7.498	6.616	0.1084	0.091	-0.4756
385SER	HB1	335	6.944	7.402	6.666	1.8398	1.0418	1.0452
385SER	HB2	336	6.822	7.502	6.609	0.0743	0.1204	0.032
385SER	OG	337	6.975	7.505	6.486	-0.0971	0.1143	0.574
385SER	HG	338	6.929	7.574	6.441	0.9862	-0.32	-1.2698
385SER	C	339	7.135	7.587	6.728	-0.3709	0.5943	0.5102
385SER	O	340	7.175	7.492	6.801	-0.0556	0.3614	-0.5174
386ARG	N	341	7.223	7.676	6.678	0.0828	-0.4551	-0.3926
386ARG	H	342	7.186	7.752	6.622	1.4644	0.3135	-0.3201
386ARG	CA	343	7.368	7.683	6.71	0.0993	0.3498	0.2642
386ARG	HA	344	7.393	7.593	6.767	-0.9155	-0.3241	-0.3245
386ARG	CB	345	7.453	7.71	6.583	0.6471	0.1882	0.4256
386ARG	HB1	346	7.408	7.791	6.526	-1.8933	-0.7366	0.9985
386ARG	HB2	347	7.555	7.743	6.605	0.6659	1.3215	-1.1948
386ARG	CG	348	7.471	7.582	6.496	-0.4931	-0.5856	-0.2256
386ARG	HG1	349	7.539	7.522	6.557	0.5007	0.774	0.0558
386ARG	HG2	350	7.376	7.53	6.493	-0.9267	0.1304	0.6787
386ARG	CD	351	7.536	7.608	6.351	0.153	-0.8945	0.0081
386ARG	HD1	352	7.597	7.698	6.355	0.0282	-0.8331	3.6754
386ARG	HD2	353	7.597	7.519	6.336	0.939	0.0389	-2.993
386ARG	NE	354	7.433	7.616	6.243	0.0008	-0.5565	-0.3196
386ARG	HE	355	7.339	7.646	6.266	-0.5691	-1.5389	-1.272
386ARG	CZ	356	7.463	7.583	6.115	0.4939	-0.0085	-0.4557
386ARG	NH1	357	7.585	7.549	6.077	-0.3312	-0.1847	-0.1455
386ARG	HH11	358	7.661	7.539	6.142	-0.281	-3.3671	-0.5198
386ARG	HH12	359	7.596	7.505	5.987	0.4089	-0.6827	0.1887
386ARG	NH2	360	7.365	7.58	6.029	0.0156	0.4964	-0.0177
386ARG	HH21	361	7.268	7.6	6.05	0.4809	1.0038	1.7887
386ARG	HH22	362	7.373	7.554	5.932	-1.8351	-0.8028	0.1368
386ARG	C	363	7.401	7.803	6.799	-0.0592	0.1121	0.8465
386ARG	O	364	7.522	7.823	6.827	0.544	-0.0514	-0.1309
387PHE	N	365	7.307	7.885	6.842	0.5608	0.1479	-0.2816
387PHE	H	366	7.21	7.86	6.851	0.3199	0.3041	-2.0089
387PHE	CA	367	7.343	8.022	6.887	-0.1074	0.6935	-0.7359
387PHE	HA	368	7.414	8.061	6.814	-1.0429	-0.9351	-2.605
387PHE	CB	369	7.214	8.121	6.887	0.3641	0.1209	-0.8772
387PHE	HB1	370	7.171	8.15	6.791	-1.1187	0.6874	-0.0752
387PHE	HB2	371	7.129	8.086	6.945	-0.6964	-0.5324	-2.7505
387PHE	CG	372	7.258	8.261	6.937	0.7385	0.4423	-1.0825
387PHE	CD1	373	7.243	8.299	7.074	-0.0106	-0.0762	0.1576
387PHE	HD1	374	7.199	8.232	7.147	0.8091	1.7994	2.4961
387PHE	CD2	375	7.3	8.359	6.849	-0.0875	0.0251	-0.4651
387PHE	HD2	376	7.315	8.336	6.744	-1.3859	0.6924	-0.821
387PHE	CE1	377	7.271	8.427	7.116	-0.5922	-0.3911	-0.9221
387PHE	HE1	378	7.259	8.452	7.22	-0.3298	-3.5427	-0.0191
387PHE	CE2	379	7.328	8.488	6.886	0.0853	0.2504	-0.1092
387PHE	HE2	380	7.371	8.559	6.818	1.6204	-0.7969	-0.2873
387PHE	CZ	381	7.315	8.519	7.023	0.6045	-0.5066	-0.6529
387PHE	HZ	382	7.35	8.616	7.057	2.5048	-1.2703	-0.2639
387PHE	C	383	7.388	8.006	7.024	0.3678	0.9626	-0.3757
387PHE	O	384	7.322	7.931	7.095	-0.3414	-0.0564	0.0891
388GLN	N	385	7.492	8.077	7.066	0.4764	0.2791	0.4538
388GLN	H	386	7.537	8.143	7.003	-0.8012	0.8697	0.1229
388GLN	CA	387	7.511	8.096	7.208	-0.6407	0.304	-0.1258
388GLN	HA	388	7.41	8.116	7.245	-0.5881	1.9842	-0.8261
388GLN	CB	389	7.582	7.963	7.265	0.5053	-0.4721	0.0875
388GLN	HB1	390	7.557	7.875	7.205	-0.4298	0.6007	-1.1546
388GLN	HB2	391	7.686	7.992	7.244	-0.2824	0.0999	-4.0322
388GLN	CG	392	7.564	7.93	7.415	-0.1538	-0.2463	-0.6117
388GLN	HG1	393	7.654	7.881	7.452	0.8365	-0.2635	-2.8885
388GLN	HG2	394	7.561	8.024	7.47	-4.0285	-0.3283	-0.4137
388GLN	CD	395	7.429	7.865	7.461	0.1033	-0.2008	-0.1168
388GLN	OE1	396	7.405	7.854	7.585	-0.5437	-0.1248	0.2521
388GLN	NE2	397	7.344	7.825	7.371	0.0792	0.5801	0.2995
388GLN	HE21	398	7.369	7.846	7.276	0.802	0.9167	0.5593
388GLN	HE22	399	7.255	7.781	7.393	0.2089	-0.4439	-1.1365
388GLN	C	400	7.602	8.222	7.223	-0.2882	-0.1472	0.7386
388GLN	O	401	7.691	8.249	7.14	0.1916	0.5854	-0.0787
389ALA	N	402	7.571	8.299	7.325	0.2048	-0.6796	0.2647
389ALA	H	403	7.489	8.279	7.38	-0.6681	-1.8842	-1.379
389ALA	CA	404	7.636	8.424	7.35	0.5351	0.2993	0.0716
389ALA	HA	405	7.664	8.468	7.254	1.7098	1.3691	0.86
389ALA	CB	406	7.532	8.525	7.418	0.9706	0.5852	0.3299
389ALA	HB1	407	7.44	8.539	7.361	0.3394	-0.4393	1.068
389ALA	HB2	408	7.5	8.475	7.509	-1.496	2.1915	0.4231
389ALA	HB3	409	7.561	8.629	7.434	-0.3474	0.8229	1.3954
389ALA	C	410	7.758	8.405	7.439	-0.1589	0.1163	-0.2621
389ALA	O	411	7.788	8.476	7.535	0.4294	-0.6761	-0.1281
390ASN	N	412	7.835	8.304	7.407	-0.5804	-0.3289	0.1416
390ASN	H	413	7.823	8.255	7.319	-0.5983	0.4101	-0.2743
390ASN	CA	414	7.946	8.246	7.482	-0.2058	0.2678	0.4839
390ASN	HA	415	7.995	8.321	7.543	0.9847	-0.8014	0.8803
390ASN	CB	416	7.89	8.134	7.574	0.0229	0.3792	-0.18
390ASN	HB1	417	7.813	8.19	7.628	0.3223	0.9778	-0.3573
390ASN	HB2	418	7.85	8.052	7.514	-0.2727	1.4386	-1.4912
390ASN	CG	419	7.984	8.067	7.679	0.4353	0.0093	0.9271
390ASN	OD1	420	8.053	7.975	7.637	-0.0233	0.6892	-0.0242
390ASN	ND2	421	7.985	8.111	7.803	1.4604	0.2464	-0.4959
390ASN	HD21	422	7.915	8.179	7.826	-0.8398	-2.2554	0.4388
390ASN	HD22	423	8.03	8.058	7.877	-2.2787	-1.978	0.4437
390ASN	C	424	8.035	8.181	7.37	-0.0164	0.4856	0.3159
390ASN	O	425	7.974	8.156	7.269	0.0791	-0.6599	-0.0167
391PRO	N	426	8.167	8.162	7.382	-0.3481	0.6425	0.7162
391PRO	CA	427	8.25	8.092	7.277	0.61	0.0972	-0.2932
391PRO	HA	428	8.225	8.13	7.177	-1.1338	-1.4345	-0.5022
391PRO	CB	429	8.39	8.136	7.311	-0.3958	0.1228	-0.3326
391PRO	HB1	430	8.471	8.07	7.279	-0.1486	1.1015	-1.8234
391PRO	HB2	431	8.418	8.232	7.266	3.624	0.816	3.0489
391PRO	CG	432	8.396	8.153	7.464	-0.0936	0.2407	0.2915
391PRO	HG1	433	8.408	8.06	7.52	-0.8278	1.7864	3.1729
391PRO	HG2	434	8.484	8.212	7.489	1.9581	-2.8218	0.9242
391PRO	CD	435	8.248	8.207	7.491	0.2904	0.1666	-0.0351
391PRO	HD1	436	8.214	8.172	7.588	-1.2769	0.6493	-0.3772
391PRO	HD2	437	8.239	8.316	7.491	0.0167	0.1551	-1.0032
391PRO	C	438	8.234	7.941	7.282	-0.0138	0.4555	-0.1617
391PRO	O	439	8.284	7.874	7.192	-0.1806	0.5651	0.3584
392ASP	N	440	8.183	7.879	7.392	1.0461	0.0983	0.1336
392ASP	H	441	8.162	7.931	7.476	-1.4179	-0.0077	-0.3461
392ASP	CA	442	8.144	7.733	7.386	0.2844	0.71	-0.2846
392ASP	HA	443	8.212	7.684	7.316	0.811	-0.1761	0.8086
392ASP	CB	444	8.148	7.651	7.519	-0.0683	-0.3878	-0.098
392ASP	HB1	445	8.248	7.663	7.563	1.3622	0.0411	-3.1842
392ASP	HB2	446	8.083	7.699	7.592	-1.1528	0.1741	-1.3886
392ASP	CG	447	8.115	7.51	7.489	0.4951	0.8007	-0.2127
392ASP	OD1	448	8.005	7.466	7.522	0.3143	0.0854	0.2556
392ASP	OD2	449	8.193	7.44	7.421	-0.686	0.4774	-0.7943
392ASP	C	450	7.996	7.731	7.331	-0.6211	0.1852	0.2141
392ASP	O	451	7.923	7.829	7.358	-0.3328	0.4287	-0.6621
393TYR	N	452	7.956	7.636	7.245	0.0006	0.1508	-0.023
393TYR	H	453	8.015	7.555	7.233	0.2062	0.5936	-2.3199
393TYR	CA	454	7.826	7.63	7.174	-0.1872	-0.7003	-0.5654
393TYR	HA	455	7.757	7.674	7.246	2.2239	-0.9601	2.1115
393TYR	CB	456	7.827	7.731	7.059	0.0491	-0.0315	0.3854
393TYR	HB1	457	7.725	7.74	7.02	0.0787	-0.8976	0.0974
393TYR	HB2	458	7.867	7.826	7.096	-1.3477	0.6952	0.1093
393TYR	CG	459	7.917	7.692	6.943	0.8877	0.2595	-0.545
393TYR	CD1	460	8.056	7.714	6.959	-0.5914	-0.1799	-0.2519
393TYR	HD1	461	8.083	7.759	7.053	-0.8193	0.1317	-0.3323
393TYR	CD2	462	7.866	7.65	6.816	0.0121	0.3579	-0.1002
393TYR	HD2	463	7.761	7.635	6.797	0.4515	-0.365	-2.2477
393TYR	CE1	464	8.145	7.69	6.847	0.2672	0.8011	-0.0959
393TYR	HE1	465	8.251	7.709	6.857	0.7168	-0.5881	-1.7251
393TYR	CE2	466	7.951	7.629	6.704	-0.4645	-0.9566	0.0548
393TYR	HE2	467	7.903	7.606	6.61	-0.5604	0.6875	-0.338
393TYR	CZ	468	8.089	7.65	6.723	0.1604	0.0585	0.257
393TYR	OH	469	8.17	7.63	6.615	0.623	-0.3506	0.1085
393TYR	HH	470	8.246	7.575	6.627	1.6419	1.0464	0.3787
393TYR	C	471	7.779	7.486	7.15	-0.0941	0.2406	-0.4452
393TYR	O	472	7.853	7.395	7.165	-0.8104	0.4591	-0.1258
394GLN	N	473	7.65	7.47	7.101	0.1972	0.5989	-0.014
394GLN	H	474	7.595	7.551	7.078	-1.0892	-0.0166	0.7919
394GLN	CA	475	7.598	7.345	7.075	-0.7335	-0.394	0.8294
394GLN	HA	476	7.624	7.279	7.158	-0.1057	-1.58	-0.276
394GLN	CB	477	7.446	7.356	7.062	0.4427	-1.0229	-0.0919
394GLN	HB1	478	7.412	7.446	7.01	3.1983	-0.3989	-0.9862
394GLN	HB2	479	7.406	7.279	6.996	-2.0156	-0.2133	0.3402
394GLN	CG	480	7.369	7.349	7.198	0.3081	-0.2365	0.1317
394GLN	HG1	481	7.382	7.247	7.231	0.2328	-0.3871	-0.2984
394GLN	HG2	482	7.426	7.395	7.28	1.0178	-0.653	-0.1202
394GLN	CD	483	7.221	7.388	7.204	-0.2287	0.2315	0.1393
394GLN	OE1	484	7.167	7.4	7.309	0.1139	-0.4905	-0.3305
394GLN	NE2	485	7.154	7.413	7.09	0.1106	0.6254	0.0446
394GLN	HE21	486	7.193	7.399	6.997	-0.0857	-0.4941	0.1252
394GLN	HE22	487	7.066	7.463	7.09	-0.6758	-0.6103	2.8146
394GLN	C	488	7.663	7.289	6.943	-0.0754	-0.5184	0.4402
394GLN	O	489	7.615	7.305	6.829	-0.1522	-0.053	-0.5052
395MET	N	490	7.779	7.226	6.955	-0.4735	0.2773	-0.1188
395MET	H	491	7.816	7.239	7.048	-0.2505	0.761	-0.274
395MET	CA	492	7.858	7.138	6.867	-0.7479	-0.2507	0.2775
395MET	HA	493	7.787	7.074	6.814	-1.4069	1.3318	-0.8365
395MET	CB	494	7.936	7.232	6.769	0.3601	0.407	0.5254
395MET	HB1	495	7.864	7.299	6.723	0.9627	2.0163	1.8181
395MET	HB2	496	8	7.289	6.837	0.9301	1.7377	-1.0698
395MET	CG	497	8.027	7.157	6.663	0.4625	0.0819	-0.3784
395MET	HG1	498	8.118	7.127	6.715	0.0859	-0.477	-0.0268
395MET	HG2	499	7.969	7.071	6.628	-0.5122	-0.2023	1.7697
395MET	SD	500	8.103	7.242	6.531	0.1208	0.2924	-0.2467
395MET	CE	501	8.205	7.102	6.485	0.0523	-0.2048	0.1823
395MET	HE1	502	8.274	7.072	6.564	1.413	2.6198	0.2063
395MET	HE2	503	8.151	7.014	6.451	2.1597	-1.203	-0.7634
395MET	HE3	504	8.269	7.128	6.4	3.4731	-0.459	2.4718
395MET	C	505	7.939	7.043	6.959	-0.3537	-0.1658	0.0412
395MET	O	506	7.948	7.05	7.081	0.3879	-0.0898	-0.679
396SER	N	507	8.017	6.954	6.905	-0.0001	-0.6636	0.0007
396SER	H	508	8.028	6.945	6.805	-0.4582	-0.2495	-0.0917
396SER	CA	509	8.106	6.865	6.968	-0.6606	-0.7089	0.1856
396SER	HA	510	8.147	6.913	7.057	-2.0688	1.9389	-0.5084
396SER	CB	511	8.039	6.738	7.007	1.2422	0.4779	-0.9053
396SER	HB1	512	8.108	6.66	7.039	-1.0226	-0.8707	1.0464
396SER	HB2	513	7.986	6.759	7.1	1.7265	-1.5793	-0.1219
396SER	OG	514	7.933	6.697	6.919	0.2411	0.4268	-0.1541
396SER	HG	515	7.87	6.766	6.931	-2.215	-1.6128	-0.5073
396SER	C	516	8.233	6.832	6.881	1.0469	-0.1092	0.1567
396SER	O	517	8.224	6.84	6.762	0.1128	0.6089	0.2075
397GLY	N	518	8.343	6.797	6.943	0.1601	-0.0157	0.2441
397GLY	H	519	8.334	6.796	7.044	-1.2381	-1.1851	0.1489
397GLY	CA	520	8.465	6.739	6.881	-0.7569	0.7205	0.249
397GLY	HA1	521	8.465	6.63	6.889	-1.1754	0.6771	-0.3127
397GLY	HA2	522	8.457	6.765	6.775	-2.247	2.4183	0.7082
397GLY	C	523	8.586	6.82	6.921	0.4265	-0.1712	-0.0483
397GLY	O	524	8.585	6.882	7.028	0.0407	-0.7124	0.3861
398ASP	N	525	8.695	6.818	6.841	-0.4983	-0.4767	0.4873
398ASP	H	526	8.69	6.79	6.744	-0.8953	-0.5912	0.5385
398ASP	CA	527	8.811	6.903	6.866	-0.2874	-0.321	0.5416
398ASP	HA	528	8.837	6.917	6.97	1.4413	2.8913	-0.2034
398ASP	CB	529	8.939	6.842	6.788	0.8486	0.2422	-0.0078
398ASP	HB1	530	8.943	6.737	6.815	-0.7776	0.687	2.3524
398ASP	HB2	531	8.933	6.848	6.679	2.2719	-2.0683	-0.2723
398ASP	CG	532	9.072	6.902	6.834	0.3031	-0.6117	-0.166
398ASP	OD1	533	9.155	6.842	6.904	-0.1581	0.6805	-0.0795
398ASP	OD2	534	9.097	7.02	6.794	-0.3042	-0.1232	0.0378
398ASP	C	535	8.787	7.045	6.814	0.1907	0.2537	0.0988
398ASP	O	536	8.724	7.068	6.705	0.1872	-0.0742	-0.1474
399ASP	N	537	8.84	7.143	6.891	0.2384	-0.0918	-0.1854
399ASP	H	538	8.918	7.111	6.948	0.1872	-0.9177	-0.5738
399ASP	CA	539	8.836	7.289	6.857	0.1045	0.495	0.8043
399ASP	HA	540	8.731	7.318	6.857	0.3214	1.3732	2.2324
399ASP	CB	541	8.91	7.363	6.971	0.392	0.8993	0.1124
399ASP	HB1	542	8.845	7.375	7.058	0.8621	-2.4207	1.0395
399ASP	HB2	543	8.999	7.309	7.003	-1.2994	-2.2881	-0.1623
399ASP	CG	544	8.98	7.492	6.924	0.4548	-0.083	-0.5082
399ASP	OD1	545	8.924	7.6	6.957	-0.2956	0.3552	0.85
399ASP	OD2	546	9.098	7.494	6.879	0.5099	-0.3317	-0.8391
399ASP	C	547	8.878	7.319	6.711	-0.1897	-0.2728	0.8089
399ASP	O	548	8.817	7.394	6.639	0.3951	-0.4246	-0.614
400THR	N	549	8.974	7.238	6.662	-0.3486	0.0906	-0.0147
400THR	H	550	9.023	7.165	6.711	-0.9653	0.0197	0.5118
400THR	CA	551	9.023	7.257	6.52	1.125	-0.2972	-1.2359
400THR	HA	552	9.044	7.361	6.494	-2.7385	-0.0477	-4.3489
400THR	CB	553	9.164	7.188	6.51	0.5394	0.3663	-0.2604
400THR	HB	554	9.198	7.195	6.406	-0.1267	-0.5751	-0.5503
400THR	OG1	555	9.149	7.049	6.537	0.3871	-0.0872	-0.3737
400THR	HG1	556	9.135	7.052	6.631	0.777	-3.0614	-0.1439
400THR	CG2	557	9.285	7.243	6.585	-0.8445	-0.0468	-0.5398
400THR	HG21	558	9.33	7.324	6.528	1.0414	1.1482	2.4578
400THR	HG22	559	9.267	7.274	6.688	2.4719	-1.3503	0.5493
400THR	HG23	560	9.362	7.166	6.589	0.8436	1.6469	0.9789
400THR	C	561	8.92	7.208	6.414	-0.4265	-0.0528	-0.1476
400THR	O	562	8.948	7.212	6.291	-0.0482	0.3726	-0.2097
401GLN	N	563	8.806	7.156	6.457	-0.0301	-0.5829	-0.0297
401GLN	H	564	8.794	7.138	6.555	-0.1335	-2.6046	-0.3704
401GLN	CA	565	8.699	7.1	6.369	-0.4855	0.743	-0.1992
401GLN	HA	566	8.747	7.06	6.28	1.0798	-1.5	1.5533
401GLN	CB	567	8.633	6.976	6.43	-0.1292	-0.5148	-0.5603
401GLN	HB1	568	8.707	6.913	6.479	1.9322	0.9072	-1.7007
401GLN	HB2	569	8.569	7.012	6.511	-0.7008	-1.3996	-0.6093
401GLN	CG	570	8.548	6.886	6.34	0.7193	0.0429	0.4017
401GLN	HG1	571	8.519	6.793	6.388	-0.3812	-0.4893	-1.2218
401GLN	HG2	572	8.461	6.939	6.301	0.6057	0.0287	0.6356
401GLN	CD	573	8.618	6.828	6.212	0.3784	-0.4143	0.1885
401GLN	OE1	574	8.549	6.811	6.108	-0.541	0.1522	0.2375
401GLN	NE2	575	8.746	6.798	6.213	-0.1818	-0.0403	0.8102
401GLN	HE21	576	8.789	6.798	6.305	-0.9249	-0.6051	1.1682
401GLN	HE22	577	8.788	6.762	6.129	-0.0249	-0.921	1.2504
401GLN	C	578	8.595	7.21	6.331	-0.0318	0.8467	-0.2387
401GLN	O	579	8.522	7.191	6.232	-0.0005	-0.523	-0.1713
402HIS	N	580	8.581	7.315	6.413	-0.357	0.1265	0.322
402HIS	H	581	8.637	7.332	6.495	-1.2364	1.0203	0.7617
402HIS	CA	582	8.485	7.425	6.395	0.5008	0.2959	-0.6295
402HIS	HA	583	8.384	7.384	6.401	0.4991	0.2881	-0.7125
402HIS	CB	584	8.505	7.531	6.504	-0.0502	0.4674	-0.0441
402HIS	HB1	585	8.601	7.581	6.493	-0.4962	1.7709	1.5391
402HIS	HB2	586	8.449	7.623	6.487	0.2025	0.485	-0.8534
402HIS	CG	587	8.472	7.504	6.647	1.4942	-0.2397	-0.0876
402HIS	ND1	588	8.349	7.443	6.69	0.3235	-0.5661	-0.0857
402HIS	CD2	589	8.545	7.534	6.762	0.3498	0.0092	-0.3875
402HIS	HD2	590	8.642	7.576	6.78	0.1358	0.3158	0.0539
402HIS	CE1	591	8.354	7.442	6.821	0.0447	-0.7746	-0.4786
402HIS	HE1	592	8.292	7.401	6.898	0.2695	3.7107	2.486
402HIS	NE2	593	8.463	7.494	6.862	-0.1171	0.2985	0.499
402HIS	HE2	594	8.483	7.498	6.961	-1.4633	-1.2934	0.8867
402HIS	C	595	8.479	7.502	6.258	-0.56	0.4569	0.0012
402HIS	O	596	8.379	7.57	6.235	-0.6677	0.018	0.3947
403ILE	N	597	8.582	7.49	6.172	0.4824	0.2841	0.5566
403ILE	H	598	8.667	7.447	6.206	-0.5897	-1.6753	0.9199
403ILE	CA	599	8.586	7.525	6.026	0.7264	0.7377	0.1726
403ILE	HA	600	8.57	7.633	6.03	0.0589	0.6348	0.487
403ILE	CB	601	8.73	7.504	5.967	-0.2732	-0.3817	0.1205
403ILE	HB	602	8.73	7.399	5.939	-0.0252	-0.398	0.1731
403ILE	CG1	603	8.849	7.524	6.061	0.0351	-0.3436	-0.0062
403ILE	HG11	604	8.836	7.443	6.133	-0.8926	-0.3797	-0.2013
403ILE	HG12	605	8.947	7.505	6.016	1.0878	-0.7266	2.2778
403ILE	CG2	606	8.757	7.588	5.843	-0.7375	0.8177	0.9752
403ILE	HG21	607	8.671	7.598	5.776	0.7814	0.3691	-1.1569
403ILE	HG22	608	8.788	7.692	5.854	1.4069	0.6579	-2.1149
403ILE	HG23	609	8.836	7.532	5.793	-0.2094	0.3827	2.27
403ILE	CD	610	8.856	7.657	6.144	0.0162	0.1968	0.1207
403ILE	HD1	611	8.956	7.668	6.186	0.3177	0.1025	-0.5647
403ILE	HD2	612	8.846	7.744	6.079	0.4442	1.0967	1.2207
403ILE	HD3	613	8.793	7.662	6.233	-0.4108	-0.6589	-0.1227
403ILE	C	614	8.469	7.472	5.942	0.6895	0.2592	-0.6114
403ILE	O	615	8.439	7.533	5.838	-0.2406	0.2432	-0.3275
404GLN	N	616	8.41	7.352	5.98	0.3498	0.5965	-0.2836
404GLN	H	617	8.452	7.292	6.05	-1.6308	1.2627	1.5661
404GLN	CA	618	8.303	7.289	5.907	0.0604	0.1862	-0.0623
404GLN	HA	619	8.333	7.273	5.803	-1.0932	0.3951	-0.4492
404GLN	CB	620	8.259	7.157	5.981	0.4944	-0.2497	-0.1782
404GLN	HB1	621	8.222	7.179	6.082	-1.2869	0.1741	-0.8752
404GLN	HB2	622	8.168	7.113	5.94	-0.7478	0.9967	1.1136
404GLN	CG	623	8.365	7.048	5.983	-0.1429	0.2012	-0.075
404GLN	HG1	624	8.463	7.081	6.016	-0.5178	-1.1529	2.7116
404GLN	HG2	625	8.336	6.978	6.062	1.24	-3.5	-2.5459
404GLN	CD	626	8.382	6.98	5.85	-0.9415	0.351	0.6289
404GLN	OE1	627	8.347	7.033	5.743	-0.6716	0.0675	0.157
404GLN	NE2	628	8.452	6.869	5.855	0.7655	-0.1691	0.176
404GLN	HE21	629	8.509	6.855	5.936	2.5277	0.4934	-0.8815
404GLN	HE22	630	8.463	6.811	5.773	-0.1572	-0.827	0.5027
404GLN	C	631	8.18	7.386	5.902	-0.2433	0.1141	-0.1019
404GLN	O	632	8.11	7.377	5.802	0.089	0.1016	0.2879
405GLN	N	633	8.168	7.47	6.005	-0.1953	0.0762	-0.9784
405GLN	H	634	8.245	7.461	6.07	1.8294	-1.1118	-3.3454
405GLN	CA	635	8.067	7.573	6.016	-0.8887	-0.9372	0.3161
405GLN	HA	636	7.967	7.534	6	-1.1115	0.2275	-1.4867
405GLN	CB	637	8.062	7.628	6.156	0.1411	0.034	-0.222
405GLN	HB1	638	8.157	7.681	6.17	-0.3686	0.5291	1.6114
405GLN	HB2	639	7.993	7.712	6.155	0.0319	-0.0588	-0.4089
405GLN	CG	640	8.036	7.528	6.271	-0.1138	0.2051	-0.4342
405GLN	HG1	641	8.113	7.451	6.278	2.3188	2.2533	-2.377
405GLN	HG2	642	8.027	7.575	6.369	0.1923	-2.1283	0.7884
405GLN	CD	643	7.901	7.464	6.272	-0.4515	0.0994	-0.1356
405GLN	OE1	644	7.802	7.505	6.211	-0.065	-0.2257	-0.4267
405GLN	NE2	645	7.888	7.351	6.332	-0.339	-0.308	0.8291
405GLN	HE21	646	7.954	7.296	6.385	0.5814	-0.4398	-0.4031
405GLN	HE22	647	7.793	7.316	6.333	0.1092	-1.6181	0.4105
405GLN	C	648	8.078	7.692	5.918	0.1881	-0.1149	0.004
405GLN	O	649	7.972	7.744	5.872	0.4754	0.1926	0.0287
406PHE	N	650	8.199	7.723	5.868	0.657	-0.75	0.5468
406PHE	H	651	8.281	7.673	5.901	0.973	-0.3495	0.3841
406PHE	CA	652	8.228	7.823	5.763	-0.171	-0.4705	0.3611
406PHE	HA	653	8.161	7.906	5.787	0.2877	0.2203	-0.7059
406PHE	CB	654	8.376	7.855	5.765	-0.5339	0.2122	0.0918
406PHE	HB1	655	8.397	7.884	5.868	0.0466	-4.8901	1.6793
406PHE	HB2	656	8.431	7.762	5.749	3.5136	2.1675	1.4095
406PHE	CG	657	8.452	7.95	5.676	0.2382	0.4292	0.2645
406PHE	CD1	658	8.394	8.025	5.569	-0.4791	-0.4064	-0.8125
406PHE	HD1	659	8.288	8.022	5.552	-0.543	0.818	-0.6772
406PHE	CD2	660	8.591	7.96	5.702	0.1607	-0.4773	-0.2573
406PHE	HD2	661	8.633	7.894	5.776	-0.8992	0.8464	1.6009
406PHE	CE1	662	8.475	8.117	5.505	0.9474	0.4694	0.2809
406PHE	HE1	663	8.431	8.171	5.422	-0.8525	1.7784	1.9845
406PHE	CE2	664	8.67	8.058	5.639	0.2883	-0.169	0.1516
406PHE	HE2	665	8.768	8.056	5.683	1.0155	0.6124	-1.335
406PHE	CZ	666	8.609	8.14	5.537	-0.4248	-0.0927	-0.0571
406PHE	HZ	667	8.66	8.22	5.484	-1.6818	0.9461	0.233
406PHE	C	668	8.19	7.756	5.63	0.1003	0.3487	-0.4109
406PHE	O	669	8.117	7.816	5.551	-0.7367	0.0154	-0.3244
407TYR	N	670	8.234	7.63	5.612	-0.4475	-0.0823	0.5846
407TYR	H	671	8.294	7.582	5.677	0.3968	0.3841	0.1647
407TYR	CA	672	8.216	7.571	5.474	-0.3368	-0.4725	-0.5618
407TYR	HA	673	8.241	7.644	5.398	2.0375	-0.1853	0.3871
407TYR	CB	674	8.303	7.45	5.454	0.5993	-0.094	0.0592
407TYR	HB1	675	8.268	7.375	5.526	0.2498	1.4715	1.5765
407TYR	HB2	676	8.293	7.405	5.355	0.1809	0.2516	-0.0549
407TYR	CG	677	8.454	7.467	5.472	-0.1365	-0.0454	0.0123
407TYR	CD1	678	8.524	7.587	5.438	0.1752	-0.2118	0.5305
407TYR	HD1	679	8.473	7.663	5.381	-0.2264	-0.5096	0.498
407TYR	CD2	680	8.519	7.36	5.547	0.0208	-0.3833	-0.2896
407TYR	HD2	681	8.472	7.266	5.571	-0.0635	-1.1179	-3.0017
407TYR	CE1	682	8.662	7.591	5.46	0.3192	-0.3402	-0.0551
407TYR	HE1	683	8.724	7.673	5.427	-0.9697	1.6542	2.1163
407TYR	CE2	684	8.658	7.366	5.567	-0.5981	-0.4849	-0.7591
407TYR	HE2	685	8.715	7.287	5.614	-1.406	-0.2614	0.6565
407TYR	CZ	686	8.726	7.481	5.524	0.0866	-0.3584	-0.4877
407TYR	OH	687	8.868	7.481	5.529	0.4505	-0.0099	0.2432
407TYR	HH	688	8.913	7.398	5.539	-0.7381	-1.0326	-2.1177
407TYR	C	689	8.07	7.526	5.452	-0.0301	-0.4523	0.4367
407TYR	O	690	8.007	7.539	5.347	-0.0678	0.3031	0.721
408ASP	N	691	8	7.475	5.56	0.4576	-0.1128	-0.0282
408ASP	H	692	8.052	7.453	5.644	-1.2126	2.9164	1.9971
408ASP	CA	693	7.854	7.446	5.565	-0.1534	-0.0387	-0.2434
408ASP	HA	694	7.83	7.375	5.486	2.5257	1.6103	-2.7941
408ASP	CB	695	7.818	7.392	5.704	0.7018	0.5274	-0.5536
408ASP	HB1	696	7.863	7.292	5.711	-2.3578	-1.0454	-1.6685
408ASP	HB2	697	7.864	7.455	5.78	-0.854	1.0581	-0.0275
408ASP	CG	698	7.669	7.376	5.739	-0.2406	0.3627	-0.2526
408ASP	OD1	699	7.632	7.393	5.857	-0.1466	0.0934	0.0612
408ASP	OD2	700	7.583	7.332	5.661	-0.0098	0.4408	-0.0958
408ASP	C	701	7.786	7.575	5.516	0.359	0.2193	-0.3857
408ASP	O	702	7.714	7.566	5.415	0.2511	-0.2564	0.2008
409LEU	N	703	7.803	7.683	5.594	-0.124	-0.5677	-0.4225
409LEU	H	704	7.872	7.683	5.668	-1.8076	0.385	1.2439
409LEU	CA	705	7.737	7.814	5.564	-0.1636	-0.2433	0.3727
409LEU	HA	706	7.633	7.785	5.55	-0.1937	-0.2324	0.5715
409LEU	CB	707	7.759	7.92	5.674	0.7823	-0.5035	0.2278
409LEU	HB1	708	7.867	7.927	5.69	0.8026	-2.218	1.0863
409LEU	HB2	709	7.726	8.021	5.648	0.7159	0.0317	2.2459
409LEU	CG	710	7.683	7.885	5.807	-0.2657	-0.3667	0.1623
409LEU	HG	711	7.709	7.781	5.823	-0.6237	-0.3084	1.1991
409LEU	CD1	712	7.733	7.972	5.926	-0.3975	0.4095	0.178
409LEU	HD11	713	7.712	8.078	5.91	0.566	0.5767	-0.0995
409LEU	HD12	714	7.689	7.942	6.02	0.3837	2.0512	1.1244
409LEU	HD13	715	7.841	7.962	5.94	-0.3995	-2.2709	-1.0565
409LEU	CD2	716	7.532	7.894	5.806	-0.7444	-0.1853	-0.0611
409LEU	HD21	717	7.499	7.998	5.811	-0.6395	0.0967	-3.0625
409LEU	HD22	718	7.499	7.847	5.713	-1.9178	-2.0999	1.2568
409LEU	HD23	719	7.498	7.834	5.89	1.1879	2.002	2.4357
409LEU	C	720	7.77	7.868	5.421	0.0108	-0.4845	0.2948
409LEU	O	721	7.675	7.92	5.353	-0.7072	0.4444	-0.1025
410LEU	N	722	7.894	7.842	5.372	0.2688	0.3579	-0.0568
410LEU	H	723	7.974	7.803	5.421	-0.1735	1.0083	1.2393
410LEU	CA	724	7.932	7.863	5.229	0.863	0.2186	-0.4813
410LEU	HA	725	7.893	7.964	5.215	-1.0078	-0.4039	-0.1215
410LEU	CB	726	8.08	7.847	5.193	-0.4119	-0.2133	-0.5897
410LEU	HB1	727	8.12	7.749	5.218	2.2545	0.4876	-1.8521
410LEU	HB2	728	8.085	7.864	5.086	0.3943	0.1341	-0.4984
410LEU	CG	729	8.183	7.952	5.256	0.0288	0.2517	0.1309
410LEU	HG	730	8.162	7.974	5.36	-0.0373	2.278	-0.2769
410LEU	CD1	731	8.325	7.918	5.229	-1.1863	0.433	0.1482
410LEU	HD11	732	8.364	7.857	5.311	0.7311	0.1267	-0.9296
410LEU	HD12	733	8.344	7.871	5.132	-0.1654	-1.5286	1.224
410LEU	HD13	734	8.39	8.006	5.231	1.2572	-1.2575	0.9978
410LEU	CD2	735	8.162	8.091	5.185	-0.7695	-0.2803	0.0477
410LEU	HD21	736	8.183	8.084	5.078	1.7531	0.4597	0.4261
410LEU	HD22	737	8.058	8.12	5.196	-0.9418	-0.8664	-0.0103
410LEU	HD23	738	8.233	8.165	5.221	1.8555	-1.4407	-2.3794
410LEU	C	739	7.843	7.777	5.136	0.0181	-0.8813	-0.6426
410LEU	O	740	7.786	7.833	5.042	0.4332	-0.3244	-0.4217
411THR	N	741	7.842	7.644	5.148	-0.038	0.3625	0.7386
411THR	H	742	7.882	7.62	5.238	-0.026	0.443	0.7549
411THR	CA	743	7.76	7.542	5.07	-0.1542	-0.7521	-0.289
411THR	HA	744	7.797	7.546	4.968	0.0079	-0.1481	-0.2089
411THR	CB	745	7.794	7.401	5.113	0.5355	-0.3354	0.1617
411THR	HB	746	7.748	7.395	5.212	0.5317	-1.3988	0.1018
411THR	OG1	747	7.937	7.38	5.123	-0.3315	-0.6953	0.43
411THR	HG1	748	7.975	7.443	5.183	-0.8695	0.8095	-0.7432
411THR	CG2	749	7.747	7.296	5.017	0.3975	0.6531	0.0657
411THR	HG21	750	7.641	7.31	4.996	0.0807	0.2511	1.2927
411THR	HG22	751	7.798	7.303	4.921	1.9947	-1.9291	0.6228
411THR	HG23	752	7.771	7.193	5.044	-0.9036	0.0174	-1.0842
411THR	C	753	7.607	7.584	5.07	0.629	-0.5227	-0.0539
411THR	O	754	7.542	7.562	4.964	0.4105	-0.1184	0.2992
412GLY	N	755	7.56	7.647	5.179	0.6323	0.6783	0.2459
412GLY	H	756	7.618	7.662	5.26	0.2812	-0.0132	0.6385
412GLY	CA	757	7.419	7.667	5.211	0.4327	0.3375	-1.243
412GLY	HA1	758	7.354	7.583	5.189	-0.253	0.8008	-1.0389
412GLY	HA2	759	7.421	7.67	5.32	-1.1915	0.7202	-1.1943
412GLY	C	760	7.37	7.796	5.155	0.0596	0.8624	0.316
412GLY	O	761	7.248	7.818	5.144	0.1753	-0.0659	0.1433
413SER	N	762	7.464	7.885	5.119	0.0715	-0.0926	0.1023
413SER	H	763	7.561	7.867	5.142	0.0774	1.7175	1.8112
413SER	CA	764	7.443	8.013	5.058	-0.7133	0.6992	-0.3647
413SER	HA	765	7.362	8.061	5.112	0.4441	3.4441	-0.9195
413SER	CB	766	7.559	8.11	5.071	-0.2352	-0.2793	-0.4465
413SER	HB1	767	7.651	8.069	5.029	0.4068	1.5344	-0.9331
413SER	HB2	768	7.539	8.2	5.013	-0.0609	-0.8898	-1.4729
413SER	OG	769	7.574	8.148	5.206	0.2042	-0.3143	0.819
413SER	HG	770	7.608	8.069	5.245	1.0421	0.7847	2.4411
413SER	C	771	7.422	7.995	4.912	-0.2024	-0.7079	-0.1323
413SER	O	772	7.344	8.072	4.851	-0.4281	0.2304	0.1208
414MET	N	773	7.507	7.905	4.849	-0.2567	0.3777	0.1073
414MET	H	774	7.562	7.849	4.912	-0.8435	-1.8523	-1.2507
414MET	CA	775	7.534	7.88	4.708	0.3421	-0.4902	0.0954
414MET	HA	776	7.605	7.953	4.668	-0.2947	-0.494	-1.0719
414MET	CB	777	7.597	7.737	4.702	0.2241	-0.5212	-0.294
414MET	HB1	778	7.674	7.718	4.777	1.1062	-1.3352	-1.3706
414MET	HB2	779	7.524	7.657	4.707	0.2187	-0.5093	-0.1842
414MET	CG	780	7.674	7.705	4.57	0.0259	0.4647	-0.3072
414MET	HG1	781	7.599	7.71	4.491	-1.5006	0.7809	1.1024
414MET	HG2	782	7.753	7.778	4.555	1.9135	-1.1964	1.0742
414MET	SD	783	7.745	7.54	4.546	0.0594	0.2982	-0.1279
414MET	CE	784	7.888	7.581	4.436	0.003	0.0797	0.0196
414MET	HE1	785	7.972	7.605	4.502	-1.2931	3.8122	0.5203
414MET	HE2	786	7.911	7.497	4.37	0.5397	-1.3759	1.9384
414MET	HE3	787	7.873	7.672	4.379	-3.7975	1.3134	2.6056
414MET	C	788	7.411	7.902	4.614	0.0842	0.4509	-0.3352
414MET	O	789	7.411	7.984	4.524	0.1791	0.2689	0.0396
415GLU	N	790	7.299	7.827	4.637	0.0191	-0.6501	0.1643
415GLU	H	791	7.306	7.765	4.716	-1.5175	0.8895	1.601
415GLU	CA	792	7.167	7.832	4.569	0.1412	0.572	-0.3239
415GLU	HA	793	7.19	7.797	4.468	0.1466	1.4244	-0.6253
415GLU	CB	794	7.086	7.725	4.652	-0.5351	0.6284	-0.0693
415GLU	HB1	795	7.143	7.633	4.66	-0.9291	0.3263	-0.6474
415GLU	HB2	796	7.061	7.763	4.751	-2.9976	0.2349	-0.4595
415GLU	CG	797	6.939	7.697	4.592	0.0786	-0.2047	-0.0902
415GLU	HG1	798	6.883	7.79	4.577	-3.3551	-1.9765	0.7617
415GLU	HG2	799	6.952	7.651	4.494	2.7733	-0.027	0.1253
415GLU	CD	800	6.855	7.603	4.671	0.0015	0.331	0.2944
415GLU	OE1	801	6.776	7.654	4.752	-1.2496	-0.3602	0.3815
415GLU	OE2	802	6.874	7.478	4.652	0.1271	0.4664	-0.2428
415GLU	C	803	7.098	7.968	4.566	0.6717	0.278	0.0056
415GLU	O	804	7.035	8.001	4.467	-0.1993	0.2267	0.2547
416ILE	N	805	7.123	8.053	4.671	-0.3242	0.5442	0.1508
416ILE	H	806	7.185	8.014	4.74	-1.1412	-1.0574	0.0248
416ILE	CA	807	7.069	8.191	4.683	0.5792	-0.0704	0.788
416ILE	HA	808	6.983	8.207	4.617	1.3999	0.2889	-0.2306
416ILE	CB	809	7.014	8.231	4.823	-0.2582	0.1919	-0.8617
416ILE	HB	810	6.994	8.338	4.814	-1.1839	-0.0232	-1.516
416ILE	CG1	811	7.116	8.219	4.937	-0.8333	-0.3286	0.6779
416ILE	HG11	812	7.125	8.117	4.972	-0.3585	-1.3387	-2.1572
416ILE	HG12	813	7.212	8.255	4.898	-2.8637	1.2634	-3.5186
416ILE	CG2	814	6.877	8.166	4.853	-0.0958	-0.0518	-0.5894
416ILE	HG21	815	6.807	8.197	4.775	-1.0104	-0.4897	0.0428
416ILE	HG22	816	6.876	8.058	4.865	-0.7262	0.0384	0.1801
416ILE	HG23	817	6.843	8.199	4.951	0.0305	-2.7727	0.459
416ILE	CD	818	7.075	8.287	5.068	0.2671	-0.4388	-0.0148
416ILE	HD1	819	7.15	8.261	5.143	0.115	0.9317	0.6505
416ILE	HD2	820	7.074	8.395	5.055	-1.3703	-0.7138	-2.925
416ILE	HD3	821	6.988	8.235	5.108	-1.6178	0.6146	-2.5082
416ILE	C	822	7.179	8.292	4.64	0.8156	0.316	0.3637
416ILE	O	823	7.155	8.414	4.624	-0.3515	-0.3168	0.0481
417ILE	N	824	7.305	8.247	4.617	0.6429	-0.1917	0.7233
417ILE	H	825	7.341	8.158	4.646	-3.247	-1.7729	1.3946
417ILE	CA	826	7.4	8.329	4.544	-0.3544	0.368	0.5204
417ILE	HA	827	7.374	8.435	4.551	-1.648	0.0165	1.4378
417ILE	CB	828	7.548	8.306	4.591	-0.9198	0.3352	0.2319
417ILE	HB	829	7.57	8.203	4.561	-0.4872	0.3763	0.407
417ILE	CG1	830	7.567	8.313	4.743	0.2204	-0.5683	0.1529
417ILE	HG11	831	7.515	8.227	4.785	-0.6432	-0.5735	-0.8713
417ILE	HG12	832	7.672	8.298	4.767	0.4646	0.1259	-0.4273
417ILE	CG2	833	7.658	8.399	4.529	-0.8538	-0.3405	0.4593
417ILE	HG21	834	7.651	8.507	4.542	2.7843	0.0436	0.2618
417ILE	HG22	835	7.753	8.368	4.571	-0.0777	-1.2242	-1.7856
417ILE	HG23	836	7.665	8.398	4.42	-0.877	-0.2016	0.4556
417ILE	CD	837	7.525	8.442	4.798	1.0306	0.1193	-0.4636
417ILE	HD1	838	7.421	8.463	4.773	0.9896	0.6496	0.1253
417ILE	HD2	839	7.519	8.439	4.907	0.6371	0.7245	-0.4631
417ILE	HD3	840	7.595	8.518	4.765	0.6546	0.2683	-0.9283
417ILE	C	841	7.397	8.303	4.39	-0.1129	-0.5096	-0.215
417ILE	O	842	7.433	8.39	4.314	0.169	-0.9642	-0.1544
418ARG	N	843	7.349	8.192	4.336	-1.0592	0.0191	0.0201
418ARG	H	844	7.321	8.123	4.404	1.2741	-0.2337	0.8111
418ARG	CA	845	7.337	8.14	4.201	0.6567	-0.5812	0.4884
418ARG	HA	846	7.384	8.211	4.133	-0.9	0.2214	0.1972
418ARG	CB	847	7.389	7.995	4.195	0.0953	0.2874	-0.8723
418ARG	HB1	848	7.353	7.928	4.273	0.2919	1.049	-0.1117
418ARG	HB2	849	7.353	7.963	4.097	0.9179	2.074	-1.7994
418ARG	CG	850	7.543	7.99	4.189	0.0308	-0.3017	-0.472
418ARG	HG1	851	7.58	8.071	4.126	-0.2372	0.0106	-0.2289
418ARG	HG2	852	7.587	8.019	4.284	-0.8126	0.4286	-0.296
418ARG	CD	853	7.61	7.85	4.168	0.4674	-0.3889	0.5785
418ARG	HD1	854	7.634	7.793	4.258	1.5928	-1.7636	-0.5519
418ARG	HD2	855	7.551	7.785	4.104	-0.2764	0.8205	0.0158
418ARG	NE	856	7.739	7.866	4.1	0.5019	-0.4175	0.8007
418ARG	HE	857	7.812	7.9	4.162	1.4439	1.3016	-1.118
418ARG	CZ	858	7.756	7.858	3.97	-0.1103	0.1276	-0.1806
418ARG	NH1	859	7.665	7.833	3.877	-0.1066	0.516	-0.1153
418ARG	HH11	860	7.568	7.826	3.904	0.0092	2.3054	0.9053
418ARG	HH12	861	7.679	7.816	3.778	0.0805	0.2805	-0.0494
418ARG	NH2	862	7.881	7.872	3.92	0.3719	-0.2786	-0.5708
418ARG	HH21	863	7.942	7.905	3.994	-1.2226	0.746	0.3691
418ARG	HH22	864	7.904	7.872	3.822	-1.8572	3.478	-1.2995
418ARG	C	865	7.191	8.146	4.166	0.3657	-0.1835	0.986
418ARG	O	866	7.146	8.101	4.059	-0.0377	0.926	0.1438
419GLY	N	867	7.104	8.187	4.258	-0.2167	0.2803	-0.3774
419GLY	H	868	7.14	8.217	4.347	-0.7776	0.1709	-0.1157
419GLY	CA	869	6.959	8.197	4.245	-0.279	0.7468	0.0261
419GLY	HA1	870	6.918	8.144	4.159	-1.6573	2.2415	-0.2949
419GLY	HA2	871	6.914	8.137	4.323	2.5883	-0.9618	0.4977
419GLY	C	872	6.905	8.339	4.253	0.4713	0.6672	0.0614
419GLY	O	873	6.787	8.352	4.213	0.0008	0.4652	-0.3188
420TRP	N	874	6.983	8.435	4.293	0.2165	-0.2203	0.4206
420TRP	H	875	7.081	8.415	4.303	0.49	0.7846	-0.0795
420TRP	CA	876	6.946	8.573	4.309	-0.0063	0.8569	0.3371
420TRP	HA	877	6.857	8.586	4.37	0.3034	1.5866	0.6521
420TRP	CB	878	7.065	8.656	4.375	0.5751	-0.4763	-0.5549
420TRP	HB1	879	7.133	8.599	4.439	0.9938	1.1766	0.5521
420TRP	HB2	880	7.144	8.691	4.308	2.1045	-1.2554	0.7468
420TRP	CG	881	7.02	8.779	4.456	0.3124	-0.4934	-0.1754
420TRP	CD1	882	6.98	8.784	4.587	-0.1045	-0.4847	-0.2348
420TRP	HD1	883	6.984	8.702	4.657	-2.0508	-0.0585	0.4628
420TRP	CD2	884	7.019	8.918	4.408	0.1523	0.6385	-0.258
420TRP	NE1	885	6.952	8.918	4.62	0.6784	0.394	-0.383
420TRP	HE1	886	6.921	8.955	4.709	1.0174	2.4489	-1.0733
420TRP	CE2	887	6.969	8.998	4.514	-0.3583	-0.3973	0.4358
420TRP	CE3	888	7.046	8.98	4.282	0.398	-0.2433	-0.4818
420TRP	HE3	889	7.086	8.924	4.199	1.4134	0.3994	-0.4501
420TRP	CZ2	890	6.952	9.136	4.489	0.5877	-0.4356	0.1543
420TRP	HZ2	891	6.911	9.194	4.57	-0.8175	-1.9378	0.5779
420TRP	CZ3	892	7.023	9.12	4.261	0.3135	0.7796	0.0102
420TRP	HZ3	893	7.043	9.161	4.163	1.9418	2.0201	0.8132
420TRP	CH2	894	6.974	9.196	4.367	0.0853	-0.134	0.0843
420TRP	HH2	895	6.972	9.304	4.363	-3.452	-0.064	0.4375
420TRP	C	896	6.914	8.632	4.173	0.0054	-0.1275	0.6793
420TRP	O	897	6.822	8.711	4.158	0.0268	-0.2915	0.2554
421ALA	N	898	6.993	8.603	4.066	-0.5722	-0.0811	0.0295
421ALA	H	899	7.07	8.541	4.082	0.7674	1.0179	-1.8522
421ALA	CA	900	6.999	8.682	3.947	0.0505	-0.3554	-0.6529
421ALA	HA	901	6.978	8.786	3.974	-2.2006	-0.9071	-0.0664
421ALA	CB	902	7.125	8.655	3.869	-0.7176	-0.0708	-0.8191
421ALA	HB1	903	7.141	8.732	3.794	-0.1145	0.0388	-0.5827
421ALA	HB2	904	7.208	8.663	3.939	-0.2379	-1.3726	-1.2144
421ALA	HB3	905	7.129	8.555	3.827	-0.663	0.0252	-1.0436
421ALA	C	906	6.885	8.655	3.851	-0.014	0.8406	0.5853
421ALA	O	907	6.867	8.743	3.766	-0.1308	0.0192	-0.1583
422GLU	N	908	6.807	8.548	3.875	0.2729	-0.0301	0.1857
422GLU	H	909	6.84	8.483	3.945	-0.6223	-0.7635	-0.0422
422GLU	CA	910	6.682	8.514	3.799	-0.509	0.2284	-0.3355
422GLU	HA	911	6.716	8.487	3.699	-0.1006	0.7718	-0.3441
422GLU	CB	912	6.629	8.383	3.872	-0.4507	0.4312	-0.1617
422GLU	HB1	913	6.717	8.323	3.892	-0.3522	1.2669	2.2729
422GLU	HB2	914	6.58	8.408	3.967	0.7735	0.594	0.4511
422GLU	CG	915	6.519	8.3	3.798	-0.5798	-0.369	-0.2163
422GLU	HG1	916	6.496	8.203	3.843	0.364	0.5992	2.5159
422GLU	HG2	917	6.424	8.354	3.804	0.6084	1.846	-0.4062
422GLU	CD	918	6.552	8.274	3.654	0.2027	0.0745	-0.1092
422GLU	OE1	919	6.666	8.218	3.628	0.3657	-0.5602	-0.2614
422GLU	OE2	920	6.476	8.307	3.562	0.1015	0.421	-0.5539
422GLU	C	921	6.572	8.625	3.8	-0.2063	0.3164	-0.2216
422GLU	O	922	6.473	8.621	3.728	0.39	-0.1554	0.4457
423LYS	N	923	6.597	8.731	3.88	0.2275	0.5559	0.1003
423LYS	H	924	6.677	8.713	3.939	-0.8425	-0.793	1.1991
423LYS	CA	925	6.522	8.845	3.925	0.1142	0.2298	0.2941
423LYS	HA	926	6.419	8.839	3.89	-0.8798	-1.7157	3.1681
423LYS	CB	927	6.51	8.843	4.082	-0.3061	-0.1094	0.2213
423LYS	HB1	928	6.613	8.852	4.115	-0.0632	0.3095	-0.6132
423LYS	HB2	929	6.461	8.935	4.114	0.1083	-0.3536	1.614
423LYS	CG	930	6.431	8.721	4.128	-0.4083	0.001	-0.846
423LYS	HG1	931	6.345	8.748	4.188	-0.1631	-1.2032	0.0809
423LYS	HG2	932	6.384	8.668	4.045	0.8187	1.4824	-2.5606
423LYS	CD	933	6.517	8.619	4.205	-0.217	-0.2035	-0.1002
423LYS	HD1	934	6.602	8.599	4.141	0.6058	1.2088	0.5005
423LYS	HD2	935	6.55	8.664	4.298	-2.1555	1.2269	-0.0262
423LYS	CE	936	6.44	8.487	4.231	0.2983	0.6657	-0.2987
423LYS	HE1	937	6.345	8.504	4.281	-0.2768	-1.1438	-0.727
423LYS	HE2	938	6.424	8.439	4.135	2.5406	-1.3047	0.2129
423LYS	NZ	939	6.527	8.397	4.311	0.6646	0.234	0.1282
423LYS	HZ1	940	6.621	8.392	4.275	0.6375	-0.4042	0.1314
423LYS	HZ2	941	6.525	8.412	4.411	-0.6905	3.7919	-0.3085
423LYS	HZ3	942	6.479	8.309	4.295	0.1596	0.8224	-1.9887
423LYS	C	943	6.586	8.98	3.879	0.4321	0.1183	0.7493
423LYS	O	944	6.517	9.084	3.89	0.2457	0.1845	0.5034
424ILE	N	945	6.711	8.978	3.834	0.2932	0.1027	-0.0988
424ILE	H	946	6.748	8.887	3.811	-0.4505	-0.367	0.5048
424ILE	CA	947	6.776	9.089	3.766	0.7659	-0.4423	-0.1239
424ILE	HA	948	6.758	9.175	3.83	-0.752	-0.5902	-0.3069
424ILE	CB	949	6.93	9.068	3.764	-0.2263	0.2984	0.7704
424ILE	HB	950	6.944	8.968	3.722	-0.0291	0.675	-0.0667
424ILE	CG1	951	6.98	9.067	3.909	0.5612	-0.2949	-0.272
424ILE	HG11	952	6.954	9.163	3.954	0.95	0.8687	-2.3991
424ILE	HG12	953	6.924	8.999	3.973	-1.7555	-1.24	-3.1078
424ILE	CG2	954	7.002	9.157	3.664	0.0943	0.5288	0.7693
424ILE	HG21	955	6.965	9.148	3.562	2.97	-1.3235	-0.242
424ILE	HG22	956	7.007	9.257	3.707	-0.9781	0.9213	0.0237
424ILE	HG23	957	7.109	9.136	3.66	0.1988	1.1368	0.2809
424ILE	CD	958	7.126	9.037	3.922	-0.2456	-0.3537	0.2317
424ILE	HD1	959	7.194	9.121	3.91	0.4208	-0.7352	1.1931
424ILE	HD2	960	7.15	8.995	4.02	0.1336	-1.4871	-0.321
424ILE	HD3	961	7.151	8.95	3.861	-0.1591	0.683	-1.2557
424ILE	C	962	6.718	9.091	3.625	-0.7953	-1.089	-0.1182
424ILE	O	963	6.722	8.987	3.561	-0.1716	0.1256	0.4119
425PRO	N	964	6.663	9.202	3.565	-0.2348	0.2896	0.0553
425PRO	CA	965	6.606	9.199	3.43	0.5804	-0.1898	-0.484
425PRO	HA	966	6.545	9.109	3.42	0.0601	0.1756	-0.6561
425PRO	CB	967	6.502	9.315	3.421	0.6493	-0.4044	0.5908
425PRO	HB1	968	6.478	9.36	3.325	-1.3129	-0.1998	1.1363
425PRO	HB2	969	6.405	9.282	3.456	-1.5281	0.1807	-4.1779
425PRO	CG	970	6.562	9.416	3.529	-0.4908	0.0895	-0.3805
425PRO	HG1	971	6.63	9.485	3.479	0.8779	-1.6951	-1.0904
425PRO	HG2	972	6.478	9.475	3.566	-0.2266	1.7674	-2.2527
425PRO	CD	973	6.637	9.329	3.638	-0.9586	0.5122	-0.3826
425PRO	HD1	974	6.728	9.378	3.673	-0.3893	-0.0585	-1.0269
425PRO	HD2	975	6.564	9.31	3.716	-0.7589	1.0385	-0.0622
425PRO	C	976	6.715	9.213	3.323	-0.0128	0.0686	-0.1405
425PRO	O	977	6.776	9.322	3.308	0.4742	-0.174	-0.8753
426GLY	N	978	6.744	9.101	3.254	-0.1377	0.5327	-0.0283
426GLY	H	979	6.678	9.025	3.264	1.043	-0.6602	-0.8871
426GLY	CA	980	6.848	9.098	3.144	0.0548	-0.4905	0.2538
426GLY	HA1	981	6.797	9.088	3.049	-0.0851	0.8038	0.1812
426GLY	HA2	982	6.911	9.187	3.14	-1.4554	0.793	2.4303
426GLY	C	983	6.945	8.985	3.159	0.6973	0.3843	0.1616
426GLY	O	984	7.006	8.939	3.065	-0.3074	-0.2566	0.2062
427PHE	N	985	6.959	8.931	3.279	0.3937	-0.2437	-0.6651
427PHE	H	986	6.893	8.969	3.346	0.9584	1.6518	-1.1482
427PHE	CA	987	7.059	8.829	3.318	0.4217	0.5974	0.0793
427PHE	HA	988	7.156	8.866	3.286	0.04	1.8596	0.3091
427PHE	CB	989	7.047	8.813	3.474	-0.3904	-0.2481	0.5556
427PHE	HB1	990	7.036	8.908	3.527	0.5803	0.0064	0.3279
427PHE	HB2	991	6.965	8.743	3.492	-0.4194	-0.2236	0.5181
427PHE	CG	992	7.177	8.758	3.526	0.0018	0.3326	-0.4518
427PHE	CD1	993	7.284	8.844	3.57	-0.7844	-0.307	0.1108
427PHE	HD1	994	7.261	8.949	3.559	1.5003	0.3169	0.7168
427PHE	CD2	995	7.205	8.615	3.54	0.1358	-0.7934	-0.043
427PHE	HD2	996	7.131	8.54	3.514	-0.142	-0.5623	0.0809
427PHE	CE1	997	7.41	8.792	3.608	0.5859	-0.5939	0.3205
427PHE	HE1	998	7.49	8.864	3.616	0.0201	0.6883	-3.719
427PHE	CE2	999	7.325	8.568	3.595	-0.0668	-0.3264	0.7508
427PHE	HE2	1000	7.341	8.463	3.615	0.7274	-0.6409	-1.3503
427PHE	CZ	1001	7.43	8.653	3.625	-0.9192	-0.2159	0.521
427PHE	HZ	1002	7.517	8.609	3.672	-1.7327	-0.0895	2.1941
427PHE	C	1003	7.027	8.694	3.253	-0.3996	0.0372	0.561
427PHE	O	1004	7.127	8.625	3.224	0.7945	0.1668	0.0083
428ALA	N	1005	6.899	8.664	3.219	-0.364	-0.0982	0.337
428ALA	H	1006	6.831	8.733	3.248	1.1537	1.5541	0.086
428ALA	CA	1007	6.841	8.546	3.151	0.0178	0.1071	-0.2851
428ALA	HA	1008	6.859	8.462	3.218	-0.7275	0.9009	0.9368
428ALA	CB	1009	6.693	8.575	3.142	-0.2822	0.1503	-0.3723
428ALA	HB1	1010	6.645	8.51	3.069	-0.226	-1.0737	0.6529
428ALA	HB2	1011	6.643	8.578	3.239	-2.5348	0.7315	-1.4962
428ALA	HB3	1012	6.675	8.673	3.099	-0.6052	-0.4104	-1.541
428ALA	C	1013	6.906	8.532	3.015	0.8654	-0.1132	-0.2012
428ALA	O	1014	6.928	8.42	2.971	-0.2066	-0.0662	-0.4586
429ASP	N	1015	6.938	8.644	2.948	0.0355	-0.1592	0.3661
429ASP	H	1016	6.914	8.732	2.991	-2.6505	0.2372	-1.6672
429ASP	CA	1017	6.984	8.661	2.807	-0.1634	-0.0243	0.5176
429ASP	HA	1018	6.936	8.585	2.745	0.4271	-0.4967	0.6382
429ASP	CB	1019	6.916	8.796	2.766	0.0651	0.4075	0.0166
429ASP	HB1	1020	6.816	8.759	2.745	0.4611	-0.8524	0.2845
429ASP	HB2	1021	6.904	8.866	2.849	0.8635	-0.6942	1.0972
429ASP	CG	1022	6.98	8.875	2.646	-0.6187	0.7078	0.3266
429ASP	OD1	1023	7.065	8.962	2.663	-0.1677	0.0559	-0.0406
429ASP	OD2	1024	6.95	8.844	2.527	0.3845	-0.225	0.0813
429ASP	C	1025	7.137	8.667	2.8	0.184	-0.7239	0.365
429ASP	O	1026	7.19	8.66	2.689	0.0575	-0.2779	0.3149
430LEU	N	1027	7.21	8.682	2.915	0.581	-0.302	0.3275
430LEU	H	1028	7.146	8.685	2.993	-0.2795	0.9204	-0.3941
430LEU	CA	1029	7.35	8.659	2.923	-0.459	0.271	-0.5306
430LEU	HA	1030	7.392	8.707	2.835	0.5909	0.0976	-0.1411
430LEU	CB	1031	7.405	8.702	3.064	-0.6831	0.2934	-0.1178
430LEU	HB1	1032	7.371	8.635	3.142	1.4239	-0.5295	0.1627
430LEU	HB2	1033	7.507	8.667	3.049	-1.3023	-1.762	0.2166
430LEU	CG	1034	7.41	8.859	3.106	0.6453	0.4661	-0.0278
430LEU	HG	1035	7.304	8.883	3.113	0.3485	-0.9002	0.3823
430LEU	CD1	1036	7.467	8.879	3.244	0.0268	-0.3153	0.075
430LEU	HD11	1037	7.421	8.81	3.316	1.0654	-0.8602	0.2396
430LEU	HD12	1038	7.575	8.865	3.244	0.4798	2.2261	2.7252
430LEU	HD13	1039	7.447	8.974	3.294	0.8882	0.0173	-0.1863
430LEU	CD2	1040	7.465	8.961	3.005	0.6486	0.5378	0.277
430LEU	HD21	1041	7.572	8.981	3.01	1.2903	-2.0767	-1.123
430LEU	HD22	1042	7.448	8.939	2.9	-0.0931	3.0348	-0.1937
430LEU	HD23	1043	7.412	9.055	3.021	-0.9163	-0.2556	-0.0848
430LEU	C	1044	7.37	8.505	2.911	0.4797	-0.2866	0.3029
430LEU	O	1045	7.287	8.425	2.953	0.4147	-0.3213	-0.5546
431PRO	N	1046	7.467	8.459	2.831	-0.3686	-0.2513	0.0412
431PRO	CA	1047	7.491	8.313	2.802	0.1872	0.7486	-0.1278
431PRO	HA	1048	7.395	8.272	2.768	0.9996	-2.0043	0.6575
431PRO	CB	1049	7.598	8.303	2.693	0.1517	0.0735	0.0116
431PRO	HB1	1050	7.677	8.229	2.708	-0.3267	-0.4932	-0.2084
431PRO	HB2	1051	7.538	8.279	2.605	-2.4412	0.0858	1.6736
431PRO	CG	1052	7.656	8.444	2.684	-0.1297	-0.2868	-0.1338
431PRO	HG1	1053	7.749	8.458	2.739	-0.0941	1.4297	-0.598
431PRO	HG2	1054	7.671	8.472	2.58	-0.2066	-2.5687	-0.8165
431PRO	CD	1055	7.568	8.54	2.764	-0.0508	-0.0311	-0.2865
431PRO	HD1	1056	7.616	8.599	2.842	-2.5381	0.2987	1.1171
431PRO	HD2	1057	7.528	8.608	2.689	1.9996	0.6079	-0.8431
431PRO	C	1058	7.529	8.232	2.922	-0.0501	0.1417	-0.5286
431PRO	O	1059	7.59	8.287	3.015	0.0885	0.0586	-0.0157
432LYS	N	1060	7.5	8.099	2.921	0.0978	0.183	0.4832
432LYS	H	1061	7.441	8.07	2.844	1.3149	-0.1106	-0.3645
432LYS	CA	1062	7.51	8.017	3.041	0.982	0.6023	0.0535
432LYS	HA	1063	7.461	8.071	3.122	1.4265	0.2837	0.5359
432LYS	CB	1064	7.435	7.879	3.024	-0.4109	0.1439	-0.404
432LYS	HB1	1065	7.443	7.826	3.12	0.8009	-0.1629	-0.6608
432LYS	HB2	1066	7.329	7.893	3.002	-0.206	0.7739	-1.0052
432LYS	CG	1067	7.471	7.806	2.895	-0.4094	0.7391	-0.7159
432LYS	HG1	1068	7.423	7.861	2.815	-0.2969	1.2521	-0.4302
432LYS	HG2	1069	7.578	7.822	2.88	-0.3777	0.5935	-0.6534
432LYS	CD	1070	7.439	7.653	2.895	-0.9779	-0.3336	-0.6624
432LYS	HD1	1071	7.482	7.609	2.985	0.0056	0.2844	-0.8134
432LYS	HD2	1072	7.333	7.629	2.895	-0.9552	-0.4851	-1.7545
432LYS	CE	1073	7.5	7.581	2.778	0.4897	0.5286	0.2317
432LYS	HE1	1074	7.44	7.612	2.692	-0.9503	0.2399	1.1041
432LYS	HE2	1075	7.604	7.592	2.748	0.3383	-2.1235	-1.533
432LYS	NZ	1076	7.465	7.434	2.792	0.1583	0.6003	0.0509
432LYS	HZ1	1077	7.504	7.404	2.881	-0.9994	0.7956	0.648
432LYS	HZ2	1078	7.372	7.397	2.776	0.7451	-0.5552	-0.7695
432LYS	HZ3	1079	7.523	7.389	2.724	-1.176	-0.294	-0.5368
432LYS	C	1080	7.653	8.002	3.096	-0.5063	-0.0578	0.1725
432LYS	O	1081	7.67	7.974	3.211	-0.3086	0.3797	0.1196
433ALA	N	1082	7.758	7.999	3.011	0.7853	-0.6246	1.3213
433ALA	H	1083	7.737	8.019	2.914	0.324	0.3319	1.613
433ALA	CA	1084	7.889	7.988	3.065	-0.8992	-0.0931	-0.3545
433ALA	HA	1085	7.896	7.908	3.139	-2.4466	0.9336	0.9879
433ALA	CB	1086	7.99	7.967	2.96	0.3282	-0.7072	0.482
433ALA	HB1	1087	7.965	7.89	2.887	-1.0298	1.9193	-2.0151
433ALA	HB2	1088	8.022	8.056	2.906	-2.3935	0.4273	0.6136
433ALA	HB3	1089	8.091	7.949	2.998	0.5306	-2.8261	-0.8373
433ALA	C	1090	7.935	8.125	3.131	0.151	0.0283	0.7078
433ALA	O	1091	8.02	8.125	3.217	0.6447	0.2336	-0.3807
434ASP	N	1092	7.887	8.238	3.074	-0.0585	0.2789	-0.2964
434ASP	H	1093	7.811	8.229	3.008	0.5647	1.3957	-1.1962
434ASP	CA	1094	7.92	8.378	3.119	-1.009	0.0386	0.246
434ASP	HA	1095	8.027	8.393	3.134	-1.2766	1.4441	0.8612
434ASP	CB	1096	7.869	8.48	3.016	-0.3017	-0.117	0.3255
434ASP	HB1	1097	7.767	8.459	2.986	-0.9811	1.4598	1.3676
434ASP	HB2	1098	7.848	8.575	3.065	-1.5825	-0.8264	1.2241
434ASP	CG	1099	7.959	8.493	2.892	0.3365	1.0504	1.2557
434ASP	OD1	1100	8.049	8.412	2.859	0.0309	0.1696	-0.3665
434ASP	OD2	1101	7.94	8.593	2.826	0.5307	0.2014	0.4602
434ASP	C	1102	7.859	8.404	3.255	0.2428	0.4405	0.0183
434ASP	O	1103	7.913	8.468	3.342	0.1401	-0.0553	-0.1184
435GLN	N	1104	7.74	8.351	3.275	0.4699	-0.0577	-0.6048
435GLN	H	1105	7.697	8.305	3.196	0.3883	2.8191	-2.3508
435GLN	CA	1106	7.668	8.364	3.405	0.6108	0.2609	0.0927
435GLN	HA	1107	7.649	8.468	3.433	1.2328	0.3367	0.253
435GLN	CB	1108	7.531	8.294	3.387	-0.1183	0.0628	-0.5937
435GLN	HB1	1109	7.551	8.195	3.346	0.0566	-0.5516	0.9235
435GLN	HB2	1110	7.478	8.28	3.481	-0.3402	0.2008	-0.6955
435GLN	CG	1111	7.432	8.371	3.292	0.3536	-0.0473	0.1254
435GLN	HG1	1112	7.416	8.465	3.345	0.6736	0.3128	-0.4019
435GLN	HG2	1113	7.466	8.405	3.194	1.9258	-0.146	0.6145
435GLN	CD	1114	7.3	8.289	3.283	-0.1904	-0.8521	-0.1998
435GLN	OE1	1115	7.299	8.167	3.287	-0.1585	-0.1819	0.1547
435GLN	NE2	1116	7.187	8.354	3.285	0.624	0.2999	-0.628
435GLN	HE21	1117	7.19	8.454	3.271	0.2228	0.3932	-0.0826
435GLN	HE22	1118	7.103	8.299	3.276	0.7834	-0.0348	-0.1363
435GLN	C	1119	7.739	8.295	3.523	0.203	0.4102	0.5004
435GLN	O	1120	7.759	8.359	3.628	0.2444	0.2911	0.104
436ASP	N	1121	7.789	8.171	3.498	-0.1275	-0.2008	0.035
436ASP	H	1122	7.779	8.144	3.401	2.9954	1.8289	-1.0356
436ASP	CA	1123	7.877	8.088	3.587	1.0605	0.0254	0.0852
436ASP	HA	1124	7.812	8.059	3.669	0.1036	0.0264	-0.6505
436ASP	CB	1125	7.92	7.959	3.501	0.077	-0.7706	-0.169
436ASP	HB1	1126	7.837	7.894	3.472	0.3598	-2.0532	1.6824
436ASP	HB2	1127	7.967	7.992	3.408	1.821	-0.9463	0.6054
436ASP	CG	1128	8.017	7.865	3.576	-0.1972	-0.073	-0.2997
436ASP	OD1	1129	7.984	7.828	3.688	0.0126	0.3581	0.1324
436ASP	OD2	1130	8.126	7.838	3.526	-0.6218	0.2089	-1.2148
436ASP	C	1131	8.001	8.162	3.648	-0.3823	-0.3925	0.4788
436ASP	O	1132	8.031	8.148	3.765	0.1497	-0.6424	0.6002
437LEU	N	1133	8.071	8.246	3.571	-0.3102	-0.2839	-0.2601
437LEU	H	1134	8.041	8.25	3.475	-1.7723	0.0323	0.1911
437LEU	CA	1135	8.184	8.33	3.614	0.3711	-0.6988	0.6878
437LEU	HA	1136	8.245	8.276	3.686	1.4277	0.4658	0.7127
437LEU	CB	1137	8.259	8.362	3.478	0.5264	-0.3704	0.1654
437LEU	HB1	1138	8.177	8.407	3.422	0.6018	-2.2512	-1.5712
437LEU	HB2	1139	8.331	8.442	3.493	-1.6981	1.8287	-0.3028
437LEU	CG	1140	8.32	8.239	3.41	-0.0232	-0.171	0.1092
437LEU	HG	1141	8.252	8.155	3.397	1.161	-0.8766	-1.9932
437LEU	CD1	1142	8.354	8.272	3.268	-0.4743	0.0562	-0.9354
437LEU	HD11	1143	8.422	8.358	3.274	-1.2879	0.7563	-1.4297
437LEU	HD12	1144	8.411	8.189	3.226	-0.243	-1.4281	2.074
437LEU	HD13	1145	8.267	8.305	3.212	-0.4873	3.2622	0.7211
437LEU	CD2	1146	8.437	8.178	3.487	-0.1938	0.8458	-0.3125
437LEU	HD21	1147	8.504	8.245	3.541	-0.0931	0.6798	-0.2299
437LEU	HD22	1148	8.404	8.111	3.566	-1.8862	-0.0624	-1.7127
437LEU	HD23	1149	8.508	8.12	3.427	-0.1461	-0.8907	1.3299
437LEU	C	1150	8.142	8.459	3.692	-0.5645	-0.3641	-0.5773
437LEU	O	1151	8.21	8.502	3.789	-0.2568	0.4997	-0.1435
438LEU	N	1152	8.025	8.519	3.662	0.0065	-0.1633	0.8506
438LEU	H	1153	7.961	8.483	3.592	-0.2502	0.1028	0.9465
438LEU	CA	1154	7.968	8.627	3.743	0.2604	-0.1562	0.5766
438LEU	HA	1155	8.041	8.703	3.771	-0.1706	0.4385	0.1202
438LEU	CB	1156	7.854	8.693	3.665	-0.2368	-0.5107	0.2363
438LEU	HB1	1157	7.779	8.616	3.649	-1.3075	0.6822	-0.6394
438LEU	HB2	1158	7.801	8.767	3.725	2.8398	1.3274	0.9377
438LEU	CG	1159	7.895	8.764	3.535	-0.3851	-0.0638	-0.0638
438LEU	HG	1160	7.95	8.685	3.483	1.2396	0.633	0.5196
438LEU	CD1	1161	7.765	8.795	3.451	-0.3095	0.2539	-0.5977
438LEU	HD11	1162	7.709	8.875	3.5	1.3388	1.4971	-0.6499
438LEU	HD12	1163	7.79	8.811	3.347	-0.5574	-2.2298	-1.1037
438LEU	HD13	1164	7.703	8.706	3.467	-1.2815	1.238	1.5175
438LEU	CD2	1165	7.987	8.885	3.558	0.0972	0.0781	-0.0561
438LEU	HD21	1166	7.978	8.959	3.48	-1.5157	0.4912	0.4865
438LEU	HD22	1167	7.953	8.947	3.641	2.6332	0.4536	0.7934
438LEU	HD23	1168	8.093	8.865	3.574	0.798	2.8423	-0.7409
438LEU	C	1169	7.911	8.588	3.878	0.7223	-0.2059	-0.2761
438LEU	O	1170	7.889	8.678	3.957	0.2397	0.2331	0.4331
439PHE	N	1171	7.898	8.459	3.893	0.2639	-0.2569	0.2902
439PHE	H	1172	7.908	8.398	3.813	1.1528	-1.6874	1.4478
439PHE	CA	1173	7.853	8.393	4.008	-0.0579	0.2616	-0.0945
439PHE	HA	1174	7.8	8.463	4.073	-0.8493	-2.7346	2.7904
439PHE	CB	1175	7.773	8.263	3.978	-0.2322	-0.3845	-0.6473
439PHE	HB1	1176	7.822	8.209	3.897	1.8626	-0.7889	0.8044
439PHE	HB2	1177	7.772	8.198	4.066	0.0173	3.0095	2.069
439PHE	CG	1178	7.628	8.29	3.944	0.3291	0.0445	-0.4986
439PHE	CD1	1179	7.566	8.417	3.942	-0.3734	-0.107	0.2075
439PHE	HD1	1180	7.618	8.509	3.965	0.4875	-0.3709	-0.6233
439PHE	CD2	1181	7.558	8.175	3.903	0.3976	0.4901	0.6719
439PHE	HD2	1182	7.601	8.077	3.887	-2.4985	-0.7505	-0.18
439PHE	CE1	1183	7.431	8.428	3.904	-0.6241	-0.1079	0.2195
439PHE	HE1	1184	7.381	8.524	3.903	-0.3533	0.0693	-1.6898
439PHE	CE2	1185	7.425	8.183	3.858	0.2053	-0.0234	0.0228
439PHE	HE2	1186	7.384	8.097	3.807	0.2071	0.7564	-1.3367
439PHE	CZ	1187	7.359	8.309	3.867	-0.4254	-0.4686	-0.9591
439PHE	HZ	1188	7.258	8.323	3.831	-0.6642	-0.7106	-0.3974
439PHE	C	1189	7.98	8.347	4.082	0.6521	-0.6515	0.1922
439PHE	O	1190	8.001	8.389	4.195	0.206	0.0014	0.2586
440GLU	N	1191	8.074	8.271	4.02	0.6171	0.1922	-0.4256
440GLU	H	1192	8.045	8.238	3.93	2.294	0.526	-1.1259
440GLU	CA	1193	8.182	8.203	4.092	0.0569	0.3867	-0.4846
440GLU	HA	1194	8.142	8.155	4.182	2.2228	0.4057	0.5534
440GLU	CB	1195	8.25	8.101	4.001	-0.1625	0.3338	0.1674
440GLU	HB1	1196	8.174	8.058	3.936	0.7619	-0.2614	-0.5638
440GLU	HB2	1197	8.333	8.127	3.935	-0.2145	-1.0002	-0.4756
440GLU	CG	1198	8.291	7.972	4.072	0.1419	0.1737	0.5142
440GLU	HG1	1199	8.342	7.908	4.001	0.0548	3.8779	-3.2798
440GLU	HG2	1200	8.36	7.99	4.154	0.0294	-0.2549	0.7049
440GLU	CD	1201	8.168	7.881	4.109	0.1964	-0.2351	-0.3308
440GLU	OE1	1202	8.051	7.929	4.112	-0.4236	-0.7168	-0.3983
440GLU	OE2	1203	8.197	7.76	4.125	0.0998	-0.1122	-0.1951
440GLU	C	1204	8.295	8.287	4.142	-0.0079	-0.7021	-0.9357
440GLU	O	1205	8.316	8.304	4.264	-0.3134	-0.3243	0.2985
441SER	N	1206	8.354	8.365	4.049	-0.4934	-0.464	-0.8577
441SER	H	1207	8.322	8.355	3.954	-0.2206	0.5453	-1.0629
441SER	CA	1208	8.456	8.468	4.072	-0.3776	-0.1088	-0.2075
441SER	HA	1209	8.523	8.408	4.134	-0.2786	1.6618	1.5231
441SER	CB	1210	8.539	8.492	3.941	0.3178	0.5197	0.2942
441SER	HB1	1211	8.477	8.533	3.861	1.1586	0.4246	-0.4194
441SER	HB2	1212	8.607	8.574	3.966	1.2799	-0.4753	1.0345
441SER	OG	1213	8.603	8.379	3.884	0.1971	-0.018	-0.2463
441SER	HG	1214	8.598	8.381	3.789	-0.2197	2.3175	-0.2377
441SER	C	1215	8.408	8.59	4.157	0.0324	-0.9124	-0.3247
441SER	O	1216	8.483	8.687	4.175	0.5028	0.0459	0.2271
442ALA	N	1217	8.279	8.59	4.201	-0.0753	-0.0606	0.0565
442ALA	H	1218	8.207	8.527	4.169	-1.0159	0.9622	0.1046
442ALA	CA	1219	8.219	8.679	4.295	-0.5528	0.3129	-0.5433
442ALA	HA	1220	8.291	8.75	4.335	-0.6795	0.3999	-0.4682
442ALA	CB	1221	8.109	8.774	4.23	-0.7735	-1.0049	-0.0858
442ALA	HB1	1222	8.075	8.859	4.289	0.2726	-0.4265	-0.2997
442ALA	HB2	1223	8.148	8.827	4.143	-0.6243	0.7044	0.977
442ALA	HB3	1224	8.02	8.715	4.208	-0.5155	-0.6495	-2.3247
442ALA	C	1225	8.159	8.608	4.426	-0.4696	-0.7052	-0.1308
442ALA	O	1226	8.1	8.684	4.505	-0.3167	0.0086	0.7667
443PHE	N	1227	8.175	8.476	4.437	-0.3548	0.6452	-0.2491
443PHE	H	1228	8.234	8.426	4.372	-2.6382	0.1428	-2.0684
443PHE	CA	1229	8.112	8.394	4.543	0.3827	0.1597	0.025
443PHE	HA	1230	8.006	8.392	4.516	0.3315	-1.3826	0.2635
443PHE	CB	1231	8.16	8.253	4.551	-0.5792	0.5086	-0.5115
443PHE	HB1	1232	8.16	8.222	4.447	1.1077	2.3294	-1.1063
443PHE	HB2	1233	8.259	8.259	4.596	-0.4841	0.0703	-0.6525
443PHE	CG	1234	8.076	8.146	4.62	0.7482	0.2908	0.3301
443PHE	CD1	1235	8.118	8.012	4.607	-0.2049	-0.6585	-0.1
443PHE	HD1	1236	8.209	7.999	4.551	0.6674	-1.628	1.4727
443PHE	CD2	1237	7.958	8.169	4.69	0.287	-0.0884	0.166
443PHE	HD2	1238	7.917	8.269	4.697	2.4699	0.9654	-0.9433
443PHE	CE1	1239	8.047	7.91	4.665	-0.7591	0.4954	-0.2727
443PHE	HE1	1240	8.092	7.812	4.668	-0.7054	0.3601	-2.9007
443PHE	CE2	1241	7.884	8.067	4.754	-1.2251	-0.4656	1.0428
443PHE	HE2	1242	7.796	8.088	4.812	-0.713	0.2995	1.5606
443PHE	CZ	1243	7.935	7.937	4.745	0.1911	-0.1672	-0.0535
443PHE	HZ	1244	7.895	7.859	4.808	4.0925	-1.1728	1.5173
443PHE	C	1245	8.119	8.459	4.691	0.4441	-0.1789	0.1386
443PHE	O	1246	8.022	8.473	4.763	-0.588	-0.4091	-0.1852
444LEU	N	1247	8.242	8.499	4.722	0.3927	0.5108	-0.3242
444LEU	H	1248	8.313	8.502	4.649	1.4843	0.3165	0.7018
444LEU	CA	1249	8.285	8.556	4.847	0.1675	0.5324	0.4319
444LEU	HA	1250	8.229	8.505	4.926	-0.1261	0.5855	0.2566
444LEU	CB	1251	8.439	8.523	4.873	-0.3123	0.156	0.946
444LEU	HB1	1252	8.447	8.416	4.856	1.2995	0.587	-1.4881
444LEU	HB2	1253	8.499	8.576	4.799	-0.9854	0.6335	0.7296
444LEU	CG	1254	8.477	8.554	5.016	0.9447	-0.4716	0.1634
444LEU	HG	1255	8.453	8.659	5.031	0.6224	-0.6733	1.1026
444LEU	CD1	1256	8.416	8.47	5.127	-0.638	0.3164	-0.0316
444LEU	HD11	1257	8.435	8.514	5.225	1.0431	-0.4326	0.027
444LEU	HD12	1258	8.308	8.464	5.124	-0.5621	-1.0048	-1.0027
444LEU	HD13	1259	8.462	8.371	5.127	1.5157	1.2565	0.4264
444LEU	CD2	1260	8.636	8.554	5.018	0.114	-0.1301	0.1661
444LEU	HD21	1261	8.653	8.579	5.123	-0.2587	-1.1372	0.4817
444LEU	HD22	1262	8.664	8.453	4.989	-0.2521	-0.5117	1.1112
444LEU	HD23	1263	8.67	8.636	4.956	-2.7061	1.0473	0.0281
444LEU	C	1264	8.271	8.703	4.859	-1.1567	-0.5252	0.7582
444LEU	O	1265	8.229	8.759	4.961	0.4731	-0.1196	-0.1951
445GLU	N	1266	8.277	8.771	4.745	-0.1528	0.2241	0.5462
445GLU	H	1267	8.285	8.716	4.661	1.2201	0.8394	0.2598
445GLU	CA	1268	8.251	8.909	4.721	-0.4092	-0.3656	0.0195
445GLU	HA	1269	8.321	8.961	4.786	-0.0837	0.5659	-1.0577
445GLU	CB	1270	8.287	8.931	4.575	-0.6664	-0.8056	0.1741
445GLU	HB1	1271	8.375	8.875	4.542	0.5732	2.8033	-3.6028
445GLU	HB2	1272	8.208	8.901	4.505	1.7857	-1.3103	-2.5898
445GLU	CG	1273	8.32	9.076	4.539	-0.5523	-0.0453	0.6924
445GLU	HG1	1274	8.233	9.139	4.555	0.5235	1.4545	0.9086
445GLU	HG2	1275	8.393	9.114	4.61	-0.7829	-1.6932	1.885
445GLU	CD	1276	8.386	9.092	4.401	0.51	-0.2746	-0.0687
445GLU	OE1	1277	8.481	9.019	4.372	0.0334	-0.1799	-0.3156
445GLU	OE2	1278	8.345	9.18	4.323	0.0366	0.1403	-0.3686
445GLU	C	1279	8.105	8.949	4.744	0.7656	0.1538	-0.0144
445GLU	O	1280	8.072	9.052	4.811	-0.1667	0.6966	0.0139
446LEU	N	1281	8.005	8.867	4.711	-0.2119	-0.6232	-0.6065
446LEU	H	1282	8.032	8.783	4.662	2.3271	-1.8305	2.4557
446LEU	CA	1283	7.859	8.882	4.738	-0.8632	-0.1377	-0.2919
446LEU	HA	1284	7.831	8.988	4.74	2.5102	0.9186	-1.0265
446LEU	CB	1285	7.797	8.807	4.624	1.0425	-0.9991	-0.2402
446LEU	HB1	1286	7.83	8.703	4.62	0.644	-1.2295	1.544
446LEU	HB2	1287	7.693	8.795	4.655	0.58	0.4207	-1.1469
446LEU	CG	1288	7.81	8.882	4.489	-0.0934	0.9512	0.0397
446LEU	HG	1289	7.916	8.909	4.487	0.0237	0.5471	0.5714
446LEU	CD1	1290	7.771	8.798	4.363	0.2906	-0.0986	-0.5415
446LEU	HD11	1291	7.765	8.863	4.275	-1.1397	0.892	0.2517
446LEU	HD12	1292	7.844	8.72	4.342	-0.2518	-0.2239	-2.1609
446LEU	HD13	1293	7.679	8.741	4.376	0.0228	0.1825	-1.1548
446LEU	CD2	1294	7.71	9.007	4.491	0.3403	-0.7235	0.1436
446LEU	HD21	1295	7.606	8.975	4.499	-0.5494	1.9259	0.4347
446LEU	HD22	1296	7.721	9.083	4.569	1.2854	-2.69	2.0122
446LEU	HD23	1297	7.721	9.058	4.395	0.076	0.3748	0.679
446LEU	C	1298	7.819	8.818	4.874	0.1182	-0.5343	-0.4798
446LEU	O	1299	7.71	8.844	4.928	-0.024	-0.1831	-0.3896
447PHE	N	1300	7.908	8.742	4.942	-0.1646	-0.1336	0.1042
447PHE	H	1301	7.998	8.722	4.9	-0.1698	2.1384	-1.1771
447PHE	CA	1302	7.888	8.678	5.072	0.3901	0.685	-0.1006
447PHE	HA	1303	7.788	8.636	5.084	0.4287	0.706	0.2885
447PHE	CB	1304	7.987	8.558	5.093	-0.3327	-0.7154	0.5129
447PHE	HB1	1305	7.974	8.497	5.004	-0.1552	0.4838	-0.365
447PHE	HB2	1306	8.085	8.599	5.069	-1.3442	1.0987	-0.7741
447PHE	CG	1307	7.983	8.476	5.219	-0.5091	0.4321	0.2989
447PHE	CD1	1308	7.895	8.366	5.237	0.6449	0.5534	-0.3642
447PHE	HD1	1309	7.829	8.332	5.159	1.2404	0.5487	-0.879
447PHE	CD2	1310	8.065	8.51	5.327	0.1064	0.4032	0.2571
447PHE	HD2	1311	8.133	8.594	5.325	0.161	0.3645	0.471
447PHE	CE1	1312	7.899	8.284	5.351	-0.7667	-0.3721	0.6321
447PHE	HE1	1313	7.84	8.194	5.353	-1.7992	0.2691	0.0035
447PHE	CE2	1314	8.062	8.432	5.447	0.0193	0.2017	0.2437
447PHE	HE2	1315	8.132	8.451	5.527	0.2465	-0.8215	0.301
447PHE	CZ	1316	7.99	8.316	5.454	0.6194	-0.2379	-0.4796
447PHE	HZ	1317	7.98	8.264	5.548	-2.6534	-1.0197	-1.1578
447PHE	C	1318	7.917	8.787	5.184	-0.3853	0.2935	0.5938
447PHE	O	1319	7.833	8.81	5.268	-0.3771	-0.3025	-0.5726
448VAL	N	1320	8.033	8.854	5.168	0.3481	-0.0147	-0.1507
448VAL	H	1321	8.088	8.826	5.088	-0.4239	0.4687	-0.882
448VAL	CA	1322	8.091	8.944	5.269	-0.3997	-1.0292	-0.5475
448VAL	HA	1323	8.078	8.881	5.357	0.2257	1.1014	1.1719
448VAL	CB	1324	8.249	8.966	5.265	-0.6853	-0.0174	1.2298
448VAL	HB	1325	8.281	9.03	5.347	2.4354	1.6078	-1.026
448VAL	CG1	1326	8.323	8.835	5.269	-0.1525	-0.2234	-0.5372
448VAL	HG11	1327	8.31	8.763	5.188	2.1142	-1.259	-0.0669
448VAL	HG12	1328	8.43	8.856	5.279	-0.4823	0.6519	1.952
448VAL	HG13	1329	8.306	8.776	5.359	0.0414	0.399	-0.0881
448VAL	CG2	1330	8.296	9.036	5.136	-0.0006	-0.4554	0.165
448VAL	HG21	1331	8.254	8.988	5.047	0.8355	0.3711	-0.7028
448VAL	HG22	1332	8.247	9.132	5.146	0.0505	-0.5423	1.3318
448VAL	HG23	1333	8.404	9.049	5.123	-0.3421	0.5063	-2.3513
448VAL	C	1334	8.016	9.08	5.278	-0.6583	-0.6805	-0.0559
448VAL	O	1335	8.003	9.141	5.388	0.243	-0.3455	-0.1471
449LEU	N	1336	7.956	9.124	5.165	-0.1065	0.7213	-0.04
449LEU	H	1337	7.966	9.058	5.09	0.0426	1.3368	-0.5655
449LEU	CA	1338	7.841	9.212	5.147	-0.1108	-0.4723	-0.5349
449LEU	HA	1339	7.875	9.306	5.191	-0.4564	-0.0242	-1.2073
449LEU	CB	1340	7.815	9.226	4.994	-0.3367	0.0653	-0.7998
449LEU	HB1	1341	7.905	9.268	4.948	-0.3378	2.3133	1.1087
449LEU	HB2	1342	7.786	9.133	4.945	-2.1376	0.966	-1.5376
449LEU	CG	1343	7.708	9.335	4.968	-0.6556	-0.2087	-0.5083
449LEU	HG	1344	7.612	9.308	5.011	-0.9869	0.1824	-0.9841
449LEU	CD1	1345	7.754	9.47	5.023	-0.445	-0.1039	0.3669
449LEU	HD11	1346	7.676	9.538	4.986	1.4407	2.0119	0.0681
449LEU	HD12	1347	7.763	9.477	5.132	0.0166	0.3887	0.299
449LEU	HD13	1348	7.839	9.513	4.972	1.0204	-0.4586	2.3873
449LEU	CD2	1349	7.668	9.354	4.824	-0.383	0.5247	0.3209
449LEU	HD21	1350	7.633	9.261	4.779	1.8733	-0.196	-0.0588
449LEU	HD22	1351	7.583	9.422	4.817	-0.6362	0.2581	0.7252
449LEU	HD23	1352	7.742	9.394	4.755	-0.1276	0.1892	0.3946
449LEU	C	1353	7.714	9.17	5.224	1.0224	-0.0975	-0.0622
449LEU	O	1354	7.663	9.25	5.304	0.3288	0.3495	0.632
450ARG	N	1355	7.657	9.054	5.19	0.1696	0.1954	-0.4496
450ARG	H	1356	7.699	9.001	5.115	0.444	0.1541	-0.268
450ARG	CA	1357	7.532	9.002	5.245	0.3614	-0.107	0.6065
450ARG	HA	1358	7.452	9.076	5.238	0.4156	0.0821	1.7475
450ARG	CB	1359	7.486	8.885	5.158	0.498	0.4892	-0.5718
450ARG	HB1	1360	7.562	8.808	5.161	1.284	1.2538	2.1398
450ARG	HB2	1361	7.398	8.846	5.21	1.0799	-0.2026	-0.0911
450ARG	CG	1362	7.445	8.938	5.018	-0.9073	-0.1009	0.3776
450ARG	HG1	1363	7.371	9.017	5.029	0.8025	1.5566	0.3775
450ARG	HG2	1364	7.519	9.005	4.974	2.8927	-1.3341	4.2596
450ARG	CD	1365	7.391	8.829	4.921	0.629	0.2561	0.0311
450ARG	HD1	1366	7.396	8.863	4.818	0.5316	0.2205	0.0141
450ARG	HD2	1367	7.458	8.744	4.934	0.8782	0.0872	-2.1233
450ARG	NE	1368	7.253	8.782	4.963	-0.1176	-0.0723	-0.0381
450ARG	HE	1369	7.216	8.822	5.047	0.7623	-0.52	0.58
450ARG	CZ	1370	7.183	8.686	4.9	-0.2192	-0.1192	-0.2657
450ARG	NH1	1371	7.217	8.638	4.78	-0.2358	-0.3157	-0.288
450ARG	HH11	1372	7.292	8.678	4.725	0.0604	-0.5472	-0.0571
450ARG	HH12	1373	7.167	8.562	4.737	-2.3878	-0.1549	1.7468
450ARG	NH2	1374	7.076	8.637	4.952	-0.2425	0.3427	0.157
450ARG	HH21	1375	7.043	8.671	5.042	0.1957	0.3616	0.3121
450ARG	HH22	1376	7.005	8.612	4.885	-0.0309	2.2757	-0.8656
450ARG	C	1377	7.539	8.959	5.387	0.3263	0.7065	0.3919
450ARG	O	1378	7.435	8.96	5.46	0.442	-0.243	0.1177
451LEU	N	1379	7.658	8.941	5.447	0.098	0.6309	-0.1773
451LEU	H	1380	7.743	8.952	5.393	-1.8015	1.565	-3.2621
451LEU	CA	1381	7.685	8.932	5.59	0.2452	0.4661	0.4184
451LEU	HA	1382	7.601	8.882	5.639	-0.1259	0.5083	-0.1704
451LEU	CB	1383	7.809	8.853	5.624	0.4216	0.5424	-0.1005
451LEU	HB1	1384	7.811	8.761	5.567	-0.7503	0.6517	-0.3243
451LEU	HB2	1385	7.891	8.914	5.584	-0.2674	1.0996	-0.6931
451LEU	CG	1386	7.831	8.835	5.778	0.1807	-0.0778	-0.503
451LEU	HG	1387	7.854	8.93	5.827	-1.6751	-0.1759	0.6704
451LEU	CD1	1388	7.707	8.776	5.851	0.2506	0.2158	-0.5364
451LEU	HD11	1389	7.638	8.719	5.789	-1.317	-0.468	1.6926
451LEU	HD12	1390	7.732	8.715	5.938	-1.5367	-0.4913	-0.4917
451LEU	HD13	1391	7.645	8.854	5.896	-0.6598	-2.2974	3.0438
451LEU	CD2	1392	7.944	8.744	5.792	-0.1759	0.7456	0.1356
451LEU	HD21	1393	7.988	8.752	5.891	1.1129	0.6957	-0.415
451LEU	HD22	1394	7.923	8.643	5.758	-0.8325	0.842	0.2505
451LEU	HD23	1395	8.03	8.787	5.741	0.0128	0.5996	0.3284
451LEU	C	1396	7.69	9.068	5.659	0.3001	-0.1158	-0.0193
451LEU	O	1397	7.638	9.087	5.767	0.4661	-0.4583	0.1911
452ALA	N	1398	7.746	9.171	5.588	-0.6992	-0.4009	-0.1909
452ALA	H	1399	7.784	9.145	5.498	-1.7668	1.8581	-1.3773
452ALA	CA	1400	7.747	9.31	5.631	0.265	-0.0651	0.3897
452ALA	HA	1401	7.783	9.306	5.734	0.41	0.9464	0.3821
452ALA	CB	1402	7.852	9.385	5.555	-0.3645	0.7624	0.3668
452ALA	HB1	1403	7.84	9.493	5.556	-2.6507	0.6467	-2.2434
452ALA	HB2	1404	7.948	9.353	5.597	-0.9149	-0.7331	0.5618
452ALA	HB3	1405	7.86	9.366	5.448	1.2252	2.8922	0.038
452ALA	C	1406	7.618	9.393	5.62	-0.3034	0.739	-0.372
452ALA	O	1407	7.61	9.508	5.659	0.1431	0.1437	-0.2698
453TYR	N	1408	7.51	9.323	5.573	0.071	-0.0264	0.3754
453TYR	H	1409	7.521	9.228	5.539	-0.0832	-0.1843	0.7577
453TYR	CA	1410	7.372	9.375	5.587	0.6233	-0.5707	-0.0662
453TYR	HA	1411	7.358	9.479	5.556	0.6962	-0.3583	0.6062
453TYR	CB	1412	7.283	9.29	5.489	0.3317	0.4531	-0.1719
453TYR	HB1	1413	7.329	9.289	5.391	2.6727	-4.4234	0.6584
453TYR	HB2	1414	7.272	9.184	5.513	-1.4109	0.6491	0.0962
453TYR	CG	1415	7.144	9.35	5.469	0.3136	0.6766	1.0273
453TYR	CD1	1416	7.132	9.484	5.422	-0.0525	0.0112	-0.0544
453TYR	HD1	1417	7.215	9.55	5.403	0.2346	-0.9546	-2.5119
453TYR	CD2	1418	7.026	9.275	5.496	-0.6889	0.9288	0.5934
453TYR	HD2	1419	7.027	9.17	5.524	-2.2789	1.146	1.5846
453TYR	CE1	1420	7.001	9.54	5.406	-0.2365	-0.108	-0.2877
453TYR	HE1	1421	6.995	9.646	5.383	0.9791	0.0434	-0.0047
453TYR	CE2	1422	6.903	9.333	5.48	0.1362	1.204	0.1322
453TYR	HE2	1423	6.816	9.27	5.491	0.2475	1.0419	0.0998
453TYR	CZ	1424	6.89	9.457	5.421	0.3156	0.2528	0.5171
453TYR	OH	1425	6.765	9.507	5.387	0.5949	0.4258	0.4022
453TYR	HH	1426	6.73	9.539	5.469	0.9192	0.5934	0.4782
453TYR	C	1427	7.321	9.361	5.734	-0.1443	-0.175	-0.8852
453TYR	O	1428	7.245	9.451	5.781	0.7397	0.1186	-0.0899
454ARG	N	1429	7.363	9.26	5.814	-0.551	0.0986	0.6186
454ARG	H	1430	7.43	9.196	5.775	0.2904	1.2449	0.1185
454ARG	CA	1431	7.313	9.232	5.951	-0.0798	0.508	-0.127
454ARG	HA	1432	7.289	9.314	6.019	0.3181	-0.1729	0.8626
454ARG	CB	1433	7.187	9.142	5.941	0.1641	-0.1485	-0.7502
454ARG	HB1	1434	7.201	9.049	5.886	-2.5506	-0.874	-0.3643
454ARG	HB2	1435	7.172	9.112	6.044	-2.4136	3.9208	0.2813
454ARG	CG	1436	7.065	9.215	5.889	0.5717	-0.0241	-0.5014
454ARG	HG1	1437	7.06	9.309	5.945	-2.6219	-1.5245	2.1275
454ARG	HG2	1438	7.085	9.253	5.789	1.6811	1.5142	0.2594
454ARG	CD	1439	6.93	9.145	5.902	0.1947	0.6503	-0.2164
454ARG	HD1	1440	6.872	9.171	5.814	0.0335	1.2866	0.0769
454ARG	HD2	1441	6.935	9.037	5.916	-1.6113	0.2557	-2.2206
454ARG	NE	1442	6.861	9.19	6.023	-0.1631	-0.8914	-0.1415
454ARG	HE	1443	6.879	9.283	6.057	-1.7062	-0.4709	-0.4195
454ARG	CZ	1444	6.765	9.131	6.093	-0.9457	-1.2013	0.0101
454ARG	NH1	1445	6.707	9.018	6.057	-0.1977	-1.0241	0.436
454ARG	HH11	1446	6.729	8.972	5.97	-2.2114	1.6742	-1.6735
454ARG	HH12	1447	6.637	8.982	6.12	0.0056	0.4696	1.5644
454ARG	NH2	1448	6.73	9.189	6.209	0.1539	-0.0555	-0.6839
454ARG	HH21	1449	6.789	9.257	6.255	1.311	-2.3664	1.5667
454ARG	HH22	1450	6.662	9.142	6.267	0.901	-0.2534	0.0568
454ARG	C	1451	7.43	9.179	6.036	-0.2491	-0.1732	0.2451
454ARG	O	1452	7.434	9.057	6.072	-0.7715	-0.1929	0.2314
455SER	N	1453	7.528	9.26	6.071	0.0616	-0.1067	0.6519
455SER	H	1454	7.52	9.358	6.047	1.0001	-0.0134	0.6784
455SER	CA	1455	7.638	9.228	6.163	-0.3576	0.1909	-0.3805
455SER	HA	1456	7.596	9.168	6.244	0.7054	2.414	1.9868
455SER	CB	1457	7.755	9.136	6.102	-0.5882	0.3214	0.0686
455SER	HB1	1458	7.836	9.119	6.172	-1.3343	-1.2686	0.5929
455SER	HB2	1459	7.733	9.03	6.091	2.7882	-0.3693	-1.3671
455SER	OG	1460	7.8	9.181	5.976	-0.2204	0.2613	0.4391
455SER	HG	1461	7.735	9.157	5.912	-0.5432	-1.6475	1.4042
455SER	C	1462	7.692	9.34	6.252	-0.0305	-0.3305	-0.1499
455SER	O	1463	7.804	9.39	6.236	0.2425	0.3988	1.0245
456ASN	N	1464	7.605	9.395	6.339	0.154	0.5139	-0.018
456ASN	H	1465	7.525	9.337	6.36	-1.3747	1.5841	-2.4348
456ASN	CA	1466	7.621	9.515	6.42	-0.1683	0.3484	0.3483
456ASN	HA	1467	7.67	9.597	6.367	0.8904	0.4432	1.4241
456ASN	CB	1468	7.48	9.555	6.469	-0.4189	-0.0315	0.1513
456ASN	HB1	1469	7.435	9.571	6.371	-0.8116	-0.5361	0.2459
456ASN	HB2	1470	7.428	9.476	6.524	0.4305	0.3645	1.5778
456ASN	CG	1471	7.469	9.685	6.552	0.8269	-0.3778	0.1916
456ASN	OD1	1472	7.496	9.678	6.67	-0.066	-0.3498	0.4735
456ASN	ND2	1473	7.43	9.796	6.491	-0.407	0.0612	0.1795
456ASN	HD21	1474	7.413	9.783	6.392	-0.9024	0.111	0.2569
456ASN	HD22	1475	7.384	9.874	6.535	0.2212	0.9423	-0.6665
456ASN	C	1476	7.709	9.479	6.55	1.0284	0.1783	0.3724
456ASN	O	1477	7.686	9.376	6.62	-0.5393	-0.764	0.3919
457PRO	N	1478	7.816	9.557	6.585	0.0136	0.2013	0.8956
457PRO	CA	1479	7.921	9.529	6.694	0.495	0.1361	0.3305
457PRO	HA	1480	7.956	9.425	6.693	-0.3842	-0.1724	0.9774
457PRO	CB	1481	8.038	9.624	6.656	-0.347	-0.032	-0.3121
457PRO	HB1	1482	8.109	9.649	6.734	-0.4488	-0.2371	-0.1535
457PRO	HB2	1483	8.105	9.584	6.579	-0.5819	1.6313	-1.4355
457PRO	CG	1484	7.975	9.748	6.597	-0.149	-0.5651	-0.3196
457PRO	HG1	1485	7.938	9.805	6.682	1.6724	0.1472	0.0432
457PRO	HG2	1486	8.048	9.808	6.542	0.4313	-1.292	-0.3534
457PRO	CD	1487	7.848	9.691	6.522	-0.52	-0.1605	0.0982
457PRO	HD1	1488	7.77	9.766	6.513	-0.0905	0.4035	0.8825
457PRO	HD2	1489	7.873	9.664	6.419	1.1107	-1.9416	0.9026
457PRO	C	1490	7.874	9.565	6.834	0.462	-0.318	-0.6002
457PRO	O	1491	7.931	9.5	6.925	-0.2229	0.2979	0.0883
458VAL	N	1492	7.769	9.647	6.851	0.0036	0.2364	0.1954
458VAL	H	1493	7.732	9.678	6.763	0.0234	-0.28	-0.0013
458VAL	CA	1494	7.702	9.686	6.978	-0.7983	-0.4064	-0.4664
458VAL	HA	1495	7.786	9.7	7.046	-0.168	1.5752	-1.563
458VAL	CB	1496	7.617	9.812	6.97	0.1685	-0.0299	0.6501
458VAL	HB	1497	7.528	9.783	6.915	1.1181	-1.2525	-0.3154
458VAL	CG1	1498	7.586	9.884	7.104	-0.5794	-0.2622	-0.296
458VAL	HG11	1499	7.559	9.809	7.178	-0.2534	-1.1979	-1.1025
458VAL	HG12	1500	7.68	9.928	7.135	-1.2627	1.041	0.0112
458VAL	HG13	1501	7.512	9.964	7.097	0.2486	0.7067	1.3396
458VAL	CG2	1502	7.669	9.923	6.872	0.75	0.6156	0.0376
458VAL	HG21	1503	7.59	9.997	6.857	-0.1134	-0.4637	-0.8525
458VAL	HG22	1504	7.748	9.983	6.918	2.0061	0.2502	-1.5775
458VAL	HG23	1505	7.716	9.893	6.779	1.1152	-1.9849	0.9872
458VAL	C	1506	7.616	9.572	7.032	0.182	-0.9104	-0.4831
458VAL	O	1507	7.632	9.528	7.147	-0.104	-0.2207	0.7782
459GLU	N	1508	7.54	9.506	6.942	-0.7677	-0.0441	-0.1191
459GLU	H	1509	7.534	9.554	6.853	0.6048	0.157	-0.1256
459GLU	CA	1510	7.466	9.386	6.959	-0.9928	0.0219	0.1657
459GLU	HA	1511	7.416	9.396	7.056	0.3842	1.0993	0.8064
459GLU	CB	1512	7.371	9.379	6.841	0.245	-1.5089	1.2043
459GLU	HB1	1513	7.299	9.461	6.849	1.2067	-0.3482	-1.1184
459GLU	HB2	1514	7.433	9.409	6.756	2.1944	0.3318	3.1604
459GLU	CG	1515	7.294	9.245	6.823	0.0517	-0.6464	0.2148
459GLU	HG1	1516	7.243	9.265	6.728	2.3621	3.1271	-0.4765
459GLU	HG2	1517	7.354	9.156	6.808	1.1716	-0.0994	1.2658
459GLU	CD	1518	7.186	9.22	6.927	-0.1842	-0.2391	0.1636
459GLU	OE1	1519	7.197	9.253	7.048	0.5448	0.0983	0.1956
459GLU	OE2	1520	7.083	9.174	6.882	0.0463	0.0604	-0.586
459GLU	C	1521	7.558	9.261	6.97	-0.0383	-0.9568	0.2846
459GLU	O	1522	7.566	9.199	7.075	0.3429	0.2653	-0.0113
460GLY	N	1523	7.636	9.231	6.861	0.0793	0.2234	-0.0506
460GLY	H	1524	7.629	9.292	6.781	-1.0285	0.9396	0.568
460GLY	CA	1525	7.746	9.138	6.855	0.5511	0.1286	-0.3032
460GLY	HA1	1526	7.829	9.182	6.8	-0.7051	1.5995	-1.0824
460GLY	HA2	1527	7.78	9.111	6.955	-1.9255	2.6589	1.3556
460GLY	C	1528	7.701	9.008	6.783	-0.1579	-0.5644	-0.2271
460GLY	O	1529	7.775	8.91	6.776	-0.2762	0.6843	-0.1188
461LYS	N	1530	7.57	9.002	6.742	-0.6447	-0.1815	-0.2221
461LYS	H	1531	7.524	9.091	6.739	1.1943	1.0368	2.6557
461LYS	CA	1532	7.518	8.886	6.671	0.215	0.3519	0.5013
461LYS	HA	1533	7.554	8.787	6.695	-0.5739	-0.2138	-0.5339
461LYS	CB	1534	7.369	8.87	6.706	0.1846	-0.698	-0.3208
461LYS	HB1	1535	7.313	8.951	6.658	1.0214	-1.125	-2.1061
461LYS	HB2	1536	7.328	8.781	6.657	3.1672	-2.726	0.6128
461LYS	CG	1537	7.331	8.856	6.855	-0.3199	0.5852	-0.6896
461LYS	HG1	1538	7.38	8.776	6.911	0.5014	2.787	1.9411
461LYS	HG2	1539	7.353	8.947	6.91	-1.0449	-0.1279	0.8273
461LYS	CD	1540	7.175	8.839	6.867	0.2271	-0.118	-0.2355
461LYS	HD1	1541	7.138	8.92	6.803	0.6383	0.148	-0.1441
461LYS	HD2	1542	7.131	8.745	6.836	1.0377	-0.4612	-0.3576
461LYS	CE	1543	7.119	8.867	7.013	-0.4221	0.1614	-0.2813
461LYS	HE1	1544	7.105	8.771	7.063	3.4884	-1.2071	-1.4114
461LYS	HE2	1545	7.184	8.922	7.081	-1.0219	-2.1321	2.3478
461LYS	NZ	1546	6.99	8.941	7.017	0.0594	-0.0402	0.5084
461LYS	HZ1	1547	6.921	8.894	6.961	0.5084	-2.0592	1.5379
461LYS	HZ2	1548	6.952	8.945	7.111	1.5204	0.6044	1.1052
461LYS	HZ3	1549	7.012	9.032	6.98	0.2873	-0.0204	0.6901
461LYS	C	1550	7.534	8.916	6.517	0.5037	-0.3435	0.0231
461LYS	O	1551	7.525	9.033	6.474	-0.4922	-0.2439	-0.2303
462LEU	N	1552	7.564	8.819	6.436	-0.4627	-0.1396	0.2597
462LEU	H	1553	7.593	8.733	6.481	-2.3799	-0.3603	1.1652
462LEU	CA	1554	7.592	8.815	6.295	0.3822	-0.5081	0.1398
462LEU	HA	1555	7.573	8.915	6.255	0.4204	-1.1009	-1.4333
462LEU	CB	1556	7.737	8.763	6.271	-0.3908	0.198	0.5284
462LEU	HB1	1557	7.743	8.664	6.315	0.9725	0.5859	1.2826
462LEU	HB2	1558	7.758	8.754	6.165	-1.5504	-0.8631	0.3738
462LEU	CG	1559	7.848	8.85	6.336	0.2586	0.2338	-0.2332
462LEU	HG	1560	7.798	8.944	6.359	0.0281	0.0413	0.0687
462LEU	CD1	1561	7.905	8.789	6.463	-0.1802	-0.0082	-0.4511
462LEU	HD11	1562	7.834	8.749	6.536	-0.9673	1.5454	-0.3342
462LEU	HD12	1563	7.973	8.705	6.448	0.868	-0.0489	3.502
462LEU	HD13	1564	7.968	8.861	6.514	-1.4687	-0.4471	1.9241
462LEU	CD2	1565	7.965	8.869	6.241	0.5266	-0.1809	0.1364
462LEU	HD21	1566	8.041	8.931	6.287	-1.2245	0.5687	2.2042
462LEU	HD22	1567	8.022	8.778	6.225	-0.0043	-0.6349	0.7999
462LEU	HD23	1568	7.932	8.905	6.143	0.3687	-2.6184	-0.7716
462LEU	C	1569	7.495	8.715	6.229	0.1687	-1.0249	0.1097
462LEU	O	1570	7.509	8.596	6.241	0.3972	0.3329	0.0617
463ILE	N	1571	7.399	8.77	6.155	0.3404	-0.3563	0.2079
463ILE	H	1572	7.405	8.869	6.136	2.8983	-0.6099	-0.7793
463ILE	CA	1573	7.289	8.697	6.085	0.4757	-0.1535	-0.0438
463ILE	HA	1574	7.268	8.603	6.136	1.0382	-0.0746	0.3438
463ILE	CB	1575	7.158	8.78	6.104	-0.2167	-0.1725	0.6453
463ILE	HB	1576	7.179	8.88	6.064	-0.0241	-1.0634	-1.5973
463ILE	CG1	1577	7.124	8.814	6.249	0.1271	0.8444	-0.3429
463ILE	HG11	1578	7.089	8.727	6.305	0.2923	0.5934	-0.6261
463ILE	HG12	1579	7.214	8.848	6.299	-0.4719	1.12	0.5774
463ILE	CG2	1580	7.04	8.723	6.021	-0.3275	-0.5809	-0.3351
463ILE	HG21	1581	7.058	8.694	5.917	-0.2969	0.2923	-0.5794
463ILE	HG22	1582	7.016	8.624	6.06	1.2816	-1.1737	-0.7501
463ILE	HG23	1583	6.953	8.788	6.03	1.0971	1.4144	-0.2457
463ILE	CD	1584	7.019	8.931	6.275	-0.1117	-0.3935	-0.3788
463ILE	HD1	1585	7.047	9.026	6.23	-1.0345	0.9952	1.8228
463ILE	HD2	1586	6.923	8.905	6.232	-0.4396	-0.3429	0.3129
463ILE	HD3	1587	7.01	8.96	6.379	-1.9915	0.4926	-0.7532
463ILE	C	1588	7.321	8.683	5.942	-0.5937	-0.0455	-0.1635
463ILE	O	1589	7.351	8.776	5.876	0.4093	-0.5109	0.0098
464PHE	N	1590	7.322	8.56	5.893	-0.1773	-0.2922	0.5699
464PHE	H	1591	7.3	8.48	5.95	-0.6135	-1.6283	-1.3552
464PHE	CA	1592	7.361	8.516	5.759	0.2763	-0.3873	0.3647
464PHE	HA	1593	7.427	8.594	5.721	-1.774	1.0557	-0.4377
464PHE	CB	1594	7.43	8.377	5.771	0.3397	0.1032	-0.9852
464PHE	HB1	1595	7.358	8.302	5.802	1.5199	-1.2074	-1.291
464PHE	HB2	1596	7.45	8.347	5.668	3.4254	0.5554	-0.6127
464PHE	CG	1597	7.564	8.393	5.85	0.1114	-0.5043	-0.0166
464PHE	CD1	1598	7.567	8.405	5.994	0.3036	0.4986	0.7291
464PHE	HD1	1599	7.473	8.41	6.047	-1.2295	-2.8831	-1.3294
464PHE	CD2	1600	7.683	8.369	5.777	0.875	-0.1503	0.1962
464PHE	HD2	1601	7.67	8.356	5.671	1.8573	1.0378	-0.096
464PHE	CE1	1602	7.696	8.411	6.05	0.1313	-0.7227	-0.6657
464PHE	HE1	1603	7.708	8.43	6.155	-0.748	-1.5342	-0.4062
464PHE	CE2	1604	7.809	8.371	5.836	0.0454	-0.3937	-0.2524
464PHE	HE2	1605	7.896	8.365	5.772	1.9683	-3.2672	2.3117
464PHE	CZ	1606	7.82	8.395	5.98	0.4222	0.1585	0.1732
464PHE	HZ	1607	7.914	8.406	6.031	0.029	0.2587	0.8885
464PHE	C	1608	7.229	8.513	5.675	0.3193	0.136	0.3436
464PHE	O	1609	7.132	8.455	5.721	-0.4835	0.1545	-0.0908
465CYS	N	1610	7.227	8.568	5.555	0.1059	-0.1525	0.2806
465CYS	H	1611	7.314	8.612	5.529	-1.425	2.773	-0.2371
465CYS	CA	1612	7.12	8.571	5.461	0.0579	-0.221	-0.3004
465CYS	HA	1613	7.043	8.635	5.504	1.0578	-0.0378	1.295
465CYS	CB	1614	7.162	8.639	5.326	0.0266	-0.4116	0.5516
465CYS	HB1	1615	7.072	8.652	5.266	-0.0772	-0.125	0.7652
465CYS	HB2	1616	7.194	8.739	5.354	0.6145	-0.6812	0.854
465CYS	SG	1617	7.31	8.565	5.237	0.0199	0.0622	-0.0889
465CYS	HG	1618	7.399	8.58	5.336	0.0682	2.5037	-0.4391
465CYS	C	1619	7.034	8.445	5.439	0.047	0.109	-0.1636
465CYS	O	1620	6.932	8.442	5.377	0.1361	-0.3594	0.3167
466ASN	N	1621	7.074	8.325	5.488	-0.1827	0.204	-0.3476
466ASN	H	1622	7.168	8.316	5.524	-0.6231	-0.4123	0.6936
466ASN	CA	1623	7.005	8.192	5.48	-0.1667	0.1124	-0.1224
466ASN	HA	1624	6.944	8.182	5.39	0.9505	1.3744	-1.0702
466ASN	CB	1625	7.104	8.073	5.466	0.1365	0.3037	-0.0967
466ASN	HB1	1626	7.056	7.976	5.457	-3.0423	1.5758	1.2641
466ASN	HB2	1627	7.16	8.081	5.373	0.7001	-1.4481	0.0617
466ASN	CG	1628	7.229	8.073	5.563	0.6434	0.2193	-0.615
466ASN	OD1	1629	7.314	8.155	5.547	-0.0549	0.2516	-0.1994
466ASN	ND2	1630	7.236	7.976	5.655	0.2115	-0.4331	-0.0125
466ASN	HD21	1631	7.165	7.904	5.657	0.0717	-0.3395	-1.1099
466ASN	HD22	1632	7.312	7.97	5.721	0.8431	0.8027	-0.5945
466ASN	C	1633	6.913	8.158	5.601	-0.8366	0.7334	-0.3206
466ASN	O	1634	6.83	8.068	5.593	0.0944	-0.2077	0.4395
467GLY	N	1635	6.929	8.233	5.713	-0.5604	-0.4499	-0.1439
467GLY	H	1636	7.008	8.296	5.705	0.0245	-1.1396	0.1131
467GLY	CA	1637	6.841	8.238	5.828	-0.6824	-0.0347	0.4846
467GLY	HA1	1638	6.785	8.331	5.84	-1.1257	0.1032	-2.1026
467GLY	HA2	1639	6.748	8.183	5.82	-2.5032	2.6927	1.4014
467GLY	C	1640	6.921	8.2	5.953	0.2363	0.6062	0.5001
467GLY	O	1641	6.869	8.207	6.061	0.3176	-0.1618	-0.1435
468VAL	N	1642	7.052	8.164	5.94	0.5383	-0.6312	-0.086
468VAL	H	1643	7.087	8.18	5.846	1.5335	-1.7038	0.0836
468VAL	CA	1644	7.138	8.123	6.052	0.7762	-0.3646	-0.2289
468VAL	HA	1645	7.067	8.082	6.124	-0.8289	-0.1425	-1.6045
468VAL	CB	1646	7.242	8.024	6	0.4801	0.2505	0.0947
468VAL	HB	1647	7.29	8.063	5.91	1.3855	-2.8534	-0.9318
468VAL	CG1	1648	7.349	7.992	6.104	0.3182	-0.0491	0.0811
468VAL	HG11	1649	7.298	7.972	6.199	1.2394	-0.3612	0.5208
468VAL	HG12	1650	7.413	7.906	6.081	1.6379	0.5977	1.2142
468VAL	HG13	1651	7.424	8.069	6.121	1.6444	-0.9855	-1.3113
468VAL	CG2	1652	7.164	7.891	5.968	1.174	-0.0383	0.1544
468VAL	HG21	1653	7.223	7.828	5.902	-1.6366	-3.038	0.2937
468VAL	HG22	1654	7.136	7.84	6.06	-1.2645	0.7964	-0.0635
468VAL	HG23	1655	7.066	7.902	5.921	-0.2685	-0.7576	2.8024
468VAL	C	1656	7.18	8.25	6.123	0.5212	-0.1768	0.2101
468VAL	O	1657	7.216	8.348	6.055	-0.206	0.0599	-0.4535
469VAL	N	1658	7.185	8.255	6.259	0.0064	0.4782	-0.237
469VAL	H	1659	7.151	8.179	6.317	1.3577	0.1693	0.1764
469VAL	CA	1660	7.237	8.367	6.342	0.0628	0.5148	1.1474
469VAL	HA	1661	7.278	8.443	6.276	-0.7992	0.2975	0.3321
469VAL	CB	1662	7.124	8.43	6.427	0.0473	0.2526	-0.5367
469VAL	HB	1663	7.09	8.351	6.494	-0.277	0.5468	-0.3507
469VAL	CG1	1664	7.185	8.549	6.511	0.5764	-0.2763	-0.1648
469VAL	HG11	1665	7.105	8.589	6.573	-1.0576	-1.7015	-1.2545
469VAL	HG12	1666	7.26	8.513	6.582	1.8734	-0.1819	-1.4431
469VAL	HG13	1667	7.23	8.635	6.461	0.5136	0.6902	1.3688
469VAL	CG2	1668	7.001	8.459	6.341	-0.1165	0.3956	-0.5863
469VAL	HG21	1669	6.929	8.526	6.389	-2.1158	-2.4681	0.7678
469VAL	HG22	1670	7.019	8.503	6.243	-2.707	1.6801	-0.5746
469VAL	HG23	1671	6.944	8.367	6.325	0.9057	-0.4155	0.3394
469VAL	C	1672	7.344	8.3	6.43	0.2969	-0.4319	0.1
469VAL	O	1673	7.312	8.199	6.495	0.0523	-0.0737	-0.0006
470LEU	N	1674	7.463	8.36	6.447	-0.2712	-0.0372	0.2751
470LEU	H	1675	7.489	8.447	6.403	-0.2011	-0.3593	-0.3332
470LEU	CA	1676	7.564	8.324	6.54	-0.006	-0.3736	0.2058
470LEU	HA	1677	7.521	8.261	6.618	-0.267	0.1974	0.5352
470LEU	CB	1678	7.689	8.258	6.475	0.4844	0.3081	0.0926
470LEU	HB1	1679	7.742	8.321	6.404	1.616	-0.2618	0.4134
470LEU	HB2	1680	7.773	8.255	6.545	1.6284	1.1923	-1.1708
470LEU	CG	1681	7.685	8.122	6.398	-0.4671	0.4373	0.3625
470LEU	HG	1682	7.61	8.128	6.319	-0.2965	1.3256	0.2581
470LEU	CD1	1683	7.819	8.091	6.319	-0.1743	-0.2855	0.3958
470LEU	HD11	1684	7.824	8	6.258	0.4342	-1.2944	1.8908
470LEU	HD12	1685	7.855	8.178	6.264	0.2664	-1.7164	-1.7216
470LEU	HD13	1686	7.9	8.069	6.388	1.273	0.8724	-0.867
470LEU	CD2	1687	7.661	8.011	6.496	0.4333	-0.6011	0.0328
470LEU	HD21	1688	7.568	8.023	6.552	0.8163	-0.4398	0.633
470LEU	HD22	1689	7.659	7.915	6.443	0.3009	-1.1701	1.0329
470LEU	HD23	1690	7.735	8.011	6.575	-0.9358	2.0567	1.4431
470LEU	C	1691	7.602	8.455	6.616	0.5403	-0.4413	0.5691
470LEU	O	1692	7.574	8.567	6.573	-0.5786	-0.0894	0.301
471HIS	N	1693	7.674	8.442	6.727	0.3965	-0.0827	0.3022
471HIS	H	1694	7.689	8.351	6.769	0.6044	0.2669	1.0117
471HIS	CA	1695	7.741	8.545	6.802	0.1844	-0.3008	0.4205
471HIS	HA	1696	7.705	8.646	6.784	0.7673	-0.0329	0.7239
471HIS	CB	1697	7.735	8.505	6.949	-0.2487	0.2512	-0.1856
471HIS	HB1	1698	7.638	8.468	6.983	0.9905	-0.1462	3.2292
471HIS	HB2	1699	7.804	8.423	6.969	-1.7767	-1.2861	-0.8876
471HIS	CG	1700	7.778	8.611	7.049	0.2509	0.27	0.7457
471HIS	ND1	1701	7.896	8.597	7.126	-0.2143	0.7294	-0.0974
471HIS	CD2	1702	7.711	8.721	7.087	0.2016	0.1462	-0.1005
471HIS	HD2	1703	7.615	8.761	7.056	0.9155	1.9215	-0.1395
471HIS	CE1	1704	7.893	8.705	7.202	0.2164	0.1039	0.2108
471HIS	HE1	1705	7.974	8.729	7.269	1.4639	-2.1874	-0.3368
471HIS	NE2	1706	7.789	8.776	7.184	0.7142	1.0607	-0.0534
471HIS	HE2	1707	7.783	8.868	7.226	1.1884	0.8946	0.3794
471HIS	C	1708	7.889	8.549	6.766	-0.8138	0.5608	0.3556
471HIS	O	1709	7.952	8.45	6.713	0.2367	-0.25	-0.0874
472ARG	N	1710	7.956	8.665	6.794	0.3304	0.2676	-0.6378
472ARG	H	1711	7.899	8.744	6.819	0.5832	0.2003	0.1899
472ARG	CA	1712	8.098	8.683	6.75	0.284	-0.7251	0.2008
472ARG	HA	1713	8.109	8.682	6.641	-0.8465	1.2826	0.0178
472ARG	CB	1714	8.142	8.831	6.782	1.0338	0.0797	0.2244
472ARG	HB1	1715	8.075	8.916	6.768	0.8594	-0.0731	0.1496
472ARG	HB2	1716	8.136	8.84	6.891	-0.2914	1.2494	0.0847
472ARG	CG	1717	8.278	8.873	6.729	-0.0242	0.2674	0.3906
472ARG	HG1	1718	8.357	8.814	6.776	0.043	0.9771	1.1974
472ARG	HG2	1719	8.276	8.839	6.625	0.4949	-0.136	0.5104
472ARG	CD	1720	8.328	9.02	6.742	0.311	0.1169	0.1313
472ARG	HD1	1721	8.246	9.084	6.708	-0.7015	-0.4737	1.3409
472ARG	HD2	1722	8.345	9.028	6.85	1.0085	2.4204	-0.1065
472ARG	NE	1723	8.46	9.035	6.677	0.4036	-0.135	-0.5202
472ARG	HE	1724	8.527	8.972	6.718	0.9193	-0.0581	-1.2278
472ARG	CZ	1725	8.517	9.143	6.623	-0.4529	0.0859	0.541
472ARG	NH1	1726	8.456	9.255	6.61	-0.4238	0.1806	-0.4136
472ARG	HH11	1727	8.367	9.275	6.654	-0.6155	0.9837	-1.1449
472ARG	HH12	1728	8.504	9.336	6.576	0.2708	0.6043	1.4589
472ARG	NH2	1729	8.64	9.13	6.566	-0.3318	0.3815	-0.2206
472ARG	HH21	1730	8.688	9.042	6.571	-2.2944	-0.7963	-1.1032
472ARG	HH22	1731	8.695	9.211	6.541	-1.64	1.352	-0.0628
472ARG	C	1732	8.192	8.589	6.813	-0.5238	-0.2961	-0.3397
472ARG	O	1733	8.266	8.518	6.739	-0.3041	0.282	0.0864
473LEU	N	1734	8.186	8.578	6.946	-0.3211	0.2998	1.3755
473LEU	H	1735	8.102	8.621	6.981	-0.959	-0.5795	0.9662
473LEU	CA	1736	8.266	8.488	7.017	-0.6469	-0.2786	0.3692
473LEU	HA	1737	8.366	8.514	6.983	-1.0424	-1.6815	-2.0833
473LEU	CB	1738	8.262	8.512	7.172	-0.4556	-0.8465	-0.3101
473LEU	HB1	1739	8.163	8.477	7.204	-0.2121	-0.1449	1.2744
473LEU	HB2	1740	8.34	8.452	7.218	2.7496	2.2005	-1.3391
473LEU	CG	1741	8.289	8.658	7.208	-0.1795	-0.419	-0.6814
473LEU	HG	1742	8.214	8.728	7.171	0.4772	1.4382	1.2734
473LEU	CD1	1743	8.293	8.666	7.363	0.3355	0.1879	-0.6041
473LEU	HD11	1744	8.192	8.649	7.399	0.6023	0.6408	0.4087
473LEU	HD12	1745	8.369	8.599	7.402	-1.3146	-0.8926	0.9328
473LEU	HD13	1746	8.322	8.764	7.402	1.8315	-1.0215	1.5896
473LEU	CD2	1747	8.424	8.71	7.164	0.1867	-0.6582	0.1481
473LEU	HD21	1748	8.513	8.648	7.179	0.2985	-0.3265	0.8759
473LEU	HD22	1749	8.423	8.727	7.056	0.5671	1.4392	0.4372
473LEU	HD23	1750	8.455	8.808	7.198	0.4941	-1.2899	1.7897
473LEU	C	1751	8.267	8.336	6.985	-0.1231	0.0765	0.402
473LEU	O	1752	8.379	8.276	6.999	0.2234	0.1324	0.3757
474GLN	N	1753	8.156	8.28	6.932	0.174	0.0154	-0.7821
474GLN	H	1754	8.091	8.35	6.898	0.6529	0.6422	-0.4456
474GLN	CA	1755	8.152	8.143	6.872	-0.1433	-0.8719	-0.5276
474GLN	HA	1756	8.229	8.085	6.922	-0.9738	-0.1502	1.7329
474GLN	CB	1757	8.01	8.076	6.876	-0.0683	-0.1291	-0.0305
474GLN	HB1	1758	8.007	7.982	6.82	2.5402	-0.1071	-0.3751
474GLN	HB2	1759	7.997	8.036	6.976	-1.5358	-1.3311	-0.6487
474GLN	CG	1760	7.89	8.168	6.827	0.4559	-0.4392	0.2385
474GLN	HG1	1761	7.889	8.258	6.888	-1.7757	-0.1838	-0.0956
474GLN	HG2	1762	7.899	8.214	6.728	0.8494	-1.6784	-0.3187
474GLN	CD	1763	7.755	8.109	6.83	0.6166	-0.3451	0.0827
474GLN	OE1	1764	7.648	8.169	6.813	0.2679	-0.2307	-0.5351
474GLN	NE2	1765	7.746	7.986	6.845	-0.1659	-0.0439	-0.3673
474GLN	HE21	1766	7.829	7.93	6.853	1.367	2.1411	-0.2084
474GLN	HE22	1767	7.655	7.944	6.828	-0.4115	0.5502	-0.5574
474GLN	C	1768	8.192	8.155	6.721	-0.3421	0.6465	0.1253
474GLN	O	1769	8.274	8.079	6.673	0.2139	-0.1305	-0.4594
475CYS	N	1770	8.146	8.252	6.642	0.069	0.0924	-0.4913
475CYS	H	1771	8.076	8.315	6.68	-2.0629	-2.9812	1.1395
475CYS	CA	1772	8.163	8.265	6.492	-0.0833	0.4215	0.1573
475CYS	HA	1773	8.125	8.172	6.45	-0.9431	1.918	-2.6011
475CYS	CB	1774	8.09	8.386	6.438	0.7064	-0.3867	0.0507
475CYS	HB1	1775	7.989	8.388	6.478	-0.1346	0.4606	-1.9783
475CYS	HB2	1776	8.127	8.484	6.472	-0.6893	0.2835	-0.3044
475CYS	SG	1777	8.084	8.389	6.259	0.2425	-0.033	0.2075
475CYS	HG	1778	7.987	8.296	6.25	-1.1833	1.2419	1.7129
475CYS	C	1779	8.308	8.269	6.453	0.1341	-0.1314	0.3864
475CYS	O	1780	8.347	8.208	6.354	-0.6431	0.5114	0.2082
476VAL	N	1781	8.392	8.348	6.527	0.0838	-0.0181	0.8093
476VAL	H	1782	8.351	8.418	6.587	-0.0374	0.0368	0.6621
476VAL	CA	1783	8.54	8.366	6.505	-0.3265	-0.2516	-0.1187
476VAL	HA	1784	8.544	8.402	6.403	-1.4196	0.6996	0.1449
476VAL	CB	1785	8.595	8.479	6.592	-0.983	0.5798	-0.3669
476VAL	HB	1786	8.698	8.485	6.557	-1.4454	1.6011	-1.6333
476VAL	CG1	1787	8.549	8.619	6.549	-0.3174	0.1406	-0.2906
476VAL	HG11	1788	8.44	8.627	6.554	-0.4415	-0.3941	-1.7597
476VAL	HG12	1789	8.608	8.69	6.607	2.5515	-0.8731	-1.7596
476VAL	HG13	1790	8.578	8.637	6.446	-0.9972	4.0278	0.03
476VAL	CG2	1791	8.597	8.447	6.739	0.0759	1.0802	0.2241
476VAL	HG21	1792	8.676	8.375	6.758	0.0582	1.5521	2.2318
476VAL	HG22	1793	8.628	8.54	6.786	2.6471	0.5387	-0.2532
476VAL	HG23	1794	8.5	8.418	6.78	0.8138	-0.0711	1.2231
476VAL	C	1795	8.617	8.229	6.518	0.2231	-0.926	-0.1274
476VAL	O	1796	8.727	8.213	6.464	-0.656	-0.2154	0.7617
477ARG	N	1797	8.558	8.133	6.584	0.0402	0.3157	-0.7182
477ARG	H	1798	8.473	8.15	6.636	-0.0116	0.1157	-0.7369
477ARG	CA	1799	8.625	8.001	6.61	0.3706	-0.4092	-0.4201
477ARG	HA	1800	8.728	8.012	6.646	-0.1533	-0.8759	1.3231
477ARG	CB	1801	8.55	7.923	6.718	-0.0786	-0.2384	-0.6064
477ARG	HB1	1802	8.447	7.906	6.684	-0.2282	2.6324	-1.8516
477ARG	HB2	1803	8.583	7.819	6.712	-1.9683	-0.8042	-2.5038
477ARG	CG	1804	8.565	7.988	6.858	-0.3714	0.7618	1.1433
477ARG	HG1	1805	8.665	8.025	6.88	1.8337	-2.4531	-2.2761
477ARG	HG2	1806	8.504	8.078	6.865	-0.2823	0.8963	0.3434
477ARG	CD	1807	8.54	7.896	6.968	-0.472	-0.3549	0.3289
477ARG	HD1	1808	8.542	7.965	7.053	2.6215	-0.3721	0.3732
477ARG	HD2	1809	8.438	7.859	6.97	-0.6442	0.0388	3.1423
477ARG	NE	1810	8.64	7.794	7.011	-0.2916	-0.4709	0.3554
477ARG	HE	1811	8.719	7.8	6.948	0.2081	2.5848	1.1103
477ARG	CZ	1812	8.637	7.725	7.122	-0.2977	0.4671	-0.0747
477ARG	NH1	1813	8.535	7.73	7.203	-0.1446	0.7472	0.0091
477ARG	HH11	1814	8.459	7.79	7.173	1.455	1.793	-2.2012
477ARG	HH12	1815	8.515	7.673	7.284	0.601	0.9611	0.3483
477ARG	NH2	1816	8.743	7.65	7.146	-0.7683	-0.5631	-0.2723
477ARG	HH21	1817	8.821	7.631	7.085	-0.5752	1.8475	-0.8942
477ARG	HH22	1818	8.761	7.622	7.241	1.0719	0.7134	-0.1875
477ARG	C	1819	8.622	7.907	6.484	-0.0434	-0.4976	0.9082
477ARG	O	1820	8.698	7.809	6.484	0.0734	0.1563	0.1864
478GLY	N	1821	8.548	7.942	6.371	1.0432	0.1755	-0.2037
478GLY	H	1822	8.493	8.025	6.388	-0.1496	-0.8048	1.0848
478GLY	CA	1823	8.54	7.878	6.243	-0.2209	0.029	-0.1575
478GLY	HA1	1824	8.616	7.8	6.244	0.8462	1.0312	0.2232
478GLY	HA2	1825	8.44	7.844	6.217	0.1352	0.3367	-2.0262
478GLY	C	1826	8.576	7.969	6.133	-0.9628	0.1236	-0.5532
478GLY	O	1827	8.636	7.917	6.035	-0.7104	0.1952	-0.4018
479PHE	N	1828	8.54	8.098	6.146	-0.2548	-0.2754	0.2838
479PHE	H	1829	8.472	8.141	6.207	-2.5691	0.2006	-2.4105
479PHE	CA	1830	8.558	8.194	6.031	-0.4522	0.5913	-0.5056
479PHE	HA	1831	8.544	8.143	5.936	0.9439	-2.312	0.7179
479PHE	CB	1832	8.45	8.311	6.031	-0.6516	0.3763	0.1769
479PHE	HB1	1833	8.428	8.335	6.135	-0.7293	-1.5357	0.6302
479PHE	HB2	1834	8.489	8.397	5.976	-2.127	1.4966	0.8309
479PHE	CG	1835	8.321	8.265	5.971	0.2749	-0.2797	0.2775
479PHE	CD1	1836	8.317	8.277	5.829	0.0052	-0.692	0.1385
479PHE	HD1	1837	8.39	8.333	5.773	0.274	0.1659	1.2874
479PHE	CD2	1838	8.223	8.189	6.039	0.3029	-0.6593	-0.5184
479PHE	HD2	1839	8.226	8.18	6.147	-0.2415	1.8738	-0.2303
479PHE	CE1	1840	8.208	8.214	5.761	-0.8414	0.0403	-1.0177
479PHE	HE1	1841	8.2	8.219	5.653	-3.0785	-1.7301	-1.0079
479PHE	CE2	1842	8.113	8.136	5.969	-0.5944	-0.261	-0.6628
479PHE	HE2	1843	8.038	8.084	6.026	1.2683	-1.7899	0.4882
479PHE	CZ	1844	8.105	8.156	5.834	0.3597	-0.5862	-0.0422
479PHE	HZ	1845	8.027	8.122	5.768	1.2613	0.4456	-1.7374
479PHE	C	1846	8.704	8.249	6.034	0.852	0.0375	0.3841
479PHE	O	1847	8.762	8.265	5.924	0.3227	-0.0428	-0.3392
480GLY	N	1848	8.761	8.272	6.149	0.3206	0.1988	-0.2384
480GLY	H	1849	8.699	8.262	6.228	-0.1842	-0.248	-0.6805
480GLY	CA	1850	8.893	8.344	6.157	0.2811	-0.3328	-0.4799
480GLY	HA1	1851	8.978	8.286	6.193	-1.065	-0.2436	3.372
480GLY	HA2	1852	8.946	8.371	6.066	2.7531	1.4685	1.3851
480GLY	C	1853	8.884	8.475	6.228	0.3804	-0.8163	0.6186
480GLY	O	1854	8.775	8.518	6.269	-0.2572	0.4432	-0.251
481GLU	N	1855	8.986	8.559	6.234	-0.7838	-0.1795	0.2524
481GLU	H	1856	9.071	8.508	6.215	-0.1906	0.5706	0.8203
481GLU	CA	1857	8.989	8.696	6.278	0.9845	0.0577	0.9277
481GLU	HA	1858	8.931	8.701	6.37	-1.751	-0.496	-0.6575
481GLU	CB	1859	9.134	8.737	6.3	-0.2027	-0.6916	0.3294
481GLU	HB1	1860	9.198	8.661	6.344	2.2306	0.3903	-1.1342
481GLU	HB2	1861	9.18	8.761	6.204	-0.4016	-0.6267	0.2495
481GLU	CG	1862	9.153	8.867	6.387	0.5852	0.5748	-0.3493
481GLU	HG1	1863	9.254	8.904	6.372	0.5946	0.9021	0.5088
481GLU	HG2	1864	9.093	8.953	6.356	-2.0478	-0.4554	1.4426
481GLU	CD	1865	9.145	8.833	6.537	-0.5144	0.5049	-0.5086
481GLU	OE1	1866	9.038	8.807	6.585	-0.7079	0.3452	-0.3261
481GLU	OE2	1867	9.252	8.851	6.61	0.3873	0.5023	0.5283
481GLU	C	1868	8.923	8.793	6.166	0.8354	0.3834	-0.4019
481GLU	O	1869	8.868	8.893	6.21	-0.2335	-0.2979	0.7843
482TRP	N	1870	8.939	8.766	6.03	0.4536	0.1051	-0.8773
482TRP	H	1871	8.988	8.684	5.999	-0.466	0.5555	-3.8823
482TRP	CA	1872	8.899	8.862	5.92	-0.2895	0.3716	-0.1646
482TRP	HA	1873	8.96	8.952	5.931	0.5322	-0.3085	1.0382
482TRP	CB	1874	8.93	8.804	5.778	0.7837	0.162	-0.5261
482TRP	HB1	1875	9.017	8.856	5.737	1.1222	-0.291	-0.3993
482TRP	HB2	1876	8.971	8.704	5.792	2.1556	0.9575	1.5757
482TRP	CG	1877	8.827	8.799	5.669	0.2849	0.6424	0.1271
482TRP	CD1	1878	8.8	8.887	5.572	0.6158	-0.1018	-0.8636
482TRP	HD1	1879	8.85	8.983	5.573	-1.1042	0.8286	0.0865
482TRP	CD2	1880	8.751	8.679	5.624	0.6966	0.635	-0.6727
482TRP	NE1	1881	8.715	8.832	5.477	0.3869	-0.1768	0.5549
482TRP	HE1	1882	8.703	8.881	5.39	-1.5357	0.649	1.2339
482TRP	CE2	1883	8.677	8.708	5.509	0.0917	-0.3096	0.6521
482TRP	CE3	1884	8.738	8.552	5.683	-0.0683	-0.1424	-0.0166
482TRP	HE3	1885	8.791	8.531	5.775	-0.2765	0.8633	0.3396
482TRP	CZ2	1886	8.581	8.615	5.454	-0.2582	-0.6173	0.1803
482TRP	HZ2	1887	8.527	8.64	5.364	-1.9549	1.7033	1.709
482TRP	CZ3	1888	8.649	8.46	5.627	-0.3499	-0.1643	-0.6194
482TRP	HZ3	1889	8.637	8.358	5.662	2.6338	-0.1684	0.6097
482TRP	CH2	1890	8.563	8.494	5.52	0.2543	-0.1409	-0.3548
482TRP	HH2	1891	8.489	8.421	5.49	-1.0647	0.5109	1.1683
482TRP	C	1892	8.751	8.914	5.934	0.1648	-0.5518	-0.3875
482TRP	O	1893	8.725	9.028	5.886	0.3669	0.0221	0.1228
483ILE	N	1894	8.656	8.848	6.007	-0.4393	0.0253	0.3823
483ILE	H	1895	8.684	8.753	6.031	1.2046	0.5192	0.5612
483ILE	CA	1896	8.527	8.885	6.056	0.0827	-0.1037	-0.1473
483ILE	HA	1897	8.451	8.902	5.979	0.8528	-0.8537	-1.1047
483ILE	CB	1898	8.464	8.775	6.145	0.6194	0.3382	0.7016
483ILE	HB	1899	8.529	8.771	6.233	1.5714	1.483	0.0731
483ILE	CG1	1900	8.436	8.63	6.075	-0.1521	0.2759	0.0591
483ILE	HG11	1901	8.537	8.593	6.055	-0.2895	-0.358	0.4862
483ILE	HG12	1902	8.385	8.564	6.146	0.8544	-1.3602	-0.6833
483ILE	CG2	1903	8.328	8.823	6.205	-0.2517	-0.226	-0.3689
483ILE	HG21	1904	8.343	8.912	6.267	2.7706	0.1541	-1.4531
483ILE	HG22	1905	8.258	8.827	6.122	-0.7934	-2.609	-0.08
483ILE	HG23	1906	8.289	8.743	6.267	-2.3762	-1.4945	-3.1313
483ILE	CD	1907	8.34	8.626	5.948	-0.0943	-0.5406	-0.1202
483ILE	HD1	1908	8.302	8.525	5.935	-1.2209	-0.295	1.0755
483ILE	HD2	1909	8.242	8.667	5.97	-1.3061	-2.768	-1.0597
483ILE	HD3	1910	8.387	8.677	5.864	3.5508	2.2887	3.2413
483ILE	C	1911	8.535	9.032	6.121	0.0063	0.2041	0.4052
483ILE	O	1912	8.444	9.11	6.105	0.0576	-0.0957	-0.2839
484ASP	N	1913	8.649	9.071	6.173	-0.2756	0.3844	-0.6019
484ASP	H	1914	8.728	9.009	6.175	-1.6237	-1.4743	-1.7542
484ASP	CA	1915	8.673	9.207	6.237	-0.2464	-0.7643	-0.4036
484ASP	HA	1916	8.598	9.226	6.313	-2.1752	-3.4118	-1.4816
484ASP	CB	1917	8.821	9.207	6.29	0.4704	0.5836	0.0754
484ASP	HB1	1918	8.833	9.132	6.368	1.4828	-0.1507	-0.7703
484ASP	HB2	1919	8.893	9.189	6.211	-0.7284	0.6619	-1.0783
484ASP	CG	1920	8.858	9.328	6.376	0.3685	-0.0991	0.298
484ASP	OD1	1921	8.934	9.412	6.326	-0.491	0.0319	0.4081
484ASP	OD2	1922	8.82	9.341	6.495	0.1541	-0.759	0.1401
484ASP	C	1923	8.657	9.325	6.136	-0.4277	0.6661	-0.772
484ASP	O	1924	8.615	9.435	6.169	0.1575	0.27	0.4825
485SER	N	1925	8.69	9.296	6.009	-0.0383	0.0414	-0.1013
485SER	H	1926	8.713	9.199	5.995	-0.4767	-0.4434	2.1494
485SER	CA	1927	8.678	9.391	5.894	-0.2562	0.7063	-0.2033
485SER	HA	1928	8.703	9.49	5.933	0.4523	0.0845	0.9707
485SER	CB	1929	8.782	9.365	5.783	0.4124	0.1914	-0.5535
485SER	HB1	1930	8.781	9.439	5.702	0.7669	-0.5979	-1.2904
485SER	HB2	1931	8.883	9.384	5.82	0.7489	-0.2841	-1.2087
485SER	OG	1932	8.77	9.251	5.701	0.0395	-0.0533	-0.5486
485SER	HG	1933	8.759	9.169	5.747	-2.1682	0.3889	-0.167
485SER	C	1934	8.531	9.405	5.835	-0.2404	0.5893	-0.0067
485SER	O	1935	8.492	9.512	5.793	-0.3557	-0.6009	-0.0853
486ILE	N	1936	8.46	9.292	5.837	0.1503	0.0099	0.192
486ILE	H	1937	8.49	9.209	5.887	-1.1691	0.7063	2.2538
486ILE	CA	1938	8.328	9.275	5.783	0.5181	0.2107	0.3446
486ILE	HA	1939	8.326	9.342	5.697	1.7165	-1.7302	-1.2745
486ILE	CB	1940	8.301	9.134	5.733	-0.2629	0.6593	0.1834
486ILE	HB	1941	8.308	9.07	5.821	0.1705	-1.2621	-1.1809
486ILE	CG1	1942	8.413	9.093	5.635	0.1497	-0.1421	-0.0336
486ILE	HG11	1943	8.4	9.139	5.537	-0.1228	-1.1072	-0.4684
486ILE	HG12	1944	8.509	9.129	5.673	-1.0837	2.2088	1.0823
486ILE	CG2	1945	8.166	9.118	5.67	-0.2381	0.3925	0.3849
486ILE	HG21	1946	8.173	9.159	5.569	-0.9182	-1.7101	-0.5737
486ILE	HG22	1947	8.145	9.011	5.658	-0.0632	0.4803	-0.8265
486ILE	HG23	1948	8.082	9.174	5.711	1.0751	1.6972	1.3591
486ILE	CD	1949	8.417	8.942	5.607	-0.6142	-0.0672	0.2908
486ILE	HD1	1950	8.477	8.914	5.52	-0.7306	-2.1722	0.8491
486ILE	HD2	1951	8.465	8.878	5.681	1.7915	0.2811	-0.8813
486ILE	HD3	1952	8.317	8.899	5.599	-1.4487	1.7731	0.277
486ILE	C	1953	8.22	9.323	5.884	-0.3193	0.3788	0.3645
486ILE	O	1954	8.124	9.381	5.843	0.476	0.4124	0.1066
487VAL	N	1955	8.25	9.316	6.013	-0.0592	0.0842	-0.3563
487VAL	H	1956	8.334	9.267	6.039	0.1497	1.5908	2.1939
487VAL	CA	1957	8.18	9.394	6.114	0.54	-0.0399	0.6698
487VAL	HA	1958	8.073	9.381	6.1	0.6185	-0.8881	0.8033
487VAL	CB	1959	8.219	9.336	6.259	0.322	0.3358	-0.0187
487VAL	HB	1960	8.327	9.346	6.268	0.335	-1.0652	1.8493
487VAL	CG1	1961	8.174	9.428	6.382	0.4058	-0.1312	1.0567
487VAL	HG11	1962	8.067	9.408	6.391	-0.4983	3.5229	-0.0309
487VAL	HG12	1963	8.217	9.393	6.476	3.0811	0.4248	0.1151
487VAL	HG13	1964	8.205	9.533	6.38	2.9233	-0.8127	0.1468
487VAL	CG2	1965	8.174	9.185	6.278	0.3587	0.0579	-0.338
487VAL	HG21	1966	8.207	9.121	6.197	0.8356	0.3269	-0.36
487VAL	HG22	1967	8.224	9.147	6.368	1.3467	1.5011	-0.2368
487VAL	HG23	1968	8.066	9.174	6.289	0.1442	1.6701	-0.5312
487VAL	C	1969	8.197	9.549	6.106	-0.0642	-0.1305	0.0935
487VAL	O	1970	8.098	9.62	6.114	-0.8357	0.4207	-0.393
488GLU	N	1971	8.323	9.593	6.086	-0.1109	0.1857	0.115
488GLU	H	1972	8.403	9.531	6.085	-0.2085	0.0505	0.3636
488GLU	CA	1973	8.36	9.731	6.051	-0.0483	-0.2695	0.0692
488GLU	HA	1974	8.328	9.8	6.128	-1.9613	-0.2578	-0.6921
488GLU	CB	1975	8.516	9.751	6.04	0.1468	0.3514	0.3086
488GLU	HB1	1976	8.566	9.655	6.052	-0.1654	0.2523	0.8748
488GLU	HB2	1977	8.541	9.791	5.942	1.783	0.2897	0.6577
488GLU	CG	1978	8.567	9.865	6.136	0.2309	-0.4392	-0.4871
488GLU	HG1	1979	8.529	9.856	6.238	1.5348	0.8657	0.1535
488GLU	HG2	1980	8.674	9.851	6.149	0.3498	0.6445	-0.1796
488GLU	CD	1981	8.544	10.013	6.104	-0.4529	-0.1851	0.1995
488GLU	OE1	1982	8.541	10.046	5.983	0.4725	0.2764	0.148
488GLU	OE2	1983	8.54	10.098	6.194	0.0184	0.2	0.5076
488GLU	C	1984	8.286	9.777	5.926	-0.0129	-0.858	-0.4623
488GLU	O	1985	8.238	9.89	5.923	0.0177	0.4496	0.0658
489PHE	N	1986	8.28	9.697	5.82	0.116	0.4241	-1.3182
489PHE	H	1987	8.343	9.619	5.808	0.4458	0.7706	-1.8797
489PHE	CA	1988	8.199	9.724	5.702	-0.1584	-0.0517	0.6659
489PHE	HA	1989	8.229	9.822	5.666	-0.1547	-0.5651	-0.8001
489PHE	CB	1990	8.228	9.613	5.59	-0.1531	-0.433	0.2489
489PHE	HB1	1991	8.334	9.601	5.571	0.0341	1.6912	-0.2237
489PHE	HB2	1992	8.193	9.514	5.62	0.4676	-0.7171	0.051
489PHE	CG	1993	8.169	9.652	5.454	0.0449	0.3105	0.5436
489PHE	CD1	1994	8.213	9.771	5.392	0.1485	-0.2305	-0.1547
489PHE	HD1	1995	8.289	9.828	5.443	1.0874	-1.0403	-0.6143
489PHE	CD2	1996	8.084	9.564	5.385	-0.5631	0.4601	0.3403
489PHE	HD2	1997	8.07	9.459	5.405	4.1094	-1.1062	-2.7669
[truncated: 51,176 more rows]

## Sheet: vido-Nurr1_WT_md2_end_200
vidofludimus and Nurr1-WT -- Simulation 2, 200 ns
Crystal structure of Nurr1 LBD in water
53172
363SER	N	1	6.599	6.4	2.723	0.0209	0.5141	-0.2168
363SER	H1	2	6.562	6.329	2.785	-1.5819	1.0645	-0.4759
363SER	H2	3	6.684	6.447	2.75	1.2718	-2.2314	0.9759
363SER	H3	4	6.531	6.469	2.694	-0.3536	-0.5697	-2.05
363SER	CA	5	6.64	6.312	2.61	-0.0343	0.0515	0.0111
363SER	HA	6	6.569	6.23	2.597	-0.3671	0.5138	-1.2221
363SER	CB	7	6.629	6.386	2.478	-0.1492	0.0443	-0.0422
363SER	HB1	8	6.523	6.4	2.454	0.1963	0.4188	-1.4478
363SER	HB2	9	6.671	6.485	2.494	1.4812	-0.7916	1.079
363SER	OG	10	6.678	6.32	2.361	0.1102	0.5199	-0.6135
363SER	HG	11	6.684	6.389	2.297	2.0436	0.1859	-0.8236
363SER	C	12	6.783	6.259	2.64	0.4069	0.1704	-0.5056
363SER	O	13	6.861	6.314	2.707	0.213	-0.3137	0.3422
364LEU	N	14	6.821	6.148	2.577	-0.1965	0.588	-0.4824
364LEU	H	15	6.757	6.101	2.516	1.3721	0.9316	-2.4972
364LEU	CA	16	6.941	6.072	2.588	-0.4836	-0.4592	-0.5393
364LEU	HA	17	6.996	6.096	2.679	-0.2532	0.914	-1.0206
364LEU	CB	18	6.913	5.926	2.583	-0.8514	0.6212	0.1136
364LEU	HB1	19	6.876	5.9	2.484	1.4714	-1.8414	-0.2133
364LEU	HB2	20	6.996	5.858	2.6	-2.1694	-0.9856	0.3304
364LEU	CG	21	6.81	5.874	2.69	-0.8648	-0.0128	0.1499
364LEU	HG	22	6.726	5.941	2.669	-0.3583	0.2515	-1.1222
364LEU	CD1	23	6.782	5.725	2.657	-0.2649	0.2103	0.7338
364LEU	HD11	24	6.862	5.662	2.695	1.1569	2.1772	1.1136
364LEU	HD12	25	6.693	5.687	2.707	-1.2291	-0.6493	-1.5059
364LEU	HD13	26	6.776	5.702	2.551	-3.9738	-0.9615	1.055
364LEU	CD2	27	6.851	5.903	2.834	0.5566	-0.1134	0.5071
364LEU	HD21	28	6.926	5.833	2.872	0.9047	0.2041	0.4093
364LEU	HD22	29	6.897	6.001	2.846	1.3654	-0.3112	-0.7518
364LEU	HD23	30	6.758	5.891	2.89	-0.7883	0.0805	-1.5784
364LEU	C	31	7.047	6.105	2.48	0.9957	0.5778	0.1093
364LEU	O	32	7.161	6.055	2.473	0.1177	0.1098	0.5548
365ILE	N	33	7.008	6.187	2.379	-0.3191	0.1125	0.1245
365ILE	H	34	6.915	6.227	2.38	-0.0323	0.9224	-1.6105
365ILE	CA	35	7.099	6.224	2.262	0.4654	-0.5175	0.1687
365ILE	HA	36	7.131	6.131	2.215	1.3271	-0.5659	0.8243
365ILE	CB	37	7.012	6.307	2.161	0.0908	0.0437	-0.1655
365ILE	HB	38	6.966	6.394	2.208	0.5151	0.5142	-0.616
365ILE	CG1	39	6.893	6.227	2.1	-0.6755	0.4246	0.0101
365ILE	HG11	40	6.821	6.212	2.18	-2.2364	1.4048	-1.1398
365ILE	HG12	41	6.832	6.284	2.029	-0.8321	0.4433	0.1583
365ILE	CG2	42	7.091	6.364	2.052	0.4992	0.0835	0.2031
365ILE	HG21	43	7.144	6.282	2.004	0.8422	0.4155	0.0066
365ILE	HG22	44	7.046	6.418	1.969	0.3332	0.424	0.5093
365ILE	HG23	45	7.175	6.424	2.087	-0.0191	-0.6633	2.9481
365ILE	CD	46	6.93	6.097	2.023	-0.0129	0.6364	0.133
365ILE	HD1	47	7.017	6.102	1.957	1.2212	0.8142	1.7059
365ILE	HD2	48	6.941	6.013	2.091	-0.9229	0.9047	0.6271
365ILE	HD3	49	6.845	6.058	1.966	0.6985	-1.858	0.6526
365ILE	C	50	7.228	6.292	2.311	-0.3445	0.4378	-0.1431
365ILE	O	51	7.333	6.25	2.266	0.2118	0.3499	-0.4953
366SER	N	52	7.226	6.389	2.414	-0.6952	0.5864	-0.711
366SER	H	53	7.137	6.413	2.454	-0.3055	-0.802	1.1441
366SER	CA	54	7.342	6.462	2.464	-0.2194	-0.0375	0.6868
366SER	HA	55	7.393	6.5	2.375	-1.1201	0.8037	0.5227
366SER	CB	56	7.3	6.585	2.549	0.9831	0.5467	-0.3488
366SER	HB1	57	7.382	6.637	2.599	-0.7135	2.4517	0.5909
366SER	HB2	58	7.235	6.653	2.495	0.1913	-0.0215	-0.1307
366SER	OG	59	7.214	6.534	2.653	0.4	0.2412	0.1444
366SER	HG	60	7.143	6.596	2.646	0.1695	-0.0647	-0.3008
366SER	C	61	7.44	6.366	2.546	-0.3859	0.0154	-0.3846
366SER	O	62	7.559	6.383	2.536	0.283	-0.0355	-0.4396
367ALA	N	63	7.39	6.256	2.608	0.1733	0.6127	0.1173
367ALA	H	64	7.29	6.244	2.621	0.1061	-1.4859	-1.8504
367ALA	CA	65	7.475	6.155	2.68	-0.0786	-0.201	0.4415
367ALA	HA	66	7.558	6.201	2.733	-0.7125	0.8456	0.538
367ALA	CB	67	7.387	6.067	2.763	0.3834	-0.5248	-0.207
367ALA	HB1	68	7.298	6.029	2.713	-0.7559	1.3304	0.3157
367ALA	HB2	69	7.446	5.982	2.798	1.9151	0.8456	0.7145
367ALA	HB3	70	7.351	6.112	2.856	-0.6297	-0.1757	-0.7503
367ALA	C	71	7.536	6.057	2.581	0.3822	-0.1863	0.0808
367ALA	O	72	7.645	5.997	2.607	0.0264	-0.1098	0.2438
368LEU	N	73	7.466	6.028	2.465	-0.1406	-0.0834	-0.281
368LEU	H	74	7.369	6.053	2.45	0.0795	-0.1783	-2.1654
368LEU	CA	75	7.508	5.934	2.365	0.6216	0.3954	-0.2012
368LEU	HA	76	7.551	5.842	2.403	0.864	0.5917	0.0029
368LEU	CB	77	7.388	5.891	2.278	-0.9771	-0.3642	0.3751
368LEU	HB1	78	7.334	5.979	2.244	-0.8653	-0.2614	0.4642
368LEU	HB2	79	7.416	5.845	2.183	-0.9885	0.8142	-0.2217
368LEU	CG	80	7.3	5.791	2.353	0.2843	0.4473	0.5017
368LEU	HG	81	7.276	5.831	2.452	-0.615	1.6941	-0.1902
368LEU	CD1	82	7.168	5.786	2.269	0.186	0.216	-0.1038
368LEU	HD11	83	7.123	5.885	2.27	-0.4866	-0.0794	-0.5581
368LEU	HD12	84	7.179	5.76	2.164	-0.3011	0.6111	-0.2554
368LEU	HD13	85	7.096	5.718	2.315	0.3167	-0.1523	-0.4414
368LEU	CD2	86	7.362	5.645	2.355	-0.3084	-0.4512	0.0571
368LEU	HD21	87	7.375	5.603	2.255	-1.5653	1.2408	-0.8749
368LEU	HD22	88	7.462	5.644	2.397	-0.3661	-2.206	0.2367
368LEU	HD23	89	7.309	5.57	2.413	0.3359	0.1742	1.5119
368LEU	C	90	7.611	5.998	2.268	0.0293	0.21	-0.3594
368LEU	O	91	7.71	5.94	2.222	0.2113	0.3703	0.1711
369VAL	N	92	7.604	6.132	2.245	0.2152	-0.3118	0.1179
369VAL	H	93	7.517	6.174	2.275	-0.6689	-1.7352	-0.415
369VAL	CA	94	7.702	6.22	2.19	0.6145	0.1173	-0.4088
369VAL	HA	95	7.736	6.162	2.105	0.5808	1.1363	-1.1388
369VAL	CB	96	7.648	6.365	2.152	-0.3668	0.1602	0.0108
369VAL	HB	97	7.612	6.41	2.245	0.6535	-0.3205	0.6465
369VAL	CG1	98	7.749	6.467	2.117	-0.2595	0.1353	0.3177
369VAL	HG11	99	7.717	6.568	2.091	-1.8673	-0.8038	-1.7213
369VAL	HG12	100	7.815	6.481	2.202	0.7619	0.7453	-0.5539
369VAL	HG13	101	7.82	6.441	2.038	0.3186	-0.4329	1.0098
369VAL	CG2	102	7.538	6.378	2.044	0.2041	-0.1242	-0.243
369VAL	HG21	103	7.505	6.477	2.012	-0.0046	0.0637	0.5274
369VAL	HG22	104	7.576	6.326	1.956	3.0284	-0.822	1.253
369VAL	HG23	105	7.458	6.313	2.079	1.2733	-0.4138	1.7738
369VAL	C	106	7.835	6.211	2.272	0.4846	-0.3121	0.9477
369VAL	O	107	7.936	6.17	2.219	0.0551	-0.1823	-0.2989
370ARG	N	108	7.828	6.238	2.399	0.0812	0.824	0.5051
370ARG	H	109	7.742	6.278	2.435	-1.8086	-0.2661	-2.4752
370ARG	CA	110	7.934	6.222	2.498	0.1201	-0.7031	0.1121
370ARG	HA	111	8.016	6.292	2.479	-1.6243	1.4622	0.187
370ARG	CB	112	7.877	6.278	2.629	-0.8542	-0.1344	0.5819
370ARG	HB1	113	7.785	6.228	2.661	-0.5444	-1.0422	0.1111
370ARG	HB2	114	7.949	6.253	2.706	-0.6321	0.0899	0.4468
370ARG	CG	115	7.856	6.431	2.64	0.1189	0.4507	0.7161
370ARG	HG1	116	7.954	6.475	2.623	0.3808	0.2055	1.5489
370ARG	HG2	117	7.785	6.475	2.57	-3.1919	3.0246	5.1541
370ARG	CD	118	7.804	6.472	2.783	-0.4867	-0.4025	0.492
370ARG	HD1	119	7.723	6.544	2.768	0.1343	-0.1911	-2.4226
370ARG	HD2	120	7.763	6.382	2.829	3.6641	-2.9092	-0.1949
370ARG	NE	121	7.906	6.536	2.877	0.1306	0.1722	0.1095
370ARG	HE	122	7.99	6.571	2.832	-0.5864	0.4621	-1.0652
370ARG	CZ	123	7.882	6.561	3.002	1.0489	-0.9063	-0.4732
370ARG	NH1	124	7.765	6.528	3.064	-0.0649	-0.3339	0.2946
370ARG	HH11	125	7.679	6.493	3.023	-0.7861	1.6252	0.0078
370ARG	HH12	126	7.752	6.555	3.16	-0.5201	0.3202	0.0629
370ARG	NH2	127	7.975	6.63	3.073	-0.1687	-0.1867	0.5047
370ARG	HH21	128	8.062	6.641	3.023	-1.343	2.4919	-1.1212
370ARG	HH22	129	7.968	6.667	3.167	1.7784	-1.9125	1.4307
370ARG	C	130	8.005	6.089	2.505	0.5838	-0.0394	-0.6405
370ARG	O	131	8.112	6.092	2.549	-0.2334	0.1276	0.3909
371ALA	N	132	7.943	5.978	2.459	-0.1423	-0.4728	0.1734
371ALA	H	133	7.848	5.999	2.433	-0.2444	-1.2958	-0.1483
371ALA	CA	134	7.996	5.847	2.452	-0.7441	-0.0231	0.4064
371ALA	HA	135	8.069	5.835	2.532	0.6446	0.1631	-0.7823
371ALA	CB	136	7.885	5.751	2.483	0.2134	-0.4237	0.1211
371ALA	HB1	137	7.832	5.783	2.572	2.2668	-0.2467	1.3563
371ALA	HB2	138	7.814	5.758	2.401	1.1204	-1.3104	-0.7818
371ALA	HB3	139	7.911	5.646	2.498	0.2821	-0.3925	0.2199
371ALA	C	140	8.062	5.821	2.318	0.3721	0.8219	0.1066
371ALA	O	141	8.157	5.748	2.321	-0.4386	-0.2354	0.5874
372HIS	N	142	8.012	5.869	2.209	0.514	0.3559	0.4419
372HIS	H	143	7.932	5.931	2.215	-0.3482	-0.7361	0.4792
372HIS	CA	144	8.072	5.847	2.082	-0.1681	0.1357	0.4708
372HIS	HA	145	8.062	5.74	2.065	0.957	0.292	-1.4973
372HIS	CB	146	7.991	5.913	1.965	-0.5232	0.1308	-0.2682
372HIS	HB1	147	7.891	5.88	1.994	0.5139	-0.0978	3.4982
372HIS	HB2	148	7.997	6.022	1.967	1.2629	0.0478	0.79
372HIS	CG	149	8.026	5.853	1.828	0.2649	0.6198	-0.4679
372HIS	ND1	150	7.959	5.744	1.77	-0.5758	0.1258	-0.472
372HIS	CD2	151	8.11	5.907	1.735	0.2805	-0.1693	-0.257
372HIS	HD2	152	8.179	5.99	1.74	0.333	-0.2015	-0.4266
372HIS	CE1	153	8.02	5.726	1.655	0.992	0.2294	-0.1305
372HIS	HE1	154	7.988	5.652	1.583	-0.4794	-2.3456	2.926
372HIS	NE2	155	8.109	5.817	1.629	-0.6863	0.2991	0.0808
372HIS	HE2	156	8.148	5.829	1.536	0.4071	-0.5024	0.4174
372HIS	C	157	8.223	5.883	2.067	0.0102	-0.0785	0.2137
372HIS	O	158	8.316	5.808	2.035	0.2162	0.0167	-0.1403
373VAL	N	159	8.25	6.012	2.094	0.3208	-0.4862	-0.7385
373VAL	H	160	8.177	6.075	2.122	1.8124	0.0171	2.4601
373VAL	CA	161	8.376	6.08	2.104	-0.1408	-0.0224	0.2243
373VAL	HA	162	8.406	6.072	1.999	-1.2762	-0.488	-0.0903
373VAL	CB	163	8.348	6.23	2.133	-0.1866	0.7371	0.8752
373VAL	HB	164	8.442	6.274	2.099	-0.2356	0.9556	1.0203
373VAL	CG1	165	8.236	6.278	2.033	-0.6127	0.1833	0.9889
373VAL	HG11	166	8.141	6.233	2.061	-1.0934	-0.3205	-1.2431
373VAL	HG12	167	8.223	6.386	2.038	-0.3219	0.3128	-0.5173
373VAL	HG13	168	8.249	6.244	1.93	-0.3363	2.1419	0.3354
373VAL	CG2	169	8.31	6.268	2.277	-0.5062	-0.1439	0.3974
373VAL	HG21	170	8.395	6.231	2.335	-1.4515	-2.7273	0.2526
373VAL	HG22	171	8.306	6.376	2.293	-0.5927	-0.1903	0.7068
373VAL	HG23	172	8.22	6.22	2.315	-1.2814	1.382	0.5838
373VAL	C	173	8.478	6.011	2.202	-0.4554	0.1513	0.1904
373VAL	O	174	8.598	6.011	2.177	0.6203	0.033	-0.1145
374ASP	N	175	8.428	5.957	2.314	0.1882	-0.4353	-0.4286
374ASP	H	176	8.327	5.966	2.315	0.253	0.374	0.2814
374ASP	CA	177	8.485	5.882	2.428	-0.8248	-0.2725	-0.5319
374ASP	HA	178	8.566	5.941	2.47	-1.8122	1.1561	-0.5567
374ASP	CB	179	8.379	5.868	2.543	0.1053	-0.0402	0.6088
374ASP	HB1	180	8.346	5.968	2.574	0.4649	1.6948	-3.9107
374ASP	HB2	181	8.294	5.818	2.498	0.0132	-1.1447	1.944
374ASP	CG	182	8.425	5.794	2.665	-0.4352	0.9191	-0.0641
374ASP	OD1	183	8.371	5.679	2.686	-0.48	-0.6979	-0.3904
374ASP	OD2	184	8.497	5.847	2.753	0.8939	0.2246	0.1021
374ASP	C	185	8.533	5.742	2.382	0.6805	0.979	-0.1397
374ASP	O	186	8.6	5.669	2.451	-0.2025	-0.5042	-0.1294
375SER	N	187	8.498	5.703	2.258	-0.0468	0.2237	-0.1844
375SER	H	188	8.446	5.767	2.199	-0.6635	-0.0224	0.0798
375SER	CA	189	8.527	5.575	2.201	0.0177	0.2342	0.3461
375SER	HA	190	8.614	5.527	2.247	-0.7891	-0.8461	0.7879
375SER	CB	191	8.413	5.472	2.236	-0.8787	-0.0258	-0.3881
375SER	HB1	192	8.422	5.378	2.181	-2.2061	-0.8452	0.7244
375SER	HB2	193	8.417	5.456	2.343	0.8255	1.0917	-0.2487
375SER	OG	194	8.284	5.52	2.209	-0.6235	-0.3401	-0.685
375SER	HG	195	8.267	5.597	2.261	0.9441	-1.8676	2.342
375SER	C	196	8.553	5.595	2.054	0.0837	0.2079	0.2358
375SER	O	197	8.508	5.517	1.967	-0.1164	-0.3802	-0.1216
376ASN	N	198	8.617	5.705	2.019	0.133	-0.0241	-0.1058
376ASN	H	199	8.66	5.76	2.092	1.5801	-1.2454	0.0196
376ASN	CA	200	8.645	5.744	1.875	-0.5173	0.322	-0.6354
376ASN	HA	201	8.661	5.649	1.823	0.85	-0.0253	0.3533
376ASN	CB	202	8.528	5.817	1.811	0.5053	0.6402	0.105
376ASN	HB1	203	8.442	5.754	1.835	0.8405	0.9085	2.2072
376ASN	HB2	204	8.511	5.912	1.863	1.9264	0.2763	1.283
376ASN	CG	205	8.532	5.824	1.658	-0.3656	0.2809	-0.2466
376ASN	OD1	206	8.548	5.719	1.6	0.1531	-0.02	-0.358
376ASN	ND2	207	8.519	5.94	1.586	0.1563	0.4075	0.2738
376ASN	HD21	208	8.498	6.027	1.632	0.1619	0.9551	-0.7388
376ASN	HD22	209	8.536	5.934	1.487	1.2314	1.8573	0.3499
376ASN	C	210	8.768	5.831	1.879	-0.5567	0.0798	-0.1061
376ASN	O	211	8.781	5.917	1.97	0.3037	0.0153	-0.5745
377PRO	N	212	8.867	5.821	1.789	0.6063	0.3688	-0.1273
377PRO	CA	213	8.993	5.903	1.79	0.111	0.7	0.6462
377PRO	HA	214	9.024	5.927	1.892	0.6408	0.2062	0.6083
377PRO	CB	215	9.098	5.822	1.706	-0.2261	-0.3523	-0.7457
377PRO	HB1	216	9.173	5.886	1.659	-1.555	1.6385	-0.2956
377PRO	HB2	217	9.148	5.74	1.758	-1.4445	-1.7479	-1.6935
377PRO	CG	218	9.01	5.762	1.6	-0.3154	0.1871	0.5517
377PRO	HG1	219	8.992	5.824	1.512	1.3931	-1.4265	-1.0167
377PRO	HG2	220	9.051	5.666	1.569	1.2193	1.0447	-0.1327
377PRO	CD	221	8.872	5.734	1.67	0.0473	-0.5598	0.8073
377PRO	HD1	222	8.793	5.761	1.6	-1.9958	0.6587	3.3862
377PRO	HD2	223	8.851	5.63	1.692	-0.6805	-0.7598	-0.7242
377PRO	C	224	8.957	6.039	1.72	0.6687	-0.3588	0.0307
377PRO	O	225	8.839	6.074	1.703	0.246	0.3993	0.8746
378ALA	N	226	9.058	6.113	1.668	-0.0072	-0.1631	0.1603
378ALA	H	227	9.152	6.078	1.665	0.2265	0.5156	-0.6003
378ALA	CA	228	9.047	6.26	1.631	-0.0619	0.1023	-0.5647
378ALA	HA	229	8.943	6.277	1.605	0.1344	-0.8437	-2.0771
378ALA	CB	230	9.077	6.338	1.76	-0.2197	0.0834	0.2801
378ALA	HB1	231	9.179	6.333	1.798	-0.3368	0.7289	0.6913
378ALA	HB2	232	9.036	6.437	1.741	-1.5525	-1.0052	-3.3013
378ALA	HB3	233	9.001	6.302	1.829	-2.7448	-2.2598	-3.3584
378ALA	C	234	9.135	6.291	1.51	-0.0404	-0.5601	0.1031
378ALA	O	235	9.231	6.223	1.483	-0.2504	-0.2308	0.2528
379MET	N	236	9.097	6.398	1.44	0.1469	0.4139	0.0592
379MET	H	237	9.017	6.449	1.476	-0.117	0.6823	-0.8783
379MET	CA	238	9.171	6.459	1.328	0.0536	-0.6615	0.5301
379MET	HA	239	9.172	6.393	1.241	0.6475	1.2721	-1.0062
379MET	CB	240	9.107	6.591	1.276	0.2673	0.1385	0.1705
379MET	HB1	241	9	6.607	1.283	0.1572	-1.0726	1.815
379MET	HB2	242	9.137	6.668	1.347	2.612	-0.3054	-0.2597
379MET	CG	243	9.155	6.629	1.139	0.6651	0.4566	-0.0219
379MET	HG1	244	9.257	6.603	1.113	-0.2933	-2.7558	-1.0282
379MET	HG2	245	9.099	6.574	1.064	0.1502	0.5401	0.2954
379MET	SD	246	9.13	6.808	1.107	-0.2709	-0.1486	-0.1827
379MET	CE	247	9.074	6.812	0.929	-0.2337	0.2384	0.2021
379MET	HE1	248	9.165	6.795	0.871	-0.5042	1.0115	-0.4657
379MET	HE2	249	8.994	6.742	0.909	0.6621	-0.4324	-1.1703
379MET	HE3	250	9.047	6.916	0.908	1.1832	0.4577	-0.7236
379MET	C	251	9.32	6.476	1.356	-0.2602	-0.4373	-0.6823
379MET	O	252	9.408	6.436	1.274	0.496	0.1877	-0.9145
380THR	N	253	9.359	6.514	1.475	0.0252	-0.1018	0.288
380THR	H	254	9.285	6.545	1.538	-0.7895	0.6289	-0.9796
380THR	CA	255	9.493	6.542	1.523	-0.3212	0.5662	0.1143
380THR	HA	256	9.558	6.573	1.442	0.2435	-1.8132	-0.4293
380THR	CB	257	9.488	6.666	1.618	-0.3949	-0.1127	-0.5481
380THR	HB	258	9.588	6.687	1.656	-0.1921	-0.2954	-0.9777
380THR	OG1	259	9.404	6.628	1.731	0.0212	-0.1215	0.0721
380THR	HG1	260	9.456	6.58	1.793	0.7399	0.4067	-0.1119
380THR	CG2	261	9.431	6.796	1.561	0.1232	0.0298	-0.6519
380THR	HG21	262	9.497	6.829	1.481	1.5793	1.1011	0.9114
380THR	HG22	263	9.331	6.799	1.518	-0.1178	-1.0276	-0.1757
380THR	HG23	264	9.442	6.868	1.642	0.3222	0.012	-0.6616
380THR	C	265	9.557	6.416	1.591	-0.3633	-0.3897	0.6448
380THR	O	266	9.666	6.432	1.65	-0.9594	0.145	0.2779
381SER	N	267	9.496	6.299	1.572	0.1021	-0.3617	-0.5536
381SER	H	268	9.423	6.285	1.503	-0.6159	0.8705	-0.081
381SER	CA	269	9.549	6.174	1.619	-0.3313	-0.925	-0.5365
381SER	HA	270	9.656	6.194	1.631	-0.0895	0.3398	-3.8207
381SER	CB	271	9.483	6.136	1.754	-0.9753	-0.4455	-0.1607
381SER	HB1	272	9.508	6.033	1.778	-0.1172	0.0479	1.1432
381SER	HB2	273	9.52	6.196	1.836	1.1628	-2.9567	0.8525
381SER	OG	274	9.34	6.135	1.745	0.1477	-0.009	-0.0539
381SER	HG	275	9.315	6.202	1.682	0.4286	-1.8949	-2.3124
381SER	C	276	9.552	6.063	1.516	0.2249	0.5817	-0.1395
381SER	O	277	9.578	5.948	1.551	0.0534	0.2961	0.6959
382LEU	N	278	9.538	6.101	1.393	-0.0625	0.377	-0.489
382LEU	H	279	9.559	6.198	1.378	1.8162	0.0981	0.144
382LEU	CA	280	9.549	6.013	1.281	0.3146	-0.1245	0.5757
382LEU	HA	281	9.483	5.927	1.291	1.3981	-1.1129	-0.4466
382LEU	CB	282	9.498	6.093	1.156	0.2432	-0.0106	-0.7019
382LEU	HB1	283	9.558	6.18	1.13	-0.4968	0.3965	-1.0919
382LEU	HB2	284	9.497	6.024	1.073	-1.1867	1.627	-2.1288
382LEU	CG	285	9.347	6.128	1.158	0.003	0.0467	-0.2555
382LEU	HG	286	9.328	6.185	1.249	0.8625	-1.2713	0.7817
382LEU	CD1	287	9.305	6.212	1.033	-0.3964	-0.9606	-0.3046
382LEU	HD11	288	9.365	6.302	1.022	-0.1981	-1.1365	-0.6554
382LEU	HD12	289	9.327	6.156	0.942	1.0883	-2.5838	0.9688
382LEU	HD13	290	9.201	6.244	1.029	-0.4161	-0.5194	2.1073
382LEU	CD2	291	9.248	6.008	1.159	-0.3049	-0.2693	-0.0881
382LEU	HD21	292	9.151	6.033	1.116	-0.3413	0.2606	0.2883
382LEU	HD22	293	9.283	5.928	1.093	1.2242	1.654	-1.7609
382LEU	HD23	294	9.24	5.951	1.251	0.2889	-0.1263	0.0554
382LEU	C	295	9.689	5.966	1.252	0.257	-0.3175	0.4787
382LEU	O	296	9.781	6.04	1.23	0.001	-0.0411	0.333
383ASP	N	297	9.704	5.832	1.259	0.1505	-0.1022	-0.0157
383ASP	H	298	9.625	5.771	1.275	0.6306	-0.0705	3.1034
383ASP	CA	299	9.825	5.764	1.225	0.1246	0.249	-0.09
383ASP	HA	300	9.907	5.832	1.249	-0.3142	0.1927	1.7827
383ASP	CB	301	9.835	5.64	1.309	-0.1436	1.009	0.2095
383ASP	HB1	302	9.807	5.655	1.413	-0.089	1.05	0.2183
383ASP	HB2	303	9.762	5.565	1.277	-0.2019	1.0751	0.1859
383ASP	CG	304	9.976	5.58	1.32	1.5618	0.2995	0.2325
383ASP	OD1	305	9.997	5.484	1.398	-0.1363	0.6786	0.2489
383ASP	OD2	306	10.064	5.627	1.247	0.5296	0.0131	0.3788
383ASP	C	307	9.826	5.72	1.075	-0.1358	-0.0444	-0.459
383ASP	O	308	9.738	5.65	1.032	0.4624	0.4487	-0.058
384TYR	N	309	9.934	5.756	1.006	0.2819	-0.5872	0.0107
384TYR	H	310	10.002	5.819	1.047	3.1553	-2.1568	-1.9572
384TYR	CA	311	9.969	5.73	0.868	0.1308	0.7862	0.0259
384TYR	HA	312	9.878	5.687	0.827	0.6962	0.5009	-0.9841
384TYR	CB	313	9.977	5.864	0.794	-0.9258	-0.0388	0.0612
384TYR	HB1	314	10.013	5.936	0.867	-1.0127	-2.0783	2.2333
384TYR	HB2	315	10.057	5.852	0.721	-0.2553	-0.125	0.7971
384TYR	CG	316	9.86	5.922	0.72	0.2041	0.7329	-0.1394
384TYR	CD1	317	9.765	5.996	0.788	0.461	-0.6968	0.1374
384TYR	HD1	318	9.78	6.02	0.892	-0.1966	-2.3777	0.6482
384TYR	CD2	319	9.836	5.887	0.591	0.1769	-0.5107	0.3842
384TYR	HD2	320	9.903	5.818	0.542	-0.263	-2.7751	2.7525
384TYR	CE1	321	9.656	6.052	0.725	-0.351	-0.4743	-0.2057
384TYR	HE1	322	9.585	6.097	0.793	0.8939	0.3555	0.5988
384TYR	CE2	323	9.727	5.94	0.52	0.0102	0.2826	0.0495
384TYR	HE2	324	9.712	5.92	0.415	-2.3016	-0.5528	0.4783
384TYR	CZ	325	9.641	6.03	0.588	0.2378	-0.6875	0.0225
384TYR	OH	326	9.534	6.085	0.52	0.9717	0.2065	-0.0674
384TYR	HH	327	9.52	6.175	0.545	3.744	0.8357	-0.3657
384TYR	C	328	10.08	5.633	0.84	0.2797	0.4928	-0.0073
384TYR	O	329	10.108	5.608	0.719	0.3382	0.043	-0.0584
385SER	N	330	10.151	5.594	0.948	0.1645	0.2682	-0.2679
385SER	H	331	10.118	5.641	1.031	-2.973	0.0046	-1.2428
385SER	CA	332	10.259	5.503	0.952	-0.4624	0.4652	0.6697
385SER	HA	333	10.334	5.557	0.894	-0.9321	0.5816	0.1689
385SER	CB	334	10.313	5.488	1.092	-0.2851	-0.1353	-0.7901
385SER	HB1	335	10.395	5.416	1.093	-1.9571	-2.2716	2.2046
385SER	HB2	336	10.357	5.582	1.123	-0.2601	-0.4187	0.0509
385SER	OG	337	10.222	5.431	1.191	-0.1926	-0.6953	-0.5719
385SER	HG	338	10.151	5.493	1.199	-0.8659	-1.6029	0.9698
385SER	C	339	10.242	5.361	0.876	0.1254	-0.3735	-0.1943
385SER	O	340	10.34	5.309	0.833	-0.0557	0.0349	0.2397
386ARG	N	341	10.114	5.318	0.853	-0.3425	-0.1146	-0.6204
386ARG	H	342	10.044	5.373	0.9	1.0463	1.1626	0.043
386ARG	CA	343	10.071	5.201	0.782	-0.4102	0.0557	-0.6977
386ARG	HA	344	10.16	5.141	0.762	-0.0272	0.5256	-0.4261
386ARG	CB	345	9.978	5.115	0.866	-0.045	-0.17	-0.3067
386ARG	HB1	346	9.885	5.17	0.874	-1.4317	-2.4289	0.0012
386ARG	HB2	347	9.962	5.017	0.822	-1.6797	-0.5655	1.0579
386ARG	CG	348	10.014	5.1	1.012	-0.1281	-0.1423	0.2713
386ARG	HG1	349	10.122	5.084	1.021	0.0168	0.4117	-0.427
386ARG	HG2	350	10.005	5.192	1.068	-1.4742	-0.823	1.2144
386ARG	CD	351	9.947	4.977	1.07	-0.0628	0.2635	-0.4753
386ARG	HD1	352	9.846	4.972	1.027	0.3124	0.7345	-1.4501
386ARG	HD2	353	10.004	4.891	1.035	0.0716	0.2573	-0.2389
386ARG	NE	354	9.948	4.984	1.223	-1.1366	0.4547	0.3392
386ARG	HE	355	9.98	5.071	1.263	-0.397	-0.0748	0.9314
386ARG	CZ	356	9.901	4.89	1.306	0.4135	0.2469	-0.4755
386ARG	NH1	357	9.859	4.777	1.251	0.2854	0.6448	-0.0688
386ARG	HH11	358	9.855	4.766	1.151	0.5101	0.9168	-0.1084
386ARG	HH12	359	9.838	4.698	1.31	-0.6719	0.109	-1.0883
386ARG	NH2	360	9.903	4.905	1.442	0.2892	0.0287	0.4472
386ARG	HH21	361	9.914	4.993	1.491	-2.2137	2.2125	-2.4904
386ARG	HH22	362	9.866	4.83	1.499	-0.4431	-2.8067	-3.3965
386ARG	C	363	9.995	5.233	0.654	0.1262	-0.8895	0.143
386ARG	O	364	9.955	5.133	0.592	0.6202	-0.5158	-0.1369
387PHE	N	365	9.981	5.361	0.609	0.5118	0.032	-0.4688
387PHE	H	366	10.025	5.428	0.67	2.826	-2.1087	0.429
387PHE	CA	367	9.891	5.396	0.499	0.4389	0.334	-0.1819
387PHE	HA	368	9.809	5.325	0.494	1.3442	-0.7047	-0.5241
387PHE	CB	369	9.841	5.539	0.514	-0.455	0.4881	0.109
387PHE	HB1	370	9.782	5.538	0.606	-1.4666	-0.7304	-0.5286
387PHE	HB2	371	9.93	5.602	0.516	-1.0041	1.2734	0.8237
387PHE	CG	372	9.757	5.59	0.406	0.8561	0.6542	0.5236
387PHE	CD1	373	9.633	5.532	0.38	0.1037	0.2154	-0.4422
387PHE	HD1	374	9.599	5.457	0.45	-2.1214	0.5081	-1.1097
387PHE	CD2	375	9.804	5.687	0.317	-0.4819	-0.6056	0.3074
387PHE	HD2	376	9.905	5.722	0.332	-1.2697	2.3084	-0.5613
387PHE	CE1	377	9.548	5.587	0.289	0.0102	-0.6582	-0.7393
387PHE	HE1	378	9.447	5.551	0.276	-0.5891	0.5763	0.3181
387PHE	CE2	379	9.728	5.73	0.209	-0.1288	0.7769	0.1519
387PHE	HE2	380	9.776	5.798	0.141	0.9241	0.2715	0.3634
387PHE	CZ	381	9.589	5.692	0.202	-0.5833	0.2658	0.2865
387PHE	HZ	382	9.529	5.723	0.118	-1.0451	1.5149	1.052
387PHE	C	383	9.966	5.389	0.373	-0.4193	-0.0469	-0.0805
387PHE	O	384	10.075	5.447	0.367	-0.1016	-0.1518	0.4241
388GLN	N	385	9.917	5.316	0.273	-0.2609	-0.7958	0.0068
388GLN	H	386	9.833	5.261	0.283	0.3673	-1.7743	0.0932
388GLN	CA	387	9.969	5.309	0.139	0.261	0.2616	-1.1931
388GLN	HA	388	10.01	5.407	0.116	-1.4348	1.3984	0.3879
388GLN	CB	389	10.076	5.196	0.137	-1.3332	-0.3386	-0.833
388GLN	HB1	390	10.113	5.19	0.034	2.8204	-1.2325	0.5258
388GLN	HB2	391	10.165	5.223	0.193	-1.4534	-1.4989	-0.0337
388GLN	CG	392	10.04	5.061	0.191	0.6245	0.2285	-0.0983
388GLN	HG1	393	10.018	5.075	0.297	-2.5983	1.1033	-0.7689
388GLN	HG2	394	9.951	5.019	0.144	0.8369	0.3293	-0.5901
388GLN	CD	395	10.144	4.956	0.182	-0.1305	-0.1126	0.028
388GLN	OE1	396	10.121	4.836	0.211	-0.3092	-0.2579	-0.3448
388GLN	NE2	397	10.265	4.996	0.147	-0.1738	-0.137	-0.4078
388GLN	HE21	398	10.267	5.097	0.139	-0.3259	-0.0254	0.7559
388GLN	HE22	399	10.346	4.941	0.121	-0.2692	-0.6405	0.326
388GLN	C	400	9.856	5.286	0.039	0.2216	-0.1351	-0.2147
388GLN	O	401	9.757	5.218	0.072	0.0335	-0.2161	-0.2861
389ALA	N	402	9.876	5.319	-0.085	0.2716	-0.5276	0.4953
389ALA	H	403	9.96	5.369	-0.108	-0.6585	0.4313	-1.0509
389ALA	CA	404	9.783	5.303	-0.195	0.259	-0.3754	0.3493
389ALA	HA	405	9.681	5.313	-0.158	-0.6564	-0.4936	-1.9381
389ALA	CB	406	9.807	5.42	-0.296	-0.3724	-0.3078	0.5958
389ALA	HB1	407	9.818	5.522	-0.26	1.143	0.4135	-1.6915
389ALA	HB2	408	9.896	5.412	-0.36	-0.5957	-2.8848	0.487
389ALA	HB3	409	9.719	5.439	-0.357	-0.6246	-0.7717	0.8137
389ALA	C	410	9.784	5.171	-0.273	-0.9364	-0.1251	-0.0488
389ALA	O	411	9.709	5.162	-0.368	0.287	-0.0343	-0.0978
390ASN	N	412	9.874	5.077	-0.236	-0.0835	-1.1342	-0.1464
390ASN	H	413	9.91	5.101	-0.145	-0.794	-0.2825	-0.0802
390ASN	CA	414	9.888	4.945	-0.291	0.3364	0.6165	-0.4281
390ASN	HA	415	9.79	4.902	-0.312	-0.8259	3.1258	-0.5261
390ASN	CB	416	9.973	4.947	-0.417	0.2072	0.1619	-0.0909
390ASN	HB1	417	9.984	4.848	-0.462	-0.8899	0.7871	-1.8598
390ASN	HB2	418	9.919	5.006	-0.491	-0.4553	-0.1708	0.1191
390ASN	CG	419	10.121	5.004	-0.411	-0.2245	0.9991	0.4656
390ASN	OD1	420	10.14	5.121	-0.374	0.2849	0.4628	0.0421
390ASN	ND2	421	10.22	4.924	-0.446	-0.438	0.6822	-0.6031
390ASN	HD21	422	10.208	4.825	-0.462	-1.4196	0.6187	0.3789
390ASN	HD22	423	10.311	4.968	-0.445	-0.5517	0.9172	-0.6439
390ASN	C	424	9.938	4.858	-0.172	-0.2679	0.4056	-0.1902
390ASN	O	425	10.024	4.908	-0.1	0.0025	0.9319	0.0599
391PRO	N	426	9.906	4.725	-0.162	-0.3626	-0.3744	0.0692
391PRO	CA	427	9.966	4.651	-0.058	-1.0987	0.2195	0.394
391PRO	HA	428	9.94	4.699	0.036	1.3117	-0.2258	1.3591
391PRO	CB	429	9.889	4.512	-0.069	-0.4309	-0.5164	0.0487
391PRO	HB1	430	9.95	4.421	-0.064	1.1526	0.5669	1.6512
391PRO	HB2	431	9.823	4.506	0.018	-0.4569	1.8933	0.2494
391PRO	CG	432	9.821	4.509	-0.208	0.5129	-0.6621	-0.361
391PRO	HG1	433	9.876	4.439	-0.271	-0.3342	-0.914	-0.8394
391PRO	HG2	434	9.719	4.469	-0.203	-0.3196	1.3133	-0.772
391PRO	CD	435	9.818	4.653	-0.251	0.1612	0.1063	0.4705
391PRO	HD1	436	9.849	4.655	-0.355	2.7051	-0.3324	1.129
391PRO	HD2	437	9.713	4.679	-0.239	0.368	1.2566	-0.1266
391PRO	C	438	10.111	4.624	-0.083	-0.2956	-0.0432	0.1916
391PRO	O	439	10.139	4.565	-0.188	0.3125	-0.0569	0.095
392ASP	N	440	10.198	4.655	0.011	0.0883	-0.0486	-0.2372
392ASP	H	441	10.169	4.708	0.092	2.8631	2.2883	-0.6056
392ASP	CA	442	10.342	4.643	-0.01	0.1293	0.0359	0.1292
392ASP	HA	443	10.359	4.552	-0.067	-0.1601	-0.3991	0.7244
392ASP	CB	444	10.384	4.767	-0.102	0.5494	-0.0758	0.1297
392ASP	HB1	445	10.398	4.734	-0.204	0.3255	1.5839	-0.4769
392ASP	HB2	446	10.313	4.85	-0.106	2.5041	1.7127	0.2423
392ASP	CG	447	10.513	4.835	-0.055	-0.2914	0.9827	0.2804
392ASP	OD1	448	10.618	4.77	-0.074	0.1818	-0.1787	-0.3146
392ASP	OD2	449	10.505	4.941	0.014	0.0921	-0.0038	-0.182
392ASP	C	450	10.419	4.612	0.121	-0.1399	0.1759	-0.4304
392ASP	O	451	10.513	4.533	0.118	0.3282	0.3081	0.5026
393TYR	N	452	10.365	4.665	0.232	-0.2043	-0.0533	-0.1086
393TYR	H	453	10.3	4.74	0.214	0.6589	0.9554	0.8222
393TYR	CA	454	10.413	4.65	0.366	-0.3327	0.6549	1.5881
393TYR	HA	455	10.521	4.664	0.367	-0.1532	0.1456	5.3758
393TYR	CB	456	10.328	4.748	0.456	-0.9187	0.4472	0.2624
393TYR	HB1	457	10.221	4.734	0.441	-0.9703	-0.9194	1.7022
393TYR	HB2	458	10.341	4.716	0.559	0.2368	-2.5806	-0.6937
393TYR	CG	459	10.367	4.896	0.447	-0.0343	-0.0893	-0.4284
393TYR	CD1	460	10.5	4.948	0.427	0.2052	0.8143	-0.0123
393TYR	HD1	461	10.582	4.879	0.417	-0.7146	-0.2515	-0.5317
393TYR	CD2	462	10.26	4.987	0.47	-0.5125	0.6771	0.3374
393TYR	HD2	463	10.161	4.951	0.491	-2.8673	3.6928	-4.1036
393TYR	CE1	464	10.52	5.087	0.407	0.5559	0.3403	0.1305
393TYR	HE1	465	10.62	5.12	0.384	0.9285	-1.1447	-0.4636
393TYR	CE2	466	10.285	5.125	0.455	-0.0401	-0.0356	-0.6389
393TYR	HE2	467	10.201	5.191	0.476	0.0229	-0.4214	0.9512
393TYR	CZ	468	10.411	5.175	0.419	0.0408	-0.2485	-0.0283
393TYR	OH	469	10.433	5.309	0.412	0.0165	0.2697	-0.301
393TYR	HH	470	10.369	5.354	0.465	0.8651	-0.6195	1.5657
393TYR	C	471	10.381	4.507	0.412	0.2511	0.047	0.7877
393TYR	O	472	10.462	4.446	0.48	0.0753	-0.6122	0.0691
394GLN	N	473	10.26	4.457	0.38	-0.4253	-0.2416	-0.1406
394GLN	H	474	10.199	4.513	0.322	-1.35	-1.8353	-0.8083
394GLN	CA	475	10.213	4.325	0.417	-0.1564	0.0367	-0.1928
394GLN	HA	476	10.277	4.263	0.48	-1.3524	1.3219	2.4871
394GLN	CB	477	10.067	4.339	0.478	-0.3236	0.1286	-0.0573
394GLN	HB1	478	10.008	4.382	0.397	-1.2282	1.0115	1.0376
394GLN	HB2	479	10.039	4.238	0.509	1.2327	-0.3365	-0.1119
394GLN	CG	480	10.057	4.435	0.592	0.1334	-0.5677	-0.9641
394GLN	HG1	481	10.062	4.539	0.561	1.1939	-0.6719	-1.1926
394GLN	HG2	482	9.955	4.424	0.628	-0.0195	0.1704	-1.176
394GLN	CD	483	10.143	4.401	0.713	0.4138	0.3409	0.1993
394GLN	OE1	484	10.174	4.283	0.741	-0.2268	0.0679	-0.3301
394GLN	NE2	485	10.184	4.505	0.784	0.4266	-0.5327	0.1763
394GLN	HE21	486	10.173	4.602	0.759	1.0914	-0.8999	-1.7695
394GLN	HE22	487	10.236	4.495	0.87	3.3769	2.2957	-1.0832
394GLN	C	488	10.203	4.239	0.286	-0.32	-0.3588	-1.3489
394GLN	O	489	10.106	4.171	0.26	-0.0972	-0.1928	-0.1267
395MET	N	490	10.3	4.253	0.189	0.0507	-0.7213	0.4632
395MET	H	491	10.376	4.312	0.218	2.7997	-3.2017	-1.1353
395MET	CA	492	10.32	4.175	0.07	0.0171	0.5495	-0.1587
395MET	HA	493	10.268	4.082	0.096	-0.0693	1.0475	1.6032
395MET	CB	494	10.236	4.23	-0.041	-0.6949	-0.1343	-0.4736
395MET	HB1	495	10.146	4.263	0.011	0.9761	0.0952	2.4404
395MET	HB2	496	10.294	4.312	-0.083	-1.112	0.0148	-0.7684
395MET	CG	497	10.193	4.129	-0.148	0.1134	0.207	0.5803
395MET	HG1	498	10.279	4.084	-0.197	-0.8865	1.1414	-2.2337
395MET	HG2	499	10.134	4.044	-0.114	0.6213	-1.0325	-1.4811
395MET	SD	500	10.103	4.21	-0.282	0.1542	-0.1073	0.6043
395MET	CE	501	10.077	4.056	-0.372	0.521	0.164	-0.1806
395MET	HE1	502	10.12	4.063	-0.472	1.9656	-0.8082	0.3304
395MET	HE2	503	10.107	3.962	-0.325	-0.5295	-0.1266	-0.072
395MET	HE3	504	9.969	4.051	-0.378	0.5452	0.4817	-1.0629
395MET	C	505	10.464	4.146	0.044	0.2484	-0.2066	-0.4509
395MET	O	506	10.528	4.166	-0.061	0.2557	0.2167	0.3184
396SER	N	507	10.536	4.107	0.15	0.4364	-0.3456	0.0973
396SER	H	508	10.496	4.076	0.237	-0.1116	0.7317	0.2478
396SER	CA	509	10.685	4.112	0.157	-0.1393	-0.1419	0.4491
396SER	HA	510	10.74	4.08	0.068	1.111	-0.5169	1.3253
396SER	CB	511	10.73	4.267	0.169	-0.7081	-0.0765	-0.1407
396SER	HB1	512	10.837	4.281	0.185	-0.8695	1.2187	-0.1202
396SER	HB2	513	10.693	4.334	0.091	-0.2513	2.2516	1.5306
396SER	OG	514	10.666	4.322	0.282	0.3429	-0.1505	-0.4165
396SER	HG	515	10.695	4.272	0.357	-1.1198	0.2178	0.4413
396SER	C	516	10.728	4.034	0.278	0.0596	0.2809	0.4008
396SER	O	517	10.71	4.081	0.392	-0.1107	0.6991	0.012
397GLY	N	518	10.781	3.914	0.248	-0.9279	0.9701	-0.3257
397GLY	H	519	10.781	3.885	0.151	-0.8723	-0.3693	0.0538
397GLY	CA	520	10.856	3.834	0.338	0.4873	-0.0109	-0.1656
397GLY	HA1	521	10.943	3.805	0.28	2.084	1.6644	1.261
397GLY	HA2	522	10.896	3.892	0.421	2.783	0.1794	-1.3227
397GLY	C	523	10.792	3.705	0.39	0.4849	0.3389	-0.396
397GLY	O	524	10.865	3.612	0.408	-0.0655	0.6067	0.614
398ASP	N	525	10.659	3.709	0.407	-1.4519	-0.185	-0.3117
398ASP	H	526	10.611	3.791	0.372	0.5408	1.5747	0.8559
398ASP	CA	527	10.579	3.6	0.472	-0.8102	-0.4247	0.5829
398ASP	HA	528	10.613	3.498	0.452	-0.4686	0.1917	-2.503
398ASP	CB	529	10.562	3.623	0.617	0.504	0.5773	0.0538
398ASP	HB1	530	10.661	3.622	0.661	0.1676	-0.7944	0.8545
398ASP	HB2	531	10.527	3.725	0.631	-0.2599	0.8095	-2.888
398ASP	CG	532	10.474	3.521	0.688	-0.0847	-0.1961	0.6194
398ASP	OD1	533	10.36	3.553	0.73	-0.0132	0.1646	0.1285
398ASP	OD2	534	10.516	3.406	0.702	-0.3938	0.4596	0.0577
398ASP	C	535	10.438	3.585	0.401	-0.1704	0.1325	-0.0548
398ASP	O	536	10.395	3.683	0.346	-0.294	0.4235	0.5659
399ASP	N	537	10.366	3.468	0.409	-0.3301	0.264	0.6045
399ASP	H	538	10.402	3.394	0.467	0.2495	0.4218	0.4536
399ASP	CA	539	10.244	3.428	0.338	0.8438	0.1704	-0.4033
399ASP	HA	540	10.221	3.499	0.26	-1.2011	-0.0078	-0.0258
399ASP	CB	541	10.254	3.292	0.263	0.6825	-0.5505	0.1375
399ASP	HB1	542	10.179	3.293	0.184	-0.5134	0.3182	1.2399
399ASP	HB2	543	10.343	3.289	0.2	0.5231	0.0013	-0.1222
399ASP	CG	544	10.234	3.166	0.354	0.5123	-0.2796	-0.351
399ASP	OD1	545	10.146	3.087	0.321	-0.0179	0.1667	-0.0227
399ASP	OD2	546	10.311	3.151	0.451	0.4292	-0.0879	0.0972
399ASP	C	547	10.122	3.434	0.424	-0.0716	0.0188	-0.6201
399ASP	O	548	10.007	3.407	0.383	-0.1016	0.5097	-0.6699
400THR	N	549	10.132	3.475	0.553	0.1651	-0.2347	0.4047
400THR	H	550	10.224	3.489	0.593	-0.059	-0.4877	1.0224
400THR	CA	551	10.024	3.493	0.646	0.2312	0.1435	0.1221
400THR	HA	552	9.933	3.498	0.586	0.2056	1.7421	0.2546
400THR	CB	553	9.999	3.368	0.734	0.6616	0.2226	0.3948
400THR	HB	554	9.906	3.377	0.789	1.2693	-0.7905	1.6103
400THR	OG1	555	10.118	3.359	0.817	0.2158	0.8516	-0.454
400THR	HG1	556	10.191	3.344	0.759	-0.2097	-0.373	-0.7121
400THR	CG2	557	9.986	3.234	0.649	0.0402	-0.0844	-0.9693
400THR	HG21	558	9.973	3.148	0.715	-1.9474	-0.9469	-2.3724
400THR	HG22	559	9.891	3.251	0.598	-1.224	1.7562	1.7492
400THR	HG23	560	10.058	3.204	0.573	0.7437	-0.3084	-0.2282
400THR	C	561	10.025	3.632	0.714	0.1569	0.4137	-0.1467
400THR	O	562	9.921	3.663	0.778	1.1574	0.4902	-0.1041
401GLN	N	563	10.127	3.71	0.699	-0.1856	0.4998	0.1376
401GLN	H	564	10.213	3.664	0.674	0.5419	2.4685	-1.2267
401GLN	CA	565	10.143	3.842	0.746	-0.6078	0.2202	-0.427
401GLN	HA	566	10.152	3.818	0.852	0.1254	-0.0023	-0.5342
401GLN	CB	567	10.273	3.903	0.688	0.0182	0.8456	0.1427
401GLN	HB1	568	10.302	3.996	0.737	0.4266	0.527	0.5107
401GLN	HB2	569	10.353	3.836	0.717	0.7363	1.0877	-1.2031
401GLN	CG	570	10.265	3.929	0.543	0.5693	0.1154	-0.073
401GLN	HG1	571	10.231	3.848	0.479	-0.9784	0.3826	0.3888
401GLN	HG2	572	10.191	4.008	0.531	1.2501	0.5699	-1.6362
401GLN	CD	573	10.391	3.983	0.481	-0.6764	-0.253	0.1409
401GLN	OE1	574	10.387	4.011	0.361	-0.4741	-0.442	0.3464
401GLN	NE2	575	10.49	4.017	0.554	-0.3619	-0.4234	0.1192
401GLN	HE21	576	10.495	4.023	0.655	3.864	-0.6045	0.1111
401GLN	HE22	577	10.573	4.062	0.516	-1.0592	0.454	-0.3998
401GLN	C	578	10.021	3.932	0.742	0.0856	0.731	-0.4228
401GLN	O	579	9.998	4.007	0.835	0.1961	0.1247	0.2182
402HIS	N	580	9.952	3.94	0.626	1.3813	0.1268	-0.4223
402HIS	H	581	9.967	3.879	0.547	-0.5807	0.2947	-0.9787
402HIS	CA	582	9.833	4.024	0.613	-0.3502	0.2551	-0.0658
402HIS	HA	583	9.867	4.124	0.639	2.2436	-0.7689	0.8058
402HIS	CB	584	9.782	4.029	0.474	-0.3677	-0.3334	-0.2001
402HIS	HB1	585	9.698	4.096	0.458	0.097	0.6225	1.218
402HIS	HB2	586	9.849	4.09	0.413	-2.3741	0.3296	-1.865
402HIS	CG	587	9.757	3.898	0.405	-0.4914	0.4486	0.1682
402HIS	ND1	588	9.845	3.793	0.409	-0.2182	0.3478	-0.4741
402HIS	CD2	589	9.648	3.866	0.327	-0.1099	0.5239	0.3266
402HIS	HD2	590	9.557	3.915	0.296	-0.6098	-0.8169	-0.4014
402HIS	CE1	591	9.786	3.696	0.344	0.3458	0.2892	0.2183
402HIS	HE1	592	9.837	3.605	0.319	-0.1264	-0.6493	2.4527
402HIS	NE2	593	9.67	3.736	0.29	0.5772	0.4461	-0.3091
402HIS	HE2	594	9.612	3.681	0.228	0.5864	-1.8491	1.5772
402HIS	C	595	9.719	3.978	0.708	0.4017	-0.8137	0.1993
402HIS	O	596	9.634	4.054	0.75	-0.4361	0.2408	0.7012
403ILE	N	597	9.706	3.849	0.736	-0.5007	-0.043	0.095
403ILE	H	598	9.774	3.789	0.692	0.0611	0.1125	0.7332
403ILE	CA	599	9.611	3.794	0.828	-0.2397	-0.1824	-0.6071
403ILE	HA	600	9.512	3.839	0.817	-0.212	0.0637	0.0478
403ILE	CB	601	9.599	3.646	0.797	-0.2811	0.723	-0.2626
403ILE	HB	602	9.692	3.591	0.813	-0.8492	-1.1172	-2.6314
403ILE	CG1	603	9.58	3.613	0.643	-0.4037	-0.8164	-0.1172
403ILE	HG11	604	9.481	3.648	0.614	0.709	0.3909	-2.6972
403ILE	HG12	605	9.654	3.672	0.588	0.7464	-1.705	0.4256
403ILE	CG2	606	9.487	3.585	0.886	-0.032	-0.552	0.1507
403ILE	HG21	607	9.49	3.623	0.988	0.3071	-0.2615	0.0381
403ILE	HG22	608	9.388	3.611	0.85	0.2635	-0.3716	-0.5546
403ILE	HG23	609	9.509	3.478	0.892	1.0077	-0.2728	2.9857
403ILE	CD	610	9.597	3.462	0.609	0.1643	-0.7526	-0.0271
403ILE	HD1	611	9.694	3.44	0.656	0.925	2.338	0.0388
403ILE	HD2	612	9.519	3.414	0.667	-0.1165	2.1693	2.2474
403ILE	HD3	613	9.592	3.426	0.507	0.3962	0.0448	-0.3279
403ILE	C	614	9.661	3.826	0.973	0.2768	-0.1075	1.0867
403ILE	O	615	9.571	3.844	1.055	-0.3802	0.6164	-0.346
404GLN	N	616	9.791	3.845	0.997	0.1092	-0.3494	-0.1608
404GLN	H	617	9.846	3.861	0.914	0.1713	-1.4402	-0.3486
404GLN	CA	618	9.841	3.891	1.124	-0.4875	0.6961	-0.5707
404GLN	HA	619	9.797	3.833	1.205	2.1921	-1.1532	-0.3153
404GLN	CB	620	9.985	3.85	1.141	0.5996	-0.3773	-0.0792
404GLN	HB1	621	10.055	3.898	1.072	-0.5318	-0.5761	-1.4045
404GLN	HB2	622	10.01	3.88	1.243	0.3207	0.5586	-0.2788
404GLN	CG	623	10.01	3.695	1.132	-0.4568	-0.1886	0.2331
404GLN	HG1	624	9.967	3.655	1.04	-2.9433	1.9	0.3597
404GLN	HG2	625	10.116	3.679	1.11	-1.2214	-3.6378	-1.5476
404GLN	CD	626	9.967	3.617	1.255	-0.7213	-0.3464	-0.0931
404GLN	OE1	627	9.903	3.666	1.352	0.0006	0.335	0.1944
404GLN	NE2	628	9.991	3.489	1.261	0.2877	0.1359	-0.022
404GLN	HE21	629	10.04	3.451	1.181	-0.9805	0.8265	-1.1679
404GLN	HE22	630	9.969	3.432	1.341	0.0705	0.4976	0.1813
404GLN	C	631	9.819	4.038	1.158	1.3231	-0.0475	0.9256
404GLN	O	632	9.788	4.079	1.268	0.1074	0.5529	-0.0063
405GLN	N	633	9.809	4.123	1.05	0.6842	-0.0245	-0.1659
405GLN	H	634	9.839	4.073	0.967	0.4497	-1.5922	0.6468
405GLN	CA	635	9.772	4.263	1.047	0.9849	-0.246	-0.4577
405GLN	HA	636	9.814	4.318	1.131	-1.4266	1.6047	-0.3524
405GLN	CB	637	9.827	4.334	0.925	-0.5454	-0.5181	1.0924
405GLN	HB1	638	9.933	4.318	0.908	-1.1112	-3.2535	-0.5634
405GLN	HB2	639	9.787	4.292	0.833	-1.1537	1.7784	0.2461
405GLN	CG	640	9.789	4.487	0.912	-0.0537	-0.0191	0.5331
405GLN	HG1	641	9.799	4.515	0.806	-1.9571	-1.8453	-0.184
405GLN	HG2	642	9.682	4.497	0.928	0.14	1.3151	1.1455
405GLN	CD	643	9.87	4.583	0.994	-0.2363	0.2949	0.7164
405GLN	OE1	644	9.847	4.701	0.988	0.2176	-0.429	-0.3677
405GLN	NE2	645	9.969	4.54	1.075	0.0388	-0.038	1.0018
405GLN	HE21	646	9.993	4.443	1.088	0.8791	0.0257	0.0255
405GLN	HE22	647	10.035	4.605	1.117	0.6491	-1.2903	2.0408
405GLN	C	648	9.622	4.285	1.082	-0.3883	-0.3174	-0.1502
405GLN	O	649	9.587	4.38	1.157	-0.1473	0.7593	-0.5109
406PHE	N	650	9.54	4.207	1.018	-0.0189	0.443	0.2073
406PHE	H	651	9.578	4.139	0.953	-0.6677	-0.3575	0.6527
406PHE	CA	652	9.392	4.186	1.043	-0.1433	-0.0907	0.5915
406PHE	HA	653	9.346	4.282	1.018	-0.2986	0.401	2.5982
406PHE	CB	654	9.332	4.08	0.943	0.6723	-0.601	-0.2247
406PHE	HB1	655	9.323	4.124	0.843	-2.635	-1.1354	-0.2711
406PHE	HB2	656	9.396	3.992	0.929	0.7438	-0.4889	-0.614
406PHE	CG	657	9.189	4.03	0.98	-0.6333	0.4776	0.101
406PHE	CD1	658	9.169	3.891	0.983	0.5439	-0.0562	-0.801
406PHE	HD1	659	9.251	3.825	0.958	1.6663	0.919	0.2109
406PHE	CD2	660	9.088	4.119	1.015	-0.902	0.1281	-1.028
406PHE	HD2	661	9.104	4.224	1.038	-0.9096	-0.6014	3.0302
406PHE	CE1	662	9.038	3.84	1.012	-0.2868	-0.4024	0.7732
406PHE	HE1	663	9.018	3.734	1.009	-0.8249	-0.2938	-0.0562
406PHE	CE2	664	8.961	4.07	1.037	0.1246	-0.6615	0.0506
406PHE	HE2	665	8.877	4.132	1.062	-0.3943	-1.6701	0.9052
406PHE	CZ	666	8.929	3.931	1.03	-0.3948	-0.068	-0.6857
406PHE	HZ	667	8.827	3.897	1.039	-0.6411	1.0581	1.3646
406PHE	C	668	9.377	4.15	1.188	0.1697	-0.2558	-0.2109
406PHE	O	669	9.316	4.227	1.265	-1.1764	0.0654	0.0505
407TYR	N	670	9.432	4.036	1.233	-0.1631	0.1182	-0.0751
407TYR	H	671	9.477	3.972	1.169	1.0089	1.5361	-0.7206
407TYR	CA	672	9.417	3.993	1.373	0.4771	0.4549	0.0825
407TYR	HA	673	9.314	3.984	1.409	1.1622	-1.3789	1.7423
407TYR	CB	674	9.496	3.858	1.387	-0.4925	-0.3255	0.1022
407TYR	HB1	675	9.599	3.867	1.352	-0.876	1.8549	-0.6079
407TYR	HB2	676	9.5	3.821	1.49	-0.3264	-1.3433	-0.2529
407TYR	CG	677	9.43	3.735	1.328	0.0158	0.0759	0.119
407TYR	CD1	678	9.517	3.63	1.305	-0.0566	0.0398	-0.4371
407TYR	HD1	679	9.624	3.634	1.32	0.4046	-0.831	-3.0363
407TYR	CD2	680	9.297	3.727	1.29	-0.4401	0.4451	-0.4427
407TYR	HD2	681	9.229	3.81	1.303	-2.7048	-1.4313	0.5395
407TYR	CE1	682	9.465	3.505	1.269	-1.1153	1.0934	0.5671
407TYR	HE1	683	9.525	3.416	1.259	-0.3049	1.7652	-1.0986
407TYR	CE2	684	9.244	3.603	1.245	-0.1845	-0.0336	-0.5007
407TYR	HE2	685	9.142	3.603	1.208	-0.304	1.9413	-0.3044
407TYR	CZ	686	9.331	3.493	1.239	0.0864	-0.2301	-0.6064
407TYR	OH	687	9.275	3.374	1.204	0.6362	-0.4214	0.7328
407TYR	HH	688	9.33	3.317	1.153	0.3657	-0.57	0.6064
407TYR	C	689	9.475	4.097	1.471	0.1135	-0.3609	-0.1442
407TYR	O	690	9.434	4.098	1.585	0.1884	-0.2712	0.8745
408ASP	N	691	9.567	4.188	1.433	0.1085	0.4921	-0.3797
408ASP	H	692	9.604	4.184	1.339	0.5101	0.8089	-0.2374
408ASP	CA	693	9.629	4.295	1.514	-0.5893	0.0204	-0.1082
408ASP	HA	694	9.651	4.257	1.614	-2.3513	-1.1274	-0.1133
408ASP	CB	695	9.762	4.351	1.449	0.3905	0.6015	0.0747
408ASP	HB1	696	9.83	4.266	1.442	-1.641	-1.1092	0.1334
408ASP	HB2	697	9.747	4.382	1.345	-0.3915	1.5655	0.4619
408ASP	CG	698	9.833	4.478	1.492	-0.6453	0.235	-1.1687
408ASP	OD1	699	9.815	4.587	1.434	0.0203	-0.3209	0.6657
408ASP	OD2	700	9.906	4.469	1.595	-0.18	-0.1149	-0.3936
408ASP	C	701	9.538	4.418	1.539	-0.0411	-0.6942	0.4638
408ASP	O	702	9.515	4.456	1.654	0.402	-0.0298	0.1394
409LEU	N	703	9.474	4.473	1.434	-0.3264	0.8918	0.0302
409LEU	H	704	9.506	4.441	1.343	-0.0505	0.3354	0.3189
409LEU	CA	705	9.381	4.582	1.436	0.0614	-0.01	-0.6448
409LEU	HA	706	9.402	4.661	1.508	-1.1726	-0.4924	0.2815
409LEU	CB	707	9.364	4.632	1.293	-0.0633	0.5814	-0.4592
409LEU	HB1	708	9.368	4.551	1.221	-1.6934	0.015	0.0542
409LEU	HB2	709	9.276	4.696	1.284	-0.2322	0.5738	0.9284
409LEU	CG	710	9.466	4.743	1.26	-0.2803	0.0503	-0.0995
409LEU	HG	711	9.565	4.713	1.295	-0.2718	1.1336	0.8424
409LEU	CD1	712	9.462	4.78	1.108	0.5752	0.3819	0.4446
409LEU	HD11	713	9.551	4.832	1.072	1.0175	-0.1646	0.7263
409LEU	HD12	714	9.439	4.688	1.053	-1.859	0.7815	0.7212
409LEU	HD13	715	9.38	4.848	1.087	0.6721	0.8111	1.4072
409LEU	CD2	716	9.443	4.873	1.343	-0.1749	0.5181	0.2965
409LEU	HD21	717	9.442	4.854	1.45	1.9029	0.5835	0.3696
409LEU	HD22	718	9.537	4.927	1.328	1.3129	-2.561	-2.8819
409LEU	HD23	719	9.362	4.941	1.316	0.4628	0.6069	-1.5195
409LEU	C	720	9.241	4.542	1.476	-0.1834	-0.1933	-0.4317
409LEU	O	721	9.156	4.627	1.516	-0.0511	0.0501	0.1882
410LEU	N	722	9.212	4.41	1.471	0.4506	0.8838	0.2188
410LEU	H	723	9.282	4.356	1.423	-2.2011	-0.3815	-2.5871
410LEU	CA	724	9.096	4.343	1.524	0.3797	-0.0477	-0.2925
410LEU	HA	725	9.001	4.393	1.502	-0.064	0.8437	3.1152
410LEU	CB	726	9.1	4.197	1.473	-0.6552	0.2899	0.4552
410LEU	HB1	727	9.089	4.203	1.364	-0.7022	-0.0136	0.4447
410LEU	HB2	728	9.197	4.156	1.498	-0.1779	1.5258	0.7057
410LEU	CG	729	8.982	4.097	1.509	-0.0401	0.1268	-0.3095
410LEU	HG	730	8.973	4.101	1.617	1.3689	3.4299	-0.1786
410LEU	CD1	731	8.844	4.135	1.453	-0.7158	-0.636	-0.0458
410LEU	HD11	732	8.802	4.222	1.503	-1.2647	0.0734	-1.6949
410LEU	HD12	733	8.852	4.163	1.348	0.5629	1.652	0.6082
410LEU	HD13	734	8.774	4.053	1.469	-0.5839	-0.3611	2.2993
410LEU	CD2	735	9.028	3.966	1.454	-0.596	0.4522	-0.4905
410LEU	HD21	736	9.03	3.973	1.346	1.4966	-2.0774	-0.6998
410LEU	HD22	737	9.121	3.922	1.489	-2.3884	-1.8081	1.9066
410LEU	HD23	738	8.958	3.885	1.48	-1.3643	1.6796	1.5258
410LEU	C	739	9.113	4.354	1.674	0.2613	-0.3804	-0.0709
410LEU	O	740	9.044	4.432	1.736	0.1047	-0.0941	0.6398
411THR	N	741	9.218	4.291	1.727	0.4179	-0.1894	-0.5705
411THR	H	742	9.277	4.229	1.672	-0.6744	-1.4799	-0.3381
411THR	CA	743	9.252	4.295	1.873	0.4115	-0.455	-0.206
411THR	HA	744	9.158	4.291	1.927	0.1111	0.4839	-0.6486
411THR	CB	745	9.335	4.174	1.907	-0.8652	0.2072	-0.1516
411THR	HB	746	9.358	4.179	2.014	0.3949	-0.5073	-0.378
411THR	OG1	747	9.462	4.175	1.836	-0.5208	-1.0357	0.0224
411THR	HG1	748	9.459	4.138	1.749	0.6026	-0.8027	-0.1219
411THR	CG2	749	9.264	4.037	1.898	0.6455	-0.503	0.532
411THR	HG21	750	9.168	4.035	1.951	-1.9855	1.4763	-3.6141
411THR	HG22	751	9.237	4.004	1.798	-1.9413	-2.0071	1.6087
411THR	HG23	752	9.337	3.965	1.933	0.3995	-0.5945	0.8685
411THR	C	753	9.311	4.429	1.923	0.2902	0.4488	-0.3129
411THR	O	754	9.351	4.441	2.04	0.3119	-0.2215	0.2305
412GLY	N	755	9.325	4.524	1.832	0.0186	0.102	0.01
412GLY	H	756	9.307	4.496	1.736	-1.5312	2.3924	-0.4554
412GLY	CA	757	9.378	4.663	1.855	0.0023	0.4617	0.2532
412GLY	HA1	758	9.407	4.676	1.959	-0.2722	0.8591	0.2805
412GLY	HA2	759	9.458	4.683	1.783	-0.8352	-1.9881	-1.4683
412GLY	C	760	9.277	4.766	1.834	-0.0885	-0.5128	0.1574
412GLY	O	761	9.319	4.882	1.848	0.4625	0.5104	-0.1578
413SER	N	762	9.151	4.739	1.793	0.8234	0.1959	-0.0323
413SER	H	763	9.112	4.646	1.778	-2.9185	1.3788	1.2089
413SER	CA	764	9.055	4.847	1.791	0.9616	-0.6327	0.5684
413SER	HA	765	9.075	4.899	1.884	1.232	-0.9831	0.7064
413SER	CB	766	9.071	4.945	1.669	0.432	-0.2061	0.0486
413SER	HB1	767	9.002	5.028	1.68	0.2318	-0.532	1.3611
413SER	HB2	768	9.169	4.991	1.659	0.3196	-0.1233	-0.7584
413SER	OG	769	9.049	4.877	1.546	-0.706	0.1414	0.448
413SER	HG	770	9.091	4.795	1.562	-1.1741	-0.2189	-0.129
413SER	C	771	8.911	4.798	1.828	0.4277	-0.0523	-0.3331
413SER	O	772	8.816	4.873	1.805	0.2704	-0.4675	-0.2628
414MET	N	773	8.892	4.678	1.885	-0.7579	0.6892	-0.1397
414MET	H	774	8.973	4.626	1.917	-0.9811	-0.7637	-1.7802
414MET	CA	775	8.76	4.631	1.932	-0.3393	-0.631	-0.3465
414MET	HA	776	8.69	4.662	1.855	-0.8628	0.1426	0.425
414MET	CB	777	8.763	4.476	1.93	0.3089	-0.0968	-0.4136
414MET	HB1	778	8.823	4.439	1.847	1.3912	3.1912	-1.2188
414MET	HB2	779	8.812	4.426	2.014	1.1016	-0.6403	-1.1872
414MET	CG	780	8.614	4.418	1.933	0.5276	-0.1184	0.5964
414MET	HG1	781	8.617	4.347	2.016	2.0519	-0.6784	0.0945
414MET	HG2	782	8.53	4.483	1.958	0.0721	0.9542	-3.0273
414MET	SD	783	8.553	4.339	1.783	0.3528	0.2003	0.3072
414MET	CE	784	8.62	4.169	1.818	-0.7368	-0.3784	-0.2102
414MET	HE1	785	8.722	4.162	1.854	0.1155	0.0822	-2.3598
414MET	HE2	786	8.559	4.123	1.895	0.1963	-0.0565	0.7457
414MET	HE3	787	8.606	4.106	1.73	0.141	-2.4136	1.0672
414MET	C	788	8.719	4.683	2.073	-0.9102	0.6478	0.4386
414MET	O	789	8.616	4.739	2.082	0.0134	-0.5216	-0.5743
415GLU	N	790	8.81	4.669	2.173	0.2907	0.3166	0.4141
415GLU	H	791	8.9	4.628	2.154	0.2099	0.3145	0.0341
415GLU	CA	792	8.776	4.698	2.31	-0.0502	0.537	0.4853
415GLU	HA	793	8.684	4.643	2.329	-0.9785	2.121	0.778
415GLU	CB	794	8.895	4.641	2.395	-0.3519	-0.2626	0.059
415GLU	HB1	795	8.944	4.559	2.342	1.4107	-0.0995	1.3459
415GLU	HB2	796	8.978	4.71	2.377	-0.3801	-0.526	-1.1669
415GLU	CG	797	8.867	4.614	2.545	0.0862	0.4419	0.4481
415GLU	HG1	798	8.965	4.591	2.586	-0.1764	-0.8304	0.391
415GLU	HG2	799	8.84	4.709	2.592	3.763	2.1187	-0.5277
415GLU	CD	800	8.78	4.496	2.573	-0.0294	-0.7282	0.052
415GLU	OE1	801	8.749	4.418	2.484	0.0033	0.0351	0.1153
415GLU	OE2	802	8.744	4.486	2.696	-0.1386	-0.0088	0.2469
415GLU	C	803	8.745	4.852	2.34	0.3254	-0.8524	-0.4833
415GLU	O	804	8.673	4.89	2.433	-0.1095	-0.161	-0.234
416ILE	N	805	8.795	4.937	2.247	0.0323	0.6488	-0.3421
416ILE	H	806	8.854	4.91	2.17	0.7143	0.413	0.254
416ILE	CA	807	8.786	5.086	2.235	0.0823	-0.6366	0.6184
416ILE	HA	808	8.837	5.105	2.329	-2.4977	0.1336	1.974
416ILE	CB	809	8.862	5.138	2.117	0.0166	-0.1104	0.3313
416ILE	HB	810	8.806	5.105	2.029	1.6383	-0.3237	-0.6573
416ILE	CG1	811	8.991	5.064	2.1	-0.3899	0.4175	0.548
416ILE	HG11	812	9.036	5.051	2.199	-0.0946	0.0795	0.3744
416ILE	HG12	813	8.98	4.96	2.07	0.6836	0.5202	-0.2647
416ILE	CG2	814	8.868	5.299	2.121	-0.0221	0.5585	0.2301
416ILE	HG21	815	8.9	5.351	2.03	-1.7066	1.2304	-0.0213
416ILE	HG22	816	8.777	5.356	2.142	-1.4002	-0.4273	-2.5865
416ILE	HG23	817	8.939	5.323	2.2	-0.3585	1.822	0.1749
416ILE	CD	818	9.098	5.132	2.024	0.9103	0.0916	-0.2017
416ILE	HD1	819	9.187	5.069	2.017	0.3405	-0.6158	-1.698
416ILE	HD2	820	9.064	5.157	1.923	1.5254	-2.0879	-0.9991
416ILE	HD3	821	9.121	5.226	2.074	-2.2619	0.1214	1.4439
416ILE	C	822	8.638	5.13	2.233	0.3266	0.6606	-0.6783
416ILE	O	823	8.599	5.224	2.299	0.2775	0.0342	-0.1116
417ILE	N	824	8.555	5.05	2.166	-0.3328	0.312	0.5087
417ILE	H	825	8.594	4.962	2.136	-0.9938	0.6582	-1.5078
417ILE	CA	826	8.414	5.081	2.147	-0.7566	-0.0735	0.1682
417ILE	HA	827	8.389	5.183	2.179	3.1198	1.5903	-1.4805
417ILE	CB	828	8.396	5.063	1.994	-0.3999	-0.2277	0.6483
417ILE	HB	829	8.288	5.071	1.988	-0.3285	-0.2085	-1.4975
417ILE	CG1	830	8.421	4.92	1.926	0.1635	-0.5881	0.7733
417ILE	HG11	831	8.528	4.92	1.904	0.1156	1.1831	0.3473
417ILE	HG12	832	8.404	4.848	2.005	0.3209	0.7218	2.0362
417ILE	CG2	833	8.457	5.177	1.914	0.0371	0.2427	0.0909
417ILE	HG21	834	8.552	5.139	1.878	-0.8311	-2.6898	0.6439
417ILE	HG22	835	8.4	5.192	1.822	2.0621	1.7093	-1.0099
417ILE	HG23	836	8.47	5.272	1.966	-0.7859	-0.0415	0.8508
417ILE	CD	837	8.343	4.877	1.801	-0.0538	0.4778	0.0753
417ILE	HD1	838	8.236	4.872	1.821	-0.7193	-0.9198	-3.1309
417ILE	HD2	839	8.366	4.932	1.71	0.1587	-0.5174	-0.4893
417ILE	HD3	840	8.371	4.775	1.775	-0.5368	0.1329	0.8591
417ILE	C	841	8.322	4.978	2.234	-0.5524	0.0419	-0.3065
417ILE	O	842	8.201	4.964	2.204	-0.1267	0.1739	0.8137
418ARG	N	843	8.382	4.905	2.334	-0.5275	0.669	0.8188
418ARG	H	844	8.478	4.929	2.356	0.3052	-1.4836	-0.2134
418ARG	CA	845	8.32	4.835	2.44	-0.5584	0.2819	0.1239
418ARG	HA	846	8.213	4.827	2.418	-0.5039	1.626	-0.7366
418ARG	CB	847	8.396	4.702	2.451	0.7328	-0.137	0.5287
418ARG	HB1	848	8.393	4.653	2.354	-1.8922	-0.1958	0.5826
418ARG	HB2	849	8.501	4.72	2.475	0.5445	-0.8732	2.0246
418ARG	CG	850	8.328	4.609	2.547	0.4377	0.3217	-0.2489
418ARG	HG1	851	8.339	4.663	2.641	-1.8563	0.9036	-0.2541
418ARG	HG2	852	8.222	4.59	2.529	0.7173	-0.3799	-1.2081
418ARG	CD	853	8.412	4.483	2.571	-0.275	0.1968	0.0508
418ARG	HD1	854	8.486	4.463	2.493	-0.8125	1.1337	-0.7151
418ARG	HD2	855	8.477	4.512	2.654	-2.5974	-0.8966	2.4059
418ARG	NE	856	8.329	4.368	2.611	-0.4823	-0.2838	0.3589
418ARG	HE	857	8.281	4.378	2.699	-1.2836	0.4493	-0.1446
418ARG	CZ	858	8.32	4.251	2.559	0.4528	0.2758	0.071
418ARG	NH1	859	8.378	4.225	2.442	0.7352	-0.0843	0.3652
418ARG	HH11	860	8.422	4.301	2.391	-2.7963	1.5217	-0.5664
418ARG	HH12	861	8.387	4.133	2.402	-2.1956	-0.1857	-0.2672
418ARG	NH2	862	8.254	4.152	2.621	0.1616	-0.4418	-0.0749
418ARG	HH21	863	8.226	4.171	2.717	0.3438	2.9413	-0.5537
418ARG	HH22	864	8.231	4.062	2.581	-0.6504	-0.5843	0.6733
418ARG	C	865	8.338	4.915	2.569	-0.1124	-0.4393	-0.9695
418ARG	O	866	8.441	4.975	2.593	-0.3511	-0.1597	-0.6373
419GLY	N	867	8.232	4.924	2.656	0.196	-0.1401	0.1861
419GLY	H	868	8.149	4.872	2.633	1.4859	-1.7668	-1.0046
419GLY	CA	869	8.216	4.997	2.782	0.1993	-0.1424	0.3045
419GLY	HA1	870	8.203	4.913	2.85	-0.7684	-0.0343	0.2655
419GLY	HA2	871	8.311	5.047	2.799	-0.6461	2.2885	-1.5576
419GLY	C	872	8.098	5.097	2.785	0.2799	0.1729	-0.2751
419GLY	O	873	8.058	5.139	2.895	-0.0178	0.2224	-0.3413
420TRP	N	874	8.031	5.107	2.668	-0.4089	0.1587	0.402
420TRP	H	875	8.058	5.032	2.607	0.4182	-0.0095	0.963
420TRP	CA	876	7.902	5.175	2.636	0.1565	0.0124	-0.2171
420TRP	HA	877	7.911	5.283	2.64	-2.8311	0.3438	0.2528
420TRP	CB	878	7.858	5.143	2.493	0.2202	0.1714	0.1557
420TRP	HB1	879	7.905	5.053	2.454	0.7411	0.549	-0.1096
420TRP	HB2	880	7.749	5.146	2.489	-0.0176	-1.7258	2.6079
420TRP	CG	881	7.916	5.235	2.388	0.5584	-0.2191	0.1346
420TRP	CD1	882	8.047	5.25	2.369	0.4152	-0.2814	-0.0751
420TRP	HD1	883	8.132	5.214	2.424	-0.1321	-0.5259	0.632
420TRP	CD2	884	7.844	5.32	2.294	0.2728	-0.0107	-0.0454
420TRP	NE1	885	8.064	5.35	2.276	0.117	0.5212	-0.0839
420TRP	HE1	886	8.149	5.402	2.261	-1.2414	3.296	1.0598
420TRP	CE2	887	7.946	5.388	2.225	-0.2653	0.4203	1.1073
420TRP	CE3	888	7.71	5.336	2.254	0.9509	0.1826	-1.1757
420TRP	HE3	889	7.629	5.279	2.297	3.0759	-1.3113	1.1857
420TRP	CZ2	890	7.917	5.478	2.121	-0.1316	0.3173	0.3353
420TRP	HZ2	891	7.997	5.523	2.065	-0.4042	-1.4088	-1.5793
420TRP	CZ3	892	7.681	5.427	2.156	-0.2599	-0.8177	-0.357
420TRP	HZ3	893	7.576	5.445	2.14	0.0661	1.6451	-0.1947
420TRP	CH2	894	7.784	5.499	2.088	-0.9191	-0.5658	-0.4391
420TRP	HH2	895	7.749	5.583	2.029	0.0231	0.6163	0.6142
420TRP	C	896	7.795	5.143	2.748	0.8148	0.355	-0.0743
420TRP	O	897	7.717	5.234	2.786	0.2985	0.2981	0.113
421ALA	N	898	7.781	5.018	2.799	-0.4079	-0.3754	0.2228
421ALA	H	899	7.843	4.944	2.771	-1.7087	-2.2788	2.0781
421ALA	CA	900	7.681	4.978	2.895	0.5503	-0.4573	-0.0616
421ALA	HA	901	7.592	5.04	2.883	0.7008	-0.4494	-1.2245
421ALA	CB	902	7.656	4.828	2.881	-0.3206	-0.1958	-0.0516
421ALA	HB1	903	7.59	4.783	2.956	0.3271	-0.1618	0.5432
421ALA	HB2	904	7.616	4.795	2.785	-0.8829	1.0048	-0.2469
421ALA	HB3	905	7.752	4.78	2.896	0.6363	1.3696	-0.9572
421ALA	C	906	7.731	5.004	3.036	-0.2079	0.1251	0.1431
421ALA	O	907	7.647	5.003	3.125	0.3294	-0.3522	0.0841
422GLU	N	908	7.865	5.02	3.062	-0.0679	-0.6339	-0.2101
422GLU	H	909	7.922	5.013	2.979	-1.7745	2.0541	-1.7889
422GLU	CA	910	7.924	5.046	3.193	-0.3067	0.5447	0.114
422GLU	HA	911	7.865	5.001	3.272	0.748	1.8657	1.727
422GLU	CB	912	8.08	5.006	3.192	-0.4698	-0.5983	-0.2821
422GLU	HB1	913	8.109	4.915	3.139	0.7713	-0.1462	-0.3943
422GLU	HB2	914	8.147	5.081	3.15	1.3382	-2.7008	-1.3407
422GLU	CG	915	8.122	4.987	3.336	-0.0746	0.0331	-0.015
422GLU	HG1	916	8.229	4.967	3.33	-0.4702	-1.8502	-2.2776
422GLU	HG2	917	8.108	5.069	3.406	-1.3925	-0.7834	0.7228
422GLU	CD	918	8.072	4.858	3.401	-0.343	-0.2989	-0.6939
422GLU	OE1	919	7.99	4.866	3.49	-0.1528	0.0057	0.4288
422GLU	OE2	920	8.121	4.751	3.365	-0.0305	-0.1825	-0.3209
422GLU	C	921	7.914	5.199	3.217	0.0118	-0.4593	-0.8869
422GLU	O	922	7.921	5.243	3.335	-0.8692	-0.0395	0.1722
423LYS	N	923	7.893	5.277	3.112	-0.9441	-0.6688	0.7336
423LYS	H	924	7.869	5.239	3.021	2.0619	-0.7159	-0.1439
423LYS	CA	925	7.902	5.427	3.116	0.2846	-0.5175	0.3518
423LYS	HA	926	7.92	5.452	3.22	-3.582	-1.5481	1.4208
423LYS	CB	927	8.012	5.476	3.019	0.209	-0.0861	0.5777
423LYS	HB1	928	8.004	5.424	2.924	-2.2468	0.1699	0.5762
423LYS	HB2	929	7.997	5.581	2.994	2.3287	0.4314	1.2252
423LYS	CG	930	8.161	5.471	3.076	0.2638	-0.2317	0.4606
423LYS	HG1	931	8.163	5.534	3.165	0.377	-0.604	0.7228
423LYS	HG2	932	8.179	5.369	3.11	-0.1232	-0.754	-0.851
423LYS	CD	933	8.269	5.51	2.983	-0.8162	-0.5963	-0.2448
423LYS	HD1	934	8.258	5.609	2.94	-0.4847	-0.4335	0.0495
423LYS	HD2	935	8.363	5.501	3.036	-1.0369	-0.6467	0.1434
423LYS	CE	936	8.29	5.408	2.86	0.6922	-0.2191	-0.7877
423LYS	HE1	937	8.321	5.314	2.906	1.8725	0.834	0.6639
423LYS	HE2	938	8.195	5.385	2.812	0.5404	2.1194	-1.6924
423LYS	NZ	939	8.404	5.444	2.773	-0.0862	-0.4042	0.5634
423LYS	HZ1	940	8.398	5.536	2.731	-0.3749	-0.27	0.8867
423LYS	HZ2	941	8.5	5.446	2.804	-0.1403	-0.4265	0.7314
423LYS	HZ3	942	8.407	5.375	2.7	0.9183	0.5123	-0.2903
423LYS	C	943	7.771	5.5	3.093	0.1058	0.483	-0.4859
423LYS	O	944	7.754	5.602	3.163	-0.3604	0.35	0.5795
424ILE	N	945	7.682	5.458	2.996	-1.4158	0.8072	0.1949
424ILE	H	946	7.692	5.374	2.941	0.4857	-0.4138	2.2485
424ILE	CA	947	7.56	5.531	2.963	0.0136	-0.2095	0.6713
424ILE	HA	948	7.577	5.638	2.952	0.7416	-0.3048	0.8195
424ILE	CB	949	7.515	5.489	2.814	-0.2096	-0.0465	-0.3553
424ILE	HB	950	7.519	5.38	2.81	-1.8583	-0.2825	2.1815
424ILE	CG1	951	7.617	5.531	2.707	-0.2326	-0.3808	0.1096
424ILE	HG11	952	7.601	5.637	2.684	2.71	0.104	-0.0947
424ILE	HG12	953	7.717	5.535	2.75	-0.8358	0.6549	1.5048
424ILE	CG2	954	7.375	5.534	2.777	-0.054	0.2299	0.8498
424ILE	HG21	955	7.373	5.642	2.763	3.0733	0.3663	0.7331
424ILE	HG22	956	7.348	5.492	2.68	1.2804	0.0548	0.5421
424ILE	HG23	957	7.292	5.5	2.84	-2.1409	0.9154	-1.3661
424ILE	CD	958	7.605	5.453	2.573	-0.4755	0.2294	0.6016
424ILE	HD1	959	7.67	5.501	2.501	-0.0211	0.2384	1.0157
424ILE	HD2	960	7.655	5.356	2.584	0.4065	0.4881	-0.8774
424ILE	HD3	961	7.509	5.421	2.531	-0.8401	2.1049	-0.0584
424ILE	C	962	7.451	5.495	3.066	-1.0637	-1.4381	0.597
424ILE	O	963	7.458	5.38	3.102	-0.4042	-0.5648	0.9104
425PRO	N	964	7.368	5.589	3.116	-0.6402	-0.5297	0.8233
425PRO	CA	965	7.269	5.571	3.214	0.6168	1.4496	0.3731
425PRO	HA	966	7.315	5.503	3.285	1.9718	0.5164	-1.3469
425PRO	CB	967	7.227	5.699	3.277	0.1115	-0.2865	0.5022
425PRO	HB1	968	7.125	5.701	3.314	0.7527	-1.5746	2.4894
425PRO	HB2	969	7.292	5.702	3.364	-2.0239	-2.921	2.3823
425PRO	CG	970	7.255	5.798	3.165	-0.6655	0.2543	-0.1084
425PRO	HG1	971	7.167	5.796	3.102	-0.8721	-0.7802	0.1994
425PRO	HG2	972	7.282	5.9	3.194	-2.0768	0.3942	0.834
425PRO	CD	973	7.37	5.734	3.084	0.1517	-0.194	0.4254
425PRO	HD1	974	7.344	5.741	2.979	-0.3408	-0.2698	0.5387
425PRO	HD2	975	7.47	5.771	3.103	0.7746	-0.9771	-1.173
425PRO	C	976	7.152	5.494	3.148	-0.2666	-0.6785	0.0702
425PRO	O	977	7.118	5.529	3.036	0.4647	-0.1245	-1.1224
426GLY	N	978	7.098	5.388	3.214	-0.2524	0.2713	-0.1799
426GLY	H	979	7.127	5.363	3.307	0.6058	-1.3854	-0.8539
426GLY	CA	980	6.98	5.306	3.186	-0.0096	0.2399	0.4759
426GLY	HA1	981	6.909	5.313	3.269	-0.0505	2.0018	0.3223
426GLY	HA2	982	6.923	5.337	3.098	0.8191	-1.1996	-0.6024
426GLY	C	983	7.023	5.163	3.159	0.6186	-0.1083	0.2902
426GLY	O	984	6.94	5.085	3.11	-0.1782	0.3546	-0.7339
427PHE	N	985	7.142	5.119	3.193	0.0902	0.3745	0.017
427PHE	H	986	7.204	5.181	3.242	1.6176	-0.8396	-0.306
427PHE	CA	987	7.186	4.981	3.167	0.2933	-0.3799	-0.1537
427PHE	HA	988	7.122	4.924	3.099	-0.0211	1.9339	-1.9785
427PHE	CB	989	7.32	4.991	3.096	0.7747	0.6815	-0.3935
427PHE	HB1	990	7.395	5.058	3.138	-1.8674	2.2115	2.2321
427PHE	HB2	991	7.375	4.897	3.102	0.4881	0.5387	0.0074
427PHE	CG	992	7.314	5.017	2.946	-0.5187	-0.0099	-0.6056
427PHE	CD1	993	7.309	4.901	2.86	0.2595	1.0014	-0.3995
427PHE	HD1	994	7.297	4.806	2.91	1.9821	0.8746	-0.152
427PHE	CD2	995	7.303	5.141	2.889	-0.9695	-0.17	-0.2046
427PHE	HD2	996	7.3	5.233	2.946	0.2494	-0.8048	0.9574
427PHE	CE1	997	7.302	4.911	2.721	0.0555	0.2902	-0.2342
427PHE	HE1	998	7.291	4.82	2.663	-0.2848	0.0594	0.188
427PHE	CE2	999	7.283	5.149	2.749	-0.2332	-0.1332	-0.0807
427PHE	HE2	1000	7.279	5.251	2.712	-1.2933	-0.3512	-0.6162
427PHE	CZ	1001	7.289	5.039	2.664	0.8547	1.154	0.7371
427PHE	HZ	1002	7.27	5.049	2.558	1.3888	0.5221	0.5743
427PHE	C	1003	7.194	4.902	3.3	0.0243	-0.3497	0.296
427PHE	O	1004	7.169	4.783	3.291	0.1278	0.1618	-0.3878
428ALA	N	1005	7.223	4.965	3.417	-0.6934	-0.4885	0.2613
428ALA	H	1006	7.214	5.065	3.412	-0.3209	-0.507	-1.5402
428ALA	CA	1007	7.237	4.909	3.55	0.4745	-0.162	-0.7485
428ALA	HA	1008	7.318	4.836	3.546	0.4194	-0.2553	-0.249
428ALA	CB	1009	7.263	5.011	3.658	-0.5713	0.0322	0.297
428ALA	HB1	1010	7.18	5.081	3.655	-1.2831	-0.8155	-1.299
428ALA	HB2	1011	7.265	4.967	3.758	2.4676	0.2494	0.4095
428ALA	HB3	1012	7.36	5.059	3.647	-0.4166	-0.3037	0.1776
428ALA	C	1013	7.119	4.813	3.598	0.1697	-0.4915	0.4422
428ALA	O	1014	7.134	4.737	3.691	-0.015	-0.545	0.3006
429ASP	N	1015	7.005	4.818	3.532	0.2277	-0.2773	0.3846
429ASP	H	1016	7.007	4.882	3.454	-0.4882	-1.552	-0.734
429ASP	CA	1017	6.89	4.729	3.539	0.1432	0.5625	-0.1298
429ASP	HA	1018	6.855	4.72	3.642	0.7657	-1.3684	-0.0493
429ASP	CB	1019	6.771	4.784	3.449	-0.0115	0.9184	-0.2932
429ASP	HB1	1020	6.737	4.88	3.489	0.5689	1.379	-0.8986
429ASP	HB2	1021	6.805	4.799	3.347	0.2606	-1.9207	-0.6871
429ASP	CG	1022	6.65	4.69	3.461	-0.7171	-0.4137	-0.5461
429ASP	OD1	1023	6.582	4.688	3.561	0.4098	0.2874	0.5029
429ASP	OD2	1024	6.637	4.609	3.363	-0.6053	0.734	-0.2361
429ASP	C	1025	6.928	4.581	3.506	-0.1252	-0.1067	-0.0382
429ASP	O	1026	6.878	4.491	3.572	0.3469	-0.2998	-0.1695
430LEU	N	1027	7.017	4.563	3.409	-0.7977	-0.6522	-0.6394
430LEU	H	1028	7.057	4.651	3.379	2.7346	-1.7811	0.3162
430LEU	CA	1029	7.068	4.437	3.353	-0.4821	0.1008	-0.9318
430LEU	HA	1030	6.994	4.358	3.339	-0.3928	-0.2999	0.6816
430LEU	CB	1031	7.127	4.461	3.213	0.1964	0.5301	0.1935
430LEU	HB1	1032	7.203	4.539	3.219	1.3845	-0.5764	-0.0777
430LEU	HB2	1033	7.167	4.364	3.184	-2.1528	-0.776	1.0585
430LEU	CG	1034	7.028	4.492	3.098	-0.3194	-0.7327	1.0237
430LEU	HG	1035	6.97	4.578	3.132	-0.5298	-1.4088	2.4282
430LEU	CD1	1036	7.106	4.543	2.975	-0.8374	0.0289	0.097
430LEU	HD11	1037	7.049	4.537	2.883	-1.0369	1.1311	0.1314
430LEU	HD12	1038	7.123	4.651	2.981	-0.2301	-0.009	-0.8338
430LEU	HD13	1039	7.204	4.501	2.953	-1.2961	0.8473	-4.5852
430LEU	CD2	1040	6.939	4.386	3.042	0.1732	0.5122	0.1204
430LEU	HD21	1041	6.873	4.418	2.961	1.6631	-1.4284	-1.9716
430LEU	HD22	1042	6.997	4.31	2.989	-1.5621	-0.3282	-0.6786
430LEU	HD23	1043	6.88	4.336	3.119	1.2653	-0.3947	0.3989
430LEU	C	1044	7.182	4.398	3.453	0.5248	-0.6481	0.1824
430LEU	O	1045	7.273	4.485	3.474	-0.2975	-0.2452	-0.2444
431PRO	N	1046	7.192	4.277	3.502	-0.5476	-0.1276	-0.2111
431PRO	CA	1047	7.312	4.22	3.567	0.5962	-0.4666	-0.4594
431PRO	HA	1048	7.319	4.266	3.665	0.4469	0.1903	-0.7521
431PRO	CB	1049	7.287	4.068	3.581	-0.5216	0.692	-0.1707
431PRO	HB1	1050	7.332	4.021	3.494	0.5019	-0.2244	0.8347
431PRO	HB2	1051	7.341	4.025	3.665	-0.8201	-1.5154	-1.0338
431PRO	CG	1052	7.134	4.057	3.577	-0.6647	-0.1799	0.0875
431PRO	HG1	1053	7.101	3.96	3.541	0.4896	-1.065	1.2915
431PRO	HG2	1054	7.094	4.061	3.679	-0.7815	0.0435	0.034
431PRO	CD	1055	7.08	4.182	3.498	-0.1317	0.1878	-0.0142
431PRO	HD1	1056	7.06	4.149	3.396	-1.5111	-0.847	0.5631
431PRO	HD2	1057	6.983	4.209	3.54	-0.2095	0.0258	-0.0854
431PRO	C	1058	7.441	4.241	3.479	-0.9767	0.6682	-0.3288
431PRO	O	1059	7.431	4.242	3.358	0.7291	0.1209	0.5481
432LYS	N	1060	7.561	4.264	3.529	-0.5056	0.0531	0.7169
432LYS	H	1061	7.558	4.251	3.629	-0.903	-1.2688	0.554
432LYS	CA	1062	7.688	4.285	3.458	0.4284	-0.0001	0.0099
432LYS	HA	1063	7.675	4.383	3.414	1.3808	1.3696	2.5881
432LYS	CB	1064	7.8	4.325	3.552	-0.6975	-0.0927	-1.1767
432LYS	HB1	1065	7.829	4.24	3.613	-3.1965	-0.369	-0.2554
432LYS	HB2	1066	7.891	4.354	3.499	-1.0973	0.8882	-1.341
432LYS	CG	1067	7.771	4.433	3.652	0.2064	1.0122	-0.4765
432LYS	HG1	1068	7.721	4.512	3.597	-0.7378	0.7313	-0.0441
432LYS	HG2	1069	7.705	4.399	3.732	-1.2278	4.2258	-0.1462
432LYS	CD	1070	7.901	4.482	3.713	0.0539	0.3673	0.1167
432LYS	HD1	1071	7.885	4.505	3.819	1.2646	0.6839	0.2484
432LYS	HD2	1072	7.982	4.409	3.716	-0.6023	-0.4775	-1.5005
432LYS	CE	1073	7.956	4.609	3.641	0.1746	0.2435	0.2321
432LYS	HE1	1074	8.062	4.629	3.657	-0.0839	-0.2563	3.1308
432LYS	HE2	1075	7.943	4.592	3.534	-3.225	1.6805	0.2951
432LYS	NZ	1076	7.889	4.732	3.684	0.4701	0.2546	-0.1163
432LYS	HZ1	1077	7.92	4.8	3.616	0.4471	-0.608	-1.0157
432LYS	HZ2	1078	7.788	4.73	3.674	0.4984	1.5839	-0.8896
432LYS	HZ3	1079	7.911	4.781	3.769	-2.4989	0.4572	0.6477
432LYS	C	1080	7.732	4.187	3.353	0.771	-0.0919	1.0876
432LYS	O	1081	7.789	4.233	3.254	0.0529	0.1093	-0.3176
433ALA	N	1082	7.685	4.064	3.365	-0.1794	0.9431	0.5081
433ALA	H	1083	7.649	4.034	3.454	-0.2442	-0.6901	-0.052
433ALA	CA	1084	7.712	3.95	3.27	-0.0698	-0.451	0.0116
433ALA	HA	1085	7.815	3.947	3.234	-0.1746	-1.1685	-0.2347
433ALA	CB	1086	7.67	3.816	3.326	-0.2367	0.2441	-0.2584
433ALA	HB1	1087	7.703	3.729	3.269	0.7761	-0.2836	1.0884
433ALA	HB2	1088	7.71	3.802	3.426	-2.4735	-1.0905	0.5152
433ALA	HB3	1089	7.562	3.803	3.336	-0.5572	2.16	-0.8098
433ALA	C	1090	7.608	3.954	3.149	-0.4315	-0.6633	-0.1967
433ALA	O	1091	7.627	3.917	3.036	0.0472	-0.2296	0.0099
434ASP	N	1092	7.485	4.019	3.174	-0.3757	-0.0647	-0.2185
434ASP	H	1093	7.467	4.061	3.263	-0.8271	2.0958	-1.2603
434ASP	CA	1094	7.386	4.043	3.078	-0.3617	0.4189	0.5147
434ASP	HA	1095	7.382	3.968	2.999	-1.418	-0.4513	1.354
434ASP	CB	1096	7.246	4.044	3.148	0.2627	0.5115	-1.0762
434ASP	HB1	1097	7.266	4.069	3.252	-1.7265	-4.0975	0.6681
434ASP	HB2	1098	7.174	4.11	3.099	0.3362	1.9574	0.6482
434ASP	CG	1099	7.18	3.905	3.158	-0.0954	-0.7575	-0.5233
434ASP	OD1	1100	7.099	3.878	3.245	0.8318	0.3407	-0.6858
434ASP	OD2	1101	7.189	3.827	3.063	-0.6361	0.1732	0.3197
434ASP	C	1102	7.413	4.184	3.014	0.3468	-0.3884	0.1463
434ASP	O	1103	7.378	4.204	2.898	-0.283	0.045	-0.1249
435GLN	N	1104	7.474	4.281	3.08	-0.309	0.4023	0.1939
435GLN	H	1105	7.486	4.259	3.178	2.8219	0.701	-0.0304
435GLN	CA	1106	7.535	4.4	3.005	-0.6785	0.102	-0.4891
435GLN	HA	1107	7.46	4.46	2.953	-0.3249	0.1973	-0.8937
435GLN	CB	1108	7.599	4.499	3.109	0.1169	0.6322	0.6769
435GLN	HB1	1109	7.685	4.458	3.162	1.2543	0.7477	-1
435GLN	HB2	1110	7.648	4.583	3.058	0.7427	-1.3422	-2.2251
435GLN	CG	1111	7.492	4.545	3.214	-0.3452	0.1416	-0.3676
435GLN	HG1	1112	7.411	4.596	3.162	1.6277	1.8945	-1.8805
435GLN	HG2	1113	7.461	4.463	3.28	1.0069	-0.0135	0.1162
435GLN	CD	1114	7.554	4.643	3.326	0.0312	1.3129	0.7841
435GLN	OE1	1115	7.671	4.678	3.306	0.2975	-0.2216	0.5137
435GLN	NE2	1116	7.48	4.654	3.439	-0.3623	0.58	0.0618
435GLN	HE21	1117	7.39	4.608	3.443	0.0979	-0.2479	2.985
435GLN	HE22	1118	7.516	4.711	3.514	-1.2361	1.1083	0.0986
435GLN	C	1119	7.645	4.368	2.903	0.2998	0.6581	-0.1658
435GLN	O	1120	7.652	4.416	2.791	0.3393	-0.1333	0.4146
436ASP	N	1121	7.721	4.262	2.931	-0.3356	0.157	0.5184
436ASP	H	1122	7.707	4.213	3.018	1.8817	-2.7135	-0.5607
436ASP	CA	1123	7.845	4.227	2.86	-0.3387	-0.0366	0.4944
436ASP	HA	1124	7.88	4.321	2.819	0.6	-0.0993	1.1188
436ASP	CB	1125	7.929	4.157	2.965	0.5734	-0.712	-0.0268
436ASP	HB1	1126	7.935	4.22	3.055	0.2981	1.2214	-1.2933
436ASP	HB2	1127	7.89	4.06	2.996	-1.9948	0.035	-0.6976
436ASP	CG	1128	8.07	4.142	2.92	0.5087	0.2963	-0.2935
436ASP	OD1	1129	8.13	4.244	2.89	-0.1308	-0.3734	-0.306
436ASP	OD2	1130	8.119	4.029	2.904	0.2726	0.3674	-0.2597
436ASP	C	1131	7.81	4.121	2.75	-0.001	0.2055	-0.3506
436ASP	O	1132	7.88	4.11	2.647	-0.0711	0.6944	-0.4525
437LEU	N	1133	7.699	4.053	2.767	-0.469	0.1883	0.1179
437LEU	H	1134	7.667	4.047	2.862	0.2416	-0.7787	0.3047
437LEU	CA	1135	7.628	3.967	2.668	-0.0482	0.2617	-0.0288
437LEU	HA	1136	7.69	3.883	2.638	0.2206	-0.1115	1.466
437LEU	CB	1137	7.499	3.907	2.733	0.1507	0.0333	-0.17
437LEU	HB1	1138	7.54	3.822	2.789	0.2786	-0.0306	-0.36
437LEU	HB2	1139	7.455	3.978	2.803	0.8524	-0.6963	1.0451
437LEU	CG	1140	7.396	3.85	2.635	0.0394	0.2291	-0.0955
437LEU	HG	1141	7.361	3.935	2.577	-0.4451	0.811	1.0204
437LEU	CD1	1142	7.454	3.742	2.537	-1.1051	-0.4015	-0.1339
437LEU	HD11	1143	7.545	3.782	2.492	1.7315	-1.4238	4.115
437LEU	HD12	1144	7.48	3.655	2.597	-0.3411	0.9947	1.6573
437LEU	HD13	1145	7.38	3.714	2.462	-0.1575	1.9686	-2.078
437LEU	CD2	1146	7.28	3.797	2.714	-0.2928	-0.093	-0.431
437LEU	HD21	1147	7.189	3.795	2.654	0.114	-0.1825	-1.0626
437LEU	HD22	1148	7.296	3.694	2.747	1.5974	-0.1305	-1.3272
437LEU	HD23	1149	7.253	3.856	2.801	-0.9579	0.4848	-1.0196
437LEU	C	1150	7.608	4.05	2.536	-0.8728	-0.3468	0.3438
437LEU	O	1151	7.651	4.007	2.424	-0.6424	0.1663	-0.5463
438LEU	N	1152	7.553	4.174	2.546	-0.7325	0.7628	-0.0005
438LEU	H	1153	7.522	4.204	2.638	0.729	1.1158	0.4052
438LEU	CA	1154	7.518	4.27	2.441	-0.3363	0.1175	-0.283
438LEU	HA	1155	7.455	4.224	2.364	-1.4948	-1.5333	1.5832
438LEU	CB	1156	7.439	4.387	2.504	-0.1935	-0.1841	0.0505
438LEU	HB1	1157	7.518	4.428	2.568	-0.9987	1.1976	0.2102
438LEU	HB2	1158	7.415	4.454	2.421	-3.1046	-3.9666	-2.4842
438LEU	CG	1159	7.3	4.354	2.565	0.525	-0.8518	-0.0437
438LEU	HG	1160	7.299	4.27	2.635	-0.4665	-0.2057	0.7433
438LEU	CD1	1161	7.25	4.48	2.633	0.0416	-0.7213	-0.3263
438LEU	HD11	1162	7.156	4.462	2.685	-0.2489	-1.3662	-1.0651
438LEU	HD12	1163	7.328	4.509	2.703	-0.8857	-2.3949	1.478
438LEU	HD13	1164	7.246	4.569	2.57	-0.9098	0.9456	1.9474
438LEU	CD2	1165	7.196	4.298	2.47	0.5758	-0.0495	0.3975
438LEU	HD21	1166	7.189	4.362	2.382	0.6783	1.645	1.5535
438LEU	HD22	1167	7.219	4.194	2.451	-0.3584	0.0745	-1.7002
438LEU	HD23	1168	7.095	4.307	2.512	1.0991	1.8189	1.4123
438LEU	C	1169	7.63	4.317	2.348	0.2865	-0.5515	-0.3386
438LEU	O	1170	7.607	4.38	2.244	0.9536	-0.5123	-0.0341
439PHE	N	1171	7.754	4.274	2.373	-0.5677	-0.3484	-0.3814
439PHE	H	1172	7.765	4.224	2.46	-0.1874	-2.0608	-1.3761
439PHE	CA	1173	7.873	4.3	2.288	-0.2685	-0.6061	-0.9879
439PHE	HA	1174	7.853	4.349	2.193	-0.4843	-0.8945	-1.0935
439PHE	CB	1175	7.963	4.405	2.358	0.2509	0.317	0.7933
439PHE	HB1	1176	7.897	4.485	2.393	-0.2198	0.4784	-0.4063
439PHE	HB2	1177	8.014	4.375	2.45	0.5125	0.6758	0.7669
439PHE	CG	1178	8.062	4.472	2.269	0.4796	0.1016	0.997
439PHE	CD1	1179	8.171	4.396	2.217	0.3079	0.1904	0.1854
439PHE	HD1	1180	8.193	4.293	2.242	-0.5858	-0.0039	0.2044
439PHE	CD2	1181	8.047	4.608	2.235	-0.4981	0.6886	-0.8488
439PHE	HD2	1182	7.959	4.661	2.267	-0.3982	0.5972	-0.4149
439PHE	CE1	1183	8.257	4.456	2.123	-0.2406	-0.2852	-0.1956
439PHE	HE1	1184	8.345	4.41	2.078	-0.4556	1.0374	-2.0831
439PHE	CE2	1185	8.139	4.664	2.142	0.0332	0.4435	-0.0336
439PHE	HE2	1186	8.136	4.762	2.097	2.4142	0.4281	-0.3278
439PHE	CZ	1187	8.235	4.589	2.085	-0.0264	0.4159	-0.3054
439PHE	HZ	1188	8.296	4.617	2.001	-0.6853	-0.5648	-1.1328
439PHE	C	1189	7.941	4.162	2.268	-0.334	1.2056	0.5173
439PHE	O	1190	8.001	4.141	2.161	-0.2907	-0.6928	-0.0303
440GLU	N	1191	7.925	4.061	2.357	-0.0236	-0.0557	0.7057
440GLU	H	1192	7.883	4.084	2.446	-0.184	0.3723	0.5226
440GLU	CA	1193	7.993	3.936	2.34	-0.4617	0.1797	0.3546
440GLU	HA	1194	8.097	3.946	2.31	0.1027	-1.9206	1.4025
440GLU	CB	1195	8.005	3.876	2.482	-0.2954	-0.3974	0.2976
440GLU	HB1	1196	8.043	3.957	2.544	-1.0288	-0.0282	0.2816
440GLU	HB2	1197	7.9	3.85	2.501	-1.2457	1.6914	-1.5999
440GLU	CG	1198	8.098	3.749	2.5	-0.7425	-0.4863	0.3489
440GLU	HG1	1199	8.056	3.702	2.589	1.2139	-0.968	1.0696
440GLU	HG2	1200	8.09	3.678	2.417	0.3318	-0.9391	0.6097
440GLU	CD	1201	8.243	3.793	2.52	-0.3881	0.7416	-0.1598
440GLU	OE1	1202	8.315	3.703	2.565	-0.9888	-0.2866	-0.1442
440GLU	OE2	1203	8.28	3.907	2.497	-0.7248	-0.032	0.145
440GLU	C	1204	7.918	3.852	2.238	0.1931	1.0393	0.1069
440GLU	O	1205	7.957	3.74	2.209	0.0129	0.7097	-0.3501
441SER	N	1206	7.815	3.905	2.177	0.021	0.3896	0.5218
441SER	H	1207	7.787	3.992	2.22	2.036	0.6632	1.3895
441SER	CA	1208	7.726	3.859	2.07	-0.5105	-0.2564	0.0343
441SER	HA	1209	7.766	3.773	2.016	-0.6191	-0.0248	-0.4195
441SER	CB	1210	7.599	3.798	2.138	-0.7473	0.0835	0.2824
441SER	HB1	1211	7.538	3.753	2.059	0.0977	2.0195	-1.5515
441SER	HB2	1212	7.623	3.723	2.214	-0.9565	1.4294	1.7112
441SER	OG	1213	7.527	3.905	2.207	-0.0338	-0.2724	0.2287
441SER	HG	1214	7.578	3.939	2.279	2.5845	-0.2403	-1.4779
441SER	C	1215	7.707	3.963	1.957	0.4557	0.3389	-0.0374
441SER	O	1216	7.619	3.943	1.871	0.1245	-0.0816	-0.0321
442ALA	N	1217	7.773	4.079	1.968	-0.2249	-0.0682	-0.1501
442ALA	H	1218	7.826	4.086	2.053	-3.9384	1.1313	2.3522
442ALA	CA	1219	7.758	4.194	1.875	0.1365	-0.2805	-0.0009
442ALA	HA	1220	7.714	4.143	1.788	-3.1595	-0.4434	1.6279
442ALA	CB	1221	7.665	4.296	1.935	-0.2033	0.0008	0.0319
442ALA	HB1	1222	7.575	4.251	1.977	-1.0508	-0.6683	-2.3512
442ALA	HB2	1223	7.721	4.354	2.008	-1.6253	0.93	0.4244
442ALA	HB3	1224	7.64	4.375	1.864	-0.6946	0.3611	0.5912
442ALA	C	1225	7.882	4.257	1.815	0.488	0.0174	0.057
442ALA	O	1226	7.879	4.333	1.72	-0.0156	0.4057	0.4774
443PHE	N	1227	7.998	4.221	1.868	-0.4487	0.7018	-0.0699
443PHE	H	1228	7.992	4.144	1.934	-0.5384	-1.7578	-2.7514
443PHE	CA	1229	8.142	4.265	1.838	0.8585	-0.1527	0.7133
443PHE	HA	1230	8.157	4.36	1.889	2.166	-0.47	0.938
443PHE	CB	1231	8.237	4.163	1.895	0.9496	-0.055	0.0145
443PHE	HB1	1232	8.337	4.202	1.879	0.5342	0.5019	-1.3728
443PHE	HB2	1233	8.229	4.153	2.003	1.3293	-0.1634	0.0345
443PHE	CG	1234	8.227	4.024	1.835	-0.0999	0.475	0.1992
443PHE	CD1	1235	8.312	3.993	1.729	0.3406	0.6451	-0.6762
443PHE	HD1	1236	8.373	4.071	1.686	1.0575	0.6661	0.3365
443PHE	CD2	1237	8.148	3.926	1.891	-0.1214	-0.1037	-0.4148
443PHE	HD2	1238	8.087	3.946	1.978	2.0774	-3.6233	2.2362
443PHE	CE1	1239	8.305	3.864	1.667	0.2235	-0.1593	-0.1018
443PHE	HE1	1240	8.36	3.847	1.576	1.2196	0.165	0.4257
443PHE	CE2	1241	8.156	3.791	1.848	-0.5834	-0.182	-0.1726
443PHE	HE2	1242	8.099	3.708	1.887	0.5624	-1.0919	-0.3472
443PHE	CZ	1243	8.234	3.759	1.73	-0.2454	-0.3843	-0.2698
443PHE	HZ	1244	8.241	3.659	1.691	1.8588	-0.5026	0.324
443PHE	C	1245	8.174	4.31	1.697	-0.4355	-0.4045	0.2208
443PHE	O	1246	8.182	4.43	1.668	0.519	-0.1226	-0.5458
444LEU	N	1247	8.173	4.23	1.596	-0.3008	-0.193	0.6637
444LEU	H	1248	8.135	4.139	1.621	-0.7886	-0.1949	-0.0722
444LEU	CA	1249	8.206	4.266	1.459	-0.0676	0.4301	-0.3236
444LEU	HA	1250	8.298	4.325	1.458	-0.049	0.3996	-1.4104
444LEU	CB	1251	8.233	4.133	1.377	-0.2916	0.9399	0.2338
444LEU	HB1	1252	8.268	4.06	1.451	-2.825	0.4801	1.0687
444LEU	HB2	1253	8.14	4.085	1.348	-0.8056	2.0927	-0.0823
444LEU	CG	1254	8.339	4.153	1.263	-0.2916	0.6694	0.5688
444LEU	HG	1255	8.31	4.246	1.213	0.2327	0.0535	-0.9432
444LEU	CD1	1256	8.484	4.171	1.319	-1.2355	-0.2984	-0.2547
444LEU	HD11	1257	8.536	4.218	1.235	1.5119	-0.7683	1.1074
444LEU	HD12	1258	8.501	4.247	1.396	0.7709	-2.0947	1.1866
444LEU	HD13	1259	8.551	4.087	1.335	-2.0121	-1.2427	-1.6898
444LEU	CD2	1260	8.327	4.036	1.171	0.0302	0.3335	0.2998
444LEU	HD21	1261	8.36	3.945	1.222	-0.5914	-0.8079	-1.2516
444LEU	HD22	1262	8.226	4.038	1.132	0.7592	-0.1048	-1.7026
444LEU	HD23	1263	8.384	4.036	1.078	0.0088	0.016	0.2847
444LEU	C	1264	8.097	4.353	1.392	1.1182	0.4274	-0.5291
444LEU	O	1265	8.119	4.444	1.317	0.0515	0.0114	0.6128
445GLU	N	1266	7.97	4.331	1.428	0.5937	-0.2463	-0.0708
445GLU	H	1267	7.963	4.278	1.514	1.2881	1.0307	0.8091
445GLU	CA	1268	7.848	4.399	1.392	0.1379	0.1535	1.1281
445GLU	HA	1269	7.836	4.394	1.284	-1.7173	-1.1338	1.3349
445GLU	CB	1270	7.728	4.324	1.451	-0.4247	0.7861	0.288
445GLU	HB1	1271	7.748	4.217	1.457	2.0129	0.8868	-3.0352
445GLU	HB2	1272	7.713	4.367	1.55	1.0077	-0.6445	1.1649
445GLU	CG	1273	7.593	4.358	1.387	0.2763	-0.0359	0.7651
445GLU	HG1	1274	7.555	4.46	1.4	0.0213	0.1614	-1.2015
445GLU	HG2	1275	7.591	4.341	1.279	0.5499	1.3972	0.5153
445GLU	CD	1276	7.479	4.271	1.432	-0.5444	0.8444	-0.1857
445GLU	OE1	1277	7.39	4.33	1.49	1.5439	0.2771	0.5728
445GLU	OE2	1278	7.488	4.145	1.433	-0.1004	0.1195	0.2559
445GLU	C	1279	7.845	4.548	1.434	0.0255	0.0041	-0.4578
445GLU	O	1280	7.787	4.635	1.366	0.1375	-0.0607	0.4422
446LEU	N	1281	7.898	4.579	1.553	0.405	0.2235	0.2102
446LEU	H	1282	7.924	4.495	1.601	1.0165	-0.6466	-1.5371
446LEU	CA	1283	7.935	4.703	1.613	-0.3338	-0.3837	-0.4786
446LEU	HA	1284	7.858	4.776	1.589	-2.4971	-2.0933	0.9385
446LEU	CB	1285	7.945	4.684	1.771	0.3354	0.295	0.322
446LEU	HB1	1286	8.021	4.607	1.78	-0.1438	-0.2974	-0.6301
446LEU	HB2	1287	7.981	4.778	1.813	1.2895	0.3532	-0.6015
446LEU	CG	1288	7.804	4.647	1.831	0.0651	0.0934	0.2406
446LEU	HG	1289	7.775	4.548	1.794	1.2712	-0.6102	1.1233
446LEU	CD1	1290	7.816	4.636	1.981	-0.0325	-0.3962	-0.009
446LEU	HD11	1291	7.718	4.613	2.022	0.2808	-0.9212	0.4683
446LEU	HD12	1292	7.888	4.558	2.005	-1.2878	-2.119	-1.5523
446LEU	HD13	1293	7.848	4.731	2.024	-0.2225	-0.5762	0.5384
446LEU	CD2	1294	7.691	4.74	1.796	0.3655	-0.2276	-0.2586
446LEU	HD21	1295	7.674	4.745	1.688	3.9418	1.5346	-0.8922
446LEU	HD22	1296	7.599	4.707	1.844	-0.2099	-0.1884	-1.2987
446LEU	HD23	1297	7.708	4.844	1.823	-1.2948	0.5098	-1.8573
446LEU	C	1298	8.06	4.757	1.548	-0.0404	0.0928	0.0791
446LEU	O	1299	8.052	4.873	1.507	-0.302	0.1497	0.387
447PHE	N	1300	8.163	4.672	1.515	0.77	-0.0987	-0.509
447PHE	H	1301	8.161	4.579	1.555	1.9569	0.825	1.9203
447PHE	CA	1302	8.289	4.718	1.453	0.3496	-0.6539	0.6689
447PHE	HA	1303	8.33	4.796	1.516	3.2622	-1.3134	-0.2447
447PHE	CB	1304	8.397	4.607	1.451	0.1246	0.1978	-1.0247
447PHE	HB1	1305	8.384	4.551	1.543	0.2861	3.4494	1.1536
447PHE	HB2	1306	8.369	4.538	1.371	0.1873	-3.5095	1.8949
447PHE	CG	1307	8.543	4.64	1.429	0.182	-0.2894	0.4309
447PHE	CD1	1308	8.593	4.662	1.301	-0.2572	-0.2791	0.1495
447PHE	HD1	1309	8.522	4.703	1.231	0.0604	0.8639	0.4736
447PHE	CD2	1310	8.633	4.612	1.536	-0.1632	-0.8859	-0.5498
447PHE	HD2	1311	8.592	4.593	1.634	-0.0028	-0.9031	-0.4855
447PHE	CE1	1312	8.734	4.662	1.279	-0.4861	0.6968	-0.049
447PHE	HE1	1313	8.78	4.681	1.184	-1.2189	-1.1065	-0.8145
447PHE	CE2	1314	8.769	4.626	1.518	-0.682	-0.3704	0.6825
447PHE	HE2	1315	8.828	4.627	1.609	1.0154	0.9925	-0.3523
447PHE	CZ	1316	8.819	4.639	1.384	-1.4922	0.4413	-0.9213
447PHE	HZ	1317	8.925	4.633	1.362	-0.9511	-1.9697	1.7319
447PHE	C	1318	8.266	4.779	1.311	-0.5056	-0.7278	0.3957
447PHE	O	1319	8.314	4.892	1.281	0.3921	-0.6286	-0.1428
448VAL	N	1320	8.19	4.714	1.224	-0.2358	-0.503	-0.2784
448VAL	H	1321	8.149	4.63	1.261	0.1203	-1.636	-2.3246
448VAL	CA	1322	8.175	4.742	1.084	-0.0142	0.1895	0.6493
448VAL	HA	1323	8.271	4.758	1.035	-0.3643	-2.2433	-1.0158
448VAL	CB	1324	8.11	4.622	1.009	0.4487	-0.1737	0.216
448VAL	HB	1325	8.086	4.64	0.904	1.058	0.0998	0.1203
448VAL	CG1	1326	8.201	4.501	0.992	0.5019	0.2547	0.0781
448VAL	HG11	1327	8.151	4.417	0.944	0.5602	0.2547	0.0168
448VAL	HG12	1328	8.29	4.535	0.94	-1.4718	3.5762	-1.423
448VAL	HG13	1329	8.225	4.459	1.09	-0.94	-0.9869	-0.0597
448VAL	CG2	1330	7.977	4.571	1.078	-0.3004	0.1927	-0.4191
448VAL	HG21	1331	7.952	4.471	1.043	0.3666	-0.6203	1.3254
448VAL	HG22	1332	7.974	4.576	1.187	-0.8947	-0.2602	-0.4091
448VAL	HG23	1333	7.89	4.634	1.059	-0.7132	0.5487	2.2636
448VAL	C	1334	8.08	4.87	1.074	0.3159	-0.4597	0.1301
448VAL	O	1335	8.11	4.965	0.996	0.2019	-0.1661	0.6457
449LEU	N	1336	7.973	4.873	1.149	0.1227	0.0864	-0.4543
449LEU	H	1337	7.959	4.799	1.216	-0.0115	-1.4768	-2.1227
449LEU	CA	1338	7.88	4.979	1.164	0.1911	-0.9037	0.5594
449LEU	HA	1339	7.819	4.982	1.074	-1.1589	-0.4731	1.4665
449LEU	CB	1340	7.775	4.939	1.275	-0.2167	0.167	0.4809
449LEU	HB1	1341	7.726	4.846	1.245	0.9323	-0.9119	1.8069
449LEU	HB2	1342	7.828	4.903	1.363	0.0022	0.3757	0.4358
449LEU	CG	1343	7.66	5.028	1.317	0.1836	-0.589	-0.3424
449LEU	HG	1344	7.624	5.082	1.229	-1.8842	-0.0714	0.7662
449LEU	CD1	1345	7.547	4.938	1.368	-0.1941	-0.2995	0.1485
449LEU	HD11	1346	7.522	4.872	1.285	-0.198	-0.549	0.3485
449LEU	HD12	1347	7.58	4.88	1.454	1.2674	0.5663	0.2061
449LEU	HD13	1348	7.452	4.989	1.381	1.8387	3.79	0.7954
449LEU	CD2	1349	7.705	5.122	1.421	0.2653	-0.3215	0.2549
449LEU	HD21	1350	7.743	5.075	1.512	1.0441	-0.9966	-0.4005
449LEU	HD22	1351	7.778	5.195	1.388	-0.789	0.6944	0.1221
449LEU	HD23	1352	7.621	5.183	1.453	0.5872	0.6138	-0.6377
449LEU	C	1353	7.946	5.118	1.18	-0.4853	-0.4429	0.511
449LEU	O	1354	7.925	5.218	1.116	0.3085	-0.5215	0.3115
450ARG	N	1355	8.03	5.119	1.286	0.117	-0.1244	-0.6727
450ARG	H	1356	8.036	5.033	1.338	1.3065	0.0194	-0.5414
450ARG	CA	1357	8.095	5.237	1.332	0.5448	0.0214	-0.1
450ARG	HA	1358	8.023	5.318	1.33	3.0017	2.363	0.2788
450ARG	CB	1359	8.135	5.216	1.48	-0.2725	-0.5724	0.4486
450ARG	HB1	1360	8.193	5.125	1.497	-0.6035	-1.1733	-1.3694
450ARG	HB2	1361	8.195	5.301	1.512	0.3342	-1.1808	0.9763
450ARG	CG	1362	8.017	5.209	1.582	-0.1523	0.3773	0.0218
450ARG	HG1	1363	7.943	5.286	1.564	-0.964	-0.1364	1.0743
450ARG	HG2	1364	7.975	5.113	1.551	1.8817	-0.3384	-0.7185
450ARG	CD	1365	8.068	5.185	1.721	-0.012	0.4127	-0.8457
450ARG	HD1	1366	7.981	5.155	1.779	1.4069	0.1134	1.193
450ARG	HD2	1367	8.136	5.101	1.731	-1.2054	-0.3329	1.5808
450ARG	NE	1368	8.12	5.311	1.774	-0.0386	0.2324	0.3743
450ARG	HE	1369	8.166	5.376	1.712	-0.1324	0.8651	0.9617
450ARG	CZ	1370	8.131	5.327	1.904	-0.2407	-0.6849	0.2379
450ARG	NH1	1371	8.066	5.245	1.989	-0.848	-0.0045	-0.5859
450ARG	HH11	1372	8.025	5.155	1.967	-1.5567	-0.1137	1.0169
450ARG	HH12	1373	8.069	5.256	2.09	-1.4795	1.8244	-0.7352
450ARG	NH2	1374	8.214	5.424	1.946	0.3501	0.5311	-0.5496
450ARG	HH21	1375	8.237	5.436	2.044	-0.5475	-2.0672	0.0513
450ARG	HH22	1376	8.27	5.478	1.882	1.3954	0.2972	0.1358
450ARG	C	1377	8.217	5.272	1.245	-0.0614	-0.0303	0.7794
450ARG	O	1378	8.264	5.381	1.262	-0.1227	0.0092	-0.009
451LEU	N	1379	8.257	5.187	1.147	0.1097	0.0877	0.222
451LEU	H	1380	8.195	5.108	1.131	-0.8253	-0.3301	4.5098
451LEU	CA	1381	8.355	5.211	1.041	0.3372	0.7243	0.0078
451LEU	HA	1382	8.409	5.3	1.072	-1.7533	1.2699	2.4622
451LEU	CB	1383	8.444	5.085	1.036	-0.2694	0.2631	0.8214
451LEU	HB1	1384	8.475	5.051	1.134	-1.9192	1.1346	1.6839
451LEU	HB2	1385	8.376	5.011	0.994	-0.4619	0.9137	-0.0692
451LEU	CG	1386	8.572	5.105	0.946	-0.128	-0.3292	-0.322
451LEU	HG	1387	8.58	5.208	0.91	-5.3812	0.2241	-0.7414
451LEU	CD1	1388	8.7	5.069	1.028	0.4012	0.7383	-0.2363
451LEU	HD11	1389	8.69	4.964	1.057	0.1168	0.8648	0.1165
451LEU	HD12	1390	8.794	5.083	0.974	0.227	3.0062	-0.0411
451LEU	HD13	1391	8.709	5.132	1.116	1.5954	-2.6137	2.2408
451LEU	CD2	1392	8.572	5.026	0.819	0.6171	-0.604	-0.5379
451LEU	HD21	1393	8.671	5.017	0.776	-0.2469	2.1587	-3.4814
451LEU	HD22	1394	8.536	4.925	0.841	-1.177	-0.2322	-1.5111
451LEU	HD23	1395	8.509	5.075	0.745	-0.5914	-1.3558	-0.0494
451LEU	C	1396	8.296	5.245	0.903	0.3384	-0.0342	0.0529
451LEU	O	1397	8.359	5.329	0.836	0.5019	0.0723	0.0085
452ALA	N	1398	8.174	5.201	0.874	-0.0354	0.204	0.3337
452ALA	H	1399	8.134	5.144	0.947	-0.5561	0.158	0.0219
452ALA	CA	1400	8.081	5.254	0.766	-0.1386	-0.0059	0.7997
452ALA	HA	1401	8.127	5.222	0.672	-1.0813	1.9179	-0.3775
452ALA	CB	1402	7.961	5.171	0.774	-0.2753	0.8081	-0.3929
452ALA	HB1	1403	7.901	5.187	0.685	-0.9364	-0.8656	-0.2885
452ALA	HB2	1404	7.98	5.065	0.79	-1.2943	0.9323	2.0202
452ALA	HB3	1405	7.895	5.217	0.847	1.7771	2.7916	0.3388
452ALA	C	1406	8.053	5.405	0.777	-0.8509	-0.051	-0.0864
452ALA	O	1407	8.015	5.477	0.685	0.0007	0.4489	-0.2165
453TYR	N	1408	8.094	5.457	0.894	-0.3352	0.0292	0.1729
453TYR	H	1409	8.163	5.399	0.94	0.2811	0.71	0.1189
453TYR	CA	1410	8.085	5.593	0.933	0.3572	0.7823	-0.0319
453TYR	HA	1411	8.06	5.66	0.85	-1.1483	0.671	0.3
453TYR	CB	1412	7.961	5.609	1.028	0.5502	0.5508	-0.1865
453TYR	HB1	1413	7.87	5.578	0.978	2.17	1.6716	-4.2779
453TYR	HB2	1414	7.969	5.554	1.121	0.1528	-0.4633	-0.7464
453TYR	CG	1415	7.936	5.752	1.065	-0.1555	0.771	-0.1489
453TYR	CD1	1416	7.873	5.837	0.968	0.0702	-0.2291	-0.6003
453TYR	HD1	1417	7.85	5.794	0.872	1.3029	-1.3828	-0.4146
453TYR	CD2	1418	7.953	5.792	1.196	0.8997	0.0433	-0.513
453TYR	HD2	1419	8.003	5.729	1.268	-0.8565	-0.2608	0.4945
453TYR	CE1	1420	7.833	5.966	1.004	0.0869	0.4742	0.0384
453TYR	HE1	1421	7.782	6.028	0.932	0.275	0.1218	-0.403
453TYR	CE2	1422	7.92	5.924	1.227	0.1724	-0.2252	0.0449
453TYR	HE2	1423	7.923	5.963	1.328	0.8442	-0.5812	0.1633
453TYR	CZ	1424	7.869	6.013	1.13	0.0245	0.2669	-0.3184
453TYR	OH	1425	7.823	6.128	1.172	0.1245	0.4349	-0.1164
453TYR	HH	1426	7.751	6.173	1.13	-0.1932	1.2722	1.2741
453TYR	C	1427	8.221	5.631	0.996	-0.4143	-0.1313	0.559
453TYR	O	1428	8.221	5.696	1.101	0.276	0.3854	0.2252
454ARG	N	1429	8.345	5.591	0.941	-0.2139	-0.6207	-0.2293
454ARG	H	1430	8.334	5.545	0.851	-2.2878	-1.022	0.1779
454ARG	CA	1431	8.475	5.634	0.978	-0.0618	-0.3993	0.0514
454ARG	HA	1432	8.473	5.742	0.993	-2.1721	-0.1956	-1.3348
454ARG	CB	1433	8.524	5.565	1.111	-0.1035	0.2244	0.3136
454ARG	HB1	1434	8.438	5.538	1.173	0.2241	-1.6015	0.0198
454ARG	HB2	1435	8.582	5.475	1.093	0.6794	0.7257	0.3022
454ARG	CG	1436	8.598	5.663	1.207	0.8769	-0.4747	0.0688
454ARG	HG1	1437	8.659	5.727	1.144	0.257	-2.0024	-2.2248
454ARG	HG2	1438	8.531	5.739	1.248	1.2348	0.8381	-1.6358
454ARG	CD	1439	8.684	5.595	1.317	-0.4224	0.2632	-0.0532
454ARG	HD1	1440	8.767	5.534	1.279	0.289	0.525	1.023
454ARG	HD2	1441	8.725	5.669	1.386	-0.4999	-0.4508	0.7802
454ARG	NE	1442	8.599	5.518	1.406	0.3196	-0.031	-0.1388
454ARG	HE	1443	8.55	5.574	1.474	1.8111	1.194	-0.0307
454ARG	CZ	1444	8.571	5.388	1.392	-0.2348	-0.0274	0.4482
454ARG	NH1	1445	8.633	5.311	1.295	0.064	0.7336	-0.5356
454ARG	HH11	1446	8.712	5.338	1.238	-0.4889	0.3449	-1.5074
454ARG	HH12	1447	8.609	5.214	1.28	-0.5856	0.9886	-1.2032
454ARG	NH2	1448	8.486	5.341	1.474	-0.5285	0.5688	0.0569
454ARG	HH21	1449	8.443	5.391	1.55	0.6569	1.0835	0.4266
454ARG	HH22	1450	8.468	5.242	1.47	0.7187	0.3275	-0.1405
454ARG	C	1451	8.564	5.616	0.855	-0.4037	0.156	0.7417
454ARG	O	1452	8.678	5.577	0.864	-0.5832	0.1541	0.2615
455SER	N	1453	8.505	5.625	0.733	0.0469	0.555	-0.4154
455SER	H	1454	8.419	5.679	0.724	-0.4599	0.1421	1.5151
455SER	CA	1455	8.573	5.609	0.605	-0.1643	0.2665	-1.0318
455SER	HA	1456	8.676	5.646	0.606	-0.472	1.202	0.752
455SER	CB	1457	8.574	5.455	0.581	0.5597	-0.5435	-0.1045
455SER	HB1	1458	8.611	5.434	0.48	-0.3956	-0.6152	-0.4424
455SER	HB2	1459	8.63	5.396	0.654	-2.0871	-2.9254	0.1645
455SER	OG	1460	8.444	5.407	0.571	0.4834	0.2637	-0.4899
455SER	HG	1461	8.406	5.391	0.656	0.6841	1.2472	-0.1953
455SER	C	1462	8.498	5.695	0.501	-0.3522	-1.2855	-0.0902
455SER	O	1463	8.388	5.746	0.535	0.4193	0.5288	0.6092
456ASN	N	1464	8.555	5.718	0.385	0.0622	0.424	0.4037
456ASN	H	1465	8.648	5.68	0.376	0.8599	2.3795	0.0171
456ASN	CA	1466	8.512	5.799	0.274	0.4375	0.3093	0.4392
456ASN	HA	1467	8.404	5.802	0.285	0.2625	-1.2976	-0.5309
456ASN	CB	1468	8.55	5.949	0.288	-0.4507	0.403	0.325
456ASN	HB1	1469	8.508	5.991	0.379	-2.3219	-0.6565	-0.0116
456ASN	HB2	1470	8.657	5.948	0.308	-0.7345	-1.5049	2.0569
456ASN	CG	1471	8.504	6.041	0.176	-0.4796	-0.591	-0.5903
456ASN	OD1	1472	8.557	6.036	0.068	0.0626	0.4177	0.031
456ASN	ND2	1473	8.415	6.137	0.21	-0.5796	0.5325	0.4125
456ASN	HD21	1474	8.374	6.156	0.3	1.7557	-1.222	1.9285
456ASN	HD22	1475	8.385	6.191	0.129	-0.7968	0.215	0.2775
456ASN	C	1476	8.562	5.736	0.135	0.366	0.119	-0.3321
456ASN	O	1477	8.681	5.742	0.102	-0.4088	0.3734	0.369
457PRO	N	1478	8.465	5.697	0.042	0.0759	0.522	-0.4826
457PRO	CA	1479	8.501	5.626	-0.077	0.2999	-0.4434	0.7242
457PRO	HA	1480	8.582	5.554	-0.061	0.9649	-0.014	-0.6031
457PRO	CB	1481	8.364	5.559	-0.122	0.2147	0.1145	-0.1011
457PRO	HB1	1482	8.341	5.549	-0.228	-3.7916	1.9283	0.4223
457PRO	HB2	1483	8.337	5.469	-0.067	-1.0633	1.7513	2.1054
457PRO	CG	1484	8.26	5.652	-0.065	0.2899	0.0677	-0.3194
457PRO	HG1	1485	8.241	5.74	-0.127	0.153	-0.4258	-0.9901
457PRO	HG2	1486	8.165	5.601	-0.052	0.5814	0.0236	2.0361
457PRO	CD	1487	8.325	5.701	0.069	0.7346	-0.0541	0.0456
457PRO	HD1	1488	8.296	5.804	0.09	-0.5159	-0.7831	2.0762
457PRO	HD2	1489	8.299	5.646	0.159	3.3035	-0.7515	0.4353
457PRO	C	1490	8.544	5.715	-0.194	0.6858	0.6803	0.4358
457PRO	O	1491	8.6	5.665	-0.293	-0.075	0.4096	0.0097
458VAL	N	1492	8.515	5.844	-0.183	0.465	0.1918	0.596
458VAL	H	1493	8.463	5.872	-0.101	-0.7972	-1.004	0.2374
458VAL	CA	1494	8.548	5.949	-0.281	-0.3329	0.7125	-0.6116
458VAL	HA	1495	8.539	5.916	-0.384	0.0401	0.4922	-0.5775
458VAL	CB	1496	8.476	6.08	-0.25	0.3209	-0.0312	0.3356
458VAL	HB	1497	8.507	6.111	-0.15	-0.4245	-1.5576	1.081
458VAL	CG1	1498	8.509	6.188	-0.352	0.0891	0.2891	0.0479
458VAL	HG11	1499	8.458	6.284	-0.342	0.2386	0.3859	-0.111
458VAL	HG12	1500	8.617	6.195	-0.359	0.292	-2.0765	-0.0832
458VAL	HG13	1501	8.462	6.161	-0.447	-0.5366	2.7673	-0.4299
458VAL	CG2	1502	8.324	6.053	-0.253	-0.2121	0.1763	-0.4539
458VAL	HG21	1503	8.292	6.029	-0.151	-0.0214	0.9157	-0.2076
458VAL	HG22	1504	8.266	6.143	-0.276	1.2147	0.5892	-2.7016
458VAL	HG23	1505	8.282	5.968	-0.306	-0.9326	-0.347	0.8978
458VAL	C	1506	8.7	5.962	-0.259	0.1745	0.4544	0.8125
458VAL	O	1507	8.777	5.94	-0.353	0.6383	-0.4695	-0.0726
459GLU	N	1508	8.753	5.972	-0.138	-0.195	-0.0847	-0.5245
459GLU	H	1509	8.683	5.973	-0.065	0.9334	-0.8077	0.6004
459GLU	CA	1510	8.889	5.98	-0.095	0.0967	0.0512	-0.1225
459GLU	HA	1511	8.923	6.058	-0.163	-2.0038	0.9485	-0.2295
459GLU	CB	1512	8.895	6.025	0.05	-0.3934	-0.2803	-0.1785
459GLU	HB1	1513	8.829	6.112	0.056	1.2677	1.1177	-1.37
459GLU	HB2	1514	8.869	5.948	0.122	-0.5362	1.3389	1.5831
459GLU	CG	1515	9.04	6.065	0.095	0.4293	-0.1571	0.5181
459GLU	HG1	1516	9.044	6.104	0.196	-1.2065	1.9976	-0.1589
459GLU	HG2	1517	9.086	5.966	0.101	-0.0839	-0.5229	-1.0483
459GLU	CD	1518	9.112	6.156	-0.005	-0.2739	0.3544	-0.5974
459GLU	OE1	1519	9.058	6.25	-0.067	-0.362	-0.0499	0.428
459GLU	OE2	1520	9.24	6.139	-0.008	0.5157	0.6417	0.1377
459GLU	C	1521	8.955	5.842	-0.124	0.4052	-0.1744	-0.2551
459GLU	O	1522	9.062	5.845	-0.184	-0.0569	-0.084	-0.6403
460GLY	N	1523	8.896	5.732	-0.081	-0.1668	-0.0535	0.1051
460GLY	H	1524	8.809	5.742	-0.031	-1.3374	-0.6603	-1.7427
460GLY	CA	1525	8.958	5.595	-0.081	0.0546	-0.1863	0.5308
460GLY	HA1	1526	8.877	5.524	-0.1	-0.9952	0.7327	1.402
460GLY	HA2	1527	9.044	5.581	-0.147	1.7402	1.8135	2.1789
460GLY	C	1528	9.018	5.563	0.059	-0.5664	0.1157	-0.0681
460GLY	O	1529	9.103	5.474	0.068	0.1947	0.0712	0.327
461LYS	N	1530	8.981	5.644	0.161	0.1316	0.3377	-1.1013
461LYS	H	1531	8.915	5.719	0.145	0.1108	0.7058	0.5912
461LYS	CA	1532	9.033	5.631	0.302	-0.906	-0.2999	0.5597
461LYS	HA	1533	9.123	5.571	0.289	1.5941	3.2212	0.0861
461LYS	CB	1534	9.08	5.777	0.351	0.1523	0.3025	0.462
461LYS	HB1	1535	9.023	5.854	0.299	-0.7925	-0.1179	0.8631
461LYS	HB2	1536	9.045	5.795	0.453	-0.4856	0.7931	0.16
461LYS	CG	1537	9.229	5.8	0.323	0.2332	0.3866	0.4842
461LYS	HG1	1538	9.293	5.742	0.389	-0.1095	-1.7427	-0.9578
461LYS	HG2	1539	9.247	5.766	0.221	0.315	0.7813	0.3631
461LYS	CD	1540	9.272	5.948	0.329	-0.2257	0.1458	-0.7518
461LYS	HD1	1541	9.188	6.008	0.295	0.3505	2.2413	1.271
461LYS	HD2	1542	9.297	5.977	0.431	1.498	0.2872	-1.1793
461LYS	CE	1543	9.398	5.983	0.24	-0.1653	-0.1962	0.5311
461LYS	HE1	1544	9.481	5.95	0.302	-0.2001	-1.2093	0.067
461LYS	HE2	1545	9.402	5.933	0.143	-2.3775	1.6056	-0.6067
461LYS	NZ	1546	9.413	6.125	0.203	0.0121	0.0317	0.0005
461LYS	HZ1	1547	9.506	6.158	0.183	0.5116	0.3604	2.6316
461LYS	HZ2	1548	9.347	6.141	0.128	-1.1712	0.1324	1.046
461LYS	HZ3	1549	9.386	6.186	0.278	0.6984	0.3237	0.014
461LYS	C	1550	8.933	5.574	0.398	-0.0745	-0.3615	-1.242
461LYS	O	1551	8.812	5.603	0.398	-0.584	0.8911	0.1144
462LEU	N	1552	8.987	5.5	0.497	-0.1056	-0.3106	0.1405
462LEU	H	1553	9.086	5.48	0.489	-0.5476	-2.5102	-0.6248
462LEU	CA	1554	8.919	5.442	0.618	0.0746	-0.307	0.4869
462LEU	HA	1555	8.842	5.516	0.638	1.9972	2.2311	-0.9846
462LEU	CB	1556	8.863	5.297	0.59	-0.1065	-0.0952	0.5841
462LEU	HB1	1557	8.795	5.28	0.674	-0.7804	1.1699	0.3135
462LEU	HB2	1558	8.786	5.293	0.513	1.1365	0.8206	-0.7492
462LEU	CG	1559	8.959	5.181	0.559	0.1618	-0.8371	0.2207
462LEU	HG	1560	9.065	5.202	0.576	-0.297	2.7464	-0.613
462LEU	CD1	1561	8.923	5.061	0.64	-0.3369	0.0029	-0.1934
462LEU	HD11	1562	8.916	5.078	0.748	0.8602	1.3753	-0.2983
462LEU	HD12	1563	8.829	5.023	0.599	-0.8404	1.6412	-0.6415
462LEU	HD13	1564	8.989	4.976	0.625	-1.6143	-1.2212	0.7305
462LEU	CD2	1565	8.955	5.148	0.414	0.3725	-0.1274	-0.0869
462LEU	HD21	1566	9.044	5.1	0.374	0.3253	0.7231	-1.2751
462LEU	HD22	1567	8.874	5.079	0.392	0.7101	-0.7967	0.6956
462LEU	HD23	1568	8.939	5.23	0.344	-1.7204	1.6021	2.2288
462LEU	C	1569	9.013	5.451	0.738	0.1752	0.0398	1.3697
462LEU	O	1570	9.135	5.434	0.725	-0.3071	-0.2202	-0.0985
463ILE	N	1571	8.951	5.471	0.855	0.47	-1.3048	0.0742
463ILE	H	1572	8.853	5.495	0.855	1.5117	4.1562	0.5962
463ILE	CA	1573	9.017	5.493	0.98	-0.2674	-0.1132	-0.479
463ILE	HA	1574	9.124	5.478	0.966	0.3017	1.4781	1.6532
463ILE	CB	1575	9.005	5.645	1.021	-0.1195	-0.023	-0.2608
463ILE	HB	1576	8.906	5.683	1.046	0.2528	0.4746	0.504
463ILE	CG1	1577	9.06	5.736	0.901	0.6831	0.887	-0.5773
463ILE	HG11	1578	9.105	5.829	0.934	0.4553	0.4243	1.0927
463ILE	HG12	1579	9.133	5.679	0.843	-1.3735	-0.9766	-1.4761
463ILE	CG2	1580	9.077	5.676	1.151	0.805	-0.0082	0.0145
463ILE	HG21	1581	9.18	5.639	1.153	1.0939	0.5246	-1.9711
463ILE	HG22	1582	9.079	5.785	1.154	1.3362	-0.0024	-0.3413
463ILE	HG23	1583	9.015	5.643	1.233	-2.3867	0.1998	-2.1419
463ILE	CD	1584	8.954	5.787	0.812	-0.2988	0.5271	1.0561
463ILE	HD1	1585	8.878	5.714	0.786	0.2104	0.1382	0.6641
463ILE	HD2	1586	8.903	5.868	0.866	-0.0798	1.4483	-0.0813
463ILE	HD3	1587	8.996	5.827	0.72	-0.4521	1.8557	1.5283
463ILE	C	1588	8.966	5.401	1.084	0.186	0.3826	0.0561
463ILE	O	1589	8.848	5.396	1.106	0.1183	-0.5456	0.0897
464PHE	N	1590	9.059	5.33	1.145	-0.1826	-0.3576	-0.055
464PHE	H	1591	9.154	5.352	1.119	-0.8799	4.5157	0.5768
464PHE	CA	1592	9.032	5.226	1.242	-0.2461	0.0854	0.0142
464PHE	HA	1593	8.929	5.19	1.24	-0.0475	-0.6294	1.3341
464PHE	CB	1594	9.128	5.112	1.242	-0.2253	0.1797	0.3284
464PHE	HB1	1595	9.229	5.151	1.259	-0.0554	0.2977	-0.8697
464PHE	HB2	1596	9.113	5.048	1.329	0.9422	-0.0575	0.3649
464PHE	CG	1597	9.12	5.013	1.128	-0.0877	0.3581	0.7068
464PHE	CD1	1598	9.183	5.047	1.007	0.8021	0.0738	-0.3658
464PHE	HD1	1599	9.25	5.131	1.01	0.8509	0.069	-1.1169
464PHE	CD2	1600	9.046	4.889	1.13	0.5622	0.0013	-0.9264
464PHE	HD2	1601	8.998	4.841	1.214	-1.7057	1.1552	-1.4856
464PHE	CE1	1602	9.16	4.966	0.895	-0.6842	0.1322	-0.2925
464PHE	HE1	1603	9.206	4.998	0.803	0.859	-1.4619	-0.1222
464PHE	CE2	1604	9.011	4.819	1.015	-0.5919	0.3332	-0.5285
464PHE	HE2	1605	8.95	4.731	1.031	1.1487	-1.6899	-3.9677
464PHE	CZ	1606	9.072	4.862	0.897	-0.6144	0.3857	-0.2555
464PHE	HZ	1607	9.04	4.811	0.807	-3.0686	1.1117	0.1409
464PHE	C	1608	9.048	5.294	1.382	-0.7243	-0.0968	0.1458
464PHE	O	1609	9.115	5.396	1.392	0.1247	0.5402	-0.0675
465CYS	N	1610	8.97	5.246	1.482	0.2335	-0.3983	0.7647
465CYS	H	1611	8.929	5.154	1.481	0.6439	-0.6273	2.4995
465CYS	CA	1612	8.929	5.33	1.597	-0.1706	0.5	-0.1989
465CYS	HA	1613	8.885	5.418	1.55	-1.2667	0.313	0.4283
465CYS	CB	1614	8.8	5.26	1.661	-0.2645	0.3532	0.3799
465CYS	HB1	1615	8.746	5.206	1.583	0.6224	-0.5619	0.3769
465CYS	HB2	1616	8.817	5.174	1.726	1.7013	-1.9291	-2.7909
465CYS	SG	1617	8.683	5.376	1.742	-0.0594	-0.016	-0.2286
465CYS	HG	1618	8.773	5.408	1.836	1.2348	0.0272	-1.4441
465CYS	C	1619	9.04	5.366	1.703	0.0801	0.4946	0.8701
465CYS	O	1620	9.017	5.44	1.797	0.2495	-0.5447	-0.5387
466ASN	N	1621	9.165	5.319	1.678	0.5407	0.0601	0.1564
466ASN	H	1622	9.178	5.265	1.593	0.7549	-2.9878	1.9874
466ASN	CA	1623	9.293	5.35	1.743	0.0774	-0.1386	0.2824
466ASN	HA	1624	9.268	5.387	1.843	0.8876	0.3366	0.3154
466ASN	CB	1625	9.389	5.226	1.738	-0.1908	-0.4921	0.2939
466ASN	HB1	1626	9.488	5.249	1.779	0.1575	2.4342	-1.9121
466ASN	HB2	1627	9.353	5.141	1.797	1.9034	-1.7618	-0.133
466ASN	CG	1628	9.409	5.163	1.6	-0.1125	0.0138	-0.0811
466ASN	OD1	1629	9.344	5.208	1.502	-0.414	0.5069	-0.3229
466ASN	ND2	1630	9.498	5.061	1.591	0.7693	-0.2834	0.7752
466ASN	HD21	1631	9.551	5.022	1.667	-0.7126	0.0879	2.0654
466ASN	HD22	1632	9.509	5.021	1.499	0.5345	3.1634	-0.8903
466ASN	C	1633	9.361	5.474	1.677	-0.4063	0.007	0.0721
466ASN	O	1634	9.426	5.56	1.738	0.2272	0.6526	-0.094
467GLY	N	1635	9.33	5.5	1.546	-0.4986	0.3349	-0.832
467GLY	H	1636	9.252	5.45	1.507	-0.6688	-1.1192	1.1782
467GLY	CA	1637	9.381	5.613	1.469	-0.3563	-0.0126	0.1886
467GLY	HA1	1638	9.291	5.661	1.429	-0.1282	-1.3857	-2.1838
467GLY	HA2	1639	9.449	5.682	1.519	-0.1886	0.0555	-0.1301
467GLY	C	1640	9.444	5.572	1.338	0.2863	-0.8013	-0.5607
467GLY	O	1641	9.467	5.663	1.259	0.3782	-0.2287	0.0718
468VAL	N	1642	9.475	5.442	1.313	-0.195	-0.3551	-0.3939
468VAL	H	1643	9.44	5.376	1.381	-0.1631	1.9527	2.045
468VAL	CA	1644	9.525	5.379	1.197	-0.5636	0.0141	-0.036
468VAL	HA	1645	9.623	5.422	1.173	-0.9388	0.3831	-0.9557
468VAL	CB	1646	9.548	5.227	1.216	-0.1167	0.0545	0.1276
468VAL	HB	1647	9.458	5.189	1.264	-0.6364	0.2798	-0.6429
468VAL	CG1	1648	9.572	5.142	1.086	0.4012	0.1818	0.0287
468VAL	HG11	1649	9.669	5.159	1.038	0.9974	-2.1042	0.302
468VAL	HG12	1650	9.564	5.036	1.111	0.5908	0.5115	1.5892
468VAL	HG13	1651	9.494	5.157	1.012	-0.7177	-3.1335	0.4101
468VAL	CG2	1652	9.668	5.206	1.308	0.0738	0.6372	-0.0458
468VAL	HG21	1653	9.762	5.235	1.261	0.4639	-0.4779	0.025
468VAL	HG22	1654	9.658	5.265	1.399	2.8882	-0.6458	1.2165
468VAL	HG23	1655	9.67	5.1	1.335	-2.7405	-0.0418	-2.0704
468VAL	C	1656	9.441	5.416	1.07	-0.5754	-0.931	0.6305
468VAL	O	1657	9.331	5.367	1.048	-0.9246	-0.0749	0.4051
469VAL	N	1658	9.487	5.513	0.987	0.416	-0.5125	-0.2848
469VAL	H	1659	9.569	5.557	1.026	-0.1793	-0.0156	0.4344
469VAL	CA	1660	9.439	5.536	0.846	-0.154	0.2929	-0.2103
469VAL	HA	1661	9.33	5.534	0.848	-0.1291	-1.3281	0.5657
469VAL	CB	1662	9.485	5.68	0.802	0.0374	-0.0217	0.0642
469VAL	HB	1663	9.594	5.677	0.789	0.5676	0.5056	3.4844
469VAL	CG1	1664	9.424	5.718	0.662	0.3558	0.0094	-0.1233
469VAL	HG11	1665	9.471	5.658	0.584	1.4726	0.4029	0.2279
469VAL	HG12	1666	9.315	5.711	0.658	0.3686	-2.5229	1.8643
469VAL	HG13	1667	9.44	5.821	0.629	-1.4067	-0.3575	-2.364
469VAL	CG2	1668	9.458	5.785	0.909	-0.1586	0.3057	0.2731
469VAL	HG21	1669	9.543	5.796	0.977	-0.6151	0.3037	0.8537
469VAL	HG22	1670	9.429	5.876	0.857	-1.9264	-0.1224	0.4424
469VAL	HG23	1671	9.369	5.763	0.968	-0.7912	-0.8041	-1.0527
469VAL	C	1672	9.502	5.432	0.752	0.2931	-0.021	-1.0558
469VAL	O	1673	9.618	5.393	0.769	0.3882	0.0712	0
470LEU	N	1674	9.417	5.368	0.673	-0.2079	-0.3618	-0.1099
470LEU	H	1675	9.321	5.4	0.68	-0.1291	-0.2791	0.7709
470LEU	CA	1676	9.443	5.26	0.578	-0.015	0.9041	0.008
470LEU	HA	1677	9.549	5.257	0.553	0.3991	-1.3839	1.6096
470LEU	CB	1678	9.403	5.12	0.641	0.3334	-0.5542	-0.2792
470LEU	HB1	1679	9.362	5.132	0.741	0.4804	0.626	-0.3423
470LEU	HB2	1680	9.312	5.093	0.586	0.3632	0.8522	-1.0833
470LEU	CG	1681	9.514	5.009	0.64	-0.388	-0.2834	-0.017
470LEU	HG	1682	9.548	4.986	0.539	1.0126	1.8768	-0.1021
470LEU	CD1	1683	9.636	5.035	0.728	-0.7632	-0.1687	-0.0971
470LEU	HD11	1684	9.605	5.102	0.809	2.5246	-0.4228	1.5065
470LEU	HD12	1685	9.675	4.949	0.782	2.0102	0.8638	-0.2798
470LEU	HD13	1686	9.717	5.08	0.672	-3.0936	2.1613	-1.887
470LEU	CD2	1687	9.456	4.877	0.692	0.116	-0.1237	0.4612
470LEU	HD21	1688	9.404	4.881	0.787	0.5666	-1.6045	0.7946
470LEU	HD22	1689	9.374	4.846	0.628	-0.7101	1.0332	0.933
470LEU	HD23	1690	9.522	4.79	0.688	-0.4267	-0.6013	1.4496
470LEU	C	1691	9.361	5.292	0.454	0.2948	-0.068	0.6652
470LEU	O	1692	9.257	5.357	0.458	-0.3492	-0.104	0.0722
471HIS	N	1693	9.41	5.248	0.335	0.1024	-0.0414	-0.658
471HIS	H	1694	9.477	5.172	0.331	-1.2283	-1.4849	1.729
471HIS	CA	1695	9.345	5.28	0.21	-0.396	0.479	-0.3837
471HIS	HA	1696	9.292	5.375	0.216	-0.5494	0.5224	-2.0825
471HIS	CB	1697	9.46	5.289	0.105	0.0474	0.4646	0.9368
471HIS	HB1	1698	9.543	5.346	0.147	-0.2952	-0.0146	2.319
471HIS	HB2	1699	9.486	5.187	0.076	-0.2206	0.0577	2.0792
471HIS	CG	1700	9.427	5.365	-0.023	0.734	-0.8667	0.0793
471HIS	ND1	1701	9.314	5.343	-0.098	0.0308	0.2157	-0.0026
471HIS	CD2	1702	9.495	5.471	-0.082	0.3475	0.0299	0.3347
471HIS	HD2	1703	9.59	5.517	-0.059	1.1938	-2.5081	2.387
471HIS	CE1	1704	9.326	5.422	-0.205	0.9304	0.2123	-0.0999
471HIS	HE1	1705	9.245	5.425	-0.277	0.7359	0.003	0.1039
471HIS	NE2	1706	9.433	5.496	-0.204	0.3047	0.4042	0.0258
471HIS	HE2	1707	9.461	5.563	-0.274	1.9207	-2.3804	-2.2035
471HIS	C	1708	9.251	5.165	0.181	0.1467	0.2996	0.3444
471HIS	O	1709	9.279	5.046	0.205	-0.427	0.1217	-0.3689
472ARG	N	1710	9.145	5.189	0.099	-0.3716	0.6576	0.2463
472ARG	H	1711	9.142	5.283	0.061	-1.6039	-0.1719	-1.8902
472ARG	CA	1712	9.053	5.087	0.034	0.3958	-0.3009	0.5547
472ARG	HA	1713	8.984	5.046	0.107	-0.5778	4.3161	2.5251
472ARG	CB	1714	8.949	5.162	-0.061	-0.5879	-0.0036	-0.3241
472ARG	HB1	1715	8.898	5.235	0.002	-0.0991	-0.7635	0.9858
472ARG	HB2	1716	9	5.217	-0.141	-0.4206	-0.0362	-0.2395
472ARG	CG	1717	8.848	5.076	-0.129	0.5738	0.1963	0.1751
472ARG	HG1	1718	8.892	4.987	-0.174	0.9606	0.4534	0.0437
472ARG	HG2	1719	8.787	5.039	-0.046	0.685	0.1724	0.2453
472ARG	CD	1720	8.758	5.136	-0.239	0.9452	-0.2876	0.1778
472ARG	HD1	1721	8.742	5.242	-0.218	0.6399	-0.5108	1.1603
472ARG	HD2	1722	8.813	5.139	-0.333	2.5128	-0.8815	1.0368
472ARG	NE	1723	8.633	5.064	-0.27	0.3377	-0.0552	0.1653
472ARG	HE	1724	8.643	4.964	-0.262	1.1543	0.1329	2.4754
472ARG	CZ	1725	8.51	5.103	-0.312	-0.0153	1.3748	0.0455
472ARG	NH1	1726	8.491	5.232	-0.34	-0.3873	-0.0024	0.1016
472ARG	HH11	1727	8.569	5.297	-0.343	-0.0739	-0.3764	-2.494
472ARG	HH12	1728	8.4	5.264	-0.369	-0.122	0.3503	-0.3515
472ARG	NH2	1729	8.413	5.019	-0.344	0.0219	-0.1212	-0.4971
472ARG	HH21	1730	8.429	4.919	-0.336	1.7298	0.1709	-0.01
472ARG	HH22	1731	8.323	5.048	-0.38	0.5023	-0.7533	-2.3361
472ARG	C	1732	9.137	4.979	-0.036	0.2462	-0.0325	-0.0805
472ARG	O	1733	9.126	4.857	-0.017	0.6461	0.0293	-0.2064
473LEU	N	1734	9.233	5.024	-0.119	-0.2981	-0.2844	0.5916
473LEU	H	1735	9.248	5.124	-0.119	0.9388	-0.4539	0.3993
473LEU	CA	1736	9.301	4.952	-0.224	-0.5106	0.106	0.5661
473LEU	HA	1737	9.23	4.893	-0.282	-0.3953	1.2265	-0.7572
473LEU	CB	1738	9.371	5.051	-0.318	-0.0417	0.739	-0.0151
473LEU	HB1	1739	9.43	5.116	-0.253	-0.1287	-0.1447	0.9732
473LEU	HB2	1740	9.445	4.994	-0.375	0.7264	-0.6188	2.2334
473LEU	CG	1741	9.275	5.144	-0.392	-0.2972	0.1303	-0.7609
473LEU	HG	1742	9.226	5.197	-0.311	1.8331	1.8194	-0.4929
473LEU	CD1	1743	9.349	5.248	-0.467	0.4145	0.0404	-0.229
473LEU	HD11	1744	9.399	5.211	-0.557	0.4388	-1.6579	0.4498
473LEU	HD12	1745	9.28	5.328	-0.493	-1.483	-1.7249	-0.8199
473LEU	HD13	1746	9.431	5.284	-0.404	0.7109	-1.0435	0.0188
473LEU	CD2	1747	9.183	5.07	-0.49	-0.1605	0.4849	-0.2935
473LEU	HD21	1748	9.17	4.963	-0.478	-0.1719	0.5033	-0.1414
473LEU	HD22	1749	9.084	5.117	-0.492	-0.5792	-0.3587	0.0945
473LEU	HD23	1750	9.211	5.084	-0.595	0.408	2.1447	0.0451
473LEU	C	1751	9.405	4.852	-0.162	0.1422	-0.4151	-0.0017
473LEU	O	1752	9.443	4.751	-0.227	0.1496	0.1389	-0.2515
474GLN	N	1753	9.456	4.889	-0.04	0.0239	-0.1414	0.3976
474GLN	H	1754	9.403	4.967	-0.003	-4.4407	-2.9653	0.6476
474GLN	CA	1755	9.544	4.821	0.054	0.5981	0.1995	0.7781
474GLN	HA	1756	9.616	4.766	-0.006	-1.6303	-1.4825	-0.4916
474GLN	CB	1757	9.616	4.93	0.134	-0.7575	0.8763	-0.1508
474GLN	HB1	1758	9.666	4.997	0.064	1.0324	-0.1795	0.0557
474GLN	HB2	1759	9.536	4.981	0.187	-0.1372	-0.3082	2.0414
474GLN	CG	1760	9.71	4.88	0.245	-0.0857	0.134	0.7437
474GLN	HG1	1761	9.661	4.808	0.31	0.5918	-1.3126	-0.2929
474GLN	HG2	1762	9.799	4.833	0.204	-0.6902	-0.358	-0.035
474GLN	CD	1763	9.744	4.99	0.346	-0.6895	0.335	0.1087
474GLN	OE1	1764	9.714	5.106	0.344	0.3647	0.1467	0.1019
474GLN	NE2	1765	9.804	4.938	0.452	-0.375	-0.0025	-0.2653
474GLN	HE21	1766	9.782	4.842	0.474	0.7832	-1.2137	-3.7685
474GLN	HE22	1767	9.867	4.997	0.505	1.7303	-2.6533	0.3369
474GLN	C	1768	9.461	4.723	0.139	0.4222	0.8274	0.0472
474GLN	O	1769	9.512	4.613	0.16	0.2124	-0.2	-0.3255
475CYS	N	1770	9.335	4.751	0.169	-0.037	-0.1314	-0.2999
475CYS	H	1771	9.308	4.847	0.152	0.2528	0.2602	1.2749
475CYS	CA	1772	9.263	4.679	0.28	-0.0554	-0.6347	-0.1391
475CYS	HA	1773	9.336	4.697	0.359	1.3101	2.1653	-1.8912
475CYS	CB	1774	9.129	4.746	0.305	0.2103	-0.1707	-0.2268
475CYS	HB1	1775	9.135	4.855	0.3	1.6155	-0.2135	0.0008
475CYS	HB2	1776	9.055	4.714	0.231	0.6554	1.4336	-1.4448
475CYS	SG	1777	9.067	4.693	0.478	-0.4939	0.5448	-0.1589
475CYS	HG	1778	9.09	4.563	0.458	-3.6245	-0.3447	1.44
475CYS	C	1779	9.248	4.527	0.256	0.1061	0.0198	0.4416
475CYS	O	1780	9.234	4.448	0.354	-0.2394	-0.1109	0.3264
476VAL	N	1781	9.253	4.484	0.127	0.7437	-0.5756	0.8531
476VAL	H	1782	9.271	4.554	0.056	-0.8845	-1.9592	-1.0638
476VAL	CA	1783	9.252	4.346	0.072	-0.2031	0.4069	-0.5299
476VAL	HA	1784	9.158	4.298	0.102	-0.4224	1.6854	0.9648
476VAL	CB	1785	9.261	4.359	-0.078	-0.3577	0.676	0.407
476VAL	HB	1786	9.262	4.259	-0.123	-0.6832	1.1217	-0.6099
476VAL	CG1	1787	9.132	4.417	-0.141	-1.0531	-0.0168	-0.0965
476VAL	HG11	1788	9.052	4.344	-0.15	-0.6525	-0.48	0.0221
476VAL	HG12	1789	9.085	4.486	-0.072	0.2461	0.4603	0.3474
476VAL	HG13	1790	9.146	4.46	-0.24	-0.757	-0.2963	-0.1793
476VAL	CG2	1791	9.394	4.427	-0.131	0.3159	-0.6937	0.1397
476VAL	HG21	1792	9.395	4.534	-0.111	1.0817	-0.5539	-0.5848
476VAL	HG22	1793	9.493	4.386	-0.111	0.9293	0.1605	-0.9624
476VAL	HG23	1794	9.392	4.417	-0.24	-1.0027	-0.9978	0.1842
476VAL	C	1795	9.365	4.266	0.14	-0.6304	-0.9679	0.3497
476VAL	O	1796	9.343	4.153	0.17	0.8703	0.4828	0.2123
477ARG	N	1797	9.477	4.334	0.176	-0.2995	-0.2957	-0.0922
477ARG	H	1798	9.483	4.435	0.173	0.2962	-0.347	-1.7416
477ARG	CA	1799	9.586	4.28	0.254	-0.4576	0.0409	-0.7735
477ARG	HA	1800	9.552	4.188	0.303	1.2384	0.0598	0.5075
477ARG	CB	1801	9.71	4.244	0.166	0.231	-0.2928	0.6368
477ARG	HB1	1802	9.745	4.335	0.118	-1.6706	-0.1879	-0.6459
477ARG	HB2	1803	9.798	4.212	0.222	1.3775	2.7276	0.7688
477ARG	CG	1804	9.677	4.14	0.057	0.4666	-0.5483	-0.0012
477ARG	HG1	1805	9.65	4.049	0.111	-2.5826	1.3795	1.9732
477ARG	HG2	1806	9.589	4.146	-0.006	0.3197	-1.5343	0.086
477ARG	CD	1807	9.807	4.123	-0.027	-0.1327	0.4893	0.1285
477ARG	HD1	1808	9.834	4.214	-0.081	1.6057	-0.1392	-0.11
477ARG	HD2	1809	9.895	4.093	0.03	1.4605	0.9869	-1.9745
477ARG	NE	1810	9.776	4.024	-0.129	-0.4605	-0.4526	-0.8478
477ARG	HE	1811	9.725	4.069	-0.203	-1.7094	-0.8401	-0.2559
477ARG	CZ	1812	9.817	3.896	-0.132	-0.2463	0.1724	0.434
477ARG	NH1	1813	9.885	3.837	-0.035	0.0023	-0.2381	-0.4631
477ARG	HH11	1814	9.882	3.883	0.055	2.3076	-0.9911	0.0686
477ARG	HH12	1815	9.925	3.744	-0.036	0.264	-0.1427	0.2713
477ARG	NH2	1816	9.791	3.821	-0.246	0.5056	-0.6448	0.0646
477ARG	HH21	1817	9.758	3.858	-0.334	0.6262	0.648	0.5383
477ARG	HH22	1818	9.798	3.721	-0.252	0.6993	-0.524	-2.4154
477ARG	C	1819	9.621	4.366	0.376	0.5273	-0.539	-0.4048
477ARG	O	1820	9.736	4.367	0.424	-0.3044	-0.6874	-0.054
478GLY	N	1821	9.526	4.441	0.435	0.3264	0.2367	0.1047
478GLY	H	1822	9.438	4.408	0.396	0.5644	-1.6203	1.0441
478GLY	CA	1823	9.522	4.523	0.553	-0.442	-0.2099	-0.6848
478GLY	HA1	1824	9.612	4.527	0.614	-1.4989	-0.8157	0.9792
478GLY	HA2	1825	9.496	4.625	0.523	-0.5273	0.0665	0.2932
478GLY	C	1826	9.426	4.467	0.663	0.1442	0.0928	0.5727
478GLY	O	1827	9.46	4.447	0.778	-0.2057	0.4719	-0.6123
479PHE	N	1828	9.296	4.452	0.622	0.171	0.4056	-0.1134
479PHE	H	1829	9.264	4.47	0.528	-2.107	1.7024	0.8178
479PHE	CA	1830	9.188	4.413	0.718	0.0631	-0.6692	0.1089
479PHE	HA	1831	9.233	4.349	0.795	-0.3682	-0.665	0.3671
479PHE	CB	1832	9.124	4.535	0.791	-0.413	0.1376	0.8711
479PHE	HB1	1833	9.203	4.601	0.826	-0.3353	-0.85	2.6586
479PHE	HB2	1834	9.061	4.602	0.732	0.1427	1.1552	1.4247
479PHE	CG	1835	9.062	4.499	0.923	-0.4601	-0.1456	-0.2174
479PHE	CD1	1836	9.134	4.496	1.043	-0.0289	0.2479	0.0051
479PHE	HD1	1837	9.24	4.514	1.037	-0.1108	0.6536	-0.2563
479PHE	CD2	1838	8.923	4.481	0.93	-0.4372	0.2541	0.6645
479PHE	HD2	1839	8.857	4.487	0.845	-0.2743	1.3895	0.6078
479PHE	CE1	1840	9.071	4.47	1.165	-0.7575	0.3271	0.1973
479PHE	HE1	1841	9.13	4.48	1.255	2.4537	0.9071	-1.8082
479PHE	CE2	1842	8.859	4.428	1.046	-0.3813	-0.0852	-0.3962
479PHE	HE2	1843	8.755	4.399	1.055	-0.5356	0.6663	0.3632
479PHE	CZ	1844	8.933	4.435	1.166	-0.0709	0.9076	0.4243
479PHE	HZ	1845	8.885	4.4	1.255	-0.7073	1.0524	0.1446
479PHE	C	1846	9.093	4.303	0.661	-0.4067	-0.2652	-0.2941
479PHE	O	1847	9.031	4.225	0.726	0.1817	-0.207	0.7054
480GLY	N	1848	9.104	4.294	0.527	-0.0353	-0.2257	-0.6795
480GLY	H	1849	9.166	4.352	0.471	-1.0101	-0.2337	-1.8266
480GLY	CA	1850	9.029	4.198	0.45	0.1991	0.4837	-0.3558
480GLY	HA1	1851	9.108	4.136	0.408	-0.1438	-0.6331	0.5999
480GLY	HA2	1852	8.981	4.127	0.517	0.1276	0.592	-0.2917
480GLY	C	1853	8.937	4.263	0.345	0.2106	-0.6195	-0.0045
480GLY	O	1854	8.895	4.376	0.357	-0.7067	-0.6875	0.8804
481GLU	N	1855	8.905	4.183	0.242	-0.3496	-0.0421	0.2697
481GLU	H	1856	8.944	4.09	0.236	1.416	0.6163	0.8429
481GLU	CA	1857	8.841	4.231	0.114	0.0976	-0.3272	-0.4154
481GLU	HA	1858	8.899	4.322	0.101	0.2277	0.0279	2.0286
481GLU	CB	1859	8.841	4.123	0.01	0.443	-0.753	-0.0463
481GLU	HB1	1860	8.756	4.06	0.037	0.4341	-1.3403	-1.3934
481GLU	HB2	1861	8.817	4.159	-0.09	-0.1154	1.1361	0.7265
481GLU	CG	1862	8.968	4.04	0.001	0.5422	-0.2409	0.3136
481GLU	HG1	1863	8.986	4	-0.099	-1.0312	1.1941	-0.6031
481GLU	HG2	1864	9.062	4.095	0.011	2.1637	-2.2748	-2.1346
481GLU	CD	1865	8.967	3.922	0.101	-0.2497	0.9145	0.0798
481GLU	OE1	1866	9.013	3.932	0.216	-0.1822	-0.0466	0.0235
481GLU	OE2	1867	8.904	3.816	0.068	-0.3151	-0.5013	0.5922
481GLU	C	1868	8.697	4.274	0.122	0.1077	-0.1722	0.074
481GLU	O	1869	8.658	4.356	0.039	-0.2672	-0.3733	-0.085
482TRP	N	1870	8.626	4.234	0.225	-0.3996	0.1826	-0.3857
482TRP	H	1871	8.669	4.153	0.267	-0.6785	1.0326	1.6783
482TRP	CA	1872	8.487	4.265	0.253	0.4928	0.3203	0.1207
482TRP	HA	1873	8.434	4.251	0.159	1.7824	0.7374	-0.6967
482TRP	CB	1874	8.425	4.166	0.352	-0.2427	0.7314	0.0042
482TRP	HB1	1875	8.321	4.156	0.32	-0.4494	2.1378	0.1922
482TRP	HB2	1876	8.461	4.066	0.33	0.9712	1.3705	-1.0275
482TRP	CG	1877	8.403	4.196	0.505	0.0069	-0.293	0.7323
482TRP	CD1	1878	8.299	4.271	0.548	0.7245	0.6822	-1.1204
482TRP	HD1	1879	8.215	4.313	0.493	-1.3314	-1.7255	-0.0003
482TRP	CD2	1880	8.489	4.169	0.62	-0.1486	0.144	0.5448
482TRP	NE1	1881	8.3	4.272	0.685	-0.3266	-0.6431	-0.3064
482TRP	HE1	1882	8.224	4.304	0.743	-2.0068	-1.3496	-2.0068
482TRP	CE2	1883	8.42	4.222	0.729	-0.6695	-0.0753	0.0802
482TRP	CE3	1884	8.608	4.099	0.643	-0.0215	-0.3613	0.1025
482TRP	HE3	1885	8.652	4.066	0.55	0.7461	0.7832	0.0376
482TRP	CZ2	1886	8.473	4.204	0.857	0.1927	0.1076	-0.0146
482TRP	HZ2	1887	8.411	4.23	0.941	0.9078	-0.6509	0.7596
482TRP	CZ3	1888	8.669	4.092	0.772	0.074	0.8813	1.1709
482TRP	HZ3	1889	8.751	4.027	0.797	-1.0319	-0.2001	2.1521
482TRP	CH2	1890	8.593	4.144	0.879	0.1541	0.7002	-0.1623
482TRP	HH2	1891	8.639	4.128	0.976	0.3462	1.0877	-0.1873
482TRP	C	1892	8.466	4.41	0.295	0.8324	0.5763	0.1794
482TRP	O	1893	8.354	4.459	0.265	-0.3898	0.7957	-0.2582
483ILE	N	1894	8.569	4.468	0.349	-0.0584	0.2864	0.5735
483ILE	H	1895	8.64	4.407	0.386	0.6102	0.5602	-0.2256
483ILE	CA	1896	8.574	4.602	0.394	-0.1007	-0.0669	0.8873
483ILE	HA	1897	8.487	4.62	0.458	-0.2695	0.2572	0.5737
483ILE	CB	1898	8.703	4.619	0.477	0.208	0.4542	0.122
483ILE	HB	1899	8.789	4.604	0.412	-0.1501	0.3518	-0.3379
483ILE	CG1	1900	8.732	4.514	0.593	-0.5814	0.2474	0.8089
483ILE	HG11	1901	8.724	4.417	0.544	0.813	0.0558	0.9261
483ILE	HG12	1902	8.83	4.518	0.64	-0.8857	-1.5034	1.6913
483ILE	CG2	1903	8.716	4.762	0.537	-0.7181	-0.1357	0.3591
483ILE	HG21	1904	8.758	4.842	0.476	2.0546	-0.9806	0.983
483ILE	HG22	1905	8.618	4.791	0.574	0.2612	0.2033	2.9067
483ILE	HG23	1906	8.782	4.766	0.624	-0.7205	-0.8364	0.4013
483ILE	CD	1907	8.636	4.505	0.711	0.1848	-0.7146	-0.4592
483ILE	HD1	1908	8.666	4.42	0.772	1.0153	-0.0353	0.0885
483ILE	HD2	1909	8.628	4.594	0.773	-0.5894	-0.1831	-1.2838
483ILE	HD3	1910	8.531	4.495	0.68	-0.3349	1.6082	0.3788
483ILE	C	1911	8.564	4.703	0.268	0.8338	0.9013	-0.55
483ILE	O	1912	8.523	4.815	0.294	-0.3112	0.23	0.386
484ASP	N	1913	8.582	4.657	0.145	0.0324	-0.6607	0.4818
484ASP	H	1914	8.623	4.565	0.137	1.5703	0.144	-2.0233
484ASP	CA	1915	8.561	4.726	0.018	-0.7675	0.1955	0.0447
484ASP	HA	1916	8.627	4.812	0.011	0.4041	-0.7523	-1.2734
484ASP	CB	1917	8.602	4.646	-0.104	1.2985	-0.2872	-0.7793
484ASP	HB1	1918	8.702	4.604	-0.096	0.9838	-0.6861	2.7646
484ASP	HB2	1919	8.533	4.562	-0.106	0.389	0.3622	1.2077
484ASP	CG	1920	8.604	4.73	-0.233	0.3994	0.0828	-0.0886
484ASP	OD1	1921	8.703	4.805	-0.251	0.8326	-0.2518	0.3566
484ASP	OD2	1922	8.505	4.733	-0.307	0.8606	0.6278	0.1031
484ASP	C	1923	8.413	4.771	0.011	-0.1775	-0.4924	-0.1984
484ASP	O	1924	8.382	4.879	-0.031	0.2642	0.6668	0.4409
485SER	N	1925	8.324	4.681	0.059	-0.375	-0.5749	0.7291
485SER	H	1926	8.371	4.593	0.076	1.7432	0.6072	1.3182
485SER	CA	1927	8.181	4.696	0.058	0.0138	-0.2836	0.3138
485SER	HA	1928	8.157	4.726	-0.044	1.1236	-1.0722	-0.2037
485SER	CB	1929	8.105	4.564	0.082	0.1588	0.2153	0.4854
485SER	HB1	1930	8.091	4.535	0.186	-1.1225	3.1478	1.2346
485SER	HB2	1931	8.003	4.583	0.049	0.7024	-1.4657	-2.5231
485SER	OG	1932	8.147	4.446	0.008	0.3834	0.2834	-0.4709
485SER	HG	1933	8.16	4.472	-0.082	-0.5695	0.3557	-0.5958
485SER	C	1934	8.134	4.793	0.167	-0.4675	-0.002	0.1378
485SER	O	1935	8.036	4.87	0.144	-0.4612	0.3964	-0.4881
486ILE	N	1936	8.208	4.806	0.282	0.3527	0.8	-0.2435
486ILE	H	1937	8.283	4.74	0.298	-0.338	0.5702	2.6743
486ILE	CA	1938	8.189	4.892	0.396	-0.277	0.3766	-0.8757
486ILE	HA	1939	8.082	4.894	0.417	-0.2638	1.5376	-0.8761
486ILE	CB	1940	8.26	4.843	0.526	-0.8866	0.1129	-0.3365
486ILE	HB	1941	8.364	4.839	0.497	-1.3944	-0.519	-2.2045
486ILE	CG1	1942	8.207	4.708	0.576	0.0146	-0.1814	-0.7963
486ILE	HG11	1943	8.099	4.71	0.593	-0.1012	3.235	-1.3009
486ILE	HG12	1944	8.213	4.624	0.507	2.6486	0.3759	-1.3491
486ILE	CG2	1945	8.236	4.947	0.643	-0.2972	-0.2869	0.276
486ILE	HG21	1946	8.284	4.917	0.736	-1.953	-1.7995	0.6944
486ILE	HG22	1947	8.276	5.047	0.627	0.8548	-0.5777	1.2066
486ILE	HG23	1948	8.131	4.957	0.672	-0.2249	0.6187	0.2484
486ILE	CD	1949	8.292	4.659	0.693	0.4714	0.7588	-0.0415
486ILE	HD1	1950	8.284	4.721	0.783	-1.5711	-0.644	0.8324
486ILE	HD2	1951	8.259	4.557	0.714	-1.5998	1.6939	1.6194
486ILE	HD3	1952	8.393	4.655	0.652	-0.4784	-0.3072	-2.4658
486ILE	C	1953	8.226	5.035	0.352	-0.3726	-0.0229	0.4258
486ILE	O	1954	8.158	5.131	0.383	0.32	-0.281	-0.5279
487VAL	N	1955	8.33	5.052	0.267	-0.1698	0.4573	0.2813
487VAL	H	1956	8.387	4.972	0.244	0.4104	0.9769	-0.1188
487VAL	CA	1957	8.365	5.176	0.199	0.2142	-0.4336	-0.2981
487VAL	HA	1958	8.353	5.255	0.274	-2.3695	-2.3968	1.5056
487VAL	CB	1959	8.512	5.165	0.135	-0.3018	0.4275	-0.7088
487VAL	HB	1960	8.525	5.074	0.076	1.8487	0.01	0.3224
487VAL	CG1	1961	8.546	5.283	0.042	-0.0185	0.6643	-0.1412
487VAL	HG11	1962	8.498	5.373	0.08	-0.4299	-0.3256	1.8384
487VAL	HG12	1963	8.653	5.29	0.025	0.2648	-1.2046	0.58
487VAL	HG13	1964	8.51	5.266	-0.059	1.7464	-0.4027	-0.6296
487VAL	CG2	1965	8.626	5.165	0.24	-0.6797	1.1476	-0.1525
487VAL	HG21	1966	8.726	5.197	0.213	0.4507	-1.7784	0.2162
487VAL	HG22	1967	8.598	5.221	0.329	0.0263	1.2068	0.0418
487VAL	HG23	1968	8.642	5.063	0.276	-1.1453	1.8231	2.1489
487VAL	C	1969	8.264	5.221	0.1	-0.0228	0.0241	0.4674
487VAL	O	1970	8.238	5.341	0.091	-0.1141	0.4179	-0.4672
488GLU	N	1971	8.2	5.125	0.026	0.1248	-0.201	-0.5017
488GLU	H	1972	8.22	5.027	0.039	-2.9905	-0.744	1.1768
488GLU	CA	1973	8.098	5.153	-0.073	0.6892	0.1692	0.5721
488GLU	HA	1974	8.144	5.226	-0.14	4.3615	-2.6324	-0.2437
488GLU	CB	1975	8.075	5.017	-0.159	0.0304	-0.0321	-0.102
488GLU	HB1	1976	8.166	4.963	-0.183	1.5414	1.6498	1.5268
488GLU	HB2	1977	8.021	4.945	-0.097	1.6102	0.1099	1.5169
488GLU	CG	1978	7.994	5.034	-0.291	-0.3762	-0.119	0.0027
488GLU	HG1	1979	7.984	4.937	-0.34	2.7354	-0.5657	0.0228
488GLU	HG2	1980	7.898	5.074	-0.258	-0.4002	0.7014	-1.0301
488GLU	CD	1981	8.058	5.118	-0.39	0.6207	0.6322	0.9061
488GLU	OE1	1982	8.177	5.103	-0.414	0.2228	0.0917	0.209
488GLU	OE2	1983	7.992	5.204	-0.457	-0.1753	0.2003	-0.0737
488GLU	C	1984	7.966	5.205	-0.008	0.2168	-0.2218	-0.3425
488GLU	O	1985	7.904	5.309	-0.041	0.1579	0.3334	-0.0205
489PHE	N	1986	7.933	5.128	0.097	0.1427	0.3624	-0.1943
489PHE	H	1987	7.99	5.047	0.117	-1.2948	-0.4246	0.9384
489PHE	CA	1988	7.81	5.152	0.184	-0.626	-0.6678	-0.7747
489PHE	HA	1989	7.726	5.151	0.115	-1.3367	-0.1795	0.0732
489PHE	CB	1990	7.795	5.036	0.288	0.5673	0.2882	-0.1892
489PHE	HB1	1991	7.809	4.934	0.253	0.1277	0.3471	-0.5335
489PHE	HB2	1992	7.871	5.046	0.366	1.4499	1.711	-1.1697
489PHE	CG	1993	7.66	5.045	0.366	-0.8007	-0.2638	-0.0568
489PHE	CD1	1994	7.538	5.015	0.299	-0.1041	-0.0499	-0.0608
489PHE	HD1	1995	7.545	4.974	0.199	1.775	-0.3207	0.1494
489PHE	CD2	1996	7.648	5.08	0.502	0.4594	0.016	-0.8991
489PHE	HD2	1997	7.734	5.107	0.562	0.5623	2.6657	-2.0836
[truncated: 51,176 more rows]

## Sheet: vido-Nurr1_WT_md3_end_200
vidofludimus and Nurr1-WT -- Simulation 3, 200 ns
Crystal structure of Nurr1 LBD in water
53172
363SER	N	1	5.672	3.717	2.165	-0.4619	0.0796	0.121
363SER	H1	2	5.59	3.678	2.12	-0.3112	-1.1793	0.8916
363SER	H2	3	5.731	3.755	2.093	-0.4592	-0.201	-0.0269
363SER	H3	4	5.721	3.641	2.21	1.5178	1.2421	0.0283
363SER	CA	5	5.626	3.805	2.271	0.7018	-0.045	0.636
363SER	HA	6	5.541	3.758	2.319	-0.1665	-1.1854	-1.8614
363SER	CB	7	5.744	3.828	2.369	-0.1126	0.2562	0.0394
363SER	HB1	8	5.693	3.862	2.458	-2.7381	-2.1133	-0.3998
363SER	HB2	9	5.787	3.733	2.4	-4.1084	-0.9541	2.5947
363SER	OG	10	5.835	3.927	2.325	0.262	-0.3801	-0.1501
363SER	HG	11	5.921	3.907	2.358	0.5319	0.0592	-0.5781
363SER	C	12	5.572	3.939	2.206	-0.2716	-0.0021	0.1294
363SER	O	13	5.613	3.977	2.098	-0.3335	0.1001	-0.2353
364LEU	N	14	5.486	4.013	2.277	0.9344	-0.5575	-0.0357
364LEU	H	15	5.431	3.965	2.346	0.0609	1.0498	0.4299
364LEU	CA	16	5.454	4.15	2.238	-0.0858	-0.1204	-0.4984
364LEU	HA	17	5.433	4.138	2.132	-1.2705	2.83	-0.7107
364LEU	CB	18	5.317	4.206	2.287	-1.0054	0.32	-0.1813
364LEU	HB1	19	5.236	4.137	2.264	-0.8246	0.2473	-0.6065
364LEU	HB2	20	5.329	4.218	2.394	0.3713	0.6657	-0.353
364LEU	CG	21	5.269	4.351	2.252	0.168	0.2495	-0.8293
364LEU	HG	22	5.343	4.42	2.291	-0.5274	-0.3383	1.7545
364LEU	CD1	23	5.235	4.378	2.098	-0.022	-0.2709	-0.556
364LEU	HD11	24	5.313	4.38	2.021	0.4647	0.706	-0.0595
364LEU	HD12	25	5.163	4.305	2.06	-2.2204	0.9425	1.0422
364LEU	HD13	26	5.187	4.476	2.098	0.1375	-0.0073	3.6271
364LEU	CD2	27	5.145	4.372	2.337	-0.6155	-0.1417	0.1568
364LEU	HD21	28	5.156	4.358	2.444	-0.3896	-0.4084	0.0992
364LEU	HD22	29	5.099	4.471	2.329	-2.6502	-0.7176	3.3028
364LEU	HD23	30	5.075	4.296	2.304	1.1556	-1.4494	-0.7867
364LEU	C	31	5.569	4.251	2.255	-0.0952	0.5252	-0.1976
364LEU	O	32	5.578	4.343	2.173	-0.0035	0.1984	0.0357
365ILE	N	33	5.665	4.23	2.347	0.2622	-0.1387	0.1711
365ILE	H	34	5.663	4.143	2.398	0.9276	-0.0155	0.4136
365ILE	CA	35	5.775	4.316	2.385	-0.4252	-0.1824	0.559
365ILE	HA	36	5.724	4.412	2.392	-1.5191	-0.5076	-2.0129
365ILE	CB	37	5.852	4.264	2.505	-0.0269	0.4218	0.0676
365ILE	HB	38	5.891	4.165	2.48	-0.5369	0.5409	-1.316
365ILE	CG1	39	5.761	4.237	2.626	-1.0574	0.0442	-0.7214
365ILE	HG11	40	5.688	4.161	2.598	-0.6616	-0.9917	0.926
365ILE	HG12	41	5.814	4.183	2.704	0.5739	0.3283	-1.592
365ILE	CG2	42	5.977	4.346	2.538	-0.5477	0.1759	-0.4088
365ILE	HG21	43	6.053	4.339	2.46	-0.5587	-1.1778	-0.3225
365ILE	HG22	44	5.951	4.451	2.546	2.1833	0.8208	1.117
365ILE	HG23	45	6.014	4.312	2.634	-1.608	-3.3857	-1.0928
365ILE	CD	46	5.692	4.358	2.689	-0.5141	-0.0335	0.3618
365ILE	HD1	47	5.766	4.428	2.726	-1.8458	0.674	1.7945
365ILE	HD2	48	5.638	4.415	2.613	0.3893	0.2181	-0.1028
365ILE	HD3	49	5.633	4.328	2.776	-0.1686	0.5539	0.8053
365ILE	C	50	5.866	4.332	2.266	0.1033	-0.4271	0.3773
365ILE	O	51	5.892	4.445	2.226	0.1747	-0.4099	0.0783
366SER	N	52	5.894	4.222	2.191	0.4022	-0.06	0.3319
366SER	H	53	5.862	4.134	2.229	-3.3985	1.5979	1.344
366SER	CA	54	5.954	4.222	2.06	-0.3166	0.2927	0.487
366SER	HA	55	6.057	4.257	2.069	-0.6471	1.5331	-0.3045
366SER	CB	56	5.956	4.08	1.998	0.3574	0.2564	0.1945
366SER	HB1	57	6.016	4.031	2.074	-0.5549	1.1299	1.5029
366SER	HB2	58	5.854	4.043	2.007	0.6747	-0.3221	1.5661
366SER	OG	59	6.01	4.063	1.869	-0.1775	0.3535	0.1545
366SER	HG	60	6.094	4.105	1.863	-0.8554	1.6477	-0.8547
366SER	C	61	5.899	4.323	1.953	0.0898	-0.5685	-0.154
366SER	O	62	5.985	4.374	1.88	0.3392	0.1179	-0.6849
367ALA	N	63	5.771	4.364	1.96	0.207	-0.4919	0.9871
367ALA	H	64	5.71	4.333	2.034	0.5645	-0.7216	1.1918
367ALA	CA	65	5.705	4.456	1.862	0.233	-0.1128	0.7219
367ALA	HA	66	5.749	4.431	1.765	1.6922	-1.6807	1.7366
367ALA	CB	67	5.552	4.428	1.865	-0.1627	0.3113	-0.0155
367ALA	HB1	68	5.503	4.479	1.782	-0.1299	0.1458	-0.1349
367ALA	HB2	69	5.519	4.324	1.86	0.2728	0.1881	-0.3746
367ALA	HB3	70	5.513	4.471	1.957	0.7795	-0.1177	0.6006
367ALA	C	71	5.733	4.6	1.904	-0.775	-0.5247	0.4604
367ALA	O	72	5.757	4.685	1.824	0.0089	0.2463	0.7145
368LEU	N	73	5.747	4.622	2.031	0.1872	0.0003	-0.2665
368LEU	H	74	5.739	4.548	2.099	-1.0755	0.2325	-0.1493
368LEU	CA	75	5.786	4.751	2.101	0.034	0.0472	0.563
368LEU	HA	76	5.724	4.827	2.053	0.8259	0.7994	0.6958
368LEU	CB	77	5.756	4.732	2.253	0.1559	-0.3324	-0.4604
368LEU	HB1	78	5.841	4.679	2.296	1.0897	1.1033	-0.4654
368LEU	HB2	79	5.758	4.832	2.296	1.3894	-1.0377	1.2161
368LEU	CG	80	5.629	4.655	2.293	-0.6612	0.3545	-0.0435
368LEU	HG	81	5.64	4.552	2.261	-2.5492	0.1071	-0.0067
368LEU	CD1	82	5.615	4.645	2.443	0.3934	0.3173	-0.1531
368LEU	HD11	83	5.698	4.589	2.486	-1.6537	-2.1429	0.8452
368LEU	HD12	84	5.618	4.741	2.495	1.499	0.7958	-1.0547
368LEU	HD13	85	5.516	4.61	2.473	0.4253	1.9818	2.1614
368LEU	CD2	86	5.506	4.707	2.229	0.0432	0.1838	-0.3064
368LEU	HD21	87	5.48	4.804	2.269	-0.268	-0.603	1.4868
368LEU	HD22	88	5.51	4.709	2.12	-1.0167	-1.3994	-0.404
368LEU	HD23	89	5.421	4.641	2.249	-0.3481	0.1772	-1.8525
368LEU	C	90	5.933	4.774	2.082	0.0945	-0.1911	0.3621
368LEU	O	91	5.976	4.889	2.066	0.1437	-0.1616	-0.376
369VAL	N	92	6.015	4.67	2.09	-0.3904	-0.4744	-0.2576
369VAL	H	93	5.974	4.585	2.125	0.1135	-1.444	-1.9247
369VAL	CA	94	6.166	4.672	2.077	0.032	0.5705	-0.6936
369VAL	HA	95	6.208	4.751	2.139	-2.2539	1.7594	-0.5517
369VAL	CB	96	6.215	4.531	2.111	0.2301	0.4753	-0.3428
369VAL	HB	97	6.16	4.447	2.067	0.4995	-1.2802	2.3945
369VAL	CG1	98	6.355	4.497	2.06	0.1572	0.1483	0.3087
369VAL	HG11	99	6.379	4.4	2.103	0.7717	0.053	-0.225
369VAL	HG12	100	6.347	4.491	1.951	-0.0823	-0.7675	0.365
369VAL	HG13	101	6.423	4.58	2.08	-1.8349	1.7396	0.8295
369VAL	CG2	102	6.206	4.517	2.266	-0.1028	0.5992	0.1245
369VAL	HG21	103	6.265	4.592	2.318	0.0014	0.6949	-0.1295
369VAL	HG22	104	6.102	4.529	2.296	0.2226	0.4131	1.3825
369VAL	HG23	105	6.246	4.422	2.303	-0.2855	1.0383	1.5145
369VAL	C	106	6.195	4.715	1.936	-1.129	0.3762	0.2526
369VAL	O	107	6.281	4.806	1.913	-0.6844	-0.1539	-0.4987
370ARG	N	108	6.126	4.652	1.841	-0.3011	-0.3165	0.334
370ARG	H	109	6.065	4.574	1.863	-0.0321	-0.9126	-0.9522
370ARG	CA	110	6.122	4.682	1.693	-0.004	-0.355	-0.1448
370ARG	HA	111	6.225	4.68	1.659	0.7421	-1.4012	1.9923
370ARG	CB	112	6.037	4.584	1.613	-0.1855	0.2084	-0.4767
370ARG	HB1	113	6.081	4.486	1.632	1.0931	0.678	-0.9062
370ARG	HB2	114	5.937	4.581	1.656	0.4432	-3.2733	1.1142
370ARG	CG	115	6.04	4.615	1.466	-0.3576	0.0158	0.3052
370ARG	HG1	116	5.988	4.709	1.447	-0.1052	0.1637	0.3438
370ARG	HG2	117	6.144	4.625	1.436	0.6778	0.0679	3.5589
370ARG	CD	118	5.969	4.506	1.381	0.3039	-0.0574	0.2786
370ARG	HD1	119	6.041	4.424	1.378	-0.0648	-0.3691	-0.1596
370ARG	HD2	120	5.89	4.469	1.447	-0.1923	0.6178	0.0684
370ARG	NE	121	5.93	4.557	1.248	-0.0912	-0.4464	-0.9857
370ARG	HE	122	5.989	4.625	1.203	2.071	-1.5238	0.0931
370ARG	CZ	123	5.831	4.517	1.169	-0.0825	0.322	-0.4496
370ARG	NH1	124	5.756	4.411	1.205	0.4117	-0.2197	0.144
370ARG	HH11	125	5.756	4.358	1.291	-1.0658	0.202	0.4456
370ARG	HH12	126	5.702	4.376	1.127	0.295	0.688	-0.1888
370ARG	NH2	127	5.806	4.578	1.054	-0.6738	-0.236	-0.476
370ARG	HH21	128	5.857	4.661	1.028	-0.9181	-0.0516	-0.3683
370ARG	HH22	129	5.718	4.557	1.008	-1.2517	0.3126	0.3651
370ARG	C	130	6.077	4.835	1.674	0.1938	-0.0556	0.3913
370ARG	O	131	6.131	4.899	1.584	0.3327	0.5915	0.3331
371ALA	N	132	5.985	4.884	1.762	0.416	0.1837	0.5885
371ALA	H	133	5.948	4.816	1.826	-1.5116	0.518	-0.1181
371ALA	CA	134	5.93	5.013	1.744	-0.193	-0.5798	0.4456
371ALA	HA	135	5.905	5.034	1.64	-0.2539	-2.5761	0.0233
371ALA	CB	136	5.799	5.036	1.833	0.2013	0.7238	-0.0458
371ALA	HB1	137	5.816	5.007	1.936	2.0283	-2.7981	-1.13
371ALA	HB2	138	5.772	5.141	1.822	-2.0285	0.1346	-0.6967
371ALA	HB3	139	5.729	4.967	1.785	2.2865	-1.1838	-0.5382
371ALA	C	140	6.04	5.118	1.783	0.5397	0.5582	-0.9537
371ALA	O	141	6.065	5.213	1.715	0.0251	-0.3655	0.6419
372HIS	N	142	6.106	5.091	1.898	-0.2402	0.5221	0.0536
372HIS	H	143	6.076	5.004	1.94	-1.5597	1.0906	0.3347
372HIS	CA	144	6.215	5.168	1.957	0.4877	0.0643	0.3761
372HIS	HA	145	6.17	5.259	1.995	-3.6989	-1.5525	-0.1109
372HIS	CB	146	6.271	5.091	2.084	-0.0896	-0.1843	0.3111
372HIS	HB1	147	6.196	5.057	2.156	1.8711	-1.9096	1.674
372HIS	HB2	148	6.318	4.998	2.053	-0.5872	-1.0578	2.0392
372HIS	CG	149	6.382	5.16	2.164	-0.2407	-0.2838	0.0041
372HIS	ND1	150	6.356	5.251	2.268	-0.3361	-0.6756	0.3572
372HIS	CD2	151	6.519	5.143	2.156	0.1501	0.4784	0.141
372HIS	HD2	152	6.583	5.076	2.099	0.5693	-0.9523	2.1856
372HIS	CE1	153	6.475	5.274	2.317	0.0246	-0.4343	-0.4517
372HIS	HE1	154	6.494	5.331	2.406	0.8806	-1.1717	-0.1457
372HIS	NE2	155	6.573	5.227	2.244	0.6492	0.695	-0.0634
372HIS	HE2	156	6.672	5.221	2.264	0.3695	-1.0917	0.9931
372HIS	C	157	6.329	5.198	1.859	0.3345	1.0954	0.4827
372HIS	O	158	6.379	5.309	1.859	-0.0316	-0.2913	0.3635
373VAL	N	159	6.381	5.094	1.782	-0.0844	-0.3704	0.8072
373VAL	H	160	6.337	5.003	1.788	-1.4427	0.2318	0.4806
373VAL	CA	161	6.498	5.115	1.697	-0.7916	0.1764	0.0936
373VAL	HA	162	6.575	5.176	1.745	0.266	-1.9005	1.1423
373VAL	CB	163	6.567	4.977	1.674	0.0691	0.4964	0.5096
373VAL	HB	164	6.659	4.983	1.615	-0.0012	-4.5104	-0.6344
373VAL	CG1	165	6.597	4.914	1.809	-0.7215	-0.7432	-0.62
373VAL	HG11	166	6.514	4.889	1.876	-0.0047	2.2183	1.6184
373VAL	HG12	167	6.647	4.819	1.794	0.0277	-0.7174	1.3983
373VAL	HG13	168	6.659	4.979	1.871	-2.5957	1.8744	-1.2631
373VAL	CG2	169	6.473	4.876	1.601	-0.2945	-0.449	0.1361
373VAL	HG21	170	6.404	4.918	1.527	-0.5671	-1.829	-0.4148
373VAL	HG22	171	6.536	4.801	1.553	-1.5462	-1.6454	0.3138
373VAL	HG23	172	6.415	4.823	1.676	1.1083	-2.4847	-0.1435
373VAL	C	173	6.468	5.188	1.57	0.6448	-0.3768	-0.1203
373VAL	O	174	6.548	5.257	1.511	-0.2296	-0.0054	-0.6858
374ASP	N	175	6.337	5.176	1.533	0.2776	-0.0522	0.3722
374ASP	H	176	6.276	5.145	1.608	-1.3733	1.9667	-0.0135
374ASP	CA	177	6.268	5.226	1.415	0.1832	-0.1483	0.0267
374ASP	HA	178	6.336	5.24	1.331	-0.3456	1.3032	-0.1832
374ASP	CB	179	6.165	5.119	1.374	-0.4585	0.3053	0.0573
374ASP	HB1	180	6.214	5.022	1.376	-0.3111	0.3332	-1.2397
374ASP	HB2	181	6.08	5.11	1.441	-2.3068	0.2302	-2.1841
374ASP	CG	182	6.09	5.136	1.245	-0.6653	0.6536	-0.3837
374ASP	OD1	183	5.966	5.137	1.254	0.1379	0.3822	-0.5303
374ASP	OD2	184	6.161	5.14	1.143	0.2224	-0.3263	0.3984
374ASP	C	185	6.207	5.36	1.453	0.4306	-0.2641	0.068
374ASP	O	186	6.112	5.403	1.386	0.0698	-0.6105	0.2074
375SER	N	187	6.271	5.429	1.547	0.5047	0.0934	-0.6486
375SER	H	188	6.351	5.382	1.587	-0.5332	-2.2372	-1.1708
375SER	CA	189	6.248	5.562	1.595	-0.1359	0.4582	0.3781
375SER	HA	190	6.231	5.628	1.509	-0.5932	0.1084	0.1945
375SER	CB	191	6.115	5.556	1.666	0.243	-0.8234	-0.3643
375SER	HB1	192	6.101	5.662	1.687	1.2507	-0.3883	-1.7602
375SER	HB2	193	6.038	5.54	1.591	0.278	-1.8799	-0.1863
375SER	OG	194	6.125	5.469	1.786	-0.3558	-0.0857	-0.0614
375SER	HG	195	6.11	5.382	1.751	-0.8466	-0.4325	0.9437
375SER	C	196	6.373	5.616	1.673	-0.0501	-0.1566	0.5454
375SER	O	197	6.365	5.69	1.773	1.0171	-0.7251	0.1858
376ASN	N	198	6.489	5.569	1.633	-0.4178	-0.3862	0.1349
376ASN	H	199	6.496	5.509	1.553	1.1087	-0.9677	0.6621
376ASN	CA	200	6.615	5.604	1.695	-0.242	-0.2495	0.3357
376ASN	HA	201	6.611	5.703	1.74	-1.1929	0.8158	-1.9149
376ASN	CB	202	6.671	5.495	1.791	-0.8717	-0.3611	0.4522
376ASN	HB1	203	6.6	5.416	1.815	-0.8062	-1.7255	-3.2381
376ASN	HB2	204	6.748	5.433	1.745	0.3763	0.9453	0.7009
376ASN	CG	205	6.731	5.544	1.922	1.6162	-1.052	0.4099
376ASN	OD1	206	6.67	5.631	1.984	0.0836	-0.0835	-0.214
376ASN	ND2	207	6.842	5.491	1.969	-0.1907	0.7001	-0.7503
376ASN	HD21	208	6.892	5.417	1.923	-0.9078	-0.7504	0.7193
376ASN	HD22	209	6.869	5.523	2.061	-0.454	-1.515	0.1497
376ASN	C	210	6.723	5.634	1.586	0.9448	0.0931	-0.6918
376ASN	O	211	6.721	5.569	1.479	0.1781	-0.4094	-0.1979
377PRO	N	212	6.812	5.73	1.612	-0.5249	0.082	0.199
377PRO	CA	213	6.909	5.766	1.512	0.0798	0.016	-0.1276
377PRO	HA	214	6.863	5.778	1.415	0.8585	1.6621	-0.3271
377PRO	CB	215	6.977	5.894	1.557	-0.1111	-0.2971	0.8479
377PRO	HB1	216	7.083	5.901	1.531	-0.8479	-1.7763	-3.3215
377PRO	HB2	217	6.923	5.977	1.51	1.172	-0.641	-1.3853
377PRO	CG	218	6.963	5.893	1.703	-0.5618	0.1218	0.3917
377PRO	HG1	219	7.055	5.851	1.744	0.9656	1.1895	-1.7657
377PRO	HG2	220	6.965	5.993	1.747	0.5813	0.4213	-0.3052
377PRO	CD	221	6.846	5.806	1.731	0.3544	0.5627	0.0596
377PRO	HD1	222	6.873	5.738	1.812	-2.6627	0.0031	0.7256
377PRO	HD2	223	6.769	5.877	1.76	0.6005	1.2235	-0.8499
377PRO	C	224	7.024	5.659	1.508	-1.1118	-0.5417	-0.0724
377PRO	O	225	7.049	5.578	1.599	0.4769	-0.4712	0.5994
378ALA	N	226	7.099	5.666	1.403	-0.3769	0.3626	0.1725
378ALA	H	227	7.08	5.743	1.341	0.3185	0.587	0.2283
378ALA	CA	228	7.22	5.586	1.377	-0.1631	0.0449	-0.0355
378ALA	HA	229	7.214	5.486	1.421	1.4777	0.021	0.1957
378ALA	CB	230	7.242	5.583	1.226	-0.6346	0.206	-0.8383
378ALA	HB1	231	7.334	5.528	1.209	-0.8682	-1.7399	3.0328
378ALA	HB2	232	7.159	5.531	1.178	-1.8998	0.0834	1.3172
378ALA	HB3	233	7.241	5.686	1.191	-3.2126	0.0665	-1.3862
378ALA	C	234	7.337	5.661	1.443	-0.5043	-0.5025	-0.195
378ALA	O	235	7.366	5.78	1.415	-0.0768	0.2624	0.2693
379MET	N	236	7.411	5.593	1.532	-0.0635	0.2488	-0.1656
379MET	H	237	7.381	5.498	1.548	-0.9117	0.9674	3.7573
379MET	CA	238	7.522	5.645	1.611	1.0883	-0.3873	0.0008
379MET	HA	239	7.495	5.747	1.636	0.1611	-0.2598	-1.4245
379MET	CB	240	7.547	5.547	1.733	0.4655	0.7488	0.0064
379MET	HB1	241	7.452	5.498	1.757	0.7337	0.3585	0.2879
379MET	HB2	242	7.609	5.469	1.689	-1.5507	-1.131	0.2969
379MET	CG	243	7.614	5.613	1.853	-0.3654	0	-0.3858
379MET	HG1	244	7.664	5.533	1.908	-0.5097	-0.2984	-0.6927
379MET	HG2	245	7.7	5.672	1.82	-0.602	1.2117	1.0129
379MET	SD	246	7.513	5.717	1.954	-0.0495	0.0822	-0.2629
379MET	CE	247	7.589	5.696	2.11	0.2882	0.6523	-0.118
379MET	HE1	248	7.691	5.735	2.102	0.0479	1.6673	1.274
379MET	HE2	249	7.545	5.751	2.194	-2.528	-0.3119	-0.8599
379MET	HE3	250	7.589	5.589	2.129	2.4302	0.1417	-2.4684
379MET	C	251	7.65	5.661	1.523	0.022	-0.9397	-0.083
379MET	O	252	7.741	5.739	1.558	0.4513	0.3598	-0.3756
380THR	N	253	7.666	5.585	1.409	-0.1398	-0.0878	-0.6553
380THR	H	254	7.595	5.52	1.38	0.7577	-1.1402	-0.5609
380THR	CA	255	7.774	5.613	1.32	0.4266	-0.3764	0.3052
380THR	HA	256	7.866	5.602	1.378	1.18	-1.3365	-1.0135
380THR	CB	257	7.786	5.498	1.213	-0.3427	0.3048	-0.5036
380THR	HB	258	7.872	5.525	1.152	0.7632	-1.4469	0.2006
380THR	OG1	259	7.661	5.475	1.133	-0.2109	0.627	-0.0749
380THR	HG1	260	7.596	5.441	1.193	-1.9966	0.3221	-2.0684
380THR	CG2	261	7.825	5.364	1.282	-0.5052	-0.4755	-0.0113
380THR	HG21	262	7.918	5.378	1.337	1.4904	2.4511	-3.6757
380THR	HG22	263	7.74	5.329	1.341	-0.8184	-0.7876	-0.64
380THR	HG23	264	7.841	5.283	1.211	0.2383	-0.0799	-0.3023
380THR	C	265	7.771	5.756	1.251	-0.0061	0.2859	0.4997
380THR	O	266	7.876	5.814	1.214	0.3638	0.5929	-0.6195
381SER	N	267	7.653	5.809	1.227	-0.3874	-0.6832	0.6125
381SER	H	268	7.574	5.763	1.269	-0.8957	-0.2622	0.1497
381SER	CA	269	7.629	5.923	1.141	-0.2995	-0.4951	0.1984
381SER	HA	270	7.724	5.968	1.113	-0.3726	1.1763	2.4257
381SER	CB	271	7.578	5.874	1.008	0.1249	0.1921	-1.0324
381SER	HB1	272	7.581	5.96	0.941	0.7246	0.6771	-0.4109
381SER	HB2	273	7.652	5.803	0.972	1.4328	0.2483	1.3344
381SER	OG	274	7.452	5.818	1.007	0.5902	-0.0686	-0.2014
381SER	HG	275	7.386	5.878	1.038	-0.0528	-0.0065	-1.6309
381SER	C	276	7.55	6.044	1.203	-0.2225	0.0977	-0.4129
381SER	O	277	7.441	6.072	1.151	-0.666	-0.2037	-0.05
382LEU	N	278	7.594	6.091	1.324	-0.2051	0.044	0.2502
382LEU	H	279	7.678	6.046	1.358	0.2724	0.683	-0.0757
382LEU	CA	280	7.546	6.202	1.406	0.2274	0.4217	0.1237
382LEU	HA	281	7.437	6.21	1.406	0.3604	3.0892	-0.1109
382LEU	CB	282	7.602	6.182	1.55	-0.1495	0.0378	0.3222
382LEU	HB1	283	7.71	6.186	1.542	-0.0847	3.27	1.4148
382LEU	HB2	284	7.579	6.27	1.611	1.019	1.5869	-1.369
382LEU	CG	285	7.553	6.063	1.638	0.4613	0.0359	0.0137
382LEU	HG	286	7.585	5.973	1.584	0.7629	1.3737	-2.1637
382LEU	CD1	287	7.634	6.052	1.772	0.1563	0.3817	0.4402
382LEU	HD11	288	7.585	6.116	1.846	0.8667	-0.4761	1.7073
382LEU	HD12	289	7.626	5.949	1.806	-0.4027	0.4049	0.3894
382LEU	HD13	290	7.735	6.092	1.77	0.5623	-0.3526	2.7235
382LEU	CD2	291	7.405	6.058	1.668	0.1497	0.4479	0.5207
382LEU	HD21	292	7.357	5.983	1.73	-4.0576	0.4473	-2.3286
382LEU	HD22	293	7.369	6.155	1.703	0.0368	0.554	0.1185
382LEU	HD23	294	7.348	6.05	1.575	0.0385	-0.0652	0.6341
382LEU	C	295	7.595	6.34	1.358	0.0446	0.0595	-0.5261
382LEU	O	296	7.676	6.341	1.267	0.5623	-0.5563	0.7449
383ASP	N	297	7.559	6.45	1.428	0.3485	0.1398	-0.1068
383ASP	H	298	7.491	6.437	1.502	1.6508	-2.0986	0.804
383ASP	CA	299	7.596	6.585	1.39	0.4438	-0.4479	0.741
383ASP	HA	300	7.676	6.586	1.316	0.0317	0.3517	0.2885
383ASP	CB	301	7.478	6.662	1.329	-0.3772	0.6821	0.3926
383ASP	HB1	302	7.451	6.618	1.233	-1.4503	3.082	-0.4977
383ASP	HB2	303	7.389	6.652	1.392	0.5516	0.5191	1.7406
383ASP	CG	304	7.485	6.809	1.296	-0.8442	-0.0579	0.158
383ASP	OD1	305	7.592	6.867	1.271	0.1623	0.005	-0.5361
383ASP	OD2	306	7.381	6.869	1.252	-0.5561	0.6359	-0.5437
383ASP	C	307	7.648	6.657	1.52	-0.3713	-0.3627	-0.0353
383ASP	O	308	7.559	6.677	1.605	-0.0956	-0.869	-0.5373
384TYR	N	309	7.776	6.695	1.526	0.7613	-0.1967	-0.0657
384TYR	H	310	7.83	6.669	1.445	1.3064	0.4277	0.0866
384TYR	CA	311	7.845	6.77	1.63	0.4449	0.2704	0.4999
384TYR	HA	312	7.781	6.759	1.717	-0.093	1.2922	0.2462
384TYR	CB	313	7.987	6.703	1.652	0.4384	-0.0228	0.6338
384TYR	HB1	314	8.029	6.697	1.552	0.596	0.8716	0.6389
384TYR	HB2	315	8.05	6.78	1.696	1.7518	-0.885	0.3335
384TYR	CG	316	7.994	6.574	1.731	0.1703	0.3662	0.1319
384TYR	CD1	317	7.965	6.451	1.672	-0.7003	0.6112	-0.0268
384TYR	HD1	318	7.946	6.454	1.566	-1.6587	1.3376	0.1571
384TYR	CD2	319	8.024	6.579	1.869	0.9202	-0.5346	-0.2008
384TYR	HD2	320	8.054	6.67	1.918	1.8426	-0.6645	-0.5037
384TYR	CE1	321	7.962	6.332	1.749	0.1622	0.5117	0.4171
384TYR	HE1	322	7.929	6.239	1.706	1.2846	-1.0322	2.7098
384TYR	CE2	323	8.024	6.465	1.949	0.3843	-0.5373	-0.0569
384TYR	HE2	324	8.052	6.484	2.052	0.3698	-0.1608	-0.1196
384TYR	CZ	325	7.995	6.339	1.883	0.3054	0.7	0.0104
384TYR	OH	326	7.993	6.22	1.953	-0.141	0.1617	0.441
384TYR	HH	327	7.984	6.144	1.897	1.2278	0.2565	0.0765
384TYR	C	328	7.848	6.919	1.598	0.1354	-0.0817	0.1567
384TYR	O	329	7.903	6.996	1.675	0.1564	-0.2501	0.1267
385SER	N	330	7.792	6.968	1.483	-0.185	-0.044	-0.0136
385SER	H	331	7.753	6.903	1.417	2.1164	-0.9749	-0.5514
385SER	CA	332	7.808	7.113	1.443	-0.1008	-0.251	-0.3916
385SER	HA	333	7.912	7.123	1.411	-0.3919	0.5196	-1.1582
385SER	CB	334	7.741	7.135	1.309	-0.5764	-0.1437	-0.24
385SER	HB1	335	7.756	7.239	1.279	1.2844	0.1043	1.3536
385SER	HB2	336	7.78	7.065	1.235	0.1885	-2.2594	2.0371
385SER	OG	337	7.603	7.119	1.328	-0.4862	0.303	-0.0813
385SER	HG	338	7.59	7.026	1.327	-0.0471	0.1656	2.0637
385SER	C	339	7.773	7.226	1.544	-0.1577	0.0632	0.3395
385SER	O	340	7.837	7.327	1.545	-1.0929	0.1098	0.4752
386ARG	N	341	7.669	7.207	1.624	-0.3392	0.2861	0.8955
386ARG	H	342	7.632	7.114	1.606	-1.5745	1.167	-1.5574
386ARG	CA	343	7.62	7.287	1.734	0.305	-0.4096	0.8528
386ARG	HA	344	7.645	7.392	1.718	0.536	-0.9801	-4.1877
386ARG	CB	345	7.473	7.282	1.733	-0.0376	0.5971	-0.6471
386ARG	HB1	346	7.442	7.194	1.791	1.1583	0.1573	-0.6514
386ARG	HB2	347	7.435	7.372	1.782	-1.1336	0.5649	-1.3974
386ARG	CG	348	7.401	7.269	1.601	0.1287	-0.0215	-0.2246
386ARG	HG1	349	7.435	7.339	1.524	-0.6252	1.3496	0.6547
386ARG	HG2	350	7.431	7.172	1.56	0.7848	0.3158	-0.5674
386ARG	CD	351	7.251	7.305	1.609	-0.4635	0.0966	-0.3161
386ARG	HD1	352	7.212	7.279	1.707	-1.4496	-1.2123	-1.0215
386ARG	HD2	353	7.243	7.414	1.605	1.6944	0.3091	-0.0441
386ARG	NE	354	7.171	7.246	1.508	-0.1183	-0.7011	0.5179
386ARG	HE	355	7.231	7.188	1.451	0.6228	1.1007	-0.617
386ARG	CZ	356	7.04	7.261	1.477	-0.1022	-0.1162	-0.5436
386ARG	NH1	357	6.959	7.33	1.555	0.2066	-0.2426	0.0826
386ARG	HH11	358	7.004	7.378	1.631	1.4451	-2.3126	0.7377
386ARG	HH12	359	6.862	7.356	1.544	0.3427	-0.1454	-1.0094
386ARG	NH2	360	6.987	7.186	1.382	0.0895	0.2237	0.4332
386ARG	HH21	361	7.051	7.124	1.333	0.7877	0.4503	1.0504
386ARG	HH22	362	6.89	7.183	1.353	0.2924	2.9761	-0.7938
386ARG	C	363	7.681	7.244	1.871	-0.3187	-0.2785	-0.0058
386ARG	O	364	7.634	7.303	1.969	-0.0447	0.2001	-0.2982
387PHE	N	365	7.77	7.143	1.883	-0.3764	0.7935	-0.1525
387PHE	H	366	7.805	7.117	1.792	-1.3602	0.3013	-0.4103
387PHE	CA	367	7.829	7.1	2.008	-0.5014	-0.5223	0.4991
387PHE	HA	368	7.754	7.094	2.087	1.1213	-0.7781	2.081
387PHE	CB	369	7.902	6.965	1.979	-0.0627	-0.8859	-0.4708
387PHE	HB1	370	7.819	6.913	1.932	-0.8924	-1.0264	1.1094
387PHE	HB2	371	7.99	6.977	1.915	-1.0679	1.3318	-1.5474
387PHE	CG	372	7.939	6.884	2.099	0.5576	-0.6614	0.2175
387PHE	CD1	373	7.844	6.841	2.193	-0.7981	-0.0107	-0.3775
387PHE	HD1	374	7.739	6.863	2.18	-0.7481	0.4396	-0.0822
387PHE	CD2	375	8.074	6.849	2.116	-0.0658	-0.3797	0.9689
387PHE	HD2	376	8.156	6.888	2.057	-0.0162	-0.6588	0.8555
387PHE	CE1	377	7.885	6.762	2.299	0.3146	-0.1521	-0.2391
387PHE	HE1	378	7.806	6.735	2.369	-0.3978	0.3911	-0.8255
387PHE	CE2	379	8.111	6.753	2.215	0.0456	-0.1656	0.1376
387PHE	HE2	380	8.214	6.719	2.224	1.0689	2.4116	-0.8261
387PHE	CZ	381	8.013	6.714	2.309	0.3341	0.1923	-0.0465
387PHE	HZ	382	8.04	6.645	2.388	-3.4859	-0.7583	0.6286
387PHE	C	383	7.946	7.194	2.052	0.3201	0.1738	0.6741
387PHE	O	384	8.004	7.262	1.971	0.0457	-0.3407	-0.0767
388GLN	N	385	7.974	7.201	2.178	0.228	-0.3439	0.0158
388GLN	H	386	7.93	7.13	2.235	0.4601	-1.7131	-1.4461
388GLN	CA	387	8.088	7.263	2.241	-0.4855	0.4715	0.4321
388GLN	HA	388	8.162	7.29	2.166	-0.4983	-1.8379	-0.5018
388GLN	CB	389	8.045	7.396	2.307	-0.1377	0.6224	0.3798
388GLN	HB1	390	7.967	7.375	2.381	0.5837	0.5618	1.146
388GLN	HB2	391	8.135	7.438	2.353	0.8363	-0.5418	-0.3972
388GLN	CG	392	7.979	7.504	2.221	-0.4674	0.1639	0.4896
388GLN	HG1	393	7.9	7.465	2.157	1.0585	-2.3218	-0.0238
388GLN	HG2	394	7.93	7.581	2.28	-0.8835	1.5521	-1.5894
388GLN	CD	395	8.087	7.577	2.131	0.2493	0.1322	-0.5344
388GLN	OE1	396	8.205	7.547	2.143	-0.873	0.4968	-0.3357
388GLN	NE2	397	8.04	7.66	2.037	0.1795	0.3172	0.0906
388GLN	HE21	398	7.94	7.677	2.033	0.0335	-0.4345	0.437
388GLN	HE22	399	8.099	7.723	1.985	-1.9131	2.8489	0.5397
388GLN	C	400	8.156	7.159	2.333	-1.0226	-0.7959	0.2166
388GLN	O	401	8.107	7.111	2.436	0.1221	0.5424	0.3828
389ALA	N	402	8.281	7.124	2.302	-0.2357	-0.0247	0.3154
389ALA	H	403	8.327	7.171	2.225	0.0787	3.359	2.3327
389ALA	CA	404	8.364	7.033	2.38	0.155	-0.6553	0.0747
389ALA	HA	405	8.312	6.96	2.443	-1.254	-0.2724	-0.6124
389ALA	CB	406	8.459	6.95	2.292	0.54	0.5014	0.4764
389ALA	HB1	407	8.39	6.874	2.255	1.7031	-1.0643	1.43
389ALA	HB2	408	8.502	6.984	2.198	0.3406	-1.9833	-0.5916
389ALA	HB3	409	8.536	6.89	2.34	-1.5241	-2.8014	0.0341
389ALA	C	410	8.457	7.113	2.476	-0.0445	-0.2763	-0.0743
389ALA	O	411	8.505	7.064	2.578	0.29	0.2023	0.7086
390ASN	N	412	8.476	7.242	2.453	0.621	-0.2832	-0.0722
390ASN	H	413	8.445	7.285	2.367	0.6912	1.3334	0.667
390ASN	CA	414	8.543	7.332	2.55	-0.0404	0.6971	0.5164
390ASN	HA	415	8.639	7.291	2.582	-0.9493	-0.6901	1.5742
390ASN	CB	416	8.582	7.463	2.483	-0.1869	0.5525	-0.1748
390ASN	HB1	417	8.627	7.443	2.386	-0.4517	-2.913	0.3008
390ASN	HB2	418	8.496	7.529	2.469	-0.4124	0.8411	2.2074
390ASN	CG	419	8.686	7.552	2.559	-0.0466	0.0687	0.4566
390ASN	OD1	420	8.659	7.604	2.665	-0.0955	0.1659	-0.4342
390ASN	ND2	421	8.803	7.56	2.505	-0.5003	-0.1312	0.5413
390ASN	HD21	422	8.83	7.516	2.419	0.7029	2.8233	-0.7152
390ASN	HD22	423	8.87	7.62	2.551	0.6783	0.2024	-1.4829
390ASN	C	424	8.447	7.367	2.665	-0.6094	0.3012	-0.2096
390ASN	O	425	8.336	7.406	2.645	0.2618	-0.0228	0.2998
391PRO	N	426	8.493	7.358	2.794	0.2768	-0.5693	-0.0843
391PRO	CA	427	8.393	7.383	2.902	0.2442	0.2901	-0.142
391PRO	HA	428	8.304	7.324	2.883	2.7131	-3.859	-0.1942
391PRO	CB	429	8.463	7.318	3.023	1.4416	-0.7866	0.6068
391PRO	HB1	430	8.425	7.362	3.115	1.8747	-0.0884	0.4571
391PRO	HB2	431	8.432	7.214	3.035	1.3894	-0.5493	2.913
391PRO	CG	432	8.608	7.335	3.003	-0.0931	-0.5447	0.296
391PRO	HG1	433	8.64	7.435	3.032	-0.3434	-1.0389	2.3735
391PRO	HG2	434	8.67	7.261	3.053	-2.2136	-2.0657	0.7987
391PRO	CD	435	8.62	7.317	2.852	0.7276	-0.3196	0.046
391PRO	HD1	436	8.711	7.368	2.821	0.7666	0.7702	1.8493
391PRO	HD2	437	8.629	7.21	2.835	0.2964	-0.4769	0.8107
391PRO	C	438	8.37	7.53	2.92	0.1883	0.0439	-0.5269
391PRO	O	439	8.27	7.562	2.988	0.2243	0.2571	0.0757
392ASP	N	440	8.445	7.63	2.877	0.3527	-0.0193	0.3209
392ASP	H	441	8.534	7.611	2.834	1.206	2.4995	0.8039
392ASP	CA	442	8.403	7.77	2.897	-0.5316	-0.2044	0.1669
392ASP	HA	443	8.38	7.788	3.002	-0.5303	0.9237	-0.0134
392ASP	CB	444	8.527	7.861	2.867	-0.0153	0.2193	0.0137
392ASP	HB1	445	8.616	7.835	2.924	-0.1932	2.1484	1.2411
392ASP	HB2	446	8.546	7.832	2.764	-0.859	0.2196	-0.1502
392ASP	CG	447	8.513	8.011	2.881	-0.7345	-0.159	-0.1899
392ASP	OD1	448	8.515	8.059	2.994	-0.8269	0.2408	0.303
392ASP	OD2	449	8.49	8.086	2.782	0.2302	0.7028	-0.7342
392ASP	C	450	8.297	7.811	2.793	-0.7528	-1.284	-0.855
392ASP	O	451	8.197	7.883	2.826	0.428	0.3859	-0.709
393TYR	N	452	8.306	7.755	2.67	-0.0138	-0.466	-0.6686
393TYR	H	453	8.388	7.697	2.657	-0.2298	-1.1217	0.7011
393TYR	CA	454	8.213	7.774	2.558	0.7838	0.2933	0.2158
393TYR	HA	455	8.192	7.88	2.553	-1.19	-0.0533	0.2428
393TYR	CB	456	8.269	7.722	2.428	-0.0877	-0.0607	-0.4545
393TYR	HB1	457	8.281	7.614	2.427	-0.4028	-0.1259	0.7564
393TYR	HB2	458	8.2	7.736	2.345	0.5182	-1.2734	-1.1991
393TYR	CG	459	8.4	7.778	2.378	0.1696	-0.545	-0.4926
393TYR	CD1	460	8.47	7.886	2.44	0.3674	0.1002	-0.2744
393TYR	HD1	461	8.432	7.926	2.533	1.2366	0.734	-0.1797
393TYR	CD2	462	8.456	7.721	2.267	-1.051	-0.0942	-0.109
393TYR	HD2	463	8.407	7.644	2.209	-1.357	-0.535	0.7066
393TYR	CE1	464	8.591	7.931	2.389	0.0732	-0.0814	-0.22
393TYR	HE1	465	8.641	8.013	2.439	-1.0287	2.4208	-2.9339
393TYR	CE2	466	8.584	7.763	2.221	0.4417	-0.0847	-0.7212
393TYR	HE2	467	8.618	7.72	2.128	2.0967	-0.9188	0.2326
393TYR	CZ	468	8.652	7.868	2.281	0.6364	-0.1321	0.559
393TYR	OH	469	8.777	7.909	2.242	0.1989	-0.4768	-0.0003
393TYR	HH	470	8.784	7.999	2.269	1.0792	-0.5529	0.0439
393TYR	C	471	8.082	7.699	2.579	-0.174	0.4703	-0.7639
393TYR	O	472	7.979	7.741	2.529	0.4792	-0.1989	0.2409
394GLN	N	473	8.087	7.598	2.666	0.187	0.4905	0.7259
394GLN	H	474	8.176	7.562	2.696	0.1684	1.009	1.4373
394GLN	CA	475	7.963	7.537	2.715	0.0288	0.6472	0.1888
394GLN	HA	476	7.889	7.521	2.636	0.2319	-0.0955	0.1373
394GLN	CB	477	8.005	7.411	2.79	-0.6466	0.1506	0.1611
394GLN	HB1	478	8.085	7.434	2.86	0.5233	-1.6098	-0.5201
394GLN	HB2	479	7.927	7.376	2.858	0.3828	-0.3456	1.1209
394GLN	CG	480	8.049	7.289	2.699	-0.2719	-0.1257	0.2356
394GLN	HG1	481	7.962	7.267	2.637	1.5895	0.2859	-2.7098
394GLN	HG2	482	8.122	7.314	2.622	-1.3328	-0.7318	-1.0056
394GLN	CD	483	8.092	7.159	2.775	0.4816	0.8558	-0.2241
394GLN	OE1	484	8.089	7.156	2.899	-0.2774	-0.0433	-0.3984
394GLN	NE2	485	8.124	7.05	2.703	0.2542	-0.0196	0.0233
394GLN	HE21	486	8.116	7.062	2.604	-0.4076	1.2461	0.2167
394GLN	HE22	487	8.176	6.978	2.752	0.4309	-0.1853	-0.4024
394GLN	C	488	7.903	7.63	2.819	-0.1622	0.3145	-0.9511
394GLN	O	489	7.78	7.641	2.829	0.088	0.547	0.5145
395MET	N	490	7.984	7.691	2.905	0.7944	0.0965	0.0935
395MET	H	491	8.084	7.68	2.893	1.3457	2.5063	1.7033
395MET	CA	492	7.939	7.777	3.017	0.1933	-0.3776	-0.3481
395MET	HA	493	7.852	7.735	3.067	0.4393	-1.4024	-0.7512
395MET	CB	494	8.053	7.787	3.124	-0.1638	0.309	-0.0515
395MET	HB1	495	8.063	7.682	3.151	-1.2532	0.5347	1.3699
395MET	HB2	496	8.143	7.826	3.076	0.5466	1.3327	1.9958
395MET	CG	497	8.032	7.869	3.249	0.3515	0.0907	-0.2145
395MET	HG1	498	8.051	7.972	3.218	1.2965	-0.1705	-0.559
395MET	HG2	499	7.928	7.874	3.281	0.3879	0.1434	-0.1052
395MET	SD	500	8.146	7.82	3.376	0.3508	0.0471	-0.0649
395MET	CE	501	8.118	7.963	3.491	-0.4992	-0.1006	0.5094
395MET	HE1	502	8.013	7.966	3.519	-0.4962	-0.9466	0.6317
395MET	HE2	503	8.179	7.953	3.582	4.5831	-0.1269	-2.5021
395MET	HE3	504	8.135	8.05	3.428	-1.6589	-0.8831	-0.9167
395MET	C	505	7.888	7.918	2.974	0.506	-0.0463	0.4748
395MET	O	506	7.817	7.989	3.05	0.5464	0.2757	-0.5581
396SER	N	507	7.916	7.962	2.851	-0.4393	0.0239	-0.7799
396SER	H	508	7.973	7.896	2.799	-0.5767	-0.3403	-0.4687
396SER	CA	509	7.872	8.083	2.782	-0.0534	0.2709	0.5288
396SER	HA	510	7.87	8.169	2.849	0.3435	-0.3247	1.3297
396SER	CB	511	7.968	8.111	2.67	0.0221	1.0084	0.4682
396SER	HB1	512	7.957	8.03	2.598	-2.0026	-0.0665	1.8641
396SER	HB2	513	7.945	8.203	2.616	0.0386	0.7403	0.0022
396SER	OG	514	8.097	8.114	2.722	0.0879	0.5767	-0.5871
396SER	HG	515	8.114	8.029	2.76	2.1322	1.2427	0.0673
396SER	C	516	7.733	8.051	2.71	0.1064	-0.5964	-0.5601
396SER	O	517	7.696	7.934	2.689	0.1567	-0.372	0.0845
397GLY	N	518	7.653	8.158	2.687	0.3337	-0.1464	-0.6571
397GLY	H	519	7.695	8.248	2.701	-0.5324	0.2665	-0.6598
397GLY	CA	520	7.531	8.161	2.617	-0.293	-1.221	-0.2524
397GLY	HA1	521	7.504	8.059	2.587	0.2011	-1.7912	1.1757
397GLY	HA2	522	7.453	8.202	2.681	1.9127	0.9867	1.1635
397GLY	C	523	7.542	8.246	2.487	0.0534	-0.2119	-0.6418
397GLY	O	524	7.651	8.268	2.432	0.2491	-0.3409	-0.5515
398ASP	N	525	7.434	8.296	2.432	-0.5265	0.1747	-0.1877
398ASP	H	526	7.345	8.29	2.479	-0.0801	-0.544	0.5959
398ASP	CA	527	7.427	8.394	2.327	-0.0551	-0.5488	-0.0606
398ASP	HA	528	7.518	8.454	2.331	-0.2216	-0.2239	-0.8936
398ASP	CB	529	7.421	8.326	2.187	-0.4408	-0.1693	-0.0765
398ASP	HB1	530	7.473	8.232	2.173	1.2698	0.6245	0.7836
398ASP	HB2	531	7.323	8.288	2.157	-0.5566	-0.5348	0.7572
398ASP	CG	532	7.477	8.414	2.078	0.3523	1.0102	-0.1958
398ASP	OD1	533	7.572	8.367	2.014	-0.3169	-0.0634	-0.0348
398ASP	OD2	534	7.421	8.516	2.044	-0.4764	0.1097	-0.281
398ASP	C	535	7.313	8.488	2.364	-0.3359	-0.0374	0.0625
398ASP	O	536	7.268	8.488	2.481	0.6328	-0.4295	0.3343
399ASP	N	537	7.267	8.572	2.266	-0.3737	0.0937	-0.0243
399ASP	H	538	7.319	8.571	2.179	1.4691	0.6415	0.9965
399ASP	CA	539	7.154	8.662	2.271	0.4677	0.6722	0.7221
399ASP	HA	540	7.166	8.714	2.365	1.1973	3.1306	-0.6386
399ASP	CB	541	7.171	8.77	2.157	0.3744	-0.9086	-0.5039
399ASP	HB1	542	7.256	8.835	2.177	0.5081	-0.6671	-1.7617
399ASP	HB2	543	7.198	8.721	2.063	-5.3761	-1.1026	-2.4725
399ASP	CG	544	7.049	8.854	2.113	0.3355	0.4884	-0.5817
399ASP	OD1	545	7.033	8.876	1.989	-0.5493	-0.6657	-0.2701
399ASP	OD2	546	6.963	8.906	2.194	-0.7786	-0.1003	-0.5255
399ASP	C	547	7.021	8.588	2.265	-0.0242	0.0271	-0.1226
399ASP	O	548	6.947	8.592	2.361	0.1367	0.2386	-0.534
400THR	N	549	6.994	8.523	2.15	0.4547	0.3617	-0.1196
400THR	H	550	7.057	8.524	2.071	-0.7274	0.7845	-1.0817
400THR	CA	551	6.866	8.451	2.12	-0.348	0.2782	-0.3292
400THR	HA	552	6.812	8.434	2.212	-1.0753	-0.3001	-0.8468
400THR	CB	553	6.783	8.544	2.032	0.2631	0.1889	-0.4041
400THR	HB	554	6.775	8.64	2.082	1.9412	0.958	-1.5307
400THR	OG1	555	6.65	8.497	2.036	0.5554	0.4984	-0.3572
400THR	HG1	556	6.63	8.477	2.126	-0.297	2.4073	-0.0786
400THR	CG2	557	6.832	8.575	1.89	-0.5683	-0.0141	1.0253
400THR	HG21	558	6.773	8.658	1.851	-1.7162	-0.5855	1.4833
400THR	HG22	559	6.929	8.622	1.875	0.2339	-2.0323	-0.5497
400THR	HG23	560	6.827	8.495	1.816	0.6641	-0.3763	1.3121
400THR	C	561	6.891	8.309	2.067	0.9236	-0.7104	0.4045
400THR	O	562	6.81	8.215	2.107	-0.0803	0.323	-0.0553
401GLN	N	563	7	8.291	1.989	0.0441	0.468	0.6917
401GLN	H	564	7.06	8.367	1.961	-0.0538	-0.3577	-1.9828
401GLN	CA	565	7.024	8.168	1.917	-0.0556	-0.0567	0.1313
401GLN	HA	566	6.954	8.166	1.834	0.4812	-1.2465	-0.3137
401GLN	CB	567	7.15	8.194	1.834	-0.4182	-0.3309	-0.3103
401GLN	HB1	568	7.122	8.28	1.772	-0.7712	0.394	0.8197
401GLN	HB2	569	7.231	8.229	1.898	-1.0502	-1.153	0.9915
401GLN	CG	570	7.209	8.088	1.738	0.1306	0.0808	-0.0697
401GLN	HG1	571	7.133	8.023	1.694	1.4728	0.263	-2.9263
401GLN	HG2	572	7.257	8.144	1.657	1.1314	-0.6186	0.0136
401GLN	CD	573	7.326	8.007	1.801	0.3133	0.2541	0.4219
401GLN	OE1	574	7.403	8.056	1.881	-0.0797	0.336	0.0758
401GLN	NE2	575	7.334	7.881	1.762	-0.6001	0.0635	-0.1318
401GLN	HE21	576	7.26	7.843	1.704	-1.7729	0.1795	1.2166
401GLN	HE22	577	7.417	7.83	1.787	0.1132	0.2155	-2.0454
401GLN	C	578	7.027	8.037	1.992	-0.7133	0.3949	-0.8292
401GLN	O	579	6.97	7.939	1.95	0.1283	-0.3134	0.1108
402HIS	N	580	7.084	8.041	2.117	-0.2977	-0.1456	0.4335
402HIS	H	581	7.128	8.129	2.142	-1.8279	1.0673	-0.9024
402HIS	CA	582	7.101	7.921	2.201	-1.3076	-0.1411	-0.2221
402HIS	HA	583	7.152	7.849	2.138	2.7752	2.9798	-0.9025
402HIS	CB	584	7.206	7.964	2.311	-0.0277	-0.1081	0.4334
402HIS	HB1	585	7.23	7.877	2.372	2.1009	0.4471	0.4667
402HIS	HB2	586	7.295	7.986	2.253	-1.1007	2.9582	-0.2563
402HIS	CG	587	7.16	8.078	2.405	0.0136	-0.3309	-0.1422
402HIS	ND1	588	7.11	8.201	2.359	0.1009	-0.7833	0.0609
402HIS	CD2	589	7.157	8.075	2.54	-1.9687	-0.2401	-1.1766
402HIS	HD2	590	7.187	8.007	2.619	-0.3241	-1.1763	-2.5349
402HIS	CE1	591	7.078	8.267	2.47	-0.0048	0.2659	0.1395
402HIS	HE1	592	7.028	8.362	2.481	0.3456	0.5111	-0.3309
402HIS	NE2	593	7.105	8.194	2.579	-0.3651	0.1181	-0.9799
402HIS	HE2	594	7.065	8.208	2.671	-0.4348	-1.7281	-0.6943
402HIS	C	595	6.969	7.871	2.266	0.5308	0.1077	0.4485
402HIS	O	596	6.956	7.748	2.288	-0.0973	0.7875	0.1441
403ILE	N	597	6.871	7.967	2.286	0.0409	0.1508	0.3435
403ILE	H	598	6.893	8.063	2.263	0.1467	-0.1054	-0.7212
403ILE	CA	599	6.735	7.94	2.349	0.1519	0.3174	0.5546
403ILE	HA	600	6.746	7.868	2.431	0.6426	0.7474	0.8714
403ILE	CB	601	6.662	8.07	2.409	-0.5495	0.6291	0.0999
403ILE	HB	602	6.639	8.148	2.336	1.9212	-0.1813	-1.6718
403ILE	CG1	603	6.755	8.137	2.521	0.3758	-0.0648	0.0596
403ILE	HG11	604	6.757	8.065	2.603	-1.0621	-0.51	-0.2574
403ILE	HG12	605	6.858	8.153	2.491	0.4618	1.0104	0.8563
403ILE	CG2	606	6.529	8.024	2.488	-0.4612	-0.3991	-0.2339
403ILE	HG21	607	6.564	7.968	2.575	1.6971	0.8637	-0.2035
403ILE	HG22	608	6.467	8.107	2.523	1.8171	1.5172	-0.4246
403ILE	HG23	609	6.468	7.96	2.426	1.1598	-0.3066	-2.0244
403ILE	CD	610	6.691	8.269	2.573	0.2706	0.2776	0.2314
403ILE	HD1	611	6.592	8.268	2.618	-1.0079	-1.1198	-2.324
403ILE	HD2	612	6.762	8.317	2.64	-1.5783	0.5329	2.089
403ILE	HD3	613	6.686	8.334	2.485	-0.1174	-1.1365	-0.8423
403ILE	C	614	6.65	7.882	2.239	0.1644	-0.0162	0.5281
403ILE	O	615	6.584	7.779	2.249	-0.3284	-0.3486	-0.2193
404GLN	N	616	6.651	7.952	2.125	-0.0879	-0.5058	-0.3754
404GLN	H	617	6.7	8.04	2.127	-0.7898	-0.1178	-0.1847
404GLN	CA	618	6.585	7.914	2.005	0.6913	0.3875	0.0968
404GLN	HA	619	6.48	7.923	2.03	1.0853	-1.7179	2.9454
404GLN	CB	620	6.616	8.011	1.888	-0.0231	-0.5196	-0.1308
404GLN	HB1	621	6.688	8.088	1.913	-1.1929	0.1237	1.3784
404GLN	HB2	622	6.653	7.97	1.794	-0.9789	0.0967	-0.7862
404GLN	CG	623	6.505	8.111	1.86	-0.3152	0.2987	-0.453
404GLN	HG1	624	6.41	8.056	1.861	-0.6656	0.4652	-4.5507
404GLN	HG2	625	6.5	8.188	1.937	-2.0131	1.6465	-1.8281
404GLN	CD	626	6.532	8.207	1.741	0.1553	0.2507	0.5838
404GLN	OE1	627	6.452	8.288	1.701	0.3034	-0.3598	-0.6261
404GLN	NE2	628	6.641	8.19	1.666	0.3363	-0.5753	0.101
404GLN	HE21	629	6.713	8.121	1.678	-1.1642	-2.472	-1.2391
404GLN	HE22	630	6.646	8.245	1.582	0.8542	-0.5681	0.1355
404GLN	C	631	6.608	7.764	1.966	-0.0779	0.3832	-0.2001
404GLN	O	632	6.518	7.696	1.913	0.8719	-0.5608	0.2498
405GLN	N	633	6.726	7.703	1.994	-0.2963	0.2584	-0.5373
405GLN	H	634	6.794	7.757	2.044	-1.3753	-0.5077	1.8815
405GLN	CA	635	6.755	7.557	1.976	-0.1211	-0.6777	0.2015
405GLN	HA	636	6.757	7.532	1.87	0.6383	1.8337	-0.4308
405GLN	CB	637	6.895	7.513	2.021	0.1202	-0.0229	-0.1218
405GLN	HB1	638	6.892	7.504	2.13	-0.8616	-3.1845	-0.299
405GLN	HB2	639	6.918	7.41	1.993	2.8386	-0.603	3.4517
405GLN	CG	640	7.017	7.594	1.971	0.6355	0.5499	0.2325
405GLN	HG1	641	7.015	7.696	2.009	2.192	0.6615	0.0782
405GLN	HG2	642	7.11	7.553	2.01	0.9429	0.0093	-1.0317
405GLN	CD	643	7.027	7.601	1.818	-0.2646	-0.1854	-0.6022
405GLN	OE1	644	7.049	7.497	1.76	0.0596	-0.0523	0.623
405GLN	NE2	645	7.007	7.724	1.755	-0.1624	-0.825	-0.1407
405GLN	HE21	646	6.971	7.806	1.8	0.236	-0.0963	-1.1169
405GLN	HE22	647	7.019	7.734	1.655	-0.0651	4.2971	0.1373
405GLN	C	648	6.651	7.469	2.047	0.0327	-0.2609	-0.3021
405GLN	O	649	6.632	7.353	2.009	-0.8697	-0.4309	-0.0721
406PHE	N	650	6.576	7.52	2.15	0.0429	0.3481	-0.4721
406PHE	H	651	6.588	7.619	2.166	0.933	-0.1089	2.0553
406PHE	CA	652	6.477	7.442	2.226	-0.2049	0.8031	0.2325
406PHE	HA	653	6.522	7.347	2.256	1.3372	0.6252	-2.3356
406PHE	CB	654	6.426	7.522	2.353	-0.0738	0.0807	0.2738
406PHE	HB1	655	6.509	7.567	2.406	-1.9408	3.7554	0.4216
406PHE	HB2	656	6.372	7.609	2.315	0.4393	0.9448	1.4906
406PHE	CG	657	6.332	7.451	2.456	0.8055	-0.3632	-0.3583
406PHE	CD1	658	6.258	7.531	2.541	-0.0509	0.2884	-0.2932
406PHE	HD1	659	6.276	7.636	2.531	0.3861	0.127	-1.2393
406PHE	CD2	660	6.304	7.315	2.459	0.1424	-0.5868	0.0375
406PHE	HD2	661	6.339	7.25	2.38	-0.4454	2.2305	-2.7801
406PHE	CE1	662	6.165	7.477	2.638	0.3455	-0.5464	-0.0236
406PHE	HE1	663	6.123	7.545	2.709	1.4919	0.4286	-0.2471
406PHE	CE2	664	6.201	7.261	2.535	-0.458	0.2204	0.4071
406PHE	HE2	665	6.187	7.154	2.532	0.5044	0.0466	1.4763
406PHE	CZ	666	6.138	7.34	2.632	0.1574	-0.488	-0.3028
406PHE	HZ	667	6.069	7.291	2.7	-0.9526	-1.2456	-1.925
406PHE	C	668	6.353	7.408	2.133	-0.4028	-0.1067	-0.9848
406PHE	O	669	6.294	7.3	2.143	0.2879	0.6338	0.0828
407TYR	N	670	6.309	7.506	2.06	-0.5233	-0.1267	-0.2826
407TYR	H	671	6.372	7.585	2.069	0.1471	-0.7849	0.9864
407TYR	CA	672	6.197	7.497	1.974	1.4044	-0.2619	0.0636
407TYR	HA	673	6.114	7.438	2.012	0.3126	-0.0912	-1.8971
407TYR	CB	674	6.149	7.644	1.948	0.0549	0.0646	-0.4182
407TYR	HB1	675	6.228	7.705	1.902	-0.3032	0.5778	-0.3539
407TYR	HB2	676	6.069	7.653	1.875	0.0789	-0.9182	-0.5797
407TYR	CG	677	6.097	7.72	2.072	0.0343	-0.4034	-0.1156
407TYR	CD1	678	6.134	7.856	2.08	-0.2559	-0.3188	-0.8116
407TYR	HD1	679	6.211	7.902	2.019	-0.2526	0.0378	-0.5435
407TYR	CD2	680	6	7.67	2.16	-0.1959	-0.4363	-0.1735
407TYR	HD2	681	5.953	7.572	2.157	0.1621	-0.6071	-0.3668
407TYR	CE1	682	6.078	7.945	2.175	-0.4484	0.0857	-0.732
407TYR	HE1	683	6.106	8.048	2.165	-1.8276	0.4386	-1.1554
407TYR	CE2	684	5.95	7.754	2.262	0.0497	0.3019	0.4792
407TYR	HE2	685	5.884	7.711	2.336	0.5059	0.0077	0.7178
407TYR	CZ	686	5.994	7.891	2.27	0.2368	0.5584	-0.1069
407TYR	OH	687	5.949	7.976	2.371	-0.0327	-0.2292	0.6135
407TYR	HH	688	5.966	8.067	2.356	-1.3865	0.0129	0.4428
407TYR	C	689	6.252	7.433	1.845	0.655	-0.7321	-0.3161
407TYR	O	690	6.186	7.345	1.789	-0.27	0.0763	0.1565
408ASP	N	691	6.371	7.473	1.797	-0.0666	0.2795	0.7237
408ASP	H	692	6.421	7.55	1.838	-1.7623	0.993	1.557
408ASP	CA	693	6.42	7.415	1.668	0.4315	-0.2432	-0.8104
408ASP	HA	694	6.352	7.435	1.585	1.0048	1.5214	-0.9009
408ASP	CB	695	6.545	7.499	1.629	0.115	-0.2243	-0.2696
408ASP	HB1	696	6.517	7.604	1.618	-0.1609	-0.5132	-3.4354
408ASP	HB2	697	6.632	7.504	1.694	1.1763	2.1814	-1.7064
408ASP	CG	698	6.61	7.473	1.497	-0.0395	0.845	0.5316
408ASP	OD1	699	6.551	7.494	1.389	-0.6985	-0.7513	-0.0398
408ASP	OD2	700	6.717	7.407	1.5	0.4022	0.3117	-0.6739
408ASP	C	701	6.444	7.258	1.66	0.9588	-0.3843	0.5765
408ASP	O	702	6.412	7.189	1.564	-0.4013	0.1742	0.2898
409LEU	N	703	6.507	7.206	1.764	0.2995	0.2358	-0.0967
409LEU	H	704	6.546	7.26	1.84	-0.9047	0.9203	0.0674
409LEU	CA	705	6.524	7.062	1.777	-0.092	-0.2299	0.3825
409LEU	HA	706	6.543	7.023	1.677	0.0722	-0.8078	0.6365
409LEU	CB	707	6.648	7.039	1.863	0.3447	0.0262	-0.0322
409LEU	HB1	708	6.626	7.08	1.961	-0.8727	-0.1781	-0.1962
409LEU	HB2	709	6.657	6.933	1.888	2.1101	0.4148	1.1121
409LEU	CG	710	6.788	7.088	1.813	0.1704	0.0743	0.6044
409LEU	HG	711	6.782	7.187	1.766	0.2969	-0.6027	-0.9016
409LEU	CD1	712	6.878	7.101	1.935	-0.7323	-0.3605	-0.1248
409LEU	HD11	713	6.864	7.011	1.994	-0.728	0.8554	1.8357
409LEU	HD12	714	6.986	7.095	1.923	-0.9463	-1.5674	-1.6501
409LEU	HD13	715	6.847	7.184	1.999	1.5748	0.0716	0.5285
409LEU	CD2	716	6.849	7.002	1.711	-0.3126	0.4392	0.4886
409LEU	HD21	717	6.949	7.031	1.681	-0.6197	0.2749	-0.7387
409LEU	HD22	718	6.861	6.903	1.755	-0.3474	0.5982	0.8592
409LEU	HD23	719	6.783	6.99	1.625	-1.5082	0.5999	1.3553
409LEU	C	720	6.403	6.983	1.827	-0.4603	0.3043	-0.4054
409LEU	O	721	6.386	6.869	1.786	0.7759	0.2376	0.526
410LEU	N	722	6.31	7.046	1.903	0.5177	-0.492	0.0286
410LEU	H	723	6.319	7.146	1.917	-0.6958	0.0524	-2.4674
410LEU	CA	724	6.183	6.982	1.951	-0.3258	-0.3525	0.6
410LEU	HA	725	6.206	6.886	1.998	0.2192	-0.4082	0.2243
410LEU	CB	726	6.118	7.068	2.049	0.2271	-0.6748	-0.6603
410LEU	HB1	727	6.194	7.082	2.127	-0.0068	1.5809	-0.7706
410LEU	HB2	728	6.1	7.168	2.01	-1.9476	-0.2166	1.2442
410LEU	CG	729	5.992	7.022	2.13	0.1554	0.7063	-0.434
410LEU	HG	730	6.012	6.916	2.147	0.6901	0.7015	-1.0592
410LEU	CD1	731	5.991	7.085	2.27	-0.5695	-0.1569	0.0803
410LEU	HD11	732	6.025	7.189	2.279	1.607	-0.6272	-1.6124
410LEU	HD12	733	5.898	7.07	2.323	0.6938	1.1286	2.8957
410LEU	HD13	734	6.065	7.035	2.334	1.2164	1.8949	-0.258
410LEU	CD2	735	5.865	7.047	2.055	-0.0918	0.1212	-0.371
410LEU	HD21	736	5.781	7.032	2.123	-0.1961	3.2284	0.3449
410LEU	HD22	737	5.844	7.147	2.016	-1.8143	-0.3076	-0.6438
410LEU	HD23	738	5.86	6.972	1.976	0.9945	-0.6121	0.2382
410LEU	C	739	6.094	6.961	1.822	-0.749	-0.0395	-0.7326
410LEU	O	740	6.069	6.842	1.793	-0.3837	-0.3624	-0.0447
411THR	N	741	6.062	7.066	1.749	0.3181	0.4449	-0.1824
411THR	H	742	6.078	7.159	1.785	-1.8736	0.8395	-0.0466
411THR	CA	743	5.984	7.066	1.625	0.3088	0.503	-0.4956
411THR	HA	744	5.896	7.007	1.651	2.3297	-2.3609	0.4094
411THR	CB	745	5.943	7.209	1.593	0.2501	-0.2797	-0.2824
411THR	HB	746	5.869	7.206	1.512	-1.9725	-1.6771	1.6629
411THR	OG1	747	6.045	7.298	1.554	0.4708	-0.1651	-0.2863
411THR	HG1	748	6.095	7.308	1.634	-0.8842	0.1325	0.5641
411THR	CG2	749	5.868	7.275	1.716	-0.2614	0.115	-0.5158
411THR	HG21	750	5.925	7.324	1.795	-0.7255	-1.0552	0.5879
411THR	HG22	751	5.795	7.347	1.678	-0.4147	0.269	0.063
411THR	HG23	752	5.808	7.2	1.767	-2.5954	0.9776	-1.819
411THR	C	753	6.057	6.989	1.508	0.3364	-0.4542	0.0863
411THR	O	754	6.012	6.987	1.398	0.4659	-0.9972	-0.5252
412GLY	N	755	6.172	6.92	1.534	0.1011	-0.7019	-0.8559
412GLY	H	756	6.205	6.901	1.628	-0.5463	0.1648	-0.4382
412GLY	CA	757	6.254	6.857	1.435	-0.5536	0.5484	-0.4161
412GLY	HA1	758	6.216	6.871	1.334	1.5206	-1.0575	-1.5008
412GLY	HA2	759	6.354	6.901	1.435	-0.7207	0.9382	-1.5436
412GLY	C	760	6.283	6.708	1.463	-0.381	-0.4662	-0.1852
412GLY	O	761	6.357	6.649	1.391	0.1017	1.3608	0.3971
413SER	N	762	6.23	6.658	1.574	0.4551	0.5905	-0.0657
413SER	H	763	6.173	6.719	1.631	-0.5672	-1.9986	1.8561
413SER	CA	764	6.259	6.527	1.639	-0.2992	-0.4968	0.3479
413SER	HA	765	6.268	6.47	1.546	-1.4511	-0.8062	0.4162
413SER	CB	766	6.393	6.533	1.708	-0.9176	0.8864	-0.4216
413SER	HB1	767	6.433	6.433	1.727	-0.7932	0.0652	-4.1933
413SER	HB2	768	6.477	6.569	1.648	0.3411	0.0429	0.7473
413SER	OG	769	6.392	6.601	1.833	-0.3576	0.4304	-0.3147
413SER	HG	770	6.381	6.695	1.822	-3.9698	0.2201	0.4129
413SER	C	771	6.14	6.466	1.706	-0.4296	-0.0482	-0.1975
413SER	O	772	6.133	6.344	1.715	0.5297	-0.1031	-0.0962
414MET	N	773	6.038	6.548	1.745	0.6717	-0.0843	1.1903
414MET	H	774	6.043	6.647	1.724	-0.8088	-0.1342	0.4453
414MET	CA	775	5.908	6.498	1.797	-0.6584	-0.2964	-0.6678
414MET	HA	776	5.926	6.438	1.887	-1.3995	-0.6251	-0.7317
414MET	CB	777	5.81	6.611	1.831	0.2204	-0.2155	0.0705
414MET	HB1	778	5.869	6.696	1.866	0.8142	-0.4485	-0.3591
414MET	HB2	779	5.777	6.644	1.732	2.392	2.9427	0.2324
414MET	CG	780	5.689	6.59	1.924	0.8383	-0.7624	0.0473
414MET	HG1	781	5.612	6.546	1.859	1.939	-0.2694	-1.662
414MET	HG2	782	5.728	6.518	1.996	-0.4826	-2.212	-0.6321
414MET	SD	783	5.627	6.742	2.013	0.0734	-0.0185	-0.3614
414MET	CE	784	5.537	6.802	1.869	0.529	-0.2963	0.0641
414MET	HE1	785	5.477	6.89	1.891	0.185	-0.4261	-0.3513
414MET	HE2	786	5.612	6.834	1.796	1.5767	-1.835	0.415
414MET	HE3	787	5.447	6.744	1.849	-0.0415	0.9192	-1.0737
414MET	C	788	5.846	6.39	1.711	0.5177	0.0659	-0.3244
414MET	O	789	5.82	6.274	1.754	-0.1021	-0.051	-0.0326
415GLU	N	790	5.833	6.425	1.579	-0.1589	-0.5017	-1.0137
415GLU	H	791	5.869	6.518	1.563	-3.0676	1.0435	0.8265
415GLU	CA	792	5.767	6.35	1.474	-0.8602	0.0643	-0.1009
415GLU	HA	793	5.665	6.332	1.51	-0.9507	1.0267	0.1427
415GLU	CB	794	5.76	6.432	1.346	-0.3597	-0.0792	-0.6106
415GLU	HB1	795	5.723	6.532	1.369	-2.7212	-0.6631	-1.6521
415GLU	HB2	796	5.856	6.445	1.297	-1.1322	-0.7431	-2.3566
415GLU	CG	797	5.666	6.374	1.233	-0.22	0.2543	-0.6378
415GLU	HG1	798	5.683	6.434	1.143	-0.3071	1.4821	0.1377
415GLU	HG2	799	5.699	6.274	1.204	-3.2477	-0.5504	-1.6691
415GLU	CD	800	5.517	6.375	1.243	-0.0573	-0.2936	-0.2196
415GLU	OE1	801	5.461	6.445	1.331	-0.4133	-0.0288	0.4101
415GLU	OE2	802	5.458	6.286	1.176	0.426	-0.1957	0.2511
415GLU	C	803	5.831	6.215	1.445	0.0249	0.7166	-0.3257
415GLU	O	804	5.757	6.123	1.414	0.023	-0.0504	0.0025
416ILE	N	805	5.96	6.196	1.475	-0.0855	-0.2888	-0.5347
416ILE	H	806	6.016	6.275	1.505	-0.6525	-0.0709	-0.0223
416ILE	CA	807	6.027	6.07	1.451	0.5498	0.1967	0.3946
416ILE	HA	808	6.009	6.034	1.349	1.8397	-0.0557	0.2388
416ILE	CB	809	6.177	6.09	1.47	-0.0013	0.504	-0.4706
416ILE	HB	810	6.191	6.127	1.572	-0.205	-1.8867	0.4968
416ILE	CG1	811	6.227	6.203	1.385	0.658	-0.0302	0.2175
416ILE	HG11	812	6.211	6.171	1.282	-2.0676	-0.8258	0.7956
416ILE	HG12	813	6.167	6.29	1.407	-1.4051	-1.1913	-0.5562
416ILE	CG2	814	6.265	5.959	1.448	0.0099	-0.6175	-0.0976
416ILE	HG21	815	6.281	5.941	1.342	0.6434	-0.4352	-0.0337
416ILE	HG22	816	6.368	5.984	1.471	-0.009	1.2223	-1.7392
416ILE	HG23	817	6.241	5.866	1.5	-0.389	-1.0033	-0.9492
416ILE	CD	818	6.367	6.241	1.423	0.0987	-0.745	-0.2052
416ILE	HD1	819	6.452	6.196	1.371	0.6753	0.4059	-0.3012
416ILE	HD2	820	6.372	6.347	1.398	-0.5787	-0.1874	1.8416
416ILE	HD3	821	6.386	6.229	1.53	-0.5245	0.8621	0.1183
416ILE	C	822	5.983	5.969	1.563	-0.159	0.2567	0.4257
416ILE	O	823	5.971	5.849	1.532	0.5565	-0.2961	0.0677
417ILE	N	824	5.98	6.011	1.684	0.2392	0.5889	-0.7521
417ILE	H	825	6.003	6.105	1.712	0.9753	0.2665	-0.2533
417ILE	CA	826	5.944	5.917	1.8	0.0222	-0.0086	0.5242
417ILE	HA	827	5.98	5.815	1.789	-0.4935	-0.2709	1.1851
417ILE	CB	828	6.011	5.977	1.932	0.1554	-0.7494	-0.8222
417ILE	HB	829	5.975	5.933	2.024	1.6712	2.2039	1.3623
417ILE	CG1	830	5.972	6.119	1.966	0.2262	-0.4473	-0.1537
417ILE	HG11	831	6.023	6.197	1.91	0.6779	-1.6153	-1.4506
417ILE	HG12	832	5.866	6.126	1.942	-0.2783	-2.9265	1.0121
417ILE	CG2	833	6.166	5.965	1.94	-0.0366	-0.1559	0.0559
417ILE	HG21	834	6.216	5.99	1.847	-2.1338	-1.8603	-1.6242
417ILE	HG22	835	6.206	6.035	2.013	0.5052	-0.9235	0.5191
417ILE	HG23	836	6.196	5.864	1.967	-0.9886	-0.777	-1.1042
417ILE	CD	837	5.975	6.145	2.115	0.0302	-0.2233	0.1891
417ILE	HD1	838	5.964	6.251	2.14	0.4957	0.2536	-1.4353
417ILE	HD2	839	5.905	6.089	2.176	0.8161	0.6747	1.9918
417ILE	HD3	840	6.077	6.127	2.15	0.1456	-3.0884	-1.3385
417ILE	C	841	5.792	5.901	1.818	-0.934	-0.1103	0.1246
417ILE	O	842	5.752	5.83	1.91	-0.2113	-0.0643	0.2626
418ARG	N	843	5.71	5.958	1.731	0.0034	-0.7668	0.4955
418ARG	H	844	5.762	5.993	1.651	1.5245	-0.2047	1.6637
418ARG	CA	845	5.566	5.938	1.717	-0.188	0.4732	-0.0594
418ARG	HA	846	5.516	5.899	1.806	-1.9397	0.6668	-0.9095
418ARG	CB	847	5.506	6.081	1.672	-0.441	0.0865	0.2038
418ARG	HB1	848	5.545	6.16	1.736	0.1239	0.3135	-0.4145
418ARG	HB2	849	5.551	6.094	1.574	-0.7774	-0.1357	0.0163
418ARG	CG	850	5.354	6.09	1.652	0.3394	0.4342	-0.2859
418ARG	HG1	851	5.305	6.007	1.602	-0.9598	1.575	-0.9762
418ARG	HG2	852	5.303	6.073	1.748	-0.3268	0.4626	-0.6297
418ARG	CD	853	5.316	6.223	1.586	0.3329	-0.6741	-0.3291
418ARG	HD1	854	5.391	6.298	1.611	-1.241	0.3783	1.4968
418ARG	HD2	855	5.314	6.225	1.477	0.0074	3.0319	-0.4092
418ARG	NE	856	5.178	6.269	1.616	-0.3701	-0.2952	-0.5874
418ARG	HE	857	5.105	6.201	1.596	-1.116	-0.0416	1.114
418ARG	CZ	858	5.143	6.385	1.683	0.5045	-0.154	0.1191
418ARG	NH1	859	5.227	6.483	1.716	-0.6961	-0.9516	-0.08
418ARG	HH11	860	5.322	6.463	1.689	-0.006	-2.2087	2.8923
418ARG	HH12	861	5.209	6.569	1.764	1.5992	-0.3874	-0.1423
418ARG	NH2	862	5.014	6.4	1.715	-0.4099	0.0999	0.6876
418ARG	HH21	863	4.955	6.332	1.67	0.8053	-2.1389	2.2788
418ARG	HH22	864	4.968	6.474	1.767	-1.8344	0.0588	-0.4545
418ARG	C	865	5.558	5.846	1.591	-0.9435	0.0825	0.0409
418ARG	O	866	5.639	5.852	1.501	-0.6904	-0.1761	0.332
419GLY	N	867	5.452	5.77	1.589	0.1656	0.2295	-0.4819
419GLY	H	868	5.391	5.789	1.668	-0.8472	1.2623	-1.4653
419GLY	CA	869	5.41	5.677	1.483	0.6078	-0.4555	-0.171
419GLY	HA1	870	5.309	5.709	1.459	0.2702	-1.296	0.0669
419GLY	HA2	871	5.473	5.678	1.394	-2.133	-0.9946	-2.2266
419GLY	C	872	5.411	5.532	1.542	-0.0812	0.5947	0.6758
419GLY	O	873	5.398	5.43	1.473	0.1981	-0.3564	-1.108
420TRP	N	874	5.435	5.521	1.673	0.3801	0.0051	0.134
420TRP	H	875	5.427	5.61	1.72	0.999	-0.303	0.8456
420TRP	CA	876	5.449	5.397	1.753	-0.3971	0.2942	-0.6526
420TRP	HA	877	5.522	5.327	1.711	-0.3098	-0.5055	0.7747
420TRP	CB	878	5.484	5.428	1.9	-0.0569	-0.1112	-0.604
420TRP	HB1	879	5.457	5.529	1.932	0.3512	-0.5944	1.3856
420TRP	HB2	880	5.431	5.358	1.963	-1.1048	0.8153	-0.4223
420TRP	CG	881	5.632	5.408	1.929	0.289	0.0119	-0.4907
420TRP	CD1	882	5.736	5.466	1.863	0.3966	-0.4173	-0.6304
420TRP	HD1	883	5.719	5.544	1.792	-2.53	0.8418	1.2693
420TRP	CD2	884	5.688	5.323	2.031	0.2006	-0.3912	-0.4188
420TRP	NE1	885	5.85	5.422	1.924	0.0628	0.1362	-0.3906
420TRP	HE1	886	5.935	5.45	1.877	1.0225	-1.4868	0.2671
420TRP	CE2	887	5.832	5.339	2.028	0.9902	0.3132	0.5986
420TRP	CE3	888	5.638	5.25	2.143	0.1004	0.1482	0.0248
420TRP	HE3	889	5.532	5.246	2.166	0.0603	0.675	-0.0622
420TRP	CZ2	890	5.913	5.286	2.126	0.4361	-0.8029	-0.0239
420TRP	HZ2	891	6.019	5.307	2.128	0.273	0.0342	2.2554
420TRP	CZ3	892	5.721	5.183	2.234	0.0761	0.2036	0.0961
420TRP	HZ3	893	5.668	5.121	2.305	-1.2145	-0.3129	-1.2689
420TRP	CH2	894	5.857	5.203	2.223	-0.2656	-0.0552	0.7509
420TRP	HH2	895	5.92	5.151	2.293	-1.5	-0.7582	1.3861
420TRP	C	896	5.328	5.305	1.742	0.3301	-0.2648	0.2936
420TRP	O	897	5.334	5.181	1.747	0.1627	-0.0161	-0.7321
421ALA	N	898	5.212	5.367	1.718	0.2972	-0.4711	0.1645
421ALA	H	899	5.208	5.463	1.686	0.7564	-0.421	0.2531
421ALA	CA	900	5.084	5.301	1.721	-0.7345	-0.1296	0.1316
421ALA	HA	901	5.076	5.222	1.796	1.9917	-0.0074	0.6544
421ALA	CB	902	4.978	5.405	1.749	0.5903	-0.5392	0.479
421ALA	HB1	903	4.987	5.494	1.687	-0.7039	-0.6501	0.0932
421ALA	HB2	904	4.877	5.363	1.741	0.9703	-1.7281	1.5469
421ALA	HB3	905	4.989	5.459	1.843	2.3629	4.6005	-2.2957
421ALA	C	906	5.05	5.238	1.588	0.4193	0.1878	0.0589
421ALA	O	907	4.963	5.15	1.583	0.2916	0.003	-0.0549
422GLU	N	908	5.125	5.273	1.484	0.9382	-0.801	0.015
422GLU	H	909	5.176	5.361	1.482	-0.2625	-0.0837	-1.3741
422GLU	CA	910	5.135	5.209	1.348	0.1641	-0.0352	-0.5551
422GLU	HA	911	5.043	5.158	1.32	-0.3422	-0.9295	2.3701
422GLU	CB	912	5.196	5.305	1.247	0.4957	-0.2004	-0.4227
422GLU	HB1	913	5.176	5.406	1.283	-2.7031	-1.2648	1.2432
422GLU	HB2	914	5.304	5.307	1.236	0.3138	1.3393	-2.8385
422GLU	CG	915	5.13	5.287	1.102	0.5969	0.1382	-0.5646
422GLU	HG1	916	5.201	5.32	1.026	2.0112	1.5999	1.3239
422GLU	HG2	917	5.102	5.182	1.088	2.1561	-0.1348	-2.0569
422GLU	CD	918	5.01	5.379	1.084	-0.0617	-0.262	-0.4088
422GLU	OE1	919	5.013	5.507	1.089	-0.8058	-0.5211	-0.0106
422GLU	OE2	920	4.907	5.323	1.061	0.7189	-0.1501	-0.5562
422GLU	C	921	5.239	5.09	1.355	0.2582	0.6163	-0.7228
422GLU	O	922	5.234	5.003	1.27	0.2676	0.2257	0.145
423LYS	N	923	5.328	5.095	1.453	0.375	-0.3688	-0.6576
423LYS	H	924	5.32	5.173	1.517	0.115	-1.6236	0.8764
423LYS	CA	925	5.45	5.007	1.455	0.6266	0.1994	-0.1408
423LYS	HA	926	5.484	4.971	1.358	2.192	0.2233	0.3729
423LYS	CB	927	5.567	5.079	1.517	-0.19	0.3965	-0.4066
423LYS	HB1	928	5.536	5.126	1.611	-2.1945	-0.5291	-0.5497
423LYS	HB2	929	5.648	5.009	1.54	-0.8795	0.0421	1.0508
423LYS	CG	930	5.634	5.187	1.429	-0.1901	0.0684	-0.0116
423LYS	HG1	931	5.675	5.147	1.336	-0.5997	2.3335	-1.2426
423LYS	HG2	932	5.567	5.265	1.394	2.6226	2.3899	-0.5941
423LYS	CD	933	5.751	5.26	1.502	-0.88	0.391	-0.1357
423LYS	HD1	934	5.723	5.288	1.604	1.2894	0.9068	0.3907
423LYS	HD2	935	5.829	5.185	1.52	1.0591	2.8648	3.1286
423LYS	CE	936	5.799	5.391	1.434	-0.6313	-0.2454	-0.1476
423LYS	HE1	937	5.733	5.477	1.428	1.0356	0.997	-2.0371
423LYS	HE2	938	5.891	5.431	1.478	-1.0961	-0.7179	1.3117
423LYS	NZ	939	5.836	5.36	1.295	0.0419	0.0707	0.2205
423LYS	HZ1	940	5.884	5.271	1.291	0.7607	0.4464	0.2805
423LYS	HZ2	941	5.754	5.346	1.239	-1.5737	0.0145	2.4622
423LYS	HZ3	942	5.886	5.432	1.244	-1.6902	0.4778	-0.9709
423LYS	C	943	5.426	4.876	1.539	0.8813	0.4635	-0.168
423LYS	O	944	5.506	4.782	1.525	0.0628	0.0991	0.3355
424ILE	N	945	5.317	4.873	1.621	-0.5836	0.5855	-0.5168
424ILE	H	946	5.276	4.966	1.629	-0.6564	0.7482	-2.3228
424ILE	CA	947	5.291	4.773	1.717	-0.0149	0.9907	1.0424
424ILE	HA	948	5.366	4.697	1.692	-0.2609	2.1038	-4.3722
424ILE	CB	949	5.309	4.835	1.858	0.1771	-0.5866	0.0431
424ILE	HB	950	5.246	4.923	1.854	2.2512	0.935	-0.7114
424ILE	CG1	951	5.454	4.877	1.883	-0.2626	-0.5255	0.0772
424ILE	HG11	952	5.522	4.794	1.906	0.8043	0.3725	0.2329
424ILE	HG12	953	5.501	4.927	1.799	-1.4312	0.7867	0.1738
424ILE	CG2	954	5.257	4.748	1.977	-0.2424	-0.2903	-0.5984
424ILE	HG21	955	5.246	4.801	2.071	-0.0426	-0.0377	-0.7177
424ILE	HG22	956	5.15	4.732	1.963	-0.5857	0.7549	0.6034
424ILE	HG23	957	5.299	4.648	1.986	-1.3494	-0.6879	0.4886
424ILE	CD	958	5.458	4.98	1.996	0.8065	0.3093	-0.0841
424ILE	HD1	959	5.392	5.067	1.985	2.211	1.4865	0.4547
424ILE	HD2	960	5.45	4.948	2.1	-0.5179	-1.1209	-0.5796
424ILE	HD3	961	5.551	5.035	1.983	1.3531	0.1869	2.7153
424ILE	C	962	5.154	4.711	1.701	0.5146	-0.4975	0.1478
424ILE	O	963	5.063	4.783	1.658	0.2369	0.8832	0.7411
425PRO	N	964	5.129	4.581	1.712	-0.0013	-0.4836	-0.2286
425PRO	CA	965	4.997	4.519	1.699	-0.0813	0.1493	0.3854
425PRO	HA	966	4.943	4.563	1.616	1.6523	0.7346	-0.474
425PRO	CB	967	5.034	4.367	1.67	-0.1741	0.6584	0.5486
425PRO	HB1	968	4.952	4.298	1.69	0.6388	-0.4346	0.1967
425PRO	HB2	969	5.039	4.361	1.561	-0.9963	-0.9905	0.5663
425PRO	CG	970	5.164	4.344	1.746	0.3994	-0.123	0.6299
425PRO	HG1	971	5.142	4.317	1.85	-2.4928	-0.6695	-0.0407
425PRO	HG2	972	5.226	4.263	1.706	-0.597	-0.4728	-0.2505
425PRO	CD	973	5.23	4.479	1.741	-0.5526	-0.2475	-0.1627
425PRO	HD1	974	5.287	4.496	1.833	-1.5595	-0.2851	0.4903
425PRO	HD2	975	5.298	4.483	1.656	-2.2597	0.1984	-1.5619
425PRO	C	976	4.91	4.543	1.822	-0.2347	0.4267	0.4178
425PRO	O	977	4.969	4.549	1.932	0.0337	0.0389	0.6347
426GLY	N	978	4.779	4.548	1.811	-0.7186	-0.203	-0.1551
426GLY	H	979	4.724	4.534	1.727	-0.5267	0.0886	-0.3319
426GLY	CA	980	4.685	4.561	1.918	-0.0553	-0.3015	0.4927
426GLY	HA1	981	4.609	4.484	1.903	0.9459	-0.8079	-3.0145
426GLY	HA2	982	4.736	4.553	2.013	2.5582	-0.8333	-0.8522
426GLY	C	983	4.618	4.7	1.91	0.2378	-0.1068	0.9689
426GLY	O	984	4.522	4.732	1.974	-0.4833	-0.1077	-0.9152
427PHE	N	985	4.67	4.798	1.828	0.111	-1.1433	0.4916
427PHE	H	986	4.748	4.774	1.769	1.3691	1.6958	0.8456
427PHE	CA	987	4.622	4.935	1.828	-0.007	0.4817	0.202
427PHE	HA	988	4.579	4.971	1.921	0.1929	0.4577	0.3029
427PHE	CB	989	4.733	5.025	1.78	-0.3094	0.0306	-0.3258
427PHE	HB1	990	4.786	4.992	1.691	1.2908	-1.6076	1.1388
427PHE	HB2	991	4.68	5.116	1.753	-3.8986	-0.9118	2.5806
427PHE	CG	992	4.834	5.062	1.892	0.1196	0.9188	-0.1757
427PHE	CD1	993	4.933	4.974	1.94	0.1297	0.5675	-0.8235
427PHE	HD1	994	4.941	4.883	1.882	0.0379	1.0761	-1.6477
427PHE	CD2	995	4.818	5.184	1.957	0.2929	-0.0176	-0.0465
427PHE	HD2	996	4.742	5.253	1.922	0.8942	1.2929	1.1154
427PHE	CE1	997	5.014	5.009	2.048	-0.1608	0.8158	-0.7191
427PHE	HE1	998	5.083	4.937	2.09	0.0001	1.4913	0.2072
427PHE	CE2	999	4.903	5.222	2.059	0.0285	0.2452	0.1688
427PHE	HE2	1000	4.898	5.317	2.111	2.3502	0.317	0.3485
427PHE	CZ	1001	5	5.135	2.106	-0.7743	-0.3337	0.0061
427PHE	HZ	1002	5.056	5.172	2.191	1.1793	-1.9904	-0.5064
427PHE	C	1003	4.509	4.943	1.723	0.0276	-0.226	0.076
427PHE	O	1004	4.421	5.03	1.738	0.0056	0.1943	0.1947
428ALA	N	1005	4.506	4.846	1.626	0.1068	-0.4154	0.6171
428ALA	H	1006	4.589	4.789	1.615	2.41	2.765	-0.3516
428ALA	CA	1007	4.405	4.838	1.514	0.3567	0.0009	0.1765
428ALA	HA	1008	4.407	4.938	1.47	0.2088	-0.6184	-1.2847
428ALA	CB	1009	4.451	4.741	1.398	0.1481	0.1153	0.0651
428ALA	HB1	1010	4.439	4.64	1.437	-1.7351	0.4335	0.4331
428ALA	HB2	1011	4.388	4.759	1.311	0.26	-0.6097	-0.1745
428ALA	HB3	1012	4.548	4.769	1.358	0.3978	1.687	1.6258
428ALA	C	1013	4.257	4.809	1.543	-0.0884	0.0013	-0.494
428ALA	O	1014	4.176	4.803	1.454	0.6386	-0.5895	-0.0417
429ASP	N	1015	4.234	4.791	1.675	-0.1631	0.2603	0.6924
429ASP	H	1016	4.307	4.811	1.741	-0.5859	1.1496	0.9084
429ASP	CA	1017	4.104	4.806	1.742	-0.3979	-0.1225	-0.1808
429ASP	HA	1018	4.029	4.746	1.691	0.9515	-1.2889	-0.8685
429ASP	CB	1019	4.12	4.736	1.884	0.1864	-0.0858	0.216
429ASP	HB1	1020	4.151	4.632	1.87	1.5126	0.121	1.4222
429ASP	HB2	1021	4.206	4.773	1.941	-0.7182	2.0019	0.3197
429ASP	CG	1022	3.997	4.741	1.97	0.061	0.7215	0.3716
429ASP	OD1	1023	3.992	4.812	2.071	-0.5804	0.2263	-0.4301
429ASP	OD2	1024	3.91	4.651	1.953	-0.1847	0.0262	-0.3083
429ASP	C	1025	4.045	4.947	1.757	0.3781	-0.1613	-0.3939
429ASP	O	1026	3.932	4.976	1.727	0.528	0.2152	-0.0731
430LEU	N	1027	4.131	5.042	1.802	0.5729	0.332	0.6283
430LEU	H	1028	4.226	5.01	1.804	0.5214	0.1735	0.5662
430LEU	CA	1029	4.106	5.19	1.811	0.5055	0.264	0.5505
430LEU	HA	1030	4.006	5.206	1.851	0.1031	-0.2056	-0.2452
430LEU	CB	1031	4.212	5.24	1.909	-0.2198	-0.7565	0.617
430LEU	HB1	1032	4.313	5.241	1.868	-0.7193	1.5466	-0.7482
430LEU	HB2	1033	4.185	5.345	1.922	-1.9441	-1.0075	-0.7063
430LEU	CG	1034	4.211	5.178	2.053	-0.1355	-0.6193	0.3807
430LEU	HG	1035	4.112	5.148	2.089	-0.5538	0.4088	0.121
430LEU	CD1	1036	4.303	5.061	2.068	0.2922	0.31	0.8279
430LEU	HD11	1037	4.259	4.983	2.006	1.7108	-2.1039	2.7112
430LEU	HD12	1038	4.403	5.096	2.045	-0.2474	1.4276	0.0649
430LEU	HD13	1039	4.298	5.011	2.164	0.5972	-0.7501	0.3036
430LEU	CD2	1040	4.259	5.282	2.157	0.0162	1.1446	0.1443
430LEU	HD21	1041	4.364	5.304	2.142	0.567	-0.0377	1.9605
430LEU	HD22	1042	4.207	5.376	2.138	0.3911	1.0995	-1.2141
430LEU	HD23	1043	4.241	5.251	2.26	0.3963	-3.9424	-1.0275
430LEU	C	1044	4.133	5.255	1.67	-0.3163	-0.3543	0.2329
430LEU	O	1045	4.194	5.197	1.582	-0.1963	-0.1687	0.5615
431PRO	N	1046	4.073	5.376	1.647	-0.4988	-0.0982	0.6043
431PRO	CA	1047	4.097	5.459	1.526	-0.9966	-0.558	0.429
431PRO	HA	1048	4.1	5.395	1.438	0.3478	-2.3983	1.7371
431PRO	CB	1049	3.974	5.544	1.513	-0.24	0.8814	0.1747
431PRO	HB1	1050	3.993	5.629	1.447	-0.3415	1.0297	0.3383
431PRO	HB2	1051	3.894	5.488	1.464	1.6876	-0.1064	-2.109
431PRO	CG	1052	3.94	5.573	1.652	-0.1113	-0.2811	-0.3066
431PRO	HG1	1053	4.011	5.648	1.689	-0.351	0.2961	-0.9802
431PRO	HG2	1054	3.843	5.618	1.67	0.4956	1.6337	-1.4652
431PRO	CD	1055	3.968	5.439	1.726	0.0579	0.1764	-0.5898
431PRO	HD1	1056	4	5.468	1.826	2.3676	1.6433	-1.6787
431PRO	HD2	1057	3.88	5.374	1.725	0.2129	-0.0359	-1.9913
431PRO	C	1058	4.225	5.538	1.52	-0.3171	0.4262	-0.9273
431PRO	O	1059	4.284	5.562	1.62	0.1174	0.002	-0.0578
432LYS	N	1060	4.269	5.565	1.398	-0.1148	0.215	-0.1299
432LYS	H	1061	4.224	5.512	1.325	-3.2127	-0.3592	2.0261
432LYS	CA	1062	4.384	5.642	1.355	0.3321	0.0262	-0.6593
432LYS	HA	1063	4.465	5.573	1.381	0.4054	-0.1882	-1.4197
432LYS	CB	1064	4.376	5.671	1.206	0.7393	0.3751	0.376
432LYS	HB1	1065	4.406	5.583	1.148	4.9829	1.4717	0.5923
432LYS	HB2	1066	4.278	5.698	1.166	-0.6043	-0.6933	2.7608
432LYS	CG	1067	4.472	5.78	1.148	0.3384	0.3144	0.01
432LYS	HG1	1068	4.471	5.88	1.192	-0.2758	-0.4989	1.9952
432LYS	HG2	1069	4.568	5.736	1.175	0.4575	0.6568	0.1437
432LYS	CD	1070	4.472	5.796	0.993	0.5692	0.7252	0.0999
432LYS	HD1	1071	4.524	5.707	0.96	1.804	2.0773	-1.8322
432LYS	HD2	1072	4.37	5.789	0.955	0.3044	-0.6004	0.9915
432LYS	CE	1073	4.552	5.912	0.932	-0.429	-0.2148	0.4874
432LYS	HE1	1074	4.636	5.942	0.995	-0.2446	-0.0067	0.1494
432LYS	HE2	1075	4.588	5.875	0.835	1.1523	-0.1157	1.0111
432LYS	NZ	1076	4.471	6.025	0.902	0.3409	0.105	0.2538
432LYS	HZ1	1077	4.379	5.993	0.872	1.414	-2.3119	-0.7702
432LYS	HZ2	1078	4.459	6.073	0.99	-0.5971	1.3405	-0.5165
432LYS	HZ3	1079	4.517	6.09	0.841	-0.1622	1.0415	0.8485
432LYS	C	1080	4.417	5.767	1.437	-0.4653	-1.0844	-0.6133
432LYS	O	1081	4.522	5.789	1.494	0.3927	0.4408	-0.0949
433ALA	N	1082	4.314	5.854	1.45	-0.1459	0.3863	0.6846
433ALA	H	1083	4.23	5.829	1.4	1.1725	-1.8258	-0.6141
433ALA	CA	1084	4.319	5.977	1.53	-0.0994	0.1166	-0.5138
433ALA	HA	1085	4.404	6.042	1.506	0.7891	-1.0471	-0.576
433ALA	CB	1086	4.196	6.056	1.494	0.0016	0.1576	-0.5034
433ALA	HB1	1087	4.192	6.158	1.533	-1.1351	0.4758	-1.4034
433ALA	HB2	1088	4.189	6.058	1.385	1.2922	-1.2131	-0.6483
433ALA	HB3	1089	4.1	6.013	1.522	0.7846	0.457	3.229
433ALA	C	1090	4.311	5.959	1.682	-0.3194	-0.8175	0.0796
433ALA	O	1091	4.367	6.046	1.744	0.1365	-0.4752	0.0588
434ASP	N	1092	4.259	5.85	1.739	-0.3809	0.146	-0.6717
434ASP	H	1093	4.237	5.772	1.678	1.7233	-1.0353	-0.0292
434ASP	CA	1094	4.276	5.804	1.88	0.6873	-0.1117	0.0143
434ASP	HA	1095	4.277	5.889	1.948	-1.6393	-0.7082	0.8906
434ASP	CB	1096	4.171	5.703	1.935	-0.3298	-0.5501	0.104
434ASP	HB1	1097	4.161	5.616	1.87	-1.6528	-0.8215	0.6396
434ASP	HB2	1098	4.209	5.665	2.031	-0.1244	-1.9679	-0.511
434ASP	CG	1099	4.032	5.756	1.954	-0.7862	-0.0159	-0.0221
434ASP	OD1	1100	4.006	5.874	1.923	-0.2491	-0.2785	0.2073
434ASP	OD2	1101	3.949	5.681	1.998	0.0818	0.4223	0.0197
434ASP	C	1102	4.414	5.734	1.889	-0.2235	-0.5626	-0.2133
434ASP	O	1103	4.467	5.737	1.999	0.0067	0.2925	-0.3183
435GLN	N	1104	4.468	5.682	1.778	-0.2559	0.3559	-0.34
435GLN	H	1105	4.408	5.661	1.7	0.1178	0.4024	-0.6432
435GLN	CA	1106	4.6	5.616	1.793	-0.4145	-0.0979	0.3727
435GLN	HA	1107	4.613	5.543	1.873	-1.1974	0.483	1.0584
435GLN	CB	1108	4.635	5.533	1.664	-0.3324	-0.4715	-0.7139
435GLN	HB1	1109	4.611	5.582	1.569	-3.1319	-0.9998	-0.3624
435GLN	HB2	1110	4.741	5.524	1.643	-0.3994	-0.5666	-1.0222
435GLN	CG	1111	4.555	5.399	1.675	-0.0978	-0.2387	0.0119
435GLN	HG1	1112	4.586	5.332	1.755	0.1001	0.2666	0.3613
435GLN	HG2	1113	4.453	5.42	1.708	0.2904	-0.0528	1.1408
435GLN	CD	1114	4.565	5.315	1.546	-0.0381	-0.1054	0.2151
435GLN	OE1	1115	4.671	5.291	1.495	0.1577	-0.4031	-0.3005
435GLN	NE2	1116	4.453	5.263	1.498	-0.6172	-0.5571	0.7867
435GLN	HE21	1117	4.367	5.259	1.551	-1.3055	1.6186	-0.0544
435GLN	HE22	1118	4.462	5.214	1.41	3.1684	-0.5352	1.0068
435GLN	C	1119	4.718	5.722	1.799	0.6824	-0.2948	0.7291
435GLN	O	1120	4.828	5.694	1.845	-0.1062	0.5517	-0.4884
436ASP	N	1121	4.694	5.839	1.741	0.4728	-0.037	0.5657
436ASP	H	1122	4.615	5.857	1.681	0.259	1.5589	1.2699
436ASP	CA	1123	4.778	5.954	1.74	-0.237	0.4724	-0.7733
436ASP	HA	1124	4.882	5.919	1.739	-0.8735	-1.5847	-0.3197
436ASP	CB	1125	4.744	6.045	1.617	-0.0077	0.0939	-0.3709
436ASP	HB1	1126	4.735	5.998	1.519	-0.8623	-0.2319	-0.1433
436ASP	HB2	1127	4.649	6.096	1.638	-0.3067	-0.1898	-1.0022
436ASP	CG	1128	4.853	6.145	1.591	1.0799	0.274	-0.3559
436ASP	OD1	1129	4.96	6.106	1.543	-0.0641	0.3306	-0.0992
436ASP	OD2	1130	4.825	6.263	1.602	0.0109	0.2162	-0.2709
436ASP	C	1131	4.757	6.041	1.871	0.2102	-0.7024	-0.8646
436ASP	O	1132	4.86	6.094	1.92	-0.0313	-0.0304	-0.3417
437LEU	N	1133	4.635	6.05	1.926	0.1071	0.5156	-0.3801
437LEU	H	1134	4.557	6	1.886	-1.1662	1.675	0.5508
437LEU	CA	1135	4.599	6.119	2.052	-0.4084	0.2034	0.1673
437LEU	HA	1136	4.613	6.226	2.035	-1.231	0.3139	0.1486
437LEU	CB	1137	4.448	6.089	2.088	0.4518	-0.3303	-0.0903
437LEU	HB1	1138	4.388	6.108	1.999	-1.733	0.8685	1.5571
437LEU	HB2	1139	4.428	5.983	2.097	-3.343	0.2095	-0.5844
437LEU	CG	1140	4.382	6.163	2.207	0.4232	0.1793	0.1874
437LEU	HG	1141	4.277	6.145	2.181	0.7137	0.304	-1.1611
437LEU	CD1	1142	4.392	6.101	2.342	-0.2115	-0.2738	0.3831
437LEU	HD11	1143	4.338	6.167	2.411	-0.3374	0.3041	-0.2565
437LEU	HD12	1144	4.332	6.01	2.35	1.8046	-1.5368	2.1876
437LEU	HD13	1145	4.494	6.088	2.38	0.8949	-1.4435	-2.7066
437LEU	CD2	1146	4.419	6.314	2.211	0.9557	0.316	0.953
437LEU	HD21	1147	4.522	6.326	2.245	1.1147	-0.9404	0.9673
437LEU	HD22	1148	4.409	6.363	2.114	-1.16	-0.7571	0.5515
437LEU	HD23	1149	4.344	6.37	2.267	-2.8169	-1.8909	-1.3907
437LEU	C	1150	4.682	6.078	2.177	0.0753	-0.1852	-0.1788
437LEU	O	1151	4.718	6.164	2.252	-0.0285	-0.2302	0.2975
438LEU	N	1152	4.727	5.948	2.183	0.2686	0.2672	0.5517
438LEU	H	1153	4.686	5.897	2.106	0.3295	2.2394	-0.8597
438LEU	CA	1154	4.807	5.885	2.28	-0.2513	0.475	-0.5318
438LEU	HA	1155	4.779	5.902	2.384	1.3448	0.0518	0.0079
438LEU	CB	1156	4.787	5.734	2.262	0.4154	-0.6104	-0.1545
438LEU	HB1	1157	4.821	5.712	2.161	-0.2844	-1.22	-0.2601
438LEU	HB2	1158	4.87	5.7	2.324	1.593	0.623	-0.9657
438LEU	CG	1159	4.656	5.67	2.305	-0.2414	-0.0585	0.0905
438LEU	HG	1160	4.577	5.733	2.266	0.3292	1.7077	1.6513
438LEU	CD1	1161	4.663	5.524	2.258	0.5654	0.1617	-0.2327
438LEU	HD11	1162	4.757	5.476	2.286	0.3051	0.0762	0.4914
438LEU	HD12	1163	4.575	5.472	2.295	0.6106	0.7977	0.8047
438LEU	HD13	1164	4.657	5.521	2.149	-0.0556	-0.6336	-0.1845
438LEU	CD2	1165	4.624	5.662	2.46	0.3935	0.8247	0.0996
438LEU	HD21	1166	4.592	5.761	2.491	-1.471	0.1873	0.3256
438LEU	HD22	1167	4.539	5.595	2.473	2.2661	-1.7669	-0.2287
438LEU	HD23	1168	4.7	5.629	2.531	0.948	-0.1381	-0.911
438LEU	C	1169	4.96	5.931	2.277	0.5607	-1.1034	-0.2382
438LEU	O	1170	5.029	5.925	2.38	0.6849	-0.5338	0.3617
439PHE	N	1171	4.994	6.006	2.171	-0.4281	0.1997	-0.2821
439PHE	H	1172	4.926	6.016	2.098	-1.5045	-2.7471	0.169
439PHE	CA	1173	5.116	6.092	2.17	-0.0766	-0.5045	0.7149
439PHE	HA	1174	5.204	6.071	2.231	0.8512	2.1475	0.4379
439PHE	CB	1175	5.172	6.083	2.03	-0.5713	-0.0997	0.9625
439PHE	HB1	1176	5.191	5.979	2.002	1.7384	0.41	0.4244
439PHE	HB2	1177	5.107	6.125	1.953	-2.1863	-0.9007	1.8465
439PHE	CG	1178	5.308	6.154	2.023	-0.3143	0.9015	0.2067
439PHE	CD1	1179	5.426	6.079	2.045	-0.5219	0.7039	-0.647
439PHE	HD1	1180	5.411	5.972	2.051	-2.9378	0.9576	-0.9724
439PHE	CD2	1181	5.32	6.298	2.011	-0.0419	0.8183	-0.1534
439PHE	HD2	1182	5.229	6.354	1.993	-1.4319	-1.6356	-1.303
439PHE	CE1	1183	5.55	6.137	2.062	-0.5287	0.8985	0.0669
439PHE	HE1	1184	5.643	6.09	2.087	-1.5919	-0.3212	1.9325
439PHE	CE2	1185	5.444	6.362	2.031	0.55	-0.0026	0.6733
439PHE	HE2	1186	5.45	6.466	2.001	-1.3988	-0.311	-0.9289
439PHE	CZ	1187	5.553	6.277	2.061	-0.4503	0.4203	0.0615
439PHE	HZ	1188	5.648	6.327	2.077	-0.2875	0.1394	-0.0269
439PHE	C	1189	5.076	6.244	2.186	0.0953	0.576	0.2752
439PHE	O	1190	5.152	6.307	2.256	0.6062	0.5751	-0.1973
440GLU	N	1191	4.969	6.292	2.119	-0.3376	0.304	-0.9381
440GLU	H	1192	4.93	6.227	2.053	-0.8523	1.7094	-2.0805
440GLU	CA	1193	4.928	6.434	2.111	-1.0212	0.2478	-0.1037
440GLU	HA	1194	4.999	6.496	2.056	-2.65	2.3578	0.0959
440GLU	CB	1195	4.802	6.448	2.026	-0.6719	0.3935	-0.907
440GLU	HB1	1196	4.807	6.385	1.937	0.4326	0.9912	-1.2804
440GLU	HB2	1197	4.726	6.4	2.087	0.4756	1.2651	1.2861
440GLU	CG	1198	4.76	6.592	1.981	0.1849	0.4535	0.7115
440GLU	HG1	1199	4.657	6.594	1.945	0.2039	-1.4723	0.3971
440GLU	HG2	1200	4.766	6.655	2.07	-1.2881	-0.6322	1.6406
440GLU	CD	1201	4.837	6.654	1.873	0.6747	0.1207	0.5458
440GLU	OE1	1202	4.776	6.743	1.815	0.2219	-0.6851	-0.4637
440GLU	OE2	1203	4.948	6.615	1.846	-0.1792	0.1264	-0.0188
440GLU	C	1204	4.907	6.482	2.258	0.2356	-0.2939	-0.0803
440GLU	O	1205	4.942	6.595	2.299	-0.4554	0.1366	-0.2643
441SER	N	1206	4.852	6.4	2.345	0.575	0.2351	0.0561
441SER	H	1207	4.819	6.31	2.311	0.4756	0.7988	-1.414
441SER	CA	1208	4.819	6.436	2.487	-0.0645	0.7244	-0.393
441SER	HA	1209	4.783	6.539	2.48	0.272	0.744	-3.3138
441SER	CB	1210	4.698	6.345	2.536	-0.19	0.8352	0.5286
441SER	HB1	1211	4.682	6.353	2.644	-2.5883	1.9124	0.1542
441SER	HB2	1212	4.599	6.368	2.498	-0.3235	-0.4721	0.0352
441SER	OG	1213	4.73	6.21	2.513	-0.3041	0.1076	0.2058
441SER	HG	1214	4.711	6.173	2.428	1.7085	-0.5047	-0.0425
441SER	C	1215	4.944	6.42	2.582	-0.1862	0.1268	-0.5882
441SER	O	1216	4.94	6.461	2.697	0.3326	-0.0549	0.7827
442ALA	N	1217	5.051	6.362	2.534	0.3532	0.011	-0.7802
442ALA	H	1218	5.043	6.34	2.436	-0.0525	-1.0215	-0.536
442ALA	CA	1219	5.182	6.336	2.602	1.2174	0.9593	0.4481
442ALA	HA	1220	5.186	6.406	2.686	-0.9224	0.849	0.6928
442ALA	CB	1221	5.187	6.187	2.648	-0.2725	0.4179	0.9896
442ALA	HB1	1222	5.203	6.118	2.564	2.3968	0.7825	1.1134
442ALA	HB2	1223	5.265	6.163	2.72	0.8799	2.0669	0.3361
442ALA	HB3	1224	5.091	6.155	2.69	0.3267	-1.0978	1.2712
442ALA	C	1225	5.305	6.386	2.521	-0.0446	-0.4483	0.5031
442ALA	O	1226	5.411	6.328	2.527	-0.0406	0.1205	-0.6424
443PHE	N	1227	5.29	6.488	2.433	-0.0431	0.0289	0.6034
443PHE	H	1228	5.196	6.522	2.422	0.4274	1.15	-0.051
443PHE	CA	1229	5.388	6.538	2.336	-0.0334	0.5754	0.4455
443PHE	HA	1230	5.394	6.455	2.265	-0.5765	0.4758	0.5151
443PHE	CB	1231	5.334	6.658	2.262	0.9591	-0.4281	0.4161
443PHE	HB1	1232	5.382	6.692	2.17	-0.6728	0.6614	-0.0893
443PHE	HB2	1233	5.236	6.633	2.221	2.0119	-1.0898	-1.8738
443PHE	CG	1234	5.338	6.794	2.343	-0.5377	0.3244	-0.4775
443PHE	CD1	1235	5.431	6.896	2.312	-0.5263	-0.033	-1.3516
443PHE	HD1	1236	5.495	6.885	2.226	-0.4099	-0.5878	-1.1979
443PHE	CD2	1237	5.248	6.812	2.453	0.9148	-0.5545	-0.3021
443PHE	HD2	1238	5.165	6.744	2.464	0.2643	0.2618	-0.0962
443PHE	CE1	1239	5.44	7.005	2.397	-0.6491	-0.4859	-0.0638
443PHE	HE1	1240	5.512	7.078	2.364	-2.069	1.8165	1.6251
443PHE	CE2	1241	5.248	6.935	2.529	0.1345	0.4924	-0.3652
[truncated: 51,932 more rows]

## Sheet: vido-Nurr1_WT_md4_end_200
vidofludimus and Nurr1-WT -- Simulation 4, 200 ns
[truncated: 53,175 more rows]
