# Supplementary material for: Structural and mechanistic profiling of Nurr1 modulation by vidofludimus enables structure-guided ligand design
Source: Commun Chem. 2025 May 21;8:159. doi: 10.1038/s42004-025-01553-8 (PMC12095788; doi:10.1038/s42004-025-01553-8)
Supplement: Supplementary file 4 — Supplementary Data 2 [file 42004_2025_1553_MOESM4_ESM.zip]

Archive with 5 entries (5 files):
- Supplementary Data 2.pdf
- 13C NMR.jdx
- 19F NMR.jdx
- 1H NMR.jdx
- qH NMR.jdx
