# Supplementary material for: Structural and mechanistic profiling of Nurr1 modulation by vidofludimus enables structure-guided ligand design
Source: Commun Chem. 2025 May 21;8:159. doi: 10.1038/s42004-025-01553-8 (PMC12095788; doi:10.1038/s42004-025-01553-8)
Supplement: Supplementary file 4 — Supplementary Data 2 [file 42004_2025_1553_MOESM4_ESM.zip › 13C NMR.jdx]

##TITLE=jviph229
C13CPD_lmu CD2Cl2 {C:\Bruker\TopSpin3.2\current\AK Merk\Vietor} nmrsu 10
##JCAMPDX= 6.0         $$ Bruker NMR JCAMP-DX V2.0
##DATA TYPE= NMR FID
##DATA CLASS= NTUPLES
##ORIGIN= Bruker BioSpin GmbH
##OWNER= nmrsu
##LONG DATE= 2024/03/16 04:22:10+0000
$$ 1.90.2.5 TopSpin 3.6.4
$$ 2024-03-16 05:22:12.092 +0100  nmrsu@DESKTOP-2TVJON5
$$ Compression mode = diff/dup
##.OBSERVE FREQUENCY= 100.535818679705
##.OBSERVE NUCLEUS= ^13C
##.DELAY= (6.5, 6.5)
##.ACQUISITION MODE= SIMULTANEOUS (DQD)
##.ACQUISITION SCHEME= undefined
##.AVERAGES= 2048
##.DIGITISER RES= 22
##SPECTROMETER/DATA SYSTEM= AV400
##.PULSE SEQUENCE= zgpg30
##.SOLVENT NAME= CD2Cl2
##.SHIFT REFERENCE= INTERNAL, CD2Cl2, 1, 232.7113
##AUDIT TRAIL= $$ (NUMBER, WHEN, WHO, WHERE, PROCESS, VERSION, WHAT)
$$ ##TITLE= Audit trail, TopSpin 3.6.4
$$ ##JCAMPDX= 5.01
$$ ##ORIGIN= Bruker BioSpin GmbH
$$ ##OWNER= nmrsu
$$ $$ C:/Bruker/TopSpin3.2/current/AK Merk/Vietor/jviph229/11/audita.txt
$$ ##AUDIT TRAIL=  $$ (NUMBER, WHEN, WHO, WHERE, PROCESS, VERSION, WHAT)
(   1,<2024-03-16 05:22:10.454 +0100>,<nmrsu>,<DESKTOP-2TVJON5>,<go4>,<TopSpin 3.6.4>,
      <created by zg on data set with UUID '8c71056a-e33c-11ee-976a-9c7bef4187fe'
       started at 2024-03-16 03:26:08.931 +0100,
       POWCHK enabled, PULCHK disabled,
       completed at 2024-03-16 05:22:10.438 +0100
$$ 
       configuration hash MD5:
       A2 4D 3B A8 3D 47 94 9C 26 C4 FD 59 D5 90 F9 98
       data hash MD5: 64K
       44 6F E7 67 40 78 F8 09 C0 BB 6F 0C DC 28 A6 11
>)
(   2,<2024-03-16 05:22:10.910 +0100>,<nmrsu>,<DESKTOP-2TVJON5>,<audit>,<TopSpin 3.6.4>,
      <user comment:
       ICON-NMR User ID: nmrsu
       data hash MD5: 64K
       44 6F E7 67 40 78 F8 09 C0 BB 6F 0C DC 28 A6 11>)
$$ ##END=
$$ 
$$ $$ hash MD5
$$ $$ C7 2B 13 EF 65 F5 2C A2 49 9E F1 DC 50 5B 36 3F
##$RELAX= 
##$BRUKER FILE EXP=cpdprg2
$$ 1 pcpd*3:180
$$   pcpd*4:0
$$   pcpd*2:180
$$   pcpd*3:0
$$   pcpd  :180
$$   pcpd*2:0
$$   pcpd*4:180
$$   pcpd*2:0
$$   pcpd*3:180
$$ 2 pcpd*3:0
$$   pcpd*4:180
$$   pcpd*2:0
$$   pcpd*3:180
$$   pcpd  :0
$$   pcpd*2:180
$$   pcpd*4:0
$$   pcpd*2:180
$$   pcpd*3:0
$$   lo to 2 times 2
$$ 3 pcpd*3:180
$$   pcpd*4:0
$$   pcpd*2:180
$$   pcpd*3:0
$$   pcpd  :180
$$   pcpd*2:0
$$   pcpd*4:180
$$   pcpd*2:0
$$   pcpd*3:180
$$   jump to 1
##$RELAX= 
##$BRUKER FILE EXP=format.temp
$$ EDIT_PAR COMMAND FILE
$$ DI_MODE         LONG
$$ ED_ENTRY        ACQU
$$ ORDER           FILE
$$ HEADER		"F2 - Acquisition Parameters"
$$ T_NAME		Date_
$$ 		TYPE	R64
$$ 		CLASS	ACQU
$$ 		SUBRANGE 0.0 50000000
$$ 		REL	"Date_=itodate(DATE)"
$$ 		INV_REL	"DATE=datetoi(Date_,DATE)"
$$ 		FORMAT	"%14.0f"
$$ 		TEXT	" "
$$ END
$$ T_NAME		Time
$$ 		TYPE	R32
$$ 		CLASS	ACQU
$$ 		SUBRANGE 0.0 1000000
$$ 		REL	"Time=itotime(DATE)"
$$ 		INV_REL	"DATE=timetoi(Time,DATE)"
$$ 		FORMAT	"%14.2f h"
$$ 		TEXT	" "
$$ END
$$ NAME		INSTRUM
$$ 		TEXT	" "
$$ END
$$ NAME		PROBHD
$$ 		FORMAT	"%14.14s"
$$ 		TEXT	" "
$$ END
$$ NAME		PULPROG
$$ 		TEXT	" "
$$ END
$$ NAME		TD
$$ 		TEXT	" "
$$ END
$$ NAME		SOLVENT
$$ 		TEXT	" "
$$ END
$$ NAME		NS
$$ 		TEXT	" "
$$ END
$$ NAME		DS
$$ 		TEXT	" "
$$ END
$$ T_NAME		SWH
$$ 		TYPE	R32
$$ 		CLASS	ACQU
$$ 		SUBRANGE 0.0 1e8
$$ 		REL	"SWH=SW*SFO1"
$$ 		INV_REL "SW=SWH/SFO1"
$$ 		UNIT	"Hz"
$$ 		FORMAT	"%14.3f Hz"
$$ 		TEXT	" "
$$ END
$$ T_NAME		FIDRES
$$ 		TYPE    R32
$$ 		CLASS   ACQU
$$ 		SUBRANGE 0.0 100000
$$ 		REL     "FIDRES=2*SW*SFO1/TD"
$$ 		INV_REL "TD = nextpow(2*SW*SFO1/FIDRES)"
$$ 		UNIT	"Hz"
$$ 		FORMAT	"%14.6f Hz"
$$ 		TEXT	" "
$$ END
$$ T_NAME		AQ
$$ 		TYPE	R32
$$ 		CLASS	ACQU
$$ 		SUBRANGE 0.0 1000
$$ 		REL	"AQ=aqcalc(SW,SFO1,TD,DIGTYP)"
$$ 		INV_REL	"TD=tdcalc(SW,SFO1,1.0e6*AQ,DIGTYP)"
$$ 		UNIT	"sec"
$$ 		FORMAT	"%14.7f sec"
$$ 		TEXT	" "
$$ END
$$ NAME		RG
$$ 		TEXT	" "
$$ END
$$ T_NAME		DW
$$ 		TYPE	R32
$$ 		CLASS	ACQU
$$ 		SUBRANGE 0.0 1000000
$$ 		REL	"DW=1/(2*SW*SFO1)"
$$ 		INV_REL	"SW=1000000/(2*(0.005+DW)*SFO1)"
$$ 		UNIT	"usec"
$$ 		FORMAT	"%14.3lf usec"
$$ 		TEXT	" "
$$ END
$$ NAME		DE
$$ 		FORMAT	"%14.2f usec"
$$ 		TEXT	" "
$$ END
$$ NAME		TE
$$ 		FORMAT	"%14.1f K"
$$ 		TEXT	" "
$$ END
$$ T_NAME		D1
$$ 		TYPE	R32
$$ 		CLASS	ACQU
$$ 		SUBRANGE 0.0 1e38
$$ 		REL	"D1=D[1]"
$$ 		INV_REL	"D[1]=D1"
$$ 		UNIT	"sec"
$$ 		FORMAT	"%14.8f sec"
$$ 		TEXT	" "
$$ END
$$ T_NAME		D11
$$ 		TYPE	R32
$$ 		CLASS	ACQU
$$ 		SUBRANGE 0.0 1e38
$$ 		REL	"D11=D[11]"
$$ 		INV_REL	"D[11]=D11"
$$ 		UNIT	"sec"
$$ 		FORMAT	"%14.8f sec"
$$ 		TEXT	" "
$$ END
$$ NAME		TD0
$$ 		TEXT	" "
$$ END
$$ NAME		SFO1
$$ 		FORMAT	"%14.7f MHz"
$$ 		TEXT	" "
$$ END
$$ NAME		NUC1
$$ 		NONEDIT
$$ 		TEXT	" "
$$ END
$$ T_NAME		P0
$$ 		TYPE	R32
$$ 		CLASS	ACQU
$$ 		SUBRANGE 0.0 1.0e10
$$ 		REL	"P0=P[0]"
$$ 		INV_REL	"P[0]=P0"
$$ 		UNIT	"usec"
$$ 		FORMAT	"%14.2f usec"
$$ 		TEXT	" "
$$ END
$$ T_NAME		P1
$$ 		TYPE	R32
$$ 		CLASS	ACQU
$$ 		SUBRANGE 0.0 1.0e10
$$ 		REL	"P1=P[1]"
$$ 		INV_REL	"P[1]=P1"
$$ 		UNIT	"usec"
$$ 		FORMAT	"%14.2f usec"
$$ 		TEXT	" "
$$ END
$$ T_NAME		PLW1
$$ 		TYPE	R32
$$ 		CLASS	ACQU
$$ 		REL	"PLW1=PLW[1]"
$$ 		INV_REL	"PLW[1]=PLW1"
$$ 		UNIT	"W"
$$ 		FORMAT	"%14.8f W"
$$ 		TEXT	"power PLW1 "
$$ END
$$ NAME		SFO2
$$ 		FORMAT	"%14.7f MHz"
$$ 		TEXT	" "
$$ END
$$ NAME		NUC2
$$ 		NONEDIT
$$ 		TEXT	" "
$$ END
$$ NAME		CPDPRG[2]
$$ 		TEXT	" "
$$ END
$$ T_NAME		PCPD2
$$ 		TYPE	R32
$$ 		CLASS	ACQU
$$ 		SUBRANGE 0 1e38
$$ 		REL	"PCPD2=PCPD[2]"
$$ 		INV_REL	"PCPD[2]=PCPD2"
$$ 		UNIT	"usec"
$$ 		FORMAT	"%14.2f usec"
$$ 		TEXT	" "
$$ END
$$ T_NAME		PLW2
$$ 		TYPE	R32
$$ 		CLASS	ACQU
$$ 		REL	"PLW2=PLW[2]"
$$ 		INV_REL	"PLW[2]=PLW2"
$$ 		UNIT	"W"
$$ 		FORMAT	"%14.8f W"
$$ 		TEXT	"power PLW2 "
$$ END
$$ T_NAME		PLW12
$$ 		TYPE	R32
$$ 		CLASS	ACQU
$$ 		REL	"PLW12=PLW[12]"
$$ 		INV_REL	"PLW[12]=PLW12"
$$ 		UNIT	"W"
$$ 		FORMAT	"%14.8f W"
$$ 		TEXT	"power PLW12 "
$$ END
$$ T_NAME		PLW13
$$ 		TYPE	R32
$$ 		CLASS	ACQU
$$ 		REL	"PLW13=PLW[13]"
$$ 		INV_REL	"PLW[13]=PLW13"
$$ 		UNIT	"W"
$$ 		FORMAT	"%14.8f W"
$$ 		TEXT	"power PLW13 "
$$ END
##$RELAX= 
##$BRUKER FILE EXP=fq1list
$$ O 399.781599
$$ -4000000
$$ -3976563
$$ -3953125
$$ -3929688
$$ -3906250
$$ -3882813
$$ -3859375
$$ -3835938
$$ -3812500
$$ -3789063
$$ -3765625
$$ -3742188
$$ -3718750
$$ -3695313
$$ -3671875
$$ -3648438
$$ -3625000
$$ -3601563
$$ -3578125
$$ -3554688
$$ -3531250
$$ -3507813
$$ -3484375
$$ -3460938
$$ -3437500
$$ -3414063
$$ -3390625
$$ -3367188
$$ -3343750
$$ -3320313
$$ -3296875
$$ -3273438
$$ -3250000
$$ -3226563
$$ -3203125
$$ -3179688
$$ -3156250
$$ -3132813
$$ -3109375
$$ -3085938
$$ -3062500
$$ -3039063
$$ -3015625
$$ -2992188
$$ -2968750
$$ -2945313
$$ -2921875
$$ -2898438
$$ -2875000
$$ -2851563
$$ -2828125
$$ -2804688
$$ -2781250
$$ -2757813
$$ -2734375
$$ -2710938
$$ -2687500
$$ -2664063
$$ -2640625
$$ -2617188
$$ -2593750
$$ -2570313
$$ -2546875
$$ -2523438
$$ -2500000
$$ -2476563
$$ -2453125
$$ -2429688
$$ -2406250
$$ -2382813
$$ -2359375
$$ -2335938
$$ -2312500
$$ -2289063
$$ -2265625
$$ -2242188
$$ -2218750
$$ -2195313
$$ -2171875
$$ -2148438
$$ -2125000
$$ -2101563
$$ -2078125
$$ -2054688
$$ -2031250
$$ -2007813
$$ -1984375
$$ -1960938
$$ -1937500
$$ -1914063
$$ -1890625
$$ -1867188
$$ -1843750
$$ -1820313
$$ -1796875
$$ -1773438
$$ -1750000
$$ -1726563
$$ -1703125
$$ -1679688
$$ -1656250
$$ -1632813
$$ -1609375
$$ -1585938
$$ -1562500
$$ -1539063
$$ -1515625
$$ -1492188
$$ -1468750
$$ -1445313
$$ -1421875
$$ -1398438
$$ -1375000
$$ -1351563
$$ -1328125
$$ -1304688
$$ -1281250
$$ -1257813
$$ -1234375
$$ -1210938
$$ -1187500
$$ -1164063
$$ -1140625
$$ -1117188
$$ -1093750
$$ -1070313
$$ -1046875
$$ -1023438
$$ -1000000
$$  -992157
$$  -984314
$$  -976471
$$  -968627
$$  -960784
$$  -952941
$$  -945098
$$  -937255
$$  -929412
$$  -921569
$$  -913725
$$  -905882
$$  -898039
$$  -890196
$$  -882353
$$  -874510
$$  -866667
$$  -858824
$$  -850980
$$  -843137
$$  -835294
$$  -827451
$$  -819608
$$  -811765
$$  -803922
$$  -796078
$$  -788235
$$  -780392
$$  -772549
$$  -764706
$$  -756863
$$  -749020
$$  -741176
$$  -733333
$$  -725490
$$  -717647
$$  -709804
$$  -701961
$$  -694118
$$  -686275
$$  -678431
$$  -670588
$$  -662745
$$  -654902
$$  -647059
$$  -639216
$$  -631373
$$  -623529
$$  -615686
$$  -607843
$$  -600000
$$  -592157
$$  -584314
$$  -576471
$$  -568627
$$  -560784
$$  -552941
$$  -545098
$$  -537255
$$  -529412
$$  -521569
$$  -513725
$$  -505882
$$  -498039
$$  -490196
$$  -482353
$$  -474510
$$  -466667
$$  -458824
$$  -450980
$$  -443137
$$  -435294
$$  -427451
$$  -419608
$$  -411765
$$  -403922
$$  -396078
$$  -388235
$$  -380392
$$  -372549
$$  -364706
$$  -356863
$$  -349020
$$  -341176
$$  -333333
$$  -325490
$$  -317647
$$  -309804
$$  -301961
$$  -294118
$$  -286275
$$  -278431
$$  -270588
$$  -262745
$$  -254902
$$  -247059
$$  -239216
$$  -231373
$$  -223529
$$  -215686
$$  -207843
$$  -200000
$$  -192157
$$  -184314
$$  -176471
$$  -168627
$$  -160784
$$  -152941
$$  -145098
$$  -137255
$$  -129412
$$  -121569
$$  -113725
$$  -105882
$$   -98039
$$   -90196
$$   -82353
$$   -74510
$$   -66667
$$   -58824
$$   -50980
$$   -43137
$$   -35294
$$   -27451
$$   -19608
$$   -11765
$$    -3922
$$     3922
$$    11765
$$    19608
$$    27451
$$    35294
$$    43137
$$    50980
$$    58824
$$    66667
$$    74510
$$    82353
$$    90196
$$    98039
$$   105882
$$   113725
$$   121569
$$   129412
$$   137255
$$   145098
$$   152941
$$   160784
$$   168627
$$   176471
$$   184314
$$   192157
$$   200000
$$   207843
$$   215686
$$   223529
$$   231373
$$   239216
$$   247059
$$   254902
$$   262745
$$   270588
$$   278431
$$   286275
$$   294118
$$   301961
$$   309804
$$   317647
$$   325490
$$   333333
$$   341176
$$   349020
$$   356863
$$   364706
$$   372549
$$   380392
$$   388235
$$   396078
$$   403922
$$   411765
$$   419608
$$   427451
$$   435294
$$   443137
$$   450980
$$   458824
$$   466667
$$   474510
$$   482353
$$   490196
$$   498039
$$   505882
$$   513725
$$   521569
$$   529412
$$   537255
$$   545098
$$   552941
$$   560784
$$   568627
$$   576471
$$   584314
$$   592157
$$   600000
$$   607843
$$   615686
$$   623529
$$   631373
$$   639216
$$   647059
$$   654902
$$   662745
$$   670588
$$   678431
$$   686275
$$   694118
$$   701961
$$   709804
$$   717647
$$   725490
$$   733333
$$   741176
$$   749020
$$   756863
$$   764706
$$   772549
$$   780392
$$   788235
$$   796078
$$   803922
$$   811765
$$   819608
$$   827451
$$   835294
$$   843137
$$   850980
$$   858824
$$   866667
$$   874510
$$   882353
$$   890196
$$   898039
$$   905882
$$   913725
$$   921569
$$   929412
$$   937255
$$   945098
$$   952941
$$   960784
$$   968627
$$   976471
$$   984314
$$   992157
$$  1000000
$$  1023437
$$  1046875
$$  1070312
$$  1093750
$$  1117187
$$  1140625
$$  1164062
$$  1187500
$$  1210937
$$  1234375
$$  1257812
$$  1281250
$$  1304687
$$  1328125
$$  1351562
$$  1375000
$$  1398437
$$  1421875
$$  1445312
$$  1468750
$$  1492187
$$  1515625
$$  1539062
$$  1562500
$$  1585937
$$  1609375
$$  1632812
$$  1656250
$$  1679687
$$  1703125
$$  1726562
$$  1750000
$$  1773437
$$  1796875
$$  1820312
$$  1843750
$$  1867187
$$  1890625
$$  1914062
$$  1937500
$$  1960937
$$  1984375
$$  2007812
$$  2031250
$$  2054687
$$  2078125
$$  2101562
$$  2125000
$$  2148437
$$  2171875
$$  2195312
$$  2218750
$$  2242187
$$  2265625
$$  2289062
$$  2312500
$$  2335937
$$  2359375
$$  2382812
$$  2406250
$$  2429687
$$  2453125
$$  2476562
$$  2500000
$$  2523437
$$  2546875
$$  2570312
$$  2593750
$$  2617187
$$  2640625
$$  2664062
$$  2687500
$$  2710937
$$  2734375
$$  2757812
$$  2781250
$$  2804687
$$  2828125
$$  2851562
$$  2875000
$$  2898437
$$  2921875
$$  2945312
$$  2968750
$$  2992187
$$  3015625
$$  3039062
$$  3062500
$$  3085937
$$  3109375
$$  3132812
$$  3156250
$$  3179687
$$  3203125
$$  3226562
$$  3250000
$$  3273437
$$  3296875
$$  3320312
$$  3343750
$$  3367187
$$  3390625
$$  3414062
$$  3437500
$$  3460937
$$  3484375
$$  3507812
$$  3531250
$$  3554687
$$  3578125
$$  3601562
$$  3625000
$$  3648437
$$  3671875
$$  3695312
$$  3718750
$$  3742187
$$  3765625
$$  3789062
$$  3812500
$$  3835937
$$  3859375
$$  3882812
$$  3906250
$$  3929687
$$  3953125
$$  3976562
$$  4000000
##$RELAX= 
##$BRUKER FILE EXP=scon2
$$ ##TITLE= Parameter file, TopSpin 3.6.4
$$ ##JCAMPDX= 5.0
$$ ##DATATYPE= Parameter Values
$$ ##NPOINTS= 1	$$ modification sequence number
$$ ##ORIGIN= Bruker BioSpin GmbH
$$ ##OWNER= nmrsu
$$ $$ 2024-03-16 03:26:08.879 +0100  nmrsu@DESKTOP-2TVJON5
$$ $$ C:/Bruker/TopSpin3.2/current/AK Merk/Vietor/jviph229/11/scon2
$$ $$ process C:\Bruker\TopSpin3.6.4\prog\mod\go4.exe
$$ ##$BLKTR= (0..19)
$$ 3 3 3 3 3 3 3 3 3 3 3 3 3 3 3 3 3 3 3 3
$$ ##$DE1= 4.5
$$ ##$DEADC= 0.5
$$ ##$DEPA= 4.5
$$ ##$DERX= 1.5
$$ ##$FILCOR= 0
$$ ##$GRADCHAN= 0
$$ ##$GRADPRE= (0..1)
$$ 10 10
$$ ##$HD_BLKTR= (0..19)
$$ 1 1 1 1 1 1 1 1 1 1 1 1 1 1 1 1 1 1 1 1
$$ ##$HD_DE1= 5
$$ ##$HD_DEADC= 0
$$ ##$HD_DEPA= 2.5
$$ ##$HD_DERX= 0
$$ ##END=
##$RELAX= 
##$BRUKER FILE EXP=prosol_History
##$RELAX= 
##$BRUKER FILE EXP=pulseprogram
$$ # 1 "C:/Bruker/TopSpin3.6.4/exp/stan/nmr/lists/pp/zgpg30"
$$ ;zgpg30
$$ ;avance-version (18/04/13)
$$ ;1D sequence with power-gated decoupling
$$ ;using 30 degree flip angle
$$ ;
$$ ;$CLASS=HighRes
$$ ;$DIM=1D
$$ ;$TYPE=
$$ ;$SUBTYPE=
$$ ;$COMMENT=
$$ ;$RECOMMEND=y
$$ 
$$ 
$$ # 1 "C:/Bruker/TopSpin3.6.4/exp/stan/nmr/lists/pp/Avance.incl" 1
$$ ;Avance3aqs.incl
$$ ;   for AV III with AQS IPSO
$$ ;
$$ ;avance-version (15/06/05)
$$ ;
$$ ;$CLASS=HighRes Incl
$$ ;$COMMENT=
$$ # 170 "C:/Bruker/TopSpin3.6.4/exp/stan/nmr/lists/pp/Avance.incl"
$$ ;$Id: Avance3aqs.incl,v 1.1.8.3 2015/03/05 16:46:54 ber Exp $
$$ # 14 "C:/Bruker/TopSpin3.6.4/exp/stan/nmr/lists/pp/zgpg30" 2
$$ 
$$ # 1 "C:/Bruker/TopSpin3.6.4/exp/stan/nmr/lists/pp/Delay.incl" 1
$$ ;Delay.incl  -  include file for commonly used delays
$$ ;
$$ ;version (13/08/07)
$$ ;
$$ ;$CLASS=HighRes Incl
$$ ;$COMMENT=
$$ 
$$ # 9 "C:/Bruker/TopSpin3.6.4/exp/stan/nmr/lists/pp/Delay.incl"
$$ ;general delays
$$ 
$$ define delay DELTA
$$ define delay DELTA1
$$ define delay DELTA2
$$ define delay DELTA3
$$ define delay DELTA4
$$ define delay DELTA5
$$ define delay DELTA6
$$ define delay DELTA7
$$ define delay DELTA8
$$ define delay DELTA9
$$ define delay DELTA10
$$ define delay DELTA11
$$ define delay DELTA12
$$ define delay DELTA13
$$ define delay DELTA14
$$ define delay DELTA15
$$ define delay DELTA16
$$ 
$$ define delay TAU
$$ define delay TAU1
$$ define delay TAU2
$$ define delay TAU3
$$ define delay TAU4
$$ define delay TAU5
$$ define delay TAU6
$$ define delay TAU7
$$ define delay TAU8
$$ define delay TAU9
$$ # 40 "C:/Bruker/TopSpin3.6.4/exp/stan/nmr/lists/pp/Delay.incl"
$$ define delay INCR1
$$ define delay INCR2
$$ define delay INCR3
$$ define delay INCR4
$$ define delay INCR5
$$ define delay INCR6
$$ 
$$ 
$$ ;delays for centering pulses
$$ # 50 "C:/Bruker/TopSpin3.6.4/exp/stan/nmr/lists/pp/Delay.incl"
$$ define delay CEN_HN1
$$ define delay CEN_HN2
$$ define delay CEN_HN3
$$ define delay CEN_HC1
$$ define delay CEN_HC2
$$ define delay CEN_HC3
$$ define delay CEN_HC4
$$ define delay CEN_HP1
$$ define delay CEN_HP2
$$ define delay CEN_CN1
$$ define delay CEN_CN2
$$ define delay CEN_CN3
$$ define delay CEN_CN4
$$ define delay CEN_CP1
$$ define delay CEN_CP2
$$ 
$$ 
$$ ;loop counters
$$ # 69 "C:/Bruker/TopSpin3.6.4/exp/stan/nmr/lists/pp/Delay.incl"
$$ define loopcounter COUNTER
$$ define loopcounter SCALEF
$$ define loopcounter FACTOR1
$$ define loopcounter FACTOR2
$$ define loopcounter FACTOR3
$$ define loopcounter FACTOR4
$$ define loopcounter FACTOR5
$$ define loopcounter FACTOR6
$$ 
$$ 
$$ # 80 "C:/Bruker/TopSpin3.6.4/exp/stan/nmr/lists/pp/Delay.incl"
$$ ;$Id: Delay.incl,v 1.14.2.1 2013/08/30 09:43:33 ber Exp $
$$ # 15 "C:/Bruker/TopSpin3.6.4/exp/stan/nmr/lists/pp/zgpg30" 2
$$ 
$$ 
$$ # 18 "C:/Bruker/TopSpin3.6.4/exp/stan/nmr/lists/pp/zgpg30"
$$ "d11=30m"
$$ 
$$ 
$$ "p0=p1/3"
$$ # 24 "C:/Bruker/TopSpin3.6.4/exp/stan/nmr/lists/pp/zgpg30"
$$ "DELTA=d1-100m"
$$ 
$$ 
$$ "acqt0=-tan((p0/p1)*(PI/4))*p1*2/PI"
$$ # 1 "mc_line 30 file C:/Bruker/TopSpin3.6.4/exp/stan/nmr/lists/pp/zgpg30 exp. def. part of mc cmd. before ze"
$$ ; dimension 1D; AQ_mode 
$$ define delay MCWRK
$$ define delay MCREST
$$ "MCREST = 30m - 30m"
$$ "MCWRK = 0.333333*30m"
$$ 
$$     dccorr
$$ # 30 "C:/Bruker/TopSpin3.6.4/exp/stan/nmr/lists/pp/zgpg30"
$$ # 30 "C:/Bruker/TopSpin3.6.4/exp/stan/nmr/lists/pp/zgpg30"
$$ 1 ze
$$ # 1 "mc_line 30 file C:/Bruker/TopSpin3.6.4/exp/stan/nmr/lists/pp/zgpg30 exp. def. of mc cmd. after ze"
$$ # 31 "C:/Bruker/TopSpin3.6.4/exp/stan/nmr/lists/pp/zgpg30"
$$   d11 pl12:f2
$$ # 1 "mc_line 32 file C:/Bruker/TopSpin3.6.4/exp/stan/nmr/lists/pp/zgpg30 exp. start label for mc cmd."
$$ 2 MCWRK  * 2 do:f2
$$ LBLF0, MCWRK 
$$   MCREST
$$ # 33 "C:/Bruker/TopSpin3.6.4/exp/stan/nmr/lists/pp/zgpg30"
$$   10u pl13:f2
$$   d11 cpd2:f2
$$   DELTA
$$   4u do:f2
$$   10u pl12:f2
$$   100m cpd2:f2
$$   p0 ph1
$$   go=2 ph31
$$ # 1 "mc_line 41 file C:/Bruker/TopSpin3.6.4/exp/stan/nmr/lists/pp/zgpg30 exp. mc cmd. in line"
$$   MCWRK do:f2 pl13:f2 wr #0
$$   MCWRK zd
$$   lo to LBLF0 times td0
$$ 
$$ # 42 "C:/Bruker/TopSpin3.6.4/exp/stan/nmr/lists/pp/zgpg30"
$$ exit
$$ 
$$ 
$$ ph1=0 2 2 0 1 3 3 1
$$ ph31=0 2 2 0 1 3 3 1
$$ # 49 "C:/Bruker/TopSpin3.6.4/exp/stan/nmr/lists/pp/zgpg30"
$$ ;pl1 : f1 channel - power level for pulse (default)
$$ ;pl12: f2 channel - power level for CPD/BB decoupling
$$ ;pl13: f2 channel - power level for second CPD/BB decoupling
$$ ;p1 : f1 channel -  90 degree high power pulse
$$ ;d1 : relaxation delay; 1-5 * T1
$$ ;d11: delay for disk I/O                             [30 msec]
$$ ;ns: 1 * n, total number of scans: NS * TD0
$$ ;cpd2: decoupling according to sequence defined by cpdprg2
$$ ;pcpd2: f2 channel - 90 degree pulse for decoupling sequence
$$ 
$$ 
$$ # 61 "C:/Bruker/TopSpin3.6.4/exp/stan/nmr/lists/pp/zgpg30"
$$ ;$Id: zgpg30,v 1.13.2.2 2018/04/13 14:28:42 ber Exp $
##$RELAX= 
##$BRUKER FILE EXP=shimvalues
$$ # Sat Mar 16 05:22:10 2024
$$ #$$PROBEIDENTIFIER=Z108618_0735
$$ #$$PROBENAME=PA BBO 400S1 BBF-H-D-05 Z
$$ #$$SHIMID=313232
$$ #
$$ # Active Shim Gradients
$$ #
$$ Z           		1104            
$$ Z2          		-199            
$$ Z3          		-9088           
$$ Z4          		-7386           
$$ Z5          		-6119           
$$ Z6          		-265            
$$ X           		-2455           
$$ XZ          		-1482           
$$ XZ2         		950             
$$ XZ3         		260             
$$ Y           		-2518           
$$ YZ          		5733            
$$ YZ2         		4301            
$$ YZ3         		-1938           
$$ XY          		9384            
$$ XYZ         		-7710           
$$ (X2-Y2)     		-3831           
$$ (X2-Y2)Z    		7096            
$$ X3          		7972            
$$ Y3          		-19046          
$$ #
$$ # Lock Parameter
$$ #
$$ FIELD		3464.627
$$ LOCKPHASE		246.101 
$$ LOCKPOWER		-38.000 
$$ LOCKGAIN		122.800 
$$ LOCKDC		-75.000 
$$ LOCKSHIFT		5.320   
$$ LOOPGAIN		-2.000  
$$ LOOPTIME		0.100   
$$ LOOPFILTER		200.000 
$$ #
$$ IEEE64_VERSION_CODE 1
$$ #
$$ # Shim currents 
$$ #
$$ SHIM_SETTING [1 ]  535.32875047    
$$ SHIM_SETTING [2 ]  -98.33243044    
$$ SHIM_SETTING [3 ]  -4780.12011876  
$$ SHIM_SETTING [4 ]  -3884.96288828  
$$ SHIM_SETTING [5 ]  -3218.57606606  
$$ SHIM_SETTING [6 ]  -1291.54198068  
$$ SHIM_SETTING [7 ]  -779.76898803   
$$ SHIM_SETTING [8 ]  499.93199233    
$$ SHIM_SETTING [9 ]  -2014.89396907  
$$ SHIM_SETTING [10]  4936.19992423   
$$ SHIM_SETTING [11]  -1324.71598015  
$$ SHIM_SETTING [12]  3015.36695372   
$$ SHIM_SETTING [13]  2262.18096528   
$$ SHIM_SETTING [14]  -1019.39698435  
$$ SHIM_SETTING [15]  -139.48730530   
$$ SHIM_SETTING [16]  3732.38194271   
$$ SHIM_SETTING [17]  136.75599790    
$$ SHIM_SETTING [18]  -4055.36493775  
$$ SHIM_SETTING [19]  4193.31893564   
$$ SHIM_SETTING [20]  -10018.32784623 
##$RELAX= 
##$BRUKER FILE EXP=uxnmr.par
$$ ##TITLE= Parameter file, TopSpin 3.6.4
$$ ##JCAMPDX= 5.0
$$ ##DATATYPE= Parameter Values
$$ ##NPOINTS= 193	$$ modification sequence number
$$ ##ORIGIN= Bruker BioSpin GmbH
$$ ##OWNER= nmrsu
$$ $$ 2024-02-22 12:54:22.822 +0100  nmrsu@DESKTOP-2TVJON5
$$ $$ C:/Bruker/TopSpin3.6.4/conf/instr/AV400/uxnmr.par
$$ $$ process C:\Bruker\TopSpin3.6.4\prog\mod\cfserverav3.exe
$$ ##$ACB= 0
$$ ##$ACBTAT= (0..23)
$$ 0 66 66 50 0 0 0 0 0 0 0 0 0 0 0 0 0 0 0 0 0 0 0 0
$$ ##$ACBTBA= (0..23)
$$ 0 2 2 0 0 0 0 0 0 0 0 0 0 0 0 0 0 0 0 0 0 0 0 0
$$ ##$ACBTBLK= (0..23)
$$ 0 1 1 40 0 0 0 0 0 0 0 0 0 0 0 0 0 0 0 0 0 0 0 0
$$ ##$ACBTCTL= (0..23)
$$ 0 0 0 6 0 0 0 0 0 0 0 0 0 0 0 0 0 0 0 0 0 0 0 0
$$ ##$ACBTDI= (0..23)
$$ 0 102 102 -1779670252 0 0 0 0 0 0 0 0 0 0 0 0 0 0 0 0 0 0 0 0
$$ ##$ACBTDM= (0..23)
$$ 0 10 10 10 0 0 0 0 0 0 0 0 0 0 0 0 0 0 0 0 0 0 0 0
$$ ##$ACBTFHI= (0..23)
$$ 0 400 400 62 0 0 0 0 0 0 0 0 0 0 0 0 0 0 0 0 0 0 0 0
$$ ##$ACBTFL= (0..23)
$$ 0 73 74 8 0 0 0 0 0 0 0 0 0 0 0 0 0 0 0 0 0 0 0 0
$$ ##$ACBTFLO= (0..23)
$$ 0 9 9 60 0 0 0 0 0 0 0 0 0 0 0 0 0 0 0 0 0 0 0 0
$$ ##$ACBTINP= (0..23)
$$ 0 1 2 8 0 0 0 0 0 0 0 0 0 0 0 0 0 0 0 0 0 0 0 0
$$ ##$ACBTOUT= (0..23)
$$ 0 1 2 1 0 0 0 0 0 0 0 0 0 0 0 0 0 0 0 0 0 0 0 0
$$ ##$ACBTPO= (0..23)
$$ 0 150000 60000 5000 0 0 0 0 0 0 0 0 0 0 0 0 0 0 0 0 0 0 0 0
$$ ##$ACBTPW= (0..23)
$$ 0 10 10 1000 0 0 0 0 0 0 0 0 0 0 0 0 0 0 0 0 0 0 0 0
$$ ##$ACBTSB= (0..23)
$$ 0 0 0 0 0 0 0 0 0 0 0 0 0 0 0 0 0 0 0 0 0 0 0 0
$$ ##$ACBTSDT= (0..23)
$$ 0 -1 -1 2 0 0 0 0 0 0 0 0 0 0 0 0 0 0 0 0 0 0 0 0
$$ ##$ACBTY= <no>
$$ ##$AMPDFLT= no
$$ ##$AQSBDCH= (0..95)
$$ 0 0 0 0 0 0 0 0 0 0 255 255 255 255 255 255 255 255 255 255 255 255 255
$$ 255 255 255 255 255 255 255 255 255 255 255 255 255 255 255 255 255 255
$$ 255 255 255 255 255 255 255 255 255 255 255 255 255 255 255 255 255 255
$$ 255 255 255 255 255 255 255 255 255 255 255 255 255 255 255 255 255 255
$$ 255 255 255 255 255 255 255 255 255 255 255 255 255 255 255 255 255 255
$$ 255
$$ ##$AQSBDHW= (0..95)
$$ 5 1 0 0 0 0 0 0 0 0 255 255 255 255 255 255 255 255 255 255 255 255 255
$$ 255 255 255 255 255 255 255 255 255 255 255 255 255 255 255 255 255 255
$$ 255 255 255 255 255 255 255 255 255 255 255 255 255 255 255 255 255 255
$$ 255 255 255 255 255 255 255 255 255 255 255 255 255 255 255 255 255 255
$$ 255 255 255 255 255 255 255 255 255 255 255 255 255 255 255 255 255 255
$$ 255
$$ ##$AQSBDID= (0..95)
$$ 82 88 83 83 65 86 86 86 66 66 255 255 255 255 255 255 255 255 255 255 255
$$ 255 255 255 255 255 255 255 255 255 255 255 255 255 255 255 255 255 255
$$ 255 255 255 255 255 255 255 255 255 255 255 255 255 255 255 255 255 255
$$ 255 255 255 255 255 255 255 255 255 255 255 255 255 255 255 255 255 255
$$ 255 255 255 255 255 255 255 255 255 255 255 255 255 255 255 255 255 255
$$ 255 255 255
$$ ##$AQSBDNO= (0..95)
$$ 1 1 1 2 1 1 2 3 1 1 255 255 255 255 255 255 255 255 255 255 255 255 255
$$ 255 255 255 255 255 255 255 255 255 255 255 255 255 255 255 255 255 255
$$ 255 255 255 255 255 255 255 255 255 255 255 255 255 255 255 255 255 255
$$ 255 255 255 255 255 255 255 255 255 255 255 255 255 255 255 255 255 255
$$ 255 255 255 255 255 255 255 255 255 255 255 255 255 255 255 255 255 255
$$ 255
$$ ##$AQSBDSL= (0..95)
$$ 2 3 4 4 8 12 14 15 255 1 255 255 255 255 255 255 255 255 255 255 255 255
$$ 255 255 255 255 255 255 255 255 255 255 255 255 255 255 255 255 255 255
$$ 255 255 255 255 255 255 255 255 255 255 255 255 255 255 255 255 255 255
$$ 255 255 255 255 255 255 255 255 255 255 255 255 255 255 255 255 255 255
$$ 255 255 255 255 255 255 255 255 255 255 255 255 255 255 255 255 255 255
$$ 255 255
$$ ##$AQSBDTY= (0..95)
$$ 67 214 50 50 5 148 147 145 217 7 255 255 255 255 255 255 255 255 255 255
$$ 255 255 255 255 255 255 255 255 255 255 255 255 255 255 255 255 255 255
$$ 255 255 255 255 255 255 255 255 255 255 255 255 255 255 255 255 255 255
$$ 255 255 255 255 255 255 255 255 255 255 255 255 255 255 255 255 255 255
$$ 255 255 255 255 255 255 255 255 255 255 255 255 255 255 255 255 255 255
$$ 255 255 255 255
$$ ##$AQSBUAD= (0..95)
$$ 16 52 36 37 54 160 161 162 32 32 255 255 255 255 255 255 255 255 255 255
$$ 255 255 255 255 255 255 255 255 255 255 255 255 255 255 255 255 255 255
$$ 255 255 255 255 255 255 255 255 255 255 255 255 255 255 255 255 255 255
$$ 255 255 255 255 255 255 255 255 255 255 255 255 255 255 255 255 255 255
$$ 255 255 255 255 255 255 255 255 255 255 255 255 255 255 255 255 255 255
$$ 255 255 255 255
$$ ##$AQSECL= (0..95)
$$ 0 4 2 2 9 2 0 1 1 255 255 255 255 255 255 255 255 255 255 255 255 255 255
$$ 255 255 255 255 255 255 255 255 255 255 255 255 255 255 255 255 255 255
$$ 255 255 255 255 255 255 255 255 255 255 255 255 255 255 255 255 255 255
$$ 255 255 255 255 255 255 255 255 255 255 255 255 255 255 255 255 255 255
$$ 255 255 255 255 255 255 255 255 255 255 255 255 255 255 255 255 255 255
$$ 255
$$ ##$AQSECLS= (0..95)
$$ 2 1 2 2 2 0 1 2 0 255 255 255 255 255 255 255 255 255 255 255 255 255 255
$$ 255 255 255 255 255 255 255 255 255 255 255 255 255 255 255 255 255 255
$$ 255 255 255 255 255 255 255 255 255 255 255 255 255 255 255 255 255 255
$$ 255 255 255 255 255 255 255 255 255 255 255 255 255 255 255 255 255 255
$$ 255 255 255 255 255 255 255 255 255 255 255 255 255 255 255 255 255 255
$$ 255
$$ ##$AQSETH1= <no>
$$ ##$AQSETH2= <no>
$$ ##$AQSSPLT= no
$$ ##$ATT19F= (0..1)
$$ 0 0
$$ ##$ATT1H= (0..1)
$$ 0 0
$$ ##$ATT3H= (0..1)
$$ 0 0
$$ ##$ATTX= (0..1)
$$ 0 0
$$ ##$ATTY= (0..1)
$$ 0 0
$$ ##$ATTZ= (0..1)
$$ 0 0
$$ ##$BACSAIR= yes
$$ ##$BACSCAP= 24
$$ ##$BACSDEL= 5
$$ ##$BACSFCM= no
$$ ##$BACSOPT= <>
$$ ##$BACSTY= <tty04>
$$ ##$BARPTY= <no>
$$ ##$BFREQ= 399.78
$$ ##$BGAETH= (0..9)
$$ <no> <no> <no> <no> <no> <no> <no> <no> <no> <no>
$$ ##$BIRDS= yes
$$ ##$BMPC= 0
$$ ##$BMPCTY= <no>
$$ ##$BPSUTY= <no>
$$ ##$BSMS= 2
$$ ##$BSMS19FLock= no
$$ ##$BSMSETH= <149.236.99.20>
$$ ##$BSMSTY= <no>
$$ ##$BgaChFac2= (0..7)
$$ 0 0 0 0 0 0 0 0
$$ ##$BgaChMap= (0..7)
$$ 0 0 0 0 0 0 0 0
$$ ##$BgaChMaxv= (0..7)
$$ 0 0 0 0 0 0 0 0
$$ ##$BgaChRouting= (0..63)
$$ 0 0 0 0 0 0 0 0 0 0 0 0 0 0 0 0 0 0 0 0 0 0 0 0 0 0 0 0 0 0 0 0 0 0 0 0
$$ 0 0 0 0 0 0 0 0 0 0 0 0 0 0 0 0 0 0 0 0 0 0 0 0 0 0 0 0
$$ ##$BgaChShimMap= (0..7)
$$ 0 0 0 0 0 0 0 0
$$ ##$BgaChShimMaxv= (0..7)
$$ 0 0 0 0 0 0 0 0
$$ ##$Bla01Eth= <no>
$$ ##$Bla01Nam= <BLA2BB 150/60 20-400>
$$ ##$Bla01PN= <W1345049>
$$ ##$Bla01SN= <3414>
$$ ##$Bla02Eth= <149.236.99.20>
$$ ##$Bla02Nam= <BSMS/2 LOCK TRANSCEIVER 400>
$$ ##$Bla02PN= <Z109888>
$$ ##$Bla02SN= <01445>
$$ ##$Bla03Eth= <no>
$$ ##$Bla03Nam= <>
$$ ##$Bla03PN= <>
$$ ##$Bla03SN= <>
$$ ##$Bla04Eth= <no>
$$ ##$Bla04Nam= <>
$$ ##$Bla04PN= <>
$$ ##$Bla04SN= <>
$$ ##$Bla05Eth= <no>
$$ ##$Bla05Nam= <>
$$ ##$Bla05PN= <>
$$ ##$Bla05SN= <>
$$ ##$Bla06Eth= <no>
$$ ##$Bla06Nam= <>
$$ ##$Bla06PN= <>
$$ ##$Bla06SN= <>
$$ ##$Bla07Eth= <no>
$$ ##$Bla07Nam= <>
$$ ##$Bla07PN= <>
$$ ##$Bla07SN= <>
$$ ##$Bla08Eth= <no>
$$ ##$Bla08Nam= <>
$$ ##$Bla08PN= <>
$$ ##$Bla08SN= <>
$$ ##$BlaEth= (0..9)
$$ <no> <149.236.99.20> <no> <no> <no> <no> <no> <no> <> <>
$$ ##$BlaNam= (0..9)
$$ <BLA2BB 150/60 20-400> <BSMS/2 LOCK TRANSCEIVER 400> <> <> <> <> <> <>
$$ <> <>
$$ ##$BlaPN= (0..9)
$$ <W1345049> <Z109888> <> <> <> <> <> <> <> <>
$$ ##$BlaSN= (0..9)
$$ <3414> <01445> <> <> <> <> <> <> <> <>
$$ ##$BsmsAuxEth= <no>
$$ ##$CFASMOD= (0..7)
$$ 1 1 1 1 1 1 1 1
$$ ##$CFASMUL= (0..7)
$$ 1 1 1 1 1 1 1 1
$$ ##$CNFTXDR= (0..7)
$$ 6 6 0 0 0 0 0 0
$$ ##$COMDIG2= 0
$$ ##$CPDBTY= <no>
$$ ##$CRCOTY= <no>
$$ ##$CSW1= (0..31)
$$ 1 1 8 0 0 0 0 0 0 0 0 0 0 0 0 0 0 0 0 0 0 0 0 0 0 0 0 0 0 0 0 0
$$ ##$CSW2= (0..31)
$$ 2 2 0 0 0 0 0 0 0 0 0 0 0 0 0 0 0 0 0 0 0 0 0 0 0 0 0 0 0 0 0 0
$$ ##$CSWNUM= (0..7)
$$ 2 1 0 0 0 0 0 0
$$ ##$ConsolePnSn= <>
$$ ##$CryoCoolUnitEth= <no>
$$ ##$CryoProAccPnSn= <>
$$ ##$Ctb1Eth= <no>
$$ ##$CubeEth= (0..7)
$$ <no> <no> <no> <no> <no> <no> <no> <no>
$$ ##$CustRegisterNo= <>
$$ ##$DATSTAT= no
$$ ##$DIGI140= (0..7)
$$ 0 0 0 0 0 0 0 0
$$ ##$DIGIB12= (0..7)
$$ 0 0 0 0 0 0 0 0
$$ ##$DIGIB16= (0..7)
$$ 0 0 0 0 0 0 0 0
$$ ##$DIGIFA= (0..7)
$$ 0 0 0 0 0 0 0 0
$$ ##$DIGIFOURIER= 0
$$ ##$DIGIHA= (0..7)
$$ 0 0 0 0 0 0 0 0
$$ ##$DIGIHAF= (0..7)
$$ 0 0 0 0 0 0 0 0
$$ ##$DIGIHRD= (0..7)
$$ 0 0 0 0 0 0 0 0
$$ ##$DIGIIA= (0..7)
$$ 0 0 0 0 0 0 0 0
$$ ##$DIGIO16= (0..7)
$$ 0 0 0 0 0 0 0 0
$$ ##$DIGISA= (0..7)
$$ 0 0 0 0 0 0 0 0
$$ ##$DIGISAF= (0..7)
$$ 0 0 0 0 0 0 0 0
$$ ##$DIGISL= (0..7)
$$ 0 0 0 0 0 0 0 0
$$ ##$DIGITYI= (0..7)
$$ 0 0 0 0 0 0 0 0
$$ ##$DIGITYP= (0..7)
$$ 0 0 0 0 0 0 0 0
$$ ##$DIGITZ= 0
$$ ##$DPPFAC= 1
$$ ##$DRMSETH= <no>
$$ ##$DRU= yes
$$ ##$DRUETH= (0..33)
$$ <no> <149.236.99.89> <no> <no> <no> <no> <no> <no> <no> <no> <no> <no>
$$ <no> <no> <no> <no> <no> <no> <no> <no> <no> <no> <no> <no> <no> <no> <no>
$$ <no> <no> <no> <no> <no> <no> <no>
$$ ##$Description= <AVANCE NANOBAY V3-I 400MHZ>
$$ ##$DppType= 0
$$ ##$FCUMEM= (0..7)
$$ 16777208 16777208 0 0 0 0 0 0
$$ ##$FCUPAL= (0..7)
$$ 0 0 0 0 0 0 0 0
$$ ##$FGSVTY= <no>
$$ ##$FQMIX= 0
$$ ##$FUNCMOD= <>
$$ ##$FourPeriBdEth= <no>
$$ ##$FourShimBdEth= <no>
$$ ##$FourierPicsCon= no
$$ ##$GCUTYPE= 10
$$ ##$GCUTYPE2= 0
$$ ##$GPREDEL= 0
$$ ##$GPSCUTY= <no>
$$ ##$GRADRES= 5
$$ ##$GTUTY= <no>
$$ ##$GcConn= (0..1)
$$ 1 0
$$ ##$GradAmpGain= (0..7)
$$ 0 0 0 0 0 0 0 0
$$ ##$GradAmpMaxCurX= (0..7)
$$ 0 0 0 0 0 0 0 0
$$ ##$GradAmpMaxCurY= (0..7)
$$ 0 0 0 0 0 0 0 0
$$ ##$GradAmpMaxCurZ= (0..7)
$$ 9.99999904632568 0 0 0 0 0 0 0
$$ ##$GradAmpName= (0..7)
$$ <GAB in BSMS> <> <> <> <> <> <> <>
$$ ##$GradAmpPN= (0..7)
$$ <> <> <> <> <> <> <> <>
$$ ##$GradAmpSN= (0..7)
$$ <> <> <> <> <> <> <> <>
$$ ##$GradAmpType= (0..7)
$$ 2 0 0 0 0 0 0 0
$$ ##$GradPowClkCtrl= 0
$$ ##$GradPowClkTime= 0
$$ ##$GradPowImax= 0
$$ ##$GradPowType= 0
$$ ##$GradPowVmax= 0
$$ ##$HDIETH= (0..5)
$$ <no> <no> <no> <no> <no> <no>
$$ ##$HFAC= 3
$$ ##$HPCU= 0
$$ ##$HPCUTY= <no>
$$ ##$HPTXLP= (0..3)
$$ -1 -1 -1 -1
$$ ##$HPTXPI= (0..3)
$$ 0 0 0 0
$$ ##$HPTXPO= (0..3)
$$ 0 0 0 0
$$ ##$HPTXTY= (0..3)
$$ 0 0 0 0
$$ ##$HpprCoverType= 0
$$ ##$IF451= 0
$$ ##$IFREQ= 1
$$ ##$INJPTY= <no>
$$ ##$INTFPR= 0
$$ ##$IPSOETH= <149.236.99.254>
$$ ##$IPSOTYPE= 2
$$ ##$LDUETH= <no>
$$ ##$LOCKCONF= <DLM>
$$ ##$LOCKTY= <no>
$$ ##$LOCSWID= 0
$$ ##$LOCSWIF= 0
$$ ##$LVDSSPLITETH= (0..5)
$$ <no> <no> <no> <no> <no> <no>
$$ ##$Location= <Anonym>
$$ ##$LtMasEth= <no>
$$ ##$LtMasType= 0
$$ ##$M2FAC= 0
$$ ##$MAS= 0
$$ ##$MASETIME= 10
$$ ##$MASITIME= 10
$$ ##$MASTY= <no>
$$ ##$MAS_CT= 5
$$ ##$MAS_SG= 0
$$ ##$MAS_TO= 0
$$ ##$MEMPRM= 0
$$ ##$MHFAC= 0
$$ ##$MXFAC= 0
$$ ##$MagnCoilPnSn= <>
$$ ##$MagnDewarPnSn= <>
$$ ##$MasEth= <no>
$$ ##$NAMPD= (0..17)
$$ <> <1H/2H 1H> <1H/2H 2H> <XBB19F 2HS> <> <> <> <> <> <> <> <> <> <> <>
$$ <> <> <>
$$ ##$NFCU= 2
$$ ##$NFRED= 0
$$ ##$NMRCH= 2
$$ ##$NMRMEM= 16384
$$ ##$NPSGU= 0
$$ ##$NRCU= 1
$$ ##$NROUT= 1
$$ ##$NSGU= 2
$$ ##$OrderNo= <Z133003_00317>
$$ ##$PAMPF1= (0..15)
$$ 75 24 96 64 0 0 0 0 0 0 0 0 0 0 0 0
$$ ##$PAMPF2= (0..15)
$$ 0 0 0 0 0 0 0 0 0 0 0 0 0 0 0 0
$$ ##$PAMPF3= (0..15)
$$ 0 0 0 0 0 0 0 0 0 0 0 0 0 0 0 0
$$ ##$PAMPF4= (0..15)
$$ 0 0 0 0 0 0 0 0 0 0 0 0 0 0 0 0
$$ ##$PAMPF5= (0..15)
$$ 0 0 0 0 0 0 0 0 0 0 0 0 0 0 0 0
$$ ##$PAMPF6= (0..15)
$$ 0 0 0 0 0 0 0 0 0 0 0 0 0 0 0 0
$$ ##$PAMPF7= (0..15)
$$ 0 0 0 0 0 0 0 0 0 0 0 0 0 0 0 0
$$ ##$PAMPF8= (0..15)
$$ 0 0 0 0 0 0 0 0 0 0 0 0 0 0 0 0
$$ ##$PH4= 0
$$ ##$PHF4TY= <no>
$$ ##$POWCHK= yes
$$ ##$PRAMD1= (0..7)
$$ 2 0 0 536870912 0 0 0 0
$$ ##$PRAMD10= (0..7)
$$ 0 0 0 0 0 0 0 0
$$ ##$PRAMD11= (0..7)
$$ 0 0 0 0 0 0 0 0
$$ ##$PRAMD12= (0..7)
$$ 0 0 0 0 0 0 0 0
$$ ##$PRAMD13= (0..7)
$$ 0 0 0 0 0 0 0 0
$$ ##$PRAMD14= (0..7)
$$ 0 0 0 0 0 0 0 0
$$ ##$PRAMD15= (0..7)
$$ 0 0 0 0 0 0 0 0
$$ ##$PRAMD16= (0..7)
$$ 0 0 0 0 0 0 0 0
$$ ##$PRAMD17= (0..7)
$$ 0 0 0 0 0 0 0 0
$$ ##$PRAMD18= (0..7)
$$ 0 0 0 0 0 0 0 0
$$ ##$PRAMD19= (0..7)
$$ 0 0 0 0 0 0 0 0
$$ ##$PRAMD2= (0..7)
$$ 0 1048576 0 536870912 0 1048576 0 536870912
$$ ##$PRAMD20= (0..7)
$$ 0 0 0 0 0 0 0 0
$$ ##$PRAMD21= (0..7)
$$ 0 0 0 0 0 0 0 0
$$ ##$PRAMD3= (0..7)
$$ 2147483644 2131230719 2147483647 603979775 0 0 0 0
$$ ##$PRAMD4= (0..7)
$$ 0 0 0 0 0 0 0 0
$$ ##$PRAMD5= (0..7)
$$ 0 0 0 0 0 0 0 0
$$ ##$PRAMD6= (0..7)
$$ 0 0 0 0 0 0 0 0
$$ ##$PRAMD7= (0..7)
$$ 0 0 0 0 0 0 0 0
$$ ##$PRAMD8= (0..7)
$$ 0 0 0 0 0 0 0 0
$$ ##$PRAMD9= (0..7)
$$ 0 0 0 0 0 0 0 0
$$ ##$PRAMLED= (0..1)
$$ 0 0
$$ ##$PRAMP= (0..9)
$$ <00000000> <tty10> <no> <no> <no> <no> <no> <no> <no> <00000000>
$$ ##$PRAMPTP= 1
$$ ##$PREEMPTYPE= 0
$$ ##$PREPTY= <no>
$$ ##$PREREC= (0..15)
$$ 0 1 1 1 0 0 0 0 0 0 0 0 0 0 0 0
$$ ##$PRESHLD= 0
$$ ##$PTS160= -1
$$ ##$PTSA2X= (0..7)
$$ 0 0 0 0 0 0 0 0
$$ ##$PTSF2X= (0..7)
$$ 0 0 0 0 0 0 0 0
$$ ##$PTSFMX= (0..19)
$$ 649.9 649.9 0 0 0 0 0 0 0 0 0 0 0 0 0 0 0 0 0 0
$$ ##$PULCHK= no
$$ ##$PerMagATempSens= no
$$ ##$PerMagEth= <no>
$$ ##$PerMagFluxSens= no
$$ ##$PerMagMTempSens= no
$$ ##$PramDutyCycPerc= (0..15)
$$ 2 2 2 0 0 0 0 0 0 0 0 0 0 0 0 0
$$ ##$PramPeakPowerW= (0..15)
$$ 150 300 500 0 0 0 0 0 0 0 0 0 0 0 0 0
$$ ##$PramPowerDetect= (0..15)
$$ 0 0 0 0 0 0 0 0 0 0 0 0 0 0 0 0
$$ ##$PramPowerSwitch= (0..15)
$$ 0 0 0 0 0 0 0 0 0 0 0 0 0 0 0 0
$$ ##$PramPulWidthMs= (0..15)
$$ 0.02 0.1 0.1 0 0 0 0 0 0 0 0 0 0 0 0 0
$$ ##$PreampMod01PN= <Z128274>
$$ ##$PreampMod01SN= <00543>
$$ ##$PreampMod02PN= <Z128274>
$$ ##$PreampMod02SN= <00543>
$$ ##$PreampMod03PN= <Z128143>
$$ ##$PreampMod03SN= <00527>
$$ ##$PreampMod04PN= <>
$$ ##$PreampMod04SN= <>
$$ ##$PreampMod05PN= <>
$$ ##$PreampMod05SN= <>
$$ ##$PreampMod06PN= <>
$$ ##$PreampMod06SN= <>
$$ ##$PreampMod07PN= <>
$$ ##$PreampMod07SN= <>
$$ ##$PreampMod08PN= <>
$$ ##$PreampMod08SN= <>
$$ ##$PreampMod09PN= <>
$$ ##$PreampMod09SN= <>
$$ ##$PreampMod10PN= <>
$$ ##$PreampMod10SN= <>
$$ ##$PreampMod11PN= <>
$$ ##$PreampMod11SN= <>
$$ ##$PreampMod12PN= <>
$$ ##$PreampMod12SN= <>
$$ ##$PreampMod13PN= <>
$$ ##$PreampMod13SN= <>
$$ ##$PreampMod14PN= <>
$$ ##$PreampMod14SN= <>
$$ ##$PreampMod15PN= <>
$$ ##$PreampMod15SN= <>
$$ ##$PreampMod16PN= <>
$$ ##$PreampMod16SN= <>
$$ ##$PreampModBisDat= (0..15)
$$ 20140408 20140408 20140331 0 0 0 0 0 0 0 0 0 0 0 0 0
$$ ##$PreampModPN= (0..17)
$$ <Z128274> <Z128274> <Z128143> <> <> <> <> <> <> <> <> <> <> <> <> <> <>
$$ <>
$$ ##$PreampModSN= (0..17)
$$ <00543> <00543> <00527> <> <> <> <> <> <> <> <> <> <> <> <> <> <> <>
$$ ##$ProdigyEth= <no>
$$ ##$RCUCDS= (0..7)
$$ 0 0 0 0 0 0 0 0
$$ ##$RCUCFS= (0..7)
$$ 0 0 0 0 0 0 0 0
$$ ##$RCUCSS= (0..7)
$$ 0 0 0 0 0 0 0 0
$$ ##$RCUI2C1= (0..7)
$$ 0 0 0 0 0 0 0 0
$$ ##$RCUI2C2= (0..7)
$$ 0 0 0 0 0 0 0 0
$$ ##$RCUI2C3= (0..7)
$$ 0 0 0 0 0 0 0 0
$$ ##$RCUI2C4= (0..7)
$$ 0 0 0 0 0 0 0 0
$$ ##$RCUI2C5= (0..7)
$$ 0 0 0 0 0 0 0 0
$$ ##$RCUI2C6= (0..7)
$$ 0 0 0 0 0 0 0 0
$$ ##$RCUI2C7= (0..7)
$$ 0 0 0 0 0 0 0 0
$$ ##$RCUI2C8= (0..7)
$$ 0 0 0 0 0 0 0 0
$$ ##$RDCU= 0
$$ ##$RFSINPUT= (0..1)
$$ 0 0
$$ ##$RFSVTY= <no>
$$ ##$RGTYPE= (0..31)
$$ 9 0 0 0 0 0 0 0 0 0 0 0 0 0 0 0 0 0 0 0 0 0 0 0 0 0 0 0 0 0 0 0
$$ ##$RG_max= (0..31)
$$ 203 -1 -1 -1 -1 -1 -1 -1 -1 -1 -1 -1 -1 -1 -1 -1 -1 -1 -1 -1 -1 -1 -1 -1
$$ -1 -1 -1 -1 -1 -1 -1 -1
$$ ##$RG_min= (0..31)
$$ 0.25 -1 -1 -1 -1 -1 -1 -1 -1 -1 -1 -1 -1 -1 -1 -1 -1 -1 -1 -1 -1 -1 -1
$$ -1 -1 -1 -1 -1 -1 -1 -1 -1
$$ ##$RG_tab1= (0..255)
$$ 0.25 0.28 0.32 0.35 0.4 0.44 0.5 0.56 0.64 0.7 0.8 0.89 1 1.12 1.28 1.4
$$ 1.6 1.78 2 2.25 2.56 2.8 3.2 3.56 4 4.5 5 5.6 6.35 7.12 8 9 10 11.3 12.7
$$ 14.2 16 18 20.2 22.6 25.4 28.5 32 36 40.3 45.2 50.8 57 64 71.8 80.6 90.5
$$ 101 114 128 144 161 181 203 -1 -1 -1 -1 -1 -1 -1 -1 -1 -1 -1 -1 -1 -1 -1
$$ -1 -1 -1 -1 -1 -1 -1 -1 -1 -1 -1 -1 -1 -1 -1 -1 -1 -1 -1 -1 -1 -1 -1 -1
$$ -1 -1 -1 -1 -1 -1 -1 -1 -1 -1 -1 -1 -1 -1 -1 -1 -1 -1 -1 -1 -1 -1 -1 -1
$$ -1 -1 -1 -1 -1 -1 -1 -1 -1 -1 -1 -1 -1 -1 -1 -1 -1 -1 -1 -1 -1 -1 -1 -1
$$ -1 -1 -1 -1 -1 -1 -1 -1 -1 -1 -1 -1 -1 -1 -1 -1 -1 -1 -1 -1 -1 -1 -1 -1
$$ -1 -1 -1 -1 -1 -1 -1 -1 -1 -1 -1 -1 -1 -1 -1 -1 -1 -1 -1 -1 -1 -1 -1 -1
$$ -1 -1 -1 -1 -1 -1 -1 -1 -1 -1 -1 -1 -1 -1 -1 -1 -1 -1 -1 -1 -1 -1 -1 -1
$$ -1 -1 -1 -1 -1 -1 -1 -1 -1 -1 -1 -1 -1 -1 -1 -1 -1 -1 -1 -1 -1 -1 -1 -1
$$ -1 -1 -1 -1 -1 -1 -1 -1 -1 -1 -1 -1 -1 -1
$$ ##$RG_tab2= (0..255)
$$ -1 -1 -1 -1 -1 -1 -1 -1 -1 -1 -1 -1 -1 -1 -1 -1 -1 -1 -1 -1 -1 -1 -1 -1
$$ -1 -1 -1 -1 -1 -1 -1 -1 -1 -1 -1 -1 -1 -1 -1 -1 -1 -1 -1 -1 -1 -1 -1 -1
$$ -1 -1 -1 -1 -1 -1 -1 -1 -1 -1 -1 -1 -1 -1 -1 -1 -1 -1 -1 -1 -1 -1 -1 -1
$$ -1 -1 -1 -1 -1 -1 -1 -1 -1 -1 -1 -1 -1 -1 -1 -1 -1 -1 -1 -1 -1 -1 -1 -1
$$ -1 -1 -1 -1 -1 -1 -1 -1 -1 -1 -1 -1 -1 -1 -1 -1 -1 -1 -1 -1 -1 -1 -1 -1
$$ -1 -1 -1 -1 -1 -1 -1 -1 -1 -1 -1 -1 -1 -1 -1 -1 -1 -1 -1 -1 -1 -1 -1 -1
$$ -1 -1 -1 -1 -1 -1 -1 -1 -1 -1 -1 -1 -1 -1 -1 -1 -1 -1 -1 -1 -1 -1 -1 -1
$$ -1 -1 -1 -1 -1 -1 -1 -1 -1 -1 -1 -1 -1 -1 -1 -1 -1 -1 -1 -1 -1 -1 -1 -1
$$ -1 -1 -1 -1 -1 -1 -1 -1 -1 -1 -1 -1 -1 -1 -1 -1 -1 -1 -1 -1 -1 -1 -1 -1
$$ -1 -1 -1 -1 -1 -1 -1 -1 -1 -1 -1 -1 -1 -1 -1 -1 -1 -1 -1 -1 -1 -1 -1 -1
$$ -1 -1 -1 -1 -1 -1 -1 -1 -1 -1 -1 -1 -1 -1 -1 -1
$$ ##$RG_tab3= (0..255)
$$ -1 -1 -1 -1 -1 -1 -1 -1 -1 -1 -1 -1 -1 -1 -1 -1 -1 -1 -1 -1 -1 -1 -1 -1
$$ -1 -1 -1 -1 -1 -1 -1 -1 -1 -1 -1 -1 -1 -1 -1 -1 -1 -1 -1 -1 -1 -1 -1 -1
$$ -1 -1 -1 -1 -1 -1 -1 -1 -1 -1 -1 -1 -1 -1 -1 -1 -1 -1 -1 -1 -1 -1 -1 -1
$$ -1 -1 -1 -1 -1 -1 -1 -1 -1 -1 -1 -1 -1 -1 -1 -1 -1 -1 -1 -1 -1 -1 -1 -1
$$ -1 -1 -1 -1 -1 -1 -1 -1 -1 -1 -1 -1 -1 -1 -1 -1 -1 -1 -1 -1 -1 -1 -1 -1
$$ -1 -1 -1 -1 -1 -1 -1 -1 -1 -1 -1 -1 -1 -1 -1 -1 -1 -1 -1 -1 -1 -1 -1 -1
$$ -1 -1 -1 -1 -1 -1 -1 -1 -1 -1 -1 -1 -1 -1 -1 -1 -1 -1 -1 -1 -1 -1 -1 -1
$$ -1 -1 -1 -1 -1 -1 -1 -1 -1 -1 -1 -1 -1 -1 -1 -1 -1 -1 -1 -1 -1 -1 -1 -1
$$ -1 -1 -1 -1 -1 -1 -1 -1 -1 -1 -1 -1 -1 -1 -1 -1 -1 -1 -1 -1 -1 -1 -1 -1
$$ -1 -1 -1 -1 -1 -1 -1 -1 -1 -1 -1 -1 -1 -1 -1 -1 -1 -1 -1 -1 -1 -1 -1 -1
$$ -1 -1 -1 -1 -1 -1 -1 -1 -1 -1 -1 -1 -1 -1 -1 -1
$$ ##$RG_tab4= (0..255)
$$ -1 -1 -1 -1 -1 -1 -1 -1 -1 -1 -1 -1 -1 -1 -1 -1 -1 -1 -1 -1 -1 -1 -1 -1
$$ -1 -1 -1 -1 -1 -1 -1 -1 -1 -1 -1 -1 -1 -1 -1 -1 -1 -1 -1 -1 -1 -1 -1 -1
$$ -1 -1 -1 -1 -1 -1 -1 -1 -1 -1 -1 -1 -1 -1 -1 -1 -1 -1 -1 -1 -1 -1 -1 -1
$$ -1 -1 -1 -1 -1 -1 -1 -1 -1 -1 -1 -1 -1 -1 -1 -1 -1 -1 -1 -1 -1 -1 -1 -1
$$ -1 -1 -1 -1 -1 -1 -1 -1 -1 -1 -1 -1 -1 -1 -1 -1 -1 -1 -1 -1 -1 -1 -1 -1
$$ -1 -1 -1 -1 -1 -1 -1 -1 -1 -1 -1 -1 -1 -1 -1 -1 -1 -1 -1 -1 -1 -1 -1 -1
$$ -1 -1 -1 -1 -1 -1 -1 -1 -1 -1 -1 -1 -1 -1 -1 -1 -1 -1 -1 -1 -1 -1 -1 -1
$$ -1 -1 -1 -1 -1 -1 -1 -1 -1 -1 -1 -1 -1 -1 -1 -1 -1 -1 -1 -1 -1 -1 -1 -1
$$ -1 -1 -1 -1 -1 -1 -1 -1 -1 -1 -1 -1 -1 -1 -1 -1 -1 -1 -1 -1 -1 -1 -1 -1
$$ -1 -1 -1 -1 -1 -1 -1 -1 -1 -1 -1 -1 -1 -1 -1 -1 -1 -1 -1 -1 -1 -1 -1 -1
$$ -1 -1 -1 -1 -1 -1 -1 -1 -1 -1 -1 -1 -1 -1 -1 -1
$$ ##$RG_tab5= (0..255)
$$ -1 -1 -1 -1 -1 -1 -1 -1 -1 -1 -1 -1 -1 -1 -1 -1 -1 -1 -1 -1 -1 -1 -1 -1
$$ -1 -1 -1 -1 -1 -1 -1 -1 -1 -1 -1 -1 -1 -1 -1 -1 -1 -1 -1 -1 -1 -1 -1 -1
$$ -1 -1 -1 -1 -1 -1 -1 -1 -1 -1 -1 -1 -1 -1 -1 -1 -1 -1 -1 -1 -1 -1 -1 -1
$$ -1 -1 -1 -1 -1 -1 -1 -1 -1 -1 -1 -1 -1 -1 -1 -1 -1 -1 -1 -1 -1 -1 -1 -1
$$ -1 -1 -1 -1 -1 -1 -1 -1 -1 -1 -1 -1 -1 -1 -1 -1 -1 -1 -1 -1 -1 -1 -1 -1
$$ -1 -1 -1 -1 -1 -1 -1 -1 -1 -1 -1 -1 -1 -1 -1 -1 -1 -1 -1 -1 -1 -1 -1 -1
$$ -1 -1 -1 -1 -1 -1 -1 -1 -1 -1 -1 -1 -1 -1 -1 -1 -1 -1 -1 -1 -1 -1 -1 -1
$$ -1 -1 -1 -1 -1 -1 -1 -1 -1 -1 -1 -1 -1 -1 -1 -1 -1 -1 -1 -1 -1 -1 -1 -1
$$ -1 -1 -1 -1 -1 -1 -1 -1 -1 -1 -1 -1 -1 -1 -1 -1 -1 -1 -1 -1 -1 -1 -1 -1
$$ -1 -1 -1 -1 -1 -1 -1 -1 -1 -1 -1 -1 -1 -1 -1 -1 -1 -1 -1 -1 -1 -1 -1 -1
$$ -1 -1 -1 -1 -1 -1 -1 -1 -1 -1 -1 -1 -1 -1 -1 -1
$$ ##$RG_tab6= (0..255)
$$ -1 -1 -1 -1 -1 -1 -1 -1 -1 -1 -1 -1 -1 -1 -1 -1 -1 -1 -1 -1 -1 -1 -1 -1
$$ -1 -1 -1 -1 -1 -1 -1 -1 -1 -1 -1 -1 -1 -1 -1 -1 -1 -1 -1 -1 -1 -1 -1 -1
$$ -1 -1 -1 -1 -1 -1 -1 -1 -1 -1 -1 -1 -1 -1 -1 -1 -1 -1 -1 -1 -1 -1 -1 -1
$$ -1 -1 -1 -1 -1 -1 -1 -1 -1 -1 -1 -1 -1 -1 -1 -1 -1 -1 -1 -1 -1 -1 -1 -1
$$ -1 -1 -1 -1 -1 -1 -1 -1 -1 -1 -1 -1 -1 -1 -1 -1 -1 -1 -1 -1 -1 -1 -1 -1
$$ -1 -1 -1 -1 -1 -1 -1 -1 -1 -1 -1 -1 -1 -1 -1 -1 -1 -1 -1 -1 -1 -1 -1 -1
$$ -1 -1 -1 -1 -1 -1 -1 -1 -1 -1 -1 -1 -1 -1 -1 -1 -1 -1 -1 -1 -1 -1 -1 -1
$$ -1 -1 -1 -1 -1 -1 -1 -1 -1 -1 -1 -1 -1 -1 -1 -1 -1 -1 -1 -1 -1 -1 -1 -1
$$ -1 -1 -1 -1 -1 -1 -1 -1 -1 -1 -1 -1 -1 -1 -1 -1 -1 -1 -1 -1 -1 -1 -1 -1
$$ -1 -1 -1 -1 -1 -1 -1 -1 -1 -1 -1 -1 -1 -1 -1 -1 -1 -1 -1 -1 -1 -1 -1 -1
$$ -1 -1 -1 -1 -1 -1 -1 -1 -1 -1 -1 -1 -1 -1 -1 -1
$$ ##$RG_tab7= (0..255)
$$ -1 -1 -1 -1 -1 -1 -1 -1 -1 -1 -1 -1 -1 -1 -1 -1 -1 -1 -1 -1 -1 -1 -1 -1
$$ -1 -1 -1 -1 -1 -1 -1 -1 -1 -1 -1 -1 -1 -1 -1 -1 -1 -1 -1 -1 -1 -1 -1 -1
$$ -1 -1 -1 -1 -1 -1 -1 -1 -1 -1 -1 -1 -1 -1 -1 -1 -1 -1 -1 -1 -1 -1 -1 -1
$$ -1 -1 -1 -1 -1 -1 -1 -1 -1 -1 -1 -1 -1 -1 -1 -1 -1 -1 -1 -1 -1 -1 -1 -1
$$ -1 -1 -1 -1 -1 -1 -1 -1 -1 -1 -1 -1 -1 -1 -1 -1 -1 -1 -1 -1 -1 -1 -1 -1
$$ -1 -1 -1 -1 -1 -1 -1 -1 -1 -1 -1 -1 -1 -1 -1 -1 -1 -1 -1 -1 -1 -1 -1 -1
$$ -1 -1 -1 -1 -1 -1 -1 -1 -1 -1 -1 -1 -1 -1 -1 -1 -1 -1 -1 -1 -1 -1 -1 -1
$$ -1 -1 -1 -1 -1 -1 -1 -1 -1 -1 -1 -1 -1 -1 -1 -1 -1 -1 -1 -1 -1 -1 -1 -1
$$ -1 -1 -1 -1 -1 -1 -1 -1 -1 -1 -1 -1 -1 -1 -1 -1 -1 -1 -1 -1 -1 -1 -1 -1
$$ -1 -1 -1 -1 -1 -1 -1 -1 -1 -1 -1 -1 -1 -1 -1 -1 -1 -1 -1 -1 -1 -1 -1 -1
$$ -1 -1 -1 -1 -1 -1 -1 -1 -1 -1 -1 -1 -1 -1 -1 -1
$$ ##$RG_tab8= (0..255)
$$ -1 -1 -1 -1 -1 -1 -1 -1 -1 -1 -1 -1 -1 -1 -1 -1 -1 -1 -1 -1 -1 -1 -1 -1
$$ -1 -1 -1 -1 -1 -1 -1 -1 -1 -1 -1 -1 -1 -1 -1 -1 -1 -1 -1 -1 -1 -1 -1 -1
$$ -1 -1 -1 -1 -1 -1 -1 -1 -1 -1 -1 -1 -1 -1 -1 -1 -1 -1 -1 -1 -1 -1 -1 -1
$$ -1 -1 -1 -1 -1 -1 -1 -1 -1 -1 -1 -1 -1 -1 -1 -1 -1 -1 -1 -1 -1 -1 -1 -1
$$ -1 -1 -1 -1 -1 -1 -1 -1 -1 -1 -1 -1 -1 -1 -1 -1 -1 -1 -1 -1 -1 -1 -1 -1
$$ -1 -1 -1 -1 -1 -1 -1 -1 -1 -1 -1 -1 -1 -1 -1 -1 -1 -1 -1 -1 -1 -1 -1 -1
$$ -1 -1 -1 -1 -1 -1 -1 -1 -1 -1 -1 -1 -1 -1 -1 -1 -1 -1 -1 -1 -1 -1 -1 -1
$$ -1 -1 -1 -1 -1 -1 -1 -1 -1 -1 -1 -1 -1 -1 -1 -1 -1 -1 -1 -1 -1 -1 -1 -1
$$ -1 -1 -1 -1 -1 -1 -1 -1 -1 -1 -1 -1 -1 -1 -1 -1 -1 -1 -1 -1 -1 -1 -1 -1
$$ -1 -1 -1 -1 -1 -1 -1 -1 -1 -1 -1 -1 -1 -1 -1 -1 -1 -1 -1 -1 -1 -1 -1 -1
$$ -1 -1 -1 -1 -1 -1 -1 -1 -1 -1 -1 -1 -1 -1 -1 -1
$$ ##$RG_tabA= (0..255)
$$ 0.25 0.28 0.32 0.35 0.4 0.44 0.5 0.56 0.64 0.7 0.8 0.89 1 1.12 1.28 1.4
$$ 1.6 1.78 2 2.25 2.56 2.8 3.2 3.56 4 4.5 5 5.6 6.35 7.12 8 9 10 11.3 12.7
$$ 14.2 16 18 20.2 22.6 25.4 28.5 32 36 40.3 45.2 50.8 57 64 71.8 80.6 90.5
$$ 101 114 128 144 161 181 203 -1 -1 -1 -1 -1 -1 -1 -1 -1 -1 -1 -1 -1 -1 -1
$$ -1 -1 -1 -1 -1 -1 -1 -1 -1 -1 -1 -1 -1 -1 -1 -1 -1 -1 -1 -1 -1 -1 -1 -1
$$ -1 -1 -1 -1 -1 -1 -1 -1 -1 -1 -1 -1 -1 -1 -1 -1 -1 -1 -1 -1 -1 -1 -1 -1
$$ -1 -1 -1 -1 -1 -1 -1 -1 -1 -1 -1 -1 -1 -1 -1 -1 -1 -1 -1 -1 -1 -1 -1 -1
$$ -1 -1 -1 -1 -1 -1 -1 -1 -1 -1 -1 -1 -1 -1 -1 -1 -1 -1 -1 -1 -1 -1 -1 -1
$$ -1 -1 -1 -1 -1 -1 -1 -1 -1 -1 -1 -1 -1 -1 -1 -1 -1 -1 -1 -1 -1 -1 -1 -1
$$ -1 -1 -1 -1 -1 -1 -1 -1 -1 -1 -1 -1 -1 -1 -1 -1 -1 -1 -1 -1 -1 -1 -1 -1
$$ -1 -1 -1 -1 -1 -1 -1 -1 -1 -1 -1 -1 -1 -1 -1 -1 -1 -1 -1 -1 -1 -1 -1 -1
$$ -1 -1 -1 -1 -1 -1 -1 -1 -1 -1 -1 -1 -1 -1
$$ ##$ROBOTTY= <no>
$$ ##$ROUT14= (0..7)
$$ 0 0 0 0 0 0 0 0
$$ ##$ROUTER= 3
$$ ##$RX22TY= <no>
$$ ##$RXFMAX= (0..7)
$$ 647.5 -1 -1 -1 -1 -1 -1 -1
$$ ##$RXFMIN= (0..7)
$$ 5 -1 -1 -1 -1 -1 -1 -1
$$ ##$RXINTLV= (0..7)
$$ 1 0 0 0 0 0 0 0
$$ ##$RXMSTY= <no>
$$ ##$RockSwitchEth= <no>
$$ ##$SCMTY= <no>
$$ ##$SGUC1= (0..15)
$$ 17 18 0 0 0 0 0 0 0 0 0 0 0 0 0 0
$$ ##$SGUC2= (0..15)
$$ 33 256 0 0 0 0 0 0 0 0 0 0 0 0 0 0
$$ ##$SLCBCONF= <SHNV>
$$ ##$SPECTR= 10
$$ ##$SY2FLAG= 0
$$ ##$SYNCTRIG= 11
$$ ##$SamChgEth= (0..3)
$$ <no> <no> <no> <no>
$$ ##$SamChgProtocol= (0..3)
$$ <> <> <> <>
$$ ##$ServiceNo= <>
$$ ##$Sgu1PowerLevels= (0..7)
$$ 90 74 58 42 26 10 0 0
$$ ##$Sgu2PowerLevels= (0..7)
$$ 90 74 58 42 26 10 0 0
$$ ##$Sgu3PowerLevels= (0..7)
$$ 0 0 0 0 0 0 0 0
$$ ##$Sgu4PowerLevels= (0..7)
$$ 0 0 0 0 0 0 0 0
$$ ##$Sgu5PowerLevels= (0..7)
$$ 0 0 0 0 0 0 0 0
$$ ##$Sgu6PowerLevels= (0..7)
$$ 0 0 0 0 0 0 0 0
$$ ##$Sgu7PowerLevels= (0..7)
$$ 0 0 0 0 0 0 0 0
$$ ##$Sgu8PowerLevels= (0..7)
$$ 0 0 0 0 0 0 0 0
$$ ##$SguType= 3
$$ ##$ShimMaxVal= 32760
$$ ##$ShimPow1Ch2Sh= (0..38)
$$ 0 0 0 0 0 0 0 0 0 0 0 0 0 0 0 0 0 0 0 0 0 0 0 0 0 0 0 0 0 0 0 0 0 0 0 0
$$ 0 0 0
$$ ##$ShimPow1Imax= (0..38)
$$ 0 0 0 0 0 0 0 0 0 0 0 0 0 0 0 0 0 0 0 0 0 0 0 0 0 0 0 0 0 0 0 0 0 0 0 0
$$ 0 0 0
$$ ##$ShimPow1NChan= 0
$$ ##$ShimPow1TotIMax= 0
$$ ##$ShimPow1Vmax= (0..38)
$$ 0 0 0 0 0 0 0 0 0 0 0 0 0 0 0 0 0 0 0 0 0 0 0 0 0 0 0 0 0 0 0 0 0 0 0 0
$$ 0 0 0
$$ ##$ShimPow2Ch2Sh= (0..38)
$$ 0 0 0 0 0 0 0 0 0 0 0 0 0 0 0 0 0 0 0 0 0 0 0 0 0 0 0 0 0 0 0 0 0 0 0 0
$$ 0 0 0
$$ ##$ShimPow2Imax= (0..38)
$$ 0 0 0 0 0 0 0 0 0 0 0 0 0 0 0 0 0 0 0 0 0 0 0 0 0 0 0 0 0 0 0 0 0 0 0 0
$$ 0 0 0
$$ ##$ShimPow2NChan= 0
$$ ##$ShimPow2TotIMax= 0
$$ ##$ShimPow2Vmax= (0..38)
$$ 0 0 0 0 0 0 0 0 0 0 0 0 0 0 0 0 0 0 0 0 0 0 0 0 0 0 0 0 0 0 0 0 0 0 0 0
$$ 0 0 0
$$ ##$ShimPow3Ch2Sh= (0..38)
$$ 0 0 0 0 0 0 0 0 0 0 0 0 0 0 0 0 0 0 0 0 0 0 0 0 0 0 0 0 0 0 0 0 0 0 0 0
$$ 0 0 0
$$ ##$ShimPow3Imax= (0..38)
$$ 0 0 0 0 0 0 0 0 0 0 0 0 0 0 0 0 0 0 0 0 0 0 0 0 0 0 0 0 0 0 0 0 0 0 0 0
$$ 0 0 0
$$ ##$ShimPow3NChan= 0
$$ ##$ShimPow3TotIMax= 0
$$ ##$ShimPow3Vmax= (0..38)
$$ 0 0 0 0 0 0 0 0 0 0 0 0 0 0 0 0 0 0 0 0 0 0 0 0 0 0 0 0 0 0 0 0 0 0 0 0
$$ 0 0 0
$$ ##$ShimPow4Ch2Sh= (0..38)
$$ 0 0 0 0 0 0 0 0 0 0 0 0 0 0 0 0 0 0 0 0 0 0 0 0 0 0 0 0 0 0 0 0 0 0 0 0
$$ 0 0 0
$$ ##$ShimPow4Imax= (0..38)
$$ 0 0 0 0 0 0 0 0 0 0 0 0 0 0 0 0 0 0 0 0 0 0 0 0 0 0 0 0 0 0 0 0 0 0 0 0
$$ 0 0 0
$$ ##$ShimPow4NChan= 0
$$ ##$ShimPow4TotIMax= 0
$$ ##$ShimPow4Vmax= (0..38)
$$ 0 0 0 0 0 0 0 0 0 0 0 0 0 0 0 0 0 0 0 0 0 0 0 0 0 0 0 0 0 0 0 0 0 0 0 0
$$ 0 0 0
$$ ##$ShimPowMaxUA= (0..63)
$$ 130000 130000 130000 130000 130000 130000 130000 130000 130000 130000 130000
$$ 130000 130000 130000 130000 130000 130000 130000 130000 130000 0 0 0 0
$$ 0 0 0 0 0 0 0 0 0 0 0 0 0 0 0 0 0 0 0 0 0 0 0 0 0 0 0 0 0 0 0 0 0 0 0 0
$$ 0 0 0 0
$$ ##$ShimPowMaxUC= (0..63)
$$ 130000 130000 130000 130000 130000 130000 130000 130000 130000 130000 130000
$$ 130000 130000 130000 130000 130000 130000 130000 130000 130000 0 0 0 0
$$ 0 0 0 0 0 0 0 0 0 0 0 0 0 0 0 0 0 0 0 0 0 0 0 0 0 0 0 0 0 0 0 0 0 0 0 0
$$ 0 0 0 0
$$ ##$ShimPowMaxUG= (0..63)
$$ 1000000 1000000 1000000 1000000 1000000 1000000 1000000 1000000 1000000
$$ 1000000 1000000 1000000 1000000 1000000 1000000 1000000 1000000 1000000
$$ 1000000 1000000 0 0 0 0 0 0 0 0 0 0 0 0 0 0 0 0 0 0 0 0 0 0 0 0 0 0 0 0
$$ 0 0 0 0 0 0 0 0 0 0 0 0 0 0 0 0
$$ ##$ShimPowNum= 0
$$ ##$ShimPowRcbType= 3
$$ ##$ShimPowRes= (0..63)
$$ 1e-020 1e-020 1e-020 1e-020 1e-020 1e-020 1e-020 1e-020 1e-020 1e-020 1e-020
$$ 1e-020 1e-020 1e-020 1e-020 1e-020 1e-020 1e-020 1e-020 1e-020 0 0 0 0
$$ 0 0 0 0 0 0 0 0 0 0 0 0 0 0 0 0 0 0 0 0 0 0 0 0 0 0 0 0 0 0 0 0 0 0 0 0
$$ 0 0 0 0
$$ ##$ShimPowRng0= (0..63)
$$ 1 1 1 1 1 1 1 1 1 1 1 1 1 1 1 1 1 1 1 1 0 0 0 0 0 0 0 0 0 0 0 0 0 0 0 0
$$ 0 0 0 0 0 0 0 0 0 0 0 0 0 0 0 0 0 0 0 0 0 0 0 0 0 0 0 0
$$ ##$ShimPowRng1= (0..63)
$$ 1 1 1 1 1 1 1 1 1 1 1 1 1 1 1 1 1 1 1 1 0 0 0 0 0 0 0 0 0 0 0 0 0 0 0 0
$$ 0 0 0 0 0 0 0 0 0 0 0 0 0 0 0 0 0 0 0 0 0 0 0 0 0 0 0 0
$$ ##$ShimPowRng2= (0..63)
$$ 1 1 1 1 1 1 1 1 1 1 1 1 1 1 1 1 1 1 1 1 0 0 0 0 0 0 0 0 0 0 0 0 0 0 0 0
$$ 0 0 0 0 0 0 0 0 0 0 0 0 0 0 0 0 0 0 0 0 0 0 0 0 0 0 0 0
$$ ##$ShimPowRng3= (0..63)
$$ 1 1 1 1 1 1 1 1 1 1 1 1 1 1 1 1 1 1 1 1 0 0 0 0 0 0 0 0 0 0 0 0 0 0 0 0
$$ 0 0 0 0 0 0 0 0 0 0 0 0 0 0 0 0 0 0 0 0 0 0 0 0 0 0 0 0
$$ ##$ShimPowType1= 0
$$ ##$ShimPowType2= 0
$$ ##$ShimPowType3= 0
$$ ##$ShimPowType4= 0
$$ ##$ShimSysAngle= <>
$$ ##$ShimSysFunc= (0..63)
$$ 1 2 3 4 5 7 9 11 15 16 8 10 12 14 6 17 13 18 19 20 0 0 0 0 0 0 0 0 0 0
$$ 0 0 0 0 0 0 0 0 0 0 0 0 0 0 0 0 0 0 0 0 0 0 0 0 0 0 0 0 0 0 0 0 0 0
$$ ##$ShimSysMatId= <no>
$$ ##$ShimSysMatrix= 1
$$ ##$ShimSysOffset= <>
$$ ##$ShimSysType= 1
$$ ##$ShimUnit= 0
$$ ##$TFXNUM= 0
$$ ##$TOSITY= <no>
$$ ##$TRIPLO2= 0
$$ ##$VTU= 2
$$ ##$VTUETH= <149.236.99.20>
$$ ##$VTUTY= <no>
$$ ##$WBREFAM= (0..15)
$$ 134.4 102.7 100 100 100 100 100 100 100 100 100 100 100 100 100 100
$$ ##$WBREFLM= (0..15)
$$ 0 0 0 0 0 0 0 0 0 0 0 0 0 0 0 0
$$ ##$WBREFPH= (0..15)
$$ 77.47 -72.65 0 0 0 0 0 0 0 0 0 0 0 0 0 0
$$ ##$WBSGU= (0..15)
$$ 0 0 0 0 0 0 0 0 0 0 0 0 0 0 0 0
$$ ##$XFAC= 2
$$ ##END=
##$RELAX= 
##$BRUKER FILE PROC=parm.txt
$$ 
$$ Current Data Parameters
$$ NAME           jviph229              
$$ EXPNO                11              
$$ PROCNO                1              
$$ 
$$ F2 - Acquisition Parameters
$$ Date_          20240316              
$$ Time               5.22 h            
$$ INSTRUM           AV400              
$$ PROBHD   Z108618_0735 (              
$$ PULPROG          zgpg30              
$$ TD                65536              
$$ SOLVENT          CD2Cl2              
$$ NS                 2048              
$$ DS                    4              
$$ SWH           24671.053 Hz           
$$ FIDRES         0.752901 Hz           
$$ AQ            1.3281963 sec          
$$ RG               198.87              
$$ DW               20.267 usec         
$$ DE                 6.50 usec         
$$ TE                298.1 K            
$$ D1           2.00000000 sec          
$$ D11          0.03000000 sec          
$$ TD0                   1              
$$ SFO1        100.5358187 MHz          
$$ NUC1                13C              
$$ P0                 3.17 usec         
$$ P1                 9.50 usec         
$$ PLW1        47.00000000 W            
$$ SFO2        399.7815991 MHz          
$$ NUC2                 1H              
$$ CPDPRG[2        waltz16              
$$ PCPD2             90.00 usec         
$$ PLW2        11.00000000 W            
$$ PLW12        0.30555999 W            
$$ PLW13        0.15369000 W            
$$ 
$$ F2 - Processing parameters
$$ SI                32768              
$$ SF          100.5247610 MHz          
$$ WDW                  EM              
$$ SSB                   0              
$$ LB                 1.00 Hz           
$$ GB                    0              
$$ PC                 1.40              
##$RELAX= 
$$ Bruker specific parameters
$$ --------------------------
##$DATPATH= <C:/Bruker/TopSpin3.2/current/AK Merk/Vietor>
##$EXPNO= 11
##$NAME= <jviph229>
##$PROCNO= 1
##$ACQT0= -1.62052666197
##$AMP= (0..31)
100 100 100 100 100 100 100 100 100 100 100 100 100 100 100 100 100 100
100 100 100 100 100 100 100 100 100 100 100 100 100 100
##$AMPCOIL= (0..19)
-1 0 0 0 0 0 0 0 0 0 0 0 0 0 0 0 0 0 0 0
##$ANAVPT= -1
##$AQSEQ= 0
##$AQ_mod= 3
##$AUNM= <au_zg>
##$AUTOPOS= <10 >
##$BF1= 100.524760956
##$BF2= 399.78
##$BF3= 100.524760956
##$BF4= 100.524760956
##$BF5= 100.524760956
##$BF6= 100.524760956
##$BF7= 100.524760956
##$BF8= 100.524760956
##$BWFAC= (0..63)
0 0 0 0 0 0 0 0 0 0 0 0 0 0 0 0 0 0 0 0 0 0 0 0 0 0 0 0 0 0 0 0 0 0 0 0
0 0 0 0 0 0 0 0 0 0 0 0 0 0 0 0 0 0 0 0 0 0 0 0 0 0 0 0
##$BYTORDA= 0
##$CAGPARS= (0..11)
0 0 0 0 0 0 0 0 0 0 0 0
##$CHEMSTR= <none>
##$CNST= (0..63)
1 1 1 1 1 1 1 1 1 1 1 1 1 1 1 1 1 1 1 1 1 1 1 1 1 1 1 1 1 1 1 1 1 1 1 1
1 1 1 1 1 1 1 1 1 1 1 1 1 1 1 1 1 1 1 1 1 1 1 1 1 1 1 1
##$CPDPRG= (0..8)
<> <> <waltz16> <> <> <> <> <> <>
##$D= (0..63)
0 2 0 0 0 0 0 0 0 0 0 0.03 0 0 0 0 0.0002 0 0 0 0 0 0 0 0 0 0 0 0 0 0 0
0 0 0 0 0 0 0 0 0 0 0 0 0 0 0 0 0 0 0 0 0 0 0 0 0 0 0 0 0 0 0 0
##$DATE= 1710562930
##$DATE_START= 1710555968
##$DE= 6.5
##$DECBNUC= <off>
##$DECIM= 810.666666666667
##$DECNUC= <off>
##$DECSTAT= 4
##$DIGMOD= 1
##$DIGTYP= 12
##$DQDMODE= 0
##$DR= 22
##$DS= 4
##$DSPFIRM= 0
##$DSPFVS= 20
##$DTYPA= 0
##$EXP= <C13CPD_lmu>
##$FCUCHAN= (0..9)
0 1 2 0 0 0 0 0 0 0
##$FL1= 0
##$FL2= 0
##$FL3= 0
##$FL4= 0
##$FN_INDIRECT= (0..7)
0 0 0 0 0 0 0 0
##$FOV= 0
##$FQ1LIST= <>
##$FQ2LIST= <>
##$FQ3LIST= <>
##$FQ4LIST= <>
##$FQ5LIST= <>
##$FQ6LIST= <>
##$FQ7LIST= <>
##$FQ8LIST= <>
##$FRQLO3= 50118.8202949911
##$FRQLO3N= 2
##$FS= (0..7)
83 83 83 83 83 83 83 83
##$FTLPGN= 0
##$FW= 125000
##$FnILOOP= 0
##$FnMODE= 0
##$FnTYPE= 0
##$GPNAM= (0..31)
<> <> <> <> <> <> <> <> <> <> <> <> <> <> <> <> <> <> <> <> <> <> <> <>
<> <> <> <> <> <> <> <>
##$GPX= (0..31)
0 0 0 0 0 0 0 0 0 0 0 0 0 0 0 0 0 0 0 0 0 0 0 0 0 0 0 0 0 0 0 0
##$GPY= (0..31)
0 0 0 0 0 0 0 0 0 0 0 0 0 0 0 0 0 0 0 0 0 0 0 0 0 0 0 0 0 0 0 0
##$GPZ= (0..31)
0 0 0 0 0 0 0 0 0 0 0 0 0 0 0 0 0 0 0 0 0 0 0 0 0 0 0 0 0 0 0 0
##$GRDPROG= <>
##$GRPDLY= 67.9895172119141
##$HDDUTY= 20
##$HDRATE= 1
##$HGAIN= (0..3)
0 0 0 0
##$HL1= 0
##$HL2= 0
##$HL3= 0
##$HL4= 0
##$HOLDER= 10
##$HPMOD= (0..7)
0 0 0 0 0 0 0 0
##$HPPRGN= 0
##$IN= (0..63)
0 0 0 0 0 0 0 0 0 0 0 0 0 0 0 0 0 0 0 0 0 0 0 0 0 0 0 0 0 0 0 0 0 0 0 0
0 0 0 0 0 0 0 0 0 0 0 0 0 0 0 0 0 0 0 0 0 0 0 0 0 0 0 0
##$INF= (0..7)
0 0 0 0 0 0 0 0
##$INP= (0..63)
0 0 0 0 0 0 0 0 0 0 0 0 0 0 0 0 0 0 0 0 0 0 0 0 0 0 0 0 0 0 0 0 0 0 0 0
0 0 0 0 0 0 0 0 0 0 0 0 0 0 0 0 0 0 0 0 0 0 0 0 0 0 0 0
##$INSTRUM= <AV400>
##$INTEGFAC= (0..63)
0 0 0 0 0 0 0 0 0 0 0 0 0 0 0 0 0 0 0 0 0 0 0 0 0 0 0 0 0 0 0 0 0 0 0 0
0 0 0 0 0 0 0 0 0 0 0 0 0 0 0 0 0 0 0 0 0 0 0 0 0 0 0 0
##$L= (0..31)
1 1 1 1 1 1 1 1 1 1 1 1 1 1 1 1 1 1 1 1 1 1 1 1 1 1 1 1 1 1 1 1
##$LFILTER= 200
##$LGAIN= -2
##$LINPSTP= 0
##$LOCKED= yes
##$LOCKFLD= 3464
##$LOCKGN= 122.800483703613
##$LOCKPOW= -38
##$LOCKPPM= 5.32000017166138
##$LOCNUC= <2H>
##$LOCPHAS= 246.1006
##$LOCSHFT= yes
##$LOCSW= 0
##$LTIME= 0.100000001490116
##$MASR= 4200
##$MASRLST= <masrlst>
##$MULEXPNO= (0..15)
0 0 0 0 0 0 0 0 0 0 0 0 0 0 0 0
##$NBL= 1
##$NC= -6
##$NLOGCH= 1
##$NOVFLW= 0
##$NS= 2048
##$NUC1= <13C>
##$NUC2= <1H>
##$NUC3= <off>
##$NUC4= <off>
##$NUC5= <off>
##$NUC6= <off>
##$NUC7= <off>
##$NUC8= <off>
##$NUCLEUS= <off>
##$NUSLIST= <automatic>
##$NusAMOUNT= 25
##$NusFPNZ= no
##$NusJSP= 0
##$NusSEED= 54321
##$NusSPTYPE= 0
##$NusT2= 1
##$NusTD= 0
##$O1= 11057.72370516
##$O2= 1599.12000003715
##$O3= 10052.0024632402
##$O4= 10052.0024632402
##$O5= 10052.0024632402
##$O6= 10052.0024632402
##$O7= 10052.0024632402
##$O8= 10052.0024632402
##$OVERFLW= 0
##$P= (0..63)
3.166667 9.5 19 15 30 16.5 25 50 525 30 60 40000 40000 2000 0 0 1000 2000
500 600 2500 0 0 0 1000 0 500 9.5 1000 2000 0 0 5550 0 0 0 80000 0 0 2550
4000 0 0 10000 1110 0 40000 1575 3000 0 40000 0 0 0 0 0 0 0 0 0 0 0 0 2100
##$PACOIL= (0..15)
2 3 1 0 0 0 0 0 0 0 0 0 0 0 0 0
##$PAPS= 0
##$PARMODE= 0
##$PCPD= (0..9)
0 80 90 0 0 0 0 0 0 0
##$PEXSEL= (0..9)
1 1 1 1 1 1 1 1 1 1
##$PHCOR= (0..31)
0 0 0 0 0 0 0 0 0 0 0 0 0 0 0 0 0 0 0 0 0 0 0 0 0 0 0 0 0 0 0 0
##$PHLIST= <>
##$PHP= 2
##$PH_ref= 0
##$PL= (0..63)
120 120 120 120 120 120 120 120 120 120 120 120 120 120 120 120 120 120
120 120 120 120 120 120 120 120 120 120 120 120 120 120 120 120 120 120
120 120 120 120 120 120 120 120 120 120 120 120 120 120 120 120 120 120
120 120 120 120 120 120 120 120 120 120
##$PLSTEP= 0.1
##$PLSTRT= -6
##$PLW= (0..63)
0 47 11 0 0 0 0 0 0 0 6.7868 0.27147 0.30556 0.15369 0 2.75 0 0 47 0.66277
0 9.9e-005 0 0 0.001584 0 0.076389 0 0 6.7868 0.30556 1.2222 0 0 0 0 0
0 0 0 0 0 0 0 0 0 0 0 0 0 0 0 0 0 0 0 0 0 0 0 0 0 0 0
##$PLWMAX= (0..7)
200 42 0 0 0 0 0 0
##$PQPHASE= 0
##$PQSCALE= 1
##$PR= 1
##$PRECHAN= (0..15)
-1 2 0 1 -1 -1 -1 -1 -1 -1 -1 -1 -1 -1 -1 -1
##$PRGAIN= 0
##$PROBHD= <Z108618_0735 (PA BBO 400S1 BBF-H-D-05 Z)>
##$PROBINPUTS= (0..15)
<19F-109Ag> <1H> <2H> <> <> <> <> <> <> <> <> <> <> <> <> <>
##$PULPROG= <zgpg30>
##$PW= 0
##$PYNM= <>
##$ProjAngle= 0
##$QNP= 0
##$RD= 0
##$RECCHAN= (0..15)
0 1 0 0 0 0 0 0 0 0 0 0 0 0 0 0
##$RECPH= 0
##$RECPRE= (0..15)
-1 2 -1 -1 -1 -1 -1 -1 -1 -1 -1 -1 -1 -1 -1 -1
##$RECPRFX= (0..15)
-1 -1 -1 -1 -1 -1 -1 -1 -1 -1 -1 -1 -1 -1 -1 -1
##$RECSEL= (0..15)
0 1 0 0 0 0 0 0 0 0 0 0 0 0 0 0
##$RG= 198.87
##$RO= 0
##$RSEL= (0..15)
0 1 2 0 0 0 0 0 0 0 0 0 0 0 0 0
##$S= (0..7)
83 83 83 83 83 83 83 83
##$SELREC= (0..9)
0 0 0 0 0 0 0 0 0 0
##$SFO1= 100.535818679705
##$SFO2= 399.78159912
##$SFO3= 100.534812958463
##$SFO4= 100.534812958463
##$SFO5= 100.534812958463
##$SFO6= 100.534812958463
##$SFO7= 100.534812958463
##$SFO8= 100.534812958463
##$SOLVENT= <CD2Cl2>
##$SOLVOLD= <off>
##$SP= (0..63)
120 120 120 120 120 120 120 120 120 120 120 120 120 120 120 120 120 120
120 120 120 120 120 120 120 120 120 120 120 120 120 120 120 120 120 120
120 120 120 120 120 120 120 120 120 120 120 120 120 120 120 120 120 120
120 120 120 120 120 120 120 120 120 120
##$SPECTR= 0
##$SPINCNT= 0
##$SPNAM= (0..63)
<> <Q5.1000> <Q3_surbop.1> <0.0> <Eburp2tr.1000> <Crp60comp.4> <Crp60,0.5,20.1>
<Sinc1.1000> <Crp60,0.5,20.1> <> <Crp60comp.4> <Crp60comp.4> <> <> <Eburp2.1000>
<> <> <> <0.0> <Q5tr_sebop.1> <Q5tr_sebop.1> <Q5tr_sebop.1> <Q5tr_sebop.1>
<> <> <> <Gaus1_180r.1000> <> <> <Q5tr.1000> <Q3_surbop.1> <Reburp.1000>
<Q3.1000> <> <Q3_surbop.1> <Q3_surbop.1> <Q5.1000> <> <> <> <Q3_surbop.1>
<Crp60,0.5,20.1> <> <> <> <> <> <> <> <> <> <> <> <> <> <> <> <> <> <>
<> <> <> <>
##$SPOAL= (0..63)
0.5 1 0.5 0.5 0 0.5 0.5 0.5 0.5 0.5 0.5 0.5 0.5 0.5 1 0.5 0.5 0.5 0.5 0
0 0 0 0.5 0.5 0.5 0.5 0.5 0.5 0 0.5 0.5 0.5 0.5 0.5 0.5 1 0.5 0.5 0.5 0.5
0.5 0.5 0.5 0.5 0.5 0.5 0.5 0.5 0.5 0.5 0.5 0.5 0.5 0.5 0.5 0.5 0.5 0.5
0.5 0.5 0.5 0.5 0.5
##$SPOFFS= (0..63)
0 0 0 0 0 0 0 0 0 0 0 0 0 0 0 0 0 0 0 0 0 0 0 0 0 0 0 0 0 0 0 0 0 0 0 0
0 0 0 0 0 0 0 0 0 0 0 0 0 0 0 0 0 0 0 0 0 0 0 0 0 0 0 0
##$SPPEX= (0..63)
0 0 0 0 0 0 0 0 0 0 0 0 0 0 0 0 0 0 0 0 0 0 0 0 0 0 0 0 0 0 0 0 0 0 0 0
0 0 0 0 0 0 0 0 0 0 0 0 0 0 0 0 0 0 0 0 0 0 0 0 0 0 0 0
##$SPW= (0..63)
0 0.00089222 0.0007305 0 0.10219 6.4809 0 0.0071366 6.4809 0 6.4809 6.4809
0 0 0.10219 0 0 0 0 5.613035 8.725281 4.074088 21.97122 0 0 0 9.1317e-006
0 0 0.046345 0.94863 0.35244 0.0043144 0 0.47117 0.0007305 0.15862 0 0
0 0.0007305 6.4809 0 0 0 0 0 0 0 0 0 0 0 0 0 0 0 0 0 0 0 0 0 0
##$SUBNAM= (0..9)
<> <> <> <> <> <> <> <> <> <>
##$SW= 245.395650580794
##$SWIBOX= (0..19)
0 1 2 0 0 0 0 0 0 0 0 0 0 0 0 0 0 0 0 0
##$SW_h= 24671.0526315789
##$SWfinal= 0
##$SigLockShift= 0
##$TD= 65536
##$TD0= 1
##$TD_INDIRECT= (0..7)
0 0 0 0 0 0 0 0
##$TDav= 1
##$TE= 298.15
##$TE1= 298.15
##$TE2= 0
##$TE3= 0
##$TE4= 0
##$TEG= 300
##$TE_MAGNET= 0
##$TE_PIDX= 1
##$TE_RAW= 298.15
##$TE_STAB= (0..9)
1 1 0 0 0 0 0 0 0 0
##$TL= (0..7)
120 120 120 120 120 120 120 120
##$TOTROT= (0..63)
0 0 0 0 0 0 0 0 0 0 0 0 0 0 0 0 0 0 0 0 0 0 0 0 0 0 0 0 0 0 0 0 0 0 0 0
0 0 0 0 0 0 0 0 0 0 0 0 0 0 0 0 0 0 0 0 0 0 0 0 0 0 0 0
##$TUBE_TYPE= <>
##$USERA1= <>
##$USERA2= <>
##$USERA3= <>
##$USERA4= <>
##$USERA5= <>
##$UUID= <8c71056a-e33c-11ee-976a-9c7bef4187fe>
##$V9= 5
##$VALIDCODE= -1
##$VALIST= <>
##$VCLIST= <>
##$VDLIST= <>
##$VPLIST= <>
##$VTLIST= <>
##$WBST= 1024
##$WBSW= 4
##$XGAIN= (0..3)
0 0 0 0
##$XL= 0
##$YL= 0
##$YMAX_a= 3856200
##$YMIN_a= -743538
##$ZGOPTNS= <>
##$ZL1= 120
##$ZL2= 120
##$ZL3= 120
##$ZL4= 120
##$scaledByNS= no
##$scaledByRG= no
##$ABSF1= 240
##$ABSF2= -10
##$ABSG= 5
##$ABSL= 3
##$ALPHA= 0
##$AQORDER= 0
##$ASSFAC= 0
##$ASSFACI= 0
##$ASSFACX= 0
##$ASSWID= 0
##$AUNMP= <proc_1d_lmu>
##$AXLEFT= 0
##$AXNAME= <>
##$AXNUC= <off>
##$AXRIGHT= 0
##$AXTYPE= 0
##$AXUNIT= <>
##$AZFE= 0.1
##$AZFW= 0.5
##$BCFW= 1
##$BC_mod= 2
##$BYTORDP= 0
##$COROFFS= 0
##$CY= 15
##$DATMOD= 1
##$DC= 1
##$DFILT= <>
##$DTYPP= 0
##$ERETIC= no
##$F1P= 232.711303710938
##$F2P= -12.7113403914205
##$FCOR= 0.5
##$FTSIZE= 65536
##$FT_mod= 0
##$GAMMA= 1
##$GB= 0
##$INTBC= 1
##$INTSCL= 1
##$ISEN= 30
##$LB= 1
##$LEV0= 0
##$LPBIN= 0
##$MAXI= 10000
##$MC2= 0
##$MEAN= 0
##$ME_mod= 0
##$MI= 0
##$MddCEXP= no
##$MddCT_SP= no
##$MddF180= no
##$MddLAMBDA= 0
##$MddMEMORY= 0
##$MddMERGE= 0
##$MddNCOMP= 0
##$MddNITER= 0
##$MddNOISE= 0
##$MddPHASE= 0
##$MddSEED= 0
##$MddSRSIZE= 0
##$Mdd_CsALG= 0
##$Mdd_CsLAMBDA= 1
##$Mdd_CsNITER= 0
##$Mdd_CsNORM= 0
##$Mdd_CsVE= yes
##$Mdd_CsZF= 0
##$Mdd_LrLAMBDA= 0
##$Mdd_LrNITER= 0
##$Mdd_LrRANK= 0
##$Mdd_LrZF= 0
##$Mdd_mod= 0
##$NCOEF= 0
##$NC_proc= 0
##$NLEV= 6
##$NOISF1= 0
##$NOISF2= 0
##$NSP= 1
##$NTH_PI= 0
##$NZP= 1
##$OFFSET= 232.7113
##$PC= 1.4
##$PHC0= 107.7583
##$PHC1= -55.28231
##$PH_mod= 0
##$PKNL= yes
##$PPARMOD= 0
##$PPDIAG= 0
##$PPIPTYP= 0
##$PPMPNUM= 2147483647
##$PPRESOL= 1
##$PSCAL= 4
##$PSIGN= 0
##$PYNMP= <proc.py>
##$RDF1= 0
##$RDF2= 0
##$RDFWHM= 0
##$RDINT= 0
##$RDPOS= 0
##$REVERSE= no
##$SF= 100.524760956
##$SI= 32768
##$SIGF1= 0
##$SIGF2= 0
##$SINO= 0
##$SIOLD= 32768
##$SPECTYP= <>
##$SREF_mod= 1
##$SREGLST= <13C.CD2Cl2>
##$SSB= 0
##$STSI= 0
##$STSR= 0
##$SW_p= 24671.052631579
##$SYMM= 0
##$S_DEV= 0
##$TDeff= 0
##$TDoff= 0
##$TI= <jviph229
C13CPD_lmu CD2Cl2 {C:\Bruker\TopSpin3.2\current\AK Merk\Vietor>
##$TILT= no
##$TM1= 0
##$TM2= 0
##$TOPLEV= 0
##$USERP1= <>
##$USERP2= <>
##$USERP3= <>
##$USERP4= <>
##$USERP5= <>
##$WDW= 1
##$XDIM= 0
##$YMAX_p= 0
##$YMIN_p= 0
##$CURPLOT= <HP LaserJet 400 M401 PCL 6>
##$CURPRIN= <$HP LaserJet 400 M401 PCL 6>
##$DFORMAT= <normdp>
##$LAYOUT= <+/1D_13C_lmu.xwp>
##$LFORMAT= <normlp>
##$PFORMAT= <normpl>
$$ End of Bruker specific parameters
$$ ---------------------------------
##NTUPLES= NMR FID
##VAR_NAME=  TIME,          FID/REAL,        FID/IMAG
##SYMBOL=    X,             R,               I
##VAR_TYPE=  INDEPENDENT,   DEPENDENT,       DEPENDENT
##VAR_FORM=  AFFN,          ASDF,            ASDF
##VAR_DIM=   32768,         32768,           32768
##UNITS=     SECONDS,       ARBITRARY UNITS, ARBITRARY UNITS
##FACTOR=    4.05333333333334e-005, 1,       1
##FIRST=     0,             0,               0
##LAST=      1.32815573333334, -2381,        -132
##MIN=       0,             -743538,         -743538
##MAX=       1.32815573333334, 3856200,      3856200
$$ Real data points
##PAGE= N=1
##DATA TABLE= (X++(R..R)), XYDATA
0@@@@@@@@@@@@@@@@@@@@@@@@Bb0E7a12A55a98B63c13C44c96D56e39E91f42G10
39h00H83i56A068a179A322a451A597a756A966b167B386b642B925c240C578c997
56D426d997E674f450G445h719A0391a2787A6368b2306C4199f7282C856200F92597
70b66375m59051a64019D75075G4310e74382b87110E37702p5436c07703k01865
80e09568B61570L55917a61781n10146h4975E19662I3769e69096K58129E03385
91D63152c04709j57814B26470L38884a59495n84043a04232E83941A68079e26168
102b95838D79404J0267b84578j99718B57228L20042f0866n68514a07443E59331
113A44396f16336K57237C94024L3934b88709j95590B14460L51682d2610n09629
123e52239h1718E78348B81964d92086J40071D17420L1944b40660k32565A58975
134E26252d8934m64665f7886E07796B31045d75323J27107D11832L0345b22303
145d31546A43422L69548A1764d90157i8780D45893A50982d49886J07202B97116
156C91341b31766k15011H4721L49937G529d76259a11425D21856A42286d24068
167b67932B93258P2433a92194k10838A01786L29305D5040c75763a22097C63360
178A85703c80217J29048B67865J2251a70817j92131H0969L07196A254c82527a41185
190C09246j37792c15328Q3457B84969L0261a72800j20051D6336K67252C6287c18664
202a10483B82531j09439b27543K9862B58280M4337a38325j07220A19338J91593
212C10931E2948b86993a32140B15784l5143a55270K250B04959P5777h1138j65023
223b46161A08650J34943c5599k08636J14702A59050n3153b15975o69A01140R0494
234A91634f9517j16745F3549J75887B526b20741g3599A17001l8380a75132M404
245a70728F8888M6629g5236q9216C5335J82308C2117a82799h312A62261G8289
257a35433n8651B7214Q3709e1280q6257A0960J44785F6303a21237a2984A56825
269E0423a21757m3153c4523F4191h8108q7544c243A22513n0067a3862B3050J32119
281A55169m9917d5826l6039C3167N5585G82h4317h113H1447B2037b8693B5633
294G7762j3809a9356m5118B6754K2895h274o8974a5175A27363o2291a6437G2J1944
307A2016a6241j8176n1043c7777f390j3753k4370R479C7518G778f3154a6041A9014
321c3022f223C6924A604J7980F816e317B3630K5894m059a1104l0126a2179p7183
334h9362p734b9448q659j6417A0730J4968j2288M8035A8003f913j4143B2150J807
347B3957b2426d306B4538g3683a6574B1783e860B4072m265b2379q688H886f329
361b6114a0064D9236B2920j754Q3445k1357C9557J7081g254m8043F42d025k6731
374c0756k2728J0883a5782j7267A3943M2816g906B5121K4722k0033J2198A7980
387b2635m3347M090a7694N280b244H352N899a1367B3634o847d0506a1913n6694
400f8607j7211L2448b4961F238J8262J0429N7902D0726j1562L7879j6422k4284
412B6337f7841n0958L9232Q842k4954K4025K1369A2853L3150K4548J0625j0621
424G0555A8651d6382k0450b9966h097o0834p931L6704B780L3604Q468H114P7852
437H5966j3774b911j0858H190J8172a8684o5182g175D1651A8667L1485k3725K3125
450D9552O2276A2934b9045B2769J7257a7724n2582K3299A0236a3344r279B855
463b1684C0532j0866q103M1733K7328b5008p0075c9215B2527a6148q0510b1530
476B1280k677K0255e656F10R5900B3565e5764E247M5354a8091j12478J8523a0234
490a8210r88I16J5718P6180l9847g9072c3217E7623a8236q0873K2755E9715N825
503F5540a7746J953A8487K3829k1040f7269K3961C8589g058j17123M1785E3039
516G8279a9240l571A04653J9290n6493a6172k3981D5035K751g9875j867E7465
529G5095g326n2263C3750M6562A6288d8952a9800h006C6989d2518l2837F7918
542A09817b249l9825C0092P5530A5416h9001L0688a2016A5579d2926j6962A9685
555E4773c4025k1408A3062L4147j0154f0194O988E8295k8646b7682j036B0837
568D7888a1382m2733K2230a0562n4122k9952N418H615K9531b9473g760C1476K229
581C3705b917j1740E6119J6575c2355l9318K4278K2867B5396c9471k3572B1452
594D1549A2964p06N9167j5245b3349k5950A0165J0514O77o320c3389C2382N9132
607I1514C2290A5366N3698l3046C881e0198a4830m235m9492J3546k9644K9868
619e4787E6596J7014k6042K8734O691A5500K2946R24A3184e4180n445L782p48
632e6591a0613B0146c7836a0031D1698C311J6239Q023D274c7143k8160K9669J3736
645b1898j2419B5323j0510a5603D9674j7460a3800E773a7690l5721q535K4433
657c7513g457j9793J3477A2437b5140e654D4369E967k042M8495B575N272N6126
670F3973k7385r424b9999a3183J071k0533G465b3740l4605g229a594b58C1957
684E2897j8878J2008j0470q950j2011i668M068l3981j728A7915c947B1099K3014
697D4113A9139I541c0698n350g431A8884a4749N192q782B7479N830c841A2581
711E05O913K1074A511a5843K562m0657p56F978g706A130N759O76O158m02b1459
727b0650g53A0521a2558k2473D3379j7093e7139K3583K238J4211N890P97B1686
741F9423e635k6559k1278C8220M0403f9547j1922D1207O045e991m5738i150F9040
755E0096a8626J773H8192j1130g3220p8664A7130R0468a244o8978C6059J22301
767A58360k8275d298l5953B8170K3862h7670q8766d767A34973a3655j14420A4825
780A84904l8910B017a9584A24993j1138h9072j21532i9283H8266d9671j85903
791b35574f3725B00601p0772d7773j9480A04606K7143f9330j34827c1919A36061
803a6129k39444i3101B28556r3142a32310L6510A17050R8973e2114j85568d8506
815A48891f1301k23554J13033B04494k2778a45793K9307B10251L8981b5722j82977
826b08699a009B07113e5328k84564a69307B04144l4141b06274m4810B02615J17845
837C20460c040k14098C3678K71626E8986c12408a24080B67720q2231a89848m3188
848b33036B16518J59253d3491k79786B62K86786B8393c60112J72637C19812j08983
859B10829b41383j0542B29506J94852c3758l16939B758L59943F2276c71108J40875
870b30233B87581p4076c27301J6453B24936J87609h6899l36058f7679C74102G2247
882c95409J40889C26019K3441b60884n6781B84407J41462a10620l43462f0667
893C87419I3323d55852J63450C23889k0132b81975j22731B48757K72269a09230
904d68972b3120D31392A25427d18381J34616C90873j3590b53701j50723B16345
915E13145a36852m24091a9910D96873A20350d44741J68417D27200M2922b48354
926d23700B16874L31419d9956n03997f8863E18532A29305e01885K31457C88129
937D32735b53994k28545A90065L41649f5790n15590a02360E60131A88348e38515
948c08677D11310K7865b46441k21239A62341L86721b4029n39508a16921E21930
959A70859e18196J54630C98169N913b98412j89603A62346M32028B9561e44003
970f2235E23901B32462e17133J06901C55483K5580c43770j55362A64520L87202
980E51722f8n47514a02907E19158B01586d69709R2814C57381Q4615c21049k37879
991e58928A60042M06990C6930d98537h0082E67717B70618d50975J04084C32735
1002C84757b60900k39301A63484M22071I775e27058a04488E30548k17666d26357
1013c29279C74285L7073b71667k32150H7258M27825D119e37898a26127E08001
1024B76953d10831K6927C49705O6177b47776j83281I7281M03507F819e31407a83571
1036D77409j90566d11697O4698C39197J31029a83714k43514I2176L28081A0186
1047d87980a75175D19116j64484d26838L5189B33080J71805a93251k64096I3358
1058D21103H200c95678a64109C63219j02124c11021l7956B55770J31941a53099
1069d21806E4381L44139F630c85979a03231C35655q3852b95945k4520B54892J55135
1080D10027h5491k82685D6596L63264H8785c16726e6017C19825j43975b75838
1091b88829A43417J54679a42642k58174B0118L19957G2941b80510i9061C32905
1102B01029b20883j2566A38367J33012h9813k41754a0045C13298H5238b23896
1113h9472B47580r4139b41264K629E9013J17906a12292j87331B3819L10566A42617
1125a55878e6941B16396m8087a68673q3376B2439Q0706a79874r6341f1378A97264
1137E7544a65874c6514B57437r4521i9638p1231C1663R8598a22059j00930A1044
1149B20279j07925a05959b1257B05119p1772g6766m3755B2244O3693g7390j11712
1160a89102b8150A59187C2250i2726F714K17322m8313c3359j6801E0751L0578
1171H1329c9279j47833R3460G2834i549j42369e2226A13435k4097g1099c0313
1183I1203K101G566f3359J8396H8616A7019a14709L9211H4407O526d0595k0367
1195f0962C4679N1719a6072n7313O863b2603E713g5914m92F0681p586f2704K4879
1208c7825E2090M7728b242p6281K9529a9157L970r326o7439a5599A9965c9394
1221b4182D1358K5152A740b9862B186L7751A7473J5067I33b018D4647j4181a9403
1235B2316K8303A598b2150e466G475a2295b463A8627b1498d237C2866B959L7704
1248D0663A5182a4447p382B0082L775c53k2806h102k672A2266K7445j3128b0963
1262D079J1833E834M1929F306a1490a64j8397C8592G057b7913f594q65k000F927
1277B5328m623j720b2632R059r604k0523i723r4l9531J2767J344k661h126K145
1291e981A6783d1822J793h853L533A1168f760m1379a316B0142F717P651L6805
1304E1173k0452b7556j621e130K201j1359A6330f930j4971F2836k2751h915H011
1318A1656a5520k0840G446L600l742d75A6063R760L7524J3102i495o397B097f9659
1333h4060b8983h425j9600J1901B1712O0145K7266J2868E8004c967D4254A9466
1346h7765L3091b4978l419j1451J2357C2626J9128r87B1415c9193a5336A6597
1359i0836R303c189l834l5267J774C4840N0966A5530a7068k912A9312P594d4802
1373a18911N0609a8658m4565K6872B4310L5826j9609B333N6923J3865C4132A1391
1386c7561B9508O5915f291m5836C067P395b1886j7913N125E3392k0532b9663J0211
1399a9452C4717J7708A2728d0906D5579K0568a0266m3833b4423F9197k8475f4101
1412d5009E2838P558f365m3827a9339D9342a9530m3430A4719M7889l973b0709
1425c4989I4607q441a8035k7722i870F4302B7139e5164b5965b51l1507n9395k0860
1438a12013B579P9331d9451k2753B9427L1505B7009b7609M912D5605A2330f4371
1451d0127i234F5917b6289r9663A6030P9813D3311c1348Q009A4006F626d0057
1464c7451E486N9792k2006d6126A4453J33701C9731d3344i260A575a483o8994
1476g0477j4242M0569a9156i280k1902E116J10249l3523b2977A498N2488b1354
1489c0825l749q758c479k229H292L7173L8339N74C71a8606G6715a0636o7352K7759
1503e0229L749a4767A2974a5839C5752J2437P600A1442b868F7743j8334f7726
1516d4805L245l5192Q748j9599a8388j0104I514a0278F066M3913K1970C151d0745
1530a5657j7570k97J3364l347k720k79k953C0114J8563J4192l842G473L7765j8852
1544B6386d4075r399j0229k0333b9889A6774J0295L0319q134J6839r968I034J123
1557A0157b4180k1308o449K872R467J7704A199O4061r647j9095J8614J5140B5260
1571A5496c5994l9588J8002M649B8474K167K1179K3872B6023J8618K3274A6605
1584c2774a3944k0084o597a3381l466j6296h17A2309k011a7348K945c542q1021
1597h4563L2056P784J41g489I317d310C0115K3458j6710b885H195R737e0613l2928
1611h3541b8784m450a3940d62k7910a0481C6558O802A2279f728C3698r651e0963
1625D692M4016b3935h804n595B373M5234j4639a2723k8727A6946G603e5698M13
1638e5285E8172d626l8601B9227L8891N886j2470A6673o693M9715j4641d7699
1651b5739C1692j0347g9111L6491F3995k7815A2670d4920a6512G5732B6358d2951
1664e1714C2870q422f6018K1641H9095M574d0163k2796c0459A1958b9518j34364
1676a63882L1823B6820m840h2868N429F6014Q7780b141o6744F0900R4097C4905
1689a14882j5171C2509B938a62624M6431G4276Q2464F129a49578D3088J44560
1700A87648C6742a73864J7949H3090M8962a26102j7609H9913P9219F698a12976
1712D1444J90902F3492b15918N6309A05394J4699a63667n7665I9526J07284C796
1724a17003D0336J95801r6747a77780O2292A85296O906a24585q9892H3832J31239
1735B15071g4252j69028B709K15271A01120b22781N4651B11049K4616a60253j07608
1746b67861H1320J99549d9544k71558a7696B22285F1480b15487N0551B14895N6078
1757B70973a73316j12228I7347K06813g3212l22389h9188B79084G8193b58676
1768a63109B53879L3016a30356j76866A17021K28754c4389l57168a02629C15738
1779A11669c23183J33628B62273l692a74519j82847I1550L21522e124m04461i4949
1791C64545A68072c48863J06758B92638j058b04290j16520A04292L34928A9345
1802d39163i7333D36139B03544c19752P8199C14081J2102b50145j62239A14966
1813D30597B5000d15358h9015D50938B07828c81301O4047B74078P4904b58552
1824d36601A24954L08669d783m53230a03086D62413k11266d21089O2072B70067
1835C41660b37900k49089I2850L80768A5930d54923f3816D87699k25915d15118
1846c82463B91589O5686b77752k16725E9550M39682E2364d74458a29382E04073
1857C15332c86825O432C19209J06418b59595k28022C8121M36408A02042d63210
1868a24457E44628k37594c68349J3721C16136J15941b39040l30003B7712M37163
1878D64875E9560d54382a45282E03338j24704c02375j5218C44096J20426a87995
1889e29326B6415M23728e580n15365b02980D41558r5941c06926l0700C64072J52978
1900E17050a83181l38352B3899M35967B6361d70861a91507D06104r4123b62997
1911c42510B73458J87335b10065l24413f01D22400a0324n41308b34812C93664
1922B81181b65344l1167B84306K11166a21463l49753D7142L87560B1327e07669
1933b08640C75555j12965c21771l3777B11963J77237a27293l47473B7200M52481
1943D79681F0080d19203a83983D01384p2254b53964n3271B23097J76757a05234
1954d18990b3221C95058D8378d42830a89423C89356p8813b45795q0102B04315
1965D01397g6835k92965A910M14378A17095c46619a51941C52875j22573b64978
1976c26540A44762K01015g9212l07926d798C39890H3765c16083J55790C30286
1987B79314b20201n1458A45444J65633f7968k94983e5885C08372E4006c02191
1998a45989B26405k4338b32425l2308A25685J45938b3920k70994e7953C10462
2009I6324b79863a37385B20093k7709a76512p5278A09408J32159d3001k14729
2019b57730e7854B18308I2912b31899Q6218B17130m5115a33002l9452A01798J45803
2030B47601a6281j77842c9623A71081p8991a75435p683A67270l1223a42182j4838
2041a57020A11626R9865A4128a50470I299J40568E6424a68000K2868A19449M9078
2052A68527a13409j1676A17569N6157A4695a04476b079A52870C2375a34227J6926
2063a17301A7836P5708h7203o5817F5326P1011a6067m5366A5017R9219A1064a65671
2076a11894A7124K7986g2595n5852G654J21168a137q6069A6397P2394B0170f2781
2089e7727D8891A1215a05462j2119h727I7345A5557f7089E3598P1656n8803c4805
2102a5220D3235J2215f1951l2030b9174F653i862o0031K6468H1199C5666h277
2115B2661L5447q831c5279l6785e116C7152j5621a934j0373H2990k4693A6170
2128C5662A7637J137c7468j7795b4014D4161a9537o88A4590J0727J9081j4069
2140C0329h37C4882I979a4922r588k3872E674P759d1909J6906g000k0845a0812
2154b8757k6471J4054k270c959m935A5650q99b930a118D7515g371K770A275e4491
2169c3564i285A1103j129a2890B3016K148b5932B3700n671f6075e271r249l8579
2182e3099g761B5954J008M157L038J7479j9107M093r537f4788j4114L1327J135
2195d6440K2031D0820j4601q855K7226M462o974k0275o779b9524j8627A1992L5490
2208D7482B682J3527L0616I847L3333K3970A7816a213j3831j6088l2273J4433
2220d8972O952l96J2817E2532k2290m096L9831j7166k1307j1075b2698j4692j0130
2233d7520g182l9153n0815K9725f321j5156A0513J4788J591K1912b099I219J8438
2246B7657a8229l6758p981a3125D5774l961E17L1857J1641J0309A4023c5467A1073
2260i495o3990p428K9481e216A1551b3009I675Q8245j2245k5697B4753J7076K1343
2273F3172d8125o0935N1813d669j6358l2152J464D0353N5388D1160j0284J4299
2285D5175K9366A8480b7880C4181J9033c133n1961b2625C6480L8793F406c9273
2298A0037K6086h0n9096Q960B2108b2012m4712B256b92C1574A141c1518i070B8167
2313H798d0921J2634E8987a9336p8633b4271D0776a3527l7427O16a591H0541l5726
2326D4815a9697n957B3138k114f2657K4883F2708A8201g7819H236J1174K903b07
2340g1441a1925D6702A4946c2651j241D2033J956d4505J0393C8663o886I772b0382
2354c9262B6176q166f7907K6031C2679J8135B694K121J05708j1981B4669b8311
2367h629A7110K4761d0907j5817f511B1714c538j6254D5164N8448a0760k6587
2379c7347G295B12d683m6231m5239H161L1711A3167a0300C1299L5998C813a02644
2393h0908L6690o93p40J2312A0502M2587j6617L376M5730k9908k0813a4609k1994
2406c6603B1978a8381o6662K0930c1987A6081K3527A4324L9881k2142A758a5114
2419d6556K2478j7027m3881c7783A1747M5544k0667p514L8035n247A8957n686
2431A3271E816c8965j7600j0307o523d617B6771m146J7623R534L5854B4182M5084
2444F9266J8317B2663h876o726j2651R844I247a5535p452o04B4591J837d168C793
2459h033m9008C056L5377d5684h789q576r083e221D5391E704K2154j3302J366
2472A5922a5150n372A0168b8393m2009g963j7461k5958H448O268o566K784J6936
2485B7870p753D294L5927O534b9710k692d073k9608J4108j880m3524K8819b581
2499f28j8227q521A9458f335k0435D0374K180H80L2404p059g078B5772n109a4503
2514B764L3173P763h466G68L5357m100D050b0685k5657A5182K8133b4886d540
2528B7192L1042j4845k1066K461N101b5770q56p294a0786l342n8861r548g9B3184
2543C3381e645G121M1150J787e7563J9784G187h187k5256k8847C2841K8640k9417
2556C2064f811A7114J1806H671g2697K3483C2058b7867n2786p397i060G6587A8400
2570d1101A6886M3829j9139a2229m6934E625M967a11939J1010B5717M0388c1503
2583a09335h92I0606k8777b1467l8414H6188L0658d6897m0996E4604O2221d9261
2596a26368a983A73364G5915f0370G377R0992M931g1987r0825B1456J13433h5225
2609a92666b8443A83239H8797a16902b2903A42847P883a1509j18499B1436J07710
2620A29146h7095j87386f8410A81281q8914a46917f4213B14965k8361f6143q8635
2631a54778A1218J35308d1839k28817h9132B20151F8339b01625Q1419A72033M7750
2642B19783g2173j02270F6769J01473d0220k58437a18602A92881p8504b66530
2653a66363B02945N7521a10384j34762C9651J70164C450b63681h9257B61444p5271
2664A86173b32652M9877B41185N3338g7378j75233G9165K49319I897b99836a04620
2676B62729j20604b26942N308B43683R5167a16425j92285D3537K99219F1265c24082
2688a03944B84397j20656b66366J6392B05761Q6489a75346k17990C7135L20404
2698C57539F4977c70209a57856C33419j01752b62997R096B43047J13545a12917
2709c33303F7778K78647B4743c99087J84471C30522j02669c22313J3747B33357
2720C47109a35162k36851E9769L63207C2960c92415a68884C62796j34124c16414
2731c46555B31351J41625a63455k45141D1359L72814a2544m48883b00060C55137
2742B91406b56441o5135B91463K02234g3475l29806E4748L71318D1806d29122
2753a90894C70285j05669c30396k4004B40647K02307i3210l69007C6788M36165
2763D72953F8620d66746b27804C60992l8579b77830p8183B50476K25003e0376
2774d72484c5332D50960D7626d78773b28009C67838p2583c12301o8279B49457
2785D96286e1770l85128a4165E07887A18942d45037K06308C37185q0438c37590
2796d02969A81979K58253a08295l58444b9028D46550A45779d44749K17791C67640
2807B98595c32898p8944A55015K69632i2931l55306i359D66783B01603c55121
2818b27027C39838n1091b99253q0507A38595K45475i8730l40308a2870E05284
2829B03361c42234J41940C55173k0261b44502j54599A28879K30906a01595l42901
2839d44496e1811D39570A69122c64034J81370C45816n3191b14420j56860A25228
2850C67808a06178l06822e2033D10125A81224c21075J08803C38487j4613b15455
2861c54785I8994K28433g5177k92152e6072C21333A43036c34250J05721B96133
2872C08635b08914j19290A03217K18090b7326l33894h6148C27873A24165c03617
2883b46334B23842O3377a95043j42945A15908J86746b9761k52949e8038B88150
2894I8500b95437Q7766A92491J01364a35412j67447A30436J99014a651k46179
2904b47830d7421B29223j09907b31199O0423A89676L2121a43385j40776E2305
2915C13854G578b56030c0662B26650A13163a90337K6536A35837N5048a04432j13050
2926b17482E7549K07201E0925b24848c3793B39647I8030a59857K3158A14206M4570
2937A58776a24214j08516D0935J70804C4002a86410e1961B50569j12671a19816
2948h1946G5625J2939i7885j33529b0833A15659b9803j30179e2372A66270k4471
2959A41799a21248K9766I4474l10h3347p4727c3350I7912g640j21833h053A46126
2972A44314b6371n5060F5202j8180i7519o3930e7494B8963b343r7193C8626J30678
2984A69304l4287C3574f313A03541J2560c2059q1676c2420D826d9684n4424a4030
2997A03807n1761c3389D0503L2324m645c7918m3363b4790D6057A0838c2098B59
3010A12179E2169e4117e82E7663B6874b8332n2945L7916A5588b1977k3872P183
3022c8666B2173R710b2284G218R5790m1534b5842l787a4589b558A4313d4778k166
3035d6944a5461A3557d2573q618i809r508m3695a7752D2655j7823J2630j2659
3047B4803b7076A4199J7129q970j0396A980L0409G758e5733I589c4173N227B3533
3061c1044n322B3949J4991j2276a2306A5101L2021F861N5495j2828d495j1680
3073a6175d852k9501e1C8380g640G841J0421J3067j0138d847k6613L220O288B4044
3088C3084A6351O3186C4977j5584J7699K446A4772a6235j0941m197j0577J5928
3100b6022K813J0664A1860J0483m298J7221E683J5044b843j5267m0187J9748J1972
3113b6577H981l553e715A9212M601I680L3268a638j2821l9564p087K5592M951
3126c0567P409B5223f17k493D3033J0500j9239E607a8294d921l0193l724a1794
3140a6623o287a0373F326L1404M5671k7091D784j427J7664H104e3930K5456e036
3154c8335a5275b418C6606L9848k6957D431L1764N1463A3199f902m3485C818d5698
3168i4644b3286A8026M1587J461D029P223O8645l8217c4524l3187b0201k1714
3180d1915m0805L7759C7488j7083J2549n190E488P9879q065d9272l2066L4129
3192d7209b814q3069j1208b8768H601f603A5380J6952J3345K0517b9736l8559
3204f8295a7799B1764f4835l4581a734E4925A5674b9418A3549K5692j3796b1045
3217e4533d41B0892b3598k1909C0202L6525C3142a0157B4705L3288B2109a3468
3230a9319A2539N6693g117n4947F569M7156H714c6001P391C8707a049m2371a0034
3244E3786N415A3067a4540D9012L4602B6912d8803n187a2971j4047m7817L3519
3256d1316B5578j771B650c1794B3040N0329B2401b3670B4761j2148a2815k6028
3268c8843k3263C1124j1047c7921n755B6148N5813A4901h5363K7113J7452R680
3280c1118j0977k0119a5184D7140b1106j9491C6616N2854B8746c9514E825N2769
3292E8594A7330e8670l945j9846a4658j6100l5638B3313P9048D1525a2258B947
3305E5570p288c182j0632k354Q069A2462a8560K955E3263G624C93K1833M7266
3318F9492C2906a5564m9135K7975j3650K2102J1736N185E6277J6842k8826J206
3330D5499L0771B7003c61j9149o417j4035o702J4534j2652n369A0196M825n034
3343I987P7540l0247A8148F546d058j4341k2882J3116O070a0808G759L1951H136
3357H507C119b7124N676a0152m503l1059o196j93J6835K345d589h94A0379j814
3371H565J7209O089j3697k761a5843Q73l243o859F1a0651A4371o619l298N980
3385A0434J7877j5J7866B062e984B7588a6252C6834A4065b3809a922k2334H940
3399G1214k2351A6161h69k6502A6313b0339Q238n913r188g084B5939F313L4641
3412D0954j6368b5065J1735I918f184A7244D091a4892b388j1493H491J334C910
3426B7620L41c4477K984M449K384o646l5544a8950a736C1685J3058c2528a2608
3440A4991c8116r790h259k1946R058j6901A362K8946J8459A5199a3405n938D8451
3454b698q9448b9446G809b2077n068A7592M5588M4142E1157k4544A1468N5008
3466F6476C1728i7125L9831C8637a7688m9899B104L7875K3034E259b7192f84D6434
3480B2003f5251J6778D7655B0480f8040e802A29318k3112A5228a5408E7493K4453
3492H1946C257a13588j248A7204K6498a06837J6061A00793j0227f215l2759F2813
3505A42695D5309a17111e0405E4627k0516a47714R241F0995j4337i0032l6709
3516a26741E4065Q3614D22a46923O9316A16967D7822a15128l2917E9824P2319
3527A32143c4348q5236A06205Q1855C4617a46930e1855A73635G1765b05094K4947
3538a80147E0634Q5081e1391j28249D5634K07864H3885a37336h034B09013p0487
3549A38526a82717r754F9572Q0630i0274j15585A9605K05453D2937b08432g0619
3561A89989m1655a74476m6036A39337J16151h0875j58543A1813K40889H3770b00307
3573e8278B25641o3886a87020m3526A26933J11940a39419j53058B0626K32668
3583B53294E6165b53355J13509B29320k4237a86151l8825A52099J45182g1069
3594c32592i678B60567A176c16714J42002B40909l9349b23505l8834A72831J77458
3605C50289c8649l19478b8860C67152G1322c22848a54877B47083m3846a68912
3616b44458A65280J72558f9209k92524b4583C52056H4775c93686a89935B84193
3627B46565b17049n4604A79309K03444c5627l10563a8283C69565A36064c48695
3638b13487B94146l7279b37671o6339A59292J88551f2977k99415h482D22755A45082
3650c48371J59997C15710r986b52921q9925A66386J69853g3466l33669c3880D15463
3662A37437c69063J62123C24422m1386b80237j56171A07963K43171a11759k92661
3672d04420c4469D45876A66877c56280J53818C23203k3522b70578j76654A02461
3683C87921e8038l53515c7689D21557A92798c31355J34632C82917p1979b63822
3694d01360I0163K90539h4030l66602g6092D32181j99332c02592P7051C39778
3705C40606b45909j57841H2340K68527e8207l78859a16570C96669j87823c53331
3716b23234C27057M7087a86022j89516A33418K51379b9885l67831a13074C75594
3727B40061b68813N3799B96035M9615a84320k13453A07591K65362e4991l74217
3737d29208a20532C30006j53713b99915o077B52499R8811a28579k31524I8888
3748C67140e4283l69198a16202B97307A26139b74387K2881B16423J08399a67626
3759c53581G3394K94597a77m07212g8414C61765A59309b64137N1780A99639J02364
3770C02003a21239j71927F4046K38415b1744l63957a24612B87042j41538b93285
3781a94361B36332Q8352g1105k33205B1625L14355A6704c16245g7305B79164q3377
3792A95787b31177M9425B15660L5505a08530j69566A4205K45096A2233b88915
3803g6518B78225r9022a64396K333B13125Q6553e5758j93861F887J92909G106
3815b80367a19320A77871m6547a74270K6184A56877O4147i9438j53652A0443J86435
3826A96878B8662b51274a12414B20068p9278a51075K1059A06160P6593e9264j64005
3837b23269c3763A82277e810k36292a10133A43520N79a16431K3882A54729L9772
3848A94501b8379j16533e397A98043C6079a96327Q2759A19406k4905a22897m0593
3859a63490G2111M7039e5338l3286B9372J18003G1693a38217L4375A20698m0015
3870H0683i9799O511I7041N3006A1632f8311F1622O8861F4185i2416p920D3620
3883E4605a17277p576B8722Q8723A904c2969H8929N4759C1751d3526l1527A9118
3896A7149a20744l7761a0319E1866a2985k3885c476H4572I539b9149d239p817
3908a2056m866o8063m5454B126O8627I347c2857D8624M2496C1526c5647f562C4600
3922c0389j4810m8790c5382A9796b0807k3520E9019K635j9111A7410h791B7210
3935b2057o3195M2258a9128B4527a012m0143g544C5204r119C066M295M0985k2765
3948B5581a6085A601K0769o093a6387q722I333M8311n083c86C8156k956r247N136
3962C1089a295B7244M796D089N904b6840A3592O588b4265P029I43b0458B5231
3976h634i09j0177k5242a4883C319J563K439a0166a055j1244j3723A3945B224
3990d5552B591L7441C953b561B483b455l1188p60a2748F18g378B6709B194c373
4005B3840p280o252K3490B508b3352P06n388j7131N096l504m992j263B2499L9780
4019F2279p437j2640K735a3862N70A2918b2765p010M701A072K2375J4722L1709
4032F9878j9312I958L9878H949d0805J8119N202m9680K7770J9081G387k048P9171
4045H4510J3079m0320J3691B0448a8325m76m789p8748N625c2020J2255q1A1982
4059C5135p077A2755Q621c604a022E507e9104m646I928J1637d289j1095A2381
4073D3605K605d565G028a9145j6666r765l6328c0257A1850b8078J0615B6410J0469
4086C6879N414h489C988M0589n220b2887l349B8006o502c2207n4154M0654B8158
4100B5349D219c7112C4419K2565A845g829E6951j9799j3829b1750B3069O8012
4112I1081D3179b4338m067D669P2270A3279d2138C65K7883a0159o2331J2672B9100
4126C1276a5119p71B5939N5802D0050c5795i602C8065b3191l2823f879B9995B899
4140d4221k2548G620J4600o647d4911J1487C0354D049d0746A2739L7650I949b2416
4154D986L9149j8927a8870n5225P363H554h338n4800K7066E1177A7508c3004h705
4168A2820P744a6758l3003b4378R044B4740b1573k774E8401j8103b2283c109F2369
4182G849c6838m531E654J4701p114d9501b1833B9717P4114B4326l11Q0455B7276
4196a3221j4811H182j739a5380l1572J2406a609D0406A0503b6506C4273P371b5639
4210a2906A185J6872f635m3862k6043b2834A2706n34E237L7203K0228A9695b420
4224A9441p911b3756m3490k6221a7041A4571j523a8505B0637K9623n755A2120
4237A6947a2457m3194Q13o914K0408e058k9075J1795C8521J8696J5850l6184j5611
4250B1272m802b7888l9525j0914J2186L2989k732j0561E0019J3762k1510N0121
4262I2392D3359A9333a547k3675d317n248l632k7215a1079F626M7536j0222p938
4275C6002j7364b6191J0160B365c9270J8174j5190H66K3316A0684K8550l618F45
4289B4673o754a2500B9140f171m1919J3401r425J2033M511i042A7834i830L301
4302f529C6885I991m291N5728b615L57B209J868a0797j4946l520l0452N674b4781
4317d812m6863A2522j630a6421B0452j789a0676n662a868j1733d767D0970j0390
4330C0580A2115K601M0702b9641J0124C259M860c2295K114j1837a9350B2112O643
4343B8755D309L43N9099o669A6928K0228L701G982C696f220i25A6395a709m8811
4357e0520K3641B9285J7882b5060l0253B2205K3436j7338A0841R05K6406j177
4369C6975e4964J5463A1577K3973a1979k8035C838O6934A6573d5490b0732C01
4382c841p7666j330B0996J2821a7612o3213a2391H9989m1156a1808N140D3304
4395B4867f7882k3741i742B983h9983J3372B6753N6981l7995e2448Q988G2267
4408G9271d6766j8346A7169O3190c4361n4099C6340M9656C6898e8349b6074A05919
4421A04188g0061l2153B9607O3085e6328r5295B2976J20534C5517i4993b7109
4433A04634J0282d0100m4413F9255M9853c6755r1308g749A44234A377a78282f0411
4446A35062Q77e5882n7557G7650R8386c7088j43069e5859A57523C0518a88081
4458f6437A68718n8086i4171m9768G2985R3655e7073j68242e0060A58021A5323
4470b41850a17716B00380j6037a15590l5824A12294R1883a9577k20711g7885A65352
4482A7510b23487R5484B06107j401a30626o9545A30282Q6082e2173k02807f8931
4494B24116H4841b20499R6258B14734m535a31265q0766A25592J58442b4230k51968
4505b76198e7120B35134A04219b42600J13236B62502j8593a35479j23685A18549
4516B93085f8584k76110c8910B84601j18111b19963K8932B39237L0852a36574
4527b71472A08425J72331c9113l04198h2086B68547A25569b71486P0494B40118
4538B91240a56411j35235I7711J85556f2259l00652a00125C35313A51658b63545
4549a90463B52824M4965a46500j62883H4873K31809h4218k88880a35263B80198
4560A46529c08016O7651B78818N3159a03899j93495A05600K44842b6678l19282
4570c45960i4463B56587A27086b95885K5778B64460O9271a59868j67457I9869
4581D11373a455l69676f2141C20716A40473b95103M9873B39817J24070a04256
4592b93117A28894K79037C9866c74038a12498B65929G8616c64270R5225B26108
4603C57271a22786j90278A45135L01020F3411c34295a21300C13270A40228c48165
4614b86059A87882R4079a44792k11549F5672L41912E6009c49040a30533C07239
4625A69671c11355K5659B30428P5743a03367j98990H8219L31723A00977c52621
4636a48485B85465j08578b97211l484A65655J03482a71324j74404D5834L12541
4646C58375A12504c14527a02595C51639j27593b53131j5339A42730J33699a43589
4657c49579D5796K83169F0532b95461i5454B91766n0311a98186j5135A92535Q8675
4668B81210h0109k46954B9030L11752F4139b81303i4260B97051o4825a96632n2711
4679b49343A19140J11109a14356j95297a6797B66689E1151b88134i5056B84684
4690B04543a82442l5315A72895P8219a23001j78850c5688B22855E7316b64418
4701a27423B57051m5056a70343l0266A19535J08458i3499j81211I233K18283F3249
4713b08682J02584B07558l2295a90252k8717A11746R1506e4669j83545b904B11610
4725C5112a77795O5084A09120L7968a55422m4541A15058Q6652e9801j14423C3505
4737B50095A07163a44364P0389A32884l3797a17810p1536D9752J52902b9768j17568
4748a47336D8589J66453F7467a25500e9427A20370l8983a05362m6509C0832J05111
4759A35943b367j70504D5304J76028I2323a06007e2670A00222k4077i0413n0444
4770a40857b5049F6746c1791j27635C2861J47765F7196g6497b4085I3792L279
4781I7071g9296l7633a5296F3790b2311p4184c0601A24168E9870h4901b9932F9747
4794D8507e1026n9046a4979B4742d9374l3862d1500G5620l0353d7509b1463I3842
4807D6504a9895o7020c0575B0047r055h3036b1541C3188j2699c0275i701H3871
4820H3922e941k0476A5318J9962j0016e2013d872E1309j0106a4642D9728J1714
4832F1442p5b0607l0680a0584k12m966k9336N187B6696A2672b7024E0453J6561
4845F7014B6495e472k0540A8224N860b9446j8711J8005A6437N185c269n351C6041
4859f920l7633R025K323a4131j7172Q394A2310N72N0401B4080e036A3003M033
4872A7036e7128a5860N920j4329m927n711Q899R494E398J3857b6336O306C901
4886d1375A852J3338b0846g195A2102M2014L141j6554J3601a028j054B46J6015
4899A6261d5666J080G782b5833H847L0059Q439o057L611j771k49I913J9836a4972
4914e622A0235e6762J4810i793j1488K043H300O169a421F033K2289g185j9625
4927b6810B585a312j1352B1144m709b2419c324C8070j7595M3876k8668A7410a1821
4941a2113n721k9539k3439R568J0291e085B8318K2813p499M769I145J5026A050
4955c1498P342o1330J0868L3821j8949J8712A9264J1408K250j4909K6233L436
4967D7682E522e401m143n0741K632K1944A749K6647K3002J0327j5886j3739M8649
4980H0749A8021d2812J3798j613j8504i968j3843A4574O517r03l111K0713L0881
4993F8671k7304c4005J6821B0843b2959l9246c0033b682j0470D32a0900E2007
5006I1621m3946b0765k8382C0341A4715f3661b1196J737j1144a3059a897j797
5018c694D2499j3608e014I021K9355A5130f7280l8444e969a783m9676b1189K661
5031a8528C5868n647c1431q134B2052q036d9972m8687E999L3666a5256j0953D665
5045D4262Q953E016h598F5782j2944a4190o7060a1970C6692D570c8682B3572R901
5058C3473j3701p975a010C2752J0946h038k1058f48E6209k2289c2068J5531D0954
5072f084j4487l5465a1249A3425b0964p042A4498L9301j4113A2493k421L1206
5084D1278j0593a5796g769a182k0485j1336J713D7409K1464A5007c575C214L605
5097F819n33e8833j1182b1180j8642J70a812D2990P752F040H11N5916j1736D731
5112c0398n6715L1732a0592n1690k051g858D0076p452g265E1499J7947B6416b4677
5126a6458q447B2574D971b1757B8529K3488A4177a3970A9572L8637c252m4420
5138d7672K3384a0016a429o295k4596r373B288Q620J499K9468Q12J0601G083N287
5152A2370L5744b22k6593J0544k6623a7554a426j6245O616C0984j1024a0009b589
5166D6766j6156j0842J5248c288k8558A4591b4771J1696A3022d988G124L013P239
5179A7376P076c7346j2829Q704r162b0764o496l9939e517B1364j970o74q118J7054
5193B7656H81h523I696k050c4177e646l7816J1717E995L355b867C0790p596j0671
5207A2523c1818e701A3435m114N934J7443F476L228M2044C763C64g483k3153J3510
5221a7126A0255c2438p351j3788J8714I542M658K9204A3666j373K2647q502J0376
5234C6814N833b3316A1935N268a2790B6995j1532p718C869f689J772p153L124
5247h946B1798n868b625C3274a427B2535J5373a5450k9348h122A3961a2048j0098
5260b2146j1968g274m2538Q550b030k5E289b2552k9979B1062R913a3917k6510
5273d0427K330b681k3355l0677d41C3594H008l800h798C5339O3258B0026g0004
5287b7457A669c3574n3100J6115B9995N678D229r79P4089N0360B6681g4584K3988
5300e0596A7006a7954o7101K7778F5253j7069a382D2965N4160K4802n5705g7677
5313c6384F1079H608a49211M3705C3908K5487a9878E651J24087K9100E6376e0547
5326f9658F1724A4769a53341K3835C4995M8269d6149l9648H6518N1268b0341p9259
5338i9600f675I5718D5744a52163k3827D1195J8471f6654j5479F9789R2652A7554
5351a08831b504A18124a366j59085N900H4895J7106a12137m2830D7436J29344
5362A76780A4279a33707b797B01530G1960a45358K676H4504M9592a10996o0193
5373a71189D6829Q4859C166a46275b8339B05223I3576a83981N9106A29680K6434
5384A56114h6619j20274C4980J83479D3353a63761d095B14849o0576a47299K1927
5395a25372A61697j012a58324q8556A7224K01352f528k17675b4425B32032p6319
5406A55713a48827j2153A73956K8976a35274j17718B4095K02753a1416k45622
5416b57038f6996A89006r2028b00503L709A51259P5900a23254j74527D5918K42271
5427B88189A9079b87449h2760B48501j10819a81706RA37775R4656a01438j91117
5438b92555D5906K45527A3128c12378a08200B53087j11560b45696N0963A65973
5449B65902e8952k05011G2795K77939F7442c28695a25439B52774q5822b28396
5460b42452A47706R9129g4456j85035B7022L25346I2525b86939a03621C11749
5471A89312b27717j2584A53273J39418g7290j89108A2046K84483G0715b72549
5482a33280B86131j07568b60029M102A46830J30529a11515k15632A500K90285
5492B91785F2271b71187a15023C04726n7927b29334o6632A63658Q1434a25862
5503c73042d9627B87138F1790b87308a10510B75235m3869b01648o0049A76633
5514B72141a32888k24216d6320B89461F4585c04310a21099B95509p8670a82937
5525b32203A59809J28097a35721k24386d6995B83550H3785c01596a15939C26644
5536B45133a76081n1110A59868J39765h2967k67053c4476B95706H2591b63129
5547a71480B77637j5766a69631n1052A54761J16907a05349k32303d5826C02666
5558A07754b48421R8758B58612P610a49178j40108I9558J65327g9869k14063c4269
5570B74417H1897b49989P3503B24452n27a48428j02902H7855J98489i5646j88321
5581b83967a8940B42232E7651b14241O9478B06703Q609a31448j26030C0499J91349
5592B21848d7600k46085a5284B60524E1482b10549P9004A86439j7300a44854p7943
5603b22797F8969J69872A1144b32482d5961B24463H8248a95983i7028A81940p519
5614A74421a10679j08980E6267J25001b0441j88319e0961B32693j04146a65680
5625f2887B08216k1435h8056r4889E8642J32563a9353j51502g3537A34266o1540
5636G2726a51713N3100A82459k1554g7283l6253D5982J17159e0348j49480g5799
5648A34034l7389h1652K3805A64944J7445e1266n8132F8628L7019f3397j37292
5659b00689R5481G1153B3784a33948M5674I9442N4484a2460m8787A13385K9414
5670A42799a1799j69331Q9829F3629A3712a38376N7318G6419L1037c829n5044
5681e8873E1244M4672a1048j06564N6052I8209m3722a17847M5081H6583P59A1760
5694b1928G1203N3005A4805a02093L6541B5348q126i1528o464C4351N2067a0976
5707A208P8798Q586B0382d2070H875Q0648C6331f5601l0476G301M6072b5894l8992
5720f4886B2915J8183j5459j1248D954M6927j6832f1697p059i743C1911a7320
5733f7280D800P6336B8507A1822E380J2944E63e9116j0305J4505K0944q714l3373
5746g6059c485D9558A5482J9629K6666B7600b5178L217o619j8893a9623N147j5619
5759c0095J2163C8315N391a1591A4329J1611b093j258A382c4555J2072j4479a5488
5773C5006J134K20l260j4475J9159A0718a2090K64j1096n199g032j7285h853A7789
5788b527B5495A0057K889J8226A0181M902q61E853J6700N536r971J0767d169j7618
5802b1787J0143D668M953f338r271b220A0940k715J0562g859C438e823l5173a7412
5817a0125k6400J2736f654j1806f420A6473k185J6767a2447G135b1490j1650a0940
5831b6829j9500K1001Q532D623L2923p27j0716j077o479P54k081K8331g240n0468
5845e7708K4255F62d0670A203O973d87C5399J6263E891K825r99a572k8232k1127
5859e0931a892j1684m64B4042A929K1229K6514L988B5164J8568k373e016n4436
5872e9452K8012a3709l1276b1030F824M601N2877n654k7543j0123k106f976j3013
5885a9989g367H23c9014m676B4377K547E535L673a9449c787B9305b2060l1103
5898e3163J4289O455m44j5462K2374B1862I754b262D7460j0462A2224R063e1594
5912a121A7569b8897J68b396C6030j7664d0154J5463A2639l369B374h42A7772
5926B3633g152G322O360K5873j8275d7824a3160D6533A8966d3666n577J7783B4132
5940a2958k1085A1095K6169o736a3010j3679B9664J7384g65A996L4933J3390j786
5953D8533g24A7874J3759b590o1589L1984E863L9767b5045n1175a9108D2462j7564
5966B4898b4262i923C3806q833a9106F19J4052B742c3113j5117I16N3071A1837
5980e7176N660f048A177b2576j4070B6347G767B076c737r405A6546p606c1124
5994a5425D6276p61B2109o155J9415o577c7461J878k360J3107R020l5353r555
6007f0724A5842M2010D144L5626J6280J3644k1941j8183n847b3703l0391l8412
6019i2506K8951D028J8526j0255K3235L9143J4121B0395d160A4333F015c0424
6032c3817p430a7363C4955I881K0502M1645K815C2768n660K357a0059p3452q1
6045h3592P314P081a6284j1056k472A6796N6223B2846J644l74a3693n779k0639
6058d0111J4319m648j0570M016J4492e480E3672k3089j4159K9268m837A2636b0336
6072c8522J3275k332k2155a5350N551C0775K5448A8469J5277I037O385b077k5041
6085b7118j7747n987M650j4598b625I158R327J7218j2522L9081j8118j3491a592
6099c8819J6291J0537j6869F583J9544j0648K1281K7213o102N677B678r6a8585
6113d3920A2794b4995q462B9693A1040J1802K6742B2434r469R089c931j9860l0001
6126e3792J5893a2806k4440R976e083l0765H686J1817a5105j4392M293o622a0799
6140b2694F010b6009a1615A3231m231c900B2087I394a8085A7559l474d458m567
6153i025j548e35j2529A715i621j0735Q426j110l6366J3686D1452C213N800J633
6167A0646K9270q869A3076L902e97A4454f922n6066K1026C2588K856c3151f847
6181C9183J6906A4765K850N958H800K5787C023c1256A5779M6678b2183P831E5258
6195D9352B2944c2899a3714C2755a3021n9335L4080e255C7433f2365j5980A9186
6208H1006l6256a3193L064I0733k7777b7425O323B3212o99h2623k6576b2601E3357
6222b3724q2634f229I0417L424b7995j9801F5244j3968e6097k0194g772E2772
6235h839j06863c7428I5816k6948f7599J119E6050L5678h0613o4395c85F4653
6248a3891j15973c3355A37708j8197b2716j7463F3697O7503d0098j13195B6996
6260A12213i385j03641c0520A36585o2493h9861j989H9815P3344g171j48861D0865
6273A52734b220j58804d7183A43787n4348a26230K5235H6827L9177d7082j46453
6284a93535a6279A59076C957a91924c3024A60837G6530a56040K6666A00058P8532
6295A78590b1608j40185C607J75005D5683b15508h7644A63681G3806a63526K0270
6306a43256A13187P4931e1463j62375b1757A77939F0367b18780J00410A97873
6317A39409a95240M1904A30011P3792g3872j59383a5737B24510D8570b33853J11216
6328a22637A66308k0677a46145j7320A58140R8131d4795j90642g009B44592E6906
6340b31185a11587B20108l358a16978o6286A32505R0636i3497j71695c8627B29683
6352F8523b44222J21431B36267l2928a49430p9549A30645J29360f7876k48403
6362c16279c3485B30323C9729b44557R9555B41648J0076a09110p8643A19340J28849
6373B48189g5828k61144f4416B18145B6848b80428J33321B70832K1343a23494
6384b29686A37206J27382f8353k44695i7616A85404B7373c01858J14038B27517
6395B38163a13887j13168A46990J43320f9192k38295g6185B15910F8755c04171
6406a74369B39873K0039a07307j10976A24731J86461B772b61757a9339B31945
6417E3881b74326R1549B08903J6795a65452o5419A36765K27168B6901b80600d1482
6429B66400G2967b50728P1188A56653N0496a53612j17857I1928K24964F524b64654
6441c4229B83352A10399b67676R0831A47790K6538a49799j03054A16645K21324
6451C37969A1049b43306b9440B74382A24771b78891P4028A30679R418a76210q2203
6462b58413F5787K15615B0404b61772d0707B66344j10356b31709L7389A55069
6473A77669a40289j06976C5540K02810G230b45655f7447B47359j10949b40616
6484a83155A35373Q7256a18903r3483I8685J54110D5036a74862c9712B63317j12470
6495A50847a77163L759A20935P0434a07313j18461A5038J76221a6360j82330f6191
6507B23322r2796a58928K9585A48817L8607g8335j15927B8096J98158A0315b05989
6519g0843A57782m6885a64515O662A30124L6942e3836j22236A6897J72390C0690
6531a88692e9219A79762q7668a19913N371A38701M5134g9335j03762b7206A24305
6543A6591a59484O2864A14461m4246a28140N885H9158L9394g9697n8772E8498
6555A54220B4782a14211M5190A21820m0679a13609n252E8631J7951f9125o6162
6566a35287B1349J30945B1803e2874D31J25082L853g5524k4695D2987K9023i0860
6579a25693B9024J18379E4020g8191B8136R7531n8927c7916o2876F36M2732f2399
6592a13205c25I9804B3115f9105B2292J19131m6153a9664o0946a6123C5615b3187
6605a24147a9651H9536C4629d8109B7290N6448k3524d4696j9524H381J6512b7416
6618f7824b3809C6371f397o1324a3136F6954k0742c4096j9130A53J6032c8583
6631g0080K6807B4078q873a9819A363O7440A5412a9634j8586A2173K7054C66a8432
6645a2816A8701N248a2323l878C7489D414a320r109n410C9909f462j7091g663
6659b665B7506n804r418L925j346b8384B4153j753q455c112k0468C850K766H37
6674b4784L009P87L78e045A9960P204B847K616k635b0299D710c718o067A5211
6689B2520n348b4344b894j3297j7392n921C68a2350k319B6938g133l5485d68j5796
6703a6264L35J243A748b8062l222D073K3913j0091F019R027g762C6084J0968a0676
6718b9392p354m073r447K4809A313a5595F748N6811r049K780m771b2504L035C474
6733a9226m526J329Q895a572A1393J1251J8579A4548K1784J6388a8767h193m163
6746a2356k4300a6274j7357C934N879C846O5820J2359l4713k1093a3245O527D3561
6760b9788j8978q75l897R723J2078a0596C4293J5026r192J2208k5725J3267P400
6773D7277a6081k5591J2582j8752j134q797K4664G800a2206A4925D125K5846l273
6786B6698a1571k6832M943L980k2737J8906q17c730F027J9397L9482J2375B2708
6800a3498k2407J6422k0734m0936P825K7836h953B4542A2226L6059L6825l6449
6812D8661k4052K295j1388e137k9720j8956a4785f864L003A4610k154N5733k3006
6825D5183a2132G834J5913b0512k6077l56J4159B0110j434J2549Q484N393K4768
6838F9870B513b1999B8934a2357o4985Q471d796p329j4104P844B9056P967n79
6851C6444f867H478Q367Q79d3518l2246A8726F130c5552O625A8495M110E379e200
6866b2107d458H682e6416j615B1104K5999a6078j0461F100K4423J0051A3783h787
6880B0973L959a0230l5882C9735J815c3203j1854g607D2510D082a6724K33B8036
6894B0384I57b0171J0001F0028j9919d3582A8523K2554D919a131j2427I507l394
6907F113b702m917B1045K7884A0412b9161A7429N8646A7265b1171p611Q978b327
6921b2743k5732K2479N887A1347j043N3964J2484C1223g829j8807a777l3000q338
6934d3115k2310K9543H371d0882a9689B0970J0982Q056I958K563J3497E556a7247
6948c0818j9282K3269n196f817D6097J854H936O675a2228C023a496k7589q008
6961c7093k500d394D967D09J7424M1515A8284J7759M2949l8391A5492a3831J121
6974a2710N916E372b7214M11L418B4824C951h116D0222A7253o316J0185m584m045
6988A2493J539K4934j7904c1291j8022g199k7529d713A8089a2698j552B1995G571
7002i959j104j6075M716k413C1477b550j9386C1307j261a2145H867K0103a3487
7016e006H789h066j4905P065j4280j8115J7588C868a1846N881B6251D747N94Q60
7030F201c8209a8312A2483P929r412c9292A7868B580f674B779c806l9191d101
7044C557J2174L276a3291b278r458C2879R793j8747O305J4360a663I332j926A129
7059h182b393q160J056A0802a0569k8759a5114k961h809j5750A1167K1651k66
7072C2552l130j1085N416m8D578c4726h121m4804a2664m689B0880O865b1859J0345
7086a1514A9046J5263J6715b41o6931K2995a1257l2463J5937b94C4417O79m951
7099C0145j4104K8293B1411c0437m3788J3723C0391g0712k6555c0154B1124r766
7111A1358m782C73O3622L1869b569l2236A809K2867a7963r4491d8972A5157C168
7125g979E170O7617K4429B1648e5777I066Q1200a2434j18080N6347F2130B3909
7138d5534a0563G0102O2386B4363d6510B5735O3149h845j12393K268A0697P389
7150A8086a09472d2718I2604K0829C3234b6976C5380J08120C2914a35608K8751
7161a06857D9322R363i2249j7554G1457N2021H525f0811A4084J05625D8041a66114
7174a18472G3792k9855a42464j5761F1785Q5978d252j12828D5793O4230C4450
7186a58878L6932H0268m205i8525k6294F9393R7947d390j34634A2148J29472C4130
7199a37412N7998A16717K746a23335m3493F8847J36839B4777a69417A4703J73202
7210A87905G7506a15232L7773A22524j2159a14677n8160G8147J09226b5662j57098
7221a82760c8037A89512H3048a55298N8198A54349L157h7424q9371G0704R5223
7232A65927b8413j68410a5637A72795q1964a61465L7086A47392k465a55319m4569
7243a99888I8819J11909b8276j98101b9865B05268r2864a45952J5283A39364N9785
7254A99149a34648r8303E1540J22728g4518k09206e4681B26236G5588b06891P4377
7265a32514A45300L8754a08928j08175H9405J79254H700b52072c7852B60000I2919
7277b34411Q1539A30958L6263a18966j14703D5986K30787a5357k04510b2836C00206
7289A29372b02397L2386A84882L671a34116r8994A556K52110B8629b38982c6181
7301B53707A09120b21504K5334A70729L8948a35390j22937D1893K20515E9224
7312b20194d0781B94611j43103a88088M2158A86569J519a44179j33971G666K05421
7323B13087A25b32710g5071B46280p1570a71183L3279A69342N0716a35250j55185
7334b90435A6302K09417c0250k45559a18152B10632p6434a89432K1864A72878
7345B07717a08948j32473B2171J91026d708k55878h7056B24597o6909a29124J0544
7356a18580A90005N4827i1985j42855C5821J96300A2126b60189a10614A90950
7367A35667a46198K52A45012P3628h5701j18596D7131J71736B3993b24352J05851
7378a18501B22603o1439a36968j5389A18394R0911d8862j73155B2447J76901A4593
7390b11792h9443B04920j3893a39452k1410A38798P9934f3510j42292A8845J85494
7401B04339A3654b23520h7423A66850j1567a28731o0723G4413J04599g4565j35510
7412b10075a2727A50008D394a66379d5027A70601n3711a05737m7265D2826J38708
7423A81534e4362j64023a3121A52851D4891a59830d9129A40964j7891g3645n8734
7434a32379F0688R1048c5005j81218c0768A73451D4892a21077d2763A63867l2514
7445A31353e2443n6948B9421P0048f6727j23067g9547A38868E3575i3193c1129
7457A58340n2604g1924j1807C6635P7276c9401j10029d6111A25831E5545a01463
7469d0669A45554j3548a897n2043F4251K4059e6446p7603O6333C7790H425a14404
7482g0382H4806J9450b4350k418G0275L1556b5613p1261c3804E7867a2944j07972
7494a20916R889C0580L3294a3697q174F6740J8263C538g3316c5078B4147e7207
7507a28343O1284D8014L2827B581b642F9378L7317A5896b7894a0352C6673H922
7520i7524j842E919N243a9051j2683B3202O0295l9865A3338P193J3986A0495g8384
7534f7211B6222J2329c8899N228B6644N9020C4945a3005H201J8726E579D5d1624
7548C5462R046d3621a3166D8550J7902l0615D781K501J5951d46j3544m7891K6898
7561c4983A1074e3617K111g617b024j9714g394I669N929p522B586L634f992j2049
7575a9041O177l3644E985M4384a6608j4858d365C927J8978F353c2955n374R329
7588b9000P370c223q416A982L0168a696C5379p204r571l740a0096k5389J3307
7601b2178j7011J7626j9014J7538A7093b0326A7264K7654A9700J5954M640b2697
7614b5569B82c670B4283j223F266J3132m80J4882K406a1451a954F84N480J2206
7628A8370J651n974D102a792B1293J4931q859F055a5580p878a0758J434k5328
7641c4652a2846j980A1102A646J4865K298o372d3117q518r289K0048a9018O854
7654a2164e923A3894Q650J792K0162r230q950d8948J0139n31j828P849m635l071
7668d1025G289L460M9339j1752B2490K4188A2609b9068P711k386l1794b2148j4079
7681c6227a384C1232p825Q452I2K5308J8900c3812R65H959b4786p554J0449N641
7695a6250F995J2916J2355C618L0949L4372l1389A2406K9138I482c7953J0990
7707b6963d503b08C527a0917j2239G720K3749j3218b9252A8315J9610b5694p753
7720c3447A4244a9507j7740J5818q864a3232D5831b95I342e503C9419f594n9745
7733f6339a731B0907c3407l18g175l659A0797N811b6772G198J0643A975p42l72
7747H61L0722b3120q549A9332p316k150b7911j2266a4303H539C105a7621n485
7760b3106I132K317f63A6774L3887D744d371C898b3434D0216D129b019B0378K4741
7774D5119A7580B998J263K6516A5014d0743m895A1198L5238A6350b2278B169M9418
7787E1587k0299G23J0769K7312j6603d0328j8462d358F705b1296k9549h968D2852
7801A9930a4078e818o325k0923k0775N146K2720I080i758o453A2161L8972k0571
7814C0562h933A9948R111i015n438j7491R372R751k7554j4861J9809D164L0797
7827C4961A2582h399D5493j4203a0243B2113A244J844b2849l878p493A414d448
7841c2199k062A8977L2534B2292R983k134f509j0478o749k4937a0388F342M44
7854F786l222L4917N7235m0383j075J1154g985j4126j1588r400O413o330m385
7867d7401r453I75N8460j0997o174J8050j1214E863K1205a9963m3384p095b9380
7881c2016g038C1175A4834P568J968K8481H782b5204e965l9815o379a3678j4633
7894b8311Q000C572K6144l349l96L0395B4165a634k1386k6484k4882K5987g885
7908a0573J230E780a0604B9781J2760j9241C589a7384r719e232m394b929p988
7921a0917k6960c155B7553r314N907m962e789F700C060b833q243O18C603c39m57
7936g96C4827A4570K0060o228f51A6988B35a4796N230I320b5890g252j996K662
7950f586C1254N976A3608e165A3463K4418a4608E721b5183k3391a6961B867e269
7964A1013J4457r816b527a189A8575d143l2621Q632j0097a4967F935A054a9561
7978B2196a1329p477n509A9095e072l0582J3796h187J315B3679k077c8596B7492
7992A8384a1229o976b693n267n2666J9051B4403L4185C920K8294j4860K8116L382
8005D8852i301j6087D398j892b7663r172B8712L465f93j351D4959P096j0721a482
8020c8146B6868h625o9231J0960C9786M509k1431c6390E3478L2667l2383C499
8033c5126I231K2142d9565k7487F836L231d8934m4958b81I9026B2503d5017O109
8046c8908E5780K3912a3361p0382B028L2428e0026k1919a2483G6592C7968f3743
8059b5028E8198J285f0979j1239C591O6452d8457q1060c3736H1794l0088f6705
8072b2338I4485K0851A173e8832A9956O2652b4551j05052c3055G9408A6482h7689
8085d4354I0453O8362d1709m5454E9178M0868G390a32633b5001I4888C2391i7215
8098d7746H2219L8385f467j18650D3149Q5901b6180j12972e4527A08693C4782
8110i2725d4826A23257J7762c0691j08505A4958J48480i312j45760d8369A25909
8122E8701a27496L0626I6202J3368i1547o9929F501J64408E346a80473c1643A49697
8135H5179a27083L5820A22281J6420h6633r6385E561J23523B7804b05489h2365
8147A69426p3206a42983K8274A16749r203i1685p1615E0577J37848C8313a61966
8159g8235A94634l6219a59757L9933A08041M0005i2307j06357c575A59522b1327
8171a97486d7033B16489m9004a23616J574A32951N9133i0148j16653A3420J70162
8182A83582c34k14711f7910A86166k7888a27219k9398A32755P8209f7437j60874
8193b28311F59J60979c9080k14369a14170A91141m6608a20679o787A58403R6665
8204B55068h2487j45980b4589A38891b8542k30428J19709A63258l0692a28046
8215a15535A52775R6435c2892j74288e73A90714a4435k45806J04044A57005k6949
8226A30056a42980j7809A75357J01899a2232j78457a5670A77989a4191k31003
8236b45194a14620A59998l5568a38803l1633A67634J03309a6112j85245B8636
8247B24918D6768b15877Q7401A34627m1608a03926n6610A13588J29145b1030j81154
8258b02184C5662K07244D4097b05488Q9192A65541j4494a24968l3720I6480J10128
8269B06608b5314j92434B2424K23870E5362a83420i1339A25418k0896a38625m6316
8280a84941E2974J19865d6183j42282f136B33497E4857b07220R4066A61168k8573
8291A32595a31245l9359D0238J27710d4747j33552a3793A72334G1650a89162h5639
8303A41032l7134a47135j0968E7071R8738a2011j58438A6039J92254H6007a60459
8315a12925A27207L105a23846m6745D8806R3822a0122j43083D316J53045F9956
8327a05274M3519A25778J2796a12643k1307E1785J05932D06a34194a2578A59410
8339D8888a13221K6466F6301L2604i5079n6575E4556R4745H57a02846a0462A18388
8352C8853a31801N5379I1292o956g0199m3751C3776J00965A348a09084d0750H8138
8365C9334a10928K5548E6047o857h2488j1581E2137P0967A6530i5233b6733A10039
8378E6927h9521j8448d14E1030g1722k9799B0230M9408e981o5232a6807I4659
8391F7917d4314L441B6582J1520e0012n0713A4326O3405c9787j4971G094Q3777
8403I0871k381b0878j5070B4359j060c4607n5276I579N3547b0063j7110D2939
8416A04453l5042A461J099P2776k9866c8258n1747L9462A8825c7532l0773E696
8429F4957j4266k1902p512J6483j432b8830l4198b7665a421n848l7794C494O3898
8442F7392C3618b2313A0854L1768j4613c544p3641K8560f609k3535j3415a5886
8455D5643q435a6102A6644M0820I805a9599j1404N844G667C63b9793h618b296
8469c325j7111q944A1735c042A4946c193E35J2581M70e24l611G566J6709A1970
8484a0257H356F69b6392g156D093L0320K914A0842c535A9397j307j244G765a4136
8499a9203d417m549C2381L927j4618F904J2406a551o703j4767p796J0570j118
8512b1365A3836f14m462A9365P130b522r958A0939K979I87a1738j1728j1333C206
8527A1657E783N893Q399L67R263A2555e26k146m3715J9583p85l158b725q882k4137
8542c5744A2019J2732B691K7615L31g699J855m699L815n1391K1056A0613a8322
8556b4535D450K485K4852J4258A7176L095E519J1782o31a8130B1037c582l4207
8569c7789e13B6892O166R941R147j0611K396m773a4183n1095J0625J9457k5534
8582f0730K2067A876K0539j0296L6018j5229J3546M358A1069f149E18a6516k774
8595a9290m0154b8524J2737a997B0665l765j81M0426B4636i741k0972O316O724
8608a7673k8341K2891a253C478b1196A7005K3886j2395A725d2602f001B6764i295
8622e0990j5350K2308a0353k1803k53A1315L4298j2105j4599F06N3118B857c0458
8636g155K868B0488h8k2535A4385L0805a4781B8153M698K022F912c3731g691O26
8650g065k727B566d320E308J7557K0753A4510L6907B2774a3717o513j8187a0834
8664b1491j1337J5890p05B9225J2214A6861c827B5852R180c3776a0378B487P405
8677I892c9303N526B3316p995N582J4173h749A3467a3830o3539K9651a4435l210
8690a7645m8558b2336B8143K6130j8002A3595h293r516D439d6949K3008E720a1069
8704c9141n633A0645R338a9603N25h890c788B132f801k4022C493K4464c106n811
8718h917D0376M5997b782C342Q32a0280r203q090p486a4076G236a4166M393C8258
8733E3586j8597a5404N006B8083a9449m474L624j8754B2627d568F671L0658J565
8746C8894E920g488A3189L2340D159c6008L301J983J4288A7576e830n035D4200
8760C3496A6101J9606A6236E553b4340j8633O679l782N376M795J2010m261g658
8774A413K7823K9227B2847a4865j4842k5776K6546k4566J3189J7510i69H064J4508
8787B2572M8511C4997r914q843K3847b2079e441j9927k0790J1837J4659g845I460
8801G038J2985J7474A7949P156j2419c866A61b9348o889D450e904A8312L066a705
8816e633j326B3687R831a7600b887k163j7692D560K5544b0255H44O895B886J8075
8830B0961K1812j2796D969r51K785K034b2989O181l901P888e950p22l5167a7317
8845F362k770a3297A4062J4741e819A6171e976k8955q058b926k5500A1362j095
8858A0267a6558o99p37A642a4988p544L309j0171G007K1280A363i390A1168R633
8872B0801N635Q950J9100A4320B48a8476a392k746o630D095d5192a325C1479a674
8887E110J0170J2356G56b3195E246K2241J9591B2738D020a8524I590k007a4449
8901a2469a624I186a0128D689L5161N450a5920q060J0974B9513q912c6863a4899
8915F983N723Q940p823J086M1205A7975a6644N531j3181k1286n5116L2094c3428
8929b3092d037J419F1466q225A4127c4665G61K2968e7863l9306M2465a1056L925
8942g131l7598b2116D2890K5764C1908a7180D3091P595c2438q5488e7906D339
8955B636d0180a6288G4526K3286B1645i832B7987L6227i584j07120e5642C9752
8968b3888n1879N823C6770N9505F483g060E3645O6004C3291h5429L7444H4517
8981C5910i3370J7723D6328N4294G786d7172B6978P5160E351i0270d3631F5100
8994C9887a09619O069G1076L0445c7779k7649C9749R1072C2475i2820L4554E3120
9007D4047a22558k1937D9659N6155c2435p8615B4726Q3084B8308h1523K5750H2469
9020F5873a01286k4503G0618N9729d0900r6274C6042J31757D0169i6646J5986
9031h0660F1174O537a12447l309E5656R3873a7115j23665B8391J40138D3000a31087
9044h3339I2248O168a15702l694G0942R7971c1779j03891d149A42475D6468a34258
9057g2034I2789k3699a04241l5561A02502O7179c3011r4450B7439J76162E1966
9069a44139M6341A14316j6526f9414p1156G3094R2768d5822j08163A5461J51496
9080A66957C2828a76703M8326A15652p966a37051j1649E9869J28655c8933j36893
9091a75826H628J73838C5219a75847P0681A15926j1362a25296l9660D7553J37146
9102A84699b9662j47290A0312J92368E6083a77553h6719A44653j5658a15568p6478
9113a92046E1684J20877b6943j40032b4391B14332I4423a83184e0833A42590j3461
9124A29129a45752n7059B6089J35097g545j83926a3177B25731q5983a35798d8705
9136A88787m0743a44530m5235B1024J25542d6050j61843d2374A65721o0245a17193
9148e6510A88908j6107a14527p2535D3404R8668c3755j83566g9988A64310o6495
9159I7815a02999p039A16883K5050i6452j08995I036J15218e4886j23852d1778
9171A41031o4050a35332N3245A58477K0389f2680j04746D0165J15709e2208j45147
9182a97355h5146A40585o1482a25609K5657A10505N2809g0055o1473F1397R5218
9193A56615f927j37501c0848A61658p6719a24501j191A00603M0536e7834p0516
9204a28350C6873J09891c51j68674d0069A42402o8958i4428L316A14790K8193
9215A42983b8927r2472F0450Q3158B428a27660c8992A48202p0899a53462K8873
9226a24589H4422M1166c3089r9241E0578J04067a2173q2237i451I5926k9959a20806
9239h1267I3794L3518e0707r0880D055J17954g103j10395b6518I0379k0748f5734
9252g6040D5067J9946i9535m1489H231R7913B2553a09040a6900A30004n0148e1542
9265e3555G2172J9643c2359q7089b1975H5790a8706j11865c4035A07640j2169
9276I5471a9122I988M8261J9275c9533p4853d5796E0085C959h7011c7813A11113
9289I9981a8357L083F6884k7159a3129n6897K2832B7595a8511r6990c9477H1602
9302A01564A6067J701O8432j9472g101o2851c2302C507a8664r6746N5445D8366
9315E4525b0576h149C8512K2428a5839n763b508E960c1832m3944K3122B5875q220
9328A7655d0417J5698C1973L4182B4611b4655a1891A953a8098j0178j2949B1703
9341A4614b1266j8217A4520K6233A4436a634C9264L714A14c0959a0623A6702b3489
9355e9983l775B6723L2737A7944L807C321J6688P706a851A15K1961a0799j2995
9368b3794f413A8370r0a7863A1443K8303I994K8403A7455b0359e93j8387j3075
9381c2055q821h777A8099a18A5484J9742j3381E295K4755a9513L215P320a507
9395b5637C0138A1258D126b7623c285j025k89l345k7330j3469A821a4061l0680
9408d4741a3184G269i009A8735J0709k300A087a0619F482b1243p632a1432r13
9421a2345q612B5908b503l0422B726a4188a568r049A6529a7064G775J1847J8811
9434C8433B455K2232M674j3053J0466n710d900p384K92j1792b438j2013K407K879
9448i165B217K9786m838j0944J2439H370k190O765J3857D172a8911e548j130q37
9462g515B2965L354m716d841l653J052j204n61k6260O538J617B438R442J8866
9476C0746J4132J9313j8616A9872c923n49l9691l4096k940J1372h854q175d422
9490E804L1000m550L902l964A2218i062j2211j9670k2236K0155e832G443a7538
9504D1371K2692k3138I990f971j2127q552m3742J0690b9815a1265B903J3953n506
9517A1350L8886K7819C4282j3465G674a081j8260j1738a1005j8387o428a0227
9530a1517C5622L3922A5217A410L8471r329a5864D04f261E452B37a4223q158d452
9545C3684B938b6819C2120M946f148b127B8744A1116d3611J0142m672h899A844
9559G148c6300h403D2680j2730b4821A383O063a4070q195B1737E120d4974m221
9572d9195J6482J6267B2987J6946b6827B156N6454E318a1048j5629E788f260J490
9585d770E5K2608N471N120a2569d529B6411g769l1303A0701C517a5228j6278a3830
9600B9589j1081a6458j0630J2052C7426r14A297K207J3805g576k304q269F633
9614B9047c0278L796A5923d501A8278b416C003M0027A5355a8898c236C030a488
9628a5172l3923B789J2995i398B0700j0105L436R607b394p699j2511j6656J3730
9641b5530l2486b7799a3019j5182M176E779L8864K5922k2584A2752J4928h449
9654c5727k457a7531C34b9437a2621A6045J3159N09j1912n623b546D556b3923
9668a1285k1080a4222C024b0553R743B6059K8904j0109N105j7577J246c630j6740
9681b0370r280j8736Q328a8633k2931A3321K6479G696L3227K2478B6204J6695
9693D2899j666A0331b5756f181@b3006j9451D249Q53A320M8596J7239B3154l869
9707A9285D737c1424J2372j7765l180K389h115F165a0463H259M4922B1253o110
9720A5143J923a3225k5028P418k5365j296Q71h674A4293n954L9492l482A6480
9734D791J5993H699a418l77m6207b0105C2091J5922A878K7958b341k871j0686
9747a5898l165k5371a9600R38o933O150D508J6627r012J9844j0449k135e351A1994
9762e897j6000L144K675A601J8887J335K4093A2892O121C175O172M239J1282a6725
9777d0179C761K0062K2175i141o645C9966D332a4759K808e867j9116k3911J0348
9790c8546a8667C298e109K43A7381J0022q367b7396A0835j677b3647k9201b2590
9804a3324b502B4454c956l636E99J4987a4608j7948C1118b0445l9626A02h185
9818F622P609a3859e298D3187M011A0816f366E342j713d6155j2374e388q379j1380
9832b5147E529c547F4029l268l0348D343J7916j0561c3272j0416E052J7202d5590
9846i581B2123O5804p679C0468j1866K8064R956a0475m3375g650A3421e9598j2337
9859g1935C3190N6673C2855A3421F652P8825k7473d7837l6818i327C5695f3181
9872a08373a7938F0316E879b7026B1600M7552M776c6333k8786a8866I265c4272
9885a06327a6931I1851A4905f1929F888O4308Q063a7789m2817C2582K2345b7351
9898a16266c8747D5994D98a11815c4050H9099j6324a7334o2184C8117P4843b1399
9911a14458a9333G5468A5638a08078M5165G2553J928e5417k4352G2268M3342a6742
9924h7779a0649H7022A0370a08166d8573H6997K3363b7577k3434G4887O0530I402
9937a38017O8785I7119B3137a11088M9889G2510K2767g6092m1055D4855J02532
9948A47387A358a40357a9979A35955C5576a41540P0250I5510j6082e5200m8555
9959a03755E1995Q8053a0545j38946d3125A17882E1576a18684M1103A29222l5102
9970I4120g6395m5428C3535Q6857e491j62489c1273A52822o6674a34019N0202
9981h3817A08025K753i6099m2780A0843P5826a6999j35956d9698A49531o2321
9992H7210a07059L3357A43620J2342g5403q4755C2465J05578d2478r6750e0443
10004A38041r418h6820J0952A50995j1259d6814j05466C0853J07639c1867j40688
10015a72555b6521A69838o4436i3031J107A32278O1183e4134j22935A1680J25342
10026A37022d1264j76161g3041A14782n0244a14456J7584A34178M3554c2043j15200
10037a47243C7628J19767e561j83733g4333A47549C3776a41041L3502A35182L7879
10048A73061b3256j23635C1875J35583B856a76164P3805I5264m6260a24583L2516
10059i2067A27175L0903c5474r5664B2517J53365C3702a68242P2832A06694l7371
10070F9323a45450O037H2309O7465e1784o5729E9299J39119B6943a46455f4215
10082A34238n7326i4555l0211H2214P8133d2214q4252C7332J34729B0487a59665
10094e9434A11274l0761a07444Q758C8810J14042i685j27834C3031J29259C9982
10106a37451N6927A32147o0677a23980K0769E5968N9367C324a29977b0216A43081
10118B8618a43901e9638A03229j0513h4119j270D9225N1850c0341r1152c6676
10130A04548B6822a51478f9142H2391j757h9139k516G1400K5726c8635o5966b0480
10143H3388C8683h9435K5344A06255j6317g1344l666G3634N0111d971p9024a2698
10156I5946B6486e8211j6554G8809j475e2065k705E5307L5293a7617o9198A4611
10169A06120D1802d4984J8654F8713j8550f9076j8993C7734L6390b5140n2467
10180g7607a7712I6242C5581a04812N2107B5374n193e3858k5965B8336J9611d3661
10193d1871B5354Q3259l9208c3976k5881D4593G168f6081m8900d0850D0107a5879
10206d8003C3105O2325k9210b0612j6731E5108B7417g5247J1572a9652I088c4093
10219e0298F840P5735l6081g247k1103A9858M1422d4065n6758c9391B48b1743
10232a3963C7303M7939k0814G146L3887K5290j9631a8155m6940L2238A6201a0843
10245d4022a8911A3936m432Q944L6094R634j4622j7888c5669J6360a172l9660
10257d0832j1349e645B7815A3349F642J1249L3025q123A4436a9628j6184C925
10270d769n4111J6968b836j2589e050B6876Q305r285n268P406E462h64j4581k2412
10284c7857o492a98k1907M164F568M491J206j067c083n675j0536g395k0117f364
10299a0738A0337a0283I347L6117A1450m844d69B5756B703P742b4319q887E79
10313C1760G375b579A0226o31J96K4695j2681G006C487M132J2797m057j477C335
10328a5444q03P272l226l741C83h096H592C799J7878M537A0203N864g28k9724
10342c0452a067E601a1171j4468j6371A2335J32J976K7499o478a7278L867r12
10355a4323j4875l410j2448K761a7096i93B0266r24G917K4449a5736b122B2281
10369d306j7436j5299a0673k5204P028g884L280B3999N661j4237e597A9022N256
10382B4278a1962j997l701J708j4616A8329j419b94B734L53J7712q325L1197A085
10397a7410A962a394j3429o041p790j6782B3259K028K400J0122J6387B4758g896
10411A7412N512b8063l2865a5963q332L102E987D34K6010A2983J9656A4590P194
10424B1784K1069D202d7939P101J1983p391a5711B3780J2234j1276o941k881P126
10437B2042c552j3261n6555J5613a6923n142k5499K2739Q898A4720J045J1660
10449B7425G072L622K467a2933j4510J1636j0398j3741A150J9635o414K3113A4749
10463A9268K286a9721o502J2624B1387o006b3394g517A8852J4610j0964l917G347
10477A4132j157b8337I859L274n583b9338j2696B3840J2623B265g728o502C1923
10491B6968a7784A1331K7564b504p006c982A5956P622F867m65k135d114a174n743
10505f917r555C793b4922k9171a4041A6546K0002j2292F350F77J8158J2314C805
10519g134j3889L968l9185b3960H929J2107C414L512f395E602j740b4466j7808
10532d2274J0555E04a0115k2856A3987R411J6456j1048n496o266E322b7204k0336
10545d7540q589K876J738b3284A1132L1278I489K4552J8229j1515j2055E440f2782
10559b6685D316d786l187G588L1302l698A6113K0158K2594c222l6410J1898j9392
10572d7126J7817L692k4489e743B2507K0019K933K1532K255B8989b1529j3791
10584c5320k2444J0874P828R697K546E127h206B3702J5295L256A3730a2393N598
10597f795c345k1461M364l6504j4324a6867A2442N7K2528A2743K6332A6285E628
10611g755k2067k0964R398j41a6967d888M44I730k258K855L4223p045F866J7998
10625B4864E784b5415a1756j1937c01C304a1109m715D064K1052J3386O313B543
10639A5434a1157g01j83I239d267p538e063C4114N54n83m287h242C0531r817a5913
10655f330l2837a6309r631B528J4956a3291B1857K339b1593f051D981j589e98
10669i923J504j109o408A8208b027l7877a6955j5030J3953F313K7345b2756A1319
10683a6564P391A5410f595k3465o610i617B8964g330j637D087a2523b316m313
10696f629A0803J9423E254c8198n782a4824m262L729j3293H588J6988k041J0697
10709C4232l548J094q30A0969c4723d210C6987a5693L391j42e388G531i610D1311
10724C8612A4925j409b7347b827C4998d0414j4617C839M3941B0273E36f306C5615
10738A8923a3631M262j1620F875c0344l0580a0882E74b1726n980J1106C6376L9704
10751G6080B2678H489K6114R361g150n6325K9335A1188g045n8739L1423C859N2298
10764E6157c323j2320A7241J4074a1721o4118c4346A6456b831q0157K0589B1158
10777F0770A3408O254L5571J4211A0046e9397b9178B3432c1378o5296M4665D0805
10790E6969F051c545E3063L8389B9278c9411A6358N5205A0069h7556L3065E6115
10803F8098g693k0520D6059J7967k7248g2322b0384E6456a0748q0756d1018F0688
10816G8019b9765l1570B9967N7374C8171h2606c1795G8685l7455i4876L7610E0638
10829H6497d4874k9072C8707M7343G042h7031c3232F6209B0871h9106K2686G8713
10842I9927e0204l7525B3217O2903b053j13963M1804E6224j6048e5878k8370F8449
10855I6487d5971p0704C6377R1166C3103a25401c2890I3959D3286g7137k5435
10866a02572F0866M4539b8594o4587B0072J13577B2018a20385N5467G7533l5495
10877D2038h3463j0534F9914O4117a0265r8053E9566R6182C4800a25964M5153
10888h0811A16374m1621a14241j4993E1509L5783c6749o1342B9627J19861C7720
10900a22865e1170A00069D8319a28959j8193E4482O7136h704r4191D9407J21369
10911A70776C8777a26532O1633H8022C9928a20448n1276B8685O3574c3343q0573
10922a13916C0119J34510C9494a14445d4767A30693D8806a43045k6581B3765Q9275
10933A13040b1630j32087D11J48699D7475a00731M6397A08547k4169a25032m171
10944a29203F1024P3084c0561j07280g934A61918D8199i9357H49J27859j8329
10955A10379a01130k9091E5684L6042c5168j06910b6023A49545D6160a21708c2390
10967A53247m5860f6373k6325G5641M0666f9474j07275d3605A12334n4306a39258
10979e1253A60869j9934e4775l6053E7607O2537e0005j37357c3442H0397C3213
10991a09384M7409A35922k753d0947m2473F7877M4875c7833j35624f2400E8838
11003a2193j36862P2763H9510L1871a6119r3891E6360P3008c7972j02638b3597
11015A08257A8322h7712K2991I9188J4087a7212q8878B3028J10185a2099r5153
11026a07252c0095F7756B6420i6381L7712A00254M031c4602l8654F2704N4265
11037A16969E311i9384a6560I5545B9278h9665J3790F3332K7735g0806j3121A6780
11050H1627A2729i5009d315A01810C9111d8668g795G3596Q37e3580l0274D1636
11063G7862f52r7189b7425F3316k270f9646L2384C7982L7499e1912n2348C302
11076G5233b9513m3114D662O5392j325c1201o595C1145J4161e8762l0073c4540
11089F1447a5153r4506c8328G6264l6541a3360N074E1971J2489A731c0980G034
11102F3181a9146j03177b1251G4909B5005c8808f368D4194K1386B0734d4194a0219
11115B6435b1248m3770r333D9502j8252d7580A6972L1564M0605B2774a2514B6122
11128E9428a2672p6640L0519G880L546c9849g99G5916L541B3443n257q502N111
11141A4795a2392m4769a8419C332j98c1935o554D0306O815C194f172B5136j1772
11154A3364a5101l6164J1177a7295L778l3511P110C298M6022D213j240J0562n476
11167H059J0827c0642g237K358A1262b3794e681h16A4998D497b7444I506J4685
11180B4191H598P056a1083j7998d728D018i46A9525C315a5567F602L054J3108
11193B2764j0717l672b204m649A0480d88j5567F848c050m208O65D12J3645J0207
11207B4264p736J5963A4524J3792r905a3090A9360c779k3170H41K0611r429L99
11220A2422a1828j6886b581A134R971A29a2511A3052e390C652K9161b006j6812
11233a8818A0858b932p130j866p833j7257J3384B926O210a5076B2893C286J4120
11246A7406o362r64a9258g321A0091a3441C239J7287K1061K816j7681o478E944
11260b0087P293b39l7466j043J6508L304B7093J7226k1934P424j4124J3569C007
11274a231p872o1474J9449K4929O040A2154K8766m044G194M8512k4584C620a2862
11288b3435j4946J5707p967a1060A4392J8905J7150m260J493Q267r151j9465E526
11302c9878m1357K6435b0887i773j1113e73A4234J8486K0753A4599a1470G427
11315e445q81k1753o591a2507j1665a1181A5847o990K6623O165j3761H602c92
11329c7339o289j9474J2763J8710P740B5047K0189J8347r178q275j3994A4823
11342c196n9j9619k6336j1940K7540R713I925l572a636B9894%J2609A8490a4050
11357i847K89k3671J0888A9523O105J2847r418L988J5154j9897b625k6137b549
11371b1568l1515a3969E632L48J7464E050g612E5006k5888j0249b1057D045K899
11384F944c2092K682A059a780k1048h477m710E707J4533c9525J910h6B5276A0517
11399a6305A0836d011q623A3111n521a8656C480M170b9727a0892A5968k012c502
11413d166G790a6519R05A2754a3393F064a2398l153M170E5745B0213H458L345
11426A1803L0563j0028f630q234n752J164j7966J6676g127C2130L187H729l634
11439E095K1420J7313F489b206F006m90f76A4339M098p370Q120b5627B1917J7025
11453C8942A1918J3026l752A183b731l2073p669a628l1130Q470g348j1878B9609
11467A7267f505F269Q969E450J5844a3864r933k3396j0932J6654J9007b05B0582
11481a910B4577O468j2005I118a3986j4642i774j5759p840e159A713M771c251
11495A2965J8236j2187J6646j2672a7008q517N082k1857n545e887A719G88K0824
11508B1612J7689K3962k9932j0070a2507l9A7321h149j2845g938C013B35a138
11522B0903J4483j5725p118K4990E246J3988A012c9442r398c675p03B2809J2315
11535C5124j3271m695J4658e084j8436L17a678j2386l3631K0301e367k168l074
11548a0609I652a5010b031A1103K6397j0405A1866b1880M217k197A0703a01l6508
11561c6609c743A0448Q973j107C758a7186K358n024b121o181E876K4420c3033
11575b307I217c648A3335D081M762e463j969L187j480j1854A4314F872a5431F820
11590D287K8Q67b3624o150e218J901A3177l618N03J6531J6279A4424K0445a1254
11605c2627P233j1021l981e931C345J3571i07A3476K2126m146A2530N611i17k5707
11619b6624j3667k8810a1438b96j1654C538L7319j0019Q421a175D129i829l9119
11632d8948Q325J160J6853O678k3710a6700D0366J2405J7736A893b0124C0857
11645B559c8277R347k0453b4505l2366J7484A6518K2173J910A2408C077J7893
11657B0970p968c8754L373J6034e288k0887j334B0562L5452B7404A515K1352K6855
11670D9722J9804a5432k6478a0293A1165b9820k1818a6899B2939l308F32K9844
11682C0476N0545q396e463n7809B2602K2135d7225l3029a5705E364a7941r481
11694b7422h524H7706C5277e945k172A0097M0798d6619m1661b0699C1417a8121
11707e1198B059P9240k682b3206Q220F366M4916b1012p5842c6280C1913c5334
11720e4628b995E5016J8094c2727k573G8059k225f871r1713c0547E4356a3605
11733f9310b8089E6885j0032c0531j534E5014K6894a2309p0767a1128F3251B843
11746h3836c4481F2804j6739e5255l563G2649M0713e819q0271d469H1519C4935
11759a14268M9919C2529m702d8820j0124F2210L9675h142p6104A8216J09028C9225
11772g9110b9822E8732J9264e1392l3336E5798L0092a4773p6710e721A20311A1361
11785a29276e0059G5404j6801f3701j3467C9138L8620a8232q5259a312A04826
11797C2230a07951e3696I3951j9705e6996m5779b999H6315c2151q4477e2545I5143
11810C5913i1987L6850A12865M082h7439J9159F6250M8584a6447r5971d3522H6868
11823B3575a14719K9320A00055K2286b6052n4471F1982N6112a9007r6934d4218
11835H7013l9546i3534d1995I9557L4986c3096p8206F5552N8303c2883j08189
11846a41072c4561D6563A1062a11639L7175H7708L6764B531f7942D6501Q7112
11857A33613b8155j17364c6784E4966H816a13649K0139I4008J6012d2664o3616
11868a06280B4284R6041a3236j17326f1064I1697A3535i6242K7972H0157J2672
11879I2829f1244k3406F9474N6214g125j21208e9447H5472C9064a13065J5408
11890i7657G5850J1966e0210n6032C9634O4128a240q7385b6786A24969n3238i1937
11903i5190F0913J8599c8357q1989C4593Q6571A0270a03669b2090A00876m8487
11914E2389i8429j5033D9875M8819b9641m8377D6527P7849C727h1923a0092A35735
11927D5432f5170k3869C2430M9261b1879p7687F155J08896D3542h4215b7510G9614
11940A6920g7799K2751E6704L0209b533r5821A0349Q7257B3458h3714K6533D4156
11953C3960i2477K0173C6086K0558b7729l9071b0295H6709C1726f7999J6601E9803
11966C6582i7216L2786F8873L903a3504l5984B96O9277H342g7268L467A3336j710
11979A1626g6536R432C7726M0888a5327j2945C6023K0987j1927d8067J5210D8487
11992B3107f6157J7539B0507L6100b3073j4960C2550N0052C3367b4352L366A9841
12005A9792d6334r750a8522C0915b712j8532B8499N1020B9130b9255J1559D2447
12018B0020c9877m7461g078j4315j5533k1543C475O6941C0456I279J7065J3460
12030C9804H967b7368k6411a9147M264m4302J8002C804L3743j7547A021O977L8498
12043D6496j8829c3424n1247L3181b3716m7296c4326a2283A5213J0933K189J0135
12055C8470L4149l1498b3094m2424c2491a0304n2129n133c3355C94K3776J2676
12067C6846j0916L0043J939H907b3525b43B96a8822j3368H874J1913H428c911
12081D4715q087R757A5464c3346J6521i84m3662j557j483f309B8635K83K064K402
12095C3384F559P801n180l10e72A062d2472J0323A2336d545j4831j3668A1703
12109A743a9055C2154g954I175D253d081j4329c705C290L641O635F541j671e91
12124d715C189d3324J9014O731n494d483n392l1930J7779d673j5545A2205j870
12137A0335J0127A497J2350J9088D66a4259f106j2066b750A5487K350a589o798
12150h387A194J079J8744P332M549A3759J9953n99I011K6488A0105a713A6822
12164a7849M341n381O581N857H265b202A8863m333J0139K2737C944d0592K017
12177c8575J0746a3227j231q610a1452A7148K3560m012J484A2740k781a4693j1946
12190b6639j6484R663J0946o408c065B877M549L3782O026j9561N799i597j8109
12203b7706L73j1865J7815j5846o092d69A9624p9J43M199b2834h852l495F048
12218a5597k0200K089a4409D793J7132G435j536M3347B0338R325o125H767a1337
12232a5426A4981a0353L010A0704m35j036J4913C489a7980C052K7284A4707a2942
12246D436J8617l719b436A2598e838j6314b856A8937j769J7689a0760j0751P971
12259a3540l667j3109j2487K412a4632D17L3771A5525O67a544A9826F116M77R933
12273A6526c8618R265J795i014j5413d794h76D990O684J6237a5187j1639D934
12287f554k9204O567A6648m214n349e365n498I681i613j6986a0350a075j1755
12300a2830d667j0399C5382f178A957a5316B2981A0641L814l172f162B1741E367
12314G073O082J4139o510K623C21a0450D555a4627k2546N032a3573n422a473A3851
12329B9242J4080k1555a1391N247n173E334b2665k0954J9170L010B7910H515K9633
12342C8148F652J0033q98l609f28j7217P622m5967a8254j6130a4427N276B2019
12356B1493n205J4176p590p289c04k1377k0992M42J2599k363K605F106A430L068
12370D498J2032K0849l327p306b575j4933j587N906p138k3554A379R504J1203
12383B2086L3768k983j8439A1420O06Q871b9491J0028l4225l169b8078A3970K5488
12396C9458d314D8357q561j0393R073A8640I065d5419j002J1166l4487J5797b0005
12410A2103J8795J4153m524A9118N368A0664a5518k2702o235O37e294B03i87G701
12425B1687K7758A4675Q592a332k0412l793j5556J7281l255L175a0907p66B6386
12439D0954j1656o834a818j925k1370k2933J6614J3123K838q294B750a5399m910
12452b0309E900g790H655B269J3786J990n569n650c728k7879J2744D4585A0286
12466B4984r868k877M250k290k791b727H735O335a0351n808g049H024a6658f621
12481A0594n237L2808j314A6199G736i28j0528k9353b0188c886j5295n215A6150
12495A0613M562K0680c041n94q771H315H81P974a1146k5865a7928A0661G77J9162
12509A9939E721e032l174A8837a4030f157k8924J3407e110k7260f671C911a8224
12523a0769B273g233j6047A553P412L1776j6553r788d447G41J2454i971k8085
12536c8056a4682B466a2725A1731e190k246D086P341L440J0755n435a089n0343
12549e1432a0104B3612d700k5254F015B978M5758o262F73K7112A3009f613k5714
12562c2327K565A4414A639c4825a6106D0476l114F861M14q38O3467A2884b5664
12576C836L2243G243e9828J629A0497K728b042J001I416K1766A2881c0006J2039
12589a7967A5763a0611n3966R507B0459R326d3524j6029F513L1735A1872d7695
12602E243K0662b6105l3525O014g568b458k8545O097B3503M9022j8322C520J6833
12615B0353M3294C1677e0815J9102B3959J1719e1899q340a2814F9316A3839a0321
12628I205P2545B7976f1242J3446E2816j5687d2585O366B6034O6659B5428b6908
12641H111M9728B5410f2077R552C9191A8745f0284J665C1004L8791A3548c2750
12654C9P4828l7268d9768J6606C2715K3554e4484p348E1521K8881F393f5021J2222
12667e2799C4419j2111g4986k46B7418K4645c0729l1115A2837O3331c8088l7987
12679g6075a8209D4092j4060h0714J2870E9132R772c3953l3362D2556L4895a7021
12692a06039d5649E1550B0514h2299j544E0166M4061h152l6820G8466N9987B5929
12705a03376c4168F9807B3154a00440j3755G126Q8967e808o7751c400A08883C9908
12718h4741a8084I7192A7841a14814M8038C6656L9972b9762o0626C2627J19908
12729A52535C5872f5500b4835G7422j7664a18734K061H898L2507c8162o6568F735
12742A07843m6212e7477a2674A05442E0499a04673p922B1606J9651f9339q1685
12753a51024c1053I6080D3938f8275f851A18114m8716g5323M259A3193L7633e6273
12766a39501a4129A04259n1852e0447a0169A22406m6887f3313l490B0723L7302
12777E8025d6167j01684c2344I6299A6745f5942C276J49679o2423a8341k9170
12788d7511D5487J188f4942n1515f493I1375C1159f8029c3518A19890k2302c9668
12801f0547E5403J793c9856o1309b9549F0604B3991h6928c4824A11188j0104a7068
12814f5723F7765m989e2402n0971b7436C7861D590h5663l25I3166k4771d4415
12827g1815D3094K3920I05h3130h884C3608b4520o5485J6714E9575K2302d8125
12840g5392E4753M3839b5754m4788J1607E8413f163o3648h907D1135K8373b7613
12853g6107D0323O0102a075q1049a3085H2000C466g3315M421E2684N850d1565
12866f1286D3675K9077A3419f2567R497D2674q826b8367d012H7168l3811a6588
12879a8983C7219J2558b0880o2946a9856F9363A5151b2666j1672D4529J9904b7826
12892c3120B3897j0166c1599l3457L0317E1500A8672d3622e866E2301R375A226
12905d2178A021h440m9444m8505N1889B9744R18b5773D000L6680p333j1941b1997
12919E536K1463b6167o1041c0296A0633a8322l6092a3408E0050O54A0220a1942
12932A832K1524b1367m0781b775I282j596g680L525E6999k1228A6549e84j435
12945b019A8533C053c3594N66G797i737n4597a0109A7880K9682A5803j628K5022
12958C9197N00R079A9420c3209G323m94c3909a3052B0298O816a2694L043A4332
12972A0121d633j2043H418i97E608c7544J1216A8213D176a7571A6787Q0L5247
12985E2114B1157H060b0940k5647a6221k1882N69d662A0116b5373o06B4626o952
12998A7674e07j0311p654B677J6959B134a1742l648E940f840q792h61A2323i1
13013d216j4095E584R611C508g455i42B0756i455A227M276J2511k749i059K149
13027f910q445B5599K91C580J9597a949B390K811G53a58j6685I370f600B4235
13042C0798j4670F061L56J6492a524B0661m666a1768p705j6492a952k9864i258
13056E835h328A170J7015A102f940A5087a8857P178n920L215p623f820J282F152
13071a3828C9721A4073n669K8055D139a2284K83J887j9671k0764O607K0988J713
13084b1241C7941j6924l854N785K3752k1547p524L4063e859k3271J2630j1144
13096b7644M823a1080A2085l869K3160J5257k586j6372F569A709c4454p56j6355
13109e1565K2761k408a0177A6584J8648K4581L2859C8605c778I708a6974k838
13121a9812l127j6660j483J6871J212I524K6224K5855j9642j6668A727Q476b2112
13135d3879oj2641b3271d122k403B2126N437l360F254J0242d473j4288n1428b4418
13150b4231k5838K3980b90A1377J9824j1432O614I541K6858j2400d1821r556b773
13164d0002q78H281A136d058A7890I95K0316R34a303A406a0294L090B2979b1473
13179c106G501e096A5049n96K0370j4849q076m815m94b5287M104l8448b4109m684
13193b8793A4424f965l889B0345K7698b97k3893A5459K293g544a478F18b1429
13207g277J757j3253A6301J155j579a1230A3038J5127c633k1970J0056d055A5282
13221A9320A690d028A3654a3252e337r419B4167a6468j1145d318E894b5388J1192
13234a4196j34L529k980j054j1936D810J9737g471j6090J0189B3453K889j3115
13247A3227M95b2080h263L502j0392m594O135c544l580A2691M5716q818D629K8551
13261C3180g128n629F786k470e044A6176G381k114h108B2268I196p83a0615C8482
13276I106J0914o642b5540J0486n034l068E307L074O003p084P537M0471A8745
13290A6047n276c5120k860F401L58a5614b28k4389j890Q763f571C8527A7741b8511
13305B5988a5398O375n2j6091j0795K635l562b334B1971g798B6812r803b354o273
13319h627C580L942j390b9540L650j3389a4170B3403k553K0336A8806K3174j1833
13332C0147j3009G531a491l3850Q979O462c790l135J90A709K3146K5026B3032
13346B6906A1202e430k6950O264A4985i449A531J7531q743K0736j1919Q342o093
13359B1385J822a0729p814A3841b3260d899D007J4571M061g153C5382o436c956
13373a1101G978a4036A3073a040m8035J9102d392q375j1954E52a977j9832a0809
13387g052k981r07H149a3191l316E651k534a5421H671a725j8081Q374e40a27p066
13402g193B0084J080a7159E515b2874L324N111M368b797j7982F352K1870j1023
13415A7199a019b65k343B2770l575a1534J990l504K438r0r544h639B544O188K0968
13430B9700j0960M210J9307p934j6785H579M500a0588j3787i989a753n695B970
13444A3804O937L283m173G578J7811b907l9730J2085P89k3082p438a7035A314
13458E1554j2046a064A8408K1510A3719c6328k2861b4127k6812n60J5534F495
13471A1979J1468C55L5936L4264j8381d50n0233a0833j5534l0234J9142J8399
13483a9060a745A1461A973K3894N5832D0531E13d5037a4781a356m4554j162a4945
13497g620k58B071K8030M4176m205c454k824B8458G813c5219k0394a5400R33j2190
13511b6657O565C0795J7647K745I888h911E0092n712c9092j2161c133C5064G56
13525c4560h004E7380j3652b4177M281C1172M9137b9337m5709c5320A237c8590
13538g8256f912B4767J0316a6270G226M4477Q028b5696m1625a8686C7869c2585
13551h0958c6208B6895J7490h990j3879E3177J2415h751n1032b410D1563b1112
13564h7326M3313F4820l1149b9847a4573E1619J5725b8270n6047a5679E0613A4240
13577h9175d2254B7395K838a8654k7577D5159J7418A899c5759B6731M4908F271
13590f2516b7587H6650k9575a2619j2258E0810K3378i686o8092A061L9546j5394
13602B5213c9111n003H0667k1853d3364n094B5068L9543d2069m5830G797N8307
13614F6104F292i6953c0515H4902j348g3691M582C0798K8415C122g4144b5560
13627D9518b05p6352a3614A14704n1054c5425k7908D7409L3420a6937p7478b1141
13640D3945A2556i3819J3958H2317k7045e5743p192E4553M8458a3190n7946K8045
13652d3091E0036H608i2048L4735E7982J8007b3241j8751F8923N0946b709r4871
13664i7580b4945D3421A1274f4515p363C4640M9852d1542l39G8835N1319C9376
13677d8031A0314O9873F29a07003J9792A9523K4232b2582n1350D2990P4956e637
13690f3386b1710D5072j0648g7859J6511H193M3616d0341R003D7688M0801A8729
13703h3394a4402G3274A0679i9958J2305D3338J5851c1521k2642A3977P9908G982
13716g0703b844G7877A3511g9373L0804C9752K8834c4974j7915F794O1745h339
13729i4527c7109D8925A4886g5335b9851C9500L6306b2225k6462B2883O8246A0428
13742d3084a890F2589A6174d5269Q277E1583K3161g105n6416b2080I0692F912
13755g6517d694C1601A5283b9682J3707G7351j1451b8023n4049a375E5521A1028
13768i5156c3768F6981A1499e3538J7604E6969k5825c3808j5344A2629N8499E078
13781f8045J064A6551D724c2184i606D5343J8972A0285b1894B266N1076B943f2068
13795d4324B2183o587g0408K464A3117J2743j2364b4461D0038N1483D3961b3116
13808c0313a4750O042p8344J4878H554B380a5323O147B7759L7665l0781b0724
13821b600B8142o829d3752l7411c7242A0777e193q671C8760K2578k3934q444C658
13835B8726q575f1776q536b9747A0084b4623j3155A4647K1924J574A8223L330
13847B1553J5243A1925b5201q081I36a5050l401j3049g619B0840d040k644D0147
13861C2393o99a2811m2707b3565C829a9383j6047d524A2564J8555G475a257B0954
13875B8197f964m030A150L675e4189j5436K7095C323J3957G564R082L0313j1433
13888C5526I581B488a7289A1737g521m0047A1155a356B4351A1239j666J4124A0234
13902B4162A0904J3504l001a6602j2172L384a111j4029O418B6012q018J6601L0072
13915F4667k5569n981A906c1158k4954J9762c085k430a781B0818l73a9126B1764
13929A5207d839I337K990b1426j110A643a2784n562A5298n301k420N853j959D582
13944c753j7389K123r383J0249E436i861q438B8903A912b318E349e6462a9231
13958d474I495e6G264i803F12R068A63J1965b5781N141N645r307n32A3155h218
13974D849O706L549L3200j4059L728A0466g294k804j8776a3540B4116A0944i88
13988A3545C305J2873J8447e580A6930E281b51E838d247j910G906a5949c563C7553
14003B0697R32j572r022R465G268N46a3273l5622b1228h008j5202F222L748K2069
14017C2039e45C0532A4650J2191H494h51k1276k0027O777a7370j4134J4436B188
14031G475l109R297J7992a968j8582o583k2424a4779b867k2457O92b893C1778
14045A8051o846D899K9930c359F858J2871d178A1732a7292o428G113J4164k249
14058A9028k824K9032m189j8637A028M788B604C16L589a1589p116B7318A636g052
14073a5594n223b059j1495F562K2323a5615C68e354E37K315Q081b3072L276F147
14088A2246i532A9283n330A673c606n00A0326c5353a0186r228P31c363E79a6500
14103B6841q235r037g393B545K1510c294k5202l078n418I046R934L220a3272I077
14118b7809P544e888l569a685l0360i879I603a2914G619J254b4184A6992k621
14131A4371K5364A6957D144J5725F91b6217B858b3337N434A3808a0171J368H650
14145b4765A9390D480a0726C0007j4857Q267J3256F662a6986Ca1404A8272D76
14159a4463A7825F527J9757J330B476J5157i869j5075a0284l483c945l2687J2609
14172b4023e27C4591q869K8110j3767M523j7666E780a6848k9730r658l507b9766
14186c6496g693B6619R952N2817D3299A7158A260a2533G578a9780m476m2986J4985
14199e2257b0123O337d824D0281o534J000j1104G751c1149N496k403k9251d888
14213d240A2997o83N495R165J7912K617k2371G475j418a5748j2057R07M676M391
14227a7831j251g53H450K5306p426K7955k5585A0188a3410a172l2007e850j644
14240g494j5501a1317B3501q114J6949j4046a0799a838a49A1594b1227k5443a5496
14254e0228b2567B440K37J1283J2609r866J297P415F615a0956m4108J7626J7380
14267b0058j3580E10K1183p213M485p016C192a814I303b0827m728m632M506A780
14282A8376L857A0281M215O19a0415B8651n485a4329j9728M692Q113l176d046
14296A0578N907E816K9421j4819B671J3616F643a266A2127a64G825N494b150j4481
14310a6631q59f00g7r241A17K389d021A0443l172a4622B531J4495l13A837J6457
14325A8294D523a4106K471K070A726j64b85p476j3553E330a8907G806c495l666
14339g161j0996L034D716L612g769o800H237b2394H293N655f357B1663r199g078
14354c3183O669J0927j7o37l481R461I90J2083B997a362I893a985j4895B5590
14369A6784C733d2803Q892a0442F405j228K4239r50J8008o280a623l079A5647
14383b3250j5417j2644i217F202A554P457N8440o800E954N131J3812J935e248
14397d2192j4909B46b8093L976N114A0898M4094k7267n219J2602Q89b4288l2946
14410e7234J3563A5571n381a4346M637B0004L5562j3830E951e600A0469h091m7570
14423e5661J6234A1599a5223m9520K4688I550L9184j7979i471A7920K8289B0217
14436c0483L286h651C902d9554j6681D261L7445n689b3610J0263A7322K779e6513
14450i544B1246m582c9308J59C7034K4438e713j5868A2552M8460m232b7159K320
14463b4839B8838j1519d6155r194B8488K4527A203d4349c35E6904j9823d4281
14476b6275E8460j7172c1819m651B5998R478D394g8845L8397D9439o950e3863
14489d2517C8239J3221e1631P376B5549J9128A2132c5372B681M9115k3085f7774
14502g3022B1008J7381c4704j7522B8882L2538d093m6335P083C6220g34o7893
14514f8627L155A3993M8843c4631o942E9171J7200A4175d5261A2477M2962G519
14527a15536M419A4541J6864h496l1004C4610P2015m6277b1203B6614J7286i60
14540g4887J9500A1723M0735c9345k1013F7895L4945n1404d0996a94H6150C3929
14553g3067j2920b609A4653e3430l4974B8229O5461l7651c8638B3976P1738C6124
14566g9399K4592B2315O462g1591k3318a486I3444A4143e9133b8800F9427k818
14578F6609c4371j1867A4403K0109c3082o3100G370P4424e505o4855A2898P5638
14590H8536m3509c6386k6738C9410L38e2700o8726c0203C9318A1064f7923a4637
14603G1199m824B923a4544D5593K4756c6457o1928a0173C7400f343n9902b4345
14616I6754l2166c7390J912C4951K0896b0548n8471b2828E0387A826f0782c248
14629G1554j1328b4307O196D6316j8465c4661m0985c2914D2147d112n9223c1105
14642G2831m211a3181j2237C8117O856a7418k3882b0038B7692A3681c7304a8372
14655F8524j6646b1365k1618D3266J0461c2949l7559h849C8099j0125d7583J5624
14667c1959D0605J5013b0994k7600B6758M2880i513o8829b4945E0798b030m4470
14679d6500h623C7858j158b0655j8660B4904M5348a8100l1863G697P2009C6538
14692b9803F437K3499R318c934k5604A5840K9362c3837k6576b6425F1331F296
14705e3219K5426D2149K897A1985a1692A6962K0585a2434j6109h652C8783j7587
14717B1196a3808J761D6805N069e066p338C7647p418a9497l9036J9689b551j6981
14730a9532m8076c3729B9609K5608q850D895J4070K1540h458j7358N430R589j4587
14743b5384m4016L1643F056N967l188h081A1193K6066A0963c2709k826i780k0994
14756c0774j7619J748d697B9319J6454A2344K4988J7733c4j7482M310b65m2544
14769d2809K191J8727A5563k392m241C574d591C8033j2804f581D60L059R069d6021
14784E23b5027D615a6244O627B9184j3053k054b2764a1069K304A7214a1878B8965
14798I301a0727G177k576N681l247A774Q181a0552H799C069a1842B139i196q823
14812a8019k1772O625G302J9232C780L293f213B369K7803A3416a3226c186j1895
14825a5081f409h88A58c0184p851a8085G44L1613r864A1016a1480j4123e221j1018
14839a6239l6D020b473A778a059A1579q14m83C941N286l189J284d472n414C717
14855a1549j0250K509a554B2923c23B248J4560n901j933J9508a1071b239C870
14869i403B6912i48p433B755a3660f6D248K3093J3521r810J826A2449n45a4872
14884b3954k1186a2340E949i611A0201L1451j7880b237I324a780j3613M428k182
14897a3147j1575r483k5205J3719K0396A0305J6297D732J3376J6049J111F037
14910g51k3650r073J1756M285j6027J0193R114D374K630K3479j3464p653N772
14923A5138h321A1998h061J482k1656j1876a3915q87P225B9938K6518k2204J1125
14936D5377B344b788r334k252j7824j9354J2514B310a6914B3023J9715G333K9158
14949C6491K5927j4798j8287A2743b7919l264J4278L554b88q864A0519L2330l548
14962C9301M169j683i11k6313k792L525k82O374f608N53F884J0356D044L3044
14976C7088n872H623b2665L881j4424o038K120k101J3593N452A6191M842m299
14989A6734J0373A0097a7508j44l851M076j7062b198j448F311K0897A3362N207
15002A8569M788c759r559A709a6839m552r769b342A0409a0722H593J378J4092
15015B4063k378j912a1024F76K4073A0016b7774J3875B229B21K7412F327a6712
15029A9891i103h7B5707m541a6166a515A4250j739a3047m557I69a8628G825K70
15043H095e082A5644a1549j3038J0843O871o093m347d467F123b815j1388A9129
15057b5520h138A3618g344j6065I472A773J3099K2366b4676Q826D393i776H8e496
15072f929j3652j2656a0619H055b7243j398A8826J1406m088k977O052a7193n427
15085b2620C197b4734n658h372C448a9769A6525N665P106A2839n134M409a4891
15099g69k3985J056d353B923c021A858M9123O927j3531q154A7917f919A645c3121
15114e0745b3773e721m833A0642Q503O380I604L2264o804m409j2492b8691d864
15128b2260j6638a6820j896O014A3322L937l628J0282C897J7155a3677k4512l025
15141d1214r13a5072J877L381K48J186F778J7560q654O603E997h698j9112K136
15155b5674m344j2600J1751P386B359J0633K3616K562A1245J0437H505b2266k538
15168b4804Q783P109c897q762b019C6065A0163m348P27Q940a403p178G071a1001
15183c2770j208B10a249B8668J8165i97B8517r865J2156H811f676J754j6142g944
15198a3867B5379A1281M146a5225j7232d138A5090h969n829M30d373B300J0353
15211A2653d019M61m413A4038b0117i61F328a6824e449j4834j688h58A3761d528
15226A0714i726C351c0312J1397f712r344r899g729J064A1807L0797l502A8317
15240b5812O573b963j1918p339D188c6001J6816H940J1291A323L8318j6774O658
15253B9525o548B966c2862J232a4937r961a0340k366B5142R126j435j4669B002
15267A2403m26c702j5139k0090g071j0811p321A0016C833K8942o50N443K6940
15280F4508C1689B92b8189j3233J4527m321k705N142A0665k128P912R02J4975
15293C2326R584b5223B776J4032a7626k0126M126J835F97d2670b0949B4766J8579
15306D3345J6070a387A2692J3896h874l1566k0391J6786Q289J7767d576C3927
15319C6977A4183D075l96K6737A4703d9064j1605b9498J3334k2726J8623a162
15332D6119M617B385J5025k964J8028a6725k0638a3148A4862a5005O372K888E4883
15346E9280a1585L675C1715j630a9623k2909a6966C7664a0946l3569a7556C1816
15359C5057b3n493C6629P015b9333r417a3955D2531b7124l6179b0374C3768m789
15372B8979b6682j8371B196K6120b9832l0597B777L4545e53p1148a1815C6661
15385B4354b0193r160B4652L3747h180k6345A1256M1437e75r3247d6580B8245
15398B1243c5604J1424B2064p449d957k8728f875E2961a2911l1317a7317D5404
15411C7223c7225m499C7060J9344a1022k5484a868C6903A512d0667O177E0057
15424D3159b5817n140D1402J4579g912l7491i770A6361i563o2401K4271D4578
15437E4507f944l0090B5132L5243g046o7525c5489B9132a9476l4323K2477D6021
15450D2710c3657E886N7812M0115E469g6814a0723B6952c2337n3890L1359C7254
15463C8025a8695j0950G1380M816a3925o1652L5623E8523I254h6986L4276C1517
15476D0468i599k6614G0598J6855A8671f5111a8196C5841a109q4993J3168A2472
15489C1093a5551j1730E2085L0726D369d7860A7278K4159A6011f8005K353a4258
15502B9096f3561J5563B9335L2974B20b2662A7642N1174A8769d3061j6942A567
15515E8850c1853j6406C6444K6263F364d2106b37F2930F242e3049J1248A5280
15528C5079b1449p6372b5018E3850k4267c7319A1460N1733B6186f7089K4228C1550
15541B5235e3816q352H495N2542I742d9053a0795E3532k3024e4988J7230C4832
15554C2307c0312m297a1349C4687A4329c3845I807M6699B2706c7882J7295D451
15567C3799d8992n578A1964K4439e815l7427J5302I218C842a8779A056K3739K7909
15580E2704I587C1L3645J8798e772l6896a0460C1956A1412d6393J6549C8234K342
15593D0576a4380q320A5269O0380B6459e5952K4993C5233A6024c9021a6983C0574
15606D1390d024G204K6713J2543a3462m8935O340B8288h844m3595n355I095J4402
15619B3497a1736E506L7309L154A1908b3051p12A3536e132m6881J4316d015A0887
15633b0540n491B9510Q280A4754C590j28J4557M068c7178l246e211B1378b0951
15647b0842O521B1013L648G570J8849L063p719a5394j8525e917N29k9648j0100
15660d5136i170B1509n459j561K3538J0271q477C122J1b3387I782b4718r551d835
15675b3678A0692a3324C5677J9061j6948b416j2085o000G393c0743l5727b4381
15688e473q121B0801p762J4655A0474h789C1868G859c5205j3519j589c33C035
15702a3018C606P162J4662j2626R878A533R879a0776C139c2336I89a2317b517
15716c42F185M667g056b218E897f081j5854K347j4366a0727K746F939a5112K078
15730a3034A5785J1135A12K5013q719B906c24j5264j766C093b8773J2037A0830
15744A0841k315K749J0852L303B005M711a3910n170A4376k145M117e225b594B7287
15759D213J4045B879a461o46a12j7130K199j1215q296C556K6015F876E11L0184
15773C0695a927n066E115d805l4915a6843A601a9296P020C0287c607r5A068J1879
15787A2947a3198M431m172p918m14H566J2256b3615B1212M895c772C0652A2110
15801b2582A6684c5760R444l2882a5226B0148J6048n912L335j3871B944J1194
15813A4138j34b7460l751O676k230F466K3522K182F157J6756J7082j0242q089
15826B1664P228c8972i971j8031j7420Q241M385D204J0306K8515J7999q940A6175
15840B9586D860a7419l305k0591a4721j1091R029b721m598P49A6322J6800A5015
15854C098N688l052r77b1288k4795R493a7533c22n571B3395M886M562j1853G346
15869c206r476K523m7575J9635o27P5k979B028J9102m72n859n346R902E580a0075
15885b6477k7873K1366a4928A1488k804b784B1153A0018J3918N926I837i624k3470
15898c3094c269n871B0851c446j5360A1837J9604k677J1095I581D776c298B1248
15912a0973J832j9729h961j0783N747D612J174K2657D594b111l879j986a238l430
15926d668a568k301J840n140B4026j0933a3534L628c145B4478c880N2A7034c4836
15941b1857a0365a853A0774j607d631D91a2677B8981f901L446C773b017j7133
15954a9150g303l056j6771a1485k3802R650a0544L564A1869D420J3808m94j804
15967A5930N063M41b963A481a4151b158D866b87o787J583C03J2290M497Q94J5639
15982C3623j4374h668A0302b984k1006J1035j7081d218j6346A9277L10a2706B2704
15996B7423I956D625J0292o314c3674r470J8073M8P704o124A39L3595K962J0580
16010D7276A3095K954A398a8398l1225j1729J5527e125J350q837O010B2152R744
16023C1896J3045A9818G621b5609j5924j0018P880J5149r68o377A979M4988j8294
16036B8673K6196q207k3230F868b9682q866Q930l679N410o926B107K4397M704
16049C1208K0972O667k3544p667C962h589j2930A0506a805k2216R924B9162N689
16062C4851D679d401E03O138J3639e278l2165K682a1126M372A0007J5004J5083
16075D0094F757N640J6009h909A2039m195a9167g324k806j880M03G014a0588n82
16089a1170C560R955l764C089J5321A686b6790M401N899B3761f943A8175m396
16102A3779a0755G673J59b433j3073o487k0077i645j9413b207j416o005j0390
16115b0018I68R446C517H85a8888b67B238M32p21M156a149A8111a08A341K2536
16130B3877A548J1693a0020p549I451D79A96J6377K277F149j012d075A3242J2048
16144B5290g642A0458l503k367g50j1325J939d05B2223L619J7670A4739m780a962
16159a6983m825k37m195C123K295K4759K780l052j0133L252l189a2891j8452i715
16174b5616j1804j876j778J3418B4308I368D186R310J9342G552a953A1871a4051
16188d1935j1671K5996c920A391J2866a0969B3050R787j4136G383N808E11a1928
16202f140D569b731r200o512a244C3231L0124l37A8847l652K6639A458e7037J2680
16216d4357K1289n374k5998a3546M67B9044Q697F944J0020J2827N272i130I972
16230B1274c5345j6167j691D602K0867K0315C885K6315Q588J3103c6507J6375
16242b0132c680G110d2548J2304A3449K1199E76O818a482D9296q536a0041L625
16255f416B4791d490m9376q966b1039B4759a9296k374e458C1706l64A14c3695
16269A3869N287a4720j7780a0451D3623a0305k379A6404K0755j5518b6705h821
16282E838Q671a1658k8356A8867K8477a9370j2897A4197L1290A8566b6070d885
16295A9901J2283a4239j6538F894L4128b187l6015a2169C0403j4083d7239K1732
16307b5507B2803K7656a1480j153B6889K728H220b7872H534J9933j748c1988m947
16320c6935C4513K8403b4069k1679G145L7685h981m4907a7713D9904a62p0131
16332g0293J9496G652K7821b2597k7300C3303K7873A2061c0635b90B2707b0004
16345f6375J8296b368B6311c9956k4815A1561N7119k8736a4878f408C5836m445
16357C1391b8147q984G979N902c9421j9707a791G2632k8132a7238B3163L1855
16369E5018B3463b5482k1611A3108o396e2352r776b8256G0800B8292b0685C1806
16382G6957j8716a8759J182A9665p79g2832j1249A3744J8431I192d3780A8290
16395G9660j9340f951l6519B9555j0090c3101k3343I635L6176a0458m3474F944
16408F1018m083a6506k6070c207D1022c5887k5364K6281A8426a5227k8605K1661
16420b2171D2808j5067e845k8797C7038k363a5864k9050D975L3576A1507f7206
16433a9103C9626r634b8413r38C8722K1616D381a1372C579J0168A738b1404e160
16447E4082r410c1675C731M1879J3068F148c2370f077B2311d28k5332j161A8024
16461C7306a8264j7495E1322J6344A9600c0944H49P54O413c9519P536C4477p375
16474B7102b7815q611E9825j2506a8049l2467a6911A4022F721d6353d283I138
16487B9736d899j7205C8559j110b1201j9349a099l166k2920k2307P254H360R232
16500A7592a9984f565D842M1696a9532n8789D802L870c79k5316i317B4427K3033
16513D7460H759H07J302K751a6922l1591g837G306a0081k7818A1338J3512K0343
16526D5193j0312b27D524K9915G24c4493N83A7916b1026l9702e929C0508J2531
16539D3039j1720i45B2088J0779e637l4115a2920A0850g097n4531a3015B8190
16552C2986j3097K792N638J2051q632a6735e303j3763r969l2612K3635c611I533
16566a0987a922B8017K6022B2152e150n200j895K338l4723M329P442a2501j2061
16579b4562a0790C4351P739j2137D069L1081e361k1857l7040K8347j716f661k010
16592h671r3C3978K1405l469A9749g004A4021I80c0419J4292j3336J663l980a638
16607C0698n764J1132A1540M594O385M292j1833b2947e123o870D878A582Q601
16620A0183J442O453K4671B0732A0254J0361m064a8455M056p085k4733A69M433
16633D602a3895A6209a8005A0112J2152R273F085B44J6430a4675b989q271J799
16646i461j1966Q998c014j806j2387j328j243i799d879B1196r623e801m870j0703
16660b1374K869b946A0718e670G523J6053B127J4329i029B906f615j2708M543
16673a4780k598j389C256K390a0377B3971j0573k929J4982j1037E173d593F964
16687A5118a9283o039J1829r431D38K2297M294D30c142j3650L646B708L398J1795
16701A7901F522L786D093L694a5578M443D752J0327D933J8305k273G176J0533
16714A7709a922p642r742j1190J0290K674j984P516M532m90B0111J6794A6775
16728B9210E665d791A0170g366n1646K6238J907J5358A9268q073J3658A1374l35
16741A1039J1520g490a062k9638n906a7459O680k753M423A6741N229J0025m19
16754C1576L99r616I488f940l5347P136m74J4073a0649B383J441L014K7894J8072
16768E2804n790A2070D784i534K966p334a144j7145k212H745J9951n591J5581
16781C8686A1982h853B6040R837a2231o148a265j5005m780c925B0934p506K9001
16794D2429o605G594K863a4826f72k4399k817J0081j3975J3615B1646F788C157
16808A0683P113D985J3113K227b694k3553j2597a9313q48f331A908p26J9836F186
16823h472A171J0321a2488k5952d773j5479d539C621J3378P355O061j0428C651
16837B020Q797B922c7723a1039e468A2662g39j4813E802K426K2716A2257g923
16851a0066k0368J670B112J6093o788J5732h047A6670N151n002e081q07l0934
16864c6822a5130m102b114O79A727J8926J947b967C1466j061d436m366L433l0006
16878c5375k190F954J322J6326m018p261J0212P909A4438c7340R790q588n439
16891d1577a2199q535b516j50L61B2141J5397H860o72l327a0871c791j8883k5969
16905d8643R625J4021K433a0396B5312J0436j2820P618m994j1767a3482M676j6358
16918b5164f640r702L813j3541G350K9130o279j0150N28K5351A0654J6861a1732
16932c0730k9535J106J8988a6909N362a08B7505M757J1894j0992H517a0662k0444
16945c1106O907A2463a5705l85e086B5849b66C7186j5287M115m724B247g443j2441
16959a9884n334J628p261P623N112j518B7125J7010o159I240C232A87b3415l344
16973b6759K3j8811j7754K0129e396C637J6677E641B144K2119A0317J6871a9132
16987i337K521j6896I914a532j5888e92q090B5388j165r448d289B345a2545N026
17001g519k175G82K2004A50c894l637j4236C057J4819L425q001b4618a1480L86
17015a1094H315b6694E447b6479N581A5909J120F023l85a5267B5258p419p202
17028A0637N175k789g970F226K956e59j3082I711Q65L636Q630h927o817A193K924
17043D117a3936g82k2162J396A5450m368c806j1034P245A6416c634A295O940e175
17058f759A6267d216k4281O711e174j3964m331A1003m103l188J0611P390F097
17072B3144j146b5467E464J7292b3488l968p259a1409A2581E176f577G078K6003
17085C3081J4587e3l6547a4008r278K7L208Q088I650m166K3465L2728k721j8632
17099D0324j5593a5028A31c794j6248k4783a7286L705e300I585J1386K9828m714
17112D6085k2457e213A1085f334R20m4698K0024c547q804A4K3816O304j4544a9421
17127a7062A0894F31b1963l1229a2328j386r806J436E621Q272L2741k3174r097
17140A4363K2585I777a7804j1538g653G157a0135j2679J0610F557L5611a923p217
17153i140I686M3103b3046g530A472J1555a2346P98j0485B5971F447g077L131
17166c946I421K7589e613k9376F488J0987d527m3532a2472A4965K1816A0073f44
17180C0783L43A564b6199C0254j734i296l0879d709B859K670d051k5248B3962
17194D8072A3299b0073h802D0004a6579m7096G837L1756q130b2068o15A7763J0862
17207B8625g826n0462b0419D0721a9052k2964F09O4331l0829b0690j9217A3582
17220B8151a1675l0370a097A9533N995b7149Q911E9143B2999c0040J2026B2204
17233D4654h427n9281K8844B302L876c1036i339C8514l044a5242j6759C9415L663
17246D3078C647e0006C947K0057d816l2770D94M4983r168a7343j6266D4079J7174
17259F1253D760d3690a1546A7279j217d4830a6221C0462J3621k0238B730M6720
17271D9450Q916b475k7387A0472P221a7198n2756p406B818f234l2722J2858D8544
17285G3209H754i332A7259J3628a6677n1881K914c427F75d7007b3461B3619J9178
17298D2797j946h512A7118K6227a2181n3883k2665a6121A044d3739j659C7588
17311F5142j1546k1171A3867K3525A1730d9887q450a5996q735j9177r062A6798
17324F3924C0890h430B7016K7146k7029c8333k768c515A7174e3658j756B9434
17337D7851A3937D947L7911J6860A4370c4230j0982H714J9814d4638k2578C071
17350E2353k1290b3714H352K8458A4242f720I65J1025K439d1058j9875b2997B0848
17364b3443j9612b675E5380k4774a6735E251J9543e91B358b5605N41D5689k1581
17377B4108c1474g125A7366C198a6919f708C9363D606a8153k0392a6338B3580
17390d247n3189a7549C1691l133a9336J651B5392L751a1237j8183A2207K2312
17402C4519G499d081j8325C1420j1333b2756o703a152H431a0436K221C5216J4182
17415D9398A0559e811j32B9898q355h871j0522j267c077J032j1282B7861J0406
17428C8267g596k4052b558C0314G309e2501o874b5008a0856p146Q179G809K0860
17441B8669J499E00e034K103F083d7542J1476D827A406c3170P020C554J7476J0425
17455C1455j3456K529L2413B5101a4628k3477f636l696k3385J341e063B0987j381
17468A9606O50r360J695j039d9563a2353k7229G034b3908k4239a7662A1568e287
17482A0912J1803I130J9986A4468b972A1754C788h333j1725k207A398c880G214
17496A8488K994q305P056A419R080G60J34b5982h591B0723a3905a345m676A0801
17511B6944J3294q529j2501F84b5513j778R858j0085f409j8285B009P821J2283
17524B2113G790K599f424C247b078N86j6177C29M147i364k546H713f588A2369
17539A1133f921q277D08Q33a8015i59k5993a2985A0963K2953j6834J1387G631
17553b223o716k239j036l392k5359D42L70a015A7929e165A6455k880D428J7358
17567B1786l633a0647j810N832A6308o815k193O366J7835o328I921e785k0339
17580b6124h277k873o959q789h83B713J3673L565d84g7D767j953K342Q418b9093
17596b6556d271J81p89A0573C414L625F71L797g95j5064j9657J7229k3485J5778
17610b5994E423J3712m346J0785F323L665J4302L7G671c6253l867J7207j5350
17623c8263J9033c16k3283C1978G580O233J2344Q059G421a4671j7976O377K162
17636b4108a0950p582h845r743E9880k4412M440R025D901a0400l296n817j0434
17649b9947p599a6747F07b1795A7175L0235M629k911J1551k9026A2175h924m105
17662a3029q314k4049k480K0547b578B9389l918j177K210o539m59G313a7770k7713
17676d5483J208R314a0629a969B804O630%M306K6604A9125o356c3373r415J4087
17690b8701o342P724N525a328C530P645m742J5474o955j546b3598K899N823K108
17704a2768o92D81b6964l362J2481e431A9054J293n967E244I87a6562A3104e66
17719b4577k001g594A0416J3424N486k409j0402b875A7410B175K0244h741j0384
17732a9125A4339e130j2135c512j0492J186B6869K5596A5503J6814d996j857j0432
17745a7285d333B831a0834A573R716a111A1331J6004e746E309K1292a0316j8795
17758b9111R377a118I651a7405C738a6468n983C719j36a2829C403P500b0585b289
17773b4754a1056P12I663b0902l123H942j621i848j7430a2020l810A0424Q243
17786A8667D087K5899A3511a5640n882a793l594j968n698J912G035C175O701Q21
17800A0697D138N202L423j228c501q067m854k909K549G644k244K8689o567N278
17814C2800O010I333a301B276a6481j4283P683P509l507f648A049M701O655J3241
17828B5646K2443j7159J0350A681b7345j2697f221k5482L763a1388c459C4163
17841B0639K825F184g581l568k758Q00L274j1620p494J1492B079a2124A4759R977
17855B4736r599J8981G327P370P579i720l4199J3103j0648a8263I330f357A9038
17869B2031O10Q290H890N076a0564A403a1484r799M933b385o236j020B5285h647
17884C7359j858F581a2406p017B8112C516g773A4796a5159H683L3681r219j2551
17897B0594o242f77H07J698J6164e443A1614g985A1451f273c20G740i290A8582
17912G132b2240A0566b5221E621k133b060A6095i990d538A6675k238b2123L08
17925b1815j1937J1744a0514A531a0652a277F977Q065o167M883o757a2470o75
17938a3145B959d751F495j40a0246e021A4212b656n12p214l555j1181L894f506
17953h603J022A3283E92L626K1783j2915L0872j5316p249g316q925j533g316n878
17967a3194j8825A9598b808A6844E733B125P463J1521j693k192a522A6430a0411
17981d0884C056b4596f121H189J6339L0362B6543I047A854a3712a672k9544n950
17994c7166M534a4741H565a1739e21B4036R817M572A5377J1822H829l717b1312
18008b6363n19a1622j9594M84B8206L0075j3097o110D614K090c0743Q537l6804
18021e9010J4917b711l3432i339k030B4852I876K4015m661K5707e415k5176P227
18034b3364h837k0020k7102J3108a0478D8099L628G499K2732K0980B1456a796
18047a6424A1183c984j8365N930A711K9891C951g164A8936K5227r095f082F742
18061a8009I788c2288m177J3588m381D065K2810n745J4610j7285d786N33A2570
18075G299c1955k3584b404D645b6633m366a3564B6231L698A399f578C4236A3913
18089a2869l8059a5572b283k3693h365I493L4426j2997a0694J396C7233A1285
18102b4743l1448a9728A4527b1854j1119F151L0846n715a42l716C8525j2484g533
18116a2485m520A6270E000d2580b540C2536j5570i949n98B0463J0081a4273k1929
18129c6202A8727K6355G770f99A063M0402j8230a4090d618A3443J5566i148j4841
18142b3989B0290J9359B016b1214A1432P831I406c7729a2318B3632K9278c0685
18155b6237C244M7534q646b322E170L0586j4245e3252j954C674K005d9843O780
18168d3063G270N7355A1405b1367L533A7773a512o188j2042P234B0536c9124j0475
18181d9599h771B1588g402j3106G426M7576B5750g434j0460a634B341a6269m2022
18194e8291E153L1918j4471c2015b67D5949o191A319e54B5006I536b6192k2454
18207d8646a4038B2712e998l8447B583N7818r459C238f033C1280N427e789j5809
18220b1598R031A4150a1628j9116f503C5369k079b4707f602D1003O639c4594k2241
18233e6835a1312b198j6240k8511J3611B5151N706B376a2788C4220Q749H978c0590
18247a2343C383g050j5770r86A4260R738c4387n201A2430J1044c298j7642l800
18260b4740B0737o352b7700f489C1766L181c1268H747R792R035b2563r604a2025
18274A0518F69c7315a811C5664j7438e748o484B6945J734e643l4520C282K9724
18287C3006n661a4730J231B2483q030b4003a0626E032J6349b0674k489B1763J4516
18300C6279E811b1416i927C5336P348f257j8660B2581F118r00e3631B900J9797
18313B2697p425b2141G846J1236R497a3462j7133A4368F031a1427j8844C403J9588
18326B2991h287k1600R66D827K4942q545b366k006A7522b1344j0956L422J0986
18339a7892j9864k1010b5553F538K0352O890I595k239L3307j4351a5266K013e737
18353b9289p673J5380A1278L136K2444A7295K4725l954A8410a0886o970g002k1986
18366b8988j6144b0705a379C5336j2363K905O124O820j2865C282b1766p37K165
18379b0338k5154R671j845J3670K025B995L4995J7464j2329B1340a1640c200M1
18392c159k5028J15M040a0719C389J4732K765R246C542J8525N721c327k5956l375
18406c2658o048K819m272M547g344A7391J5864N50J0686k1561j825E187a5580
18420b0223r653r867a3023k77A6194J973H085k344O643K9459j5387g659c719J374
18434b345B954b9874c213o691A4646K3503H544L664J7495o155A1415a7712r33
18447a8645J544j1126Q576a532q509A5082R016P013L138j2026p505k755P122j522
18461A7563h766n185j4847p7E083a834A6451a6020F278A309j52f115k124m202
18475a2441A747J7660i217p326B2166d480C041e74k1496i258K799A2841M52E107
18490e512j0317l48B551i673j3093o042B391N648d43a53G923F21J0949K1424j5092
18505A7902o129a630j9815L907F998a6604N402l363B0863k448L76L208l408A962
18520A0052k327B802a2777f278m244F003a2237E321L220d792F065Q409e202p645
18534a2847d187j5099g026k3399J4145J814H660A949M3162H820b850B044J4211
18547A6255J5250A0122k115a4906m745K742l105f794A167a2327D790K2093Q42
18560B7725G647Q906a2630l374p697K086J473j8233a0803L549F086j152K8838
18573C3772q941j035A0193a4680F697J494b198k8617L857G055a424B7315O940
18586C4255N820j8616M799A2581A39e449j5861l6876a9495A069a915G637K2154
18599B9791j4360A864N275M003a519m439o063k4589C203r22K5358c773A167J3859
18613A5026c315B2640K635b2687O873c758m857j3440J0705k1638d900B2149m303
18626A7846b6821H256K1227K71g257B0248I27g972A2442g681m663j2347Q796F169
18641a6904l511i376k2192N607a1154n754M242r958d953J495g10o1n841B874g07
18657f528j1637L764A9552o73Q57b374k083A3765J346c529k0678a60j5185c04
18672A320J2267F280h018G71J8685J511q049g674j0955O786j5823J1336r953R063
18686a7220j9553A4639k096J2103Q417A5380J5353A1347O31d154C095a1576j6946
18699b8522a2067a032B0196J2876r174m80H236a1958j1994e437j5575l1944R980
18712d2976Q085B393R897J1081J1021n832m827f124b119q966j7539l7180K5711
18725d0093a8355Q142J495K948A4826L5179n435A9570J0454d088j6113j6790J6751
18738b0240m084k723h908B4671n858K0891A0283m571K1957F515g960l3872J8866
18751b2966O105P401l169I150A890l83L4587J6995a2300A4357J7557b0643M496
18764a6147p093Q705l1661i506A412L494J4358K0543A7165K1735J230a0035h90
18778c154j0383j9153a6149P959j1736Q202C9742j1866l394J3892j3705k270F06
18792d0527j0685J5256P087k854e526A9693i642c904A1030K1318A874N782a3272
18806a4249c393k3565a0706O73q326E184M06K2376r456J1256d204p259j3976l123
18820b8562a1431j1860a0100A2888n7J0154Q116A0871N451k742A6b1730E619c000
18835a4700j7741F593h18m295q917e80A9588a821C8913c899A3977B134a1464e390
18850C971N702m75M038B695g227m775q214c437m667G614J0561C600J7132p174
18864A3558R523A0055b026l444B690K211f975h53G746O699E913L439J5199B701
18879a4274m922c59n889j8927R919L022D485N96Q968F467K4550A1091h72k0267
18893b1139A6762b701l5074P895Q297k688a581j0450L962A1678a309E210J1199
18906A6409O230a919k6487k749J2886o035h233A1242Q40K6063n459A2148m232
18919G916K8742j2993b2533k718Q312C383f304m506H284j841K1858A2737J5814
18932B8551J1193A4138n541b0299e588j018j4106k6561g376B1106r703K680F671
18946A6528M199a9517k5207K0044h386j90l1010a3982e003a233A4780Q407I211
18960d56j3330q291J759d72j8493l4884J7862g272B2987A0630a3438I004J229
18973A0233J4450D519a0750D961B319a2554c919C645J4119d2995K0339B0225E549
18987a3001j0422I204K3169i623j9809f97A3885K1617e049j6501A0074J3000B828
19001h817H096R421A115b1572R166B2759r735b0504M629D826J2393c945m6494
19014e0439A6967K1585A8378a4053B4707J5168A9532a132j9106O61G348e019l9803
19027d4822e30A5143a2637j334E988K8123k387b7303R90A2599J6445F20b4711
19041c4722d220I46b4335A2700K0073r475b3171L003C6741n311g914l6432J2179
19054c2167A2348d292m4300J8368C2627K911f995A3585J8150J0897e456l2462
19066c7918a4866o843A36f0811c0076C1352p655b8793f174E4313j3034A4557a9530
19080a0441A952f925l2155j0157K2459B5880A0619M446N5002n228A9578I380J611
19093A0991D103a3639m1296L796D89K0874K038a2479B9685K9816k8917F292J8813
19106B5105M881k693b5984l0368a0482D217c2046q336B0534K9217A6919C342M363
19119G705L9525b082n1720M875a2983N023j8144j8898F572K6623K762B852J7845
19132B0697K4147H592a9190l893G78f523o1887M907C488M824J5920A1083L095
19145A4178M7336j5036a0726j7365g81C6020b8707r408F278J8260a608A0395J90
19158A0585L2210j2911a467j1688f333A5548d2241j3034a3271C5142A2058B707
19171B9003K1432j750B0007a9829G379N288b8358m636g006B7685C875c8917f051
19185C0963I055b4124f348A4348p6b4369m96a061C2002A077b2631J945B2973I642
19200a7061L765e601p8o907j7246B297K5605e005k0114n06A5307j500b7560l267
19214c0827A6032Q128C323a625B3781K816p178c0838h519B8772g990k6670a3261
19228A0163A977d73m93A273M2253A0339C309J5245K1847A1516i024j4603b773
19242D2908g184J663A4235d694F732j964P762K8127A7819G519h195a268H321i889
19257i204R65A9844R391A653Q129L1785G909j953A342a3254F110b8930r361J7007
19271b1284d577A5577C991J1153o240K2349a2800A028J6240D284b3430j7296J2991
19284b7735a1577A1332J0843F542P410R779o068p096e787k329l5438k107a2607
19298H695d927A8043B337J0031K0552J3119j6807j3481n85b1983M618L263K164
19311a1938j8950e480F129J2789K020j471K5022j7178q654q885b6661a1675e267
19325a4353b665J191r822I422N860g723a110A4685a0595G311f26q161j7557o97
19339b7041E448g872G16P927m82K1705A2974E312j863N056a322l815j0946b162
19354i161j2659b32A4070b1380A0625M642j935j841f693k539j4163K273g464K889
19368d575o038j1743E59J770K3364c747D739a4424j0827O091C153j34O671a4003
19383e488J375B268L28a1129o948Q205G156b984A5527e938B793a1945j0702a16
19398B4826i619K291b279k0288P173b981G190J2118H548J6626P199m707A0977
19412a2467m459j430J267P786B3887M055j3258k692P944L109r861b5362a0225
19426h623k0956h864K603J810A6885E404L7678A5618K7039j8971p349a0257j1607
19439b1864j5629l745J9346J0372k5850B324K6474j1041K1917j0746D308h845
19452b583A32b1629i236l2880J4783A0774K4344O430p924A4597K8516F404d841
19466g498m280l0506hk8041J3759O555A1362k091L2709p799j0975Q362A1582g214
19481b7010a3290k6550J3722g459p718A4801N641J3556J1552j672p215j8017c6357
19495b0765l378n025a0980B0483c111B4171k6O202p864G051b9730d104k0944N705
19509a9343j7354j1767a1803n388A1253M541K231J1002j4296C04h437j2075m637
19522b5149f304l0988R654d77k923E287J9849F151N531J736m657J252b0905R926
19536a0979j3385j8324a0605d902j6892G914P18O692l245N601p222c4181g945
19550b9498Q202N275P369A0397d907K272A9456r557N91k471J6148r182Q02Q928
19564B4715a1361b679A62a6175g137A6652G500J0309E66i37j5282F034R075k448
19578A2661l157G4K033a3516D334O610c1799a1869a046H457k393k644f045j4886
19592b0931G117b018n465r660B392G18b0982G107l464b411k6521G437J1553C242
19607F208J7170r034o040O056d040l4553a7202n460J1214j0580a513m658o82E799
19622H467c414B3915g111A698c896n31L47l5489J9599D158K1031j2112N729J5220
19636C4026A0680M977h300j1408B592a8618D79J0554J9407l029J5032n561j3276
19649B3606a70B6019G050L139d727j7345k42O809L687p502A0913C249J1272D370
19664A6537a610j9225n602J2044j4827a692A1161b376A7702P184F081K955l829
19677E207b1005d245q913K356j3898a1809j2881M643F510R277G265M085K4515
19690C5865q467A843K807b7649k672F587b7865J535m775A3955A260J388O516i209
19705b2955A5041c3451J3509A1810C515c5553D225f614A3623C157j74J7079o928
19718A3134l622J0718h353R22A2469a2396k411L257C1902A2654m751l037J330
19731F196G93P173J3114j364C272K677Q25c686D170j457b6672O949e912n905a106
19747a0319k3216a2529F430O32d668G838J003f399J601j4760e43r745d872D474
19762i174B2372L736b770B684a0833q860g718j3554N970g200k4888O01J3618c01
19777A9757o858J2999k243f931A5940a3555K364o176j9656J70a131A3208j794
19790A1414J0004M262J6784A6314f606j810j8077L723M154n972d149A5316m219
19803A1097J1312I635J061K8582n302j6479I50b5518k4258b4255l969P096b819
19817e670C4072A0859J8178m057A0291K74b4985j0026J1195a1122l063k069n244
19830b1498h535C3665o286p140p8J4344A2269e810k1068J346k080J1728r931A2151
19845A0573J0286i054B5026J6598A1775a1880j3500a1970r531j9982O676J3013
19857b1794H467N720B507J8290K6925J3347B9459a7785L746j623l5280J6040h404
19871G654g67L80B9982L1911j7576F754h568D370A37b1525j5665J6547a675A2404
19886B099J8925Q681K6706A2772a5136F646E30c2184a5931m549c760j9467N817
19899a7410G522N3152j8936A0878j981J2746R973a0358l785O467o771f887j1958
19912a8845D852j926M181K020a969A6884M232a218n0320J3037B084a9307q020
19925b7327a2196A1149l269k251a6028D012J590g426k9592G313P374g300j6378
19938b3678c417a016G269b4039K588A1140K995d022n286A0661K1430r162h991
19952A435K4015R014A3293a2698B3900n904c683k9791c231E0251c304j3896h275
19966A4830J9529a575l1490f742A6432c3874r179h928A6361E870h759E550K7220
19979C2770N284F054c050F458R594c1330k4151a5529C4010A3548a1581j04D4721
19993E4944A1652a6100a467G144a0831k6806J6992b058j5679j6759H821J8598
20005B7419A0513J148a4305A9600j801A401e4012J4669A2087a1859k2139E548
20018E2059n777A0404E082j474J7850a4370l2354a4634H57b0783k0993a2458C4868
20032B7241a7870b950A8444K0094j2004d0934a0571A2122F68b8176P372c608F479
20046a4631f073B6131m040I788a1920n853C3314g783k1570P282C3166h37j7096
20059a7933n130C7878K607A6652i305C826K8601b1876j6881P009I42f249j441
20072g690l5432A7693J8260C871b1888B232K6838H839a7803j4105a812A8921a7796
20086a0656h14D356j599a2181B5047K5727c474j6574m999A6225p290a8549N707
20099a2842A2406K5981E948b5090c649D3487A2402a968p790A5058L65N96c4531
20113G881j934a6458j2553g468E158J8596a7919b838B3733J5000I828a9629D047
20127A9670a371m779p460L477l423k7205h347B2270Q045i010a952n024B5016i680
20142b3954d006n987d388k4005B812J4520J9942j0929D598B142J4637e3k8917
20155b8970J3295k0512J7839r753O185g559B4394a903n786B3008L2354A4432a7979
20169c7800i17k7898j6590J5602a4496A243J8093E084J5030K0774I296a4522O448
20182h074G153i911l0008J6120j446P349D64J6897J1424K6052o345A5739B573
20196a587r917j3983P045n539j1131f125A1722K8449K780N481j1748j7717G156
20210A4790b8884k500j4099P087J0248Q835B8295m21n282J2518A5401M702h694
20224c9825N869M844n504J5559c868A5927O487l586J5480q846O775r993F118c9083
20239g879k4997J0863j1601J4751a330A2785J4493J2818A9406a3141J388j4280
20251b6033j2087B7522d407j6468Q704L149A7434J2610j4921R561r918l038h632
20265a166m454l716j9965A050a8201D87K782D09L3427A4666a1353N109A1707L956
20279A5663c681j8219B22a5492f067B232b342k4641A4576E079R656A78K0879F563
20294e439A1406M859e961l523c320p987D264J6849g708F911c940k5111P49Q053
20308b0249h97A0038h929A3479a0619K540C1252a0157M640H071O068a6521A5074
20322A2954n531a1404a24m32B536M297b1066j0893j551J1945p762c675g62C142
20337B2353J8160A9920m520m878f414r943J645C466i942j052M001a150C679J7117
20351B0796A505J4266n972i208M235j3988j1530B881h190D915Q014J990N35K6036
20365D1490J572I860i491n443B371c4858i549l488f498D153Q620J2194o647A854
20380b3F480M910Q670a8795r376R663O368n805e188j665A7413K1149A8465e572
20395H812g900G805a5384k3275a4211j09C723J1878l030B847a0450A4348j612
20408A2736E941A686c008n2887a3609o734i230j2292R038A6199n35L358J4089
20421C3111n580b80G380k018f387j9560m611a3558A1049L317c681A4994j413m400
20435I181O260R210j0703B757e412B4044a1254j6420a518B322J2757K3297A6815
20449F213K923R816l21d401j4544O058m831A0709b517k2779C990g127G006a1140
20464B0810C182a0693L423k54J542H495J0847E752j429d031j0413e621k312A873
20479A975g671J85G536b461A0202a4664j0081m903J2871j2576a1739B064f530
20493a7155B9282m233E676j065a9358J091A0127E17i457j3345P840f856I781A804
20508B4549J3448j7034q172k592b6q613j1924j5532c279A5178c487C0673A288
20522A0299m593B562h575A7436g33l5308R716R00n897a5052E447Q099K2037m783
20536C0800N191J8124j7216D123a1590k5918J7416r91a0479k1724J5397A2366
20549B5747p405l943A932J9803C356a1107d059q815k1860J5919o178B503K342
20562D845L459N395J4739l770f637j3200K138L971l2707M685L797A1983Q597K1271
20576D1851j9240o195M35l969g63j4846n9M841j8843a1233j2101J0800D573L253
20590G826J1762o101J8282p289B947d378k0204K700j683h51C714J9931k321a355
20605A4697n28C936M825a8179g611j8567l056F161b5978O21A2933a975n895D2647
20620B4697k036G834g696l226k0052E136a2123J528J22N125E230a2091c33r089
20634i422A0511a686H500h132O90C164a8879K972e839A1915D487K9284p258C177
20649A328K769b1295R430j354q798r330F1M673a6243C278M436L0874A6891N593
20663B2484q188e856j899C939d12A1243P163a3606f510B1292G031a6881Q037o358
20677a5202D904M855i34j229E079L2214A502J0814d364A3844n925C372b8400a1245
20692a4021A746K2640J4534F755J3425d74o756A8264a6284K937j8884b410j8942
20705b1352b021o477C1059N700j6607I589K6106i196k82q91l7051b1134j93R206
20719a2121A2847J430R52D242J3743O67o500a0194M251r656o144e61j8883B174
20734B7646j1185p485Q627K1144q941a0689j2690k513R391j1465d973k0492b317
20748B3582J5814j9317R627p841B219O528R642r004c8290f14j7290f210D521a4923
20763d906A9502J9068n731a7663A3285Q219a3105o406R58G602J7552j0757j339
20776A3058K4637q120a583G890O949J8209a3451l8918a0762j2641N899m056q472
20789c0032B406K5830A0575r43D215J4914e456j3647j5570C550M690a6594n615
20802b2209i185B9298a975C449B06b81F509b3997K706G329k053K580a4138a965
20817A5135P088d994B208M2542k2326D898l93L074H78g066q264d002F1506a8966
20832d5401i97A8581n530a1521K430B8725L0616B8621c877A8144q181i264k1521
20845c0785J1777h824H763b3189c394A9327F264n79h277B273L5639G58c5098J0832
20859b4266i446I619a3209K182A1303L157K0368A171J6902k51a9334l2035R003
20872d2366E896h474m3980a5344B3212P988f981a456B3054N067G113g517l151
20885a0668b465r61m9551J3783A3204c986J719D054K5930J3961A1192d903F309
20899B8803j3115b2919l1389c672q11m212n592a993C0522M790E182J1648N038
20912B1868a4248j2271k9322a2672C248e0897a7005B3911K9410k30k0722A3470
20925D6232A7536b3298k6058R810e51l1982L695E335L1079K872F625J3879J2547
20938C3051E724a8624j2667i159k0749j1211j7680b7331B9095m446l660p015J8477
20951C2451A2815b2711k6476b1695R85j4015q554a1848B6233F651g622J581B1932
20965D1305D585d0997B4388A1541d1171l577J7011A5025J6282h480A0364J7415
20977B7779o939f254C55R960N936a4689j6597a3404d644A381b0353A088J8233
20990A9321K7961B3135J486p540J5888d204k9954J5137G111g680j2422A9294L1353
21003E0647j5749A5511C350O553D748A988b5188M510A2616m568a5534A2513Q68
21016A3381J433C291b6390f479d4q948j2588p07A5002b1600m681i253D1229A8160
21031B629a8500h233E001a2387o153k045F282J3132q214h270A1901d691j9743
21044b4434b270j3764J440j0870a1011B7362f601h8B0216p060L8574j5105a5794
21058c1086a013n769k2109p606q69H136n30O932Q164I355N898a6943g204C898
21073e696k6216L773f949A2871m828O171j387J2964n14H062l650Q641l736b6904
21088c4346n875J2972a1051I584K2906n643A2980C938J1064E478A386c1260J4368
21101a6892k131g298j494j8745J223A2486M24J1046n615l048j123a4101l574j1722
21115b9397j438m884a3850L250B4926o303o75J491b72l112A6449e154j6274A1
21130c542r705K61R33j926A8704F272k901K9708I786l512A371J700a2575k4693
21144c7268h322G413M651B752J219b607C7803j5344B456J5104b740q511I31Q369
21158I300J913m682e821A3612E953K7247l719j1474H116P250b5283R680C229e589
21173g87D717K2292a8049F53J5302n613E141e14A202O72J7763F068a9302r89P531
21188a2760c941B063f720B0213G048J0623J0921b967o520L915k666j43m94B667
21203I547j5a7672A5627J254G244g680F784J7937K318b432j2311k051N038m469
21217a6225o699O672L845D406M733R33J455J6378E462J8284O685i130A0476b0864
21232a5014B213h856E56O194h26A6572k324L2308k2499A0600E076d38j0715n104
21246a6257c236A771c966c19A4001J0434j0540M155N455G336L108b4060P347N20
21260a6193j4810J398b155H511C815L6087Q340A5317P782J1227F56a2302m072
21273a6374j6639p7Q078F762K082N362K5242n869P678o832a090k3456j0542N130
21287b9958j3140a8385j768C491J3191J7494J8539A6050K784J397g226j4879o627
21300b8732p040a1964l297L533J335A6638K6579B0887G730J7943f907J807o686
21313a1786K597k312r585N064F988O005L5523j440A9702N490L531E903a0875k7701
21327c8576J412h980b398l273A266J9326o486n279J578L1328A0197i755a191p905
21341i096r338Q489c742k0725f210I087q06J3513d531A3092a6037d773l8198a4662
21356b3275A2361K456F03nO950J1066n6k932d435j9588g676A4463g58C587c1194
21372a4355l36A630K4650A1110m174m31M088k231l426e179j1788F26K772L916
21386G314K2680d908D002A131a0149I861d0H639e858l297dI071m99K5284j4417
21401A9439M184a4465D150h482p435r514a1290K699o892B2771j0475J2907a713
21415a898I055o34c5811J3098Q485M054G680M191P876M451E436b124I381e915
21430A3893a5334m735l212q552a2658l932d799B431K2453A572K3792G843a1072
21444A719K44a1516j7466J1343D103E81i47j3566A7195B762J4125D794J0537c775
21459b185l953k6890a0943A887a7883B4426n803J0562Q679J5018j3020i878I077
21473c0651a3284Q73L23B039a1193B066P859J2998M964r235H47K6743a631j453
21487c084j7440j9473a3176l82A9513J5100L293A5399J273h698E951a7744j3940
21500c1684J1372j3618N294R971o464a667A9512a01I754J1362A534J1150a404
21514b8034j170a0636o234N113B909g758H279h07A4318o876J430k478b0158j485
21528b1643C44J4362g740I449a7841B3050B501h927B9601I338e33E311C34b4950
21543G125b3471P586E649a440r867A4015B69K7364r233p401a9228g02D574R90
21557E564O39a5872M665A1246e205G085b824j1522N65A297K4417r044F673L821
21571A0494f025E974q1K534k144b028j5538M918A1335K2217A28P511C257J1113
21585A4370m180a9526m866j523J639n279P318a074G51J8948i734I310M118J3774
21599B7202I930b0761c049k5516N297m723A0417b3170d997o436B0203K5328G796
21613B298J8304f095J027j3068j1426h523C671O611C437J01J5190K512a3130A7380
21628A1328a3874l269N119r747i800P2j2749I935M231L4535o597A4522R713l572
21642B0663f363j4626k1532J9150j7313a4458j696H491J1826p171N750Q274f149
21656g069j9532R069M076k2824J0970c918G375M273D511K6289k867A3021m00e641
21671g528l0609j61k470a4007B0769B569a5236H879J4661E990J5907b9023H538
21685H789b353l2170R111j0746A025a5418e22C0813q497l242H433J2926l107A89
21700b2861J643n505B1490b0350E365K7794A3543I22J6529n39c03r200k6586c602
21715b0242f773k2974gI560K6836f53A1524L9655k3585D462a5076E703c2771J0826
21729b1945Q593B952R798L816a0082L035A4211f822r584j6615a1761A5051B28
21743b9375J4031A991L515J0794h607A116K7423a3589j7975b428k6679C18h531
21757A1298J7384A2359k864a2429M687F136d3056K340a3015A6711p12p866b375
21771C9071A9178b85j5783L651c3k4462O50J1258a719j3487o025B8912J9494k2668
21785B5738A0971c262h22D844a7767p760q906A3543B983g178B1914M2545H998
21799I345g738I432O060c2600q07a624F039b4529k552H552L2032j0090L922A5520
21814A4951K4781a1015j9912p130i372k3329P590A270L1421M390e344Q88C4190
21828D4268j8231d7901h441A6363B246d2893J4056B1549P318A2937c120C8314
21841E0217j7338b1289j3156A672b9793l3838b8532D751c13k162A0007K1442R885
21854D1334A6719a0957j840a823j4914j4557n201G683h877j0580D540K4738R652
21867C8930j8740h781D989J7743E104b6256r689G257J3186C920R471J3461P872
21880C4724A1087a5721D161L4862F947g162k1390J3877A2460a9648o454i49B7980
21894A1925e691A5323L420l756b0885h153K807K669Q50l4432E416h307a647B258
21909a7879C247e26G222a2773B5186A07a5969j4061L377A1214a6355B455N992
21922H447R149k372B140h914A2233K9459a3873j1946O710E053r61b9805a1137
21936a018E724e757A563K6724k876j1573d097I02J0890E515a2033j846L72j0829
21950b4336A2501a0028A2439P45D843J1275d372A6902B50P857e727r85c131l2617
21964c5748J6358A0837J6677o642H905a0554B1577H64c795q561k873m699k0m380
21978b4328h650a338l299F440J5403K3632r292G56P962l011a6951j2936j6980
21991d6867a9399f755F361L253J5864J4670k02b1404D688a0462l3152N506J1718
22004b6390g769a180A259J1817N802J4865j249j729A1657M822C680b6984P709
22017a9275r225p240i204D840P411R834J0018o188p703K059m082a1540j1945a455
22032a5888L153j5061g494E530M839e5B6691H697K9727a8196K391E1a3664j2244
22046b5908n967h12B8867p463L327m295O821B557M698b4786f157j6521g530k9524
22060c7054g667L091k912C1892C909K3421d954B2117a810j2330A868b0456j3735
22073c4191D179J1683c444N76D882d492A3795F363b805j1403o09j3964m20J0949
22087a8252G277N644A089e855A7259i310J627F357a921A2673l153k886a5583a009
22102b146C579L526M574a363d35k978k4660J1414o412f493G759M43J0465j685
22116A6982C733d908J913A1633e892b570E61a309C8L548J2078a0330L243C542
22131B0709G627j298i386r588e948k4563A4551m713J463l864j849J7292I809a754
22146A401c5953c144j7879C910a4345m686G606b3459g684C3052A1042n518j241
22159D283i750J571j8051L362o30n385a3346c172F392P363B06K6900F135P996
22173A4131b7304A1158k127j704A420K717k4A164P835P635O552J8366j8659R186
22187C2079h578j8373P634l3171J6969J5455Q138a402A2735K5639j6646J559J3867
22200C7154A6197G535d132p323j5120C95a8053J715F305D45K5586B647N375Q597
22214A6619E296C24b1893r804Q904J0770j855G242j254M033J6184R898j2429a4227
22229b6665M844a598k7009l179k1175h684l41L460G174B005K641L383M466A272
22244a0214k548j4991a3462K589J173B546P481M295J723J716D090e799K213j804
22258e390G847a6938B605J418i245a549A0672L80K0172N04J1520F179j593a3338
22273b8273P726h423c045j7306O799C350c932A415a963j8040c789A3903A116N416
22287F532A576L590h96A874J1789E582J896a6926A3000i432l818C283b2396G210
22302a0515r028j0812a427r377C743h570j7776a2343q375B3792f273D639P285
22315A1924m202b4274A2864J730c5473a6458f728B794a615B0399I294b08A8730
22329D0889A9326J428o484b1139o265J327R318e722I258R430a540B4669J0855
22342C5524q980a982C031b8526k630R339m563e731j6521e26A2923K2428J8028
22355E3379A9430Q605I257j455g155j3922d326m8804a9672N311L675A5136J4746
22368B9882l529m888j0232k121E63a0567j9954P829K914A5398G72P234C632K3542
22382B7174Q762e277J095m1o197j7092J600j3987a3615j854e254c51j551A9783
22397B9028L557p673f43hl244k1209j0319A2013I76b906G120N072Q576l583N060
22412B2245r590J5138b3350D999a4171k241j4660R101A5595j209L286J2533j1066
22425A9139E258c298k7579Q837B365b0860i306C928i953F852K804K5708H880h094
22440a2727G367J9560G435j560b6112P357K175e414B4283b8074H765i538K030
22453g508j6594N159O534c431k713B1086B683J2082o110d656A2668h480C419a4225
22468f573j1008O403k912q789j234I507a3649k706d833a585F111k70I72O687a9187
22484A2260l09i287B3548C753f069A9959E705b0199N514L353j9174d841l126H325
22499E943J7987F843A175K3318D495j996d251H533a6734r276p73J1821a344D205
22514B9754I655J0377J135p064c0631O520a0488b694I156D357a4156A9661K898
22527B2559J7206j5545m910E56K075J3964a6278r909j4089m637J4694f193I653
22541A5419K0160l361M642j1309a4969a749k7519o475q24k2905b5246A9240C911
22555B0946l95k749F689O282d975A4993d2375p046J2883J360A1095A368N089M8917
22569E5374J059k4559k249B52a2948k2228J1458k2035J3393f578D422A693J8389
22582B0082j899q53G869M536c32p305l246L408K963a106o921l136A2852L5691
22596D8543j7330p532E536P0b3076D645b9301I956O583b4868J0199A6004R857
22609B5861F276c77l572B8879G823i854G881p86b7012o1p079a7014A4104C007
22624i839M420B4984e639j8882h073L944A6962a6630j4791G359K3781A3779a1157
22638a6063F823Q311A568K585f455a418l1051N355c042J58j4184f946p087I160
22653A2437b4525A469J2691M452D571c175A6683N617F556b0324J550L138h05k4745
22667b5550R881B7111P434I90J073J6570J5305C294a6366r712C3772A1089c1020
22681a1372r17A3671m155J2313q42R824c114l769e33D928b1404k6959J0484D753
22696B6944J448b1529C7376m66J467a9722n471A0778f433m3991M417D169i747
22710b7720g56I937R907J3876n722m754F958P669d1650Q529c682B300b2321k686
22724b5007E508K0523J0328B900g717B1269G109h170k3254G023j517c0855j5901
22737d6756i869C1831A4535B734J5917N050J3112a337k7076J3879O03j9410n062
22750c8403a5298B0179j848q370J1888N128m401i07o369n483C968a1251l5264
22763d6515h949A9256D642h723m416C5803o096A1935d155B31a4253j2474p321
22776c4048a2231e330A4677o422n32K9497A7560a2746D490J7470l436e328l5020
22789d0348a9434D094L600i156L081B8595m587j0447a239G138a0545l0615j269
22802d2429a7883A6033o737a1999A1716P807J1548b387q554D216J6134C047c513
22816b8211G263K0929a4764c01I238J0598G700a6347B0859N528a4711r928d891
22830A2097l089i340B32J7914J0975c2641J6239j1762J2204G534c4802c49B5493
22844A6543g698K690A2357c316k414k9304A760R931a7015r278h846C4374l206
22857C1168a66k5277a952A4666Q366I179a8484a84l1035Q50a2478k248A1344B641
22872B0719m660n484j996a7242L078G508a0856j7968a1108j5601B169J1535J779
22885A5483N524P002j3659o26i785B37a0800l7649b2766K612i491A3339B489J2653
22899A5142L8689k5721b795A5288p473a1030p069j7883i578j9775j6839a4581
22912A1718R385L817J5380m156F540J4496a1267j2118j1246i430k8564d822A4716
22926F507N921d337m412A8682J0775a5742J443q117O549j8007J4628A2995c228
22940a1922B780K6447p683E748A797i893j0564j0284N748N71g437a669p505A4818
22955A431J1453J8954E074R207K250c477J362I484c036j0015p646q809a2362A725
22970A0232J2685A750F52O757b40B518c113k5715O516G773J6513j0347P29G261
22985a101A1953m420K136a5793m779o484N824P806L348E450K7597b04B0398k427
22999A7971G122P887F728a007k2314c47B079L454J45a764C022a953E832O26r90
23014E468a8175d763G07b2446g039d6k2524E332h161m165D025J9860f035b705
23029a268F978K982a0111k915p416h131j3828d694p890o814Q652j0694E825A979
23044A7207J117E918h458L12j1248C856h340j0620P162j8277e838A1415a566A1093
23059B076J375J2997p609a0104j7076k199j5559c280k913A7852G465K9058k346
23072C4177k489p120G031a670k2840E226c5956a2975A385a2185B0642c061A9855
23086A6129n911Q770G591h960H336a5710j3238c785l862q052O596A1168K3279
23099C4447p776C397Q724i159k999e427l3823J3107J805J0827B88N332N465N217
23113A6302R478q164O983c307j5044M594j6453P825k1163a5131J002A5549P498
23126B3047j05J6459r720g840A0597P329d5943d598k1146b098n290A9917f999
23140a748A8841P377k160F593a5465P027m034H312i356k3653F216M008Q183K0814
23154C9221j5275n591E840b1526J0343N512J849A1063f612k772A4568a4720j0017
23167b4737E645M5a0236J1o653j424H000K1762I351b4593A0798K828a9212B5495
23182b0817h411K051b240B6998k709a7895p101I149f661k919C279i373J382j4666
23196b2657A1103J9744c797a212k8704C698d550k449c488a012l696B832a2024
23210a7175K551J332L658K777B131J9791N454c229E215J6342K636H378A078f125
23225h295G872c0720I02b0023E611Q601a4247f388A6718o466i844c281j6198O818
23239a2661N425K681A4839J129J6667p603j625q410a7527h232b516m6480L85M11
23253d8200J2664g685A5191J085m529J2381q034Q876l934a783l9615K378R039
23266b9981h824q380J945c64A0410K0969m878l244a5729E109b3547J0735j4342
23279b7154k121Q740p5G185A396J1971P579K2706j6989F501c497m472k2740J159
23293b9550n62P609N655E626K2791J485j714G802B357L4872H157i84l050j2271
23307a6305j6640J5047M535A6600c570A2277K9067j3241j3593J797L976b2699
23320B833b0775k427a0404A0517a701A5069M30K974J7489A7835e611r53l3p076
23334a3673m868a66k0730J0424j6993G867M797J2875A0969d072k785r952Q98e017
23349c1756K262a4401e148B6003n62C090L094K656f037j314b830k7698n246c827
23364b6745G241c483d08B048Q63r87K914c460C451P605a3356j061d844m12A7810
23380A7780q095C372h021a839j0305a376BQ642R106K776J0513A0361j856i6m391
23395d487L53r02D51R489M794J391G924J7165c767P18C556h399j0270j794L86
23410b0077r264i317D490K0008r59J4919j702j0876a112C663a6963c2k3264q4
23424b3380M788g553n01A1085l39g73F176B979N064B927d052k762j5460P512c553
23440I422C622P471J0749I054R152q831k709c748q911N885k2786a3624j820B1473
23455B6844f384C2325O39j4967J1589a0024K453C64a6891J332k0955P628J1789
23468a7097D466K254L2687J1663B5141D467d160n296q629c4m1728J5067A0512
23482E880A578e020A0434J0018a931A413d860A3618i296j3863g201j8004a425
23496g6F618P002J5247O066A2598N087h051k1835J0828L89A1185B309a2534g44
23511A5972b388n159m886G728A180a864l4309g593I055B083a4320D424L488R370
23525A7282i183B2975n730a3168N562p140A336F59N488a381n346o652F38b683
23540e260E966K3383g094a578I015J3826A0108d312l4793B413J8362B199a4685
23554b430B5501B523a1293d640B3676f00j1149I04L7222p208G351a761n848A9704
23569H062b2611R286a756B058b4931R279I420J0423H09J6844f537G181a562j9000
23583b0562Q680A317m30c1748B171K0685R770A3798c641k395j620j8992k3741
23596e0389b3407i884j2465D066L621J6917n149B539M083P424R443C407b8200
23610c7568i246N60j9423a3101C4051J2457r111j6689l425p876b220l4279j1584
23623d8083f775J147j4736e203B7465K1110A5205O454l73K1822A1749h171l1914
23636d0085J0820J3823k1831J5076F619J828P092J268J5750o193a1129j2500k739
23649b6368B801a7077l2515K3546c493B395N111b292A6972j388l473a790r967
23662a1757b546O67k2106J0809j3098j419M089i411A0765L1075r486j5241G055
23676B5340a217k9179J042a0705M587G493e733A4088F798a1099H477O083O209
23689B0769F186b1533j9200b759F225h580K033B3256J9622G995Q444a060A5143
23703A2648b9728k143J3925a289j8878E54b703A7428b97j5456B3068P748R63A2136
23718b9486A4493L119b0535M30h582A4011h571B669K806o05O729B426a2382B3174
23733E096a986j0820K174A8173b5588a721j936A5348B752a419q13A5666M884p230
23747A3320b2046J0301e046K41j8724J1445e45l916b44D39Q594J2681G04f511
23762B6319J2560a1480J634o114c551n333p643K387A2770J573C058J0617F53b464
23777H752d21o707D709K669J828N69P225J2958a8452e772B468K6560j0415c214
23792g522L500E86c6235N901J4018e685j0030P786A3360P386R37o521d14A7768
23807G189b6133l651j0167e516j0817n533i277d29E326N65L292J9429A2110d454
23822b5580J12j2794J7683h362O55B2509J171j575M026r211d916j7160k63f498
23837a7778j4011J1515R055p245E374M099K6441j1048I872b766L67G49a4041o392
23851b0433P024n95k642H855J4876I758j494J0586p202c128l079L075j9801g871
23866a0916H72b1121d682E299a465B5213b166j0663H985m487a1027j3083M946
23879a9164R363B856M122M864c601j415A8135c574A9243P384i227b503n871E909
23894A6379a71q138a401A5400J0677B826a525j8751M402J644e91l3724a6623I010
23909A1382a606d78D178R804a166E591f775j4952A5108o774c1014b192D249J9239
23923B3488F881a957I583h364J630D450a0604a296j2417N45G336C335J6024e083
23938b872j8962K443h932j3227F41M966e003F828a617B5055A1669J3738e205k08
23952e413l991r640e325q10o003I437b4371A5737R552m894L537A0066L47a5915
23967b4572n418k658J052P699c360C2678J6908A8329K0267j1872G156e530j5924
23980b1454j525l794k3046b2229D363a7305M535A5209J6756b878A6668c429A2587
23994F342b4942j4490O379J5258Q257A0443k434J4804o487L508q501k818C27b4728
24009g299f4j5108c271j2806K922B0903j516K7607j0002j7356N607n991e95l4716
24023c5311m424p358g985b166A16L488J8997A0645O517n564g717j498L529F657
24038c9480R629l345a0933H661J1299P380Q750o908A2491c018A660b3676j0003
24051c3679l623J8091B366d456H460i050C1392A2969B722g24j6974b566j6898
24064a9464O103j428J549O20A417Q047K2338C257p63J838i911K173j6428L87c24
24080E187A065J592b855D274K0628C982J1164e375A097a4610K426K198A6118h084
24095b0307a086B2608C726R669C388c52A7909q005h686F618i291j40A2309F068
24110A6621f532j2299f216A4926c155A4868a761A5030p137m02i159%M176C1315
24125e926j1196e256n526L999B8812c928F649a4381F508B875R592n324a9495f46
24140a6373j9419e700j371l97A1373L0021j8715C511L2755d771j0000A876k71
24153A605b4501J0144c665r376b419l525A1229c655A2478R174e137j431m382j1648
24167b2598j1683n201h643K312B0207M2590j4246j5483l498D692J3677i523j147
24180a0670k4473P53e233B3111a7111O276D0304A0892J0702n217m500d538H396
24194i869q687r635K365C601Q23K932J9153p304K3123A1897K937d531q735j0353
24208b3619f097j5476D04J1449B262H96J7448J1401I631j207j092f70l5958Q921
24222b7707P478m224a2155b066I053m417O373a302C694c670j40n254K470I637
24237i520A9734G335j145O469J619F661J3263b1289O234A388b525k63j7884j1785
24251c2457I217G89J7411H286K075K927o94J5108A1482g39j4469D786K369L093
24265A0248d416j0905a524D252c851I518c944l90I714C653J040i486J848b919
24280g283A5729M154H927J0357A201J0119a9980a69k6301B047c403d29G045a2883
24295G75M30a3440D477b2624J0299E179Q383c440j3664f595A1021J4558l504E120
24310B876a3577O57N048k3411K649J3789P158B8415E803J7638p848O235C667e516
24325i320j3718g289F55f797n427H056J5217j518j356Q367B843e783j5445O435
24339a4793n422j3125K100J4159B1626N870p400J5323C745J2816D164P609b9535
24353c7600N688K252K14B51K853J3430C408K4307j070r930n692k668A448a5988
24368d7090b2790J949P658A3511m62K530K2361j053d489n069A3909F669d4313
24382b1160q549C217a0177j9417D184K5501m225O607A4807a731D050b5493m626
24395c0119O055f201j1531L942C8168o948J2668I951M931k189e141n951q012N065
24409a4039f907C501h021m305B3226o823F994J8899p850P82a4327N684j85j9387
24423b8215a1068q386G930L583Q933l590L317M886A0465c785G756C095E74b384
24438a9709e057B627N996i314K052A7545B809J511J2323c384A742a3862f784o02
24452g386G031k048h964b660H850L492A7N396c112i86A4130d927k178b069p212
24467i281l0777J7032F530l47f559a851F901J7284n961b8506a0099H976d548k220
24481f768D452m95A126b1213N94B1923b747G587a890A6602Q170q484a9191R373
24495i818C1262j1488a8355K452A8867N870A588D2R111L777N220a0428A0314k216
24509H098O244a8634q193b59G542a5626m611h23B7171J5390A088P084J989F22
24524a3825r902N562Q019q848j862o434B3510a476p340j704B0574N966c2272j5597
24538d7869f905C851c4252L455a832B1905j0321a41e6B0505m768o237c7081K085
24552c4996g731m1442K0681J1592A1779n528a2067A3173K2146j6042o975i041
24565A4425M95b7676k4669a7852F665a3589k05E767K1685P17g197F260k051P868
24579A2077n181b5274J0087B6160B352g824j0067D0127o171H736g38D001g238
24593b0023P885o979c852m77l3980d412C6175k24B738b76A2838J2901A0602a6332
24608a2958H831a451l3437a1867F377f563j158j2694A270J6898E250L738a2736
24622G517c3459R93a2321e997B951d133D605K0674o297a180l6002J7018G267a4796
24637a1586F7O677J8405a0126A9321j877J6685G28a5518D594J0896m496f385j5052
24651b1437B6089a753m334A722N590M427a2991l091j1321g84l364I663f15I514
24666F617R815l948f369B610e000l0870J0926G060J2793b458A4896R590J1879
24679C6365D001b068B384H54a5809k8935a6052f448K699i67A4556J547K6859A903
24694C379J2506b6413k331n813o421J5986h860j1876R889D421J1329F506Q07J932
24708I245m306d958k010r863O856l510r357L681B1041Q720j4491J0805n041j912
24722A9122E075a9525l1216a8743p551R642p126j310F318P439J9051o768m224
24735B1816c195A0741f694b646k8185K984J3867I84O964a4433A8257J6332J0256
24748D4845A5219G265a2235b173m1707K0839F12K750k08J6480F934K6316J9442
24761E2692A9782m503a0153p194p857m192r573n652b382l446A7677I74K8597D719
24776C9631D391f800A4890a0690j2994n516a911o346c319A67K1754l351a9847
24790A7182D19R09h665q662L373j3968i933A805J5424O565k535A340J6499l975
24804A3864g502o889q789C74f756K09G610k851b1905A218g051A0417K3013j3416
24818B0014k727n14Q840C101p17B52a0513o985h02H044l843L526N181a794r175
24833a0969j175A409J0573e42j8452m364a1282B591a0754c896C81c823B69a2788
24848B2044d993k733j0488I289f566E961e932p375o55j612b103j7676C720c842
24863B4540I65c73n884B3952d065p921o414l963j6520g815A0971q48A194J868
24877C062J4142l495k656i891j285k058L002M487m042d205F860a3197C1204o963
24891B4241A0189i833B4074b770k180k879k0136j548f90o686E848K890J7108R514
24905C5360A5822I24K3080r342a8613F401b4696q706R769r751B442R014J2116
24918B3572o696G81R777j155b6078a2555M446l1845J5213d106p670E01i106G825
24933B2624A0408K0130B521c3896h671r399j9339J6594c087q625F347k866L0076
24946C3557A2980J1766C054N794b2192f536o72k653l672b876j964r993H012O610
24960A4622E924a1968a942j6758M728G171a357r885L654L08A4151F425C075K3774
24974B6849p73k234n870E851A906P75a8539k204a338j2914B9977F461Q22A779
24989i377B673C5J081i003K55I487F23J7736E061J7512h771J961q621E993e657
25005a8801L782f126A3071J5757M681j2226i299c984C571a1085b90j3576b473
25019c440j401H452M826K15J3219f609a788l2138a2110J840p854K614l697C1797
25034A3394N725J0349j2448J921E449g967l440l289j5934k117a3969I670N066
25047A4736i074I02R098j099i035h72B785a2636q688a254j4539K554I483B461
25062B6764c102B4588J2870j8628a0292p341j4122m156J674J5077P629B0840G908
25076h268B1856K7911r037j9119I225d156k0386J1957p35j7476i522c62o758A0593
25091A5320P375K626c852A1635C241c8890m745j0228b4029g190B6328q666D840
25105A5475l773R37J82n028a5254m591j4983J4347Q959d964j866A0811K2544Q260
25119D1615j4532R846e460j0606k1666j347B337h533I261o38L911M071m235J554
25133A3924k372L837d959q788B403a168j4418c952L27p489M790A6834Q629j1428
25147A4035C303c243k43l0619e858k2551j7925I27a3169E84J5325K198F655J7957
25161B4612i369B581g00G957a141r014j735a726k471h10A077D11K453J0964B113
25177f44j2937j6758K655i502o40p669A9187G098M791O645n83p941O521B922J6909
25192A9831b2303M235A0893b8586B0923C792a917A4494C375J1843a5870f650a077
25206c300l983F959Q723a2733C718M665J144P888a6956c478l331l964I849D138
25221A4638C655b0750F853k885e873j763K359n312R06d400p968N371A010J0208
25235A1218d138B5173C34M731A510h512k2047k084M005b561m245G969J5707R55
25249B4631n321J2163c767j0984E154b6330J0522P527j4814J853H045J832a38
25263A8867m742D436b5719P606k196F773a2128J309j5857C260K168d033A4420
25277B9542F413J1271G782d92C65b5145f304n144J509o914b195o167A6778E759
25292G607J5155O860D515E58a413k0794k281H649i846k682f89D008R834n670J7379
25307B5551C065a0298n260c604n718a907j5448I20b060B0154J0831g482B7687
25321B7339G388e841O8l275E500b8042i052B335i633B6047e515C690Q808a3250
25336F790I54L113N125i873j542C712L380b1795B967J5416F095p3a1203d940R35
25351d005j0506k1587E121P43R513l996J0802C023q34Q55a6504b891B8315p284
25365B1031C370a8023A371L0462A944a6823m760A4419a7249C835a538A2764E783
25379C08i352A7924K3048A3957f083q936C0450I085b2426P519i29A7174a713l501
25393e214I240K539b4j9096O423B9215b166l0359H920J2203G767f717G401J8002
25407B5403n360D34c7699A367J9486o697e7720J9435N883a0921n278A1030N080
25420A6110K0901A0445J0575m589K821a9443k8714b3591D743a4601p809O187H702
25434B6911a3406L315B5181K7443B5368a8103k847e431j7106j0374O885d511D121
25448C244J0642K4871Q318k1268e941k3380b090k4523j9247J4484C479J8620G338
25462A4606K3498m026j0135j30A676J8228b4561l1886M862b2194G690i280R7B9352
25477A8535L914H032e957A0974h13l4503k0417C755i696m481e844A955K7549j1442
25491A8062b389I62M4188D738c4148r552J7088a1778q512N897d503B7697J032
25504B8729A3350c956D656a4459r117e141D492h034b735j8979B4409j1034E878
25518A8525f968A1237n174a2039L765J715d83k6232j0070a1287C4346j6432b36
25532A4008O980L588f072K729j545G316a0887j7143g19B1268C109M379k495N332
25546A0325J1395p671i266c033J291k80m132b165A5554a348A2640J2800j2653
25559A2787J2871f083q064d534A1297e960j1396A3196l26B373a6844P915j1529
25572b0458N292d680H1a714A5651E849a9841A1271K55l853A916K721J4284E558
25587b0530j2548P082H34d757j0390N784A2228J1697H711B031Q126b6174R522
25600a6652r568C038F10J2218B258J1090J1665H100J6922E645J2197j283F287
25614c6471J6329B8e104k8578C903J4505K1697A0024R477k216m619a239n731A835
25629E629a3067q817i736D34J2385P151k888J896n60J6291p864F993k509b4589
25644b5889J1866B1784H671i328B8387G805P005o479A394b392n896b960l0632
25657c3592P709M192J0096b350p578B8968A3694A558J7757F320f289Q54k1012
25670b6447j542c824j7235a0417F946O900n365O027n017k578H29J3088a1631B488
25685a0960j0370F921b130A4232O856n045n020M322D716a3224j8763R746L582
25698a8659J87A0541h107A4090L0369j5294C236K5753d978j6590M73N274F992
25712b4426Q338G738a0391F476B217c151k2791i032j0277M618E196N5A292c979
25727G114B048J3167b540C930a7661h719J469A3215a085C979N929i016m967C2300
25742A3998a6236c811j8847P134i97A4349b158B0193j998N103G873k041J93d701
25757d852k09o954N76L361m218d841A2243J879J4329I983N257a1069A0094B49
25772a7294B04a0073L284j418m091I847K5530j4769P230I587k422i602a515j4480
25786a5995n068j6753M065a3100C359J3716L319O042l706M564k770a2134n290
25799a7424j1736J28L831P221I018J0242l920j903P476N007g318m075j4808h265
25814b9929L164Q509K061k03A4067n535L2240M222j4876q601B487a8354k8341
25827d6695J4028n640J2445N85D672J6368J5549j2149N403E233R774k70G326b7026
25842c2439J5646q849c581a699A1175J3824j940j110F918d235A4495a0556P93
25855i763o608r663h044A6530E611J7313I401l226J6682j523n495C557a1479r259
25869b0738n35n738i952j0970K372D603L5058F274Q655b4126J0823I846a9520
25883a0033A5063b7277C740e881E408A587c428D00a4215c677A2152c480m22k3479
25897b7381G005a5132m959E288a2067C3133Q049a5737E161a1786L455b33k1500
25910b1733O922N751j0269g554B054P532c671E628L089N202k821e136B83K547
25924B830J0188f985B4129a843F507e889D414e158r322k865M454k4874f659F057
25939a812A9830j245p406a647l922o604b941n253m629k39C508f874B2959r486
25953A3473k808d542k860i76j8825Q245J701C887a5838g4A1012j213A010K6514
25967B7524c769D598A184i547j2190j3115J7150d972o427b829F143c239A4174
25981B5289A1172E107j160N487a5638g079H632c037J095n117A2555m773K988J0177
25995B0947j027r689b489j1560J047m370N529a157k333l06B493K7656k406D45
26010c748C2502B080b490j0869k4535g581j2854a657j2640A083N839K3734J108
26023C1764A0084D708J792a840j1411j9923a4917F882d217c87F07J6376N52k702
26037A4833o150a5554E118b331o316a407j5499g072B657a7392A226K2721k950
26050B0997C520a5095a449B4497b9067m368F345b0008B218R660g767B391b633
26064a279m094J987o635J417A2632f52A1491a0557c595A9M337O006j985a115o994
26079h109q617A5604b42A3191a3274A442J0225l851R95d853l0014N818f245B221
26094A5129B349J9339K727d191A942b916o041B008d942c6D469J0508K348A81f640
26110F581C24P449J0866G093J0907e964r283A4654j856P382c728j3289A3523l696
26124I827D221M812c903B461e793j5940A214K29b5338L305N177l213A2629M586
26138A7215n766N064l302C727O61a927l92k678j5718f426B0554H980J3754k940
26152A9794O65p488b5373h475k791m482M353j7878Q153D031J5351r494J0196L925
26166B4009m297J8725j7991D959a4184j2161h326l6314b0678H630C69J1004L7227
26179D8600j5449j072A3970o00j396c084k2861J1415l373g494k862b875H464h707
26194B8885l888A1289a9547N876j5852M298k097J3062p649Q978A7195J6628r196
26207B4627n068m983C389R98g979j8617a2384d764j8551R958d03B098J2035i089
26222B0877J8947b263A4874a3669M613L284k4088a4578B583P898O539e303I394
26236B2741h93q843A186b606j684j6010K352f560A721e017I535N743L1130j2034
26250C4374f03p001A4717E045a4801j4050j652B0568k526E422N374J7514o197
26263B2113a7480G954J6455C680a5373m543d484A2217q27b4256a1283A5913J373
26276A7286e981j418A5880m904a2028j4198k939J4023B413J1017l772J5964i581
26290a7236l950F508J794J4715a25p751A1785P411h574p578A2404L803g974k187
26304a0161A921N716i555o512C823K5869j4841F441a7298A3779A269h204j3701
26317b1905A9710n332b1147j6112a2852B3293N922f40j221m050H874c470j1248
26330a4718O288A7126a9620N324E940J2479p85B372P014K8285A6147I84b0246
26344b2779J0280j3569O516l291B581j074N88K8644A3422J0323A001b7913F138
26358A9511c3845m340b290p584B239c4776J7307A3265K9205a2305j1923A2307
26371C39e392j4583j2510h381L085i96C126K2629J3530A6069A578J0643O197c126
26386b2622j482c591n12l6229b343A5340J1896n861o942J1472j2573m623b2168
26400c0637a1707k34k3595a290A0942P835B592f232A6501J6863j0273c7839a1351
26414h854e43k5628c002I232n49B541h323B4646q843K0064h758l907A1974b2917
26429a5297j0877D008K5322I095f162G514N873m049h700k0099F286j760a7478
26443A506J4110D346g517q364B02K5807a0882d733j9557N511A5017g355j5397
26456b2752J0942B2030b2284a0546F062a3481A63e212E077K6289F416B515c362
26470B3826A1160b0296j2269C204c197p406q09m230E546b481D037C87a0482B9155
26485A6947n182K1055j5335a442k7204m279a2181M905J022F657K1136j001A3161
26499b066j5190f276j99q177j8280a1241N137n558G228J3699J2502j2826A0026
26513E122N958e664K555l0057M842a2130k0611g126I62J0906J5762m576H610C168
26528a7119L177R34j8128r346a4727q040A6979P245A1901K324Q178G740A54a4585
26543b8504K365J0595j5332f221q785I674J0961L189k601L7844A7366E052B50
26557c0126g32l7422i287j1942E018P019m877k685L8355B0093D341O099H59c0165
26572I072h209k0221O690L314B8536M826K284A2270j02d366A9105b6175c433k307
26586e740j5205h894A2403D328d3I640O882J0389r715E027J159J571a1392J137
26600a0255b714j2269M951j367A667N738p72B854K0085M86a5202j1303N208K106
26614a9191Q498E319a1973N734B538a3239B6435a144B0256b502o554k797L079
26627h774n996C847c329A1098E525J0694b409A6234b0999g186C777Q123D539b368
26642B4074i043B2333H331J0214j356n322D335a3656a98j0230K087F877J265k423
26656E719e761A9971F822i789A5165l943b350n361B205b2982I378D657L0752b242
26671G898j183e053p220K038d028j254D409P833C567j024i627l363G878J5699
26685B3577e590k957J304j5200c313G39a2535j4316i633H375a1788A2638J1897
26698B4535g451a07E580A323a296j0203j2767A4443f153A4079m408l908j208A718
26713A5465J6753A0843i653c138p875j6265a3372d938p955H735J8464O826A6577
26727B4105A0023J516d968k1553K738Q487k0975f293J097C892L332J3832p215
26740A3841O788I887k409e798j449p655j4843h169E464J1978k758m079m044P384
26754A3945c233p628j2366M557l998O899a338A0774m375M201A56K7453M02h89
26769E051b746j796j5746d399j8388j0387B880b2898B4288a901j2133N250c762
26783A036K865a8608p616b275o183A9959a6211M079N338b439j4525A2911M90l447
26797I954i336J318E891J2321b9145O624l343C654A468O750R724n021k016E337
26812H580j458J2894H507B36a0958j0551N267h73E444K166J1309g006A7032J4430
26826C1462j4506a1684h63m373p944C697b825A6590a1031b130A4874l222k570
26839I082J2901A864c216J192C722e94l3687a0384c045l1778e40q211A4329K931
26853A7260c174D442J8006E024a236F667e804p718l726M200m832n443g756F599
26868C0287Q059j1470d71m361r281K246j0936o278e093o654B077P068J5760r179
26882A5726R963k492a975j45j6386N586j4632O325d017j0203A2189a226A4776
26896C6490K851A8992b2619i203H204f062o470j8444J0995r991c536A7685Q715
26909B6400A2704Q238A302R655k185e934p169r125R126K647q410n92E780J8891
26923B4671K858D167K1884g14C640a6053j1210K012O059H17g191p065e099C0898
26938B0426N905q103n435b361j0062j1778K834O061j7417a1606J613A1105n498
26951E607L335A121K5381G088a1290j930K773A159O1h198A7256G766K723K597
26965A3086J1441E183a233A917a0953D009a9578j3574j303E526J646P352b311
26979C3400j1438J396E902k497J5365c913j0544A6349g775A4897o321c105m185
26992g290A1877b816j2690K296M706A2554f216c10k3144E063a0469C88K2012b081
27007B345Q814n266g47q080j9238A0688f179C865J1886a6381G411d584J866p4
27021b792j3798j6647a650B4172r877C751Q540l662K356E139j393R920D052N541
27035I593A14a3988J355l595A8717g122J354D8714B3669h16j0518C178h465L165
27049e300p8A3011j942O951a4409A4945K824m854M515b4511C066g502k134j3226
27063b2862d815j098m63C64J1935L403P838P601D488g667n437k934r788J0953
27077a4873o597a869o141b9I818K356J4418E812Q418C674J1870a3077k9478h416
27092a5655P378F039k365L2314j5546G216b340o683l878k9042L100a2903p142
27105b0045Q93j962C9290j7045b671F839J146Q630q109l190h09H576a7461m718
27119b2179M046B8443r240o077J528J8566j5163d866N75j7254h332a523j001o005
27133h529A442K0048D766o86J1285p97F865e029F498E28J8517a8961j3791J5270
27147a7482b037c66k3180C6050A2567Q998I486Q345G951J4168c1200f120a480
27161A2332B590a3308n766C0764a5558B592H85J8007n170c007r420J626N251l0923
27175c6473J2813G961J2566q712a1364A1393M533i547J431k147a553A4101L381
27188A7482a6650f336E207c729o064J110B3427J42f907j1761B0313F969a4482
27202b5175C879O029k098b2841F919C063J6446n495a7994B2013p945K925C701
27216B3928A1446r13h181m247q317L476k772F23K6534p910n452m344D663c296
27231h998k8178J1052J939N317j0924h974b523A4416L596E65J8557J1603h19l0775
27245c1594a3951j120k804j1121a118n513A9509c372r211B5356J727H646a1558
27259c2322g753k610j1543N773b209A5048l638a3623B1320J6031q820a1012k4
27272a1036B046g657k7771p933B610g19E295A430J9877K1256j7031n388B560K3449
27286B6009A2064c0421L709c699G778b8785a3127A6770J3544M745A1751N275l944
27299A3082F163c2871k1368K3686A0862a5137q229F261J5774B025K2245g717A9087
27313A6420a766l402O47B097c3029m706Q671A6059J7388I151m399O475J4271i113
27328d972o170j2723h958j1549b298C6287j0800G59M04K1666f026j8314k4563
27341d8903b70q079L770a129I834P30M284d170J89A1778a92q034c108D215f682
27357i048c407n83C3066C623O907e270j5870A8330g852j496k2940I553h47p636
27371h483F014F69a098j4225D460R415B943b9678a2355c247B6730f853j7907F282
27386G792J039a0726k159A6951g275J729k8022A089h868a380m117A4036J0565
27399B4601a3854n337H030C974L882b3283d496j5316N305j990g425k605A471L0679
27413C2150A3811i37B9020E059a9155C349a7899B989f488a878o277n846A16K4224
27427B4340A1066J7838p066B815a1077A2839c057r813c677j6863c272B4201A0065
27441C3873l539F042Q180d589A1191a1146a314k3605j48N135H834J2963H250J5097
27455B3347L3l276e506C3278a5566J586j269c766j6665c172a8H547K42Q109J447
27470A8345m801e906B8558H517a7910L14g637j5944i050B4490r773k507E871N821
27484A1692H76a0954j3280i690j6247a0451j6981p099J6332F81N028m33K1558
27497B6834j0266g448J453J370D347b698j7375F469g405A6251m423Q120G89J8533
27511A9322i361j38j4239A0326j118b4042J1971J422B2230o526j618m933a4529
27525B0784r595J769P349d350j7787N640I784g893k064q06D920P057m206i453
27540G266Q47K685D774J98f364A6828B841J855a6231q940c189n505G450k726f47
27556f650H852j481H53L909a1211H767a9935c349I53a2189e386q733A106J1825
27570A2931J6494j0019q475k283M71a3970j2546k275k517h137E368a5732C071
27584A2546R634L292H770Q950b012n673j0162e638p657j1524J0014e085C413K5376
27598B8789l10H103j406L951a8216j3949J5427n674a0587A5987l961J048B296
27612I641J1282l701a0303B4657a4693A2226a4474M851l2353a6184I333N653P58
27625A5744J1377A857J2226J1726p837d781j5860b025j2491o237n293f555b357
27639A8237J8424j3470d244B161N60d971k9705J5204j4665M556R635C537J6071
27652A9608I181Q611m520Q636a841a26j0537k6447J0057P487a028j2181J853E273
27667A1518J1785J997I800Q736d566l55j623q512a789j0486F32e99H567J1096
27681A9663p386J938h558l768G962f209j3582H139f341o000b593r327H041F10
27696E14a1371B5346k08E779a0354k911o63e521A740P508R707r274A885N172J083
27711H140b082G607J353a2160K687A256a8704O622a920q976b161n460A8956m1
27725A8915B728J4442b9589L739i609m555A8822a403j1420F188b4081A3445E487
27739d928o767A465J2064Q892r823l568I2J0552a3165A2469c417j0800I56B41
27754E945a1458J327A0346N093a4799B972A077R73J6599n635A998f822a266k0358
27768b1624g892j796B668b95A2975M440C688O756a1029J987j0060K472N808B233
27783b01m07A1168L1496A5480m488J361D568f274o582k077k3960a7698r629a2587
27798a3986A7335L987o33d729l122q083d46k2921N89N477h129k11p515C6079A5115
27814A3542J585C983c4m880N81m8274R328J1518J3074G062K2308n75p425N60m97
27829B1433F698a3803q57j0359l883a0074k506a852C717J59b042G493J5858A0153
27844h245L261A510a3875j3459J0158c049C692J004c377B8313q104M050H442b693
27859a5013n396j311D39f288j0569A0034a630D000K1M555l305Q606j044o196k310
27874D327c317r235J923L189j8690F142J1064m041a210l023E573N560P23a948
27889b3363k118A995R158g051A0825i531L893A6058p245J0332q249b399n076j4421
27903b1896L132Q796d508k2566A2601i410K850A3438f710A3160b783j0367B486
27917A9370n700B795J5065p566a3293N065k968A817J0135B553Q107C054P31A782
27932B3787B198J176b9053J3880O196G026a6731h114E204J8208M875m886k875
27945B0526F086a5392K243f239l7610d846j6485e839H465b109j1827B3122e253
27959C3423A2746a0644D38c229a465r506j4631i96E413d895F987K1314j3520K048
27973A6829d118A45a4575j4107K28l135A425M985a915A0230b143B3902l080F401
27988E114K771N963e403k2139k665a3215k53d797A3046K630K444N514K429A2323
28003I705b6972R563d890m564m13b194D005N885K3871H64a542A5428e020r323
28017a4343j4209L553j183K791J1403B3320J2809j1773c218A5149J6155B114a1126
28031c0272a0190J610k5205n829f224A964Q920a1739B6335Q360I144m557a9285
28045a6252g940k967q768J551A2383a3739c045A0671N385Q017d812H273i381q079
28059a7460h586j2427B221a5478B1152j0126J0330k976J695a7370P614B2834p415
28072A5419p328a1798ok19E322a6073f783A5200h378K244D391K612a965r159r710
28087b0834I098Q596j18a4707e280H136L2702d1377b0297A0967J207c994D323
28101c4A3251j34@a9994I083N26a2349l072F317K1114a5772j7949A1584b235A5606
28117b9513B8384J979F448h055k6781a1149F484a6501e901F826l27L6254F157
28131c304A2276L795p501G30a126E369b0318k4200K1835G728M664b89p855I335
28146B7498j2765b753c70k3081j2274q679a6711A6864N63k943E313K4444J4227
28159D3984A3871a1990o907A3050a2228k4423O247A0064a3339d077A4634O858
28171B1492K5095b680F043i85A179b0307j3232k929A1464M76a3506j0797C7996
28185B3642p299i104o758A4504E909a9700K740p205M647i518E694Q337J954l12
28199A5673m680j669O682A950c1100j493h285l927k9265a6282g48A550R984i101
28214B347K7588q608b4253e254K557j8768j5526A406J3620L344c804n761D0679
28228B5017G430a1253J524O20K518j9921r274a1494m261M701A7780o50K3657j9292
28242B1495B097a825A5142a2991d838m994J783j197j7593L676a0247B6908L62
28255B7270I940M879o616m050b1071O749D202f403K035B1461q645C52a1096n435
28269a6531k612I767e494l243n812B1359e486K445k0082J0078F318Q844B908g200
28284c707A7689b056D312k128P294N694a9343K887K722a377p601l588l082E264
28299G582c237B5636J8424B707A005M568A992Q226a7524j694c047k163p424M613
28313h021H312J5265r777e953A1720C833J293b8267a2542p879R618d806j945A4472
28328A9572p766C234J0360m312N900c733o974J806o339j4717A895N317J821k291
28342F742N806C058K9806A1865l173a4606j8191J0349r292R602a0311A597c780
28356G696J9046q146p520j673b846j6288m069K688K189M950f54B1590r002k380
28370A0208K3045A4317N778r261J657a4456j4994l102J1666e818l00C376R668
28383A3044K8667A9320l099a0035G028k148A024J454a0067l785E34a0671A2517
28397I641B105O163J3646g197E779c0866a1077j6652i633B1358i105C875P205
28410A1080L601k4o038K706a3950D349i481d144H706d594G97b699k006p345a683
28426A763P158m181c947j2458D63p9b783j146o552j821D9K810n44a1288E334b63
28443g225b930n567j6794i560j324O79H011d83j0379D668h200F548b794F202a8963
28459B50g314E964L540B373j130K885J2201g809K561A365f72B760d785k521o570
28474a3876d566F620K847J030G61J8655i74D38J294c991B362e600A2642q95l81
28489A1366l680Q337C568L671A543b5866f409K656o599G690J151r19M271K9744
28503D1937A058Q241K615m908b9130h539q489r500i328H699a605q846C5025j4648
28517B0377O479o555j051a3551p386l841P267P463K895J939A7357D490M1792j8305
28531B7977H149b0166O78C811a0689j5218e094j508H258a3725A5243R324O782
28544C1349H063P780J7438a29k9673J129N993k672R671A600J643f927A5186L4821
28558E0007B902K406K3689A0395P04a3299r611e219K344o104A8661q537J9635
28571B9759p162p645H93O233e784j9253k423K612c865k279j919A8847J3031O496
28585C8374j7714F78C25J527a221A522a3509O704j3009M851G358j633K717A748
28600C3807j6230Q541a5738N731m582J948o849K947A3634j609c980n797B1304
28614F238e266j4125j528g429D818G84a3871j4397b712R91A7809j374a673B2418
28629A1016m5K268L174A728J771b38H278a5725A5797a3641H175b6313P914D445
28644C0325j5080L970c987I824D349a7904e357j6625e318j498j567a962I792a0560
28659A2908f970E860M709a0804A3859a2974n687o216R99E89a4071A512a141B609
28674A2375J1460K453f706k054j3362a0200b447n670r106A6300F693N130M83A329
28689A8432L882q21F263h747l19B350b4534j9159B669O362m514f09C0594c069
28704A8252E044b2137i668J703j1551j2891a0517j353d424I820l813A603J2150
28717A3753F748J0200f011j7283o006P812e088j1858P432j0826H407J6044n989
28730A8462N336B486K811a0424k1581J1154M480P424r629E418K7533o304j1617
28743A5030F51L0729f22n1j3523c948n748k727m157e480a680A8342n734L943P0
28758A6621i832K079J057l163J781j9344a2585A0021l091n31a1637C366J7590
28771B0956E01J9023n615o022a0965j6526e359m977C523i73n945P36A9952p919
28785A2033D116O071J1284h919r229d991p882r35N396k59a154A516d815E001J8668
28800B3669J001a2805J358A2669E230Q109o334a7515g197B2919I973f428l71j648
28814h447j4356B989k10K729g436B3496F142J4200E044E27J282b2542B5744h131
28829b1853C921b627n764F142n91l21J5575p191D849K239a7609p682j178f188
28844A1276i566F554P963K631P16g119r352L656j1625J1797l503C647a9650b703
28859C05J1647k65a544C0617D30K6546E253h290K254j5770a0386k970c687D0663
28874B7332A3039j332A703g35o244l78j5513a0614d007o745a578A4882J1359l545
28888B2696j0942m410K8431A4925b5990N133Q685a456n761r474e047A7300f595
28902C5551A1447L647c946K0j3486q225e183G482b1384F451N408k45B975j227
28916A748R549E188a0338o767a154j2582c839j1324N803e56D073f773C369K4341
28930B7710o762A890a8067M800e075j7487j9610a2551A0499l687e189J182A919
28944A3575o115B883f017p798N438j354m723e329I206B412b668A0483J6563j598
28958B5448H561c702E608b768j5199Q585M461A1236g436o275A0002f105D222A724
28973H466K0918h745j1987j207i335a58j8000K653F671K2774a0764L391I11R059
28987I970k511a4514D141M493Q451e161j670G070j934A378b6387Q721A0750l655
29001G095M900n80E653N723b1010B887b493O3C046i284j963J693l547R11I146
29017I773N541i623l112I711N919Q87b8934a0713D826A409K149b1633B4578N249
29031B9827A0551i85o704B3801G267a5257c691A5002A079b2086J0234B5775k917
29044B2858A0337a1319C1044J0863F457a4187m343e746E740b1831K933G549R372
29057A6921F896o58K737K3630a2595K973G0c327E114b2936k83L802K332g500A24
29073A087K6671M344a2185a15D843f043p499l6588B385P847g119B838B8J2590
29087A2618J3430j0703J499o282C234a2783k8906J8270f906j5157f329H293K6051
29100C4344j4085a5526C055K1890F813d3078J9033a0489B894a2646c468A6179
29113A8378p272Q11a2017I880O081f535k6348f06C35a0612j1266l045B638b225
29128A3301R630J1363P712H347a9447b865R55l7429J8179H948J9755E412k624
29141B788j180J434J9895f555l021c58H059I23b3210g76H03M054a742A07J9492
29156A9599k213G401a6257d393k084j94k7036A4089b217A0816h162J685F601O197
29170A2798k733k091K127J3898j0599a2728E755a6350H033b388m851a642A6440
29184B642f393B038Q680M033A524K1323b103A2403E061d492A1040m396c1005d185
29199a1837M625A2908g390A7342J69D620b540k371H014j367h637n84l686N399
29213g508O1R88n061B2677l796J1117i01I942i767k571j335o826D642b5090Q304
29228a6786F565A847L1260j4440o084f261A4799A020a1935l894D757a7644O678
29241a0966M65p310e25F856K3388j1810P452D976i386j925J904k5412a5703j8978
29255c4681J5609P620n63C284L4277A4765Q061C674M748f865m2331K3096j4807
29268d0907a3593M274M096K483A1473l088J4697N387j897j3128a2536l891m608
29281b1035j497A662h308A7296k237c339C693k0Q755R086b1004a460j1411j3358
29295b6229a1104j7145a1655i52B0449k188N620B997K0698A059b0440a0167j3910
29308b4077p652a0553L38C194K765J3162b746E713jK665a1041O62h5j3234N741
29323g578q584a132D679R619i172B7991k889d554a494F172b1142e184k3521h710
29338A3747l434e404A7745o404j15f513D279a8782h054A2393L939a0092J451J261
29352g380p426j5299J3152A4125n348f611j0525c957C451J4090A788M920a893
29366A5030i208b249r332L364j0122A3690f077b823A9091F970k558J4075h807
29380a0502r09d142q559A2708d289I338e708B1266a703G492k473a587B6184A711
29395B454b0970m24O003j0220c333k2320A0322a3529a584B2459F694O123c948
29409G045b4758j1329J1730M56a0941M612j299E934K0128A0474f566B7673a100
29423a0831p151j3015J3153r85P161B2284R545K574j0449J3027A8374a573j1006
29436a2579D857a3688l326J275K797k555e375C6484B055L1639j2263O596j1746
29449A6281e583E386d1163R328a5319o967F103J3119L403l41O995A3451b562j068
29463c630j9317P704M52o735a493E775a1455D889K4962A3654J6848j0349o831
29476A3322b058j6757N050j0419d942j4159R11G211R659F707k087A126K45P834
29490I205a4438r79N806r106M676c983a603I452m191L2165f415C1731j4169j11
29504A7451I24g984k0097f163j2406L361A3561e587A0223a312A7846D287M372
29517H659F20b6152E057K456R320B085g320l958b651A4905J102p147J5974g855
29532i998A0007a8009o039e054B639e557k936F251K690C757g117c55j1633k073
29546a4061E847c158A6739c8F506Q284f614G78J1532h010a740B69N387h342a954
29562b6473a1820E41h952C1282A1403a3644M55j1639a0953l219C599a3114A5616
29576A1638K6744A2304n763J8827G074a4406d329k2519g144k751k978A1983a9320
29590b821B4323J1631I331O524a4819A2064b1597P314r850J2040K140B0928o977
29603A3951M446N032A0007k72r02J4910b5582A669b6101a2441j833A3173b792
29617A0836K226J8034D168A031K854J6331h161M48k7511j259a1923A5709R59C477
29632B4695m588r870a0139d144j8648N289l580m302l231a1514d193a260A8382
29646B2283J4369K089b30q233j2695Q856j6463N796N09b785m651A2024P049q784
29660A0289K759e264A679E70a7570j25I2b3536C565h475H153J3160k658n126l02
29675A3227A401K95a750A1749a2759k0906Q563e344C383J9406n690H074k385J2166
29689A7855R234D290a6989a549j8219a850p773M446H064a1592c098D379Q606m517
29703H468J0921o327K385o569B88b179j085k459M84p575J676A3425k421Q626C749
29719f375E999J0772j988b940j9058k678g444Q94b597B5233c013G129J4790e927
29734G340B612a6484G329a0444B900q73L864j417b0058I092b431A6887k998J1837
29748B5726j2415l906B787R146C742J5610b2058R807O92K303K337B2466k296C466
29763f89A251Q966J3148F96e389b622j9323k292L775H787a976A642K0363o440
29777A5565o108j541C300h399r154j2091M73J1652d890m851A2071l369J340h741
29792D0318j3227f786j442c657j5808D338e059j4606I202J0544J4541j4030l807
29805A6450l826i933M124d30k9509O536a1642a110d55l391B4259e34A6089K3676
29819C9765j5266A1389C951A41a2204j0756d234k3702a974I897P824p057m320
29832F344J2284A631c470j4461M554r1c647p878A3978o306h214A0988M630K009
29846A7627K961H987a0827F460e930o70j0414n758R331b474A4105A889L2014L299
29860C7202A0521b2564A6058J283a4828j4528i942Q62k871j8388a658A9413r641
29873I772a2838j7808a244C247J165b3963h375A0683a8003a760A1978K650l385
29886A1243a1318e157B0327a0499n544l40G77J2463J1435a0308d100A2301O460
29899A8761b032o356G28J3270a3649b053c40A8457n950a3680j898A8538d917k3487
29913b8404d406n424A2936C295b0355M606A6466N327E519H75J8303D670h263M44
29927g819B5462f454k012A956J6664m970l842b2374A1005k52k192g564j3067f709
29942a4846g089k0504a2599A2832E604a5497H549R088L681r623C33a972n628l1963
29956c9563R840a1680A5394B969b741G91J9292J1372p634f013k581A5976a2604
29970a9377e417j5360A1831b7454b847B4235J9592g958L865F877b262k9833O421
29983b5674P008l869P675P86N430D4953A9313E922J3585P488P628A4343b7300
29997b903j2541k1923a7979J072G106J3764n799E517N925P895M98b9401J3508
30010a5893b328j2748e104M17B3524C577d889A2218J6891l759j2229c383j5629
30023a9012n434R047j558j4664c728m151A3690a472D0924j5314E450d722A193
30037f326b605j0051j6665C534O876a1121J383G491K5099A2043a530m542E460
30051A7996b4574J1010k473A2005n284a0968A7401q9M221k45q109J4047E716b1013
30066a5798a375M16j9631P175a332l853E291h179q407A8259Q043A039c882A2038
30081f21j3271n195D603J1682d032l835A0144O526b161k7046M612i964B1491b1736
30096F57a1512I768N140a5086E175G64e123B7b5730A6627a6823I798a3428N389
30110h039C440K373c258k995j173o877b485q534F081K3297F061c74A7302i498
30125H011a0062j3338K496d143q885b133H637Q24e86C404K0655E842j149i219
30140a9919A8690b85A0146a1208j888B0120o116O82J4245j1923m924c520j743
30153e263E935a746j8558J092A0666K680m20i790A3331J1204F742R165A371a2746
30168C1043E738i505m73j1309c287j0562A6414n909J1554a153e15A3591l770c1606
30183a7361L220N56A2000C798a0516B761K0962A966M34J720K0576b8395i350c00
30198b7635a2190K344J943H650j853J1608M622K0309A0274h191j2280o687b538
30212E474R732M568h758a402A2044K580R026F778b1800A050g515j6796K579f421
30227B384Q05L450J0634J4952j419b390E48J465e16j6008N104o286b543o388F973
30243H066N22m283j970e035l760A1976a817B095b1666g568l578A2855B162N752
30257G914B100L436J4051G712K908e377j7081Q154F135h799a481o97A0913a7516
30272a3185G064g088A3863E012K530b315C806c469I426n0a1132b713o455j1050
30286b0218c979o426M44p131b553E341R766J0545M306q462B937d338A799e333
30301c2322a3861A0168D520e346B0957J1786H581M560b948G398E79b845j0008
30314a2853r361j79F567h564b553B9443H398M63R152f109a297j008j1621k5484
30328c9410J7548i133m770r182c765A8271c508C4558l740I461a2806a536p396
30341h932j0755K466j4728l217g4A6974J576J1468I200m419J3721F681A142a8152
30356b4877l944g626o156C1255A3J3072J4810m823D311b726N0j6162k178j01o219
30371b7336O939g654G879J4117q459Q083q257J767o583c77j5594q95k579O135
30385a3310H805A970M113N952R256l544M497C40N916a1128n230j7359a4639r161
30399b3800L638A2833N709C904K2541O127j569A645e930r079J096c165k162j285
30413f612O13o464D836K029g85A0744k164i41A3456d858F597f722b903k236j3135
30428a8274A1691L594j19d597J685A135a6882j948g694c822j2266c62j720D318
30443A1369L385B634P910R003d022B1029r030A193P613e535C304i44j111E932
30458h908b605j1155A2872a018n261K123A0938f100p463A2116e051C354a6650
30472A6794E542a1126G807j221M542j000o07J3890F455J1110p165p33R627e910
30487i55p56A696M875L33J4341j822F857J2756H573d889n186m585d875j9101q817
30502c2793C042f316A0295R184m376F991a530C730h48p224j6382J0236Pq821N813
30517a7219A7761k586o282Q363G336a098o140A1242a7343O400j2687i132ak116
30531b117A3535a5487B2295M44J2017g577q193g406j9559A5612b3836h960r529
30544a8489o859A5579A690J2185e154A1878J2340h10B1693g319k3599P344D781
30558g25E360k117G08L4639j0113I950M941A173a3751J563A60b1253Q187A0243
30573f767A2499J078d768A2851l586J0267a704l5169a0746k4068O349a606k547
30586d153K058k0578c429B1865g144D5h124A461e22j0461a79m846j3905b295A0486
30602A7741a603B725K5174n559d868j6859j0355P631g153j3598b530C466J9873
30615B3339m997h423G6a6587b451A968A23K186a0382J234J246L357j9402O301
30629a7646O432n94C715f736H714J767A417a2255f5A3440C071g080D430a3040
30644B3574F012a2892H473O402R833i897A189J5517m699D463e73D509b5248C354
30659b933k1574a2085J591B673f007A5254h869A4151j635i162a201j2193k071
30672a5465o160O749k5643C358a1675G917J2503j209J80B355a976m582j87k95
30686g040j7162i296r04G788o13R499Q906I861m96L640m916a2832K642k2391l230
30701c5811a7216m265A3448J0008k583n78O193J8265A4171i641j793j342q725
30714b1501e928k4744a1706I125J9596j0961i188A5762j166M821G532c410H858
30728b132j9389o891A4371K697Q856j0514k39J9565a0299k0053l808i918n310
30741a5228k0289a5863f631l387F775L705J0111G590a1024B0011I949a2995J944
30754a1051k9525J5989i495c373P32M50I079P939D406b1595f465C2921a0900j7018
30768b7918a2956I079a9164i129o793A3430E439J3640I300k693Q218E425b4903
30782b1603b504j6987m713j928g02A5341p315C025J4665j104J0058a2214B7098
30796B2f529r613M021A90J2356m718h951k92A5507J440F529g756B230g797M07
30811g390k3003A8894a415D706a512k270B3140d769j7334e741F913C155A347a8477
30826A8493A377c952k7681N866b502k999A864r02Q376l729P825b504I34N142k449
30841C627g753k542A6950a3044k0158J5973B3026n020a2473N366B603J8183E342
30855b0450j2437e093p852l819B493O848L388b574o346H570r51k562a3043e567
30870A5552L800g431m0617G983K833b66H891L2749P40j7541H244k074L219R90
30884A0379a6066M800b840G45P41b1810A5977J1739A2209i473D306K4574A2061
30898a3555j425a036k0899O076q303f693I690M276a1941E502K0622j603e551k1581
30912b7132a0239J198L205l0601J2918d681E470e215M36E082R877J961a409A2993
30927a3924j2981O854L049A7230m578J939i674C6422j135a7454K128p73A2367
30941a2743j6552J1147B4658k606b243A2653N814l068K358A973p17M121a6572
30955b7047i034A735J346a018C582J8998H482b761q376L290H080L074a4718J622
30969a3096A9045I39a0247N051k35h11m140R42C841Q751m861c2111J5796C846
30984B580b5107e482B5022A2276a1074m457h82E55M187c1636C274J1848J475C41
30999a2872A6178p631b3613J0271e02H794f008J579A83J7973b771N24H317e948
31014H35a5358M43B1100a2737j9404h232a348f27A4762D633J3927J4841H177k144
31028F033h694K415B7121a2324o812D789J3286n452F87c919A8778H223f425A3683
31043f085o937j3850a1655j1047g656n417G782l821K1740K162A2451L928C673
31057g021k5515k0098a8510K692G836a7146g311a592A6619R488A1790m140f072
31071a6726k0568J5191h32B427O495a4984B5844K123p901j830e178A0634c3229
31085b7950r261J7180b314j2576K560H801K7051j7035D07N463P612C199A75b1837
31100a9284P969j0173B009R711l104N454O151b544H342b925F25a065j2618b603
31115a7907Q440d558I998O866J841J2107A2341Q864H641d914c48m0894a9618r272
31129b8890C867b430P88A6537n069K0903j5676E993J87d244j4113c723j5537R477
31143i783c379n388B986J7787K307C540P832K835o868l248a4078l692K545D097
31158i510F029c119A9823q69B147n91d036n777J849l395j1723Q628j3495P341
31172b0608A0448J496a6643A3156d653G474J317J0156a8772A0789D866A197B02
31186A825a2331A040R811b215p134A511N5c868E037i39o920F391L963j9f523j2505
31202a9028q367g903A463J2314l436e271J305a622B9923E368h015a479m468D534
31217C509a4836j1197I864j572B709J5134C910J2836k352i722c728B258a8324
31231f793J479A936f782q696H847J8375g081j770D45J634c732j0871L817C257
31246b3118H341k191J553J4967A863K5111m687o941F260a2176m549o047K813A7842
31261a5902b138A0760J5245d75C2442A2501o118a1920M621k236d312j4088g051
31275a7625A703i139l640B8783H940J1757G073a953n650L444p514A1139h756l212
31289a1968A5679K416J916o399e533H749B461M852a9500M644K643m840K454F550
31304f666A8383A568J1837n142j511k292K988h489j62k2173F928k135a325B522
31319A164Q779J0667g001b780A700b042E926a7200d50o833A353b293o633A1716
31334A9998o157A874K579a5653b975A7515c694C808e972n66q439A320c3486f412
31349A9126g623I689g78A1130a1053B7598A108a2104A3658A537g761A7392a6904
31363b480A2414i0A4080F328k211g663k159B92g750B260i640J828A3342a1588
31378g746a974E547c074F105J7429D460K790n86b4623r428i12j5836G236k073
31392E163a2332c740G265J3420D640L230J4983q347e502K443l301r644k435F099
31407E630K2345A1606J5069C124j479J388a3103r53N286l083j0524n84i625K850
31421f775A8367O254r245p656c199A6437f62j8790j1997a2505M853j4092B034
31435C0727I75K5307j1210j01k057e03j331o290k9412J5358o487b899a056A5304
31450A4921J2707R924j4925o759b9805e896j7809Q700A0020a6922J259A1890N09
31463A2399J8787A0169J1201o206m868J277i405j8099J1024M422l372B117e866
31477C276L172j678K0087O12j2572d441D326b545j7559Q985p865B745J415J7930
31491B2090Q801N04n674f498A0144M393a4772L531r771b299A5130c906l866C02
31506C1809A0442K9073A282c935I007B884a2238H58b486j5378A209P848J1680
31519B0737a4771m379A915h859H752a292q509a374D412M518c223j2906D22J2615
31533A3037O012A132a5788d070F47a3115f00H179l87a0701c961E864B565J3619
31547A6184a8173a288k31H23j1R499D056R596k424b0595a100k0279g002b639B827
31563a625n495p37R0b735E18O519J3288C277J1544c251j977j6369R54P905b222
31579D553M211d097B9184E216O257c280k695B5897d888k707A7509E163j690Q292
31593A1765D940R500F407R545B207M092B544i831m286j8054J4250O996M541a304
31608A6699K185P821D713h377Q51A0495R43e459j156r897j126J351C621j117J1091
31623A3595L795J7229K025A5269e357J748A562a8686k240A0308r80h087b519A8702
31638B4800A0054P221e450r388o147R624k6652a519l701H193a1542d03k850A2784
31653E993E06N3f272m594e143I300i875E531d274C2564J423m561e819j3887R502
31668a0204A2627a7400a170l241a361j1717q52a203B0359J4027j5284F746Q882
31681A5628C814N0b3348b859B082a0410q167j0321C462h22A859J53d36C931J359
31696E290b6778D570i50A0051a3062b774A7558p626B15h06A9311N707j2040a7070
31711A2972g388F628a4550J134C991Q866R234C210G97J1031e07l290I482l229
31725F253J0301p790i072C469q75c4817g629A3623C429h402K84j0628A4570a1451
31740a0189A0543M788R142Ii07J48A2606b0452j7207g555B3872A1126k165M275
31754A3236K52P600e086j7172C70J0563a1101j7820e542I628O601a0957A612L0571
31768C2183J1959A840J507a1439j3756l229q767J5133Q910O082k61b570B8742
31782B7077M696E761L848f504L00l2573J8795d709j2563d610A275J6155L339d264
31797i651B0185m555a1978m546h099j1212A867c4114e821A9726o950J4557A47
31811A7015P14f950p591H763a2370I430b3146e302A0686L071F018a681A4922J5233
31825C0155C421a9764K927M760q814N298j4258f330J927I485j26K3790B512J151
31839C663b0817i519B1250a663k5211q516B53h84B459b6133A2601J5370o160o781
31853A5030d481k216J2j2778o809L627A5622b7389a3345A8300K0255j3816b4500
31867c023A635J605g012j3665G47i173m061B404h113B5789D41Q431K966K390e80
31883C897a3054N290I767a2986q431A0311l134J724b0313B712c211A578M304g484
31898A5494o525M297b053B2683a799I557O620E101J2290F514a9603L615c742A818
31913g076j7089a241A7747C30O476b1583H884C786f899A1084A655J1712e279G530
31928F762A528a9005c150j2879M716n43K238l945A0445C393K6193i978B47Q116
31942H363O765i08r391H606a3423j3355a2015c656m341m554f060A6470R741r438
31956A6773i595o41A6178f521j5276k137g970r590b239j3628B579N732J0902q473
31970A0740J8956m501h347j1899p36O312N268B94Q660b891B7484k392A1911e867
31985a0204G861f932j0299J261f91E90c3312C524M060J8091F191K0567O2j1258
31999A5562g093k5044M950c535l082o78A427K3784A1261L178J6310c194F534B146
32014a3879j8719J3203D552b3040B260f345p626A6668e059A8068C34e095j3137
32027a8232G244B0N09b8197O319A0715h908B1808a4851A1563a9878b350j780C668
32042A932f325r88a260E957A509a3322F056P12j816J302J819l553J2970a240A308
32058a2593G887a8022A2660H75Q840l679J4424d278j2048C0107C879M929b843
32072B0477a7255A7125a133I060h091A2862a1158c370A0595j750a6110A8555C388
32086a3865e245F25Q142q92j305a7055E031o08e735A3351j178A324K5775A2294
32101F02h001l480a723k8226N513E731b3522A0632j199K277b10H317l740L261
32115G838J1529o359A353d963j7722N432L611F859J0253F683J1056K811k513q046
32129I991B734a5809f304K93m366j728d973A0509O161N594P479o433j0453a200
32144C410g522q382K778j0214n728J1426c857A8281J1849m58E250K605B904h088
32159D304b7047Q246H54b5073A5392o063L437J881O704H510J0374p346E226e506
32174a8898c548j3450k912N151B612R511K1755j4135k693a3145B445J155b3196
32188a2073j1806M334e720A052M511K003J7672j1682K0465A1781O115I46i234
32202b724k0061m654c655o420A7545Q747J6626j0012j5965a330j6001e886j7712
32215b3598a849j5796J286D051K4839A2814k440m519J1394n796H35b611h89r435
32229a0324o123O757o474A030Q563Q737m607Q419j649b624C539R06K846l278a8775
32245d229D520J7498c905a764H978A623O636a1192J294E435i031j5487J0881E750
32260b761o130A3682d066E23Q137M972a3190A3288C819d152j031C711n65K61a9879
32276a2609e394a706D21a8408h928a280D257b845F067a2867l864N458B3394j1266
32290A2128a5229f302k2097A6794h009J845a467C3335A2062f490D019d496a95
32304b056k546j1498B453a7333A2097e783B1531j0727C972K2483q113G554a1800
32318g684J094j1853C406b0242e365R00I23K0441R503Q231A6371B077N554C281
32333a1759A135a0026k240F589j561a3536H0K7221e992G396b949H348B899c2293
32348D178c709A1293f422C321J3823J1156A2143k028L260o76b5463b147j8648
32361b0795p78h383K997A1974D973f14E102O295B811j069J099L793a5366J397
32375a3969c852j0077b957A97L232R934K703C8N237Q226a7545f614K467F361a5664
32391E609f676A3581N18i96C554L474B781J0731j362P492b479E19h973k2501a3390
32407E502J091l69j685O142j126a192A0008f918O4J71G95h310p638A7628h739
32423a0435I116J3217n161D989i381E109d145j3872e812q444I296a3864H481e254
32438A2899g736A5075n394f599j1499B101q32J941L441B940e305q826E082b969
32453a1351m746a564G84L1914o240a753j336B4508A1774B451i75q109A726d31
32468B248b290A6271o699M00K230h308D049a4829n747M482M754K713I852i46C0785
32484B3203I746Q180b527F511I50a8696p088o636h907j098B0108A36O236B929
32499B9132K655A4044a3057j7754Q625a0224j9882a2616j2232A5174F191B801
32512C4449j6358J0065D11J0499a9297h298j2490h110j5327l532e467I066Q305
32525A7371Q816p460R3k806K243d0122J6139J550j9280p562a427N48B6388I003
32540I274J138L823n953a156A017d0960G588c4058a817G589a865G537J4192Q290
32554C0019J0909g900c581F79h957k1435M414i457B429J9244A020J4636b31A0518
32569D546a421B258e43H715a4935q358f33o764j5322G614J2736K148a1431b361
32584A0053d197j0540j0198a2173q832h07E089A283K2318H886g493C765J2421
32597A6186F944b7149b655q558J983j9928a3056H308l321a4619a508G831R275
32610A7106J2505C478A520M780a321k2438K926a405B4310B32a9020E327f919b440
32625a1785J491B5760J881g276l069Q11E503a2368J607d844A2064O796f908o76
32639g584A1510D809a5655O03a135A9542a1214n081P867c895B341h668j427A6741
32654B6936a7806h791d113D564c270j7014D26b424m481q106r223B0631C625O172
32668I797g032B287J2681o8b0135O327B3254G22c425j0777I291a5107A273h384
32683C371a818B5232f852a882C8131h609R04j8503G857m48e165r602a341E123
32698A8819j953D952j156j890a1659j390E356i384j1791j694A8155G425M693e729
32713A6330J5245A3723A941J5724a701E274a8651j592f869C592d810B428K8323
32726C0751j4124p718P539g132A5278E415b6081j7265A382J7897o984a8502a557
32740F352A264N104B226R063n035c062n120j719O91m679q748N744A6173J3833
32754C0006a6238g100A3785A180c2477k486a5395F595k494k032a5472B5889b381
$$ Imaginary data points
##PAGE= N=2
##DATA TABLE= (X++(I..I)), XYDATA
0@@@@@@@@@@@@@@@@@@@@@@Ba1D6a23B34c84E26g02H36i66A092a262A419a594A777
37a988B236b481B734c046C374c756D164d601E065e614F168f822G532h280I124
53a0158A1206a2463A3871a5530A7466a9747B2559b6154C0724c6964D5987f0120
66H5842a46846B171398B05545e90448A68495L75007A20653f77241c13478D03711
77C47604d67198j453C35631L32895a41178m60505H7347N89282A16841e77575K38340
88c39235D28279r3775d36257k8583C06125L33913e6981n66047E862O04438F9245
100f33405L10920C84846m6068c85220o0479C08028K63198a11115m46453C2743
111F46128A79997e63152K71572D06173q5475c97403j11767B10340K65788a66335
122e55040H93N34032A39688e42001K54154D56549q5837c10818j31702B25493K67073
133D92566a12938m17267d538E19186A63012d77106J98568D28737o1311c22816
144d23347B14571K93271d7973m05203C0328N38935A66819d10050J67806C85549
155C72122b84154j43927A76726K84791d9475m16750d0439D54568A50904d42290
166b31243C25148m6995b45700j59594A35780K68468e7083l43731e4555D12335
177A75465c82045J66547C33929o8707b55560r6757A36639K40993A868c72413g0365
189C21664A31962c35625P8571B66542k9601b57517j8802A31764J84195b6269l30590
200c56859h6671B88906A25749b89900L5250A96755M9769b17865o9930A52100J48388
211C00488a4906k39745c5145B49717j21671b41878L7242A62303O7033i6948j17275
222b14223A60056J78356A7254b09050i230B48244q8154b01751K1874A04226N7326
233A61552a18606j12985E3697J80377d225j92660C0671J94107r5664a39391p717
244a47108I8776O0863g0739j26448b1730A57309A0b04946c3162A81353G6130g6531
257g7265H3416N1840f1693r4427a4203H2702a1206j33828c8373A67502G1119g7022
270d5598G1186M1902a6052j46635f4468a8896p0065m4668c8557G0428o071g2465
283b5040A25647l1242c1294p4236c1392G7278a3934m7448A636M4506j1739b1291
296a9280I5576q182b6868k2482i797F7252A2448d5275D8841K9204k7123A0044
309A1889M4619M71c1149o2245h324E8035j4622b5792M598D4322g339l1107d199
323b0251b438q659k9347a5678D8044j4045a433B5486N2175L35b755l835k3671
336c0261n7034M3075k5720N064C193M3200a4776M314A9481J6996h051A817K9053
349C0870c9041O361D360c4157j7209B9160a5781m2062a8015B0426a2617n1727
361f4344K8650l2745K63a582A0155c7558F5788K1460B9964J7163J0258B7135a782
375B4703e591l6526R086a155k6403j5439B6653A484L911O4459l2064j0328q345
388A9117C550c298k6162a3908K257k9113A3037L5222j3882J6729A3190b7682E936
402b00l8827k4614m054K5919M510L270E7316o657j1272N4901j0205j437k8099
415E4547a4509n1935j5636j255j068M383L9383D0053N507N60m938m256J5166c353
430f9971c2375j9453j4614K953L947b1764d325k7691C6233L1698P709f006n4169
443f0175a1446B9660f2006k1606J8723b1880G5618k5847k0234M4783L793H58b7035
457B6572O8355A4241h1712a6545I671o5a5147m4389A818Q1341B7468b6610D4791
471A25749G848g7256R523A8678E489a5733k8233J2291F3581A8592d5014D0733
484A18335l6518b5660J0322E6448k7296e7320l5740K7399B4449K4804c7944f347
497A04503D4654g5067J276D3177j8492f6156n181D8L3653n299b0166j2574F4345
511C2629a07975M5682A815a9482q2858j4177c0262A1120B564L2644A5919N1861
523F7780J5538d7256k0642E2212B3843f3264j3766A6400Q0219A1118b2059A6438
536B8983M612b1603n1396D2828k0750f2582O691C2226O1516D3331B068L3617L7769
549G3454B0261d2466J1835C6261R001h3501P903E0008K606A3251g2953K7501G6470
563E9335d2855g674C3035J5081a3502k5670F7060R760G122e3746J1487A0970j820
576I150i5759p788c323B5670c2455k1339B1308M1463A8956b413D696L1636M731
589D1063c3197n9587b9099A2731f0443J1730C5564O026H076e6824A1039J7053
601B8092a1854o182m7052J0164B9143a8975k7627A0624K2648n570J3705K3093
613F4500K4023C5296j1352a9469n1568a3296k6039o6902d1705D8259A8808J8486
625C7294M3116k2805J440B7599L0186F12O31J7328c8205j8569B1398a0479g81
639F1897j5018I489c30B1164A372c3327R876O694m3270H050M8290E363L5750j2738
653B8375a3599B2435P215A0553a9603j5940P979k0418R790C2252c3899k4982A3865
667c0206K269A4602a4685J605L782B9838m395m169P10J1479c9074j5589O876k1508
681f9295b7837a3788o2824J9958I200K9953J7454B7162K161b848j2348A5306p271
694H035a4184b833p802A5775K5180n926O381b4810k5443A2008J3039f725b761
708a0231A6568K6827a1003B7211J9201m688P762e084j4668D7644A4808c8277j7319
721e5596b5645A0183M669b0654C1367o703b0291l0819j9746F3587K1402e2148
734e1151A2176M091e912m2605J3488i895G887a4505n7C8363O169e5449o0444B1791
749E0463c3068m3963b9078B4787j0428h2469c8212D4563N7427D827a04007A5562
762A05171d3982r1977f6975I833K8692a8421B3947J33249k6375c472q7800B9577
775A36637c8293j64556R6016F0960A715g5937b8602A15347N4234D8356a1805A13023
788A79816A0079b39958a13016I7069D695a74367P6196A41508L8650c8763o2868
799a01631I3681J09273c435k28877i2212A69884F4258b14400P8160A56494J567
810A58061d1427r0487A26686J24766a3494k32866a02149A78095E1717b96177L1027
821b65150A33531P6510g6428j22468A07253K20015F4792b29491f8032B05196H6819
833b91228k6698A20960O7714a67657j16750F5281K45990E8974b81343f7496C14399
845A45326b76134K9400A82381J23017a13973j74368A04323K85623F6173c15573
856a37490C08056A29905c29298P0201B04656R8916a21745k27671I2207L60539
866D52746A19511c16858a25360C55918j06362c16981j6536B13264J39597a39231
877c65103F5831L79357H0566d11586b03050C07657p2722c55895R405B82682J54867
888D37549a31066k60991G8285M09797A20309d28727K06161C38827p7097c52127
899d23167B15224K00114a84853k70324H7961L99986F4479d67059J98924C76855
910C04341c43432p6408B38119K47345a27460l82703E0971M58457B3828e21815
921b78748C60991m4801c52526r4221B49556K67497a04328l67789G3812N19599
931E93411I6886e27701b32644D36829r8120c32196r5781B39535K84000i2865m06845
942d99710B3037N21285A01842e45917b26061D60260j34291c67613j06567B36750
953E62313g4191m30182B6734N60416A67645e14516K36331D53906j20076d22199
964d99439A98123L15484a05129m79265a1405E92930B14077d55842K21677D89219
975D06228d10626j24595A98719K94843a07809m97868h7360E71304A95951e32770
986b64339D37938l5985c69109j79101A72097L31276a32360m86822a14544E44914
997B32113d77353K21876D53684m7235b94490k04046A68782L72391f8831n06952
1007e75783i5675E27238B35825d53886J76949D31128l2021b64272j51388A95524
1018E10237g3351n06333a08194E07371B32884d47122J21584C73851L5684b93001
1029d19301A64701L24105a8957m67533h1922D76852A89681d40661J00454C34977
1040C95292b68487j42298B08716K60905i439m08989g3022D54398k07345d17008
1051c28182C18311M8150b46842j82974A30245K97778g1229l48012f9479C73774
1062A83475c84137P2243B86086O6782b23993j96751G5731L33523a1565m04458
1072d16023h2086C38996A35403c25988L9129B19188J16285a91005k11507H1065
1083C92015e093l71854e0533C58752j60585b18808N7489B55526Q7440a32761k41497
1094c74258D1381K70859E843c47281i2248C20388j55272b35522O4702B34200M8017
1105B82217a06619j95276D8408K56191A729c19409a03612B86535r6991a67889
1116a21468B27032j3672a36487j61112d1545B05863d6404k51483f7448B69571
1127B33906i4342k213B26397K9918i1721j51555e809A68979e5800k67137a41792
1139A56517m0148a12905J848A41079O8635e6987j63438c1747A27121g3080j78031
1150b51111a13077A99233m9038h3070O791A17421Q0767A1246a41711c5071A18883
1162e2356j57560R2897A22886m0065h9519c9636A55803N699q0198c9589a796A20388
1175D003a56632g0314F5228k8836a09394R290E0617K2941i317q093D274P3936
1187G8210j8816e7155K3005G5656A539h7704L9430G2750K0299b215o847C3952
1200D5141l085a0912l9265C2875h26q0308L3219C4054K2850A72a8174D1977Q377
1213E0354a990k504J422j5147C836a21807K3033e164b33n4251l3201b3762B0826
1227e328q222M456k2161e656o746k3497E1672N376b9440R413C5160J769A3370
1241c6316a2539A154J1630c056j2031b735E2958k4563a7248A9103o95M50p336
1254A1522A046N339b2945g237E379g205A4243B374a8357C620Q630b322B3898b0002
1269d71D6092L230A5649e867j618A2540R351b658A3266d781C9414k73D298J9101
1283B3399J7794b5672J1572F968g617H615a1756j416j5437a1690C053e575j4072
1296a9647G719b9194l5669i133k9592k606B2349a2396r86A2534N076E379a3809
1310b4177O08k8227B3726J7400b9811A9750K260k621G837K1718a1031j9554j5188
1323d5773i098k7287J1904E4078F012K1416O2495k0992a7620d829A451e3978k2665
1336g6643O162R209J4422a4208H639J5187P9887J8056C1944K7277R765b6857k2861
1349d9718b0398R042H417a0712J838C2623M3076J1240C4420g133E5103A276e9975
1363e4440b4209g153m0972p862C5989K8296J7570A3977b0781D8307k3595h5500
1376i2763b7197M489p2948k6467b9253C5870k149c3903n986A0160Q9838D468b2637
1390G6810q073a9640l2196b1022F9602A9431i1754K8882B3989N0060a2576n0476
1402f3052b4840E0764e779m3792B1783L6052j4380d9698j5953D7135q267b2298
1415d0950H286M6421A4726f9408b5732D0892A4217c4964m5214E4704M6212E07
1428f069A2404O5232p034B2667L3370J9871j5964b4321k0541A0670M1064e5436
1441i9711f11C4290p673c5154Q84B6837j3293b3820R801A0235L9970c5766p4788
1454a10554a1421F0618c4108j8834f484A6906l991c1775p297A1362C299c5760
1467a23783e5253I9799B4933d0906B5889N6486k4610k4157b05B1K68e1622m0371
1480i1993K8589C1378h476q5653a1511H7518D0343H562J922Q336e623l1516k8347
1493f5486K2550A9635J2022a0596M542A17870j0163A1158L8839j1945a412n3387
1505e4799P827a8469b215k2221J8K950H3603K5443A2769J306N5043j7176j8719
1518C3223E281d7833J8879m4687J3691K2666J7620D352A254c3535D8748O210e556
1532E310a4119j5854n158l5923J9281J644lG333e476D2449M9837l6060j9331J534
1546C8429f192l9399k9409p017L9856k4538c1720g723D1615K3047m740A7102C72
1560H898a0537B539e8654j481J715L22G557L9405p929K2285k332k4647L031a1578
1575c7541k5643m021a3847c147B5424K3902j7865K5368K5009C9220A5887K9755
1587D5642j2144h823k9449Q539B3565n694p763N7427a8988B0960L2182b2967O375
1600a6592J200n3382N173c972C1894p366H267K7839H917a958E8030B948e9498
1614c6644r224p63a5063k1087P960a2275E75J9513a1333B6777J1679a8234k5660
1627d3894a0662J205B2537E076b3899C759J5177n143a9667o615D4299b7251j13040
1640a40291O5938G835h600J702k1891b951G6129j3701b891j1030I4592B1324f2583
1654c0319H0272l9822d3506l4913L6813D5559J8659a0713o102H5970D1682e7552
1667i2533E4898L5484c1589m162D9729R4410j3432c5470j0597D3847A4103a07499
1680a22335i259B4832a02991m0210D1313J06916n8076d9997d346A41698m5253
1691I6445a21199j5168f431C4735i1592q3546D2705J63623C6819a18497c3220
1703A21206k5941a41324l0994E0321L6922a01393o7377A0715K16899G6536a37084
1715a5816B00315n5838a30280p6800F6169M7282a61885o7093H652J87534D9738
1727a93919f9803B32920o4961a61181l1698A30955J37283e8321j67131C5966J84495
1738B20461F1949b04578Q2090B10861k958a85013m2827A63325J18489c9462k29274
1749b68736B4759K73339C4692b79259a33701B11122N533a91063p3830A60248J52087
1760C12335d0516k72463a7752C34120D3784c49538a40711B22504k3280b20177
1771c02382A55555K40435b1794l31061b6976C64855H3387c52247J70697B56403
1782B12255b45082n5555A23553K33329g3650l38950c7549C95232A26738c83565
1793b53416C20300o5974b74287o7925A72019J83535d9107m10779f3678D21829
1804A46600c81526J58260C31164J1661b26678j32616A84465J99505f6664m02732
1814d69396e9744D78183B17541c90371J71488C49574K6897b27776k10947A65386
1825D51262g0338l70125e5177D70917A99996d10352J49842C61518K8009b28896
1836d30793A24011K90175a09265m05644f1785D92163B12563c74415J09461C92857
1847D09707b58299j92942H0743L51071f4439m59191a18023D47113A62314d24735
1858b81521D06270O413b73271j73163A29066K94039d5123m89870a57755D63565
1869A91022d40776J42372D08942M9966b41303k16667A41998K99344g3517m67060
1879e40577a71382C97811A63802d53494J40133D34010L7659a79247k52044A88650
1890E75829E741d91647a51629C73230j63112d23525M3612C74318Q6212b19766
1901d24664A83534L74653A8804e08613a59060D10711A98549c84313M0339C36489
1912D81977a75815k55597A65425L84484B0903d90489a85069C85601A45066d24108
1923c79431B31802J90958a37063k85572A52327L83252E5163d61930a63104D18789
1934B05913c82228L1599B44607J22239a51418l06394C9422M04011A2610d76659
1945a59863D02871j69126c46626K6441B69138R8184a04078k59287I0470L47674
1955D38144C6876d73035a93187C33499j47381c33573J1727B47451J26852a42301
1966c52659E9657L06488C9345c83692a11800C86885j53401b56442k210A93643
1977C62441i3590k50173B3672L10960C0117c40147a46812B73538p9633b63910
1988b14073B36078Q9155d3773k77495C2733L21558E2468b90352a03030B75708
1999A76432b50763L10A29280J05910i7696k00112c1712B87825G8024b67204a08267
2011B40284r3697a85131O038A53909Q6561a03075j58473i724B33073F2246b66082
2023a58312A89050o3838a90719j23A02883R9536f2822j31071D1173J76848H4233
2035a83934N2805A71735m5915a86350j1048H7521Q4400h0229r9629D8304J89122
2046B37426G3849a46355L3971A19467L0907a28209n4657H8007M3140e9630n3721
2057a13351E2597J67218E6255h1602L6784A28238J7419g0555j33884A8647J08906
2068A27553f7158o5184B5386J14542o0117g4018a4660A13478l3018d8492r1133
2079a39625a3075A05381c6302r9460a5704A00474A9553g7026a4728A12664J3144
2090A25808c890p4762K4570A7941c6848r8684f4428B1454b3385l1324A352Q6864
2102H8216Q575a1820n544C4219Q38A3735g9372J4581c919l9590k5459f503F2935
2116C2234b965j8435C6862Q777e2282j6386K6145i480a617j1999B8460M0359l0467
2129C8352a91A1357P652K2579f267m7496b3023A026a7169B063J4245J0817K253
2142B9378r487K3000K226j6022F009b5714D2739J5824A1589o11O7g892j132l252
2156a2276j7520k5964K5728h145k9645M912E4984B4408A0363J8338b108k632N12
2169d228a503l356l0659h051k6214J3619C0619K9130a7450K847A5257d0196h856
2183c3066k0299p71a3258A7069K43O119L5423B0892a245B6728e892n3868Q345
2196e1415j6531j2126c6350J6106N763I801J2518J1892a3678d561B1545c0984
2209b8784B293c2041e059D0136R138q112K4162k5815j364j3046L8967a8927p2495
2222i1422d0175j1392N441a094B3171L753L3627j09K7152l1070k6204r340b5777
2236a8823A4076e7774l3153K3784J4160a9357o566g820E7078m05A5190b0997O673
2249a4324E724c5263m5097b2310d682A9558J8713G660N3298r671a0303j6459B7648
2263A1137a3708j00568N613c6317J6752P342e218C9047M8650k1627B8024M7025
2275G5049k4479c3606m2720J3699K2133e640p1661K7493H764K7726A7314g629
2288B7604N2113A4975c5552I18K1749Q330g224l3747C0564N1694B3962A544L2062
2301C3606K9947A7783h6574a5664D5586D932b3874l8844A7742N5411A6429c7291
2314h933E4982k6265e7126a9499H6234A6596d8097L830J7328B1525C832e8458
2327b2906E5156k5091c6414p688G5808l6478e4674J2662C0845l002K5548d1627
2340d1476C1146L448d0696k166A4110J6188h1131J2738D1266r680b1180n726A3973
2354B6921K9374b4549j9373a7410d22q0313K282A76L9240c950A5043L4334m363
2367D5014K0258F66a4404A7106J895a3397j6517B5303L9648a1580l6471D4927
2380G0192k2814G417c7428e348p590m5110a9869A3043L1947j8271M202L2791M189
2393F7901C24e1545k6089b9510g227p4749L4785A6317J9295A7777K7293R209L8025
2406I2304m5707a1382M520q367r542m4372j6064a3784C2849a9521A8295K6700
2418D4995J3952A9675e0847k7328J6009J8265n492j9927b9713C2795k185A1521
2431F8449j8086E224h725l0024P857J4208n8428k0449L9006d20j2088f75E2199
2445E4999o654K4032k8694D660L5611a603m1694G693A954J250d617C385K8244
2458C1629g649E99L5901A6861b86B95c8324q200B3297I062b0880Q222A2114K7052
2472C9166j6159K0334k0779c9880a1550j655j6371G376e984m0403M690h602A7250
2486G375L0892A7655i100A2649K3127G959k805K1374d1025L872a6757A3533a1276
2500c8223Q418m287l5884a8365J611m2075h507J21J113A4520O755a4167J086k8743
2514d1824a4934m923B4595K1813b2083M920B5247l743j0470L2751c0373K014i573
2528b0993A066d65B9010J8378A2624K5388K0118k780j6906e814n3162a243j266
2541b509n6651f786b013D533J3871f910B3675M0647B4881d6686j9195A1560L3219
2554D4779c4272j3850A3261K3560L2140F3J0595P3207C3233f8617J0001A3971
2567E0666e9962l8981a7883E9970k3013c1532a3422I8529m929g2520k6210B2011
2580E9691f1969r5818e5773F0081b5117p2659L1806C3256J7723d5672m9757H8406
2593A39211d3769j19596c7805A23075B7298a24092e2426A04135L3632B1867d9398
2605G5606R6126a6916j33901i047A15677A6780a63369h0423A13584l766c6500
2617e9692A04525J33008A6909b00861g878A28651b3558k14842Q9848A30064K0021
2628A50085e9494j0910A03849J19310C2035a90827h883B15334D7560b52165Q2956
2639a69209A43427K8221a28873k5310A07068J34176A7263a83779b7748B36235
2650G5828b76094J00211A83062j7619a56545q1394A05138J52189d9222k46718
2660b95940f7207B08221F8249b79772N7207B12744J4217a61543r1296I4671K23577
2671C18248E304b88415c3663B67196A01884b90506Q1281B14290K6256a96884q8726
2682b85610A39899J94369B4844c24459e1351C40311A41905b70949Q7523B45811
2693B99692a55533j70453I1848K54154i298l69518a16098C45554A50780c38327
2704b36049B34216M8978a79046j48498A63949K89333C2691c54060i8696C63528
2715B10511c26595K3990B51885L7244b11228j47976A28907K74619d324m31491
2725d35815a08071C85862j47936c65474K3060B70704J08160a97873k02916A04780
2736D36795A9168d31777a48900C56908A66670c82221j0431A99366J87426a65723
2747d04693A61875L25130F8787c93199a10289D23006j77521c63315R944B11434
2758C69801a23609l27341G7759M22858D0576d18411a16786C97410j89315d07612
2769c61601B23430J89867a10948k92994G3736M68308G6923d27562a24332C80906
2780B12567c77017K0101B43266J43293a63807k71547B1291M69608A21793d15649
2791a24220D49541j84275c42615M875B67139J40564a63064k96568D811M44599
2801D49410H7012d43931a99769D05944j29741c29080L7944B45475J47168a87497
2812d83573g048D36091F2404d26643b06155C89628q3081c15849k1203B43023J63337
2823D06360a62115l39675d6939D13452F1338d31351a91525C67315m7108b42474
2834b87114B73040J52262a12416l35274b1105D10593G5813d34502K14003C63218
2845C03544b28131o2508B24217J70507a06647l10671b3163C61410G2316c81678
2856b18530C71477p7374b43918k3239A99619J53554e1475l18330a1420C69642
2867I8094c34641J14619C04623j0973b43833o8291A58816J76003e8747k60998
2877c19745a2278C31801H5927c25118a53848B50519K1096b30465j20886A30258
2888C20129i5092k32024e5030B90233A12981b87172J01124B13235j9775b06212
2899c34182I0709J96443h6238k21294a1587B81074A02428b37617Q8200A99976
2910B15454a51985j17673G3437J85917a1090k96132h164B43552H8340a59290M8572
2921a10718A60282R159a31238r4924H3002J46981c2734k20244c4557B61400A02584
2933a59727P4803A48578J2319g2184q9973G0565J04026f4623j58666f3715A79676
2945H0778a31449d6756A78483r91b7771q6757F3564R1352d8152j49211h0749A19236
2958F1745a49878M8907A23105J3747b8670n2213D2243P2839g1517j49100f5857
2970H4161D697a15097M2384A43856M4849a0640o6102C644P3244f3087j62093a07150
2983D2386d02j25157M7183I6743L0551n7159d3016F9388K8733A2534g5381J7539
2995e7842C3771a9047j01135e7012D9415L3972B4165c7057A2438O2102I350f3400
3008d1008B0884J0993b7798d967H3564j9001B316d396B2470L8442k9937f3355
3021d7951B1731d99n5161o938C3962q334a1572D8379j614j2787P368A2389b2017
3035C9367j0313h399l5098C2164D124i1064R898C691a300j4862G785b7979h19
3049C1406C2g146k704L622J823B321N2049B0614c5310d670l1270o516d805j1385
3063a6190k1422J7264j170i985k0404A3519N815I138J5312J1457A0396b2609G856
3077c542j7451E99b1789A3773J6744J6330I608c0423c627a742m7564a4104k1812
3090c5916J4881B5257J5313J1249J1119p810C083c859B5817J6878b2374m0861
3102f3235a7923j2180E573K9672A0278L4612r697l875F591k712a1837q599l1060
3115e1496q992I819J1253r250M405m280L6521C968b1945d591j3866k8187J974
3128d4670k3431b6653A923a5005O342A6179K4362P21A1687L319d593n0285K6015
3141b8863j7767J2522B7836a2887k7218A5120L9306m435A235O43K3560a1580l9965
3154e1545K0983k8831b8375n957j876a6801F5449p911k0194k870L6101C2896a9758
3168f982j5754m5371c3753k8370J9762G9663j758A4027J476M8865k899b5451j5791
3181d1242B211c3255r686K485h014F1592L2764B0805J0934Q2634k7825d538k8643
3194c3181B584d0780m9371J8566h115J381D0188A0277b1203F5018K484a5041j8875
3207c3916h448A0348g0136O533A8661J1963a89l3568r458E1441M073g0504l1411
3220a01915a3143D790h829m7547d294E4732B019a8738a776C5675K8898g447n6391
3233f3838B4579J3606b558n9193g680H2599B6443h0682c3938B953J1725c0690
3246f4162e564H7048k8487F460J6111O0980l2214a3726j0787B9368D220g9308
3259e9015a4198D9769k1765e9677A777O1832q651B6739b0904A7721K660e4298
3272c4237H399K7694Q233d15E3472J5170I3b6725j0741i808b762n6491l1126i370
3287A5965c9389j449A2126M8069j8195A1986J0958q964e363l4094m1551L430H753
3301d5219l5800g026C9061A529a3645l026E89Q030l145a5516k2486A0770b029
3315f7293d846F6672C2107a1544D1241Q851A6587a4860e169l9108m4377d1637
3328g6417a4943E0514r166j1842J2114M3454j6230l2865j3272B742c1891R039
3340b2852j05k9392g313G910c2418C5868M3657j2433A9291K132o517a7917o734
3353b4651Q473j6059a0280B9105q736m018M2230A5619a8796B999i190q625M725
3366a3090l004J809m6718J8618a6805j2687B0599M4959F408a3629F352J3856l262
3379A6946a8118j8503o126o814h27j4111k4151g121j6536d984C0011A3368J6567
3392B9935f979l550E950K143f166o510j4701b736B8812j0669K1159r981A1638
3406A7071c8282O789D197A285O199K9667F344a6993A1244J074J0106j0090E90
3420b1110L234A5672n086d4422E666J9273m080M3672q897A9929a0516K703k9289
3433c7102N176N648A810c0837A8314L4806b584j0506C2946A1242d8532K53k602
3446e0881g826k2773a1636j7306a0505F7528B9171c927B3124K405f7015j675K5211
3459d3479a5801k4466l2223L3644A9357O4543N757I12J1061O9411c811p2297b9485
3473B2641l395g4621b8892C5492N3799B0047c5876a6543H3988C6132a06973L3550
3485g3423C2508D394g1195K1231G0130P3101G1518c4460A3417J02880m4928i6256
3498a03494F2605j8094a04135r461E0998P0177B7148h0225C6551J19456m6850
3509A09157c9870o1451G0950M6828i7233o1760D2120N6912a3352j09875b6893
3521A44873G0734a44742M2414F2290K4995a07365q4527A0473J18871a1321j28212
3532a39533a1291B00796o8644a20298K7595A19798j7981a15275j10383b2042A23929
3544f1421j30300a3819B12014p4920a38889K5422A81162J5723i5133j27480A8952
3556A79532A6638b30648e4885A97569r1414a73492j388A49064N5965a38649j02808
3567b41457E0821J57309B855b42579f1131B55217q8853a71871K5650B00543R2180
3578B92723i1490j86259F1098K22719G606b57374g9470B00110q3724b30869K5205
3589b05664A99384Q7416h9656j85986G8589L01304D7791b99500a03520B10873
3600A28550b71531R82A45304J22698a34017j98133D1143L26470C0589c42828a00531
3612B90349j31912b72712J8311A81770J35015a16622k18408E7374L47185G7641
3623c62253a51373C18812A56414b97848J2109A69171J35464a01426k33247F0334
3634C87124H9702c90918a84323C46941j11719b98150M741A87137J51791a23539
3645d05729G547L82519G8462c60242a71576C61504o3814b66760n8340B20111J43358
3656C63469a22772k52198A2131M01938I4476c97234a77134C71912n9089b47953
3667c25293B01902J95410a11855l01910d2679C53958G7669d17612a82970C66844
3678B92357b75263q0691A72267K25138a10874l37266c6192C46213F0024d03417
3689b46207C47914l5491b54228o3485B17847J92015e6289l90187i7034C24165
3700D6982d02588J94626C61008m0038b43075p5220B21855K03725f3657l69347
3710d33004h2304C72106A20210d16574J85130B97663j4125b62148o1788B27978
3721D13036h0141l18929c2194C61161A12218c84051J55889C21222K1960a97279
3732c05890B23787K29663e8506l32817b461C65887A17538c36403P4579B34049
3743B68427b12168j19040A78819K55989b3468l44769a9219C87909H8965c69440
3754b60443B25413N6036b07438j36978A07573K45286c3782l51022f7319C61220
3765I9500c31418J22784B34915M6484a41997j74362A28148K66463B3938c18764
3776d6832C30030A34057c35450R4427A94842J2806a50037j30095G4575K72313
3786C46888g104l03940e4378B80156A00224c03102R4435B44109J1887a33184j14121
3797b47305F6807K20990e917k89196i6615B20936H0341b67198P4632B01368P1178
3808B72546i4476j09183A34578J55453F1171b04747g3896B27599I9997b30993
3819a67757A68862N8159f5540j49513H1654J73607C7897b20796i9489A63427G6836
3831b13293P7588A35994J9937f9807j09128F7742J89654A3410b23148i8323A33323
3843D5611b04568J8479G2956K6085g4609o1766E4836J46634D9694a63699a2487
3855A70098n7332a26739j2755H0767q06a20033l4599A6572J00198C1354a36568
3867f6469A27272k9195a14429k3065B5740M9242g8567k7746F0193N0558B3665
3879e6080D507J37966l0642h0058l8908D4733Q675g6899o5926A7741R0546B8805
3892d320G1356O2317J301a0239p8577D7235J3376h8459l4575b0883G0252a1066
3905d8014B9569O0002P169e895p9217h241E3649e6696n1122d7343A9725a000k1488
3918b2488B2523P4373D6818A410c5747D200K7543c9908n8670L7902e288I932b9438
3932i65C6707m444F600e969C111i190r91n2113K6437F675a6198k539k218D060
3947F475a4231M593D1641A9069E039b7726q76D37L83a6233m888a355A8968J1913
3961C0881A1062K0686j3477a1350B9756J1382B0543J8554A0605a259A1742g233
3974A3467J8243e1A9553a3225b103G513A023c7488a5350O084B618J541L403j43
3988G419a4981n27L272C327K685J5420b690n355A3774D782a9023K671j6602J4611
4002a8343k8684d230a177k0327B2605L462b1190F8896O62A4559n103i52j2094
4015a3046m4359l214J2580p059J0401B8640A0641m923O2383B7445a3246k0926
4027c4172Q342k767j2591g163A1172c0814C4744K1083k2855O5197k7674b7752
4040a3428d787k4675j4754p360J5208J3985A2139O8363j4810J2132J8558H985
4053B2580A081O6e9601k2025c0310B0891I119O384J2753j054K8948A9126c0436
4067b199B7718b0764m5351K8919i842B2012L381M09J9558r929M609A3880o089
4080G791J7345f5031m3884c0580A504K6783a0712r500F572R207b258B3067C718
4094E3426A0511e6109b43A0783b7153k8524Q403a8689C4868a3855p948E736J5906
4107B1642a0745k3819a1430D8031A5290a0585k916A5359L1290A8370e250D0682
4120D8141B2241EK7560K3067h076p7028L4072B4549J5680j6865b2797B2199N9470
4133H1669A9622c3069C2744q473o203a5171j5953E8640B3810c8811j7551h589
4146D2580a8354m3238E979M6271H036d9276J4292D6310L4764A7829i000D1467
4159E7469k4218e7430j0461B2309b3517o3450b2822D3804r13b1811k8119A3885
4172F389c898k7672o5157A8152H953g2996J9306C0627J1356G772b8358a493A5108
4186g410l4096j5304J9289A2583b9469o634C2716J9309k5287j1627L2789K1484
4198F9384C1629a6728j0538D496J3395A625e3205E29L7876b9061B695N6275j2365
4211D6605A3170a187o06I478Q51d0942k8076b9240D4577H050f836E4418J8819
4224G3237B8904J3051E793K927g883m7138m156J9755P317e18p020B3506M2770
4237F6276B8867P985A0323R353g683n8977j0033k449K6328a5015B8477m907L2893
4250E6463p861j2776M100A3712b7941m0382j3686K3720a6568l5498b0980A92J1
4263B03M1595Q472A5497J9200Aa7787o099j8742J6079K319r307C4057j3001J2041
4277C3097R048M390A5160a9541j8144R881j461G554J2502a9405B2476K8002A7846
4291B8724L9504A5098m228Q878h7A6519b0425g450j8415k0530C4690e133n753
4304a0886A5829E554f457D5485k305h098B1548K301C699b9203A7933k450e2194
4318c6046a5203r164e648C1436c6904a4150A3667c1580b456H500J1408c4915k148
4331c7063B9105L293A0124J3445b284k1224A6405h370j9J342j4079l8792j4320
4344g4238c5379B8123c8147g203B8910r74J1370j4745D401L6773G708h802j607
4357a0409A8019n702b1181j2203J1750C633b4110c038B1737K1593B522a2232N850
4370f382D7461k2425c5611k3030A1390N1143B9891C172K6153J0420o715a7096
4383a9702C9396j3206d9180j0946a3335D0582b338o4028a613H6942D2331a0656
4396f236H2973k1742f0881p1306c6230C3096b6854o3100M4218E7955r833f8035
4409f2585F3401K2825g2731m7398C8330P4612c4161q3327N2401I6097k3811g0113
4422f7992F8865M5232d2847q1581E04J04219d5846j20346d1101A05232k1499h8108
4435a28590I7049N7252g374j26145C1446J49095I076a75282e0300A30705E7747
4447a00555l3308H4660J01889d84j30222C9158J37309C4728a91991g5603A65938
4459F9496a71957K7560I3409J08392I298a45774C2762J80335B1179b05409Q3972
4470a21437A61147G9500a88654J2018A27511O8302b943j77286A9363K29248D5248
4482b09954P7543A64467l6156a88601j6783A54065Q6503e3466j60987a0576B16413
4494E3573b60019J13166A89148n7382b03096l6841A44148J38532e7772k01151
4504b58923C0354K24239F5815b72696R3622A94918j2498a85523k6704A41574J73083
4515C14657f6255k34843a4944B89382D9690b79157J17562B35230l711a86148k5059
4526b11207A85187J30911b6164k78272g983C28061F7689c07312J09583B37792
4537B28494a72871p4606A74078J61219e3114k86786b1722C19764F4063c69039
4548b11661B64036k3059a71140j05550A70461K00809d4957k81931a7779C26145
4559A11986c57124R3033B27710J1147b55664p9399A37940K32267b4437l13960
4569c38397B4541L31735A43965c49200P3891B35222L6093b49786j26901I3745
4580C83742a1498l10025b2792C64734A26895c39435R2398A98146N6332b19857
4591d04691A17151L13923C3422b93616A350M29119A75764c16504R7377A77782
4602B24186b23042j72662G7180L16510B9613c17169a7249D09644A95196b70193
4613a66038B61951m729b03878j75163E9808L13791a1603l52241f5335C59610j77347
4624A82263b92304O4959B33776P692b16118j24033G6362K72924D2423c30652e3659
4636C88419A91393b79379P4269B47003K9766a95689j53164E3490K31455d1331
4647c66848a35563C17433j32745b50037N5735B41030M8552a43584j85424G7434
4658C13419c5911l18535a33572B92886j40146b91363P4940B10029Q5998a12499
4669b77277C9691K67233b5792l31428g9520B94407j11970a93282P085B33861O0723
4680B94584a03850j52159D1396K29331D218c23975a13823B58777j20538b20958
4691a89678B02169R1356f1246j70041C7264J99602e045k66075a08831B42893r3966
4702A48927b36299O3805A69410J02625g1810j87259D523K27520A6321b32126i3692
4714A83312k7079a69052q603A53269O3424i5103j46766I292K05441E2337b04158
4726g6587A58720j6893a55999m4271A01828P1570a17973j36513a8484A54577B8191
4738a74157d8571A85145o5242g7209n2441I3908O5787a10282j31164c243A69673
4750B8773a46559b6429A64091m5622e1430m5630E9848P3630e2381j30381a3009
4762A43566A6137a21834a2448A66933o0933d2635J896H1101L4451b9296j51297
4773a80593e5485A12124e261j30880d4186A10093J1155b1082k6905G0856J0363
4784H1219b9104p5158c648H7346I619a41387d3971A05089k4403c3935j1146E0406
4797H3733g751q4130c8995B3539a2656j11813e6771G4626j1495a8276k7283C2145
4810I8962c1281m9499a9895C5324b4313p9752M5189B4724L28e5590P491C5087
4823H4771l7504d9328b1281A4212b7148k4191K5448C8900J5592D146J4751N6881
4835G5778K74E577c0588k100A9157p659c5277a7629B6383J2640f806A638J9562
4848B1200J6200E524B344b4858B2786J7339e708m35D9510j6629c650A6753J9066
4861C5819j3704C635d5473K313J8075A6950n972a2234C5656K7938B1824J2128
4873C3952J0765f183k745j9409g399j0595j4898a692k0898a1089C955b0384r384
4886b9768c25l5989j5594b2777j0645r320J8877B6277J7924A2164K6969q884H662
4900I300a2775m8799J8797a2063e424n002j1124a288k379B1115N0187k8260p810
4913C5232P654n020q631m199F498d4228b0191k0797a1531J118A7160J94e125A1781
4928A4891a6171j244M941b048o912K231j399F409K203b270C1975K0423K8511j0478
4942G0431C4214D909c4879l6469J2691a9935q608J1565p0C1696L9693o477r30
4955F3982l1613A1604L750c0871j8872L193l5326L34K2935b1660B7417n625a1822
4969E6233B1725a2902l1899j8349P218J5879p145l12B3325L5582K0357I244K0486
4982B9730L0373F376N798a6702k2263Q556p296k3775a71C4254n287a0653C407
4996H3002j0013a5386f001j7734j9861J2930k9976d533A1827N956f108K367F9790
5010F3200A1475a5645B6323E464c2327P375P103I103b259k8822f113E1014N5106
5023A06120C0784a8591E6683j2287b3301m462c029j7624g167k0498D003N0669
5035E4672r168g056n6509a2357B2968d8345j1652K5913R443p0P228j1491C7349
5049D505h157m413D1311J0869d8232l1448b8439A1030d7219J0101d606B1566K3859
5062D5425b4961L162A7812K3790a3035k1943E727M7131A8723a2305B1622L735
5074B5357h47o0060J3392B706L0829e4891J1329C811N8944j2378b5403A2238K3372
5087C5610j67d215k9421I845J4266f167j2299D8697M1058k1699B5584J190J1108
5100C7882F317c0461l2542J2292K2120O715k9160A9272M4300j1547k4237A1070
5113D5307l947c1718o685Q035j5093q956r390a2604B6080d765q04A7018n874n56
5127A0588C433d1117J6095D357i041j6216a094C3806j5044a1084C9896A7980F939
5141B3117b400j8173D193a7587k9783a4861I397a052m4044A0097N9177B5365J646
5154B7011Q585a1242m552D7125I318i126C476c0848L453g752B7002A973h241B0425
5169C3831A1496L2783A0964c7582E886m37g431O6C1823O404j4186K1430P938F414
5184A8242G442d5799l170a9727k1694i678C235i257A588b487E5111B6944a2395
5198A8452g168m0306b0291O268l0939K0516L162P642B5029A1324k550d9277J0763
5211c8514G875b8440D810J4093l658A617L7681D012Q492J024n311l812f712A949
5226a962l7757J1277O903k2825a7495e815q754B0764i231E294f696j7078A8150
5240C6524B258Q551J6813l833J245a2389N124I623a6307I671M873R490M0770A015
5255f908C2012J1531k1576E439K0652H363Q391a1855p940e457m712o792m6366
5268f3327a2695B9733a111j6055A1775N060b3001k9227N735a0510j6089k495j4336
5281d3430e527F9818B6809b8792B7377M6849l3467d1277o136b853m1294m0864
5293h5011J9569B4675L8653k0758c0542E3152Q8868D6678f4845O338i337j0996
5305b0333r2710L2879A2360L1835A2674b3844C5017J31077p4440e4607K4447E0869
5318E54a13492j2818D788N0277c030o942H8374R1175o5560e7855R071I0737m3219
5331D7518a03181k9848B4668O3141a0424q7747C7934R3613n0019a02425K8947
5342g3478I7840k8477a23246l4775h560A17819b4712j03795C5164J44064G0718
5354i9973J9064A05083M263a04589p6909C3132O4169f4632j29353b0535A49990
5366C6768a33518f5128A65946N35h9250j06366E0361J05297b6991j53009f4315
5378A68012F0678a69578O1279A58413l0030a06490q9242D5219J41495f0537j67858
5389b28395c0171A75908p7226a65343O7734B42115k9156g8502j13809C8749J88713
5400B27462c4373k23352f7472A78197G8583a72549N3947A90446L8364a35710p6922
5411b12632A28985J26432a2050k23269f0840B26624A07158a91410M8206A50034
5422B05194a20456j43089I1415J71803d8162k42777e8909B48730j22934b20863
5433a56679A81356N3213h9702j65081F9544K29911b4023k64303f7493B79374A09405
5445b61661M6218A75706J002a77117j08244F0248K39275A7011b90013d6204C18707
5457A52920b45295K6771A85863N4008a81833j28042B8836K42465A8666c35554
5468g7300C16325j28546b60765P6668B04946N9151a42053j47544G2943K35853
5478C08796D3987b81833g1897C42599j32391b36718M4942B39314N1472a16985
5489b98763D4592K61790c913l15282a04624B70401p6676b30305K6823B91507M3262
5500C34769a15121j85905C9525K48874B508c61668a57179B74601j11941b44804
5511b47273A96960J22469a03052k01161B6775K64795C0082c52333a43294B48633
5522A46726b53555K7336B28804R8141f6014k41110B7948K67412I602c58862a77901
5534B39477n1063b12078J8375B01928O8683h3165k00632D3655K53447A1187c27009
5546a62377B26424l3420a99303k3015B09297R4076f3686k03356F997K80401C5595
5558c04557a50404B14606l1463a41717o8901B14334R7215i1579j74982B3708K35906
5569B59614C3581b78019a29491B34533k5525a50293p8144A33816J52468e5131
5580b55180D7658K05105A1274b52679a10357B17540l8059a66773m0731A40585
5591B80095e4711k25219a7409B41672A3787b52022a05628A91844l4882a42337
5602b14662G5388J32441e1385j73087d4630B40957C9935b57193i0610A91648j8163
5613A73485a18671m4999A15644Q6467c1807k18250e7880A47706C3570b05591i8687
5625A79893n1236a16438j119A06936J15731a7470j57911B722J85765F8853b00710
5637a32270A37712K387a41785L7692A11163J11825C5134a58295b7683A41205B7665
5649a76362O7949I5708J8860g1044M04A23221P0005B4176a10680B177J45733D1987
5662a81696L2170A8941K9242i2992k1087F5955J06686C8601f5609B7635J22201
5673A49836o6536a49968K1191E4447k2894g2919k7463C5462R9684a5110o7866
5684h2976G570Q9291m3040a22153K6441B3560K2051h3126J4255B7431M0683l3574
5696C4540c1995C8951O2879n0082e8395k6105B9299l088a01698N925B3840j605
5708B2235C10c1093F041O9357k8881f164F088M4223L5271b5286n9687C2902M205
5721C7107e4025K3303B8813K2795J2612a5949j6008F3112j191d1926k2934a0155
5734E0762b1524j594E7635j6614n669p9M364K3741k9008c3824l7227K2174A1644
5748e1701k0259a1464B9291m092J4092k035j2297n47b9018o712J0369Q781l217
5761a9797l8159a8683B9699A4694E605J5479A382K684a4855l7735N216F888a7654
5775d8249a6146a105C7920j6371P5M073i842a257n301j9422A735a5611l3449b010
5790E384J9867E118e164A1572f703A831Q213k496L2914A3490E925K8874j272j4682
5804A8845k607B625a8635C47J6473O965k79K432j2730J0250K909O027B009a3308
5819I099d0297i582o970o074F349q37P037K8524A8666R318A3339c9138a0569j5707
5833b6276j2109J5677R704k2983e684a752N53B7607Q007j420A5693B212J159g016
5848c2917e643n5698b6580a2700c565A2246L4005j4120c0206i176D1199E406e6333
5862b9836j6225J0373A5400h545j3001B1436J4678H352J9677L9287j7958e5732
5875b8731d919k1166j7326a6752j1694A6714N3190B2741m554J3873P503A6b4944
5889C24K6666a8303A3337j70B22M6544j9399f364C8019j7952c6420j5288J4410
5902c7298A2403c2414j0784R573a0975C8764A8364b0629C167J8511C074a9216
5915c200G792a5571l8165a7886B2429q957b0922j2289K656B6261h452k7662f442
5929B4262a165j5010f279B9510K8233I392h249p541b426E799d3607C394K201c0351
5944a9184R248A8261J8967b9755l2440a3441C1240q735b0203h80F7855C1403E909
5958B2639A0960K0100a6771l6300D615L1476a3037j8126B682O572M047b8467B0831
5972D5897I062A700d0239A0176L5252D916d2234i160B4769d065k8721M024A9200
5986a3666l7565b397G383J8018D754e7192J2432F069a711l9565a1200C5883J8201
5999E4084A2608J386J3109j2169j901d2960k3859A1760b6063n4499J3934A9938
6012A1026b6588D694N9529J6k2974B069c9110a3325b646o6886k915a9518c424
6026E595J8676L6048A7768P95A959J5663a5182f674m0678j7999g395C1774A4868
6040B0777M0136J9648J143r023m211F822i709k4308m4621J0939F273c832r170
6053a3002C9475Q934n185j8411J746p001h152r166k6357k0308K9487N571j7629
6066d6554i990A8953J9564O925J1216k8157r612b9770j677n966m483j0392Q921
6079d3367a4523A0053K0663J7342l869j5398o925H760b4038L857l5914R099o934
6092e3930o87K2622C664J4130M7952A6526c806A7544a3905j6124p762k3943P864
6105e3870a3149B00L3060J7722q743k0848l999L7263j1731a9214r303j9193J584
6118d6126A6482N324c832C7483L208K707j3617J5058A1122a1571N285b41k5164
6131b5405a0300B8422A23a1924A3158N191p637c848C471a1424k6261a5556p925
6144b3481Q739C0359B964f4912d256D7521B0546b624q279A1853P999K0150A5859
6158a0169A589J8116d4265L836A0567g598n1511K8210J1928N236C220b563A4328
6172A2941J4958g372l1955C964K5862f1970J9856J7205I878b1730l235b496B4030
6186H611e202j6803B7284k085e3817q67C0057N4884A4262a0748i42G6198j8579
6199E7619A7843P470J309J655c3058l8913A7789J894c6332l4572E386N3052B7525
6213b5512a877H7761j8993b0979k2313B0471N1757b0396q4723d0229B5393n053
6225B0340e8782J4915H2452m247c8903J7260D2570K6029i972j26469d0890I1210
6238C5201f4897P459E7114N3003c6583m2516E0425K2451e4817q1450O1939G2186
6251b630j53371g5428I9749M1760b0000q6787D8755R8106c2792j07501b7779A04670
6264E3869a12230L605I3731J6409b6647r6015D3528J31060A6250a47840A2097
6276A59225G3493a23491N964A20282N4128d7832j04633B2011J46680A8333b01089
6288e6580A57373E1085a42626L2003A22084K0480g7047q3537E0814J47725D7446
6300a73465e0112A91767q7595a71899M2591A03797N5294e8095j36689D8712J73156
6311B21868D6620a84202h8821A64744n5451a88380L5072A12879N0729i7235j10472
6322b07707F876K17541D3062b28893a04825A76849o2008b05966j3125A44993L4606
6333A79599a07403j02897B9741K18938B6335b24324a08103A98367o3457a71967
6344a68729A81319Q2977h2297j07060G8528J74655B6526b68282a33764B04946
6355A45804a72434L634A38946J19107d8103j89779E9008K16473A3198b91433J30146
6366a61287A92229n4789b23734L2558A76645J05586A3384a90146E8737K11440
6376B70177B41c05352J34607A94138m0398b23237L111A74568J19982a4145j99006
6387b13151E5699K61252G4353c00538J41180A83189n8477b55827m3789A26308
6398C07748d5328j86919D1273K55134G0633b77580J13667A94616n6073b67575
6409b57784A15680J84974c2869k53012E1245K73502A05721b41834J03982B11262
6420A54359b31623p5413H7163J80928c8124k44096H811L26991A24181b14786a03437
6432B52162n5099a74164q0586H9329J86530c2159k66892c5291C15464A28698b43872
6444a08251A99196l0108a61081r2882D8912J99816e8014k17593A729L09011A40497
6456b13575a05725B40870l4986a55376q1879E7673J54757g0700k22332e3837B53891
6468A14169b01000N3996B21198k1364a64064m3185G9813J17057f0926j94459c9866
6480B52542I3113b31371P5576A77049K5085a57142r0151F0442J11706f4536j65301
6491b29837b3192B29463A08409a93941R0153B04609K4965h0751j28432G1329J41985
6502B13314e5757j75423c9894A78896H7159a90013O8537A62399K0528h4955r1356
6513a76311G2058J52660A6383a84377a0811B03557F1361a55322L2599A51967q447
6524A43520a04280o9635F0715J46928B1948a95800e8406A27531m3347a31347K4032
6535a07315A36669K0019h2785l2049I3787P4325A2853a45943e6779A42933F6788
6547a30252L8280H1651M0682a01742q1839B9645J21575A481a26511c1531A27475
6559I7839h5677m771A19149j0637g4611r4020F304R5727f1181j14676c6305A16751
6572G9576b5380k5589I0327K9420b2869j00165b9296G0216f660j23166a6855A15695
6585E5283c1309J459F5857N6894A2111g1218a6168F3359c0065j09719e8202H6837
6598C8520a2502A3959N9423K0575m2543f5527i442D2436c4879n6669b8125G2494
6611E1571c9846J5477D7981K1962A6824b7921i744B9099a7763o7383b2166A8454
6624I791a7790j7671D6389J0736f813m387D162P067K712e9235a4947C2225a6217
6638d9734N003E793K3236b7975k2393a3905A8007D772b6836J3041H101a0931j9411
6651c0342f227C1201k183a0274j3866A936K4645a5921r723K649A6865n217b2860
6665A3348J2014c045o701L787b03B8650p851F301O523A272J2202b3669J0134B1527
6680E261d379A8969p909Q455J5574b7890L841H346J2733J7952L155J113A3458
6694a0375B3684a1560j4270B707g292q700C0049J8062b467C587a6125D75a142
6708b3587e787l0831J7347Q765k5706a2510B5280F968J7114J4948H153a9297R422
6721i875r617k4795l3041b8616J3390d311C9866M28C856J5896K8490A6847L439
6734B0286f280j4166k8452J9701A3560a0639J930B4187e028C6095K5390k0441
6746D1044i514j1683j641k9113L824a3859E142a712I908L3298n869L2931N943
6759G6211A7316O763c852l0075J2017j7312J2259q758K862f038C608O8410k8106
6772D3912j1863o194L8690B4949j1122a8241p281k3708j4927K5721H175C094Q632
6785A1726m753j982L7997k0133b9817r435i809q848n2266L494i056B704a8392
6799A3457M4479M459K2733A0557c668F278e3603j1343q002M576f004j5319L763
6812a7560B8359M6300j1295A2151b449B0672m527b769l2569J454A802N99a4137
6826B0066M3950k9471c3125a3587b0j369m7528J933a652L37C7189I63J4354P1759
6840H7076O178H784a9985B7215j705a1042j0709q535d308j1565c048A1319O2412
6853G3731j0155b6750R229C9210j6042c1376j5368b1846A4620a3213i04A0497
6866A8433j518f519m1583B2002G330c5356k835D540J0179b8006M355a0175A3877
6880A4682a8915p072b986E2714a0541m8074a6917A6955b105q000R89E37N370a4052
6895a707M84A3897a2798l9203B2182L2928d19k4782A2644l588J5101e428j81A0042
6910a0659n11k0496A0852L1833A3645B118K2386K5903m799G599a9349e321j9783
6923b5104l2649b1120k024C3545n492B697L9492K1578j1587B1313B526K391B369
6937b8127m341J1258N484o486O482O825E4239J228B1616h227B2922r308b3032
6951d9444J1436J0610O959c586B2358R916K4924E392a9825L795O496j5991l3339
6964e8864O405h630l1535k930A2869o030K4265j3532B395J3305K6666A8654C056
6978e2360b2364g233l2482B614J0786a8560Q784j008J110B5086Q44K277a1146
6992C3466M176I324e345F987a8624P28G904Q00G60L0577j0033b1113d886q073
7006a2959E25b3621D689i478j6960C0467K466E66g120B6794j1700K737J9929r500
7020B8260b3635o09M398j5166Q940A8395b2155r723A3708J1471a1601O88p368
7033a8281J194n516E017p25i579J634H178a6098E411Q795a9380K795C352g832
7048f371j8042J958A7171C207f986O34B50K8583J0916C557g304j0912B5446Q480
7062C3926o563A0403e334p7A2556a178k799j1189k6007J244A8174O820M3422B5767
7077a3509B4859r734j201b0698n004c643j542l9785a3136C8517P689B1747a1710
7091A2542L8559F562b0138k4787J8547p411q191b0629D9464K1969B2429F63L4339
7104C5002M1931H933f6535K0327O448K913j6410q344a3716H235b4056r896F4356
7118A07919C3737f1362i008C6984b5926m8772m950a7728A4500a9741l7869E9505
7131A08739m4059e5981a8677F0886A6369a05016L7542b5408A0275d2239j5971
7142e8210E7439P7724n7860b4973B5618Q7328C2859a18140n138a1348A7453f0732
7155f8630B8699Q7849m6152d4087F750J09256l5030a03905j9D9711K753f7907
7168i3988C9279R2718E9827f0874a6993A40419n3332a09793m4541B6718O1318
7179H8036h5835m4249A7078J07007D1471a05324d6324A29703m4870a41169k6768
7190a67937E3840P3231e7473j13783E59J51266B8783a29081e9700A25766k9321
7201I6445a21834k7676E7255Q2582f8486j28514C775J74708D6687a53508c3226
7213A50001l3792a05130n3932I4413R4907d7806j33356a1683A67581E0342a73826
7225i8857A55867l9117a25984m0346A20875Q2890d1791j54756A9153J87342G1044
7237a76319N9294A77951l8193a24063k7928H0292J18941e2576j58755e174B13622
7249E0496a78665P6652A66536K2667a10681m8192A14216J12968d4104j84000b875
7261B30726C8943b34073J07751A37833N701a47733q4152E0981J45203e4022j75828
7272b29850a4367B54308G8921b21805a05633A92653l2830a47304p8181B5912K07402
7283B33314d2456k33970b5095B26914G2206b22472R5681B22391j5755a39961m8904
7294a88865G0192J70248a2191k65617c7431B69408I7117b03285Q7531B20610n556
7305B15054a59333j01608D3401J56336d2479k38747g7074B54812H3567b17184
7316i6178B42071J2236a05659q6717A43023J17366a2805k62978h1595B13962r8041
7327A15921b12696P3224B44329J125a01761j26276G3043K01722b3960k47708f1886
7339A87529H6396b29941O1541B03828J0717a35249j06537H4305J74654a5918k64789
7350b80707i4184A87970G8255b18485M6536A48648O9453a12204p8148A04112J44190
7361B48302A8993b31059d9490B40073A03660a96089K1657A26777O2858a04202
7372b13646G7402J51337A5735b05296h4484A75868o7215b03438L9706A46897L6319
7383A83216g5938j14976H4315J26518a8784k08481h5688A87152o2184a62137j2125
7394a74262A35046O0737b8548j54282F0440J62654A4043a76796c5899A78831q0515
7405I8316a33707J0934A41427O0218d7478j35475D2219J54821B994b06943i2132
7417A45712E3989a30787J4705I4938R3919c9134j50372G001J46593a9762j68378
7428a88140g7328A45903n8137a11619J3909A07796N9818c2554j47740g827A42748
7440g689j82647h2076H7466j671a13841N6324A35096J6953i216j15053A5975J12060
7452A28035c282k18893J08934I7747k6966g5554K9701A18573L4227b7372o8942
7463i6314a1983A05208A8578a61328O8519E9652j5132h5553d2099H3783R0182
7474A73965A3518e8787F1032P0114C3547a21942J5732E8114Q631h5740L4141F6328
7487A19689H819e8899F5869O7619E3105g6905j676B5048m67a05641k8322B5102
7500D8751a770k7318D1493Q2250B8354i1800L0549B5303a26q3795j7722a262C6581
7514D498j128L5846O1283k4117d5704c678E1237B3403h7405k6756c4353A2596
7527c9300J6277F957N1501J0742A6789a9900C5646C444e8167p55F105k554a2537
7541b5592A1877K3542F223b520l0082E459K1963d8441J508d106A4057l984J7193
7554B7266K921L769J2657P61J4494B6573r05b5849j9185F703K357d6550J9431
7567b7119r4a1331A3238m244J6994F792M499R941a7781E246N566a5298l2337a6118
7582B924f67A4591J5422A2995m907a9275J210k521B030a7095m4870E987K3314
7595B9301B076K090J9788I865J6951L133m276b0404j8793J1902l0750K5438A873
7609b5230J820B1680R92p076D775g057p169k2744n95c88E37L219J8242a5255A4190
7625A2297g021A5706a589j0316F952b239A2344i592B2699J0555j1711D933L8445
7638D3378A6056j509E068d2781K956a5094d502B552L0649j22p740q899C05a2572
7653d0098Q642j0523n407a5875C692a931D7457A6812N991K5428E465M574i869
7667d9489J5528k9203a3020M563m767B4911K0342j4023J9749j0142i50j3325m1684
7680e5959k160b7694k652J4721p700r531B8887C824K2670K3830A7493a3324A4846
7694f131j7488j579j5914n623a4797H989a2514C813L5007J5435A8953D346K2773
7707B7119H906N54i925p010A8875R523p715f795A7947m115b527B128O3799p525
7721E8402a1467m608k1792A1023K691b1856i525A5461L2481n572c0777B8801K676
7734C1477c6417P163Q27d282R44k7666L431a2060L738b143l9755a2224B4236j0832
7748A3404b1994E990L0304a0453r844j1337C731J564a6753j6193J0422D872a1288
7762d5907b0018A8811a6709n106O71a0541B4568C43e1678a1479A2479l685g11
7776A859L4096j180a3623l794f39A8068a258m4094h668B2546c092r23A2629J1993
7790B4622R28A0891M820K1150K508A448c3312J1245A5953c319j4850F374L3023
7803C9397j2894p710A526K1080F864c9810k2419L1074D525J8353c7929b055D2096
7817A1665l22J0195J6442A2732a1873k5572j235A498a5775m6611J6391B1832r792
7830A2040c3083C9432A8723l843J4757a7186e285C9035D659d5787r169b1873J0189
7843a1684k3728i253A1294L557D478L3659a1049A0880a4788l6362n132a5967A1865
7857b4447O995C2849K4007J4922J3629C8263j5762q815b8389l3245L0677j1305
7869d2262n411k272A9796k63M603K1574P5879D9422k4298a2203j7631R545h419
7883d6804n313d385D2846A9181j972L2826b669r242B945c926l7583J0829k5411
7896e6091N978c815A8842J3037j430K0059M156k4130E824g82m3427k3153c0281
7910e4039a4667M247Q98A3689E978a6210N955G684r88J0145b1263m27m073l05
7924b6068H687h553m630J733M876A2823O465C300a9597L27p097J2539d150B2369
7939f145B3888K4837j6100j2641o197f322J715A0342L110d90F721b2347h478d111
7954E339J6463m302o812Q359a5306b046j309j6441c208I119a5048A1516L2394
7967D3910k573o38a1361C876J2092c61E152f524k5212b276j9679R107E065J7584
7981B2649G957c2534I1K4322a3456j8957J4663l6435a6595B3127b4134g463D2212
7995B3279c4820o555I73b1548k6360J0633J26g617C3459g221j425E0336B0135
8009c3592r078B0295Q447d9337n117F875J8955K8687a082r567E4385k487a314
8023c5267B4856B508c8130n3567a5040D3568A6499e306A6233L8512M8825D491
8036c3708B7706Q445g917q2095a3328C1811F58d8882N73D6568K764D428c4360
8050G9594J7193b1946l5912c595D7595a016r8305d4591H2315k2970e788m3875
8062d9663B2367O2728a7589p4404I60N4033b0810r4163J7399B5556M5043e1681
8075c7977H2527N4655C3238h5264c444H1277d562j26105L2086B9291M7166g4438
8088a04159F6541O3620g587q3370A6018J05168C1082a12282L9654F3128K3501
8099H6629e5617n5567E2109J01573G144a14599a4550I8518B7440a34670N5882
8110g8788H8386N799f8635l6859F9106J23719A3695a47744D616J51210D5356a23695
8123i2990A25458r929a12695k5052C9951J03628E123a79821d8269A59004D0690
8135a54641P5823A28902K938h4486m0224I0405Q1294b7647j54239f3772A66596
8147G3680a92712Q1723A22217q19i3286r0336D5559J07214d2119j29615e3131
8159A79989p2358a69282L2425A54081L863h7963o7968D8118J39332b6400k10028
8170b36428g8341A55860p3283a79038K4474A35287O9133f2344o9244F9265J27114
8181A96379b7926j99358d2463A92914G7005a64934K2591A41937P5732e3516j01873
8192a55389H0674J52128H582a92351h5550A79650D2912b18971N1212A42236P8255
8203B20491c3104j15913A17997J42591G829b02211f3381A65742F1439b31650J9090
8214b12560A04189Q4837f6569j00955F7434J86744D0452a79453f1608A39765D8059
8226b33071R435H8025R5598h9513o8855A03860J66557F6895b01165e7820A75557
8238G6095a86318k6283H1575Q7693a07861r9526D2854K11324D8734a65148e4419
8250B08635r9696a73450m0225H0749P8170i4463j47888D9523K12972G0409a65452
8262g8664A77330p1229a45355K400I2792Q2717c2925j69493A6688K28955D9156
8274a96295d7909B13841o5874a26318k9700H4458P2107e5477j64787a0777B08600
8286D9423b08555e2587A85556o7492a29355Q875I9426N9258d7617j39578a0534
8298A69990E0283a78802Q0621A80411m5123a49521J3880F1059O3503f5371j35809
8309b01180d658A60984C4718a37457d7700A78256k9268a19502l3010E5431P1280
8320A26711e9299j33905d0735A29095C3912a39367M9659A20819j2833a01071m5255
8331a46326I0876M4013c3660p5612d354A27520D1756i4525b0147A47222m2273
8342A04949g4317m7987D2634P2067d3722j11836i958A37990E9842h5278L5402
8353d9876A29579n5718g8318K3535E0262N1185b6963r8849d578A28868E1403h1260
8366f7654A15404m8539a04831j430B6220O1339a9083r6313a5368A29614F4591
8378c1144J3299G7345J27e4453l8983A6184M2662g4246o1990b5158H8468D2394
8391e4408R596E5854K4310b5062o7801A5830M2179g3317k2091b1497E4653D657
8404d7761K1115H8665j5178a8788l9664A7388L5209f4288n5396a2455B3951A0621
8417f0179a3804H2953K2111m0618B604L4524L3809c733p3195b7745B0816d0883
8430f9606g862D5750L4875C0490b5724C5284J8252A7152e4723J7331A6083b0219
8443d9931B265L4476K516o067A0219K3468J6730H818c8818J984J3833f577m1328
8456d7905J5106C4205m456H958O729g63B2805j163b2427i271J183G887M057a4032
8471H584a5758j3809J3624P455l882j6680a3888a498o74m671A568P135m49J1134
8485A9388g571j9426B2600d494j3395k252c988C6907j5252R795K2193B2414D377
8499a9361j1368C01a1581M780B1765r450J7408J2046j0817m619E239a2327h41
8513a4201M247J03j9642c231k48A2675l30A979i998A1169n179B898a0483j9002
8527b9485P746R213b959j702B3359Q350j695A2279K664J1536b5269B429e943k2037
8541b7980J287l087n574J2986d578j2650b262A9121K5635q633A6130a3614k2246
8554c5860j4691b1423h843l1224J6065f879A5585J3984M217E098h198A4902Q069
8567B2971a2413o787i504j8987O67c144k6565C7591L2840m680k2149p122K62a2323
8582d3419J9571j9134j375O514O880E395L8422q812E024K1620K4276j2151j2529
8595B6240a2193j5877m253Q1A7255b7054C294R697H54M6036j6734C741b4917p932
8609c2849i719k222j3081J2319k672H266k935a874C0090K3745B4999j0223D653
8623A4809e501l6566k2158K5528j4966J027K5479C303K3453q434a7296c537A4604
8637B1609a349m0772a9054A0267b3495o330A2181K8825A4849i487A5744L1649
8649D7393A5697a5854j0976j1780a637G724e6845B2440L8407p521A7621J0902
8661B8523K3617j8430b2401l808l779m873I268b4693J558A5448R79b4337A4709
8675B9148J8181b5905j3159c459A1451o76a5625E797J8698M5294A8630d761B5754
8689b19k5577j7936b6B554a6122k045A8444H838M0662c30k0153B8456l279d8349
8704d1230a9499E626a2525l2585b860F795A812L63c1533n240C312d5992l7a0162
8719A9950a0189n519B7512K1056p451j5509f540j6325A2571c9432M877J5384a301
8733a8532M481B7853L2502C657A215J3060a907A64b4028J0074l015A4953a9309
8747a1557A4340M6329j2623A0645K918C524d382C369c8262J3745A3107b3417j2106
8760c5523B9085J8243k2669n193p954K2385o044C593a6082j5514a4435o488j0134
8773c1057a0507F789e928B6734Q496Q652J731a9923l894j9093K486k825J1429
8786c1820r258a1283p310J872C1227J2924r369N073d22k1332E192a558l1576P730
8800b5404j3119J9145M38B6648m557l725K0274C772i769F971g991b608m320j5230
8814b2158b663B3254r095a485H832R951E396b2669Q075B9868c841k3627C340b6004
8829a7399G308J6825C787J5755r64P247j2397L2303j3544b0446F188K1798G884
8843A6684g935l8515J9324b76I326H25J6638K1830i674H545K7503f849k4985A8100
8858a0561L266C3047i474H645C222c732j7076k7919D849c014l8250a1843N822
8871f021k6341a3651A0324N613i562B470J4033j334P589e614k9583K081B133g714
8886a2483N248B1189h971L712A3322P362a1748j9720c492B0869L6883k5758a4882
8900a302B0796b8382J0926h315B054K9345d459C432j131K9839k944c2184d219
8914C0141b596l0222a5541B2307Q036f848E540Q2082J9830D7799A1065H66b152
8928a1162q9043L9093a7485Q662l585p175E0954N0841C5827b7876H528K6336b0799
8942h0305j969b1758a0753j8560n435A9229P4163l4139e3620B7232L0922c1699
8955i5849K093a9290g4m7633j2167D5617N2341C5906b8621A188J12630D0045f5393
8969f9693g912C2917f4916k4602a4826G3846B4964d9959a0703I1573l5632i4352
8982e3365C6852p744c0235k4530A8991P9022B4664e5871f358A16235n1474g5781
8995h5067G2048N432g1721k3627A4233P4569A7654f0589B2874J31869G2509g0114
9008h9694F4992K9744h2481n3750f069A03159G272i7549c7167A15187E5831a01526
9021a04905F0536N3713i4822n5139B2321R7443a3411q5541a1502A32395F0033
9033a02153L473D5450N6220g7311r4944A5793J53375C8594a12983d3071A28073
9045H4528i3578k3280H8425R760h1618q3566H257J77571D1718a76198c7259A54542
9058A02094a14492j8080H7960M1634g1705p0012B8992J41823C1849a40570c0848
9070A65424n6407a07347k4495G5588O4060f5421j05967E1260J33244C6601a55366
9082g0640A59124m8621a56310R132F3236P2762b6778j67888A5440J50701C916
9094a85727f1148A89540m5962a18965o1337F8039Q0389e6193j46928a9057A58165
9106B4322a74869e4310A63453m6422a21237k3608H8540O5716c1619j64515c5797
9118A61522D7680a99271e5515A91983m1666a07364k8322G2468Q5068f0680j76576
9129b37256g4219A32591B3997a86111e8340A88309m6464h6910J6505A46509M7571
9140A94080c2571j64357f2777A35894C7778a87550O8285A59051j15i9405j523
9151a00928A58777L0462a2407j66855d1221A43949E0335a82621Q6396A39419J6874
9162A56293g3352n0447A23819O4281e5388j52570b9485A39845C3060a97564Q0567
9173a16997A02176K0935i1345m9667A12432P1728b7972j21761e007A38301C6322
9185a87199N4297I4872J6899a03587n7063E0257J17112b2221j57223b694A73685
9197D5777a42994L0821H9148M4394h9344l2662E3452P4748b5074j03805g713A50917
9210C0931a49731M1361H9581M5162e4095r3115F6229P7586B1439a15945b0006
9222A23609E7426a03466L4717A00003l578i2266m3621D6609R0116c5697q3879
9233a19576h020A28462n7719a10835L0851I9427J3481c4133p0164D6424J04588
9244A51012c73j31159a5304A06173A5810h6602L7810H6768K1778e1785o3823A5830
9257A28123e41j64499c5529G8100A2240f1852L362F6337M3187b0757n5558E3292
9270A22750a1548j13087M9597B8869b5861q8018d8387F3300J4862A0120d9735
9282F196Q5358b5667j10980O5505B5853C411i6059c4800F8681k2809i745B090
9295E2327N0407G428a05506L8920B049J1511i9906K3934E0814L1795C1315p204
9307B4111O4094r349B1271f0592K4027B8114i98p5007K502D1547M0732i234k6454
9320c5688D7686K8590A8758d3443J5246D5757q762f1967j3762A2212K6934A9409
9333b5581B7875L0601H539c2712A5748K2224b931m8622j8835A4757B721e0448
9346f6642b2193C0626J2731c0412A7969J1422Q090a2087m4586e160l1554j3962
9358e0676J9260H890J4558K218h514I72J8218F7a5722n849A3889k921c3312M649
9372b8663J3637F018J3997K5924A1401J9232K02a962p467A0809b9417L28j1281
9385d0370A0705l996R515J8803A5476a12A8991l485b5374H759a9005c223B1068
9399b427A6778e248B0689k648p657i988H100c1203J200d119k0583m831A1053Q002
9413A9055M420G815d617E674a7628C5233f151j5265M963I364J2584m301l703a2977
9428a5025a552A5167d1755a1355a476m6824J7097I689K497a1133A9479J6081D965
9442A0737O151N214a819l452j5865j2351i788a543n294P28r29L018n340A9368
9457A5960d068A348K296J5742k103i388j28D786P202m581K0703J4698A7211C240
9472a8346J46J889j5568L645d392G562K0849K6144K2832n946m039B5046a4789
9486b1437o877p675k7126J9230l001a1599C2224j3033J188K7201D221f302r504
9499a5806l949j7390n1270J5588F78J3387L819K1671j9735J681O496d707A365
9513d0572l684j8544K5587J3162A6567a3649A5311K5774j1321J2507j0449l345
9525B8477r753b1397P478p287j7669c844m45k3103B4233J1572H511M193J5481
9538B8185A3421c1968L386C2709A2593R696b1259k4311a86C2246a2643B3868l832
9551B0036K3861A0891P058P241j0132d2767a9703g464A1806J8038G036b3476B8097
9565D9774a0828A790K4245K802H573b7553K299A712K1671G629d4336a0582A6557
9579E136e468B1394H789d842n2481a4932A4296e618j3137R297b3E0523A5449a0922
9594h154B8754j2194C197f652a315l71l2252J5846P644c141A322a9276m208A3039
9609C1062d215H104i566A6460F488b7117A574J6718k343a8046K213K710B281b615
9624A4939L8079A8448b739K19A9114q97b7873J285D583K9663J6584k1324D667
9638C5415j4711a569I532a0465E527b0415l4525b3937k622j164g952F239J9091
9651B5330J215R660A2756A328i206j1340l4806K4270A0927a3986L162A5295c020
9665B631J8831O067A855a3974K013j8475m852a7164l461l3905b3181C1216A0641
9679C1781J1429A5133J0171b0613b506l4868m121J0335k7539K3590b519j1350
9691a3869e688D0102j0993j129J6224m125A4941d156K04k1050k4508a6711A4586
9705D014K8509J7134G029M5268j8066j6138a5620k3201K422P170i521F200B978
9719b0830E3763k6313M256K9522B6156h8l1155J565k8708J0403N292a6151o555
9732b2706A7656L335a584A6162J449b8084J3957N182p587d152B2796l951H790
9746A3609K7621p849B307m07b3064j8502P224J1083j1625K60R346f535E907J6826
9760B2733J6773F07i976j5020N56a75j8589k0553c459A2196b99H36a2783A3971
9775g481j0237a07E753k240L158a388C6503r561o011J9922j0655p824m364M982
9789B2992b848k552o97k4578j5461A461L1042A935Q018K3580B753a6709A4163
9803A3885b3318j8270a6221c29B6637F875a1941A32K9305j2800c5223c39B7602
9817b3879j3161j6041K5198A1645J687i460C3815L827K96a8133A1946K8986a9727
9831g1973R726K8360b252i70l3695J2869E0944l242A3151b3004A6934J6528f4333
9845h9442h244B767c8088j7665a4918H4675J503B2941H879N2280K3647a9996o9751
9858h9747A481K0906b773n2482g589G5811O168A6637d468E9447K2820B740f5017
9872f428C2725c8881n7585c6062D0105K0629a5861j1300E1495M1475C047f9594
9885c0847D6789d1557p5934e807C6395K945e0302j7342E1128O1563A862c3618
9898B6559N5172m0405i8838K7818D7440b541p6581l1215E0827L2096A371f6154
9911H301Q6428i916o6391J5351H1691C8637a12121L687E1821O0268a0971j02322
9923a13293A0637J21113B8050h3597K7868F2718k3905g6635l0470E8172P7366
9934A35538I904g2099B0972J42929E6274i6284L6412G1799q486f3417m5319E1535
9947A32480b5477j16955a1917A45201C8428i8588c7411A03888m5908g2671j1765
9958h4436E8552P7564a7494j14758H381J33100C0137a47173O6450I7124k868h5110
9971a01500F3220M4711h21j64683b6693A56032B7175a54278g2013A18426M371
9982A22797h6516l7397G0032L9553e0529j13804e5326A45500C7700a93759M7519
9993a46240I9271L2723f1850n0624A02612P5057b5664j00515d0454A15027A6300
10005a79462P6095A41980Q312e3379p9770G7645J01666e856j62245c9089A26451
10017E8995a47693L3259A26213J2096e9292m6256H6366J26300D0587a49168b8403
10029A32097H040a62652O912H0347M7954g1969q5116E2424J41899B9508a34205
10041b8976A51697E6143a57838O1120A01224k702h8412p2403F3931J31817A6637
10053a29875i167A48563o9384a50456j0875F0114L4765a06542n1300C6365J41184
10064A77549B3039a27371B738J51796F1876a20522r765F3035M2692a28106n2613
10075a80719B4211J26378I805a34025a0271A51260n4724a08840q487G2972L9058
10086A12030g5580o9925E0637J26885F798a35393c4996A53458o6497a34442L9129
10097i5313E4329O2686c7223j05901A3968J53828A0718a43153a6791A35735n6564
10108G9171i8358M312G3571J9726d9501p9587I629J47238a0540j36645c5672A31507
10121F6498a21429m863G2719L3569b7977o1095E849J27747D8969a02346L1860
10132g0486A11468E0628i7209j440E6954M0885d7501m9583g90I1458B1548a21835
10145g5229I6220m1413h9339l088F1113L9180a2229q9318F424Q2267C8441d7624
10158e7031I7651m3853g9173j1461C7285N2128e1297m5299a9508A15131B0672
10170g6219b7063H5568L37c2866l4449E5577J8552c4461n1862a0795I4855C9771
10183f7473L3183G5690j7352c8616j5088A8125K8459b4549p4673b0890D5166n817
10195C9349d9670h784A18810m1577C4372a6647I448J4713e3663n6957b9078B6998
10208a8586k7494F649P2371J6655C085c8805A2961J0457c5812k9269K7320G855
10221b0394k8831C738N6347O207A740a9736C3053F595f2627l3551L2860a3532
10234c1588k1363A5293L0109K8513r878e879C4228K5158b3926j7745a8177f823
10247e5577k496b0442B9660J5857A0049k914R046O2646B7309c6444d563A4158
10260a9331j5008a1593A3208J1762J4009H443Q836K7226j038b0636a0189A5860
10273a6798k4632R175g157A7876a115A1204L0229M5123D3027k1213a69B8173c145
10287b7163l348a4175j5222f581B521N310O48m15L24b9640g436A4967a2261j4813
10301b7074P219N880n157A1830k112k936B87f101j1241q844o476g717j436j5795
10315b4948a0201n582b036A4496D604a3198l072M657I450d321H622J4288A0485
10329B5917A0030B55K23b3350K937e707E99K444a8266o709A9173k61R84L1167
10343E1063k4560D829a8091J142j788f876j345a658F475K4802n403m136K346O406
10357C0490b8520L272m078P681Q229j082A6976A655K780M7884m294A4194M287
10370A8481M62a6627hj5062N729j5949k4185i686A0860J1247l225g535r385B5268
10385g020K384p888k9762J8712O685D661a3446k0416H291R92a022C4753j2403
10398B2350q956O601g837k7019j9723n926K6024a2449F723O482F207L0560L6991
10411G3758C4782C860J2561f052j8322B716b6867l5066J5403a9130b514A9167
10424E0360j2453A4652M8323j5993b983k2213Q166k4209J9781A13M103J5932K5411
10437D5559j3962A4858L455p93P80a4688k9717N606P641P452J0657e216j021C1441
10452a766A3935J6917A1811b1169k3763J6559J3933c627j887q908B0406l67a6206
10466B1164A0380i989j5705j8388h101A9708a5725A622O750M375N475a1511G842
10480C6125c484m421n103B2353I626a0307q777E046J1346m606a1569A253K9740
10493C0993a0032k0191d838A8570o17J788g345G01L4853o28C044a0516C895K8027
10507C1922b5656i071A6045a1088j0165J588D611M1725j555A3187l665K0950J3437
10520D3909a7784j2653A7079D637c5461M881f814B8251K5001A1952a917k311j3647
10533a7875o210k0439a8082J267k9550J5886G656K7726R29m247m738l495j697
10546B2134e753l2746k0035J8261j1635J1773A6109m693J5390M767L0q099A1324
10560b635n2296J4890a0439k8752L565A4273L0342q268J4161k0387j0511J5667
10572C5277C577c1926p287n180p335M465e287B3186p545J2282M7609p975B9241
10586B4408C449c1863f053j5226p866q032J5988b621B9432m186K0406j8062r048
10599A8542J6352a2371K884j8494q180a1800k1048i698K490A7756K0883p163a3098
10613A1835h256p064E032c3957O937o327K228a1156o140A1027K5684A2839J4652
10626B7491l57K596c676n638l8580J667J0035a1967l194a053A675M941K5790r756
10640B2650p451b062e26j6117e962p939l4118f435B5417I811K1848K1437B2939
10654C2621L702E07b186m277G199a2744M091B156g690J224B3086I884a2228A5471
10669g974B129Q678k90a8499e95A9597j529a6902N545B1290a0607d487B9678b9779
10684A4413m437a4598k027k065B6426h14j1438j852j4103a1518A3811d668B7202
10698B7087a4564n383A5921J60h970l2928M801O102l224b04G985O385i642B837
10713E846J7257L549A86b9963b184E181f580k6768d488I561h452B2143F536L881
10727A0417K6231I110b8665d934A196b0843m146m913C4019c329a369B6700Q265
10740C4965O920k0696c7188b787D8172B728c1245k7497b5561e517j8795J786D5659
10754C1295j1187H098J4863N6310a64n3894b1746B4090A704c3018j927C2328L384
10767C5712A0163b6606C5237M5504A2439h0189c9617B019c0993m0902J0191a9704
10780E6327k2812e734D7564M2744D2982f4621J2557H178a5128n9892j3033a6403
10793E9799B8707c7778A1195R0680C8418e9260K8325E9064j0581g8723J0349A7118
10806E2416A03f2424C746R1812m6125g7737J6707C2882J1028g0560q587A5549
10819G4276A0875c6225c152I1597D3462g1359K6325G5337k8339g5748k1546C8355
10832H6070d358o0678f333G4213l4991g3732J3337G0131m592d0038l9715D7739
10845A02586D961g8763a563H8551D430i6989L438E5502J9984g9236l7436B1715
10858A11293D003a24697c7470A19735C8782i9397K8392D9242K4787h2695j7209
10869i9904A9075J21150A296a16882a5807A37093E6898a11395Q464B9700L7695
10880F7395d7097o1261B4965Q7052C0225i9893e262A64949p5423i1844Q274H6409
10893H8846f3435q1950G272J16026d266j18948a3808A51717o3897h7602j1275
10904i8877F4431K9087h4579o7708C2910R6640D2000i1979A8872J56408q3541
10915I1739a03503K1631F7895N3543g8870j14375A139J36640F134a29675c2281
10927A41694l1998f6748o972F2806M5722c2911j30688a9874A36705b1034j34776
10938a55810e6950A25752j4333h5209k6773G0316N8768d7022j23196e2343A23603
10950A7477a59804f7454A51980n8093g7907L3886A16984O974c8541j08682b4608
10962A04238b096j81381P7929A10459l5090h7366J1663H2635P4693b8517p4327
10973a02844A3464J06047D002a53399N5794G8317J4750g7573L2043A29843K6385
10984A56228b409r1963B3379J06275F363a43948L5220G4652J8256h1768k0891
10995a02659A00922O4784D151h6831D4519P1139h479j56969h1617G4752k1886
11006E2866i4823m4416E9066Q3315g930r0597D33J09134A0514a26911N8135H5854
11019F9393i6805J0417D5505P8849b258q6236A7225J05595g100j00105M1684I0491
11032F9004i4733j9514E5867O6758C018i6772C291R2973C3695g4437c4009G8713
11045H3276g7774j3094D3028K6821c3122q9337b3355H3115B1298h9225d3109G7625
11058G8632d7674l5991D1673N9965D914g3784G039Q5113B5408f1178b9244G1931
11071G5801b5081m5597E2664M8499h935q0450a6173E9430A9279d3894Q141D9540
11084G1003b818m6719I438P1397b1386q3152c1064C1461b545q9245M4360A4127
11097C4348c4322o384C2745N2993A5624e6992a4549F7971d359p8834J9226F773
11110B1270c829j3536C0344J2569A5051c5263J2999E6061B4667g0860m978B3781
11123G975a3817n255A6548M4366o292G55L3196o358a1701n2008r288a4477G84
11137a2527c049C8414L6979C4798A126K1742J7007j5974c6723M027F726K3065
11149B9791c6517J2581D2100P895J352B4929J8076j7506a4331l5414J1446C848
11162D703c7083j5887A1407J1233b056B09i55H061d600m383o905A1838c766k1293
11176b5059L469B010j94M661a2641B0321n306C166a2415j0446B3592e723j164
11189f887k4874A901B26f9A752a1255d435B6152g042A556J9377E847b1969r36
11203b2905b888j409m948q466j1784A2392J3541m652r384g778A0546b6000h301
11217B6525H341Q057Q035B312M222R761l334d144r791N181A4471e98I897Q950
11231A8847k739J639J957p873R965L860b5145o407c303E145a9867K191O840k0692
11245c1528d86B2549l682e68j2396k2086Q457P279M065o43c336B4224j1923P342
11259A9643K7926m752E422a755D318c9234K1J9166k0686a0505j4972A1120J9086
11272C0206J9916J1637B9164h485A0665b6318k2363J5082n67N044b063A3764J8531
11285C2295N838q249A3631b1808b479j0146j8695k325P000q615G635K923J7832
11298B8390J6896J3597K436j4967h610A8263E59f6983K8220j5316K1688G506j582
11311E924K5171R606n816R915B1681M770A0073c6998m0j3638b5247h836o054f562
11326C8919J1138K609R21E703a9827k3171k7997J1377K5296q761J7781A3026K190
11339A5216L2536B1472J0424K0530A4824h008H998c9023J6697r932q998m904a413
11353C5667r640L129N997A2468a3639j235N449k6544J2647k9997a5519C7397L259
11366D0656j4789E421J7419J7392B07g441a214k3615b00l460l2773A6033Q903
11379B4936C332a385A8366K8287j0956B481J6928k662h644o391N675A7687J5472
11392C3159b165k2870A2005N35a1713k4577C68M574a3615A2657P566G630e550
11406D76c4140B231K564M941b109k295H43M72P729j310J3261a8063c307j1061
11420a4368K849A1171a9097j8541P875a477F724h557B1935N31R174i454M037j963
11434g380b00j7203l298M038A9859E414j705M504J062c531m036B083K1895j1231
11448A2747n904d1613J7439A9802G986a3799I424O280K0740j782A2167e02I636
11462E537a5557m050f92p910n642A387L1321H397J0468Q028J022J928a731l0869
11476c2600c099n636k1540j1538l769E289K1945L973o350e985D254L013a3336
11490a9843o737N257j8484J6507A3441J180C135J8983K137I827K9574A9010a8003
11504b4513j8644l90j2025J6343P728K671C1061J187R542j3131J3225F28a5928
11518a4622l894R091j1204f536a590d11A5970B799L4743j0035j3166h457c097
11532g669K015B4372d341k0796C826L0048l959J371J527j4625A249e39B8784a4721
11547c5569b773j8353d160k633E584j457O941K7118i587C0257G657Q282a0698
11561C008a3068k3548B1801B125L121b4391C930J2127c790q682l369j1561e174
11575f236J039k1149C4116a0815k701e062F228P136f97j5897g196p169j3086g365
11590a320A9723a2485N996l168G438b6373a2923l4102a3360E110Q321K1469N432
11603D0332L333k0854d94A2670n928d698k3472k683n749B300O312H31J4951J6710
11617C2492K4303B1696M174j0840k162c6867J0231g422a53B1974b834C5411K7030
11630F2441j9203j8031h037p354r161k3086q20l10J4497d322r873A718N3261j8513
11644C6466B503L3014P30a1246r984m1188b8370J1233k1796L546m824C9471N81
11657D0052A312J776J1419G131e2407O134a4379E664c1390m872i734C6272M258
11670D0530h901m377E9358q608b3212j1018R903a1416l6746l4009c2181B2232
11683B7576A1113f756D2195L2249a748l5217D7149j3870c9092k7313a4068B4882
11696H239c8826J8580D4679M5982B8271c5571C3737M452c4259k3187J8587A8649
11709E058e7855J5583F8920K7427A1417c7294B9697L7513h309q3116c3488B6008
11722B8877g8998K0443F2842J917g785l1791A7195M5969a504q6560b8077D5800
11735A017f3037j563C2624M3139d715o4852H692P3164B8313h2269d0626F4097
11748C5868g9240J3134C3889L2840d4506l6500B6765O9503m1737e7720J9035E0557
11761E4731i9364J9934A3784N7680d1513n6980B8591O7614B6740h4598c4812G7904
11774E4910c8738j2354E1387J9149b9221o8688A5927J03927C6373i9958M4371
11785e5587A00583l5442f0902l2697C3173M9106b0745p0096A6742R6070D7031
11797i2855c6408A00439l9859g3281J6561E7946K9076b3731q2681a7234I1029
11809e521j49262g5804A09961m2309i0390m914G9003J6997b674o8624H846J01021
11821A09867C3718a31917O1683E5371Q232a28391O72H7246N6258f143o9787A5184
11834I9799I017a35622L9388F8364J7485g4352k0393H5607P3172b1310p0467C0695
11847A32325C1520a38173N6446F5074k5277a07879k3144F4291J08495A0324h9291
11859A9636J29587E5369i7195K3872E9141n17h3941K330E3354O4861e842j17236
11871a23078A557J34563D7003a07516L4420E6835M134f4650n5891B3209R1198
11882A14407B9h3858H087J39867E5330i6202K3295D2958R843f8013m2068C4825
11895A17855b3673r4190b6431A01845l9845g8201k487G9887K4186c3424p9920
11906a13344A7378P1160c7517q1057B4909P6632B8302g0617J6976G9290j1728
11917F7562f2936l1266I238P9025b1045r0184b3569I5151D1872g8061c8439G4636
11930I3202b6719m5903F940O5931C494i9650a9364A15812B3774i9367d0606F2348
11943F3016c2179o3885B4747O8706C5251g0554D957P4731C3853h1450K8125F2196
11956D3705f2875j9985c686H8942C0937i2669a5525H4728D0055g6164n159C6021
11969E4477f3850j7026F22Q8943C1963d9108A429Q1348B3742f9778M685A5157
11982I434g3650j2329B0139L2329A3508b6193r77H3212l6638b0850k5483B4136
11995B7055c8493m2328E148O0162d925l4655A1004O9297C9926c7386K747D3107
12008A3129c4593m4776g287B7088C463e531B1711K5726Q694A4514F96M2512A7864
12022b2387k1817R134B6334c5668j9370g947D3284J814A8267c527D4570p360a9800
12036f4158K5611j2395K0837l789J3057C1137K2328g449D3301K545L844b2353
12049f5790L0330q752p956j1597Q407B1913K6349k3245L241K1103P390A8496c5442
12063c7845J8186n0316j3545b3324c711B5154A0187a0375E1736P938A5723a6373
12076a9643G38c5570J5239r548a1560d960C0372J0982j299K3153A9763c520N20
12089c000a316k3455k7248b1643G532b4708b46C9792p114l505l259A1323E629
12103B7711D457c5774j274D777a2333j4606A4827J348C453J8158D679P434J4260
12116B6373C151b9078J4455B383K0544m974Q555j0352a0789a784B4391b6952g574
12130A2050a6943k772G58a1105K774j749j2779J0125a805A1533O526F385k122
12143D263a0826o216e433A7170G068F87J115a6759I11L547c7k4175p839a1685
12158a0277D122M1786E049R892J0716L321j3923D0N845N576a7298g680A761a5804
12173A9550B222J4896J0898n116D301f378j5952k1425a1916m2997a6554A3231
12186B5707K48F211J7186l170L805f33j2699m2882a4316M147m259A830b8189N309
12200b2880C0710m029J6591H829j82M664a8055p038q68r696J6536A9826E297J4370
12214A9667J0722F631f929l5504f238p510k7704K0085P571k8401A696b7299h251
12228B2639K4340F735g235B2586j0839b936o250k1209k081a2217H996J2247j0100
12241A1143K0728f120R70A7047k35E561M399J6688E814g363A7686c9322a3764
12255B9246r043E041L0584J3575C816b071j2910q681j2325b728q748l099A4269
12269A8491g011I363L2631j2400h122B1031a053A8592c059j0713o494c080A0356
12283F423b508C7795j1478d911J163j6222Q169p937k1789f131A3650A137M488
12296E625M802j281C187c0653J1720M977d897k5448j8428a3843f578I685b4330
12310H392a0411L636k140D607J2317L211b1743D450J2090L9201q063H042C854
12324B3496a0285r636h433j9349c682q133A4301K6162J2361k4712g210F966K1035
12337B8001f527k4130a1706C568A326a053k466C7704K0628j3360n759A125K4450
12350B5575q492a7347o577l277m852a4409A71K8270J6693q619G580J7214J0290
12363C5084d199o732m8992K2514O31k250J4056k2655a3k058n212B5229J4415j1680
12377B7964j0856c1405j260J3469l8318K6229d939J028F433J236J7863j812R533
12390C3253j3880a465k1502e37k0146k7464a1698e664j4984D474M1079K0479j9096
12403D6936j8743p067B531f73j7314l6774j9651c4687Q200D644K3286j0742q465
12416H723K6622D871O770a1847k6370J4270k2299a5967A4014B901K6377J686K0741
12429E1705k5654J6270A8582F273a1032j7971l2804K053b4202a1228A9840J666
12441B1506o16m766K1290j1110D741a4987p934N927E235d6237a8101j6537a1012
12455g052n326B5873F999J1544A899f098A2254c151j3045K489P52C374a6348E474
12470A8617L583K278D339c266A0686R406B044b0952e823l3762J0665a2776N416
12483g360h87A2882J2725j661J5627A7583O988b9255K336A2864a2685K477p347
12496a7555B7173C97O305d325D215Q132B676a829l9252D896B219c3320g00A8595
12511H10L0930l983J8843r861c680j8353o107A1707O749A839b0977C358d322k2346
12525b6668D659a8171j0901J3373j0511h411E613J8767A1928a6166A3275Q421
12537B1696a3966A793b058j5890j880B349i182A1461k853L41e722A8713L0066
12550D8779B1318b0298P079J80q344O192G550K6230m77H399a5A6924J3815A4894
12565d4041K0114g085j618k744r641C611K1893d803r070C2759L2790k6700a7275
12579b1523B0157P094a8436j3277d630C9824a1255a753A0186M2870r281b5944
12592a0184C4002j0635d1149j3349C186K0858a6056j3132C5949L4225B4319e2892
12605a6298C8403j7717f7001k4231d654A8004a9682l0140H707M4452B6036b6159
12618A3243M6415A9008d2939n208A40L2564a0643m8601a5830G7358l4707d6389
12631D30P5504k8899e4800q840e150B4438a5428k4246F613P4601l4824a8569i10
12645E9163Q001g4681K2415G237K7251b3949o8099b1435H9836m1961e3321K0586
12657c2735E4408J5948c1766m2145D0293M4737b3910k3168f906H7480k4030f3652
12670e4578C3684O712f0266k9880B4447N3961i349o6789E070O8143B2727g0606
12683g6362F272L5641g7143K70D9306L2323a2100o7318C6208P0857C2469i0754
12696i6545A2269O3494f2201o2550E232Q3935H564d1995B3552Q9947D1339e8800
12709d3227D6327j291h1221l5934a359I4279F310g1331D341R6240C7866h7693
12722f4754F8742J6584b6862j05590b726F6556d65q6957B0216R3091j6664d5498
12735d2735G6414j5798f3442p1521a0854G5619B182i3619b9310A01311k9687b5279
12748e156A11888J1183d1355o7966c557E3993c5111j00144e2932I0138k3610d4572
12761b5278A01090M931e7269p3805c2396E4772b8938r9417e4065H0045k0893d9544
12774a8681A05817m696a1454r2545c635I4701c1987j31714g1606G7809j6673e0310
12787d9889I7397J0951c87o2283c846G8203a1190j28641f3996G9267k9154g7861
12800e0746I6151j3372b4955l4978C0886M8656A3174a41207e9901H3935l8550
12811D5385d9899j6787G2432K6388C1460d1829D7555J1129I191a01388d5335F4477
12824D6015i4781N6G1401K0788a9287n7356B8531N1720A7245f2104J6092B9539
12837B4557g5979j8963D1417M9193f018k3061C0812M5250c03q2554c9039D2926
12850B635f2193j9952B8824M8239I126g0555A350P0192A4908e1652b3011C9698
12863e55o4460J6824B5156N0481b5741l9893d121E1509G489g1063J7013D4284
12876B5082d7809J6603E8035Q659G939d7581b0810D7851c701n7636J7324B3328
12889D5699d4775K1339C8729J7345A4134c7167A3172N4493I087e6402J7196A3275
12902D6952D162i737F8652P805A2293a1587G01K1818a8837m7752j497H330J6022
12915B4352a2724l080A8975N6781C359b1726B3990J6745h568n6462Q948a5150
12928a1130J803l3076H534K2481K368a4639E775L4078b0102l6561m549E000O085
12941A1085b7191k814B827K5695J1913a3632B432N0939A7596c9206g487j377n935
12954a4799l4572R786A2834Q825q275Q361J2304M599A3094b4875K430A7700n481
12967A2219a4913N346F09L2700H690k556K0137j1300M815l240f369C8972d992
12981d7675J134a1042A2812J2126a799C0344m799H41J5584g318j8484J2774j8897
12994c1925p320d566a552k4401Q106H504k717a569I239L155f043I339a9160o682
13008b5842B2482p473b0017h938c429A4033a9461d90j3685o958l104q262a2269
13022B9528H290a4951r796B078M009A547J5402a9529H855P350K024K024J4400
13035C4653b562A3828N833r587A613a8495R088k2727a3000e190f94A1207J1311
13048B2518C781J2512k94J0648H251d837q082j2394J278F469J6713F706R469J4900
13062C1075I703D793Q03J8713a4658j6597g190k198A935b3685Q6O556A3211K2410
13076C5621A6124J9716A5136E518j617e100l0250J521o218P254j8712F527b5564
13090D209L8030k1060G970O838G32a2355j0031j1846N997l3475b0819A97J2353
13103A2550N893K2194O504A8422K444f091k2342j4346p652P690b0833F66K209
13116B875J6039L2703m714k0486Q629j0437d366k7838k084q740m517R482h280
13130C3145l384K0237j5270O527K051a1179d44j3765r749a1187M418m210B940
13144C9180J8901j6927F663M685j137b5871D166c2550a6204o550n945Q279B7251
13158C0515j2838J9127O817m056A1286a5732j120k789j3927j2137J0710H286Q2
13171H368c846e28B2163a5041B7343A261J0514b811r739l0029a3679A3928D008
13185A0323a0834B9463q39J696E692a7390p357g723m6478a4433B182i103f50l282
13199c932E185J6891m095F165a131D269K6638a492r370k2140d127a267o435c487
13214C1236f84j0163B6546A0950g137A4034a2758A9149p582l731l300Q917l161
13227A0292N567a6791O5A9499b7145B7055D268c748J180j729I02L149b145q734
13241a0879j9578L269C24i129q359F469l091J4345P086G468o13a1656k882j2573
13255b7111j4674a9948b835B341m74K6388A3096K910l899a884D656a6936K908
13268a4028p580A5183a0417q420h585A2779D465J1494P134G207H44J519g99j4361
13282a5160e808k481j2380j7377A5458K829L112p596J41l588N049G274M613R354
13296B1241C238a3311l697m605P933i00j6800E488J959P508O931m782G707c2564
13311b1555L57g328j7593P992j9206d483B2036A0451m904g62p156j111k1761J2804
13325a7986g638j9254k7444b1600e134E935J4472K1819P437B0561O273G410c5564
13339a2387j083j4777A362Q702J003P822O741A725J8841q968D269a119k1114j3154
13353c5387L897J5041d516J418G089J1725A409J2664J1577b497j1500q839k745
13366b5581K77J2314G177n32e667B5601M314d251A9476Q392k348k261n13a745
13381a53A9512o446f054q252I487b7106D522M707a9129e018B158e921H334a8633
13396a4234L646A28O574N342a5963P486C36J5016R832L7b799C754d628k1213K036
13411b3805g689A2303e541b695B0389B893J3086J4978A0751h79A8160Q240a3003
13425F075A181a7753j9751o488J6054h095K149j3226B818J9785k112p922j033
13438A1536E489o81A739c0806A597K792a5503j1320G155L3015P835k1332K449
13451B9122J3262D984a5750r312l942i883l9025J5399G96K2688M8583k2884j8772
13464C0411K1915j1884a3105k573j7159m396j86l5653b9687c691C5035a3744C4880
13478C1099J5827B156a2680b098k0296m0665J9159N240A2868K2843i152C7678
13491D5350J6422E101d4313J5177a0743n1063O226J6203a2253B1764b3343N420
13503a7923D9808J6997A9538a5503f665A5580e1945K794a9786R776d268m3975
13515d8243J8383D0805K6639a7231j3747B475J1425o693b8246F510K8234C832
13528b6394i932E2439L383A6409a6855E8824K7595a0883l8863K4173E028c481
13541e9022k65B8597J0327G683c4972B6104L9616H252d2890J8143B4319e192n8029
13554f3221J1613B0686Q731a9758k1414B0043O7375B3303g4191L3793B6296j0964
13566A5332g6732K5986D7142L338e724j5865B4807O3549A9122h9286M1327D6146
13579B8372f8158q765F499K3089d7474j4208B0036O3508H043e0089q906G3621
13592E2354e0614J3368B3017K4365a9107l8541B9323N9673B156f9026J1897H9874
13605D1318c5729j7160F6266J7852G993e8181E346P2463A1592g4351b7863G5439
13618D4387g3723K3109E9026L159c718m5279a662G4404F285i1624L3692D8609
13631D3690g6966l674E9281L7402d601m3993A2166N8153G745i7590c8959F8458
13644B7357h0930K1642D3730K9665D8e5655B0631O6595D0290f6322L830D2555
13657D1310i5958K283D1578N2154A1205e2958C1398M3649B0577f5509J8421C6547
13670A5624a13048J4633B5307O2279b5846l0849C3519Q6924m5185c9441J3886
13681b5555E9309k6246f7945k7000A2697P6566c571p6926C3347Q0236E1106f9635
13694d0712E3976j5272g3543n858a580D0574G698i1825B6279P9008D8685d4701
13707c2865E4757K863f9204l4726E420N9624a9782o3205B7666P3584C3566g6797
13720b6030E1682J6745d1073j5755B1417L4207g162n0824b5358F4853B2281f9938
13733d8233E5486J0040d0598l7954B1207L5857h312o5877F502N5495k2374e9616
13746d0083D0091M597a6747l6963C5306M0869A4799f0963I641M8151A0602f5733
13759d3821E3943N977a3859l4585C5607O8257B7405d5931h94G6804A3743e3333
13772c0252C0863o327c7939j0715I760N3356A5796c9166J3408F2014A3903f8781
13785d7402B3498L604c4749n864F310N6990B8556c9223d490E9451n121d2510J3136
13798b9374B4629D578e2524j8681b440A7527o416d1983A6663N4106O760a2782
13811c6195g695C609g5186L655i068A2844a351m1397H55N8590k1757c853k9637
13824c3490H029O265e3276k7274b3243A5138a5871m076B2980P1700q880A8654
13837f15B1414J814h379o4397a3983e726k4793J3583A4755K9893l748G400k201
13850E199L9596K2110A8855d0946J4340H33a9060j8725f373e88B5402J1831o479
13863C0754j4475N5398g677k7678B935b2538L217j3128J1803B6182n35H129M050
13876A2179M46M4051A8995a3814O578P95k4553j4228K704M615e185k0649C19K1516
13890B1835K901j0675c1336b47F46b4801J875m678Q035O103E847J1723F456L0852
13904C7308j4499q940k376l656e739l4684a7283m945Q98C101K1900K573J0267
13917C7841P033j9255E770L261e383k1488e123j6945j3567B5853J208f493A2481
13931A8180k569N862I559o06d1999a4942d318r208k286D3936i253B3622Q559H689
13946A5039P38a8045j5916J3301F570R049D596L959m061i486j562b867o263k1563
13960c0693A2930b81C964a174B1908d165l968F16L97J0280c871j5089j5618J6017
13974a8561k8991a4763H754L555N731D09J1337D080a062E454b789k0438J974h379
13989C623J9755A0628B315J5342a1947A9197l533a575m309j4527K627g11q77j3525
14003a5113A1845j452O421L6484j7294n979D933c12A3150a5755a218k3930l3166
14016e8314b7364A594b767A7028j179G679A751K5723k295K277H210b1623P701
14029a3922B192c3808J0420A355J6471J0725o007p198j834a0141L276r500l7684
14042e4049J6739a4116a933H64J1518e993j3639C2962j5091B255a202l3945O590
14055b8557J1192F851c9067J1034a3846E184j961K1825J8566b83A5403E020a4114
14069f573j0698Q231E479%c272q639B0147I885C359g068H757d979B2331N976b1938
14085b3033c587k2633J0652b393D3747A4424F732B657N649K532B997a2030n460
14098a7490A7973e140j3312A830a3007d514A6604M299O873H569a7886O007K718
14111i161K541A1920b2009g690p204A5235b160A1457E538P968I39c1288a4242
14125e960E489a7238k6611J3515N720R395d879I073J3389i420F96J4321F735c148
14140a7426p690d230B3645f029j0988e700j2772K964hC747R825a1357B053R413
14154A1466J7165r784l769b451j1501a379r215C889J9320K82j811A866P116K6777
14168C5759A0642k615a0396l2196a2740k5033a8634E90d59B4011G604M3069K2513
14181G3186k8727C334c0218L326a0815k2478J367j110b192o489B3499J6781j4315
14194B5965j998a824m531I182a4295m1391J336K2601l79K606c802A1053J7156
14207B8209L6999A4635f549k968n176k6822k2676b8641r35n0a0460B0566J6180
14220C6746A7930k727L0435E376J6926b5837l0476J7274l30J0486J1063C935N756
14233I691O10M9050B5767D064L912l02b5541M639c383o791K660A436J3510l718
14247A1228J5333J1014q519p165L889G94b0285k45n666j519O491E622b906B4101
14262F0509j0448b63A613R880b2850L737J283j1715Q244c371D379k150J4586p285
14276I530I01N918j349a2255j5773l877N838O536N516F299M532J4278j786P222
14290C0545A4716n696b748l7788J897a7681q686f095B2179d156C763J026f419
14304C1460I950L28M850g959F42J0241J9649a4346o181O141B381i56m821b421
14319e254H434f545o228G419K1816H265L832n912M40J5866e127K299B023R387
14333A1410J5642f174A3386J5043A3597a1833o297f73F932f761r151G809b0089
14347a192j523l934A4682J6098a6935G500M2187k2232a7768k3215a6287n932j4428
14360c6647N209P387R865F992e174r165B4300K8213E333b675k046M17k358k7373
14374c4035J1365l031J2769E394b930A9241N4267B2712b2738G228I61a4855k7998
14387d2853j9908a6996N465A1243J2952l452N5965B4986j406J0383O124C731c7165
14401d1295J8570K775q320Q510D608L6441J879c285H568L4646B866f4313K7518
14414c6795a1201B4358a1943D559J116N2345B8308A699K3720o193n703e4342Q655
14427d5687B665N35b0742k6554h308D8978B0494D712L1007q796m644c4163k653
14440c6816B0695G771b1796k6074a0349E6070A9689e8716b382G741j878e3078
14453c5283A8785K0947b5265m3545b2931E1370A8370c2895b666F0890k6464b5916
14466h950A6508K0409a5328m8189a8384D5170E181d4361J8169E4023k1599c1657
14479i927E2619j486D929d4982G349N3414B7131c5909k681D2819J9963d7049m333
14492e1382B8647J4483a1926m3772D329P7987C1906a8554r242B1674L8476c1151
14505f6226B7344J6327a1109k1741C9635K3075A3367g0456K8296C9195O193d7586
14518a22868b6537D8853a4244m1349C6584N7548D0910b8073j449E8681k0368g1217
14531a19551c1687F4017a7143o0667C653J01724B9774c7756a1640E9417k687f7701
14544h6177b6202D0351F266e3074A3806Q8597m8802f052H349O2913k0995f1964
14557a01571a9072D5189b7964n8608b5277F1350O325c4972a3022F9899j0049a8685
14570f3054B859N1596b0358p6176a5479D1504O42d2080A573O6401l207d1008j3699
14583e4707g61D7445b2946q9738b0179F0576k1505c2349P943E7719L8554b9615
14596g4063B4328K7707b6234q3003e1993D2533E057h2020c1151D9829K9975A0417
14609f8894C7617J3734a5750q5925M3460D0788l814g2656L1784E4562J1175e144
14622c6650A4029N0058a0930o0361K2850B8672L489e5579M809E7546L7809d915
14635a9845A5259M7756a173o3363b7530C4674D638g2328c2319D1096M8299a1431
14648e3888D4250K3556A0961e8855b6873E4971A8083d6136m897C5826J9909a4094
14661e1071B3580L1329b1976j6584Q926C7845j0609d8545k0461C6976K6343h018
14674d2276c330D8583c849l3527o078B5687p006c6990o933C0176p295b9795k5137
14687e4932c716D2804h50m9232e294D0896j0149a6073j7785C0717J9225H568c4867
14701B2307L0549c533l1930J443A2626a946k8657f918C6905J6261a2830j5817
14713b8647G151L1545a4563m2241b2787B6481A0686a1485j5766B4023J4216N634
14725D3873A4166K1139K6024A953e2464K4464B2488i520l1943J1270C6909J6437
14737E3346o638j2573r172M3772A8869b7823J1311O541l62l3829J1131f800A5019
14751B6623H35J8015q5b4l6226J3299N195k9576J1490k6714i074B1105R498j2239
14765A8364R53k98J280h394q537M433N933l6659O671f452L021A582b1747A6248
14780B6463q702J646D702Q835c211l4419J7538d594H463C574J47g636D015L1673
14794C5688A3732a0107cE453a1399a107A1175N76b8754d052Q56A2642J2771j1617
14808A3796m009L144n91O462a6767O290p404o599P039b034k37I777k760A428O803
14823H231J7994d767j119A7563i920H561c3411J5110P475l017G444a8506k387
14836b0893A4290c84G352i802k3384Q062j087d08j771j0481C820b0413H396f77
14851A8339F737P569a5786I502P852C293a4603l388o717G79f354D345O205K962
14865A3512F472i726A222J6178K051E45e854K270r257j2996c948A8160a5895A638
14880A813K9397j0768j94r487a3034r1F970B371c220o908A339J2527J2469J1221
14894C7556o060H567L3441I278Q951E294c2477l938M309j7297J6175D26b1351
14908B392K5022N284j5934a260A904g612k0590P451l0619R555B5007E842a3432
14922a041B2480M649j2640L129b776r664M626n378k6820h641k1971J1847I31J3885
14936A4816J2801K1519j4991A5818g283o9l4535J1882r609J7537k5575p916C13
14950A2784K1564P467o133m919B849J9296i698j8808p84j858j5542H476M0883
14963D9359j8860o093K0302k490j9065o361a8751k4479q060a4455C608L92h643
14977A3075Q670J8862J5524k5856A4708a1933k5559j3141b3913q756a6027H230
14990A2045J585P499K5039H544A488a7308m703j935j7906J2239B0271a4257C836
15004A9330P525r219g982J499l563d747A021c0063P748O570k035j877A1620N135
15018A6755K579o749h158n258G748a000j0628j3802F360K1129a8736N866D474
15032a2664F936f510k050D073J0877n007j747K047N923m996d763D1583j2568a1900
15047G946L0543l971a355C294b6399a1206H752L5f577b840G460h176j1549h206
15062g434a27E195e368A3347A444J2369o608L356P209m98a1249D953j775d0431
15077c9457J3732K986c869A2563K3072j6885J2848Q439j5461I478B349c0370k1966
15090e2336R585A787J6549g507D948J6413l063p859J2326a3827e56k4486j4472
15103c9514Q398J2262J676h62A2786P048L3128L885k0073l231g979b12l0233J0281
15117b0164Q532j152K226b937I239a1474C9390K625l395o592n391o527g431r384
15131a6815f117l9621m7G887j619L2190o508G88K9036A1040b6469R701j0679R655
15145a7792k626h606m351j4120f483A2732D931K0558p246G896a003A1847e729
15159a7847l2961J8420g291m346l623N169a547B5673A1020d562O18p407o375J448
15173a6278D011b0923L060b391m144B2411A0263R670e714j2450g48j5698l1504
15186d7950J6600n9g005B2834I892K4556J893P17j1162G294K379A241a2504A1294
15201B258j51P784J7463E460N395c192q993N338E503J3898h492c362k061j465
15215f888G895L6899j7015g710I869m711b0046G216a0650o949b143D422K405O458
15229A3285i1F12b3505C29b6375J723f252A3148K91N703E130L0347A0114C077
15244C299b8589Q02J932l712O003o692j4499F788J6635K2726n574A8576q864N066
15258A4778b2469P750A020c9789J9825n392B2069K874Q513A1286b611B8397J829
15271C0226h930j9118i273L575k6073R239b357B1541J3600A1368L3002L212J2326
15284E9908A4394a1822j3178A0885c6688n527c847m454I778g640B0754L3076o425
15297D7405j8590A228P996b773j6315m2523K7641F91a4911j6061B7690L4732j6323
15310D6099a485H006R644c441j2613l8601L909c292m90l2157h981D3617Q316j3425
15324C8508iA8107g892J815j1244k2440a7391J274l2942a2540D0578K231c615
15338c4761C455K2540a4923l2003a3021j6881A0299a4108K587E5550B5921i849
15351e831C0463j398C346c9533b457B2893B503b8414h582A3704L1054b732l935
15364f667B6288L1898a211n1603f261A5304O940g742D703K7571m108b2097j750
15377b3847A6133K7249i433l5138b0876E3476B1795c0453M362b078B1801G364
15390c1497A3598L8349A9916c8798b123D0220j4440f8383b5422A8712N12c3441
15403e1013F208L8458B142e8580G007N8772j4393d2468O139C1195K9490a4665
15416b4670B936L2174A1807d3000b0585C4433H723h1808J6248B0587M1278c770
15429d0881B0226M6498B7188d9841R342C7692k595d6552r35B8411M2084A5571
15442c4834B8948N0538g094k7184J0664B7583H884g7629K4377C9514L0331B1908
15455c0365C4942M2511l6873c8691K699e018K279q8648J0670D7467J4852a0751
15468d1000C0118M2837l0654d5372O661A5480K233g0087j2442c323A8397a2215
15481e0679C4672L8743l4773b6026j5679A5354n172i1686K0812D092M4224e328
15494d5077A1986P1682B5082c1397B739K3924L8252a4629m8865B333M612e5648
15507f8536e800H8199b548l3537H205K9594P970c1060m9461g576E4551a6565k9398
15520d5963A2264L4849A9732d0669C359L5231O659a9910l3065A8725J2969d6466
15533g4353i619F5818B3291c2468A2174N7301J0541a5978j6194d181B6930c895
15546f2095a933D7717F156c8387a2033G4128l1383d1265m815I525M0351a697n5449
15559e7146b4611D5468A5074b6520k174C6041R421b6725k2127C6130N033b1687
15572d0729i430E4001A1222e7924K5988A8762p760d8800K1665A0682O6894C5353
15585d0617h964B9114H164c1441j0906A7476A734a6110m499B6740L088C440b7160
15599A2531O3863C1208b1236r535A1047K0887a0276j1668B3913L7313j7071a7125
15612A3883L4651k0079c7885j3769g54j7998k6206n361d484A4289K594a2316g85
15626F4976J28a2864j040C0980E424d1158k131P688J6503g429c310I190J8804
15639B7994J249a4432e045E3169A5068b0480k8462a9919l244a0956q215a378B7304
15653B5580n281A216M5103M856i967n657e865m1648j3136b4797A4782L233j63
15666A7852N86D219K2739N1843A0709a0469B169b859k6855Q66L895i46B016J1358
15680A3374K1319q074K3665A6920a2842d166n461j6866j0563J3632i227A2253
15693b492B8673M0139B7670r910i329A8440e627O66l3731a7816f181q356D655
15707H787P396C950a4445b422A4639J2390G434c2011j443b888p892A3669l629
15720A0040k471J843b329A2315g983d81k3528N503N159n930A2275b0950g264B969
15735a696D1374a0608C7213r805f167F061f254j9529L627A833a458j2412b226
15749I777O015a6146e58A2058a3356d580H643g196j636J276A7409m887K4018J247
15763C7787a780A0104P597a2897k285n753K97o542A63i165A3162l041J9555A0816
15778D28g494J219o769K620M292p065A7349E236o5J8623A0810a3787q18N288k0452
15793b9769J2834q907f752r166B692L0558n255n869o264G099d937j5059j6082
15806c6078j1304q663K7208E799J2213Q77N330L291B974Q617e242k3142Q949p832
15820b7267N452j5011g390D24L1438L1262k0764j7814q081J4032A0968e438k5717
15833c1155o704q779K2404B4988j2429K0021k899Q57J3358k606b001q620d303
15847C821b6576n612a0298j5067e078a084B7960q086J2996A4612A702e928j2279
15860a8207k2432m80K0378N724e999q52H907J9916J1362A1948l198O00l707a3278
15875g283m3881N770J2977N746a3218A9972b991A5942M201K550k044E30b6068
15889c8158P878J1596n498J1831B8J3020J0351B894i31k8848B141a7862m951j5948
15903c8761a7488c186k6910B2421R840j4257k29K4141o123j0511H491a3901j3183
15916b7084J1836A9672g32j0031B3076J0367I404k134J2421H019a1385a559B1460
15930A1407a384k668A239e20A3824a2489N729A3147E653R513l415a7622g581K450
15944e131k1643d57J84m81q467g54B5078q104b5604A8455J4744A3457o581f607
15959a6526L023O29N897m0979J0913f688I049g742H419g786A6519J050O487p673
15973A6383J2154A720a9807d730q423f107k2753J3176A8623E192A041K1893o094
15986A6840j416n148b0097e448k1603b150r849J666L325F004N504J7741j1179
15999A8070C696h689A1694C154A177c6804p304j1761K7467a058B092P972J8490
16012B8554M532N699r576r176L433b7344j5736a3728r67k7259A3948m963O950
16025A5935K3150j2988J968A1907F97b9515k9094J9161l115q923e297G193a2365
16039A708M0445J8107p694A2175a5074l0857n310a6307k7750J874a2216c773I067
16053C9113A5102j878N030H839m214a4183a293j0674J862K95A3814K441Q979Q576
16067C3810H810J3568e431o918m62l599f50k3338e627A2434m852Q837K4359A4778
16082A9137a587A1482d970j4447d96k8025J2772c201H059k802K996J3167M014
16095B5434m176E081c0252B628b0047O410A2284R149a199A2202c358l54j448j023
16109f183J192j11j4020g70j2436j0920A6454a0169l4285a0600k4676C617I44
16123A3797a6449j8306J0915i078B3517h066B12J3458J2219F934M703a5962o784
16136b2746p040K338g590F293a1515A7538n396j585J4725O878A2050A211a315
16150c2113J4469R47M689c845B164M130A965J6502K2198A989J5246a0706l2339
16163d3045b1131P589n526E51N276J1352k33J3525p054J8956c477B643J8046D421
16178i094l8899J0701a5140A4052d009B6544o675J4865n081f67D609c443o464
16191i907J390l2333a1745B962b0358J462I063R933j488a7415B0088J0067D598
16205c5235j7633K0319N272a2347j8680e453D6660J3107B7466P526J532d755k8200
16218c2955O003a2615j078j2518m3955L4479C1212q04a0937I025L0229J3579a8538
16232a1843B397c1056k440j7067b1895D1094K999A090K2569J1793N071a3844l1802
16245d5646A154J2605e7876L277h055A3970J7637A2695J058L4849j5831e650F139
16259H580J6220c8803k3826b6520A9466C380i879o401C2438j2009a7863j8222
16271c6085d158B092c1495j8520i476B4439j0114d0630a5570A4458O439c0995
16284c5472C3304j055c2231k0649h924D8864g895m0123a526B2750O885c2470a5723
16298f98A6393j175a9069g729C3689K0924c5201l466A0043l182b7982j8628B1970
16312D5056H517b2204b153D1016A3377d0069K696C5055J1394c2074O114A3442
16325C5245B780b3614B8723L2550B2560a3650j5267B5205L1026e3819k3757B2455
16338D2469H99b9084c316E2454A2194i341j488C0595Q423d3636j4806g628A1044
16352e3400k1725e737D3320j2765h195a897C5431l838a7946o3423i250C1453a7879
16366d3700h172E6292B1756b1627g015E5798j9554a4390l7883F22K2443d4768
16379h1917d0933E5420A4459i765c678F8584o143a746l9404a2273n343K502n7667
16392g2781c1274B8153l899c0394a1309F3767N31F755d1404B5545L357f095n7811
16405f3906L0406E2808k4585b9719R007E2500O285G594c268A4337L6246a4441
16418e9926b7385B5513J1692d5320L155B7998K6653b760j9400A1598J2790b532
16431e4631a7688A8685f913n8613K1298D1260j3191b6174j4616A0034K3404A6350
16444b9111J4536C9665D510d8032J9029C8831L4848A0703b4825i616D5954A3055
16457D91g702A5341a4365l7638J1197A7171l687a1567k7444e083E9337A7813a5244
16471a145B0409k19d5000R125D2019K534b8963B414K5626J0222i834c631j8711
16484b2342B1287n658b3493m839C5777Q489I28c2167B8075K9187c8j1003j6009
16497b7050A8187C511a4924J967C714K6193e273j9832A2596m714a3224k0034j6635
16510d9893a268B597c7385Q081C2076K4124k7756d145j403C6430a8521k3505K933
16523c9093a1325K477k1133j3325A2170J6559j746C427K8951K5635a9615n1225
16535g0840c1855J3609B615a8370k4659A8455P778r67M725A4221e621l725k5253
16548c4599a3327c529k3622p154J724d845B3444J0082j3950K7386J1345A6703
16561G348h785b650j5470l5514J3655a8431A4323J0480o49K0339A8382n91p963
16574I828K4256D905c4868L849k9053a61j4413c115l708A3677K2224K5123B4142
16588b496p930l4249l279P303j4827a9675P802L032A2044J9882K134A0196O691
16601A6887J9151c210j7697k751N167j868k1964J4990b187A7939o081l227N572
16614A4203J5770a2887e470l3159a4141j4695E610h208a701C0840P434j6946B200
16628d790B0656N640b26q704m48q963G591b4648a1555C037M562h341G115J4281
16642B1396o505G290K1491b968k3171B0854B102K700L596K106b1149a357r204
16655a0561I929k764j892n86a1369c614I465B188c1801a1591J076c980B5023J748
16669B6771h936c093m140B507a1623k824k297j5121c906o803Q47L776j1096B0262
16684A5596e343A7792E250L340i609m323l1136e800p10L66A1226f111p686H872
16699A0575B676a1575n680A0813g825c901l335l3181P271J6387M112B3405I754
16713A6919Q389m311J2716K023A3541B389a2824j5414a2243j3284L04b896j6190
16726a9086I643J7147r962K1183Q291B3134c03k5563j1693L445j084M213l667
16739c4652a0318B6774Q377A4113K1411A2362f778l293j9004p061a7413N951j7784
16752b9246b899B3074c389G755K2772J4434B1589g370A660b8655j0861j2617N708
16765d6425J4993b986A1128L753p177K9293j1413c59C6278a5146l274B293a8027
16779a8790i051J642H042A585R948J9923E312J4026c265l0749a1550N632j1932
16792a7850d221F415O823K6323A6900K3795I972C772i11p913E640d156l414j8171
16806b5741A5352g485m183c9D1257I447c303H211C263a590n35j6822j0969i416
16821a353A263K3402K813c0C279i984p964j7874a2362j3086M438q493a2090F926
16836I283P392B374b1666A7934H272a7863c622k8035j970B2794H119J8778q591
16849A8306G083l516a0046a395j6839m692K903c62j4010A7138j417J1813J8424
16862D5958B127A060O494b423k1118g54k2406K382C765K7390B508m69L574J7507
16876B3120p662M362a4253A0571a4624j0583a1001J416A7912O870J0219R898r067
16889C5832f081j4268P981j0444P066j782m895E911j654P117J7488e069A9265
16903C0346A0572Q208c869o905k9835J0613j5027K1764j080c621E19K7021J9183
16916D6723A5514e578R22k0044l347j016J3056j1257L801b937A8996E839K6769
16929C2608K305r331J0852r789H595a7994j7302l364j9433a7685l348A2930K1908
16942C4838m280A0829N383J0300n169D788a3259k5549J0241a1904k039c129G451
16956A3505J9930Q255j5402n928a4544j2772a0743j7700a3046C477E68K3680r2
16969B4156K2538l139j6050m721A0817b0918g742q165k1187J7361J4q416J2962
16982a5173C897R656o669P123j430C522a6981c849k3733K767J848k451e651A4253
16997E427O865c663j4635A4201d664G652b2619J365G20j09a9620Q037k0509a2300
17012G87f422B0489J1118j0839d721K158l9k3082r332B608l97R195a8018K209
17026a5809f964B1447D819d573D812b227C886J4979D946d022B598O098J6114Q038
17040C2848N96A3342a1871b945B8760A0565c811j0073I62J1191A266J0328c423
17054A192n53c1j269A6125l501e365A5897B454J3427p662b8084c415l1608J1404
17068b3619R413M643E397c361o844M302C2456k295j4072F131b7241m697L928l321
17082c1331c244C960K0297a330A1118L0862L016b8056j2726R008m826J1196n266
17095c0670j026R880G836J4564R764Q671J442b787G508J516a4659k1823l249a1943
17110A045b483j1264H427L2868K3700B7241d539A6441E136a1660E757a7196c926
17124a8174B157J1726J1013O17b578b25I512J2213B653a8419k7811b810k2926
17137b5736O803M821C2079q987D795E32J7249P540g058k5610h422j1157A1330
17151d2891a6814H461J4066b5690R340A1315M3049I933b6612Q970N206B4328i867
17165b9403a3243A7959b6521J701A9733j86a2215o111j4877B2417a356m6494K1452
17178b6398F334N071i996l4825A5852J6511j0281b9700K024E8664A8333b0110
17191a5467A8016J3293j5555h419B2284R602f511l4984a9139B5153F925b6826
17204c6037E3058P143G781c2305f580B1276H66d1309A0776K8573D847d3197J5360
17217b7837A1476J8923f094m8530d453B8124F217c8775J5691B3642m589d7433
17230a8664C6493J8329A6653a5270F043J4669e303l2513a7248A4812e704m9471
17242e5175J6375B7555M706a4721l0297G676J5107a706l0577a0873A0829i577
17255e3533J7290A8585K5152b3042P012A8280K9206k3055c3243R702B9070j2097
17267A6973c2634m989A0446L5996a7730k0937C9702N5300m4911a5167m452B8606
17280B5357g1612K4997b2292A4617a9551k1043D3934M5852C4062a8217P648C3634
17293B3458e1801o409b1401B1975a3686j6914A9101O6580l7829a2780A2416L8207
17305E0623A9433e4437m2439b5160N181k1770J9539E637M7473j9582a1826A2100
17318C7445j1479e0446l2315b9780A5446c8423k4826c627E0778A6222G75a2965
17331D6958o738b2910j8776b0787C1744a8943m8296c92D3538p052e085A2313N0278
17344F2591j6668b4230k5537F752K9082a8777l3343D231K3428K665a5330A243
17357C1521M478E297c7706A7988K8780k2479d5887J7477a2195A0528a1572c87
17370A3447J7764b0760j2779B0444J0039F775f5479h35C1889p173b8911M261A7056
17384B7535b811l145A7708J9034I397d6035a7261A6230b6268m714a1809C0167
17397B1993a8676q667H373J5745c747k6875N115D4371A5238a1889j0975a0249
17410A2073i164m0648F569J3090c557j2635E442K2238B2b3353g378C3620N941
17423C9561G276b2417G122N864J2913b3202A1467L0332k921h571A3950L853d700
17437c1704P204m107d905j7957N562C0110J1584p327C385A311K1866J6529a5568
17451e1265K1837J4323m417k780r688A1353l412k053J3060J4588j0237b5670N619
17464b0051J497M526l608j8910h460B3549r34q861a865B0655p020a5639O038o601
17478a6202d344k1169r290J2508j7983g594J34A9397K329P828p520a8153A3182
17492A0449g288l3799a1465r944b783q88o382b006A1847l662J5800M452M424I809
17507h894j4898i715k830q633i317A9339J6073j1840I318K1511o455A1726c2781
17521c9310a6606m119K355P151M023E714J4759J5148j0329P647e358o924b048
17535G657B465b9019g116A8973j581O399L497F290J2801a54k0251j4020l551J7938
17549b0038A4595a635A4229J5377A777P678m42j040a5119M752c329j5979R620
17562i688A901K020a6561a75D027a9850h10l684n397l323L724F58a3962b131C1411
17578C7750l84K119E352L058J077a6562K241d893r520d445C918Q208k674P45J4397
17593B4594E810L907a905j3538M927L672A3583r85h951j047A0368O78J5999f705
17608d881l373R91o943j4319L942M404G171K9394q887L714K58m415o986r951i116
17624a6413n394j6769J6842j3833J7152H109J809J3848j455P441o092a677j0031
17637a1708l6989N96J6520N668a2555I965J4927n004J0351P199o392c710A934
17651b6612j0243j02J0808M231O729C06M355L7188O421r240k757a022D001b2957
17666b4010j9940r848a8923E3L4981j6754L056o99r023J1826P512a3602f666j4624
17680b1290K970k109h222A7783A715J8745L7781k7554D232r19b595B169c7586
17694c1655J3111O371G96d145F152P947P835m55l160D465K478N367e852j0256
17708a6108j20n291M896k5088E49K5737E018c214m115A0351j966a7386j5726J1918
17722b1194R635D497M744g171j6930H274C060J3893K279q543a0711B0606r878
17735A0728h671k4824R968h370H978q00J9336E813J0461K0486O5c902j0131a532
17750f685k843J765A3100d730B1517r682m758L646B878d98B82L003j096b6996
17765b787J064j7991O761H400B665N399J465O852a7641a69E566h313A7989Q69
17779A8858a3006j6921R671j3727J575Q482d066k1393J0263B4527j77E462a3689
17793f752R83q352c435j2258l73O125b020F28J4149K932N592k341a595E714a9988
17809g017k9592p87a6488d636E902K3734Q459j2939A0999J2577c819n152c691
17823i117k8761j3257a1035F725e874H844f510A4823L916M394J5314A6255j375
17836A4880a0823p264g813k9816a182C2705g640A7652M400o999p05G042a7615
17850a6857e641j4486a211n703q213M879d108A5989J6485N445p267A2895h436
17864B00a7881j8616J751M324J2889B2559A1127a232D961J0337r23o445i583j3073
17878b2656r894J0900Q206B39a7561I268g89C7120D020j656b028j7405c881k1700
17892b5581a0481j2679A46a4085B8174K020q032g880I136J4854I195g58p40C479
17907A4627R957f630r198A0060D461J971J1780D011f462B214J84J0111B112M625
17921F737j010O237J1137L682a4780F64b7728J1370Q09j0231a585B0278n252M501
17935A9527a088j6950A2837h92A4431b3965f166j226b361l876A4660F536l6J25
17949F625i929A5292D656h087j4448j5253m687a3139k1937J7492c730A7145l044
17962A4101L816p85B784d138j4012L158j9323J4276d088E358g436n354D368R512
17976A3880j711J3976o842c185D226e65j7608i053k4910h612C02L482P521J6673
17990B7978M41J094E735a4403E783a7939k6442J2401a4591E917g556A29K1048
18003B1177J4145k980m986J2539I125b2271O11j1185o3O469G73i62I526K2439
18017C1965A5879F610J8576q78b949m4775p176J3018B086c3125P219f426B8368
18031C2319A3814L1794k1553A1308c5044F037c2533j0794j2331N223A705J6630
18043A8335K5356j9710k811M2665B3845a3034D107O044a4491b818j9708j143I785
18057I834a1578B4399K5893A9905q612b366A6524i495k1900k1771K3658A420J4709
18070A6129b6631A2369N2658k0046j1151I483K4871A5541d0655a0344J943G133
18083a2092j7825k270H404L4117G135j138J9318J2692G71d4211Q331I629m463
18096E166c6623J6492D3273p456I14a1156I579P714c0175j8006a3480N065j9209
18109b7624m491j6125B304K2118g555k7548A9180K6795q299c2755J4160A0987
18122g744j6951a2271C8690q602b4876J207a329H863h60m1932a4412C0416J4428
18135D4844a2648B793K9159O318e149k0067G639J6723d032j042j1698B4889I522
18149h968A8979N798m509b5279j5443c552B5204c9406k914h89D1304k442A0647
18163a594D6496j7989a4242k2966E344J05c6013k3895D383M5174a4085N886b185
18177D0595O702a6850l0065g151A4047a3549m2481K2562B8297A837b3418h714
18190D0027j0176a9837q815a1089C0360c5264l4754b7031C8428j1462d0396J8160
18202b2236C7787j1004A1739a6959C2306J3957E142d3887l553B0039p498c3211
18215d2912D0651J279A3924c554C2929R353D406e2842K0881D0229p826b2687j0983
18228c3670C4076P039I367g164B1857K9999F27c6336Q577B3622a1443n4481J7184
18241d8740B1422L8469B2456A610L8023J9979a7133J335J213c073B8712a4290
18254c9529A2271J1911d697j6466I770K0324A3521c9737a1385A7084p377b5225
18267e1219A2065O602b921j6164i040A1534k0d1541J3852A1190a0151j7656J0465
18280a7342E273K2852b0766J063B57M766M514b8782c09D9159k4279f395r877E895
18295B4812f620l1677F457J4251l436a6961j579A7414p552b0336B124J6467J499
18308B0090c748j3357B3891M036a643k4935P906B2557o501a3995r319A6869N839
18321B2708D848d340D3770B0844a0783j7709f598O91j640j2919P503F133K8969
18334C5102G562l044L5369p799B521c9823j4009b2657L294k3302J3660f148H886
18348C8203G10J4153K4452A3072b6504a1425A4652c5395j4867M159C607L4392
18360C7999k76j99j3469M3110C0740G101a7777q333l4649Q141P679b662l179A8506
18375C5205n179M2291k4405A4695A391R153b5795j4232q730J3850d625A1951N702
18388A7653J875L0525j9349J53g478a775l0750o086J5247o557A9301h103H453
18402B7302J7635k790j1713j554A2785B787b1693j4085n421J6247n232f743o16
18415g359H110K7007P67j3002A0958K422E553d551j2064j2684a4401k956j1652
18428b9009F581i29C459A282a077A5265o628B678a1678n374j7374J6743C252J3543
18442A6795J1843D729J1527J7819o901G79L944a6220j4568M354Q056b845C97b2153
18457B2640C260J4879l831n113j02P300a77l224n895j7075J2803o511A503e614
18472B7446f96E707i106A1635f754D255K5685c729e91A5589e912A7564p895h546
18487i43a63k175A928K3750A415b255m750j472k140D366c1937R446g945j3215
18501b1160h939r48l6C257J3874L097o053c662A6124a8492r244j103a2912d283
18516F618J2054e06D602A341a654B5562I129a0467L213A486M800A115a8755c015
18531A352f685A6768J3704j2913a732A0527a2302b743j038l7201J5047M349A1050
18545D826J2657K289m621J0813o937G628J7073A2217j857j173a6664K578I04a3572
18560h158B3041H602J290J7334k496m425c3837J0981m818a2796j0128N809C553
18574a6982A2369L860L240d302A5011a2220L205j9946k1515l29K1099h076l084
18587a1160B6091p580J913J0245j3836f290l405n288j0488m849N787g897b815
18601I11M5031j7186f646H907h323B628A094J092h920j317l310n945B8911r138
18615A9773H644h721G064J2894F207K3032D02b3221O216A4559D814a5545C374
18629A8368e044F922l342K461J2585p576P980G210R671j416J644a0984D063b5810
18644b1194H368A410a3019n563M505N451k52A7661b012A7085g41m907C032K827
18658E859J79e716j0790C337K0277H538J0235C91bj4162k110J927j9520i091K337
18673f754j3971O457E765E10M517J2243O35o274n254N063j690e841j4789K386
18687a8244N220a428j4519H284a644B6607A2401J7211G893M759D273A2a9112D34
18702f696B268f885A6236K527J4441N84n795a191B2704b2014n062k634O525i406
18717A3465I12P635J9848K5409o949A9086C912f961k908k236j7798m281r76J2396
18731b2764B3981j294N983o663o389A961R368b0404q574r563l622J4162d108A8314
18746A3870J2116O101H148J4938I246a2127j8840n219N288o067J3363A4149c4333
18760a3573A7813n608l769L3077j4738a3454n816n634j2738c813j8135j2395c802
18774A4099E3N3574B5567H658i36A5182A074i188r041b691j2009n246H900J4151
18788B3051L410O688L9914A9137H703a037j6504j766q305j4590J3905d260C0734
18802E152J9114O072j0382h963K008j970L250j1012r422K729N88a116A0021C913
18817A3587K6836A5384b308n222l295j9656j3954a4728n287j1304C217a84A8610
18831B8441f896l892a543A0457h974a976j3356O507A0146a4912L697b049j5264
18844a7313A822J1175A228k71a9924A5780p032m252K2904B390N899P515i329G967
18859A3863b8396E143a46B9145m904l110D455N878k121N485l313C704K706g894
18874a2003M141B2458N821f605A6886J0234e614F592a6713l481M375J754n870
18887a9935h387K692k633f20p365A8722q28J516B097K874h82l82l262j8965R395
18902a4096l522j3707a0159D788Q204H93O658L391I66d435j4380j8905L032c382
18917b9359i042B5497R025e704B4961B519H64g841k164j3548l420k335j715m616
18931c5639C973L5207A7499L742L1218p00A394a2984J854j9216r12P496J1505
18944a2257A1885L3952m436b003C4335o206H918c0746J4129J546L955L01K879
18957g936a315C1606j4871e020D2240A7417R035a8460K806j1851M947r268J3661
18970a8165h401A3614B718a9690B2804R208H15c8451a7374B1716A0721J422b8492
18984C241O620b2778f448G854l39a0325j2874E024c929r33l1184L436D183K6401
18998C0584b0265o656F691K1095I167b4947a218A8839E706a826k3130D384K304
19011F688a277l0703a2340I082h007j4711A0833K9701C224i711C341K3755k328
19024B4768q17a3520a68D3550A3150c4267J2642A4579h908q847M775A6068R746
19037B5814B235a8425d351B8893o26b4176R474N263A4545a5551j48B0803L738
19050B4541H234f102G777K9912r921b8871j62E239a3354k7595l488E720L3603
19063C9323i053B058L6209N59l695b6779p219J5298B2041c5483j2276h559B8329
19077A2767A790L9598m502A0589i384q346I670a1964m0629j3850b6103B5521a9454
19091a932C1700K6781n624A1007a7906A4203p078d0848k6047f679D117a3253j5589
19104b8842A4782M8059j9061f108a560E9722j7964b9139k9233b0707I820b2158
19117c4250B3073J8897o15c471A2661L6477A6899d6105j1945a0160J949j4876
19129b3087l4137K7724C9935j2730a1161B5639K6772L820a1857m3584a1689d795
19142a6885l5257J0139A4688J7255F20L2033N054j3857a4868l8220h494G116c2018
19156e5978J7858B6035j1543a0098L029D2208K0535E257b5099a0887A3811c2327
19169f9420L3263F525N565R58e00D4343m44B1453p600f385C1613a0573l1213g132
19184C2874H510b1661A308L526J3065b394A0706B693R088b7003l439h304A2305
19198A5171a6984I086K3068l736c161j2554j688A8599I05c2407i436D978R829
19211A4807d1371K0088A2465a4990e070m768B1044n987a0175j3880H98K0921m247
19224A7572i255k1753A1979A902g124j1412k6633J6777O333a0057b641A4169a4833
19238a4496d704B2248I509a4940j9323D295a486E760a5912i05A9816q526a1768
19252a7789A4347K1939i104j0122G163a2722M379k9219e018A4627K7564A416J1225
19265A2641J9862m177F218a6744N852H959c564j9952k0748b1239A571k89R222
19278A0504J3284J6622d830A3208N412b0646R510p169j6535J5605A7707d883j3809
19291a8692B1687K9975A2875H53L108a7684O207k3904q819b0697g08j2648O40
19304a2716B5517k669b266I465L2090e849K51q919k8323h137l585j0331i095a309
19319C0648j0373B754b646B1143C431f435l79q810f934j3326f803Q18E801J3431
19333A9232a101A5189J5531q610a8995c069H918b2596A0835a0214o043C67P677
19346H044M062J4316p169n848j217M202L599a234j1699A3664a0850l341G879h486
19361h232n236A6811R663q770M447c3259R633H364d908j2151c814A0095C650J6075
19375A9725h019C929f934o515b15k9944J3984L500A2367c919O42m655j0991d282
19390f246b761A097b5915F19J950a116B6950b3710A473p11e96H8c673j3098j2300
19405b9071r383a2334A0255B10K1525J5688A3829J5450d672j1176m250q697G54
19419a7044i71A6321J0188O293O987j5897n427L507E853a7367m773f767k0433
19432b7200N497C21J0326K1642K744m173n466A2012g710l751k8506j1855f506
19446a6024j3952a3110G739A652L3142j5855A971L651a3676q488L424Q28k564
19459b0476p140i449d259B0259J5350J6416k4573b413l582k0902q73l78Q486j6799
19473c6461j5683b061A1205J0915J7887q713A3142L335L288f430j1502m978n022
19486b7932p531g282j2423A874K4386L121Q098O916j8901a4248j2735h490l5536
19499d4026a4317a638G508B510K5861A2790R361K831n86O619a2324k7430j1079
19512e0833b2922l055J886K7B321b397D5778j3086j3751J8319d93q347j771j858
19526a2469O160k394j1580f498A8598a904A1977k54R630m892k026g998p674c06
19541a5779g100m960L538B1666j461M215D823c716p833j3340h631B2077a9475
19555a1933j0774k035A9681e216o399M549i17B3614k867a1258A6544p687H74J5552
19569A6426g757a625B873c251a208B4760j096a0054j6686A4446p03b123N58C0676
19584a487j9287i752d102A9981A584J5427d455r791A0942J1723D456C48K409b0675
19599b2511F462J8453a589A1343e991o02J557p8H771a918I796K3084j1548j993
19613A9339K447e093j0880e583a900k3870q956A713c234B0788G943f00A092c329
19628c982J153j6636f730k5346c959m891b594f41D0182A9280m054b83j520r427
19642a1230j1732P325j1625q677a0168C144R520m914L6868j0895K381r947F777
19656i212m486N510b612p170k018E435G5K8299N757A5256J593A683f292j6386
19670b2678k1301a6441Q009j0298K384A1393K304B801J4848L669E672b753C6a4467
19685a6799k0938a6833E012O74a279H131K4379j2015O086F243d707o214A0945
19699a0663E846a4188A7570E594a35B2081H894g610A0134b303k0021H706a7217
19713E169I3b5420a1146j0611A4511L3850j4902B043L343l65L460k304f406p601
19727a4007L550r421A7124D205d249i68n195I900C052a676A4709D428J7530a3114
19742B972b995m107l244L637E642f115k648o271e961b260b60A1187b099B0152
19757G278c386F919e674o352B094g083r40H035L3268j4985M320A3584n905c9476
19772e894k3610J0913J226k8279j2081a3278A6269o521J7649M923A1453m10m270
19785F773c519k6200K686j1539K524K477D143d81A3420P595I993J5976j2927f900
19800h922A359c5721J470d827A7694l360K1959j7712J3485J292A5958j477P349
19813B1830f046j5633n352a0617q847L862J701C0515J500K222m824j3171C709
19827G083L933a5016k3670a0695j111j6562d507F882P177J5389C779K5161p380
19840B1560f665j2842n478P565N827k3098a3164B2131N139r142J428J4881r979
19853B4458j0963e523j6366j2080l872j5256b2804J921j3308a5800A7680J4995
19865C2675Q12A2191h625M19j3996j3790P034k240E248K1863b607A6110L6841
19878E2951j3559A6947q053g485B620b7150J0993d347o683A5884b3949d211E2284
19892E1954D857J2870d339A3653b5972M270j5890J2974e863j0742N75B1091m514
19905A6577b9206P933B6355q554g336j4263E362B055P643c4417b177A7136J8580
19918C5716G89a7319A0415N087a822j5682K714d946j3262k6927a0121B8471N685
19931C4156b5992k841A8015M3346a2896k162j0932C110L032c0158J2707H943a5059
19945a9813h533Q52B8313a165k5707a2037C2753C901O79a7868B1999J8500c348
19959b6863A6104k027a8048l4612K4955C4240g538b73j1444A7155J0468B554b6628
19973D678J5594b4314m364a4208A9289C947a7661L337B7329J9968k3259e025A9060
19987A4926a5218k8292m778e214A541g379A1696K8386K1188A4581a0634C0071
20000C2988b0l4674J5062g444I344a6337q141C1053J3104B0338e819j0542f80
20014b2828m1375b2959Q724O591k4244i881C0787J7279B1978d996A9270m827e762
20028b0696k514A2179e945k2294M938A3014M125n490c43B6250O036B33b2275c375
20043B2296C909d2505Q982A5422J6447e360k656A960K0605D247c2342a3945G188
20057a1018l3694J3033A7876M579a6362Q084A1261K9672A2746J1194a3875C6805
20070B493b6094j6428G270C141a9695m339B1615G793j989a1198E977K3778o149
20083B3606a3529a474A8550A059a9775O723C638K1078k333a0265j8603A2863b943
20097i045o965N156L285j0708N62B038K4145i302j2389c70B3263p830e394k1960
20111b7354A274J0073a1088r495P799F266c428j9886f456D828M739i212L632H54
20126D3406A9564e34C7358j0132D612a7376J708A3347j291c5856h604B3013J6181
20139C9194j3192B379b416A2097j190b8104a1614K259r458m79L024B6139l450
20152B2689l18j1068J1098J1931j2852b0947P225p924g032j9407q262a4463B604
20166A9317p484P465K0595G038f124A6697H247b5221l772q831g828D986d451L31
20180d120m949A3385J8676j2915c18j0812j0936n023Q3K189h206p153e712C5478
20195E2599p656B0714J14d346j4741j3866M965J1797O988o471i46j9794A1889
20209C4813j3809J1201A3312d119j3663j2693o4j7465J4746a0538H348M7876k4199
20222C2025J196o152A3088F499b8268a2944l9297a5350P30q490A1904M212K8920
20235D5036p976A6048J4362o681H816a1769k5962O247J4001j0774M282B6411K809
20248B9220j1258J726N227g746K392K529j2645l799e747j5867O876d732j033I965
20263A5071c11A9745B52i570j3829G152b0472d050j3334k2290a3231A369N941
20276G310J7234A2211m099B840J6964A187c364C520a1717l310M279r360O490G966
20291g988m018A068a3253F253J778C58a646k9801F720N309M539F924J2394b779
20306C319J1378a85j0975j2015A1442e537B8896A3914E796b3578a012l941m700
20319i653J237A7350b1633m532c72G071i434D648L0710D161K493h430b666j2927
20333a5593M90k2687j4553b0193a925B489J2559J7529A6288D30L066L762b6801
20347a9301P908j8204b578H354J1687d968A8657g190B3605p895h434o504k0174
20360c5112J6273g087c50j8465A0047J7478o868I994O630A353a6604C449b1056
20374a2775M479n305f596E459b887E468N420L1552A9390G743b212R4A310a1471
20389b4794k019i543M325A4991R184n32J641j2317O873D373q26g922k3002K433
20403b8491J0145Q250f62F109K219R229m607J2229g41A3999a7138n932A367b3895
20418c0806J3430m232G853f045G702A358J0866P974o331c0632a2206M387M86p290
20432a4623E931a314j3849E221R209o6c190A3779a6594f932j533k194r842C840
20447A6332G438k510K2191A2920E113a3673A944g666A9896r788c256I380h003
20461C521f105I978M208b4106D326j64g20n152I056a7265M858E213R941c54A2965
20477F336H95b023B3852a9200B814f338H295n4n96a603l8122O465o326J2636O881
20492b0069O76D84J4012L548K209C045K4075j0711p937h501l691k3042J4595a576
20507d681o113E0e7C1333j1358J5751A0721b0261L190O037l1163a3542o354F501
20522C391Q778J112d420B9014k108C440R065E254a0156j6111a0991j1037p413
20535b9441c456A6299J7447J773M728A3122J2992A2989B185b2332M088j9262J3694
20548b3812e881H63M414J7811H981L1599m477o844A1959c672j0765j3498L67a90
20563a5350L027A5142J4737j1641J2778p717a9201J015j1555J3426p710n098m858
20576c3981a4265L509A7373K1865j3098N092I726K770n469d568j6679l049j0992
20589c5288P126P642J0056B9495k819A2189Q249N337r792b110j6925r593J3425
20602a5203l751g331A2016G23N64K6303M507r141o866f242A1907e990j071k2476
20616b9537O071f875A766a5962A3394O933a40A4936K514A347a7514C038M733a342
20631a5213J639a197k714A3996J5363j1931F053f638A7914a1922B775i622L19
20644i303j21j2627c252F549a24B171J9291G517i210N7k5307J5488L902B510b07
20660a5196p602a027B716J2468e31q703J905B5842G05e547j1979Q603A4213L157
20674A7370d109j077k1889a3037B667M640a1798r319r978B145K6989B143J2387
20687A4530e912H553a4208d099k5841Q373h841q491B531a983A0491k704J8039
20700B5826o597j988l437a007j4875c923c38j3820k5013A2528J1357K330P851
20713C4066j4194F9K7021g206p897j4391L269N317j4653A5334J9135A0135i195
20727A8359Q170p433a7942l679K209K69a783j2833k70J343B6681E51J4785K9484
20741D4820A7554g233C589b6582L279c04l6297J562R792O931P582A1344J2297
20754B3641J2625j7308a051C100M304L841h950j4116m908c80C2a0510B3872J8124
20768D1996G716h111A1616n439e504k9506Q817F259K144L893e389B6081A2854
20782A7861a305A7132J6550D751e605j9821O00R299i04k3298A3412Q105J4797
20795C6314H299J2276Q836d812l2576m324a3829A9193C1e236A1139C480h300k275
20809a0575b573e33B0159b6304m221C279d999j3690o836j04B9893A4264a2994
20823B9539P141A7410a6403B968J8330n130F03c4271Q211b363A5629d0898J7566
20836b3332c275I617a7510A8011J6733J0648G772g728J604A5194a0995j6163P124
20849b0034E37K348a9737b043n032B6274A1318b4206A8281J6727A2679b7604j5143
20862d2747B061A20b8698c691B9435P556q168a1978H81M2992A2348b3529j3638
20875c7167a4659a374l3574j5960A626J4883a4856N375C1064J9538j8171b0164
20888a4597A7780E8i088m5588a4190E660f54A3268C81J5950N944f143b672B3659
20903F107b4380j4492d102A6978i983k0933B1860M0875B3237A761e264A9558Q274
20916B7832c7430l4279J7865a2253j4250a1328F941K1195j118j1374k209J8361
20928C1796j696h095k7800g066A7826h909k5988g09D6220A9126J5827K398k277
20941C5074O210e585k8375O556a0863j335l5451f926B0533I133P500J6194M456
20954C7283l249c227l0192a2728A4527d2519k809K1429A1153l381R76J2673H509
20968A9511e028n316K797A1058c7247k2288K5119G413R754a0256C603K6102K599
20981C2304c468j0361A342L043a9648n027l0K92c643l4352e345A1975J5845j2093
20995A5727a1071B6431N733a4907k8805J9433h441B1933b1244b024B0368k644
21007A7724k306a4190B035K6444C534b0326A3840K6736E176h441b405C9546j0497
21020B9049A481a608E296K3087n739d983j8826c218n129k3326g563A4236k35i471
21035a8390j224J761j364j2558E831R921J4834G792O696J2262J790r784b9969
21049c4410A758h91j6398j4499J2369A3643Q432L3K2643k544a0802k6640d639
21063B184a0887j8083j5269f754c60F074P076O725o06o626e348D751a7682k742
21077b0424O144q556M264F874h967E956K7773l262B869J0027a06A7459a3901k4897
21091c8798J2648J1932F04J8151C004K0877q870P691l691J190K189G685a0223
21105a4936e665C971a0656p579A0631b332A6732C549K8903D078O369a0266j5570
21118b5836m585J5000b67r899h93I779K488J7491P049G044j488f961q514i40l4371
21133c5311P211o126P530F04c699j519A0752J4648j1708b782l64j5155h012j8660
21147b6672l825J1627B0435a4941I42K0257q058B975a126C97a1045L81j4752K982
21161b2434l266A64K5583p852L994a10C2223G696P451e99j2734l692h041r81A499
21177G855d780o979F089J1032c752I732g937g81A9485M08a0359C669b593f95r003
21192i698D085P835k49B539J701J9590a3401f095A8421a8848d191n261J521j844
21206i775r376L357q646i868A2005m770K1524p266C872K215e996k2668J3214j2309
21220b7759q838a8182h431l374G866B754q56J1042e833D3862i286F085J414a6384
21235a9872j91q006a3612A9212l780J6553q964D624J2490e498b643p630k5757
21248c6030J2234J0087M072H501a031C860L4781A4890L7738j0993A6510a0753
21261c319a03j7749q459j9740b2937C641J2540o133P397J034K511o647f092k386
21275h478B323d0160a6481r035k65a358C6094M689n40n049e710A2374a0556p997
21289a8553j5176q132J2652J3487P140A5022J9739J7262k5862K39A0407C219b3593
21303c2422q41Q207N338h023q03c913E279J448J5034E541b822I705c0637J0951
21317a9686N675j774A390d554B1825L774J8554j2228j1638m777f403p310M835
21330h878j9546j137c525k316A4264J362J0957q517Q571j0703J080J602o951a2100
21345B332b0011l009J499D742E97O98f228A9967k501K706h474j0708j717f400
21360a3745d599J119j2940I756A882D72J9628N001o313I289b5205L495l795h222
21375h868o795j770F199P516Q784A0549c158j1922f146E296K226N934E721K894
21389H615g953A3598c818d17j3674j3160R064F501O783E365b309F935P575j268
21403A3242E503L1912A4287n488a5186j2P165H4c820B4521J520A1954c234A0583
21418I127k178c8819a0298p82o422A6756q06d910p015A8286J3671Q010n233A2669
21433a9755M292N6m251K927F90b5146D354J8868L220J278j3180K2159A4475b0302
21448a5485J770M490F328b4234J931a0669A0412b44D152J4148d53A4873J197a1527
21463b2717r86l33L907i383A001O598J5260J0921j4379R498A650J7021d319j2154
21477a6473O597c996j220n858K651A3895J1388P204j3470R468o42A3725b4001
21491b5630a0093k451f165B0491o861J9689k93J5216H726a6325M369n203O342
21504a0817M555j3397j0649D805M706K0613j0637J1324j2732m900C759e832n87
21517f419j4621l698h241L564f12l95j4441A5856R589q724b612E47N655e360o134
21532a1494k363P09F1R393J4381b3786N435f142C3823E234I22a737r234a894C720
21548C168A511c27j0010A2650J5628b088m209A9166a5944F266R384k719A355a6299
21563b3003M969M510A018l40L25J0376a2353F078c173A7066j995a9920I721F53
21578b2395A08J2532n867a0907E836J4718G459J4517a771D442N228K982N162a6452
21593d3536J2101a3363e122I389O125q81k197J1534f954B2656o999a3654j7439
21606c1093a4398j0507q468J6295e821p046F384Q041M175L656I037k138b7067
21620c1163K167p501a4980M399c402B572L5389n243m962q474q302a3009j824E088
21635b4363J0451j1258o538c626B2522L123n123K1930q752j3868G977b0081d958
21649b8302J3142n54l169A4338J2452g49F956J709J4117G999a3898d458a374k2783
21663b4157R395d373C3330j3759n952f675B0111m94p91g504k0649J3633j0892
21676b5412R77J1915A2076d946G83K461K1805K422j0739D686B287P391e615k6137
21690c1752L675M189h456j7443Q036A2392J8121j4974g680r660A0165c1988J2605
21703a9383L505j215B748c8050a6079A1342L6606A6103i72D296K0766I491a4583
21717c5008a4205J838j4925h520B7875j0353C443K1178m348J1877b8k1655Q963
21730a2720A3K693h154j5211B8797L061a5570j554D082K0243h315a829I185m562
21744D623F88b5570P323A860K1077g755a15G122J9428A1135b8576a3817E069c288
21759C233j17L196J6475G343c6389A0047J589a5488k6286f712A0082m792a2568
21773a0204C7796C063N749h832B103J2165a4654l0667K2242g277A9413a8444h266
21787C1620L435A5824e616a443H547c2283k5898K3661E276P105b7973m55C4634
21801C7591j0863F460K2718j1401G569b3413j4402h25j9972r589j1410B2074J3294
21814C5368n091b533C6264L4493A0946d1185a8785G011h001k6220k0976f126B2285
21828B3737a7029D859J7538L137b2386l487h681j6808k1696P77F765L9786b048
21842A0261R584M9456l2519b7139h414j03k7805R658p119J5043A3869f496F840
21856e543B7830C945A384a640B1462B577b7286j1418h31k0733O929o934A0523
21870B5276p144a0350j7539F092A646b9438k509B0980m107d737j0241C0058K3421
21883E3479B3436H678f450K076B4190a4731m287g183C506a7330O728E991J8330
21896B4321O475g227J862A4612J217a0415K589E592c347o588j7605A3410o519
21909F891b1380p808c634B6387P521C053a2984H310b134j1516M646D949e871j0835
21923a6706D859b828D2194A0043e428m60B8359A1187a0914j8873R604G624a5285
21937c9965N869a2424N585A6738C997c717C6204A4677c235A0642h146H602a7149
21951c2611J1268A5758c5497a4895A1864J790F391b3799A4897J7034A3484B260
21964e106l608j4722g567j0316d217C6609A3593D889L4118m727A3410P818b1410
21978a545m401j4276k0689a8580h949l95D665J5440K1998j0435H601k375a0364
21992b5468a1927j2450M503b782C01e586G527K6434J663a3293H301a0787C443
22006E21a7116m47c271j2354f154G872K1941Q687b582F221J2082F433a6027j5386
22020c1413j6630O020J0578c732A0803J2664J114m264H128A725J5531d006F595
22034g592k1390J3763f986A3717o609O052J0128q171P592P774A0833A050a9815
22048c2467J0706i99j9607G218B514J2156R080J9730A4593l790E49g766l138k65
22062a1169e117k7049C246M398k297J0800J9638q852k378E89d578J211j0286K466
22076a1187C210a0627d66C8703H438J9168j3166h175b541l591H59a5295j7888
22089c3183a4409A297c1914A0382a1241A4636C963cI098C547a3938M553M233a375
22104b078C437J8157G144J0686F393a9094j3547J3100P190J376A0632A5O307a148
22119A1694B750c872D52J1607e109a207m504k091C479R3O679m086P581K019F797
22135f037C640a5764k4437a6508n100p913G376J5812A0149L988K4913B451K355
22148D806j300c260o665b880j9784j2884F245f057p572F769J6433f891D5872j8247
22162B7625j0774D549d984l2534J4045N673M361L377r335A8075k304N122N585
22175B6478e777j3509a967K02r421a999k5068D880a8437A2338j212P404K573J4773
22189C5876j6551h684A425a6562k623M586J711l312b90A1416n035K8665A2129
22203B8204r646q062a0589J393r66j604k4981a0951G911A838J7267G141L2274
22216C9415j7685H515a2710j1979M397c55m716j7450B527J4516J3692p385j292
22229B2058p962J2853C033d60p973p3j3162M37j3585a6024K517b766A2907J7052
22243B9959J649e129b492d81k156o076K614k3132a2027e5A4568k80h48B6886F868
22259A8786m104c721o046k051m811M451l954b981q485E844J0045O011D377J0577
22273A4954k068e432o16r963P175p031H084P28a874j2288B921J1759i732I796
22288a025n581H700O974A591c066P1E380h155B9074I754R552c555E996b3199A7667
22304G324f690r172o19A3247b099D183i449r933J825J139N557F81R760j937l935
22319D569a8423K664d957r666N518j2868p850j237C528M169K119K6605A0709k613
22333H096P931c912d88j0706k2099M222e327j2889f640p146C8286j980q13A2375
22348A040b4169g41k2040j8548J8864q48A3989N87l44K258F118J8020M894r637
22362A9395a0976J564j6535M178R544j1065P374b543A4892L5637j1246j0850A2796
22376a1406h08D884a2350b891k1553r092A5119K7617A62J7497J100D073J3991
22389A8064K146a1838j4522N569n574J1441e281I038K558P308N520A0425d526
22403H35J8107g38j894j3296r289a2532a681A3455n109m82a3076I410L477e69
22418b0243j4035a4353j5999J1931b170A8209g914A7247L1940k3948J1871A2882
22431B519a1284m699q503M023g253a437C00K423J2457E54K0935J0319j5209J7772
22445C4371c281l11j7214H395f248A649K0747j0595J2776C82L639a7157l307A6961
22460A8103l633a0840a199A567J8915m405C918L838f611B308g1k674c73q966g97
22476c438p158b573o775k741N658j4065j0840I077f510B711J476b448A9240J1445
22490C0685D857O539a4585f763l676m398a414j7754N109j45f982J946A9196f139
22505a90A0480m349B037a6194c149k3998a1664k781k048d252B1666C856K4597
22518B8453I385J30A454i367q939o13c041j2391n987A1435C330J8287D734K8615
22532C3349P911j79n181I527b8173J2798j6714N318J0623K25F63P57K0741K8324
22546E0485r404d515J391j2206p121A4765b2870p093a3754f96G347M797J5127
22559B7271J626p570D104L081k816c6831Q893j6204O243h402j4233H431M8059
22572E6490Q807A3336f496I555D196a7356j2590N58J1689N385L374q11c630B4947
22587A7381M50G362R58l744c2699J1452R104D443R55h558C4563J0204j7936a166
22602A3551A571c870j2371r686J1609k44O002k4236i438C231R160J397R750J3713
22616C7251G146b0489e227j2829A264g462j3963p092a1065C0191I16J6862K360
22629B0138h898E129b4260b820L94A3067c8474J0347c708A0125a4947j5831A2074
22643E087k219N668Q467g33j4785k7668b1471d073E815c8544a193B72L610a1340
22658H698j049O792g822p647k401C5948A36a9216M582L635F60J7065g842A353
22673B1458c621B775J1963Q476d835q103m533A9226d447j5853J091B0634J625
22686B2259m465a849B4903Q57J5989a3095j2876a257q647j6075P225O151D128
22700E225h68B0484J6829j2307d165j4184B7344j1092c2418k1499a9574f647J937
22713d710p336I133K4762J550A1217B497Q478L395d2415R680a620j3377d620j5467
22727b0087B442K5003O916A0293c048C0603N631g46k6923J3644f128j8534j9597
22740d4259h665a389H268J7290o868m318J1995F385a5917d415A7893a0183k9657
22753c9840a7345B3838n601K220C842L068h73B1557B056C14K3169b3565j6044
22766c9609J3085C99J0719f850A1456K8510l003p235b5918A2563f235j3623o204
22779b6062L1A0219K1259a6044N553B1826j0561A584a1356I298q76c5874h076
22793h815rA5587d081n819C8578j1539L799b027D874d667k4370g893k458q658
22807a9009A0737d715o459A4679L849d295p129b299C521a5326k6229D68R313g618
22822c8744A789R281J0524D805b643j3448G601g334k0082e191G617b059F154J0328
22836A6482J0556E544i853k6871a0693A8131R19a4276K396A0400J2441e659G191
22850A5090R26m385a5234H08b0764c751r65B792K2545d485a776G000J7116K8427
22864E2543A9478b3733a1243k9986B716a9567j3789a028A7320F786a0813A6872
22877B3730r895m252k242h074J296k3065j4550a0676A0924g911J380A0159K5889
22890C6048j7998J422d639D597c7680J0912J1768O146M002I462a0262A582K4590
22903B6172K321o872N942A0338a0335j6704j328N454k900R788m641A4405J5870
22916C0275K1690j4803j4833J1185A559a1057a352o319p629k2758G2J1190M632
22929A5894J7489b287C3349D581R542b64q811r687N204q72l371P848l174B0796
22944I470J1781J1619A0982e579D188a6211M812l4227k6a3412b559o836A5701
22958i403C655j533J1837K248o877a564p785o05j1906r678J5030J393e596C1209
22973B0406r538c106C954a485E44a5244j0513H013O785a2923A6372p112O972J0525
22987B6757M34j2530k905E570J0778a2681b193R50k5808p011A0182K2505j0557
23000B2130j0220K0010A0805j521j830A944i602b537A8476b1410i898I488h324
23014E593P019K566k880A046J2676J078G181c198q000C461L138a1705e143A5331
23029a2309A016O015l18i957C67R812O604d875a870q348k5801e666j4241K150
23043a7757q939A2179l124J8048h740A6030C785b955E869a9321J791d107o823
23056a0930d941D810a3050B1408M249j0520p81K292m475i317l2159K0254j5914
23069c7136P587B550g378B7536j1820O908Q801A205P714k684a0605E142a7319
23083f482Q78J23j0681B0711I836J4601O510l659o612d075D971b2514h790j2404
23097b1194f492E56K0886K338G455M145K1152A4108B10J4242b9061J4470N350
23110i241j2528O136j4014d818G899K6041J8109B3616k006p582a4806j719M071
23123a2454j1310h429j1606j0896I576k82J2035r367g555A7580F946a8784m602
23136b3386d409j0225o847q767a0027A4354L767J6802B821Q751a2878d596k3598
23149b8194f722j3796i523N15A0449Q797m997n025L946l091J751m851f469E163
23164H099i582d368D970i483A1578P154J0558H077c53q95k566m017B357a6922
23179B942Q19C25J2180d183B0309A982h396J707I096a309j7925A0832C091e800
23194G659a1669q395B169P546a709B1M255e161B316R582E211b214m24A5412D514
23210F595a323r963j974j062j0292L555e757D398J723J84J9082A1716H42R783
23224A0625a2675c294k341a631j6718j4643J6214P148D211L80K9834J685r527
23237B6583A1671a470r182c731j1309k1428g423G699K5143k42O227A8508C391
23251A6845k279b0280p275N692o950r352a0699L71E753J2161R34L6499j9662A7542
23266C092a6667k6682R906r712d576A186K2286a67A8090H519J3192H528d976k007
23280f983j9854P118O929m472L50l803c594A6786J9651j2357p494j362e056p67
23294e823Q74l2580N590p393a7534H401a130D558R181J6577L620j34a485G935
23309a990j1001j4600h398n516m812A174J6615J3356g179H789M940B498J4642
23322A7140b0453n977m906J4652I907O972J1143D454J0244j836N748J603a9164
23336a3973k988g798j1287g636j9046B724J8554A677J7141p134E561f549B137
23350a0544j2043L978M889A2938b390H105J4857A0193J8988d484l084H586a4012
23364e910j1485N848j646b65A327O766J0703m798c42k204G134a5302A250J0491
23378A1741b1285f680F209J2777a958j6504f827k274k1327J569i087b627H365
23392A9140p722n119O95i318J09R3j3846d426F281J5643k898E001J3639l044p408
23407H188J9575c23C615i877k3383J4278L844D714a6981M534B7597P052K345r169
23421B7825E602c266j6833M266l1362i978o372E813Q314l577j735J6327j1180
23434A3962k338B303K858A340a6093d085j6725g844j1362A2051P408J3319A0121
23448H997P831i77A2237A394c9103a8897j046j7100J6584A5303K163B084K1086
23461B3170P345k66D925J90O217J840B73b3404j2806b947k641A6787M736n653
23475A5870N523B743a881A4948d86k0947j7097J5445b036I960c149k011C0044
23489B6096p049a295C666i223k2k915k1298J1419h532K153C418K5045O857H156
23504A5317J138Q255a492k6423g512E307K341d007F930K0025B506O542l425k113
23518C510O884a1011j9308R96d170o975j6353i734G608J5616D387N478d659F572
23533h587A962c2217F491e911j2433B1926I478J7928a4911J736A7186K142J3138
23546C2466a4331j292C5482A2697a6943j5617a4104B1161a284j5412A5987J7233
23558C3220a5115n493O559J247C2556A1362a8834A9490l766J360B27K900i748
23572a2499B621b9649c086B0510a3711j9371I506K1487j2750K886A633J2247o482
23585G398a6358j6543E230a941j0373M487D0319J2323A9701f70k1391B8567b8580
23599d7595L96E027b0164N384j57A8760M020j0173E286J673M135c1244p40M454
23613b7530k189n17q419a3666C1771n636J5789G254B037J8196G433b7131O863
23626b0268j4140R846K620f231A2024J6590i75I375L1656R610B1443a644j4456
23639a6100b649k1270m494k6233a0678A9177L378g90B0336L1053j7399a3930D761
23653d940r249r45c396A5382O030B573O3J9221J7266r960H078J904l016J538b3779
23669e6618a7888n531B244h085B105K3920E471d720l946A4352f301o683l139d990
23684A12c1292k226J1074B5938B011F27a4225I638J0975a6102j8715a5225m339
23697a9564P986j4838A1287K1227m925A822i16A9942N231a9123m200L225c774
23711a1486j5491g198M81a194b90j8568A5145K5774g403j0104A1838J3670b98
23725d0475c778B203J8941f790k228A7507O812C458c8858f257A1347b799j6293
23738a9092D641c081r201D137f490g33j068C436c91A8445M100k264a3436J833
23752a1603J157d662k1318J212h007B806a3822n246e836H473C900M410e016A9471
23767B212b0326M215L022N633q872O601j4401H484B977P861a5088B3209m931d450
23782b1178i340C943a8540b247A8216F050a0075F862Q473R764j1298l778a1273
23796a7459b803j7185j6568G04R992M365h993M041A0544P420q160P031R230j0706
23810A5359f813q856j02f710j5676j398F943J990R116l306R485o817d662j5529
23824b0191i131j3083l614G719d381B5320D841L792K0152q588Q959q070N768a1811
23839c0675J1351j698q152j0136C670O704B587J8233J6355I68R50L10b0955J733
23853a9222l840g893c812j088a516q546E520L3234j5577I068J536N422c575j8902
23867b2477i661j1683j3197e655I443J1980K547H491B197f979B2526a2020c077
23881g661j0491A624a7780E299i733B8086G994J1271F040h8A0004K181K498D10
23896a0837D266c636m809G494a1830A8101l356J34J093c801n904K377L444j4776
23910a8660g363a276k158k952n3r033i05j4135e659k354A2158a8574H897I58a2819
23926H329a1219A0312D551J5341G056b367j1770q438a1153H696M140d314H534
23940A7144A666c206B226b8316K516J2579N810A9710p79i100A0312j315R022o075
23954A1944E038b4966a2092k966f186i82j840A5879l871L813o934L483J743c08
23969c149j0432k3730o857a0503l856L891A4145o226K1071M791A6243k068a2212
23983a4088n884K379j3862J3777p186J1002c269D022J2618N899p848A26Q824a0845
23998b5334k614l864a4574H894B487K4728j2076G069J7923N280g129A3434o247
24011G187b1140M692j8618j4783a4519c054j7312D041J578J5681J4446A1145b945
24025B687a4612j9128i034E95a3325g64B711J4398J2544L747A0421L399b287G442
24040i187j4758j9150J1675c661A6188L916P663M367A5051J5354C836b2121O270
24053a5851l3026J2657R374d043n835H578a375B6502n496m142c569H838p90k516
24067E532d562l1148J2442A1118J5229q924O227j0269D654a174n064j6833k1271
24080d4342O735J4998d635K185A474n85J650L555J9678E021K385R64d835q591
24094a3426f052D278c626J798C096j462N277M332h609P37p54r686A476K826j860
24109B442a557D249R914n794A470P266l387a4419I131O306n880a6775B2512a7325
24124A6441C327b730G487l582d125N79E509c843q480A3653c595A2344E068P208
24138A2276a176k372A145J377b7107a1333q703E671J1427m941D705j060P764L543
24152A4952J0339b0107L170k893k137i191j3024j52m247H445K3840m781q516o97
24166A8291n993N848d69k5024j7644a9962j0775i43m086A5960K046J7230J6546
24179E1782k3507G942a5987D513b5339F460b7186j1052Q558B6691J3999j2117
24191B8573l801o053j817p057A263i865l1186a3631r543J468A086K8643k278F024
24206C7433j3381A1714b773n894j0406b860j8206N107N701A4928E708j001j162
24219C545Q228K198P011c278j3806o070J0429c345j2727a872G845k087Q622B766
24234H162a4195o842d911F560i038C251j191g409F692P790d182A8117D404g573
24249a3787H722g91L95l0245f03p246j6599A8508p791m552a825r195B1471B552
24264E134K0892A410C51R930a1506M383H911b727k4098C557c955A467Q691h406
24279E999i168a811C770a3229C198J2478c523A1668D019a0772C094b668j0921
24292a3589O159A6754f26A587P701R95c702l449C949b3988B156d481j4783K324
24306a6940P974f93I323J2413m222f541b649H023c1519n17q873O204b699A330
24321A9672D542K2762a447B3094G430d831n489j411L899o360r640Q636D274j902
24335B372J3656j760P74R472j832a3982k093j7746N65J1931a0204G167J2814P744
24349B7725l326p06J6746A11h715m260j8960A0617a2693l4943a0594D806f819
24363H946P292M150J5376A5686J146a770A4269b1155j8274a8366H295K889HM0448
24377D0456j7394P338j26A18L811R368c3499J019M661g746a933l1096bA9429n935
24392A3494O055n770M656n60c9326Q801k1542b2077p282P426G465B258r17M1253
24406D2594C447L740c855n26k3791o386b724l4134a5474a945H468K521B461K5592
24420B8053L023A0826l115g242k6203J5920K642r607i693A7805C176R996J4741
24433B7913A0797G14J550a0124A739J5968D195b4655j1801A9617k353a468j628
24446c096A8609O715I665Q53B441h385p283n198H887R314j887d864L93B2038I415
24462A9217b6726A0710Q078f609m531A408J9949p732b022m9991a2614M825G61
24476a2239B3982p581p778b6510F567e68j401p425j3922I865j855b3294j1993
24489c5287a2592A5987j079b1517A6670R584F08c528j7698d591g23j1727j0875
24502b3325d295F374J8620c9182G259J8753A0349a0549k796A3133E054a5141j2157
24515b7298l329b633H019b79A673R782K0835j3682n742J6363H354a7268l980j3981
24529c5229a577j4574j1735J1789f0C1708E760i607C0207j2125I14c5585e226
24543c1298g799K598l1159B8454j1647d035A1375L560P803c6393J0549Q334A2628
24557c2843K961k741a0162A4652a783A8595J1353J4521H637Q837K356J038H00
24571c9752J7906L969a801O66j2582A1161k45J5925e583A991J1940g766j1421
24584a9187e322D09J9961a3658f761n247B0838o951b924F531J7757r007c0444
24598a3383B2293C428R56b6519C395L5238A0324K2999j4393m173m98a6976c260
24612B1045C375b1109P71A234J3431n451a0806M32B4088G898a2535a576j8048
24625a9624A858d7607b1415D54d338p409b078A1915m635a2879O359j413K077A2556
24640a1197j3493B568J6871i639j0693P683F468J240k31e180A2606B393c100k451
24654e551A2344O750q937b6155C41P949R60d8945a9545D910c944p52C502K2841
24668B6343L733j1877C187a2375b927r630m795M703J493H134J3404G890J9346
24681B7236K3766b544j7518g288A3505F600c1657l7N146E29J7599q370K8694J1589
24695E0041A3629J619a630j4659k092n534L506O600f389K656j7553c858A4727
24709C7457A4199F47a4n258A80c0953J1593r86q522b878F131J4087I245O609K6365
24724D2219k0250e936n59j8385K126L58j325j574Q732C929N656D739Q660J1508
24738B4907K4137j5987H262a3073j0761K296j3879J7363A2108P702p339J8763
24750C1234j1686J4969o529B393e623b365j8468j9104a3419k539A0322E0K9637
24763B9687H662R919K6025c495E214b1469o488P920j3490J1139M725Q217J099
24776h347C028L3440A0166F07M711b1595R189n403K785K178B168b35m625A0276
24791g930A9740k156J1027a2138N455n383J397C727h529k061I765Q930m787D044
24806C1909H044a2055C997iD176a429j4647L183A1458J98B293a6737M821A9003
24821A737P466K0202a7262f068i00j1335d688r15E905j128a906B6104n416a842
24836D473j802C45K290f609b873A1020L320g406G689K269k171K766b72l72n277
24851e921F469O876e993b679I558l287B787K292d036k957j1266R114P88O26B3764
24867C2370b641C384L1782a1523A5689g254K362j1284J58A1230a1053I015J9593
24880B8608b869A5521Q608r155h063j0725J665q209p912J3716f58j3654i88B5096
24895B2642J2400F640J1911g950n598k1176N656N417j3437A0325J0913a398C7640
24909B4141F330J1343K721b394A870b4734R579n344g743j620Q76A2091R495r751
24923A1835J9972a8270L203j4975e844o966L276j45O26F589L640L486E986R537
24937A5523p005d685A1324b2269c704j6771m953J1356L077m596H596C58M065K6557
24951C0980I500a0710e022K04m864n20c553B368b75n476j0588A9238A658P810
24965I468b5955J1008c693m242j5294a0661A534f426j3065N029C1193J786M151
24978C7130A1599d431j1634N221L113k997A473J0280a8083A7148J3494g463k604
24991a0067j493j53B0440q328g067A2360E919b657n566Q72C390J5477B75h901
25006e459j6069F439b8971i334C818l16J7635j0052b709B3094a1834o377D257
25020a4670A0739m222N016i232A4780Q738i598A2131i638L312C584a7758l497
25033b1255j0992R897J933R114B3357A0622l621J0916c031F908b0675j4781m186
25046c9642J6008N883k683G546f99A1200J410r80a1306j3207E446A583i678k0301
25060b9979N973J1616B588J2789l620J9222k532J7583j1811A1945B310a2887q071
25073b0958M75j8866a2600J212L994q570B7032N972j0394A0196K2527n086e224
25087a2295j1209i143j5576b220A3700R380r353K8616k0894R574j1031i242k1454
25100c0696k877J3064q17j0871E629J62K1390K3307A6216k548k550J3390b7291
25114a0930l1357j0116a9390l619k3305c796G510J1959J3214p410j1231g002j0178
25127a7180Q18j3135J4260p750C993P96L1868A3791e203G607O173M370c350I0
25142b5183l124d47F288e368H662L954K0696L414r867A0443a5576c213j0334o282
25156a9829Q277k848L096N297A4855J4520g269D028K689B81O359b7461A0622i950
25171D07a0304E292P303K43L915J532p890e539j435D125c416k465o207J749B3849
25187d826A6479Q817j1600f193B0014q146M388Q330D315Q637m882c426r917o081
25201a9424e891a740H074b977D160f074K385k7138Q637a037n525i20G804J3134
25215B0938B482Q39R09a305A1141A435c69j2041A2418K4789g584A1585a821Q0
25229a741A216K024f1A089b9441h673A726a853B9815A2491B018K9173I384d392
25244a2847J4j3511D30h643B699c055H597N230J8854A2232C888J03A503h143m269
25259a2412j6424R098F179k304j884a401A840J7433O856Q351A495b3722j3151
25272c6873a6557D334c1681a2728l949K55A8225J1161G440d897A849c008H341
25286c654D553b8791R297D718f581p267F396J4596N214D354Q997m694C644O206
25300I850b112k136j4744p173a1629K08A4215Q699L626E842J2541M787a6725G59
25315a0679a459A0023a4201k799A529R117B919K2278m60A1525l761a2406d187
25329g996j5316i120L342A680f675p549I220j945J1326g358L5a243C299a0241
25344E89J558O05i250J751H245L109J0632H823b1292d023F154a4313r927f43j0204
25359a0847B4241e833A3027o87E491a3451a331H507R857h013l503A3933C744e118
25374i142c118E854f670k2528a2320A2441i77H966i436I738D104N121i20B5260
25389C3024F243b4343M404D517L396l27d057l435B7093n433b1604n205E619h876
25404b4248P966A0794o93c028A1800R587p991l97a6561A6687N204B060c2204B706
25419a4722J68p111m022d103C0475j0595n674h46C8018j6580i294m363e182k0898
25433b6080M430J952A6883R663j0518a7075f610E2984H010a2311m555m159J7l0180
25447e1188a9452i657F119K9589A5800J6809J0125n490i651j3664B0726g826m9414
25460e7240Q383b1584A7825a3512b332o09E7628j6258E876f655G905M956c4528
25474c1415J353A068g903C864J9454J9822o818b855j020E869c875p242l3359b1401
25489e528b632A276M302K2762m83m587F775K5594J016a9011r510P20B064a6819
25504b7226G916J1413j120a3374e015B2466m480A204a4603m847M534B040c4573
25518a3199A1068M135f382m63A2141J4749d909l6192a5005O739c470l4265O587
25531c1148B953L1614F802a1099B6177M962a5325j338C5733I023a5362c872k449
25544f321A6317G385a0938d505A5452L584j373a3283j219H874h494M82K987H403
25559A4439P557G218B960J4574E76a5442B762P025M072a2244I2K0463f48k859
25573c507n930M146A1948k078m66C966Q883J444a475q189A7248h251A1978a953
25588d386J911j6214k09J945A4194a1688r201h01C2040k058C486a0200J659a837
25603b235j1659j2406c044B732f024E609J0738K890q641P715q108a1868k17j6976
25617b9061J1439J944K906M706A0761D66K5380A0695C890J5964J873p330a3273
25631d052J534j4382o40F914d545J943E433R95M2984j6254j0553a534j7555K883
25645a6206L502e567k7456a4307B392J3920b458D4005l481D173a203m763A1490
25659b6507j8809a4904J005c284p596F934B649K1186J4847A6444m606J226n327
25672G737b2893p894J1018P094k242b444A9397K443J616h007H478l353A405a3839
25687c5444a4662B24J2241h461I115O907K246l662F201R754b0492F61e209b164
25702b2151b670n468b755B2016p868Q436d680A9991d598j4856A7914d034A9293
25716B3240j1592C325h460R93C901a862C303a8414F427N018G17J9022A514L280
25730D794a1237F505N280m195O391c0793J3295D829B50N542J2078K611k483o534
25744A1464M324o074f787j312l409j1955h167L105q921A8357G445a0123E240M816
25758A0056j685a1997M775m438j0233a306j1181A1599a0027j024B4506J0172l907
25771C0771A3855g192c212o61B830J7043b62j8080N009A7497p64J203q856K624
25785A1704f483C080N512e441j9082J1828M25q047O820E310L343K1948I386a2711
25800A8343D33f809j243k5171k99a2596e139A325K1644B027K5711j0282J5106
25813C2562K438E386b5655h894k5202L831J0644g936E11P291J7281J8939r538
25826C4484j1580f480j4083m710J1520j4396N331L553K945a951r259F690Q87a0700
25841G309R80a6067d065r208d739j8700a1660K096I02J9774P043P58A801a6698
25856e193o71j0209k0770J5430J0108H622q67h906B7704D331K5342I580K4834
25869C4414G454m54E96b0228j6074J7171k455F554J8659m181m854M705d048B7505
25884c263a596o134l215A2645b616A0007c234F538d71H145L009P196b077l349
25898e426o469n516o264J988a0133d077A2160A174K4108A1184J2090q227b3668
25912e878J149K195k4183c106F953g977c496o327j2058D160g473j285I724a0736
25927g365I633a4766d394B4183d231B0594G592B720b5714h666j763L164G910P333
25941A5243E914N640C416A356K048j064K82N80d694n495D278f090a703k303A2834
25957F716J0251J911C651f476A259a1264j270L378B380c856A7786K5191j0367
25970C2610A1094j44a7285C367h767r732O167e246q118O420A5390G43a7903A0504
25985g834o701L316o26m051q080l439K102b717j5968A380Q262K3984J465E718
26000B8746G943b4608N938k0491a8899J00c729n996p107A5555E955J542J4630
26013B2127G711g27D367a4772m415j4208a4253L032G524N571L751o345Q272F918
26028A3660b1079a971j8911R61l907e277A6124l181C770J4572c931A0094Q750
26041A8844D725J0817m855b0371K063k5486a5348O886K425B6389a444A816R903
26054A1719e69r004B7104g384q46k86M220B007P834a2041d277F409a8644N964
26068a2680C115M686g748L147F639a3586N269L006K540G465l186R636d219A8826
26083E546i28q29l381A6099o413D90J4428c365g50E19i146B1162E74N12O643k001
26099E728O145n165a7962Q736d291C294a5239k179J766R74e074D674P673E011
26114B6579H261C550a974k73k650q662h92C876i58F865Q170J4250j319i46A2333
26130E551M986B334a3877d823k0058C834a3604M032k114D053O141J6450j1161
26143A5483n917j957C636O402a8920O530j6067O170a742H113b914A9064F893J3515
26157B0408e55j5152b876n79q76k2979J1553g333M64B210K4346J2974J1283D457
26172F852L504b620m716m2842o217K6484J1647Q816A9724q943H15h35B4063C711
26187B335f724j0327g718J201J726r434k693K17B7121R059p889A0033M047r66
26201A3114b4341p697j582A21a1847N739jC2041L72m254a0724B8594k379D050
26216c2601B392h664k9244L171h335K907A8736J6496n0A0074k968M841g834q928
26230a6762O125k1669Q546p40D425J0478a0093A1679K0721Q311A1529A42b604
26244a0365j045l4249O134a4063E827p41J9038l710k813J6i080A2368n63a6132
26259f945j4564A7019j667b037j5058B1569L711F664c589J586l856P24m404d121
26274a1513c289p063n338A2406K9961j9613j0482a2665l653Q006k4605h362G590
26288A3227a5254I786K3450d705m352k2662a2102C445O160M734f430B2865L038
26301B5903h352j2496F672a0666p010q861d195H226g088j928k4039F090J1986
26314A8076a137r272A5113K926a1682j5512B68c924A839a7013d135E804j712b927
26329A566J0280c756j3113j0902b762A3423a2521p346P301A3349J0501n709m386
26342A3755J8370r716g09k5787E82c160D621c1176a2482I771J8785A144J1516
26355A2660Q122P611j2942a4848B1654D644a0837K273j3800E646J4131f976A2226
26369B4746J1514r585b574C080g624k296n8931b5648f605A7645a7383N118L697
26382h568B6391G703K574D371O32P514d3878b243I39b0201j0599Q569B760K2264
26396B5024k823b45A5529P901e123l0660L535K898a1601r808Q012B5730j1034
26409A4696N723n430E005M208B48b3717d854j9556N915k5256J4222J3059A7537
26423A1253B511b610B4249K984a1993d932A9952b2138Q426c422B0548k954a3805
26437a8661f155A8269D173c640k4380I662a4593f850r791h287A9571H68a1612
26451c274A5646A054M690O634a544A4513c9086J2325A2514j237d801j4860g080
26465B655N335d817l1708C782J1008k645c908C591J2276b983G409L54h201r881
26479a8082m262P019n351I277A911a911B0154J5286A2253E872B871O224a9425
26493c2443J0544J837P581M664b857A5889J5140E616K584a4256H129b1461O310
26506a5151f785j5361e555k4608M190d536C2276n611R966P0d80p041j0045K09
26520a7357c706j8332K950N00A1581K0645N714j199j7170a251A2263E179e234
26534b403k6275l919J5919G075l366A705J4502J7251j0994n420n654A571b2221
26548b1049k678j53R808A1795K9588q574j4361J1031L591E227f965k159n420J083
26562a3461f199o294O005l323F617N383K2069j5994k814G268g436R91n498j3033
26576b4976O034e219A6478K465e867B0566K5109A9936m501d720I06a2369k641
26589a5010J153O791q190J741H824J3449J1129j6182K0468E114j072R373g438
26603c212k4275k401b668B6796B293P683m461R393k312f898K620K017q098o726
26617a7085c622m461j5078G668L804k830A527K5969q552B95K730N85a5948j9213
26631c5161a6868c768B8646A2603b3420f968B1713D940c836k6310a4029b116D249
26645A2135i569F839f393A215K1920b2356j240e722H312j681P015m249d748E017
26660A4135F146J1677O593l821E188a536q934H307C802O054P502f491I325h679
26675B2681C275a9368f491r854a824j5781C820h515c011E019k345K5306Q91n635
26689B3236a6880I519a5950P210M099j0567L730G883B262d714F686Q448E684a023
26704i602p885a577m80A0265c1428D666R631l616N807G765L706J9014I071f029
26719A9595a900j9772j6627a3141j1196H855L938J674N473p560J0049F955P965
26732A4920c679o450j34M161j7799o216a3967d226B3706l441M646r60C10b029
26747f730k855j5246f437A5661n459D864J153J1747K5873j5858B760a865j8395
26760b0260b714a117k4064P940M564m287D286k46K7657H022J5117o874n548a1529
26775e906b286p309j6592N935H995d583A4027k098E096J767M06a276j0725D958
26790B761a9044m39A2463e319J39N60I148e996F480M489b42F496e544j4335g259
26806E413a0129j5412h55o106k522B7060I104J4572h833b467A0166k020k539e393
26821a5829P585F753b934E458c77n04A8044C070a5019e761j380E854k291R223
26835A2786a2097A3285m876a0242K021p741b672B5288n015A561e371K186l596
26848f781p246j1369j3279a5338J456B017e618q522B4346g070G626R180j210C972
26863C661c172q405k835k4738g419b26A1539n072J5730A0675K57d86E240e997
26878b2969r310a2785e678B163J46Q4J3833J5693J1226A8991d927j2494j0614
26891b8035J2680p520J160M772J465A5175p334J6549P227j1503l791M235A513
26905e410m255b465m504r93I430H61K0468K360A0293J6037j141F373a2834o706
26919a9540q076P594A80P573l535K6675o201R125r436j889r682B091g425k1885
26933b9310K771k169J3632j2083H329g2C12R095K4396A5003k840l236m031b3136
26948a4063o461j3103R384a383A194J4203J191J5114R79a0201n342l1898b2249
26962c4098Q501G177d326C813K4649N510j2636o586A360J4682B99a6863J105k5635
26976d1393a6371A057h511B3727o36K585q770K927E137J2840b4142R923C288b3867
26991A3098l998A049J2252J734e002G508i52E689e700J828j3739b230j3727B5434
27006B2493P42L151a8135C137a829G107a1051c82o424I349A104a112E917B586
27021A163J6745a5416q655D215N939b587A4702p92M588E662O534J7080A1522D598
27036f880o931l509P839j1773r214a1872a488E464j762l44J9116G976l178b0177
27051a7766d803A2858E302N586d890I095J984J4003l744I202J877b506l427j6831
27065b2764b597j8869J866c467j3734B4228P879p900L162C722N570f764F571d3938
27080d0165a1304h12o977l369A3773K3731A5071A324L734J6216D137b6613M126
27093b2487j0010N288a2807J200B214K2121P556j1559R948B396N892b1943p571
27106b9514h868j2900K117i618B3121A0172f983B0595n865a321B3257b078O04
27119a474j1109Q38k0670Q691A1889n689J625j982J5517l749n353a0055q93d873
27134d429I600a1453L378G508J4008F557O779J0566G384M789J1243D83L1045a1967
27149b0494f447E40e858A611J480J3182N381b2220h746A3123a2928B015a3894
27163c078F646l58A478N89J8982p217a1206B460R646m885b049j8442d139A7216
27178c748j1443N358M898F943B911J140J3119q065b7923J1023I60K638J1497h319
27193A426J8939A006f860K166o84G348k926b2987G519Q435E618K216M891j797
27207A0928f561a771M37C469a0864p419l740A8507J4083j2111B838J1512L025
27220A7375l098a5864j9165J6007h877L414n702B4311A0969J6746d415A0544L2551
27233D3095I556c9550a5890k323a08j9295k2111i33A9077P023a199A0167M5305
27246E5472B6580b5709N141O827O115k3079N179H741J0952l402B358K0936J4238
27259C7532j4409a3940j4197A0064G59c4609l94a5512A4619n377M418K0624j170
27272C3114j895a3407A0323c415o137k4911Q24m475b174m926l348E079J3891j440
27286A7530h408K209B418K0296E368a4149j8559J0707a0612m876A2214P862J6719
27299C6795A3544D611J3685k120c2675L719J0373P207d973A019J1525k973K104
27312A1675c687C4842j2033E593a6702d013J006f58k5117R77e476E253L35L876
27326I464N635J2907r291K9b7392J051I058k053f834r53B1997G599J7795j2686
27340A2708L833M377f019C479A26K149a7407k2262d774A7026F037a0284D021J705
27354E726J5405H019b183j0780C057c484p007B2606C987J1871f4B804K8305D869
27369a2544N044B302J3943a3935F267K7304A6584O737q697a1692B856b386j0498
27382a2884L040I366d831j3725o374A8927i1B3413B022a028A0655k177c6377a7564
27397a7172C757a1449A1756N458J0791M1p237o712e438A2826h619h91j3287a148
27412f204j0527r78A0650O837G99g407H691O840a068j7646h082k6699i489D17
27427a6748o59B2963D847g155A0599K616D363b3292n523P951f290k3104n376a0138
27442A1176m407j319L8987j9159c871A8607F24a6819H94b4734Q902j1269P268
27455a9833a512H063K5527A4661c682E81b619q511c501j985j4190O802A742C99
27470h381A4585k82K2795A1535e712H920c0466L037a1745j1201M594G585f813
27484F824J5310p387J225o716O617K420A901g211l907j2693a1766a595j562o239
27498i396Q98G609h178B796J07g838p441L48J13o121j3712A4817i623l815E622
27514D04a5315G739d632o997j1358c409r417k5725g243j3754A561J3495N244H800
27529B0373H774k889b3440A7989G644a1952L519K044b817j2721E695b2202Q31
27542b1371I409D595h460A5892a243m592C100P141M938m105b4374c536B5075D906
27557F74g287A056L051m52N327r72l8k821k007a6754j7588J6025H294J116B73
27573A2025M407R637A0443L524a1906l899p277J0910p50l456n772c416I691K17
27587I908L869L279D635M532B456a157E055a3771l3965J8953a6A014J4859J0333
27601B6206M141o980K2080E317c581j0154a348k8185j1894a4298b511f25A241
27615C0452j1846k461C059J1024p07a7499f333l2819J4293a2292A234e243F171
27629A7084N495p92E595K702b0021c97r907J891j5465f145J2H42P019N865L345
27644A7071J2711I324K937c530j9934k619k479a1894C167a1956D83J3996R491
27657B3970o162o847a4831H193h085c116j4207j6718J5a1904F203b616A416J9655
27671B1071m409J6103D057j361i396o571e034k171c324D456c156Q15I569J0919
27685B0488l505b925A2425h119j9346J3625F924a6991G328a1933c307E359J4281
27698A9640J990E875K1598H332e561d96F085e684R8C278a3295F800J8872j1616
27712A4056F251e423j2525P147d422g12C93a4630k499h229A1095B859J8085E437
27727d363p589I804P095p744d893q165B895b543j3934a622I266b0787d717k968
27741g685A0425i994j7920e05A6607b4312A2802R572a5253B795a8358L015n248
27754b0591H78e594l411m554O091E284i290B0102E923N77A103J7588p949d153
27769A141f862b412j0798C538K388q12J8366q650m396i48C225i886j5706L321
27783b2271i586L677B1194M47r389M602H19K2798M171K734a9183k882d499j0860
27797a5359l542L252A0895J6359f538A4648J3520A1565E732a0051H321h506p867
27810a6373j2772A1610f706n38A8051Q494j3029m758j054a537A320b5464a0771
27824a7109d480k570l823j184H585R529R673A0045B912b971G037g598j5457a1053
27839b4153f653O64H401g788B9046H474M018a128E676k825b7304l076M962Q243
27853a7175I365L84m682K5552j191A3651C601N791A050R637b0892f254b701j980
27867d681A3633g794A7366k49rJ5271J806A1154f54j6255p04J862O295J089j6729
27882b5096a814k869D254O263g157A962k63e830j3573Q591B393c192d09j3832
27896a4241d430I489J844q96J0734F558O50C11a953o245k344F183B673c929C737
27912f221C333b6552h379A4022b686B122O690k676K439l010q07e165K509j3131
27926a5787A646N252l425a4863B1020g411A7411p574j19e10A8959c846k98A7677
27941a7625L613c749J145F077a4541A9525k559m432j526c213q782k783J126o742
27955b0394B784a3106A1610A121K7862H252B955i137N40A0084a825A557b4945
27969a9964N386A1614A048f03B4557r494K927R151j1789c673k465o641l238B748
27984b197j894o725A556K5529m94a553A1711L996O105a7004j5709j838e606p868
27998a3474K467j329I463K8961j0458C806J6701a2825j3042O695O96h732j0973
28011a9705N592j2661h054A5239N568l205K738M432a1042q814h316K993j9827
28024b5150k497b200C5854c220A4563F140K5092j0100d872p276j0815R819j8647
28037c1791J2111M168A0333K374E971J5339m001C43N514O762P712a945j1916k4964
28051c8825a5708A1439m818c273q52C3824p444a8347N395M759p050j873q013J779
28065b3350F154f200A344c552A7128K052Q990A3230P79P999f478C274%J2194D8
28081b9586b328B2377l529c300r353e218A7661f63l1714h722E633A224b083A3186
28096A1841K607d771m199d326I127H33a4508l346A2340N934D574q66J8474j885
28110B0297a4964m217D642d714A503b2581B373K860J0682e921m320B6539l184
28123B3355a6321q136e738j1237b730k5057l726F529J6697I114a7694A2027K6700
28136C8727H92O029P365a558k0003j4109a3326j907A081g698A7124D426Q511j321
28150A1616a3400j2969A7308d026l0348R305d894A8652I019R71M17J9979F681
28164A8457C822J627b1573j0209j4342E183P222a5171c322A1588L7300j8326A0097
28178H209e524b432k4306j1423C634Q602i400k345B8174m974J177a56C914J6543
28192B0457o480b3324p171h607G862c102k3010a236C5407b835B6499J319j2723
28205A5095a3806f564o155b475j881j3911L682d577A2378A068b6738R218C7622
28219A9769a0822l91E523b804k0432k1882a4558f112C351a238A1315P896n611
28232A3600g94k994h51j0602l876p857Q248J793K773k1274E550J8627O18B798
28247a8175C2694G34b2790L543M692j5126b992k6530A965J7112m927a5693j2495
28260b8188B0951o271i014q934B6072B51J1107e506k5730G953g106p229f937A8240
28275A257J585i403D303K9328c059m070F471f31B783a0152p874c337B7408c062
28290D148e815B4910E940J335J068a2953j4712j614i902o557N531j207r132A0326
28305A8434K5970a3093B727A2O871a3243k801N089A6583o710a2840A5684G458
28319B6921O53o956L742f52j8090j461L322f896r883j0234A1583J6193j432m858
28333B1486b139q530A6259a0072J783k4728a2353k6955d397k6434F814k119M546
28346I241N040J5081J0206A6537b4744P631Q165n918l07g385H996B935L0460A3315
28361B048J2285p016A332b290l473j0434p379Q413b328c30o130F529M5175B1477
28376B4169E527b391l5695a5773N992j5009e947K566B971a011B4863j2264k012
28389A0587e394A2274N258A674b1412c986C830a424m1033b442A2877C542P371
28402A0913M489e708p395j3902d251k0734R652e647J724H996J4659r012G14R552
28416A0266b815B1003O12A286g743c641A270Q21K536f28j1276I657D669H75J5514
28431A6389b663B569K209a1827L205A498a858L31k594A3913n723k94e444R68H321
28447b8540a1369b295Q7j4126I291h407J997D320A561K2206r998E763d60j1335
28461a1795A9915J307i14o241A235K0995a5264I685i020j0590d918m129c608I59
28476a4690a981B661J0811L191g396A8945g301H807D382d2G615b2303i771j2380
28490b2151H218J0152K206q947A089J210b0158k978F98a7615M937j520C090N194
28504H284K8853j6789q894J5185c852m041A6783a8978o958i457k6337a882j4299
28517a6181A0980D856L0530l995H513f96j180k7982a0034j9709P632M805A866
28531F521J7120j0167F270J7387J0699H637C885b5797J2866m761b700A1392a4171
28545a2181A5061L0893o480j0008F768j034k649b6679J1587c670k5966J1177b450
28559f883a150C480p18K0016a5383A561h964j5101e339H873a2017A2049l229F23
28574B6158j92A2030N811M442B219a3379j4302a3381L840G71J848d418B1293m546
28588A6747N911J550Q637a0292B265a9848i716j0456q002a3990J524A2707E66
28602A7252J456C734N919a8314B985b581o292l329l516B8619A416J4696a0983
28616C766O39J9589b0057f643N02A0079c08l239A693a3838O074a653B7043H059
28631h470H200C290J6311q809c157A1451a5617d307a103D395b0600Q226O09p965
28645a9730c695B988A485K0390J912Q382E371L67L672a2172b77j16j8690r18A9227
28661A5906m147a4837g112A786J7205G334B813a5859j6133L861q01h789n29B1378
28676B3650L466I276b143B038R644a2278N520k3811J0670f627j4829A601a301
28690a5947B7336a434A4070J0173f831F515B849a9187a886l3765C101a7343a478
28704A8022J2502J94D284a2495e42C48d333j9749K819n715b070A0967E01J2955
28718A3456j846O599K461b956p536A504a6495j1623e998A2222b2743I899J0482
28731B0381K3106j8206Q05A2572m941a0463j1627n555Q583F588K37a0348G147
28745B8422M841A1823K638g632A7704e978r538M843j0295k839o67i991A4391J7847
28759C2238A216N039h976i19n526m969l815c757j8290i494K608e42A4309J872
28773A6181N255g47A1709e474j827k536j5908e790j5110a0198A9672o275L189
28786A6586l534E744K822M504g75C29a6659n534a066n409k2452A9969d648A6897
28801f719A8123n245i029B892c038B866a6075c345n189I422e176J982E857B079
28816b798A5593b6393D18A18b2662i166A773M756J634d433J026A8897q397b9574
28831b422r612A2937b203n842C143K48L1782j6118I428j951a726j9963Q216r303
28845b2776A062J3583D938N031J5096o432J953C017J4032a0606J038d319r824
28858a4143k035M33c062J506q260B5055G755K1062n951H99b8362K046d017j0759
28872a4776j5224J4564m439F190J6404n391J1340j874l524a349k3527j9344b1516
28886a1515N452g18n490A9786m409l682J6507j0651D136R65J553a5395j6264J0056
28900b1603a0528A799K334K7807l528a66B0142L797G33a858k0583J1121p063P689
28914a0694J558A0905D314c440a361D9976k3424J851A0125f064A1482b4923l1160
28927e6083a1552p92A9193o007J4713A0574J2102D829h509L453j6946B672a0092
28941g921b193l726K880B205N177J3194m397F605A101J6157a4152B750c0614J2477
28955a8137h197H579J0026p872A660O897R835i171H675a0733l321e355a489C400
28970c508n617I753J766m946h677D834K4464j1725e524k3491g696A5872D130b3225
28985a2838C6611C46O393J1662A900J2007a5524c776C224L622Q42b8675J3083
28998a5592A0475L600b0279O915I64L01a0802A8291a5228A2655F075a0526C378
29012C662K1258a2938C451i714I366a630q289B2928m134H442a5739I848J3555
29025B3403a7968P574o737P674M175j3948D104P87K0883b053k5081a028C3925
29039G928g445j5537f97l719D731c8063C408R491M109b360A1999L4354B1509b1794
29054c0512a0528M371l3312J3063P330C6012c013j408J752B6315Q530I546a0942
29068A314K0061g333j4011j192A6023d858k7690I888K5151K985h909b556p601
29081a0157F916b1654k5717K0465c278A1581a6776E247K3200m200a1151b792A7563
29095C6372d552l1528J1341f399q947j3192h37A0653J9519j4505Q840j0249G020
29109c791j5597n26b493j4294j141O598C8154H365J6225A1473J7703j2795h95
29123a9194L674D018b7873J2906C771J1387J1570r651n183J0919K727B859a7612
29137A9214f976L394l1276a3932H394a399A2401C300M16Q444j663i151g70B0516
29152A2443a8809b450p457F666K033c564B8219k470C83f833M94B3920i518b982
29167g518A1233J5663b721j2407G754C084J3988a8051I126J038a3313G147b1608
29181a14F727a0194M367B0174q519f678j6220a0367D981A02O458O140J3358E610
29196A3942P97Q542j082a234F116b2414a27G140a5764H181L514J6667e47A574
29211A941K2996a0305j2612b482n138n545j2298h265A1903O295A204J8890J0267
29224C0361C440i94j2674k0440E653i591n16g11A4514D691J1678a1124A9056J4216
29238C3272j5393a2129n01F495a251j2796j8486B731a1524G430P50J5170M153
29251B7503F870J6107F953d936J917l572j847h56k823m074d90A6513R946n534
29265B0925o946E237M14P780a7855j5019a5854K477p909i211A0219J6860o152
29278B0927J366q02k846F355a7019j2766O611R728j450C984j733a180A5004J4081
29292B9085q443r81b2976A242b3706R402j5147K707D413J1410J208L156P874j0148
29306A7913L798o749i94k9487e805r604a971j7759R04B233A94J3343n121K7415
29320C5831C05L555K220h198m518j333j0534P850O60B1722M363E660J2898m390
29334A4168n170O298a2788A523b7757k716A0328D076c371q760a647H189R63N900
29348A5052B390O345a0665E317b1366c705B022a6312j042k244g160C045R687J1345
29362B4077r527a0304G763a8225A8785K559G376a1807E854a1359D726f50o360
29375g010J327a521B6079m136a9760F721a1203J143A0509A100d766b315j0j4069
29389a6394A2430a5845D610J3342J2628A085K1814B747q2b6994g019j2732k2680
29402d2431a2563C878H92g276F874Q751n178P017l386K0341b3760a661p161p27
29416i549m339q33J660e340A5325l517J3240j1357a922j5344L050k1757J1682
29429b4291n024E107e468C1590N670A2998Q719M80k463D319F64b0446L381F52
29444c0104g553j0006A2816K700K2482j1899f83G566j16F56a4603j9608J6032
29457a8179c791D943K1171A1357j372K9643A7750q297a89j727l064G401e501J598
29471c903j2920d786A197J9345q091P117J397K441C689e185j3960O42j9192i449
29486I012J68R055o692A52O915b1317A2614c1042a4541f831J446q117f552l1097
29500c7649H762D59R856J2264E847K396j070l255c1753J772J3878j5157i835E87
29515A0148K227J247A864J986a6634c700j004G671l125g568k847I92a9943B0160
29530B3967b128I954Q699K691d066j041m22k92j1025A0763N913F259a570j627
29544c197q848A3332k909a4060l432B3883A1221C439l94J920k65J5797h726H511
29559a674j5080a222k028k970n756e087n40A3752Q736B139J4216q160b858H214
29574a8660m445h363D854L432P540J1773A3092J923j425b392H492h444C035f147
29589a4394N16N948n798a857A5799o618Q409o317h55G209f698j7956l832J2775
29603a5711D071L808J764B117J0564P140j722m527A325b3123M320h113j34l425
29617a1672j4430A762L750J1567K706l683r88J0549G84J307h500j7664a616j5521
29631a7137e813B4424J345J4460k895j3386J512g669B938e939D203c3339O329
29644b7010J2103a757j4559A3671J6863A1401J8867P063j2141b613j9109k2899
29656d4621J5414c495J547k9235I575O909R308c4j2989A2656a036m784j7112b612
29671a4195c214j6271b761A1946R597p100N073n013B726a7413J821m150j6260
29684c6002a2045L085B3936f72A3066K441k933N295g70j1667e76B0369E3b8914
29699a9975Q459r181B149K367a73j4404D060Q834J51P659D979i408d242a706A7731
29715A5151A604J3793A095Q140C369b288D448N918n134f243J301J516j2717N644
29729a0499d041j8013B6374k277i157a635D054J1394L608I090j634k071K806b1014
29744G270B080f152b541B842a4508F090N142l52j627j003J2573a4236M293L808
29758f135k954c18D610a6919H330c542F463J4433j0081J4660h462A252a0124j4545
29772b4669J1850j9507a2764j2536D543E95e253C3935A0546J0624r370c576I587
29786b6109i907p731g184E363a9868A1848D246M135J3470a2541I965B819d979
29800a5167j0356J0065J665a357G975J5558p015E074J6660A879d383k798j8634
29813b5815a2305j643M599q624m150i527F57K2970p044Q87G387C441a0180k649
29827a2829K405K566n39A4447d03B4839a14A3150J1505F791A827a2762K071N079
29841e612G672b1946q496A1183l662h222D805J6461l970A282J5578J7583a725
29855A519a4060M597A4592A944E92K449J9729l829J5005d848b311B0545G558M339
29869A1897b740C604J6918F241h94A0591J2656D184B7g009a203k56j3100o226
29883b0785a6A3202b2810G219Q755j835J645c290H777b605j0933f321L70A7081
29898e933H035b446F687K050a576n281r579F51Q171h191P85A3764j852J492f54
29914C793K7699a198p750Q56A0893n407c5087O953A8138K1360B003J5772Q307
29927B6082l144c580l2042a4499A2012f893a713k2079a602n350A1937e34B9308
29941A8006a3969j2189B479a0139j5516k4492a0090j686a371C386J551L3785j0041
29954B8681A327Q975m915B374b5609O682k4440e157A1413a1275i07A3382k91h833
29969a203p584A0516J3011c6385M441a70A4219A007L553K8525J2239j1268F780
29983I764D80b1283k951M87D182g101m874m451H161K3883j0542k017I066J6351
29997B5417D76b2021e134a158j7496R54N549H35K6340J0984A1889a304A9822q871
30011A0951i702K267J01G347a1423k0166E686h862E942M127M088J0954N14G265
30026B752f945O28j4842Q21P849g89j0198F470B811J5759J3539b0602M377J636
30040a4589A5685a4673j7608e953A3316a2279j3257J0989C2537A2811g618B47
30053H421a2149N688r459j1737e823k009D82GJ6743P981f142k709A0657L171b567
30069F677a9075j1152J2882L04b963I835J0693b721C871L2926o142a3959j0314
30082b4273i845b126j7931h214k814C720J5607q564c397A5566G384a1426F429
30096F122J1758A998a6067O885F530B155a8899K629C582O544L182a0117C724J4398
30110A8122a4617M482B4574e086J629j1984d76B388a4119o266M986E113P183e794
30125a1721D490K1786a29F903b7579L973C95c174l321A4296M183B260k42b86A4696
30141A9480f375j7613h538H499c4596J1487Q736A729J5946J908k621M630K047
30154B3639B790a0203k1620J2078n340a1803I931m016a2840B0418H639J3644C740
30168f710j2287I121C107e423k0672K980a426r161A551i125G541J2695G142O234
30182A3376c95j1021c966j4757n79h43A463a628B20J4547o980G44J7632F040J25
30197F165M722b1981o31J1216l214q70A4243B563N033K643K923m073C355r45a0342
30213a0465n664e550K751m270J353D769J5654o012Q188l852a7384O843c906m351
30227h257k6859a2945k916G807L53b165A4846K0285C929Q799c951G004h178B959
30242a7217d266q315B079c656C961a269n16m362F406M54B86R578f281j2423A2471
30258E787b47n447G677J5143h702l24o342g196q143C427g031K677A6318R204J95
30273B5717A2383a9845e631K551l134j5100a655m149o115E652J923l533K986a0527
30288a9697j484J0574j1909Q985a200k5809B05J8641B764J3628A219J1724f969
30302a2081e308n02j421m65G60a4182c450A7615l61D400a1A005a3117G223a7453
30318a5605K762r91O253A2355J0029J849q844D050J7765B200c5981a10k5635a2806
30333d305k893A240R61M475A331J8822I839R51D870f494l255J735j1047l764d28
30349a5214B0060M971R719D982M460J6966b750j489l6291J3157e349j4595o900
30362b6844a2197a359B0492L353K0083B0302i060A8162a1909j8075J247J0030
30374a8707j3005O529a1207F77L8926A1926C836K2139F67a804j6946j21L943B324
30389b0716A683N954A11J2307m808P032Q970M879g883k2825q720J5309N386M002
30403a4731e558A4134J2271I596J2168J0791F89g668A682h868F387b2821Q197
30416a4624K806B4843f461A735K473J0726l35J158K148E644e151j328E645A562
30431d299F112R295M189B783L031J236A380a5659b833a296J28k0614B708K474
30445E182J129O087J2454a1859N682A86J3325J55i620E889a0502K969L12k415
30459i636C960a3006k379G754a8881L828f995C834b4923A2267o006J866j742A119
30474f639o041k773k008a098B646J4917D538K2660O526p123B713c340B0915i410
30489A3064b532B762h70gA4254l023R671P88q81m260C68f060D262a6476l2901
30504d9377a0584j9374c74A4412J9715j2168F172O131a0889C865a7253C923b7925
30518d1870K0526f45A1046P40b983H349R644F054K596b316l1843d231j1461m5
30532a5737f889o209D498J4793J1376A1877N337J496J698C280P874h090p566k893
30546a8549h891B72P127P501p222j248R112G287L85j273a699q127r052a941O87
30561a254j1043I816J5648J0248H201J5999d935n88k653E95b4394J0333K993K679
30575h389k2436a371B3833M613p283N822C520g120K405l944i99j2462e082I714
30590f816o536A1947R04n66C786a950A6560i979j01G081B33J188e612j3415A5030
30606d989G005d718F29c524j5693l927e495G639c826j2926a616G736L729k627
30620H838a4579D143i331M651A3436l642j208J3478C871J097R271J0767h483B764
30635B77e99j3330K532o88E375J3241a6953B0535j20L922a159F179P457f425A0876
30651B8028D913J9259A2077J260r2j674k298D057k05h084I4c661j2474J917A2249
30667A6493C22J5326p9K707J4172G357J300a6816j2643J4697L184j1194h10A4894
30682i620C1746A0197M963a6173n313b617D03a2760M885l561K090d356A3247K564
30696A5811K7633j6011N004j1788b2162a590n2199b2721r65j1824f569A332J5045
30709A6377N294A0809P401F275a4935M496j3171b268k0375j64L343E474A370a091
30724C4197O840B0137L37b936j6356J684N29J490e643C456c057A9148B480J8697
30738B1177K479A1416n230b5588i340j0072k078R765g15A2486a1299C8496j8983
30751A9513M223J9220A5497A462e348A429a7712j3255F073a846m278l833H479
30765A2260k08a477E314N021K146e090j5889L531A4811b651Q04A715J2704J4265
30779B8684j3557G432J52O664b2659M212b790j1469e479k605A036K3601B664M776
30793G440b2345A5888p27B160b2065E514P424j401a3319G702c74B6371F844o02
30807F242J5053r951c4562f165I219k46a0308n394j220A5277o113G15a7207o28
30821a7835B6887a170j4749A7574B571i962K187k534A1248P81b3664K316g175
30835A6578e034j9543B3566F727P955a9693b528A2909k075n266a6573A790a320
30849b7882a3823c412F092e735F947J8293J5882j9260a5108j9191e455G503B107
30863b4944G788B518e388hA6172k144l740a0272C086K581P530b7712j1327a8241
30878D144g74j7234E209K6453A1691i243C633g669A0058d507k3518A0292i981
30892a3736n098H576J7037A1822j964b3352C7915m320e956b625j937l756C807
30906a4334b071A9063j920c42G966K7223j4139b276A701b1723i460M633o867l23
30920a2017E941J4124E010g44C2272l147n561b3213A098c447q243k1L671I260
30935F269a622E836m28a255m425b392A0198a3734m85j0993d382i67B2655a4296
30950a1269A5609J8661o730a9334A4927g134j0957o633e84A2312e792l030eB0760
30965A3787a7778M717O103a130E222b7475j178B5719g0B6609a0175l98c580l771
30979g351M57E3J4688h471D141K2364j2591a5784N081o741E528K6989c441o417
30993i858a429B2581A0829E119c484d53A4369g177j3237K172d155q265o260p725
31007b6405f237r452B531N248L120J8867a5401P113B5673k782E770a842k5412
31020b7254I447b894k5638F827j410j532M99J886J3830C110N286b5261f388H158
31035A4669a4948B3K0153i69B0143D129K6560q131J473i752F456a3656l730j0480
31049b7866h90j1940f213B439J5112J4276I377J7900b620m66n807F934c4459J0704
31063b3755j5967h627G654Q066N617O178J190m572l147A0230b3223k6138J4012
31076c5349b377r754N800A0067M310K1557A1544J55I68K907b2049q810J3865J585
31090a5409P217p45m125j934I417J0540O373A2924Q082C000e913r990M945q556
31104a9514R195I759b1408N986B6745o672Q874a271m703h52m768m622N092k3191
31118b8341a225m310E353N667l077a208A5831J0934I560M817a5919l535d84j8263
31132a8747j0184A8539q353L182J0562p197l606E483d767n20K213n013M016B816
31147f633A8154F874O666C407K3605j1616e642q755j130a112j0540o957g406k6230
31161c3636g042A9072G937M466C664K919N005a2001g32j6000d53j9738A4623h803
31176a4610a877l552G451J6180R5b7438b738J161q567c143j5617f881a9l374A3428
31192B275c298p842p758m726G153L885B092P792C175K562i677A4187a1904N340
31206f564K880o805l625A2412m711J7520a35B0289d29D441i774G764c1058J0900
31220b0158g450D301a5504N727A27R790L696D351K5799a7295D258b8978Q284R883
31234a0811A2681a5825B0896C457d315B4782C740J4812G487e886C927c401k0796
31247b4197g398j5187k492E897d342I937a808B0520O621A0894O449h594l404e267
31262a9696n757A3685B036h550G496N334j547M552D873a5801a46o130p544M705
31276i115j264H464l026J975K829L1766A7178c81H966d514r544J014p994M204
31290a6834b82A793Q822J6072E689B304M225l12L641M365J635a577m843j1033
31304a7453N511n830I496b400A8272m596a991j215B3579g308A080a5551l085A766
31319C365J2440k386a181o161A3200m032J699h040I56Q172g416n183p301A896
31334a2220d453m891A6443j796E302P106O882d586p899A0989C092N528j840a4853
31349a4668d223B479a1176j9766E730a7342B170J3973d154E521a2031A106c218
31363b227j2424d832o253J165A224d52j1827f031B011f851c401q219M367G199
31378b1453h884c686a179B43J7090f802A7729j442a454r24j4201A6661a7503j3112
31392c0615N677k139d490A0840a2484A8797O838C488K4937p491H660i585j0348
31405a9933m296i016p387j5040A4685F430J0632L532P033j3273F619L432a2579
31419e704j2134c954j5039i178K258d3C0564n692K7973A0300m412Q90b470j5997
31433a8467m971m89l180J2046A144K3761b330B5649I562d784A9592F875P008h397
31448a1906j5871C236b158j588A0315K1401J8652A4003p83A39a3682c692k1537
31461b5229J0597d143j521l195F130a2356C1274q777l938j534l671g670j4727
31474b2397l767r482J5876N019d848a786A5256J6302F125A382b8487A660A96L703
31488C899b0028a085A222J1080i173H801M580m687J064C639b237B1143D168c8267
31503a3400d656k6331g058r669F290J6993r962J9957I340K2385i00o761j8347
31516b6008i321A99J3539n998l073e448m288A0857p99O632A217a2437K579C02
31531i105M20A440M182b481G847O492j907a1183D297c056E731g793m967e356G2
31547A35J5939g208I652d572m530G612N276A740K617A555J1551B133a2219c688
31562e034G838a4395d060J428o382a727p976L879a87A2680m120M787c60G545e042
31578a4724j594m970d59j3733C233J5384D283p42H66i151J660a188k5654e394
31593a4811j0547R618A864a1804A7153p776J6991A0646J4799a5986L469c778I53
31607b239k3663f641k931G559J2471I857a5065B382K5375E563b887F861h643M258
31621d385k2144O802a117A4018P144q687M549J7111D632P758b467j842k1595j329
31635b7233A992O957d928A0366J1422D612J0329o759e636F557A557a2591j7450
31648c0041A937h218b255o946K188B7939j3916J4703B199R463D767a6275k0537
31661c6812a6740j794D999e094m82C0636j2363r073e792I683J006a4570d43j0146
31675a0589K294a016r400j557A2323J8118j3091F243O144J1801f495j5089N313
31688a6271f293D6f428G533O287n655B335a8581A4858J4982a2781j1754A1631
31702A3444M664g083i60I347J3596D419J9293c747C228d659A383b1444A8252C808
31717b1745B2703G578a0145G916b3093f301D272a5198f810o107B3729m874e425
31731A1185r72k608N617a819o870C923a5345p127O024c34o996j6A4253J3381n562
31746B2072a033k5754g635B792g331j0808d803F371J4451G239b456B9726L434
31759C3160p79a27l812i2k7366n540L4A5017j706a5306b640A1858K4016j1562
31773B4312a1356m800i86j4349p979j8976a1136N531o073n183C8033j5595H903
31787C411J0871m001A009d5508J9892b758D426a1381K960A2113J9229n197D657
31801A013K6854A3929b5463a2701I65b9115k510a4760b154B5039q104a0449C056
31815C1647A4587G287c952l646b218k2079j2129d509A8975p461b27A7903L468
31828B1371r049E903h841c385n047j8791J273H398k145J2765D518Q683K3405R453
31842D6059A1400b815j5536J109j5052P343a1689M583j7448A046K8636k108r699
31855A7875E391a868A5850f251r064j0658J62f265d33A4021F923J0561H051e359
31870G999o94c009o024k1159a767B367J0695b2970A7384o009J7613h224A0866
31884A8079a4480A0952a8341P547l073a270j0020a696A3420L834a8803d739A9278
31898A0399g795K964L98B1438E267e184C08J4529l801a1533a060A4227j816a4298
31913B918Q362j885B214a3320l416A6367n057a1939L726d34p420k0696J0256R130
31927i164F258B709L058a0954F712a1589A216b6881B5632I661b2316g573B997
31941B6417F47b4213h013C0543L609A3225b1131A5927f705E626b5000C276A513
31955a0226a086q061I985l295h146A3006D244b4601l10a1859A242g467m327n064
31969a6858A2172K687J8727j0408h68A545F95a4605q584p109J2117j812K644A0531
31984A0757j246g857B4382D321G03J1435c903k2251P237M107c69D32K0415H940
31999B8811p503G436J457a7679J26f420b922k4712O237b460B4733F983J1441J8575
32013C6999H322N176F096h124p138j937Q05d896j2288a915A5599n19I81J1056
32027A2037n208B099B87M42c532a02j0781e355l412A0428c089A3733d916A7393
32042a2454A7381c818H15c519A2607b0712a516D361f404d59m411I370a1892r398
32056b1290i899j226H517g415k2331g861b136A3871B840b173j072l148b803H425
32071G119J627f025b832j3030a267A7666f925B66c910E935i442A6740l121k184
32085A1435k872B118J2387g127A3876r02A351c789a654A685e111n564a177D545
32100a870I847J082M984b68A0660b2580O919d446j8990O494B79i757l149A3659
32115f79A0236J1514I304m114J6648d536C853b2280h846k1552M861A1794M945
32128A6739O833l718n808D366R382e837K733j0644q393b277D328a2057D426A558
32143B9781j4745F691J3445C274A243b6038K179M287j2500P430Q221M497B6242
32157H485J4037J1515A1280O925C102a7938o573C756R15J2925B353O452J4343
32170B3148d267H499L188p12h81A4345b750j6842j8312R082c683A4549J3004l003
32184B4550F876J1639R145F281a2946N792r559j2305R299J4L705C387e492A0536
32199B3786J5364C61O728l495K051b8364p662J1696n429a2608b719A0399O623
32212A7022q136L503B318h871l871j2448j1668e354G112A310P987f028D362J8920
32226B3282p641C540K4080f048f27l086j0824k416g523A919M936f870A9940l504
32240A6436G35J1496e38k5620c078F02J3780k830b581k174A4331J6358A4810l405
32254A1405j839J070P28n57a0050G207b6948H594l089a5683J067j674f15A8834
32269a0415n073a126F307J4583J403d451k869b63j2323j509j6629a2802M51A283
32284E697f034F777d004I442R787B814j09d533l797E274J74i168j7063h852A2911
32300c800a804B3984d112j0790k22K078D181a533F432b1786R387a254B917J0449
32314A3366a909I914C771K878O968H38e810j1173d179a071l2865G745g27A7410
32329B7215j1162k047J197a304B950f12j3624O421j8833h232A1679C132L31K1219
32343B4682Q920g31m875D106a2364l1k633n456j774a176r132A1758B307K2798
32357B5105J0991A6344L882G93d757j5431j860j1221J2668k541b263D056J1723
32370A5779l336a790A6804k802A634b568e37p204p489O151n816A448L459a285
32385A0415a417E500N423c1703a2937A2580g779c222k013a365j246D125d249D039
32400A4535c653H009Q455b385I263b3594p270a4211j116F935B563K0529o89f992
32415A0989f519A1706J988a9452A6437B758a1117C544i737A0371c505k471C47
32429A9467C645L920a5611l378B65d830A182g428A1860F73K654R632J2581b2188
32444a4291e327B568J4154p406a1342a691j6435N217n958a103l392k233A5338
32458e109e40p323F414J2430f930j4336A1547a1460A5845e863j5323L327A6476
32472A0036J0231I769f61l828A825J0270a5063o240J480b88n014m312I86K4526
32486B5512j249N757k875j0241P114m810g735j2479R153o364j1133M241F122L387
32500I509K1340A3526K787M026k903c2996d159j9827m277a0952N78F235e973A2478
32515A2983K817m696J897d936k2920Q064g244k3715R823j7518a2744H701P577
32528A6278k626K8030I138C381K0197a8719g460K299k10j0733e379Q93B969a780
32543A7011k165F795a066A789K4676i860r26p073q953h769B59O120N583Q060l104
32558A6918K260D518b014B508b0565p389N241D552f135B308J1699J479K691m587
32572A3590Q429F713c619j4202h645j2027e544K271A375L769J9914R48C429R722
32586A3151F412b695k7393n457a77A3403a1960d581o163b978C913c154D385a077
32601A017a443j869A0117a5117K440r823c794A7023h75r757d828A1817L739a4702
32616C469e913m570L530o171o897A2051c650j7865H463a160B760O061b028A7148
32631F216a707j8511g349a409j018j3563l715d302m014E406A186c844A4075i232
32646a3284D601A604a2481o5C663R527A850l84Q210l80J5583c654n237E625R022
32661A4647B546J894f39A1761b713j9799c850J084Q9j2909o355P256A5141m139
32675A1002c925k737A1719k111b8319m38Q404A2626a3208j2322H537O546l353
32688A1730J545a5044A8203a867m176j1260j1046d353j0977J31c797A1391J1368
32701B2759j0210j82K2016G983b1870l200a0581n175j1632N903a0188B1179f953
32715A91O641K5782n722a2161m769A3104c557k007j9975a191j099B0082g910A4389
32730A5640J0052e407k1703d854B999a2084j0307K875g431a250q450B008J2206
32743A4214l662Q39a5746F300g975F902a0997J867J691j2391O891k749A8517H017
32758g964D54K2826H732b1842O045A1613K166a7210a32
##END NTUPLES=NMR FID
##END=
