# Supplementary material for: Structural and mechanistic profiling of Nurr1 modulation by vidofludimus enables structure-guided ligand design
Source: Commun Chem. 2025 May 21;8:159. doi: 10.1038/s42004-025-01553-8 (PMC12095788; doi:10.1038/s42004-025-01553-8)
Supplement: Supplementary file 4 — Supplementary Data 2 [file 42004_2025_1553_MOESM4_ESM.zip › 19F NMR.jdx]

##TITLE=jviph229
F19CPD CD2Cl2 {C:\Bruker\TopSpin3.2\current\AK Merk\Vietor} nmrsu 10
##JCAMPDX= 6.0         $$ Bruker NMR JCAMP-DX V2.0
##DATA TYPE= NMR FID
##DATA CLASS= NTUPLES
##ORIGIN= Bruker BioSpin GmbH
##OWNER= nmrsu
##LONG DATE= 2025/04/25 07:08:06+0000
$$ 1.90.2.5 TopSpin 3.6.4
$$ 2025-04-25 09:08:08.748 +0200  nmrsu@DESKTOP-2TVJON5
$$ Compression mode = diff/dup
##.OBSERVE FREQUENCY= 376.131420272
##.OBSERVE NUCLEUS= ^19F
##.DELAY= (6.5, 6.5)
##.ACQUISITION MODE= SIMULTANEOUS (DQD)
##.ACQUISITION SCHEME= undefined
##.AVERAGES= 16
##.DIGITISER RES= 21
##SPECTROMETER/DATA SYSTEM= AV400
##.PULSE SEQUENCE= zgfhigqn.2
##.SOLVENT NAME= CD2Cl2
##.SHIFT REFERENCE= INTERNAL, CD2Cl2, 1, 18.67765
##AUDIT TRAIL= $$ (NUMBER, WHEN, WHO, WHERE, PROCESS, VERSION, WHAT)
$$ ##TITLE= Audit trail, TopSpin 3.6.4
$$ ##JCAMPDX= 5.01
$$ ##ORIGIN= Bruker BioSpin GmbH
$$ ##OWNER= nmrsu
$$ $$ C:/Bruker/TopSpin3.2/current/AK Merk/Vietor/jviph229/19/audita.txt
$$ ##AUDIT TRAIL=  $$ (NUMBER, WHEN, WHO, WHERE, PROCESS, VERSION, WHAT)
(   1,<2025-04-25 09:08:06.416 +0200>,<nmrsu>,<DESKTOP-2TVJON5>,<go4>,<TopSpin 3.6.4>,
      <created by zg on data set with UUID 'f2cac958-21a3-11f0-bb30-9c7bef4187fe'
       started at 2025-04-25 09:07:28.559 +0200,
       POWCHK enabled, PULCHK disabled,
       completed at 2025-04-25 09:08:06.407 +0200
$$ 
       configuration hash MD5:
       D0 E0 0B A7 83 8F 10 DB BA 61 9B AB 66 A2 CA C5
       data hash MD5: 128K
       BF 86 2A FB 07 69 9F EB 47 B1 58 13 2A 47 27 C5
>)
(   2,<2025-04-25 09:08:06.558 +0200>,<nmrsu>,<DESKTOP-2TVJON5>,<audit>,<TopSpin 3.6.4>,
      <user comment:
       ICON-NMR User ID: nmrsu
       data hash MD5: 128K
       BF 86 2A FB 07 69 9F EB 47 B1 58 13 2A 47 27 C5>)
$$ ##END=
$$ 
$$ $$ hash MD5
$$ $$ 56 A6 F9 0B B7 24 AB 3E BB C5 94 48 CB 6F C7 61
##$RELAX= 
##$BRUKER FILE EXP=cpdprg2
$$ 1 pcpd*3:180
$$   pcpd*4:0
$$   pcpd*2:180
$$   pcpd*3:0
$$   pcpd  :180
$$   pcpd*2:0
$$   pcpd*4:180
$$   pcpd*2:0
$$   pcpd*3:180
$$ 2 pcpd*3:0
$$   pcpd*4:180
$$   pcpd*2:0
$$   pcpd*3:180
$$   pcpd  :0
$$   pcpd*2:180
$$   pcpd*4:0
$$   pcpd*2:180
$$   pcpd*3:0
$$   lo to 2 times 2
$$ 3 pcpd*3:180
$$   pcpd*4:0
$$   pcpd*2:180
$$   pcpd*3:0
$$   pcpd  :180
$$   pcpd*2:0
$$   pcpd*4:180
$$   pcpd*2:0
$$   pcpd*3:180
$$   jump to 1
##$RELAX= 
##$BRUKER FILE EXP=format.temp
$$ EDIT_PAR COMMAND FILE
$$ DI_MODE         LONG
$$ ED_ENTRY        ACQU
$$ ORDER           FILE
$$ HEADER		"F2 - Acquisition Parameters"
$$ T_NAME		Date_
$$ 		TYPE	R64
$$ 		CLASS	ACQU
$$ 		SUBRANGE 0.0 50000000
$$ 		REL	"Date_=itodate(DATE)"
$$ 		INV_REL	"DATE=datetoi(Date_,DATE)"
$$ 		FORMAT	"%14.0f"
$$ 		TEXT	" "
$$ END
$$ T_NAME		Time
$$ 		TYPE	R32
$$ 		CLASS	ACQU
$$ 		SUBRANGE 0.0 1000000
$$ 		REL	"Time=itotime(DATE)"
$$ 		INV_REL	"DATE=timetoi(Time,DATE)"
$$ 		FORMAT	"%14.2f h"
$$ 		TEXT	" "
$$ END
$$ NAME		INSTRUM
$$ 		TEXT	" "
$$ END
$$ NAME		PROBHD
$$ 		FORMAT	"%14.14s"
$$ 		TEXT	" "
$$ END
$$ NAME		PULPROG
$$ 		TEXT	" "
$$ END
$$ NAME		TD
$$ 		TEXT	" "
$$ END
$$ NAME		SOLVENT
$$ 		TEXT	" "
$$ END
$$ NAME		NS
$$ 		TEXT	" "
$$ END
$$ NAME		DS
$$ 		TEXT	" "
$$ END
$$ T_NAME		SWH
$$ 		TYPE	R32
$$ 		CLASS	ACQU
$$ 		SUBRANGE 0.0 1e8
$$ 		REL	"SWH=SW*SFO1"
$$ 		INV_REL "SW=SWH/SFO1"
$$ 		UNIT	"Hz"
$$ 		FORMAT	"%14.3f Hz"
$$ 		TEXT	" "
$$ END
$$ T_NAME		FIDRES
$$ 		TYPE    R32
$$ 		CLASS   ACQU
$$ 		SUBRANGE 0.0 100000
$$ 		REL     "FIDRES=2*SW*SFO1/TD"
$$ 		INV_REL "TD = nextpow(2*SW*SFO1/FIDRES)"
$$ 		UNIT	"Hz"
$$ 		FORMAT	"%14.6f Hz"
$$ 		TEXT	" "
$$ END
$$ T_NAME		AQ
$$ 		TYPE	R32
$$ 		CLASS	ACQU
$$ 		SUBRANGE 0.0 1000
$$ 		REL	"AQ=aqcalc(SW,SFO1,TD,DIGTYP)"
$$ 		INV_REL	"TD=tdcalc(SW,SFO1,1.0e6*AQ,DIGTYP)"
$$ 		UNIT	"sec"
$$ 		FORMAT	"%14.7f sec"
$$ 		TEXT	" "
$$ END
$$ NAME		RG
$$ 		TEXT	" "
$$ END
$$ T_NAME		DW
$$ 		TYPE	R32
$$ 		CLASS	ACQU
$$ 		SUBRANGE 0.0 1000000
$$ 		REL	"DW=1/(2*SW*SFO1)"
$$ 		INV_REL	"SW=1000000/(2*(0.005+DW)*SFO1)"
$$ 		UNIT	"usec"
$$ 		FORMAT	"%14.3lf usec"
$$ 		TEXT	" "
$$ END
$$ NAME		DE
$$ 		FORMAT	"%14.2f usec"
$$ 		TEXT	" "
$$ END
$$ NAME		TE
$$ 		FORMAT	"%14.1f K"
$$ 		TEXT	" "
$$ END
$$ T_NAME		D1
$$ 		TYPE	R32
$$ 		CLASS	ACQU
$$ 		SUBRANGE 0.0 1e38
$$ 		REL	"D1=D[1]"
$$ 		INV_REL	"D[1]=D1"
$$ 		UNIT	"sec"
$$ 		FORMAT	"%14.8f sec"
$$ 		TEXT	" "
$$ END
$$ T_NAME		D11
$$ 		TYPE	R32
$$ 		CLASS	ACQU
$$ 		SUBRANGE 0.0 1e38
$$ 		REL	"D11=D[11]"
$$ 		INV_REL	"D[11]=D11"
$$ 		UNIT	"sec"
$$ 		FORMAT	"%14.8f sec"
$$ 		TEXT	" "
$$ END
$$ T_NAME		D12
$$ 		TYPE	R32
$$ 		CLASS	ACQU
$$ 		SUBRANGE 0.0 1e38
$$ 		REL	"D12=D[12]"
$$ 		INV_REL	"D[12]=D12"
$$ 		UNIT	"sec"
$$ 		FORMAT	"%14.8f sec"
$$ 		TEXT	" "
$$ END
$$ NAME		TD0
$$ 		TEXT	" "
$$ END
$$ NAME		SFO1
$$ 		FORMAT	"%14.7f MHz"
$$ 		TEXT	" "
$$ END
$$ NAME		NUC1
$$ 		NONEDIT
$$ 		TEXT	" "
$$ END
$$ T_NAME		P1
$$ 		TYPE	R32
$$ 		CLASS	ACQU
$$ 		SUBRANGE 0.0 1.0e10
$$ 		REL	"P1=P[1]"
$$ 		INV_REL	"P[1]=P1"
$$ 		UNIT	"usec"
$$ 		FORMAT	"%14.2f usec"
$$ 		TEXT	" "
$$ END
$$ T_NAME		PLW1
$$ 		TYPE	R32
$$ 		CLASS	ACQU
$$ 		REL	"PLW1=PLW[1]"
$$ 		INV_REL	"PLW[1]=PLW1"
$$ 		UNIT	"W"
$$ 		FORMAT	"%14.8f W"
$$ 		TEXT	"power PLW1 "
$$ END
$$ NAME		SFO2
$$ 		FORMAT	"%14.7f MHz"
$$ 		TEXT	" "
$$ END
$$ NAME		NUC2
$$ 		NONEDIT
$$ 		TEXT	" "
$$ END
$$ NAME		CPDPRG[2]
$$ 		TEXT	" "
$$ END
$$ T_NAME		PCPD2
$$ 		TYPE	R32
$$ 		CLASS	ACQU
$$ 		SUBRANGE 0 1e38
$$ 		REL	"PCPD2=PCPD[2]"
$$ 		INV_REL	"PCPD[2]=PCPD2"
$$ 		UNIT	"usec"
$$ 		FORMAT	"%14.2f usec"
$$ 		TEXT	" "
$$ END
$$ T_NAME		PLW2
$$ 		TYPE	R32
$$ 		CLASS	ACQU
$$ 		REL	"PLW2=PLW[2]"
$$ 		INV_REL	"PLW[2]=PLW2"
$$ 		UNIT	"W"
$$ 		FORMAT	"%14.8f W"
$$ 		TEXT	"power PLW2 "
$$ END
$$ T_NAME		PLW12
$$ 		TYPE	R32
$$ 		CLASS	ACQU
$$ 		REL	"PLW12=PLW[12]"
$$ 		INV_REL	"PLW[12]=PLW12"
$$ 		UNIT	"W"
$$ 		FORMAT	"%14.8f W"
$$ 		TEXT	"power PLW12 "
$$ END
##$RELAX= 
##$BRUKER FILE EXP=fq1list
$$ O 399.781599
$$ -4000000
$$ -3976563
$$ -3953125
$$ -3929688
$$ -3906250
$$ -3882813
$$ -3859375
$$ -3835938
$$ -3812500
$$ -3789063
$$ -3765625
$$ -3742188
$$ -3718750
$$ -3695313
$$ -3671875
$$ -3648438
$$ -3625000
$$ -3601563
$$ -3578125
$$ -3554688
$$ -3531250
$$ -3507813
$$ -3484375
$$ -3460938
$$ -3437500
$$ -3414063
$$ -3390625
$$ -3367188
$$ -3343750
$$ -3320313
$$ -3296875
$$ -3273438
$$ -3250000
$$ -3226563
$$ -3203125
$$ -3179688
$$ -3156250
$$ -3132813
$$ -3109375
$$ -3085938
$$ -3062500
$$ -3039063
$$ -3015625
$$ -2992188
$$ -2968750
$$ -2945313
$$ -2921875
$$ -2898438
$$ -2875000
$$ -2851563
$$ -2828125
$$ -2804688
$$ -2781250
$$ -2757813
$$ -2734375
$$ -2710938
$$ -2687500
$$ -2664063
$$ -2640625
$$ -2617188
$$ -2593750
$$ -2570313
$$ -2546875
$$ -2523438
$$ -2500000
$$ -2476563
$$ -2453125
$$ -2429688
$$ -2406250
$$ -2382813
$$ -2359375
$$ -2335938
$$ -2312500
$$ -2289063
$$ -2265625
$$ -2242188
$$ -2218750
$$ -2195313
$$ -2171875
$$ -2148438
$$ -2125000
$$ -2101563
$$ -2078125
$$ -2054688
$$ -2031250
$$ -2007813
$$ -1984375
$$ -1960938
$$ -1937500
$$ -1914063
$$ -1890625
$$ -1867188
$$ -1843750
$$ -1820313
$$ -1796875
$$ -1773438
$$ -1750000
$$ -1726563
$$ -1703125
$$ -1679688
$$ -1656250
$$ -1632813
$$ -1609375
$$ -1585938
$$ -1562500
$$ -1539063
$$ -1515625
$$ -1492188
$$ -1468750
$$ -1445313
$$ -1421875
$$ -1398438
$$ -1375000
$$ -1351563
$$ -1328125
$$ -1304688
$$ -1281250
$$ -1257813
$$ -1234375
$$ -1210938
$$ -1187500
$$ -1164063
$$ -1140625
$$ -1117188
$$ -1093750
$$ -1070313
$$ -1046875
$$ -1023438
$$ -1000000
$$  -992157
$$  -984314
$$  -976471
$$  -968627
$$  -960784
$$  -952941
$$  -945098
$$  -937255
$$  -929412
$$  -921569
$$  -913725
$$  -905882
$$  -898039
$$  -890196
$$  -882353
$$  -874510
$$  -866667
$$  -858824
$$  -850980
$$  -843137
$$  -835294
$$  -827451
$$  -819608
$$  -811765
$$  -803922
$$  -796078
$$  -788235
$$  -780392
$$  -772549
$$  -764706
$$  -756863
$$  -749020
$$  -741176
$$  -733333
$$  -725490
$$  -717647
$$  -709804
$$  -701961
$$  -694118
$$  -686275
$$  -678431
$$  -670588
$$  -662745
$$  -654902
$$  -647059
$$  -639216
$$  -631373
$$  -623529
$$  -615686
$$  -607843
$$  -600000
$$  -592157
$$  -584314
$$  -576471
$$  -568627
$$  -560784
$$  -552941
$$  -545098
$$  -537255
$$  -529412
$$  -521569
$$  -513725
$$  -505882
$$  -498039
$$  -490196
$$  -482353
$$  -474510
$$  -466667
$$  -458824
$$  -450980
$$  -443137
$$  -435294
$$  -427451
$$  -419608
$$  -411765
$$  -403922
$$  -396078
$$  -388235
$$  -380392
$$  -372549
$$  -364706
$$  -356863
$$  -349020
$$  -341176
$$  -333333
$$  -325490
$$  -317647
$$  -309804
$$  -301961
$$  -294118
$$  -286275
$$  -278431
$$  -270588
$$  -262745
$$  -254902
$$  -247059
$$  -239216
$$  -231373
$$  -223529
$$  -215686
$$  -207843
$$  -200000
$$  -192157
$$  -184314
$$  -176471
$$  -168627
$$  -160784
$$  -152941
$$  -145098
$$  -137255
$$  -129412
$$  -121569
$$  -113725
$$  -105882
$$   -98039
$$   -90196
$$   -82353
$$   -74510
$$   -66667
$$   -58824
$$   -50980
$$   -43137
$$   -35294
$$   -27451
$$   -19608
$$   -11765
$$    -3922
$$     3922
$$    11765
$$    19608
$$    27451
$$    35294
$$    43137
$$    50980
$$    58824
$$    66667
$$    74510
$$    82353
$$    90196
$$    98039
$$   105882
$$   113725
$$   121569
$$   129412
$$   137255
$$   145098
$$   152941
$$   160784
$$   168627
$$   176471
$$   184314
$$   192157
$$   200000
$$   207843
$$   215686
$$   223529
$$   231373
$$   239216
$$   247059
$$   254902
$$   262745
$$   270588
$$   278431
$$   286275
$$   294118
$$   301961
$$   309804
$$   317647
$$   325490
$$   333333
$$   341176
$$   349020
$$   356863
$$   364706
$$   372549
$$   380392
$$   388235
$$   396078
$$   403922
$$   411765
$$   419608
$$   427451
$$   435294
$$   443137
$$   450980
$$   458824
$$   466667
$$   474510
$$   482353
$$   490196
$$   498039
$$   505882
$$   513725
$$   521569
$$   529412
$$   537255
$$   545098
$$   552941
$$   560784
$$   568627
$$   576471
$$   584314
$$   592157
$$   600000
$$   607843
$$   615686
$$   623529
$$   631373
$$   639216
$$   647059
$$   654902
$$   662745
$$   670588
$$   678431
$$   686275
$$   694118
$$   701961
$$   709804
$$   717647
$$   725490
$$   733333
$$   741176
$$   749020
$$   756863
$$   764706
$$   772549
$$   780392
$$   788235
$$   796078
$$   803922
$$   811765
$$   819608
$$   827451
$$   835294
$$   843137
$$   850980
$$   858824
$$   866667
$$   874510
$$   882353
$$   890196
$$   898039
$$   905882
$$   913725
$$   921569
$$   929412
$$   937255
$$   945098
$$   952941
$$   960784
$$   968627
$$   976471
$$   984314
$$   992157
$$  1000000
$$  1023437
$$  1046875
$$  1070312
$$  1093750
$$  1117187
$$  1140625
$$  1164062
$$  1187500
$$  1210937
$$  1234375
$$  1257812
$$  1281250
$$  1304687
$$  1328125
$$  1351562
$$  1375000
$$  1398437
$$  1421875
$$  1445312
$$  1468750
$$  1492187
$$  1515625
$$  1539062
$$  1562500
$$  1585937
$$  1609375
$$  1632812
$$  1656250
$$  1679687
$$  1703125
$$  1726562
$$  1750000
$$  1773437
$$  1796875
$$  1820312
$$  1843750
$$  1867187
$$  1890625
$$  1914062
$$  1937500
$$  1960937
$$  1984375
$$  2007812
$$  2031250
$$  2054687
$$  2078125
$$  2101562
$$  2125000
$$  2148437
$$  2171875
$$  2195312
$$  2218750
$$  2242187
$$  2265625
$$  2289062
$$  2312500
$$  2335937
$$  2359375
$$  2382812
$$  2406250
$$  2429687
$$  2453125
$$  2476562
$$  2500000
$$  2523437
$$  2546875
$$  2570312
$$  2593750
$$  2617187
$$  2640625
$$  2664062
$$  2687500
$$  2710937
$$  2734375
$$  2757812
$$  2781250
$$  2804687
$$  2828125
$$  2851562
$$  2875000
$$  2898437
$$  2921875
$$  2945312
$$  2968750
$$  2992187
$$  3015625
$$  3039062
$$  3062500
$$  3085937
$$  3109375
$$  3132812
$$  3156250
$$  3179687
$$  3203125
$$  3226562
$$  3250000
$$  3273437
$$  3296875
$$  3320312
$$  3343750
$$  3367187
$$  3390625
$$  3414062
$$  3437500
$$  3460937
$$  3484375
$$  3507812
$$  3531250
$$  3554687
$$  3578125
$$  3601562
$$  3625000
$$  3648437
$$  3671875
$$  3695312
$$  3718750
$$  3742187
$$  3765625
$$  3789062
$$  3812500
$$  3835937
$$  3859375
$$  3882812
$$  3906250
$$  3929687
$$  3953125
$$  3976562
$$  4000000
##$RELAX= 
##$BRUKER FILE EXP=scon2
$$ ##TITLE= Parameter file, TopSpin 3.6.4
$$ ##JCAMPDX= 5.0
$$ ##DATATYPE= Parameter Values
$$ ##NPOINTS= 1	$$ modification sequence number
$$ ##ORIGIN= Bruker BioSpin GmbH
$$ ##OWNER= nmrsu
$$ $$ 2025-04-25 09:07:28.511 +0200  nmrsu@DESKTOP-2TVJON5
$$ $$ C:/Bruker/TopSpin3.2/current/AK Merk/Vietor/jviph229/19/scon2
$$ $$ process C:\Bruker\TopSpin3.6.4\prog\mod\go4.exe
$$ ##$BLKTR= (0..19)
$$ 3 3 3 3 3 3 3 3 3 3 3 3 3 3 3 3 3 3 3 3
$$ ##$DE1= 4.5
$$ ##$DEADC= 0.5
$$ ##$DEPA= 4.5
$$ ##$DERX= 1.5
$$ ##$FILCOR= 0
$$ ##$GRADCHAN= 0
$$ ##$GRADPRE= (0..1)
$$ 10 10
$$ ##$HD_BLKTR= (0..19)
$$ 1 1 1 1 1 1 1 1 1 1 1 1 1 1 1 1 1 1 1 1
$$ ##$HD_DE1= 5
$$ ##$HD_DEADC= 0
$$ ##$HD_DEPA= 2.5
$$ ##$HD_DERX= 0
$$ ##END=
##$RELAX= 
##$BRUKER FILE EXP=prosol_History
##$RELAX= 
##$BRUKER FILE EXP=pulseprogram
$$ # 1 "C:/Bruker/TopSpin3.6.4/exp/stan/nmr/lists/pp/zgfhigqn.2"
$$ ;zgfhigqn.2
$$ ;avance-version (12/01/11)
$$ ;1D sequence for F-19 observe with inverse gated H-1 decoupling
$$ ;for QNP-operation (F-19 via X-QNP output of switchbox)
$$ ;
$$ ;$CLASS=HighRes
$$ ;$DIM=1D
$$ ;$TYPE=
$$ ;$SUBTYPE=
$$ ;$COMMENT=
$$ 
$$ 
$$ # 1 "C:/Bruker/TopSpin3.6.4/exp/stan/nmr/lists/pp/Avance.incl" 1
$$ ;Avance3aqs.incl
$$ ;   for AV III with AQS IPSO
$$ ;
$$ ;avance-version (15/06/05)
$$ ;
$$ ;$CLASS=HighRes Incl
$$ ;$COMMENT=
$$ # 170 "C:/Bruker/TopSpin3.6.4/exp/stan/nmr/lists/pp/Avance.incl"
$$ ;$Id: Avance3aqs.incl,v 1.1.8.3 2015/03/05 16:46:54 ber Exp $
$$ # 13 "C:/Bruker/TopSpin3.6.4/exp/stan/nmr/lists/pp/zgfhigqn.2" 2
$$ 
$$ # 1 "C:/Bruker/TopSpin3.6.4/exp/stan/nmr/lists/pp/De.incl" 1
$$ ;De2.incl
$$ ;   for AVi
$$ ;
$$ ;avance-version (08/02/15)
$$ ;
$$ ;$CLASS=HighRes Incl
$$ ;$COMMENT=
$$ 
$$ # 10 "C:/Bruker/TopSpin3.6.4/exp/stan/nmr/lists/pp/De.incl"
$$ define delay rde1
$$ 
$$ 
$$ "rde1=de-de1"
$$ # 24 "C:/Bruker/TopSpin3.6.4/exp/stan/nmr/lists/pp/De.incl"
$$ ;for multi receive
$$ 
$$ 
$$ # 33 "C:/Bruker/TopSpin3.6.4/exp/stan/nmr/lists/pp/De.incl"
$$ ;$Id: De2.incl,v 1.8 2012/01/31 17:49:21 ber Exp $
$$ # 14 "C:/Bruker/TopSpin3.6.4/exp/stan/nmr/lists/pp/zgfhigqn.2" 2
$$ 
$$ 
$$ # 17 "C:/Bruker/TopSpin3.6.4/exp/stan/nmr/lists/pp/zgfhigqn.2"
$$ "d11=30m"
$$ "d12=20u"
$$ 
$$ 
$$ # 1 "mc_line 21 file C:/Bruker/TopSpin3.6.4/exp/stan/nmr/lists/pp/zgfhigqn.2 exp. def. part of mc cmd. before ze"
$$ ; dimension 1D; AQ_mode 
$$ define delay MCWRK
$$ define delay MCREST
$$ "MCREST = 30m - 30m"
$$ "MCWRK = 0.333333*30m"
$$ 
$$     dccorr
$$ # 21 "C:/Bruker/TopSpin3.6.4/exp/stan/nmr/lists/pp/zgfhigqn.2"
$$ 1 ze
$$ # 1 "mc_line 21 file C:/Bruker/TopSpin3.6.4/exp/stan/nmr/lists/pp/zgfhigqn.2 exp. def. of mc cmd. after ze"
$$ # 22 "C:/Bruker/TopSpin3.6.4/exp/stan/nmr/lists/pp/zgfhigqn.2"
$$   d11 setnmr3|3
$$   d11 pl12:f2
$$ # 1 "mc_line 24 file C:/Bruker/TopSpin3.6.4/exp/stan/nmr/lists/pp/zgfhigqn.2 exp. start label for mc cmd."
$$ 2 MCWRK  * 2 do:f2
$$ LBLF0, MCWRK 
$$   MCREST
$$ # 25 "C:/Bruker/TopSpin3.6.4/exp/stan/nmr/lists/pp/zgfhigqn.2"
$$   d1
$$   d12 setnmr3|2
$$   p1 ph1
$$   (rde1 sync de1 adc ph31 syrec) (1u 1u ph30:r):f1 (de) (2u setnmr3^2)
$$   aq cpdngs17:f1 cpd2:f2
$$   rcyc=2
$$ # 1 "mc_line 31 file C:/Bruker/TopSpin3.6.4/exp/stan/nmr/lists/pp/zgfhigqn.2 exp. mc cmd. in line"
$$   MCWRK do:f2 wr #0
$$   MCWRK zd
$$   lo to LBLF0 times td0
$$ 
$$ # 32 "C:/Bruker/TopSpin3.6.4/exp/stan/nmr/lists/pp/zgfhigqn.2"
$$ exit
$$ # 35 "C:/Bruker/TopSpin3.6.4/exp/stan/nmr/lists/pp/zgfhigqn.2"
$$ ph1=0 2 2 0 1 3 3 1
$$ ph30=0
$$ ph31=0 2 2 0 1 3 3 1
$$ 
$$ 
$$ ;pl1 : f1 channel - power level for pulse (default)
$$ ;pl12: f2 channel - power level for CPD/BB decoupling
$$ ;p1 : f1 channel -  90 degree high power pulse
$$ ;d1 : relaxation delay; 1-5 * T1
$$ ;d11: delay for disk I/O                             [30 msec]
$$ ;d12: delay for power switching                      [20 usec]
$$ ;ns: 1 * n, total number of scans: NS * TD0
$$ ;cpd2: decoupling according to sequence defined by cpdprg2
$$ ;pcpd2: f2 channel - 90 degree pulse for decoupling sequence
$$ # 52 "C:/Bruker/TopSpin3.6.4/exp/stan/nmr/lists/pp/zgfhigqn.2"
$$ ;$Id: zgfhigqn.2,v 1.9 2012/01/31 17:49:32 ber Exp $
##$RELAX= 
##$BRUKER FILE EXP=shimvalues
$$ # Fri Apr 25 09:08:06 2025
$$ #$$PROBEIDENTIFIER=Z108618_0735
$$ #$$PROBENAME=PA BBO 400S1 BBF-H-D-05 Z
$$ #$$SHIMID=313232
$$ #
$$ # Active Shim Gradients
$$ #
$$ Z           		1011            
$$ Z2          		-85             
$$ Z3          		-9381           
$$ Z4          		-5693           
$$ Z5          		-5643           
$$ Z6          		-3776           
$$ X           		-2435           
$$ XZ          		-1337           
$$ XZ2         		932             
$$ XZ3         		-416            
$$ Y           		-2500           
$$ YZ          		5561            
$$ YZ2         		4122            
$$ YZ3         		-947            
$$ XY          		9056            
$$ XYZ         		-7529           
$$ (X2-Y2)     		-3947           
$$ (X2-Y2)Z    		6987            
$$ X3          		5193            
$$ Y3          		-14248          
$$ #
$$ # Lock Parameter
$$ #
$$ FIELD		3456.836
$$ LOCKPHASE		264.186 
$$ LOCKPOWER		-38.000 
$$ LOCKGAIN		116.643 
$$ LOCKDC		-75.000 
$$ LOCKSHIFT		5.320   
$$ LOOPGAIN		-2.000  
$$ LOOPTIME		0.100   
$$ LOOPFILTER		200.000 
$$ #
$$ IEEE64_VERSION_CODE 1
$$ #
$$ # Shim currents 
$$ #
$$ SHIM_SETTING [1 ]  490.41691703    
$$ SHIM_SETTING [2 ]  -41.93156664    
$$ SHIM_SETTING [3 ]  -4934.25483428  
$$ SHIM_SETTING [4 ]  -2994.49896804  
$$ SHIM_SETTING [5 ]  -2968.13365296  
$$ SHIM_SETTING [6 ]  -1280.57398865  
$$ SHIM_SETTING [7 ]  -703.34099381   
$$ SHIM_SETTING [8 ]  490.25999568    
$$ SHIM_SETTING [9 ]  -2076.15798172  
$$ SHIM_SETTING [10]  4763.23995807   
$$ SHIM_SETTING [11]  -1315.22998849  
$$ SHIM_SETTING [12]  2925.06697425   
$$ SHIM_SETTING [13]  2167.95298092   
$$ SHIM_SETTING [14]  -498.35299561   
$$ SHIM_SETTING [15]  -1986.41997825  
$$ SHIM_SETTING [16]  3675.22096765   
$$ SHIM_SETTING [17]  -218.90599807   
$$ SHIM_SETTING [18]  -3960.50296514  
$$ SHIM_SETTING [19]  2731.59397595   
$$ SHIM_SETTING [20]  -7494.36093403  
##$RELAX= 
##$BRUKER FILE EXP=uxnmr.par
$$ ##TITLE= Parameter file, TopSpin 3.6.4
$$ ##JCAMPDX= 5.0
$$ ##DATATYPE= Parameter Values
$$ ##NPOINTS= 196	$$ modification sequence number
$$ ##ORIGIN= Bruker BioSpin GmbH
$$ ##OWNER= nmrsu
$$ $$ 2025-04-11 15:47:55.795 +0200  nmrsu@DESKTOP-2TVJON5
$$ $$ C:/Bruker/TopSpin3.6.4/conf/instr/AV400/uxnmr.par
$$ $$ process C:\Bruker\TopSpin3.6.4\prog\mod\cfserverav3.exe
$$ ##$ACB= 0
$$ ##$ACBTAT= (0..23)
$$ 0 66 66 50 0 0 0 0 0 0 0 0 0 0 0 0 0 0 0 0 0 0 0 0
$$ ##$ACBTBA= (0..23)
$$ 0 2 2 0 0 0 0 0 0 0 0 0 0 0 0 0 0 0 0 0 0 0 0 0
$$ ##$ACBTBLK= (0..23)
$$ 0 1 1 40 0 0 0 0 0 0 0 0 0 0 0 0 0 0 0 0 0 0 0 0
$$ ##$ACBTCTL= (0..23)
$$ 0 0 0 6 0 0 0 0 0 0 0 0 0 0 0 0 0 0 0 0 0 0 0 0
$$ ##$ACBTDI= (0..23)
$$ 0 102 102 -1779670252 0 0 0 0 0 0 0 0 0 0 0 0 0 0 0 0 0 0 0 0
$$ ##$ACBTDM= (0..23)
$$ 0 10 10 10 0 0 0 0 0 0 0 0 0 0 0 0 0 0 0 0 0 0 0 0
$$ ##$ACBTFHI= (0..23)
$$ 0 400 400 62 0 0 0 0 0 0 0 0 0 0 0 0 0 0 0 0 0 0 0 0
$$ ##$ACBTFL= (0..23)
$$ 0 73 74 8 0 0 0 0 0 0 0 0 0 0 0 0 0 0 0 0 0 0 0 0
$$ ##$ACBTFLO= (0..23)
$$ 0 9 9 60 0 0 0 0 0 0 0 0 0 0 0 0 0 0 0 0 0 0 0 0
$$ ##$ACBTINP= (0..23)
$$ 0 1 2 8 0 0 0 0 0 0 0 0 0 0 0 0 0 0 0 0 0 0 0 0
$$ ##$ACBTOUT= (0..23)
$$ 0 1 2 1 0 0 0 0 0 0 0 0 0 0 0 0 0 0 0 0 0 0 0 0
$$ ##$ACBTPO= (0..23)
$$ 0 150000 60000 5000 0 0 0 0 0 0 0 0 0 0 0 0 0 0 0 0 0 0 0 0
$$ ##$ACBTPW= (0..23)
$$ 0 10 10 1000 0 0 0 0 0 0 0 0 0 0 0 0 0 0 0 0 0 0 0 0
$$ ##$ACBTSB= (0..23)
$$ 0 0 0 0 0 0 0 0 0 0 0 0 0 0 0 0 0 0 0 0 0 0 0 0
$$ ##$ACBTSDT= (0..23)
$$ 0 -1 -1 2 0 0 0 0 0 0 0 0 0 0 0 0 0 0 0 0 0 0 0 0
$$ ##$ACBTY= <no>
$$ ##$AMPDFLT= no
$$ ##$AQSBDCH= (0..95)
$$ 0 0 0 0 0 0 0 0 0 0 255 255 255 255 255 255 255 255 255 255 255 255 255
$$ 255 255 255 255 255 255 255 255 255 255 255 255 255 255 255 255 255 255
$$ 255 255 255 255 255 255 255 255 255 255 255 255 255 255 255 255 255 255
$$ 255 255 255 255 255 255 255 255 255 255 255 255 255 255 255 255 255 255
$$ 255 255 255 255 255 255 255 255 255 255 255 255 255 255 255 255 255 255
$$ 255
$$ ##$AQSBDHW= (0..95)
$$ 5 1 0 0 0 0 0 0 0 0 255 255 255 255 255 255 255 255 255 255 255 255 255
$$ 255 255 255 255 255 255 255 255 255 255 255 255 255 255 255 255 255 255
$$ 255 255 255 255 255 255 255 255 255 255 255 255 255 255 255 255 255 255
$$ 255 255 255 255 255 255 255 255 255 255 255 255 255 255 255 255 255 255
$$ 255 255 255 255 255 255 255 255 255 255 255 255 255 255 255 255 255 255
$$ 255
$$ ##$AQSBDID= (0..95)
$$ 82 88 83 83 65 86 86 86 66 66 255 255 255 255 255 255 255 255 255 255 255
$$ 255 255 255 255 255 255 255 255 255 255 255 255 255 255 255 255 255 255
$$ 255 255 255 255 255 255 255 255 255 255 255 255 255 255 255 255 255 255
$$ 255 255 255 255 255 255 255 255 255 255 255 255 255 255 255 255 255 255
$$ 255 255 255 255 255 255 255 255 255 255 255 255 255 255 255 255 255 255
$$ 255 255 255
$$ ##$AQSBDNO= (0..95)
$$ 1 1 1 2 1 1 2 3 1 1 255 255 255 255 255 255 255 255 255 255 255 255 255
$$ 255 255 255 255 255 255 255 255 255 255 255 255 255 255 255 255 255 255
$$ 255 255 255 255 255 255 255 255 255 255 255 255 255 255 255 255 255 255
$$ 255 255 255 255 255 255 255 255 255 255 255 255 255 255 255 255 255 255
$$ 255 255 255 255 255 255 255 255 255 255 255 255 255 255 255 255 255 255
$$ 255
$$ ##$AQSBDSL= (0..95)
$$ 2 3 4 4 8 12 14 15 255 1 255 255 255 255 255 255 255 255 255 255 255 255
$$ 255 255 255 255 255 255 255 255 255 255 255 255 255 255 255 255 255 255
$$ 255 255 255 255 255 255 255 255 255 255 255 255 255 255 255 255 255 255
$$ 255 255 255 255 255 255 255 255 255 255 255 255 255 255 255 255 255 255
$$ 255 255 255 255 255 255 255 255 255 255 255 255 255 255 255 255 255 255
$$ 255 255
$$ ##$AQSBDTY= (0..95)
$$ 67 214 50 50 5 148 147 145 217 7 255 255 255 255 255 255 255 255 255 255
$$ 255 255 255 255 255 255 255 255 255 255 255 255 255 255 255 255 255 255
$$ 255 255 255 255 255 255 255 255 255 255 255 255 255 255 255 255 255 255
$$ 255 255 255 255 255 255 255 255 255 255 255 255 255 255 255 255 255 255
$$ 255 255 255 255 255 255 255 255 255 255 255 255 255 255 255 255 255 255
$$ 255 255 255 255
$$ ##$AQSBUAD= (0..95)
$$ 16 52 36 37 54 160 161 162 32 32 255 255 255 255 255 255 255 255 255 255
$$ 255 255 255 255 255 255 255 255 255 255 255 255 255 255 255 255 255 255
$$ 255 255 255 255 255 255 255 255 255 255 255 255 255 255 255 255 255 255
$$ 255 255 255 255 255 255 255 255 255 255 255 255 255 255 255 255 255 255
$$ 255 255 255 255 255 255 255 255 255 255 255 255 255 255 255 255 255 255
$$ 255 255 255 255
$$ ##$AQSECL= (0..95)
$$ 0 4 2 2 9 2 0 1 1 255 255 255 255 255 255 255 255 255 255 255 255 255 255
$$ 255 255 255 255 255 255 255 255 255 255 255 255 255 255 255 255 255 255
$$ 255 255 255 255 255 255 255 255 255 255 255 255 255 255 255 255 255 255
$$ 255 255 255 255 255 255 255 255 255 255 255 255 255 255 255 255 255 255
$$ 255 255 255 255 255 255 255 255 255 255 255 255 255 255 255 255 255 255
$$ 255
$$ ##$AQSECLS= (0..95)
$$ 2 1 2 2 2 0 1 2 0 255 255 255 255 255 255 255 255 255 255 255 255 255 255
$$ 255 255 255 255 255 255 255 255 255 255 255 255 255 255 255 255 255 255
$$ 255 255 255 255 255 255 255 255 255 255 255 255 255 255 255 255 255 255
$$ 255 255 255 255 255 255 255 255 255 255 255 255 255 255 255 255 255 255
$$ 255 255 255 255 255 255 255 255 255 255 255 255 255 255 255 255 255 255
$$ 255
$$ ##$AQSETH1= <no>
$$ ##$AQSETH2= <no>
$$ ##$AQSSPLT= no
$$ ##$ATT19F= (0..1)
$$ 0 0
$$ ##$ATT1H= (0..1)
$$ 0 0
$$ ##$ATT3H= (0..1)
$$ 0 0
$$ ##$ATTX= (0..1)
$$ 0 0
$$ ##$ATTY= (0..1)
$$ 0 0
$$ ##$ATTZ= (0..1)
$$ 0 0
$$ ##$BACSAIR= yes
$$ ##$BACSCAP= 24
$$ ##$BACSDEL= 5
$$ ##$BACSFCM= no
$$ ##$BACSOPT= <>
$$ ##$BACSTY= <tty04>
$$ ##$BARPTY= <no>
$$ ##$BFREQ= 399.78
$$ ##$BGAETH= (0..9)
$$ <no> <no> <no> <no> <no> <no> <no> <no> <no> <no>
$$ ##$BIRDS= yes
$$ ##$BMPC= 0
$$ ##$BMPCTY= <no>
$$ ##$BPSUTY= <no>
$$ ##$BSMS= 2
$$ ##$BSMS19FLock= no
$$ ##$BSMSETH= <149.236.99.20>
$$ ##$BSMSTY= <no>
$$ ##$BgaChFac2= (0..7)
$$ 0 0 0 0 0 0 0 0
$$ ##$BgaChMap= (0..7)
$$ 0 0 0 0 0 0 0 0
$$ ##$BgaChMaxv= (0..7)
$$ 0 0 0 0 0 0 0 0
$$ ##$BgaChRouting= (0..63)
$$ 0 0 0 0 0 0 0 0 0 0 0 0 0 0 0 0 0 0 0 0 0 0 0 0 0 0 0 0 0 0 0 0 0 0 0 0
$$ 0 0 0 0 0 0 0 0 0 0 0 0 0 0 0 0 0 0 0 0 0 0 0 0 0 0 0 0
$$ ##$BgaChShimMap= (0..7)
$$ 0 0 0 0 0 0 0 0
$$ ##$BgaChShimMaxv= (0..7)
$$ 0 0 0 0 0 0 0 0
$$ ##$Bla01Eth= <no>
$$ ##$Bla01Nam= <BLA2BB 150/60 20-400>
$$ ##$Bla01PN= <W1345049>
$$ ##$Bla01SN= <3414>
$$ ##$Bla02Eth= <149.236.99.20>
$$ ##$Bla02Nam= <BSMS/2 LOCK TRANSCEIVER 400>
$$ ##$Bla02PN= <Z109888>
$$ ##$Bla02SN= <01445>
$$ ##$Bla03Eth= <no>
$$ ##$Bla03Nam= <>
$$ ##$Bla03PN= <>
$$ ##$Bla03SN= <>
$$ ##$Bla04Eth= <no>
$$ ##$Bla04Nam= <>
$$ ##$Bla04PN= <>
$$ ##$Bla04SN= <>
$$ ##$Bla05Eth= <no>
$$ ##$Bla05Nam= <>
$$ ##$Bla05PN= <>
$$ ##$Bla05SN= <>
$$ ##$Bla06Eth= <no>
$$ ##$Bla06Nam= <>
$$ ##$Bla06PN= <>
$$ ##$Bla06SN= <>
$$ ##$Bla07Eth= <no>
$$ ##$Bla07Nam= <>
$$ ##$Bla07PN= <>
$$ ##$Bla07SN= <>
$$ ##$Bla08Eth= <no>
$$ ##$Bla08Nam= <>
$$ ##$Bla08PN= <>
$$ ##$Bla08SN= <>
$$ ##$BlaEth= (0..9)
$$ <no> <149.236.99.20> <no> <no> <no> <no> <no> <no> <> <>
$$ ##$BlaNam= (0..9)
$$ <BLA2BB 150/60 20-400> <BSMS/2 LOCK TRANSCEIVER 400> <> <> <> <> <> <>
$$ <> <>
$$ ##$BlaPN= (0..9)
$$ <W1345049> <Z109888> <> <> <> <> <> <> <> <>
$$ ##$BlaSN= (0..9)
$$ <3414> <01445> <> <> <> <> <> <> <> <>
$$ ##$BsmsAuxEth= <no>
$$ ##$CFASMOD= (0..7)
$$ 1 1 1 1 1 1 1 1
$$ ##$CFASMUL= (0..7)
$$ 1 1 1 1 1 1 1 1
$$ ##$CNFTXDR= (0..7)
$$ 6 6 0 0 0 0 0 0
$$ ##$COMDIG2= 0
$$ ##$CPDBTY= <no>
$$ ##$CRCOTY= <no>
$$ ##$CSW1= (0..31)
$$ 1 1 8 0 0 0 0 0 0 0 0 0 0 0 0 0 0 0 0 0 0 0 0 0 0 0 0 0 0 0 0 0
$$ ##$CSW2= (0..31)
$$ 2 2 0 0 0 0 0 0 0 0 0 0 0 0 0 0 0 0 0 0 0 0 0 0 0 0 0 0 0 0 0 0
$$ ##$CSWNUM= (0..7)
$$ 2 1 0 0 0 0 0 0
$$ ##$ConsolePnSn= <>
$$ ##$CryoCoolUnitEth= <no>
$$ ##$CryoProAccPnSn= <>
$$ ##$Ctb1Eth= <no>
$$ ##$CubeEth= (0..7)
$$ <no> <no> <no> <no> <no> <no> <no> <no>
$$ ##$CustRegisterNo= <>
$$ ##$DATSTAT= no
$$ ##$DIGI140= (0..7)
$$ 0 0 0 0 0 0 0 0
$$ ##$DIGIB12= (0..7)
$$ 0 0 0 0 0 0 0 0
$$ ##$DIGIB16= (0..7)
$$ 0 0 0 0 0 0 0 0
$$ ##$DIGIFA= (0..7)
$$ 0 0 0 0 0 0 0 0
$$ ##$DIGIFOURIER= 0
$$ ##$DIGIHA= (0..7)
$$ 0 0 0 0 0 0 0 0
$$ ##$DIGIHAF= (0..7)
$$ 0 0 0 0 0 0 0 0
$$ ##$DIGIHRD= (0..7)
$$ 0 0 0 0 0 0 0 0
$$ ##$DIGIIA= (0..7)
$$ 0 0 0 0 0 0 0 0
$$ ##$DIGIO16= (0..7)
$$ 0 0 0 0 0 0 0 0
$$ ##$DIGISA= (0..7)
$$ 0 0 0 0 0 0 0 0
$$ ##$DIGISAF= (0..7)
$$ 0 0 0 0 0 0 0 0
$$ ##$DIGISL= (0..7)
$$ 0 0 0 0 0 0 0 0
$$ ##$DIGITYI= (0..7)
$$ 0 0 0 0 0 0 0 0
$$ ##$DIGITYP= (0..7)
$$ 0 0 0 0 0 0 0 0
$$ ##$DIGITZ= 0
$$ ##$DPPFAC= 1
$$ ##$DRMSETH= <no>
$$ ##$DRU= yes
$$ ##$DRUETH= (0..33)
$$ <no> <149.236.99.89> <no> <no> <no> <no> <no> <no> <no> <no> <no> <no>
$$ <no> <no> <no> <no> <no> <no> <no> <no> <no> <no> <no> <no> <no> <no> <no>
$$ <no> <no> <no> <no> <no> <no> <no>
$$ ##$Description= <AVANCE NANOBAY V3-I 400MHZ>
$$ ##$DppType= 0
$$ ##$FCUMEM= (0..7)
$$ 16777208 16777208 0 0 0 0 0 0
$$ ##$FCUPAL= (0..7)
$$ 0 0 0 0 0 0 0 0
$$ ##$FGSVTY= <no>
$$ ##$FQMIX= 0
$$ ##$FUNCMOD= <>
$$ ##$FourPeriBdEth= <no>
$$ ##$FourShimBdEth= <no>
$$ ##$FourierPicsCon= no
$$ ##$GCUTYPE= 10
$$ ##$GCUTYPE2= 0
$$ ##$GPREDEL= 0
$$ ##$GPSCUTY= <no>
$$ ##$GRADRES= 5
$$ ##$GTUTY= <no>
$$ ##$GcConn= (0..1)
$$ 1 0
$$ ##$GradAmpGain= (0..7)
$$ 0 0 0 0 0 0 0 0
$$ ##$GradAmpMaxCurX= (0..7)
$$ 0 0 0 0 0 0 0 0
$$ ##$GradAmpMaxCurY= (0..7)
$$ 0 0 0 0 0 0 0 0
$$ ##$GradAmpMaxCurZ= (0..7)
$$ 9.99999904632568 0 0 0 0 0 0 0
$$ ##$GradAmpName= (0..7)
$$ <GAB in BSMS> <> <> <> <> <> <> <>
$$ ##$GradAmpPN= (0..7)
$$ <> <> <> <> <> <> <> <>
$$ ##$GradAmpSN= (0..7)
$$ <> <> <> <> <> <> <> <>
$$ ##$GradAmpType= (0..7)
$$ 2 0 0 0 0 0 0 0
$$ ##$GradPowClkCtrl= 0
$$ ##$GradPowClkTime= 0
$$ ##$GradPowImax= 0
$$ ##$GradPowType= 0
$$ ##$GradPowVmax= 0
$$ ##$HDIETH= (0..5)
$$ <no> <no> <no> <no> <no> <no>
$$ ##$HFAC= 3
$$ ##$HPCU= 0
$$ ##$HPCUTY= <no>
$$ ##$HPTXLP= (0..3)
$$ -1 -1 -1 -1
$$ ##$HPTXPI= (0..3)
$$ 0 0 0 0
$$ ##$HPTXPO= (0..3)
$$ 0 0 0 0
$$ ##$HPTXTY= (0..3)
$$ 0 0 0 0
$$ ##$HpprCoverType= 0
$$ ##$IF451= 0
$$ ##$IFREQ= 1
$$ ##$INJPTY= <no>
$$ ##$INTFPR= 0
$$ ##$IPSOETH= <149.236.99.254>
$$ ##$IPSOTYPE= 2
$$ ##$LDUETH= <no>
$$ ##$LOCKCONF= <DLM>
$$ ##$LOCKTY= <no>
$$ ##$LOCSWID= 0
$$ ##$LOCSWIF= 0
$$ ##$LVDSSPLITETH= (0..5)
$$ <no> <no> <no> <no> <no> <no>
$$ ##$Location= <Anonym>
$$ ##$LtMasEth= <no>
$$ ##$LtMasType= 0
$$ ##$M2FAC= 0
$$ ##$MAS= 0
$$ ##$MASETIME= 10
$$ ##$MASITIME= 10
$$ ##$MASTY= <no>
$$ ##$MAS_CT= 5
$$ ##$MAS_SG= 0
$$ ##$MAS_TO= 0
$$ ##$MEMPRM= 0
$$ ##$MHFAC= 0
$$ ##$MXFAC= 0
$$ ##$MagnCoilPnSn= <>
$$ ##$MagnDewarPnSn= <>
$$ ##$MasEth= <no>
$$ ##$NAMPD= (0..17)
$$ <> <1H/2H 1H> <1H/2H 2H> <XBB19F 2HS> <> <> <> <> <> <> <> <> <> <> <>
$$ <> <> <>
$$ ##$NFCU= 2
$$ ##$NFRED= 0
$$ ##$NMRCH= 2
$$ ##$NMRMEM= 16384
$$ ##$NPSGU= 0
$$ ##$NRCU= 1
$$ ##$NROUT= 1
$$ ##$NSGU= 2
$$ ##$OrderNo= <Z133003_00317>
$$ ##$PAMPF1= (0..15)
$$ 75 24 96 64 0 0 0 0 0 0 0 0 0 0 0 0
$$ ##$PAMPF2= (0..15)
$$ 0 0 0 0 0 0 0 0 0 0 0 0 0 0 0 0
$$ ##$PAMPF3= (0..15)
$$ 0 0 0 0 0 0 0 0 0 0 0 0 0 0 0 0
$$ ##$PAMPF4= (0..15)
$$ 0 0 0 0 0 0 0 0 0 0 0 0 0 0 0 0
$$ ##$PAMPF5= (0..15)
$$ 0 0 0 0 0 0 0 0 0 0 0 0 0 0 0 0
$$ ##$PAMPF6= (0..15)
$$ 0 0 0 0 0 0 0 0 0 0 0 0 0 0 0 0
$$ ##$PAMPF7= (0..15)
$$ 0 0 0 0 0 0 0 0 0 0 0 0 0 0 0 0
$$ ##$PAMPF8= (0..15)
$$ 0 0 0 0 0 0 0 0 0 0 0 0 0 0 0 0
$$ ##$PH4= 0
$$ ##$PHF4TY= <no>
$$ ##$POWCHK= yes
$$ ##$PRAMD1= (0..7)
$$ 2 0 0 536870912 0 0 0 0
$$ ##$PRAMD10= (0..7)
$$ 0 0 0 0 0 0 0 0
$$ ##$PRAMD11= (0..7)
$$ 0 0 0 0 0 0 0 0
$$ ##$PRAMD12= (0..7)
$$ 0 0 0 0 0 0 0 0
$$ ##$PRAMD13= (0..7)
$$ 0 0 0 0 0 0 0 0
$$ ##$PRAMD14= (0..7)
$$ 0 0 0 0 0 0 0 0
$$ ##$PRAMD15= (0..7)
$$ 0 0 0 0 0 0 0 0
$$ ##$PRAMD16= (0..7)
$$ 0 0 0 0 0 0 0 0
$$ ##$PRAMD17= (0..7)
$$ 0 0 0 0 0 0 0 0
$$ ##$PRAMD18= (0..7)
$$ 0 0 0 0 0 0 0 0
$$ ##$PRAMD19= (0..7)
$$ 0 0 0 0 0 0 0 0
$$ ##$PRAMD2= (0..7)
$$ 0 1048576 0 536870912 0 1048576 0 536870912
$$ ##$PRAMD20= (0..7)
$$ 0 0 0 0 0 0 0 0
$$ ##$PRAMD21= (0..7)
$$ 0 0 0 0 0 0 0 0
$$ ##$PRAMD3= (0..7)
$$ 2147483644 2131230719 2147483647 603979775 0 0 0 0
$$ ##$PRAMD4= (0..7)
$$ 0 0 0 0 0 0 0 0
$$ ##$PRAMD5= (0..7)
$$ 0 0 0 0 0 0 0 0
$$ ##$PRAMD6= (0..7)
$$ 0 0 0 0 0 0 0 0
$$ ##$PRAMD7= (0..7)
$$ 0 0 0 0 0 0 0 0
$$ ##$PRAMD8= (0..7)
$$ 0 0 0 0 0 0 0 0
$$ ##$PRAMD9= (0..7)
$$ 0 0 0 0 0 0 0 0
$$ ##$PRAMLED= (0..1)
$$ 0 0
$$ ##$PRAMP= (0..9)
$$ <00000000> <tty10> <no> <no> <no> <no> <no> <no> <no> <00000000>
$$ ##$PRAMPTP= 1
$$ ##$PREEMPTYPE= 0
$$ ##$PREPTY= <no>
$$ ##$PREREC= (0..15)
$$ 0 1 1 1 0 0 0 0 0 0 0 0 0 0 0 0
$$ ##$PRESHLD= 0
$$ ##$PTS160= -1
$$ ##$PTSA2X= (0..7)
$$ 0 0 0 0 0 0 0 0
$$ ##$PTSF2X= (0..7)
$$ 0 0 0 0 0 0 0 0
$$ ##$PTSFMX= (0..19)
$$ 649.9 649.9 0 0 0 0 0 0 0 0 0 0 0 0 0 0 0 0 0 0
$$ ##$PULCHK= no
$$ ##$PerMagATempSens= no
$$ ##$PerMagEth= <no>
$$ ##$PerMagFluxSens= no
$$ ##$PerMagMTempSens= no
$$ ##$PramDutyCycPerc= (0..15)
$$ 2 2 2 0 0 0 0 0 0 0 0 0 0 0 0 0
$$ ##$PramPeakPowerW= (0..15)
$$ 150 300 500 0 0 0 0 0 0 0 0 0 0 0 0 0
$$ ##$PramPowerDetect= (0..15)
$$ 0 0 0 0 0 0 0 0 0 0 0 0 0 0 0 0
$$ ##$PramPowerSwitch= (0..15)
$$ 0 0 0 0 0 0 0 0 0 0 0 0 0 0 0 0
$$ ##$PramPulWidthMs= (0..15)
$$ 0.02 0.1 0.1 0 0 0 0 0 0 0 0 0 0 0 0 0
$$ ##$PreampMod01PN= <Z128274>
$$ ##$PreampMod01SN= <00543>
$$ ##$PreampMod02PN= <Z128274>
$$ ##$PreampMod02SN= <00543>
$$ ##$PreampMod03PN= <Z128143>
$$ ##$PreampMod03SN= <00527>
$$ ##$PreampMod04PN= <>
$$ ##$PreampMod04SN= <>
$$ ##$PreampMod05PN= <>
$$ ##$PreampMod05SN= <>
$$ ##$PreampMod06PN= <>
$$ ##$PreampMod06SN= <>
$$ ##$PreampMod07PN= <>
$$ ##$PreampMod07SN= <>
$$ ##$PreampMod08PN= <>
$$ ##$PreampMod08SN= <>
$$ ##$PreampMod09PN= <>
$$ ##$PreampMod09SN= <>
$$ ##$PreampMod10PN= <>
$$ ##$PreampMod10SN= <>
$$ ##$PreampMod11PN= <>
$$ ##$PreampMod11SN= <>
$$ ##$PreampMod12PN= <>
$$ ##$PreampMod12SN= <>
$$ ##$PreampMod13PN= <>
$$ ##$PreampMod13SN= <>
$$ ##$PreampMod14PN= <>
$$ ##$PreampMod14SN= <>
$$ ##$PreampMod15PN= <>
$$ ##$PreampMod15SN= <>
$$ ##$PreampMod16PN= <>
$$ ##$PreampMod16SN= <>
$$ ##$PreampModBisDat= (0..15)
$$ 20140408 20140408 20140331 0 0 0 0 0 0 0 0 0 0 0 0 0
$$ ##$PreampModPN= (0..17)
$$ <Z128274> <Z128274> <Z128143> <> <> <> <> <> <> <> <> <> <> <> <> <> <>
$$ <>
$$ ##$PreampModSN= (0..17)
$$ <00543> <00543> <00527> <> <> <> <> <> <> <> <> <> <> <> <> <> <> <>
$$ ##$ProdigyEth= <no>
$$ ##$RCUCDS= (0..7)
$$ 0 0 0 0 0 0 0 0
$$ ##$RCUCFS= (0..7)
$$ 0 0 0 0 0 0 0 0
$$ ##$RCUCSS= (0..7)
$$ 0 0 0 0 0 0 0 0
$$ ##$RCUI2C1= (0..7)
$$ 0 0 0 0 0 0 0 0
$$ ##$RCUI2C2= (0..7)
$$ 0 0 0 0 0 0 0 0
$$ ##$RCUI2C3= (0..7)
$$ 0 0 0 0 0 0 0 0
$$ ##$RCUI2C4= (0..7)
$$ 0 0 0 0 0 0 0 0
$$ ##$RCUI2C5= (0..7)
$$ 0 0 0 0 0 0 0 0
$$ ##$RCUI2C6= (0..7)
$$ 0 0 0 0 0 0 0 0
$$ ##$RCUI2C7= (0..7)
$$ 0 0 0 0 0 0 0 0
$$ ##$RCUI2C8= (0..7)
$$ 0 0 0 0 0 0 0 0
$$ ##$RDCU= 0
$$ ##$RFSINPUT= (0..1)
$$ 0 0
$$ ##$RFSVTY= <no>
$$ ##$RGTYPE= (0..31)
$$ 9 0 0 0 0 0 0 0 0 0 0 0 0 0 0 0 0 0 0 0 0 0 0 0 0 0 0 0 0 0 0 0
$$ ##$RG_max= (0..31)
$$ 203 -1 -1 -1 -1 -1 -1 -1 -1 -1 -1 -1 -1 -1 -1 -1 -1 -1 -1 -1 -1 -1 -1 -1
$$ -1 -1 -1 -1 -1 -1 -1 -1
$$ ##$RG_min= (0..31)
$$ 0.25 -1 -1 -1 -1 -1 -1 -1 -1 -1 -1 -1 -1 -1 -1 -1 -1 -1 -1 -1 -1 -1 -1
$$ -1 -1 -1 -1 -1 -1 -1 -1 -1
$$ ##$RG_tab1= (0..255)
$$ 0.25 0.28 0.32 0.35 0.4 0.44 0.5 0.56 0.64 0.7 0.8 0.89 1 1.12 1.28 1.4
$$ 1.6 1.78 2 2.25 2.56 2.8 3.2 3.56 4 4.5 5 5.6 6.35 7.12 8 9 10 11.3 12.7
$$ 14.2 16 18 20.2 22.6 25.4 28.5 32 36 40.3 45.2 50.8 57 64 71.8 80.6 90.5
$$ 101 114 128 144 161 181 203 -1 -1 -1 -1 -1 -1 -1 -1 -1 -1 -1 -1 -1 -1 -1
$$ -1 -1 -1 -1 -1 -1 -1 -1 -1 -1 -1 -1 -1 -1 -1 -1 -1 -1 -1 -1 -1 -1 -1 -1
$$ -1 -1 -1 -1 -1 -1 -1 -1 -1 -1 -1 -1 -1 -1 -1 -1 -1 -1 -1 -1 -1 -1 -1 -1
$$ -1 -1 -1 -1 -1 -1 -1 -1 -1 -1 -1 -1 -1 -1 -1 -1 -1 -1 -1 -1 -1 -1 -1 -1
$$ -1 -1 -1 -1 -1 -1 -1 -1 -1 -1 -1 -1 -1 -1 -1 -1 -1 -1 -1 -1 -1 -1 -1 -1
$$ -1 -1 -1 -1 -1 -1 -1 -1 -1 -1 -1 -1 -1 -1 -1 -1 -1 -1 -1 -1 -1 -1 -1 -1
$$ -1 -1 -1 -1 -1 -1 -1 -1 -1 -1 -1 -1 -1 -1 -1 -1 -1 -1 -1 -1 -1 -1 -1 -1
$$ -1 -1 -1 -1 -1 -1 -1 -1 -1 -1 -1 -1 -1 -1 -1 -1 -1 -1 -1 -1 -1 -1 -1 -1
$$ -1 -1 -1 -1 -1 -1 -1 -1 -1 -1 -1 -1 -1 -1
$$ ##$RG_tab2= (0..255)
$$ -1 -1 -1 -1 -1 -1 -1 -1 -1 -1 -1 -1 -1 -1 -1 -1 -1 -1 -1 -1 -1 -1 -1 -1
$$ -1 -1 -1 -1 -1 -1 -1 -1 -1 -1 -1 -1 -1 -1 -1 -1 -1 -1 -1 -1 -1 -1 -1 -1
$$ -1 -1 -1 -1 -1 -1 -1 -1 -1 -1 -1 -1 -1 -1 -1 -1 -1 -1 -1 -1 -1 -1 -1 -1
$$ -1 -1 -1 -1 -1 -1 -1 -1 -1 -1 -1 -1 -1 -1 -1 -1 -1 -1 -1 -1 -1 -1 -1 -1
$$ -1 -1 -1 -1 -1 -1 -1 -1 -1 -1 -1 -1 -1 -1 -1 -1 -1 -1 -1 -1 -1 -1 -1 -1
$$ -1 -1 -1 -1 -1 -1 -1 -1 -1 -1 -1 -1 -1 -1 -1 -1 -1 -1 -1 -1 -1 -1 -1 -1
$$ -1 -1 -1 -1 -1 -1 -1 -1 -1 -1 -1 -1 -1 -1 -1 -1 -1 -1 -1 -1 -1 -1 -1 -1
$$ -1 -1 -1 -1 -1 -1 -1 -1 -1 -1 -1 -1 -1 -1 -1 -1 -1 -1 -1 -1 -1 -1 -1 -1
$$ -1 -1 -1 -1 -1 -1 -1 -1 -1 -1 -1 -1 -1 -1 -1 -1 -1 -1 -1 -1 -1 -1 -1 -1
$$ -1 -1 -1 -1 -1 -1 -1 -1 -1 -1 -1 -1 -1 -1 -1 -1 -1 -1 -1 -1 -1 -1 -1 -1
$$ -1 -1 -1 -1 -1 -1 -1 -1 -1 -1 -1 -1 -1 -1 -1 -1
$$ ##$RG_tab3= (0..255)
$$ -1 -1 -1 -1 -1 -1 -1 -1 -1 -1 -1 -1 -1 -1 -1 -1 -1 -1 -1 -1 -1 -1 -1 -1
$$ -1 -1 -1 -1 -1 -1 -1 -1 -1 -1 -1 -1 -1 -1 -1 -1 -1 -1 -1 -1 -1 -1 -1 -1
$$ -1 -1 -1 -1 -1 -1 -1 -1 -1 -1 -1 -1 -1 -1 -1 -1 -1 -1 -1 -1 -1 -1 -1 -1
$$ -1 -1 -1 -1 -1 -1 -1 -1 -1 -1 -1 -1 -1 -1 -1 -1 -1 -1 -1 -1 -1 -1 -1 -1
$$ -1 -1 -1 -1 -1 -1 -1 -1 -1 -1 -1 -1 -1 -1 -1 -1 -1 -1 -1 -1 -1 -1 -1 -1
$$ -1 -1 -1 -1 -1 -1 -1 -1 -1 -1 -1 -1 -1 -1 -1 -1 -1 -1 -1 -1 -1 -1 -1 -1
$$ -1 -1 -1 -1 -1 -1 -1 -1 -1 -1 -1 -1 -1 -1 -1 -1 -1 -1 -1 -1 -1 -1 -1 -1
$$ -1 -1 -1 -1 -1 -1 -1 -1 -1 -1 -1 -1 -1 -1 -1 -1 -1 -1 -1 -1 -1 -1 -1 -1
$$ -1 -1 -1 -1 -1 -1 -1 -1 -1 -1 -1 -1 -1 -1 -1 -1 -1 -1 -1 -1 -1 -1 -1 -1
$$ -1 -1 -1 -1 -1 -1 -1 -1 -1 -1 -1 -1 -1 -1 -1 -1 -1 -1 -1 -1 -1 -1 -1 -1
$$ -1 -1 -1 -1 -1 -1 -1 -1 -1 -1 -1 -1 -1 -1 -1 -1
$$ ##$RG_tab4= (0..255)
$$ -1 -1 -1 -1 -1 -1 -1 -1 -1 -1 -1 -1 -1 -1 -1 -1 -1 -1 -1 -1 -1 -1 -1 -1
$$ -1 -1 -1 -1 -1 -1 -1 -1 -1 -1 -1 -1 -1 -1 -1 -1 -1 -1 -1 -1 -1 -1 -1 -1
$$ -1 -1 -1 -1 -1 -1 -1 -1 -1 -1 -1 -1 -1 -1 -1 -1 -1 -1 -1 -1 -1 -1 -1 -1
$$ -1 -1 -1 -1 -1 -1 -1 -1 -1 -1 -1 -1 -1 -1 -1 -1 -1 -1 -1 -1 -1 -1 -1 -1
$$ -1 -1 -1 -1 -1 -1 -1 -1 -1 -1 -1 -1 -1 -1 -1 -1 -1 -1 -1 -1 -1 -1 -1 -1
$$ -1 -1 -1 -1 -1 -1 -1 -1 -1 -1 -1 -1 -1 -1 -1 -1 -1 -1 -1 -1 -1 -1 -1 -1
$$ -1 -1 -1 -1 -1 -1 -1 -1 -1 -1 -1 -1 -1 -1 -1 -1 -1 -1 -1 -1 -1 -1 -1 -1
$$ -1 -1 -1 -1 -1 -1 -1 -1 -1 -1 -1 -1 -1 -1 -1 -1 -1 -1 -1 -1 -1 -1 -1 -1
$$ -1 -1 -1 -1 -1 -1 -1 -1 -1 -1 -1 -1 -1 -1 -1 -1 -1 -1 -1 -1 -1 -1 -1 -1
$$ -1 -1 -1 -1 -1 -1 -1 -1 -1 -1 -1 -1 -1 -1 -1 -1 -1 -1 -1 -1 -1 -1 -1 -1
$$ -1 -1 -1 -1 -1 -1 -1 -1 -1 -1 -1 -1 -1 -1 -1 -1
$$ ##$RG_tab5= (0..255)
$$ -1 -1 -1 -1 -1 -1 -1 -1 -1 -1 -1 -1 -1 -1 -1 -1 -1 -1 -1 -1 -1 -1 -1 -1
$$ -1 -1 -1 -1 -1 -1 -1 -1 -1 -1 -1 -1 -1 -1 -1 -1 -1 -1 -1 -1 -1 -1 -1 -1
$$ -1 -1 -1 -1 -1 -1 -1 -1 -1 -1 -1 -1 -1 -1 -1 -1 -1 -1 -1 -1 -1 -1 -1 -1
$$ -1 -1 -1 -1 -1 -1 -1 -1 -1 -1 -1 -1 -1 -1 -1 -1 -1 -1 -1 -1 -1 -1 -1 -1
$$ -1 -1 -1 -1 -1 -1 -1 -1 -1 -1 -1 -1 -1 -1 -1 -1 -1 -1 -1 -1 -1 -1 -1 -1
$$ -1 -1 -1 -1 -1 -1 -1 -1 -1 -1 -1 -1 -1 -1 -1 -1 -1 -1 -1 -1 -1 -1 -1 -1
$$ -1 -1 -1 -1 -1 -1 -1 -1 -1 -1 -1 -1 -1 -1 -1 -1 -1 -1 -1 -1 -1 -1 -1 -1
$$ -1 -1 -1 -1 -1 -1 -1 -1 -1 -1 -1 -1 -1 -1 -1 -1 -1 -1 -1 -1 -1 -1 -1 -1
$$ -1 -1 -1 -1 -1 -1 -1 -1 -1 -1 -1 -1 -1 -1 -1 -1 -1 -1 -1 -1 -1 -1 -1 -1
$$ -1 -1 -1 -1 -1 -1 -1 -1 -1 -1 -1 -1 -1 -1 -1 -1 -1 -1 -1 -1 -1 -1 -1 -1
$$ -1 -1 -1 -1 -1 -1 -1 -1 -1 -1 -1 -1 -1 -1 -1 -1
$$ ##$RG_tab6= (0..255)
$$ -1 -1 -1 -1 -1 -1 -1 -1 -1 -1 -1 -1 -1 -1 -1 -1 -1 -1 -1 -1 -1 -1 -1 -1
$$ -1 -1 -1 -1 -1 -1 -1 -1 -1 -1 -1 -1 -1 -1 -1 -1 -1 -1 -1 -1 -1 -1 -1 -1
$$ -1 -1 -1 -1 -1 -1 -1 -1 -1 -1 -1 -1 -1 -1 -1 -1 -1 -1 -1 -1 -1 -1 -1 -1
$$ -1 -1 -1 -1 -1 -1 -1 -1 -1 -1 -1 -1 -1 -1 -1 -1 -1 -1 -1 -1 -1 -1 -1 -1
$$ -1 -1 -1 -1 -1 -1 -1 -1 -1 -1 -1 -1 -1 -1 -1 -1 -1 -1 -1 -1 -1 -1 -1 -1
$$ -1 -1 -1 -1 -1 -1 -1 -1 -1 -1 -1 -1 -1 -1 -1 -1 -1 -1 -1 -1 -1 -1 -1 -1
$$ -1 -1 -1 -1 -1 -1 -1 -1 -1 -1 -1 -1 -1 -1 -1 -1 -1 -1 -1 -1 -1 -1 -1 -1
$$ -1 -1 -1 -1 -1 -1 -1 -1 -1 -1 -1 -1 -1 -1 -1 -1 -1 -1 -1 -1 -1 -1 -1 -1
$$ -1 -1 -1 -1 -1 -1 -1 -1 -1 -1 -1 -1 -1 -1 -1 -1 -1 -1 -1 -1 -1 -1 -1 -1
$$ -1 -1 -1 -1 -1 -1 -1 -1 -1 -1 -1 -1 -1 -1 -1 -1 -1 -1 -1 -1 -1 -1 -1 -1
$$ -1 -1 -1 -1 -1 -1 -1 -1 -1 -1 -1 -1 -1 -1 -1 -1
$$ ##$RG_tab7= (0..255)
$$ -1 -1 -1 -1 -1 -1 -1 -1 -1 -1 -1 -1 -1 -1 -1 -1 -1 -1 -1 -1 -1 -1 -1 -1
$$ -1 -1 -1 -1 -1 -1 -1 -1 -1 -1 -1 -1 -1 -1 -1 -1 -1 -1 -1 -1 -1 -1 -1 -1
$$ -1 -1 -1 -1 -1 -1 -1 -1 -1 -1 -1 -1 -1 -1 -1 -1 -1 -1 -1 -1 -1 -1 -1 -1
$$ -1 -1 -1 -1 -1 -1 -1 -1 -1 -1 -1 -1 -1 -1 -1 -1 -1 -1 -1 -1 -1 -1 -1 -1
$$ -1 -1 -1 -1 -1 -1 -1 -1 -1 -1 -1 -1 -1 -1 -1 -1 -1 -1 -1 -1 -1 -1 -1 -1
$$ -1 -1 -1 -1 -1 -1 -1 -1 -1 -1 -1 -1 -1 -1 -1 -1 -1 -1 -1 -1 -1 -1 -1 -1
$$ -1 -1 -1 -1 -1 -1 -1 -1 -1 -1 -1 -1 -1 -1 -1 -1 -1 -1 -1 -1 -1 -1 -1 -1
$$ -1 -1 -1 -1 -1 -1 -1 -1 -1 -1 -1 -1 -1 -1 -1 -1 -1 -1 -1 -1 -1 -1 -1 -1
$$ -1 -1 -1 -1 -1 -1 -1 -1 -1 -1 -1 -1 -1 -1 -1 -1 -1 -1 -1 -1 -1 -1 -1 -1
$$ -1 -1 -1 -1 -1 -1 -1 -1 -1 -1 -1 -1 -1 -1 -1 -1 -1 -1 -1 -1 -1 -1 -1 -1
$$ -1 -1 -1 -1 -1 -1 -1 -1 -1 -1 -1 -1 -1 -1 -1 -1
$$ ##$RG_tab8= (0..255)
$$ -1 -1 -1 -1 -1 -1 -1 -1 -1 -1 -1 -1 -1 -1 -1 -1 -1 -1 -1 -1 -1 -1 -1 -1
$$ -1 -1 -1 -1 -1 -1 -1 -1 -1 -1 -1 -1 -1 -1 -1 -1 -1 -1 -1 -1 -1 -1 -1 -1
$$ -1 -1 -1 -1 -1 -1 -1 -1 -1 -1 -1 -1 -1 -1 -1 -1 -1 -1 -1 -1 -1 -1 -1 -1
$$ -1 -1 -1 -1 -1 -1 -1 -1 -1 -1 -1 -1 -1 -1 -1 -1 -1 -1 -1 -1 -1 -1 -1 -1
$$ -1 -1 -1 -1 -1 -1 -1 -1 -1 -1 -1 -1 -1 -1 -1 -1 -1 -1 -1 -1 -1 -1 -1 -1
$$ -1 -1 -1 -1 -1 -1 -1 -1 -1 -1 -1 -1 -1 -1 -1 -1 -1 -1 -1 -1 -1 -1 -1 -1
$$ -1 -1 -1 -1 -1 -1 -1 -1 -1 -1 -1 -1 -1 -1 -1 -1 -1 -1 -1 -1 -1 -1 -1 -1
$$ -1 -1 -1 -1 -1 -1 -1 -1 -1 -1 -1 -1 -1 -1 -1 -1 -1 -1 -1 -1 -1 -1 -1 -1
$$ -1 -1 -1 -1 -1 -1 -1 -1 -1 -1 -1 -1 -1 -1 -1 -1 -1 -1 -1 -1 -1 -1 -1 -1
$$ -1 -1 -1 -1 -1 -1 -1 -1 -1 -1 -1 -1 -1 -1 -1 -1 -1 -1 -1 -1 -1 -1 -1 -1
$$ -1 -1 -1 -1 -1 -1 -1 -1 -1 -1 -1 -1 -1 -1 -1 -1
$$ ##$RG_tabA= (0..255)
$$ 0.25 0.28 0.32 0.35 0.4 0.44 0.5 0.56 0.64 0.7 0.8 0.89 1 1.12 1.28 1.4
$$ 1.6 1.78 2 2.25 2.56 2.8 3.2 3.56 4 4.5 5 5.6 6.35 7.12 8 9 10 11.3 12.7
$$ 14.2 16 18 20.2 22.6 25.4 28.5 32 36 40.3 45.2 50.8 57 64 71.8 80.6 90.5
$$ 101 114 128 144 161 181 203 -1 -1 -1 -1 -1 -1 -1 -1 -1 -1 -1 -1 -1 -1 -1
$$ -1 -1 -1 -1 -1 -1 -1 -1 -1 -1 -1 -1 -1 -1 -1 -1 -1 -1 -1 -1 -1 -1 -1 -1
$$ -1 -1 -1 -1 -1 -1 -1 -1 -1 -1 -1 -1 -1 -1 -1 -1 -1 -1 -1 -1 -1 -1 -1 -1
$$ -1 -1 -1 -1 -1 -1 -1 -1 -1 -1 -1 -1 -1 -1 -1 -1 -1 -1 -1 -1 -1 -1 -1 -1
$$ -1 -1 -1 -1 -1 -1 -1 -1 -1 -1 -1 -1 -1 -1 -1 -1 -1 -1 -1 -1 -1 -1 -1 -1
$$ -1 -1 -1 -1 -1 -1 -1 -1 -1 -1 -1 -1 -1 -1 -1 -1 -1 -1 -1 -1 -1 -1 -1 -1
$$ -1 -1 -1 -1 -1 -1 -1 -1 -1 -1 -1 -1 -1 -1 -1 -1 -1 -1 -1 -1 -1 -1 -1 -1
$$ -1 -1 -1 -1 -1 -1 -1 -1 -1 -1 -1 -1 -1 -1 -1 -1 -1 -1 -1 -1 -1 -1 -1 -1
$$ -1 -1 -1 -1 -1 -1 -1 -1 -1 -1 -1 -1 -1 -1
$$ ##$ROBOTTY= <no>
$$ ##$ROUT14= (0..7)
$$ 0 0 0 0 0 0 0 0
$$ ##$ROUTER= 3
$$ ##$RX22TY= <no>
$$ ##$RXFMAX= (0..7)
$$ 647.5 -1 -1 -1 -1 -1 -1 -1
$$ ##$RXFMIN= (0..7)
$$ 5 -1 -1 -1 -1 -1 -1 -1
$$ ##$RXINTLV= (0..7)
$$ 1 0 0 0 0 0 0 0
$$ ##$RXMSTY= <no>
$$ ##$RockSwitchEth= <no>
$$ ##$SCMTY= <no>
$$ ##$SGUC1= (0..15)
$$ 17 18 0 0 0 0 0 0 0 0 0 0 0 0 0 0
$$ ##$SGUC2= (0..15)
$$ 33 256 0 0 0 0 0 0 0 0 0 0 0 0 0 0
$$ ##$SLCBCONF= <SHNV>
$$ ##$SPECTR= 10
$$ ##$SY2FLAG= 0
$$ ##$SYNCTRIG= 11
$$ ##$SamChgEth= (0..3)
$$ <149.236.99.20> <no> <no> <no>
$$ ##$SamChgProtocol= (0..3)
$$ <CORBA> <> <> <>
$$ ##$ServiceNo= <>
$$ ##$Sgu1PowerLevels= (0..7)
$$ 90 74 58 42 26 10 0 0
$$ ##$Sgu2PowerLevels= (0..7)
$$ 90 74 58 42 26 10 0 0
$$ ##$Sgu3PowerLevels= (0..7)
$$ 0 0 0 0 0 0 0 0
$$ ##$Sgu4PowerLevels= (0..7)
$$ 0 0 0 0 0 0 0 0
$$ ##$Sgu5PowerLevels= (0..7)
$$ 0 0 0 0 0 0 0 0
$$ ##$Sgu6PowerLevels= (0..7)
$$ 0 0 0 0 0 0 0 0
$$ ##$Sgu7PowerLevels= (0..7)
$$ 0 0 0 0 0 0 0 0
$$ ##$Sgu8PowerLevels= (0..7)
$$ 0 0 0 0 0 0 0 0
$$ ##$SguType= 3
$$ ##$ShimMaxVal= 32760
$$ ##$ShimPow1Ch2Sh= (0..38)
$$ 0 0 0 0 0 0 0 0 0 0 0 0 0 0 0 0 0 0 0 0 0 0 0 0 0 0 0 0 0 0 0 0 0 0 0 0
$$ 0 0 0
$$ ##$ShimPow1Imax= (0..38)
$$ 0 0 0 0 0 0 0 0 0 0 0 0 0 0 0 0 0 0 0 0 0 0 0 0 0 0 0 0 0 0 0 0 0 0 0 0
$$ 0 0 0
$$ ##$ShimPow1NChan= 0
$$ ##$ShimPow1TotIMax= 0
$$ ##$ShimPow1Vmax= (0..38)
$$ 0 0 0 0 0 0 0 0 0 0 0 0 0 0 0 0 0 0 0 0 0 0 0 0 0 0 0 0 0 0 0 0 0 0 0 0
$$ 0 0 0
$$ ##$ShimPow2Ch2Sh= (0..38)
$$ 0 0 0 0 0 0 0 0 0 0 0 0 0 0 0 0 0 0 0 0 0 0 0 0 0 0 0 0 0 0 0 0 0 0 0 0
$$ 0 0 0
$$ ##$ShimPow2Imax= (0..38)
$$ 0 0 0 0 0 0 0 0 0 0 0 0 0 0 0 0 0 0 0 0 0 0 0 0 0 0 0 0 0 0 0 0 0 0 0 0
$$ 0 0 0
$$ ##$ShimPow2NChan= 0
$$ ##$ShimPow2TotIMax= 0
$$ ##$ShimPow2Vmax= (0..38)
$$ 0 0 0 0 0 0 0 0 0 0 0 0 0 0 0 0 0 0 0 0 0 0 0 0 0 0 0 0 0 0 0 0 0 0 0 0
$$ 0 0 0
$$ ##$ShimPow3Ch2Sh= (0..38)
$$ 0 0 0 0 0 0 0 0 0 0 0 0 0 0 0 0 0 0 0 0 0 0 0 0 0 0 0 0 0 0 0 0 0 0 0 0
$$ 0 0 0
$$ ##$ShimPow3Imax= (0..38)
$$ 0 0 0 0 0 0 0 0 0 0 0 0 0 0 0 0 0 0 0 0 0 0 0 0 0 0 0 0 0 0 0 0 0 0 0 0
$$ 0 0 0
$$ ##$ShimPow3NChan= 0
$$ ##$ShimPow3TotIMax= 0
$$ ##$ShimPow3Vmax= (0..38)
$$ 0 0 0 0 0 0 0 0 0 0 0 0 0 0 0 0 0 0 0 0 0 0 0 0 0 0 0 0 0 0 0 0 0 0 0 0
$$ 0 0 0
$$ ##$ShimPow4Ch2Sh= (0..38)
$$ 0 0 0 0 0 0 0 0 0 0 0 0 0 0 0 0 0 0 0 0 0 0 0 0 0 0 0 0 0 0 0 0 0 0 0 0
$$ 0 0 0
$$ ##$ShimPow4Imax= (0..38)
$$ 0 0 0 0 0 0 0 0 0 0 0 0 0 0 0 0 0 0 0 0 0 0 0 0 0 0 0 0 0 0 0 0 0 0 0 0
$$ 0 0 0
$$ ##$ShimPow4NChan= 0
$$ ##$ShimPow4TotIMax= 0
$$ ##$ShimPow4Vmax= (0..38)
$$ 0 0 0 0 0 0 0 0 0 0 0 0 0 0 0 0 0 0 0 0 0 0 0 0 0 0 0 0 0 0 0 0 0 0 0 0
$$ 0 0 0
$$ ##$ShimPowMaxUA= (0..63)
$$ 130000 130000 130000 130000 130000 130000 130000 130000 130000 130000 130000
$$ 130000 130000 130000 130000 130000 130000 130000 130000 130000 0 0 0 0
$$ 0 0 0 0 0 0 0 0 0 0 0 0 0 0 0 0 0 0 0 0 0 0 0 0 0 0 0 0 0 0 0 0 0 0 0 0
$$ 0 0 0 0
$$ ##$ShimPowMaxUC= (0..63)
$$ 130000 130000 130000 130000 130000 130000 130000 130000 130000 130000 130000
$$ 130000 130000 130000 130000 130000 130000 130000 130000 130000 0 0 0 0
$$ 0 0 0 0 0 0 0 0 0 0 0 0 0 0 0 0 0 0 0 0 0 0 0 0 0 0 0 0 0 0 0 0 0 0 0 0
$$ 0 0 0 0
$$ ##$ShimPowMaxUG= (0..63)
$$ 1000000 1000000 1000000 1000000 1000000 1000000 1000000 1000000 1000000
$$ 1000000 1000000 1000000 1000000 1000000 1000000 1000000 1000000 1000000
$$ 1000000 1000000 0 0 0 0 0 0 0 0 0 0 0 0 0 0 0 0 0 0 0 0 0 0 0 0 0 0 0 0
$$ 0 0 0 0 0 0 0 0 0 0 0 0 0 0 0 0
$$ ##$ShimPowNum= 0
$$ ##$ShimPowRcbType= 3
$$ ##$ShimPowRes= (0..63)
$$ 1e-020 1e-020 1e-020 1e-020 1e-020 1e-020 1e-020 1e-020 1e-020 1e-020 1e-020
$$ 1e-020 1e-020 1e-020 1e-020 1e-020 1e-020 1e-020 1e-020 1e-020 0 0 0 0
$$ 0 0 0 0 0 0 0 0 0 0 0 0 0 0 0 0 0 0 0 0 0 0 0 0 0 0 0 0 0 0 0 0 0 0 0 0
$$ 0 0 0 0
$$ ##$ShimPowRng0= (0..63)
$$ 1 1 1 1 1 1 1 1 1 1 1 1 1 1 1 1 1 1 1 1 0 0 0 0 0 0 0 0 0 0 0 0 0 0 0 0
$$ 0 0 0 0 0 0 0 0 0 0 0 0 0 0 0 0 0 0 0 0 0 0 0 0 0 0 0 0
$$ ##$ShimPowRng1= (0..63)
$$ 1 1 1 1 1 1 1 1 1 1 1 1 1 1 1 1 1 1 1 1 0 0 0 0 0 0 0 0 0 0 0 0 0 0 0 0
$$ 0 0 0 0 0 0 0 0 0 0 0 0 0 0 0 0 0 0 0 0 0 0 0 0 0 0 0 0
$$ ##$ShimPowRng2= (0..63)
$$ 1 1 1 1 1 1 1 1 1 1 1 1 1 1 1 1 1 1 1 1 0 0 0 0 0 0 0 0 0 0 0 0 0 0 0 0
$$ 0 0 0 0 0 0 0 0 0 0 0 0 0 0 0 0 0 0 0 0 0 0 0 0 0 0 0 0
$$ ##$ShimPowRng3= (0..63)
$$ 1 1 1 1 1 1 1 1 1 1 1 1 1 1 1 1 1 1 1 1 0 0 0 0 0 0 0 0 0 0 0 0 0 0 0 0
$$ 0 0 0 0 0 0 0 0 0 0 0 0 0 0 0 0 0 0 0 0 0 0 0 0 0 0 0 0
$$ ##$ShimPowType1= 0
$$ ##$ShimPowType2= 0
$$ ##$ShimPowType3= 0
$$ ##$ShimPowType4= 0
$$ ##$ShimSysAngle= <>
$$ ##$ShimSysFunc= (0..63)
$$ 1 2 3 4 5 7 9 11 15 16 8 10 12 14 6 17 13 18 19 20 0 0 0 0 0 0 0 0 0 0
$$ 0 0 0 0 0 0 0 0 0 0 0 0 0 0 0 0 0 0 0 0 0 0 0 0 0 0 0 0 0 0 0 0 0 0
$$ ##$ShimSysMatId= <no>
$$ ##$ShimSysMatrix= 1
$$ ##$ShimSysOffset= <>
$$ ##$ShimSysType= 1
$$ ##$ShimUnit= 0
$$ ##$TFXNUM= 0
$$ ##$TOSITY= <no>
$$ ##$TRIPLO2= 0
$$ ##$VTU= 2
$$ ##$VTUETH= <149.236.99.20>
$$ ##$VTUTY= <no>
$$ ##$WBREFAM= (0..15)
$$ 134.4 102.7 100 100 100 100 100 100 100 100 100 100 100 100 100 100
$$ ##$WBREFLM= (0..15)
$$ 0 0 0 0 0 0 0 0 0 0 0 0 0 0 0 0
$$ ##$WBREFPH= (0..15)
$$ 77.47 -72.65 0 0 0 0 0 0 0 0 0 0 0 0 0 0
$$ ##$WBSGU= (0..15)
$$ 0 0 0 0 0 0 0 0 0 0 0 0 0 0 0 0
$$ ##$XFAC= 2
$$ ##END=
##$RELAX= 
##$BRUKER FILE PROC=intrng
$$ P 0
$$ -106.729219   -118.532517
$$ -129.836012   -130.705233
$$ -189.968001   -199.967665
##$RELAX= 
##$BRUKER FILE PROC=parm.txt
$$ 
$$ Current Data Parameters
$$ NAME           jviph229              
$$ EXPNO                19              
$$ PROCNO                1              
$$ 
$$ F2 - Acquisition Parameters
$$ Date_          20250425              
$$ Time               9.08 h            
$$ INSTRUM           AV400              
$$ PROBHD   Z108618_0735 (              
$$ PULPROG      zgfhigqn.2              
$$ TD               131072              
$$ SOLVENT          CD2Cl2              
$$ NS                   16              
$$ DS                    4              
$$ SWH           89285.711 Hz           
$$ FIDRES         1.362392 Hz           
$$ AQ            0.7340032 sec          
$$ RG               198.87              
$$ DW                5.600 usec         
$$ DE                 6.50 usec         
$$ TE                298.2 K            
$$ D1           1.00000000 sec          
$$ D11          0.03000000 sec          
$$ D12          0.00002000 sec          
$$ TD0                   1              
$$ SFO1        376.1314203 MHz          
$$ NUC1                19F              
$$ P1                15.00 usec         
$$ PLW1        19.00000000 W            
$$ SFO2        399.7815991 MHz          
$$ NUC2                 1H              
$$ CPDPRG[2        waltz16              
$$ PCPD2             90.00 usec         
$$ PLW2        11.00000000 W            
$$ PLW12        0.30555999 W            
$$ 
$$ F2 - Processing parameters
$$ SI                65536              
$$ SF          376.1690372 MHz          
$$ WDW                  EM              
$$ SSB                   0              
$$ LB                 0.30 Hz           
$$ GB                    0              
$$ PC                 1.00              
##$RELAX= 
##$BRUKER FILE PROC=peaklist.xml
$$ <?xml version="1.0" encoding="UTF-8"?>
$$ <PeakList>
$$   <PeakList1D>
$$     <PeakList1DHeader creator="nmrsu" date="2025-04-25T09:08:07.926+02:00" expNo="19" name="jviph229" owner="" procNo="1" source="C:/Bruker/TopSpin3.2/current/AK Merk/Vietor">
$$       <PeakPickDetails>F1=18.677650ppm, F2=-218.677643ppm, MI=0.00cm, MAXI=10000.00cm, PC=1.000
$$       </PeakPickDetails>
$$     </PeakList1DHeader>
$$     <Peak1D F1="-2.022797" intensity="2.316632e-002" type="0"/>
$$     <Peak1D F1="-15.495852" intensity="2.318471e-002" type="0"/>
$$     <Peak1D F1="-19.671803" intensity="2.268055e-002" type="0"/>
$$     <Peak1D F1="-98.491493" intensity="2.340187e-002" type="0"/>
$$     <Peak1D F1="-102.595612" intensity="2.407474e-002" type="0"/>
$$     <Peak1D F1="-103.054825" intensity="2.167170e-002" type="0"/>
$$     <Peak1D F1="-103.920898" intensity="2.233992e-002" type="0"/>
$$     <Peak1D F1="-104.119331" intensity="2.314440e-002" type="0"/>
$$     <Peak1D F1="-104.322449" intensity="2.421776e-002" type="0"/>
$$     <Peak1D F1="-104.667236" intensity="2.218767e-002" type="0"/>
$$     <Peak1D F1="-104.852699" intensity="2.411052e-002" type="0"/>
$$     <Peak1D F1="-105.992004" intensity="2.204753e-002" type="0"/>
$$     <Peak1D F1="-106.307076" intensity="2.314421e-002" type="0"/>
$$     <Peak1D F1="-106.485512" intensity="2.445798e-002" type="0"/>
$$     <Peak1D F1="-106.669983" intensity="2.423271e-002" type="0"/>
$$     <Peak1D F1="-107.014404" intensity="2.276763e-002" type="0"/>
$$     <Peak1D F1="-107.516808" intensity="2.214724e-002" type="0"/>
$$     <Peak1D F1="-107.672371" intensity="2.255805e-002" type="0"/>
$$     <Peak1D F1="-108.136002" intensity="2.604716e-002" type="0"/>
$$     <Peak1D F1="-108.230141" intensity="2.621615e-002" type="0"/>
$$     <Peak1D F1="-108.581635" intensity="2.254823e-002" type="0"/>
$$     <Peak1D F1="-108.708366" intensity="2.445073e-002" type="0"/>
$$     <Peak1D F1="-108.798798" intensity="2.548841e-002" type="0"/>
$$     <Peak1D F1="-109.179535" intensity="2.305218e-002" type="0"/>
$$     <Peak1D F1="-109.447433" intensity="2.421626e-002" type="0"/>
$$     <Peak1D F1="-109.732712" intensity="2.401364e-002" type="0"/>
$$     <Peak1D F1="-109.870880" intensity="2.388905e-002" type="0"/>
$$     <Peak1D F1="-110.074181" intensity="2.353107e-002" type="0"/>
$$     <Peak1D F1="-110.139015" intensity="2.426326e-002" type="0"/>
$$     <Peak1D F1="-110.353333" intensity="2.554985e-002" type="0"/>
$$     <Peak1D F1="-110.635452" intensity="2.318006e-002" type="0"/>
$$     <Peak1D F1="-111.110413" intensity="2.270172e-002" type="0"/>
$$     <Peak1D F1="-111.594719" intensity="2.642267e-002" type="0"/>
$$     <Peak1D F1="-111.815918" intensity="2.368332e-002" type="0"/>
$$     <Peak1D F1="-112.249466" intensity="2.539053e-002" type="0"/>
$$     <Peak1D F1="-112.551811" intensity="2.522368e-002" type="0"/>
$$     <Peak1D F1="-112.681038" intensity="2.569327e-002" type="0"/>
$$     <Peak1D F1="-112.762230" intensity="2.412678e-002" type="0"/>
$$     <Peak1D F1="-112.964142" intensity="2.507045e-002" type="0"/>
$$     <Peak1D F1="-113.442421" intensity="2.895120e-002" type="0"/>
$$     <Peak1D F1="-113.732079" intensity="2.420064e-002" type="0"/>
$$     <Peak1D F1="-113.898651" intensity="2.487618e-002" type="0"/>
$$     <Peak1D F1="-114.275642" intensity="2.352029e-002" type="0"/>
$$     <Peak1D F1="-114.388100" intensity="2.640526e-002" type="0"/>
$$     <Peak1D F1="-114.676552" intensity="3.054595e-002" type="0"/>
$$     <Peak1D F1="-114.854424" intensity="2.466434e-002" type="0"/>
$$     <Peak1D F1="-115.148438" intensity="2.555898e-002" type="0"/>
$$     <Peak1D F1="-115.429932" intensity="2.459684e-002" type="0"/>
$$     <Peak1D F1="-115.545586" intensity="2.311721e-002" type="0"/>
$$     <Peak1D F1="-115.872589" intensity="2.293292e-002" type="0"/>
$$     <Peak1D F1="-115.995361" intensity="2.534308e-002" type="0"/>
$$     <Peak1D F1="-116.039108" intensity="2.756087e-002" type="0"/>
$$     <Peak1D F1="-116.169296" intensity="2.331432e-002" type="0"/>
$$     <Peak1D F1="-116.550087" intensity="2.320031e-002" type="0"/>
$$     <Peak1D F1="-116.669502" intensity="2.584599e-002" type="0"/>
$$     <Peak1D F1="-116.870850" intensity="2.631560e-002" type="0"/>
$$     <Peak1D F1="-117.375893" intensity="2.370529e-002" type="0"/>
$$     <Peak1D F1="-117.780762" intensity="2.338903e-002" type="0"/>
$$     <Peak1D F1="-117.900169" intensity="2.454061e-002" type="0"/>
$$     <Peak1D F1="-118.041595" intensity="2.401618e-002" type="0"/>
$$     <Peak1D F1="-118.208183" intensity="2.254850e-002" type="0"/>
$$     <Peak1D F1="-118.424660" intensity="2.563725e-002" type="0"/>
$$     <Peak1D F1="-119.855957" intensity="2.652159e-002" type="0"/>
$$     <Peak1D F1="-120.073868" intensity="2.557158e-002" type="0"/>
$$     <Peak1D F1="-120.374336" intensity="2.266583e-002" type="0"/>
$$     <Peak1D F1="-120.948723" intensity="2.514770e-002" type="0"/>
$$     <Peak1D F1="-121.446091" intensity="2.210253e-002" type="0"/>
$$     <Peak1D F1="-121.476265" intensity="2.598191e-002" type="0"/>
$$     <Peak1D F1="-121.526123" intensity="2.554975e-002" type="0"/>
$$     <Peak1D F1="-121.622040" intensity="3.089383e-002" type="0"/>
$$     <Peak1D F1="-121.747307" intensity="2.512140e-002" type="0"/>
$$     <Peak1D F1="-121.949936" intensity="2.586889e-002" type="0"/>
$$     <Peak1D F1="-122.163040" intensity="2.232556e-002" type="0"/>
$$     <Peak1D F1="-123.442085" intensity="2.170475e-002" type="0"/>
$$     <Peak1D F1="-123.829216" intensity="2.344370e-002" type="0"/>
$$     <Peak1D F1="-124.339760" intensity="2.354563e-002" type="0"/>
$$     <Peak1D F1="-129.950073" intensity="1.147508e-001" type="0"/>
$$     <Peak1D F1="-130.197983" intensity="1.500000e+001" type="0"/>
$$     <Peak1D F1="-130.232147" intensity="2.001689e-001" type="0"/>
$$     <Peak1D F1="-130.247452" intensity="1.160447e-001" type="0"/>
$$     <Peak1D F1="-130.599396" intensity="1.012151e-001" type="0"/>
$$     <Peak1D F1="-174.472794" intensity="2.269658e-002" type="0"/>
$$     <Peak1D F1="-186.720871" intensity="2.435609e-002" type="0"/>
$$     <Peak1D F1="-187.977936" intensity="2.200999e-002" type="0"/>
$$     <Peak1D F1="-188.362320" intensity="2.298796e-002" type="0"/>
$$     <Peak1D F1="-188.452484" intensity="2.249387e-002" type="0"/>
$$     <Peak1D F1="-188.625610" intensity="3.067928e-002" type="0"/>
$$     <Peak1D F1="-188.890015" intensity="2.221146e-002" type="0"/>
$$     <Peak1D F1="-189.735062" intensity="2.221655e-002" type="0"/>
$$     <Peak1D F1="-190.494598" intensity="2.544546e-002" type="0"/>
$$     <Peak1D F1="-190.618820" intensity="2.437846e-002" type="0"/>
$$     <Peak1D F1="-190.730392" intensity="2.694747e-002" type="0"/>
$$     <Peak1D F1="-190.948334" intensity="2.534745e-002" type="0"/>
$$     <Peak1D F1="-191.066879" intensity="2.556489e-002" type="0"/>
$$     <Peak1D F1="-191.172073" intensity="2.524028e-002" type="0"/>
$$     <Peak1D F1="-191.277512" intensity="2.332347e-002" type="0"/>
$$     <Peak1D F1="-191.458618" intensity="2.424031e-002" type="0"/>
$$     <Peak1D F1="-191.683273" intensity="2.377091e-002" type="0"/>
$$     <Peak1D F1="-191.889648" intensity="2.446623e-002" type="0"/>
$$     <Peak1D F1="-192.055420" intensity="2.217765e-002" type="0"/>
$$     <Peak1D F1="-192.160919" intensity="2.432627e-002" type="0"/>
$$     <Peak1D F1="-192.242279" intensity="2.695710e-002" type="0"/>
$$     <Peak1D F1="-192.381393" intensity="2.940844e-002" type="0"/>
$$     <Peak1D F1="-192.439728" intensity="2.360706e-002" type="0"/>
$$     <Peak1D F1="-192.468872" intensity="2.603591e-002" type="0"/>
$$     <Peak1D F1="-192.693634" intensity="2.613577e-002" type="0"/>
$$     <Peak1D F1="-192.791183" intensity="3.047770e-002" type="0"/>
$$     <Peak1D F1="-192.878830" intensity="2.960913e-002" type="0"/>
$$     <Peak1D F1="-193.078064" intensity="2.780714e-002" type="0"/>
$$     <Peak1D F1="-193.171402" intensity="2.670680e-002" type="0"/>
$$     <Peak1D F1="-193.421509" intensity="2.315560e-002" type="0"/>
$$     <Peak1D F1="-193.526550" intensity="3.254076e-002" type="0"/>
$$     <Peak1D F1="-193.798340" intensity="3.123862e-002" type="0"/>
$$     <Peak1D F1="-194.301239" intensity="2.691046e-002" type="0"/>
$$     <Peak1D F1="-194.369812" intensity="2.603049e-002" type="0"/>
$$     <Peak1D F1="-194.482376" intensity="2.615448e-002" type="0"/>
$$     <Peak1D F1="-194.504074" intensity="2.741053e-002" type="0"/>
$$     <Peak1D F1="-194.623962" intensity="2.347649e-002" type="0"/>
$$     <Peak1D F1="-194.675110" intensity="2.676246e-002" type="0"/>
$$     <Peak1D F1="-194.797760" intensity="2.634490e-002" type="0"/>
$$     <Peak1D F1="-194.873749" intensity="2.933880e-002" type="0"/>
$$     <Peak1D F1="-195.055283" intensity="2.422354e-002" type="0"/>
$$     <Peak1D F1="-195.286331" intensity="2.788679e-002" type="0"/>
$$     <Peak1D F1="-195.544037" intensity="2.753890e-002" type="0"/>
$$     <Peak1D F1="-195.717682" intensity="2.522394e-002" type="0"/>
$$     <Peak1D F1="-195.794617" intensity="2.538258e-002" type="0"/>
$$     <Peak1D F1="-196.185333" intensity="2.951280e-002" type="0"/>
$$     <Peak1D F1="-196.261108" intensity="3.088227e-002" type="0"/>
$$     <Peak1D F1="-196.354446" intensity="2.708208e-002" type="0"/>
$$     <Peak1D F1="-196.511429" intensity="2.960436e-002" type="0"/>
$$     <Peak1D F1="-196.861893" intensity="2.306046e-002" type="0"/>
$$     <Peak1D F1="-196.981033" intensity="2.450731e-002" type="0"/>
$$     <Peak1D F1="-197.291946" intensity="3.080693e-002" type="0"/>
$$     <Peak1D F1="-197.698608" intensity="2.728661e-002" type="0"/>
$$     <Peak1D F1="-197.748550" intensity="2.849972e-002" type="0"/>
$$     <Peak1D F1="-197.882858" intensity="2.333774e-002" type="0"/>
$$     <Peak1D F1="-197.992401" intensity="2.506614e-002" type="0"/>
$$     <Peak1D F1="-198.016998" intensity="2.310713e-002" type="0"/>
$$     <Peak1D F1="-198.040131" intensity="2.392391e-002" type="0"/>
$$     <Peak1D F1="-198.208237" intensity="2.510530e-002" type="0"/>
$$     <Peak1D F1="-198.361908" intensity="2.291601e-002" type="0"/>
$$     <Peak1D F1="-198.401016" intensity="2.319331e-002" type="0"/>
$$     <Peak1D F1="-198.434326" intensity="2.962255e-002" type="0"/>
$$     <Peak1D F1="-198.611679" intensity="2.551656e-002" type="0"/>
$$     <Peak1D F1="-198.889709" intensity="2.343137e-002" type="0"/>
$$     <Peak1D F1="-199.187195" intensity="2.484138e-002" type="0"/>
$$     <Peak1D F1="-199.483536" intensity="2.305233e-002" type="0"/>
$$     <Peak1D F1="-199.611481" intensity="2.459826e-002" type="0"/>
$$     <Peak1D F1="-199.853775" intensity="2.635720e-002" type="0"/>
$$     <Peak1D F1="-200.273300" intensity="2.505812e-002" type="0"/>
$$     <Peak1D F1="-200.582428" intensity="2.238224e-002" type="0"/>
$$     <Peak1D F1="-200.661285" intensity="2.214414e-002" type="0"/>
$$   </PeakList1D>
$$ </PeakList>
##$RELAX= 
##$BRUKER FILE PROC=peakrng
$$ P    #regions in PPM
$$ # 2025-04-25 09:08:07 +0200  nmrsu@DESKTOP-2TVJON5
$$ # low field   high field   mi   maxi
$$   18.6776504516602  -218.677648527606  0.000  10000.000  # for region 1
##$RELAX= 
$$ Bruker specific parameters
$$ --------------------------
##$DATPATH= <C:/Bruker/TopSpin3.2/current/AK Merk/Vietor>
##$EXPNO= 19
##$NAME= <jviph229>
##$PROCNO= 1
##$ACQT0= 1000000
##$AMP= (0..31)
100 100 100 100 100 100 100 100 100 100 100 100 100 100 100 100 100 100
100 100 100 100 100 100 100 100 100 100 100 100 100 100
##$AMPCOIL= (0..19)
-1 0 0 0 0 0 0 0 0 0 0 0 0 0 0 0 0 0 0 0
##$ANAVPT= -1
##$AQSEQ= 0
##$AQ_mod= 3
##$AUNM= <au_zg>
##$AUTOPOS= <10 >
##$BF1= 376.169037176
##$BF2= 399.78
##$BF3= 376.169037176
##$BF4= 376.169037176
##$BF5= 376.169037176
##$BF6= 376.169037176
##$BF7= 376.169037176
##$BF8= 376.169037176
##$BWFAC= (0..63)
0 0 0 0 0 0 0 0 0 0 0 0 0 0 0 0 0 0 0 0 0 0 0 0 0 0 0 0 0 0 0 0 0 0 0 0
0 0 0 0 0 0 0 0 0 0 0 0 0 0 0 0 0 0 0 0 0 0 0 0 0 0 0 0
##$BYTORDA= 0
##$CAGPARS= (0..11)
0 0 0 0 0 0 0 0 0 0 0 0
##$CHEMSTR= <none>
##$CNST= (0..63)
1 1 1 1 1 1 1 1 1 1 1 1 1 1 1 1 1 1 1 1 1 1 1 1 1 1 1 1 1 1 1 1 1 1 1 1
1 1 1 1 1 1 1 1 1 1 1 1 1 1 1 1 1 1 1 1 1 1 1 1 1 1 1 1
##$CPDPRG= (0..8)
<> <> <waltz16> <> <> <> <> <> <>
##$D= (0..63)
0 1 0 0 0 0 0 0 0 0 0 0.03 2e-005 0 0 0 0.0002 0 0 0 0 0 0 0 0 0 0 0 0
0 0 0 0 0 0 0 0 0 0 0 0 0 0 0 0 0 0 0 0 0 0 0 0 0 0 0 0 0 0 0 0 0 0 0
##$DATE= 1745564886
##$DATE_START= 1745564848
##$DE= 6.5
##$DECBNUC= <off>
##$DECIM= 224
##$DECNUC= <off>
##$DECSTAT= 4
##$DIGMOD= 1
##$DIGTYP= 12
##$DQDMODE= 0
##$DR= 21
##$DS= 4
##$DSPFIRM= 0
##$DSPFVS= 20
##$DTYPA= 0
##$EXP= <F19CPD>
##$FCUCHAN= (0..9)
0 1 2 0 0 0 0 0 0 0
##$FL1= 0
##$FL2= 0
##$FL3= 0
##$FL4= 0
##$FN_INDIRECT= (0..7)
0 0 0 0 0 0 0 0
##$FOV= 0
##$FQ1LIST= <>
##$FQ2LIST= <>
##$FQ3LIST= <>
##$FQ4LIST= <>
##$FQ5LIST= <>
##$FQ6LIST= <>
##$FQ7LIST= <>
##$FQ8LIST= <>
##$FRQLO3= 274829.727999985
##$FRQLO3N= 2
##$FS= (0..7)
83 83 83 83 83 83 83 83
##$FTLPGN= 0
##$FW= 4032000
##$FnILOOP= 0
##$FnMODE= 0
##$FnTYPE= 0
##$GPNAM= (0..31)
<> <> <> <> <> <> <> <> <> <> <> <> <> <> <> <> <> <> <> <> <> <> <> <>
<> <> <> <> <> <> <> <>
##$GPX= (0..31)
0 0 0 0 0 0 0 0 0 0 0 0 0 0 0 0 0 0 0 0 0 0 0 0 0 0 0 0 0 0 0 0
##$GPY= (0..31)
0 0 0 0 0 0 0 0 0 0 0 0 0 0 0 0 0 0 0 0 0 0 0 0 0 0 0 0 0 0 0 0
##$GPZ= (0..31)
0 0 0 0 0 0 0 0 0 0 0 0 0 0 0 0 0 0 0 0 0 0 0 0 0 0 0 0 0 0 0 0
##$GRDPROG= <>
##$GRPDLY= 67.9827117919922
##$HDDUTY= 20
##$HDRATE= 1
##$HGAIN= (0..3)
0 0 0 0
##$HL1= 0
##$HL2= 0
##$HL3= 0
##$HL4= 0
##$HOLDER= 10
##$HPMOD= (0..7)
0 0 0 0 0 0 0 0
##$HPPRGN= 0
##$IN= (0..63)
0 0 0 0 0 0 0 0 0 0 0 0 0 0 0 0 0 0 0 0 0 0 0 0 0 0 0 0 0 0 0 0 0 0 0 0
0 0 0 0 0 0 0 0 0 0 0 0 0 0 0 0 0 0 0 0 0 0 0 0 0 0 0 0
##$INF= (0..7)
0 0 0 0 0 0 0 0
##$INP= (0..63)
0 0 0 0 0 0 0 0 0 0 0 0 0 0 0 0 0 0 0 0 0 0 0 0 0 0 0 0 0 0 0 0 0 0 0 0
0 0 0 0 0 0 0 0 0 0 0 0 0 0 0 0 0 0 0 0 0 0 0 0 0 0 0 0
##$INSTRUM= <AV400>
##$INTEGFAC= (0..63)
0 0 0 0 0 0 0 0 0 0 0 0 0 0 0 0 0 0 0 0 0 0 0 0 0 0 0 0 0 0 0 0 0 0 0 0
0 0 0 0 0 0 0 0 0 0 0 0 0 0 0 0 0 0 0 0 0 0 0 0 0 0 0 0
##$L= (0..31)
1 1 1 1 1 1 1 1 1 1 1 1 1 1 1 1 1 1 1 1 1 1 1 1 1 1 1 1 1 1 1 1
##$LFILTER= 200
##$LGAIN= -2
##$LINPSTP= 0
##$LOCKED= yes
##$LOCKFLD= 3461
##$LOCKGN= 116.642723083496
##$LOCKPOW= -38
##$LOCKPPM= 5.32000017166138
##$LOCNUC= <2H>
##$LOCPHAS= 264.1864
##$LOCSHFT= yes
##$LOCSW= 0
##$LTIME= 0.100000001490116
##$MASR= 4200
##$MASRLST= <masrlst>
##$MULEXPNO= (0..15)
0 0 0 0 0 0 0 0 0 0 0 0 0 0 0 0
##$NBL= 1
##$NC= -5
##$NLOGCH= 1
##$NOVFLW= 0
##$NS= 16
##$NUC1= <19F>
##$NUC2= <1H>
##$NUC3= <off>
##$NUC4= <off>
##$NUC5= <off>
##$NUC6= <off>
##$NUC7= <off>
##$NUC8= <off>
##$NUCLEUS= <off>
##$NUSLIST= <automatic>
##$NusAMOUNT= 25
##$NusFPNZ= no
##$NusJSP= 0
##$NusSEED= 54321
##$NusSPTYPE= 0
##$NusT2= 1
##$NusTD= 0
##$O1= -37616.904
##$O2= 1599.12
##$O3= -37616.904
##$O4= -37616.904
##$O5= -37616.904
##$O6= -37616.904
##$O7= -37616.904
##$O8= -37616.904
##$OVERFLW= 0
##$P= (0..63)
15 15 30 15 30 0 0 0 0 30 60 0 0 0 0 0 1000 2000 0 600 2500 0 0 0 1000
0 0 15 1000 0 0 0 0 0 0 0 80000 0 0 2550 0 0 0 10000 0 0 0 0 0 0 0 0 0
0 0 0 0 0 0 0 0 0 0 2100
##$PACOIL= (0..15)
2 3 1 0 0 0 0 0 0 0 0 0 0 0 0 0
##$PAPS= 0
##$PARMODE= 0
##$PCPD= (0..9)
0 0 90 0 0 0 0 0 0 0
##$PEXSEL= (0..9)
1 1 1 1 1 1 1 1 1 1
##$PHCOR= (0..31)
0 0 0 0 0 0 0 0 0 0 0 0 0 0 0 0 0 0 0 0 0 0 0 0 0 0 0 0 0 0 0 0
##$PHLIST= <>
##$PHP= 2
##$PH_ref= 0
##$PL= (0..63)
120 120 120 120 120 120 120 120 120 120 120 120 120 120 120 120 120 120
120 120 120 120 120 120 120 120 120 120 120 120 120 120 120 120 120 120
120 120 120 120 120 120 120 120 120 120 120 120 120 120 120 120 120 120
120 120 120 120 120 120 120 120 120 120
##$PLSTEP= 0.1
##$PLSTRT= -6
##$PLW= (0..63)
0 19 11 0 0 0 0 0 0 0 0 0 0.30556 0.15369 0 2.75 0 0 19 0 0 9.9e-005 0
0 0.001584 0 0.076389 0 0 0 0.30556 1.2222 0 0 0 0 0 0 0 0 0 0 0 0 0 0
0 0 0 0 0 0 0 0 0 0 0 0 0 0 0 0 0 0
##$PLWMAX= (0..7)
47.9 42 0 0 0 0 0 0
##$PQPHASE= 0
##$PQSCALE= 1
##$PR= 1
##$PRECHAN= (0..15)
-1 2 0 1 -1 -1 -1 -1 -1 -1 -1 -1 -1 -1 -1 -1
##$PRGAIN= 0
##$PROBHD= <Z108618_0735 (PA BBO 400S1 BBF-H-D-05 Z)>
##$PROBINPUTS= (0..15)
<19F-109Ag> <1H> <2H> <> <> <> <> <> <> <> <> <> <> <> <> <>
##$PULPROG= <zgfhigqn.2>
##$PW= 0
##$PYNM= <>
##$ProjAngle= 0
##$QNP= 0
##$RD= 0
##$RECCHAN= (0..15)
0 1 0 0 0 0 0 0 0 0 0 0 0 0 0 0
##$RECPH= 0
##$RECPRE= (0..15)
-1 2 -1 -1 -1 -1 -1 -1 -1 -1 -1 -1 -1 -1 -1 -1
##$RECPRFX= (0..15)
1 0 0 0 0 0 0 0 0 0 0 0 0 0 0 0
##$RECSEL= (0..15)
0 1 0 0 0 0 0 0 0 0 0 0 0 0 0 0
##$RG= 198.87
##$RO= 20
##$RSEL= (0..15)
0 1 2 0 0 0 0 0 0 0 0 0 0 0 0 0
##$S= (0..7)
83 83 83 83 83 83 83 83
##$SELREC= (0..9)
0 0 0 0 0 0 0 0 0 0
##$SFO1= 376.131420272
##$SFO2= 399.78159912
##$SFO3= 376.131420272
##$SFO4= 376.131420272
##$SFO5= 376.131420272
##$SFO6= 376.131420272
##$SFO7= 376.131420272
##$SFO8= 376.131420272
##$SOLVENT= <CD2Cl2>
##$SOLVOLD= <off>
##$SP= (0..63)
120 120 120 120 120 120 120 120 120 120 120 120 120 120 120 120 120 120
120 120 120 120 120 120 120 120 120 120 120 120 120 120 120 120 120 120
120 120 120 120 120 120 120 120 120 120 120 120 120 120 120 120 120 120
120 120 120 120 120 120 120 120 120 120
##$SPECTR= 0
##$SPINCNT= 0
##$SPNAM= (0..63)
<> <0.0> <0.0> <0.0> <Eburp2tr.1000> <0.0> <0.0> <Sinc1.1000> <0.0> <>
<0.0> <0.0> <> <> <Eburp2.1000> <> <> <> <0.0> <0.0> <0.0> <0.0> <0.0>
<> <> <> <Gaus1_180r.1000> <> <> <0.0> <0.0> <Reburp.1000> <Q3.1000> <>
<0.0> <0.0> <0.0> <> <> <> <0.0> <0.0> <> <> <> <> <> <> <> <> <> <> <>
<> <> <> <> <> <> <> <> <> <> <>
##$SPOAL= (0..63)
0.5 0 0 0.5 0 0 0 0.5 0 0.5 0 0 0.5 0.5 1 0.5 0.5 0.5 0.5 0 0 0 0 0.5 0.5
0.5 0.5 0.5 0.5 0 0 0.5 0.5 0.5 0 0 0 0.5 0.5 0.5 0 0 0.5 0.5 0.5 0.5 0.5
0.5 0.5 0.5 0.5 0.5 0.5 0.5 0.5 0.5 0.5 0.5 0.5 0.5 0.5 0.5 0.5 0.5
##$SPOFFS= (0..63)
0 0 0 0 0 0 0 0 0 0 0 0 0 0 0 0 0 0 0 0 0 0 0 0 0 0 0 0 0 0 0 0 0 0 0 0
0 0 0 0 0 0 0 0 0 0 0 0 0 0 0 0 0 0 0 0 0 0 0 0 0 0 0 0
##$SPPEX= (0..63)
0 0 0 0 0 0 0 0 0 0 0 0 0 0 0 0 0 0 0 0 0 0 0 0 0 0 0 0 0 0 0 0 0 0 0 0
0 0 0 0 0 0 0 0 0 0 0 0 0 0 0 0 0 0 0 0 0 0 0 0 0 0 0 0
##$SPW= (0..63)
0 0 0 0 0.10219 0 0 0.0071366 0 0 0 0 0 0 0.10219 0 0 0 0 0 0 0 0 0 0 0
9.1317e-006 0 0 0 0 0.35244 0.0043144 0 0 0 0 0 0 0 0 0 0 0 0 0 0 0 0 0
0 0 0 0 0 0 0 0 0 0 0 0 0 0
##$SUBNAM= (0..9)
<> <> <> <> <> <> <> <> <> <>
##$SW= 237.379036883133
##$SWIBOX= (0..19)
0 1 2 0 0 0 0 0 0 0 0 0 0 0 0 0 0 0 0 0
##$SW_h= 89285.7142857143
##$SWfinal= 0
##$SigLockShift= 0
##$TD= 131072
##$TD0= 1
##$TD_INDIRECT= (0..7)
0 0 0 0 0 0 0 0
##$TDav= 1
##$TE= 298.1914
##$TE1= 298.1914
##$TE2= 0
##$TE3= 0
##$TE4= 0
##$TEG= 300
##$TE_MAGNET= 0
##$TE_PIDX= 1
##$TE_RAW= 298.1914
##$TE_STAB= (0..9)
1 1 0 0 0 0 0 0 0 0
##$TL= (0..7)
120 120 120 120 120 120 120 120
##$TOTROT= (0..63)
0 0 0 0 0 0 0 0 0 0 0 0 0 0 0 0 0 0 0 0 0 0 0 0 0 0 0 0 0 0 0 0 0 0 0 0
0 0 0 0 0 0 0 0 0 0 0 0 0 0 0 0 0 0 0 0 0 0 0 0 0 0 0 0
##$TUBE_TYPE= <>
##$USERA1= <>
##$USERA2= <>
##$USERA3= <>
##$USERA4= <>
##$USERA5= <>
##$UUID= <f2cac958-21a3-11f0-bb30-9c7bef4187fe>
##$V9= 5
##$VALIDCODE= -1
##$VALIST= <>
##$VCLIST= <>
##$VDLIST= <>
##$VPLIST= <>
##$VTLIST= <>
##$WBST= 1024
##$WBSW= 4
##$XGAIN= (0..3)
0 0 0 0
##$XL= 0
##$YL= 0
##$YMAX_a= 248721
##$YMIN_a= -190510
##$ZGOPTNS= <>
##$ZL1= 120
##$ZL2= 120
##$ZL3= 120
##$ZL4= 120
##$scaledByNS= no
##$scaledByRG= no
##$ABSF1= 1000
##$ABSF2= -1000
##$ABSG= 5
##$ABSL= 3
##$ALPHA= 0
##$AQORDER= 0
##$ASSFAC= 0
##$ASSFACI= 0
##$ASSFACX= 0
##$ASSWID= 0
##$AUNMP= <proc_1dapks>
##$AXLEFT= 0
##$AXNAME= <>
##$AXNUC= <off>
##$AXRIGHT= 0
##$AXTYPE= 0
##$AXUNIT= <>
##$AZFE= 0.1
##$AZFW= 5
##$BCFW= 1
##$BC_mod= 2
##$BYTORDP= 0
##$COROFFS= 0
##$CY= 15
##$DATMOD= 1
##$DC= 2
##$DFILT= <>
##$DTYPP= 0
##$ERETIC= no
##$F1P= 0
##$F2P= 0
##$FCOR= 0.5
##$FTSIZE= 0
##$FT_mod= 6
##$GAMMA= 1
##$GB= 0.05
##$INTBC= 1
##$INTSCL= 1
##$ISEN= 128
##$LB= 0.3
##$LEV0= 0
##$LPBIN= 0
##$MAXI= 10000
##$MC2= 0
##$MEAN= 0
##$ME_mod= 0
##$MI= 0
##$MddCEXP= no
##$MddCT_SP= no
##$MddF180= no
##$MddLAMBDA= 0
##$MddMEMORY= 0
##$MddMERGE= 0
##$MddNCOMP= 0
##$MddNITER= 0
##$MddNOISE= 0
##$MddPHASE= 0
##$MddSEED= 0
##$MddSRSIZE= 0
##$Mdd_CsALG= 0
##$Mdd_CsLAMBDA= 1
##$Mdd_CsNITER= 0
##$Mdd_CsNORM= 0
##$Mdd_CsVE= yes
##$Mdd_CsZF= 0
##$Mdd_LrLAMBDA= 0
##$Mdd_LrNITER= 0
##$Mdd_LrRANK= 0
##$Mdd_LrZF= 0
##$Mdd_mod= 0
##$NCOEF= 0
##$NC_proc= 0
##$NLEV= 6
##$NOISF1= 10
##$NOISF2= 9
##$NSP= 1
##$NTH_PI= 0
##$NZP= 0
##$OFFSET= 18.67765
##$PC= 1
##$PHC0= -178.2022
##$PHC1= 0
##$PH_mod= 0
##$PKNL= yes
##$PPARMOD= 0
##$PPDIAG= 0
##$PPIPTYP= 0
##$PPMPNUM= 2147483647
##$PPRESOL= 1
##$PSCAL= 0
##$PSIGN= 0
##$PYNMP= <proc.py>
##$RDF1= 0
##$RDF2= 0
##$RDFWHM= 0
##$RDINT= 0
##$RDPOS= 0
##$REVERSE= no
##$SF= 376.169037176
##$SI= 65536
##$SIGF1= 1
##$SIGF2= -1
##$SINO= 0
##$SIOLD= 65536
##$SPECTYP= <>
##$SREF_mod= 1
##$SREGLST= <19F.CD2Cl2>
##$SSB= 5
##$STSI= 0
##$STSR= 0
##$SW_p= 89285.7142856522
##$SYMM= 0
##$S_DEV= 0
##$TDeff= 0
##$TDoff= 0
##$TI= <jviph229
F19CPD CD2Cl2 {C:\Bruker\TopSpin3.2\current\AK Merk\Vietor} nm>
##$TILT= no
##$TM1= 0.2
##$TM2= 0.7
##$TOPLEV= 0
##$USERP1= <>
##$USERP2= <>
##$USERP3= <>
##$USERP4= <>
##$USERP5= <>
##$WDW= 1
##$XDIM= 0
##$YMAX_p= 0
##$YMIN_p= 0
##$CURPLOT= <>
##$CURPRIN= <$>
##$DFORMAT= <normdp>
##$LAYOUT= <+/1D_BB.xwp>
##$LFORMAT= <normlp>
##$PFORMAT= <normpl>
$$ End of Bruker specific parameters
$$ ---------------------------------
##NTUPLES= NMR FID
##VAR_NAME=  TIME,          FID/REAL,        FID/IMAG
##SYMBOL=    X,             R,               I
##VAR_TYPE=  INDEPENDENT,   DEPENDENT,       DEPENDENT
##VAR_FORM=  AFFN,          ASDF,            ASDF
##VAR_DIM=   65536,         65536,           65536
##UNITS=     SECONDS,       ARBITRARY UNITS, ARBITRARY UNITS
##FACTOR=    1.12e-005,     1,               1
##FIRST=     0,             0,               0
##LAST=      0.733992,      -103,            -336
##MIN=       0,             -190510,         -190510
##MAX=       0.733992,      248721,          248721
$$ Real data points
##PAGE= N=1
##DATA TABLE= (X++(R..R)), XYDATA
0@@@@@@@@@@@@a6A6a6A6b3C2c2D8e3F4g9I0a06A26a50A69a98B29b62B98c41C85
34d37D94e59F27g01G83h74I74a081A200a330A471a626A796a983B188b410B658
52b934C238c578C965d404D903e486F171f988G998i264A0921a3203A6598b2333
67C5098a90510A28764a06526O266A16744E523J7880e5290A3367a0343L167A6308
80B4539h33A019a4838K086R43H640K496Q445E473c483j2985L195N964G562N601
95A3163K578D772f405r577L148f370G277P551m01C866g655q349K834c463H763
111A6110k575A871i993o440M483a197A0459N379m393D15a1473m200M963E06J1197
126A1703M787o007h42j1841k940O056B663R888L852p769b550j0582l514h226C872
142A3399J757G529e502r176m34f780E689R519p5F178f453p897J88d460F491Q094
158A4585j050D000g839p023J930c322H241P342k829B840i197o118L033a301A0036
174A6148l763G03a0976m880M128hA1550M528n348i70j1373l607O349B063J0487
189A2550L368o651b114j0190m173Q195D214R342J752p404d634r659o26g119E425
205A4128J645E762f370q955Q15e605G195P818j428D667g797p943J712d125H275
221A5195j984C398h699o975L074a295I732N570l114I25a0094n272L602a51A0574
237A5141m564c03j1536l913N941A836R632L642n736b039j0552l095O491C369J0514
252A3883R24p350d249r878p74P108D631R013J051F511f477p891n7e600F604Q258
268A4862j093E150g229p890J270c611G986P370k757B617h641o762K902b278I870
284A5808l816A220i765o107L895a50A1137M034m565i16j0827m003N562A471J0708
299A2179M022p014b484r986l078P129C338R814K163p279d026r328j323P330D276
315A3826J325G046e357r386O37e940F453Q050o22E109f789p790P22d843G406Q013
331A5419k741C520h323p139K721b690A0273N148l315A742i520n960L446i52A0959
347A6353n549a25j0481n279N576A093J0826L974o731a694j0470l795O358B648
362A2167L337p215c359r596j729P233D417Q406K108F655e035r015m39f801E323
378A4556n48E258f544q012R93e172G771O901j380C212h530p062K274b266H622
394A4750k710A790a0073n660L935a159A0829M962m392f0j1103m288N023A71J1576
409A1747L373m895a123j1636k616O115B032J0437K684o921c632q939k879P376
423h074D199R384J073F605d858q717o03f010E974P452J09E536f779q104J265e105
440G226P857j600C839g539o935J274b670H713O953l234A232i980n514L624i08
456A0031N850m555C71a0389n073N042I11R857M527m962a560j0076l832N770B171
472A2211L388p129c341r702k110O280C808J0150O56G229d628q802j114f678E309
488A4126J86E875e927q372M92d914F702P988j243D676g799o770J970b847H226
504A5886l831B778i456o380L924a191I954N013l754A380a0231n092M326b73A1460
520A4765m063i40j0439m010N807A727J0700K074n399c099j0238k202P002C541
535A3448J205G162d747q782n20O685E600P794P10F341e961q791Q3e478F270Q423
551A4693r26D327f631q366J754c515H389P136k650B502h587o835K997a232A0120
567A5704m246A527a0925n066N306A82J0646M261n373f05j0704m222O191A421J0728
582A2149K414n843b452j0452j549O046C975R375R62o884e028r015l36f624E244
598A4294J48E794e819q061Qe478F947Q582k331D791g204p876K566c218H299O773
614A5072k421B973h962o212K732b228I222O727m920I64a0190m858L225h42A0698
630A4798m218f66j1200m346O347A381J0883M058o402b595r626k735O038B894J0171
645A3065K249p630d063r486j075f721D902Q959J85F335d979r099l16d843F557
661A4472M14E388g352p482J560d152H088O885j996C501h608o513K467a942I850
677A5490l012I95a0163m761L112c63A0341N137m696f31j1046l743N516A287J0414
692A1701L360n092b055j0340k852O205C144R926J818p346c922r828j062f480D872
708A3797P52F286e684q444j47e373F300Q077l30D517f306q297J204d353G417O560
724A3977r16B848h816o155K702b020I141O321l667A940i816n465M241a093A1026
740A5233m591G29a0968m114M838A092J0768K999n137b222j0227k334O241B843
755A3501J681o470c355j0148j479P382D426R178O03F225d966r279K62e866F084
771A4416o42D965g266p566Q91d703G400P375k046B985g836o523K124b679H745
787A5382k523A317i950m637L329e29A0396M604l819b53j1104l894N320A014J1118
802A2132L421o333a829r938l219O408B832R885J707o290c594r959j096O760D286
818A4020Q67F706e022r243j54f910E735Q128M8E374f686p651J186d142G802O894
834A4696k081C905h081p417K148b667H490O909l292B163i471n661L185a064A0318
850A5120m807D82a1076l549L735A138J0006L576m904a302j0682l273N429A932
865A2366K415n911b749r700k887P494C809Q794J195o606d478q843j480e918E052
881A4510n67F072e537r202J408e154G396O865q16D418g948o926K675b661H144
897A5254l482B375h706o842L952a276A0018N179m398A465i986n390M853b71A1801
913A4348m376a006j0700k631M911A880J0199K598n207c176r391k174P102C554
928A3110J659G305d356r048p58f125D547R545N61E814f778p260O82e104F487P455
944A3942p19C816g625p337K055c165G829P419k743B242h945n817L080a779I896
960A5315l443F58i380n453L883A42J0223M157m110a252j0136l440N198A047J0918
975A1965L052o559b555r371l290O909C195R539J637o674d237r073j188f879E117
991A3971Q3F210e887q357O90d804F008Q372n84E187f400q242J932c620G963O588
1007A4551j734B989h359o574K840a388H762O957l868B000i842n317M128f6A0597
1023A5376n262b95j0484m351M916A336J0870K336m846a654j0653k803P078B794
1038A2144K633o507b885j0331j707g129C993R380J315F318e336q440n61e879E553
1054A3486l02D013f818p265J061c993F778P369j313C124h427o181J966a890I468
1070A4852l083A661a0007n199L559d05A0046N158m099D75a0649m843N015G02J0482
1085A1184L376m817b165r189l400O281B080J0742J500o163c057j0283j506P386
1099g460D157Q393J713F575d801q746J7e827E828P687m47D981f971p491J510d018
1116G613O732j066C557h074o730K478b998H828N362k895B318i113n159L103a158
1132I783N464m402A24a0309m596M226E19J0589L685n026a677j0139l174N636B432
1148A2402K369p193b784r826j968P071D061R029J137G094d623q690r25f012E713
1164A4064n74E305f697p104O12e097F672P718j488C416g416p602K007c114H184
1180A4403k481B113i062n583L107g89I509N356l716B07a0335m076M141B57J0361
1195A0618M339n020h49j1100k996O045B184J0075K168n751b594r197k742O754
1209g779C917Q788J308F950d418q710j081f885E356Q234P2D999e437q505l1d600
1226F786P661j064C894g125p542J853c016H143P084l282B599h747o086K985a401
1242I051N655l442H42a0468m767M750D88J0552L720n146a419j0140l685N545A556
1258A2223K114n322b618j0553j359O268C646R677Q27F664c950r149o17f485D752
1274A3576o7F024e495q479M71e533F489P546n14D467g444o524J866c023H058O376
1290A4434k244C111h753o069L747a636I800N046l452E13i338n094L660f11A0366
1306A5058n326i38j0478l724N481A737J0589J834o285b653r573k170O359C028
1321A2401K008G097b847r790j290f156C637J0541q42E338e005q830N91e338F663
1337A4235j574D312g332p062J652c755G227P164k374B808h518o211K796b682I651
1353A4813l644E71i603n055L221a96A0811L425m317e09j0399l429M374A127J0083
1368A1210L645o472b674r816j388O412C210R059K312p018c364r560j037f204D362
1384A3022M07F015e858p504K49d993E778Q481q42D490g777o502J591c976G428
1400A4133j875C236g993o060J589b065H671O298l943A190i404n177L923h83A0033
1416A4730m090d95j0849l656N450C12J1016L539n495a876j0287k012N476B336
1431A2737J384o827c342r148q99f307D538Q320J348F543e694q030O98e467E856
1447A3679o91D764f363p364O43d824G389O262j744B805g449p084K100a980I164
1463A4463l565A086i020n064L805h69I784M665l360Ea0127n537O376A455R692
1478A1147L881n870a365r571l081N672B267R356J726n380c872q643j561O720D194
1494A2054J614F520e389p862j049d996E229Q109p0D888f446o770Q19d437G128
1510A4223j965C509g277o673K283b323G972N974k311A701h527o365M150a396I655
1526A4344l853F04a0185m180M350E38R254N040n446a514j0471j805N034A807R754
1541A1561K678o431c645q396j719O518C662R419L08o126d434q448j76e838E632
1557A3114l69E351e412q365R43d216F760O368l14C057g759o429K046b867H027
1573A4057k391B141h728n568K744a152I169N042m372G82a0352m619M431b29A0614
1589A3869m491a403r431l619N683A349J0047K948n577b119r612k066N856C434
1604A2601O08o399d018p964j932f395D949P895L46E739e568q231R46c840F718
1620A3487q65C967f288p670J499b487H267N464j921B069h788n533K901b171I229
1636A4483m221E1a0401m074M751E43R426N248n415a573q993m198M947B077R190
1651A1267L019o181a979r658k070O631B930R084K394p165d383q482o50f534E000
1667A2964N98E936e852q242R82d822F134O725M44D343g695o099J452c348G356
1683A3774j663B804h142n229K671a370H901N555l038A894i324n094L278h58A0288
1699A4727m556a05j0292m115N197A558R458L560m816b045r370k757N833C485Q728
1714A2213K663G223d018q630r54f489E081P885J006E816e463p929K51e290E768
1730A3286k73C876f324p359J143c430G826O320k230B816h057o740K917a571H806
1746A3930k141A323i027n700L534h16A0011M212m348B00a0800l028L933G59J0234
1761A0993L758o319a434j0096k568N988B525Q487K651n838c514q782j483f350
1776D175R306j95F132e319q229q2e212E861P459n28E278g091o996J662d256F802
1793A3128j264C062g753o025J971b500H057O224l013A309i037n645M095e73I869
1809A4436l986A52a0939l074M122F32J0668L555n480a496j0045k157N526B304
1824A1939K954p024c300r209j410O816D328Q144J395F128d646q314q70e548E163
1840A3183r32E342f476o884Q58d366G029O684j475C175g311o720J616b231H747
1856A4681l414B380i444n009L450a124I342N550m301a72r721m054M268D88R048
1871I536M722n240a704r746k890N954B807R485J907o334c629q494j806f689C028
1887A2104J327F172d706q217m01e470E345P755N89D806e747p518P19c940F927
1903A4098j424B947g180o905K230b051G980N673j541B177i658n052K984b29I134
1919A4197l828D94i959m683M773b87A0027M344m635a391r956l238O004B425R217
1934A1642K803o867c196q900k157N988C910Q717J473F844c987r058k38e742D507
1950A2948M43D853e466q137Q78c919G125O728j311C323f938p231K115b791G594
1966A4594k634B462h881n014K360a579I722M958l825E50i812m609M161a48A1388
1982A3358l710g67r751l798N150A814R204L186o553b899q569k410O682C633P991
1997A1624K392o403d214q477o12f551D605P772J101E189e841p310P76d780F242
2013A3769q39D772f924o623J417c244G623O499k942B269h258n248K272a918H639
2029A4211l544H93i247m623L287g85I835L876m508h93r602l066M566A909R520
2044A1429K212m242b214r534j789N547B831Q769J879n899d054q097j665f327D408
2060A2558L27E795e048p712k81d903F073P348j080D599g005n621R35d503G128
2076A3600j701C052h008o187K446b329H546N647l172A635i100m873L076b1I881
2092A3601l512C2a0440l720N052A270R258L400n285a161r749l391O534B585R371
2107A1956J841n920c539q186j759f618D179Q348L10E674d928q220m74d813E406
2123A3125n56E256f265o689Q06c832G385N500n33B145g308o562K480b652H523
2139A3888l609A785i118m316K941a243I149M593l400a23r776l706M378I28R399
2154A0327L171m870a245r771k069N438B390R344J861n620c274r021j288N752D265
2170A2999L03F328d552p466j742f191E585P068oE492e967p550R76c750F363O979
2186A3342j066C574g683o236K561b028G237O334k442A580h705m986L571b045H842
2202A3881m117D94a0313l439M848D68J0088L113m112a287r462k820M653A957R690
2217A1647K393n552b389q971k432O427C269Q724J555F652c876q361m46e999D825
2233A3230k94E118e710p586M87d354G109O532o51C709f801p198K601b514H611
2249A3573k105B535h551n590L200b361I028M960m186H91i093n014M085A65R826
2264I991L952m974g84r834l175N232A928R548K134n212b618r299j549N919B565
2280A2074J223o377c829q348j204f156D310P972N62E741e045q254N05d844F588
2296A3030j509C935g149o130R97c210G510O201l039A960g814n620K710a995H678
2312A3876l420A114h866n145L844b50A0025M417m902i03r564l624N121A723R213
2327A0936K733n601b106r127j523M922C258Q800J716o052c819p785j779f201D367
2343A2217N33E552d946p544o2e032F139P187j071D516f624n978O41c159G094O249
2359A3343k472C058g959n959K867a512H095N578l023G41h875m763M042g67I920
2375A3618m363e93r120m686N571A213R439K634m757a932r369k290N704C526Q335
2390A1861J948o544c350q654j027f063C736Q725R82F000d527q106k99d969E621
2406A3476j595D444f162o720J277c519G198O111j772B445h560m950K304b282H324
2422A3585k591H11i261m412L232d73I756M053m241c14r484l891M415D23J0854
2437A1277K616n835b137r265k685O347C142Q738J804F375c664q558j127f598D127
2453A2479O57F139d939p673L01e148F023P125q72D832f319p271J096c871F810
2469A3738k183B636g336n904K536a395G914N579k545A331h911m546L382h40I464
2485A3472l654a36r832l504M222G46R488K596m517a432q907l587N805B578Q486
2500A1064J979F486b861q986j945f616C769Q636P56F387d330q319O9e223D883
2516A3249q88D167e888p426J135c629G176O803k151B551g145o044K414b829G586
2532A3304k711A570h428n504L372a045H764M452l704g47r062l309L905G27R613
2547A0340L352n381a525r703k237M802A784J0077K248G041c168q169j844O364
2561f817C521Q229J194F441d740p737o82e637D562Q171k07E180e619p967J094
2576a2492c615G359N858j582C170f977n741J559b600H578M836k778B133h571m657
2591a3228K382a586H559M800l336F14i969l723M084F93Q914L334m034a319r628
2606a0947k602M948B245Q919K622o242b522r129j639O165C495Q202J511F143c836
2622a1532j143e707D764Q269o43D543e934o894J186d063F432P306k179C403g331
2638a3354J716c038G361O127k317B085g591n710K923a806I543L536l333H18h667
2654a3779M485F86R129M473n933a137q961l431M832A485R671J768n108b234q943
2669a1177k249O460C248Q244J374o325c626q359q54f046E079P356r2E297e135
2685a2344N60d627F407O656j086C758f547o090P36b680F980O979l032B422g873
2701a3265K813a946G973M946k649I08i184n117L844D10R446L195l864h31r872
2716a0703j914M930C75R355L269n075a957q956k695O139C129Q664J508E955d114
2732a1977p61N908D369P532Q19E272e305p093l38d493E885O765p28D070f477o122
2748a2599J282c397F987O238j939B083g967n169K333b202G596O259l248I29h958
2764a3254L419G6R539L817m313e03r548l556M446A330Q567K981m498b145r124
2779a1269j306M782B213R018K206o323c931q056j322O439D138P613J349E929d360
2795a2572L36e933D936Q115r48D503f161o065n04c896G510N527j584B868f850
2811a3843L079b302H085N350l112A203h646m335L236a136H441N602m486B09i526
2827a2954L822H93R233L517m376b046q490k320N177B932Q279K343F515b795q201
2842a0996k382O276C670Q386J053o418e021p171m61e496E497P030l27D174e788
2858a2667N48d005F345O929j074C399g570n988K256b298G873N549k698A513h785
2874a2611K249i80H626N623m648C92i477l927L530B94R477L676n151a209r128
2889a0337l255N542B525Q747J411m681c097q768j673f766C460Q534J648F146d473
2905a1808m84e596E221P324M6E210e482p006N58d988F134O586j335C204g508n503
2921a3011J288b672G662N540j731B507h227n269K404a048H929M963l750E02i701
2937a2953K673I03R002L412l872i62j0085k675N544A861Q874L224o512c014p694
2952a0708k652O211C262P976J525F113d350p548j202e857D068P956M78E458e000
2968a2735K09d142E955P167r47C833f262p010J327b888G729N000j482A633h358
2984a3099K087a912I034M688l656D02i190m836M879d13A0436L223m935h38r630
2999a0468l116N096A398R257K967n378b422q465k219N579B535Q949J173F068c794
3015a1934r67f281D676P375P28E372e263o981j87c802F676O412j081D111f582
3031a2495O53c606G114N838k008B400g885m835J916b009H431M534l095B46h786
3047a2830L168A57R254M141m307cj0197l435N740A059R180L266n317a948q618
3062a0566k597N403B664Q964J309o405d144p172j774f434D517P996M31E447e384
3078a2952O50d818E867P168q34D020e757p393R64c396F130O999j826B416h153
3094a3044K019a431H065N327k691D52h422n432L359f62I074L938l733h77q718
3109i595l669M336I07R496K839n017a810r154k637O749B483R127J853n963c428
3125a1961o88O064D107Q304N67F101d794p849M89d496D970O930m93D147f089p051
3141a3140J420c081F044P214j509B716g224o152L432a566H016M657k371A702h533
3157a3414L506f89H865M313l616a26r312l595L959A078R123L122m941b109q234
3172a0343k824N437B729P928K437n800c070q165j554O343D135P791P83F052d665
3188a2515J49e610E719O533j73D521f107o143P09d038F627N941j096C142f968
3204a3203K134b694G495N647k853A048h649m524L677h62H862M938m466E95h776
3220a2312K645A045Q673L599m580a483q634k589M945A629Q689K893n758b455q975
3235a1430j279O272C959P877Q74E416d425p497j89e445D941P255M71E090e506
3251a2042M2d524F101O572j315C404g117o045K551b465G912N799k684B101g438
3267a2922K883d73H384M967l373A67i293l763L986B17R234L253m125g69r914k421
3283a3104M681B118P989L070o111b749q016j977N397C407P856J860F289d551p151
3298a1702j073e553D115Q193m17D893e204o652K2d086F694N366p42C946f583n186
3314a1769J032b803F803N663k252B278h374m708L101i39H351M331k319E71i019
3330a2691K984B47Q948K983l008B79i780k657M496A420Q609L254n397b113q302
3345a0415k578O012B714Q426R53n922d150p167j682e683D614O996O90E551d859
3361a2245p3d884E470O798o24C771e901o247N55b308G195N419k202A872g434n704
3377a3138L113a009H409N000k934A29h827m453L449i9I236M139l996d49r093l389
3393a2931M425A366P899L658m095b349p859k506M527B528Q785J769F452c864p757
3408a1621q91N973D274P873J94E202d630p675N36d567E339O843o69C964f346o031
3424a2377R44b888F109O769j272B388g379n733K122a841H250M670k767A393g878
3440a3360L318b0I533L221l328D1i877l191M595F56R017L140m832a442r110k618
3456a3170N165C374P435K036o104c653p428k040f089D190P528Q88o293d410p870
3471a2280M0d994E811O298j6D665e985p208J347c346G009N293j262C372g743m886
3487a2629K058a738H104M854l036A466h953l702L102e15I375L550l437i5r160
3502i255l751M224H04R036L392m961a350q837l161O439A978Q847K346o283b461
3518a0694k294e922C701P173J638E528d188p290j178d991E035P334n65D525e585
3534a2255O86c937F226O442j683B178f613o496L126b429G471M627j299A010g847
3550a3532L551i03H178M870l436f77q585l847M215F81Q717L410l810a232q401
3565i633l832N784B170Q906J478n973b446q582r98N358C733Q141P52E674d685
3581a2100n44e200E193O939m6E136e757o183j06c425F660O145j502C238f312n967
3597a2279J552b266G229N188j427B002h117n411L759a089H983L949l253D68i474
3613a3036L414b32I830L722n306a006q959k811N018A539R401J423n478c354p503
3628a0857j740N929C066Q281Q50F041c990p644r44e726D938P234%E289e392n981
3644a1373q40d095F434O199j795C123f887o338K030a813G479N401k062A879h414
3660a3204K992a638I037M343l555a90q298m790L976e44I349L769m133a101r307
3675a0408k910N459G07J0267J443n333b175q510j451M806C343Q340J039F316c633
3691a2018q39e968D307P730k00D914d779p041J96d311E467O632j170C273f359
3707a3255K209b986G321N140j604B749g763n599K780f91H081M766l009E02i030
3723a2618L698c35I105M565m604d17r067l891N626G70R519K356n020a800q868
3738a0668j734N634B949Q159J359F074c898p323p01e866D223P908L63D866d571
3754a2089O88d009E664O135o13D185f213o142J340b544F812N975j873A868g611
3770a2621K877a246G457N024k606A350h874l709K830a77I365L457m201d92q703
3785i195m113M394I81R964J773m833b181q596k386N776B439Q858J222n960b433
3801a1251p97N726C940P685k15E654d915p412O5e483D990P225j495D035f217o361
3817a2578J547c313F617N907j744B141g006n274K192a953H326M408l054H75h668
3833a2970L645h09H867L629l443D3i737l503M896E98R207L357n734a951p600k474
3849a2025M699A904R201J591n547b767q755m88e916C090Q489O06E581d747o890
3864a1637k14d571E323P156p24E376e348o740L86c313E656O539j475C122g282
3880a1848Q22b367G263M998j900A236g680n601L855e84H342M703l204b95q658
3895h953m070L693G51Q849K911l490a163q245l309N069A921Q407K158n360b889
3911a1187o89N699C554O821J117n248d338p254j82e457E248O618l04D951e145
3927a2537P27c216E965O766j562C447f737n832K071b028G770M844k986B116g871
3943a3472L095e80I023M113l802C43h998l545L009a46I906K995m941f41r168k704
3959a2513M527I89R360K465m787b132q337j495M931B706Q298J681F154c600q414
3974a2014Ke781D578P175K41C908e240p678Q20c933E774O365o70C415f102o512
3990a2614J171b841G072N693j848B444g388n316K495a347G874N184l674H25h864
4006a3036L689C62Q680L393l752c89r408l051M207A533Q250L229n684b040q624
4021a0664j532N796B745Q025J030n529c348p866j540e421C669Q022o79E115d677
4037a1631J0c991E751O561q3C863f497o603J599b814F431O548k535A707g033n633
4053a2666K478b127G890M751k753H5i268l685L315B77Q826L724l781a16r062l168
4069a2346M139A576Q210L087n073b112q035k101N564B596Q497O92m799c869p761
4084a1630J77N372D276P213O83E290d302p308l7d568E551O879n74D492f017o464
4100a2481J581c423F463O961k788B395g297n674K316b326G492N050k564A024h824
4116a3029L628c14I052L770l771d06q934l387M566I87Q387L379n272a825r046
4131a0871j329N685B405P885K315n593c277p883j281e623C733P382Q44E764d702
4147a1789l14d984E526O796m68D228e448p428J393d012F819N375k064B951g268
4163a2295J732a912G610N170k085I87h578m653L704a031H655M320l785B42i282
4179a3166M669C29R058L125m958a275q838l105N482B034Q483J464n160b374q751
4194a1125j350O215C748P676Q54E714c938p940R2d620D215P379j89D043e450o414
4210a1864J72d024E909O304j054B958f486o054K446b124G488N521k533A824h355
4226a2834L357e93H520M349m357B76i168l527L773B31R416L088m606a857q069
4241i926k494N257B301Q113K082n339b302q956m63N529B880Q269J108E919c539
4257a0957j506d693D854O908K68C999d574p410O74c919F196N779j152B947f157
4273a2479J936b265G307O123l319A040g705m802L323a084G935L995k262E35h558
4289a2861M346A09R637K668m182h13q527l442N251A733R072J653o043b645q318
4304a0963j422f143C763P180J187E906c506p925p43e821E236O389K64D766d970
4320a1518L83c549E740O087r72C078f855n499J857c035F554N313j795A392g206
4336a2415J922h17H241M290k972C24h835l335L119i7I909K316l642a219q673k914
4352a2806N514A503Q444J960m724b308q542j952N492C131Q138P47n420d342o863
4367a1205j019e707D247P493r0D553e507n668M0c818E987O005j144C444f280o042
4383a2322J829b885F830N251j874A882f897n293K131a712H408M105l335I83h566
4399a2245L404C87Q650L159l961g67q622k522L881A754P881K641m112b404q033
4414a0437j060N102C165P105J905E945c233q020j006e335D228O743J02D686e282
4430a1668K81d135E374O300o47D139e821o699J360c104G258N305k061B334g637
4446a1461K211b079H311M024k541A125h333m306L242e98H785L482l468f02q597
4461i199k600L558A742P211L593m843a942p670k986N165A568R332J337n983c275
4477i805k420f037C607P955Q8E415d116p117l2d459E586N820j79C931e808n877
4493a1685R19c385F513N254j233B915f624n695K085a229F900N215k285A457g810
4509a2027K635d12I031L477m137B67i321l167M554A479Q331K816m389a883p880
4524i763k601N734B436P109L039n574b794p672j560e687D073P445K30E359d140
4540a1110n71e249D966O695m72D529e562o339J054c240F169N718j194B735f456
4556a2118J511a461G529M660j998A030g921m607K897i68H225M212l246A0i055
4572a1909L895G17Q529K973l969a157q985k358N615B146P993K106n938b363q854
4587a1217n34N022C463P089J208E856d041p005o13e071D673P240m47D994e622
4603a1501j67c150F080N836j511C364f282n766J866b104G414M948j768A524g979
4619a2200K209a574H156M637l608B09i024l761M323A033Q316L220m288g24q980
4634i704k595M777B418P990J349m752c185p144k152N995B948Q047P40n759c843
4650a1568k86e658D608P197j77D617e227o654l2c542F030O646j918C750f796m707
4666a1503Q92b585F319O086j943A805g387n286K971a563H526L653k842F97h608
4682a2768L169B85R108L016l904g02r162k486M813A952Q043K526n248b667q659
4697a1326j395N840B481P913J870n919d027p286m41N829D683O440J040D725d541
4713a1991J154c864E422O893j139C993e846o090O54b751F883N335j834A376g050
4729a2720L786a641H090M314k946E10h176l920L438C42Q644L227l646b08r418
4744i626k826M369A056Q382K825m614a583q671k476O007C030P143J666n427b652
4760a1520j88e170C944P762j43E234e003o105k43d823E576O822j424C680e708
4776a2205J410b923F796N798j896B998f869m915J483a449G856M565l332A295h836
4792a2146L128d70I058L998n071c70q976l694M621A437P276L991m815b172q082
4807a0254j965f070B696P266K147o023c086p950q93e856D118O420J271E673d530
4823a1756L21d192E255O583m74D336e718n887Q16c191F659N685j778B639g386
4839a2267J788a316G252N477l299F92g918n046M002a35G828N567m288a04r135
4854i239l279M137E74J0039J941m395a418r046k056M774A829Q427J890n591c708
4870a0763j670e960C362P533J258E257d338p132N05N460D693O746k98D467e620
4886a2109J713c216F553M969r83B728g380m540J694a984F910N458k634H68h016
4902a2997L991b03H233M299l598b82q626l201L825A067P820L183m521a628p889
4917i517l232N140B216P739J911n457b515q183j007N396B677Q173P50E686d635
4933a1361l4d806D646P235m33C895e012o537J434c598F250N893j138B909f555
4949a2734K192b554G080N296k635A180g338n130K874a082H231M263l942E33h318
4965a2379M058d6I238K786l966h25r434k413M958A666Q763J978n549b137q184
4980a0321j049N326C219P034R07n174c875o886l82e416D524O935k09D165e521
4996a1520K43c863D966O559r14C183f509n148R83b930F917N745k669A783g081
5012a2399K953f66G790M546l588D95h986k891L566B70Q290L186l186h39q068k958
5028a1865M293A428Q048K413m518b169p779j433N283B177Q908J497E578c540p003
5043a0543q71d888C788O876J195E195d886o487J121c748E596O019m95C804e064
5059a1292J207b211F858N306k731A777f873n549K798a695G556M467k788I80h098
5075a2456L573g38H451L708l760a01r120k597M030H45Q210L575n487b485p515
5090a0000j677N158A960P751K004n749c265p361j436e505C688O780J007D748d426
5106a1128p68d446E166N495k26C641e304o438J323c239F479M899j136B382g000
5122a2532L346a571G624M099k348A510h345l574K857b51H623L351l291D71i143
5138a2260M910A026Q455K442m901a913q182j745M755B266Q163J246n372c166p214
5153a0380p14N212C961P109M03D902d584o646J48d961D879O417N1D157e264o416
5169a1680J291b540E923N901j710A781f532n256J323b111F836M762k184A785h149
5185a1667L147d12H220L536k981e55p931l625M140A575P602L413n080i67q153
5200i120k298L664A854P947K161n316c143p169j061N295C621P166R48D986d079
5216a1011L6d861D648O742l39D579e665n791P93c213E309O386j392C392f151o035
5232a2186K131a748F613N435k080A709g565m900L524h7G618M328l329c54p647
5247h001l796L483E66Q868K424l572h79q566k502M550B045Q182J039m528b507
5263a0093j769N581C048P462R59E247d083p014r04e453D079P284m12D386e569
5279a1453K57d090E925O543j450C250f370n485J701b014F800M670j218A371g532
5295a1391J673a092G942M270k994B09h537l790M483C27Q643L343m184a049q361
5310i410l150N282A185Q602K049m565b482q315l32N098C507P620L54E494c681
5326a0318j169e372C729P419M04D307e029o776O13d095E917N537p64C038e464
5342a1711K052a971F420N264k096B171g702m786L591a782G853M453l954A57g768
5358a2355M322A21Q444L603m392h82p962l021M240B223P222L103n012b297q013
5373a0310j238N094B180Q087J274n539c999o852o38e190D022P219J02D580d150
5389a1242Q63d060E303O082q10C345f596m986J804b583F519N030k150B147g162
5405a2146K347a427G385L890k047G83h509l678K790C41Q414L493l811a83r369
5420i552l150M677A574Q172K125m661b265p326k054M958B557P517J217n433c882
5436a0428j127N715C970P040P35D378d757o484P96d026D923O899q04C064f280
5452a1782Q59b679F224M999j254A977g260n218K962a610G535M174l098I04h085
5468a1695L522b31H693L022l174d87q240l752M762G17R159J496m749b010p548
5483i558k658N475B417P514J628n255c105p499o80e073C924O407M35D279d765
5499a1381K19d117E136O763j740C939e684o238J350c110F980M517j430B256f900
5515a2050K192a861G430M357k339F31g941m498L861A05P795M280l466e08q075
5530h583l786M090A148Q493K071m299a413p751k283M684A990P383J999n055b469
5546i865j841d863D089O787L93D834d801o231J30c998E145O091j197C763e838
5562a1297P46c502F659M393p91B868f788n186K319i60G224N373l118H60g162n449
5578a2611M449d65H659L436l543b13q540k928L496A045R000J744m005a777q315
5593a0092k384N861B270P280J916n141c127o629j362N048B975P670R61D976d228
5609a0624r6d171D944O417n31C776e328o158P17b665E934N125r31B295f300n220
5625a1520J688a644F782N646l492A422g143m445K582b88H735K955l065d90p446
5640g936l737L743G07Q270L285m422a246p911l068N031A563Q160J043m912b483
5656i827j144M382B647P747J382E777d075o975k18c904D086O246J033D371e635
5672a1568K93c568F223N519j182C113f504n840K371b174F694M079j612A442g019
5688a1765K068a269G657M737l471D43g890m085L338G14P899L315l811a055q202
5703i257k358M089A404Q218K265m927b597p599j035M657B906P812R05E321c058
5719a0793m43d904C966O872o41m843d741o642M93c808E043O336r02C225f026n951
5735a1977K515b742F829N157k719B116f338n255K620h27G973L884k709G41h257
5751a1244K506G12P930K814l672g40q107k421M323A604P663K740n324b001p668
5766i669k268N791C114O418K171n503c600o519j482d705D070O156O16D088d583
5782a0750j64d652E120O585k85C813e690n832J477b840F397N408j601B226g288
5798a2133L109g78G199M843k600A117g766m197L050a41G804M068l288i6q139l552
5814a1787M175A095Q366J984m139a546p996k286M956B977P002Q64m547b755p313
5829a0068j100N484C825O487K99D660d116p273P77d276D753N706k00C721e177
5845a1580J287b431E254O845k897B472f925m892K369a477F470N402k852A556g849
5861a1728K901a66G747M257l465b35q370k320L585A365Q208J893m474a572p398
5876h970k698M996B448O898J525m636b637p183j919N340C466P041K86n307d467
5892a1289j24d422D977O677j181C358e052o351P98c738E609N831j248B807e920
5908a1448K211a801F852N806l429A508g874m235L207a259H202L497l156E13h234
5924a1773L648B75Q351K706m064i54q659k436M901B482P941N38m621c017p448
5939a0465q24M884C851O999l3n392d377o074q50d599D472O939o33D330d358o589
5955a0947J194c525E622N396n20B125f526n517K216b620F610M940k373A109g145
5971a1749L018d27H086L484l688Ih181k975K633A112P238L261m623a147p883k752
5987a1782M804A933P771K514n798a945p528j959N597C028O625J504D478c610p046
6002a0656l16d791C495P444k24D555d482o161Pc619E973M588m06C543f178n828
6018a2006K050b829G059L591j470B161g072m547K139a054F919M776k923G42g818
6034a2177L638E13P704L331l528i94q395j870M654A655P589K899n718a852p752
6049i604k555N854C305O745R99n330c710o564j47d715C741P580n80C828d868n847
6065a0715m9d450E384N470j07B822e537n723J302b871F942M232j825A618f910
6081a1550K644h34G138N275l580G63h027l476L507E31P999L491m585b37q177l009
6097a1423M296A425P476K632m725a912p804j958N491B767P429Q33n374c054o772
6112i826j156d888C506O413N70D583d117o890P90c859E644M318M74B774e745m983
6128a0728J219b626F373M185p71A666f403m893K219a546G014M935l471H40h111
6144a0867K814C93P506L451m106f62p310l521M562A226Q000K082m459a788p736
6159i524j257M482A816P602K233E768c027p012q59N285B855O817J333D341d626
6175a0134l83c871D794N744l68C086e604n513J470c027E450N740k175B650f335
6191a0689J214a482F704M785k436H14g264l736K306A32P492M229m329c12q474
6206h786l083M433A102P884K181l584a579q033j181M722B989O292J485m836c241
6222a0340p58e010C708O428L00D787c586o518o78c984D063O831j286C740e166
6238a0571J172c207E707M743p74C022f359m930J893a597F754M545k563H73g082
6254a1623L075e95G456M043k879d77p604l135L117A235P217K348l716a046p711
6269h757k628N049B062P107J607m533c557o489o83N234C175O766J134E010c350
6285i887j099d317C364O706N8C647e113n209J120b968E754N045p87B355f251m545
6301a0796J298a978E918N012j879A115g494l995L112f46G317M212k955E32h000
6317a1672M828E32Q112K621l752a118p363l008M897B308P596P48l856b282o997
6332i279j631N273B336P662O28n240c813o726j13d198D177O700n64D052d869n801
6348a0670K29c166E704M661j038B620e950m811J365a869E877M609j078A385f395
6364a1903L222a058F799M522k757E73g821l438K808A092P475L302m495a229p255
6379h484k737M514A308P947J437m425b266p072j862N286B961O744J109E244b822
6395a0722L20d351D543O071l15D779d502n735L03c318D754O438j252C274f110
6411a0693Q33b044F008M428p56A804f471n332K758a091H043L610l287G64g653
6427a1359L438a38H158L356l476e04q460k519M072A098P692K441m628a658p714
6442i372j352M358B972O977O34m952c142o337j417e152C245P598o16D395d460
6458a0084Pc774E091O168j734B907e082o167J411b474E719N670j510A395g063
6474a1163K432a732G254L790k285A50g876l419K504f89H139K880l393d29q269
6489h698l230N105A238P622K322m268a781p373j987N045B367P300J042n297c399
6505i771j311e130C419O388J497D877d405n464l42d312D836N666j15B972e746
6521a1057J098b986E887N852k602B851g038m329K026a607G262L554k235A80g095
6537a0836K756f45H241K671k629i14p898k041L357A264P057K950m389b120o964
6552i084k720N051B499O652K164n483b717p071j649e095C230O808M01D519d260
6568i507q79c894D349N905r4C105e185m747O0b891E873N121r10B382e751n494
6584a1245K115a657G096M685k676D49g724m141K787e13G779L766l924A94g985
6600a1512L459H24P725K775m304a575p367j491M124A836P081K616n613b747o912
6615i659j082e065C556O097J094D654d165n905J35c984D452O251o60C753e752
6631i996m09c255F121M171j316B164f960m191K384b024F635N009k860A264g601
6647a0973K829c00G594L070k707c90p747l105L634D20Q007K810l505a162p833
6662h995k513N158B142P296J168m689b927o042k220e468C002O606J663E067c544
6678a1083Q97c994D544N620K90D141e036n649O53c707E144O045j293B834e718
6694a0180O54a687E953M303j067A495f748m050K535i91G778L704l486E07g505
6710a1306L139H96P375K629l725a235p323k592L858B007P579J151m229b144p878
6725a0022j167N231B785O966J018D805c312p000j1d357C820O086P94D039d072
6741a1002L82c319E410N619j435C508e712m925Q11b213F814M781k676A669f386
6757a0733J893a216F626M379k777D20g843l631K823a4H529K682m205a183p716
6772h899k194M387A352P539K484n164b243p193j701N248B781O971N76m541b832
6788i588j392d677C873O117Q88D827d402o404n7c930D949O393j264B313e667m759
6804a0426N59b332E953M457j311A859f402m208J309a072F638M049k330G13g059
6820a1237L674e37H122K839l613g27p794k461L773G24Q132J374m144b118p068
6835i186j827M622B619O336J523E198b515p136j050d658C140O921j90D919c793
6851a0229K99c280E518M632n52C073d882n810J255b849E762N280j535B344f500
6867a1800L184a995F867M435l152E72f967m242L411c55G343L838l880g43p345
6882h088l013L380F33P502K132l818a612p536j765M548A687P582J551m390b790
6898i910q02N251C493N931J125D780c484p162K31c524D864N011l52C703d631o226
6914a0857Q73b583E426N680k521C129f146m159J031a643G386L118j455H77g580
6930a1271K909a67G790L678l699F12h308k556L983G56P651K483l450f70p857k382
6946a0909M691B178O726J401m696c052n902j659M593C310O249J046n219c300o612
6961i912o91d371D580O210r56C623d523n717R96c172E001N245o40B121e861n156
6977a1017K523b249F650L841k257F71g059l894K668g97G135M104k867d40p378
6992g818l400L528B01P901K926l836a650p002k245M457A667O761K398m656b156
7008i228j870N275B853O585J605E257b847o643j637d822C519N965P23D783d832
7024a0456K46c908E033N821j363B500e650m937J331b480E914M525j465B215f861
7040a0924J988a541G096L706k269E50h140k481L672A05P784L468m043c41q271
7055h612k377M062A288P794K067n406a791o911k159N207B247P164J662E455c327
7071i562k76M905C674O366k74D244d846n761Q01c592D322O320r63B900e822m978
7087a0800J208b517F037M622j146B473e875n118K597i64G109M014l099I01g666
7103a0353K240c12H167L342m315a082p126k849M660A615P549J973m627b111p592
7118i703r39M760B262O830J661E182b902o594p97d255C358O337J058D318d644
7134a0489M24c743E061N489j501B705e742n090J334b467E470M620j204A563f402
7150a0758J882a272G193M398l299A360f870m645L465i4G068L604l291a058p334
7165h392j923L550F41Q191J632m003a495p869j504M510B398O697J392E038c176
7181a0218k77d689C459O041N02D138d220n576m95c907D923N523j227B599f143
7197a0956O76b639F356M562k470B077f284m438J873a884F923M221l008G85f916
7213a0901K870d77G881L078l350e9p937k788L893E33Q395K515m295a477p504j426
7229a0407M194B133O893J791n104c024o865j594d970C632O137L79D001d196o039
7244a0235P74d002D355N942j25C477d912n877J476c172E862M360j326B115f104
7260a1014K477b106G043M094k252A274g503k986L092f40G728L129l458I4h104
7276a0860L627A20R214J107l638a453p362k143M546B096O739K402n361b152p031
7291i183j240d522C595N806J283E145d446n266p38c507C655O275l35B725d988
7307a0983K233b815E388N200j904A818f357m479J524a683F207M657k257A251g135
7323a0994L053a40G310L774l361d45o914l543L211H22P847J374l465a263p483
7338h746j775L992B453O400K414n402b884o091j175M743C461O650K95m705c981
7354i677k37d462C988N621P45C208d627n154O92c399E896M774j629B753e972m220
7370a0192O30b292F160N100k208H08f847l987K899h73G794K848k446c39p251k994
7386a0584L446A74P515L063l579a008p969k136N157A442P665J262m835b277p012
7401i289q91M989B957O460O79D776c004o028p92d027D097N330K15D242d135n205
7417i340j01c948E047N552j168B885d901o039J885b632F151M751k302A452f949
7433a0483K820i29G102L433k692E7g537l479L642A7P660L367m246a028p663j657
7449a0348L666A457O619K205l659b522n834k088M129C096N694J729E114c453n321
7464h774j400d328C710O137J54C718d090n788N10c512D400O039j188C613e502
7480a0667J539b791E746N024j794A772f813m031J845a723F638L922j811H65g138
7496i895K655d23G803L436m095g83p459k359L667A338P252J361l523a629o858
7511h487j926M296A586P572J658E267b479o650l37M503C243O695M44D367d236
7527a0236k40b983D516N952k16C028d664n815J574c086E736M535j385B166e958
7543a0453K341a062F345M112k816A220f636l834K868g8G477L408l651A38h082
7559a1126L818H90P800K027m460a769p221k372e599A978P061J368E016b025o908
7574h933j882e141C288O106R73D053d351n419m68c055D171O391j446C335d650
7590a0713J288b836E947M494k002A883f985l146J372a731F672M571k238A087g005
7606a1383L075c82G170L915l721d76p404k629L697G97P366L404n137a258p092
7621h350k218M206B025P289R70m263b279o150k013M851B768P077L19D275c513
7637i567m98d041D123O129j40B870d462n778M16c176E209M897q94B351e861m883
7653a0744J569b569F740L512r88A424g266l110J889h94G150L622l362d5p433l530
7669a1008L904F73P256K941l338a243o542l031L880A502P060K262m542b295p597
7684i892o05N095C357O552L96D726c299o115k75d151C435O884Q1C799d424n218
7700i642R0c243E559M891k469B758e682n187K153a772F150M902j851B037e984
7716a0469J678c9F748M628l692b12p171l969M269E18P447K578l217h19o991k609
7732a0419L543B532O421J281m173a448p563m40M293B714O538J046m939c775o261
7747a0036j87d146D261N739J03C254d433n569N49c014E184N045j218B997e144
7763a0329J698b271E419M371j424B124f299m229J927f91G573L473l476F4g535
7779a0788L129D38O756L427l604h56p891j943L708I16P542K198m721a713o981
7794h694j583M276B068Q186K9D522c317n628p86M258C920O342p04C678d561n220
7810i781Rc663D804N309o24C236e155m624R98a897F012M535j644A791g308l099
7826a0407K207a024F589M347k847F00g014l745L350F09O253L765k973a70p906
7841h076k704L856A598O713J957m308a904p013j682M707B525O830J128m828b894
7857i173j216d163C184O398P98D425d370n860K99c490D922N111j10C539d323o062
7873a0385J444c426E595M571j259B120f403l658J976a644F470L631k106G92f912
7889a0704L248a12G608L374l738a97p559k370K914A396O668K344l833a950o232
7904h182k457M803B169O944K007n487b624o241j335d456C317O696N88C718c866
7920i768q29c453E259M556k59B685d990n452J468b788E169M937j438B353d921
7936a0919K569b027E721M946l237I63f213l733K470a84G427L366l043a081o524
7951g605l608L834H52P364J727l699h43p435j655L799B068O619J232m040b113
7967i298n43d847C691N980J69C973c350o367K05c698C910O166n52B658d895m715
7983i610Q50c168E359N313j895B508e356n256J682a913F660L414k221A162f052
7999a0381K252c51G389L476l286B82g259l023L281C67P389K818l458a569o611
8014h180k134M210A675P241J478m973a705p217j167N024C048N438J253m778c458
8030i585o7d648C944N504K86B876d663n242J154c339E155M349r03A941e444m282
8046i726J508b152F472M124k654A524e900m668K106h33F706M042l697A91f897
8062i941K930D83O371L190k933g81p008k488L788A200P033K138E081b284o090
8077h374k055d739C029O079P84D677b980o534p6M683D390N113r5C360d701n695
8093a0396J231c582D932N210r12C191e776m942J278a977F088L866j854A888e592
8109i669P48a344F254M901l619G69g398l205L915F32P068K537l031e96p748k064
8125a0408M245I14P505J577l754a319p033j150L946B602O405J377m656a811p575
8140i386j053d259B887O610k6C637c665o048J21c777D141N936p73B276d850n046
8156i896J729b697E116M997k038A512e494m612K052e72F685M312l259E99f814
8172a0263K829HP304K783k781h75p311j831L851G99O904L301n075a969o615j575
8188a0159M356B810O513N49m279b919o011r65d503C217N415R58D450c442o301
8203i743k32c469D850N495j204B649d842n317R46b738E309M427r46B067e925m687
8219a0612J998a298F190M826k893D04f946m310L625f74G250L704k744h55o824
8234g679k680L526A080P054K337m554a804o757k013M743B147O570J339m717b831
8250i752n04d586C220N762Q93D011d040m809j010c639D559N708j034C142d454
8266i661R19b216F091L872j032B549f035n127K852i15F837L951k594A460f448
8282a0779L140d05G441L158l981e64p503j890K763C08P653K590l911a392o607
8297g999k212L530B411O600J458D811b023o750j258M701B857N849J706D445d122
8313a0130P76d238C888N821m03C568d703n408J078b605E475M310o23B372e933
8329a0410J652a694F066M200k460A738f625l432K257a188G406K697k955d80p588
8344h068k383L607I08P162K572l676a394o182l034N140A973O237K125E107b472
8360i389o80d966B894O890j62D426c778n552n80d067D921L962N18D355d484n395
8376i879P90b932E227M518j487B623e874m113J622a938E403M941k084A277g194
8392a0853L513f42F437L749k955a38p964k878M650E02P390K514l895a581o715
8407h296j993L992A578O589K075m463c085n186j570M645B869N731J198m819c726
8423i023k04c805D052N091J54C275d788m855N31b783D554N513j666B141e567m351
8439i918J456a764F462L119q56A517f270l872K989h13F490L810k451G43g561k771
8455a0332L140b16G482K824l264g25p225k393L861A028P252J591m106b035o308
8470h343j506L740C660N879Q49D403c491o110N41d456C717N852M14B932d647m982
8486i629P41b661D223N459p30B493e492m663J334b192E293N210k931I77e842m683
8502a0525J735a153F479L628j345A029g508k341K292b78G853K637m078i98o864
8517g862k393M300A686O609J564l968b074o721j310M337B450O351R83D808c233
8533i146r48d475C674N698K47D235d489m696O42c787D271N094m68B639e162n484
8549a0646J701b772F091L737j889A887e894m751K868a225F175M305k806F09f787
8565a0772L486a38G134L504l368e82p043k666L876A109P308J932m578a390p438
8580h828j485M645B306O620J031D958b001p109j031d855B724O373Q70C414c580
8596i191Q9c252D226N039K00B817c686o019J227b583E441M503j437B281f326m469
8612a0795K845a325E945M014k198D98f120l633K046h79G126L121l034C55g436
8628i979L095A143O823K868m925a662o121j612M185B370N778J582m291a930p058
8643h988n59M635C149O546m83D460b929o465O1c814D277N427k14C418d841n370
8659a0211P28b939D449N642j382B540e311m297M60a686E752M801k201A074e970
8675a0264K677i25F448L600k815F75g692k587K814H1P851J966k956a035o978j781
8691i794L613B161N679K064m037b386o573q25d804B821O575O76D541c284o076
8706i360m94d058C364O006k15C676d663m897K11c842D978N118j404B834e492m359
8722i851J831a821E123N245k381A247e768m302K567g76G248K953k757B12g404
8738a0120L271A084O789K350l880i81o894j658K400A379O380K253l851a386p205
8753h591j234M570B389O790R05D666b674p064l72d579C485O305n71D133d699n286
8769i985N29c044D667N222q98B816d944n025J224b163E146M950j730A978f576
8785i892J636i13G028L034k255F70f857k610K488f21G640K385k571h00o830k697
8801a0327M033A023P188K294m991a906o370j584M567B671O358O64m705b869n957
8816h826m95M112C319N643R98C890c822n160o14c666D465O094j520A992e065m482
8832i547J469b319E578L933j614A331e329m851J856c07F052L734k084D92f344
8848a0206K896a39G386K856l290B48g987k156L862A470O350K060m284g98p841
8863h639j874M872A879P127P06m225b463o819J96d356C111O471j42D325d140n465
8879i605K04c528D111M967N8B951d689m988J244b770D757M833j238A811f165l646
8895i811J484a181F076L873k094G62f001m592L278C8O586L349l379c60p189k485
8911a0034L813A274P016J746l769a731o875j756M228B161O629J254m941b523o112
8926h635j186d845C365M864J479C816c287o068L99c311D401N581n91C482d105
8942h919J29c322D938M720j037A770e368m367J251a576F568L526j987H22f255
8958a0004K617c62F631L200k366e49o763k675K904H29P200K389l950a549o672
8973h221j995M406B439O394K80m395b660o150p68d114C187O014L60D077c250n561
8989h811j376c855C824N626m18C968e345n145J990b092E287M906k090B319f178
9005i572J601a255E796M214k731A601e727m746K896h29G279K972l420a90o986
9020g176l769M594h4G685K372l454a896o025k180M098A762O729N60l593b299o631
9036h930j123d886B790N646J446D383b797o445J52c239D207N177K00C521d172
9052i690J303b549C967N369j399B218e265m123J486a990E921L978j999A522f089
9068i721K332c16G171K331j781a37p323k814K748C16P635K459l794g02p138j913
9084i753L778A463O508J733m545a450p297j272M805B619O798L74D862b942o434
9099i376J97c876C591N448p8C230d005n344O16c071D605M667n64B880e197l960
9115i157P15a913F288L104j140A411f858k560J804h35F009L612k136D37g221k283
9131i504K620f78G521K357l090a084o559j603L249A276O779J649m310b260o181
9146h441j403M759B422N600J592m427c303n683J22d213C232N458R37D018d049
9162h887j72c299D416M831n33B589d864m783J174a888E699L939j573B080e551
9178i245J655h19F568M003l948E02g118l244L600C63P369K093l434D5h055j472
9194i527K857A150O894K260m480a697o354j752L604A937P051R45D635b524o420
9209h944q05d537B922O457L91C924c959n069r7c828C615M866k3B488e301m510
9225i811J693b236E219M402j604A854e350m421J686a311F124K839j241F22f377
9241i715K453e15F898L033l053D48g732k103L711A178P194J427l719i97p727p98
9257i522M375A655O862R33m281b856n296j107M574C553M667J260D043c686m874
9272h560k76c361C958M205Q78B904d808m312J206b745E287L905j161B000e691
9288i676J719i94E945M197k602I01f106l953K276D74O390L387l284g31o706k179
9304i616L022E85P076K196m356a334o993j138M251A370P222N89m152b619o079
9319h698k54L910C014N219O57D344d023m774q3c745C128N759N07C256d226n048
9335i274J244b829D809M837j521B070e263l760J152a532E735L877j957A560f118
9351a0012K504A2O893K912k873c69o647l303L433H76O637K777m147c28p818j001
9367i147L290B247N135K492m373b734n826p90M522B602O163P11D168c344m887
9382h231p20d036B714O866j016C394d219n602J734b530D778M720p00B397e138
9398i348Q52i61F039L729j578F73f227l455K309a280F488L985l050e16o392l252
9414a0160L552D92O729K538l165e00p470k595M563A355O672Q16l169a686o553
9429h239j343M302B440O642N67D623b265o505l57d239C663N460m19D172d690m480
9445i170P3b697D792M065J41B561e397m120P73a737E759L828j342A220f045m556
9461a0601L383g30F483M308l370C33g067k870K465a08G383K564l860f89o764k508
9477i961L854A230P113J669m289b405n671n71L669B994N595L03D207b956n128
9492h084q16c933C601N070M00C593c651n222N58c061D209N529j091B667d937l974
9508h911J94a884E146L813j051A731f130l495J607a010F320L714k227a19o274
9523f393l565L480B8P330K577k988b21p479k251L753A362O707J728l726a398p268
9539h666o24M014B662N878J645D724c025o052n28d051C214N710K31C717c850n167
9555i017J17c744D146M766k82B777d720m774J455b205E372M318k162A706f148
9571a0179K608i41E508L863k126H92f624l552L288a16G060K767k840d06o447l631
9587a0484M547E85P153K034m614i71o512k210M161A858O291J228m185b686o120
9602h806m66d193C023O089k95C799d143n112N25c598C667O286j180C181d256n479
9618i735J177b611D873M335j085A972e631m059K309a444F172L944k434D53f178
9634h983J593d36F528K929k575d2p034l143L952B23P519J442k444a462o153j841
9650i456L417B062N488K791n083b681o167k30M496C312N866r3C949c356o102L76
9666i082c847C851M514k80B938d523m711R87b443E596L502j114B435e067n050
9681a0117J987a743E809M077k419E54f319k916J893i50F676L152k876I1f792k865
9697i657L089A81P099K466l438a128o602k450M120A624O637J630m796b158n761
9712g919j462d374B769N846L46C466c482n203p78c749D533M970n48C077d141n015
9728i156L95b978D212M918n69B315e099m604K828b693E629L836j430A090e772
9744i076J810g11F640K958k618A76f527k561K376E89O545K452l335a004p080j227
9760i311L316B142N919J510m691b111o039j050d422B175N761J029m411c262m947
9775h209p95c696C371N660m41C531c739n890J263b666D572M272m41B809e137m401
9791i538K212b073E928L621j468A425e540l603J848g41E845L910k853c0o429l284
9807i743K990B72O645L389m260e47p289j284L298A567O264K007m204b226o115
9822h341j313M800B353N599J032D098b212o139q88d298C264N305R04C623d459
9838h714R1b746D237N204k88C195d744m328Q06a672E028M155j189A834e516l740
9854i256J563a117F393K729j811F16f299l689L570G23O008K773l486e63o354l517
9870a0434M361A140O538K013m596b014o250j303M035B181O360L11l615b677o669
9885i346M84d419B910N936j06C939c940n237P50b940D667N048p28C115d828m413
9901i241J738b860D435N102j198A142f115k598O58a079F151L561k550C80f770
9917h553J723a045G064K324k597A7g288j598L161A015O711J609l819a201o579
9932g780j979M668A823O291J106l932c090m564j926d240B856N962n4D098b511
9948h935j62c622C200N904r59B975d275n122J159b195E007L698j040B163e416
9964h998J102g25E231L808j841A304f258l201K569a63F561K524k354C68g175k184
9980i359L554A031O289K246l921i01o691j538L824B224N434J435D400a943o205
9995h148q63M248B838N436J227D524c255o227J071c843D002N468p19C093d047
10011i392N60b668D392M664j724A906e244l617J005a302E795L685j862B103f353
10027i620K342f79G340K825l274D84f928k149K661E79O462K599l349a127o291
10042g418j732L246A419O426J188m121a700n936j546M196B722N549M22C920c339
10058h801j73c882C510N591j103C119c819m957O79b664D747M483j547B253d954
10074i075O68a769E271M641k570A081e974l278K129h80F463K946l186c16o085
10089f401k702K719A406N404K245k897g55o827j849L894A756N921J944l814b877
10105g969j235d564B430N858P44D428c339n385Lc838C199N572l0C436d166m800
10121h966R1b570D809L389o90B059d536m723J891a606E166L930j804A986f056
10137i425J269a013F379K700k204B39f811k865K744b16G864J646l632g99o367
10152g166k019K887A599N726K537m579b246n920j866d805B155O367O64D306c849
10168h937q5c807C564N906n71C258c897m863J2b860D015N433r95A850d583m508
10184i091J322b217E233L835j230A447e546m204K593a161E479L440j250h1o707
10199f788l241L562B27O883K390l345h58o099k141K954A320O377J546m267a579
10215h326m68L482B134N926J062l647c032n385Qd098C334N709n75C961c374n664
10231i038P6c037D485M217k84B849d548n069J648a604E953L301j995A439e474
10247i644K272e94F205L981k993a6o570k631K922a50F698K249k011Cf387l131
10263i518K917H85O421J919l743a783n858j165M211B143N636J041D202b331m954
10278g285r60L965C055N003N65D301c447m905l68c567D363M468p15B642d766m443
10294i209J641b206D804M557j253A798e553m365K543a320E738L830k644H80e523
10310i416K171H9O866K258l005d06o162k847L098G03O800K347m279a655n820j210
10326h685L417B136N354J545D418a856o903o14d295B243O929l95C939c872n319
10341i191M16c279D133M383o31C402d352m941R62b530E268L467m57B267e239m116
10357i355J704a423E063M800k688C42e626k743J581i30F081L508l195a11o633
10372f744k449L672A023O078K051l270a416n989j978M163B243N776K42l295a790
10388g989j414d432B571N461P73C786c350m830J65c577D074M874j038B743c887
10404h682N90c300D871L820n88B026d676m669J305a597F026L493k203H51f183
10420i327L111b51F520K836l597c62o112k776K707G51O225K136k963a359n755
10435g114k272L770A485N938J381l981b060n419j363d002B268N860J080D383c004
10451g941j151c163D160M179K29C352c632m652L50c330D457M534n19B682d255
10467i047J055a371E239L645k123A923e567m222K394a239F310K760k692A51f785
10483i534L182A61O428K977l354a696n778j467K771A329P102L87l369a668o721
10498h389r61M547B187O481J2l945b490n265j46c702C013M992J24C183d335m208
10514h543N85c016D324M917p61B586e414l556Q59b107D997M409j592H03e544l102
10530h646J141a164F069K987k247G48f714k687K771D53O735K593l076e23o284
10545f807k573L807F74O561K232m089a281o422j569M058B092O400P12m205b552
10561h104j82c991C168N190L98B784c341n268K22c098C406N716q87B770d189m867
10577i056J434b077D914M251j394A391e219m219K182a173E577M102k676H77f841
10593i691L056c52F656K735l133a80o629k161K606G73O827J446l142g83o307k115
10609i205L622A906N684R38l707b162n896m55M096B937N245O09C662c113m913
10624h026l46c547C579N070q7B531d316m804N38b148D186M881q49B209e087l968
10640i055J229a108D893M926k038D77e547l568K005B04O527J686k015c92o405
10655f797k473K978E53O299K397l946a010o305k311M659B80P014J640m310b370
10671g457j821d302B365O079j11C824c662m820mc544C838M112J4C231d936m036
10687h972J340b511D400M355q37B013e717l502J826a639E474L427j526A311f509
10703i113K426e26E856L486k441e53n579l369L281I63N785J702k857a407n200
10718f607k882M225A509O150J093l705b583n909n14M354B488N896O33C946b933
10734h352l94b785C954M713l23B955d025m685p3b550D311M804j096B203e120m129
10750i249J544a326E381M437j860I99f564k611K184a231F352K950j847b59n692
10765e951l067K290E11O209K501l291a405o270j353L209A618O244R79m108a947
10781h085j634M513B383O151R2C514b645n839Ld180B815N985j192C588d442m628
10797i070J139b760D561M073o47A604e002l784J029b022D872M049q07A806f028
10813i848K098e89E240L766k231B48e558l072J697B37O508K251l016a074o375
10828g449j617L858A204N779K346m060a929n926j186M266B385N331P56m041b559
10844g610j166c854B867N118L72C325c251n568P05c658C690N286j277A987d526
10860h855R19i23D996M271j412I55e433l626K391a080E926L317j855D86f083k918
10876i001K285H4O484K698l036f52o237j650K626A542N427K566m337a645o113
10891g758n97L422B055N240J093l407b754n384J16c697B784N875K53C785c163
10907h483L24c147C696N147j057B519d656m124J305b013E410L015j315A228e415
10923i259K004a704E300L630k321F65f706k143K475h2F594K483l058f30o324j628
10939h582K209H27N813J940l637a961n179j961M355A919N821J196l831b123o047
10954h170l46M227B981M883Q34C793c042m701p90b418C408N350k26B947d699m473
10970i172J275a787D714M216k164A388e007l857J441b091E279L323j918H27e581
10986i104K435B23O450K080k800c34o155k835L521F00O103J823k611h58o468j691
11002i017L794A806N478J537D051b659n695l55c720B367N320J102C584c513n027
11017h540P17c136C146N523n60B668c888m969J008b288D636L935r48B345e342
11033i482K178a475E308L401j676I78e175m142K395G30N221L119j566D74f195
11049h953L274F18O065K530l237a141o115j782M247A699N467J917l745a759n954
11064g713k10L610B369N746m2l829b548n110p51c750C589M457L45C370d121m203
11080h324J86b510D354M355l21B025e412l151J141a878D667M031j934C40e325
11096h383J565i59E747L266k933B94f502k146K857I36N612K464l649a177o471
11111g648j028L497H74O440J259l436b478n592m29L833B417M960J432C268b747
11127h155j64c113C435M642Q94C603c208m754J14b824C895N177j641B187d498
11143h719J241a822E609L592j912A485e250l260K124h75E599M000k601G18f074
11159h436J643A98O052K555k923h26n958k011L646A438N960J221l878b232n688
11174g920k93L496A738O435N56D152c144m952l33L794C422M996K41C036c760m597
11190h357J66c111C783N386j092B881d597l316K74b154D635M362j815A058e673
11206i366K752c89F192L245k148H15e914l029K706B92O033K768k317h13o225j619
11222h657L633A293N611K656l725b046n560j419d346A876N733J133D289b695n207
11237g902m55L954B506N602M14C439d010m374K81c228C908M256l83B445d407m343
11253h750Q16b214D828M335j828A895e674l566J538f03F032L715l565G65f002
11269h633K126b26F284K684l370h04o903j010K789H26O287J513l698a293n950
11284g243j850M104A726N899J212l991b643m762j045M201C174N259L51C640c504
11300h164K34c333C811M676K4B739c758n410J844b305D840L687p78I46e468l384
11316h852J220h99E331L352j613a04o512k051J721f33F233L148l025g6o753j792
11332h621K496G03O467J657l393a518n501j861L669A722O549N5l748a496o185
11347g681q59d247C051N163o6C186c128n167K04c375C555N075r67C036d017m459
11363h476J54b495D680M194p88A471d773m522J203a730E590L467k039A100e572
11379i226K305f59F672K121j994a14o695j961K677F61N943J903l155a402n895
11394g297j051L095B078N757Q48m005a587n739j818d298C132M947K47C301c024
11410g941L98c530C363N271l52C460c867m421M93b396D475L971q40A990d940m824
11426i764K256a154E329L639j771F46e427l763K644c57F282K474k606d84n832
11441f316j796K260A059N012K286k373a112n899k851M608A568N766J485l895b442
11457g608j165d146B480N195M21l800b544n153j094c795C117M885M42B838c751
11473h289R4b534D267M114p50B471d416m200P81a889D880M101j863F44e638l393
11489i031K490a321F134K780k765e50n692k865L118A82O779J915l194c61o761
11504g122j428K973A022N760J692l654b236n259j337M131B498N502P36D077b784
11520h089k51c649C431M686n50C022d049m474Q96b456D173M710j054B655d551
11536h133J570b143D120M683j785A333d652m558J616a016E643K951j880B33f478
11552h690L059C86O156J821j949h00n299k393K628D35O666J490l691a239n931
11567g170j037L212B081M987J634D222c290m389o74c328C013N090m00C329c390
11583h302J71b844C639M894m82B627c757n358J947a721E024L440k002A284d910
11599h565J735a353E554K886j481D29f434k620K294A75O434J707k093B64f842
11615g988K367A71O881J394k779a470n651j317L601A646N665J415D311b921m057
11630f978k081d082C230N104O26C061b506n479K99c761B977M681o9B927d050m168
11646h218Q52b497D491M227j233B007d754m177J517a667E168L823k549C04f073
11662h729J959d94F573J827k163e32n469l033K715A111N543J460k361i27n897
11677f824j987L303A768M864J684l433b216m917r81c850C529M283J121C448c865
11693g237o31c338C347N049l03B742d093m632J024a856C919M901j355A616e239
11709h106N27a950E634K636j536E56e281l203K140c82F220L175l186B92f083k429
11725h512K855I19N605J881l247h02n989k026L524A334O001Q64l608b032n246
11740g278r28c688B717N074N30C845b533n357n6c280C334M947k92B846c934l827
11756g761L50b623D238L991j181A831d884l961K100a565D766L834j702I76e755
11772i182J933a50F070L050k728d81n293k476K247B19N947J827k130h32o001j263
11788h096K306A378O236J100l828b407n041o94L541B694M893O91l402b949n013
11803g962j95c523B719N549k3C073c847m161K24b968C338N893j179B664d086m673
11819h759J716b373E365L694k282A197e093l449J242h50E772L430k922B94f092
11835h926K540e28F635K361k979c63o827j694K725A182N836J784m049a323n426
11850f749k085L729B383N205J039D095b273n901J17c670B832N185M64C581c697
11866g440l13b933C307M940n60B143d200m845J630a534D633L753j757A727e094
11882h839K123h32E639L059j486A28e660l390K856c56F459K411l859f19n695k054
11898h368K867A113N882J508l248a773n680j048L933B399O083pC827b107n754
11913g861p55c887B996M874k22l807c180m936J13b791D051M171r55B110d169m246
11929h415J415a888D527M316j884A955e979k302J309a106E422L341k218A99e533
11945i151K911G77O070K264l677a046n153k859L496a92G124J681l103a336n488
11960f824j705L603A742N721R97D063b606n507M2d014C334M640j01l520c656l731
11976g387o23c038D387L552K05B787d191l992R41b431D611L567j108A957e013
11992h845K000h62E543L299k054F96f409j865J616c16F056K523k931a077m729
12007e806k439K526A262M879K269l502a291n488j419L520A514O027j26l010a500
12023g483r42c355B726N473j93l760b745n385K08b783C871L614R37B351c953l952
12039g905N52a957E580K873j556A686d558m267J944a010E330L591k298G90e713
12055h742K792e76E861J904j308B13f490j419K275A461N055J908k776h64n739
12070f603k006L543A349M557L209m431b448m609k015d208B876L955J827B823b815
12086g406r6c390C692M454q9B463c760l634m0b871C914M098j12B162d560l550
12102h110J209a495D941L395j443A002e048l535K567d65E830K925k339De909k412
12118h321K504F44N762J727k474i49n859j324K560I35O423J446m250a607n387
12133f994r29c924B566N155J41C123b716n755k02c160C272M617M05B909c306m925
12149h231O54b693D063M024j044A215d441l672P86a966E115K078o97A432d936
12165h624J880i4F087K768k503C34e379k413K143b10F316K172k540d59n544k475
12181h478L495A365N451J640l079a782n483j627d406A942M731J614l902c430m385
12196g815M08c175C306M502N09C214c329m128j0b960C732M215o46A908d357m782
12212i139K122a259D683L477j216A329e249k949J603g32E658K929j958I91e906
12228i092K688a75F620J105j758B7f730j167K672I78N886J326k638a858n062r90
12244g910L381A911M952J948C960b531m850n89c253B759M779M15C202c029m848
12259g877N73b759D105M058m45B850d856l244J056b319D613L336o17B067d976
12275h726J926h66D932L378j322H09e420k966K201d88F268K433k427h66n163l042
12291i071L735A244N124J477k913b067n167o97L480B068N417N01l705a831o029
12306g860p71d181B347N849p60l459c546m904J69b766C511M774k86B559d115m640
12322h755O42b673D780L969j416A191d763m076J829g85E589K999j926A286f102
12338h406K534c79E280L652l069b94o192k333L054I77N884J913l838a125n362
12353f487j919L757A399O461L34C726b292m724j505d201B685N328L64C580c739
12369h321L40c585C455N290j051B352c891m394P41b160D583L655j263A476d767
12385g950O10a408E401L115j405H24e726k526J752A35N526K975k640c61n183l023
12401h567L062E40O560J750l662a473n294j870L013A578N409J774m140a859n340
12416g199q37c752B500M965J037C244b710n073J66c282C125M666p1C229c832m339
12432h171O76a767D705M024j227A570d614l894J435a112D375M624k438I84e204
12448g890J470e77F027K355j616Be779l594L230a02F388K377k814d72o001k284
12464h757M034A583N367J710D126b094n361n28L631B139N804K17D007b845m998
12479g843j85c704B625M635L3C434d707l277O22b527D587L559q02B425c780m661
12495h441J281a656E097M121k431A109e204l011J378h48E987K215j934b17n640
12510e857l155K875b99E633L360l047g68n710k058L452A242N702J795m326a843
12526f959j295M025B245N134R48C525b807m170j567c685B652N359k67C175c414
12542g834O94b872D308M316j358B928d367l862J174b011D799L128j283A214e540
12558h779K069g00E730L165k769G3e897k074K070F84M964L269l327f50n537j998
12574h185K482A067O017J111k768a883n383p23L770B131N543Q86D251b752m664
12589g416j015c332B917N255o93B986b698m503n24b652C830M688j360B473d413
12605h640J422a658D660L417j207A258e052l454J685g88E427K365j233F58f092
12621h552K237C75O114K336l211a38o504j947K858A322N008K210l145a825n038
12636f863r77K866A622N611J630D274b724m270j415M171B669N124K0C142c620
12652g324n5c297D201M131j31B255d238l770J171a212D400L831j646A562e057
12668h665J923a279D819L077j574I01e505l277K845D0N447K111j799a38o157k232
12684h527L148A291M479K921l216d57o284j497L473A601N518P98C768b448m326
12699f774j523M070B737M753J64l823c103m389L85c500C535M289L32B885c771
12715h537J448b553D219M269j396A949e014l530K809a293E321L578k616I13f123
12731h597J971e04E870K815k558i9n874j873J970F10N502K791l923h64n630k472
12747h966L825A920M677J560l597b305n790K6c764A966N949N63C846b911m389
12762g300n53c507C220M872j255B906d295l396O67b569D252L369J89A566d202
12778h840J696b380E241K949j023A344e659k458J260g97E324K885j890b08n693
12793e901k481K453G38N256K296k673a453n261j062L049G59O210J532l725b493
12809g252r44L696B670M705K23l541c076m220j115c729C431M413o63B748c795
12825h261J259b882C770L950K32B419d662k692N00a660D164L489p44A024e635
12841g803J314d93D891L219j951D49e121l574K698D51O133K391l458d10o520j725
12857h655L934A647N553J701m044a743m551j537L349B475M640M98l716b018n258
12872g276o80c353C052M461R5C120c069m344O02c185C598M595q40B528d279m582
12888h861J593a792E416K767j599A425d826k915J270d33E823K513j955C73e392
12904h693K638A26O044K235k750a090m946k054K820A064N922J195k514a159n188
12919f347j821L911A690N372J520D015b276m612n29c632B694M876k40C506b729
12935g755j48b652C460M327n67B676c904m214P50b750D404L389j79A005d934l607
12951h541J844a083E539K825j614C59e382k713K499g83E569K946l207A9f224k297
12967h521K891E98N777J869l343i56o110j320L421B558L250K722C940b797m129
12982f926j048c944B650M870K66C593c054m421q05b577D006M168r12B604d234
12998g825l80a825D329L322n89A665e011l532J705i82E065L075j674A75e499k318
13014g817J153d63E879J931j982f36n673k434L096G66N675J570k470a142n549
13029f691j922L879A686N205J761l752b370n068j63L701B787M092O75l702c278
13045g859O10b916C170M605J56B337c677l887J8b215D651L417j584A867d533l885
13061h418J210a251D822L853j694G5e569k324J547f83E838K420j830a133m728
13076e861k819K948H46N250K067l363i74n452j514K557A998N242L90k962b075
13092g536n44c882B708M787LB756c291m095j190b856C414M794p77B160d465l041
13108g506O69b036C947L914p50A544d765l259J459a543E223K979j669A202e406
13124h389K335f29E329K527j607B19f067k458L012G24N132L246m203a210n622
13139f832j586L096A139N181J234l368a597m844j488c937B146O203q53C038b758
13155g722K82c066C503M163p21B732c565m404K02b773D335L604p76B009d518l956
13171h474J879a647E466K787j692A672d732l336J541h35E926J599j966a80n726
13186e906j624J874D13O346J517k362h36n879j392L668I23N474J043l574a765
13202g110j271d188A777N233R83C452b684m511p51c522B922M470J04B897c407
13218g330k72b439C792M032q94B108c989m385J658a384D864L342j875A265d301
13234h168K067a056E501L285l102D68e674k489K159A95N565K488l557d46n580
13249f026k930M007A325N107J237k873a467n336j907c842B064N523R43C861b333
13265f876r88c070B975M330M12C250c953l767M6b897D001L700m51B660c779l622
13281g401M29a478D519L270j449A390e069k701J239i46E287L165k753E53e470
13297h632K700B4N395K717k711B36e722k717L712H43N538J374k648i23n583j439
13313g945L677A325N531J544C425b433n144M8c636B549N597r79B888c510m472
13328g982P28b166C139M565n02B699c832l973J034b295D055L398n13A227d196
13344h638K421a243E353K331k027E36e259k851J547B41O350J845k614c26o366
13359f692j757L301H74N703J868l951a799n056k008L691A993M681R67C443b749
13375g316r09c600B435M692L38k952b618m781m29b871C631M385m26B616c580n000
13391h580J287b143C651L624m44A783d918l069J573F1N376K754j207A283e171
13407g740J736a33F239J741j939Fe840k805L447C63N773K300l370f58o148j321
13423h127L334A513M704J702l590b175n162r35M010B475M257K82l281b534n521
13438h055K64c608C802M673j409C073d058l744L22b352D007L804p70A722d100
13454h098J485a190D799L254j651A564d716l722J867c58E593K611j931E6e692
13470h484L447C58N823J718l062a339n773o80K983A128N993P32C894a513n767
13485g280m75L293B062N411J072C627b214n211M27c384C006M664k37B734c510
13501g654Q7b758C430M947j358A909d441l689J531a174D803L898k672A392e804
13517h365J729e74E359L029j999B40e753k583K694c29E664K638k658g33n106k550
13533h389M095H37N909J282l501a557m682j494c668A480N802L94C528b045n227
13548g272l45c273C477L454O91C218c246m069M11b980C835L240K63B406d404l846
13564h250J342a946D527L371r20A501d283l945K050i31E853K054j925H29e496
13580h204K300C8O148J907k825e12o062j684L276A069N551J378l217a728m688
13595f416j597L805B257N176M02l537a816n330j088c546B999M156L50B626c002
13611h239J343b805C572M595k82B021d233m150J093b046D462M164k231A048d826
13627g568J536a289E104K497j289C51f118k754K423B21O197K173l341e15n535
13642f050k322K821I75N241K195l875a275n885n55L062A891M822J353l542a766
13658f818p33c235C022M463N05C283c257m832P55b489C643L850l42B714c962m027
13674g989J363a696C815M674k009A266d246l738J571a015E442K845k140F29e364
13690h198K294c54E788K480k369h41n063k544L426I50N250J785l439c92n785k050
13706h227L543A548N701J153l877b196n069r76L901A478N612N66l818b758m135
13721f893r07b659B833M741l34B587d231l286M51b418C746L845n32A258d530l977
13737h507J683a292E627L146k635E47e528k672K376d42E160L173k233b77n355
13752e632k484K537A041N658J266k946a700n359p42L374A756N690J54l543b269
13768f538j403L720B447M320J394C744b805m094o9L443B990M587m09B531c854
13784h073J140b237D686K768j23A562d194l036O96a743E196L072j682G03d915
13800h403K004b57E401K765k622f92n309j730K556I05N191J675l151i47n221j268
13816g436K570A321M918K501l961b341m604j049c441B242M751J036C600b938l966
13831f904r37c238C461M078l57B906c484m714R48a552D045M339k010A875d302
13847h035J394a032C550M568j761A092e266k383J449f07D887K969k459B23e592
13863g764K378C93O233J447l263e27n878j675K717B231M546R99l044b399m325
13878f724j109c914B143M278J255k762c305l957j64c149B508M810K8B473c168
13894g198P53b371C749M239j131B085d476k639J346b065D043L145o29F48d718
13910g474J172h69E838K358k289A28e812j792K052c02E768K242k565g00n398j935
13926h033L352I72N584J349l909a161n403o36K653B040M235O23l268b368n499
13941g867jc483B958M424L46C019b776m230L3b461D026L601M55A764d201k961
13957g162J28a322D641L994j976A483d499l807J715a265E096K773k780f0n329
13972e389k499J886BN602K467k376e15o106j582L422A580M399J841k941a468m770
13988f238j127K995A426N943n95l021b374m472k24L425C183M062L98B764c047
14004g522q2c093C353L792J0B561c831l891J560a882C817L271k26A564d108l461
14020g569R11a324E242K937k463E52e378k554K303iF344J730k371e55n502k234
14036h291K975F09N249J876k974a547m983p86K973A189N603Q14l731b358m187
14051f545j033c419C162L848K42C401c086m465j42b564C321M159m57B744b749
14067h368Q71a979D728K908j601B293d563l698K470i11E265K575j034G18e055
14083h682K884a179E570K495k327a51o138q65K006I24N435J862l423d32n272k204
14099g908L635A291N663J210l907b007m585p37c261B185M860L45B913b593m675
14114g268k89b844D194L657l55B041d312l049Q69b038D050L772q05B122d932l478
14130h410K736i64D627L262j864C80d899k756J271a135E353K639k309A40e456
14146g622K305G85N535J531k988a351m816j484L020A848M841J156l201b210m192
14161f402q70L540A827N714L30C194b864m335L63b589C278M379o67B803c880m592
14177h472J096b352C607M089j125A229d503l661J248i07E136L322j638A084d985
14193h366K585d45E176L209k882D15e853j964K626d31F069J897l447a313n135
14208f448q10K668A424M943J099l030a653n617n96c766A959M510M11l041c049
14224g156m73b773C274M028p89B459b915l741pb249C733L773j129A933d243k927
14240g170Q12a507D055M512j792A078d837l124K323e47D768L027k201a22n813
14255e935k088K592B95N307K196k345i57n572j267K793A174N451J417l544a975
14271f691q26c594B260N120q2C099b916m220M43b777B493N107l42B251c131m652
14287g783J247b529D018L588j002A505c547m363Q94a744D474K402j82G34d705
14303g929J555a217E393K368k980A55e394k623J937B82N576K361l355g33m775
14318e508k152K459I08N420J718l789a704m793r92L433A441N132J266C241b586
14334f791n94c457C002M035J09l556c742l193o20b605C449M713r16B615d143l618
14350g761P82a687C775L883j002B071d908l224K873a248E120L092k502G20d677
14366g036J671a95E660J993k090d33n695j372K220E98N721J404l612a825m983
14381f808m9J944B238M411J016l343b657m080m04c315C039M022M19C328c336l952
14397g288Q67b660C784M006m78B277d207l902J405b462C776L602r33A017d327
14413g714J810a544D155L955k181H12e432k421K385c37E114K896k958b71n227
14428e498k068K405A286N077J914k968f69o047p44L552A725N567M44l027b192
14444g468l30c693B704M171L59B776b769m743J75b848C312L734p32B082c748l500
14460g248N57a449D159M045j081B224d464l669J751h43E196K985k033D60d416
14476h178L363c08E601K056k167b02n739j756K637E21N532J918l093a274n349
14491f623j035L268A467N414Q35l742a777m584j366c649C030M123J119C317b806
14507g469k83b525C080M491o03B778c500m086M53b100C590M090r24A848c855l386
14523g241N88a142D130L149j259I45d373l418J713a21D525L764k755F4d869k845
14539g714K550C98N119K147k982a81o021r60K233A364N088J422l510a846m666
14554f512p99L452A812N084J320C339b445m584l28c161B904M278J10B886c428
14570g491M83b658D035L281l81A480c878l918J181a684D589L034j217G23d870
14586g110K7h04D938L261j989F42e636j648J842C64N206J669j953f59n005j999
14602g663K469A367M988O83k509a849m888j172L891A078N798M13l365b308m649
14617f957q39b956C371M322o06C388c022l919m12b792C798L398l12A805c493l578
14633g071Q29a146D432L508j890A051c978l074Q61A97N406K473j805h6n117l330
14649h533L034B12N138K519l114d03n458j564K298B64N869R91k533d31n922n01
14665f854K810B373M533J058B874b822l878n83c450A827M855L47l504b911m191
14680g102L58b861D106L475n79A807c793l716R34a843C520M410j491A271e015
14696g635J598f67E221K284j695C00e906j799K389b93E409J867k070a64n602k308
14712h074K903I71M675K424l631f54n375k140L867A478M549J517l240a791m764
14727f555k01K507B365N108q04B614b474n052N00c046C700M102j393A778c662
14743g305N95b115D429K889j002A404d631k681J120a169D949K732k020F98e352
14759g757K008B4N507K475k432D0f318j229K504G08N322N60j957e21n847j320
14775g688K737A440M585J857C884a999m638p30c342B304M539P90C390b217m838
14790g055J49b581C486L525r4A796c371m105O62a220D366K652j76A609d127l174
14806g301N81a049D480L770k165F17e133k719K935FM935K621k653D0e237k414
14822g651K505A563M210J447j981a208n074j268L159A152M499J843k843a968m614
14837f582o72c574B243M100J053C448a812m957L5L253B259M851K99B538b988m466
14853g454J236a323D458K369N8A085d106k994Q59a198C902L865j767G93d579l131
14869g710K545e32E356L037k474C99f065j651K926D97M998K148l495b65n758j968
14885g991L398I16N461R43k888a591n166o68L711B624M259L74C410b326m884K49
14901f961c194B993M434k8B382c603l404R73a379D160K518j86A559d099l161J538
14917e722i09D310K961n64H21d916k295K079e6E108K006j624a84m734k738J766
14933e890B27N571K070l360a394m567j496K789A127M494J912l174b500l149j502
14948g151L043A700M813J280C419c175m132N34b722C408M058k79B956b770m783
14963g553J183b467C345M531j896A846c576l798J027a152D281L756j890G10d047
14979g583J479e91D713L229k029A76e327k018J466F35N083J825k461g4n843j664
14995g581K858C55O380K79k420a823m079j913L865A906M442R90l341b354l887
15010f241n71b837B495M346J000B611c812l189k44b622C825L207l4A466d007l207
15026g214J143a820D427K884j578G37d453k893J733f50E031K608k031D84e672
15042g780K714b45E355J704k013i12m532j542K074A211M804J123k770a827l976
15057e803j874L408A812M180J092l454b039m579l9c167B724L721R94B914c094
15073g273K54b774C025M002m98B000c869l817J574a881D024K993l47A561d615
15089g906J806d72D653K953k252a93m536l178K779g12E629K127k606b58n378j685
15105g321K758A271M611K152l171h49n037q27K269B043M558Q40l294b452m457
15120f909k79c554B695M584l08C001c318l124l41b471C178L907m83A930c132m181
15136g313N18b321C947L070j438A208c964l700R66f32D366L070j410a73m354k955
15152g482J431h2E550J908k434c52n158j818K247A006L989K520C715g47n509r59
15168g215L055A186N094J300C473b085m645j029c122B702L397J518C361c286l156
15183f442r77c147B718M446o80B713c222m407O47a626C478M115p03A581d424k858
15199g282R45g56D182L475j895A378d437l414J803g22E510K245k430B38e461j780
15215g241K633H93M478K362k447h08m803k136L677A227M590O75k588a567m813
15230f380r62L396A941M566N00C396b560l273j296b614B977L729k99B176c289
15246g069O55b576D204L569k104A638c673l781R53h57D796K961j961F15d659k438
15262g097R37h61E794Q81j186g36m337l211L129F3N349J914l498c58n157j509
15278g024K866A135M167K250l667b054m145j231L562A488N031J025C299a646m966
15293f612k28c163B943M918j015B448c287m135J179b351C712L342p94A871c791
15309g445Q91a078E128K101q53A019d559l131J923a144D684L082k989b46n159
15324e405j792K148G00M671K047k304h25m984j517K916I67M839J841C766h38n655
15340f493j042c684B215L666R25C034a849n154J76c112C084M605n38C478c243
15356f519m26b075C618L455k74B504c941l133J230a596C984L018m70A285d171
15372g145J126d34D475K510j849G11d726k898K711D55N172J565j867g48n199j727
15388g674K904E92N396J559k374a764m463j081K723I38N203Q41C094a487m698
15403f185k72K619B506M507L88B783b829m231P94b731C146M211n60B067c785m084
15419g869J728a306C855M125k048A421c919l288J021a422E295K180j995E97e093
15435g519J962b76D951K435k448a40o030j634K543F40M722J756k507a247n270
15450f517j143L496B071M629O81C352b018m355n78L246B744M210L74B921b698
15466f906j92b569B564N078j308B424b919m186J127a952C531L606j819A304d606
15482g853K269f33E160K173j362H33e060k266J559B15N489J646j788e27m855j866
15498g248J930F2N112K248l186a210m344j505K596A417N095L72l285a771m889
15513f660j88L331B687L939M69l482b515m497r7b325C279L963o11B448c323l554
15529f877J96b209C358L332q85A880d119k869J531a100D444K448r28A021d738
15545g705K446@D686K648j955a12n029k269K414C20N293J887k748a408n328J24
15561f612K778A255M668J240k730a766m496j044c414B104L838N15k914b542m520
15576g062M97b608C178L436j0B391c664m505J466b494C660L426j210A765c731
15592g145J075g77C773L894j980D96d311l080J583a260E216K207k664e38l951
15607d489k590K725E16M598J905k691g98m746j233K982H54M841Q23k858a908m339
15623f247p18L383A265N379N86C280b253m656o90b614B825L441m06B643b721m313
15639g034N35a782C887L132m81A851d204k812J061a237D690L190j831G86d554
15655g137P70a19E427J659k001I07e021k107J923H01M873J186k146h1n657j481
15671g219K453A042M910K36j128a699n008q49c225H99M952P10k791b148m801M17
15687f532b639B933M032m81B674c081m097J53b055B978L494O43A888c033m307
15702g340J464a898C741L182j441A192d138k384J250e82D201K426j228H13d619
15718g111K147a16E405K195k619h90n218j187L063D70N352J001k682a050m382
15733e432k132L602B120L568M31k419b047m744j8c161B931K981J076B970b852
15749f871L47b942C000M060j177A935c475l497O44a387C102L931j54A459d687
15765g138J248e64D778K223j344G79d987k065J632f20E251J946k180f98n188p43
15781f629K263D27N692J179k914a016m760j397K984A299N101N72l228b412m093
15796f505L54b935B103M051J05B965b447m049k9b993B995L969q08B649c614l496
15812g110J712b048D017K478j110A344c496m208J820a057D534K485j835C80d568
15828g395J842e15D853L100k802B69e697j774K867I17M810J189k314a043m679
15843e722j777L402A099M552J621C546b071m255k72b445B149M025O93l231b552
15859f303l57b949B505M727n28B272b876l836J437K546C754L750k484A428c727
15875g670K448a743D149L394j786A373d206l102J789c74E039K589k060a84n268
15890e452j391K820A605L931J239k158a097l935k180L336A823L440J801l463a487
15906e957j082c452B618M001R1l230b085l482j087b681B852L741k17B377c438
15922f967R16a927C509L621p54A425c449l745J566g27D045K780o45F26e205j515
15938f720J541c62D647K609k644a77m725k047K283F86M987R34k497h08n051r54
15954f813L108H95M615J565k513a772m215j314c376B440L514J324B390b370m194
15969f564j6c112B522L938K31B224c132l494Q81b274C535L776j691A962d064k969
15985g033P64a366C932L448j417I09c585l568J269g06D162K984r54C63d506k296
16001f802J480B9N018J691k323i48m644j099K565A559L774J689k693i73m669j097
16017f739K901A645M621R37C291a817m236r94b704B690L817j80B682b898m458
16032g356J662K690B979L910n38A456c195l752R22a547C925K606l34F74d149k844
16048f993J323a235D659K051j606A89e052k224K743a54E177K166k427f39m659
16063e298k100L027A0N482J592l120a290m971l55K482A333M477J214C094b437
16079f109o68c102B406M062P28B457b736l938N81b352B449M273o15A717c217l970
16095g187J528a510D106L052q90C32d182k422R54h40D685J575r02G68d261k801
16111g062K430C00M401K467k265a1n957j737L765H86M962J309k570a798m567l12
16127f677K610A348M931J053C154a433m942O4b832B357M301K89B614b411m233
16142f644n7a922C114M097m96B252c491l385J037b065C601L802j695I33d370k749
16158g119J668f75D079K763j554E00d991j867J321i7E107K093k151E9e736r58
16174f694J775E35N008J221k428a226m910j115c606A360M196J194l283a871m122
16189e993n41L050B435L871N71C424b690m065L45c140B631M330l65B485c175k840
16205f015K30b120C456L276r40A110d607k432J515a179D600L075k554F96d263
16221f883J244b68E410J869k546b46m241l107K318A159M532R49k696h52m810j115
16237f777K796A257N081P89l245a912m166j246c605A734M452K54B856b467l574
16252f041L21b753B837M131q22B521b777l545M91b171B511L575l32A424c483l269
16268f752J461a021D322J991j077A093d386k375J170c19E079J714k274F47d896
16284g025K139D47N150J460k576i11m653j625K832A309M134J460k755i00m741
16299e641o65b877A460M419M27l012b857l881jb661B145M586r94B086b883l658
16315f541Qa390C157L670o79A260c511l194Q74i53D908K071r19D76d744j031L10
16332e465A37N202K033j370C3e068j948K346G2N131K018k908e76m668j946K925
16348d265A050M417R47k832a161m775r26K789A046N368k9l093a925l876j160c246
16365B530M365l38C052c745l553J123b811C966K645r10B287c290l342P47a517
16381C946K853o10A357c768l179J294g26D739K481j959G08e225k079K012c02E375
16398G517l083Bd976k192K713A039M495J702l078a041m851n55K493A260M976O20
16414F856l181b272l870R7b854B101L847J003B944b584l925k33b696C250L221
16429F471J24A988c407l777J279a066C888K794j070A478d301k266Q13a133D537
16445F825j926C49d388k399J877B50M259K271k048A25d783k121K736B23N541J305
16461G069k845d80n568q16L269A592M432P04C361a914l814r98c335B300L981M44
16477F725B430b084l681l50b262B627M230j138B467b714l757Q25a896D229K276
16492F505j10A663d042l165J482f94D445K631j874B75d449l007K199c84D970K007
16508F977j146a18n554r59K106H13M795J343k858a108m096k298L724A582L847
16523E429J658C482a692m361l86K950A981L756Q80C097b726l610J75a898B332
16539E994k95B182b957k905j230a830D180L006j643A929d363l118J831a242D354
16555G124k042F72e112j422M38e54D445K077j287a57m791j881J784C33M846J235
16571F414j779a373m225j109K818A666M386P04k886a946m093n59c214A782M658
16586F440J29C185b205m037j90b601C237L008j14B581c287l393M9a470C100L509
16602F609j098A989d084k615J779g14C946K067P8G26d670k263K005g19D554K096
16618F650k036G52d885j796J746A90N223J608k282a050m231j233K061A275L957
16633E232J608l018a099m763j186K987B029M621L94l466b183m333L14K670B805
16649F611n65B625b109m366J30b149C103L731n60A204c599l135J107a245D752
16665G274j278A680d431j789J416a09D492K091j162B44d759k075J826C3M529J913
16681F475j674g51m903j278L075A456M373Q59k978a570m521p20L074A640L852
16696E492O29k467a988m712K14c079B587L727K47B103b761l244O1a874C317L793
16712G110j496A888c547l013Q71a721C143L772r52A696d529k668K072d77D517
16728G169j084D93d702k289K507f46E433J865k851e84m147j952K713A132M077
16743E209J360k582a228l947j044K894B376L399J105B705a436n003R8c096B019
16759F174N04B270b744l443M97b271B780L190J60A734b924l180N86a760C930K382
16775F312j137F71d300l188J635c56D262K558j910D05d458k209J000f56D708K295
16791G003k222c16m632j641K197E91N160J039k468a029m414j329K998A325M708
16806F033N53C025a318m504o39c133B562L471K61B794b845k439j293b584B635
16822F491j031B072c151l752J008a815C578K743o74A157d224k273J415e31D770
16838F521j681A83c848l150J887e34D392K897l082G8e420j477K831E52N128Q07
16854F487k345a028m430p57K181A382M165J142C300a521m111j249b526B097M292
16869F389m34k770b281m141O54b442B954L746n94B522c109l007K29a896C839L133
16885F972j171I27c837k630P73a275D304K344j679A91d741j980J616b05D450J848
16901F298j594B80d740k537L026F48M280J335k290g40m795j627L305H82M563O39
16917F084k529a118m580n21K146A923L702M65B843b233m495O60b605B070M056
16932F126j91B616b440l313k44a389C363L064o53A054c479k936M20a226D181K346
16948F527j005F61c894l328K017a16D685K135j909a7n079j229K278A33M786J594
16964F513k072a259m324j144K111I21M381J851l214a731m122j12b840A628L605
16979E233J880C179a998m119K43b856B998K966l73B371c362k750M4b197C216L333
16995F549r13A575c638l147J750a240C903K651j451G86d326k399J732a031C742
17011F592j467A93d151k692J943I3M635K120k184f85m217j986K960G61M308K000
17027G069l211a471m148o59K296A372M566Q50B990b228l379n58b619B414L338
17042E752R27B665b405l566n68b137C019L049R3B227b852l546J119g80C572K629
17058F201l48A661c978k353J135g04C990K303j329D89d371k199J572E38M144K257
17074F939k861a52n516o99J559B91M593K283l190a109m630n10K355A806M351J109
17090G266C451a681m462o40c144B052M598j74B338b599l269n21a862B912L614
17105F526m39A655b735l222L3a057C325L528k376A258c817l627K162c85D413J411
17121E824r22F9c884k634J419A52M303K069j927c46n346j204K702F78M939J319
17137F936l324h28m021j173K197F87N038R75C318a515m465p41c180B157L945L33
17153F435B588b963l479K42b266B780L223Q3B307c252l109Q59a893C763L150j624
17169E289F42d079k973J407a343D093K228j154H12d349j988J304b14D648J271
17184E919j114A70d289k190K394F29M262J995k649a131l777k337c514A815L849
17199E664R67k802a852m384j55L048B150M114P54C095b398l843n71b183B674L730
17215F404n36B460b956l493J173a451C732L232j791A371c390l347J396i08D069
17231F938j490A179d150k321J265c62E043J870k455e36m222j413K392E42N031
17246E573J499k914i07m303r15J821A171M869J085C446b160l388j244b921B226
17262F169K93C142a829m510J18c056B753L141L52A974b843l440L82b155B985L735
17278F720j44I97d109k760J159h33D090K647j344C50d876k378K361a168D586J978
17294F564j884f23l957k810K902A07M549J862k180i22m148r97J887A101M649O91
17310F441k624a669l641q44K461B059L783P04B921a893l917k93b762A933M854
17325F787p19B873c004l226K82a629C329K536N69A345c198l578J159a601C793
17341F543j123I64c991l126J296e82D594K003j667D29d331k149J372F71M431J692
17357F794k104a336l729k016L513C70M728J234k680a407m279j260c284E88M779
17372E367J657B921a710m132J1b635B188L833K31B263b389m155N52b457C554K611
17388F165q89A698c316l250M99a612C857K624j382A353d089k123J798d00D230
17404G084j824A67d880j903K007F24L874K092k346g68m001j838K864A272L954
17419E226J101k798a543l702j298c270A831M267k96k193a893l821k02K951B273
17435G033j005A991b192m140M08b629B461K996O8A847c445k810M40a630C367L218
17451F585j260A471c933k997J002a238C409L725k825E13d001l391K485A54M802
17466D956J335j493b68m482k126K809A29N123J053k940h29m191j908K806A545
17482E703O91k541b253m076k09c085B248L855Q7B872b987l021j4a567A968M981
17498F949r66B201c359l073O18a212C124L069l37A221c081l572J371a359D189
17514F094p02B27d201k302K019C2M383J797k049c08m570k099K831b21D993J344
17530F337k214e75n066j217L127D74N256O17C133i32m338J33J242A435M367L98
17546F200B714b194l617n23b610B381L379k79A822b003l783K36a806B472L952
17561F424o69A563c602k930J442a016C492K633j157G28d454j432J347b3D932K042
17577F974k536E41e087j527K069E54M976R85k822i43m491j254K854A178M071J288
17593F537l187a472l769n00K537A807L950Q79B346a762m053k74b482B493L901
17608F394j44A736b585l932P07b155B717L907l09A176c796k406J074a769D374
17624F201j005A82d151k715J885A61M052K239k050a55l996j847J71A60M671K204
17640G035k361e03m303j407K075A384L602J506l094a139m609j463b885A616M480
17655F096N41k745b495l352K26b394B606L116O9B283b863l855M47a988C328L070
17671F398l81A565c288k723K51b008D141K594r15A076c528l474J456f55C906K841
17687F747j593C08d526k291K381D37M646K199k953i39l712k017L072G41M150J617
17703F508k687a112m044p61J867A600L598P55B707a793l526o41b632A918M600
17718F518n25B766b682k937l0b232C017K690O80A630c731k031P04a498C492K282
17734E774m45A517d231k894J722a474D124K740j845A20d892j602J899C11M589
17749D900J834k005c74m197k060K606I54M640O80k647g66n335k93K293A310M531
17765E841O08k552a919m606j27b563A927M870q62B469b543l409l24b002B665M031
17781F696n70A574c227l290R82b339C247L513o58A453c924k795J972f03C600K973
17797F573j381E90d524j787J546a07D221J584j507b68m604j864K771E78M722J471
17813F771l137f54m995j019K776A303M569L53k024b147l535m40L013B438L229
17828E667P26B964b865k599m81b424B699L888j032B262b995l123M93a704C284
17844F203o98A960c181l288R91a270D389K394j181C96d521k923K937A15L926L359
17860G400l107d22m416j408K120C32M919J285k485i31m980m35K470A264M335P78
17876F377k842a900m169j2K707B784K473O32B259b067l752J51b040B356L552l19
17892E589A398c196l621J059a458B946L875j066A501c775l245J801g02C743K975
17907F718j037I62c921k130J573a4D293K376k488d80m132j898K348D65M142K370
17923F977k708f21l798k001K392A044M043J009k806a167m665l61c036A764M696
17938F460m75B435b683l300l92b850B635L560m89B645b769l569J126a819C132
17954E924K25A511c364k507P86a274C860K462j398F96c779k689J293d49D261K414
17970F675k088c07m388j633J841E8M592J653k416h27m559j216K754H00M239J089
17986F128k313a583l472j845L399B004L281Q06B786b648l258l31b699B375L735
18001F110k73A683b582m095J148a903B954K979n68A837b888k974K15a431C643
18017F893j393A049d638j738J507b94D422J989j473B55d174k651K407c90D087
18033G079k784e10m607r49J597H64M392P85k766b76n171j120K833A522M583k55
18049E850B262a864m110k26b371B339M443m56B266a587m832L50b374B722L522
18064F244q88A238c214l575J159a345C289K889j125B79c837j853L63f4C907K486
18080F393j490B17d171j916J153D88M405K597l208A70d454k518L120G27M208J586
18096F521l033f52n003q58K887A477L965J161C137a866l607K84K146A630M332
18111E962j27A897b406l610r1b308C079K400rB043b752l043ra778C525K694j346
18128D873F41d354j997J024h10D175K364j891C60d438k159J636A041L816J309
18143F166k431B06e409r91K789I23M016J573k382a188m092m10K193I94M386J214
18159F594k274b266l125k09K686B303L470K11B843b790l605L44b334B719L324
18174F043j82A815b602l876J409i74C351K913j368F38d295j665J31a075C733K965
18190F698j869B42c834k554K028d13D709K698k716C7d283j970K212I5N112K030
18206G237l323a4n408j446L167A145M172J440C371a854l750m02K810B161L640
18221E801R7B766a772m130K41b035B582L365j33B083b669l560O22a677C749K741
18237F490j195A577c100l414J604a020D246K441k522B75d490j835J578d73D172
18253E975r95A66d694j981K469C01M290K066k840h12m024r87J943A053M096O00
18269E749k783a616l660j003K461A061M740J52k516b184l857M42b744A902L570
18284E472N32B372c535k624M14a466C577K497q45A312c022l300J536a570D105
18300F275r61I21c344l473J934b74D387K025j468b87m279k003J830C79L923J832
18316F134j597h33m214j558K412E19M484J215j615a543l950n72K755B218L735
18331E953Q09B779b224l657j68b443B808L454j48B548b889k383n40b093C189L057
18347F246n44H08c612l000J254h10D127J923j407G85d169j768P47h21C956K651
18363F607k452D71d440k125K267D28M522J583k004f63m313j588K517D40M645J037
18379F122k410a018m294j032K630A421M096P03B877b082m273q1b766B199L617
18394E816k07B373c261k591J32a814C292L047o59A976c701k626O76a239C772K594
18410F366j495A082b978l926J530a485D246J783j264A91c939k454J535G7M458
18425D535J694k040e16m351j352J525H20M346J383k534a368l755j143K215A908
18441D658J601B980b257l692j88b327A392L754J108A901c377j884o36a952C031
18457E880N4B231c147l119Q50a563C007L746j693A079c594k552J842d56C955K474
18473F429j471B19d749j649J452b48D735J523k060b07n121j615K998A376L609
18488D985J689k886a450l522j736c087A540M052P12k470b086l317j208c039A572
18504E927K15B727b177l334M61a866B372L309K18A794b639l252Q55a415C132L255
18520F387r50E79c724j954J463a860C870K521j506A038c779k869J936a22E031
18536F292j751F80d627j859J768E86M453J554k365a011m616q76K875A771L778
18551E549R68l210a572l780q86b904A838L872N68B474b374l340n32K820C010K588
18567E598j41A969b719l786J529a561B928L884k121A261c780k802J576g72C845
18583F311j026H18d065k126J492e57D432K014j916c23m280j569K285H43M108J293
18599F244k514d74m597j098K377G86M427Q61k841a208l728j633L277A530M042
18614E572P29B296a865l507n90b620B288L622l67A921b869l014K37a416C303L186
18630F489j299A397c267l045J491a395C382K669j259g4l551k317J277d91E065
18646E879j653B6d464j851J864e5D323K025k401e52m768p84K917I09M537P97k302
18663C941a303m209r55b856A629L911K56B415b292l344Q3b242B605L023J078B204
18680b393l510J000b333B752L096j074I39c980j935J068a680C691L067j227A103
18696c685k075O50d81D469J939j424b55m043k292K359C28M219J681k516e10m170
18712d680j497K036A186L599Q19j864a800l152r49K692E34M310K248B475a935
18728e257n95K770A884L648j44k579a995m558J097b296B736L354j113A060c713
18744e360K27a704C206K575q13H74c962k857K998h7C820K044r01a8m021j871J346
18761d564a11D806J959l177g4m895q07K052F17M706Q06k451a195m694L70J644
18777c875A826L594K67k817b078l650m49b403B733K754M92B517b172l013m94b732
18794C381K841q28B447c186l308J177a505C854K417j293I95c119l194J611i22
18810D145K017j591A96d140j565J656D19M435J626j944c63m121j483J728A61M590
18826D751J332k545a794k908q93J791A314M004O50k882a511l703k52K325B081
18842E796p59j978b965k427m23a894B738L040n54B047b507l190N32f94C532K953
18858F485r27I44c384k839J169c6D259K085j813A398d589j903K225B09M309J829
18874F347j808g87l645j884K321D7M401J896l060h83m178j385L018A384L981O54
18890F019k945a625l828n69K817A545L915Q0B165a723l933l71b828B660L188q13
18906E035A490b741l137J53i06C096L195q8A414b824l593R78h03C837K868k414
18922D291F13c239k799Q66a35C929K390j993F32e033j537K646D95M785J9j264
18938D035a070l731j649L040A243M054O76k900a990l211q85b648B049L957p77
18953E229k085b156l948k3b111B747L189n98A859c353k739N89a602B903L002l9
18969E866A149c497k429P61f27C865J937j007G67d578j531J930I0L563K470j897
18985D226E4d388k379K111A232L088J313j830e43m810j68J795G74M480J636k589
19001D301a574l877q59c134A768L839K04B337b760l235L17b185B959L359k78A875
19018c516k282L52a698B531M136q97A469c503k557P69a653C461K147j96A593d127
19035f088R51h33D402J463j691b76m900j182J519b27D320K441C177d68l947j456
19051e871J716G39M277N61j047a709l895o73L083A508M105j31B201b733k940j41
19067e814b327B449L590l39B056b597l406j23b333C428K905j486B011c233k860
19082f093N01a173C676K539j180E70c585k518R06g95D490J812j549F39d611k107
19098f718K730A58M840J348k184f90m498o96J967H22M246J267k858a149l645j204
19114e998K668A333M537Q9B916b083l821K63K745B614L123N85B585a671m655M14
19130e912a965C610K403j165A898c004l088J182f66C363K644j025I26c448l039
19145f487K130a20C733K765j916I9d088k165J412C10M376J939k171h17m222p46
19161e785K405A258L141J529k454a679l525o64K043A340L942N60B392a609m560
19176f169M88b248B426K797J001B855a794l054o88b588B076L769l76A538c605
19192f268J251K462C163K992j183A382c182k611k67g46C941K299j055E63d061
19208f274J329e52D183K280k223e60l989j009J685F57L729J922k260a065l690
19223d755k018b671A562L193J322k833a411m419L41b622B210K991Q7B244a364
19239e035j66b451B422M057j029B160b755l522J152e47B516L215j162A240d090
19255f212Q38a555C655K268o98D61c945j682J274c44D381K017k732E6d985r11
19271e896J827F10M190J379j991a024l685j535K832A066M312R94C058e53m689
19286e242j259b708B053L490J331B042b328k481j191b240C373K233o63k378c042
19302f279J223a877C121K749l13A195c460k532J045a972D077J996j616G10c917
19318f101P25D87L668J732j757a42m587r66J491H87L807J570k657a49n788R5J978
19335c864I37M273P66k804a064l743j205b426A517L982J48k403a416m543Q99K178
19351b882B311K999j0k585b813k890M74a672C081K775q70A219b878l351J272d83
19368C403K407q02A001c832j845J488d61D048K234j435A45d515q28J189a91D275
19385F494k643d88l665j391J792H24M146Q32k637g49m095j534b919A376L721R53
19401F050k915b279l154m38b706A868L831J95B043b450l635M82a523B491K790
19416E281O03B009b908l412J622a529C512K212r40H62b891k082R48f23D149K036
19432F185j818a63l991k164K087d09C877K075j922d20m393j919K330E06M107J124
19448E737k375e76m219j083K830A622L504P66k670b185k926j71b092A468L812
19463E280J092B349b645l132K31b069B537L366k19A942b918l574J362i95C611
19479F366j215I99c606k018R92h57D104J967j557G37c900k009J671E80M365J011
19495E956j470a54m625j488K504A51M888P43k418e65m492o19K491G04M526J09
19511E339k279a251l638j667b986A842L550L98B037b216l928N03b083B541L043
19526E584J64A689b738l093O04a341C305L394j064A038c653j251J0f91D073K177
19542F250j929b39m662j421K593B07M192J283j493c29m006k081K899A004L414
19557D418J285k027i52l499j388K520A411L917K61k273a570l831r00b763A215
19573E280P68B320b692k813J11b398B028L909q82A480b601l122J082a135D103
19589E882p97A582b943l132J393b26C760K186j672A96c933k000J850a54D469K035
19605F504j635a20m327j647K424I9M858R38k471h72m295m17b636A249M312K79
19621E840k174a712l064j222K938B326L408J5B315b484l335M4b298B021L479J74
19637E674A633b741l028N91a309B822K803k09B028c163k599J416f67C974J637
19652E611q17I58d506j387J558d82C920K055j783a42m052j809J961G30L386K566
19668F682C314h51m279j054K643G47M183J019k227a483l888n77b390A963K756
19683D719Q17k276a692l361p0b328B286K829N92A968b475k804P1a730C261K940
19699F201j096A590c041k487N65a311D140J961j320b03l923j772O92e25D002K157
19715F159j186E83d269j487J562c77D445J656k490c95m556j306b904C16M514O66
19731E496j919a598k957j264b707A852L386M27k747b217k872j273c059B608K582
19746E190Q80A736b473l503M74a867C321K102l5A365c488l041J581a328C087K473
19762E560q22A88c516k123R77a006D269J844k330c9m528n71Q08A95L356J746r36
19779D361i77l340j780K716A380L056J585B998e43l966q02K325A622L521Q38B837
19796b493k862k76a851B229K992N90B379b464k884J45a758C226K680j672A268
19812c023k536N97a329B840L357j459H33c238k956K243f69D225J761k094A13c882
19829e997K058b2D098J755j612e35l969n24J539H97L960R04B550i39m541j95K663
19846c012H48M241K53k035b153l130l48K554B161L344L14B503a727m348Q23a395
19863B873K552K05B225c451k728J549a645B911K810q29A020c976k038J112c37
19879D042J647p20A10c743k291J647e29D796J051j239h03k968j955J673E87M021
19895D608J241k703f67m108j246K597A412L356Q23B537a855k820n89b625A922
19911E056J65k609b272k990n7a117B510K598J66A492b841l122N69a087B941K757
19927E698k71A279b604l998J546a122D363J409j552A149c806j529O02B43M486
19942D729J382k154b59l505k214K403I00M054J10j561d94m012k054c080A453L844
19958E297Qk380a446l713n45K255A760L166k0B413a841l795L74b238B114L142
19974E256Q91A389b673l510J348a427C066L370j811I94b867k894R17h60B830L357
19990F187j731A064c874k016K101E42L074K278j209c56m022j384K256C44M180
20005D524J388k207i16m240l18K056A411L298J063k387i42m617p91b479A833L463
20021E296N70B638a652l837L40b249B568L495k22A853b573k722L52a427C118K137
20037E255k98A823b853l115J018a308B822L003j129C8c927j899J159e41D027K093
20053F120k354B00c513k385K084A31M358J723k453a005l891j049K341A129L690
20068D819J241B547a238m114n82K885A663L267M35B644b160k435j297b720B728
20084E563j58A744b976k607J34a523B404K994R2A781c561k405J89a087C335K102
20100E437p95A163c638k446K079f93C838K102j598B24d508j899K556A40L926J470
20116E536k324d22m208j661K516F66M034J123k408a155l375j872c037G33M237
20131D970P29k279b402k996n54b241A853L782m19B251b202l080j30a352B798K554
20147E352p2A025b625k793P91b88C006K411m06A82c984k321J524g13C686J896
20163E582n28E76d124j468K034D58L692J856j656e55m138j397K867G93M432N93
20179E818k183a437l316j162b921A648L487N62k836a858l460o42K706B600K459
20194E059P09B116a608l978j07a785B349L665j199A340b608l116K69a555C372
20210E810l31A148c751k023N01a75C092K944j576b46l411k457J648d21D423P00
20226E123j022A31d553j175J934B30M857P08B850c73m982n10K109I86M394L27
20242E707k250a090l977j289b616B235L064N45B066b130k621j061b267B915K716
20257E631k36A097b981j769j00i54C646J676K2I10c326k787J380h80C821K308
20273F129j713F48b954k965K092aD374J516j465e95l958r62J809C62M514J095
20289E971B889h15l983q79K136A551L635N02k487a689l165j363b820B015L335
20304E350J27A825b285l055r3a976B830K751l36A578b535l022Ra615C074J990
20320E064j29G59c644j526M17h37D033K157j749I6c813k540J631b85C701J967
20336E668k418D1d154j775J339C62M486M73j942i31m027q13J538A495L133J000
20352E628B572a320k768j468b729B280K965K42B269b264k905L10b101B679L397
20367F076p42A580b864k712J20a453C014K038J26A341c674k428J165h30B896L424
20383F320j869E32c295k107Q26a036C583K045j289a07m003k392K250B37M590J666
20399F493k870h85m312n42K088A112L285J302B659a158l507r79b581A375M536
20414E911lB327a696l574m45K845B421L018k17A532b157l382R40a442B789K773
20430E562r74A476c226k051N67e75C710J764p67G52d530j064J314i03C453K152
20446E605j075B43c512j333P47F1M137J293j784b62l881j626K192I99L810Q92
20462E701k040c46m961M06J334I78L446Q41B467a260l795k21K430B344K933K54
20478E531B526b267l604N59b098B557K975o73A868b698l250J269e56C259J987
20493E246J38G32c448k098J296a030C708K690k441C21c207k988K618C71M000J218
20509E589k035a07m436j687K845F78L805J018k112h09m033q96K832A826L484j11
20525E199k579a297m503J97K547A707L725j65B600b292k886j91b150A945L500
20540E445r15k211c146k587Q80b293B848K476k62A340c640j830N56e70C647K862
20556F509k015A9d555j347J752e73D621J538k699g51l643j670K145E38M128R52
20572E618k330e80m017p26b508G25L890N72B583a542l705k88b248A768K918R5
20588D781B292a339l867J36b353B342L061p90A869c016k633O21a595B762K635
20603E397q1F43b455k543k4b78C527K720j533I13c852j933J466C55L475J614p60
20620D684e22l967j147J537D42M076J286k394i42m080k42K107A738L263R01k906
20636B996a917k951n03K541B000L107O41B776a773k979j59b107B065L056l06B394
20653b240l087L91a139B053L586m08A356c978j716J299i89B990K943j255B07c470
20670e261J171A50L449J853j766b78l389k583L097A063L748J261k224i38l769
20685d707j112K449A307L651M05j944f68m211p69b263B310K864P30B395b147k522
20701d669n73b256B609K573l83A374b624l049K53a247C245K027r4I37c194l132
20717f326R98a220B993K844j630G65d104j147R33b8C936J948k005D50d000j943
20733e943K157C98M124J336k130a039l469r33J935I95L614K006C063f45l807o92
20749e144b528B032L188Ok308b174k454j114b364B606K372M65A640b592k299m27
20765e318a912B612K964n03A510c514k102O14h44C087K613j415A099d169j448
20780e617J082e39C500K046j245B66c551k041J503B66L979J921k221h73l863l03
20796e039J634A592L160M50j615a705k494j755K685A373L216Q25k689a573l431
20811e004k64b547A396L952l37k287b406l326N90a518B358K403M69A338b936k530
20827e466N9a678C609J741j390H18c621k187J198i64C214K687j965A19c939j859
20843e798J660C90L683K310k812g68k822k620L015H42L917J268k895d82m791p92
20859f065b905A249L393J034B624a276l224j199b488A882L296L24B009a604l184
20874d788o26a256B685L191n73A394b576l085O45g76B102L095r99G27c383k229
20890e612J523C91L668J288p97A003c471k034P78c02E114R41k187c38l577j148
20906e063J480G25L955R66k343g62l960q30K410A266L496J138B547a552l363q68
20922e783b306B495K261M10B204b131l174L57b333B028L760r78A428b613k927
20937e540O76a363B719K388m74F60c557k610K184d19D089J764j747E33d429j402
20953e831R52c31C821K023k179a216l567o53J786B85M294M96r63a305k452j507
20969e264J747I92L919N29k573a389l586o15K311B495K573R9B143a437l691L84
20985d744b313B511K868p76A567c024j973P4a504B513K775n41A327c807j628P71
21001d664f27C484J926j297G97c777k223J659g98D176J364j704A1d208j044J669
21017c583G66L578R71r32g82m017K80J589H88L551J069k304a059l810m88b287
21034A846K876K79B159a662l607j32b272B354K650J46B201b295l428M10a335A965
21051E491j082A669b999k507R69d94C796K065j261A383c068k259Q98c36C646J980
21067E626j572c31l644j573J839a61D388J542k631e95l507j458K042D44M168N31
21083E143j860f41l780j193b225A677L398K64B640a790l472p62b527B292K502
21098D794Q03A688b316l353Q79a975B089L711j359A415c285k388J359a291C447
21114E393p99A21c354k746J599h70B688K886j449A29d075k203K712E07L507J884
21130E898k899D43d521j395K056G37L733J245B835a512k952j342b865A515K518
21145D033J558B593a581l085r01a680B389K834M95A848b726k352n9a062C067K248
21161E315l05B057b646k805J443J781B873K170n02H30c388j859O52f39C402K212
21177E614j120E63d035j505J837G28K926J906j658h33l183k074K548A190K917
21192D107J353j849a656k929r61K593A091L503J041k551a293l387m52a857A973
21208D978p5A993b373l446Q08a528B572K812m12I64b414l002K80a607B734L246
21224E980j496C65c386k616J354d13C966J864j318B98d071j186M58b32C801J932
21240E733j886f0m282j630J759D05L774J370k395i91m028q31K039G54L703J738
21256F195k811h65m832L57K238A484M067l43B352b124k804r52a745B748K143R9
21272D990A251a875l162L64h91C204K700j449E22b606k332M96g90C521J998j183
21288D336F83c437j942J708H0L563L054k832b88l786j944K874D12L903J277k599
21304B993c50l762j692K248A456L689j73j814a508l654j185b916A795L262j34
21319D923k387b045l175J15a744B423L098m78A511a859l643N06a835B475L044
21334E519j191G06b656k677Q11i89C391J888q65H39c161j825J194b35C969J253
21350E222j812D12d349q74J972E56L844J160j681f29l305j471K255A284L366N84
21366E234B589a589k681j669b939B647K102O65k426b080l239N3b541A711L641
21381E352j54A775b562l146N54a030B671K943j131A145c043k676J640g66C587
21397E472j113F43c435j980J602c88D473P12j308b0m026j739J986H9M486J031
21413E606k411g61m048k47J661I25L973M22B482a382l082j287b864A528L433N14
21429E475k583b020k754K64b027B511L116l90B000b520k459P68a668A750L666
21444E416r72A294c690j815O12a244C124J823j013B21c749j564M15c61C125K193
21460E318q91B59c551k984L021D05L352J877k066d75l515j433K194C16M295N15
21476E126j816e86l735j100K494B024K097N38k120b246k460p60K577B102L468
21491E570Q8B032b065l048N95a584B394K345J25A911c383k019Q71a210C130J753
21507D883k34A014c268k373K243e7C162K391j703b21l992j796K505d15C590K204
21523E794k383g96l515p24J245F53M118L90k079a116l557j56J429A138L767L88
21539E293k470h90m220j36b349B177K355N35k369a673l613M3b337B142L406q31
21555D717A159b972j992K75a633C443Q32K89A112c622j491N20d97C555J715j494
21571C776h3l317k405J602c69C626K088k297C46c545j620K363E55L831M98j927
21587B957h91l384j484K684A455M101p48k105a497l043q70a658A777L089L19B198
21604a372l860J95b346B455K664m2A493b747k294J06i71C364J950l20I24c631
21621e169J044i38B958K064o66A99c828j222J594G47K877J501j151e56l374j624
21637e554K351B85L646J411k484a132l569l48K152A983K265P65k502a157k749
21652c906j681b076A311M036m71B316b309l029R0b075B650K332k31A976b567k448
21668e015j30a466B638K880j095A000c126k132Q81h49D251R97j458D29c664j885
21684e549J858c17C611J780j623B62d255r55K150G52L092O20j485h22l186j623
21700e631K476A130L184J249B489i65l611j099K402A331L145L48k265a824k650
21715d474k56a827B717K379j06A397b442k143O1a905B833K512j252A403b855k007
21731d862P63a146B784K497j014H26c447k259J810b4C608K462j645d94l450j198
21747e142J690E4M885Q84B705f99l565p96J916D67L582J182B350a194l484n66
21763e244K475A156L311M99k195a571l802M30b017B437K313j70A173a777k790
21778d567k46a945B267K932l88A024c168k498J141b69B560L608k188F83c550k342
21794e892J602a36D013K348k541b89k929k304K042D3M566J433k764d35l296j613
21810e344J802D20L710J841k738a341l494l6K118A129L767N94B331a716l531n81
21826e828b268A874L224m30k306b593l176K51a817B531K589K1A426b482k715O64
21842d533a050C754J237K52F33c480k215N46e15C586J676j094g3l474j988J853
21858c682B30L633J039j481e21l558j101J619I83L167J388k504a111l104j58J361
21874c012H14L592N94k285a645l406j23b440A881L763j82A758a552l699Q26a751
21891B930J968l80A765b610k357K7a234B793L552k276H50c468j739L33a126C550
21908E227j185F59c557j726J570A72L960J103j636b65m144j165K182E73L709R25
21924E207j977a038l821j10J796A730K167J146B318b072k605o77b636A608L670
21939E278j03B365b020k504r88a631A817L466k78A268b507l047J055h43B542K534
21955E076k89I66c416k426J071c45C856J353j284G15c343j725J577B31L620J716
21971E567j600e78l648j678K726E08L728J382B599a091l792j59J319A659K973
21986D632J162k488a913k368j052b295B317K891o64k195a769l604N97a403A986
22002E283p80A032b588k572L54a295C204J868k28A176c384j932J369a089C040
22018E537j434A41c439j854J655a057C669K622l138I5d176j346K304A05L939J778
22034E822k830i81m160p9J911A037L348Q22k269a357k798q98K198A766L094J87
22050E047B002b503j772j251b507B167L160k45A284b173k993R51a096B347K907
22065E254k24A544c101k292J352e30B994K050o94A089c151k535J919b32C418J475
22081D893j166d3l979p78J222C48L635K187k535f71l377r41K149A439L311q8j842
22098B820h80l755m61b304C89M104M49B340a597l588j27b068B239K698j67A641
22115c298j446n09a461B908J609J44A104b316l439J502h45B366K958q13H31c087
22132f402K364a76C266K050j271c06l945j896b946D43L007K582k725f28m303k14
22148e145b431I34L696Q56B047a211l651K4J915A136L963m07k308a806k358j077
22164e241b364A935K948j40B009b116k589l76b063B964J933k84A183b902j887
22179d789P2f69C286J697p9I98c404j964J816g43C511J636j273B64c973j591J837
22196c727e9C935J609r53a56l252k352K664A038K887J542k216a001k889j320J503
22212c707G60L747N72B456a513l578P36J819B108K790m28B129a968l462J123b144
22229B255K365P9A411b311k702L31a121B727K041p2H77b637k720J198c80B807
22246E479j172D29c756j457J428B09L888O31j263C33c433k208K701G55L495J705
22262E955B772f86l218j118J408G84L499J075k558a670k659k09K100B014K243
22277D257N06B155a637l606J360a726A222K617R65F67b326k568Q1a014B509K261
22293D770q06C32b735k146N40d58C105K186p26B49c526k078J830aD526R16j612
22310C830B61d047r49J409A6L725R98j094b62l569j412K230A265L355J42k069
22326B693a536k948o06K450A375L217N50A692a397l387J50a923B550K379q29A500
22343b580k686L15a634B852K771r32A163b872k920J971a023C205J643j042H45
22359c418j993J392a51C831K054k511b6l763j401J292D37L217J480j624f56l584
22375d240q91b336I06L152J279B421a366l450Q9b073A431K870J128B188a533k936
22391d469Ja512B451K581r6B276c050j420L1a336B441K903p27A391b601k925J525
22408d001h25C535J960j216Gc018k263J321i41C331K591k026H6c197k083J017
22424d263D04L472J037j212b37l802j608b771G36L700J111B701h44m036j14K158
22440b836A523L212K14j963a447l277j72a768A861K503O06B157a872l225O13a383
22457B683K955r41A191b859k761J179g20B590K667n01I37b550k806J911C84L116
22473C500J772j342A49c149j652J957F4L600J503j921a08l726j171J461G46M244
22489D990L53k322i58l489j065b376A180L324J16A743a946k388l96K297B178K812
22505D990q0A708b134k621k53a779B547K445n02A043b561k609K96h05C113J862
22521D975p9G04c259j358N27d51C814J205o46Hd001j626K040A86L401J548j480
22538C655h37l054p95J195A412L144P52k487d73l702j550K644A150L711K08B234
22555b276k110j223b735A593K763J29A693c006j997K59a569A595L465j78A189
22571b513k708J294h70B916J736J30G58c100j846J137i15C064J731n18F11c859
22588e285J776A09L814J074j935a01m115q50J587F63L042K303k420b85m393m74
22604e152J881G28L850k51A723a717k825n9J533A559L664j206A728a846l150L90
22620d606a861B128K520l72A290b239k748N28g78B415K813q75A175c612j389J243
22636c758e60C241J714r34e4l527j707K223E6M007O81j170d19l430l23J197B41
22654D196O45j460i30l477o48J301A445L035P69k600a374l009p97b216A308L882
22670E190J11B058b015k727K16a578A681L000n9B136b654k436M68a043C224K217
22686E441j284I72c093j739O10d98C097K106r22H9c821j597J481d37C275J632
22702D907k071g9l614j841J643B99L586M58j682d72k893k448K741A011L440Q70
22718E321k454a519l361K22J929A124M132o66B250a987k559k58b085A986L239
22733E225l44A571b610k254O46a235B338K385m09A368c024j763Q20a291C204J808
22749E012n95G81b899j543P24e46C135J813k239a38l709j230J806a05C670J640
22765E310j589f41l105j646K086B62L124J108j968a507l139j183b299A487L572
22780E059n4B022a315l050q54a902A949L211p4B354a764l095M58a949B137K948
22796E085p84A410b928k750J694a362C041K076j160F88c082l388K546a01C763
22812D708n15D84c833p54J160E58K850J729j520c14l551j432K439A729K788M70
22828D987k053a090l074m95J543A117L605O83B692a584k918m78K402B268K329
22843D597k1A708a871l201L0a442B356K442J20A732b522k859Q03a061C164J521
22859D685p31G18c616j547Q16f5C041K212j337A86c698j409K132b81C560J513
22875E073j363C02c385j712K265C28L677J446k189a596k607o82J881A335K682
22890D017M76k161a924k551p39b330A915L126J42A946a803l009k16a958B155K109
22906D264M22A540b645k049J245a482B726K668r04A198c563k021J279h78C266
22922E859k170D46c779j859J555A11L385J618j543b19l934q19J668B19M037N55
22938D811j202i51k272j177J960I43L603K24B312a296l492j05K166A344L473R5
22954D912k348b087k432j69b199A886K919K62A519b566k560q3a352B970J549o25
22970C894C35b326k878O90a68B729J688o05G37c753j455J135e45C703J112j607
22986C208c43l338j848K451A90K987K177k348g57l790l17K216I24L037Q69k303
23002B527i79l190r52b367A170L553O32A934b128k700M56b142B458K036K44B140
23019b611k821J100a940B829K790r65G64c136k088N97d00C072K727j964F79c219
23036d866J079c55C897J358k565a024l495o67J382D4M371Q03k308g84l043j404
23052e231K129A302L287K79k033a249m122p3b619A699L481k46A696a507l274k16
23068d997a444B256L273M1A588a956k818O0a121B738K062k01A108b918k060N61
23084d417a156B211L402j002F84b884k453J592C78L165J688m73E31c693j482J698
23100c477b17D597M93k053a95l591r94J405H29L337Q24k044a379k361j276b451
23117A120K829Q58k116a305l284O40a957B286L120m72A540b113k960K01a789B304
23134D743m88k077a918k961J312a285C370J367k44D63b913k135J166c64C468J702
23150E170j363H7d014m05P95a53C757K023k566B66c392j418J432G91L635J88k044
23167B570h92l213q96J964I73L468P24B527a231m042N96K272B212K899L84A700
23184a434k864k61a680B325K857r42A003b367k675J060a257B827K475r21E27c227
23201d470P68f89C173J676r56E23c378j843J121B98L247J981k513c45l757p74
23217d876J544B62M215N41k285a361l354l65K430A630K763L72k050a957k345m77
23233d779J974A912L041q33B047a853k702p08a889B193K607k50A397b755k394
23248e149P51a372B237K724q38B11c692j398J224A98L687J063j140C29b897k108
23264e005J647F29K653J938j984a38l372j032J203C22L814l5j759h35k981j776
23280e592b589A318L202L98k156a877k534q15a848A882K910M03B493a597k865
23295d462R3a743B411K837p64A849b372k171J17h17B410K770j466H22b582k830
23311e412J282c49B740K393r87c3l321j204P64h44C631J160m99b11m337m30K292
23328b686G47K937O54j008h14l216j511b720A354K784K33j708i25l283p45a647
23345B060K949r3k322b219k607K66a709B533K430q94A477b641k207R73a224B582
23362D751k81H43b527k352O70e14B927K667j246D39d204j399K353g85C670J668
23378E338j200A68c832o78J716b55D251O07j922e67l356o45J685A44L868K60j555
23395B717i98l210m32a984A680K384J015A736a635k307m25a285B038L633r18A538
23412b069k134q40a262B319K856q96F56b956j960J194d58C230J677j222A156c377
23429d825Q31C00K894J716j331a94k749j876J042a79C404J729j492c60l596m11
23445d367J514H52K358J544j851a036l073j61J969A866K538p69j519a578k710
23460d288l19a822A792K459P12A856a854k835l18a379B213K484l27A104b939k105
23476e044J075h42B829K488j434I61c152k645J508a11B909K406j280f3k942k114
23492e119b431A64L670J015k256b82l355j704K198A263K668J754B318a083k848
23507c931j237K384A189L444q6k041b158k607l02b303B010K475L93A592a597k942
23523d539P7a680B663K135j00A621b658k006O53a262B635K392o08A268b644k190
23539d834J036f13C356J550j489H6c257j872J749E29K775J580j612d99l327j066
23555d892K107D96L272J087k389b5l832j095J561A202K605J439k275a603k847
23570d450Q8J856B021K139l04j496a830k517j60a830B079K551k38A750b346k718
23586e064N59a150A949L105m29B51b899k065J081g54C378J928j898G15c522k061
23602e583J818c11C365J688j571e21l757l59Q80A35L593J302k194c48l915r05
23618e168K080A296L290j47A539a555k663j211a764A771K490K48A164a981l036
23633e017O71J811B736J769L75A236b511k026L27a252B749K332j123A077c124
23649d860J34c48B975J820q72H88c044j783R31c9C821J809k154e28k916j203J448
23666c199F28L557J239k155g81l706n01J660A171L124M69B232g50l616l34b174
23683A089L792m33B066a558k431p39b075A964K214P20A985b597k199P58a869B417
23700D016M48F25b802j559L14i38C793J394k034F96b883k069J211C60K718J838
23716D916j952A54c414j413J585F43L248P55j395a288k540r86K118F25L106R72
23732D703B274a547l509N52a827A937L343k84B142a514k759j75a840B179K820
23747D999l46A813b434k264Q1a279B080K746PF50c121j969J040i53B592J915q46
23764C661D05c437j179J227G0L938R64j597b98k983j531J409d00C311J422j361
23780C372a387j810j696K291H29K121J514A703a496k735k09J434A946K059J015
23795E020A686a683j855j346a783A968K739k52A390b660k342J68a325A611L169
23810D780q56I85b580k329N75h98C085J115k36a17k090k430N07d78B842J810j206
23827C446c34l497j314J700C31K670J487j092d66l824M3J530A085L090P11k108
23843B778i39l812O16J539A479L319J07k051a479l044o28b243B148K307J47k086
23859B516b045k215m47a404B109J946M65A369c032j830P73g39B676K404j106b97
23876b770k483J614c59C336J430r93c16l220j360J002B90L117J439j779c77k813
23892c190j883J654I55K754J543B401a542k781k57K246A084L499j97j976a751
23908d513j048a588B687K433p20A447a626l604P2a403B553K712q27A359b637k087
23924d724M80h02B563J901q30D77b924k120J593c23C055J729j240G72c406j430
23940d836J313a5C831P64j338d64k893k057b539B31L531O30j061c44m152j91K330
23957b357A021L158N09k225a736k316p58a898A348L049J16A392a722l149R73a671
23974A802L420j161A859b627k218K85a515B842J675l91C75b847j910O01d80B707
23991E243p93c09l300j563J747A18L692J646k210d58l328j232K387I9M046L27
24007D472j121h56l168l53J990G00L364P67k322a213l653P77J350A448L199l74
24023D273k015a570l123Q38a782B155K314M82F88b623k362P61i61B479K291q22
24039C948A915b487k592R18a58C115J869r22D2c725r95J126f76B856K448j523
24055C781C5c970r92Q24B33L517R51j118f01k912j264J220F87L688L79j784a193
24073d605k8K200A399K370J186A768a939k777j37a794B105J761O34I87b475k755
24089e230J130c25B404K456q66A285b631k692P09h25B904J226m86A15c258j487
24105d745J215i2B976J667q81a7l526j028J861G09K612J225j359e63l170q95J470
24122c158A279L040L20B298a991k513m15K448A580K658J09k051a556k689n72a620
24139A760K821l33A807a767k595K64a521B297K042q47A006b351k439J075a418
24155B366K505p42A573b534k161J005c13C309R49j006A77c337j230J483c12C703
24172D560j638a040l618l12J917H14L137J235B592f53l414o86J936A382K747L17
24188D446k139a583k820j57K064A788K424O41A911b148k581O36a262B125K061
24203D186k54A308b558k298Q64a596B673K729j894G96b703k346J270d19B914J800
24219D714j816A92c350q97J417D04K783R19j295b7m475j55R47C48L412Q79j517
24236C122h59l943J28b279A188L009J163B206a365k863l73b238A869K455J3A836
24253a782k856m08b137B187K352J51A692b588k092O72a510A931K607j67G26b888
24270e280J574a004B894J992j347D93c321q98qD16L670O68p90i0l627r94P94F28
24289D347P18j816h27l061q39J749H31L365J57k008a341k915o6b075A069L218
24305D287O00B398a889k118n22a808A786K635j23A535b236k059K68a032A925K926
24321D851j47F55b822j625N67g31B729K420j554A044c023j653J468A97L419J409
24337E025k501b74l328j818K104D5L987P75j881g51l245j242K285H52L025O43
24353D520k250a240l180K04K054A476K637M26A653a599l271O93a566B005K424
24368D429J61A077b407k469N30a270B377K576q81A097b324k448K92f90C329J363
24384D692j060c9k878k115J334F7L838N08o43c69l165j073J012F48K864J505j883
24401C134a220k101j135a933G78L232J81j496f02m323N29b002A758L129M29B477
24418a574l324j6b317B485J722k8A567b390j598N14h48A995K808j119A048b638
24435d326N89b62B330K874j610A250c347j407J624d96D019O6o03D04c768p67J740
24452b795H35K688N71j477d20l122j433b282H73K908O08j968f82l072r36K226
24468b464A464K063J456B217a537k914O25a858A464K651O60A911a663k971o5a291
24485B244K485j022j678a614l649J771g98B870J749n55C24c008k169J773f45C030
24502D342j006c34k430j701J929f02C699P30j179b78m053p07b493H26K732J119
24518D677k074e83l667m59K024A192L448O3B231a380l238Ra428B093J920N01A511
24536b508j754O41a656B302K580o29A070b603j951L73i10B568K273j608G03c336
24553d628R27F71K289K263j152D00c678j161J125C05L392R79j274c38l256r40
24569d534J756F86L019J765A972c28l729l9J873A186L741o65j845a346k922o39
24585d907a973A300K975k38j787b355k187j68a157A841K508J79A390b761k253
24600e014P53a260B460K336j027A53b976k143J056f17C677J194j552A98c213j308
24616d521J170c60C412J053j099a13l543p80J554E99L213K43j428a387k899o14
24632d900K414I95K359J084A978a794k775J41a844A700K749p56j537a495l341
24647d836P56a097A866K130M90A205b314k185L02a647B512K050r26F73b469j861
24663d330L10b23B733J601o42E65c361j696J812d92C054K072j552h84k747j111
24679d742J952c78C606R53j416g28l215o10b006A799K398M40A674f98l423l84
24695d505b077A329K882Q89A462a953k875O67a828B369K643m49A555b460j945
24710d405J82a381B286K216k93A012b905k022J029a136C400J908o57a29k457k153
24726d739R79d96C720R75j334F3d069o64J340H47K941Q74j611c00l929j50J075
24743c304E28L811K34B262a746k451r21b159A477K909K5B174a624k841M80a633
24760A896K173r8I82b918j078n88i71B680J168K99H39b450k022N11i44B993J475
24777D468j77E63b615j895N89d24C838J183j135hl148j363N37A76L389Q02j560
24794B807b98m112m13J726I62L470L31j617i42l066p56K063I85K885Q37A507a079
24812d919R95J940B300J689L28A979b001j866l52a065B681K192j028E72b198k435
24828d633K44d18B633K005j078B67a936k266K00c35C269J423j286H8c193j769
24844d962J500D00L064R12j947d66l696l99J969G48L274P34B103e42l345r72b230
24862A741K492N00B348a516k780N56J751H55L204L15A646b836k023N25a624B370
24879D623q52A127c114j107N81f51B785K043m81C94b759j993R34c09C015J301
24895D316r72I9c712j026J486C7L761O33j149b69l543q96J685A017K384J020j733
24912B688a082k891o77b110A426K535L10A937a301l444J101J452A742K587K59
24927D588A984b182k106K66a493B683J459k97A099b819j561M80h74B103K560j188
24943C475I36b627j528L11f57C470J394r89F73c465j489J843D11L293Q00j925
24959B579b17l385n68J567E96K984P35j749d66l355r46b262G37L822O40A998a591
24977d784N41a397B357J696R17B062a483k368p57a482A916K666n76A257b726k019
24993d745J315a248A901K710r32B20b777k287J120c60C316J642j811d22l342j182
25009d946J648d7C944K42j639f7l783l85J005e1D190j15j740g95l180j462a715
25027H91K473Q58j759a433l056n7J892A343K887L35k130b112k136J37a137B378
25044C864P9A533b124k112R31a316B143K276n90H10b587k431J633e99C191J477
25060D668j268C63c011k038J533h02C273J298j282f2l699r17J457H87K749Q03
25076D439j728h11l172j04J408G13L402Q70B470a197k554l26J883A471K841J47
25092D459k057b084j578j040a706A695K010Q71A659a906k832R93h88B025K314
25107D339o09A179b136k307L88d96B165K998j066A36c056j595J060D92K543J654
25123D689j785c63k870j676K025C81L490K71p31d61l037q59J208A522K643J46
25139D311B084d61l491p55K337A446K643L71B042a490l057k69b115A736K321l9
25155D018A425b104k320L39a465B575J180L86A522b318k596O16g22B610K719j742
25171C587I06b861j418K81a54B968J339o53A12c053j623J244A27L562N93j031
25187C251b50l869q0J659C27L029J732j778e67l620j66J615A351K249R79A843
25204a408k296j076b097A289L186p66A755a856k174N61a587B013J819r6I03b394
25221d394O50a224C002J382q59D97b686j649Q02F0L612J471j259a31l117k016
25237e264K198A28L217J680k445a75l891q3J819E45L708O39k246g51l098j051
25253d900K401A662K788lB146a513k765l76a936A682K352q0A578b027k323M71
25269c879a471A823K982k23I67b166k553J009d78B244K327p33F48b661j687L78
25285c970a78B602J832j466a86k635j692J239c48B823J698j970e42l129p88K114
25301b345A15L206K146B688i55k870n32a671I96K837J073A811a652l451N82K135
25317b386A701K851J81A884a421k422k49a630A536L139m90A859b376k094o4a766
25334A832K512q67B27b963k050J692a383B525K254q21b72k783j518R39f6C539
25351D243n53f54k509j215J741B58K973Q78j133e54k907m29J517E98L016P36A765
25369a167k706p18K142A228K838o03A449b126j849m92b006B279K099l85A132a681
25386d211n5i00A924K712m75D97b564k170Q09h78B706K385j585A6c260j372J028
25403c604c1C353R90j139d14k696r23O51E03L395P51j802i7l675m70J390A343
25421D218L49k070a549k497N6J595A552K115L72j882a769k495l04g93A531K988
25437D519n0A446b058k378M88a134B801J243l2F27b312k551P72g57B510K676j408
25454C778D09b302j902P99b64C472J399k294b04l059j225J686a21C615J639B178
25471d14l518p94K241G94L056M52j771g35l287j074b520A245K701K89j469a358
25488d891N24h16B222J523O34A383b368j607K00J799A744L020m94G27b746k085
25504d831J158d15B873J976r34C79b834k348J620e56B697J815j236D26c043j983
25520e026J815B18K742J256j116f07l350p42J810H35L056J392k327a714k083P1
25536c726J857A454K179M65A802a150k708j37J701A615K565O74A540b828j125
25551c953o6a377B373K249o01A038b669j246L53a244B648J603q52bk787j746P81
25568c754e65C091J349j590D7c190j556J283c34C583J628k550C93c075j494J384
25584c185B25L303J128j773g54l028q12K176A119K830P93j611a345k909l66a842
25601A509K287P6A318b695j414P37h22A825K628q21A209b254j316j53a035B796
25618D856j360C2c111j670Q33a53B459J313n27C1c102j392R92A39K848J276j772
25635B491a93l514r95K050b30C533J160j459h11k818m42J920H12L907J58A955
25652a119k871p8b004H91L108J72A802a676k629Q22a440A294K614J87A746b018
25669c888J1i37B386K000q15j671b532k068J149c75C058J283o42C72c257j220
25685d477J158A06L210J544k298i08k523j114J682H06K769N80j405g11l025j565
25701e301b142A743K093O27k191a423k474j44a999A000K202J060B010a136l075
25716d211K06a071A395L171p30G06a713j866j37h46C118N89M77D11b367k280R14
25733c733i02C402J159j206C8b540k058J019A86K998J161j583b81l314j222J584
25749c233E80K391J995k468f36k594o26J594A485K336L10j598a307k567m64K121
25765b217A723J642L85j667a863k204k29a730B156K024rA485b757k210J136a703
25782B432J759n56F44b493k314M59e96B777J593q70C04c183j414J310d12B336
25799D236j250G5b500k738K355I4L402O65j309f45l104m00J140H11K457J348k014
25816B602a132k903k47J942A433J925J811A845a709k073j93a029A482K490O03
25831D575A963b425j596N92h74B803J098L9A855b075j910K15i02C098J289n04
25847C883A18b967j345O07c8B854J497j451D6c863J04P01a68C527Q59q82d15k854
25865c269j528K128A293K721N20A684a010l192L19J695A026K845M14A322a040
25881d156O60a369B001K229q0A760a524k430K38a293B617J737k53H42b720j893
25897d613J095f75B631K567k432E82c110j580R21h75C013J520j565F5c159j046
25913d205R11D17L436P72j175B81c754o29K058E69L036J562k295h34k243j453
25929d530J526F91L865m43j306a345k698J02a670A720K154P61A755a441l073L38
25945d176a544B249K281q9G80b934k113J118f62B517J609j074D39c008j265M58
25961c815gB804K216j994I87b863j370P89A39K476K537j663a36l201j214R80D21
25979C095J514j896e54l203j295b090A274K336K72A859g85l422m81a581H42K900
25995C742k71j327a783k070o32a932A774L435j556I68b272k442N84a016B516J685
26011D201o76A129b566k195J027e65B740K260j499D09c123j318J590f35C307J532
26027D839j904g71k082j783J644A36L037J739B204C2c855M6J110A678J822N31
26043D031j504a406k707q26a925I34K889O40A952b121k093k54b086B018K784j38
26059D664A166b173j954J89i23B818J732r52D11b478j582J231i04B511J864q61
26075C514C0b969j446J099c81C298Q06j388a67l084r17J137b58C635P86j798a015
26093c526p79J818A010L278P6j501i40k410r13J925A331K709j55A873a776k396
26109d172r6a626B056J835j00A159a611l208N63a268B675J915p87A185b196k069
26125d265M64a103B786K127j046c1l269j878K311g6C125J598j674c44l340j103
26141d787b346f5C050J450j937a498k302o97J787F29K852J215B206a195l021l40
26157d556J530A466K634n6j799a548j998l96J949A630K185K29F11a842k655N82
26173c915h98A932K287p04A279b803j768P92h06B466J468o09I8b979n66J77I1
26191C334O93r95E13c358q95J364F49K505J232j262f79k927r15J985H03K952P41
26208D496j626h06k576m31J433A318K731k0A950a490k424n23b187A388K484O0
26224C932A866a687k582J20g25B145K175j052I28b180k198J053h65B509J114m40
26240C183G47b948j760J752d19B760J331j229b3l275j455J226I7L126J033B077
26257c78l409j58J118I54L017M18B042b63l790l30J674A201K815k80j623a590
26274c770j157a733A294L342j410A460a747k783N98a180B317J545l55j715b291
26290d410N18i04B131J837l00A78b264k537J208A16K289J845j208al831n66J741
26307b657D96K819J146j260g25k762q09J595D55K844J331A935g05l258R8J466
26323b399I67K707N18j626a708j820k48J868A165K809m54A120a180k862K57a373
26340B098J755j78H48b598j471J80f10B068J786m01A192b692j390L64b1B722K051
26357D773j165C91b816r16O29A96L118J122j245c82k902j353K165E29K837Q61
26373D227j037a238k604o17J878H93L528r87j197a195k685l53a870A112K897L54
26389D363A912a259k073n97a074B555J333L64A168a572k829J125h81B245J830
26404D075l00H41b212j970Q68d67B932J295o22c44j938k460J427C41K626R86j171
26421B782D72c748j033J778D11L174O69j152c62l194k97R78A422K064R24k067
26437B343d52l193p76a592A393K636P12A693b016k182N73a492A886K430n29A530
26454b059k709J323a663B246J965j001A002b205j702J07f30B409J894j220A39
26470b400j681N79H6K214K313q45B58c033j026Q38A20K656J669j498d20k787r69
26487d176J786G31L464J50j663a179k441o75a906B49K928J027A158a318k668J64
26503c822a712A373K995q62H92a721k895J407a505B441K260j789A127b430j477
26518c907Q09i28B666K228j800E29b645j955J115d88C008J035j138C13c111j809
26534d920K330F19L428L61k137d83l078r68K075H13K486J452B044a532k286o80
26550d498K005A387K596j68A647a348l404O54a370A367K758l19A425b378j638
26565d016J27a775A643K689r70A670b537j586M32d66B489J576o99I25b457j779
26581d236J379c31C057J219j033c75k335j892J826I17L119m20l38e62k741r08
26597d211J353I7L110J026k078a386k404p38J386H27K469J606B330a459k155k32
26613c846a705A724K163K4j654b007k217K85i80B023J799K85A631b034k490R63
26629c561a005B335K132j332F47b647k012J246c71C463J353j441d67j857k909
26644e233b598f3C643K15j292c97k820j043J501H88K506O96q35h73k965n51J624
26661b765A325K592M26j882a425k548j49a794A532K793r52j629b444j734O55a719
26678A960K208k99A296b430j402k44a348B060K640j302A080b338j864J446B83
26694B426K130j232G54c054j405J464D73K480J707j673g1k883j393b099a29C582
26711D238p22a352k204n24b013H01L190p8A714a202k147m83a014A182L224k21
26727D185B028a865k214J36a349A780K734q0B071b047k274L38d53A556L306j625
26743C237A156b729j994J087c19C449N68j80H82b344j735R79a56C829J48n75a380
26761b846j075J161B48L332L52p86e34k690j590b151H93K718J188k392g20l133
26777c853l52a947A692J607Q73k019a683j985j482a205A741K471q36G96a372k940
26793d312R7a158A248K843j62A160c083j279O84e96B304K071j323b66k697j360
26809d323M41a90C059J443j558I4c071j264J524E4L528J43j540e57l404l39J462
26826b838A070K350L02j522b056j689p42b042H40K929M96A717a291k851O81h98
26843B321J683k06A624b583k049Q45i17B023L072j443I91b229k084J140f16C252
26860D093J4D94b704j817R33A50L270Q27j580a0l446q77J296B20L523N96r99h08
26879c899q06K084B69L690Q67B149a429k786N17J729I03K914K33B013a405k715
26895d120L1K020A257K550O92A426b161j623K75d94B601Q98K14H75b513j412K8
26912c897b90B392J636j36A51b464k025R42e31C088J304m41f7l490r00O97G11
26930C064J542j423a279j526j076J100G54K589J239j797d14l468n70K191A419
26946C825m00j483a485k677J30a783A078K639L86k003a493k539k02a655B232K115
26962D347m76I86a843k643J136a454B312J576p43C71b848j629J024a46C013J122
26978D135n57A42c514j156K215c78B748J192j252f07k749j176J735F41L439L83
26994D463k153a037k737k94a931E65L325K39j865a340k625L31a469A961J230P79
27010C970A683a917k343N55a839B368K219q11A267a846k378J211a445A784K574
27025D358q28E27b395j620P25g64B744J978j531A30b990j075J724h71C297O25
27041C922q45D5c415p50J389A40L061J223k143a257k531l93J902A061K579N06
27057D146k046e76l104J36J473A483J890O21A876b026k003j71a433A595K770m4
27073D321H07b399j878N40a194A992K658q33G17b480j481J88d20C106J473j183
27089C396D78a997k263J315B33L057K032k292c22l381k26J228A28L232N17j051
27105B826c20l699m46b005A105K533K19j277f81k648j116a759G94L804o62A721
27122a835k912O09i72A258L242n07F71b197j342j06g00B765J392j037F84b140
27139d277N23e62B411K158j950b93j823k258P40h7C304J316j810E66b354k763
27155e117J886D38L388P83k164a85l001j031J456D76L766j13j940a228k605O8
27171c765J619A011L203m79j674a529k397P53a376A643K829q67A278a293l267
27186d560K90a296A630K827j363G74b346j695O16d56B608J524q59C80b427j841
27202d268O87b26B861J531j748A38c520p43J187hB484J883j623C97b968j600K224
27219b344I67K606L41j681a130k648l98a697A619J792Q21j984h30l199N07a493
27236B205J953p76j608a318k984J81a143A975J834J024I89b235k302R91e78B956
27253D637q79B18b311j739J286b82B459J649j647A31c248o36Q78F37K321J486
27269D444k121Bc334q62R17G78K731K55j766d36k879j116J840A316K904j21j772
27286B327a629k595k18a775A294K554K06A667a765k644P35i89B138J950j37D14
27303b193k314Q61a585B432J528j43B51b552j952b032e4B731J682j645E25c401
27320d525J166b08C229K008k278d12l019j072J670I78K691O49j778a048k510r35
27336d493a615A041K133N28A804a181l367K64b139A219K756q3A315b101j510n80
27352d191a445A468K794k30A144a956j752P1a158B394J844o46H95b003k391R22
27368c472g23B603J866j382A53c576j118K192a46B874J357j562e29l009r74J587
27384b925C24K639J508k032a105k466j46J289F73L163k91j032i38l330K75a959
27401A455K604N96I78a133k854M45a619A355L016l09H35b228k022O33h54B656
27418C991o66D54c032j215J067g30B818J118n35D45b818j711J789a08C086J445
27434D531j861b29k781j354J614F22K505R33A877g79k850k41J212A289K904r2
27450D101j532a196l006J72J944A127L142J08B172a439k583P33a409A496K762
27465D258j71E33b289j586j11a308A727L338j867A343b368k024J487e17B348J514
27481C862q31b70k165j100P02a47B608J966j346ek841j842J397A76K716R14p03
27498C103a23l482n45J610C07L291K90j865a374k159o56a963A613K257K06A560
27515a597k333j26a859A141K956K0A905b124j531l98h44B065K389j217A444b357
27532c814j80c76B983J081j419E67b582k213J196a31B916J213r19b89k923j285
27548d497J730A96K755R73r29e78l236n75J739D46L241J65j619e62k926p17J791
27565b414H05K650K65A513a229k485M37J376A810K234J34A610a723k675M02a032
27582A763K047l01E20a883j928K05a207B543J453l16D95c313l70J71B20K749J319
27599D288j134B69b732j479J792B69L321Q59A833d98k425j902K124C64L425L55
27615D144B065a013k592k91a893A712J487Q39A499g48l723R30J175A125K973p4
27631D024A871a597k536Q00a046B287J058M65A195b645j174K17c47B090K447j381
27647C156A055b872j242R15c48B636J491r87B70b448j185N56a69B929J830k217
27663B542a2k663j136J469C29K822O72j092a444k042o50a939A011L542n35j965
27679B053f46l282n3a985I16K418K63A686b405j584M76i40A987J496M60A151b323
27697c656J72i36A996K130m41G92b328j795J608b54B937J359j159A06c478k71
27713c749J294A90K885Q92q39c29k206j797J240D74K816J614k239f19l406Q6J257
27730b682D07L228P59A888b85l636j20a933A817K511q00A738b142j268j239a458
27747A457K554L74I55a825j986ka148B911J367p05G64b517j438Q41f12A994K324
27764D318j276g2k827k61K87B74J986J423m60b86k847j096J946E66K866N03r22
27781C013f08l215j33J680A052K365N45j908a461k223q90b113I37K528j09j426
27797A930a807k111Q2a454A481K065j56F29b186k132J67a075A856K426j153D85
27814b694k063J750h55B401K034j164B72b904j783J719d40B496J608j350g61l006
27830c767J93J588E14K520J268j682g93l053m90b011A131K540L40j125c86k843
27846c229p43J933H52K924P9A707a542j824m37a249A893K136r7A147b197j624
27862c821n50a793A659K040m2I70b646j453L2a021B483J533l03F60b831j555J168
27879c218e94C527J370j791i98k429l00J077F7L765k22q95g95k897m63J556A048
27897C765M53j628a338k863p06b450H68L016J68A759b110j345j169a898A329K678
27913D007j97A560a022k624K43h04B437J711r04G91b368j228M82g61C271J485
27929D756j443C41b621j900J624C28K762J394j248c80k273j685J551B23L033J365
27945D621j794d07k755m99J003H32L123J34j744d72l073o67a933A038K954n99
27961C393j620a695k223K26a504A668K125p04A298a646k056m70a159B424J422
27976C846j00G46a707k666Q22a137B574J574j177A149b395j561J359f48C153Q88
27992D041p58a28l000j854K446D9L077J175j905A97c263p23J562G04L305M20j597
28009B832a096k606n40K039I04K395Q10j634a737j756l78a357A598K008N76A669
28026a457k424J93a464A709J916J0F36a455l052J137a257B207K357j116A008b653
28043c937L2b77B581J044j44A34b757j005J120a89C292J192j712d38k960n69J633
28060b334C95K930J397B074f13k784n17J557D1L634J18A894i84k596O1i88A772
28078D006J13A954a712k077M51J640B494K024j001A037a935k688Q71c56B390L18
28094B708K17I58b377r24K9c61C125J444r58B86c750o91R71G47K934M75j141d02
28113b996j258J737g7C075J338k122h53k101j500b194G95K909N07k098i27l204
28129d131K82J652A093K522J71A383a403l002L46h65B215J834k35A014a743k041
28145c784k28h11A958K264n62D09b492j652R63h59A899K656r81b32k744q89P17
28162c148c80C199Q97j463A18c107j135J149a60C565Q28k180i35l033j53J666
28178b455A208K054J382k107i28k584K88J237A583K153L39A881b298r05j228a537
28195A204K830p38A173b469j176M81a504B178J677p96G03b168j794R88a020B220
28212D170j283C78b442k274R98a95B961R21r43b71k529j504J306D58K702N48j357
28229B351e96k845j438K190H40K603k4j343g94k600o99a758A278K116K01A552
28246a334k171o03J709A356K558N2A122a727k878K33a179A539K130K75A195b189
28263c609J95d80C035N26n05I78b491j399O31a64B718J175r97c49k630j904J972
28280b911B37K713J184j760f28k812m50a821I96K421J343B264e29l128m59b015
28297A191K323l9j355a411k071k55J533A381K319n43A144a518k148N51a396A977
28314C700J67A204b058j615O31g85B241J710j104B24b563j919J321a47C003P94
28330C797m52a20l369n16J713A86K545J004j067h28k694r92J394E44K050R89j065
28347B518e13k548j838K413H54K633L75j678a310k933N51a174A560K379K06A544
28364b480j436O62a623A658K036m29A031b450j478P45g23B437J527k23C84b899
28381d466J067a30B527J355l86C24b948q41Q10b67B597J463p73A31c469j070a487
28399A35K717J268k033g31k497m32J448A219J959L72j616a502j878p63a386A407
28416C618l62j301a450k610K70a744B479J427j67A473b015k027O68f55B641Q53
28432C494k97G82b661r71M07b92C320M8j61A76b385j290P18a00C019J373j858
28449B534f60k442j404J864F53K861K71j034a084k365o20J449A276J992J78A651
28466a148k228o85a985A367K306j05A713a904j081j171a446A561K420L20F22b299
28483d390J026e42B211J848m79E62b548j713N62c70C148J217j478A90b714r55
28499c669N40A37K607J085n20f22j541j739J253E12K491J778k065a160k034j195
28515d389J912A079K427K27j432h31k644k22J399D26K775P72A366b055j790k73
28531d118a035B463J280M46G51a949j885L88a209B180J599p15I03a834k840K025
28547b649d93B248J948j586E78c417j22J254C5K958R17j379a93k509q86J83D87
28565C472K96j095d67k769l72J242C26K590J337j667h10k350n32J760H14L117
28581C931N0A486a292k233j07a665A842K159p57A130b387r00L19i55B426J390
28597C816n42I26a753j722L49a75B748J598j314D55b343j127O15e73C000J717
28613D717j946d12k511q06Q32F18K735M37j511d60k587k105b319H92L369p46j353
28630B162a329k739R16J337A669J870P67B060b326j753O99a040A807J449L38A338
28647a801j888R7g43B221K354j416E85a844j927Kh85B590J511o74A49b395q95
28664c290Q98d22B723J319r94c09k624j321J403A10L369J93q20a50k688n03J293
28681b048G61K015J547j629c50k827J34J039D93K920P21A482a364j822o51J688
28697b149A903K098o19A355a688k211n4e99A930J841k05H56a714k147K10h35B573
28715C863p12E69b924q07N88f76B484J666o89A091c560J54P49C78K570R73j297
28732B624a57k590j196J809I63J629J744k152c88l232k97J451I17K998K96A771
28749f52l175J84a600B024J933P8A437a484j556j101a554B019J471K76I41b194
28766c999K74g32B324J744j229C68b887q78O63c35C041J410k111F51b229k852
28782e081b466a119C138J339k093c99k493j112J694E98K957K27j787c97k745l88
28798c530J566A499J996K29r74i04k858n03a509A228K578m91j463a404k394J39
28814c659J581A212K805q69A076a704k081r0a005B418J299n35I02b879j171R02
28830c148a016B949O08l71a92k487j455J006A05L052Q55j135f82k434p87J233
28846b670G20K457K21j321c55l421j2J114A732J618N92A821h74k722p1a738A080
28864C856M5A596g77l038P45J311B312J784q11j220a737k640K48c85A832K506
28880D338j282A151b076j759J46c03B328J839j790a0k876j810J556C67K002K024
28896D393j755a60l159r79J937G22K595P66j694a052k103n19a307I03K388L71
28912C662A708a049k783K28a691G79L096j68j619a248k850L43a338A743J877L33
28928C953A695a531k209J91a284B001K228j554D65b715q88M70d65B501J708r71
28944C238C62b455j775J477a45B744J597j214E53b906j635J402I87K521O60j773
28960B395b37l316n46J238E60L495J23B086i42j969o07a187A006J858J034A046
28977a106k197o63g58A511K033L43F64b218k180J124c94A627K238K26I34a617
28994c770M3a407B350J571j037E77b776j230J215b78B797J727j898B3c163p35
29010c898J606C48L011J223k109a268j400j322J967F69K402Q86j860g31k460r21
29026d112J816A502J336Q06j729a416k339O57J245A171K740n05A436a904j882
29041c786Q14R80B229R80r4A33a820j474m0i99B145J533m30C49b025k150J273
29058b902c23B314J568r79F09b719j051J026B3K759P35j025d02l326l97J710C72
29076B871J356A745d22k637j023a549D36K794J18j622i83k819k70a749A563K034
29092C597n8A315a526k040J66a278A873J914k75A252b073k407J285h21A792J868
29108C660k27C89b490j397J031b98B925J353j211A41b949o19O15b03B705J079
29124C784j183A60c025p34J703D50K919Q04j984g23l108m60a914I60K009Q81A707
29142i42k594J29J555I62L081l77A394a388k101j32a007A519K325j10A157b038
29159d093J484g91B532K367k284b82k127j485L26g78B644J212p99c57k241j246
29175c844J606a40B720J471j625h00k363p46J221A39K611J083j743a113k336l4
29191c483J183F26K846J89j788g29k978L2a320A267K047L26A101a250k760J51
29207c859a106B105R39M09A199b314p22k10d38B094J813o56A59b707j139J076
29223b770a213B363J260o87H01c028n70M31H00J862J651j630A72c508m44J841
29239b111B92K914J81j131a224k029j259a658A029J650J753A898a110k261J07
29254c264a607I25L085J62A822a264k040r8a279A047J673N27A215a922j451K03
29270c170a310A851J792r37G62b545p60j15h31B277R65j62b17k579n12Nb85B711
29289D508j925F96b688j131J475C96K606J118j953h34k039j140J662H18L080j92
29305C706j432i51k500q82J800A351K321j49j430a727j033j157a452A430J667
29320C097M83I49a499k412O11a560B265J240RE79b442j361Q4g09B842O64n09C57
29339c106j95Q29e62B473Q40o21E0b921j572J317A16K896O63j506A47b973r15
29356c888J270G59K699L77j506A39c439q99a766I68K070R5A495a913j192k20a490
29374A170L456j627j198a929k059P08g51B295J079k6A012a917j770R58d12B268
29391D432j194G93b127j437J347g42C038P55j444g20k072j419J944c2C084J013
29407D097j441B61b444j433J703A002J835J299j607c62k931n51a849G50K923J22
29423C795j821e55k452p47a054I17L587j572j393a292k541M68J615B184J175k21
29439C138A143a688j966L82a190B106K554k018D82b276j797N54a17B558J581j429
29455B710A30b620j254J332a88B625Q31j158B04b540j210J446A525K574l70j541
29471B188e10l148%J383A342J224O38r80a194j975n93a660A027K207L71A427a971
29489c325K4a075A157K621j17A743b557p62O6a155B236J585j431F57a971j235
29505c206L21d30C232J93k29dk853o49Q84A92K560J077j521g27j655j600a745
29523G51K468J111j734d39k705p43J516F35K376M13j347a229j899m28a730A170
29540D099p19A359a603j251j065d78A477K538o94A628b132j373L35f34A628K276
29556C904j075E74a712k133Q54d1B964P19n64F27b569j200P93A89K342J288q85
29573B934b7k510j899b188D62K355L45p42i36k183n46Q12A036K171P52j837i10
29591c539m21J885I42K495J94A188a523k131J2d22A369J921K38A000b326j217
29607c543M6d15A861J955q28G18b124j696O74C03J601J976k8I98b127j598J099
29624b626a40B535J178o80D66b339j810J950B41K919R82j535b48l164m04J649
29640b167A016K080P46A872b73k296j286a901A082K470J43j517a401j868l66J686
29656a949B343J334j48D85a443j777k28i77A698K361q41E72a430k181R63e76B322
29674C359J38E12b320j100N92a72B907J043j972f30k118j049J014B28K429J057
29690C714j456D92c466p40J576C56K983O53j551i84k717l06J660A389K568m08
29706C549A535a232k091n83J924A548J757j008o63a991j221J22h55B163K028j137
29722C054A462b051j530M34e87B756R45q80A138b088j677Q70g02B733Q81m69f44
29740b577p27Q37D8L098J288j974a73l348m26a674F07K746Q93B105h63k209K34
29757b838P15I56K741p04j453a103k011j158a237A986J697j47A712a982j593K21
29773c354a325B644R76n72I54a878j709J77f08A947J913r49b9j856k058R64c62
29791B445J646j476b92k549l43L75d84B877N52p97b95k742p33O67I95K518J57
29808C670j070a219k436J01a561A661J687pj662i46k673Q6a631A537J919l86A059
29826a072k478P4e86A777J707j125H12a766j897J152g03B431J203r99I55a976
29843c544O23d17B333J657j025B96b602j165R47b69B863k28m76b91k292r85J743
29860a825D61L100n5j674f86k465k88J333E42J940L89p98f94k255m61a386A832
29878B769R15A685a279j968o05a257A855J928l88A085a517k348j26f67A814J659
29894C473m30E97b456j457J283b25A633K552o61E97c053r10J280b25C064M22m49
29911C037a99l191j0R04A92K677N99j190e67k656r62K004A076K164R41j800e87
29929b593j147a434A529J922j80G78a448j383l12a384A684K078J32A312b228j714
29945c942Q64a299A952J971q81G19b109j426Q61g51B169J678q80A8b565j144J274
29962b435D20K432N07j199A23b663l56N19cC376m36j199h07k193j238b036H86
29980C179J20j408a274k093l43a789A430J198J057A672a526k386N22a562B109
29996C562p72A247a656p81r62i38A969J184k42F55b165j638P14a094B536J381
30012C917l50E1b306j936J697C89J998J401j118a16k064j633J551B57K970Q28
30028D055j771i20k405j76P14C78K543J249A638e97k734j00J144A040K355k86
30044C109A140a508j885j55a307I58K648O2G43a413j834m39a132A845J453m45
30060B853j365b056j722Q70A6K245J665j060H36b018k219O75A30K886M09l28B26
30078b532j134R05D03K793O93j549d63j871j304J190E80K367J126A390a115k173
30094c288o35J495A360J598Q19j685a643j352l94a580E66K302O13A227a811j210
30110c021k83h54A766K321q26A460a726k073O95a131B101J391j10D34a199l106
30126d305J091e08B651J065j226B06b104j701J621D9K014J331r39a1k565j867
30142d443K203F74K951L41j441d39k966q47a894H02K276J141A289a166k557J014
30158b709O34A489K253R2A326a405k176M02f63A298K074r7H92a910j927J120a017
30176B736J379r34H94b041j720J100i89B616J454j003d99k197r53J217D9K593
30192B642O32o33e05k161o93J383A072J978Q1j275d40k533l21J165I64K342J36
30209C442j521h76k617N18J326A889J692J93j818a347k140J1a527B098K184m68
30225C814I04a811j802L73d66A839J891q19B3b616r45R42A81K261J371j379d4
30243b645j133O73a3B429J747j669A89b918j087J759E70K260M73o49b93k855j197
30260d345a816C57L004N82A401i73j699o46J417A085K242M49A027a279j837m61
30276c577J318A372K045k48I69a819j257M36h40A943J627l38H82b916q16R76c84
30294A642J668k18E46b808j89O6c75B158K241k170H0c191m05O29G06K011J090
30311C807A901a508j295o79J458D50L289l7j386a540j649n54J817H40L014L2A807
30329a362k190L4a242A169J980l5A241b277j029Q71f51A435K007k46G49a884j364
30346c248L62d49B558J661j042H64b487j970b117d71B561J309j237a002j728q16
30362c546M37G52K297P52j368e88k349r87J465A21K753P22j482a539j315q53a535
30380G23K168M77A319a228k017L46J243A613J865m36j116a477j952K89a480A880
30397C656m44B97a812j629K6e58B206J281m19b35j786j958Q52c5A661J485k24
30414B922b27k142j756J866E49K750M14j400B73c042r63J630A337J501N05j284
30430B059e90k289n95J319A061K650n27j286a384k346M97a464A975Q88J66A236
30447b191j361m34g72B394J034o1D32a961j995P22I3J867J462j049c7k630r54
30464c621O37b24B287J421r84h5k725j187J384d20B772O12p26h7k947r48J384
30481b598H04K133N11r96c08k590r20J234D91K807R28A550h51k070j224a651A365
30499C484k82A022i17k871R29h61B249J461n1A559a737j118K83a025A732J869
30515C601j068E60b526j065J257D19J906J657j252d7j944j558J269E8K002J276
30531C336k59F10b544j420J401G27K093J464j832d9l099k27a462G15K738n49q67
30548B037b064j079n51a811A412K507q06A289a564k073k79a024B093J102Q2A146
30565b000j277L1g95A935J406j60H9a736k189L92D7K494J138j088e15j930r38
30582c383P34I4K821J264j864h18j900j098R56D1L213J14j605g23k038j09Q43
30599b027A472R46J331j617f88k118j032a372D48K663O19A512g44k735j05i90
30616A579J520j14A314a869k064J402i56A778J697m09I88a438j999O22f19B580
30633C406l41D17b492j167P76E76K596L95j065d20k287q38a740F16K608L62q95
30650B691e27j739j453J648A201J639J233G88e35k005o29a291A614K009k57A429
30667a169j603j000a472A199K126j38E72a229k657M21a201B021J722j38H45a970
30684c701Q47i72C232L87j186D29a974j560O13e13B948P39l85a17k476j68O2F69
30703C235O02j274F5c163p46J665E77K558M80j751f10k506j075a878D48K627L54
30720C429A645a489k011p48a414A784K122l49G63b013k412Q37a596A745K188j64
30736C769H41b032r96N20h37A522K225p80E98b017j786J047a53A697J908j255
30752B350I0b487o92P17A67L040M63j417A32b531j205J150G74K440P28j522h34
30770b946j92i58H95K150K56A454a551j344o66a412H76K458M79A365a607j906
30786c513O13h78B015J384K22H90b536j651J154c47B153J246l24G30b087k331
30802d418J758a13B752J146j510C76b407j830J739B75K050K179j661d30k906o46
30818c982J434F26J928J415j481D4b914o18J071G93J927R65A321a031k352l42
30834c725a702A526K075K53F65a565k085K44J475B058J396J75G68b076r23L59
30850b640g11B524O65k78G37b028j450M06d23B495P03L8B97b753l37P48a36B704
30869C010n08B2c368j40J510F03K784J93j170i5l191j58a627D01K722P12j635
30886B200a146k521K57J607A134K225m01j246a630k399j51a330A625J620o28I93
30903a205j964l42e15A615K171j336a07j230j989P81c71B463J378j474G51b492
30920c725J013d45B857K64o79e43k803p68J827F8K736P63r78a43k643r32J775
30937a943A117K387m6A599a025k384J11a623A502J512Q65A717a255k492P23g73
30954A635J956m12H31b531q71K10a131B066J416j027E39b790q96J135g92B572
30971C185J90c45k220j110R42D35K026Q37j175b19k619q24J027d23B599J303j770
30988B132e07k285p66R86E40L114J10j770b52k655l23a053A868J045M36A528a392
31006c412J03i28A164K732o67A102a237k619J014a306B624O73o98I49a765j606
31022c371k96a83B133J014l00b4k132j435J016d54B402J537j612d3k166j642J339
31039b512A92K458O22j273d81j993j235J521D60K036M65r17e61k158q52J476A121
31057C440r21j200g46k900K0i59A086K608k33A071a444r89n21e27A865J155p26
31074B294C35a522j843K52a218B654Q05k64D2b111j061K20f35B338R35j092c87
31092b462j139a712f13B324Q97q17hk905q0J081D06L245q57q79e66k207n28a576
31111C66K883L46j758c55l585N48a437H29K814p63A067a847j044K9c36A932J361
31128C293l48G18b422j413N16e52A596K176k17G84a999j158M73c81A982J439n21
31145B900B14b042j144P21C21K294J161j138h28k082m49a336F05K172Q19j317
31161B279f11j863q87J508A031K446o03n99f30k242K7a085A544J689N25A732a315
31179c470M6h50I85K431j07I24b160n57l10d66B826P91o85F16b793n99M87b49
31198B467R08n77a26k604j244J593d09B191J155j503d43j419j556J182H35K012
31214B847N05r19a46k746j12g30C78J768J907G31a265j615k28J487A289K192j18
31231C363A285a496k322L08i15B081J559m36A013a863j525K90e77A932J178K63
31247C373G25b487n41M52g14A528K453j588A13b003j574J024a13B494J100r79
31263B615F7b703j806K082F67K142N57j052f94k115p38J314I50K361M08A822g17
31281c193k36a553A150J500K57j377a797j467k64a409A696J304oA024a672j171
31297b843J6d96A709J879r68I85a835k340J776b49B040J522q02b13k415j055R58
31314b725b74B719J371j629A0b291j129J398B66K939M55A754a005j671o25J127
31330b174I95J930L15A526e83k065j119a724A909J193N68A281a217k509N88a183
31347A767J172P25B48a802j346L65i03A779K008j092I74a948j503P38f39A753
31364C840j658C26b704j004P15A20K314J137j586e10k231n02P18a55B371J194
31380C565j241a60k565j035R83a11C378j26o39g06k182m70a364a3C281M03j780
31397A904a563j964k0h68A525K241k7F02a183k039N38f24A455J902q1E26b208
31415c665Q46a169B384J025o17A3a357k111N03c16B057R26j077h9k837J4M40A00
31434B700J119r57A32b622j334J945H99K079R50j413f52k398m08a574A423J196
31450B619M60A194a362k148l61a463D07K872O9A171a758j639k90g09A975O86M67
31467C128H60a008k832J200i19A926J063m28B32b125j275J080a15C416O05r25
31483C096C35c190j21L77E05K222O24j258g49k193j431b119A034J318Q07j209
31499A950a182k203L85J036A220K143P03A650f44k503L69i59B049J256r7E37a487
31517b606o27a389A668K182r45I20b018j271M57b73A470J750l25B61b463j292
31533c755J132c41B461P18o40c93k267m37j10C55K545N89j158c28j957j368J238
31550b415D19K085J178A505g50j807j174J678I48J673J636B104g17k563j75J455
31566b000A648J700k44I75i98k588l0a468A850J592n8E51a531j489j33f96A871
31584C554r10G75b273l20l12a11B048K181k069C02b743p2k32H18J693J415j257
31601B669A13c269K16J207A92K986O56A890d70k716mR25C68K993K69A811h17k276
31619c093K43J207A491J577j81n89a117k744N37a571A575J870L2F15a663j091
31635b754n13b73B404J575j100A057b318j240N80e99A945J539j401A83b155j148
31651c303Q94a61B602M69k35b89j769j846J594B16K297O65j053d80j957j448J701
31668b184C30K525Q63A586a30k666l78a151A157J702L84A093a191k031J85a274
31685A151K625k14A380a759r89m50a158B299L42L06C78b238j081O45a193B230
31702D026r02ej841j680R40b03C104J79j83E7b757n03J103F8K362J262j218a11
31721b646j063J565E74J843Q22A535f79k340L21R31F32K793j16A292a267j311
31737b578m24a225A091K821l58A542a295k306M73a243A194J760J70I53b396q37
31753c233j98d49A793K711j164a31j920j381J006f77B584R94j028C0b879p05J590
31770a994a46B680P03j253a80k532p78Q75F52K552J59q04g36k270j58J469I98
31788B837N43j095i05k557P5a281A368J726M14A266a331j497n13g59A979J241
31804C220J52D96a554j774J093d30A378K543j187D57b336j059a657h8B305J125
31820C430M21F79b600p44J136C27K420J329A832d9k660o07J023H30K044P81o04
31837C051a302j363m80J161A209K113q1j616d87k539p54a622A045K255R15F96
31854a491j497k22i75A799J888k52G59a203k008j00e00B003R64l13E30b393j184
31871c577J07c80B693P78n44B7b183j148L47e02B511J184j675i0k221j071J370
31888b012C62K529J07r12b35k855J17J106E07K570K29j280g16k477n22h12A290
31906C271J21I97a136k616Q32J250A571J952l0A327a822j589P21a099A665J639
31922C304j127H00b491j141O18B20K046J172p49A70b172j315L11f41B702N42r94
31939B250a89k577p05J222C4K792P69A578e23k843o29a479A380J484J9p42a137
31957b235j237a677A209J863P3A330a584j658M17a135A798J745n75E48a416k157
31973c573R52e59A291K101q34F95b449j141J217d42B396J216p00D05b150j099
31989c249J053A53K410R48q91b86k479j024J668D95K626M3j473e17j879j281J417
32006b260H86K364M49A543b87k008j024J621A003K572q90H46a722o31r03J341
32022a915A628K252j279j055a599j775L42e29A357J682R1A073a556k022J453c92
32039A774J552p59H0b488j134R36A31J627K365j497a75j769r95Q67G41J734J515
32056C990j175d73k505l64J634G74K590q0j501a449j143q16J290F89K559J6A394
32074a595q66j021h04A783J248L6I50a706j481O42a238A579J539L60H68a611k057
32091c668Q22a80B033J776j143E03b269q42Q39e51B676N56l71b06k229n25K26
32108b734d96B543P57j398g34k583k97J553H96K271p8q37a135j341j569a640E71
32126B538L76A423a243j506q28J674A534J837l27I11a458k183L03a010B296P38
32142C034m56j176a924j376K22e23A730J600n73C62b545p46N29b60A954J918j146
32159B726E9b869p10a753B09K458J123j686a83k049j649J567G24J917K49k03a405
32177b210j117a493F54J700L28A150f48k112m09a301H95K513r13j114a141k004
32193c145M6c36A173J966M64G01a453j782Pe87B138J421k69B67b454j102J165
32210b391c48B026J418q57E27a634j710J098E46J552J645r73d52k194o49J347
32226a948E51K096O31j538b92l303Q89a183A128J514R02A278i72j982l26a533
32243A130J740O4A254a544j205m66a442A613R96Q26A024a542k018M09A60K499
32259B659L72l6C49b166q83R53d17B602J348A689b24k496n03R63B71K427Q18j443
32277B073e28k395j59Q83D86K303J028A495c39k815J44R70I22K784p64q03i72
32295b806r61a343F68K803r55G74a400j272l23a62A572J398j63E42a427k638J545
32312b520b76A762J536k64D26b198j527J402b76B358J157r21D01b108j257M31
32328b934c07B387O20r49c30k405m82M05E38J434P71n47h3k509j06P98A334J918
32346C252K96j698a063j713O9a266A555J525p19o48a048k065j000a281H73K632
32362C505k83H54a454j137l54g58A811J335l34H23b257j417R68B60K084K57J16
32379B717A1b123q50P13c37B119J606j473c35k349o96J307a36C390l99n90g18
32397b814k09J110I01J446J259A514h42j555o28J410A498J273R05E94a007j898
32413b905m64f94G47K466K92G76a129j471R0J159A972J401j99D53b486p30K87
32430b929d73A842J371q60j145b320q39P17e80B063K022j305E4c018l52J326C60
32448C005J72A519h10k348p57J649A35K334O60E79h23k177j221a293A029J875
32464B904Q60I51a525j018o18a300A160J356O05A083a143k445Q51a228F34K792
32480C426q62F62a573j446r9f93A521J803r52h5k022j489J494C85K065J523j587
32497B386C13b072j660J319I4K770L08q99e09j813j622J542G63K754q61n11c18
32515b763k13a421A045J606P85j565g13k164J14R36A645J107M23A070a805j480
32531c285o34a014A618J741l59F39b146j141L05f80A432K158j208A59a692k014
32547c706O50d93B759Q6J98c54k130p40J403E62K269K54j215c6k695k48L80I8
32566C123J30j048a115j841K14R49G57K133M0j292E9c156p09i02H78J328J054
32583C260F53a285k081k70g53A557J866l61G52a600j065k06e98B054J433o19B68
32601b487j051R90d50A878J861r96A19b302j415R65C62K055P37q87a38k621o74
32618c433J211G40J322J432j435f44k246k33a160D02K303J503I66a135k115j43
32634c393a270G36K565K98A692a988j237p09a180A465K013n37H07a168k097O38
32650b627h21A343K058l59F82b567o19N38c38A780K319j656D42b268j229J286
32666b211D33J504J452q59a20k558l91J039C82K428M59q94d20k358n35J238E91
32684B858K65j501h98j774l26a492A179J525L50j189g78k249m19J524A262J783
32700C045j28H94a442j801k4e93A540J437k94H64a505j933R53e03A905J597j339
32717B163b6j886j438O78e10B316P39L20C67b676o46P79D19J635J117A508h93
32735b997P7J089H88K349p1j063h58k731J9a285F87K319k14j352i40k040j8a167
32754A422J750j14G05a871j576K20h41B199J099j022A103b251j009J97i89A721
32771C509j293F18b198j279J215c71A672J449j316E35b692q96J335c81B301J011
32787C312p80c17k668q52a861H03J941R33j434e24k060l65a345A304J389N05j189
32804B009a195j738J54a305E05K738j038r02a528j769N85J228A751J621r35A26
32821a862j072K02i42G39K433j23F60a965j817J790E4K164J082l46A25a781j485
32838c266N80a70B269J050j019A5c154o67J450A110J470Q37j415e79j983j86J144
32855a604I27K302p7j561a423j933j6i28A360J779k16A289b253j412N94g97A637
32873B960r2A013a817o65k69g06A704J354j02E63b152j327J132I9J918J450o90
32890B777C58b433j064Q06A92K294P50j540g20j869r4J204F04K503L44j696a130
32908b724m49Q16G18J700L11j133a125j948L11a125A461J162O65A133a309j330
32924b639l02c52A516J753o22A301a824j414M41i38A873J316j95C39b400j344
32940c744J712f82A998J487j062C98a891j811R49fB411R36j242D0b822m90a312
32958C75K121J380A634b82k389o91J540E99K904P6A701i10k420M11J040I71K225
32975C196P2A357b009j121k95a089A123J996J21E87a798j684O44a171B084N77
32991B661m4F27a844j817J129@B277R23l78b06j778j105M44A86J989Q00r99c03
33010b114r88N08D59K535k82j045e31k474o6J069G55J556M93j130g07k352k41
33027c300J546H75J710N54A444a281j922N77J310A620J372n82C40a936j057m7
33043c040i35B133J197j28A138a324j129j70d92A789J503p47c55j702j404J058
33059b403C95J965Q69j375B62c032l22J109D73K618m22o21f39k005n51R39I91
33077B325J002j409a227j570o52a355A151J337L7A125a312r14p44a095A479K054
33093C533r48G99a468j500M93h86A709J494p40A094a506j916O54c05A919Q47k33
33110B533d38k422n26J107a42B107N21P3ck603j023J440a40C021L25A608g51k275
33128c026p81a840A078J893P49A844b00k731j28a288A052J457L97j162a036j833
33144b869q53a594A057J889m45E46a492j541M4b98B090J198k33F50a982o47j73
33161b802e29B300J163k0a31j574j503P45a13B210J602j362E71a934q50R8B94
33179B722K64j228a39k512o10J431G96K228L68j166h88k091j05J120B26L059j45
33196C140j328i71j701p28f22A101J533Q42A307e72l053M60c95A829J200l39E90
33214a493k132O15i27B350j2k19H62b288r62N27b88B729Q52j154E11b207j221
33231c428J535C64K356R9o26B15b593o23J125I68J551J223j791e35k067n12J224
33248a890F63K223R6j255a327j005l31M70I08J945R25A877a326k154N25c81A292
33266B971j85G20a415j721M43f80A634R03P30B02a712j032q9g7A931O87M49c2
33285a990p98O37A74J987R82j065A10b417l02Q13F73J912P49j655d45k652j02
33302c199J009A089J734j71j041a317j580L39i97A328J582j57j091e74k170K88
33318b456a065A004J850M07A301a430k476J310e29B502O25r77I68b166j270J110
33334b326i58B238N03m61C45b825n66J386b10B512R46j297E24b066j288J426G13
33352B211O58A255f64j891n09J195H37J293J609A249h65j801n16a299I59K426
33368C385m65j199a286k101O6a251A722J552n37F68b160j155P40a136B377Q26
33384C203J86H52b165j744J609e81A915J338j190G4b283n52Q59B65K169R17j244
33401B107A02b779r29J709A059J838M80j520b30j659j321i41G32J847L30j393
33417A516a366j740q8a145I17J689O94A301g12k572K98e45B026J490j355p33a092
33435c171J068i24A538J831l7I32a494k419J355a002A509K275q20E80a503r64
33451b467k7e1C288k72p19b46j787j356R31D10J719J610A574d88j997p20J019
33468b186A28L129q09l83a22l091j00a506A088J536k02A106i38k105j004a201
33485A177J938l86A238a016k534L46a169A578K015j005D25b173r69J80h5A789
33502C208L88A28b290j151R92G6J760J034o79A36b376p46J84b61B337L06k39a092
33521a897j719a367F04K512m11I16g73k087O3i77A126J109J279j620a411o90o58
33538b759J338A500J363P40I62b062p91R5a122A319J819q03I14b087j580Q93D7
33556B447Q57j089n92a594j892Q25b46B236Q44o56d22j860q49J143d48B529J21
33573B650m96d17k105j039J181G28J464R89j573d36j756q19J212E93K565o08I20
33591c60k120l89J163A585J375o5F77f72k868J54d98B054P49J31A56a750j097
33608b847l78e43A940J549r13G08a801j284K2a137A804J921j638a06k848n26J621
33625a859B23K445Q51A680i36r18j153J500D63K371p3r66f52k067k88R31F54J613
33643B267J038j506a555o25j146J555A159J661k88l35a447j280n35a066A304J455
33659B759M05A207a401j818O22f18A395J029j09D98a754q40J5f58A580J578l12
33676B846C06a746j186O71A43K247K52n15i00k018n86J558D31K409R40j565F0
33694b758j087J646H03J922K82j248a400j698L5J016G08K730m57A047a296j704
33710c000o98e05A116K266p62F80a538j082k19b24A810N99M94C86a743j948J239
33727b452d44A581J707j443G82b689j102J322f58B372R41r89d38j408j586J033
33743b399D72K178J98q72a005q50j397J447E37K346m18j105a300j574j58a456
33760F01K435k35j189e72k376l4g52G59J983K15A323a514j741M84e81A419J666
33777C085q5G32a792j176K45h6A673J557o91B66a893j422R76d67B511N83q75a08
33796a896j659a338D64K008P47j364d03k343m95J238E55J730Q03j190f63k641
33812c304j27a285A209J369J73j347a58k824l81a198A524J635n89A277a704k067
33828c771Q00a104A757J951p87H60a489j246J0e24A840J519j027A04a948j472
33844c420Q77E38J390P01l20C32b114j084J267A50K599K51j076a43k278j058a517
33862I31K278l07A352g30k212k00a461A101J550J71j119a261j811R51P87A362
33879C934q59H10a420j525M82h95A398J656o06F14a788j702R66a166A521J329
33895B850r43E98a395j371N31c68A485J955p62A11b317p71R13E0K329J114j483
33912B010d16j678p93O27I20J833Q30j753c52k483m09a488A624Q13P67j402i87
33930b417q07J569A277J763k46H83a001j829k25c59A684J001J94G90a182j989
33946c171O37g90A885J360l23H88a432j315J02B16J501J554j449G0b307j207J256
33963b258B36K393O41q37e72k406ni63D31K339j39j060a69j958o75J314I50K506
33981C456m06j487d87k315j16a283A328J828L11A275h48k575R72a062A543J016
33997B559L81H64b303r41P39g46A528J991j220B12a884j326M85e05A571J684j084
34014B171g2k397m24N25C90J087R72K21a47k788j30J393E34J786R80j205b89k478
34032b767n73i44C62K274L50A353h39j805J47J158G58J168J504j532a309j554
34048b863m64h24A613J462k52H33a809j294N89g43B246O41n11C06a888p11L82
34065b217f9B377J62M60D82b560q29J333e79B394J008j100b10k578K28M77G98
34083A896J730j612c6j913j037a415E72J457M68A103g37j700j209a462A418J844
34099C262K08H38b211q84J211N18A638J353L24A134a470j535J112h58A792J276
34115C068l46G61a873j101M25B58J353J000M4E50b369r68J371c57B771Q8o83d26
34134b479j506J978B79K128N05j447c61k179o29O96B15K814k10j273g16j659l09
34151b684a279I67J745n49I31a038k114L00a169B405M96l44E63a760q10q38a246
34169A611J351j58@a400j266p9a10A765Q79k59f3j535m71n28B86K126Q83j111
34187B184a98j274j959J252D9K603l58J08e4k319q16J343B05K246R71A265a175
34205b621q89a702D54K065M07A162a178j599j0a076A222Q17J405F88a289j673
34221b962j54i02A403J437N2e0j608j425P22d92B301J378r74F0b296q57J288C87
34240A910J263r06b66j661j220J224B39J872J362j196d94j751j137J479G50J576
34256B326J530A008i77j810n11a399D98K364l66j199e74k539K3J086A246J728
34272B974J65A312a367j610n51a032A459J603j85I24a332j733N21J227A236J947
34288C183j405B47a765j467P94f31B660Q06j326c30j837o84J167D3K226J028j559
34305A738a344j407K01J27E84J735R79j030g36j613o00N28A268J778M83G24a211
34323b261j8M92A013J203P93A189a716j087M64R50A602O24L57A025a497j343O55
34340b185iA043J686p14E02a766j536J247d91A999J440j660B68b484r4m41H86
34358B321Q23j106a97j799j180J562D87J936Q85j126b55k438k66a214A379J170
34374B549J321A227f83j871K05P88A265J451R5H42a153j772N5a410A572J109L44
34391C025j125a537j322O19G9J488J072n50C12a935j502J453h31B228J195j317
34407B106c21j905r26J420D74J624Q54o94b38j748n53K90H00K181j81j188g69
34425b412j123a723A286J088O38j411a273j740J28a014I31J836O76I51a367j342
34441b709j53a083B142J200j057G31a697j121r2C3J795P72m36C97a789j361L70
34458b780a27B268L59L35B16b611j902J487a48B366R15m97f5j608j410Q21I23
34476B158J407A410e91k274J77P94A04K426P90A333d04k337n47a597A343J420
34492B763n44l45a526j776P44f03A560K047k66A183i76k181J41a018A651J395
34508C046j61F84b176j510J094e98B197J117q69F75b016o19M72A27K510N64p15
34525B486B46b313p91a532I8K399O29p76c0k885k82a336H27J924Q2n23f8k237
34543b305k56M09G23J940L55A330c89k359J81a174A566J477m24D53a525j916J281
34560b160e06A091J675J10C90a097j351l38a003A416K118j347E84a422j676O16
34576b482h0B436P34j012a62k157p21J157B92K707M4j259a78k118q00a465F02
34594B521P16A081g88j091j709a274A074K313j323p57a661j202J87i35A210J590
34610B800O7H94a060j681J42f32A592J806p66E26a761j489R00J034A266J420M8
34627B734G51b371m98R47e66A623J428j167e11j595j691a647C13K010J003A632
34644e85j758j083a270C63J716J329j687b84k411q18a469G40K075J65A189a091
34661b419r69a246A791O97Q95H55a108j709k20J427A801Q56M87I43a299j511P85
34678b025c08A079K252p24D59a557j346J036E1K189R50o12h7j998l41O30a98B042
34697B922o74A45b683p59J572F69J690M75l87h07j399q97a517B17K141Q90j129
34714B119c18k581J95J211F42K016J32A179i78j644q81a135A287J364j54G55a262
34732c451J068b99B572J98j80A000b167j004R27d01A471J571q61D87a964j214
34748c178J203F54J360R66j014A12b364Q3P11C3K433P68q62a075j185n23a190
34766A323J313J94j241a177j094j291a037A055K219q73j047a319r26k32a085A382
34783C018O18A499a609j042n36a052B139J043k82C27a725j591N44f46B476j20
34799B356P0D30b567l78J115h39B674Q8l04a12k432k48J083C24K832l76o90h46
34818b275q39a268E85J411l2k73a121j324m00f88A034J125J094A346i05j563k06
34835b674a106A206K261q13A010a402j153m15h45A225J451N0d37j396j260J104
34851a989e85A073J722o80E73a971r35N39D97J597R00A472Cb296r42J285E50K484
34869C034k03j268h7k304k06a281A287J165K68r26i90k018N82e88A155J862m90
34886B527j211a753j242j66J554D09K327j22D87a238j659K72e23A432J566o77
34902B321D79b132j248J627c9A575J902q25B88a871p54L57c41A902Q39n04b93
34920b119q58O57F05J543N54n69a97k205J52Q80F00K180L14j096a103j525p12
34937c340a624F07K161J4H75a837p15k16a072A494J914p20H49a181j792K80f15
34955A479J353J0A243g53k349Q40f44A602J460r77H92a952p20J130f17A864J514
34972C378j609e05j460j178J019E86J913M99A499B65b639m32L41G11J875M99j217
34989A868G4b994J64g32I94J915L55j437f47j876k89a119A604J356o31A030e02
35007b648N73O49A468R51J78F29b020m78L71c19B221M20L16E00a311k215O13A14
35026A438J257r97E92c012K89P16A62J990J145j004a72k287o00J254F40K363l04
35043B699n39g60j668o15J242A567R80k44q95f05k238o43a197A316J665k90A257
35061a587j722J84a268A067K246n04G8a151j919M02fA817J633j542F26a973r65
35078b938K35D0J825J181A464p01a564j497J095A19K103L52n51D28b148n41R16
35095a773B16J925J29o44h85j542l30J048C57K735l07j354f24k317P58a055A576
35113B201J6I24i36j895P18e62A101K363m34H11a101j567k91a197B426L27m82
35130B271F44a450j430M43B0K005L44n66A17a843j486J002e0A652J503q35Gb325
35149b558Q16I6K515O4o63h00j480K3J006E87K294r0j166a315j212l27J159A005
35168A979J620A161a501j408J26a334A386R59j86E26a369j325l66h17A524J542
35184C066o30G80a707q14j8c80B116N36m93e13j583l52k39A26J276J671j001b42
35203b332j91J089H43J652j02n69a69k501o13a485A219J536K51A369f38j963l04
35220b905a407A144J681l95F93f96k243K80b30A289R52L95A149h32k337L68f92
35238A427J533l32H24b132p40j9b81A697J422r76b76j052j369M38A7J896O79l53
35256B239H68b483k90N93E5K377J354A397g26j476q69a261H17J351N72q17e11
35274b060m35R51g4B428O15A339a652j303L24d23E80K564m88F75a355k398R18
35291b835b1I59K345n13E19a049j561L46f34A926J014j071D18a683j329J227e19
35309B297R42m38d7j690j439J305a90B685R45A489a62k379m62J131H21J340J275
35326C436A689f85k174m7R69A260J719j044G10f53j752m66h28A255J422l71F99
35344b003j364P24f49A869J237o47E31d77k718M33g6A710J284o32Cb119q23J226
35362a716C57J727J167j431c80j800n35o9B96K027N00n41e07j358j472J138B47
35380A587J931j447a039j871J28J215E67J765J017A286a323j335L95N47A416J109
35396B525J195A473b045o93K83e86A447J505o89G29b044p41P18e70A741J408q26
35413B323E88a955l61Q20f82A819J620j311H96a937j417a529a02B764K96j373
35429A687c38j666o13J03I02J750P04j365e09k719R32M23E46J325P33j096a067
35447c061P52O91F74K151j09G51a031j413m74d80H58J929r15F41a407p71k32b26
35466A223J696r50A08a319j900J477B96J452N22l10i0j609j136J231c45B039J265
35483C304j183d58j429j637a673F05J663O51o94ck129r31O82I43J689L28j306
35500A654a171j755j27a519D99L127r24A041a401j141q90h37A779Q88N80G89a277
35518b359m72d06I68J519k03H76a839p74j40i62A970Q67m86A39a618p60M0i4A890
35538C107j469C41a630j057Q21A26K080M49m69D3a833m96O07B88K677p59%i55
35557c062L15J225F44J941M44A214a383j599L01i10A020J331R59H48a121k025
35573c146L31b61A067K049k24D38a659j517J399g54A779J402j280F40b110j282
35589c392J131B91J707O22q8B62b258q25N16A67J810J097p19c92k181o42J320
35606a895E58J818j50J39a282j041m99a251A336R33M11A141a155j772N08i54A571
35624B573k12A22g54j878l07f89B062J022l85H92a729j177N24f07A999M66o19
35641A846o78b280o12J306g06B254J425j412e53j232j579J660e73A396J944j476
35657A864g0k863M08Q14F99J100J482A118g57k029m33a373D28K143K08I47a507
35675b482n35a358A872M03O49E46a369j344o46a175A277J408n80A92a585r84K06
35692b363b57B128J300p73A52a880o29N51B74J608P78n88c41j944l39L85C04J532
35710A836J310j001g69j461o78a447A087J444J29r71f6k142k42J13H60J656K12
35727B728A291f03k194l82i87A034J751k72r91a482j361N21P76I90J718o14E66
35745a728r89K26b57A236J769n33A28a913n83N82b29B075Q27o77C85a395j975
35762c370a525D50J951M39p28A4a722o32O94E5K548Q02I67e37j876j125i35A211
35781A716O27n03c74k277J34Q52F66J881K42F45h37j603N8R20A450R50N5j100
35799A355h02j790P0c77A565J125k70D72b444q72R40b70A872J153n57E99a354
35817b787N66D48J736L69j163G5b115j276a631B09J675K56m47f28j645m72J110
35834a635a0B552M56F81i22j400m41a363C56K444m28D55a807r66L9f97A463J321
35852B784Q1F92a373j134l6b75I32J702l45F69a724r19L55f22A832J256p37f8
35871a778r85M41E09J390O53k67b50k098OP86B03K576M73j542d19j860l43Q16
35889a806G13K299q20n78c93j678j588a180G4K726l17j164c28j321m74P72A091
35907B331r0A079a099r47j64h53A290J426lD05a651r69J5d87A811K36K29e26j569
35926b095o36J142F57J251J278j307q84a284k087J039h0A960M17l15a17k098K42
35943a973M46E01J882J81q13g52j481q88a404B03J836R25A263a330j755J22a244
35961A165J130j88o53a282j785O71d87A654R27p78p23a327j341O39b82A240R46
35978B186J77I66a665j074M72a08A583J585o88C57a615r38J222b79B436l1m45
35995A960b7k281r32J546I15J355j67l2g83j186l16J043B35K106j75F18a303j012
36013b315n91J244A791R54k50A156i53j278N82M94G82J925p76D24a583o11J18
36030b076i68A619P54j23A83a157j601L72D77J295J821r32a83k374J13O73B92
36048B545N20A392A59b808j44R26I5K257R3r4i44j189o01J328I75J427K93F44
36067g50k070R8e30G75J836K16D35a829j065N21h68A523J188p2A126a548q99N74
36085a873h24A980P14m99F01a749j482R02A65J245J343l08A6a416j336J257H1
36103B152L9m65a36k294l14J363h9B124J154I48a21k525nM92I06J782R20A356
36122c09k206p81a512E04K746q30A167a447j447l98d04A767J122p71G09b052o48
36139b700K8c79A661L46K51a16j627j008L87a27A626J328q77A44a724n44N26G0
36158B330Q04A331c21j936p93M86A73K202K7j62i65q27j019J037D75J669J014
36175C158A204h14j923J81i99I19K095q68o21h61j870P88N01A492J389n48C22
36193a483j330L49a2A333J534n98I18a545j181R74a24A891J579j235D4a706n63
36210b269J21B86J869L82p75h48q97r29L51E46J875K47j209C19a955j158a383
36228a41B357j17q99a09k347p2J118A039J462M76A179i67j928M84a118H24J702
36245B526J4I00a542j584M5g65A015J285l8F63a715j023K27a92A618J412p56C00
36264i06j976J94c93A861M63j002c97j844o33J056F02J720J38m98a47k393q03
36281c343a290E69K096J06j328f96j477o87a264A331J001q7j057a282j537R0a069
36299I59J372K75E38a676m65M00h39A315J777r89H22a843n05K51B4K050J169l85
36317B858a95j905n11M12b16A842J069q60a92j908j147R87E42J331J219A274D7
36335a675j690a348G31J273J005p93h38j601n01a052H15K001J34A282a093j554
36351b647j75f86A848J110j73j341a050k032J212g73B079J000j264A46a249j604
36367b853J051f61A333J178o8b15j900o11Q00G9K229L78m22D19b185m47J003B51
36386B301M99n63a78j567p40N71a06B483K17I11a049j624L2P98A209J274N49j430
36404A602a308j436J00i93A109J488O29I65a127j209k18f59A124J533j02G55a050
36422b653j3e80A427J792A462h7k077n00R78c50B358J132j632b85j258r24L07
36439b160F36J367N45j254e49j856l03Q75H28J168Q69j095c31k095l91J139G78
36457A767M67o48a228j538N21e95A281J445l70H02h13j363n98a133G29K103l96
36474B436D36h14j654L83d30A324J559q27A011a851j085Q10f29A450R92m51C57
36492a581q51N51D19K100O5q45A33a955q94J165d3A732J026l32b48k016p53i96
36511D55J538Q38I31f16j890m3a155I19J354M7A010a185r54l35f59A135J131j19
36529B147B74b142r45N04a109A123K217j262A20a659j111J250d03A799N64m33
36545A930b1j995o30L49B65Q94R51k50d91j868q56J327g00A859J002p91h73r05
36563a778q26P96B63K495N17H63e50k018K69P35A670J316n04I65a700p27j86i02
36582A784J221q01A079a261j077k36e69A436J649l37H39i28j722M07f23A846Q07
36599B653P2E0a091j779N00B27J842R04q51G41a961p31O83D70J866N09j205e05
36618a620j259J062A65J890P05r90g45k605O23Q42H50J463q2r78a339n61j52R01
36636a151A223J692j000E39i91k319J106g57A493J303A131k77a601r88N2b74A434
36654C057m07A04a680j095P53B53J592R25n91b6j821j054R84C79J548Q91A366
36672A78b585o69J590D12J591O89o69b35j547L2j83H42K043m35I34a004j476J56
36690b324h67A508J048N30I55a354j617O26h65A497M53L94G75a309j431K43e2
36708A345J094k46a52j557j742J523h29A526J299k21dj531j008O56A013R61L51
36725B325J99c31j695n66O58H17J065R89A359a071j729J96J086I41J624N28G71
36743f27k172M31a094A090Q99Q48I66i71j493k26h67A215K109j159I36a454j660
36760c114J126c99A742J030n94E27a679j510Q82e34B029J036j190b93j894o62
36776b849P98A54P83J379o06h2k019l90J042C50K060Q18j588i24j342l56J020
36793a602C18K632k83j291a104j898O92J044A424J241r91m78h92j698m27f64A296
36811B729o36E89a092j607N98d22B370o2M33H51a485j462O73b76A425R65m18B41
36830a792r38J077D30R95J017q87b78k332P2M23E43J828J017j644b70k238K43
36847b265a046F46K090o50k72ek446oa163A098J193j22H14a192j961J331R05G56
36866B728k91H42a543o80m2d63A326J563o95q05a220j247J24h46B091Q02p39a1
36885b189k92N01B30J502L92p06D20a632j292P37e0B396K29p82h20j403k82a178
36904H56J548N86A136h62j052o16a068A061J792l23A254f07k328O68a23H30J271
36921B101L42E06a428j750J184h72A126J034O8E2a550q22k27h45A583M98J02A94
36940a483j391J229g01A571P13q38h6k013n05P53D23J775o8l08e19j524q42J181
36958a704G38J332J131I22a066j673q6a322E70K035l10o74a199j160k6e65I40
36976B974k64C77a035k066J135f24A702N55j24G84a080j588k92b24A459P47l38
36993A868G81a498j891J658d1B131J053j140D9a809m45M91c83A989N56q52c37
37011a979q59J415C61J974N17A104e36j869m93Q81B98K365p23r04a374p74r08
37028c056h77E72J962l24q63a333j610J066h81A246J385j210l42g29k052K42e15
37046A148J762p69A83a081j335P78A76J111J204k49C26a757o99J068a61I88K206
37063C194A441b75k583l36a399C83J683R11j220b24k604R03O16C51K008N36j344
37080A551a355n71o65d29A214J087P14A502a553q93k56a022A408Q16q33m83a781
37098b598K13e45A573R00k60g6k010m07M72g51B071P91j310f6k384k57Q00i0A923
37118A859O5f8j895q66J394C3J909R64A143h70j603j072a385D14J926k24l64a442
37137a935j441a043I50J238M25E62a586j799J050h97H32J928o32C88d89k359n9
37154b907e32A867K27N77g7k152j054O94C84J311P89o14Ha917o04R52A22J991
37172B113P70o98c75j399J07n3H57J093R40A058B6b640j16a335C93J607M43A203
37191c91k239K40P64A504R58L82E01b16k275N58b59A151J671L0I46a886l19K14
37209a991h52A155J398j145j75a441j156m46c67A717J299j425k63a774j534J386
37225a922A61J781Q96o81a38j780n52R05c36A696J364j179h63r91k78O07I73J599
37243B572n72r49d77k275O28P52H92J554L49j237f23k442O92i78A215J363J9j223
37261A374a681j129N67f23A050J784k15E31a803q06L79A96J642O74m66A29b040
37279b258Q7A09K108P9p40b5j689Po06A45J614J020j143h93k012N27g32E32J797
37298B329Q65A555A10a918o52d91D56K381o06p36d46k024P76O92A075Q07M14H85
37317a334j290K96b01A503P29j75B42h05j624Q5g61A333J345j288m27a735j147
37334b882P94c87A802O2K48D98a806p30J202C52J754O33j155d00j186j467J459
37351a594D05K100o57k49g50j187q86a020H79J180L36G50d34k634M46i85A407
37369B541O3A026a195j392J24a049A417O39O10H28a394j984J207e26B172J150
37385C322j289E40a610j078R16e72B117L51A081c83j568k59O42f15A785R65A079
37403E1b281n66J332G28J831l81k57a362j178M39Q91C23K435l48p01g51j613k30
37421b594J141I22J099m93F76a279j036L63h95A386J929j455E56a397j560Q80
37437b077c64A515R47m12D65b155p04J222C41J143Q81j30C32b291k29J008a9B231
37456B614k06g1k495l36P23D26J691L92r91c15k546j9i20A068J248M97A323c64
37475b124m09i13A066J026p0C95g26k160k09a118A166J815q08F57a612o80K21
37492b071h07A571O69K34D3a589o96N79g59B283L68j093G0a567j209L73C94J388
37510A782Q77I85a258n14m07jC78K334J02r31c63j445q09R92C80K461N6A337a05
37530b388l01g54H61J323k00I27e72j156r11i38A752N06J66D71a039j319k46d29
37549A676N56k48D39a850q03L66g2A227J009o34a14k032O8N33B8J379J377n31
37567B253E48a160j154Q81c64A776P75I06a95j374j557a336D10J643O33A049d83
37585b339K9a124D15K251m48F92i45j249j83i79G62J793K51E36a59k139j02f01
37604A750N70L62C74a589r37P54b7A536L91kF87a349j325O65C71Q77J748j056
37622A940e44j679j83N24C41J507J378j490e55j197l87P35A18K382M12A365e40
37640b860J91a289H91Q68L00I33h34j941J01a077I81J829o19A013a220q72J75
37657a917f34A756J111j214A38a409j102L18c33A574J002p97D87a393j082R01
37673a574d87A466J200j101B42a547r81Q21A45J693N63j81e28j583j312J614F64
37691A782J201j044a95k290O22O81H21J697j12H56i12k047O47i26A182J089K83
37708B554j264b31j866k57J081A437J115r17q05a644o27M35D31J078R07j93h1
37726a302j290N50F37Q29J576p29C00a599j014Q69c01A709Q68L8g91j690K51P80
37744a450C00J982r4A070e51j357o12Q20H23J068J92I39h06r50m48h74A296J245
37762B541p09E33d53j621J85P28F58J778K35C4a450j300P52P35A600R58P0B07
37781a162j179K75e94H95J672k58d28j214p47Q97A79J738Q15r00b20j589j355
37798c164J256D84J504M13n43b39j753P8i41A168P15J008H03a026j554n26a356
37816I95J434M56A085h25k030N47g33G22K011m74B91i66j029J14B96P79J497j145
37834A427A92b379j322J598h75A106J279m12C84b707L62Q65F62J708R7m52b97
37852a767m95K68i9A890J154I92g45j243J03Q41F77K185N83A247i54j448k67J239
37870a430A18L014n33q86a017j334Q54N79A066J629k78E66a699r76M15a042A044
37888B314m42F10a150j579K33b20A612P95n74B13a273r33J15F7J886P12j114e97
37907a497j147R72A97J259J082q44A34b219m80J203B40K267m77p75d97j734j40
37924b371R11D00K026K08q94h42j411m58R54A375J578q66j038h24j870K30i78
37942A219J265j6D44a604k200J554g39A792L18K07A79a685r31O94c21A668R07
37959B575m83a34j460p76J153b6B262K44A116b44k088n30a416F24J329R59A251
37977A85b154%R92A198J022N36I31a257q95n8f61I07J697l49C29a681j073J179
37995a575e62A263Q55J48H30a493j532a421b29A419Q32l85D40a430j116J121B55
38013A564J547A294d51j719k98O81c55A293J322r78B8b466n61a442H79J122R85
38030B986A257f16j675l04a44G84J804n73n87d07k348K63c94A020J752m02a60
38048a347j264R7J209A085J075j74A07a141j407K94b06A272Q78N02C38a369j337
38065b706Q76c74A447P88j031A75a956p37O38E33J510K87q61d12j723q6N39@A874
38085B870A401d43j200q20O74I21J997p33q84a013j054N81M42D43J755M4j080
38102A162a253q13j27d6A322J512r24I55b044l47N26d51A619N06K13f97r31j325
38120b953J195d09A819O17p97d76j858k2M42A81J940N40j221fk040n11P29F39
38139B246P83A202d9j839p34J224B35K275p12n32i20j080p5f61G95R96P19j102
38157A408a257j230j58c95A673L66j06o42a361j383R8g88B075N83o88C85h87j313
38175b200n43d23A961K09l68D36a912m34O39H3J853O9K7A90b304l53Q12A92K509
38194B701M03o47f56j303K37N98I87J485O6r84d75j668j50i14G67J158P48A094
38213a517o74P87m22I18J354j73B31i58k108R67i42A519N59L77B08a137r22n52
38231b611a46A891lo18D82a674q39P28a79A106J241l25A91b097m84a019A48J370
38249A518O71n56i49r90j016a248G6J609R54j267a01k455m51J440A526Q34J3A082
38268d00j890L11P91A392R82j69j032h20j799L88f02F09J638J24C94a814r88J114
38286a688g7A142J452A117d4j854p38L97D86J349R12n72d84j514o70N96F03K039
38304B642j43n04i22j693O51N62E18J751j14k13d87j463n46R22C59K214J12E23
38323a545l94j206f97A030J372l2j135h43r66p86g89A959L89l70E76a855r01M57
38341b299c74G69J755p59G7i70j408o9b63A641M29l31h4j740n45M45C46J711L52
38360B409j085c54r75j127J127G01J177K99p85i47j624k15i24F56Q98J061D89
38378a114j118Q8R85D75K333n27j106a054j069J22e14A942R63p50H04a617l19
38395a936J02B91J100J067K53F43b029o56N82d26A004Q75M01a72j900m77L50G41
38414C044l51r24b6k247m04R06b53A827L16p17c44j710n05a152H33J288L33j153
38432A301a009r21o5f52I18J334N92A092a262j094k44e31A262J057k20F60a248
38450b148O44L98A197J786r87E10a635r54J073d8A312Q78O6a12j851r61M60A60
38469A843J24o85a5j999p42a171c25A990N24A250d42j748R9M80A006J412k84G07
38488a291j288K22R68G55J612l9F25a30k914J045d69I53J075k97F68i83j114J86
38506a911e01A012J933p18C34a737r59J214d37A410J308l30E87a662j085O80d7
38524A743P84r19H0b053L52K83G03J131N94j133c76j467q70a329B69J175J200
38541B644q49f19j518q44a031H43J996q20D70a548j015J57h55A219M12N35H09
38559a595j209Q62i2A340J251q2c8j408j028R65D41J212J116p42G28a671o14N35
38577a750a16A308J062o90D75b076r23J060H25O61L71k34e38j649q47J476A074
38595B269k44m80e90j628m61f63A279J565k52j140a132j166o71f76A355M10P91
38612B556H10a253j284J032I4P89J237P52A64a559j074P58e16A462Q75p15F60
38630a371p94l98a61A656J013A249G5a729r35J178C92J685N55A116d28j923l18
38647b669J209G50J081Q84A302e11j650L05j32F74J971m35j054a282j075R87n
38664a375A316J318m71j056i42j296l41b29A764P03K0A218a247j372N73b80A851
38682B864q60D24a733o98L29e6A344J067o88i3j854k69O65i3B092P10r24d95p62
38701a257j456J260H3J480J023A068g84j495l89h85A151J462M75A160a275j056
38717b331Q53K8G75J558j20E56a433j389O34f84A634J405j355G72a084j056M16
38734a724a18A131J765n87E40a964m04K75E3J615J147r18C0a398j578J198H02
38752A901R27q30a76j272n39R80B80J439J196I05b93j651o9N72I61J568k86A068
38771h82j584P16M19A217O69O66H78h63r93L4c24G10J819o75H9a448p96k4g14
38791A554J01Q18A27a597j087a189a92A429J135p91B95a618m04K26A99J580R68
38808B747A312A00b077M18P5C65K031M8j055B8b130J08O57E09J782M93j342h17
38827a835m45P55F08J409q5F90f64j473l30h49A253J869j229E54a610q27N36a73
38846A259M98M21C02a135j637J168c68A930M06M43Da715o84m5i0A752P19l67D64
38866b082p29Q84c5A719J276A280b52j413n39f74D50J324R84A309h17j258m16
38883b491a213A354J095j86E36b55k625K33h33I92J591q90k82a674o01k41a76
38901A052J265m05E57b284n8Q63d92A353M22K20a02j311j266a265B93J396O05
38918B294r36f8j787j311J485b82B239M72j069d73j708K31N96A81K130K08j256
38935A263g19j235m54g67C30J769R8I85e78j731lh21F11J880l67I23a421j282
38953b703K45f62A654R96l13E81a689r53J60c56A489M71K37c25j327q64O42E31
38972A313R43I94c6k158p6O16C01J440Q14A189d34j258n89O88A100J231M6H89
38991e61k431N94i84C6K568n56C87a041p72J7L56F10J008K40b92r05r48p18a067
39011H94J719p54B16a966n53Q75a00A646M57Q9E9a653o11K64A47J437R28j205
39029A307B81a674q07a157E1J697P10q88d50j850j15Q39b82B158l94l42b22j848
39047b070o72J314H24J610o05q26f28j992N05R73F38J078P62F26a235p91m96i12
39066A269P10K43F23a716k91K9d61A712L93j40a3j605m30M17F46J367N2j94A07
39086a704l12N51B98J803P91j427b01j620m01R14I35J253L19A029b46j686lh88
39105F17J906j89r98a340j124j83J073G53J705l37A006a073j467Ma59A463N69
39122B032r2q65a338j653N52e60E87J229L8B9a118j407R31E77L38J303k40B1a497
39142b886a086D64J598L96m08b30j610p84a184F01J744j69q63a123m25j289a005
39160G36Q94J693G30g2k011k59i91A061J078Q69H94g77k135Q94e51H92J051O71
39178B614B42a161j331Q48f67A722M49q52B75a279j190N95a70A632P13o03G4a677
39197b668R87A16J720J198j402h05j285k1a038A45K165K61A225e60j519l52J113
39214a318B85K287K54j349a283j337R1J223h7B288K79E46i40p44k59g04D08J961
39232B369n34p04a589q28K96C66J006J802A198D04b137j76J64g27A374J718j082
39249B010C67a760m78M78e57A960K10n03f30r18n96R22F06R12N42p03f97j787
39267b484l92J005A65K477k45G47i06j657O20h63F49J302m0G50a414l03k88d05
39286A269J328l60E38a620p13P8h15A582NN0G9a746k31J77B35J255P55k91B06
39306a536j272a146E1P07K003j062e16j383o66a051C14J476J17m53E8a994n62
39323b556a186F47J731J34r78e0k553O32e92A422N59R9o03a064j803P90Q01G11
39342A956L77E32h31j460K96i57A875M81p34G25a384p01j28A71P58J486q24E7
39361b068l25i72j38A445N95n89C51b187o59J062d3A740K82p05F8h32j557R02
39379a487H80J317J71q74a121p50j79K98A057J233j4E45i70j882R82h50A148J153
39397B301p95n65a105j343P48c75A227P57j23D06a133j384K63e1A373J385j041
39414A717b14j502J03J82a10A946j05L51B41a503n83Q20A82R02J423o6g14j564
39432b278l36M30C01J506M88D98a029o78K25K6A340J001o34p07g66j453k73h16
39451D67K530j172D63g81j308k14d20A263J399o26D04b106Q8R3g72A804L58L07
39469B469A52h45j429M50D46J581K32n49d04j092j078N71C41J552k7l05c35j394
39487a729m44M13A43J421P48k9h64j183P24e60A117N87K54q77d90j627J3N85A499
39507A895O96D56a426j303J168f40A356N95j68f64l37k027L99g93A477R14o21
39524A770D43a514j286R95e90A231R96n76A76b991K39a285B65J501l9p36f18j409
39542b027l01M38a04A926P21A254c64j681l50J134A060O46Q7F95i04j311M92J91
39560a532I31R79M58j039i46j493O08e03A492M16N61A175e55k318R37f31A186
39578A842J18A52a534j023M73b92A750M26P9F42b090k78P74EJ886Q76A317c09
39597a787q47a097a30A925N62I16h59o93r33N85D40J538M09p78i95j362j27f01
39616I54O21J007o83h58j069K64O23A251J280J94G42h75j277k31e00I41J391j05
39634B227I24a562j114L20a07A309J374o01A68b199l46J142A1J710J254j314b73
39652b477J39O71B13K010J8q64i79j613J76N16H95M11J079j040f85j486L4N11
39670a626F81J650J08A022a210j158K78O24A116Q63N46G94a351p01p33a31A328
39688B196A078D57a182r68K62h68A128L71O75F22b032j69J01g9A816O06k38aj485
39707a486l53O24B97J483Q19n95d32j465m34J103F97J784N92j275d06j992j17
39724b515a010D76J565N7j008a314j078L96i07D03J609L96H96a772l34L53a48
39742A549J049n46F51a122j786J206i2I50J495l88D46a929o69O90E3J581J085
39759B719n30d13j705j01L10A97J388O35n09b88j694k21J009b84A911Q38G88g57
39778a226j332h99A530M35J99G99d91j621j46a004A565O02l92B09g52q55k04h4
39797A454J050o22D17a007r40m2d53A134J137r53D52a503j85L71d21A575M80p27
39815A328e2j151j093J114I22R36K48k30d65j647k28M82B6J748M46j002b82j376
39833a658k37g98I47J454l0E98a195p76M18d15G57J548j07B78e78j231l54a052
39852D89K427r45p55g54j615Q57d92A379J906j222C12b064n29L04bB027N48k77
39870B298c79j083o80K67D46J302J093o30A36a111j328a173H44J850n89r67a11
39888b473K55i93D26J254N24p91c10j624j212i33F99R34j97l70a235r08M94g44
39907A136M56O75j035h83j068L06f75A078J182M0C43e21j773l35c82B274J93j167
39925A300E92a218m48j77C54R98M41m29D0a587m76i84b36B608m27j19a30j508
39943a638p77a018G07J316R9m96g27j598P22M71A026Q64O05A158h00j197O23b23
39962G84R22L07I4i78j395L84c70I92J597r26C4a893o33M10h1A684J73o10E46
39982a460q51P51A44J972j82j26a69j442p03Q08A09J937k6n23i06p49j252a027
40001G82J059p64K62h23j366R3R08I07J265l36E79f06j319l72i88D58J853m68
40019A843G16i45j540R70P35A418L13k9H19a577j24K52P20A201J489m77B50a989
40038a962L1b33A551R80r07D3b313O53K7b45A883M18r66a092m45r29P69E86J699
40057B285m26p02e38k018L72g83A43K163K88A005d72j537o29g62H69J341J81C13
40076a110j370K19h27A012J682j029C93h63j088J62e38A488O15n78C65a276p21
40093a997K68f83A938N34j078A44a981J11J22D95K007m73j48i96j336j72a177
40111C03J695R40I43a46j948q90f03A004R92Q64H32f93o74o88O40I72J229Q2F40
40131a164o67J71B06O45J135K91D34a210r77P15f1A100J074k12B00a474j335P94
40149b015A15J952J86m66Gb029r7J15d55A892K2p55G6b370j8Q80B14J404Q96q84
40169A630a051o98r40a102D95J763k70r26g90k197N5a085I21J434O96A184a061
40187b094O50d36G04J596p0b22j600N49m36d44A677l4O40B24a017o56j06d72A518
40207B686j228b31j939J2R82b38A013J469j001d14j799k27K43E89J423N30p62
40224A780g86j533k65Q85E99J547L08A173a351j7m93g18G54J717k50p71f33j564
40242b197K99O69A630J211j131B52a464p49M8A15J302J517j003A62a397j294M31
40259b260e87A662R79l43g2j166p70L91g7A365P05m59B01b191k60P83D09K073
40277B482l01o36A02b447N82f92H63R07K28n88d71j902J06g40I24J122m79n43
40295A024a377k81m90a021G99J290k50q59a190j162m6J188B303O57o60Eg60j586
40313b346P02a36A369Q52k81a77j769m57J158M64A555P81k99f77j346p83J345
40330a461H16O28M59P7e60r27p48M81I94J497K46j172c65j848j7a107E18J720
40348B238k83E58i56j014k6O21E75J707j74B19h30j277k65h77A592O24R8D15a512
40368b408R75a08A026J148p34A93a641l60L37A03J504M52n04c73j357j265Q39
40385b156D04J088J015p72c31k439R06J29G43J350k3I24c59r22q39i92A013R34
40403A947R46I54a239q19N22O46A006J312n39E12a443j275O79a46A374R78l30
40420B022bj520j222J192f14A793J065q23A79a536k83l41@H84J661r70I5b105
40439b494Q81C05J612P12j055dj811p78R74C86J436L65H14d16j831M05Q82D33
40458A931N81I35g71r63J8P53G42J451K82I70a018j276L2c10A100R07K99E23a594
40478b035K02b56A493J97j57C53a472j003P71a03A553N22n05d60r38q87g88D7
40497B050N07p40C6b185m9Q54e00B351l32r91a06j689n42i76B46J829O1G13g44
40517b380m7J126C42J648L40j42i06j136M46f36A434N13m16C92i86j790J082C1
40536G00J868p24G7a486n12O00B15J202J335j030b35j062o13K79D92J749M40A178
40555A44a420j011i65C49J538L95G27g3k043n58a138E52K055p57o40c71j780k45
40573b396g15E57R26Q54p25e85j557j99e21I48J299m44F79a022j430R17d87A361
40592A431M77C02a198j016L14c94A537J045n09E1a071r97K17F23J069M35k85A88
40611a094j260J063iH27N62k71A36a519o19g37b5A775R29I32d70j773l28g63D62
40631B042o41k51a84j958l9a02A086J418j99e5j187o66N45f68A463Q21o04G61
40650a769m56a087M16B037J60p72H8a513n31O60b71A159J706r41I9a572M5m3F44
40670A833M49F53f95j273p20g48E98J330L08p36f39j085n82Q94B63J759J11o60
40688A473a369j030j48a58H44P87M31F68a330j221O8a87A294P84J83b23k06j244
40706a673j99B09J275J54J09D38h10k088J331C50K86J787r83d76q79j650J116
40723a889e20A742P04q93b03j076q17O65D42J211Q52A161e70j101m13h87A73J955
40741B128P06B94f42k033J032b22E53J497P01H46a357j729J088i72H79J512m86
40758A905q83a318j026R21b44A554K59o4B98a042j204O67b22A979L99H93B50a679
40777b576J150G65J381n33o49B64a569o56J002F8K022M61A249g75j744N54M79
40794a486I29J902o41q98g73j330m01h42I01J488n45q55i86j349l6g59A048J029
40812B077n85D47h27j905J189a14A451L88M69G16b131N02L55N94A698N92j010
40829A280C5a750r23a175d93A720M69H06b79j693p3J021G27J345k88q61f89j708
40847b397M28Q82E75J410N04E66i18j283l07f83A002J430q53G62c09j975J31d09
40866G52J234k68k38a395o69o6b80A244J041j53A30a154r63J48B15P26O99G85
40885b09j522k71M74D9J967M00j105d31j545k56M65E07Q50R36j140e90j354n30
40903b474b00D35J426R27A237f89r40j039f99G33J100l10D46e06j386J62g24A53
40922B213o9H97e69j953L07a40A476Q52k19a36q09j590K11e50A163O48p30b37
40941a477j198a198H02R78K49m90E47a661l44L24A289M35K71r92g06j171k49J057
40959a069D65J693j6G59f07j186o29d76D55Q79N20F45h05j270P3h45H28J483I38
40979A10a409k39m31e51A598N93I14j74a761p49R12a56B043J210j552c95j431
40996a826m42O66B39J467N76p67Da283j102a091G67J076J96j90g86j421L43e30
41015E26J674K69k97d75j597J06P73C43K085k13j061c85j904L16Q41F91J552k71
41033A972E15h30o87m35i02A612R47j094B68a675o43K44c27A644J62m56C21a329
41052b428M10b80A395J027r89A15b012N09J81D59J658N44A037a34j149n70O92
41069a161E38J136M25F80b96j275o31J072C73J318J036j110a018j389L09R86A666
41087A934j91F48a570n98j46e49A163J454n7H08a201j192N38b77A291Q56q53A0
41106i77p88l71B93J085P07n73g77q09l86Q51C46J573J20l74e28j835L16P79i1
41126B398o51j69e68j439Q6O47A125R73j0F38i46j479P12e78A458o7J091H93a094
41146a948k15h42G59J974p92H14e11j478j89g32A456J382p53B34a576n30O3c49
41165B012N74o50c42j280n81O93b95A698M9j22c11j610n65J013C43J925Q4r50
41183A402b54j299p51P57B63J384k5n89e73j502O13J11A510J104j040G42h97j443
41201b340K49g62D50J581m17o03a531m08j67A39J096P97k30F06a393p32K16h7
41220A476P18I88j65a273j062N0A13J405Q98j042c40j100l30h10a08A450J063
41237B513p17b38j088j252J164E97J534M31A182a028j360M4f04E39J385l30C80
41255h45j415M67Q45I04J214r03B77a490n83m38d91A073R19r6F43a008j638N49
41273b097a37A272J2m00A59b144K56K18c09A434J70m73e11q81m67k55C34J492
41291A826N49F39a357n44l47J086i2B030L67H42b78j485M85N06F97J340K39F39
41310g42j470n07g91A537J068j061n50g14j444L08c39A313P32k52C19a887k81
41327b168L83a11B223J31l68a41j361r60i38D5J169O27o50g0j302j060a071H54
41346B014Q2q54i38j049P66k07G30J205J52q53f24p00m93Q88A394Q73O21G12a172
41366a149o02A04J230R07k71B34a630j059M00J129C99J931p70D35a161j259j15
41383b535a68A605N60j17A3a560r54Q28a98A337J492p87H9a126j482R64D09J361
41401A770L55o24e54q83Q6n66C82J518L80A138h04j587L22e17A277J092r23l56
41419A090a000j050m06f64F53J170O14r41a211r76j78e67A422J261m70D38a748
41437a890r1g01A873Q7K56I90b075J84K3e9A114N99J12b8j434k80L94B66J505
41456A771N04p41b92j955j98J164G25J182L18q75d08j297q45h61D25J161Q86E88
41475h69j713L32a060G31J204k28k99a698l89k00e56A260J239n45C13a886m78
41492b364N15b44G44J771q77A09a185q85P42G11Q04O16q34f67j452l88J050B12
41511A982m7l76D9a436q82g21C62R37J173j159b98j329o02P38H02J368o83p30
41529G57a208m54n60i68A132M90n37D79b48k026O41a14G58J445j45q22a116p51
41547a867j46a83A734J6K35c10j655N1R29E22J611m65L43I3a293p95J02B43O82
41566I25J399n33A4a218p98d53H87P99N20G58e65j890N04J56F6J991L09G02f68
41586b068L27M49H07J239JH68a288j620N18a124A437M28O09H42a447n32K21f7
41605A075J116m58C98a453j009M27F9N90J448l93C85a917r60J374c67A225Q67
41622B092I77m14b639J02J208C38J113P64p89a7k017n50g46H26J437K53F72a043
41641a444j89d66D27J474L72I87b78k000L50Q40A177Q80n47b72n53j067r0R46
41659a036A453J063j157D33h13j470L28AM60J792n61D31a777Pf27b5A628J091
41677B719j222f3j660l07R16b05A723M87H98c73j557k09f17F75J851k00G45c62
41696b065O4O50A752K29Q5F42b25j627p62h77A387J409m99E80h75j222R15J65
41714a017A442P04k69A14a632q6p9A70J318L63K2I9a291l41L11g2A329P87m77
41733A639b06j963J49N66h6A396J178j210d05o71r06Qd56A656j52l89e87j375
41751a962l00P69D14J643P3q32a060j289L78d76D89J145L56C41a160j002O03c44
41770I70J767r79o90a428j72n36f66A221J458n70A62i59r15K59h5A816N25p84
41788A557a80j378r20J049A85J955L4j011f79j509l75J035H95R13R6k42d51j198
41806a649o49h39F99J507k15G34h15j404O4a46F34J528p44G08g25j095l28g14
41825A556Q91j97b04q58j284J053O21A735R90A134E06a446n95N09a09A217N35
41842A752n57D33a479j27Q00A19J955J115A303f84j382n28Q62H1J864j36H51h87
41861i65p65P65E40J277M45E29c67j364J75O28A2J675K95q30a103n42o78A95J339
41880A534O38J98H64a063j732J277b03G07J286m35E6a741j291a289A075J044l94
41897A725l89F68a311n92L38B10K026l25D79j15a287p82K95D25J386O95j243E9
41916b282M48Q10E08J644k50D50c29j931N24P64G63J502n21o79a503j62r4f82
41935A080J025k41E01a127p95k29g29G87O88L87p52a147j202M99b22A551L58q05
41953A104H3a735p0m36E72J021L84r76B69b066P04r9C33J160O71F94a43j314r51
41972b408a005E25J964o60p94f36r96r38a004F55J094K32D17a448p04K63b07F48
41991A686N1A31a753o54a154L69A534O14m09G63a125j120L9a38A170L25PG45a752
42011a594N02b64A776Q91j026e34j354o51J156D78J412k0o00f57p90l72Q99D19
42030B088j55I10e69j822k98g99G66J061j91G31c89j983J08h11H92J121j42A21
42049i18q25l33h49A199J084o11G44a451p24L79a77A688p95J156A49a963M79j08
42067a592d77B102l93l0f78j516L32k59a29A765l31J71B80b102k16J145D44J343
42085A787K01H52b60k109K55a035H10J108N24A127d55j385j64Q54A184O85RC19
42104f17j021o27c30A187O22k47C99i62j153R3c52B031K3l71d23j362n56R81f9
42124A773K41p18B99a580p37h20C1J756L07p82A8a374m85N32E62J039O36r79b98
42144a864M8O01A345L79N43H80a281j101Q34e48G65J282n04D28a768j57N03e55
42163A929m03R3F92h88j155j04C3R75J151k98c42j371j256a232N13A673Q21r77
42181A517d36j390j73O23A03J327M57H73d44j044o70M46E36J439j80k16b65j673
42199a938P64l3F92J358k20n48a144r72O26P20A242J085m38D4a191q66k30h27
42218A333L46M27I51a005j269M15Q08A288R17K09B88a794J37J4d36G68L39L85
42236A492B40a785k90Q68E29J088J91n53f43r81n76R48B18J140M99o69c87j830
42254b217k77J246E91R47J51k58d52j003r81J214A37J507M70G66a392q57k54d63
42273E04J298j14D0a461j093a052d15A058Q46m56G6a491l57L69A96J662Q19o75
42291B002I9a774n56O67C30J375P83j057a12j035p02N90A25J539k1o33f1j492
42309a553m59O86f01A468K87m68g96j219k67i21F08J323K57E70a597m30K13c78
42328A292L64p2B74a090j280Q71h3A358O17o34F54a844O8j36i18A163R76r99c50
42348a508K74J23B61J083Q15o50a00j247l40O26F46J664p13J43a56j482r14g35
42367C16J257J38N3d91j506L77N1E91R47Q8p64a612o41L05b29A042J963n57F15
42387a433r48M49N63A096R01m65E95a218r02P29c02A804j17m68D85a465r19J141
42405a243c69A609L93q46B1a538p36h13F73J084L59q82A86b191k50P80E89J103
42423A692O61G08d21j222L17N54G23J445n48D02a291j024K97g83G72J194n83l53
42441A030i38m03j05N74G46J912j173f1j005j915a208A14J260R91n97B98a748
42459a462n11A15P35J317p37d46q70m60M22A78K419o75o40a314k31j15O15D82
42478A960J47m96g29j346K22h56D65J244K8F69f96l59q18g15C80J239K12H51c76
42498a778K09E0N85Q15M59A30a064p83P47L36A405O80n64A55a805j030J185B3
42517A878k40q4A00a652j86O80F98R38K69H72b67j046o12M24d28A439P44E96c78
42537a917k97h63F51J235k95p69e29j960L75R99G76J418j87r00a448k36o14e99
42556A079J088k24D59a513m96Mb48E54J028G90j8a474j130R93d04A833J07n31
42574A409B65a351m78f60A03J659k24M98gj181p99P44C64J396K11G01D0a600n45
42593b145e44A026J399p73K44e59j130M19M10A131K67k33r4g43j803M06J026A097
42612A496M42F63i04j231K62g43A647L58o33B74a402k69K09C8J248N82q60c29
42631a533n38P15H73R01N92I80a40j321l55M7C03J221L98F13a32j411k20g28D01
42651A212J068G97g51j434N7g99A262M56J80I37e32j480M06B29Q55J244p32C04
42670a104r45k53f75I55J650o88H1a268j470a233e5A235N72J52A06a138o99h85
42689D8J576N11r56c0n21j426R36A65J628N19G54b07k764a482k06C17J231M48
42707A996q28C7b139K52Q50H97Q33R46H31f06j220qg46I94J360k86D97a257J69
42726a088m98P29I04J724p72C59h53j453O46d3A363K69m72A57b477M22J008h0
42745A166Q54p86e46j036R0N54A041M71L14j54a15j366n78O12E61J463oH54a102
42765b089L53d73G04J433r2E05f66j066k50g8H82J760r82F01c08j283J05b30A592
42785A742K1F08i96j216M50c8B188n35l20a33r60q57O71c14A484Q46l69D06a398
42805b534a257C94N19J286H88A54a770n15N55D00J139J84p49f34p68k42h20F61
42824B347m93F73i01o92N2O31G79Q10M92B71i68j352m3d66A258Q29M04B81a063
42844a868N26A79Q22J219I33D08b083j32i07N9A629K72l75g7j755J1h40F68R20
42863A588Q52o19a78j832P1f10b7A653J94p28c51j772N23g56G98M89M59o00i06
42883a545k23c70A552R4o46l8h02j856j76i94A198M97L67F93a096j132J034b77
42902A151P41j25B87f25j521O68H4J262K94q12b04p20j720a144e2B073m67n56
42920A050a000n14n7O22D60J097J10p81e82j908K31P86H31J234p20j80D2b400
42939a736f07G45J380j96o51a187j370R50f84E75J644k78E10i49j114N28d36F35
42958B039Jc81q27j417g54a98A976N49r23d97q24m62g14G38Q25J70m28d3j245
42977a288l55N10D11J401K31p52a41j672o60a024B60J336O31C77e28j777O08d82
42996C72J467j5l56a120o41r26g90E74J316K62B24a343j49k16a89H57Q91L24F77
43016a626m52L69Q09A341K30m83e10j006q24J101B58J464O44r14d33j252l85K68
43034a802D73J312L56p89i22p46j00g75D47J606O0F11e50j166m83R62I89J130
43052B119n91o90e75j507K63h0H65J045m79A74a010j218O7e07A594Q34n89G65
43071h90p63l15f8A634l49M88B41h86j452O31E53J426p2H76C49i45r19L41A63
43091A716L97o08i21n27k24L88C64K268m40G16b6k093K98P10C10J088K30p53g45
43111b059J58Q14A091M92r6I6a515r04O79g57A459l93O74B21a318p98j79H7O68
43130G55P19L81B4b149M85L38B40J141Q68j120d42r75l94q5f22A838M91j161d96
43150a764o88i80D29J891k04F35h70r22J90O1G03O05J65n00a483j49J42N24E10
43170A842N13j173h19j209J53h85A102J319l65B35d38j236K51a7A702J67m43I5
43189a051q69J85e63I23J493H66d01r85l29h38B14J327M51p36d58j422j52R85
43207a047F17J654n04G28g37o84m62d51A164M41lE93f50r44j56D0J264P58o2G40
43228e48j336P20n03A977M2m01D55h31q58J20a84A372M11m81B75a286k64n5C63
43248H91N24j29a68j848M75Q2E66P12N57p08d86k02l63M49E92J081P34G30A67
43268a733q88a021H73M03P45I86f34q83n08f07A732k97r9o44a834j78L96c53A063
43288B555q97E14i00q18j51e60A051Q22J06b58j056q33K01b93I86R00m77g32l76
43307a108p88N95a16A580L33l68a25j453m14Q52H81J88J526A263b38q68p48Q92
43325i62A300P08R92E83b39j904L01c39E45J634k27F44a000r36l5F9J8K157J39
43344B383I03d79j030J76d13A412O25o22E55a670l49i46f3I72N22p10c27j014
43362a341m06N12e06A590l06k78f75p93n51O46c12A435R3F47A70a111j325a010
43381D24J312k55J84a079l58l33f32F26N55M29o91h43j110O2a61G79J359m36q28
43400H74a368J03l92d35H52R45k6A22h30j083M39B96R17N01m86E31a263j551a013
43420a19A512j3l53C93a358n61M39D38Q78R03I18d85j966O74O85c68B578A277
43439I97a469n97M65g00G73J042k66E99h32o57K24J96B31J308k12k47a328k02
43457a530l18c38I36J058o76D96i65j378R49a67A485O88o08e87j199J61j08f12
43476A684k83K29B26b156K98M13A45J975j50m55a1j611n62h11B74J624j47r1a94
43496a088j018Q35G61O28N58B95h00r70K63B93R15O39r0D10a398j074J180c94
43515A198P09J20D64f29j159Q64HJ289M62M7B9a662p10Q99a78A709N19p60C78
43535b022L56J72b88A268l3m62c86j009n30K95D28J323K91r78h0j695l97i76A58
43555A509L43q41e25p29o57c73A079KL41b85m05q35k79Q06I19O90k31D00h94j667
43575b561Q67c89A657l53j3a25j330k07Q0c44A829o31l6c79q77p54g69C9J511
43594A550P33A128g28j495M65O93I68Q80J78G54g0j987O70O36H41O63J85n29h37
43614a475M30d73C66J741n03A86e92l78q77N92A243M31J23E37a206p82L54P75
43632h59A255J057l85F00a385p70P51E56K09J167j76a41j110j265R35I12J24J070
43650B106m96Ea451p14Q53b41A836k22m28e66r44j47g10E11R92l2E48f21j371
43669a992M36M51F85P35O90D06h00j585N28g77G49R46p1fj438k57l41e23A577
43689B700q45C82a302q0j2B13J754k17p30b88q93m39d98G1J750M73G17B5a599
43709b272f55G11Q19j0o85a40j282m58P5F89Q20R51H34h40r56j042a012F52J210
43728A862K34F18g18j068O9d83A173P32k12F09e93j453O16f97H08J225l29A90
43747a626n85J058B19Q59P81o43B05a230q10R74c72D97J222o43D7a789k84O70
43765a403G95J267j54o50a10j137q79e29a88I95J215F65i0j765j59N46F66L42
43783A008N82m59a537l98L59g55F59J813r33C52a130o47K4a27I60O33M19C54a141
43803b525P14c66A185P89n15E32a610q54g76i9A277K15G35d11j107n36i99A55
43822B036P1H62c49j416l85Q41I73Q70J3E25a002r13J38N70D17J064P81I05h00
43842b146k13h24D56J301j68G65i45k90q43h53A196J006p22D27a212r38L3a09
43861G52J388j11B81h29j288P71C27Q76L62j01e29j076o22M82E63R14R54q66b84
43881a706J13N8A71J840m94n19c63j002l06e11H81J550p29D76f3j473k03h38I76
43901B084p95A63c81j633N37f39G41J269j85H40a466m75M13g20A083N64n01n31
43919F15a340p84N10c41A141P38k32p90a362j095g18I9J553L01I61A70a740l4
43937a774O45F42O22N50D83c27j553n7Q10A19J818m56o97a73k072P20a87E91J512
43956B103j42D23h72l43K33J8A085J016r19B17a475J02m51b88H06J475r93o16
43974F72a292o31O79E9J695M53I86g6j620n95h27B53J672o8m73g64p22K30q8E54
43995A876l05p10e68j119m12R11A125J017m08F58b86j818K20d93H38Q17O39E02
44014h74k92p34g57G95P63m07m60f00j099R9M97A863J74m21a25j150m11O8D85
44034A339l09M08E77h80r03K57D07Q56O91r16C03a854M2h58E74J299Q67A021g16
44054a937K64f36E20J180N30C87a332l68n69i95G91J560n44Cf86p05j034J057
44072a368A723K96p87D69f53j492R96A81J191R36r23E44a231k25j26C53N81J043
44090A977o55H5a342j037a044F01O21J77m20B97a820M10N7E10J416l04p16c62
44109a889l29d54G45J521H81L49g52j060l61h47F96J247l66m14i12O5k49K77A292
44129A690k53C55d9j759P4d03A108J010p50c30j035M18m99c19A257N60k99B91
44148a106n95N49A70J310L45n36d3j560L21k04B22J142J124j188b96j344l39e72
44167F88M98J010G40e97j382k74f21C68J389J34q95a047n16k97g28G34N63P21
44185B018D53a081j37n53c18E47P78P50F68a092n34K15B07P87Q86n26F67i76q94
44204a870L31b4A961j9J11f8q31p07M27C63J564j25F94b83j043q68J030G7J665
44223A742K17F53a065j391R84N40E10J740o94F13h84j196J20h56G79J401A032
44241A180a117l56O00K00G00J169F58O84a134j849a292C6P15J542p63a21j244
44258a365j073J165C6J265N72j52A77a825O30m51C14J062P39l02a69j584m89a085
44277H88C92J745G90a130j07l78J04D64N72O69o89a034j250Q54O20A045J103n55
44295A593o61g17j321Of20A286M0l77k95a611O02q1a79A490Q89I97e05q65q60
44314b230Q90f2B194k25p79d1j484n30J63C82J418L02r87A6a352k62M44D4J366
44333A410J000A015i9j435J56f12D2J701j15A80h23j124J28g04D34J804k94C77
44352d94j548R66b68E11J787q69F27e54j131q0b75A311M58r2B41a168r32Q43a24
44372A254N03l37a43j556N88l34A00K024p72j54F1i69p32O28A43J543K74o99c58
44392a844h72p3D77J367k99E44a140o45k25b25H82O74O4D25i38j105Q71b41A069
44412A232K75p19g14o01M33O3A439M44k42E89h25o38k25A73N89J624A053D21a437
44432b558J039d9A461L00n07c25r49o52K01C75P68J089q68h21k18j069J022C14
44451A643N03p08g33j006J92M8H05J112m07o23e20j943O19b01F82R84R6F41e27
44471b114N1b32A753Q17r52F00e16j536L73A04J224K92o21C26a545n1N94A84J310
44490A494P5n79C90a561k88g12B5J014J294r61a13j104j66f19C63J629q08E65
44509d55j395J34Q56C76R20K88E39a125o37K76O86G55J109l96o22f39r48p1Q22
44528h36I60P64F03j28i99l36n11A97O00J163q44b19r17o25e79A60J247O88q39
44547A256c96j467J18N78C46N72R20q68C75a866o68e03H07R62n38l9i88q94N40
44566a342M61I78N21O74A012b95j749O44d35F59J244M65D04d97j927O62g41H27
44585A711K81r40d43r98j49b16A564R92j101c94j140o02h51b69A344P08n20a93
44604g27j014k94E16K08J289D94h58n96m87h38A350l86Q45l81d50j684L10g00
44623C62M55J350A34f46j160q9h03G73R75K27G01a089j272J065N96I74P77j32
44641A619C15g07p72j60d62A456k01N79I4a779j76K97d8A325R07q21G05a552l45
44660a897J01a98A496O58o50B92a882k7O47a29A313K16G36f4j638l85h83E29J115
44679A644M58H71b45j679Q87j83e0B213j80C09h69j255j05d60B83J780k22E39
44698e30j331J31A1J018O98j14f49m23j310J033d96A202P76m41B84a609l89O33
44716a365A52J279K57q39C52a649M97L7F86R03R00A025b88j168p62h0H58Q90Q0
44735A828H46b08j560N7h25D07N48O23E28a350Ol67N00E27J174l03F24a416k98
44754a714j72a33F87M52K21F72a779j78P79a52A395L51p07l00a166l09J66c67
44773H45O03l70e97n49r04N47D92J067P11F77d18j746Q08O54I24J487A145l65
44791G80e12p44j09c89D19J570m89F50a664P2M13K70A168J089o66D85a073r87
44809b060R73K84A472N99p0B84i56l06R2B4J012J021o12c46j352m52L49b97A273
44829A684n71a93j286k07M50D70Q13N50n69a27j431n32J041I93L76Q51A004a152
44848a279q93P27E94J645o55G42g78j150K37a57A094M58MG18a280o30L01b98G55
44868B080j019B45f10j295M08E3K004m48J94H2a338m2n0b90A926k35m61A73a711
44888a306l08b43A576L66o94d79j183K79O23C57J137R35G19a72j806L04a90B15
44907A844m84F72e19j562N49N25A315N99j88F20a217n91q2h94E62Q35M58C42a155
44927a962M05g11I31R63q98a18j465l7K81c4A284R31p22Ea201q01Q68b92A117
44947B060F27C12a064p86g76A96J592l89E59f77q60K71P1A65Q92O57B71d00j225
44966a625j77f04D36J711o00o91e75j107P92J26A085J465p80D31a554k44O13a72
44985A344Q81l97d80m86j439b71n7H78O68l43E63a711J98P2E41P71P04k61e04
45005a126l62L71C7J138L97o6B3a225m11e58G59R37M6E27b78k054Q85b99H31J349
45025B180p57o44h42o24J79c43D86J548L21F15h23o65L51b83G50J012L40A0d75
45045a844P33e09A242L54p47c79j184K23k04D23J071m0n72B38a319m74L63f18
45064A934K28F38c00j361j47h37E89Q10j9D36a199n13K44e81G33J257L99A049
45083a240k06m44h61I00J161o80b3j642o26R33f72D45J444p08c95r25n06N66a65
45103A042M67o9A7a304r99J047C65Q59P50o43h86j338P84l41a54A343J71l47b32
45123a776l91g42D12J574p29D96f56j242P93c42C1J502l66l90c93p07m87g39A356
45143A919m33B16g46j124R06D12Q59N45J18c7r08o11J26O26A450l2K71E23a105
45163a556K43I2J711m74M9A35a618p7M50H11P36M6j07d94j056j83d63D00J442
45182A842q0q28f8j711L60M77D53J279J41F85a232p95m04d77C03J128p3E4i00
45202a500K20N45C40J027J03A06a240n08l49Q61B51R62R2E11a558k77N68e95A393
45222B067q92d28n24r33L88B53J793l07m13c35j143k82N09C03J219l15p6g49q01
45241a550l09b28E60P93L66G51c85j907h30q0F96J288q06C65c87j659J04d43A806
45261A745k98A14c73j025k9C30J303n4L66B24a242n48L78F99N84P8P77c30j074
45280a404o5p4C14R86O56q19c45p57n48L95A3J646L9n99e57j087m09e04C25Q60
45300A185o8K38g28j321L18c86G35J258k26B63d63r47n86e43A200J83J93F67a088
45320b293R27g5A185R21q50A20a110n09j6d6G58R63j21A78a222n17P20a66G60
45340A933p83b81p02q05c04D26J651j99q91g96m76l23d4C34J470p89j4h27j98
45359a025j157d63A145J73k90A90i50n8o06c46A069R90n50n98f53p13K25e27G54
45379A451N9F39a318k00k06c21I95L63J63D20h37j168i67H5J415J59r7C26a263
45399b304f56H27L79J395I82e80q79j84d51A64J506j47C36h41r86L44c24I74Q59
45418A833M8a6r15n78o95b09I57O48J08B70h27j002L90O62A265K98M52h3r43n88
45438a614J61a41A105J419j163e2r20p23L41E0J518L4j11b36j418L5b80O1A427
45458A625q09l46a820K6h55A49J114N47G47a018o67J95P21G39P93N32D40a77j180
45477a357KJ79A233P78j66b82n23j019l8a59A105J020o78A88f17j223L00a04H08
45497A721o11A9a359j9J7G7J463J73n14d10p96Q8k53E9J381K32l19f58j098k35
45517a991d60E97P88M42E80g28j107N07L47G63P39j18A4h06n80o97d75A234P65
45536A999m59G1e46j247K86e05I58N06p2c3r33j058M57P25I15O12J62E83a151
45556a502N53C16J196J072j177d14j080l07N22B52O02O26P3e85q62Rc51B04M40
45575F44J222D96b88j299l83i23C20J614m18l89i46k07q04Q83I53N34R22A121
45594g65j457h56r6A095M87lE15d37j015K2e6A056M46p14C21a902K99M10e24F14
45615A621o12c20j182l24h54A76J184r0k32d26j752k99f40H64L92L52k97C31a927
45635a421f40E05J241n86m20h60q70P0O22D84J504l55F93e94j689l05b16D48J265
45654A713j73d86q37n81h36J45A177O71l65a75j222m71i18M13I97k40N22c23j515
45673a838J40P95B55J029M05m58b62q34k06d50A48J093O59l69a78k54r67M50A143
45693I43O5Q12d78j446L22c71E09J707r45n19a026j007L30c50A250N03j07B4f52
45713a810Q93F1J385J66p0D28a222j071J041A48J067L90M70D16a405m87k38C76
45732A463M36I12a75p68j323i41E01J153L21F66e74p35k36K80B8J858j53p68A92
45752a262q46h44D81J486K03a8r23k08p34c68I30J004m64D57f44r30O27M05C65
45772A414R3g4j064m81J78c62A408L74l66C12a443l45N55A32J549J02q78b56j134
45791a390K29P9E52Q18P40G95b11j392p32J161D79J021o2F38a048q23m18d68E76
45811A144Q46G22c77j381M41f03E27J453l22D61a101q86K89e59A037L73K08A71
45830a701r3l67a79A731K2m75A68g61j271O85F70Q50p9m01e48o08m92L74G60R9
45850H59P75n89a09p47j196P70F90K17J153E66d97p06K98c35I51Q22n10n84h21
45870a979N82M86D88J328j83B92d37j347J33h22A391L02r5bj126r56M07a07A043
45890A730n29h2j842n8i65F06Q29P24I18d69j611K1g5n92G19J227G95A7a452l38
45910a790O18H1J509k49E16b76j327k08g36A088P07K88H33e79j191e96J76A049
45929A731M4C07a460l15O84M88G00J682j016A79a129n98g26J20I02J227l55D60
45948a204o52O17E27Q07M19K00c11r15m21M83B85J173L07J89c01l87p84N53E71
45968I58N28A56M0a990j99L96A251j59K49o03a004p27P66J98F91R07n93m49a453
45988b082O68c67C84Q61M43G25e50j089L52c92A286P48j49H12f35j355M62B29
46007A172O60G52C0i22n48L67C00J181K20p52f64l43q15M58D93R32l0k41e68p03
46027a271L65O5D16J158o79K83d86j191N20q4I68J493A014a13n46m47l72G6N70
46046F46R62O95D98g82j824J009a55A338q7J29B89a218m45K37A00K125J81o93
46064A713C76a163o91G3L21M60R72m75C9a393k1M98B40J067K12l44a81j829l63
46083b373d48G89J86J358A145f77j409K38i10A420L67p56D86g14o74l80f53E51
46102A156L69a53k78j548P08M22A082O43r1F41a064r72Q07E01Q88J83n7c44j040
46121a384L44j30a5I91J178m56B09a119q15i49B39J442k09m44a09j403l45P61
46139a096F56P85O25B87h11p55J15N64B52J251Q7A08a230q66i88K45H78Q40L48
46158B066c72o87m69n20i26A364M44G64E9a341J4J28B27M96J460p53g72q17j47
46177a736O86M59E28J519H99c84m73n13f42E78Q7N47l83a78q58k17J38D42Q78
46196A320j3k20e07p39n97b05G55J351m31D30a021m94l82b50I17Q27l22F80a692
46216a205L75a42G71J005j46A07a602q2L73M05G69M38J7B80h01j289J002H7N82
46235F69P97j85h79p49p30e57j24A543L04L1c34r27k27J37A134J130n33A83K6
46254B09a214q24b9H47J528j084D56c82j122N88b59A263L08L17E38i01j316Q17
46272a400a73F01J051m70m31e04j400L01d78A059P11G00C30a135p13e41G9J184
46290A263Ml05m5h66o96O56Q8A505L97I10a24j015q49h97I34L80L6E34c42l84
46310g26j062b79G80L24O62E27i16n04k43f16G39J420q15A01f01j540Q12e51A164
46330A733l05a74r62l77L71L25C61J922p27a45j837q1Q24b93A358N44o68a0j099
46349a109n95N43A97J299M63q63b45p59n50L75E69Q78N21H03A23a447K52d21A164
46369A709k96E77g12m54l46c28E08J576I36A99f97N8j173b15G23J053l93b2q61
46388h83l72l84c47H02O75o46a37r33l50N53B02Q68Q10n46a4q91r89i45L95A316
46409A698G44g76r2J1k49F6R06J57m39f09p45M52J1C30J243j57F96e94j479J44
46429a929c2A389L66M41A65a172l98o71f35I14Q44l06C61a071p43M62f12A069
46448A659K59A85g00r35J63A35Q31O98q24i2o18r11m99h0A358K86K8A56a019m99
46468a518f35A94J114M28q38c08j204K61e54H24J066j32o17f90p28J67pC73Q86
46487A259k41l83e76q71O6K75A561j93j49b7n64j223P40L71H95O79L68E4f85q21
46507a506J37M18A607n3m13B09a580O1J23C6J131P01p66a29j984J039j12D89N67
46526A056O79n08a15j843p0c4G71M65P2m70e00q44l40g29I80M84K23o97g89n83
46546a372n09R15C97L14Q59m45e91j203M71b63F94M46l0l15g80q45g58a30A146
46566A710B21e30n63q54M09c44I91J037o66b04r34r33Q11B57J553L13o26a01j184
46585a285m04d71d8A702L03B79i4j019q14g60F38M22Q7m31c00j185m4a92A33J225
46605A358J68E65h75l08j05b91A176L97l3E18a364m44N01B10N73J037m5F12a153
46625a766N11B40Q66J358j144g45j63k41l38G7R02O01k29e54p81K34j80D39J381
46644A820Q6H10A08b109N27f29A343P37A035D83e77j389M03d9B45J484o70D15
46663a095p01K74f81D48J782q58B63f00q27K50I0J206P92j028I4i10j187Q83h4
46683A664l81J49d01j068n66M23B10R47N50C46b11r94l32M93D95J027P56C65i51
46703a963O98N11A320K09M39C63e08r97j19e25I86N88J75m92e88j284J18b34G27
46723A133J12n44a197r21j06c69A133j72O2e5o00j002L91d30H45P77j83e38n88
46742a126m91L61h5A355m38J85c70r61p59a028F12L71R67C77e40j365P90L92i
46762A338K84D33h62n29k02g85G87J014l05F41a458J41O05L26G79L44L4D3i39
46782a367K75b84A160O68l24c4q43j167g69B4P89R08L6C83e24o79N63b9A332M61
46802A793H23b30r10o98Q61E4J898K62H75f54k96j191c04A20J386l26D84e97n35
46821a132m20b08E35M23O97p30e24j120m26i03A023O16n7F89e32p25N13E3R98
46840A051Q12J09F9a222l14K86f03B102n96J47ej667K6g66b90A904n09j80F3a743
46861a638O68a6A678M01C81d08p62o94N47A533m50k46Q1f70j258P85d93I92P51
46880A743l93n29c36j745M92P37A14J591J24B5a049l37J21a63A018K24K94G54
46899a387m9K78A23Q27Q52p75D18h58r93Q83A85M35J105k42b94j497o9e54hA526
46920A394m88H8a440J32e48F13J144j7G14f66j128O49M81I20P57J00q28D17a631
46940a809b70I48N95K52G69b38j054M30K82A125R29G77I7a127l64m80c75A558
46959B451q39C34a591n20J41B53J684j50Kc45j058n71R58C43J363N1D14a99j665
46978a864K27h16L93A904l89m63g72m67n69g86A061J18%j99d33j215j43f41a1
46998A190L20F04h06l87M4E30K99R53J1G65a059p35M31d46A230J258r38a53j616
47017a769j65f58a06H78P15n67D20g14l47M54J40A366M98G31a59j392l52i34E06
47037A450N92H93g02j317O52a29D17J410J55D09c40r85R6b80G04O25j13l2f41
47057a701K25g14A044K45j17n56g10n56K32A8P00O24l8D99a151q69P36H5J183
47076A268L87o04B08a438m07M36A9J631k42m51D57a300k58e88A80J210K20p80
47094H30f90r30j1h08C34J325k95C13i23j123N60d42H43R86j37G21a016l22o04
47113a942Q92B38J893o38E11c53n80m51e73I59L52m91C70g07m03j69E2L19Q93
47132A264J36o16a310o76P65A14J406m8L15B14a200q11M83C26J436P0k96C1a364
47152a929i14H97k21Q68F63f17r95J30a33B86J895A083k45g42r87P36K59H52N22
47171A374J51F94a281k68N71B01P37M62R8e20q43k86O18H5J961l78m89A50a421
47191a585M37h2A058M58k1d34j515K10g11D99J108N01p71i51P0j184P91C70O15
47210I85Q96E18c79j215j56h32C71J189RC56c32j817M89d49D70Q21R79E04i24
47230b044O97e85A366M87k43G33a327m7N3A37P44L25k35c04m00o62Q9B01O24M57
47250A282r2c47j64n49K67A87J654J04E90F1a406j82O00E43Q51K64G01c42j358
47269a700K89b21B35J353l46B01e47j248K37b05I1J469lC06F4a127l17O5A315
47289A614j65a80q72n28K20h7I42M11F06E9g98j599Q67A26J417P63A025a04j125
47308a229o8J95A81R82p5B22d04j167k57e84C55J521m64o24i85m04n9a83D95J027
47328A522o2B95f7k035P25e49C85J055k58k91h03m36p90d4I68K54J39C81d85j931
47348b416J076h2A561D06P13a98j013p9l44h0H63J075I59C3a167j0j33G32Q21
47367A553L11j97b32r67l70P04C09R98K6C18e80p79p6b82D59J264G39r6aj210
47387a211J37M48C51J703m03G23a222j49d03l98I69J193r13A07a633j23M33c39
47406H57J14Q01b23q40j243Q50A79J328J37l68D75a918N20M57A87J151R50E42
47425h50j51l51l45b14A923J14r39c40j054j278h97C60J779p00C31d16j751J036
47443a131c23A060R56r76f32K27j456l59a77A026N78l25a3r06o09J51d21A246
47462A207l53A64g37j231i62C06M90J121p51C18a118n6J9H7J452R2G56a63o97
47481h60q09K74B26P98j40l04e64n66j095g32I5O45O50D07f56o78l18a21A231
47501A519K35F58b90q49n6d53H85L19J39D04h11j140J96a17A215r1l7H3a253m86
47521a739g17L41A293Q12F66q3a370l41L77e97A070N6LE9a641l27Q35H92M48J86
47541A526n97B19a386l44d42F86Q48l90J13e60r82j79e69g8A637j34e1q69r90
47560a910K60a55H25M21Q0D28e78m90m39F2O76O48oI4h50j034Q18b22A308N82
47580A890l35b70j026m34O41A75J090K73L68g26l27P5jD62J161j20G33b28j416
47599a644l63g42L40A877m45n10g57n93m63Q12A068O58m59b65m66n68k47e80G26
47619A771l85D40i05j021P81f1A095Q27H85D11a069j053J23h08A125N94n03n22
47637F94a300n12O62C10J717k43l23c92l07k95m8C96J281k99E43a63j278L9J43
47656a259A88J125K42n56f22p32o17h05A38Q50M93A58a714P78jc51H23N05L39
47675A667A69c87j631d96a89H47Q76j80C6f11l89m40F06P44L66m98E13g28n16
47694a244n73b9A546j13K56E06a309j08l70A92J540J31G51e4j830K89O14I40Q9
47713A029m24m4b30j634j2g21a09A397L4o24e98M1j346f81E18L76j86J51a453
47733a613l55d42C99J388l62B41a481K59L49L43A065J17l23D04g62o43L69D13
47752A506J88G99k96a560K89K54C94P09P61o55d40j034r51h97B72Q37M39G44f19
47772g25j471e94B76J439j23p88a53j277k31P45I13k61J234H67i97p39M08f29
47791G34N32M31B07a293P1k5c92I26O86m86B23a516n05N86D0J320l46M43h54q01
47811a655K92L0B92J235l68L76e7j626Q6g36D65J122m88J29d62n96J75j56I23
47831A984r45K14a013k55p06d93H81L70K27F38f02n08k82O86E11Q52P06C94b24
47851a447J59B69N47J370o25A77a193p33N55B18N28J018o55B69i62o60J99c91
47870I14L22l22d1j431o04e32F43P45J43F29e98q75Le04H41N83L16o06c42j292
47890a634K43L12A181Q28H24C18d08l24j325d73H10R89n16m98a470j90K96N87
47908g77H65K8j57r2h43l96j22d06A312M14H23a32j208n93f62B39J802l15F05
47928c44j389J36M87G37M5P51B54f05j97r57h1H2J031M66E11B16b005P40N23B03
47949A374N7B05d63o10o6K79G49J487G36M33a213l06N06M23E34R44l15E26e40
47969a496j14B23K30J559l53f3q83p13P90H4J195O02l17b5j351K06L76F42O22
47988A264l78L97A82a155o12f20D14J308J82p32c67m28j636d98A152N59J47A06
48007a86j585M00e41F21L58P23G36i38n61m66B28L84J030j70A68d07j278Q14A60
48027D96J019E07b09j754J57M29b11A117N88l12b82r76q28Q25C5J490K4D96d32
48047a577l57i44B51P72P49o88i49L3j434i02D22J643F99J06b53j060k57b18A05
48067A311k31e9j022l21N3M40D39J498p65k60a323l08l1f02F59Q73j88b39r05
48086a144o37N34a66F61J445j002a76o05j494g84A11N11M39r3f42n47j131a005
48105B34J001P83H79a49q69l35b70F34J098K59F38c08j828J063M47F91N82K62
48123A535G26c18j52j283M35I96J23J41n35a039l35k58b77A155M09p59C49h57
48142a010K02R9A067O32n86a86j117J28L66A0Q78R17n16C25a376m8a2A099K71
48161A370L25l39B8a435m10f03A3J605J45B29b65j489M98e83B69J256j41B9e76
48181a857L31P13A174Q35q77C96g51q39p5c07I27N36n74C41a241k22J59c22I79
48201A347NB26h20o72O67h3H88M61l89c38j456Q0h49B29J104Q26B87L7a292j044
48221b336i34C89J239L76C29h84l13P7M24H51Q76J62D13a372k56M51e02I95P68
48240A763G06j20a494K20o17d14A033r2j50A11a231J23j16i2A446P7K8p66a095
48260a690O76J62A087M77D90i39k54o69d36C19R34N79F41a4q84r29O22F08J113
48279A721j7q7A12a254of10F58J412H89k86f57j91p11e2I56Q55m15C40f83q21
48299a504l68f10G45R48j73E00e43r38O58c19A167J86m53e17j501N48J23H1Q45
48318I26M31o05c78o11r59g63b35A583m28l69C80a496L62c49a25A555j57D13g32
48338i97j3k11A44J280p06A34c07r13q9N44A173J086o11A55f07K1j227d22G11
48358A467k12B10a312K39j08g5A405Q39E94j84a322k36M89B93Q38O63o15c0p42
48377g72o97J20B14J939q84E29c64o93q06Q56G46j13N76n71c71j411L49f16I78
48397A270N69q15e96q22L39d48E91Q64m54b69a11j607l87b01D19R49k43A01i56
48417h45m99N49A665k07L77E58a851P1P94b04H84P36G37f58m01k10p4B35R42K83
48437A460k66a85q53l37K07B2J082N1m41f13j221K60K10I52R2J56D15a66j480
48456a646K95k9I23N42p9D79g91q02O25b63I86N65k89D64i17l81L76b46A069K95
48476A364l91a58l65j027O58c50H09R32p19C24f47l81l3b20A418n69J79b11p58
48495i69l61M5G83P30j02n71d21j151N63K83I99k34J14D28g39j119g74rD53J589
48515B042q68A78g29j015g86L82B32J604j98B74a091q59h77c47G54L04N01a0q27
48534h37j186f18a78H39N71F19b39r76k82l1D01R50L17N2C3g02j328g18F23K84
48554I07Q22G80a244l61M78R5I95N76pa3A13a410n91h99B93J169k5F26h79p54
48574a633j41g11C24J589p30m43h20j441J047b80I56p9k84k76a055p97g15J29
48592e86A457L28n42b05j640h40q38E58L67P70n16A83d85j723f65a21A629k82
48610A347F69c68j365O08l19b29A015N75n04a434O64j248g55D08J040N6k30c86
48629a723K91F0R56J0L23B04a198M0q59N77H79O02k20E03g90j615f30b61A345
48649A534o21A96e67j025l9a11H01M06n14a1j297j61K13b53I75O39n04c77l55
48668g32o03J45F38P54K54C89g89m99m26f32H84K01l98A31a299J29p0L81B90J309
48688A599m13k32e16j168M24A51R29N17n12a21j222r39N15d05H62K43l89B93a390
48708a134o74A75O57R16n87B01a391k63N09B39J219k65m39c25j321K54N31B04
48727A279l46m53e33j004k59c65E0J530F80G9b26j409L2H6J04J338p40A99a065
48747a785g32I0N41J239H58a6r20n54P41i6G78P33k67G8a106m60L02i8A410J00
48767A510G3b41n07m46k68H4J136J17j73e04r92K27M73F27J023L66A001f34k57
48786h91n28K94E71N88M64m37c27j117k22P77A110m15J32L17a06n88q27O49H72
48806A305k98H4a419l29K95d78F51J061O3D1e32r04J54c16H81L86C77d49o18n68
48826a635g75B20P42O57k33b94j309O40P9I40K37N06C30c70j223L42L9I25J77
48845A102j6j33b81j230M16b22E11J060N39r87e47q02K50d43H80O50J48A15h57
48865a250K8b25A062N55E87J18g31q29P74E35O75M18o81Aa159l98e60A10J430
48884A540k16j82d11j334f92c35B04P58oB48f20j219k7f42D72M65J081q29e0j342
48904a392K71F1M46J437l88Ha022l52K17D5Q51P56l09a9m41r75M44K06I82q8j8
48925H76F8h25j246N00a99D58P38n55b91p20q35N13F19K52K10J13c58p03o37P83
48945i15C13J088K8D39k00a084J39L43C25J267m20D39c75j306P4N01H09Q19n08
48964A120l68c86q23k75d0A176M95n18c1p55l44k29A16J005N45j03A21e90p61
48983a351e62F1P24Q62n23c44p96m39j50D24K36R11B10b87p73n81O83A7Q57O71
49003A545l85d57m46L18K05F12J016m14j36h13n3p19P34A062M50JB70i63p26O05
49023a084c94G80J349E96A28K12a508f02b6G16P60r8c58l76Q4n6K55I37l6P1f3
49045f72j152P76A51P03N27E44a99j231L67j2A17N36J199D95b00j046m03b83B41
49065A114O96B69a209J76j73d80A227m9L21m17g41j255N36M38F20N96D94k09a065
49085a268p34c88F25J131L5a34q03j59j58d40F01Q29n67a38p22l96M82i7H37R26
49105A763l61a00j008j122i67M69A424K20D86e82p49j65c53A04J358M80F32g50
49124a139L18J70C3J452P66I72e10q54L43M13B2J023jl69f84j144O12a86A043
49144B179F98b87j086M94k95d16A585j21l95b49j163l65J87D19J181p80M24A05
49163a228m24P06C86M15M34K17a69l53m67L0F21N19Q49E75d19r71J72e04H07N27
49183A334R8k74f13q88N4e66G05R71k44A41g45n10K67A99N68K4n5P2h68o98M14
49204a152B66Q12J060H23c14p06k46J04a42A074K10j00c79J5j032L36B65M93J142
49223A900l81a91o91n25M5C21J163M9p25d19j002M1M10H7J181j77k00f77l54q63
49243a894g40C62J192Q10H94b58m06m93J50A233K42K27A30a205o17N87c32G59
49262A087o3I4i79n03J77d5I08p9j37c26j143O34k80f0A169K85o85e77p64q86
49282b227h29L57A093Q02m76Hh22l93e49C03J253J39q04b41j054o3L66F32R66
49301A598j80E71g61o80J28D6B1J481m19D95a39j804P77b32A231K04m43m71e30
49321a149n67h5F28K35P90e1j446k07e61A52R15j89l47a53n47r59f58D18P58Q97
49341B073C93d64n91m93f11A56J051K45n27h19m15n55E93A85R08K82F50a6j357
49360a373f08l84B54J569l7E84a063k24N92J81F41J109n85b92n94m29M58J85H05
49380A192D04d55j400M19L35b61F19J157o21b69p79j003P20b38A404Q72G67i44
49399f87o21c39I67J0L61Jd67r90J64O45I77N16o65K16g64o66Kf21F82R69K0B85
49422b39j403K26e99G05O09D97A0f95o27pD67N20K69J93G5e68j080M18B85R34
49442A219M19m74B40a244L1L33C59P75P81H89i11k67m54f92D27P37Kj47b69j56
49462d25o54d32N0A348M65D1d38k42j81J53E30O46l13l39c56r19L81c90D48J048
49482A496p20c67m31r3l52C48O33O72q0H2a284J09m0d61A207L26j98a67j165m89
49502a821K44b1A230l35k44A88a325K29L80C32L20J803E22f08m10Oa36E28K95
49521H23j18C46c15p79j3C1BQ98M87A02h78k91K09d52I79J04l69L3a275J34o04
49542a745e69F86J27O06e32K53j116K16A38L67Q95E36B51a524P07l88a01I07P15
49561A622o03b55m35j492c28i9A211N59q56c00j026k62O51c63A087L49F90e68
49580a582e93C52A0J334J05B82b07j906N83f61E81N38o0I6a412p7j26f44H87R62
49600A849j33g1j676K14J36d5I01O42E84k51a768L35N23B95R13m7L91h65o38L91
49620a112m3F3P80k6K14c84r26o9N61A73J654o78m20g6p94n08b50A040M65l2A86
49642g86n62L57D4J007J9j22A77i59j108i80b54A048J257r60E09a454K01L89A4
49662H97L79J01o57a486j71O63C72N59J05K18B65a832K40N57A14J238L38m04A19
49682a383j41M03A36N61R01C35c80j243L85N62C22J449n69C81h36j44k93N01A111
49702A274m12B69e10j269h29B64N17O29j06c0p35k51j40c27A083Q75o87c46q98
49721a244J46d26Q9A011K57l03a37j013m77f11g9A188O5n12c76r00j01d85G17
49741B237o79A05n1b066R37N24G19N81P13p95a044o54L90N87C41J360G92B30a022
49761a169n1c36G60P30Qa4p64k99M76k53I51J022q80A17a456N4O91A64N44P81
49781A489o57i46k60k53d67i3A408j83K17D90e48o27L90H03K49K47n82c02p34
49800a036M9d29G83K04K77c1j333f30o69O22E25J532q16D30i91R2m01e52C66M91
49820H57O43B58e81m59m3A13J223M86o72C02a029p33h29A91J402L30m51a87p19
49839i06k2c60fI35O29C33e12j200M34b55q3A358L62o78e5j276K06J24F96K62
49859I58k8m18a308o66P05d9F60K92N86E65e68q20j60i1A068k74JC19b88o31l29
49880a248f6A152J85l67d10k08j410Q65D60P95Q6k95D3a156k74M39f2A501O0F31
49901b61p57j91L64G24Q20J36p10a43j200k85P95A92J494m06A94J3a458O91b08
49921I94O20F37k90a011q0j05e66G34R57n37c5j164j57K52e20H35J006H93D8a190
49942e70k65b42H78P32k90B46h88n69c14m5G01R96F45a19o98r92a27F97l48O39
49962I88J04a79j032JL39D39P37r4l92h9r99K30K87F86K97M03A87b96j085N08
49982h73a39E46J163n79a06m79j133O91B19Q20J211I04A80h22p55n1C67M61Q50
50001A678j89D82i49k82f07B86J054k95m13F6a090p15g34B36J335m16k59a54j155
50020a309l86c72H06N03l57l98d94o81k73e14A00J377K6E71f68k69o35c64D97
50040A872k99m45c21j390m8c34D40K64O31D37a117l07R2B89P30oP6m49a515J00
50060a415d66B74M51J092n61e88R9r70O36C87Q34N03H13b05j130J88Q7a94A731
50080H08C68j23a066j71J88C50O54q3j53d14q97n09g13D92P2O93e1p57m22k3H0
50102I12R27k58o86i77l06l39F15O25N02o13c0j310l36f04K49A064L3M96B37e17
50123a364O71C78L23O39j94B4i02n0J53C21m0Q82D56d8r28j076c08F20M99N17
50143A636F36c28j227J30c40A56Q63r3D15a174L95k81b48A448k77l89C26f64o46
50162a310Q0a85I66%k56e2j385J28M75D8J226O32l44c85p02m37f38F83k76R96
50182A403l55C29h68p16d79A91Q37J24m85h3j675M0c19B51J027k98k82A34a471
50202a581d01A69Q68k35Lg39n36L15L95A191j04L52a56j137n52h89I6J291k15
50221A172j43A60h53n90N8a00A259j87k10A31a798L45b96A5K47J263F01f18n01
50240a119j41M86E27L47N83n07B26f76l42e00C58L15N12m66f47k81o66B94o0M25
50260F59J007B63g63p03ra59F41P76j16A96f61l07m29O19A130o8l30l42f58j091
50280a749f51j75H68M62k58C10e59q49L62E40N72R30n27C3a437O7e14D34J190
50299A624j93G04a21j573k19g25A92P90j79J73a487K25l01A05J11Q24k11A50b44
50319a331J14b98A157m0O05G41h74n78K53e7D45P15K64D12h45p34P43B62N35r3
50339G04j56j99h69j157i50A00P58M2j94C40i11l3N1A01N42J427H30a482L48P6
50359a058n5g2B89J035L3h43P0o30C3N24J172o35D28g28m98K76c60I44O00N4E09
50381a327n1K23N38A620G07R63D79h09j18o74b87I68J204H26l61a314K68j53B29
50401I84N62k53D07i21j06d37E15R60k43l4B7f43l92d47J2A081M19F68f05m27
50421a032L82L04C85J599G57N8f76p62k12i3D43M82L42B49a002l48k26O35A089
50441A335j36e09n92j024J013a5F42O87l18b10n55o78L57h6A029K59R9m64f01
50461a404d32B15J162Q6l66h89l48k86f61G73J06P87E25a98j393N42B5L52P39
50480A116j18a92l18r70O02K9A78J121J39C21f6j378P12C33K71O16J3C24h33m35
50500a268p6e91A694p29D76a87j007K62n14A16Q55K74m1a92l84k68J05A66Q83
50519A049L79D10f30m32k44e77H00j39J001p75a32n27n52b28A181K90l23n32a083
50539a003m89N08E89R33k46n11e65r37e00M8B45J010L59D88a376J27L68b37G73
50559A693B85o1a301L96j43D4L51N64k64A4a158m07N70A7J142K18n08E1g52m56
50579a208N80F1J511J57G65a17n98j98L10G91M47K12E66g26o37m98d06E41R47
50598A488n82E9b67j34j085a96A174J19E53A94f96p09O67a04A221L52n76k62g20
50618a482j5A22N01R05F46l03a387o14N81b8I96O79G72f99l95o2J78B35O41J13
50638I89R7A69i65k10a63B94J208m50D8e8j053k08c69F45J149n88D91c34j322
50657a656M65k4D40J401G75A51e06k13j207B41N76J042E08C8a223r71P02I7M53
50676E50Q87j40f21L4p27d85B49K56P26O4e75r46p06b81C9Q49P97G68e81p71L56
50697i96J29D22J355n60l45g39K20j498d32D07J350l53o52C7a044M0i0I04k6l00
50717E78p7i9j062J44B97N93N85l97G0g38q68M25c15G62J081m93b09n11m84M32
50737g72C11M83M25q5B43a433K64J38C66N32L56j56c58o60j061e53K56G60K41
50756A001l37g20o76k27f83C87O69N64E84f40m35n06a97I34O29F35B87a239j8
50775a257K71b06G15M88n9a70j24j021N24b02G72P86o61d67j237O81j34A2J067
50794A079Q66D49d17q56M8o7a12A026J11D65b6p17o12e34B63J086M81o02b75q28
50814a103q99a81C07Q54Jn10e40m50J1K84B8J007j77d8b0j177l57b09C63J074
50834A437J69E09d99j471O16c7E72R06k20C71a230j82J07C1N07J618G15a66j241
50853a407j16K51D42L0J018D16c8j126m01O53H2J311l40l11d36r50p9e92bA130
50874H83a8j267l27J78d41E26Q15k11m90a533M81k91b08H32N60j43a41o44L28
50893d57o58d58F22J279q37m91g60m31c74A41L88J054k85A79a344j16P24B71O13
50912H84L48p3c17o76J46L89J52A143N8n97f44J06p70d30F10k09R04C83g14j014
50932a728J29e06A18Q23N01F52e75p25j77f27A003O26l28aj293p3L64L25A477
50952A885p99k57d17j410Q33H7O66M75m99b80n46p42M49b35E83M92m73b98p52
50971a050j42l61a17A357J9k13A85b020d82Q0A126p6r1B8i00n75N13M20C71L02
50991F73R03k70a03j508M37d21A094m43k25B10g13m29K36c29B09J238m59B32h01
51011b130P09F4Q59M21k25A15h5j038L39H04l1K37L25b27n81o44N87C66N69R45
51031A880n47b82j048N07J89D91P58k25l21e41o00k21d66I5J582l73B77d63l10
51050g73j318O43I46k2J14a15l00o32k82N42C13Q15P0Hd17r49Q1c05G39Q64n71
51071A032D6a028n47O51I4M60K27J41h80k50k44c98d6A131J73k66f15l25o34f79
51092H62l53N70D32a24p99L4K79C81P19k14D22b61j590g77c66A508m11M14m51
51111A060i39k7L92g7A468N25l59B78a005m32K63B68L51P22l41H1a234j17L26
51130a025d35F3J617p95c21j494L73O72B48N82M68m86d92r87N47K65j73A413N44
51149A957C29c87l88l45K82E11O74N3g3p9j040J25M91C87N22Q03E08b99p11j9
51169a029B56J013N51l34m16a090o30n9d71C86J618q23c45p93q9L95A1O01M04
51188A016k81g82n45k90P52B87N77L88l92g0m40j159c6C23P53N59E55a40p26r38
51208a804Q48F23j57P20E58g39o33L70M77H20rM63r0g00l86J11K46E94J130o97
51228A027c9n90j130P63b20A217k14M44H0a434M74K96J35G39O93p11d67l11k44
51247a022L29B3Q59M15E29f08o37o79R33B50J088K22o94e03q68K49K82A76L97
51266E73P96C24h29L55j078N86C02J594p95B57a84l73o43b33C82O96O11q27a060
51286a462L67c72G23R10E35k38d42q19n55h33F26J186q48c31q00j031Q43a53E87
51306A380E38b86j175L35k8C6R97k13l24g19r0NJ1D2J330O54I92d39j631i32d08
51328H58k2O09m25d94k91l13c28D23R63Qc7j32j143c32lA331K25p16f23j90O4
51349g49m26C3J132J75m08d20m81p1o0F60M37M66M39a99k26p20L88C24J271k30
51369A365a21j70j322M03M11B44J792m85m84b6j504o4g20C82J273l60n62A05a278
51389a483c49A27J328n02C80c04q78N8a15E69J008N8a89l27p52O03B47J25O84
51408A056l29b36m23l77p9c09F07N48j13b90j129R6L57m15F37O20l28c03l79m19
51428a101K64D88Q33k39A90h69j043M48f00C19J215j9n05e36j204O29b50F43L94
51447A037K80A89a033m03L59A12M19L21j87o8a22j024L32A10L82Q57k71a12j167
51466a279o18M89b22A024J82E50g1j530%L22B08J422D31N31b54j311K55d99K01
51485b98I03k7K22e49Q7r03L94d8E54N41B43a35j329O02K22F01Q58n05B70h21
51506a020R3a62D60O20K3l69a110L4j22N67A363J38q9A49a562L6N02a36G40N85
51526A325k4A17a218o8e02B61N73j32O43i2r84j35d58A97P15P06G62h7j110N82
51546f15a00G83M1N9l92a88r85l86a74B29R85j45D63e19r34J80a33IJ692o64C41
51568h16n92N12M00G46J326o08d15J24j076N14K19G50Q77m83h1l09n20c35o2E34
51589A084l90D5d93p84f03G37l9N61E56b47r39k83e96B59P04M5A67a171J23k31
51609a279c66B30J026k0d8q52l05n60f20C86O25l83B74a168l18o26E06M33k53
51628F86M74F3g26J32j14K06A512C81M95C62a539JP23a31A122L42F10g86o34N1
51648a369b57D79P44k50q4d02p46m56L29h9A156k0k15i70j87Q2B32N4O24K04c04
51670d01l48o19d31A067j15k08k14c48j112d67k01A065o0J72a1l86j218d92n23
51689a015A399k66j74A98d91r87f96n5A181M03F08c74o65k63d99C3R94K72l09
51708I90e38l75j08j08I99q3N45I0f19q1p54b30D58O7J267E32B1a251k64b61H20
51730A037N17F48a140j28M4A24a19A056E18j86a166K85n73B82J10Q64r2ar05j28
51750a034r4b06A623p91L93A16c33j377f39C37n4N46l77D5a401J86M49a15F27
51770I49C77d75Mm18m50G28Q57n57k8f15n07p18e21F03J636F41l05e36k32k63
51790a031c69F37K38k5d2k23j331J01c59F74Q11E25j19a066j25l5d69G65J42L01
51810A208G8a124J12m4a12A347k77N7b62j090m43g51A58Q03k33J29h2r85k53N72
51830g48D12K67N31E01d43n88a47BL35R30K86B85a000m98N44RG40R06j51C95b98
51852a322j76a05A141L54o18e4p43k94J52B6J179L33F71E8a050j042g50G16J36
51871H52K87k4c25j224N1M65a97A425J30F93e25o88J83K90F81B57P75j54e16q10
51891a326L62j56C28N14N22F74e66q16j73d66G84M60n90A21a015q3N09K49H44
51911A250n41C05h47m88N65A95J71R61o47a17r87l82L37C39J47R71o61f55o30
51930a285e42L2B06J091j67B25e3j037p3N56B77R53J88k76Ca157M53L50B47P96
51950A043M67b59m35k50R5a11A84J099E20A13a342K69J62E83R13J49m48C54a701
51970a929f51F2J170K6L20i5j191J06jc59G92P69D01c07l83o98e46A09P93N19
51990A421K6d20p44l91f91a33A387k97E02a034n31L52C3O31k06O57D52c61q65
52009a226m92g60I12P61E55J77b93j140K6b03A302J85Q9a22L6j044J33A00N83
52028F83P31l64b42j231O8M20b31G70P30l70b43j175N2M46B07J266r7m66i46b06
52049a344d55G21J007l78D92d18j105M17K22E17R14m27j39e06n53J49c78G08P24
52068A432n75L27d79j102P52B33M63N54J17C31d66j214h30C24O91k57j61a57k73
52087d30o26p93E6J460l95k30B24a041k84J61D8J536k22m07a38j249N39k19A6
52107A403F81M59f38Q5p54g2C16J152k64n61d36r22f54K28A104D12Q19a76n36
52126g12p24M28L70E42J452F01B79h47Lk31c17A683K8C6A3f60o32R1C01J127M39
52147A867q53b80l90k42j94A17J108K41m56f20j34L71l60F20R80m73D99d2p01
52166g43K81j21G46J37l05k5f60r67Q06J17I31r7pj76d31j123K69b15A151J221
52186B372I88A51d64j044L88b44F18J129p36C78c42j453h09A96P21O04F60j64
52204D96d61o59K50E6R64O40E72c0j104l61e17a01H30l62L12b92o78j5a01B96
52225H63L73k75a069k20K30c47k80A368C04J88k37a813h02b42E96N08m15B0b95
52245a131j06B42J53N15K70a65m63j97l60N05B98J028l28d7j076j51e92F37M01
52264A038M52D46a68n08j00J38B05K31Q30k28e39j93j27J80D97J531r13n03e48
52284a650N45e25F55J021q07B8c22p66m35O42G72Q24o01m48i14o10M86b74A105
52304A270j86e79n57k78K09b24B64Q26k71g7A15e78K71l65A062O43p49B16a214
52324a523O99C63n1J380E66d97r83O50c95G58J44O21G7i76d47j109C99K15L33
52343I47O87a88p02k68k65A23N82J056n12B84h75p6Q1M18G58P31l23a47j087O1
52363a173c0o8A647E93J051b69r27L71o05d31I79K00m80A87e98n55L49b6A124
52383D87J51b0r47K83o69G13K32L29m43c41q89J37d85F28P25l48k12b77j235N4
52403a458c37C30Q81k36B74g89k41P9J6I96l10Q27E87a722Q05K43C43o3R43O1
52423A284b50m32K4l37A12Q19J21n18a66p99K00a46E06j08K37na15q87n97g97
52444C91L16J92k27E3a290k18a02H75L10J45o62c06q48N74l78F12K84N66A15f00
52465a337J91L88I79N34n7p24e85m70j76f07F43J14R07h1j294j38N94D7O12L80
52485A039l45B45i54K20j14B90J329k19n12c34l09m08J56D14P10O46F90b74n97
52504h71jb23F14L74M53f6p43K86p12b48D16R44j83C18h34j07j46e20F69N93n7
52525A205B61a055m7K90c95E11M19L22h5j165j05K04C40J027m11j27E6h47r86
52544a833P22b8F35N90D64b67n15m62M96C00N38P4A07d92j033j00e71H35M16J75
52564A426F64f65p84P21k69IR82M86A76f52j094L09O27A46J627J31fj91j426M09
52584a214A92j5J434k56A8a053k0b26D71M86Q0J37a08r27n83d91A077L9k39k86
52604E91A41a170l12e17D88J704A002C61A58g88l22L16B66P91M00F0c36n26R4
52623g68J96A102P18m01F08b80q73o92b45A324n86N98B39d82r51K84A85J68J043
52642A396n80C96e14j247Q71e2A710j47n92C2i42r73N84c24A624k46n41d19o94
52661a113K14nG59N23k60l18a7q11n18a55D78J123o67j56a52j246K70M83a74H59
52682I63C59a158k00K29d99G93L75M01A09e93m87n8J54A93M76N54A28d80n06M0
52702i46a51I62K95A14J30h52m63e33B67O34J64j25a7j349l7f05D24R35j82C63
52723B47a248J10L57A30J465J37E71f34o98J78K15A172j77ol66a252M17J79n7
52742g13F17L08M03E36e54k85p89c60B6J479l42A15a371l25O51E85j18R39B55
52762B26e44o18e08a73A005L37F54f03k62o25O87D02K78Q38D75e66n88kN20B82
52783I78Q54q78a96j460O98o1E35M11N84n28e09o36p7a41F63O69J16A7h61k64
52803a125j8L83E68P46n43i4o25k44J16F13j64J31J77b87j096L50m41A46N45N77
52823A268k62B9i90M8m39A39J453n84D78f21j029J69d51A91R80P39C60d22l14
52842g36l19d11H81K42O22C72g38j160i14d42B33O86Q15D35f77k68k40d6J7A268
52863A546I5a23p67o15E9J209l11K78e31K02p46l86G32R97L44r61a26p93k69q0
52883a268D76J89L14K47d45o73J6N47a11D60J253F05b59j249j33c49a12I55P3
52902A028A98g20N3J1K9F16Q89k75A92f25q21M22a08B58Q60E17J44e2o25m89a30
52924I99K72J32f28K0p82N14H3J191r2K42I0h83l14l4d2A292J75E72a89r31M17
52945g03K52k00F22Q60m42f49q8n36b32A44J433G46B57f65m96J45L49A39J196
52964A335L6C59a047l71M09M10D92P01l92a64n17J28j69C0N36J246H78B73h94
52984i28l5M68G23P07l89C93a514k8f00j28H89P91k51b82m22l00m26F25K36M04
53004A265j20i60L10m52M5E39L53L49B11a116l33K87d21D42Q42l57C11c31l31
53023f62l62L06H84Q78H22E6c55p31O2a43G93L46n19H4e75l47J87j5D67Q34o44
53044F57k10a287N0J83C74R66l19B96g17l11n32J27f8F53K31M5b98n65L98Q2H11
53066A663p03D42d59j103jc01A14P47N7k62c84j226L21e11J30A155k76d6j377
53085a423J43jc63E80J76K37A5c78o04J24G2M57P92l27f03l77K83LC1Q84K01K77
53107A393D26i50L64J04A4J286J43n38a75m73q48g29d0A319K1o64g00r81Q20m57
53127a318G73l46M27Ag35o04N3b77A171L20l59A6c24j724N64G7L2J276E21Bh19
53149a173J12F62O16m57Q86A49h10n53K67A19L58R58D97A52a498K86J21A10J124
53168A234m10k18a71o58K16L8D2J346M1A72f69n10j30A47L75R95m80m16e78o31
53188a209K29c01H42M19M6C45e32n24m8c59A55J232n59m5a450O21J84A02R70O85
53208A757H11a04j03j111K63D8O77J073n09a03m33n63L55A88Q30P2k88a78j011
53227a189j07e94D96O11l14n3f35b39j119M07D78L69O99A71c08p48N3d82F63M88
53247A151O79B32b39p31n33b53C44J96P25n07c48q02R7e9I78J80j5n64e19q39
53267a358L66c00H67N44K29e58j02r03M21C49P37q6k93fr66L27r6A51R88M24C7
53289A59g94l64e79D69J303H43D6c0j591K08b58A065n07J777G17c21m76m60F64
53309B37J013C22L17f99k91p02A52M26Q2M71f6r43d38j1a31A179K27o84C38a330
53330a020L51b35G37R58E19h57n8OL66G11B75Q80m99d52p40K34LE44L07k18A77
53352i79l60K04d57g2A272l0B19e59k60j90a60E59J063n35B47a207K85k49d40
53372I98N32p61d32n25l67M31b11F46J020M6D58a323m9N5D77O43O02k67a08j068
53392a176J18M54D53O97J074F01e18p61n43a40D37N40K53D44g08l47n07b32F45
53412E76J94k56g57q8j002a74C79R11k97l98h00p61N20i4A068P7J43H1a338k3
53432a361O6b76D71Q63k65B60g63m49N91H2P97P80G2d66r06k59f19C37P07J56
53452A200n82d30o50n35g49E9J102l62m6F0d01p43L69F20L1J04j7e37l61O6L01
53473e31J07H53N06A51i64l43K24a39C01O73J25C45e80n89M12B57L23R76m08a29
53494d60q93f41D16K94N62m18c96l12j309h03a3D50A69l1M2a115J59L38A14N14
53514F28j17j16d88q21e40J46D90K78M37h8r77d91o36b31E31N03k2j99f53n20
53534a173M75G2J302J00n74d70l88k66M02O2G23R45q06c0j080j56J41A11N94J042
53554A747F35A44g44k82K35K58A391N07E42j54a127k59L0E30K97N01A7b48p85
53573a033j19i9E67M19j77C17a93r32K68M6B23P84J05a85l38n57L87b11B47O93
53593I40D39m1g61o99K38M92I26L23k75M58a326o70f02C90Q14j61k89d28j623
53612b051f97K67D04A36Q22J31b72q7r68b49B17Q85k22j25I2a358kK81E03P12
53632A215K47a6n70q58L37M70iA488o29k92d32o14K52a56A00J513o06k08g89n83
53652a372O51a27A430o00N48I3a252q6M87D51K59j11M75k98e65j80j6D54N77L75
53672A406F29b73p95k87M14B99J195J65C3L72a081l64f22C4R54j74D07b59j145
53691a404K68c78F20L34K29G8f24j418i19b49G54L55O10F35d50r49j64D02O1J054
53711A517o09b70J34p51j10D01P1P11E66A47i65k74k59D37M86O66n50a27o99n99
53731a425O65B6O62K57k80c0o88n07d9A76J034k60l26d9o48m83c36h4F41L64C79
53753d27m71l38C95M49N36j44a82E0e82m74f2G85L03k83l06b48j011K47c37H19
53774H19k24b10n41j02k44D76Q94n09J13k95a253l52O03D46P25Q19G35H7i02l36
53794a238c36I28k35M81m28f85o8p2A03K35R40E93K68d92m38p9a99A034K44j30
53814A148b66l90r80g63c53F72J22j16k97e18j002c96k6E23J032p31l86c17l81
53833f98j7G03J88O67l06Da249R3P8E66L70r6j55k34a570M32M09E00N37p8D43
53855c86r73M18J90A231j2M27F39b02j048K35E60j81Q70l12j35b37l54k94d32
53875G86J348n88D35e35n53j98f8j11A117l6C7c98r50o4a57H92O00J43a22p59
53895h81l72e37C65P57k15l61n6a296K46R8C07M04J00j83e20q46j30f32K90A449
53916A230b9j47j38o25L68a93H85j95g3k48n60q02Q10H93J069o52D39g45o60a57
53937a73H21K17m20A10a252q35d56E80L53k45K66B28d80o99e78A58R33K78B11
53957B13a180K73n02G7J159J004E23b08m10j57J51D52K80j88r4i19j94K91K68
53976e54H32N57l2e9o47K50n28a84F81N05M5j53e06o80m1H29M6l12L88D8a341
53998h41l33aA575m84j17c00q22M21p18a40A043k59n5b79d5j562M00d8A401K80
54018A681B68d78J78l77K93C69L49J29K70a134l44P25c01A405j24l90D0d4j453
54037a497e89K01B63J044D24M57e74q8Q0b15A125m57K65l14f11j92k2B52J134
54056A386o40J79b29j25m40J9A47O01Q23p57A14a073j25K31a77A189K53j34c33
54076a718N88L76B85K74J592I20a24j301j13b55D7P40Q48B60e60n59M54c5G55
54096G03J2A88i86l93f67E04K66J80j63k34f58j074f43I1lJ285E71B6e73p84j63
54117a520a91H74O29A62O2g04j271b76E82m5R25F74pa076j95d19E23R25n76P3
54137I45e09l47m44b02F82O53l45m24h46o99O20c95B01J019J60B75f65l46L09
54156g02K1G05O09l71A2h70K74M3C85K29L92j32B16a219j54e65I5O2J087A6L83
54177C99a503M27a3D05J050n10j82b80j081e21m66C71R70D63L37d57p92K21d17
54197E61O33n79j32e96l13K23l44A56R61M23B45e86q87M08a17C76O41K77B45i19
54218i77J20b85A586D94R4f7l39q90e41B76R67m5l63c87j83q51K47H76R1K14l82
54239G99c98l35m62a28G53N43o32J68d9j141m1b36C16Q45J09D75c40n85k95a55
54260I61N2j69D8d83p42L02c10A275M59F68g0q85m94O83a66F51M82D98A34c15
54281g00l67b0E42O27m10C59a451P01K28C34Q36j01j91A38a182J49B33a41A064
54301A160l41d26l91o21O17F44J48L95m76c92q53l40d74C59M48Q03B13e55o73
54320a228J97L78H79J195G95a25r74M43k38c33A033L66F76B81a146e20q77a80
54339A336K1o74e02l65p5L91F56K79N2j68f92l51m28N53E14O17m55B30c77n89
54359i66j10e30E21J080F29a16p54J82l36C4R22O26j30B8a086Q6M31a08G50M41
54379A191K1E04c08j038K18D03J88M10N2B12a068m89L84C88L52J058A66J03i07
54399a092d18L5H81l05K31a97j308K99O5A38Q81k66l1l45d82n13L1i8A708n44
54419A164B43d48o26J38b23A70J041L64E24i52m18M67B0N94K25mk74f44q35b7
54440A95L20L40O06B32e79o66J64C69O40l77o2B67a173o1M83G92l48M60l60c39
54461i19o28N78E5J327j72B21e08n00m69N92E62j2J06N54b65o46L76j16F39P06
54481A345F61M48c67o61M24L8B71J043B58i3j089J29J11K77H29j7J15@i37J31
54501h06l07b27G14k2Ka12n58k72d00a94B11J495p49c50j17j173f21a1F78K88
54521I66D23a23n84m40c69F03Q8M84j5e93q33e86K08H30J9Kj30e54JP1a23A260
54544I01l04k70a164K36l44b28F97R88m52a17no79K16E61J26K08K80b44j50r41
54564a335J14A2P91O67o63C06e46Lp21c5I70O09E90a30r74o30P04A56R21L29E26
54586c70p15J37c32e3I85k30f2oj509M38B39a23A657p62A10a031m06r7f68F59
54607A039L01C98a93p15J8M25A073K85L3A49a521J50f72G16L41K76C90c26o30
54626i56p96e72E19m1A63O39d08o17j1K77A32J217m81m25a33n95j94H0L26O5N44
54647A015D36e80n49m70g68A118p9K5E17b27r30M39J06ER56L27b02K0j314f16
54668d78D09M60K05E4e3o45k25a38H71J31L61h9n80j014g75JA181J1I8e32m88
54689a020m98b12B76p0J095E74f10J04o68K80A005C27N71C10B2a495c74N3G15
54709D39N21B61e29p40M67b67j38H22n8C80aj124L05b99I60J47E51c0m73o32k49
54730a384C21O04M46o67A8i76O2n4F92L50P92D42a00q19k40d63E1J470l73k7c65
54752g65k00c98B60N77M9M5m20c34j059e10D94M84R55B58h7q15l87j53E55Q6R32
54773A573A60i37d42J31B23L29J63B53d24l50l47m7N83A151m16K26D16e57l19
54792h76o08D59Q38k81D55e88j90m31L94D27J43Q62m22A00g55j93N1A11N88J55
54812H54k07n8a332M95J69E86R7K62C75c83j202J93b10B89N98J96B9a267M72l15
54832a110c73G36L69b02A28a362K74l91f19A412p03L02@h67l19L42a08H10M73
54851A283n28d55j190K36a38mA300k15l25a87q88L73m89E84k0O96B11b72n94J62
54871g04L44J08A053k01m0d49j22q54A63Q09O35G11a58M5j303O90a03F11P41J52
54891A504B02e60o53f01b68F00Q30n93d1o35q15m09c20H88N21C78j24f16p07K08
54911a115a48I34O79F72c5j015l72f41C22M77C60H4h17j13l08c95E64L6A89m1
54931A48Q6a261L04a22E69Q54m93B22c53j110f75a74E84J91j75a9l40o36lD43
54952D04P37D44aC4c70r33e87H96N24m25D5a319L71j52A23N91J82A33B1c89j030
54973a419e94K08I82D11M69h85K35o58n9d66F93M59D34f26b83n77K83A231j57
54992A074l87K7f20k18l40F9J297k99j01c25q76n3c74A31K28N52k68c74k62j060
55012a696d97F42N91l20r2De94m42PH48C82L57L59e51R7q57b96n7F59M94m07b71
55035f75j021a77A050M4k86A6b26m80l06a9F85j48N06D58i53q0d14f6H98L97E63
55057D87d07j64q63e87A055l6l08C21g21p56f05Q9A200m58P5E1c55k5o25d23F79
55079I39B96c56L6q44L80L50A019L55D16h40q26M16c25J24A084r1B62a93j122
55098a315j19a22D25P91o1b39q85J69c20m63A025J36j99a30l05J0jk94E79M41
55118A020J22A34a260b76j034d45A059o3L70a98o22j016N36A86J72R56E02a139
55137i48j60J87d43A315l02R8h5l04m72c00H31N94l20m92h4j068L91K43A10P64
55157H74P83E3e62o26J37K91B76J084n15d12n68r2M7b73F98Q89a77H7ij152M37
55178g24L46E15N40B40k8g94K44i2C50M32j11J015h5j039r4ik59C10J266G02E9
55200h17k81N01F06k2J87k99i61N1n21C27O26N5Q25b14p33J28L0b29E79pp8k1
55222D73c13n48J99k38E98K21N96go26j04m77a36F89M11K51e0r73M80m4A16J73
55243B89R98k98a18o15j60k19E66K56J39b1l62p08o2e68a71H59k29j73c54n44
55263h98c25l91C62R85l96A44h88L00K90C55J30Q18E74M6a609M08L78c78E30A42
55284A262l61A06a191e36N4F25M79J50B67a080K08L64j46A0Q72Qg06k8n24e65
55305A87Q64N99C62b75l46p12d23I40J33k06b18k77m51K5B50a61E39Q11C34b86
55326f48q95M44E54N26K8b52l88b64q36b13I59M33B77c6l59n10c54J47F57M19
55346A076J63H1g15n39K47b66G21J71j28A33c64j305d83L9F43o7O42e96J7o07
55366a186d55B71O45p5l08q6i15l04e14B59J282o16A20b36m60p09O58I08l55O70
55386A223F7e67l83L88r8H84j29Q4c65n15K06k70c63D93P34J00A77g70n92J35
55406a227d39A070n1m6l30a515N63G3N57J12J61m21c3r91m40O44F3O13J07B75
55427c90m46n63f43d4H27B57r4B1a334N06a30I76L82k95l13a152M22L23C78J98
55447E76N54D86B0d80n99p4c12GJ395K3C3a319e02j81ER79l39j89c50P9j387g80
55470BL67Q12l96B76f66n54b43D41L52o8l31e31k17l57a4k78H59P10D81b40j380
55491a620L24c24H87k86M49e4m86p88O5e13H33l39M42l77h10J30r4e8G09O2l29
55512D42Ka035M67l35c89F44k65J186A43b67n01k53A1O16N73D66b75o65k08L50
55532g98C73J108p34l4k07f07p48b88E1L35J66K79f5p81o77b67A86J113n36k11
55552E52g55L22n67c86A28N60K56l16i87k85N59N1A234D50n8a39n33n28L20a10
55573G79J36D17R7i25j52b97dD14j81N54c05l63p10J23C92Q84n46j85j74a211
55594a371l18E33P84k4E87c27l20m25b10B60J149K74A81b16p24j24M65A322J79
55613A501G22O9e00q77c31c4F14M41B2a09r19m90M14B01K89O16m66a61L0j173
55633a304kb78G76J16M8B25b68r58N72b85E90M83m00k30a157l1A19J25P83L41
55653A368o55B79a325k17P66B95N66O15D26d63o98J23a51G40k83K92M36f90j75
55672h65J94o7I68k04L92B39a122k08L36b46E53P89o30g55A09e39k1A98N10J232
55692A940r13B57i40p91h40f8A114L54D33a53o66m20K37D53N56l63K38b27q73
55711a100o9c97J58C80P19A82d92n91l55b90H29l7k0N2e86j15K34d3C17O23J98
55732A138B86b69r25mf5E85L52C39D9c96o66e15o5C95R29E19j73a070r1K95F30
55754G75k65H4j2c79p91a5k01I82M44m41C86a495m4c66C65J328l7p97c70n71m11
55775a352B73K08J160k28C18f61n11l2J60F6Q92J08b11j13p82M05b17A172J19
55794A291p4B66a059M39o5K99F68O06l61h01l51J17L30a08G15K72j1d31p66J87
55814a010I7b71A011m06k18a69p39l32O09K43I59R6B56J32a414j9a36H42j7r4
55834G31A91a001j15l45B13b33A272m39B11e88j230P44a88G61n0L72Ha87r98Q7
55854a098a75H60L59j53b35r1j045e15e9F02q5l4a75q82k61e63A60N36k53J06
55874E49i7l87r79J90I27l72r5g2A24a236K95J47E48M96kn01e11l62K33O0C05
55896A029B05N49d25l72J25h8A57J283o00A22d3j362f25j53A017M70E66j07i13
55916h76L62F6O45M88n05A14b69o22a26B00R66N4C53e93K2r92d51A66N36K71c9
55938e05l82j27h3D76N42k98B63i42K93m19a3D64N89K48i3j00r97J28c2A106D22
55960G55a04j13m48j98b09I68p2M64m91d27o78k84a8A138E63G6g99l40K63l32
55980a208D25J085n96m56c7j162l27f51a29A263n79r1e46n91L75L72E1R9M62B24
56001f90a83j110N50aC73N02C50d78P2o48a90I59j26j94B47e39l24J97F4M03L78
56022H45O37a3n97p89M96B31Q91K6n58c8p05O7k52D01K71M82L6d43m90R4k50E87
56045A013K36G0L6a007L37K43C33R99M28a6p85J44l59L96A81M34J009A40d81m77
56065i58m5J69f3A031N42G85g98m82j25F30M92j90A00K38f15o85J78c42F28K30
56085H58k24j74c92j167a59I4R65K09D43g75L11p70e14a2I01M14D48e97o9q64
56105a530c14J04G82J84a15k08p63m75K62B63K41O48m38h82n93O98a59E29P86
56124A315n46R6d7r05d32k32B77P08k38A16f43o43d57F00pJ26K70b26L4j319O43
56145h68B55J072K28G28f97q30g39b21a8H70j57J50c26ll09m96D00J005B46r0
56165A56e98r27P36j61c85A594n76b49l75j61L02l90B90N44j65B60e19m58J46
56184h31b27B38L33J26C0b10k81r2G20k82j06K80B23f93j01b56E54j31N57C89
56205c06r75P9L54B87J98O74m11f85J22a1j0D30K61L52C64a454f78lc38G48K2
56226G70l21R5g87k15k27b65MG65M89A53a227e68j56o7G96%l55L24e18k27j21
56247h66J8A013O75G20a96d9m47n24aG71m3M01B88i33l70K71B93J010q3m09d13
56269h76j27J7D82L19N04m00d06l65K76J20a25F41M24D01g23l08M01b04C64M20
56289G84C29j20g00j46M09B53M17P08C80A22c53n71A49RO95P5j86A48i44L60f2
56311e32G43Q3J02k69g71J09q10H0M34L72j69d85q05L10c62B94K74Q37o40g43
56332i82M04a26C64O90P9E62g77j79J0b13I07M97m0C0e49r85d33c0F20j71m0d53
56355i53M68q40d48I45Q0j54e0m31p6j13D22J091n10B92A45i80J10M19F8Q02L03
56376A173m32a28o45j92M57H20m0P12C81e59p27L92j37C9J073n49L74c51l29a52
56397c73F22L11O16F30h95m28nO12C86L4P36a1q25j39j55G0M81J97N65n23b98
56419a127l47b15F17Ln5N1f50m30J11B96P65k56N2b0r05J07K08b26G12K70C43
56441B0g70q72d03C05L83k18j3A06i81j6b44E98J33R6A72c23j22n29f0j14F52
56463C73a40n16l84K41K10C60O65l37k51g67n44a86C69Q96l07C82J04g06j57J2
56483h51A90L95J064F69a71n46k56L23A65P28Q32E14e97m84j48h8A06P48N04D24
56504e40j84j23J22G61Q60p0b3n05R9o74a57C65R53l01A19g69m36N22a48C39M43
56525G82j57Ka067J59i6m18G57O9D01A93e01l39j9B61K41L93J20i6q14p61d88
56547B0P12K93k73d42k19p50c52a15G11j4P37b10j104c41l05F18J95M80B80Qh64
56569h37b76A061k19P3C01c37g6r09c25D85R61F16e67p71L62j4A59Q24M79n68
56589H94b59q15m2J0H5M71K04J44b83j235N42p6B70N26K02m24k69a377O73J82
56609e22E01J064m54M8g78j80n32b01D96k19M61e61f4j306r7e26F26L71j49h1
56630a195N84o97g4D2Q98j92a77O6r75d02B24N26P67o50A53a163L00k11B23J45
56650C68N82n6d87q8m26J53F07N61k28m58i27Mq7q3B95M26P35C74g66K02l45c38
56673H28j0k2j63c69m36j7D1M78J164G36K57f64L2p56FM75P13J48B55g59k46a72
56696a44H08M32m08J13e30r78O56D95N24P7k7c19q33e14m56A68R56L21C80a90
56717g11o9L71D02K30k8Pc28k00l95c63C04R37m17K80g15n35J22b76E58N7R91
56738A606B62g62j082d39J6F07P88C44e12k52l75L75J34A003N13F68G9i34k24
56757a158K36L20B67J096k75I1a096M41c18D6O56L01C22a08j75q99c44A009D21
56777F42O6f71k99P1a54G38M00j26D94b95m20j30d8C34J337E87j3f57r78f45a26
56799D03L39m2BJ61e76l65c82D23N05j08B7c44q55d52l48A052P7m22e8n79n71
56820a208K48D79A88R43k52c1j229k99hF97M36k51C69b53j59p09K26B49J79M83
56840I11I8f27q56J37d28B19M22L2j02d95l3q23b34F89j15P0A29a95m18n26D12
56862F9O69K27k84b57p03k20b99G68J7j10A8a32j518e17A81R70n71B25B0i55M26
56883e29P6J32F45k42J43J9i56m8d05E78N20D78J4g13Kj34b64P8A330F53B09e23
56906g32c58o2E70R5K44l89a244j74N80B88P65j50I9L97f73j28P0K70H93L85m43
56927H35a92C16a390c54a07C30N21l96e96b21j613R16E27L95L76E9f89n89b67
56947b57B28P73K29A0L10f97k34J92G3J178m84C61i6o69r37f00C09R93n93A74
56968c82n8q2a7E67R59p55c38j31k91a96D65M55J58L42g29a49o18j59C68p5Q04
56989A097l28b55n64c42k87a43H81L21C44L85a203N83hA06M21M1J47h32l69%c37
57011E03m4J219c4r29l08M65b68B37J175C70A03a037j79l8b49F19p1Q86b08m89
57031f97m06j47c71H83n2K00h1l39o00a22A11Q07J136I97D81h32J76j42A146l02
57051H44L63m57a22n85r05d00A73Q64r6C58e95l28J49a74D35R0J035D15b77m79
57071g56l79b88I39P56l14F23a71p29%B02M91R74o92A80e9r17L54a7A265j05l89
57092G71j1d59o56N1d5A029R5B35A07a261l30g69B51J34O61l90B34a144l69e71
57113A06O21L6k5e00k97N0j51D43j80J171F50e37o64j47d95D48J7L98C37a62q94
57134a056M04j60DR26k32j84a056l63M59c0E12N07l62i1m16j83k28D66O1n1P16
57155A192B9d37o17K17G0P62C51j58e05n40Q7A91d33K08A727G50A09h46k07e23
57176H94L99m0o05c34o44n58F2l0O33J67C08g10o50M58b48E40M36K0l33C1b43
57198a082f8F92N83D14a21n51l57J24A73P99J18J59C3c33k1k72K19F49M98m26
57218G21b48j02k19J17D69j31M97D5f71j80l6b37B02L79L90m00f28j77J01k34
57238i38C82O16O15C57f34p44f88I1O78j05O2j53f03n41d33q7A64P54k08k60d67
57260f87j9A88N66Q07A52c38j06j358f49a83D00O40D34a86n75c36C5c2H60K49
57280A109m27i9q17lJ26M2C75R41k88a01q97L29a01E34J91L53B49c30k03l09c07
57302I65j11j13c52j87k35J90a3G92n9J59Ba223K71L71b86A199j94OD87a137j09
57323a246I7N07B01K68M9b10o45m44e34D18M65J77E02G1a049P6B56O52l27O73
57343A254o00E8g98k16K92E31O07E55M18d40l97l58d85P1A603G83A92b47o60n51
57363a458c17A183k63Q23C32g22j2J41e2A022k43K04A50f44j00k60c27A583F81
57383H08c05l29r98K52I64C55R72E58j34a146N02K93B12L07M17m12f86J44j6a39
57404BN92M06B65a46j070M73h3F90M15C66C3d41m25K01C04J92R04l73H4a281b93
57426a132h4H86Q13A90a4p94r0K40a07G93k01M06A99a057j243f37C02P21m5K0
57446I98i6n57p43c93pA302D50K10B52a468K08d03A45Q53J37A71e81m43a32j02
57466b34D02K92l12Q3a78j030b44B37K20N88l44b54j084O20j52bA025J01j59d74
57487h39k69c86a68E60O31n14b25p3n36l20b07G45J014E75j0h07l2K14HQ19J48
57508I75A70l1a548k4M56A67L91Q40A36h87ql24A81M53O0j62E0c37r56J76a81
57530G43j04Q1D0d08q10L2b59D92K20L83D30g43k44b98A24P12N99D41C6g24o68
57551a392c35J54E64j26M9b12p50n9K00B36J637D93r2d91J03m06KG43R1L70A17
57573i70K99o33N13E18M93j26j47H4a195K07M02C37J239m25A28e69p10b15j43
57592c58G24C23Q72D42h04n59L53A3K91K21R54C75a072l12e53B13L69P57n65c1
57613i86k68M26D56O46l29j69e40p36P7c57E27N43k85k49A20i81r5d14E99J84
57633G83C48a25N5p87j29a06D65M71j13I7h76k19M43J90E89P30l32b93m53J31
57653f15l48b08C90O91E23a50r9j346d91b38D89b26F32A97e12p72J35E51k16R24
57673A259k12f53o58K29J08c28A000j60k73d44r36c65m02F07k4J61D3g64l7%c17
57695i1A869H14a33j36j403P58d44H72j60O42F4a54j282e33J18D00O62j78c11
57715a562g23J8D04J74M7J03B78e68o26c28B56J17O41j05a25k03p78d59E25N23
57735A048j34l18gl12o82M28G64k79N63A34a29p85K38F1N58M61J92F20a71n48
57755g19j58c74C38O75A70M46g85J61j63J69A84P62L0D73a246e64l04b4A079j08
57775I71D73a85m74j00C10M47J39J35r3a23r04j80J53D57L54N7M65d91a78n37
57795g15a26C87J267p64l23g20Lj034b76F59Q23F28B42D1a007M04nF53M11E27
57816d96k77n12e41H08K40j90M10B73f70L27j137B4J400n73Q7B09d33j81k74a8
57837A036C87J99a06j282e55b60k13A103n04k58G4a620f13l01A237r4m80l16d41
57857a244J45b98C92K47R9@d19n86K27J05D66N12m79b30l51l04A47J46J72O55
57877A120k89a93m13b48j36e8F62rj6b20m2p99K87b32H00L9K10a90l81r76b40
57899I9J456O0F02d86m63J06Q3G10O49o67C13h63k86M17b0H31k21J96J59h15n9
57920h74K26J87A76P56m55g9I4a425g08a4G40P48k58C42i32J4M31K09A184k47
57940I37k32c1n71l89b38A01C7P55k06Ga01j231N56h8G38l15P54c61k46p47M23
57961i31BO26P15E20e16K4k66c15A33M86j8N32D9h45q01P79B65J185E60a1D05
57983h94J99K83I90B81K54e37J08m53b32C09N27K67K41C95h19n92e16D08M80k11
58003F77j75J79e06l55d30A087m83O1C07b88j42p88d12A77N34M37B16f22o14J33
58023a103c26I28M40m14b81p65R0M34JA58O09L59D08G3J00f78b68E81N87k11A94
58045c90k32rl33G40K77j18B8h31l44b86B81N85D12J25L4e31o45R5A15N82c88
58067D91j20g70p62N43F25l2j98G5f2n23p43c57a11I51m31b95m2Rm79K98A37N54
58089F91c19a05m12j35o31c17A034j71j87c4m48k09J01EO09K61L20b71j111J32
58109a250K41B46Q82j02j78b55j251N46M57D33O48j10k53B52c27l09a73C20M41
58128G61j81j48b87q17k58L71C4J518F27J96a63p96Q5c02H89k80J44B35a036R3
58148i43J35a16H59m21Q20hm19q01K73a69A046j1l68p1b94m45D24a24E71L20l16
58169E75a16o98m22b84C19R13m7D80A56D4a080c84O8F27M54m56g72n83L93K83
58189f79A009m18K64A18d51m49p71e89F28L08j25a92o13c89j37K43H05L30j84
58208I51q1e07n75L05C13J636D43P92A6e85k65J33K12F85N43A54c16j43r30K49
58228a140E56J58J28k26c5p96b70k86A29M93J34A07c8q59k32N25B81Q26q6m58
58248E63i1p45l75C2P59k04N93B85d57m02L32m98A07L39J156F43B29d20J29l29
58268f20G24N0J8A97e58l04L25E38L08j85N90A69g35O1n01D92J171o12B77A7a341
58290d76P2A00D3J566D50A98h99j35b38C9R18D09A95R8h61KK27F97J99j51P9g93
58313a241c33J55G16n8N37E9f05q68e01F43C16O50k72a84n99j77Q1a23E38J128
58333A666G70f5r31k17b95d9E51M38k53e8k13j167g03f2I8J049C30O4g47m39d18
58355A63P10K86C92d75l13K69a44E17P87l49J65a28q41j5L04E63L25J12I5i91
58376e82MJ72F76D5J86G4d23m94d45a43A77Q74l53B71f78J59l59L49F85j16K82
58397H51B07e00l52J41A69Q18B12p9L29g23n53e22H51M3N14D20b9p92K11a07B79
58419G56J53C77h5r78j30b95E28M35m40J0f58l20K87F7J483n15l2a72p71K10L56
58440c77i8I2R21D87R8i89K50R2B32M99K62l4d3p53J60m96E45j80Q07C15b83m56
58462g39n80a3m12F03M66b6l71m52o65f46E35L21D09O70a08j92n65b05E5Q57L09
58483A221ij309J37J88b38E12Q07l75A19e77L4o03a61A323n87p9B92d83k38b88
58504a77D79O46F4N36a150K51K15c42D08O19D91c2j168e88K8G83m5j29L55b07
58525a138l05a82C38M39l3n1d36q61M22d20G09M74k12C25e88o63d11L3A00P71
58545H71N9C0h2j227m45c0l24A189l77l13c91p58j51e25A464o03J54A93a315K28
58565a087k5c9A397E79J63B63i62j43b72A39K96K07d0B5g88k75F0J52D6R28C07
58587h68Q2K3A90a07I42m54B40a042m83f12K02C57O73k68C39h46j67K07G4N07
58607E81P0l14M5a223j5e63j33G67J70k7A21d76o89K27D54a8E48B13b9q45j90
58628a064M85a89H56m18L66b76k55o74K52F80O29j48E65e91l62c18C16K09lB57
58649A36f90m69k15d03B13P39B96l3e66K5J96a28G37J37B48K7f1j026K24B31K68
58670D99L02J23b88l40j092c83A8Q08L21i8E1i73N0d58d8D32K17j86b79q5j004
58691a368M44A011j19A22L37f4q13o64b79d5G37C19L44b86m38c48P9A5P32K12
58711I59m47h74K15k1A28Q39l38N87b2m69m07J24cG62M72E13c33m57K5K76H99
58733E37M00B70A3f42l90K39a92F27O76l60a29o08J84a16D60J37P19a05m1l24
58753d70n92A4J023k34l70k0c88j86K86N8D82N98l03B13a08j130J35a83F61O27
58773A288n78a7o19K56j66B03Q44K29D28cn05k8j75B00M37m8j81K90i49K06b66
58795C22P85O71C45a76l40n81b11H6P00m1l39a8o88J53B75j9N44l32J94b8n74
58816f02n8K54H6J431o27n4a82j340b53j67F03R49D71Ob12j441e31C36K73B55
58837E82c37j74k52M7A89K3J249F96i7k95j103a43m0D7N98M9f69l10K77l0F11
58859H12m1L95B77a126J62a11G91n8K25C49b28m06m54h4B57eF34j51d81a28j027
58880a155A01Q47J49Q0a02p22n27M43a0D98Q05l10B82d99l24d11a21G2J138m08
58900H02f0k65k70j37Q1a37A089n23c50k60o80J43A40R98l22D4b26o46j45N07
58920e10A72P31l09p6a59p68P4b21D8J005l66a66j8j186d76a62A09P49l81j99
58940B78b33n72b80m9C37J181D51b22q31p60O15B8R10k38O07c19n94l07a55A19
58961F69K32k74C0a005c05j62K11A069J16c44Ol13O4j69D37K86C60K91d38j78
58981f16c01j85B64O02B23Q6h16L84K14D13b00D94J74B93i51j93n7a52E36L37
59001H73l78Q3f62o65K05bH68L6L4m44f86l98J97H20O89m25l63d03a71j058e41
59023C85N24N96C12M7i63N0c6C50L19L43ji93K06J28c24D53J006B62E0b80i5k04
59045b99E7J040l18C26g4p65L1j90M93A235jD34B2d28n71d80i1C77M34J92l22
59066F81d31j219h07B56O35O06D91f10a0n52g6C93M77J55B14Q17a133m56b25E56
59087F63J37j28e57l87k39d86B03K69B13L2g05o91b99G8L98P59C67b63l23n2n39
59108a177M22E41j34M17A0b16o27d9iC54l9a67P6l83q94f31B76L35K51L1m05e51
59131a060b41A84R1O85B38d07m06j41f8C56P03L95C08c23l58q7b25E68L89J80
59151A137C8b87O7m96H9K87M73P11e3l15m26r1E5Q19O3K94d08l14k83P6c0B22
59174F71n1B43i99j57K16E28K25B04J35c90m10m18b47A114D89M26k74c88m66j2
59194h66c82h0C28O14a55D5f74l70c76F01M68l36C29R0e31qj05a74F47j12b36
59216a022L23j256c29B5P69j65B91c68a84oB52j17P0J48J6h31o56L44c15G13P0
59237G83l24C0f64k50b02I13A73Q72m40c08k98l19b92E95P35D31P7b60l46J7B68
59259c49I48o8C08c4o67j90i2A056A2J202E61h18m17N8a91E11M46k4D35c48k52
59280f00k12A69J102m21N39h0q44b01I6K40K83N32k44a40p26n47B16P58m25k1
59300E28j91b5l83j127d15D23O56l71k47c82a50p61a4j25D33O40k67c28k89O1
59320e56m1E73B61M00k81b23j365e88R5E88L24M5E5c97J1q22b22H02j56J37C82
59342h91j40M62C26m7R14j43A37h66j5L88B11M89M42hp8n79m89F4j2J192k32C05
59365D67a024K49c59C51Q37k83B26d11r79O06A69H2J329B92K2g28k13K73A53M14
59385E67R7k1A65d89o95Q5c81A81P97k96e4q04a54r54L14B76L70M97c40o34k49
59406a223L83E44L31D3L94B14i7p22a56H30l09O61E61d48m76a87K9I5R05J89C76
59428A85c05r29e11C55M12M17m04f02m17m13c55G2P15k13A29c37n50l69d64E19
59449I19J36D2i40k69N01A19N48K43C53f46k86j69d73J09D87M91I4e04m2L5m22
59470i33A85N13K9j36e63o49N19B21C6R71O2E4L2a589L60f02G96j2M38l75h72
59492a049d31J30D92J2q1L0e34q29J02A12M28K43ja18C06h59m0b72B02R13B21
59514D89d50n48K92A70N00K65G3P38d11k44L19a03A358n95C41a57n09k19B30c5
59535G43L01d95b26l12r80c06G33J0O29C87a69j272N96K80I85j39K04B32h00c35
59556h03A07M97l7Q8a48m90m70J53A71O32K90L2c69m6p48J84D97j68L27p4c55
59578a097J36d22B04J021O4E21k29a387f42a17A71O92n6B87b9o51n6b94G89K37
59598A026P6k12c95m09L99J5F10K65D04J39g76n19L39d15D62j20J26L60d37J1
59618d26l26D40A11P95J7C17e80m65k30B01R77l44C11E3c86l40j52b90i1A486
59639E25c55l45o7Q2G5K72L38j66d09m98L19J08J45D77M05j27cj105M66Q4E37
59661I27N75F88d19m11a91k92H06N37m12A27e35%K13a25G01P56f8m47J87O2l49
59682f15A95Q4J48O63n08a280O13A26b77A001J37AJ47h77j2c21B13R37C69J17
59702D86b66l89q88e71H35J85P4D26d38g4o47f4D15J089n07a51o87K55J61k71
59722f93G34O9k81a06o2p93K52b8A044B21P21C22a69r51J59d1B47R32l59j44f19
59744a342L73L97B16Q37D23j93b10r40e44F36M3L91a24j19j231d38l47A12J213
59763A325N40A47c73m4j046a78E21n5J218D76a07p34p4c30F82L64n18L51B5h63
59784i36A67p9N14J60A89e55o10d71N8A125m10k94J99d69p1k51A28O03M52E54
59805d9j104K20d1A19R39J00C45f5q09J74L33B92O48O27a38B29d57q39c47H48
59826F20K81j92i81r3J02L44C59O16m39K10f59b24o30A78L55O25l63H5d19o53
59846a072L01b06G85m3O79c48k14J90K5h2D30K96J58d08P4l34B6a048I88J94a7
59868E56c34q5j55g7E77J82K75f92Ok5K57C25O63l16e9G8a034J75c29R4A313n19
59890G94K07c37o39c08A89E3J363F22C01c26p6j08A18l4R87j94j94f30k65J46
59910g49H6K3R11l27A39c29n87K61L24A025qK5g03l02o41P68D13H5J052n5d91
59932c71j279H1L85gI49A86b58o04P2J64B73j33O9K29a39m07mr07b32E14J86k41
59954D59d31J54PH08C23O63K17a16l41n84d29k3I52N2H5m1d62p91F0c38H42c14
59977G73c26j10m7g8p0E69Q97F14A7b28j359d18D66O20j40b54k36%b39JE77K53
59999H30O72E84g8j048J15b33F02Q3a40E51d14q71d73C7J91J320D08A09Bh82J26
60020g56b97C96L01M4A47d15n56c75E25O50E40J03a66o21m11c29j27H72K05A76
60041b51n9o18N2E63L54O48p75g71l02JM20C30O16l21A2O3f21K39R2P2G53j59
60063E94G3d80k2j80D20L29l42K02J7a321N05j52B9a09A175k24G6b63o77l61d37
60085H88K1k03j96f98K38j1C94R17m47B69e03l90l86e52b30I08k8C66c35g3q39
60106i12C11L85J5j48B75f91m56K89Fb06F17L1d84n09R5K65h9B96O13P78H7f9
60129g52J35k51A220k53g83b15m3n32k59D34K10P4B29f1m36k83o8a3H27L13E32
60151d3m13L0k42b44F24L95D18e51q80N55a10C08J205k45A30h5q03o77C5O21N87
60172A243E99k37e71b58r93b64H31j9P42G8e39l57g0m8A65R97m36b06m52l45K72
60193g31j34F17N91l38a16q70k09b45E98k95M24Hc08j80n85a60E75l2M2p3h67
60215a39o48Q5F93j65L02B02d26n11K81b63H25k51B56a77l25n52J52b58G29M61
60235A190l71A90g34j9b99k62H41l0B65j27e57l42J47C27a55G69J95C26f06q3
60255f89K28C35L32N67C39M2g50a93P9l0B76N06l49f47L9k76K89D84L37K51D91
60277a85p38j71b35G39P23F80B45Ja294b24A0M18K55L24C3a132L64L6a51H82K50
60298A132j08B83i76J21h5m17C84J051n36C61i36d58l37E73N80m18j99A08A8h89
60319h67O2H76J94J75b03n49K33j03G09J63J34l73E0f48J9k09F57K52K62b76I1
60341g71b98n07H62B48J316E80K19h70K38A41K59N94J35k19e18l39c62J29A07
60361I65C87D5a028K93R4c14C99M20k42j70g68q3M05b2rF24k5g50l19l32N28E73
60384E84O96d96j02N2l32b58B3J280n09B44f25j18b04l15A23J169B84M9e41j56
60404f97j66L66G15k66B14p0a62o47B5a90H06P29n95a16j047J24c89B37M32K78
60424I47L09C26g88J08K10K14I26J67j89g07K65n52a8j63G21M55m54a6o70k57
60444i43A46d32G47M96m27b31j261N49j1C47J21Q76b55j81q88P6d50b2F51M30
60464A081B51h7o60c04g8B90L45J01b29n51c88P1B17N56K14C65A63f90j66D20
60485a94H93O7a85B83g40J56b42B74JN24J87a55rm33gD09Q8R9j50J45a438O50
60507g88H0K00N85N13o76b62j274f64f0F71J52j80A69a143k20M55F2M04Q91m26
60527I31do12j32c38E49J83N77F24d62j94m51d53a44A42L35g2q9a5j121d80C16
60549A111D83K03d24m56J31J04A40K45N48j51c63o31L08a46k73A21N33a50A42
60569h6q63b60H23J09K54B84g62k58b99q4A032A17P92D29i93l82L89K24G99P80
60589A579m82A67i7r61d61A23P46M91m37c25j92j85J01B75L90N52Ca04j050O7
60609a087gE04L92n0C24cr58m2a99H44m12M6e7j015K51a96B64l5R47E14K0a57
60632a068b13C26R13k31E0c69o40J96c72J83G12L61m65A94c25n41J97A57N91K90
60652A038k88e34Pn34c71B83A0J052m95B69a189N65J82E80p9j09J51c70k95o33
60672a298d6D01K7K18B34g23N1L4K71C67M4M88F5e19k24k96B57A04%N04B66a42
60695i05j42F88J54J16l12b00m30b5p76c61A100J06eA51a174K96J82B1Q50l70
60715E01K77d3j037e16A44M12L77D48N06d78q53N28N6A332E22J54k65A2a063J06
60735i57b54A124k3k93A00c41l85l19B8O37o6M63a19q8m00J14G0K02J89n3c06
60757c83q74N6B13P24l61k33A5a131N50l89D95J26M27a95j81q26l12e00B07P43
60777I50L32D63B00d11r4A29Q0R11E04h0l59o61d22h4F50C24K34J31a4m63o95
60798a172a25D57L08J19m17e34n63J53c20D08L10lk45d55q51f04E2J042m88K73
60818H79H4a040J38a82B80Q60D23b27k49r9n23A97M98J09m3L5a206b14q56a81
60839C30Q8q7b93q87J43K67L21I00j92J10C36c20j252P30K50A069q1B11b04k90
60859d94j187f04J73D75B1J74a77m10k40R2C66J81R66D84e60b67l76m90D7R83
60879A030k3J14B06g36a80j30R3E47P9a2k80r39e53l2a89I67J54a59k62j518N94
60900a345c78G75k83M85C66c1j057d89J02B51P05j44b63Mi7j89k1A65Q61ej96
60921b01o34l24d44g4j8B05N5g3rj383N53f5F81L86D02b31p91d87d4A217n33K70
60943I54k50A77c65o32k04B27N35J7J46c00a11r15K22I3J162j99a27A47e61b16
60964A07L27C9J032j16f61n14r5c50C53O80j31b01j59l9m25A19L4R50l21c05r05
60985a210K37K3G43C61N01C22b3j057M05A53J15O71L8D51a37l90k67E0J36O87
61005H73J59I1d44j17k96a87C22J59L91B42c0j080c33B81O35q0K10A96e44k30
61025g74J54A49Q43l60M5C24e48r3b62j76A61N00l05J15i72K17K51K31E06P43
61045A249C07A4a023J95K19E64k00j33M41g34l70q1e05G21p7K11l40f08pj253
61065a868G4R15k45J04j74e42K0j159a64E41J39K99a3k65p65K06L79F03R6K97
61085I96E2a061J35O5l2G28j68K90B64e66j16j90C80N86P81q19B45f31j092a51
61106D20Q84D80c65j06K23p18M51a47G73J69k68B46d69n17i5F38l03K24m3e04
61127A47e98b97D41J64J60l28h3q27J7d00C36J393H56m17h13m63d82a18D39Q02
61147A241A09M8b17l06k02b85D57O95j68a96j061k88d93l86C22O36k84A00c51
61167g67E82k28N02J33D28f65J1j23c28I29k34l38M68e37n50d93b05B48L56L2
61187F36B89b81m24n78B28M27J47J1g28L42o09B35L01L07o6B56h5k85r11L82a98
61209C26N89A55M2f90b77j209C76M20m0M52f56l78J26d51f0A018K92d01J4N1q17
61230a153c3F14L10B20FQf67K88A97N55l08J221q11d53p82L75c85F47O10l01C13
61252g27G2c73M2B65J95M56l16e18j055c47a6A260o18j91b4q88K9L74F29L45l75
61273E99p4j13a030j75J33i8I94J92E92I4f15l55c63D76M72J63D14c17j36n26
61293i79C6L37M99J62A35f23b80m29j33G34j52O29G6a251L04o60B94L58N44C36
61314d88m49o68L02a2C85O41b51B04d97m13d32C44N60J54b89a9l99p80E5b55F21
61336E92e1a6q43L21k14H4O93j1h9B58f96J04e5j62F05B83a77m80l91J36J82A03
61359A228o06k33h08h1j316d5G72A91Lm3a596M15M34K51C96K80p7B99h42j32O4
61380i10A55M64l00J92a87j86q64d64I61K85l73C99e81m6%g8H51J36k23b03m32
61401f35j87K99a88P7I03D40N37A68f24k36IN66N51m09Kf13n38d80A95N76N61
61422A332B28a60q5j161d88B42M81K12A72d54n1n67K48E75N46J5E57d1p58k96
61442a095h9I2J279A76O37a175J51j87c77A97K83Q62A86F0a060j22A32M63K89
61461H84l3A63K32e74m28d2E34P51n05C65f49j6J91E45J78K36A44J36e07o60j0
61482a177a59G16A54M79B00c16q85e36D7M98M17p2A49b76l17h6A35Q40K9C7f68
61504e58b7l22C18N60C42b26E99a164N71r1D0M92i7F34e68p4m86a09C71N66l31
61525F06A64g83nm3J22H15k97G4j0h43m37d89D83M41k0A25K75i43O7d00h7A86
61548C20I0a65d5m41p0E27GJ109e4m34P0o02M76a40E08P31C01I3i9l46b03G84
61571C53M18H6a11k59a37j8C39L01J01a32o69K8L10A16O42B05o8k3a98l43K17
61592c24L6b7E64J08e26j72m84c05E87J30k88B6c90o33m8c65A63N71P15B04i53
61614i79K18B44b55A208K15o72a81l64B4g82B22K74P38n45h07l18M78n8C34M69
61634H03A84E0b45l94l87a64q9F49A64c3F9a098K39b42D96O59l23I9d81n89M34
61655f36g7F52J75O8b99n85c61l72A84O34K71A53d67b12j96R2J37D19K25b23l38
61676e61j56J54a90G17r5L71B48f16b42o72b22e4G51Q25D8N1h37J90Q9h4D08O16
61698A024fj112e40L9R4G62K76E02g12b21j025e69A0L77L31j17b68l39r40L15
61718a232c98B76J072C81b12j9p04c77B75K14M85i09J20k1k51h4A78L70R0a16
61739B61h76m11a65A77O26L37d20N4H7g47A05i4G93i6B77h11N2L29J93C14K25
61760E39k51K31f59k04b40A18O25C0Q52c96d7k01A23O1j4J362A03c15n27l82e31
61782A55O15M8A46F3c76Ed63F32J62K47D80e40n97d58a65DJ497F42l13e82K54
61803c28k37A0M48O92D80a3p09j258e54G65l23L38j37a81o52l66A56L24O98E69
61824D72H0e47J60B22j03K99P51E33I2d40k71D27e9I17j57N05i1r67J61L16A91
61846A267D31a77j85J35n07b64a7E35Q87B28d69k80Q5K38H15k86O8h7n0l60o6
61867e63m43C48P7c52A69h03m04e69K69F82J98J58g9j674e10l31H52K59j8C06
61888f92K03n87b06FK31O24n5b20N0j271L05E8J017m44k44g97m3L62B6i7I03D20
61911A30b06q63N06K69B34M19M78c38m9k16q8g3I99k80j78B55d80n64L92D86G9
61933A011l24c23l43m56d98B7P50N02E72A5e20j95K11E20j05Q7k13j09a50q20
61953i70d68C28O14N94F07c21j6J9J12A014j10B52c41k50l89ma63C83o2L45c50
61975d42j141f96K45E59B55N26A76D6a024K42a45E92N6a00F8e92o36j44a18B61
61996H01N8B79f75g5l63H12l21Q27D70c49m64M2j32H71l37j1L0e70l77k9b61B69
62019A087k46A96g42j74L62K00B54P43I0a4m65k26L20k58C05C8Q89j82g05J58
62039e47A47l7J040B78N44a01p25L84p1E22O94m05k36f79M2L13m75a45A069A12
62060a78L9q0p11L24i3B02P51A97f13L6k72c69C38J52J064n06g98n6J68K75G89
62082D43N02d20r4l45d28J37F95Q66B68F0M9e10J20C1R27B87J071E00a94p28M57
62103d65b14I32k00C64A64f49K84B32q2O27J53j35g4p30b13F5a31G65J83a16n46
62124f62l93O1c16P3h3B25b38J02p75C16Da97A429D14AL93a311c54K6F68M68m20
62146G16k94c67n31K4A58R11D68j85n5a140K62b86m83H55L7r0e5r01k88L64b07
62168a17C84A28b44n56b82l35E66j13K68B48a14M3l23O6D40K21Q96a8p11j014
62188a743g86b24B80J92K30C35d93k35m21B00L89L63a30K6l13p09A54b0H14J79
62208I93J20a05l73j66a41j34D58R12A53C2d22l56ML53A158l19K68f20j53J68
62228f05k25G64o4K2C22b92o96J56h1H4O47R1a78k90J06l77J58E01L64K42k21
62249H86A74i89P4J3H4O75k82e0k48j49a00pH57k17J0B65i50m17N23A54J04J027
62271A285C49L70f50k52L56B13M9M81d7A59c66k63q3K25H35r3N54D3e27l77L03
62292f01C56K66M72A25l9a087m46C71A31K6N21B50i3j767c86n1bE49k34L24e12
62314d16n17B89a41A262m76A89a84l84m61C05M59j56N40go54a35C0e0D85j81K75
62335E79D9g88K22j51a21C70N94L43f74k20l33D2R05l84J235F69c51j52k14b36
62356c36A126J60C40Q4a97p02a95C48Q04n26cn9q03K03b38H63l53Q3a66n13j4
62377f93Q4e1F25B50M51b83n28l09I3c90H98L57C43b74k81l01b36A7L18M96l58
62398D73a14p31b24p82F49j9M8B82b54n99j48A13J59L37O9C09g64l91d19j87J79
62419d27H55M0C45a66r27Q3d22I44k88N00c16l30k87l84b8A084l29A91b57a16
62440h39b57A78O13M77f8F86g86K40J55a90A093p9A28a96J0j42j42D14J57Q39
62460A410E53e76r04N62i3C81J34N78B92e12m10j08c81a86A803B98m4b7j018A34
62481A20L13o5O59a79k44p05M15b37F41L87B89a53n09l46b29A0J00J136n17a44
62502d54m66J79E84M77l8e34K08o8j71n15b27D36N68m52d31N0m79j9F38J3P63
62523A414D77A07d7j648d87G91q4B10Eh6o57O2b41A82O13K38D77c73J52F0a98
62545F48N8P39B81d73m35l45a05E67B73J79c53k49a67q62b33D45L61A89I2a025
62566a96J6D61J34p4q2j06a49j059e05J64H07k74J1c31jk88A51a35A146j60D42
62588c04l68j26c73D99L67j71A17J39p1c57oE83A0J69E2e82J92Jp2F67N6L75D49
62612h14J18Q2D79p8R41b50C4f29o31a99g4A115n43E8M84a211N81k4D4N67K08
62633H19C58b64l41j25b41a00F81N02l60H4h94l38b38C22J96K39A15a36r08c83
62654d82F41M88b42E95h36oL48C93A52M02K00A47i21d32O9E79n3N24q7D63a36
62676a045D0L39b4A428B57d2n53K64P9Q5A09O37g9n34J98k54A65gD84M46C79b79
62699a239l27f00A53M00j19Ec85k16J3f6E97n2M46e0l63n2l93A14J29K91J04q4
62721E54c49o05L73C1J051k16l95j3A27i88d85H5J37R71C77a5m04l2b8C43J47
62742D90N76m47G7J8g96m32c13H22L94A56b5p09b19n46F3J173A56D2a11o50b92
62764d9C57O22C46J15c26p03B6a20F25M08m26F4h59J53m19F94N05D57B2b4A04
62786e35M7CM53R7j34g95k25K78E3d60E49J54B74g5ej083d41E95L22I2L10J68
62808E70f78b60J02B70M23K36b31j41m03c66B14Q41j52R0e72b75p43b93A93L85
62828E78R06E54c39K4e3o26a55B09N5J006d93N4k58k88c25G04j23M80a67q98O8
62849i97d31E55N00J7K02c76q41K06i5A42E4j3J153B60a162G6hC21O18K7f7J3
62871e4m54k77B88L20A42F0K6a42p73c62J02C7M65b3m5l56q03K76B91N46J57l87
62893F07B91b50m83Q7b5D78K87k70a75j073e45J40C68m0Q78B14a47m12q4K74H2
62915B69Q03j65b40m21j81A25L62N04b72A37a64n51j03D99b57G02O35D65d34m97
62935i31M44J33B41M5D7M41b75p83n32G3J001l81D9g22L10j20N9H9a44G00A53
62957G4a131h6n65a91A011N7B61e02j95L29a34H80C79L63m5b47r51c84L4a65G81
62979D87j52e95a80h0C66qq3M58j07g55a93l41b3F21O14D76a13j41n37a87m7I41
63002G68j59a07p84k34c57d0F8M01n5a94r8o24c97G71l17Q09n65f42k00J09c04
63024f6B83Q02A35e31l12%a23A9M29K37C18c35n65L64J20a79A003m42A1g43p46
63045a489c83l5E31N05A01b68Q3ll78F51J3K70l16e00a56n95j26E02K26l17M85
63066H96B92e8q63b58h1A095n44F3K04f7q57A63Q0N53l55K1Pf26J79a56E31L63
63088H94Q3B59F1a98p22d18E59L94j69c35j56n05b69j63I47k27K49C40a152L99
63108g53B63a19B5Q12j13k95e49J83A63D1O36B83J97j72i70L82o6a64D50J29k35
63129C44g96c03l27b45A022d76G14j22A55h80j37A3i1G80M65G9d98J11l87A61
63150B9O66K66C37a45m15K50C14M84k1l25A06e76P7a39j52F74K14A46a81K9q69
63171a021K8d41F36n3a27B55g60k78N11E27L33l21J23l3a036c02l65H11M65D78
63192C41B9i56K05k46d95E90J52A19b25p03L83K31D06L11C29g9j153J87m5a07
63213b21E20i2l80k04n54A66O37l89O17C63d04R4o54d10J18G03L52j76A68a071
63234h58b95D57O07E09j49a46m18j06p0E91J04K77B96e35e1j610b33I06j89A68
63255A66f74J41k34D23A43K69M26k89c32l46Q2B30J35Q4K99d94k53J11a83@A72
63277A263A44A9a225J44N5C74J00P58k87d57K25m07R9k11H56l90N0A48d70l73
63297h43L79i6I01q8B98c7Qj229c35M1D15K68em01j182N89b4F79j42j65o8e60
63320d12m65b48G54J54L73a11A85f56K33a14A230m56K64a44k23j72l34F56k92
63339C64A81K69a73A4g66J5F32A17M19D7K65A09e19J22h7E40L17d9o02c00l03
63360f03K61h7H38B37L84er01c54P7B12R33E23M8d47M6o24d23H15C86M43A49c14
63383d71a18D7c18A341F22f07l25J67J58a42A264A24J158B89g02j28Ff06F83M79
63403A162k23E0f52k80L29h0B33J0L7a52m12M6r0E9N77J46A68c07p8j44a86R2
63425i4B23o4a48a5r83M75r6C90O29J52B5pa330N97P7a90A567D96J64e82p38M09
63447i11J18E27K64l82a76Q3n69m4a68A152k17m07A94g11J68k27b52H84K11K92
63467A387G5b99n09a11k2C94L38l62b93j38J07h7B18J32K70A70e19l6r6k97C89
63489E30R33a97j80n3o95C08J97j3Q19a7j142M44k51B20R01D10M52e72J37Q6l22
63510f71E71A23Q11D22A62d87k03O4J31B44L00Ba11q41J74c70j51E61J40k58c96
63532e34a16k80J86F76OI1e23k71J29L05A056k44l9K13f44b01k14B8M36P5K35
63553G74l82e43r06D4N5k1Q15B13B8a010c06k28D94M02l0j62a048e0l97C4M49
63574D83J64O51l85D43e63m19d52F3R43D74d35J49m29e6p22C39Q12n52P06g24
63595g72b12n2J4A497m98b13Q7m36A49d53a23G16e1m7p7p14L87i2E42J45C18b04
63618a83B84A17k1M90Q11E21a71M7q55J86A95L08J97k01b01j23l60B6N28N49A59
63640A03P1h10M2K95b03H49C63L50e18M6o25e9B96L16O67D12b89p19c94mD93P15
63662A208l88k19e86p9K04k77A78K92M07B72a049L09B10g7E97k78N2a16Lm15J56
63683c72h0A001j53k26g8A26f30b45E43E0O09A46ra133c71o04L09C62M47l01i22
63705g22J62a33F53L90l50k80k00d62l86e6D8L92J58d0G8a481a35m6E47K77g2
63727D71i62d17a77c2B94J84B4K25h94j48L50J49G87k67J53a47m97n76d71A02
63748G58N22F21i0o46L34P1G52k7P20F19d21o3l36c10C1Q83O00A2g55N7Q7a44
63771C84R54A15e1n77b94R8A99K94J024F72A78e25q66I0e43a18rG86f6j87o91
63792i44c81C84M92O42m50Ci46M72q24A07J000A10N44e38G4e41k38b93E09k4A25
63814i5p7m55K4I73A28jL10c48k45m01C6K58N55m18j79d77rl8B03k3N93j76b39
63838c52n54k5b63E48j1a13j29K8j77J23E11B52M69K26k47e57k29K09D22K50f9
63860D83D6a45o88L6C43j52J083E33D3i00K92K67B67K13K62l54B9a132O8M85C96
63882I33d42B46B2b63R7I47L01A96K20b87A20g20j40a07a2I5Q9Ga191e80a63B87
63905G90K74E8L05I5a31j12glA588B67L89h45j23d12b6A26L59L57c99J67n57K85
63927e04I4J112E92L8c51r53N43c59A044h5j86D82aj056j26b81E72N60b82G89
63948e91m9a96C73H1N91k21h77d9q78M18B9J21J264F18c06q25d54j65D06K83K09
63969H98C64f14k00l97A24b43C88N4M8c35n19r2M23b01I60l85J15f51j40j26b45
63991A50R86m54A96g03j70b82O6A97P37l36b90l08l78K26A56O5N49B63M61b70
64012h59L05D89A55K33L92d51a27o79J69E2d89I59n7e9H5e16a20L8G00K94l12
64033F82A20i08c64j19F74O61F11B61a01l7m60j34b69H85C83L64b97j82J4m05
64053h70a26A086B34a2k52o9a60D90j92N10q8a80j64m77l11E5K10qL58A12a84
64075a332e18A45P54k7D34e73J30q64A10N99L97j54D03j53f50j82j03a72I07R5
64095A002D54a42k97J94Q2j30G73O81D96i15J35n8E57D0N19O48a12j50o40K94
64115f08a84B82P47K83C05g82K4n6c18B63J122A79m6e54k61a98G59A62H0O40G3
64137g56j79L30J17H21C65q7c85m80M9a00D54J30l5l6g74k27L02K35A54J71L30
64158F55B17c2m28a76k26B96M60a92l9O8o74l48I4Q96m81O09Fe08j164f45K11
64179d34B80O35l53k04f21p45e84K72B08M93k82c62A68a767e54A64M80j06i2B48
64200a59k24C4J79P18J06m60b83o54K98b45C1R17k7a1k45o74p5b31B37P45m14
64221E68j62e55E79b05l18F39j62K71hr8n38l27D9J67Q32C36d40R5q38d17J31
64242b86D92J12B11b30n83K27p2F81K28K90D86c35J17o15c29D92j28N38K44c30
64263d50k72I4M26O13j20B88Af64r4B55r3M69K36l86H2c71m30A59a22F92k4c99
64286f17p50g0A12L56K29M77dB96a001aF76B77N97m35f52a11c5q12c02G46j22
64307F24b02b4r87b50B51g6A014B98D8a58o20k96A20L95r2M11B98F4L2a16p22
64328h38A087K98A40P82d68j38K04a98A29K96O74i2B3b76l34B53L39k71L36g3
64349g12K31n52L2F26M82j99a79j57j72n09a64I00j72A55f6n19R7j17A99M32R2
64370G23B25c78n45L11A90M92B53N59A63e38J60k08B45J07N10R1D31d1p97o37
64390a475E09L30B95Q78b18m26n1q92A99Q63m63R7R4b70m87b58B73Q2K55E5K35
64411B90m7g68K66C8L84M99B90R5g22a71I3j2L22K96k77b41q36k11E0M5K93A94
64434C13N2a064a42l71D6J9J075k36d81b34o45B52J83R23B38J23b11o14A12n0
64454F2L31j32j10d33a07n99o8F2N88K34C17d65j35J35k3i0A67N55k55d2j076
64475a118b68K0A23L62K52j49f31B3c12L3FL87A83K65c11r99d37j55C95L84j52
64496F27M33c05j604f4l10d6F49K22B13b02o54J14d7H82n8k37a39k66Ll91A31
64518f5H60r6B32g71r4N8a45A040j36B82A7a000K36K19B6P78j70k24m9a171J22
64539a049b42E5P10j43k65i47K72K63J27E22j7b1m83C02c50J33P3l2F35O36a28
64561b66P3k75A03Ml0Q59l14c10l51K3D70j20e9F22a88m04J35k10F8g2I76a0o19
64584f29j74C52c40l1B22A06J77a78o12j61c89B47K35J57G5g35J82j66L42C46
64605F24a06F9d67k61A05d37D36L36K36A26Fe13rk08e1A008A14L09c13j94J73
64626c34l3D61N5M00B23d98J17i8C91J79Q50j80d06b7j080c69E83j11P38E75B85
64648g26L0O2B91N4Q91D02b38m56J5K00A62N33B64I5b57m21J71l9J5D92L83B05
64671f78l02K21L40C33M75j75b25A7d75a75E0M62k06j51h86a30m02a26A67L16
64691D83L41k76b13n30c06A79d65I96m25A99m0f14l73oI25K83A41L45Hg72b59
64713f25B55LQ14D45a44n26R6a39E03R40A48R72C64b22m77a10k71H17K80D60a66
64735a49o67M05C69A78M4b45q5j6q7A84k6E3N9A5a226N82K19a08E74b12E56A97
64758f83L4l75b26G97o1e7l89k94c1n72B73N88n0B68M03b40q18M92A22J62j27
64779A57K65c44n9a58j79A11P05k45B18h66d15q54d2D61K98N6b23J5n78g0n84
64800f54G36P2j54b74o00J56b36C37j62O14Q0e60K59k23K53kC17L30k11b48o70
64821i18L01K69B54L5K73b30k55K1k44B73J59L08n1l08b85j88l59A29K3M46j28
64842D70A29a79n13a2E22G1R5Q08b93a3l51k11F0M51N53m24A49g00m5a48D49L59
64864H08N11D74f9n55A45a76j9A033j25q6d66m73d8n75C15L35A00K07J16c70o05
64885i75c40E7M70N04C82G6c84n20b12I34m1j66a82p52c73q37N00B09M93O3d99
64907e99l00K65B41h8F72C26d47f3C61e68E37L88j34B74K3h46m02b19a05H56K54
64928A110a58Pj93n30rE9Q48l02J2a22k22a21m74D06O27K78I6g29b63l89a63D44
64951C98A66L25a38r29L98A87K52O3J52k94d56n29K5L39D20Q0R3f5p70K93K25
64972c17j28D93L25n7b81E65h41J93J80G62K50a32E7i45R5A55b44I13j84l62c41
64994c79M2A55c21A147B56J07d91k07j37c34a55B05M70B51d98j01J35a84F29O
65014F35k42J00d84p50Q4f0D03R17D14Eg67l39c15A06P62l81B20b43q57M69e1
65036H11B98n4p4e89e3j133N27J07DM47a17A0g48n9h4r58C15M62C18e67j17L26
65058c58E96B67n7L88a60k19H9a431A65K06L24k91j27A4f72J25a34F72J61Nd68
65080A40a034Q5d9B18O95C62d48a60M7k59G2N84k86J25g2j182M61fB38K37A78
65102C53d80l29L73B00K11Q55k92l07a45o71b56R8B84G2O61C02d52l56L46J6E36
65124D01N0j79d36l51K74a10H01B42O38k47a428O01K68a45m2H58B79A16f97J20
65144e77L3A95L78M35E6d06l07a04l54A97G1M91a77A26d68p72b36A72P06l39B05
65166a65C12h15A9J047J65k94c4o83j55c52D37N8L7M1l2i52b78J13F7M77L60j51
65188G53A77a87j91n21b8F35J7k31A57M00b61n22hE82j61A34J17o1g10l01E12
65210D53K93C42a2o3k75o97B68R26A63L45g49K61o27c01F60L79l09B36d24K4C17
65232B41j03O74k17B10d43k19@A81L78M22C90L64f08j55q9B02M99C31c22A00c35
65254c50H0h39d3E35A52j9d91N1j23D97j63R26A93a07r47c38o6a73B54j03K22
65275C73e68K22l18c32D52K87C48d0j51j83m55h3C59K55J085A22J77a49l56J0
65295d95E36K94k16a40k31j81P9k07c6C53N25ij87l81C48k0N44J52B45b59j00
65316c59k70n40c17E68J32C9a98n08j12j24a43D82J19j9a47j290K76e21i3D67
65337F33j69j97h01Q2d3G37L56j12a30k55m7j11K65I19C97J99L55g94Q6i4D8M86
65359E34J65j71k63f28o41O00C81j35O58j01h44O0k18C1oa8G03G3a90l00l94M29
65381d55A41O89M62c1D84f68N6c2E15jL30l40i86d8k57B47G3M48k11b5k27J3o8
65404c07D43G5K33P2j25G1b29j71J40a10G60B22K16@g05k0b68C79J21N34b4q78
65426i02l0J03a49G98B5L96A9c83l65K18k38E77P69E66A03c27r8M0C69O56k38
65447G87l83g82k36j44k36F66B06P84b0m62j65n4A6K52K16J72g1Nq97d77B38N32
65469G70B08K15h1n36j43L44D4L7K54J87n2h43M9j0B66N52K35B77A20d44k81O9
65491f56a66c2D28j28d84Pj82J69B9R73A08M14e29K00K2j21A64O57l59j29c93
65513b57k93K60A29K85K20l01j62c34j68c6B50M98l61c9l85j314P05G68r4B73
65534E33a03
$$ Imaginary data points
##PAGE= N=2
##DATA TABLE= (X++(I..I)), XYDATA
0@@@@@@@@@@A6a6A6a6A6c2C2d8D8f4H0i6A12a28A52a76B05b37B72c13C58d08D60
33e22E90f63G45h33I31a037A156a286A423a578A745a927B127b346B589b854C143
51c468C828d234D686e203E795f483G289h251I432a0904A2813a5391A9083b4839
66C5134e9224B48721j17721a72833A97745H679e448m5948C847J3816b084A5347
79B3490a5891P726r295c147R86A7305n294j586f447n974n594e971C535J2404k331
94A3608o557g213p256j230d510E901J0532l098D818h227o534L9b617H204P376
109A5580l086B859i295n944K636b415I732O012l293H02a0763n186M400H6J1498
124A1584M524m627a35j1676m186O458A255J1026L353o756b012j1715q44O519C499
140A3180J826o938d774r187q51f450E288J0048k9F919f247q137m52f214F877Q644
156A5521r72E126g964p722J598c454H715O985k325B676i554n707K084a904I218
172A6057l514A548a0440n152L797e68A1481M229m107b35j1095m639N709A696J0541
187A2237M283o499a980j1337k383P048B566J0496K310p297d355r498j337f821
202E116Q711R06F543e903q617K69f199G161P444j006E248g230q489K196d505H120
219A5070j605B671i126n724K341b638I360O847l552A458i713n713M026h02A0386
235A5761n136d97j0987m138N212B042R635L760o007b235j0247k886O193B808J0394
250A3202K697p685c674r622j767P259E246Q860P93F492e410r464M53f089F331
266A4525j94E162g625p163N02c954G983P020j764C531h434o802K803b944I348
282A5039l165A189a0209n664L571g42A0036O110n001a09j0932m502N441F41J1041
297A1682M159o028a495j0725l282O584B819J0079K859p271c163r410k857g322
312D288Q943J594G384e031r006n98f513E938Q807o54F048f188q837J517d031G660
329A4580j563C251g968p576K636b636I347N944k790B146i554n351L052a114A1417
345A5327l639C11a0740m922N286E67J0679M327o206a557j0867k957N826B143J0320
360A2463K774o558c732r983j083O918D258R206P88o941d960q870o85f247E801
376A4469K53E694f016q066J6d361G092P436j110D252g095p968J811b900H808N860
392A4668k779B612i055o623L720i00I933N709m811F50a0277m756M356c5A1501
408A5728n083a643r943m063O185A842J0624K476o713c046q976l305P170C323J0180
423A3503R20G144d380q961j632g428E506R141r4F292f808q123N42e389F779P568
439A4347j588D292g432p615J229d107H566O843k736B508i118o273L265a666I901
455A5613l942A064a0617m671M006c64A0723M464m620d74j1056l015N122A231J0967
470A2198L187n862b915j0417j211N665C583R422K208p232c761r696j350f044D868
486A3838K02F403e551r112P10f011F398Q200q45C986g435p468Q00b825H357O214
502A4571k220C350i529n454K085b550I992N002l137A213i963n260M342a16A1351
518A5774n508c62j1474l512N301I69J1518K379o462b612j0284k796O860C100R552
533A2652J623o433c950r690q77P109C980R400Q75F241e624q337p41e435F365Q220
549A4585j65C968h006o263J301c888G654P503l210B954h771o755K805b029I912
565A6090m089A446a0042n518M106e51A0666M246m821d28j0518m564N020I11J1731
580A2642K831n842a734j0459k786O858B958J0413J239o391c973r770j438P534
594g647D982Q510J412F213d772r123k80e697E633R111j317D767f903p988J343
609a3548d805G965O926k629C427h449o817K747b450I726O244l889A956a0284n003
624a5287L292a407A0421M859m569a82j1936k868M490A389J0170M697o280b058
639a2014k901O189C567Q832K444o492c397r289k286g034C988R865R44F029e806
655a3751r47f223F153Q047p60D447f745q567J760c623G873P450k174C435h962
671a4759J967b527H999N979k694B061i342o179M049e5A0512O136o066g5j0583
686a0658m644M698I78J1146K841n604b285j0599k141O529B413J0111K898o777
700H645c719r976j167O862C735J0074m6o821d750q731l02e455E831Q542P6E319
717g182o684J51d693G184P891k304C565g894p273K346c076I209O506l056B015
733h913o656L183a231I868N261m113E88a1346l941L984G96J0605L522m694a483
749a1385l933O484B639J0335J890o234b657j0284k089g321D022R526R21F595d552
765a3370j046f699E492Q786l17E486f538p808J003e036G302P363j160C930g689
781a4782J965c494H452O510k800A849i010o324L822a322A0083N045l701A99a0445
797a5134M463F50J0876M049o028a173j0792k887N815A956J0796K262n724b507
812a2353k609O682C694R392J467G167d523r271q83f126E824P572Q11E286f384
828a3707J08d400G190P616k010C961g618p828K596b777H339O576k466B398h903
844a5312L638a353I568N419l599H55a0496m402L748a41A0114N342n120d72j1540
859a2012k640N309B308R569K302n676b377j0112k364N982C942Q322K079o739e257
875a3536q78f569D648Q706M38E813e614p887o00d887F219Q160j17C863g556o836
891a4392J459c485G779O737j991B569h059o763K749a896I074O133m064A012i490
907a5529M409c83A0864L624l659f96j1257l321N146H79J1116K767n861b493r583
922a2076k617O312B722J0801R08p060c569r577j557f620D309R131N19F264e588
938a4085M78e195F776P097k6D939g273o969J407c723H196O300j792C234h453o368
954a4821K658a914H908O155l403A150a0109m739L332d97A0434M813n053e2j0531
969a0583m576N082A925R653L124n363b556r294l084O262B459J0071K069o696d317
985a3353q76O671D215Q613J512F782e431q131p84e396E579Q554j076E170g097
1001a5086J362d698G423P293j942C453h106o587K303b514H926O319k798A529i134
1017a5166L268f69A0207M988m773A40a0692m177N337A794R746L064n302a644j0156
1032a1800l564O459B973R706J735o301b940r900j726g270C900R692Q34F555d498
1048a3867l55e658E994Q279n48D564f206p782J065d154G634P031k015C719h278
1064a4225J150b785G820P520l144B195i173n498L140g52A0041M395l523i2j0891
1079a0983m416M860D68J0188M273n368a221j0167l887N955B209R782K358o176
1093H173c013r917k145P434C869R260J630F899d676r175m33f049D942Q869N18
1108A4329E936e878q511P32d717F977P807j416C334f778p605J895c494H572O744
1123A5316k506B894i134n046K904a392A0034M593l037d7r851m999M560b00A0485
1139A4436m413f16j0647l858M890B095R984K763o452c101q715k794O024B960R974
1154A2934K182G403c730r454j109f301D998Q563M19F203e836q382M15e219F259
1170A4483j404D232g192o959J039c778H350O593k900B387h700n580K502a304A0109
1186A5236l825I86i963n491M701b09A1290L601n000a232j0239l651O268A234R531
1201A0765M397o672a820j0010k806O844C409R672J283o465d490r177p8f847E326
1217A3877L33E586f141q227J95d914F389Q192j741D418g016p272O25c510G949
1233A4245j786C105i016n984L562b088H867O273l973A128i262n911M180f60A0880
1249A4696l895a48j1317l851O187A916R491M020o328b228j0659j081N320B768
1264A2718J801G074c526r367l05f220D969Q175Q68F011d970r123j85e422F456
1280A3032k50D086f199p593J071d057F994P435j693C209h637n492J742b062H603
1296A5051l494A649a0259m165L793h84A0422M185m074b52j0701l607N691I90J0654
1311A1644L130o112b133r727k467N745B967J0148J953o922d037r211j347P129
1325g466D620Q128J258F786d802q735m00d963E590Q390j144D737f606p658J297
1340a2967d251G648O554j213C325h491n368K145b334I257N209l585A363i533m884
1355a4417L678f93A0256M071l458a73j0271m219M439A594J0113L057n699a643
1370a1728l362N738B148R868K258o235c970q052j688O137D580Q937L60F810d751
1386a3565l80e969E608P911m52D167f978p185J513c880G630O611j136C730g901
1402a3747J610b625H910N187k128A519i597n059L546a440I983M320l736f96r620
1417a0316m631N040A314R796L317n474a480j0129k694N799B443R898J628n948
1431H021b738j0191j550g018C520R336J057F842d668q471r78f083E420P535j8
1446A2937E000f040p550P45c449F821O997n70C201g687n885R36c317H893N085
1461A3978j978A692h825n729L348a052I758M513l077B06a0039m134M353H80J0158
1476A1038L589n605h13j0854k605N372B469Q907K309o148b514r509j938O239C739
1492A2736O51F642d780q287o05f154E552P227j49D926f055p570J95d605G027O387
1508A3414r01C259f955o881J463c088G465N946j346B145h990m975K741a439A0014
1524A4493l610C78i979m245M015a30A0657L359m027a205r859l303N245A900R195
1539A1095L058n444b045r896j833N763C129R419J327F599d381q333p49f100E096
1555A3462R3E466e738p245j60d717F505P158m84C680g057o933K142b974G955O164
1571A4119j950B333h092o354L713b101H912N276l715G80i598m153L015a46I935
1587A4374m959e23j0380l288N155A727R658L052o069a944j0253k105O214B705
1602A1918K342o574c627q706p57O511E429P591L74F180e703p988Q5e216E971P568
1618A3539j221D606g399n292k01c560G347O550k504C375g858o721L336b005H926
1634A4194l181A447i296n042L583a61A0650L843m607g89j0391l153M738A306J0658
1649A1964K245n879b234r060k705N880B737R989J379o532c308r823n01O557D455
1665A3325m6E764e154q368L91e454E695P757m98D226f364p184N71c571G597O031
1681A3628j907C173g784o449K195a736H470N793l498A292i012m927L215f82A0027
1697A3418k481c47r537m484L957A041R818L648m961a794r236l779O160B753Q918
1712A1671K544o319c143q985j751f920D826Q242N87F213d806q665j67f090E718
1728A2527Q93D399f219p388J81c527H050O148k234C296g969o819L200a877G854
1744A3967k390B237h803n385L479b80I770M717l895a78j0351l858M026A068Q970
1759A0038M157m617a925r789k381N328B694R098J950n989b765r407j469O581D154
1775A2220J871F366d480r099N41e580D916Q759m18D845e971p572M83d462F939
1791A3431n46C644g055o500J594b856G952O867m296B310i077n464L910h48I918
1807A4114l784H8a0384l513M604D19J0129L580m482e95j1072k682O184B833Q414
1822A1247L501o333c099q952j773O374D054Q549O11o305d448q655p33f304E556
1838A3595l70E287f584o862j44d422F652O806n70C303g307n722J282b884G995
1854A4496k537A754i181n491L794a394H410N958m432D25i807m292L594@A0543
1870A4518m889e55j0241k977M517A887R474K880o052b458r936j884O413C346Q981
1885A2327J514F535d262q663k59f325D943P772L65F175f211p247P17d352F796
1901A3587j053C420f969o979J476c193G461O194j951B596h666n740K885a557I131
1917A4186l998D87i592m484L397h5I786M529m913a511r514l100N107B084Q899
1932A0983L356o110b395r225k508O776C469R197J393o774c827q475j425e708D635
1948A3331k07E861e197q527M45d824F183O916n0D589f748p173K102c204G757O589
1964A4346j841B413h673n378K694a809I311N152l053A011i756m497M234h20A0674
1980A4525m988e82j0092l338M746H49J0181K697m800b575r378k014N802C463Q043
1995A1506K291o462c565r151j027f356C277R144O08E692e455p853M27e398F167
2011A3428k91D243f235p627J543c220G900O541k986C120h228o176L356b486H297
2027A4203l544A096i507m999M294f05I804L824l864c96r491l628L966A912R327
2042A1239K067m101b119r340k687N813B514Q713J968n777c006q941j932e935C803
2058A2133Q34F257e196p767m71d827F219P514j262D896f123p140O97d198G162
2074A4360k483C288g288o655K630b915H061N893k394A723h948m493K147a766I408
2090A4194l616G44a0242m134M845a49A0314L971n532a241r512l004N707B685Q567
2105A1252K342o158b941r528j349O635C938Q311J388F403d766p743j025e513E554
2121A3220m38D975e418q067P72d091F606O032l32C312g532o024J833b992G891
2137A3495k020A620g653n546J962a418H749N796l676D59a0615k988L689F78R875
2152A0553L558n218a191r675l010N076A801R265K379n601b772q564j340N402D074
2168A2527J432F389d634p683j312e908D934P886o3E167e265p545k88d304F500
2184A3387j043C814f939n909R90b819G359O457k535B627h267n806K840a759I029
2200A3106k772E92i780l583L438A50J0208L749m920i73r439l269M606B262Q677
2215A0939L324o204b706q284k388O183B785Q661J571n852c670q243j328f244D358
2231A2159J008E484e690p889K32e071E771P145r72D110f966o488J713c682G539
2247A3289j564A526g945n905K706b289H689M594l272G54i097n109L926F22R304
2262I926M492m934a139r111l618N938A206J0362K207n320a398r499k816O320B837
2278A1279K119o382c401q908n57O368D465P746J422E502e041q296J389d640E674
2294A2454L41C811f151o608N09c260G800N178r57B623g371o486L012b049H325
2310A3860l059A629h645n816L398a034I858M077n139e64j0102l538M551A445R008
2325A0453K593m799b007r430k328N733B896Q621K107n722c541q852j084f399D341
2341A2012J370F274e089q001K60e042E735P904j427D547f440o846J127c427F632
2357A3328j626C067g928n511L002a316H437N564l407A470h741m931K891i24H621
2373A3733l677c33r382m517M605A170R400K797m446a776q882l649O739A851R387
2388A1238K797n803c186q229j789O513D144Q340J252E539d169r107J86e602E449
2404A2963k14D555f169p316J323d010F478O842j447C382g426o181K255b295G588
2420A3122k015B431h676m930K838a159H573N077l980D36i290m106M501C53R902
2435A0255M074n226a633j0135j013M359B249R546K162o149c078q363k551f740
2450C536Q642M28F267d986p371j53e494E358P856r15D757f071o986L62d067F552
2467A3184r35C307g215o469J987b747G485N590k300B192h458n600L291a754H301
2483A3849l785I2i782m763N163d50A0540K885l871a269r378k982N317B368R096
2498A1464K066n506b433r796j224O267C958Q090J362o594d197p961n06e874E052
2514A2331M35E047e768p496O08d032F925O452j556C170g353o047K374b226G852
2530A3402k224B076h350m887K533a633H651M851k956C55i259m662M429b01A0189
2546A3893m836i80r355l893N946B264Q596L002o177b635q571k301O483C168Q245
2561A1413J481o024c679q427m21O212D591Q047j0E254e228p036j40d965E864P166
2577A3030j021C195f733o651J772b895G427N308j667A990h054n311K767a437H199
2593A3637k761A339h693n420M531A01R756M437n321h89r307l717M943H74R685
2608A0559L175n681b306q807j794O056C392Q447J573E908c589q807l03N929D485
2624A2589O27D907e558o892j09d472E401P195n31C913e887p822J622c265G104
2640A3337k344B769g690n667K992a695H527N072l410A154i154l898K668d67A0297
2656A3312l932f10r539l366M416A118R642K722n062a995q654k798N981B483Q741
2671A1224K122o464c171q771o81O108D834P651k07E393e324p197o95d999E676
2687A2868m28D459f254o713J253b974G308N832j912B294h011n472K620a836H456
2703A3884k839A549h563n602M430a67I216L843l838b87r803m286M973A449Q992
2718A0441K234m593a720r032k718N982B702Q293K521o747c171q408j777O396C894
2734A1888Q36F160d578p703l46d849E095P288j15D043e524o964J179c555G681
2750A3394k087B273f536o503J877b527H136N113j773A694i038m410K809d36I241
2766A4219m742B20i494l953M332C15J0302K359m270a143r608l298N734B960Q037
2781A0997K825o645c370q719j153f197C681Q434P75o407d841p589p04e137E124
2797A2001M70E007e513o995L68d454G205N779n95C291f566p207K683b541G760
2813A2727j818B250g977n435L346a894H831N255l798D35i282l653L702D20R490
2828I910M378n391a273q745l117M931B842P779K385m967b731q566j648O175D068
2844A1509R59o148c954q628j096e552E067P571m03E085e628o694o6d242F239O294
2860A2533k92C378g886m807J252b971F870O644k453B319h630n138L441a020H539
2876A3721l339A80h605m606L171D55R736L892n434h49r735l383N227A448R682
2891A1130J943n203b760q406k329O470B533Q487J833F229d318p599q73f099D447
2907A2025R04E532e157p352j96d937E951O530l40C697f897n477P53c739G095O555
2923A3650k933B795g864o303L292a608H642N263l500C81i259m764M084d74I575
2939A3782m166a439q403l371M254A378R619K423n795b181q824k232N683C047Q149
2954A1196K133o182d024p670n01e566C970Q016R40E447e087p783q4e334E998O249
2970A2247n49C904f745n786J137c115G781N809k680B774g273n687K524a769G866
2986A3670k879A635i085m562L326b38I703L699m292a0j0313l422N289A074R022
3001A0096L083m655b445p679l459O136B391R228J785o588c566q571m21e878D079
3017A1854Q12E316e175o887q21e370E303P335o89D263f086p228J212c602E892
3033A2786j257C442g350n786K225a859H226N285k687A142g858n976L861e20H628
3049A3591l719d7r970l759M944A072R166L264n148b141q187l007N439A611J0014
3064A1625J229n554b774q382j835f243D005P368J523E990c897q925K73e126E608
3080A2912n37D130e778o659N69d151G222O252k517B994g349n790K138a474G633
3096A2977k526A389g565o200L461f78H962M565m623a16j0083l129M033I92R659
3111A0651L019m607a452r297k503N440B430Q921K059o063c162q402j072O028C254
3127A1925R85o271c903q505K76e050E456O681o21D581e427p029L32c906F164O363
3143A2527q64C389f618n915J337b293G895N036k275B261h373m532K521h21H958
3159A2854l563E20i529l519L601A241Q384L499n168a235r402k517N161B452P694
3174A0146K764m687b732q748k046O529C366Q139Q91F129d289q354J11d979E039
3190A2633j84D585f533n661k71d991F027O815j416B819f842n983K141b614F583
3206A2737j719B060g596n389K444h31H165M326k506G64i214m500M329C9R567L970
3222A3576n323a148q937l218N249B259P717L013n473b038q509l052f427B813Q397
3237A1210K132o423c624q009m00N868D364P609M61E550e813o385O04d646E918
3253A2199l21C547f651n727J477b796F716O283k337A968g327n620K160a929G961
3269A2825k611A021i292l878M418g95I075L396l693d83r631l046M338A977Q981
3284A0958K373n447b219q189k365N256B989P753K322F148c365q029q13e986E002
3300A2117l5E612d783o865m85d177E348O821p8C845f632n465J139c918F515O445
3316A2960j919B415g505m556J587a512H194M353j648G79h649m749L975h59I619
3332A2687l567g04r053l675M833A160Q438L645m681a065r601k025N914B160R031
3347A1191J383n266c163p731k358f326C597Q450K66E417d521p735j4d270E377
3363A2167m01C633e829o270J019c408F633O206k281B551g165m640J295b533G773
3379A3597k863I93h502m480L561i61H997L572l262Ei562k965L559A044Q560L170
3395A2774m702a277r239k630N376B288P848K593m979b849q721j116O018C860Q007
3410A1867N67E080d490p025k62d764D660P369J013D143d858p082N14d451F127
3426A1863n42C057f615n973J388a432G048N801k187A493h276m492K981b41H399
3442A3449m405c07q750l794M277F50R308L467n118f03j0012k934N707B406Q349
3457A0755K879o258c145p367k947O582C162P932J461F059d317p323k72d387D973
3473A2044k40D624f536n512J243d359E939O576j493C440f723n716J598b168G686
3489A2957k090A708g812m883L150a070H374M159l504C1i129m243M428B04R190
3504I394L900m699a028q896l852N915B116Q755J671m819b557q470j570N631B832
3520A2138P93F147d637o808q95e802E120O565K58D342e228p505O00c955F245P005
3536A3250j704B719f356o334K091b751G229N652k175B264h448m570K990a012H593
3552A3188m059a27r082l655L751b33I286L976m011e88r087l326N514A559R239
3567A0798J619n182b781p861k030N265C119Q501J109F251b781r066r59e953D316
3583A1743O24E390e437o438J67d763E357P524j448C781f388o208P37c067F524
3599A3005j451B653g971n064K835g80H439M628l197G6h848m009L904B03Q973L567
3615A2743m143f84q918k995L800I58R825K382n582a910r044k185O505C014Q195
3630A1209J025n581c818p525l68e293C834P447P88E591d602p611R41d222E556
3646A2778j201C140f060o209J647c049F481N980j556A986h134n122L232g35G963
3662A2760k787E93h488m068K597c90I083L589m116a025q749l020M316A690Q756
3677A0446K305n491a700r252j906N496B875P849K033F171c395q068r31O000C792
3693A2203J53D761d480p652K70d373E883N953l97D273f545o676K214c192G514
3709A1954j166A997g902n685K670a844H091M880k673A157h784m555L250d41H546
3725A2365l104e95r003l279M501H42R470K086m398a450r305j457N364B451Q134
3740A0585K617F227c777p059j650e579D088P240Q75E354d219p504K88e062E591
3756A1713r7D353e420p232J169c505F792N753j495B794f914o026K487b018G975
3772A3466l096A186h018n238L380i73H819L922l028E64i516l595M766A374Q013
3787I387L415m691b430q464k032M693B376Q781J408n331c581p450j957f044D243
3803A1112J379E863d579o905q8e347E059P711q32D541e133o386P65c969E900O794
3819A2694j629B184f785n676J649b322G682N280l064A794g449n341K885d89H752
3835A3268l751a5r038l975M021F79Q710L327m412a326q847k085M295A839Q356
3850A0195K566n535b948p845j447N738C661P558Q80E829d099p784p09e254D058
3866A1662N88D683f086o004K59c893E922O877j625C459f506n871J393b534G102
3882A2595j989B024g673n387L326i21I023L276l233G36i039l946M025b19I818
3898A3714n248h61r147k364M329A028R534K723n792b582q577j609N785C475P493
3913A0968J144o021c046q627n08e461D610P258R3D794d813p078N69d852E343P569
3929A2912k092D695f903n123J716c036G007N115j186B196f979n440J767a322H482
3945A2617k505E31h456l976L884G7R274L953m627f79r520l726N596A703Q604J753
3961A2060m316b170q045k678N694B970P464K427F041c673p270j247e805C972O593
3976A0565K085E178d494p428j35d285E439O578p76D539e958o151R48b667F606
3992A1437j188B527g150m963J571a637H108M689l267A209h415m555M105a017H465
4008A2805l981f52q998k419L704A742Q389K496m851a998q231k706M450B293Q366
4023A0659J385n644c333q356n33e988D100P405N72E450d129p641L44d583D597
4039A2002q25C908e679o446Q38c245F664N796j355C011g293n259J923b006H057
4055A3406l467A358g686n020L376h49H578M588l589E48i814l064L341H48R020
4070I868K625m205b019q176k373N255B140Q721J198m691b665q135j647N892C189
4086A1066J106E900c810p687n9e418D981O267M66D597e881n860P91c330F546N487
4102A2033q48C175g156n695K107b917G538N261k128A784g763n130K999i58H697
4118A2701l924gr109l644L738A346Q089L356n195a459q476l232M756B767P480
4133A0247K005m859b832q617q98N850C405P833M79E850c560p448j260e150D753
4149A1507l5C486e263o975J667c876F175N408j93C329e961o102J274b329F706
4165A2475k428A915g671n205L189f47H108M772l132E74i000m361M449I18Q576
4180I494L892m341g66r387k729M822A158R240K135n802b653p615k229e819C765
4196A1331J273E961c709p056j190d649D466O920R75D658e479o528M43c624E788
4212A2539r92B785f792o002K414b587F919O035l133B069g185n610K752h66H432
4228A2577k521a86r088l255L535F38Q787L567m337a651q199j776M193A224Q561
4243I785K863o124b030q780k397O434C460P092K032F021c568q332N05e336D022
4259A2006n40E049d896p504J180c485E115O789q31C645f267n877J393c166F865
4275A2253j619A394g701m647K373a194G980L661j519G49h301m413L789B81R433
4290I714L315n463g22r101k806M492A481Q282K570n222a727p959k480N262B944
4306A1512L82E946c007q424k58N667E273O488p13E200d673p657J350c586E724
4322A1347m05C850f262o040J135c372F173N413j769B436g110n300K231a267G526
4338A2279k786A577h664m491M507e06I407L357m162d98q681l369M483A261Q258
4353I519K693m542a996q590j802N584B860P346J759n780c885o809r02e499C748
4369A0838Q27E385d538o800l41d289E471O236m47C770f213o315J972c069F428
4385A1861j281B154g059n303K474a398G084N462l013A010h073m005K635g4H958
4401A2619m147c39q931l183N057H95Q492L212m446a732q355k506N185A746Q921
4416A0667J214n741b294q646q16e686D292O731J199E166d945o682m31d112D282
4432A1465R2D542e505n954Q01c155F740M774o51B681f592n717J859a994G181M812
4448A1993j638E95h408l918L090g89H983L643l967b2q910m277M936I35R144K511
4464A2590m729a973p781k875N483A911P907K676n397c017q192j189f055B788P976
4479A0764J091E539d115p445J26d985E005O597M9C443e047o395O25d585E461O408
4495A1869p09C081e801p162K813b665F715N545k585A314g599m683L292h14H576
4511A2467l634A54i095l273M170E69R082K539m539d22r741j578M542B373P541
4526I914K677n484b058q163k345N514C248P915J195E688c856p723j5e266D948
4542A1268K91D895e139o591p8c941E603O015j271B830f629n158J581b830F995
4558A2306k204B135g500m878K765a324H164M783l989G52h599l527L211E86Q654
4573I240K790l248i02q431k835M446A701P924K487n331b445p881k250f080C019
4589A0271J782E996d149o980q14e056D028O918P93D372d756o819L59d116E077
4605A1369N85C259f152o426J908b742F106O518j724A744g198m718K406a737G806
4621A2539l618F28h081l601K250E22Q330L576m305a550q137k657M391A682Q380
4636A0062K170m394a500r020k129O085B497Q280J915F242c262p721r86e267D462
4652A1077K38E266e590o267M30d439E294O846j146C316f766n444Q29b549F883
4668A2413k586B187f934o041L701b171F995N365k564A279h510m146M190D33Q483
4683H916L150l501b60r014l647N120A675P762K500m587a519r046k494N985B386
4699A1182J314n693c531p658j231e535C909O989M37D904e318o394O10c654E237
4715A1597m81C713e187o791O06c856F490N595q14B291f609o448K812b711G407
4731A2620l162A728h596l735L462b84H890L562l376f93r153k066M178A388Q589
4746I977K752m992b284q301j733M637B557P564K023o061c493p089j483e728C617
4762A1238Q30E645d684o507q50d790E365O810q36D270f068o465J438c662F240
4778A1364n37B688g508m582J890b757H009M813k858A749h104m631L543f45H717
4794A2172l561b27q597l852L508I58Q834K510m165a246r023j245M704B383P564
4809I947K025n281b320p605k773O256C852O746J844D883d381o929j63d958D415
4825A1451m89D444e404o831J000c607E696O758k127B984f669n078J492a974G350
4841A2693k182A625h456l608K116h97H522L442k301A73h739l468L277D66Q667
4856I133M234m816a047r126j704M291A637Q841J896n263b893p403j856e980C129
4872A0481J047n734d609o739k0d148D349P026J20D818e337o495M74d033E595O268
4888A1863j578B660f534n414J558a787F838N758k764B005g130n017K685a312H771
4904A2299k602D35i166l353L577A171P961L853m771a677q684k239M558A588Q142
4919I730K081m704b449p876j248N186C329P664J96n252c985o952j267e427D846
4935A0875K34D229e065o994R79c462E502O725k145C623f183n290J374b423F791
4951A1937k418B714g844m752L003g14H121L825k838A78h777l676L331a85I345
4967A1872l924a185q493k494M265A433Q618K145n129a896p950j887N469C102P383
4982A0485J545E846c956p046p48e726C974P037L50E246d774o843Q88d306E016
4998A1427n26C320e420o260J837b946F712N224j686B645g710n200L446h38G254
5014A2786l254E25h527l657K979e71H924L440m407d95r523j828M378A441Q991
5029A0432J310m651a616p584l267O043B979P349J516n566c506o974j703e705C621
5045A0777J198E640d469o599m45d548D865O796q05C764f155n558J112b927F174
5061A2020j705B357f547n466K151a837G388L811j105A286g674m835L943f25H066
5077A1834l659A90i461k783L887F11Q628K602m333a776p967k370N073B506P242
5092I748J611n242b935p908j400e241B915P428Q87D694d549o543j94d458E248
5108A1435l91D012e778o388J666b916E947N964j494B600e419n892J597a999G229
5124A2454l156H70g728m475K919a272H551L198l142B30h201m474M677C08R171
5139I479K362m135a172p797l194M906A857Q322R39m818b594p705j071M794B965
5155A0375O92E369c885p273J71d997D973O539n92C751e026o269K15c483E598O170
5171A1768j104C034f450n284J417b451F747N036j849I52g969m186K346b16H024
5187A1980l796C15h682l440L272B05Q607K818m358a453q017j541L684A629Q585
5202A0214K312n786a893q510j474N729C138P796L72n267c687p364K59e277D036
5218A2101q60D768e048n885K31c571F045O245j576C259f075n360J636b328F444
5234A1673k280A476g410m424K316a341G621M432l502A95h669l669M254B40Q682
5249H922K442l411a79r166k215L902A168Q178K134m499b657p677j418N144C180
5265A0641J029n603c026p695p17e493D156P066R5C855d496o716N10c829E339O203
5281A1542j152B945f504n361J305b426F094M932j098B046g135m505J746a336G820
5297A2052l376G78h517l909L552b56H208M245m651d16q363l540M716A522Q149
5312I671K131m599b246p822j413N132B861P086J752n357c358p181o93e610C966
5328A0977K13D701d756o488K96c790E329N665l33C443f258n705J402c039F207
5344A1814j277B194f428n768K681a033G077N173k807A150g631m332K492D58P526
5359G984M516m034c87q601k742L761F30R019K202m302b018p775j869M794B469
5375I671K152n395c144p844r33e639C949P293q48E180c805p031j65d530D927O772
5391A1699r27C276e173o302J008b555E875N670j523B015f710n153K014a749G316
5407A1636k655F67g971l911K758c39I058K863l653d07q519l624M959A353Q323
5422I676K277m472a964q066j328M646B636P790N59m842c135p320r87e489D258
5438A0274J005E058d142p201J20c900E150O063j01C263e830n875M48c322F223
5454A1812j414B329g129n259K444a695G576L883k186A555g693m372K809e72H434
5470A2025l308A32i310k094M112E95Q767K367m726a224q687k182M795A916P838
5485I754K320n673b906p768p74N037C683O639R17D983d341o715J153d068D382
5501A1116m20C756e406o026J341c251F164N197n57B047f722n198J601b396G412
5517A1566k248A851g303m045K559i8H360L548l131a50p870l517L667a81H574L632
5533A2206m961a503q028k121M437B595P266K046n156b798p593j217e559C103O561
5548I664J810E577d091o232j253d772E128O005L59C679e044o295K33c303F298
5564A1981k314B494f406n262J497b278F490N293k675A358g756l828K260a172G722
5580A1771k474f3q415l558L820E46Q155L368m392h91q490k276M749A237Q819K106
5596A2162n691b262q035j426e665C124P294Q90E635c969p329p9d942C943O507
5611A0450K94D077d418o656l0c792E897N218j068B616f452m888J162a652F857
5627A2087k645A585g214m536K942a310H164L122k374E91h624k704L185b58H746
5643A2039m263f49q407k790M858A494Q613J777m892a642q516j740N469B584P920
5658A0504Q12n360c403p746n3d970D256O684N1E166d630o212K79c679E392N690
5674A1082p56B831e717n358J555b822F176N034j355A733f478n020K617a225F739
5690A1510k534I35h659l663L479a38H637L057l643a030q252k307M183A287Q883
5705A0170J186l938a628p968j776M826B961P563J259E361c380o859p36d913C412
5721A0736O17D652d302o728J96c720E287N518m26C847e438o480J485b483F299
5737A1037j091B332f473n369K854a870G082M954k802A364h182l834L339A11Q717
5752H828K638k971i75p819l047M184A521P381K367l915a651q009j699e615B359
5768A0005J141m593c095p354j340e874C738O561Q94D260d451n868n12c472D758
5784A0989l46C860e520n827N75b724E973N595j203B536f172n363K751a583G121
5800A1116k464A329g954m259M035f23G993L711k944i38p278l044L388A032P429
5815H461L361m739a495p971k308N647A823P552K807n959b128q391p54N595B814
5831A0126J359D852c967o756p50e164D241O962n12C364e185o107J074b711E327
5847A1295j442B796f176n435J221b128F747M680j729H34g023n475L645a466H287
5863A2235l656d71q654k951M141C22Q729L298n038a565p794k545M964A688P465
5878I153K232m608b194p360j943N542C429P169L81E088c330p101q96d037D211
5894A0336K28D531d464o330K71c610E250O181j262B786e498o281K220b904F480
5910A1672k000B222g222m127K165c51G739L991l171A39g902m671M526c58H772
5926A1743l588i79p848l466M728A461Q240J797m505b221p167j717M859C184P097
5941A0281R94E113c766o705l76d971D098O411oD487c784o670J62c915E005N801
5957A0806j43C109f695m055Jb344F584N432j832B123f822n039L359a062G446M738
5973A2184l835c19q211l042M000A74Q449L089m161a049q264k285M837A091Q154
5988I245K676m906b017p623j504M897B467P275J777n395c391p126l62d663C272
6004A0726k19D218d691o379P19d448E417N761r27C458e306o134J251b170F174
6020A1511j495B283f206n659K690i06G342L835k769D20f799m500K322a06H314
6036A1821l711g7q042k990L790A506P328K049m271b636o645k126N132C422N915
6051I337J394m489c104p423p14N456C495O877O74D069d662o199j72d402E660N156
6067A0816n60C581e543n973J446b541E611N422j313B720f846m634K549a296F447
6083A1052j888A571g727m091K922B32P600L619l641d33p848k974L777E51Q440
6098H991K309m138a707p855j720N194B010P564J390m983b641p331j406e312C342
6114A0324J06D455c562o682m40d602D852N232N80C657e474n516J366b702F187
6130A1109j022B506f434m229J055a024F701N287l559I03g226m606K843a046H101
6146A1342l337b31q049l524M206A048P319K786m239a598p510k674N522A703P825
6161I528K057E725b735p224o38e291C850O158M72D878c692o369l47d467E188N180
6177A0368L59C862e305n811J348b643E390O250j735B907f560m477J243a998F711
6193A1248j970A286f974m444K765a297G530M585m119I3h402l025L856F07Q458
6208I065K684m791a170q300k165N100I92P967J892m351a685p843j851N377B997
6224I611J264E236c287o819p02d148D305N891L73C988e214n331J67c449E758N495
6240A1253j543B922e715n018J393a531F291M525k015H77f901m621L246e00G236
6256A2031l241B80g653l854L244B78Q259L151m682a115p289l067L851A457Q083
6271I540J111l902b662p668n17N071B904P329L33D616c858o420r47d847D156O589
6287A0745n63D559d198o703P78c255E772N446j557B824e713m565L22b881F638
6303A1134j103A734f614m983K584h63G368L995k504G40g395m209L913b11H284
6319A1138l610a229p193k927M113A578P071K749n084a665p586j595N046C239P074
6334A0313J025D990b977p160J6M892D012O259J52C617d575o214O03c570D837N995
6350A0832m83B885e371n787J546b483E832N753k519A647f567m626J708a174G206
6366A1458l352I11g852l369K808D66P250L084l118g82q151k143L997A608P074
6381H682K683m547a595p416j574M697B143P358J640E446c443o584j002d543C741
6397A0951m83D770c790o755m00c778C969N906k80C419e289n784J652b518F532
6413A1667k190B034f444m329J995h90F904M214k648H75f919m403K894b50H651
6429A1027l387f65p897k848M419A077P060L276m462a278p155k422M442A902P369
6444I271J903n240b232p321q65N132D045N827N35D504c973o818K78d174D640N570
6460A0210J6C410e631o021K046b506E817N382j101A801e835n140R67a241F869
6476A1285k352A337f742m067K161a426G921L460k820b24p628l822M254F73Q191
6491H864K484m408a318p372k479M479A882P939J540m515b802p707k51N352C451
6507A0305K57E224c900p134O53d728D371O048J63C350e265n628P75c156E927M867
6523A0794p28B465e699n666J440a198F707M581k255A770g671l312K220e45G692
6539A0931l050G40h396l662M147B23P850K750l064a696p038k817N101A763P130
6554H893J612m556b367p455k07L750C289O218J848E260c809o072P5d755C803O779
6570A0582n4D447d394o076K73b927F091M999j612C018f088n488K074a619F768
6586A1504j921I92f767l769J862e45F988M460l251B87h402l544M104G07P300L234
6602A1241l619a380p605j306L634A206P861J623m855b779o182j872N023D010N801
6617I811P13n178c805n574j541c952C714P054k86C720d669n386l06d064F005M617
6633A0622q32B698e967n196J891b544F505L765j082A299g537l542J948i64G911
6649A1328k616B48g150m116L119A77Q194K924l925g84q558k089M219A425P211
6664H636K925n252b547p230k127N826B559P192J447E322c665o195m93d387C439
6680A0324N80D261d814o055J159c307E395N588o49C734f149m792J132b472F187
6696A1239k341A873f976l993K524a398F655M727k877B85g475l612K601e5G983
6712A1361l683i37p800k578M527A267P746J574m084a319q414j300N215B888O673
6727I561J295n213c088o350k014e008C207P307K27C898d104o444O30c502D843
6743A0868n42C512e455n526J726b236E807M686j228B120f972m125K303a700G162
6759A1014l109A023f735n092L718f39H239K847k901e60q119k371M376A004O929
6774G933K771l139a651p545j710M577B078P291J594n078b543p064r93e139C579
6790A0328Q15D889d385o846P20c800D964N578n7C346e411o029K421b736F142M477
6806A0619j323B082e490m906J515a747F749M313j858A440f625m357K874g97G403
6822A1504l936Fh360l123M567B45R020J724l735h65q275j224L906B112P483J861
6838A1456n541b621o766j338d862B678O933L91D798c596o974j82d291D114O428
6853A0542m2C478e221n443N21c886E784N266j638B232e913n127K003a648F724
6869A1545k312A211g596l045J905c40G400L487k152C16g586l032L170A329P226
6884H555K859m530b009o633k768M377A976P265J994n430b401o931j738e146B715
6900A0004L83m991c630o919O28d327D037O576m39C511c652p308J203c302D872
6916A0207l97B520f314m289O72a541F110M751k179A924f620m629K417a043G176
6932A1212k748D0g402l444K552B09P943J753k661a220p253k274M062A039P459
6947H498J980m467a692p624j198N073B489O731J141D825b829o769m18d367D026
6963I534R25C971e231n835J483c473E242M941q98B762e629m605J365b400F446
6979A1145k195A199f282n247K548a406G067M076k790E85h227k769K893c08G954
6995A1175m491d55p840k469M413B140O437J653l786a803p447j181M543B582P190
7010I772N93m999b888o895k08d569C632O261p7m825d633n656K53c873D976M942
7026I918k36B995e442n069J080b570E211N549q95A823f474n184K360e75G183L725
7042A0908k877F30g583l762K921f75G931L669l853A3g820l231M232I78P952K117
7058A1047m019a672p487j771N198A876P734Q91m811c533o227j011d765C849O491
7073A0340K33D342d284o170M91c855D761N515m70C067e556m746J205b519F108
7089A0032r24B434f412m441K233a094F589M550k562A123g640l040K228f78H236
7105A1320l699b52q019k858M072A458O417K641l945b559o841j300M265A812P023
7120H835K073E189c057o481j593e320C258N950N60C885d069o080J96c861D317
7136A0392l86B716d624n524Q66b873E294N831j647B044e673n218J863a421G028
7152A0621k222A204f779m727K516g28G223L747l681f26p285l280M339B87Q475
7167H762J797m008a918p784o75L779B169P151J638n031b744o762j113d752B923
7183I730J011D468c981o429Q97d303D703O256j026C676e619l918J346c394E230
7199A0271p44B208e684n410K257a348F676L915j805A235g205l663K455d42G353
7215A1027l092c65q038k302L046H30P714J882k876a537p723j685M512B330O611
7230H941J999n433b729n855j890M594B792O794R83D772d277n269j137c875D547
7246A0534k03C827d506n742J52c603E256N008J1B799e695m473J050b082F371N190
7262A1561k303H35f694m215K849h79G284L438l026F67g419l044K945A171O773
7277G944K290k762a120p272k241M370A098P499K042m254b516o949l84M445B931
7293I205J720D475c735o155l22d625C380P140q09C570d589n446R45c072E403N312
7309A0715j156B254e219n478J553b272F867L640k174A889f227m234K301a181F576
7325A0860l201I00g383l011K404A92P525K930l578h46p078k543M308A411O799
7340H210K026l823b112o957j267N142B711O806P15D977b969p160K26d611D279
7356A0099k91C646d155o236j06c677D953O231j697B739e175n555J606b764E854
7372A0448j846A561f217m326J760a012F172M539k748F31g129l365K440c6G438
7388A0960l652f57p221k649L603A436P028K312m379b072o760j815M676B283O773
7403I056J011m457c112o076j436d297C985N996k1D214c794o424J80c403E033M965
7419I998p51B747d720n737J080b479E382N077j422B199f537m152K662a733F085
7435A0636l123A001f638l670L070F88O348L322m034a123o568k363L767F42P701
7450H343K007m197a084p205j693M133B366O051J755l917b911o015j297e016C275
7466I480O30D629c263o588l76c486D312O308j085B218d971n188J049c252E406
7482A0748j213B524f068m682J569a734F270M799k600A034g903k637K220a253F994
7498A0764k996b40o884l686M136B50Q380J768l565a800o972k513M741B302P011
7513I313J195m725b778n668k024e195C299O135R82C505c204o764m61d404D216
7529I649l6C674e043n259J017c210E472M676j205B360f303l352J229a761F598
7545A0633j514A232e877m274K474c92G404L116k656c32p935k167L185A141O962
7560H103K211l655a675o914k517M554A287P788J518m477b442p028j082e039C252
7576I929N73m755c685o299l57d669C582P133r65C932d391o336J543b181E142N507
7592A0649j812B012f148m767J637b993F887L940k209A168g229l428K561h83G682
7608A0799l207C0h086l138M123A46Q048K218l408i73p031l015M279B123O741J070
7624I934l615a994p380m96M477B885O922N80D976c806n408j306d534C725O109
7639I834K58D411d355n583L33c059D504O158q79B702f192m060J083b349F077N222
7655A1299k749A418f838l503K606f58G197L893l410B50g397k934L052A91P380
7670G571L428m036a414p150k296M632A314P391J429m575b033p495j418e361B628
7686I341J078D968c123o896P3d640C829O101j17C657d314o225J261c421D628N478
7702A0106j011B764e291n463J640b156E574M710j125A571f966l251J486a029F834
7718A0827l086E58f678m003K739B46P558L177l718e05p369k808L602A444P791
7733I235J487m346a847p239j729M695B086P239M53m561c433o156n3d817C415O782
7749A0197q6m710d407n182m11c864E072N624j773C061d922m979N14b381E945M442
7765A0387j678B023e986n143K974a089F361M512k409H21g375l807L657a05G419
7781A1101m178h32p235k550L441A156O969K592l921a917p141j123M296B734O170
7796H904J389m646c357n988r91d587C753N497J159C977d254n912J17c475C821
7812A0288o84B678e145n205J164b393E588N261j873B098f672l286J439a429E606
7828A0844k998G04g131l597K560I1P117L388k908e36p204k998L955A102O990K240
7844A0332l122b046n856k487M508B294O224J659m191b728o589m68M313B731P105
7859I836J39D363c064o080o77M771D873N466j24C167e132m643Q98b875E529N047
7875A0576j287B402e879m443J569a840F029L886j764A226f950m007K520c80G646
7891A0479l007a54p471k755L260D42P920K322m517a280p599j240M052A822O652
7906H474J425m563b035p082j220N069C374O371M34D912c513o084Q3d248D119N521
7922I640L47D259d786n663J122c512D530O038j540B154e550m896J692a606E869
7938A0488j730I76g097l113J949a126G260K977k540B90g087l650L864A20Q354
7953H474J941l744a253o679k965M749A310O899K602n312a928p486q27M514B321
7969I563J174n339c095o130o58d526D102M784J074C979d620n393Q30c172D651
7985I844j286B865e484m733Q88b322E993M194j748A653e811m626K122a370F632
8001I979k459D57g534k686K861c01G853K275l029a129p315j814L396A579P060
8016H639J871m298b221o747j162M758B842N861J943D931b701o242p68d709C487
8032I498L04C720d296m937l53c722E275M883j718C144e254m932R06b659E099N033
8048A0132k104A539f387m022K684a043F659L965l233A032g193l157L217I8P881
8063G979L089m174i87p094j990L114A162O972K584m562b057o628j384M121A923
8079H781R19m504c753n225p58M601C467O318R31D225c773n726L08c148E000N009
8095A0009m50B416e174m769L97b946E478N191k138A713e690m024J573i25F416
8111A0396l366A47f632l637K967H8P394K938l309g56o197k743L159I41P400J824
8127A0165l749a348p215j675M168B152O939P19l955b162p027o22M736C958N533
8142I491j2C915d230n441j26c939D436N246l28C084d429n211J224c076E293N164
8158A0457k174B383e123m980J675a458G368L322l007G32g074l681L682G5P362
8173G437K632l037E0g980k486L689F88P603K238m281a460p177k501N180A551O785
8189H336J790l848c394n919q28d752B800O074Q14m732c048o315P5d046C962N868
8205I830q78C002e523m285J213b606D382O000j861A891d460n627J533b154E835
8221A0308k278G88f466m159L147c40G077L967l798a03p368l287L566D23P513K489
8237A0425m644e67q238j341M434B702N363J900m366c109n397j070M203B838N963
8252H801J253m735c284o103o63d515C941O049q98B951d372n449J140b769E529
8268A0709k125C030f058l322J124a443F594L596j666A319f457l450K536i98F662
8284I114k023A83g342l017L318B6P278K797m075h80p194k494M750I52P053J754
8300I759m489b015o607j665d612B406P223M80D787c683n230p02d306D647M758
8315I405j73C736d066n343P6c097D592N387m91B254e387m905J774a827E896L840
8331I736j242A049f156l712J876a087G061K816k146C54f999l427L204F91O282
8346F973L244l803b16q288j815L892B535O283J285m629b501o779m93L929B979
8362I103R41D657c415n908j42d713D028N937n42C348d746n272Q8c302D770M546
8378I316J45B719f259l612R54b731E521M786j860A786f312m372K412a857F777
8394A0512k642H1g544k814L418D71O436L684k975e59p089k490L783I71O474L113
8410A0558m400a718o895j291M451B698N835J636D681b316o369r13d740C491N919
8425I410kD529c777o020K64b842D644N566j028C038e000m748J176b189E352M879
8441A0231j686B482e806m129J674a207F412M028k768B60g039l508L032d1G325
8457I814k829a420o392k119L347A749N682K850m278a319p124j609L920A686P487
8472I173J071m497b859o349l03d739C354O988n67D255d001n942R13c253D662N341
8488A0003j240C037e045m608R66b304E186N529l147A898f189m212K024a071F767
8504I899j788I28f613l470K607C25P611K528l666d14o865l460M825G05P015K360
8520A0080l703a024o693k543M318A873P088J557n010a759p261l88M393B991O768
8535I759J29D189c891n947K51c553C887O321q46C222d736m984J340c085E498M510
8551A0008j106A826f021m493J975a266E936M006k679G14g320k961K531e84F956
8567A0010k661A27f723k889K295A035O771K586m563a929n632k427M266B009O859
8582H868J331m381b634o168j557e030B686N285K044D647c147o176o9c752C546
8598I638l83C498e096m421Q13b760E315M793j130A410f052l881J918i23E956M017
8614I973j771A053f976l585L056f05F961L402k721d73p410j711K132F62P220K524
8630A0406m316h00q019j007L734H32P588J442m173b124o679j349M647B015O651
8645H666J499n082c358n700r9d271D086N578o10C328d201m834p98b662D409N445
8661I854j180B873f238m164K585b082E221N105j379A350f343l494J865e13F502
8677A0508l049H97g218k750L043b84G653K233l196e62p469k137M028B292N481
8692G773K038m499b045o017k645N118B350O613M94D241b941n933O88L811C334
8708I476j70C290d473n507K52b994D417N526j294C154e684m164J229b061E567
8724I433j66A872f341l696J916a090G343K572k382E4f998k800K635a59G394K827
8740A0221l803a053o542k860M308I27O545K688l917a903o596p68M486A733O401
8755H134J690m221b409o582n75M483D285N543q14D369d579n346J230c256D775
8771I577o47C008e025m876P88b692E690M439j837A704f239l759J856g90F516L747
8787A0263k401A383f607l565K605B4O885L828l544a304o469k340L396A119P091
8802H210K148m883a630o411k551d971B064O887J285m509b476o053j125d764B992
8818H925J201C775c576n357q36c767D418M369J52B748d351n379M33b237E019N414
8834A0433j944A919e819l841J632a596F298L380j167B056f681l451K903e36G059
8850I825l388a26p334k633L401G48O401L179l813a680o751j387M169B211N262
8865G473J993m210b646n751j857e027C545N358O00D465c974n445O68c605D540
8881I714o77C574d607n681K24b630E313M336p69A646e397m605J568i70F181M109
8897A0290j832I58f095l902J844b72G064K778k485b83p624k093L556I94P234J995
8913A0223l712a289o395k556M396A348P249J277m248a981o208j693d740C199N225
8928H424J475C970c444n709m82d656C988N918o62C571d943m368J31b757E029N071
8944A0100j708B857e518m063P03a153F038M351j842A252f230m005K745a326F725
8960A0039k568A87g115k614K734F66P216J232l358a381o335k004L459A948O141
8975H089K274n131b650o925PM762B805O177P53D547c576n359j109c414C255N363
8991H618J301C459d443l822m65b211D266N545j342B322e312m169J147a387F195
9007I342o58B062f085m068K798i88F686L516k948F31g208l052K939E00O723L207
9023A0430m034h61p303j686L653A161P541J078m561a799o615j969e035C078O079
9038I157M51D471c664n059n46d121D057N246l56C377c698o126J209c626D826M238
9054I064p09B449e010m582R23a763E606L763j627A293f865l205K198a162F933
9070A0258k785F4f703l644L518D43O731K854k952g58o723k557M010G91P479J761
9086A0031l991b012o359j960M942B615N685J059m525c032n514r14c827D331M233
9101H564j01D157d052n665J060c759D190M965n70B775e239m123M80b903E629L764
9117I393j706A550e579m266J777a431F683L568k734A89f685k738K479b92F816
9133I156k459i58o509k098K704F62P246K110l081a425o661j686L820B319N960
9148H279K040E122b532n665j092M559B387O607O78D481c602n817O83c769D466
9164I747j297B862d339n075J191b571E159L739r40A118f690l103J316a210F042
9180I558j698A065f216l856K793h59F316L098k695g84o689k373L548A331O352
9195G683K569m597a347o814j744M762A641O454J534m178b584n914j349d894C824
9211H839O19D497c839m566n69c780D305M817m88B518d746m543N42b694E441M306
9227I747j505A665e670m353K529a248E517L687j836I78f167l767K470d13F706
9243A0332l424E8f920l011L791A020O288K120l743a590o086k092M064A528O086
9258G614J915m258b110n970j186d514B980N732N76D278c215m864j499c638D135
9274I111l27B980c751n862J170b600D675M282m14A741e238m199J371a550E681
9290I985k900E12e962m116K915A52O217L187j517A32f505l519L314F15O989K418
9306A0022m252g3p841k133M723B166N975J072l595b243o502j263d542B999N739
9321H738R50D792c149n448p12c514C716M738J039D016d175n034P60b792D810N172
9337I982j238B289e490m211J348a463E589M365k519A510f261l948J860a025G002
9353A0127l098B69f400l292K930C80P518J785l205a066o283l036M859A796O203
9368G999J148l285b269o166j265M205B727N740J020D120c039n943n87c802C146
9384I436k21C160c878n442Q85c234C613N655p47B352e156l859N77b107E720M184
9400I904k015A158f467l421K345a527F555L747k408b39o277l289K504D09O810
9415G219K257l533f31o370k180K835I53O725J840l798b353n863j602M219B215
9431I318k10l525b147n671r18M319C508N120J049C408d198m660k05c418D079M953
9447I032n39C022d538n521J055b136E573L866j176A814e919m364K345c39F024
9463A0202k720D44f273l017K470B25O621L064l350e35o611k665L378G01P015K002
9479I718l753b380n455k517N027A790O511J106D488c310m850r93L817B859N832
9494H691P05D313c316o102J54b842C853N193J34B697d511n608K060b805E326M212
9510I538l43A819e854l943K107e58E966L477j947I92f646l355K687d00G215K954
9526A0169l419f60o906k008K694F55O920K027l164a518o462j776M407A790O719
9541H509R74m433b789n471p20L936B758O295K18D056c721m917k25c703D157M925
9557I082j67B941d013n836J340b371E255M624j100A804e312l739J181a228F080
9573H956j089G44f389l965K882G6O773K245k259d7p275l179L872I05O846J710
9589I461k870i76o889j519L465B106O092J222m292b602n672j197M361C063N518
9604H581P51C271d148m627j99c862C605N747k14D039d965m230J351b350D979M397
9620I376j207B142e837l686J419a860E691L489j429A426e996l917L182g62F467
9636A0481l625c93o958j464J983E45O933J803k819a68p713k477M040A679O482
9651H161J604l536b069n804k485d443B690O134O01m711c398n528n2c796C469M815
9667H284QC321c915n470J180c292D072N367r22B994e047m355J080a765E706L692
9683I398j456A494f211m397L243h38F631L411k941I3f478l508L406a67G523K485
9699A0008m010a161o473k218L986B244N042K286l859a304p175q32L600B431O247
9714H678J032D702c364n905l8d308C633N164O3C776d164m648n1b518D429N166
9730I595j295B404d499m690J004i71E530L865j778A376e279m166K063a257F236
9746I835l079E04f854l041K826d84F849K544k907g03o112k379K944H09O851K015
9762I675l977a342p242m46L650B312O494M22m407c066o012k31d000C307N663O3
9778I033C993c650n972O76b913D908M174m33B284d890m792J562a014D818M437
9793I255o72A634e360m409K912a306E763L535k180e2n856l913K616c5F270L356
9809I626l529b01p084j515K442H89O390J815l903a296o504j263L466B433O377
9824H810K75D327b785n917n08M320B741O150j64C810c582n158l08c002C454N671
9840I125m43B923e253l773J33b137E154L787j265A160e875l367J668a433E834
9856I762k457I61e971l464K799f72F664K741k249d5p015k682K983I77O994J917
9872I888l929a324n997k063M237B061O321J000m360b758n001j708d244C090N367
9887H457L02D114c856n543L17c155C979N438j109B409d133o060J694b531D991
9903A0035k291B153e364m557K032a622E682M765k845D42e797l323J833f65F866
9919I369k803d14o635k045K914C06O705K501l636a399n091l443M166A364O521
9934G885J106l417b330n429j280d249B804N648P91D390c935m567l54c963B990
9950H923J99C360d246m477J74c259D973M654r83B342e195m135J416b031F072L318
9966I390j767A247f431l343K360e77F565L066k647A71f378k977L029F97O374K150
9982I221k889a635o023j475K496A315O293J316l567b068n664j764d658B943N710
9997H653M96D490b559o217l19c372C717M601P36C693d041n099N84b460D580N076
10013I656j308B423e207l622Q45a620E222L581j123A277f486k967K767e57F435
10029I479k883D56f378l313L323a28G122K427l549h28o688k032K966A995N755
10044G750J880D802a603p167o41M482B335N857J163C926b790n059m82c916C307
10060I252l1C329c900n073Nc157D580M517l3B848d929l959R58b319E645M416k717
10077G344A175f145l164J799g73F048L572k875I59f365l828L597F8O660L168l874
10093F022h20o445k401L716A049O630K458m826a744o419q14L691A658N732K386
10108I776D528c042m877j112d266C189N249j98l996c727n652O40b255C363N366
10123H729n42B915d819m288J853b642D790M074j371A178e290m325J415f08F264
10139I387k268E58f535k615K325f1G295J883j999e68o382k810L234A310O121K181
10155I612l981a042o871q09M031B273N993J021m460b269o162k98c625B686N971
10170H657J33C671c839n062M02c012C965N167r66B448d035n354J907a976D778
10186H830m60A751e139l729J697a349E472M474k759F33f030l349J654eF882K596
10202I478k837a83o503l395M164I54O573K148m487b011n909r65L863B171N807
10217G978Q71m037b741o381k11d425B437N962L48C284c334n357j98c033D191M486
10233H677k01B648d567m315J033b329E303M297j535B007e513l372K134i95E642
10249I001j444G67f521k801K228d29F543L200l457d25o085k513L034H58O296J690
10265H844k959a775n641j576L677B216N505J369m149b434o284l4M298B822M765
10280G587N45l999c572m893l86c346C471N530l25B936d403m043K48b340E285M177
10296I462j697B014e127m677K796a218F207L254j862I03e927l415J905a09F002
10312I651l659B56g187k246L269E57O512J834k729h59o637j589L276A878N949
10327G827Q85m079a579o035q25L368B695N337P67C424b740n877N37c562C447N411
10343H858K03B908d419m243R34b084C989N604j806A965d735m000J017h98E299
10359H646j560A701f115k323J504f99E805L851l170C68f908k064K902A93P271
10374G464J778l577a087o582j333L601I64O366J724l681b400n892j185M663B371
10390H253K67D223c447n373n36c386C602N085l82B976c709n220N96b573C976M870
10406H846n10B382e447l933J552a390E457M067j779A084e785l002J895a031F478
10422I074k793C92f698k873K452a65F175L227l756b57o924k377M382I95O125K480
10438I600m439a492n271k447L876B386O336J78D392c037n339n4L638C200M914
10453H114L53C269c847l901j105c259D617M103m47A681d163m415L9a386D549M548
10469I097j354A560e556m525L288h33F206L184k594B69f908j899J804C86O470
10484F856J820k675i80n762k618K740A180O217J977l744a363n973k621M824A800
10500G286J764l790b666n603p62d313C336N523l47C868c392n001L57c283C623
10516H294k86B633c936m271m00b730D779M427j578A321e865l171J242i35F270
10532I469k435G66f798k860L160e51F148K851k681a41o471k214K203A023O615
10547G638K044m267a261o670j025L411A962O044J078m251b069o270m43L948B594
10563G635J219D145c408n392N04c335C548N751j016C252c955m962J380b356D757
10579I378j320B079e095l728O52g60E866L221j511H16f031l251K320a97F378K946
10595I324k768b31o712k087K858A017O222J700l192a175o439k088M444A578O203
10610G781J523m066a712o047j528M508B482N505J093C633c626m286p39c313C807
10626H674n34C046d224m800R49b999D387M436j245A890e452l177P43a824E688
10642I581k844A061e756l453K185h06F124K947k384d91o729j751K448F07O906
10657G513J577l649a245o203j722L562A283O096K013m390b324n593n70L367B825
10673I320K99D475c025n016o34c562C578M629JC020c595n094J459a861D683M914
10689I597j402B442e460l603J218a361E664L094o62A319e614l047J424b39E911
10705I087k421e49n661l218L389B34O802K741m133a172o161k327L663A290O093
10720G383K209m620b274n037j435d336B462N790P37m280c428m641l32c899B895
10736I038m25C009c876m960Q92b072D573N235j101B433d909l407M79a652E479
10752I576k177A695e279l871K321c29F319K725k170G56f210k767K722I82N503
10767F485K990l793i46n820k395L047H71O141K560m490b130o272j283M033B681
10783H349N05m217b372n388j312c236C210N092L12C551d041n105N27b265D283
10799H526p26B571e067l717O94b018E572L307j876A765e852k644J050f68E094
10815H696j923g1n743l253K523A1O901J782k943e08p047j367L827F71O672J340
10831H683l168a793o075l67L143A943O248J058D063b957n166n43c681B623N324
10846G947K13C197c826m759K14c234D409L950q8B638e379l051R20a510D475M712
10862I187j551A331e169m309J938e35E159L725j664A371f858k727L314a057F017
10878I702l056h15n918k219L652G24O147J601l170a533n285k199M172A673N505
10893G178K186m540a571o139l93d041C008N153M42D026c346n258M82c957C965
10909H264l92C159d863l706N88b419D881M619k202A661e651l233J359f99E694
10925H971j372A080f037l177K561f21F786J632j930c77p142j482L191I70O317
10940G287J715k973h59o218j751L711A438O133J106m169b723m575j336L996B577
10956G963q0C667c031n361L1c040C937M168j49B548d085m771J137c137D346M594
10972H940q67B007d524l675Q24a751E729K736j425G10e904k924K639c58E876L664
10988I540l142a45o802j771L297H75O256J323l397h86o446j520L215A856N852
11003G708J179l407a687o262m71L913B411N664J64C729b750n059p14c129C197
11019G926J12C314b981n493M78b204D535M843j312B270c567n000J165a712E524
11035I106j794A999e382l537J839h15F365L473l291c5n098l857L078D59N531L430
11051I420k899g93o000k073L503A116N246K588l639a561n930r61L751A970N684
11066G654J016D197b694m834p17M084B642N686n1C719c920n393J251b695C739
11082H765r45B720d543m031K89a930D375M914k116A458e112l918J681f80E515
11098H827k393a90n498l615L077f99E934K875k558a851m732k132K985A505N484
11113F989K101l728a225o273j288M026B138N563N13l908b838n481m9c813B888
11129H007N97C197c226n264R75b976D235M314o09B907d202m488J168a925E104
11145H887j173A579e476l653K035d99E503L517k240C90e830l192K037c94F578
11161I368l958c91o299k297L128A251O461J451m164a193n717j847M286A970N996
11176G966M98l871b202n685m53L940B704N148J040C920c419n056M00b679D188
11192H241o43B683d382m548J382a877E048L713j779B080d864m182J989h63E329
11208H987k136G13f090k811K180d79E770L171k480ho215l175L538B32O687K075
11224H994k803a797n464p39L502A667N997Q06D051b298n217j148M106B645N767
11239H412o0B984c151m872k37b921C700M501j97B705d417l960o6b655D879L584
11255H463q97A419d657l865J285a300D994M082j688D90e749l249K038e92E894
11271H582k852B9f479k578L859D18O858J624l140a337o521n82L020A830N631J040
11287H501l547b264o045j34L761B475N537O35C717c176m546o57c457C904M868
11302H772j002B834c937m531k1b768E115L635j227A481e699l220R80a458D930
11318H496j197D6e364l437K332d1F295L577l048a53o101k872L228H62O332K331
11334I525l491a295n561k132L890A664N985J381D500b011m912k230c841A985N411
11349G396J188D225b952n281k19d054C533M181N0C037c921m614J046b600D271
11365H273j068A731d438l675J591b044E313L303j606F56e425l612K161d64F106
11381I448l069H7f961j508L189E39N588K373k415b73p164j493L393G85O537J821
11397I143m418b378n381j368d433C077M576P09D180b629n919K3c507C324M449
11412G773l08C325c364m851M66b749D413M646j569B759d732l880J538a835E329
11428I356j930I33e046m323K203fF059K634k509C05f096k568J868A22O359K463
11444H944l215a105n326j702K544A264N490K712m620a814m903k274L590B267N115
11459G382J290D024b738m789q64d049B806N267o2C614c113n175m11c149C987L835
11475G822j62A990d353m132J209a896D799L100n90B120e553l196J982f68F082
11491I835l303E92f151k187K501C72O331J601k330e38o314k431L846A37P213J648
11507H998l537a581o019p61L482A725N748Q27l634b024m807j248c788C256M646
11522G902J79C831b959n311N94b746D257M147m29A716d077m271N59a639D681M055
11538H736j646A924e421l052J965a395E661K948k029C06f483k426K821A53N761
11553E914L299l272c65n961j850K497A061N673K008l240a271n792j571M115B297
11569G606R77l758b968m446m57c799B838M954R03C237c649m352L4b601D295M162
11585H457l34B766d504l856Q14a885D184M345q99A547d539m428J872a189E714
11601H508o46D06e734k767J633B8N728K447k584C02f163l093M229A009N821J894
11617H724l529a177n496k181L374A786M938J827m116b041n327j552d407B424N149
11632G573N69C061c224m746l42c100B938N266l75B381d286l699O43b293D652L455
11648H107l52A782d538m318J465a559D960L636j706A043e681k866J646a99E750
11664H669l345a33o137j973K233D05O807J403l217g9o522j683L761A467N779J046
11680H292D036a705n789j129M239B205N169O62C357c029n422N35L856C404M841
11695H245j98C208d061m528P57c211D211L481j60B322d645l631J081a211E058
11711H809j102G18e339l244J588e12E795K708k411H25f103k649K581E50N840K484
11727H874l040c7o535k298M027A567N031J994k665a673n443j371L587B133N453
11742G586J065D269b279m914j552c195B791N273Q2C366c782m220K43b867C784
11758H573r39A330d205l827R97a476D431L582r99A252e150l446J603i85E761K915
11774H676k575c77n930k022K355D47N918L254l311d75o396j340L607A056O371
11789G427J370m219a140o066j683L673A780N617M12l757b701n449j17c347C388
11805G889J32C631d107m013L15b893C747M818r41C207d361m511J551b153E899
11821H211j283B212d824l646K109i09E616K598j246A171e487l608K977d56F402
11837H675k369a004o062j464L319A412M841K510l829b163m677j645L114A889N340
11852G229J395l782b025n203j018c816B744M803J415C094c214m957n45b656D268
11868H608q27B956d601l740O03b158D500M301j263A783e375l035J263a744E838
11884H299k161G44f221k329J313g88E867L147k631B37e609l027L139F12O376J646
11900H634l382a777n766j083M223A871N287J509m091b861m767m96c916B845M296
11915G141Q87C790c365l652r24c239C488M496J02B655c804m727N28b072E009L045
11931H054j592A370d281m021J021a558D466L824j190D34e554l101K511B17O056
11946F273K550k221b22o871j523L282E07N341K641k947a359o042q74L383B040
11962G352L18k845b525m611j171M130B616N359M80C941c140m120o83b937C293
11978G414L11B481c374m569N88b619D428M240j697A378e046l084J269a273E103
11994H913k519A129e607l134J978h18E389K999k096C87f171k953L231I07N575
12009F482J845l652f49o174j356K406B149N439q2l006a910m838j871M145B367
12025G162J030D016b681n309L85c550C583M985o34C531d170l589o2a734D071L722
12041G793k76A985d521l371P04a547E198L427j545A110e376l374K443a055E763
12057I351l425a72n532l063L487A016N597J961l419a764n221j454L596A381N674
12072G055J382l822b207n068j203c828A951O078L42C857b531m910o50M028C379
12088G820j12C431c898m210R74b840D166L788m17B521d572m200K230a214D861
12104H098p69I87d967l774K063f05F091K325k661b8n977k777K816A68O304K766
12120I238l734d68n655k432L427B020N535Q40l277a438n974j213M105A891N540
12135G431J018D044b973m710o99c423B530M626N80C513c633m823Q37b584D004
12151G742j07B824d487l293M37a389D838L589k031A437e428k745J518e98E374
12167H302k075E88e588k637K172G5N777K998l994a217n720j871L776A093N529
12182F622J726l113a243n473k202M367A261O463O27C893a939o065L71c344C479
12198H019r0C016c740l896l91b945D228M272q96A949d468l525N64a848C957M654
12214H611j601A551d663m167K375g86E098L554k446F41e669l012K785F0N548K604
12230H212k665i00n081k477M070A449N119J890l640a151n541j685L653A055O217
12245G272O07l207b164n823j70c947B477N443J3C581b404o022J166b704C319M476
12261G795l75B696d236l557N42b448D447L272p29B144d277m157J254g18E122L408
12277H530j828B89e381l088K581f80F303K027k231c59o081j592J876D47N898J519
12293G864k525a234n667k206M475A817N604J521D143a720n444o43L819B753N348
12308H101J30C369c123m582n09c644C567M792q15C209d368m283J276b106D350
12324H704j548A310d465l893J850a387D813L794j654A342e685k759K289b57E096
12340H225j815C9f499k133K017F53N548K047l479c00o508k179L814A001O168Q20
12356G989k818b440m768j416M004B385M851P34l440c417m137n18c276B982N531
12371H513o05B875c548m361l29a706D147L631R9A960d644m241J090b051D349M376
12387H725j769I18e454l708K567a417E893K601k090C93f102k149K629E15O162
12402F677J608l186a010n862j869K803A508N611J263l135a513n320j856d300A687
12418G742P32m194b507n142j318c837B945M583m1B757c859m778J016b702C891
12434H255j036A785d364l914J085a448E220L101j285A612e130k752J970a074E303
12450H443k028E87e470k833K974b48F046J659j832c68o401k173M005D43O839J190
12466H472k642a322o177r09L988B175M990J463D187b992m584j204c626B848M682
12481G530R49C555c357n076K33b286C581M920j018B243d457m237J371a697E310
12497H255q29A275e002l640J542a18E353L048j988A02e819k942K891G8N792K394
12513H264k187i4o189j517K671A293N585J677l378a068o674q78L851A834N778
12528G612N69l903a720n880m70c271B863M995k76C055c363m887L89c378C317N303
12544H620j121C039c972m176J080a925D835L471j370A903d972l940J628a364E095
12560H308j763C42f128k399J671a47F394J730k630g72o369r45K744A130N797J736
12576H663l089a441n518j323L122A569N321J313l778b682m429m81L540B903N195
12591H098K39C202b461n543L52c193C452M472K49B618d001m104J00a982D409L865
12607H274j566A979d698l808J643a159D767L768j270I78e778k627K517c5F153
12623H777k717E04f449j502J953A021N869J868l681a164n198k521L476A473N564
12638G037J148l303c094m123j283L973B683M732P37D002c304m349k58c221C332
12654G242N95B773d105l912J377a974D257M024r69A847d088l902M74a426D628
12670H394j828I30e538l071J828h87E765K428k179g85n234k759K978aF003K914
12686H917l761a022n352k084L455A660N186J328l470a466o224n55c688B481N126
12701G607M79C591b234n141o4c644C263M854%B815c733l939K20b188C874M160
12717H034q89B170d612l749K163a382E032L422j713H12e151l264J930i19E134
12733H402k724f4o274j665K213H61N986J374k972g19n355k412L231A568M892J592
12749H052l168b671m604r88c823B124N470J061D234b987m709O7c236B738M749
12764G487L14B991b832m802J03b091C728M498j309A881d488m007J297a867E069
12780H626j838A291d996l425J774a132D949K907j278F65e701k673K700B09N926
12795F135K526l239e57n321k227K380A121N701P36l002a872m830j327L849B255
12811G287K63C655b170n488j031c568C012M485J73C159c218m036j76b578C802
12827G349J67B670d387l125o98a075D818L387j419A80e683k320J579g79E133L713
12843H846k508B70e914k289K003f37E679K432k370f03o150j596L423F84O461Q66
12859H011l138e95o436j516M254A529N314J043l748b242m543j242c934B359M936
12874G295N64C103c347m555j91c124C260M921j041B613d334l348R97a779D492
12890H232j120A689d667l576J652a071E464L221k680E54e395l380K799b22E751
12906H847l379a25o102k007K941E17N913J770l128b30n956k154d004A250N395
12921F645J204l369b258n297q48c730B717N075J90B892b627m936o4c018C617M037
12937G654l71B820c924m526Q28b059D426K916q44A285d714l518J317i89D487L563
12953H050j942E59e438k578J992d03E799L131k212d3o820j206K397E52O041J572
12969H165l232a054n744j311L437A800M955J268l608b501m789n86L931B758N040
12984G798j31C684c591m663l9b754C129M789o54C007d289l387L80b329C914L805
13000G719n36A468d326l297R30a903D406L510r45B53e525k572K047i59E958K368
13016H326j935B23f133k661L173H82N403K083l045a001n701j500L671A291N344
13031F635J822D207a805n008j371L922B387M669J264C749c369m325L39c228B956
13047G594j53C395d250l552N88b108D578L160o60B154d552l644R18a552E256L658
13063H914k019I22e037k749J810f98E457L176k543A6e806k715K434C06N487K743
13079H536l510d79n958j631K631A390N362J410l074a454n908Q9K749A949N785
13094G734l82l483b813n186K0c234C394M130M42B697c595m030j22b088C659M366
13110H025q65A890d568l856J492a847E081K933j540A283d757l641K182a195E297
13126I188k351D82f486j591K196E46N348K447k922i13n383j859K952A694M802
13141F496J946l285a542n397j316d091B179N478l97k945b490m250j448c452C417
13157G478M64B308c501m147J24b662C944L757K73A886d809k861P39b555D456L622
13173H078j345A079e154l597K212a230D955L506k769E22f927j492L126E17N632
13188F149J541k109e15n635k343L207H35O045J367l790a542n579j830c946B595
13204G134R9k798b477n059L56L217C009M617N92B801b701n091J60b805C768L818
13220G586m55A859e004l598J745a493D158L813j511A339d545l059J295I4N253
13235E347L435j754Ce136l006K019D45N627J886k553c58o184k184K833A222N124
13251F346J438l466a439m944p51K906B160M767N20l243b067n527r74c442B577
13267G649K8B714b923m573k77b804C458L749P97A796c270m854Q10b501C371M992
13283H363j144B038e264l214K053h95E330K946k420F75d958k999J945f50F985
13299H670l242b09o052k724L041A171N300K261l886a434m679j666L591A436N466
13314F902J222l976a593n331p77c540B621M800J40C415b646m945J65b927B803
13330G297L83A936c492m786R95b242D297L546n84A767d500l384J362a467D893
13346H068j919G67e762k766K475B2N480K907k882a9o163j896K732B31O298J733
13362H262l154d76o159j066K746I64N848J575l466b113n131q13L966B295M870
13377G165j77l378b900m567j32c315C356M187N6B863c362m414K93b040C910L468
13393G378m24B086d417l817J339a998D842L607j796E61e701j856J862d35F009
13409H079k671b51n748j950K036f3E766K208k685a073n571j791L017A781N206
13424F987J305l930a327n688j062L874B914M665J278C750b051n215j70c525C348
13440G751n5B706c261m029p97b464C401M321j304A470d792l252J297b003D881
13456G714k109A127e055l380K063f51E224K527j656B11e259l226K597B02N616
13471E818L047l407f38n310k052K841A157N623J017l333a665n443j093L769A967
13487G110P38C862a599n720j298b976B847M418O39C217c552l881P4b921C723M289
13503H012r48B373d426l396P09a813D704L552j423A522d319l980J635f18D641
13519H507k143I18e638k359K871i53E461K650k433d19n782j381K285F61N553J307
13535G521k175a870m265j723L111A300O012O94l515b315m270k47L347C294M497
13550G791l59B772c484m068L66b591C259M874r26A802d210m131J386b131D541
13566H083j579A146d308l735J202e56E521K589j429G33e601k257J799g7F159J959
13582H118k332I1f432k246L785D97N690K086l250a399n463j585c910A713M873
13597F586J681D070b934m369o0c288B729M437Q03C267c374m485Q51b711C272M604
13613G876l62B190d636l740P52b272D247L237o41A720e070l063J615a443D809
13629H018k379E97e733k905K598e69E434K884k465B89e720l063L211E39N208K552
13645H299l600a441n130k587d307A333O035Q12l356a682n416p23c737B500M332
13660F832P74B976c090m715J19c324C162M709m81B669c599m008l16b334D328L494
13676G822n47A521d541l253J137a377D740K933r47E60e598k646K647e34E414L350
13692H764k747A31f048j486J951H36M678K765k707a100m951k094L179A201N413
13707F614J705l908b109n169n76c868B723M169J123C197b610m421j049c374C264
13723H001k33B364c645m200M82b054D141L891j317A912e077l085J432h57D905
13739H376k408C18e233k684J576eE288K707k092A74e188l135K191D35N115K637
13755H187k990a395n225j372L324A296N145J532l791b285m686j474c885B079M765
13770F844P99C494c167l843p46c422C053M865m40B802c383m565P39c198D197L426
13786G623m0A863d616l653J899a717D725K723j161H35d621l737J610h43E570K346
13802G916k146G2f015j645K356HO541J444k707g17m921k114L133A378N151K080
13818H609m114a608n095r24c619A984N314K4C410b620m609n21c091B667M490K63
13834G420C052c034m226O1b144C404M183k97B309d462l509J153a362E058L195
13849H253j977A444d128l512J512f75F011J614j693C15e146k520J555G94N043
13864E837K257k503a074n484j425L192H63N864J153k849a429m934j772c654A792
13880F490J164C297a948m505j138L704C255M142M8B300c286l724m76b384C360
13896G579q06B289c559m165P47a596D510L916j942A171e007l085J746a02D669
13912H036j586C99d846l677L122a02E950J948k415d15n217j240J833B44N528J952
13928G724l099i73n838o79L460A211N608P96l680a834n250j163c378B500M726
13943G226N0C181b899m644P68b966D034L565p20C139c747l767J077a855D775K912
13959G687j190A836e620k081J294i71E504K618j566F29d982k888K590D31N306
13974E737K000k240a94n585k671L809A130M068K655l208a668m479k004L991A783
13990F666J051l527b477m685n88L455B670L956R79C427c041m388N78c270C753
14006G427j94B336c815l980J154a719C264M473o74B078c787l786J273a508D802
14022H005j528B96e352k191J685A32N003K950k737F56f049r65J362B5N308K409
14038G742k920a632m452j328K809B166M603J079l743a373n678p43L703A734N012
14053F746K39l306b829m064K47b757B626M680j41B665c205l934N43b870C648M331
14069G979j150A488d414l157P03a624D571L267j477B89d640l316K052d49D940
14085G542j701E05e653k424K945G1O212K366m055f68n477j763K554A279N330J349
14101G958l568a853n171p71c320B332L942P95l446b482m954N98b922B950L919
14116F869O90B742c378m317J35b999C682M231j213B149d851k468O54a281D492
14132G832j120G42d418l033J191d11E809K014j920E07e594k643K370B47N382J955
14148G584k368a106n903o94c646I72N412K063l390a815n192o14L604A994N150
14163G144O11l742b546m792l62c837C063M493j09B509c710l596L34b566C695M132
14179G827j049B081d113l323J011a174D839K684j436F75e108l155K603e87E507
14195H272k082G90e236k574J901C14M995K371k278a529n411j012L287A219N701
14210F920J247l253a225n241j782L849B056M138J641C631b868m162o29c068C160
14226G698N6C290c292m387P8a980C153L390P26A797d088l613Q97a546D120L763
14242G883j281A607e022l266J663e24E531K419k397I34e794k967L357D5N952K283
14258H280k739e28n333k535L202F43N894J409l586h31n555j636L454A521N099
14273F620J761C268b588m293p87L810B386M790O3B638b899m680L66b262C047M952
14289G999j036B342d307l513J075a498D458L338j096F23e138k443J021a274E161
14305G658j389E42e373k719K481I6N241L072l227e25m735l014K626I18N719J258
14321G895k947a314n611n84K938B136M294J073k737a705o037n6c276A850N276
14336G126P58C333b962l994K36b612B815M976r17B450d227l612J383b142D537
14352G491p46B144c836l903J470f75E199K944k632D47e188l199K236G5N469K365
14368G909k817d23n448k346K757I76N935N65k622f11n843j560L784A472M635J588
14384G695C578b668m266o28L622B552M826n03C190b445m922L94b825C542M444
14399G986r11B488c653l823J70b088D224L636j357B150d407l256J649e42E006
14415H209k742B36d886l074K490c00E515K315k047f89n072k444K856G86N139J259
14431G184k508a272n324n07K145A521M532J861l599a870n127l23K866A880M857
14446F737M06C155b206n571M27b882B664N299j017B166c492m083J387a884C288
14462G512r47B128d579k978J503a294D130L323r12A420e819k006J782f78E489
14478H081k932F01e104k845J485a47E703K036k106a23o083j276K373I35N129J600
14494G664l397a856m578q70c549A956N187J93B830b254n456O16c233B351M779
14509G130l42B522c232m516J074b605C913K996q65B044c542m005N08a705D414
14525H314k111A680d108k850J025g59D523K750j544A88d857l015J901g2E514J421
14541F935j811i59m648k066L052A302N250J358l676a301n249p51L549A626N428
14556G054K58C162a709n269K95L044B850M209J40B490c460l742j02b081C541M208
14572G749k16B648c809l770Q93a519C784L907j393A267d041l544J505a250D758
14588G591j333B80d668l068K208i8E175K437k061e37n041k082K725A042M565K374
14604G981C970a382n542j076L567B184M610J237l705b135m507o11c433B782M621
14619G403J25C028c145l543n16b377C489M436q44B143c967m182Q12a438D622K693
14635G315m74A370d210l320J516g97D345L489j784I39d944k660K038i17D960K656
14651G616k466a56n218k676L552A025N133J647k463f32n109k318L455A021M992
14666F013J362l122b380l946j358c259B669M387M39C341b893l488q98b429B977
14682G862j227B361c892l561M35a652C501L956m36A935d177l267J702a547D935
14698G184j703H21d176l250J404e46F124J029j563B14e141k749L055F95M562K842
14714H099k836a307m175k382K956A496M811J508C690a869m252q25L298B965L669
14729F634P16B657c099l755o79c284C331M115j81B194c515l713K84a854C670M483
14745H153j538A023d605l085J316a414D424L821k127h0n317k180J439d35E239
14761G862k439a16n490j806K729C19N228K093l216g01n200j324L502A224N077
14776F301J231k796a920m527p53c569B102M751J55C452b600m299o39b017B678
14792F100R95B802b896m483J035b224C673L667n99B255c998l208N77a289D299
14808F712r57A424d723k769J090c35E346K248k453H00f066j069K188A86N710J996
14824G892l352a48m899k370K555E93O020J025l059b528m368l39K964B282M669
14839F951L12l326b290m909j18b893B562M798n76C342c697l209k68b277C632L765
14855G397m33B024d358k864Q92a103D563L037j816A082d464k951J370a556D594
14871G411j864B6e784j466J634D31N559J769k697A76f081k348L868A041M649K002
14887G692l583a827m519j205L706A588M714J231C688b975m267L35b744B718L917
14902F635J66l071c025m392N4b150C789L454p04A744c685l061N10b036D384L079
14918G463j685A541d260l613K035d98E050K556k180B28d131l196K318A8N255J785
14934G058j486d99n248j825K793H24M925K098l803a510m270j829c391B245M284
14949F529J095C463a694m835k79b688B729L707J03C172b820m271R86b895C903
14965F798p38A464c737l196M59a762C945M596k460A042d300l465K369i00E068
14981G817j993G7e503k476K694e32E464K238k093b80n087k135K983D43N647J068
14997G158k563a499m547q38L257A772M972N16l514b029m718n89c321A727N165
15012F892k74B763b607m605M36c135C035L714m10B066d230k122l65b674D235K913
15028G148r13A595d360l265K027i55D576K579j419A022d627l231J653e50E082
15044G877k421d60m900j478K310A73N353J427k395a154n138r53K781B391M058
15059F449N22l047a549m136j925L682B458M280P27B936b536m315k27b631C032
15075G298j338B067c696l630R23a569C911L561r82B159c763m168J606a496D942
15091G232j247B02d935k081J926f63E287L201l048b22m689k693K132F75M844K036
15107G555l353f97n735o78K403A403M623Q86k832b237m459N74K397B167M861J08
15123G136C107b246m915M55L102B714M111k70B828c152l966N62b256C658L374
15138G032p32A905c708l890J570a128D124L013k317I23d591k654J284i2E481K844
15154H325k983c20m630j968K062B11N776J905l537f02m746j913L277A422N060
15169F482P89l564b048m253j526c480B146M346R34C464a560m971l85b637B615
15185F736k5B451c128l752M36b282D504L097j388A560c879l288Qi42D294K859
15201G153j042H12d302l038J459B50N055K450l299H5e121k270K089F43N336O45
15217F624k351a070n131j053K403A163N598J032l361a134n008q25L093A894M328
15232F222J600C885b028n161L66b854B538M414L03B601c941k806m15b266B547
15248G234j050A997d421l320J887b246C890L341p06H77d129k884J369a482D668
15264F994j823c28m634j944J565A53N486J551k650b80n365j886K860H09M990J371
15280G170l217b192m306m34K877A606M111J575C577b115m403j076c592B306M832
15295G138l94C311c126l660Q79b552B768M696p81B302c983k774P75a226D096L314
15311G410j430A570d360l289J431f36D501K972k154D5d328l078J733G0N113K398
15327G581k473C7f113j880L412B45O142Q13k314a740m010k465L799B195L616J829
15343G640C451b335l685r37L244B651M118M48C048c047l567n74b317B533M567
15358G100K5B017c366l978P64b229C747L602j089A247d304l403J649f53D907K488
15374G395j684D82e507j813J827g72D767K942k537d47n285j801K229B50O081J413
15390G744l587a323m807j527L693A892M536J119l461a799n602n5c370C126L235
15405F361M88C235c365l838L33b116C581L058KB541c063m171P82b018D295K476
15421F771o44A182d077k692P15h98D720K658j640H10d890k210J208g75D948K329
15437G277j561g06m610j860K094G54N260J159l055i81n162j728c530A633N219
15452F852L25l027a889m327m96c299B533M819j42C200b363m711j74b178C248L345
15468F593j70B183c305m259R34b264C639L937p13A690c848l717J344a760D749
15484G322j461A083e208k580K167g41D668K489k134B79e217k487J927G95M590
15499E385J594k075f21n360j130L281A610M376J351l098a836m910l72L222A689
15515G012j19l341b300m035p0c036C551L623p47B913c659l722Q10b147C743L855
15531G598j226A979c676l163P20a743D253L131r41I25d166l476J394f20D993K586
15547G579k325f2n615j392K452D59M649K358k765f77n428k069L780A413M827J440
15563G680l457a568m546j245L300A841M098P01l173b555l825n87b806B429L799
15578F228L42C174b250m835J008b247C407L238l47B552c154m250J009a387D392
15594F363o76F17e193j363J159b4D946K132q32b2n810j621K702h4E346K125k831
15611D640c00n272j276K298F72N301J091k850a191m820o42L002A258N353J19C113
15628b737l771o76c355B422M371M51B927b511m502M10b089C432L089k57A867d329
15645g058P55a256D454K392j538H50d196l579K522h00D830K632k065B2e173j944
15661g117K510a3E251K703l446a11m755k323L183A4M911K370k929h35n305r65
15677g105K782A732N151J69l306b093m329k36L032B354L880N64B000b899l727
15692f626m53b121C273M013j077A413c524l227M10a460D369K878j087A581d407
15708f932R38a457D085K960j657A228d927k313J638G3N077J836k604c30n179k191
15724g700K739d3E169K026k319a354m248j704L169A297M834J191C634a513m829
15739f342k46c178B587L835L30C198b500m209K72b993C537L308j86B325c359l890
15755g249P99a118C748L251p67A169d068l139R08g48D599K575j929I88e000j855
15771f855J361C0M466K810j900c96m941k465K797B86N651J157k697f89n131j070
15787f890L301A503M139J560l306b069m759l76L209A706M143O91B979b359m219
15802f578k95c076B434M596p47B577c217m150R06b335C521L059pA247c750k897
15818f647O20f41C693L215j259G76d100l497K781e4E360K516k376A94e581j733
15834g314K903D76N121J284k331i66m701j481L032A140N043P32l028f76n787o09
15850g072c390A906M555O48C145a935m328l60b401C404L003K75B209b745l658
15865f403K86a846C346L635j646A728b905m749J536a210D496K498q79F84d202
15881g720K078f44D751K436j736c64n108j937K098A09M718K526k533b46n478j061
15897f785K242A155M433P79k102i85n013r79L487B329M239M64C242b115m313q5
15913f513c140B414M150j14B639c411l170j98b384C620L106N8A945c731l164J434
15929e461a412C715L184j338A159d207l181K223d25D543K921j909H66e113k063
15944g176J592B44N209J560k094b69m859k141K340A86N688Q31k642a705m104j502
15960g311K937A455M247P76k461a952m835K81K738B447L995R2C048c123m069J305
15976e887b117B823M082n96B736c734k689O43a892C729L518j046E19d385l060
15991g445J656h06D422K503k392b26m609k592K909a98E233J654j751f09m100k353
16007g062K668H04M709J566l040a202m626j477L315A610M155J317C282a786m384
16022f170o64c360B504M275l28B752b911l769m87b068B907L910p64A548c526l470
16038f996J264a333C411L387n61H90d509k089R31e45D893J356p40H19d812j965
16054f777J596A80M709K604k200Ad971k660K478A224M165J481l061d24o046l77
16070f847K954A134M794Q53l369a529m580q46b523B139M496J76B269b223l650
16085e873p35b652B684M357o48B100c640k728N4a276D153K444j10A301c585l334
16101f919J281a021C643L395j422F29e335k154K017c70E084K173k054b65n454
16116e719j222K846H25M672J783l092a121m578j403K662A207M539Q78C055a311
16132f101j255L647A995M606O14C273b173m263j53c132B542L892k80B359c540
16148g292Q51b097D358K551q63A147d973k039J703h86D253L357k385A92d453k903
16164g356J358A85M379K416k499a37n145j642K441D33N648P10k078a431m438j741
16180g610c701A105M550J086k365h12n472r25c190A852L994J197B724b687l448
16195f135l34c053B705L634J79B903b556m481R36b238C306L183o14B063c478l567
16211g045Q04a650D213K542j542A369d423k722J693A98M265K607j769c98m779
16226e177j572J707H96M679J151k631g27m325j708L192A027M525J681l183a458
16242e879p49L171B119L377N69k881b206m067n94b844B938L618m46B023c033m122
16258g155J35b640C513K746m62A810c812k660P06a211D206K327j004G09d362k783
16274g145J806a082D565K010j869E92d628k326K571A246M507R04k485g74m469
16289e243j819K641I29L614J927k850b065m679L74K693A560M135J305l340b708
16305f476P30K824B314L572J161C197b661l781K81a924B990L624LA309c535l289
16321f824J281a006C712L240j003F97d181k800J799i84D771K203j351A48d957
16337f645K057E07M400J882k188a73n148j285J619I85M806J739l369i47m635j139
16353f721c301A828M080O58k775b338l908O6L082B379L552L13B833c029l644J086
16369e587b116B883L578m39B019c467l590J463a042B818L961n47A453d033k733
16384f766N75a341D306K123l92E75d431k587J639b4D323K218j382a020m462k269
16400g751L420A278M154J655k440i66n027j238L558A590N506J64l042a323n007
16415f330o71c381A974L936L93C104b393m245K37b400C050L521J31A744c362l632
16431f994O78a550C478L580j075A530c584k822J061a187D288K495j526I80d765
16447g422K056F63M302K103k097b93n098o72J529H60M392J393j844h27n442j029
16463g298K847A556L536J370k555a980l694r72L141B091L931R94B936b807k619
16478e426j52b697B774L578M8B238c356k513J90b182C772L046j198A381c114l579
16494f693M94a676D045K773q23H67d653k132J377A38M179K496k051b5n046j955
16510g026K189C60M906O36j204g07m695k034K890A419M299L06k550a692m981j21
16526f794c351A313M775L75l201a926n322L84b485B741L569K65B460c128l720
16541f848N66a682C162K655o3B170b858l868J220a465C881L182k105A130d775
16557f733J746a391D297K164j323C80e083j884J859F56M048K334j568a95n799
16572e994r06K721A037L959J539k907a006n250q50K910A558M707N72l258b651
16588f204N6L028B451M190o47B086c332k914J58b608B667L500k39A841c679k984
16604f663R28a602B958M023j062D69d116k319N77c15D462K233j173F15d590k189
16620f779J838h60D539K455k035b82m997j331K015E98M879Q47k077e98n539m39
16636f576L270A875M153O67C336b110m691n0c209C376K860r8B575b959l752N00
16652f211a885B870L888j259A299c443l360L47a450D070K784j036I46d871j705
16667f576J338c79D160K358q31H33d022k700J241C7N344J815k523b31m567k415
16683g213c400A064M451J705l506i17m712j079K703F64N466P84k956a891m322
16698f213m40L308B548M017K60B535b568k951j403b219B677L531r50B335c650
16714f400J024a676C878K667j217G58c863l109J613a207C934K841j468F0c973
16730f289J597C6N090J520j841h53m918p18J524G33N000O79j716g51n130j220
16746g101c400A435M392J369k951b754l087m77L142A770M572L84B329b256m126
16761f382L13a743B487M072o21A916c721l291J269d54C527L309j285H07c496l902
16777g398J797a272C442K795j013A38d696k449K112c89D432K656k244C48d613
16793g431K885E26N220Q30j946h42m265j415L125A704M416M03k691a849l899p13
16809f461K947B229M167m88k717b418l869k6b520C033L052L60B069c717k759N41
16825e935b204C977K963j146A728c465l504J081a100C710L272j756C99d025k862
16840f887K126E13L828K139j332A56d723k510K817B81M912K028k875in635j143
16856f787K622A050M396J068k458a718l793l59J769A793M273L61B645b135m119
16871f254j21c155B387M624m81A888b714l993J007a720C241L532j75A749c638
16887f523J164a330D178K472j853G1d327k472K188E6M729J657j439D68d130k634
16903f764K487D8M521K305k432a547l147k664L486I71M218J201k595i29m464j589
16919f982c370A802M291M62B546b941l429m57b323B185L316J297B549b933l598
16934f531O72b010C689K084L4A786c155k655P9a905D063K262j136C19d066k578
16950f644Q92a328D075K694j348C04d335k496J928a15E172J459k267a038m194
16965e232j581K471A663L992O85k457a811l758o07K564A721L945R08k986b409
16981e753l65c033B713L318p5B541b697l673J96b131C591K692m93A725c284k819
16997f103R42a830C299L395j138I81d014k974J174f36D485J687j715F33d897k342
17013g239K473H48L806J735k143c25m972j231K313A208M185J473k089a551m047
17028e598j306L311I28N333N08C206a635m845N86K929B323L474L30B388b339m147
17044f486L67b385B479L664J1B573b972l030N92a242C248L806j376H31d440j934
17060f374J009a389C616L479k010I51d635j958J663g61D730K089k158h46m074
17075d920j473J795I99M121J936l065d80n013j577L508A729M547l52k566a433
17091f466m81b943B649L573P79B864b672l395p17b369B780L355M12A809b929m205
17107g134Q69a524C247L108l08A010c665k695l6g56C935L353k727C87d048l327
17123g375J711fD355K459k202b20n510o34K610D02M755J815k865h35m531j056
17139f422K560I33N044P67C215a363m266q57b890A801N137q72C017b696l278m15
17155f389b225B568L777q39B246c375l575R09a833B987M020j140A452c502l381
17170f883R98a286D656K456j426B50d912j720J612i43D520J877j059gn460j155
17186f622J942D80M547J667k585f82n280j388L620A121M789R70k820a636m176
17201e812n68K565B774L043L68C066b045m021l83a506C233L488o44A566b947l716
17217f663M03a814C362K565K2A395c111l331L99a647D314K438m02A537d272k532
17233f804J317d15D565J447j057F44e064j562J323B32M783J887k512e53m515j100
17249f168K262A265L959J623k801h39m410j375c073A278M540K74k855b572l148
17264e720j19b824B510M059o40B571c241l159N21b003B915L818q27A491c074l054
17280f128J426a449C593L291k006A358d302k527J211BN096J684j767a67m728j596
17296f491J552b29D825J972k610g04m059j661J968A189M460K92j998a194m344
17311e538j006K137B100L631L44k801b468l981j87c061B348L894l35k915c778
17327f092Nb391C478K962l01A582c781k435J49a595C661K390l89A451c895k158
17343f053M65a015D054K780j219F56d712j588J776E18L842J837j674g32m272j962
17359f966K769G97M749J286k579a549m695n29L265A157M603P1k273a913l702j388
17375g003b737A898M446P9B464b890l559J13b375C424K537OA885b979k788N83
17391e184a662C398L812j923I29c345l416L41h39D042K581j652C21d251k280J354
[truncated: 178,954 more chars]
