# Supplementary material for: Structural and mechanistic profiling of Nurr1 modulation by vidofludimus enables structure-guided ligand design
Source: Commun Chem. 2025 May 21;8:159. doi: 10.1038/s42004-025-01553-8 (PMC12095788; doi:10.1038/s42004-025-01553-8)
Supplement: Supplementary file 4 — Supplementary Data 2 [file 42004_2025_1553_MOESM4_ESM.zip › 1H NMR.jdx]

##TITLE=jviph229
PROTON_lmu CD2Cl2 {C:\Bruker\TopSpin3.2\current\AK Merk\Vietor} nmrsu 10
##JCAMPDX= 6.0         $$ Bruker NMR JCAMP-DX V2.0
##DATA TYPE= NMR FID
##DATA CLASS= NTUPLES
##ORIGIN= Bruker BioSpin GmbH
##OWNER= nmrsu
##LONG DATE= 2024/03/15 12:40:51+0000
$$ 1.90.2.5 TopSpin 3.6.4
$$ 2024-03-15 13:40:52.547 +0100  nmrsu@DESKTOP-2TVJON5
$$ Compression mode = diff/dup
##.OBSERVE FREQUENCY= 399.78239868
##.OBSERVE NUCLEUS= ^1H
##.DELAY= (6.5, 6.5)
##.ACQUISITION MODE= SIMULTANEOUS (DQD)
##.ACQUISITION SCHEME= undefined
##.AVERAGES= 16
##.DIGITISER RES= 22
##SPECTROMETER/DATA SYSTEM= AV400
##.PULSE SEQUENCE= zg30
##.SOLVENT NAME= CD2Cl2
##.SHIFT REFERENCE= INTERNAL, CD2Cl2, 1, 15.85264
##AUDIT TRAIL= $$ (NUMBER, WHEN, WHO, WHERE, PROCESS, VERSION, WHAT)
$$ ##TITLE= Audit trail, TopSpin 3.6.4
$$ ##JCAMPDX= 5.01
$$ ##ORIGIN= Bruker BioSpin GmbH
$$ ##OWNER= nmrsu
$$ $$ C:/Bruker/TopSpin3.2/current/AK Merk/Vietor/jviph229/10/audita.txt
$$ ##AUDIT TRAIL=  $$ (NUMBER, WHEN, WHO, WHERE, PROCESS, VERSION, WHAT)
(   1,<2024-03-15 13:40:51.115 +0100>,<nmrsu>,<DESKTOP-2TVJON5>,<go4>,<TopSpin 3.6.4>,
      <created by zg on data set with UUID '0909fbfa-e2c9-11ee-9082-9c7bef4187fe'
       started at 2024-03-15 13:39:16.338 +0100,
       POWCHK enabled, PULCHK disabled,
       completed at 2024-03-15 13:40:51.108 +0100
$$ 
       configuration hash MD5:
       A2 4D 3B A8 3D 47 94 9C 26 C4 FD 59 D5 90 F9 98
       data hash MD5: 64K
       A0 CF 02 A3 67 BE 7A 9D 08 C2 22 F0 90 7C 84 D7
>)
(   2,<2024-03-15 13:40:51.223 +0100>,<nmrsu>,<DESKTOP-2TVJON5>,<audit>,<TopSpin 3.6.4>,
      <user comment:
       ICON-NMR User ID: nmrsu
       data hash MD5: 64K
       A0 CF 02 A3 67 BE 7A 9D 08 C2 22 F0 90 7C 84 D7>)
$$ ##END=
$$ 
$$ $$ hash MD5
$$ $$ 51 E1 E1 27 FC A1 9E 5D D7 16 9A 3B 2A CB AB BA
##$RELAX= 
##$BRUKER FILE EXP=format.temp
$$ EDIT_PAR COMMAND FILE
$$ DI_MODE         LONG
$$ ED_ENTRY        ACQU
$$ ORDER           FILE
$$ HEADER		"F2 - Acquisition Parameters"
$$ T_NAME		Date_
$$ 		TYPE	R64
$$ 		CLASS	ACQU
$$ 		SUBRANGE 0.0 50000000
$$ 		REL	"Date_=itodate(DATE)"
$$ 		INV_REL	"DATE=datetoi(Date_,DATE)"
$$ 		FORMAT	"%14.0f"
$$ 		TEXT	" "
$$ END
$$ T_NAME		Time
$$ 		TYPE	R32
$$ 		CLASS	ACQU
$$ 		SUBRANGE 0.0 1000000
$$ 		REL	"Time=itotime(DATE)"
$$ 		INV_REL	"DATE=timetoi(Time,DATE)"
$$ 		FORMAT	"%14.2f h"
$$ 		TEXT	" "
$$ END
$$ NAME		INSTRUM
$$ 		TEXT	" "
$$ END
$$ NAME		PROBHD
$$ 		FORMAT	"%14.14s"
$$ 		TEXT	" "
$$ END
$$ NAME		PULPROG
$$ 		TEXT	" "
$$ END
$$ NAME		TD
$$ 		TEXT	" "
$$ END
$$ NAME		SOLVENT
$$ 		TEXT	" "
$$ END
$$ NAME		NS
$$ 		TEXT	" "
$$ END
$$ NAME		DS
$$ 		TEXT	" "
$$ END
$$ T_NAME		SWH
$$ 		TYPE	R32
$$ 		CLASS	ACQU
$$ 		SUBRANGE 0.0 1e8
$$ 		REL	"SWH=SW*SFO1"
$$ 		INV_REL "SW=SWH/SFO1"
$$ 		UNIT	"Hz"
$$ 		FORMAT	"%14.3f Hz"
$$ 		TEXT	" "
$$ END
$$ T_NAME		FIDRES
$$ 		TYPE    R32
$$ 		CLASS   ACQU
$$ 		SUBRANGE 0.0 100000
$$ 		REL     "FIDRES=2*SW*SFO1/TD"
$$ 		INV_REL "TD = nextpow(2*SW*SFO1/FIDRES)"
$$ 		UNIT	"Hz"
$$ 		FORMAT	"%14.6f Hz"
$$ 		TEXT	" "
$$ END
$$ T_NAME		AQ
$$ 		TYPE	R32
$$ 		CLASS	ACQU
$$ 		SUBRANGE 0.0 1000
$$ 		REL	"AQ=aqcalc(SW,SFO1,TD,DIGTYP)"
$$ 		INV_REL	"TD=tdcalc(SW,SFO1,1.0e6*AQ,DIGTYP)"
$$ 		UNIT	"sec"
$$ 		FORMAT	"%14.7f sec"
$$ 		TEXT	" "
$$ END
$$ NAME		RG
$$ 		TEXT	" "
$$ END
$$ T_NAME		DW
$$ 		TYPE	R32
$$ 		CLASS	ACQU
$$ 		SUBRANGE 0.0 1000000
$$ 		REL	"DW=1/(2*SW*SFO1)"
$$ 		INV_REL	"SW=1000000/(2*(0.005+DW)*SFO1)"
$$ 		UNIT	"usec"
$$ 		FORMAT	"%14.3lf usec"
$$ 		TEXT	" "
$$ END
$$ NAME		DE
$$ 		FORMAT	"%14.2f usec"
$$ 		TEXT	" "
$$ END
$$ NAME		TE
$$ 		FORMAT	"%14.1f K"
$$ 		TEXT	" "
$$ END
$$ T_NAME		D1
$$ 		TYPE	R32
$$ 		CLASS	ACQU
$$ 		SUBRANGE 0.0 1e38
$$ 		REL	"D1=D[1]"
$$ 		INV_REL	"D[1]=D1"
$$ 		UNIT	"sec"
$$ 		FORMAT	"%14.8f sec"
$$ 		TEXT	" "
$$ END
$$ NAME		TD0
$$ 		TEXT	" "
$$ END
$$ NAME		SFO1
$$ 		FORMAT	"%14.7f MHz"
$$ 		TEXT	" "
$$ END
$$ NAME		NUC1
$$ 		NONEDIT
$$ 		TEXT	" "
$$ END
$$ T_NAME		P0
$$ 		TYPE	R32
$$ 		CLASS	ACQU
$$ 		SUBRANGE 0.0 1.0e10
$$ 		REL	"P0=P[0]"
$$ 		INV_REL	"P[0]=P0"
$$ 		UNIT	"usec"
$$ 		FORMAT	"%14.2f usec"
$$ 		TEXT	" "
$$ END
$$ T_NAME		P1
$$ 		TYPE	R32
$$ 		CLASS	ACQU
$$ 		SUBRANGE 0.0 1.0e10
$$ 		REL	"P1=P[1]"
$$ 		INV_REL	"P[1]=P1"
$$ 		UNIT	"usec"
$$ 		FORMAT	"%14.2f usec"
$$ 		TEXT	" "
$$ END
$$ T_NAME		PLW1
$$ 		TYPE	R32
$$ 		CLASS	ACQU
$$ 		REL	"PLW1=PLW[1]"
$$ 		INV_REL	"PLW[1]=PLW1"
$$ 		UNIT	"W"
$$ 		FORMAT	"%14.8f W"
$$ 		TEXT	"power PLW1 "
$$ END
##$RELAX= 
##$BRUKER FILE EXP=fq1list
$$ O 399.782399
$$ -4000000
$$ -3976563
$$ -3953125
$$ -3929688
$$ -3906250
$$ -3882813
$$ -3859375
$$ -3835938
$$ -3812500
$$ -3789063
$$ -3765625
$$ -3742188
$$ -3718750
$$ -3695313
$$ -3671875
$$ -3648438
$$ -3625000
$$ -3601563
$$ -3578125
$$ -3554688
$$ -3531250
$$ -3507813
$$ -3484375
$$ -3460938
$$ -3437500
$$ -3414063
$$ -3390625
$$ -3367188
$$ -3343750
$$ -3320313
$$ -3296875
$$ -3273438
$$ -3250000
$$ -3226563
$$ -3203125
$$ -3179688
$$ -3156250
$$ -3132813
$$ -3109375
$$ -3085938
$$ -3062500
$$ -3039063
$$ -3015625
$$ -2992188
$$ -2968750
$$ -2945313
$$ -2921875
$$ -2898438
$$ -2875000
$$ -2851563
$$ -2828125
$$ -2804688
$$ -2781250
$$ -2757813
$$ -2734375
$$ -2710938
$$ -2687500
$$ -2664063
$$ -2640625
$$ -2617188
$$ -2593750
$$ -2570313
$$ -2546875
$$ -2523438
$$ -2500000
$$ -2476563
$$ -2453125
$$ -2429688
$$ -2406250
$$ -2382813
$$ -2359375
$$ -2335938
$$ -2312500
$$ -2289063
$$ -2265625
$$ -2242188
$$ -2218750
$$ -2195313
$$ -2171875
$$ -2148438
$$ -2125000
$$ -2101563
$$ -2078125
$$ -2054688
$$ -2031250
$$ -2007813
$$ -1984375
$$ -1960938
$$ -1937500
$$ -1914063
$$ -1890625
$$ -1867188
$$ -1843750
$$ -1820313
$$ -1796875
$$ -1773438
$$ -1750000
$$ -1726563
$$ -1703125
$$ -1679688
$$ -1656250
$$ -1632813
$$ -1609375
$$ -1585938
$$ -1562500
$$ -1539063
$$ -1515625
$$ -1492188
$$ -1468750
$$ -1445313
$$ -1421875
$$ -1398438
$$ -1375000
$$ -1351563
$$ -1328125
$$ -1304688
$$ -1281250
$$ -1257813
$$ -1234375
$$ -1210938
$$ -1187500
$$ -1164063
$$ -1140625
$$ -1117188
$$ -1093750
$$ -1070313
$$ -1046875
$$ -1023438
$$ -1000000
$$  -992157
$$  -984314
$$  -976471
$$  -968627
$$  -960784
$$  -952941
$$  -945098
$$  -937255
$$  -929412
$$  -921569
$$  -913725
$$  -905882
$$  -898039
$$  -890196
$$  -882353
$$  -874510
$$  -866667
$$  -858824
$$  -850980
$$  -843137
$$  -835294
$$  -827451
$$  -819608
$$  -811765
$$  -803922
$$  -796078
$$  -788235
$$  -780392
$$  -772549
$$  -764706
$$  -756863
$$  -749020
$$  -741176
$$  -733333
$$  -725490
$$  -717647
$$  -709804
$$  -701961
$$  -694118
$$  -686275
$$  -678431
$$  -670588
$$  -662745
$$  -654902
$$  -647059
$$  -639216
$$  -631373
$$  -623529
$$  -615686
$$  -607843
$$  -600000
$$  -592157
$$  -584314
$$  -576471
$$  -568627
$$  -560784
$$  -552941
$$  -545098
$$  -537255
$$  -529412
$$  -521569
$$  -513725
$$  -505882
$$  -498039
$$  -490196
$$  -482353
$$  -474510
$$  -466667
$$  -458824
$$  -450980
$$  -443137
$$  -435294
$$  -427451
$$  -419608
$$  -411765
$$  -403922
$$  -396078
$$  -388235
$$  -380392
$$  -372549
$$  -364706
$$  -356863
$$  -349020
$$  -341176
$$  -333333
$$  -325490
$$  -317647
$$  -309804
$$  -301961
$$  -294118
$$  -286275
$$  -278431
$$  -270588
$$  -262745
$$  -254902
$$  -247059
$$  -239216
$$  -231373
$$  -223529
$$  -215686
$$  -207843
$$  -200000
$$  -192157
$$  -184314
$$  -176471
$$  -168627
$$  -160784
$$  -152941
$$  -145098
$$  -137255
$$  -129412
$$  -121569
$$  -113725
$$  -105882
$$   -98039
$$   -90196
$$   -82353
$$   -74510
$$   -66667
$$   -58824
$$   -50980
$$   -43137
$$   -35294
$$   -27451
$$   -19608
$$   -11765
$$    -3922
$$     3922
$$    11765
$$    19608
$$    27451
$$    35294
$$    43137
$$    50980
$$    58824
$$    66667
$$    74510
$$    82353
$$    90196
$$    98039
$$   105882
$$   113725
$$   121569
$$   129412
$$   137255
$$   145098
$$   152941
$$   160784
$$   168627
$$   176471
$$   184314
$$   192157
$$   200000
$$   207843
$$   215686
$$   223529
$$   231373
$$   239216
$$   247059
$$   254902
$$   262745
$$   270588
$$   278431
$$   286275
$$   294118
$$   301961
$$   309804
$$   317647
$$   325490
$$   333333
$$   341176
$$   349020
$$   356863
$$   364706
$$   372549
$$   380392
$$   388235
$$   396078
$$   403922
$$   411765
$$   419608
$$   427451
$$   435294
$$   443137
$$   450980
$$   458824
$$   466667
$$   474510
$$   482353
$$   490196
$$   498039
$$   505882
$$   513725
$$   521569
$$   529412
$$   537255
$$   545098
$$   552941
$$   560784
$$   568627
$$   576471
$$   584314
$$   592157
$$   600000
$$   607843
$$   615686
$$   623529
$$   631373
$$   639216
$$   647059
$$   654902
$$   662745
$$   670588
$$   678431
$$   686275
$$   694118
$$   701961
$$   709804
$$   717647
$$   725490
$$   733333
$$   741176
$$   749020
$$   756863
$$   764706
$$   772549
$$   780392
$$   788235
$$   796078
$$   803922
$$   811765
$$   819608
$$   827451
$$   835294
$$   843137
$$   850980
$$   858824
$$   866667
$$   874510
$$   882353
$$   890196
$$   898039
$$   905882
$$   913725
$$   921569
$$   929412
$$   937255
$$   945098
$$   952941
$$   960784
$$   968627
$$   976471
$$   984314
$$   992157
$$  1000000
$$  1023437
$$  1046875
$$  1070312
$$  1093750
$$  1117187
$$  1140625
$$  1164062
$$  1187500
$$  1210937
$$  1234375
$$  1257812
$$  1281250
$$  1304687
$$  1328125
$$  1351562
$$  1375000
$$  1398437
$$  1421875
$$  1445312
$$  1468750
$$  1492187
$$  1515625
$$  1539062
$$  1562500
$$  1585937
$$  1609375
$$  1632812
$$  1656250
$$  1679687
$$  1703125
$$  1726562
$$  1750000
$$  1773437
$$  1796875
$$  1820312
$$  1843750
$$  1867187
$$  1890625
$$  1914062
$$  1937500
$$  1960937
$$  1984375
$$  2007812
$$  2031250
$$  2054687
$$  2078125
$$  2101562
$$  2125000
$$  2148437
$$  2171875
$$  2195312
$$  2218750
$$  2242187
$$  2265625
$$  2289062
$$  2312500
$$  2335937
$$  2359375
$$  2382812
$$  2406250
$$  2429687
$$  2453125
$$  2476562
$$  2500000
$$  2523437
$$  2546875
$$  2570312
$$  2593750
$$  2617187
$$  2640625
$$  2664062
$$  2687500
$$  2710937
$$  2734375
$$  2757812
$$  2781250
$$  2804687
$$  2828125
$$  2851562
$$  2875000
$$  2898437
$$  2921875
$$  2945312
$$  2968750
$$  2992187
$$  3015625
$$  3039062
$$  3062500
$$  3085937
$$  3109375
$$  3132812
$$  3156250
$$  3179687
$$  3203125
$$  3226562
$$  3250000
$$  3273437
$$  3296875
$$  3320312
$$  3343750
$$  3367187
$$  3390625
$$  3414062
$$  3437500
$$  3460937
$$  3484375
$$  3507812
$$  3531250
$$  3554687
$$  3578125
$$  3601562
$$  3625000
$$  3648437
$$  3671875
$$  3695312
$$  3718750
$$  3742187
$$  3765625
$$  3789062
$$  3812500
$$  3835937
$$  3859375
$$  3882812
$$  3906250
$$  3929687
$$  3953125
$$  3976562
$$  4000000
##$RELAX= 
##$BRUKER FILE EXP=scon2
$$ ##TITLE= Parameter file, TopSpin 3.6.4
$$ ##JCAMPDX= 5.0
$$ ##DATATYPE= Parameter Values
$$ ##NPOINTS= 1	$$ modification sequence number
$$ ##ORIGIN= Bruker BioSpin GmbH
$$ ##OWNER= nmrsu
$$ $$ 2024-03-15 13:39:16.297 +0100  nmrsu@DESKTOP-2TVJON5
$$ $$ C:/Bruker/TopSpin3.2/current/AK Merk/Vietor/jviph229/10/scon2
$$ $$ process C:\Bruker\TopSpin3.6.4\prog\mod\go4.exe
$$ ##$BLKTR= (0..19)
$$ 3 3 3 3 3 3 3 3 3 3 3 3 3 3 3 3 3 3 3 3
$$ ##$DE1= 4.5
$$ ##$DEADC= 0.5
$$ ##$DEPA= 4.5
$$ ##$DERX= 1.5
$$ ##$FILCOR= 0
$$ ##$GRADCHAN= 0
$$ ##$GRADPRE= (0..1)
$$ 10 10
$$ ##$HD_BLKTR= (0..19)
$$ 1 1 1 1 1 1 1 1 1 1 1 1 1 1 1 1 1 1 1 1
$$ ##$HD_DE1= 5
$$ ##$HD_DEADC= 0
$$ ##$HD_DEPA= 2.5
$$ ##$HD_DERX= 0
$$ ##END=
##$RELAX= 
##$BRUKER FILE EXP=prosol_History
##$RELAX= 
##$BRUKER FILE EXP=pulseprogram
$$ # 1 "C:/Bruker/TopSpin3.6.4/exp/stan/nmr/lists/pp/zg30"
$$ ;zg30
$$ ;avance-version (18/04/13)
$$ ;1D sequence
$$ ;using 30 degree flip angle
$$ ;
$$ ;$CLASS=HighRes
$$ ;$DIM=1D
$$ ;$TYPE=
$$ ;$SUBTYPE=
$$ ;$COMMENT=
$$ ;$RECOMMEND=y
$$ 
$$ 
$$ # 1 "C:/Bruker/TopSpin3.6.4/exp/stan/nmr/lists/pp/Avance.incl" 1
$$ ;Avance3aqs.incl
$$ ;   for AV III with AQS IPSO
$$ ;
$$ ;avance-version (15/06/05)
$$ ;
$$ ;$CLASS=HighRes Incl
$$ ;$COMMENT=
$$ # 170 "C:/Bruker/TopSpin3.6.4/exp/stan/nmr/lists/pp/Avance.incl"
$$ ;$Id: Avance3aqs.incl,v 1.1.8.3 2015/03/05 16:46:54 ber Exp $
$$ # 14 "C:/Bruker/TopSpin3.6.4/exp/stan/nmr/lists/pp/zg30" 2
$$ 
$$ 
$$ # 17 "C:/Bruker/TopSpin3.6.4/exp/stan/nmr/lists/pp/zg30"
$$ "p0=p1/3"
$$ 
$$ 
$$ "acqt0=-tan((p0/p1)*(PI/4))*p1*2/PI"
$$ # 1 "mc_line 23 file C:/Bruker/TopSpin3.6.4/exp/stan/nmr/lists/pp/zg30 exp. def. part of mc cmd. before ze"
$$ ; dimension 1D; AQ_mode 
$$ define delay MCWRK
$$ define delay MCREST
$$ "MCREST = 30m - 30m"
$$ "MCWRK = 0.333333*30m"
$$ 
$$     dccorr
$$ # 23 "C:/Bruker/TopSpin3.6.4/exp/stan/nmr/lists/pp/zg30"
$$ # 23 "C:/Bruker/TopSpin3.6.4/exp/stan/nmr/lists/pp/zg30"
$$ 1 ze
$$ # 1 "mc_line 23 file C:/Bruker/TopSpin3.6.4/exp/stan/nmr/lists/pp/zg30 exp. def. of mc cmd. after ze"
$$ # 24 "C:/Bruker/TopSpin3.6.4/exp/stan/nmr/lists/pp/zg30"
$$ # 1 "mc_line 24 file C:/Bruker/TopSpin3.6.4/exp/stan/nmr/lists/pp/zg30 exp. start label for mc cmd."
$$ 2 MCWRK  * 2
$$ LBLF0, MCWRK
$$   MCREST
$$ # 25 "C:/Bruker/TopSpin3.6.4/exp/stan/nmr/lists/pp/zg30"
$$   d1
$$   p0 ph1
$$   go=2 ph31
$$ # 1 "mc_line 28 file C:/Bruker/TopSpin3.6.4/exp/stan/nmr/lists/pp/zg30 exp. mc cmd. in line"
$$   MCWRK wr #0
$$   MCWRK zd
$$   lo to LBLF0 times td0
$$ 
$$ # 29 "C:/Bruker/TopSpin3.6.4/exp/stan/nmr/lists/pp/zg30"
$$ exit
$$ 
$$ 
$$ ph1=0 2 2 0 1 3 3 1
$$ ph31=0 2 2 0 1 3 3 1
$$ # 36 "C:/Bruker/TopSpin3.6.4/exp/stan/nmr/lists/pp/zg30"
$$ ;pl1 : f1 channel - power level for pulse (default)
$$ ;p1 : f1 channel -  90 degree high power pulse
$$ ;d1 : relaxation delay; 1-5 * T1
$$ ;ns: 1 * n, total number of scans: NS * TD0
$$ 
$$ 
$$ # 43 "C:/Bruker/TopSpin3.6.4/exp/stan/nmr/lists/pp/zg30"
$$ ;$Id: zg30,v 1.12.2.2 2018/04/13 14:28:42 ber Exp $
##$RELAX= 
##$BRUKER FILE EXP=shimvalues
$$ # Fri Mar 15 13:40:50 2024
$$ #$$PROBEIDENTIFIER=Z108618_0735
$$ #$$PROBENAME=PA BBO 400S1 BBF-H-D-05 Z
$$ #$$SHIMID=313232
$$ #
$$ # Active Shim Gradients
$$ #
$$ Z           		1197            
$$ Z2          		-146            
$$ Z3          		-9184           
$$ Z4          		-5814           
$$ Z5          		-4233           
$$ Z6          		-5713           
$$ X           		-2366           
$$ XZ          		-1482           
$$ XZ2         		950             
$$ XZ3         		260             
$$ Y           		-2478           
$$ YZ          		5733            
$$ YZ2         		4301            
$$ YZ3         		-1938           
$$ XY          		9384            
$$ XYZ         		-7710           
$$ (X2-Y2)     		-3831           
$$ (X2-Y2)Z    		7096            
$$ X3          		7972            
$$ Y3          		-19046          
$$ #
$$ # Lock Parameter
$$ #
$$ FIELD		3458.646
$$ LOCKPHASE		244.927 
$$ LOCKPOWER		-38.000 
$$ LOCKGAIN		121.365 
$$ LOCKDC		-75.000 
$$ LOCKSHIFT		5.320   
$$ LOOPGAIN		-2.000  
$$ LOOPTIME		0.100   
$$ LOOPFILTER		200.000 
$$ #
$$ IEEE64_VERSION_CODE 1
$$ #
$$ # Shim currents 
$$ #
$$ SHIM_SETTING [1 ]  580.76760400    
$$ SHIM_SETTING [2 ]  -72.08436302    
$$ SHIM_SETTING [3 ]  -4830.78654546  
$$ SHIM_SETTING [4 ]  -3058.35396724  
$$ SHIM_SETTING [5 ]  -2226.80271873  
$$ SHIM_SETTING [6 ]  -1244.72798105  
$$ SHIM_SETTING [7 ]  -779.76898826   
$$ SHIM_SETTING [8 ]  499.93199247    
$$ SHIM_SETTING [9 ]  -2014.89396967  
$$ SHIM_SETTING [10]  4936.19992570   
$$ SHIM_SETTING [11]  -1303.67598054  
$$ SHIM_SETTING [12]  3015.36695461   
$$ SHIM_SETTING [13]  2262.18096595   
$$ SHIM_SETTING [14]  -1019.39698466  
$$ SHIM_SETTING [15]  -3004.86328662  
$$ SHIM_SETTING [16]  3732.38194382   
$$ SHIM_SETTING [17]  136.75599794    
$$ SHIM_SETTING [18]  -4055.36493896  
$$ SHIM_SETTING [19]  4193.31893688   
$$ SHIM_SETTING [20]  -10018.32784920 
##$RELAX= 
##$BRUKER FILE EXP=uxnmr.par
$$ ##TITLE= Parameter file, TopSpin 3.6.4
$$ ##JCAMPDX= 5.0
$$ ##DATATYPE= Parameter Values
$$ ##NPOINTS= 193	$$ modification sequence number
$$ ##ORIGIN= Bruker BioSpin GmbH
$$ ##OWNER= nmrsu
$$ $$ 2024-02-22 12:54:22.822 +0100  nmrsu@DESKTOP-2TVJON5
$$ $$ C:/Bruker/TopSpin3.6.4/conf/instr/AV400/uxnmr.par
$$ $$ process C:\Bruker\TopSpin3.6.4\prog\mod\cfserverav3.exe
$$ ##$ACB= 0
$$ ##$ACBTAT= (0..23)
$$ 0 66 66 50 0 0 0 0 0 0 0 0 0 0 0 0 0 0 0 0 0 0 0 0
$$ ##$ACBTBA= (0..23)
$$ 0 2 2 0 0 0 0 0 0 0 0 0 0 0 0 0 0 0 0 0 0 0 0 0
$$ ##$ACBTBLK= (0..23)
$$ 0 1 1 40 0 0 0 0 0 0 0 0 0 0 0 0 0 0 0 0 0 0 0 0
$$ ##$ACBTCTL= (0..23)
$$ 0 0 0 6 0 0 0 0 0 0 0 0 0 0 0 0 0 0 0 0 0 0 0 0
$$ ##$ACBTDI= (0..23)
$$ 0 102 102 -1779670252 0 0 0 0 0 0 0 0 0 0 0 0 0 0 0 0 0 0 0 0
$$ ##$ACBTDM= (0..23)
$$ 0 10 10 10 0 0 0 0 0 0 0 0 0 0 0 0 0 0 0 0 0 0 0 0
$$ ##$ACBTFHI= (0..23)
$$ 0 400 400 62 0 0 0 0 0 0 0 0 0 0 0 0 0 0 0 0 0 0 0 0
$$ ##$ACBTFL= (0..23)
$$ 0 73 74 8 0 0 0 0 0 0 0 0 0 0 0 0 0 0 0 0 0 0 0 0
$$ ##$ACBTFLO= (0..23)
$$ 0 9 9 60 0 0 0 0 0 0 0 0 0 0 0 0 0 0 0 0 0 0 0 0
$$ ##$ACBTINP= (0..23)
$$ 0 1 2 8 0 0 0 0 0 0 0 0 0 0 0 0 0 0 0 0 0 0 0 0
$$ ##$ACBTOUT= (0..23)
$$ 0 1 2 1 0 0 0 0 0 0 0 0 0 0 0 0 0 0 0 0 0 0 0 0
$$ ##$ACBTPO= (0..23)
$$ 0 150000 60000 5000 0 0 0 0 0 0 0 0 0 0 0 0 0 0 0 0 0 0 0 0
$$ ##$ACBTPW= (0..23)
$$ 0 10 10 1000 0 0 0 0 0 0 0 0 0 0 0 0 0 0 0 0 0 0 0 0
$$ ##$ACBTSB= (0..23)
$$ 0 0 0 0 0 0 0 0 0 0 0 0 0 0 0 0 0 0 0 0 0 0 0 0
$$ ##$ACBTSDT= (0..23)
$$ 0 -1 -1 2 0 0 0 0 0 0 0 0 0 0 0 0 0 0 0 0 0 0 0 0
$$ ##$ACBTY= <no>
$$ ##$AMPDFLT= no
$$ ##$AQSBDCH= (0..95)
$$ 0 0 0 0 0 0 0 0 0 0 255 255 255 255 255 255 255 255 255 255 255 255 255
$$ 255 255 255 255 255 255 255 255 255 255 255 255 255 255 255 255 255 255
$$ 255 255 255 255 255 255 255 255 255 255 255 255 255 255 255 255 255 255
$$ 255 255 255 255 255 255 255 255 255 255 255 255 255 255 255 255 255 255
$$ 255 255 255 255 255 255 255 255 255 255 255 255 255 255 255 255 255 255
$$ 255
$$ ##$AQSBDHW= (0..95)
$$ 5 1 0 0 0 0 0 0 0 0 255 255 255 255 255 255 255 255 255 255 255 255 255
$$ 255 255 255 255 255 255 255 255 255 255 255 255 255 255 255 255 255 255
$$ 255 255 255 255 255 255 255 255 255 255 255 255 255 255 255 255 255 255
$$ 255 255 255 255 255 255 255 255 255 255 255 255 255 255 255 255 255 255
$$ 255 255 255 255 255 255 255 255 255 255 255 255 255 255 255 255 255 255
$$ 255
$$ ##$AQSBDID= (0..95)
$$ 82 88 83 83 65 86 86 86 66 66 255 255 255 255 255 255 255 255 255 255 255
$$ 255 255 255 255 255 255 255 255 255 255 255 255 255 255 255 255 255 255
$$ 255 255 255 255 255 255 255 255 255 255 255 255 255 255 255 255 255 255
$$ 255 255 255 255 255 255 255 255 255 255 255 255 255 255 255 255 255 255
$$ 255 255 255 255 255 255 255 255 255 255 255 255 255 255 255 255 255 255
$$ 255 255 255
$$ ##$AQSBDNO= (0..95)
$$ 1 1 1 2 1 1 2 3 1 1 255 255 255 255 255 255 255 255 255 255 255 255 255
$$ 255 255 255 255 255 255 255 255 255 255 255 255 255 255 255 255 255 255
$$ 255 255 255 255 255 255 255 255 255 255 255 255 255 255 255 255 255 255
$$ 255 255 255 255 255 255 255 255 255 255 255 255 255 255 255 255 255 255
$$ 255 255 255 255 255 255 255 255 255 255 255 255 255 255 255 255 255 255
$$ 255
$$ ##$AQSBDSL= (0..95)
$$ 2 3 4 4 8 12 14 15 255 1 255 255 255 255 255 255 255 255 255 255 255 255
$$ 255 255 255 255 255 255 255 255 255 255 255 255 255 255 255 255 255 255
$$ 255 255 255 255 255 255 255 255 255 255 255 255 255 255 255 255 255 255
$$ 255 255 255 255 255 255 255 255 255 255 255 255 255 255 255 255 255 255
$$ 255 255 255 255 255 255 255 255 255 255 255 255 255 255 255 255 255 255
$$ 255 255
$$ ##$AQSBDTY= (0..95)
$$ 67 214 50 50 5 148 147 145 217 7 255 255 255 255 255 255 255 255 255 255
$$ 255 255 255 255 255 255 255 255 255 255 255 255 255 255 255 255 255 255
$$ 255 255 255 255 255 255 255 255 255 255 255 255 255 255 255 255 255 255
$$ 255 255 255 255 255 255 255 255 255 255 255 255 255 255 255 255 255 255
$$ 255 255 255 255 255 255 255 255 255 255 255 255 255 255 255 255 255 255
$$ 255 255 255 255
$$ ##$AQSBUAD= (0..95)
$$ 16 52 36 37 54 160 161 162 32 32 255 255 255 255 255 255 255 255 255 255
$$ 255 255 255 255 255 255 255 255 255 255 255 255 255 255 255 255 255 255
$$ 255 255 255 255 255 255 255 255 255 255 255 255 255 255 255 255 255 255
$$ 255 255 255 255 255 255 255 255 255 255 255 255 255 255 255 255 255 255
$$ 255 255 255 255 255 255 255 255 255 255 255 255 255 255 255 255 255 255
$$ 255 255 255 255
$$ ##$AQSECL= (0..95)
$$ 0 4 2 2 9 2 0 1 1 255 255 255 255 255 255 255 255 255 255 255 255 255 255
$$ 255 255 255 255 255 255 255 255 255 255 255 255 255 255 255 255 255 255
$$ 255 255 255 255 255 255 255 255 255 255 255 255 255 255 255 255 255 255
$$ 255 255 255 255 255 255 255 255 255 255 255 255 255 255 255 255 255 255
$$ 255 255 255 255 255 255 255 255 255 255 255 255 255 255 255 255 255 255
$$ 255
$$ ##$AQSECLS= (0..95)
$$ 2 1 2 2 2 0 1 2 0 255 255 255 255 255 255 255 255 255 255 255 255 255 255
$$ 255 255 255 255 255 255 255 255 255 255 255 255 255 255 255 255 255 255
$$ 255 255 255 255 255 255 255 255 255 255 255 255 255 255 255 255 255 255
$$ 255 255 255 255 255 255 255 255 255 255 255 255 255 255 255 255 255 255
$$ 255 255 255 255 255 255 255 255 255 255 255 255 255 255 255 255 255 255
$$ 255
$$ ##$AQSETH1= <no>
$$ ##$AQSETH2= <no>
$$ ##$AQSSPLT= no
$$ ##$ATT19F= (0..1)
$$ 0 0
$$ ##$ATT1H= (0..1)
$$ 0 0
$$ ##$ATT3H= (0..1)
$$ 0 0
$$ ##$ATTX= (0..1)
$$ 0 0
$$ ##$ATTY= (0..1)
$$ 0 0
$$ ##$ATTZ= (0..1)
$$ 0 0
$$ ##$BACSAIR= yes
$$ ##$BACSCAP= 24
$$ ##$BACSDEL= 5
$$ ##$BACSFCM= no
$$ ##$BACSOPT= <>
$$ ##$BACSTY= <tty04>
$$ ##$BARPTY= <no>
$$ ##$BFREQ= 399.78
$$ ##$BGAETH= (0..9)
$$ <no> <no> <no> <no> <no> <no> <no> <no> <no> <no>
$$ ##$BIRDS= yes
$$ ##$BMPC= 0
$$ ##$BMPCTY= <no>
$$ ##$BPSUTY= <no>
$$ ##$BSMS= 2
$$ ##$BSMS19FLock= no
$$ ##$BSMSETH= <149.236.99.20>
$$ ##$BSMSTY= <no>
$$ ##$BgaChFac2= (0..7)
$$ 0 0 0 0 0 0 0 0
$$ ##$BgaChMap= (0..7)
$$ 0 0 0 0 0 0 0 0
$$ ##$BgaChMaxv= (0..7)
$$ 0 0 0 0 0 0 0 0
$$ ##$BgaChRouting= (0..63)
$$ 0 0 0 0 0 0 0 0 0 0 0 0 0 0 0 0 0 0 0 0 0 0 0 0 0 0 0 0 0 0 0 0 0 0 0 0
$$ 0 0 0 0 0 0 0 0 0 0 0 0 0 0 0 0 0 0 0 0 0 0 0 0 0 0 0 0
$$ ##$BgaChShimMap= (0..7)
$$ 0 0 0 0 0 0 0 0
$$ ##$BgaChShimMaxv= (0..7)
$$ 0 0 0 0 0 0 0 0
$$ ##$Bla01Eth= <no>
$$ ##$Bla01Nam= <BLA2BB 150/60 20-400>
$$ ##$Bla01PN= <W1345049>
$$ ##$Bla01SN= <3414>
$$ ##$Bla02Eth= <149.236.99.20>
$$ ##$Bla02Nam= <BSMS/2 LOCK TRANSCEIVER 400>
$$ ##$Bla02PN= <Z109888>
$$ ##$Bla02SN= <01445>
$$ ##$Bla03Eth= <no>
$$ ##$Bla03Nam= <>
$$ ##$Bla03PN= <>
$$ ##$Bla03SN= <>
$$ ##$Bla04Eth= <no>
$$ ##$Bla04Nam= <>
$$ ##$Bla04PN= <>
$$ ##$Bla04SN= <>
$$ ##$Bla05Eth= <no>
$$ ##$Bla05Nam= <>
$$ ##$Bla05PN= <>
$$ ##$Bla05SN= <>
$$ ##$Bla06Eth= <no>
$$ ##$Bla06Nam= <>
$$ ##$Bla06PN= <>
$$ ##$Bla06SN= <>
$$ ##$Bla07Eth= <no>
$$ ##$Bla07Nam= <>
$$ ##$Bla07PN= <>
$$ ##$Bla07SN= <>
$$ ##$Bla08Eth= <no>
$$ ##$Bla08Nam= <>
$$ ##$Bla08PN= <>
$$ ##$Bla08SN= <>
$$ ##$BlaEth= (0..9)
$$ <no> <149.236.99.20> <no> <no> <no> <no> <no> <no> <> <>
$$ ##$BlaNam= (0..9)
$$ <BLA2BB 150/60 20-400> <BSMS/2 LOCK TRANSCEIVER 400> <> <> <> <> <> <>
$$ <> <>
$$ ##$BlaPN= (0..9)
$$ <W1345049> <Z109888> <> <> <> <> <> <> <> <>
$$ ##$BlaSN= (0..9)
$$ <3414> <01445> <> <> <> <> <> <> <> <>
$$ ##$BsmsAuxEth= <no>
$$ ##$CFASMOD= (0..7)
$$ 1 1 1 1 1 1 1 1
$$ ##$CFASMUL= (0..7)
$$ 1 1 1 1 1 1 1 1
$$ ##$CNFTXDR= (0..7)
$$ 6 6 0 0 0 0 0 0
$$ ##$COMDIG2= 0
$$ ##$CPDBTY= <no>
$$ ##$CRCOTY= <no>
$$ ##$CSW1= (0..31)
$$ 1 1 8 0 0 0 0 0 0 0 0 0 0 0 0 0 0 0 0 0 0 0 0 0 0 0 0 0 0 0 0 0
$$ ##$CSW2= (0..31)
$$ 2 2 0 0 0 0 0 0 0 0 0 0 0 0 0 0 0 0 0 0 0 0 0 0 0 0 0 0 0 0 0 0
$$ ##$CSWNUM= (0..7)
$$ 2 1 0 0 0 0 0 0
$$ ##$ConsolePnSn= <>
$$ ##$CryoCoolUnitEth= <no>
$$ ##$CryoProAccPnSn= <>
$$ ##$Ctb1Eth= <no>
$$ ##$CubeEth= (0..7)
$$ <no> <no> <no> <no> <no> <no> <no> <no>
$$ ##$CustRegisterNo= <>
$$ ##$DATSTAT= no
$$ ##$DIGI140= (0..7)
$$ 0 0 0 0 0 0 0 0
$$ ##$DIGIB12= (0..7)
$$ 0 0 0 0 0 0 0 0
$$ ##$DIGIB16= (0..7)
$$ 0 0 0 0 0 0 0 0
$$ ##$DIGIFA= (0..7)
$$ 0 0 0 0 0 0 0 0
$$ ##$DIGIFOURIER= 0
$$ ##$DIGIHA= (0..7)
$$ 0 0 0 0 0 0 0 0
$$ ##$DIGIHAF= (0..7)
$$ 0 0 0 0 0 0 0 0
$$ ##$DIGIHRD= (0..7)
$$ 0 0 0 0 0 0 0 0
$$ ##$DIGIIA= (0..7)
$$ 0 0 0 0 0 0 0 0
$$ ##$DIGIO16= (0..7)
$$ 0 0 0 0 0 0 0 0
$$ ##$DIGISA= (0..7)
$$ 0 0 0 0 0 0 0 0
$$ ##$DIGISAF= (0..7)
$$ 0 0 0 0 0 0 0 0
$$ ##$DIGISL= (0..7)
$$ 0 0 0 0 0 0 0 0
$$ ##$DIGITYI= (0..7)
$$ 0 0 0 0 0 0 0 0
$$ ##$DIGITYP= (0..7)
$$ 0 0 0 0 0 0 0 0
$$ ##$DIGITZ= 0
$$ ##$DPPFAC= 1
$$ ##$DRMSETH= <no>
$$ ##$DRU= yes
$$ ##$DRUETH= (0..33)
$$ <no> <149.236.99.89> <no> <no> <no> <no> <no> <no> <no> <no> <no> <no>
$$ <no> <no> <no> <no> <no> <no> <no> <no> <no> <no> <no> <no> <no> <no> <no>
$$ <no> <no> <no> <no> <no> <no> <no>
$$ ##$Description= <AVANCE NANOBAY V3-I 400MHZ>
$$ ##$DppType= 0
$$ ##$FCUMEM= (0..7)
$$ 16777208 16777208 0 0 0 0 0 0
$$ ##$FCUPAL= (0..7)
$$ 0 0 0 0 0 0 0 0
$$ ##$FGSVTY= <no>
$$ ##$FQMIX= 0
$$ ##$FUNCMOD= <>
$$ ##$FourPeriBdEth= <no>
$$ ##$FourShimBdEth= <no>
$$ ##$FourierPicsCon= no
$$ ##$GCUTYPE= 10
$$ ##$GCUTYPE2= 0
$$ ##$GPREDEL= 0
$$ ##$GPSCUTY= <no>
$$ ##$GRADRES= 5
$$ ##$GTUTY= <no>
$$ ##$GcConn= (0..1)
$$ 1 0
$$ ##$GradAmpGain= (0..7)
$$ 0 0 0 0 0 0 0 0
$$ ##$GradAmpMaxCurX= (0..7)
$$ 0 0 0 0 0 0 0 0
$$ ##$GradAmpMaxCurY= (0..7)
$$ 0 0 0 0 0 0 0 0
$$ ##$GradAmpMaxCurZ= (0..7)
$$ 9.99999904632568 0 0 0 0 0 0 0
$$ ##$GradAmpName= (0..7)
$$ <GAB in BSMS> <> <> <> <> <> <> <>
$$ ##$GradAmpPN= (0..7)
$$ <> <> <> <> <> <> <> <>
$$ ##$GradAmpSN= (0..7)
$$ <> <> <> <> <> <> <> <>
$$ ##$GradAmpType= (0..7)
$$ 2 0 0 0 0 0 0 0
$$ ##$GradPowClkCtrl= 0
$$ ##$GradPowClkTime= 0
$$ ##$GradPowImax= 0
$$ ##$GradPowType= 0
$$ ##$GradPowVmax= 0
$$ ##$HDIETH= (0..5)
$$ <no> <no> <no> <no> <no> <no>
$$ ##$HFAC= 3
$$ ##$HPCU= 0
$$ ##$HPCUTY= <no>
$$ ##$HPTXLP= (0..3)
$$ -1 -1 -1 -1
$$ ##$HPTXPI= (0..3)
$$ 0 0 0 0
$$ ##$HPTXPO= (0..3)
$$ 0 0 0 0
$$ ##$HPTXTY= (0..3)
$$ 0 0 0 0
$$ ##$HpprCoverType= 0
$$ ##$IF451= 0
$$ ##$IFREQ= 1
$$ ##$INJPTY= <no>
$$ ##$INTFPR= 0
$$ ##$IPSOETH= <149.236.99.254>
$$ ##$IPSOTYPE= 2
$$ ##$LDUETH= <no>
$$ ##$LOCKCONF= <DLM>
$$ ##$LOCKTY= <no>
$$ ##$LOCSWID= 0
$$ ##$LOCSWIF= 0
$$ ##$LVDSSPLITETH= (0..5)
$$ <no> <no> <no> <no> <no> <no>
$$ ##$Location= <Anonym>
$$ ##$LtMasEth= <no>
$$ ##$LtMasType= 0
$$ ##$M2FAC= 0
$$ ##$MAS= 0
$$ ##$MASETIME= 10
$$ ##$MASITIME= 10
$$ ##$MASTY= <no>
$$ ##$MAS_CT= 5
$$ ##$MAS_SG= 0
$$ ##$MAS_TO= 0
$$ ##$MEMPRM= 0
$$ ##$MHFAC= 0
$$ ##$MXFAC= 0
$$ ##$MagnCoilPnSn= <>
$$ ##$MagnDewarPnSn= <>
$$ ##$MasEth= <no>
$$ ##$NAMPD= (0..17)
$$ <> <1H/2H 1H> <1H/2H 2H> <XBB19F 2HS> <> <> <> <> <> <> <> <> <> <> <>
$$ <> <> <>
$$ ##$NFCU= 2
$$ ##$NFRED= 0
$$ ##$NMRCH= 2
$$ ##$NMRMEM= 16384
$$ ##$NPSGU= 0
$$ ##$NRCU= 1
$$ ##$NROUT= 1
$$ ##$NSGU= 2
$$ ##$OrderNo= <Z133003_00317>
$$ ##$PAMPF1= (0..15)
$$ 75 24 96 64 0 0 0 0 0 0 0 0 0 0 0 0
$$ ##$PAMPF2= (0..15)
$$ 0 0 0 0 0 0 0 0 0 0 0 0 0 0 0 0
$$ ##$PAMPF3= (0..15)
$$ 0 0 0 0 0 0 0 0 0 0 0 0 0 0 0 0
$$ ##$PAMPF4= (0..15)
$$ 0 0 0 0 0 0 0 0 0 0 0 0 0 0 0 0
$$ ##$PAMPF5= (0..15)
$$ 0 0 0 0 0 0 0 0 0 0 0 0 0 0 0 0
$$ ##$PAMPF6= (0..15)
$$ 0 0 0 0 0 0 0 0 0 0 0 0 0 0 0 0
$$ ##$PAMPF7= (0..15)
$$ 0 0 0 0 0 0 0 0 0 0 0 0 0 0 0 0
$$ ##$PAMPF8= (0..15)
$$ 0 0 0 0 0 0 0 0 0 0 0 0 0 0 0 0
$$ ##$PH4= 0
$$ ##$PHF4TY= <no>
$$ ##$POWCHK= yes
$$ ##$PRAMD1= (0..7)
$$ 2 0 0 536870912 0 0 0 0
$$ ##$PRAMD10= (0..7)
$$ 0 0 0 0 0 0 0 0
$$ ##$PRAMD11= (0..7)
$$ 0 0 0 0 0 0 0 0
$$ ##$PRAMD12= (0..7)
$$ 0 0 0 0 0 0 0 0
$$ ##$PRAMD13= (0..7)
$$ 0 0 0 0 0 0 0 0
$$ ##$PRAMD14= (0..7)
$$ 0 0 0 0 0 0 0 0
$$ ##$PRAMD15= (0..7)
$$ 0 0 0 0 0 0 0 0
$$ ##$PRAMD16= (0..7)
$$ 0 0 0 0 0 0 0 0
$$ ##$PRAMD17= (0..7)
$$ 0 0 0 0 0 0 0 0
$$ ##$PRAMD18= (0..7)
$$ 0 0 0 0 0 0 0 0
$$ ##$PRAMD19= (0..7)
$$ 0 0 0 0 0 0 0 0
$$ ##$PRAMD2= (0..7)
$$ 0 1048576 0 536870912 0 1048576 0 536870912
$$ ##$PRAMD20= (0..7)
$$ 0 0 0 0 0 0 0 0
$$ ##$PRAMD21= (0..7)
$$ 0 0 0 0 0 0 0 0
$$ ##$PRAMD3= (0..7)
$$ 2147483644 2131230719 2147483647 603979775 0 0 0 0
$$ ##$PRAMD4= (0..7)
$$ 0 0 0 0 0 0 0 0
$$ ##$PRAMD5= (0..7)
$$ 0 0 0 0 0 0 0 0
$$ ##$PRAMD6= (0..7)
$$ 0 0 0 0 0 0 0 0
$$ ##$PRAMD7= (0..7)
$$ 0 0 0 0 0 0 0 0
$$ ##$PRAMD8= (0..7)
$$ 0 0 0 0 0 0 0 0
$$ ##$PRAMD9= (0..7)
$$ 0 0 0 0 0 0 0 0
$$ ##$PRAMLED= (0..1)
$$ 0 0
$$ ##$PRAMP= (0..9)
$$ <00000000> <tty10> <no> <no> <no> <no> <no> <no> <no> <00000000>
$$ ##$PRAMPTP= 1
$$ ##$PREEMPTYPE= 0
$$ ##$PREPTY= <no>
$$ ##$PREREC= (0..15)
$$ 0 1 1 1 0 0 0 0 0 0 0 0 0 0 0 0
$$ ##$PRESHLD= 0
$$ ##$PTS160= -1
$$ ##$PTSA2X= (0..7)
$$ 0 0 0 0 0 0 0 0
$$ ##$PTSF2X= (0..7)
$$ 0 0 0 0 0 0 0 0
$$ ##$PTSFMX= (0..19)
$$ 649.9 649.9 0 0 0 0 0 0 0 0 0 0 0 0 0 0 0 0 0 0
$$ ##$PULCHK= no
$$ ##$PerMagATempSens= no
$$ ##$PerMagEth= <no>
$$ ##$PerMagFluxSens= no
$$ ##$PerMagMTempSens= no
$$ ##$PramDutyCycPerc= (0..15)
$$ 2 2 2 0 0 0 0 0 0 0 0 0 0 0 0 0
$$ ##$PramPeakPowerW= (0..15)
$$ 150 300 500 0 0 0 0 0 0 0 0 0 0 0 0 0
$$ ##$PramPowerDetect= (0..15)
$$ 0 0 0 0 0 0 0 0 0 0 0 0 0 0 0 0
$$ ##$PramPowerSwitch= (0..15)
$$ 0 0 0 0 0 0 0 0 0 0 0 0 0 0 0 0
$$ ##$PramPulWidthMs= (0..15)
$$ 0.02 0.1 0.1 0 0 0 0 0 0 0 0 0 0 0 0 0
$$ ##$PreampMod01PN= <Z128274>
$$ ##$PreampMod01SN= <00543>
$$ ##$PreampMod02PN= <Z128274>
$$ ##$PreampMod02SN= <00543>
$$ ##$PreampMod03PN= <Z128143>
$$ ##$PreampMod03SN= <00527>
$$ ##$PreampMod04PN= <>
$$ ##$PreampMod04SN= <>
$$ ##$PreampMod05PN= <>
$$ ##$PreampMod05SN= <>
$$ ##$PreampMod06PN= <>
$$ ##$PreampMod06SN= <>
$$ ##$PreampMod07PN= <>
$$ ##$PreampMod07SN= <>
$$ ##$PreampMod08PN= <>
$$ ##$PreampMod08SN= <>
$$ ##$PreampMod09PN= <>
$$ ##$PreampMod09SN= <>
$$ ##$PreampMod10PN= <>
$$ ##$PreampMod10SN= <>
$$ ##$PreampMod11PN= <>
$$ ##$PreampMod11SN= <>
$$ ##$PreampMod12PN= <>
$$ ##$PreampMod12SN= <>
$$ ##$PreampMod13PN= <>
$$ ##$PreampMod13SN= <>
$$ ##$PreampMod14PN= <>
$$ ##$PreampMod14SN= <>
$$ ##$PreampMod15PN= <>
$$ ##$PreampMod15SN= <>
$$ ##$PreampMod16PN= <>
$$ ##$PreampMod16SN= <>
$$ ##$PreampModBisDat= (0..15)
$$ 20140408 20140408 20140331 0 0 0 0 0 0 0 0 0 0 0 0 0
$$ ##$PreampModPN= (0..17)
$$ <Z128274> <Z128274> <Z128143> <> <> <> <> <> <> <> <> <> <> <> <> <> <>
$$ <>
$$ ##$PreampModSN= (0..17)
$$ <00543> <00543> <00527> <> <> <> <> <> <> <> <> <> <> <> <> <> <> <>
$$ ##$ProdigyEth= <no>
$$ ##$RCUCDS= (0..7)
$$ 0 0 0 0 0 0 0 0
$$ ##$RCUCFS= (0..7)
$$ 0 0 0 0 0 0 0 0
$$ ##$RCUCSS= (0..7)
$$ 0 0 0 0 0 0 0 0
$$ ##$RCUI2C1= (0..7)
$$ 0 0 0 0 0 0 0 0
$$ ##$RCUI2C2= (0..7)
$$ 0 0 0 0 0 0 0 0
$$ ##$RCUI2C3= (0..7)
$$ 0 0 0 0 0 0 0 0
$$ ##$RCUI2C4= (0..7)
$$ 0 0 0 0 0 0 0 0
$$ ##$RCUI2C5= (0..7)
$$ 0 0 0 0 0 0 0 0
$$ ##$RCUI2C6= (0..7)
$$ 0 0 0 0 0 0 0 0
$$ ##$RCUI2C7= (0..7)
$$ 0 0 0 0 0 0 0 0
$$ ##$RCUI2C8= (0..7)
$$ 0 0 0 0 0 0 0 0
$$ ##$RDCU= 0
$$ ##$RFSINPUT= (0..1)
$$ 0 0
$$ ##$RFSVTY= <no>
$$ ##$RGTYPE= (0..31)
$$ 9 0 0 0 0 0 0 0 0 0 0 0 0 0 0 0 0 0 0 0 0 0 0 0 0 0 0 0 0 0 0 0
$$ ##$RG_max= (0..31)
$$ 203 -1 -1 -1 -1 -1 -1 -1 -1 -1 -1 -1 -1 -1 -1 -1 -1 -1 -1 -1 -1 -1 -1 -1
$$ -1 -1 -1 -1 -1 -1 -1 -1
$$ ##$RG_min= (0..31)
$$ 0.25 -1 -1 -1 -1 -1 -1 -1 -1 -1 -1 -1 -1 -1 -1 -1 -1 -1 -1 -1 -1 -1 -1
$$ -1 -1 -1 -1 -1 -1 -1 -1 -1
$$ ##$RG_tab1= (0..255)
$$ 0.25 0.28 0.32 0.35 0.4 0.44 0.5 0.56 0.64 0.7 0.8 0.89 1 1.12 1.28 1.4
$$ 1.6 1.78 2 2.25 2.56 2.8 3.2 3.56 4 4.5 5 5.6 6.35 7.12 8 9 10 11.3 12.7
$$ 14.2 16 18 20.2 22.6 25.4 28.5 32 36 40.3 45.2 50.8 57 64 71.8 80.6 90.5
$$ 101 114 128 144 161 181 203 -1 -1 -1 -1 -1 -1 -1 -1 -1 -1 -1 -1 -1 -1 -1
$$ -1 -1 -1 -1 -1 -1 -1 -1 -1 -1 -1 -1 -1 -1 -1 -1 -1 -1 -1 -1 -1 -1 -1 -1
$$ -1 -1 -1 -1 -1 -1 -1 -1 -1 -1 -1 -1 -1 -1 -1 -1 -1 -1 -1 -1 -1 -1 -1 -1
$$ -1 -1 -1 -1 -1 -1 -1 -1 -1 -1 -1 -1 -1 -1 -1 -1 -1 -1 -1 -1 -1 -1 -1 -1
$$ -1 -1 -1 -1 -1 -1 -1 -1 -1 -1 -1 -1 -1 -1 -1 -1 -1 -1 -1 -1 -1 -1 -1 -1
$$ -1 -1 -1 -1 -1 -1 -1 -1 -1 -1 -1 -1 -1 -1 -1 -1 -1 -1 -1 -1 -1 -1 -1 -1
$$ -1 -1 -1 -1 -1 -1 -1 -1 -1 -1 -1 -1 -1 -1 -1 -1 -1 -1 -1 -1 -1 -1 -1 -1
$$ -1 -1 -1 -1 -1 -1 -1 -1 -1 -1 -1 -1 -1 -1 -1 -1 -1 -1 -1 -1 -1 -1 -1 -1
$$ -1 -1 -1 -1 -1 -1 -1 -1 -1 -1 -1 -1 -1 -1
$$ ##$RG_tab2= (0..255)
$$ -1 -1 -1 -1 -1 -1 -1 -1 -1 -1 -1 -1 -1 -1 -1 -1 -1 -1 -1 -1 -1 -1 -1 -1
$$ -1 -1 -1 -1 -1 -1 -1 -1 -1 -1 -1 -1 -1 -1 -1 -1 -1 -1 -1 -1 -1 -1 -1 -1
$$ -1 -1 -1 -1 -1 -1 -1 -1 -1 -1 -1 -1 -1 -1 -1 -1 -1 -1 -1 -1 -1 -1 -1 -1
$$ -1 -1 -1 -1 -1 -1 -1 -1 -1 -1 -1 -1 -1 -1 -1 -1 -1 -1 -1 -1 -1 -1 -1 -1
$$ -1 -1 -1 -1 -1 -1 -1 -1 -1 -1 -1 -1 -1 -1 -1 -1 -1 -1 -1 -1 -1 -1 -1 -1
$$ -1 -1 -1 -1 -1 -1 -1 -1 -1 -1 -1 -1 -1 -1 -1 -1 -1 -1 -1 -1 -1 -1 -1 -1
$$ -1 -1 -1 -1 -1 -1 -1 -1 -1 -1 -1 -1 -1 -1 -1 -1 -1 -1 -1 -1 -1 -1 -1 -1
$$ -1 -1 -1 -1 -1 -1 -1 -1 -1 -1 -1 -1 -1 -1 -1 -1 -1 -1 -1 -1 -1 -1 -1 -1
$$ -1 -1 -1 -1 -1 -1 -1 -1 -1 -1 -1 -1 -1 -1 -1 -1 -1 -1 -1 -1 -1 -1 -1 -1
$$ -1 -1 -1 -1 -1 -1 -1 -1 -1 -1 -1 -1 -1 -1 -1 -1 -1 -1 -1 -1 -1 -1 -1 -1
$$ -1 -1 -1 -1 -1 -1 -1 -1 -1 -1 -1 -1 -1 -1 -1 -1
$$ ##$RG_tab3= (0..255)
$$ -1 -1 -1 -1 -1 -1 -1 -1 -1 -1 -1 -1 -1 -1 -1 -1 -1 -1 -1 -1 -1 -1 -1 -1
$$ -1 -1 -1 -1 -1 -1 -1 -1 -1 -1 -1 -1 -1 -1 -1 -1 -1 -1 -1 -1 -1 -1 -1 -1
$$ -1 -1 -1 -1 -1 -1 -1 -1 -1 -1 -1 -1 -1 -1 -1 -1 -1 -1 -1 -1 -1 -1 -1 -1
$$ -1 -1 -1 -1 -1 -1 -1 -1 -1 -1 -1 -1 -1 -1 -1 -1 -1 -1 -1 -1 -1 -1 -1 -1
$$ -1 -1 -1 -1 -1 -1 -1 -1 -1 -1 -1 -1 -1 -1 -1 -1 -1 -1 -1 -1 -1 -1 -1 -1
$$ -1 -1 -1 -1 -1 -1 -1 -1 -1 -1 -1 -1 -1 -1 -1 -1 -1 -1 -1 -1 -1 -1 -1 -1
$$ -1 -1 -1 -1 -1 -1 -1 -1 -1 -1 -1 -1 -1 -1 -1 -1 -1 -1 -1 -1 -1 -1 -1 -1
$$ -1 -1 -1 -1 -1 -1 -1 -1 -1 -1 -1 -1 -1 -1 -1 -1 -1 -1 -1 -1 -1 -1 -1 -1
$$ -1 -1 -1 -1 -1 -1 -1 -1 -1 -1 -1 -1 -1 -1 -1 -1 -1 -1 -1 -1 -1 -1 -1 -1
$$ -1 -1 -1 -1 -1 -1 -1 -1 -1 -1 -1 -1 -1 -1 -1 -1 -1 -1 -1 -1 -1 -1 -1 -1
$$ -1 -1 -1 -1 -1 -1 -1 -1 -1 -1 -1 -1 -1 -1 -1 -1
$$ ##$RG_tab4= (0..255)
$$ -1 -1 -1 -1 -1 -1 -1 -1 -1 -1 -1 -1 -1 -1 -1 -1 -1 -1 -1 -1 -1 -1 -1 -1
$$ -1 -1 -1 -1 -1 -1 -1 -1 -1 -1 -1 -1 -1 -1 -1 -1 -1 -1 -1 -1 -1 -1 -1 -1
$$ -1 -1 -1 -1 -1 -1 -1 -1 -1 -1 -1 -1 -1 -1 -1 -1 -1 -1 -1 -1 -1 -1 -1 -1
$$ -1 -1 -1 -1 -1 -1 -1 -1 -1 -1 -1 -1 -1 -1 -1 -1 -1 -1 -1 -1 -1 -1 -1 -1
$$ -1 -1 -1 -1 -1 -1 -1 -1 -1 -1 -1 -1 -1 -1 -1 -1 -1 -1 -1 -1 -1 -1 -1 -1
$$ -1 -1 -1 -1 -1 -1 -1 -1 -1 -1 -1 -1 -1 -1 -1 -1 -1 -1 -1 -1 -1 -1 -1 -1
$$ -1 -1 -1 -1 -1 -1 -1 -1 -1 -1 -1 -1 -1 -1 -1 -1 -1 -1 -1 -1 -1 -1 -1 -1
$$ -1 -1 -1 -1 -1 -1 -1 -1 -1 -1 -1 -1 -1 -1 -1 -1 -1 -1 -1 -1 -1 -1 -1 -1
$$ -1 -1 -1 -1 -1 -1 -1 -1 -1 -1 -1 -1 -1 -1 -1 -1 -1 -1 -1 -1 -1 -1 -1 -1
$$ -1 -1 -1 -1 -1 -1 -1 -1 -1 -1 -1 -1 -1 -1 -1 -1 -1 -1 -1 -1 -1 -1 -1 -1
$$ -1 -1 -1 -1 -1 -1 -1 -1 -1 -1 -1 -1 -1 -1 -1 -1
$$ ##$RG_tab5= (0..255)
$$ -1 -1 -1 -1 -1 -1 -1 -1 -1 -1 -1 -1 -1 -1 -1 -1 -1 -1 -1 -1 -1 -1 -1 -1
$$ -1 -1 -1 -1 -1 -1 -1 -1 -1 -1 -1 -1 -1 -1 -1 -1 -1 -1 -1 -1 -1 -1 -1 -1
$$ -1 -1 -1 -1 -1 -1 -1 -1 -1 -1 -1 -1 -1 -1 -1 -1 -1 -1 -1 -1 -1 -1 -1 -1
$$ -1 -1 -1 -1 -1 -1 -1 -1 -1 -1 -1 -1 -1 -1 -1 -1 -1 -1 -1 -1 -1 -1 -1 -1
$$ -1 -1 -1 -1 -1 -1 -1 -1 -1 -1 -1 -1 -1 -1 -1 -1 -1 -1 -1 -1 -1 -1 -1 -1
$$ -1 -1 -1 -1 -1 -1 -1 -1 -1 -1 -1 -1 -1 -1 -1 -1 -1 -1 -1 -1 -1 -1 -1 -1
$$ -1 -1 -1 -1 -1 -1 -1 -1 -1 -1 -1 -1 -1 -1 -1 -1 -1 -1 -1 -1 -1 -1 -1 -1
$$ -1 -1 -1 -1 -1 -1 -1 -1 -1 -1 -1 -1 -1 -1 -1 -1 -1 -1 -1 -1 -1 -1 -1 -1
$$ -1 -1 -1 -1 -1 -1 -1 -1 -1 -1 -1 -1 -1 -1 -1 -1 -1 -1 -1 -1 -1 -1 -1 -1
$$ -1 -1 -1 -1 -1 -1 -1 -1 -1 -1 -1 -1 -1 -1 -1 -1 -1 -1 -1 -1 -1 -1 -1 -1
$$ -1 -1 -1 -1 -1 -1 -1 -1 -1 -1 -1 -1 -1 -1 -1 -1
$$ ##$RG_tab6= (0..255)
$$ -1 -1 -1 -1 -1 -1 -1 -1 -1 -1 -1 -1 -1 -1 -1 -1 -1 -1 -1 -1 -1 -1 -1 -1
$$ -1 -1 -1 -1 -1 -1 -1 -1 -1 -1 -1 -1 -1 -1 -1 -1 -1 -1 -1 -1 -1 -1 -1 -1
$$ -1 -1 -1 -1 -1 -1 -1 -1 -1 -1 -1 -1 -1 -1 -1 -1 -1 -1 -1 -1 -1 -1 -1 -1
$$ -1 -1 -1 -1 -1 -1 -1 -1 -1 -1 -1 -1 -1 -1 -1 -1 -1 -1 -1 -1 -1 -1 -1 -1
$$ -1 -1 -1 -1 -1 -1 -1 -1 -1 -1 -1 -1 -1 -1 -1 -1 -1 -1 -1 -1 -1 -1 -1 -1
$$ -1 -1 -1 -1 -1 -1 -1 -1 -1 -1 -1 -1 -1 -1 -1 -1 -1 -1 -1 -1 -1 -1 -1 -1
$$ -1 -1 -1 -1 -1 -1 -1 -1 -1 -1 -1 -1 -1 -1 -1 -1 -1 -1 -1 -1 -1 -1 -1 -1
$$ -1 -1 -1 -1 -1 -1 -1 -1 -1 -1 -1 -1 -1 -1 -1 -1 -1 -1 -1 -1 -1 -1 -1 -1
$$ -1 -1 -1 -1 -1 -1 -1 -1 -1 -1 -1 -1 -1 -1 -1 -1 -1 -1 -1 -1 -1 -1 -1 -1
$$ -1 -1 -1 -1 -1 -1 -1 -1 -1 -1 -1 -1 -1 -1 -1 -1 -1 -1 -1 -1 -1 -1 -1 -1
$$ -1 -1 -1 -1 -1 -1 -1 -1 -1 -1 -1 -1 -1 -1 -1 -1
$$ ##$RG_tab7= (0..255)
$$ -1 -1 -1 -1 -1 -1 -1 -1 -1 -1 -1 -1 -1 -1 -1 -1 -1 -1 -1 -1 -1 -1 -1 -1
$$ -1 -1 -1 -1 -1 -1 -1 -1 -1 -1 -1 -1 -1 -1 -1 -1 -1 -1 -1 -1 -1 -1 -1 -1
$$ -1 -1 -1 -1 -1 -1 -1 -1 -1 -1 -1 -1 -1 -1 -1 -1 -1 -1 -1 -1 -1 -1 -1 -1
$$ -1 -1 -1 -1 -1 -1 -1 -1 -1 -1 -1 -1 -1 -1 -1 -1 -1 -1 -1 -1 -1 -1 -1 -1
$$ -1 -1 -1 -1 -1 -1 -1 -1 -1 -1 -1 -1 -1 -1 -1 -1 -1 -1 -1 -1 -1 -1 -1 -1
$$ -1 -1 -1 -1 -1 -1 -1 -1 -1 -1 -1 -1 -1 -1 -1 -1 -1 -1 -1 -1 -1 -1 -1 -1
$$ -1 -1 -1 -1 -1 -1 -1 -1 -1 -1 -1 -1 -1 -1 -1 -1 -1 -1 -1 -1 -1 -1 -1 -1
$$ -1 -1 -1 -1 -1 -1 -1 -1 -1 -1 -1 -1 -1 -1 -1 -1 -1 -1 -1 -1 -1 -1 -1 -1
$$ -1 -1 -1 -1 -1 -1 -1 -1 -1 -1 -1 -1 -1 -1 -1 -1 -1 -1 -1 -1 -1 -1 -1 -1
$$ -1 -1 -1 -1 -1 -1 -1 -1 -1 -1 -1 -1 -1 -1 -1 -1 -1 -1 -1 -1 -1 -1 -1 -1
$$ -1 -1 -1 -1 -1 -1 -1 -1 -1 -1 -1 -1 -1 -1 -1 -1
$$ ##$RG_tab8= (0..255)
$$ -1 -1 -1 -1 -1 -1 -1 -1 -1 -1 -1 -1 -1 -1 -1 -1 -1 -1 -1 -1 -1 -1 -1 -1
$$ -1 -1 -1 -1 -1 -1 -1 -1 -1 -1 -1 -1 -1 -1 -1 -1 -1 -1 -1 -1 -1 -1 -1 -1
$$ -1 -1 -1 -1 -1 -1 -1 -1 -1 -1 -1 -1 -1 -1 -1 -1 -1 -1 -1 -1 -1 -1 -1 -1
$$ -1 -1 -1 -1 -1 -1 -1 -1 -1 -1 -1 -1 -1 -1 -1 -1 -1 -1 -1 -1 -1 -1 -1 -1
$$ -1 -1 -1 -1 -1 -1 -1 -1 -1 -1 -1 -1 -1 -1 -1 -1 -1 -1 -1 -1 -1 -1 -1 -1
$$ -1 -1 -1 -1 -1 -1 -1 -1 -1 -1 -1 -1 -1 -1 -1 -1 -1 -1 -1 -1 -1 -1 -1 -1
$$ -1 -1 -1 -1 -1 -1 -1 -1 -1 -1 -1 -1 -1 -1 -1 -1 -1 -1 -1 -1 -1 -1 -1 -1
$$ -1 -1 -1 -1 -1 -1 -1 -1 -1 -1 -1 -1 -1 -1 -1 -1 -1 -1 -1 -1 -1 -1 -1 -1
$$ -1 -1 -1 -1 -1 -1 -1 -1 -1 -1 -1 -1 -1 -1 -1 -1 -1 -1 -1 -1 -1 -1 -1 -1
$$ -1 -1 -1 -1 -1 -1 -1 -1 -1 -1 -1 -1 -1 -1 -1 -1 -1 -1 -1 -1 -1 -1 -1 -1
$$ -1 -1 -1 -1 -1 -1 -1 -1 -1 -1 -1 -1 -1 -1 -1 -1
$$ ##$RG_tabA= (0..255)
$$ 0.25 0.28 0.32 0.35 0.4 0.44 0.5 0.56 0.64 0.7 0.8 0.89 1 1.12 1.28 1.4
$$ 1.6 1.78 2 2.25 2.56 2.8 3.2 3.56 4 4.5 5 5.6 6.35 7.12 8 9 10 11.3 12.7
$$ 14.2 16 18 20.2 22.6 25.4 28.5 32 36 40.3 45.2 50.8 57 64 71.8 80.6 90.5
$$ 101 114 128 144 161 181 203 -1 -1 -1 -1 -1 -1 -1 -1 -1 -1 -1 -1 -1 -1 -1
$$ -1 -1 -1 -1 -1 -1 -1 -1 -1 -1 -1 -1 -1 -1 -1 -1 -1 -1 -1 -1 -1 -1 -1 -1
$$ -1 -1 -1 -1 -1 -1 -1 -1 -1 -1 -1 -1 -1 -1 -1 -1 -1 -1 -1 -1 -1 -1 -1 -1
$$ -1 -1 -1 -1 -1 -1 -1 -1 -1 -1 -1 -1 -1 -1 -1 -1 -1 -1 -1 -1 -1 -1 -1 -1
$$ -1 -1 -1 -1 -1 -1 -1 -1 -1 -1 -1 -1 -1 -1 -1 -1 -1 -1 -1 -1 -1 -1 -1 -1
$$ -1 -1 -1 -1 -1 -1 -1 -1 -1 -1 -1 -1 -1 -1 -1 -1 -1 -1 -1 -1 -1 -1 -1 -1
$$ -1 -1 -1 -1 -1 -1 -1 -1 -1 -1 -1 -1 -1 -1 -1 -1 -1 -1 -1 -1 -1 -1 -1 -1
$$ -1 -1 -1 -1 -1 -1 -1 -1 -1 -1 -1 -1 -1 -1 -1 -1 -1 -1 -1 -1 -1 -1 -1 -1
$$ -1 -1 -1 -1 -1 -1 -1 -1 -1 -1 -1 -1 -1 -1
$$ ##$ROBOTTY= <no>
$$ ##$ROUT14= (0..7)
$$ 0 0 0 0 0 0 0 0
$$ ##$ROUTER= 3
$$ ##$RX22TY= <no>
$$ ##$RXFMAX= (0..7)
$$ 647.5 -1 -1 -1 -1 -1 -1 -1
$$ ##$RXFMIN= (0..7)
$$ 5 -1 -1 -1 -1 -1 -1 -1
$$ ##$RXINTLV= (0..7)
$$ 1 0 0 0 0 0 0 0
$$ ##$RXMSTY= <no>
$$ ##$RockSwitchEth= <no>
$$ ##$SCMTY= <no>
$$ ##$SGUC1= (0..15)
$$ 17 18 0 0 0 0 0 0 0 0 0 0 0 0 0 0
$$ ##$SGUC2= (0..15)
$$ 33 256 0 0 0 0 0 0 0 0 0 0 0 0 0 0
$$ ##$SLCBCONF= <SHNV>
$$ ##$SPECTR= 10
$$ ##$SY2FLAG= 0
$$ ##$SYNCTRIG= 11
$$ ##$SamChgEth= (0..3)
$$ <no> <no> <no> <no>
$$ ##$SamChgProtocol= (0..3)
$$ <> <> <> <>
$$ ##$ServiceNo= <>
$$ ##$Sgu1PowerLevels= (0..7)
$$ 90 74 58 42 26 10 0 0
$$ ##$Sgu2PowerLevels= (0..7)
$$ 90 74 58 42 26 10 0 0
$$ ##$Sgu3PowerLevels= (0..7)
$$ 0 0 0 0 0 0 0 0
$$ ##$Sgu4PowerLevels= (0..7)
$$ 0 0 0 0 0 0 0 0
$$ ##$Sgu5PowerLevels= (0..7)
$$ 0 0 0 0 0 0 0 0
$$ ##$Sgu6PowerLevels= (0..7)
$$ 0 0 0 0 0 0 0 0
$$ ##$Sgu7PowerLevels= (0..7)
$$ 0 0 0 0 0 0 0 0
$$ ##$Sgu8PowerLevels= (0..7)
$$ 0 0 0 0 0 0 0 0
$$ ##$SguType= 3
$$ ##$ShimMaxVal= 32760
$$ ##$ShimPow1Ch2Sh= (0..38)
$$ 0 0 0 0 0 0 0 0 0 0 0 0 0 0 0 0 0 0 0 0 0 0 0 0 0 0 0 0 0 0 0 0 0 0 0 0
$$ 0 0 0
$$ ##$ShimPow1Imax= (0..38)
$$ 0 0 0 0 0 0 0 0 0 0 0 0 0 0 0 0 0 0 0 0 0 0 0 0 0 0 0 0 0 0 0 0 0 0 0 0
$$ 0 0 0
$$ ##$ShimPow1NChan= 0
$$ ##$ShimPow1TotIMax= 0
$$ ##$ShimPow1Vmax= (0..38)
$$ 0 0 0 0 0 0 0 0 0 0 0 0 0 0 0 0 0 0 0 0 0 0 0 0 0 0 0 0 0 0 0 0 0 0 0 0
$$ 0 0 0
$$ ##$ShimPow2Ch2Sh= (0..38)
$$ 0 0 0 0 0 0 0 0 0 0 0 0 0 0 0 0 0 0 0 0 0 0 0 0 0 0 0 0 0 0 0 0 0 0 0 0
$$ 0 0 0
$$ ##$ShimPow2Imax= (0..38)
$$ 0 0 0 0 0 0 0 0 0 0 0 0 0 0 0 0 0 0 0 0 0 0 0 0 0 0 0 0 0 0 0 0 0 0 0 0
$$ 0 0 0
$$ ##$ShimPow2NChan= 0
$$ ##$ShimPow2TotIMax= 0
$$ ##$ShimPow2Vmax= (0..38)
$$ 0 0 0 0 0 0 0 0 0 0 0 0 0 0 0 0 0 0 0 0 0 0 0 0 0 0 0 0 0 0 0 0 0 0 0 0
$$ 0 0 0
$$ ##$ShimPow3Ch2Sh= (0..38)
$$ 0 0 0 0 0 0 0 0 0 0 0 0 0 0 0 0 0 0 0 0 0 0 0 0 0 0 0 0 0 0 0 0 0 0 0 0
$$ 0 0 0
$$ ##$ShimPow3Imax= (0..38)
$$ 0 0 0 0 0 0 0 0 0 0 0 0 0 0 0 0 0 0 0 0 0 0 0 0 0 0 0 0 0 0 0 0 0 0 0 0
$$ 0 0 0
$$ ##$ShimPow3NChan= 0
$$ ##$ShimPow3TotIMax= 0
$$ ##$ShimPow3Vmax= (0..38)
$$ 0 0 0 0 0 0 0 0 0 0 0 0 0 0 0 0 0 0 0 0 0 0 0 0 0 0 0 0 0 0 0 0 0 0 0 0
$$ 0 0 0
$$ ##$ShimPow4Ch2Sh= (0..38)
$$ 0 0 0 0 0 0 0 0 0 0 0 0 0 0 0 0 0 0 0 0 0 0 0 0 0 0 0 0 0 0 0 0 0 0 0 0
$$ 0 0 0
$$ ##$ShimPow4Imax= (0..38)
$$ 0 0 0 0 0 0 0 0 0 0 0 0 0 0 0 0 0 0 0 0 0 0 0 0 0 0 0 0 0 0 0 0 0 0 0 0
$$ 0 0 0
$$ ##$ShimPow4NChan= 0
$$ ##$ShimPow4TotIMax= 0
$$ ##$ShimPow4Vmax= (0..38)
$$ 0 0 0 0 0 0 0 0 0 0 0 0 0 0 0 0 0 0 0 0 0 0 0 0 0 0 0 0 0 0 0 0 0 0 0 0
$$ 0 0 0
$$ ##$ShimPowMaxUA= (0..63)
$$ 130000 130000 130000 130000 130000 130000 130000 130000 130000 130000 130000
$$ 130000 130000 130000 130000 130000 130000 130000 130000 130000 0 0 0 0
$$ 0 0 0 0 0 0 0 0 0 0 0 0 0 0 0 0 0 0 0 0 0 0 0 0 0 0 0 0 0 0 0 0 0 0 0 0
$$ 0 0 0 0
$$ ##$ShimPowMaxUC= (0..63)
$$ 130000 130000 130000 130000 130000 130000 130000 130000 130000 130000 130000
$$ 130000 130000 130000 130000 130000 130000 130000 130000 130000 0 0 0 0
$$ 0 0 0 0 0 0 0 0 0 0 0 0 0 0 0 0 0 0 0 0 0 0 0 0 0 0 0 0 0 0 0 0 0 0 0 0
$$ 0 0 0 0
$$ ##$ShimPowMaxUG= (0..63)
$$ 1000000 1000000 1000000 1000000 1000000 1000000 1000000 1000000 1000000
$$ 1000000 1000000 1000000 1000000 1000000 1000000 1000000 1000000 1000000
$$ 1000000 1000000 0 0 0 0 0 0 0 0 0 0 0 0 0 0 0 0 0 0 0 0 0 0 0 0 0 0 0 0
$$ 0 0 0 0 0 0 0 0 0 0 0 0 0 0 0 0
$$ ##$ShimPowNum= 0
$$ ##$ShimPowRcbType= 3
$$ ##$ShimPowRes= (0..63)
$$ 1e-020 1e-020 1e-020 1e-020 1e-020 1e-020 1e-020 1e-020 1e-020 1e-020 1e-020
$$ 1e-020 1e-020 1e-020 1e-020 1e-020 1e-020 1e-020 1e-020 1e-020 0 0 0 0
$$ 0 0 0 0 0 0 0 0 0 0 0 0 0 0 0 0 0 0 0 0 0 0 0 0 0 0 0 0 0 0 0 0 0 0 0 0
$$ 0 0 0 0
$$ ##$ShimPowRng0= (0..63)
$$ 1 1 1 1 1 1 1 1 1 1 1 1 1 1 1 1 1 1 1 1 0 0 0 0 0 0 0 0 0 0 0 0 0 0 0 0
$$ 0 0 0 0 0 0 0 0 0 0 0 0 0 0 0 0 0 0 0 0 0 0 0 0 0 0 0 0
$$ ##$ShimPowRng1= (0..63)
$$ 1 1 1 1 1 1 1 1 1 1 1 1 1 1 1 1 1 1 1 1 0 0 0 0 0 0 0 0 0 0 0 0 0 0 0 0
$$ 0 0 0 0 0 0 0 0 0 0 0 0 0 0 0 0 0 0 0 0 0 0 0 0 0 0 0 0
$$ ##$ShimPowRng2= (0..63)
$$ 1 1 1 1 1 1 1 1 1 1 1 1 1 1 1 1 1 1 1 1 0 0 0 0 0 0 0 0 0 0 0 0 0 0 0 0
$$ 0 0 0 0 0 0 0 0 0 0 0 0 0 0 0 0 0 0 0 0 0 0 0 0 0 0 0 0
$$ ##$ShimPowRng3= (0..63)
$$ 1 1 1 1 1 1 1 1 1 1 1 1 1 1 1 1 1 1 1 1 0 0 0 0 0 0 0 0 0 0 0 0 0 0 0 0
$$ 0 0 0 0 0 0 0 0 0 0 0 0 0 0 0 0 0 0 0 0 0 0 0 0 0 0 0 0
$$ ##$ShimPowType1= 0
$$ ##$ShimPowType2= 0
$$ ##$ShimPowType3= 0
$$ ##$ShimPowType4= 0
$$ ##$ShimSysAngle= <>
$$ ##$ShimSysFunc= (0..63)
$$ 1 2 3 4 5 7 9 11 15 16 8 10 12 14 6 17 13 18 19 20 0 0 0 0 0 0 0 0 0 0
$$ 0 0 0 0 0 0 0 0 0 0 0 0 0 0 0 0 0 0 0 0 0 0 0 0 0 0 0 0 0 0 0 0 0 0
$$ ##$ShimSysMatId= <no>
$$ ##$ShimSysMatrix= 1
$$ ##$ShimSysOffset= <>
$$ ##$ShimSysType= 1
$$ ##$ShimUnit= 0
$$ ##$TFXNUM= 0
$$ ##$TOSITY= <no>
$$ ##$TRIPLO2= 0
$$ ##$VTU= 2
$$ ##$VTUETH= <149.236.99.20>
$$ ##$VTUTY= <no>
$$ ##$WBREFAM= (0..15)
$$ 134.4 102.7 100 100 100 100 100 100 100 100 100 100 100 100 100 100
$$ ##$WBREFLM= (0..15)
$$ 0 0 0 0 0 0 0 0 0 0 0 0 0 0 0 0
$$ ##$WBREFPH= (0..15)
$$ 77.47 -72.65 0 0 0 0 0 0 0 0 0 0 0 0 0 0
$$ ##$WBSGU= (0..15)
$$ 0 0 0 0 0 0 0 0 0 0 0 0 0 0 0 0
$$ ##$XFAC= 2
$$ ##END=
##$RELAX= 
##$BRUKER FILE PROC=intrng
$$ P 0
$$ 8.280767   7.856249
$$ 7.527051   7.097357
$$ 7.097052   6.822060
$$ 5.383453   5.137391
$$ 5.137087   4.881280
$$ 3.272135   2.750473
$$ 2.257436   1.815256
$$ 1.814952   0.936683
##$RELAX= 
##$BRUKER FILE PROC=parm.txt
$$ 
$$ Current Data Parameters
$$ NAME           jviph229              
$$ EXPNO                10              
$$ PROCNO                1              
$$ 
$$ F2 - Acquisition Parameters
$$ Date_          20240315              
$$ Time              13.40 h            
$$ INSTRUM           AV400              
$$ PROBHD   Z108618_0735 (              
$$ PULPROG            zg30              
$$ TD                65536              
$$ SOLVENT          CD2Cl2              
$$ NS                   16              
$$ DS                    2              
$$ SWH            7978.724 Hz           
$$ FIDRES         0.243491 Hz           
$$ AQ            4.1069226 sec          
$$ RG               198.87              
$$ DW               62.667 usec         
$$ DE                 6.50 usec         
$$ TE                298.1 K            
$$ D1           1.00000000 sec          
$$ TD0                   1              
$$ SFO1        399.7823987 MHz          
$$ NUC1                 1H              
$$ P0                 5.00 usec         
$$ P1                15.00 usec         
$$ PLW1        11.00000000 W            
$$ 
$$ F2 - Processing parameters
$$ SI                65536              
$$ SF          399.7800505 MHz          
$$ WDW                  EM              
$$ SSB                   0              
$$ LB                    0 Hz           
$$ GB                    0              
$$ PC                 1.00              
##$RELAX= 
##$BRUKER FILE PROC=peaklist.xml
$$ <?xml version="1.0" encoding="UTF-8"?>
$$ <PeakList>
$$   <PeakList1D>
$$     <PeakList1DHeader creator="nmrsu" date="2024-03-15T13:40:52.039+01:00" expNo="10" name="jviph229" owner="" procNo="1" source="C:/Bruker/TopSpin3.2/current/AK Merk/Vietor">
$$       <PeakPickDetails>F1=15.852640ppm, F2=-4.105143ppm, MI=400.00cm, MAXI=10000.00cm, PC=1.000
$$       </PeakPickDetails>
$$     </PeakList1DHeader>
$$     <Peak1D F1="8.165317" intensity="1.355797e+003" type="0"/>
$$     <Peak1D F1="8.144322" intensity="2.679012e+003" type="0"/>
$$     <Peak1D F1="8.123453" intensity="1.442529e+003" type="0"/>
$$     <Peak1D F1="8.044676" intensity="6.622836e+002" type="0"/>
$$     <Peak1D F1="7.407321" intensity="1.645963e+003" type="0"/>
$$     <Peak1D F1="7.402591" intensity="1.903899e+003" type="0"/>
$$     <Peak1D F1="7.376325" intensity="1.498533e+003" type="0"/>
$$     <Peak1D F1="7.371709" intensity="1.987133e+003" type="0"/>
$$     <Peak1D F1="7.351907" intensity="1.149254e+003" type="0"/>
$$     <Peak1D F1="7.350083" intensity="1.223614e+003" type="0"/>
$$     <Peak1D F1="7.345475" intensity="1.026132e+003" type="0"/>
$$     <Peak1D F1="7.330749" intensity="1.008382e+003" type="0"/>
$$     <Peak1D F1="7.328529" intensity="1.131536e+003" type="0"/>
$$     <Peak1D F1="7.324184" intensity="9.961654e+002" type="0"/>
$$     <Peak1D F1="7.283866" intensity="1.333253e+003" type="0"/>
$$     <Peak1D F1="7.280719" intensity="2.372844e+003" type="0"/>
$$     <Peak1D F1="7.279727" intensity="2.167888e+003" type="0"/>
$$     <Peak1D F1="7.275335" intensity="8.980899e+003" type="0"/>
$$     <Peak1D F1="7.270539" intensity="2.008362e+003" type="0"/>
$$     <Peak1D F1="7.256232" intensity="2.698335e+003" type="0"/>
$$     <Peak1D F1="7.254188" intensity="2.276179e+003" type="0"/>
$$     <Peak1D F1="7.251814" intensity="1.417328e+003" type="0"/>
$$     <Peak1D F1="7.249889" intensity="1.572185e+003" type="0"/>
$$     <Peak1D F1="7.245302" intensity="7.872584e+002" type="0"/>
$$     <Peak1D F1="7.242439" intensity="4.789163e+002" type="0"/>
$$     <Peak1D F1="7.235634" intensity="2.804423e+003" type="0"/>
$$     <Peak1D F1="7.231282" intensity="1.428816e+003" type="0"/>
$$     <Peak1D F1="7.226826" intensity="1.213663e+003" type="0"/>
$$     <Peak1D F1="7.222813" intensity="1.018781e+003" type="0"/>
$$     <Peak1D F1="7.213857" intensity="1.123568e+003" type="0"/>
$$     <Peak1D F1="7.206225" intensity="5.221447e+002" type="0"/>
$$     <Peak1D F1="7.201057" intensity="5.252139e+002" type="0"/>
$$     <Peak1D F1="7.000239" intensity="2.294221e+003" type="0"/>
$$     <Peak1D F1="6.995677" intensity="2.221885e+003" type="0"/>
$$     <Peak1D F1="6.992945" intensity="1.021014e+003" type="0"/>
$$     <Peak1D F1="6.977236" intensity="3.840895e+003" type="0"/>
$$     <Peak1D F1="6.974448" intensity="2.186712e+003" type="0"/>
$$     <Peak1D F1="6.958558" intensity="1.297383e+003" type="0"/>
$$     <Peak1D F1="6.955825" intensity="1.089364e+003" type="0"/>
$$     <Peak1D F1="5.235014" intensity="4.652037e+003" type="0"/>
$$     <Peak1D F1="5.232279" intensity="5.083542e+003" type="0"/>
$$     <Peak1D F1="5.229543" intensity="4.763930e+003" type="0"/>
$$     <Peak1D F1="2.957710" intensity="4.711092e+002" type="0"/>
$$     <Peak1D F1="2.951084" intensity="1.182430e+003" type="0"/>
$$     <Peak1D F1="2.944623" intensity="9.802924e+002" type="0"/>
$$     <Peak1D F1="2.940512" intensity="8.027237e+002" type="0"/>
$$     <Peak1D F1="2.932199" intensity="1.801665e+003" type="0"/>
$$     <Peak1D F1="2.925992" intensity="1.312400e+003" type="0"/>
$$     <Peak1D F1="2.919405" intensity="7.657143e+002" type="0"/>
$$     <Peak1D F1="2.912890" intensity="2.114751e+003" type="0"/>
$$     <Peak1D F1="2.906581" intensity="2.036072e+003" type="0"/>
$$     <Peak1D F1="2.899911" intensity="6.378022e+002" type="0"/>
$$     <Peak1D F1="2.893506" intensity="1.715709e+003" type="0"/>
$$     <Peak1D F1="2.887367" intensity="1.935602e+003" type="0"/>
$$     <Peak1D F1="2.881610" intensity="9.016080e+002" type="0"/>
$$     <Peak1D F1="2.873837" intensity="9.077805e+002" type="0"/>
$$     <Peak1D F1="2.867703" intensity="1.304710e+003" type="0"/>
$$     <Peak1D F1="2.861020" intensity="4.973965e+002" type="0"/>
$$     <Peak1D F1="1.952159" intensity="7.229668e+002" type="0"/>
$$     <Peak1D F1="1.932415" intensity="1.930931e+003" type="0"/>
$$     <Peak1D F1="1.913350" intensity="2.570064e+003" type="0"/>
$$     <Peak1D F1="1.894175" intensity="1.738293e+003" type="0"/>
$$     <Peak1D F1="1.884253" intensity="5.543890e+002" type="0"/>
$$     <Peak1D F1="1.874755" intensity="5.598817e+002" type="0"/>
$$   </PeakList1D>
$$ </PeakList>
##$RELAX= 
##$BRUKER FILE PROC=peakrng
$$ P    #regions in PPM
$$ # 2024-03-15 13:40:52 +0100  nmrsu@DESKTOP-2TVJON5
$$ # low field   high field   mi   maxi
$$   15.8526401519775  -4.10514262093726  400.000  10000.000  # for region 1
##$RELAX= 
$$ Bruker specific parameters
$$ --------------------------
##$DATPATH= <C:/Bruker/TopSpin3.2/current/AK Merk/Vietor>
##$EXPNO= 10
##$NAME= <jviph229>
##$PROCNO= 1
##$ACQT0= -2.55872630837368
##$AMP= (0..31)
100 100 100 100 100 100 100 100 100 100 100 100 100 100 100 100 100 100
100 100 100 100 100 100 100 100 100 100 100 100 100 100
##$AMPCOIL= (0..19)
-1 0 0 0 0 0 0 0 0 0 0 0 0 0 0 0 0 0 0 0
##$ANAVPT= -1
##$AQSEQ= 0
##$AQ_mod= 3
##$AUNM= <au_zg>
##$AUTOPOS= <10 >
##$BF1= 399.78
##$BF2= 399.78
##$BF3= 399.78
##$BF4= 399.78
##$BF5= 399.78
##$BF6= 399.78
##$BF7= 399.78
##$BF8= 399.78
##$BWFAC= (0..63)
0 0 0 0 0 0 0 0 0 0 0 0 0 0 0 0 0 0 0 0 0 0 0 0 0 0 0 0 0 0 0 0 0 0 0 0
0 0 0 0 0 0 0 0 0 0 0 0 0 0 0 0 0 0 0 0 0 0 0 0 0 0 0 0
##$BYTORDA= 0
##$CAGPARS= (0..11)
0 0 0 0 0 0 0 0 0 0 0 0
##$CHEMSTR= <none>
##$CNST= (0..63)
1 1 1 1 1 1 1 1 1 1 1 1 1 1 1 1 1 1 1 1 1 1 1 1 1 1 1 1 1 1 1 1 1 1 1 1
1 1 1 1 1 1 1 1 1 1 1 1 1 1 1 1 1 1 1 1 1 1 1 1 1 1 1 1
##$CPDPRG= (0..8)
<> <> <> <> <> <> <> <> <>
##$D= (0..63)
0 1 0 0 0 0 0 0 0 0 0 0 0 0 0 0 0.0002 0 0 0 0 0 0 0 0 0 0 0 0 0 0 0 0
0 0 0 0 0 0 0 0 0 0 0 0 0 0 0 0 0 0 0 0 0 0 0 0 0 0 0 0 0 0 0
##$DATE= 1710506451
##$DATE_START= 1710506356
##$DE= 6.5
##$DECBNUC= <off>
##$DECIM= 2506.66666666667
##$DECNUC= <off>
##$DECSTAT= 4
##$DIGMOD= 1
##$DIGTYP= 12
##$DQDMODE= 0
##$DR= 22
##$DS= 2
##$DSPFIRM= 0
##$DSPFVS= 20
##$DTYPA= 0
##$EXP= <PROTON_lmu>
##$FCUCHAN= (0..9)
0 2 0 0 0 0 0 0 0 0
##$FL1= 90
##$FL2= 90
##$FL3= 90
##$FL4= 90
##$FN_INDIRECT= (0..7)
0 0 0 0 0 0 0 0
##$FOV= 20
##$FQ1LIST= <>
##$FQ2LIST= <>
##$FQ3LIST= <>
##$FQ4LIST= <>
##$FQ5LIST= <>
##$FQ6LIST= <>
##$FQ7LIST= <>
##$FQ8LIST= <>
##$FRQLO3= 12523.1950000525
##$FRQLO3N= 2
##$FS= (0..7)
83 83 83 83 83 83 83 83
##$FTLPGN= 0
##$FW= 125000
##$FnILOOP= 0
##$FnMODE= 0
##$FnTYPE= 0
##$GPNAM= (0..31)
<> <> <> <> <> <> <> <> <> <> <> <> <> <> <> <> <> <> <> <> <> <> <> <>
<> <> <> <> <> <> <> <>
##$GPX= (0..31)
0 0 0 0 0 0 0 0 0 0 0 0 0 0 0 0 0 0 0 0 0 0 0 0 0 0 0 0 0 0 0 0
##$GPY= (0..31)
0 0 0 0 0 0 0 0 0 0 0 0 0 0 0 0 0 0 0 0 0 0 0 0 0 0 0 0 0 0 0 0
##$GPZ= (0..31)
0 0 0 0 0 0 0 0 0 0 0 0 0 0 0 0 0 0 0 0 0 0 0 0 0 0 0 0 0 0 0 0
##$GRDPROG= <>
##$GRPDLY= 67.9862823486328
##$HDDUTY= 20
##$HDRATE= 1
##$HGAIN= (0..3)
0 0 0 0
##$HL1= 1
##$HL2= 35
##$HL3= 16
##$HL4= 17
##$HOLDER= 10
##$HPMOD= (0..7)
0 0 0 0 0 0 0 0
##$HPPRGN= 0
##$IN= (0..63)
0 0 0 0 0 0 0 0 0 0 0 0 0 0 0 0 0 0 0 0 0 0 0 0 0 0 0 0 0 0 0 0 0 0 0 0
0 0 0 0 0 0 0 0 0 0 0 0 0 0 0 0 0 0 0 0 0 0 0 0 0 0 0 0
##$INF= (0..7)
0 0 0 0 0 0 0 0
##$INP= (0..63)
0 0 0 0 0 0 0 0 0 0 0 0 0 0 0 0 0 0 0 0 0 0 0 0 0 0 0 0 0 0 0 0 0 0 0 0
0 0 0 0 0 0 0 0 0 0 0 0 0 0 0 0 0 0 0 0 0 0 0 0 0 0 0 0
##$INSTRUM= <AV400>
##$INTEGFAC= (0..63)
0 0 0 0 0 0 0 0 0 0 0 0 0 0 0 0 0 0 0 0 0 0 0 0 0 0 0 0 0 0 0 0 0 0 0 0
0 0 0 0 0 0 0 0 0 0 0 0 0 0 0 0 0 0 0 0 0 0 0 0 0 0 0 0
##$L= (0..31)
1 1 1 1 1 1 1 1 1 1 1 1 1 1 1 1 1 1 1 1 1 1 1 1 1 1 1 1 1 1 1 1
##$LFILTER= 200
##$LGAIN= -2
##$LINPSTP= 0
##$LOCKED= yes
##$LOCKFLD= 3465
##$LOCKGN= 121.364631652832
##$LOCKPOW= -38
##$LOCKPPM= 5.32000017166138
##$LOCNUC= <2H>
##$LOCPHAS= 244.9268
##$LOCSHFT= yes
##$LOCSW= 0
##$LTIME= 0.100000001490116
##$MASR= 4200
##$MASRLST= <masrlst>
##$MULEXPNO= (0..15)
0 0 0 0 0 0 0 0 0 0 0 0 0 0 0 0
##$NBL= 1
##$NC= -6
##$NLOGCH= 1
##$NOVFLW= 0
##$NS= 16
##$NUC1= <1H>
##$NUC2= <off>
##$NUC3= <off>
##$NUC4= <off>
##$NUC5= <off>
##$NUC6= <off>
##$NUC7= <off>
##$NUC8= <off>
##$NUCLEUS= <off>
##$NUSLIST= <automatic>
##$NusAMOUNT= 25
##$NusFPNZ= no
##$NusJSP= 0
##$NusSEED= 54321
##$NusSPTYPE= 0
##$NusT2= 1
##$NusTD= 0
##$O1= 2398.68
##$O2= 2468.80515010162
##$O3= 2468.80515010162
##$O4= 2468.80515010162
##$O5= 2468.80515010162
##$O6= 2468.80515010162
##$O7= 2468.80515010162
##$O8= 2468.80515010162
##$OVERFLW= 0
##$P= (0..63)
5 15 30 0 0 19.8 30 60 20000 0 0 80000 80000 1000 0 0 1000 2500 100000
600 0 0 0 0 0 270 100000 15 1000 1000 0 0 20000 0 0 0 0 0 0 0 2000 0 0
0 300 0 80000 46600 10000 0 80000 0 0 0 0 0 0 0 0 0 0 0 0 0
##$PACOIL= (0..15)
2 3 1 0 0 0 0 0 0 0 0 0 0 0 0 0
##$PAPS= 0
##$PARMODE= 0
##$PCPD= (0..9)
0 90 0 0 0 0 0 0 0 0
##$PEXSEL= (0..9)
1 1 1 1 1 1 1 1 1 1
##$PHCOR= (0..31)
0 0 0 0 0 0 0 0 0 0 0 0 0 0 0 0 0 0 0 0 0 0 0 0 0 0 0 0 0 0 0 0
##$PHLIST= <>
##$PHP= 1
##$PH_ref= 0
##$PL= (0..63)
120 120 120 120 120 120 120 120 120 120 120 120 120 120 120 120 120 120
120 120 120 120 120 120 120 120 120 120 120 120 120 120 120 120 120 120
120 120 120 120 120 120 120 120 120 120 120 120 120 120 120 120 120 120
120 120 120 120 120 120 120 120 120 120
##$PLSTEP= 0.1
##$PLSTRT= -6
##$PLW= (0..63)
0 11 0 0 0 0 0 0 0 9.9e-005 2.75 0.14645 0 0 0 0 0 0 11 0.30556 0 0 0 0
0 0 0 0.1358 0 2.75 0 0 3.96e-006 0 0 0 0 0 0 0 0 0 0 0 0 0 0 0 0 0 0 0
0 0 0 0 0 0 0 0 0 0 0 0
##$PLWMAX= (0..7)
42 0 0 0 0 0 0 0
##$PQPHASE= 0
##$PQSCALE= 1
##$PR= 1
##$PRECHAN= (0..15)
-1 2 0 1 -1 -1 -1 -1 -1 -1 -1 -1 -1 -1 -1 -1
##$PRGAIN= 0
##$PROBHD= <Z108618_0735 (PA BBO 400S1 BBF-H-D-05 Z)>
##$PROBINPUTS= (0..15)
<19F-109Ag> <1H> <2H> <> <> <> <> <> <> <> <> <> <> <> <> <>
##$PULPROG= <zg30>
##$PW= 0
##$PYNM= <>
##$ProjAngle= 0
##$QNP= 0
##$RD= 0
##$RECCHAN= (0..15)
0 2 0 0 0 0 0 0 0 0 0 0 0 0 0 0
##$RECPH= 0
##$RECPRE= (0..15)
-1 0 -1 -1 -1 -1 -1 -1 -1 -1 -1 -1 -1 -1 -1 -1
##$RECPRFX= (0..15)
-1 -1 -1 -1 -1 -1 -1 -1 -1 -1 -1 -1 -1 -1 -1 -1
##$RECSEL= (0..15)
0 0 1 0 0 0 0 0 0 0 0 0 0 0 0 0
##$RG= 198.87
##$RO= 10
##$RSEL= (0..15)
0 0 2 0 0 0 0 0 0 0 0 0 0 0 0 0
##$S= (0..7)
83 4 83 83 83 83 83 83
##$SELREC= (0..9)
0 0 0 0 0 0 0 0 0 0
##$SFO1= 399.78239868
##$SFO2= 399.78246880515
##$SFO3= 399.78246880515
##$SFO4= 399.78246880515
##$SFO5= 399.78246880515
##$SFO6= 399.78246880515
##$SFO7= 399.78246880515
##$SFO8= 399.78246880515
##$SOLVENT= <CD2Cl2>
##$SOLVOLD= <off>
##$SP= (0..63)
120 120 120 120 120 120 120 120 120 120 120 120 120 120 120 120 120 120
120 120 120 120 120 120 120 120 120 120 120 120 120 120 120 120 120 120
120 120 120 120 120 120 120 120 120 120 120 120 120 120 120 120 120 120
120 120 120 120 120 120 120 120 120 120
##$SPECTR= 0
##$SPINCNT= 0
##$SPNAM= (0..63)
<> <Gaus1_270.1000> <Gaus1_180r.1000> <> <> <Sinc1.1000> <Squa100.1000>
<> <Squa100.1000> <> <Sinc1.1000> <Sinc1.1000> <> <> <> <> <> <> <> <Sinc1.1000>
<Sinc1.1000> <Sinc1.1000> <Sinc1.1000> <> <> <> <> <> <> <Crp60,20,20.10>
<Bip720,50,20.1> <> <> <> <Rsnob.1000> <Gaus1_180r.1000> <Gaus1_180r.1000>
<> <> <> <Gaus1_180r.1000> <Squa100.1000> <> <> <> <> <> <> <> <> <> <>
<> <> <> <> <> <> <> <> <> <> <> <>
##$SPOAL= (0..63)
0.5 1 0.5 0.5 0.5 0.5 0.5 0.5 0.5 0.5 0.5 0.5 0.5 0.5 0.5 0.5 0.5 0.5 0.5
1 1 1 1 0.5 0.5 0.5 0.5 0.5 0.5 0.5 0.5 0.5 0.5 0.5 0.5 0.5 0.5 0.5 0.5
0.5 0.5 0.5 0.5 0.5 0.5 0.5 0.5 0.5 0.5 0.5 0.5 0.5 0.5 0.5 0.5 0.5 0.5
0.5 0.5 0.5 0.5 0.5 0.5 0.5
##$SPOFFS= (0..63)
0 0 0 0 0 0 0 0 0 0 0 0 0 0 0 0 0 0 0 0 0 0 0 0 0 0 0 0 0 0 0 0 0 0 0 0
0 0 0 0 0 0 0 0 0 0 0 0 0 0 0 0 0 0 0 0 0 0 0 0 0 0 0 0
##$SPPEX= (0..63)
0 0 0 0 0 0 0 0 0 0 0 0 0 0 0 0 0 0 0 0 0 0 0 0 0 0 0 0 0 0 0 0 0 0 0 0
0 0 0 0 0 0 0 0 0 0 0 0 0 0 0 0 0 0 0 0 0 0 0 0 0 0 0 0
##$SPW= (0..63)
0 2.0546e-005 9.1317e-006 0 0 0.0071366 9.9e-005 0 2.475e-007 0 0.0071366
0.0071366 0 0 0 0 0 0 0 1.457691e-005 2.265934e-005 1.058031e-005 5.705872e-005
0 0 0 0 0 0 0.094538 1.76 0 0 0 9.9832e-005 9.1317e-006 0.00058443 0 0
0 9.1317e-006 2.475e-007 0 0 0 0 0 0 0 0 0 0 0 0 0 0 0 0 0 0 0 0 0 0
##$SUBNAM= (0..9)
<> <> <> <> <> <> <> <> <> <>
##$SW= 19.9576655465559
##$SWIBOX= (0..19)
0 0 2 0 0 0 0 0 0 0 0 0 0 0 0 0 0 0 0 0
##$SW_h= 7978.72340425532
##$SWfinal= 0
##$SigLockShift= 0
##$TD= 65536
##$TD0= 1
##$TD_INDIRECT= (0..7)
0 0 0 0 0 0 0 0
##$TDav= 1
##$TE= 298.1488
##$TE1= 298.1488
##$TE2= 0
##$TE3= 0
##$TE4= 0
##$TEG= 300
##$TE_MAGNET= 0
##$TE_PIDX= 1
##$TE_RAW= 298.1488
##$TE_STAB= (0..9)
1 1 0 0 0 0 0 0 0 0
##$TL= (0..7)
120 120 120 120 120 120 120 120
##$TOTROT= (0..63)
0 0 0 0 0 0 0 0 0 0 0 0 0 0 0 0 0 0 0 0 0 0 0 0 0 0 0 0 0 0 0 0 0 0 0 0
0 0 0 0 0 0 0 0 0 0 0 0 0 0 0 0 0 0 0 0 0 0 0 0 0 0 0 0
##$TUBE_TYPE= <>
##$USERA1= <>
##$USERA2= <>
##$USERA3= <>
##$USERA4= <>
##$USERA5= <>
##$UUID= <0909fbfa-e2c9-11ee-9082-9c7bef4187fe>
##$V9= 5
##$VALIDCODE= -1
##$VALIST= <>
##$VCLIST= <>
##$VDLIST= <>
##$VPLIST= <>
##$VTLIST= <>
##$WBST= 1024
##$WBSW= 4
##$XGAIN= (0..3)
0 0 0 0
##$XL= 0
##$YL= 0
##$YMAX_a= 1392917
##$YMIN_a= -1643823
##$ZGOPTNS= <>
##$ZL1= 120
##$ZL2= 120
##$ZL3= 120
##$ZL4= 120
##$scaledByNS= no
##$scaledByRG= no
##$ABSF1= 10
##$ABSF2= 0
##$ABSG= 5
##$ABSL= 3
##$ALPHA= 0
##$AQORDER= 0
##$ASSFAC= 0
##$ASSFACI= 0
##$ASSFACX= 0
##$ASSWID= 0
##$AUNMP= <proc_1d>
##$AXLEFT= 0
##$AXNAME= <>
##$AXNUC= <off>
##$AXRIGHT= 0
##$AXTYPE= 0
##$AXUNIT= <>
##$AZFE= 0.1
##$AZFW= 0.1
##$BCFW= 1
##$BC_mod= 2
##$BYTORDP= 0
##$COROFFS= 0
##$CY= 15
##$DATMOD= 1
##$DC= 2
##$DFILT= <>
##$DTYPP= 0
##$ERETIC= no
##$F1P= 16.4016208648682
##$F2P= -3.55616936346267
##$FCOR= 0.5
##$FTSIZE= 65536
##$FT_mod= 4
##$GAMMA= 1
##$GB= 0
##$INTBC= 1
##$INTSCL= 1
##$ISEN= 128
##$LB= 0
##$LEV0= 0
##$LPBIN= 0
##$MAXI= 10000
##$MC2= 0
##$MEAN= 0
##$ME_mod= 0
##$MI= 400
##$MddCEXP= no
##$MddCT_SP= no
##$MddF180= no
##$MddLAMBDA= 0
##$MddMEMORY= 0
##$MddMERGE= 0
##$MddNCOMP= 0
##$MddNITER= 0
##$MddNOISE= 0
##$MddPHASE= 0
##$MddSEED= 0
##$MddSRSIZE= 0
##$Mdd_CsALG= 0
##$Mdd_CsLAMBDA= 1
##$Mdd_CsNITER= 0
##$Mdd_CsNORM= 0
##$Mdd_CsVE= yes
##$Mdd_CsZF= 0
##$Mdd_LrLAMBDA= 0
##$Mdd_LrNITER= 0
##$Mdd_LrRANK= 0
##$Mdd_LrZF= 0
##$Mdd_mod= 0
##$NCOEF= 0
##$NC_proc= 0
##$NLEV= 6
##$NOISF1= 0
##$NOISF2= 0
##$NSP= 1
##$NTH_PI= 0
##$NZP= 0
##$OFFSET= 15.85264
##$PC= 1
##$PHC0= -78.59348
##$PHC1= -38.62008
##$PH_mod= 0
##$PKNL= yes
##$PPARMOD= 0
##$PPDIAG= 0
##$PPIPTYP= 0
##$PPMPNUM= 2147483647
##$PPRESOL= 1
##$PSCAL= 6
##$PSIGN= 0
##$PYNMP= <proc.py>
##$RDF1= 0
##$RDF2= 0
##$RDFWHM= 0
##$RDINT= 0
##$RDPOS= 0
##$REVERSE= no
##$SF= 399.78005047151
##$SI= 65536
##$SIGF1= 0
##$SIGF2= 0
##$SINO= 0
##$SIOLD= 65536
##$SPECTYP= <>
##$SREF_mod= 1
##$SREGLST= <1H.CD2Cl2>
##$SSB= 0
##$STSI= 0
##$STSR= 0
##$SW_p= 7978.72340425531
##$SYMM= 0
##$S_DEV= 0
##$TDeff= 0
##$TDoff= 0
##$TI= <jviph229
PROTON_lmu CD2Cl2 {C:\Bruker\TopSpin3.2\current\AK Merk\Vietor>
##$TILT= no
##$TM1= 0
##$TM2= 0
##$TOPLEV= 0
##$USERP1= <>
##$USERP2= <>
##$USERP3= <>
##$USERP4= <>
##$USERP5= <>
##$WDW= 1
##$XDIM= 0
##$YMAX_p= 0
##$YMIN_p= 0
##$CURPLOT= <HP LaserJet 400 M401 PCL 6>
##$CURPRIN= <$HP LaserJet 400 M401 PCL 6>
##$DFORMAT= <normdp>
##$LAYOUT= <+/1D_H_lmu.xwp>
##$LFORMAT= <normlp>
##$PFORMAT= <normpl>
$$ End of Bruker specific parameters
$$ ---------------------------------
##NTUPLES= NMR FID
##VAR_NAME=  TIME,          FID/REAL,        FID/IMAG
##SYMBOL=    X,             R,               I
##VAR_TYPE=  INDEPENDENT,   DEPENDENT,       DEPENDENT
##VAR_FORM=  AFFN,          ASDF,            ASDF
##VAR_DIM=   32768,         32768,           32768
##UNITS=     SECONDS,       ARBITRARY UNITS, ARBITRARY UNITS
##FACTOR=    0.000125333333333333, 1,        1
##FIRST=     0,             0,               0
##LAST=      4.10679733333333, 444,          -1267
##MIN=       0,             -1643823,        -1643823
##MAX=       4.10679733333333, 1392917,      1392917
$$ Real data points
##PAGE= N=1
##DATA TABLE= (X++(R..R)), XYDATA
0@@@@@@@@@@@@@A6a6A6a6A8c1C2c4D7e8F3g8H7i7A15a33A53a71B01b21B51b83
35C17c59D01d48D99e55F17f84G57h34I27a019A126a241A366a510A663a843B038
54b259B516b808C154c560D054d666E450f487G937a0119A3742b0876D0366b91444
69d36226A90563P47572K33837l80424A39792c86717k50959r9260J7084J16265
79f03587K04928J12548l5612n792A7043O89414O26067O0393n39140A63259a89139
91a88872J1529k16832k87073o2731K55717a08158B00143K00606J07369q0677I3475
103c18310j48420b22055A30162K4484b23571l78487Q6130C8035N88470K21107
113H47612j58417k87084A68426c6991k35851j93186n8721K1702m4854o9886J58252
124d59535E7201O27667K90632k16560C36372A57190J56475J65751j62138a48015
135f09582k17098L2355J71064K68854C423L11962O9898j76264D3543Q7617K44572
146C75732M7376G4296d34927k36953K06913f8622A53851j9499n0450R0389J83300
157C57591J32217M2393n532q1919A71347b78201l73253k4538K78134a54144n9737
168b13881k46864p9383b55188A91209K51130o5901A78032D7675H388a8084j3977
179c2061C7443J43473O8439r9067A9418O4387K62010J80919j58597f0836l65904
190d26740o3150J43370P4674j01831j24693M3266K22130D4026K48845K28241J78472
201F99584K097k62823C6239b26441n749Q7508o7522k25685j47950J33314a05482
213A98832J10216l195K7105N4345k3558j41199D1372i7834j20780j59307j37909
224e15830O0979a31192B75082K05456q5537A96084r6448L0685N54a2526k12952
235b25478j36909k9149j229n225N9387a54714I1159J71491M3573Q309O5017N8143
247D37692r1928H0588a89794p2869a16061H5183R5590j7469l1999r848m7482d9851
260a80856n9302m642n1311j34195j13842M2233K05460f0027A14389J42045J90025
271D46459K08713R8459j12320k72180I3001i2555j21414j07240o3398L5536J23752
282b25319a07975M2542R874A7988J43044J07970k6341A07195c4367r4755q0398
293b09520r5811o2883N9954a08797A27018J50762M7194J18q282m9590j26819b9736
306a59151m5207j545k3701l2720L1245a10773D1424J12913O0792M6067M9099n873
318C04422j22093b4568j75385o1568L3455O8056O2563b8120E7438O8684P638n3417
330H0343A1022d4949o4623r9537j05052l9581O8549a40595I419J19027J28464
341B56910J63617J51076O4902p0376j79623A53393g9587k09676j60461p3041K2425
352e00340Q1303R3362J03488i2162G0840J45958N7710n6447I5424a2581o0110
363g2691k7222j1936K668L9298B0088J20927J25539J05644O0198k1669j23503
374B87224I4180i7555j40597q2799n1551l9556j069P8574J60078A6691J55009
385A71700Q0173K153m9152p1658F1326I22d1310l5403l7855k3824L1615i064A23711
399B30022K9212n0972q9128B7936e8582r0139q4474o2103j3210N8731a19547E1701
412B15120J14405L5436l8511p1355p7337q3609a0629j40335j56711j20156l3221
423d61052O0366J25615a24775A7537J15247Q3863N3551J6105k6722p0744H8118
435a4566n9747J698b1098D6179N0676K2106j238N53P040j2474E2671e7757j46183
448b03940j38263r0110j7767N0452J04849J36562a3231A30160J32707R7596M0376
459D00839k5853q0668j15043G2070b431l9648k3396j3239n877J3394b6957C4192
472H2006O954m1042d0244j09152j00686o1232j4731L8210Q3296h7042E0024J44320
484A94344J20294O9786K119o3699j08444I0035b6943j04150q9234n6774j2195
495b89296L5534Q1409e4982F9761J05980O5529P037m6556q2093B8633f1835o9361
507a31196l7765M995M5422d1131C9184N9648K8609l632l1133C4050d0768p9396
519a20164p1047m9625j7344J8415O2901g0044F0518J27966J06640O9332J9887
530C84343l3598p6450j13884C5767f9550p7705m7651j4326Q513K3215L4304L4631
542a08569L0103J7318Q004j518j3309j6609r572N036K5110a9076D4514P7295Q6452
555B08261P9620M7136Q30m1334p8453j01271F817i4114q7699o0724l4888q612
567b86037J8246M7233P0995g1785f72E8082L7932J8354K693k2449m3037F805b2186
581b8644a0225B8738M6207L7910K4099r35l0093m2799A3852d3646o4986n5597
593a64229l6410n662L2530O2882c3925E0959Q7163P2022M1493O48m3126q3841
605A25318A8071i7217j01675o7006j5031K8815N6633P6103c6999D3370O6621M1697
617A51688R534k0515l5339m2579B0752h089o868c231C4583N1107M9641L7979J5008
630A88318j8236o3399C245a18568j16928q9305m5877J641M5573Q8097J13068e815
643I7201Q3167N6384K2827o332l3773n4347n8336n0250A7559c263A190K2938L0553
656E4681K5219L82k9535a0236p8586q9595q1905m8151l274M1011P3097R5430b981
670I2748Q4541O3172L2864M601k4260n7690q2673A9114f8684o4769k9746J578
682a61621K6360M3931c4023A8425L0562Q979r790j8227j4831E560d99l787o00
695d886m964j0071n505P367C984K7253J5366p090A4288b0793l5580l3081k4499
708a13953o603J1125K7705c8187E074M0174M1378L8781K9124J9588J5432J764
720A91315j7374m9300D8036c7265o7491l6950j5294J191J2971J4673J1776O687
732a09702J055K286J0263J7100J7529J9511a1610C3852N6800N9330N7446N0586
744B58014M5408K7944j4548p2206j16314g726j34803j12909p5552k9315K1276
755c39029N9048P7460P9884c4280E7227P5545M1662m68l4739n0428C5335a7389
768f2440j9569K6677I896P6491O1295L0693m976l6186o6080a4804p7929m6126
780a38859j9141r939k363J6721N0883b0192F5866N7386K4585P406j3269m6688
792I5286B0016f3089n8436j1743K4610M0823b1110B9715L6233n211A5587c7763
805f6608O498J5879l327j5276J3560G299Q0392P4340N8354M2982J9811k3404q4846
818A74928D3990i2324j10245q5801o3616j8356M7339R8683J03919N9232K3271
829c7898c916G0726R4055O1860J2537k4754l1895l8750m2799m0398j0203K4652
841G5031J3509l2087a0754n9503k8708j6052l5491m7682j2324O1369e5128B379
854e159l9980k0144J1096b4256G392M5543N7382L4016k5939n5935j7429M8952
866I3982P4719K5879n6957D6776a6196l0422m1680p3836o0536K214O2627P8482
878g9347b4661A0001L4296K3404j8589G342M09P4453R3955J8362r0941b6308o3286
891h9594K2509b4735m783m2770l2946j1132j0684k6433q34O3694B3314R7896M6328
904A67538M1774P3224O7847k2611j48660a1921j12465K064L1011l5293q9499o6595
916b82698K769N3059O8031g2366D3194J12589K8942q3640a2679l5837E746N4922
928F0668j6931g421D108J05904J18256J7936q1751G9070k7877J534k5567b8893
941g8466k8719n5870j04059p8274N0906a14193E5141L4450A553g6263K6502D1632
954I5806j5884r633N3232P4623K2702l5708l5891k447j9150C3688a02296o8945
966a71241L3064L9577o9465j49309p7172J05456e4604A49114P7431l88L310M869
978B34336m7794I0744A9379q532j411g2003j42045q0805O9985h4982a3754l1276
990d5030k2940B2628J61936Q3295p4320D5696d0167O511f955g38A9548O8177N4855
1003A42580m3961c8225r7972N0255E2026N1654e146j59144n7886O6197P1563j2820
1015i7236m6954L2779G396R8644M915m1634N31L2883j3656D633d3228E2190J81987
1028B34177Q9492j02315C5527e4376A586P5474l4281i2136j13535l9029k8215
1039b72915o9686m5056P7530a21651D5648N8405O262P5516J49622P6220r9570
1050C12103A18479A4467M7625P3449m3236f4536j32543j7418M7762J9833Q335
1061a38567f6511E9030O8506D8201i6587m7422c5020A03541J2797A6857d4365
1073A8744R4587q337a3132r4191K4128C352K8304a6408k6259a008C7788a6835
1086a16952m909B0328J67680J4257E5045h8476k192F285N4884B5952a2130C2091
1099A12496J077A6186f2825K1344B2516G802i5969p2923M5384c5245j2307j33546
1111a81098j04460O8786a9541A36934K8518k8737K2689P4726K6754n7108n4606
1122A49170K6874N2771n7326b0577j94285o4568M7198K5363o3501n8791P4550
1133b54611g4230E8230k803e332C173R5385P4724j9046n6837K508M6749j6407
1145A30249A4164i1292K9317H0786R8416n1940a2057p4227K5937K1642o4022q7281
1157a90008p1h5983A2208K197c6236Q741E7630N8448m1438g052p297F3206M6433
1170A09639C1518a06992m7022e6938G7244M4939m1851l0660J9050n07a8611j31174
1182a49785n1760O7625d2215J3355l6904K4396H1129J26157K6401o2522m3733
1193A27432L3383K5596r2024i3277j59890m8608K4893J5312j835N5086f5647H2438
1206A29360m6281k2586O3780R0741P413q5372E4656M12M1772j3444G451d1465
1219b442G0394M990a1385j02871l9417K995l1078o9513j8358R0019c5015E2576
1232D9605j8705M9664R4241M4315m3456o5059j6030J3049l4749b2004q0416J1282
1244i1138i110D9821j4708a438F583L2427A8225g5922r6528j7692N7586M8777
1256h3779j2591k0145M3571B8222Q7568K9287N985L3879N2392p744j07798b3975
1269a18251k4328j0539l6854k4449M2416f6737B7632L1479l488K9380P0231M0366
1281A95600l2810q0926B1156D71a6982m8009n2998P741c4323C5879N422b009l7510
1294c9519m900r122m7707o3954j2756N6587d5314a958B3244M9398R4422Q9840
1306B56904K9804l3547n1192m4111o2708a4016j27442q0787l346M5356M0988K1719
1318a17528L5447a4004D3886L782A533d3142j0427J247j3127l1819k936d2809
1331E0901Q1384N3804M8986M7097J6825n0135j19035c211j01353o5626n6761m8871
1343b75822n854N3075R1697e1203E650M4709N1580M6140J682m8066C9408b529
1356b3918j7586j8773L876g891F1223M8108M1k8441k8162B3144b2790o2093n6569
1369a41452j8539K2791L6090L5313b0138E1451Q1960N6190J2985k1926l6979m5073
1381I8608C2556e8577q4240m7148l678J9623L0436L4450M9398B180M9597J8026
1393F9803m44q09r05j2770B7390a71q864A2841L5502K5986K1037K2271K0245j418
1407A36464l5785C7087c5209o3068o0701n4365l7384n023L3612N6167O5439c1473
1420D5980P7853O4425K7932r691k8403l7592m4874D2928e577k9668o473J1772
1432b9946a4286c412H291J2110m900a2713m1486m6390l6852k2313p341R281L5760
1445a22054e6420B4565P8455O5132M5871J8049j4278m8941q0449H81g8592o0938
1457a39530m1298j2732K1359N2320d8173B4921N8554L6748J7302j0823l8692C4178
1470a9844m5093k6412l47J6616c3713B1177N6290L7237P749j8819m4126f587p2650
1483g9237p1692n5019k0446J6053M8922P6434A1919J02208Q4513N6144J8435j9735
1495B53484m9742p2345D3585d2959p1773m1193q383J8981L9833M8237a3851A8662
1508B7365A1002b0027m0129m2094l3864j1911J7084M8196g044G9483Q3987O9153
1520B32623M5943Q244k8955o4083r0062A183i8121q4809n4231j7112K2382N1624
1532a80267O3696d4905B0787N1722K9716N128k4115l9725D50c4580k3152j676
1544e9408K2001A593M5649M4483L1300J4918m112k9641D8139b1316p0634n6483
1556a48433l4765n852J9144M6715e2944B5786P6555N9139L6219L806k9974n8514
1568A13017C7791c7189o1092m1275k0588J13K7049M8500b7607B5192M0126J9730
1580H5048k549k4393A8226b5353l4499j5795L215K6570C260O3982O6804N6952
1592A90998K5454j1264m4847o5618I219h6362r1003p2398m4844m368L4332O6959
1604a97684i8603A1250R8099O8118L7614J502k7436m8951o3561A1351c6166k1825
1616e7991M705K4755G785L9413L1191J7572m352l2461G816e5974p3186p0459m7141
1629b46760n897L7747P6891c9764F1314Q7139O8689L5015o087m2318o5505E5030
1642b7856p1592n0076j9717J5422M3503e4953E741O1849M4642J6072k1195E1796
1655b0968o7048m2816j8752J5702N0303a5233E8321O3860M6460K4045k775l5976
1667A53935p0168a1134r7315q2353o0000k4743J6538O0002R8562A7857J13572
1678A31429Q5175M7487M573l7709o8873q0809E704e5665m2006k7233j1257J7428
1690a18733M1525b3339B5350L3750N978k1448i83o3701o7324m7797j0491K6190
1702a64106N6663b2776G2640R0865O8161L2896q096l5440n0890o7272A9316g0758
1715a50155n6894j8790J9501N2215P4503D440O4604K6901r361l5386A585d7624
1728h5552k0345M633L8267g858E2230N4280M7795L4819J6252q856m5894G3351
1741b3155j02821r4656o0712n017M8691R0829c9089E9278P6233M9973K1605j2019
1753A95070l8016n3889D2994a6632n5811m4444k9603J566L2539N2454a924E4729
1766I4005N590l2711H840e5982m6049j2345J9652M0235a218E4692M6577L3486
1778A34755J9632M890q876k4352m7921G093g5210p6169n7241k3762J5174N0879
1790a66329P6452d848F6436L5359L149k0555l3012B0366A159e251b017E433J1103
1803A6536J2329J9236L1762L7979K8219P007k6566E9753c3265r8716q4753n4312
1815b71046r265L6737P1475h3095E215P1796N3810L7507K1601N064j4569l1354
1827A49070n5448B5142d8135o5596l3303Q179M7895b7897B9147L3654N26k3084
1839D0243A013d3147l3229j1331J3397K3282K4555d533B1853L1073L8817L0262
1851A22005J5258J037k3619n5162b4582r5755p3800k8607K3344O1523f0371A8335
1864H7105M1477O894k0651k7574k2693j6634A9465b3887m1947j8689J0395K6725
1876d7403d544E4427O4846M3601n305o7506a2804j01398p9316n1259j7192K7345
1888b34624P1386f6014B4556O4342N2640N9220N6889K1418k8569o8990q9562d440
1901i9712q3071m1773K5509Q0553c3509A9929K1937J144j1147C29e0923m6785
1913i7708r625K8107L0984J3931J0669A6728P0221P4951M6534J0283r400l7003
1925A72314q3680d2313j34636q0378n460M8154O4686O5542e322H1460N9261M787
1937A45508l0211k3157q631j8694G039g8801o0666p111L0520M1786b2308F2743
1950A62959O5634j8124r2282F633g6299n5574n4832l9859J1795O8434e9754A589
1963C9907N2125Q8341Q5548J8756n5662q7036E7536c1094j05481r6929l4448N6093
1975b11859J03853b9212a797A5937L1752K6595j6230C527c8147P161a688k997
1987d685l9386k1904a7080G7690P8587L5263J1766J1115k0632r5359f2014j44483
1999b06497n7111J2800K6655J2128K9714Q3082A6231Q3081K3350O504L6119M2970
2011B08255j7839I4369b4972p4858j8120l273p976K9130A773J33966P1757l1780
2023A75716q5194B7832E661b7771p7049q3428k2707L8198L7675J3705L0024G314
2036A53122J12839J7510n2276n2177m2481E4524h5271j35653m2508O0364R0778
2047a12290M3708R788b3087E3514O0449k875l5800j0590J2759j8426c2537j08191
2059a40728k7278P7594A8518O1965K0528L2882N7371K0410p4907a0422j20280
2070a30702m6725j1203l3155l4433K7108R9274a9807D1732K8454O8299J20295
2081B58780Q5018l8628j48223G126g1805k7690l5589m1544R051g9690B5982M3408
2093F9390j5989p416L0178J6438C6120g6773q1758N239M0771m571m4387J1052
2105a50427c1986A41860J22058K1600l0240l2087m7553G1465g2062r7292n592
2116a74946L6134j300m1218l636i1243D8402P9403j4523m1101K140K7292k5072
2128G6541b1866j01709k6740M9086d3955g465D5479R3359Q4750j1102A04045a3108
2141e3679K0144j6354r6532j03813j2160Q1465g8649i374D6775Q7795J01155M5356
2153B81081n0191r0425o2488l7323c2347j15523q3814K5388i2836C365N025c4277
2166c1904C7467O3771q513B9172b9263k7573k7180m7949j9922O9623D9838J02819
2178A52657J7533k6337P101M4651O745r7385e0062j10747j8121K3264k098k5263
2190a83027J1133O4644b7056B6264L2886N7533O8691M371I3756d0984o8279L4669
2202g4594g003A4218a8638m739C8612P9106K7748l4269m8367C1008e540p3187
2214g8727q4043l7719K9741L9660K597m969O0907G4219J48762N1723n3450q8597
2226A32657m9484j8528B5057d5280o0273j5526P967L65j71L9453A6415P9914K389
2239I8718C7062a2493d593B5405G782f6382o1058J7847b0347G0494M5062K0743
2251A36299J5636k226m1185C4547b5188k0323j4811n6916q9494m7090N1448h5485
2264A6521M4196J0645L0123N1209K2150l7678o8542A3582b4711l6208k7986M406
2276h4499b9414D2443K8109k7574I990J1609M0070J503d871j01478p2389q058
2288a86796K9213L3866M3462a1767F9772O2275K7938J2008J5486L909m5398D5024
2301f1258n3040P346J6132q719k2967P763N5059I255M3436Q279q116j6174B85
2315d6295l0369J2172a8740B2471J0958M33L0264N7879L9049j4513o3629G906
2328d7408l9273l8675l5391j1923J9526L8692M6184a0690F7558P3133L8962j8934
2340A60719n6452n0559k3909j4509b0208m4045k8015P757L7314g678B2561K1345
2352D3906J5694n011A9270b3871l3549j7239j4319j9631j1635K2405c2465E2908
2365A13914L0954R909o06j0466l2826n3093c297n4149m3322l5676j5933J5952
2377a36425M3664d4320g465A0194J2695J7768J1835q615A4136a3988j2933O499
2389b0422a011B2988K7306L0685K2972L024j8167k6304C0562a3370n4515n4710
2401a22595m0171r135K1781L8484M4410a5341D3523N2434L5970J3349j0034k7217
2413A08025l6747B6171b0214l2643j3627J142J1998J7946a2872A2199J8490N386
2425C6075j2193A053b5029k5057k3109j1025J136K0186b7664A6772M5831L6006
2437I8609K9076R490j0687k7959l9615A1378c7541m4193l2552j2910O561K2583
2449i8052K7653L3944b306B5692K0116J0449k445j2043j6725H622b178K25A3306
2463B9740J4807J0577M440k249r191k0138h695m3813l8537k8240j6990K644K2274
2476a11357L6100b8693A9193M6597M0288L1885J0815j5189l6465m4152H391b6487
2489e2611j9604q423M736J9251K5976d319A6969J0328n251E054b0554k1575j0293
2502e2422L49M200J1197a0302B7694M3066L4420K1496P71j8408l2366C0754a9263
2516f5044l7676k6579j0974R788K9310M6741e261C6740K3589J1839K650r237j4732
2529E0849j8467A0216h177l430M146D089K0248K1019Q703m727j8331B535c0134
2543f4905l2042k7367p292J5425L5413c5953A5867M8467M0523K5283Q738j1710
2555A27168k7434l4680B2665b2245m0667k2577m989J2985K1376K5453f027A3589
2568B2253n895B810a4614j5569q554j302N750J3557D569L0856K9528K1444J6378
2581A02775J169j3006k9312B0928b4037m0720l0755k1466m200J3747K9156L5876
2593d2399i083A7454J7636J3779J2473M708l878o745j2610j6237A1680D436A192
2607F846Q157j688C797a0437j6192j6708j7479j3696q119M240J5856K5782i831
2621B1003K3225J8728J3228J2747J0639l84j6837l1989E722c2506k6476j2122
2633g1104p30O651J0120Q044R774J4835a0655C207Q421m89l622l683K588L916
2647A0338K498n55J432J2840K1468K4332J0861o680k7832G821c3895l2535j9918
2660h6348n859J12L479O211J4609L1267F014M1983L2238J4957K052o103j6730
2673G4411k3582A6296a4847k1595q133O585J8167d179E36h108j6719j9390m810
2686d9027Q323P548M166k688j762R908D477L9047L7171K7401J2374q234k5352
2699H6884l5052G121c6430l7473k6587j1815J1437K8765L0090a8925e975a89A1439
2713B8590J7440K852j1128A4805a0247j5250N736D543L3212L1820J4521l832j8280
2726F1984k6555C368c1420l1962k6643j6763L661J2679J5756J9650K2419b830
2739C1863M0428L3409J4902j0080l0382C7126a312k0734j449P904N923j032q934
2752a9634j0890p158k044J60P852N769L468K754J097J573M298A738J9200K5762
2766D6700K9788K2339M791j9441l6668A847c7041k2311q805l93L311n67l48K798
2780f3356J5185a8456A9825L7836K3704K534j7040k4554A3432i693j1418M55h611
2794A0721J6539P562m999j1794A612a4383j2939q691p988j3937j8263j8061o799
2807a01061J7414c7454B6382O1446M4280J5816j2417l0102l7010C1558C37b2220
2820d0462j8227j1910o767K882J2720J8437J9157c497A7474J0256q061b58k8768
2833b9026k0254O634a1337C4947M4413K9319K487k1765l2513B5141C482a6474
2846c3117k3374k9933k1714l827J6699L1359b0685B0796L9300L0051J2484j4484
2858H8147l3458A3785b2293j7504N587a4393F578J2533m542i91j0775K846E039
2872B0209j839f459l6567l0753j2808N494K3422b1436A9951M0959L3733J5599
2884A10242m073j7923k9115B7373A843a1657p796j3189k4282l4120k6968J244
2896a16768L5285c0109A5958K5786K309j0988j2550o640k27R740J3362R226K154
2909D8130k004l691o555j0747H506f756n000M979p43k2433m1547m0836j7927J4643
2923a15620M4287a7082C2392L4416J2081l538q590l247L569j902j5986A8019a2490
2937c4311r255q149n042N850K5169A1429K9655M582B2043a6341l6909k1980p52
2950g5982K6159i530B3953J2704k074J104J6794L0878J5898j3323l3861H810b9802
2964f7297l6393k5179j680K8627M8681B04M7183L2917R881j6295l0166B0281L535
2977B3816J8687L925A7016b7526k8017O756a9914A3659J4969L205o526F438b6954
2991f3884k3427n908R58J1643K6775f13F3488M2788J106k5976j4151J2144K0691
3004A00090l997m5234a6494n9177l2871o012J6523L8788a5438A2445n17b781o108
3017h889A809P370h889l5344j4738K7014A7571L3849L722j5990p78K3318L0557
3030I2249J3004j0566l7036c770q0257o2013j5500L9787f0325b5292l3n39C381
3044E7307M2971l535l3782C0073A4804l859i80j8431j3438q944o029R907a310
3058E4914M1690j8155B146g8592k9478L2562b9263a1405j2338j1017a7105B2731
3071F5370L1720J7441k679l4509B4796a6070j3701k624k4815n0926l9335K3529
3083a23942d0784D4128K8110k9350d763k1446J1811I789J7748P020n424E920b1555
3097a7140B9626O9854L3316l3169C0197a6159q99g655k7449o4615n7640o976M4579
3110a19756e4499A000L4011J7254k890j8213K54L4964M8549J1129n7755b6870
3123h4529K0212A88M0579j1765g290j9686Q792C0L784g572j5098k4956k6482q866
3137h2974L3363A2386M1685j2890g025k2919A6398Q1203M3175l3106B7511c8319
3150f3242P839J4478R285K919o027j8624j1954K6425B3942N4617j650B6560b0619
3164a2859C7547L2408k6721a9290l8594J2197A575M3516J9575n706B6247b5719
3177g8033j5284L1504b4249n064m6818m1198K5990a258I4247L9489j2720k2717
3189I8299o020N423j0320l4918C344e1148n1108l2954Q939f2693A0378L1122A1737
3203c3731n682C729M6323o594a6132o0829j9238K6019b1446C0292M5848L2063
3215A08203O768j6966j8547j134N03l5382d2086r0919l8394L6278f6083b0067
3228a7774p710i955C0494L6819J4901j3322l2503a2123m9695k4941K4834A168
3241E5067O468k4139j0744K4265L2505n453A6721f4070n2000p765J6889K7331
3253g9615L2381a1244B0653K4705K1911L4369L9419Q225n0116F984f9962k3214
3265i3176J8734J9992n544j8411P028L4689D624K9314J2064l178j6375c677k7285
3278c0962o705a3677A7552O040E787D5K9007N0030L5087j3320m7878C418b6148
3292d1957j5368j5574o542l313r71M463K0584a4176C3354K1570j3203k0302K22
3305B1641K2542J5526q559B1664a003r11A4650J2476O844J093o430A0881a2851
3319c4344m967M483r650k6926k7580O880L4699a1062B4211J7850J1185K2209J8288
3332I3743K954j6190k6572B1550a8764l9462k4588j767J9913K3684J3737R022
3344a8225C559L4627K8479L143k2040A6191a0007j3893j0641m811N257a4980G287
3358B4283J5497J5548Q760p563B3635b6174m2712j9613m904J538P170K1052b4956
3372B5502M3690K9478J1392j208j5822l6709A5309b0356k1450n431j940K823J6602
3385b9752B263K8692J2629r716A0010a9555k8372k6989k4551r203J2602L1295
3397f4773b1050B5861M9407M4747L0601L905k2340m0878D4232b474m7978m1806
3409i2258k1282m41K2324L6262b1775H424K3999J6278m01j5626G154a7759j8981
3422c6740j3611l242R057a7413A7409L2200K2981J1949J815j3609k6150I497c2102
3436f5287k0133m953N486J9517L2382B883L1994K4590J2001K951q456j8875A6038
3450a3039k1819j1941j324N932J2368a0928G906J5596M244m199q606d34k2004
3463b2438j9180j4535m15R774K0870a389B7243L3813K7931J7919N55j4926k5595
3476F6940C2064h668m1462l4949k0805m464M962J5924K6605b8167H748L0439J7793
3489E6980K516n224j2104j8021C535a0797m433N561A586J4273J8870J8872J5481
3502F9082N68j7924B4781g009l3330l1332k5683j6473Q60K1456L1683a6831B6795
3516F6430K6145N601r361k6148k9000G789a7451k4821j4558M55J7359a1372A8955
3530C9969J3708J459j2734A7557a2523k9457k4330j4612k015J6544c1905A6324
3543F1299K9884R655l003j5652k7221A8589b8173m5851l4989j8152N89K5706M5928
3556e4942c386D3171L4638J6411M957n449k0819l3842c529l2727j4515J922J4882
3569c3967a5575D905J8765J4233O655l144j0463I212b8517m4987l8248j4562J2953
3582a13361L4632c5876D910L9192L6826K8975J4217m210k2989l3865B4245a3962
3595d4922j6441j642O212Q422J3779a0220B0189K2530J693B0165a7461l3588j8190
3608f9239o605P482J8505K4836C539L1236K8135K8832K2927L213k4054m1275E133
3622c6128l1571k4999j9635j765K1391d6296G412M8606K9832P917j1860k2842
3634E9065B8212H35a7295j8530k0300j5225j235K3702h618C2295K7659P642n352
3647F2244j8701A5995a8613l5967k6588j0901P565K6299a4729C4876M3410K4894
3659A03180J011o734j1582j7848k7443b219n1258m5493k2083M526K4652M0027
3671e1848h767B5305J8952M071r187j4424D898a8691k2589r318R631a3968A7035
3685D6049K0547J6108J3144O591r918k7299B1560c4886n8607m2256j4842J4915
3697a35676L9109M7531h658B3839K7166J9806Q282o045j7253k4339E689a5977
3710c1179j1253L965J0636g175A9621K8095K1918N610j6258B1238b4879l6764
3722f1643j7860j081J2171J7845K1220g360A7107K2549K0199J6141P336j0946
3734G2386k7969F395c0234l2520k1582o249R318K8844a2193B4519K4244R211k643
3747E5331j3234j5890A0691a450p226p069m464o362M374c599B4800L1006J8884
3760G4690J9j7984B0782b6023n1177l5531j5389N631K2966L4611b4824A9533M0312
3773E9845K9377J5100M417l865j5548l0180A7003b8271l5933j6117L042K3915
3785e3364a4609B8419K9197O679k0298A2385b3157k8445k0142j3506l342R764
3797g8828K4109b5044A1106L9140L8784K9805J0178j3018l5791C4260a6042n0949
3809f6991l7272q001K0351M2596a454C2874J8173K575m899j3870A5542c366j7970
3822b1336j6694j6243j0897L444K5884F602M2669L0026J3423l924k1452B8349
3835b2476n1764k9627n042J5530K8126b4804A4621L3490K0121J0020K867L905
3847H5024k043k0718B0815c0107l7833j7528M963K0365K8329c823B1218J2820
3859C4038o794A0584g450j7661j4878o813J352J4398h533A0983R984P852J7142
3872D5961K3580K2743P426j6673l3747E553c5892k9484j4772M095J6232J7034
3884d2787R345M052P812h841D192P306p18K788N083K712o333A287a0945m43B823
3900B4754K2358J7572L735j9146A8398a3549k4473o019Q54l433q239o693Q086
3913e3466J7531a0984A7551K6705K2266J2352k425k1062B3480a2653l4296k3805
3925g0754m146J4542K9719B93J8593M950M93M296O685K351q967A0502a6723k4383
3939d1106j2014J881K0040B983L6243K9835J3417K04j6935C1364a2168m6544l6403
3952i5115j3973J0278J9677K4187K4288e359B1564L2570K7667J3085o366k5617
3964F2903B2409a8552k9110p042J3677a3685A9092K5770J8853P663j1147k7607
3976C2624i176m3270l3695j8730j5R140J5355K3692b1367B0734M9548L8346K0349
3989A28977p160l1791C9992a1622l9535j6759J060J4357K3909f120B0261K3343
4001D3604Q548q766j9672a837k0856j7168j3199j1353n302R582K3239b443C9835
4015G9500K4699j185l2425B6304a8118k6978j4628q037l309R371K3256h910A8534
4029C7043J0524P099k54r361j6813H429a0192j9779j6097m008J4293a625C4942
4043D9358r067A9150G19a4278j0996j4969j3315o009L791Q642J2781a1512A9654
4057E1335J9001Q774K477l97p707k6614B159c8771j8468L176J2255Q539J614J243
4071c0412R260J0335N307B140J0539L216D097b1493k0493m38J7186e132E668J0787
4085A6455K4091L1846K1079m152k6977C0655B563b1168k5066j9273o610L637L863
4098f4617M519J5773e600D4177L5187o50k6464B4574H676g245k0151k2095p268
4111e6759J4334a7849D935K0189J9214J6771j066k3814D076a5788p534j1387k2417
4124e7126k5654J922L7652A3242M6534K3404R758j551j3311l1584C673c4520k3500
4137e8020j8082j8533p320J7996c8255A2195K8175N168j52J0368O971j6465F450
4151c3574k1320q19J4425a9823A0820M3954L1029K060k0142j9721j3385j6400
4163A8215a8419n4859m4126p744K1270K8193K3977b4354A3114L9518K9676M455
4175H6763q255j2784j8740A1218c2188j9020J0788a3020E787o27B48J3989K6199
4188D0436J0823j3318E962b0767k0005j6573j6383l911J8918b5633A187J4524
4200A5711J6877L0289K5606K408l3251A1964a7180r588l957j5172j4974J683K1817
4213c7371a2821G886J9138K1577J7031l418C0441c918j5889J482k254j4863j3921
4226d9363P170h469B8667J6240p26m239l230j2069Db9492j9737q260m791j1847
4240g4127P96K8207D932M6863K0798j388j766M676j34k1374A5139a6666j7913
4253c4579j0935p543O80J2962a3964E604K78b844j936D599L201i304k7687j6492
4267e3483Q526b0129B919J5048J6676K0773J4521N84j2720j3361j3796A1881b1558
4281e5321j6215R077K2611J1997M375R624E068K4108J1161q442j5848D895f151
4295b1955j2054L123J4792B119J0304R70N657J8256J5792m013B4533b895j7249
4308b0144r286p712q180n270Q768J8452f070H651J8758K1621J3143n276k0339
4321C6558A4630C198b954j2212k1368j5795l82J1504J4642J1100f245E360J0918
4334A6278L608m903m736L268J461m450A308b946F748J7770J3698k883r723n891
4348A9719n417C189a4157j7599j4903p524l765p28J0115K3591A842K0893Q255
4361C0990M311N387M315n022j7416A281a1308l301o33M892c70A1324J1646N977
4375B8947m035p527n385C274a4926k4255j8622o514P239J6616J6138e592A4419
4389C5711J4815L696k574p447j3244A2474h517j5038n583N404J590Q91L045P617
4403a0591B29Q883L47B575A5a192k099Q68C896P904P817K329l734l653l533l491
4419G535b446j4967j2917o980J400M479O458R537c611H932J0112L317L725L282
4433B9368p51p696r247n732j450L870n52C764b196j779j120m240m844l819k792
4448b0790K2n42q11M028g427C30K886I76L6J700M645M596R5L229P345Q755N700
4465C7077K27k451r217j1664c934k0350j7983q148k575m95L568J0465a8983C347
4480B5177J4059M947J743n436j3207A2305i16q820m307l81L40N193i13F450L96
4495F846A145c020m077l757k031l552j337N121a334A0358R606R337N551m21j1107
4510B3324F049a1078j2344n944m542J33N863J0778b117A0580O862J677K39k284
4524A7074p346C13h144m940P9K498e174E822J4241J2469P849m993j2907I119e464
4540a7472j1545q307j799K982N354M400O228Q667h6G557P517N776L764M187J813
4555C0614k982k022R19K16l446r076B909a3403j5786j1361p109O25Q463J3875
4569b4696a0725A623J1219O062L704j728j063o295n581k836c30n068j880L536
4583c742B179N600P379K593m140C772h660j3699p692j53M114J1834C97J1583P088
4598A9068M143j35m851o021D552c516o205k850l800j52M031e280G457R811Q056
4613B5324k759j1243e462j7434j3492n890L355J2698g306A3397J7830J0610Q838
4626E0675J890n986j2167j6237A37a8399j7523j2792q718K048J2983J9651c216
4640A3288R787o67m720H047i81l58C929O846M547N240J801J22K16n757q446A046
4657f143p378j0735j0579l893L2R707a4445A917J6154J0898n53j0500E120f713
4672i164K310a187C580M233M208L060m14k719j216k594l033a287j1584r793o910
4687b9574j22l90O485g634A0740J4373M339m973r782G024l009n67J79J467J672
4702F766k85b137q475n669l34M816J036k618j257K965K235J914J087A359J3671
4717A5030J7812J0628k82r707j3751E060a1514q973l839K476O640M05o392j827
4731b3024K526R196b477D999M007L109K567k114C873b989a307C406Q469O162K623
4746B0660j742l832E269f720o018J048b865G79b120j0465j0849m997K228L244
4760b2959Q863b209A1285R088J476j027j031k073J460j967m724l101l445d899
4775a6327j1783k469P311i547D102N960k147A766f471p838k604N485a325I153
4790A7287J052J512J193J130k509o422F523H89a0250j1754j5375j1302K93J2302
4804c6086a4963H726K1878J2670J598r807j5789E830g88l790n114l367m142J698
4818a5503M500a801H170O835Q142M362q347E768a3717k0251j4418m340O874J9222
4832b6630a176B2870J5152M721l90m768m722n698r002B703a4810j4656j0745l405
4846d3616O861J3329f373A1371J1105J811m586H583d464j3526p535L375J0151
4859a1999B153J1717M791K064J033L304N511j260p020F385a1620k0323j6915p120
4873e5978M362J4661a5901E132J7096J0973M462K88q118j2137G614B013b807o072
4887h879o555r246l327R119e003A0356J4412P844l751j3588d881j8489j1424l467
4901c8261N178N666R437d714A1759J3736R160L754K005J199l920j4715H12b2211
4916d2453j0081j660J0103J9415a664A9007Q456l204m375m268k776D835c274p664
4930a0938l923N78K934L665B294J3350J3503Q189k161j0279H787a1411k2904j7557
4944e1872o180J0196J8793h530G097J0838J0145R180N517j451o649j1508G807
4958a2565j7901j1806j021J0304a6034e77A3108J3445N575m300A3259d485j6229
4971b0714m685J476p49J501Q245e062G821J2065J4658J2366M952k656j8917E270
4986a8928j5718j1665n186L394J0781J6562a019A2325O536K732N323L0m315p993
5000A4638D248e852q566o530l649P596A691J8795R407K566o130q931C217a2046
5015b7586j1899l153N008N372J0393g603H910J9944J2364O302k6m604j1704H618
5030a9958j9768j1463M849J3589J3468b841A2843J3085M875k45q452q945B919
5044a0004j5151j0164p2R422a1381D158J6392J8985J2370L013j2273A8534i067
5058c2372j5181q733j60R848J7615h156A0882J3751J4237J0667J77r731j9862
5071B0121a124j6594r890m563P78Q166c107A6942J5072N924m784j2145D361a5142
5086c3299j3080l599N498R004J1303g270A4095K3811J6541M758o381j5045j5903
5099B1876A572a8927j4859n728M441R556J2501a532A1639Q145J582o752C135e561
5114a1199l483n382m097K580R942B774J4778J1238N763J58o935j2163a061j3142
5128a4203p474m289m212R31O721h990D435R313L281J365K366L56j539I250E33
5144g716o441l660M69L890d137D474L210l395j487Q31k38j525e296r048l114K189
5160a5269L167J836d737A092J1139Q000O254M277J340j439j0038C277a0436r386
5174a9822k821j294m554m688L227J0229d581E016N199K947J196l017n235B01b226
5190A48L002n09J679Q090J2207Q412k827j3147A453a0245o459r434r714m950L733
5205c7069R583J3481A931J6812J4536P789m706j3790G042c157q358j0527r627
5218c1669n262Q758g586A1709J5757N372L050l966r936G415h134j1690j0541o273
5232c6638j967P045a2468A1453J7550Q233k376n464n004r652b373j8783j2885
5245c4041p080K377R133J3892h88A6602Q173k294o692l281l592B940g266j0090
5259a7356j803h364H817J2856Q831M503q64n853j3998c212j6439j5594j4117j0856
5273f0218j133J3379b3216B035J8720J0143P581M746K874o388j6273E340a1059
5287b0064o507J231Q918b368H975N436P76J141L477l448E364a2932j2384o497
5301c1813K564O816L069O132c962F384Q237L411L041J869k567q934a051o699J305
5316f445a642c88l248r80i05F589L518k561A997d259l350k068l201n77M088c934
5333A385N4L724Q651R988J59q551A197a1308p737l476o987p008J421R801a2224
5349B804J7317J6281J1851N650m461j1272j2691j2708d322k0002j8584q429L005
5362d8332J1802J3400a0872A310J2281R285J057m552p344A889h978j0556q270
5375b7804K478J0961E54J2513R532R305P301R76m844j5283A325a2800j0302o967
5389c0069k699L251R698h892A586P077K831J475l501b056j3411j0792j680L338
5403b4601Q094d791A0074J7122J6552P858O9j0274j3895F948a6289k0678j4293
5416e1260n503N676J1474J6560d48B5114K1488R886j918j0774j7649H054a3748
5430c7021j5161n703L852J0666J7328f037A3818J7812J0010P25m628q294j1180
5443A8263B904a0355j0311K63P179c123F921N400N719K288j016p815B95a2744
5458b4418q542n949J249Q791a4113a189I314Q884N705M955k813j0578a78j0504
5472a0682n278K68O065a606I551J0552J0710N472J812l076q099A0790a4074k4524
5486c8598j9852n607R18Q571J1019K0420A579K6045J8828J0962k39o276j3988
5499C6911A7304a698j4789j0924q256k722K875J2761b118A8775J4266L803l618
5512C3226q185r830B320i471j1074n442l282K685O430R914B074Q796M22k721n68
5527H003l304c95p163q387o448K854h254E898J4068J2094M781p34o383j2330F171
5543a679r759j1649q843n38O760a2304F3R370O282N087K137p611B548a4690j4327
5558b9017j2325o820L284J1716a2192I695J6453J1069R972R715M842k721j6195
5571D2830B0238a888j9831j5355j1920l809N477J1370J3967i080C841Q775O033
5584A8649j953F739b4j934n10j097l797l940P95e0A0892R773N169L734k706r129
5600A7733E369f992p254j232J062J828K635b933G548M035j782m155A807a318n148
5615f466p616j0499o641j648M874R548d466A2838J8704J0201N04q049j0600A1658
5630b56j4515j0625l311L115R907P465A372J2779J4572J1221J952n323j4303B166
5645a9478k1597j5669n784P227J4259J4343a0072E428J7014J2353L794k119l722
5658C2748k763n836j1766b97p319j870M713A152P611O067J889k969D8a5771j2234
5673b8005m508J90Q99R58M268J1167g37A0116O562L051L875M58l760r196F88f871
5690a2922k980K245a167A6502J6196L983n313j1153A0037D489c800j2661j0668
5703b7129r579k470R29O138R915f792H637J1432O122N45N51m317H619h718j4536
5718b3254l249P895h093a984H39M666N361Q422P787N488J377o466j1897a580j4404
5733a5984o212O0l04N85P45N143P732a484O27n765o575l098K263O665G2L014K200
5750E286J857K023Q130J3481J3549L328r832j5746C700i311o359m339m273j165
5764b5447O78O700P831b687A882J337b290m581l282M9k66k678p387m953O115c366
5781B0505J9699R578j538q791j1271j0334q616A275h566j0872p852k802M781J0544
5795a4767e349E6J086L856R63K271k595c670j4486j0479j806P791f296G930R480
5810A7410P07l833k867k48M923J323l418E478c183l589K685B792P190K500J93
5825A2675j249K70l017B898i633j6742j0603m570N809J1521a1278d610J175J289
5839b146A276Q317R633O401j949q027E398A114L31N924L632K732Q87J587K102
5854A8309L1m664C306i410j2039o132l422K947K859n87m551J217O835g631I175
5870B1422J395k433m252k101M87QP80j251j609l550j081l52J479q77B271c741
5887f321R24J122m379q335q815n276L787J0110g125b14C901K92r73A434P75L716
5903E925M074k286B772i01a73E677N400K683J176J864M848O09l638q921a134r875
5919a1009q602n376Q05P338O508L171j821j061J428c181G65b65n288o119k126
5934a3798L79K796e127G029J1508R188P735L422J48l564q406A3312c298o756l974
5949a4028j877k475m623k124K668N147N162M431J429J147m091p054m270K382O362
5964a1814b48G741P048Q391Q350M941j881m959q406o772n583A837e819n173j609
5979a2601n7k185L122L638c780F37b501r509o296n492J54J501L303O555d534D676
5996A1953K540M185M316L214m658p272m597m770j870D23c806k225D29O021M416
6011A0866K5k585l996b517p188p547n972O77J350n64k651K493O140g132A885M795
6027F680L144L004L427J48j038j061j420J113K866L05J258J021j324m568F327
6043a910n974l986l771n376q031m399Q86L268O589O111Q186b032C684J898K927
6058H509L435K160J231j463O17J351K969J607J254l443k708l646k218k507B152
6074e488q310r087l820j923P91M597M234L397L884M536i33A836M979o07j871J7
6090D354J046L004J947J401K90j03K564L248J792k08m656n845d01m262l647k085
6106a0395q87j486k064j172M72M779K083J137j284l385j874J144K719J590K563
6121f060J820A099Q685Q119P415N142K051j913n437o973j284m404F233b204r232
6136a1436m412K93J637r74k204l45k578j001Q33J342O46K612K452K191M404C209
6153A6251P651K414j306k75K775P45m576o968p413B947d04k756r48J73n25k074
6169f534m636n321m71o28j09o766m758r61N099J2070c615C544N139O624N986K991
6185B4284K676n53l398n338p865A446e33C144R51r40a18k512G78N806J198F37
6202g048o806n462k901j461J146J377K455J507K153N328B839Q336K104k264k561
6217H454K591O626M967r38l235p27J382K118j974k743l977F012e958j2487o064
6232b4509r93J146j008o610o38N413J1199d546A085A92O69K601J291K023n07K367
6248H636P39P22R81M232Q389J0372L573q741r498n254k997E473e157j3779j3438
6263c2374n696q94J412M171Q160P249P063L123a941E822J0050M027p240n930j414
6278E315L883N565J742l412k895L270P02j37M66J75l053D521e505n648r90M608
6294g535K345o446n903k786L207N164P21l068m689q85K129K863O284H4Q584P058
6310A5726L032M950P450R128K193o889j5073I072C419g59o449o308o314k676K477
6325b0029M263N950c823D64a260o304o482n461J56N54k287n855J936J0079H08
6341A4929R887P160P032L943J01k304n877p277j0968G35a1829q121j39J035M4
6356a9010o518m632L919N586L235J650o5K86L561L549c333B658R621O429N24l000
6372A6232K56K357K082l031o907G79B2L048M760K090J507m20j101j862C485h20
6389f321p045j2735j1841p860K896O340R215R111Q427A974J2990J2609P238J116
6403C5927n76o364r591p564D508A986C96b043l229K41C386Q268L403l85n045B721
6420d111o800p003p446n292l640l596J990N506R864h224b14C980O488P858Q015
6435B6341O111J382j688l412o58j700j394m327o601E526f228r749o937k368p26
6450b6008l207k214l36K987R839P992g29C836J671J694M95k031j740A938d18k362
6466b780o9B929P462R059O677M359j44k45k1k900o549G305g818j4420j1912p280
6482d1430l533K232O143P623N896R716e51I031O299K773l377r01j104j706l931
6497G084C225j326A16K542O119Q062N976J823k332n850l594l701l425A070g470
6513a3580p704m059k181L76j562J855L40p52N258N458O821b976C312Q643J1060
6528B3015J1950J0339L861k714p559r758j0115H249g29j0465o642n807m597K698
6542b5542M534R024e411CL9a297k556n327o854q496l292m26L554R556e412G724
6559A8261Q125O434O425M719M0m510r751j2662D905d180p605l341l789m0j960
6574b0915j046q39J096L45P22K990K159M483c094C925R97o9K298N9K807L102j029
6591A2090k836k331j570l41J204O844P519N321K585k366l754m707p707d771j3888
6606a8659q869p373l977m700q81L053P422Q888J1752D02J3031J0252M791j420
6620B7056k302k339j468R54l106m011l223p96j552k517j166k508J8j177k03a688
6637f686m819n547q469m679O16L153L873J151q11J031P491d319E817P397Q921
6652B2135Q180N522R84k469k520p48m188q486q910B422b513p580q347j0662l864
6667c2966L365Q715M688L564K301K466J974J516p09J770i31d38m600m472p67L829
6683f448A011P638M249O337J0626Q193K758m130q645o558o469C412d865q349p736
6698b0950m484q095m631J111R340J1027N335N39j630K600d384a137d34A600N217
6713F817N573N945M91J722K839J520k762o323k191J860J460n386C105e591k186
6728g777J964b507l545o488o203o231q227n625k291M137Q948Q428N531b996A2586
6744B7209J0250J321j805j96K145m382j1202H438b505o361j971m72K812c424A574
6760C042d931n108j336R92j933p598q222k546M513N579L483N042d945F041Q279
6775A4320O074K389L472L01k932n604l596J547N406K331m913q978C438A31a698
6791g900p234p408m770l459l566Q62N053Q659Q595e358a218D606P354N209p035
6806A0134C587f79B348N627N273J522K356M975M865K807P37k80k778r421C037
6822a4010j4322o480l932k916l345L977J0492J2432h494b752H80M371M268J966
6836A1485J100j033K367K05j658j32M211P512P732J605o809r146p451C613d342
6852a4330p205l708J890J04j83J461N547M326R94k331P87K136J824j22p78R07
6868h681B9J0784J2389P575N754J645J110m927r981r337p058d91p459p946m454
6883b0350o40L322N113J746r07M417K079j431n591q086n705p19J864M930M953
6898a5005c932I610R040N558N175M543L461M49n774q112r053n553C157b990m711
6913g701k662J778J69l93l629m765l516l733l090k591m82M044N585O608O862A34
6930A0960R340O874L590J612j830l142m804p096o339l886J120j495J738k709k72
6945C661H91c816o051o716n397n034o169l822m05M277N887J2130f227D668R683
6960A4351J0098M404r11j892o170m606m574j530j826K77K057J424J253K052J178
6975A5585k319m298A102a0005j2895p964m252m000J222M641P650R060e612C110
6990H477L980L94o60j195j535oK4L977O57M467N673N398K260j245p472A1529B231
7008i250j0290q613n576j955O22M198P210O372P699M475K534j081j59a628N69
7023a059A055O35K759N452Q782J1345O231M657k768l808o884j0675F328d046j0842
7038a4888p895p172k539L057N157L376M601K119K624J823K070R49k508k555K088
7053i693J271b438G370P122R448N084L203l44k33j669k903r809H080b050n291
7068g341l983j198j844k499L74J507J150J432k128k663j523l829j329q9O759Q548
7084h656a758D233O961R104R616O931M78m362o325m627o831o900D002A07d384
7100f622J080R41Q58a371l735o352q280p757l105j496j341K0L810R200g035G161
7117A9142R016P087J009k168m305l779n977n629F059G52k72K735N029J675k225
7132G694B087b732o725r890p653p816m722j794K809O641J3079e146F922Q616M703
7147B0241L838M21j011l981p879E066j982K559N187O097N039L317P38k666p265
7162A6090q012a710j1880j3661j1978m388N2P056Q781Q163P690a599F847M670
7176A1517K02o86m989G40a783K78B140P792R262N698M414L155J684j132n982j0126
7192A6905C97a0838q585p571k588k354L205L025O201L571O200K100J703k142l734
7207a1807l122K471M873a942E359O699P609P685J0127N612j90m033r909j0215
7221A8744H768a224j0149p837m227m945l03L893M827N898K930k34J458j987R52
7236a0948j918K62j63J312L517a971I518J0511O785O527L097k70k565l446o481
7251B3676j0098C610f672o605j834J22J9N28J730M20k96R78j440m293l107n004
7267b5454k69J475P803g759C464J0079Q008O952O412J261k332n658r982G039B09
7283b602j364J061R61A956L985K139Q07l797c283j0160j1096j2613n947j394N288
7298c9205M639R936a2218A300J6325J2879O242K012k774o178o546n840n518m812
7312G090k526r92J754K435J236K219l982E19h876q815p615m222k853k549J038
7327c3892N991P567h840a124E294N299J416j49k804l97K775Q43J282K617K790
7342A8966P779M071R32l756p316q289A330i302j0903r288o158k986N91L975O712
7357b7359J1449f558a10B346K163J426J004N31C455D18M13J796L952M933M774
7372A6286N766K946J782j273l411j442m990p574a448q901p082l168k158k879l849
7387b9485k388L781M691K578M332M539N203h49B345N177O289P859M257J460n28
7402B6859l09j84k495m644p558E332B281b299m239l055j024J042j006j031j349
7417a2961R52J70l015n568m583k243K591K325M881O259b610G623J0669J1050O394
7432C5736N309K560j720p832j0782r409D933c209r054o661k989J905M035K108
7446a3865O8K55K724O36j967j223k205K052M15J285J810L716B866O249M437K729
7462A6281j61K053J106q20j506j022J590J568J94k710k625k891D405e139j1741
7477a6880q212o824n311k924k824L465Q689J3412d968F868R453O690L973p94l957
7492B2233o301m464m396B491d35A73N600N290O030K890K339J156j536p357A458
7508i057j1254j0365o291n736P05N880P658Q379N702e850A684P923O992J106J37
7523A7842J443K696Q90j656R92J229J272k193m770p471D483c371p790r551p104
7538b7816J064L242M252L504M312L303d66A799a627k832l244m660l372m067j86
7553a9988N364c050I111J1517J0693J1432P485O89o962j1819j3915E213h097j2901
7567b0998j2574l520q12M023O344P370i588H38M018k335h41l675k889k501k671
7582a2577q70M218i89F956P196N685M857L825J847l528l593m634m840n112B030
7598b608q72M1q4n914m924p759n067m391m978l133M008O709R646g650C351J2697
7614A6048J1081Q884K212j523l944l322r464H297a137p599k63K142c174E66M323
7629D889N117N13l685A584b642n990p277q282o163m697J830K933N165N463i455
7645B163J1194Q003L878L835J583J972l824l602l037l926n788E506b517o817q77
7660a0211p14r28l704r64J945K374J53j047j128M63L085O19p91J055K052L806
7676c935a420f02A634Q076N765L739J161J06L734K172J203r73n640m034m945D255
7693g184j2085p752o235n344k378J000P072R160R673O732E71R857O612N767j481
7708B1326l802o333n020B948B55J169M771N022M595K201K497J610P95n131q773
7723I011a538p955p708p375m820l833m68N228M646O029N416M568b517A61R05K441
7739C507M690O997O214K641O79J241J030j900m048p015F531A7f864n333l263j641
7755a7101L630M406J000K623b142b47k321n707q819n700j467N34J629M073P435
7770a0590a971H989R666R636N851L797N4n128p044p243o436D906a817o341n517
7785a3675j449J882j384n53l452j807Q83J283J808K836J837L127J973J915E12
7801C841M429L049j89n67K217L191K326J457j212K71n25k1j788n160E509a197
7818i498o122o654k791j946j337k59L62L744P208P034b466C518M341N758K832
7833A6449L438M36r17j266j548l049k802j735k462m56j662q60O07R77J020l082
7849C088A00f391n600n293n012l378l242M37J715M137Q432N626A210N883Q569
7864A5662K758K685J452M74j432l260l687j204j70j490K32k391l954A853b107
7880h225l896m239k970k644L81J52K099K775O248J947L397M85a967A018P83O43
7896B444J515M625M351P183L324L221J222N33l352n190p770E079b489q550p870
7911a8909m436k712J128K566K318K096K941N343K565O69J186k44a276A205K427
7926C632K121M233M169L980k157n9J398J629l31k790n068k251p34l473c37n351
7942e688l262m859j502l926m305q22J523J836K913L444N128a313D193L711L63
7957H267J729K880J658R36k344O33J377R19K247j492k585j805r94E580a392n537
7973f929n162m148k627l768j531L418N013R80J855J044L113L588J689j49J778
7988a836A947N318L343M107N746N216L691M63n181n540n086n039A847f762p171
8003a3933l162o10J098R19O87K456K597J857k324k027P17O18m58l88K409L955
8019e589C888P652M848K966N228L600n98k985n840m161o162C208c007l863j331
8034h201p85o26k476r42Q31K266j258k297l665J484j85K642K228J615M453C52
8051E938M608L857M604M155R34k665k838l727j266k407n080A292b092l66j348
8066c806k160j297k356j281j213n209k202j679L68J612l25L584M690a465F854
8082A2612L388L843J444K109j487m169m281m201q67l657A972J175M70L08j186
8097B739a776j552l485l519n240n989o137N33R98L831N334Q112b536E377O401
8112A1778M621L112K603j615m177k904l248n51j198m64n77j029K381J088k725
8127G095B510a001n584o120o006m609o21L38L273J628K416O575a999C783K594
8142F377J213J019l95N73P82j192R25L019J796Q22J213O64M81k413n035C136b913
8160g343m325n472m600k932J527K766L946K902M603M180J810a335%A793K053J387
8176E233p66J827K718M188M307J779Q14N03j302l323l724n763I60d981n620n173
8192a5774l811l82P63K107N49K296J494N328J468Q47j14Q1a552b12C062M692K144
8209I898N629M890J020j5L37k490k881o790B984c079k022l455k442k257o83K105
8225a1833J117R2o79O35J81p99j796o33J952L925c450A247M992M287N837L664
8241B0027L09r04j462j307m044l229m230k345m71j57B58c052q25L63l251n584
8257a2349n171j951j340J783N30J161N515e632E97M772K478M654J826J83Ql239
8273A1279j569R23K23J49k292Q56J742p3k742l400A94d251m784m787o444k319
8289b2585m6K914J212J899L301O441a445A297J014M017K019K579J610r32J207
8304A2811J848K516j440j268j641r76j966l386A89d346l695k084l010l124j335
8319a7594J528M00L133J788K207K150K163N35J776j316c38B477J143J4J582N050
8335A0266L124M993P04J273R40j231m207n581C687b753o064o400n272l356K139
8350b1706L625L650K943L697c103A614M30j13a508k060p99j849J101K503C463
8366A0596N612L121L625K665J59m608p624D569a681o391l202m679o06K344L306
8381a0909K610Q37J489p26j855m612l141k567J454N926d563A588Q210R216Q776
8396B7790M319j504l347n366r157B791g134m920k452Q83K248e561b37F585L605
8411A0190J403m870a725q133p352p142m956k344M566P506R655A266J1140R093
8425B1499P069L97n10m972p445n641C829a117l200N60a109A269K176K040j174
8440D311j707a526o235n362m178j856j395J072L671N116d303A787M223K228O21
8455H859l04k173k334j625j24J693J509L225M822M843K360K90l037n227n503g05
8472i468q417n875o053J136K19M158O508h670i68E179M057L356K196k69j593n022
8488G904k167B505D14a075D21K412L300L309L127K060N51n08l384D535c620o537
8504a0157n431l419k928j801J04K773N666N068d844A555K952L516K23J210p65
8519H691o15M38J370K35J477K153J092m24l706m280B017b256n873l972k452p37
8535a5290K559K557K387a819A055K295N38b89m259m949l826k815k356K220O659
8550i615g25G687R534R615O733J232j908o420q156H229c28j1525r082l358n66
8565b4859L091M772O502c957H21K579j604a140j940r28l862j657q49L360c370
8581C394M294K463M821K293J152l367l081k093k720k939A353i82C60J153k00a001
8598e101m382k733m804k309l118k28K875M321O355a876F448Q050M925K993O12
8613B3028k875l759m873D040b317m617n30Q33L024f55B453L668K921J643j653
8628I032k293A529d862p787o193m444q06Q69K846L532O369a051E400O623L579
8643A5602K889K69j397k682k545j456k085l198A673E33a050K83A013h16k327l093
8659f236j509l671o36m52J25K255J406L516J123g84B304J0H23l38a30D0d07P9
8677c28A852L986N976M723L288K280Q67l547m767F207c061q352o402m507n559
8692b7881o51K393O537Q687c663C016N184M134K170l666l516C015a25k989j256
8707d370j323b599B920M890K964P59J755K792n85m970E178i49l186k428l996k758
8723a3317n77Q48J782j339R75J786J484L069j62O55J232B087L911M187L019J201
8739A4405J997P84k152l502k624m379f3l727l821j491J525K257J129N26a110I72
8756B602a222k332l415k126l448k263m53R08M776L576a293D219P529N743M952
8771B2443J157l497p85k906m423E622a376m970k599j529q27j665J119M172K104
8786e571J6J001J461N72Q9j644j979L71K714J244i1q4B081L656K897l00JJ038
8804I373J399M23k462k098j018m05K09k495h51l416N25j808n283m063k225N69
8820a6552K195K546J161M176g61C974L354O39J758J773m24k862k024B293p64R38
8836B467j148l61j31K368L603J114j945k174A674G1b882m560l129p79j495j562
8852a4407q76R32L065M206b931R55F15N495L614J819L46J162j161O47j371k590
8868H576l565k181p09c97m009j416l90K919n79j248j541K142P07j059l32k103
8884g306l50K09J324k13K305J882A666K078R10K219L000J549K24k213j83k875
8900F375J341q99k700F97a126m89k592k450k964j099N3L08n93J555K393c403h57
8918i8k05A633L104J201j437j842p65O49J992j44k6P33L809j14j592j236n45k48
8936E172B329b152k396k460k291J035k800j590k20P25K481K778K717J985A907
8952D412J980k97K229J647j3j746k489j715p94P30k25j487o15J287J019n93I45
8970d2k653k963l565k591m94k52K064p3K534L725a309D015K74J649p08m53N76
8987E353q99k138O54J902M22J719L35R62j9j114q53i30l797m519k675j534l4Q46
9005a2643K628M559a505B000K952k98q89I89a997j487o30K27R27J241A202O415
9021G617L872M452J08p99l746k873B680a925l684m193l066M69J063L022L911b00
9038A95P39K1a496j539r55l063n18K50K344d97C550N156L531K364J44j297j779
9055A1669l341C995G24d285j844j074R1J531R48K037L81O39N94j062j707j172
9071d923k143k958J354J532K829a695B792L231J462L657K222r42r60k337m042
9086E083A569h94j932j823m30J31J434a667h00A128rd07j594k272j028l192k399
9103a0892M70Q90J348L367a470E417M834J715J444j087o60l574j495A141c278
9119e457k93J182b212I46K589L449l79j502k413a296m022m587m287k205j36L211
9135a3322M696b972B329N165M095K120J03l099m677k985e92l154k269J910i21
9151B790M009K885j19k47j059B116c808n418m959k863j577K881L572N077i61E729
9168I361J429J792k865l560A852b248k524o17J118a280C352L233L702K364R44
9183A3595k199l742A696d646m840m827j322N28K107K177e088A023L864J906J20
9198F913k175j188A489a761l418n59N47K527C90K727M387M145J655o62l289k908
9214F445B162a648n145l247j132J168J703J634c101P49E90O59O33m29a000j834
9230b834r27j285m10k5b184G83L744L106J233K919N71o24l995l081A656b743j199
9247c942k679k517P52J217K434J589J156D16O83Q8a44k936j917q1j40q43K48a909
9266A576M097L541J221J889q84k431l050k959e74k376k699j043K20J187b560G39
9283B327R3M87G75a743j527l513q89j958L70J822b947A359M821K905N90K693k504
9300I864j782k983B329b820k351L60M9a960b19B122J203L75J552k484A377i86
9317e959l558j509J519N80J769K833B88L535J830J924K39r9l216j610a50j326
9333a476O74B56R02J686K217P93J296r40B951A338c444m059j795j258J25J154
9349i277L187b500a97B717K892J441p08j855I02a913J3j689J777m03g23A525J971
9366C496L762O90N13j187j047D76b541l209j752j624j172J271J807K880D12J656
9382B068L96L07J41p29D54a355n81n3J42N72a06B646L672J706l32j483B590j108
9400A482b60r04k954k174Q24K62J457g48A607L177p14r70g59j330j404j021k213
9417f727l041K98K609a49D220K466L944K260p34j795k123l007A127b751m984m277
9433a2012J313M347b197G08O63K803J376M80n53A140c909l220j797q10q10K767
9449g779b869A445K998K54K899K087Q19l496l497d49l553J097l8k52J321C24J773
9466B097J920k52Q57B205h12m007m991k381J940K443K602J709H87M181M006K799
9482A1873L9j603m211A766d226l177j480n1K258K297a727B356N096M128K153k419
9498A1314m771A841a500m415l266m718n17K217K626d745E66N019M475K757j604
9513A1213m843m27B591a291k932k939k23J144b636A18L404L262K136p38l254j654
9529C274A1a481m126m245j88k9M548a149A687K194Q38p2L54j948h08j455l074
9546e337k540n43K679F73L663N320J225J687R36k131l507B291d887o575m340k35
9562a6037N2M296e822c24E063L719L634K021m66m267B325d892m891l905P35J180
9578a1773L766L888B510O280M287J675o58j191F104d72n157l509r78Rk8J567d097
9596A342N464J162j248p75A918b812j380l333n17J128K215J896A410M711L666
9611I787J031q97l080B117a485l659k386j459K75K973K197A262M156L754M018
9626A3190j380m989B242c085l562k768m997p49K353L493c049C774M769L731L078
9641A5352O17k548m941l653f10o194l960j747j115M251M616A60K744L380J881
9656H165J908k149k719A855b010l417k887j281Q71L779b156d17B861J922K613
9671G396K75k176B560B6a589j593j354O46a702E19K034J620N25J75j480o44a428
9689e077m279P53L51J280L343a222B931M202K361J046n05k845C169b078n635k381
9705a0094p4q89K305J789e12E116N556K202Q79k631k851C467a879m979l622r43
9721a1423o89N23L863c700B794K992L261J21j372o05k529D08b897j775j559J137
9737e094q70b349B376P51K076J10B572k74A136b41j722l512J407b006M77I85Q33
9754A818Q45K846k367j309C23b176k209m8j762o85K088f10B701L558Q56P6O74
9771G865j128C006E61c639k587j008j177K95J756b445F87J960K618J579M11r73
9787F282l43A084g38j455j970k000j266L65K398b202D28J015J481K725O43j273
9803E019B357k91F13e88l33k047p10J014c21j526K16E04A40J011K64B75b64H16
9822D47d13g1j115B09K129H76g30C01J579C97a794L62m84p38J227k59b72FK900
9841B906J455j034n21J041r89D79b814j091k104J790P68J276q33A63K517J590
9857D270J996l08j039j120A604e38m167j308J02P11l47K077N85B44K937P69Q02
9874D752j626K597k813j312f37q03j49p62j350R62Q17R09D29N18c69H99j72J378
9892B105B61R6a304L48h3H15C02L76B22k4J31e96E88E0b77o66k8o78C69M31K05
9913A005k1j32K97Qra11l18l36j267j201j83k31a742e64a75q70A084M54K382n42
9933C378n80n7A025C58a522n51j299J32J65J26h61G01K733O42J037j809O48A870
9952F24d13m117m94j836J327J906L64d97A107J944M47N79P18j155A379D60b188
9970c311J208N53j09N39E91K760j08J611B406p42o31f48k686k747J010O83K128
9987b260mB94J408J356J084o36A514l87a898O87j909j90J385P05B18K413K432
10004E063l08K825j116k369j965a161l067m82k431l2J483J649h35F64K997J483
10020E144L30R31k979A044g13l333m16j141j39J479a620A828J247L217K48J132
10036G672m85l508A49a346j885k420j364k90K369a657E57J887M26J608n11j093
10052B874D84b631j563j593J361q65J648a571A223N059L61N87p8p63k093H29b695
10070d983r03N99L21R95a525A094L039J596j283k06A088a401j239l670j654l57
10086h321K849J512a466B530L645J966J174j503j311C069A464a755n349o52J034
10101f722J738K314G37J359L970J093j567k400j019d47k764l054k408j483M022
10116f134K763a385G58L790L451J274j453j284k387H69b216k540j289O90J385
10131c970d17I92K454K184J578m48k962H36a647l505j662j782P61o3L080f84B768
10149C497J763K986j353k787F14b476j175Pm93J868l70I77K428K946j214J923
10165G060j21C060A189c058m590k78q19N20L11K801a65B707L034K18P39k642n94
10182C462f26j301k895J52J369j07i28B774K078M577o31k161j273k432b98l863
10198d161l081j455k33Q82K288b653E35L555J030m66q87j584r48a127k492l814
10214g433K019R37b45B191K015K019J780O23k105r77A609g14l770k140r55N30
10230g049K184a340C03J429J063K575q58j263c74k916j860k107o51R81b378A107
10247E048J629P0J998Q08q63l819G11c660j930j70N40k80J632C02J867J724J81
10264D074K42A947r0c254k989k525O7K521J824L45a21C943L297K384m96j791j679
10281E658j779d39m015k86M65R51Q04a065B209K539J265j310r38g03j791j614
10297d108k986j654p59J897J984b114B047L026K373J660j461j639B507A162e85
10313d347j151o99J780D21K936J419J516K049o05l159I35b684m517j614j029j968
10329a1812J486M125e85A795K176J818K598q82j631I70b904o25j924J38J5a518
10346B244L824K178J172m15q60j762A630c735n002k605O86l38J965K737a830C386
10363F616J336j124n33B690g91l910l615J17J839J072K580B357N145L543J770
10378A2815j438j924l088D14d421m372k517J015R84J692L649h15D227M162K29
10393H618j146C103b73l226k248l286j473L112c442D52M999L086L705K169k780
10408A1631l203C396h29l237m629k434j76K047c452a455C431J984K190K86l222
10423D669A182c285k880l265k810J27L364d254A820L716L907L608L53k65l873
10438I266m202d71l592k754k114o82L589a982B180J508K065k11L0j292B66e636
10455h750j401p04N09J355L364F44L887K923L700j50n17l741l351b079m116j494
10471g689J896j00b909A86L276M114J186j612j255A777a645m763l474l156p05
10486a3743K818L698K451e57E833M252J441j085k586k319A034a692m351k55p64
10501g062L195a862A060L362N133J778j74l668C361a684k998m062l209j284K798
10516a0439K751L181A23K883M203J22J239l500j908G38a692k513j508R90a412
10532A589M672N03J884K850j802l087A581b779k779l399j826j216J965M035a005
10548B269K436J505J064k294B441b080k491k481k90J35K534a093C174N556K500
10563A1230Q85p51o27k758C073b948m564l862n50O04K480J801F3K470K252J366
10579F151j181j898A020b098m097k626J683J120J225a335B377M805L626O90m17
10594A1081k531k089l038a963l773k581M74L157J979a26A087K822K073j315k329
10609B338b611k497l053m37j038r83M975b518C193L025K647K652j85j185m202
10624E945A813a553j672k725k221J261L015D79L471J210L54J592L10l466a312
10640g425k135j856J20O94J432c695A775L316K489K218N94j838j238A911d19j798
10656b217j427l72j76J365A389K161K659q57l54j391D38b076n378k597j272J441
10672i882J231K293b620H52L599K816j626n62q92j749i64k326j532J155p88I07
10689B254L259K755K043p67l035B634c8k770n988j756k881R60L284K893a971A942
10706E634J514J959k269l321A203a506l013j651O17J469a528B608L865K192J341
10721A0006J082r07m046A898b588k890l325n25j775K321M364a858d00C246J83
10736C429K2j284b33l408r53j378K074M38J018A295L016L817K246k04j254j240
10752G676l588d75l503k095k46p66J434%b275H11L897Q15j274k005B30c570l124
10769f694j903j093J146K393b288G80N050L362L258j7j811j551l536I45b341l067
10785e408j600p69K493J912i33A686K463p01p0j310f95j927k166l446J042j441
10801h633L577K321A80K791J619M211o03j726j72l041G48a633m46o77j23A511
10818B603oJ206R77k231m44a341k671l199j811r1k71K962K691d56B644K881K568
10835H093J239j753q68B904A82b010m59j461J078g47A277K413J941L8K168j508
10851F329k913b92l589k776k560n27R23P6K292b574C98K270J709R93k03L79B158
10869F44i88m50en25D77L618J200J954k25j286B809m6C42c709m043P42q40J798
10887f052K077M79h25A143P23J376j14G82h81j128j056j924K22a515E91K831K820
10904F242J380K263P2k582j434A624b285k067k093k213l12K967J609a016C92J190
10920A582J931q16m82D05a891k574r62n13J096J609a575C151K314K864j10R50
10936I169r24k113k760f25j238j850r4j502J796a639B44K82b27F79g66l40l242
10953d348k635K23q84J546K152J328A333K859K133K315l96Q8j040C628A244c198
10970e457J107J89J825C98L55L272J625O14B832j077b285j852l239l281L96P94
10986i467K875c181i72C013L245K506J662l340j594j629A202c66k562m92R92f66
11003e14B657P01K346r83K73A153b218k464k219p69k055R92K459K976A030J70
11019A200L087J253R3j578A681f17n36j142K6l09E8K871K861K136l66L31j573
11036F318k298E45d302j856k507k736J006Q70L188b142A456K662J068J884k942
11051D128J281A713a969j815j577J186R78J350A273L653L073J923j290m55j354
11066F823C055a274k240n135L7k14J812j95L203b87H49K697p44K14A021m67b976
11084e623l80J456c59A042K199L322N77R85J596j679C798A718h3l958j560r29
11100f530k37c372O99a199A013J987K89n75H0b761k080k104N47n47J090b924f29
11118D214J786K640J502n1j789k765A222g88j407k862j273J141K403a351C59K591
11134B950O10j613k05B68b531q56l858q3K63J82K675a718C119J874J403R02O97
11151G995n49j735k613F42a976N05l20l37B62Q28J293j37k31G44d63p01j349l506
11169f019j670m39Q73K286J889f55E58M457K222j778Q03k638K9A776a344j291
11185b635P29h78A469l28P93K171K727p26k323A283b384q81l116j836q90J378
11201g729K116K632R06i89A818K777J272k011p23p49i66b57j227l75Q75A215J400
11218B615J460J674m73n19j807G16a072k788q56k70q30j240J449K679g84HJ158
11235A166K49o12J397F75c23j416O18e50J12G19K055J067K242N81j855n50K06
11252D465B047B66b623k432k76J43J942j074J737a138G35J36j04I2c68p5k074
11269b517j755J020P45a180B58J136K436R34K479o47j112k456l14A208f37k025
11285b662j078Q82q1j08R08K58c52F51a66o73j534p9J63j387p8J043Q66A051Q38
11304A889J250M70J399J079j957o99j172r09i24b87j556K88L29N14b18G40b0B46
11323A93b268k620j92m59n15J739K77J293f85C421l6J399j056L33j71n8j762o35
11341A435F04c82b2A3N38P51O32L1I59a84j090J02j116k977M16K30k09J050a824
11361e49B50R52J265O01k02j282Q7J386A412j79K36J150K01P75j381Q73j336k93
11379A458f5j012p04k584J86l97O60P43k44a699J23i9I62j72J099B98a705O51
11397a054L08K66F48J631J277L05n95k8q92P45m94A003d11q59j082J22j95k09
11415b634j05O43N45k18q41O24O16L84j429f94p25C7Q47Q9L2K060j29P5k83k7
11435B701m0l42l20r68g49J59A42d72m13j408a109j23j573j42j87n19P02M80P65
11454a706l22h13D72R53J289Q1j228J149o00M20M79j337Q39j253O07f58A855E01
11473I57F4J223a146o88k06j27j16i92j279j004L88J50E3N21A8O34k73J211P06
11492B296m17N7E96J535N20M46j230J577j483l59G68g16K23k422P91K26k735K7
11510d606N29J019a104b99a23E42K92M16o06L67a29e1n59j689c89F54K162l83
11528B433J927j159J579k343M45I29A21a700j222L09n58r71J672n96a119o83O72
11545a130A09K187E6g47j155K18b35n9E79j54J740k78J961p95K70J24q59A78h13
11565a552n46l05k03J005J87J75d03A288J758b57n5j885Q9k174J30R49N36a056
11584a16B710J503R54P65r37j547k84j517p05a605J16k150M81a010l88K24C32
11602A133J67d73j641k65J070q67j818o07J128i96A559J756m03P09R91r35o55
11619C022k55j354e87A15b182l08a88A346J002l47n13p04J951F00i35l354o84
11636d973m16J32R14J033a294E39K021o97J271P79J43N72A67d55j102n78K97r3
11654a931e72A13K576R48J171l52j818n44C90a889j600k244J394r65J459J585
11670b260c98B46K224O08L59j573M98G94h26K43p56G17L27k43K41J453J531KA796
11690E42A00a569j336j360o63M3J164J830e00G16J693J661j93A744a302e07k298
11707b805m29o38O23a265F12J359K759K45J787K22j133B679F88a095k077q54j499
11724e525n66J045K148i59D89J040l60J768A298b05r29j094J19j9r55a517g52
11742A805J714K41N35j083Q5o57A66h92j331J05j66J81O42I0K273j75n04l84C
11762a2k600j840k585L038J112L06a4A392J835K720J353R9C689o58C80h8l788
11779c876l75N18M52J516c08F30J082K470K97j192A139A80a951o35k598m00N15
11796e069K283j38a172A693J565J469k75o79j489G39b18F35a402j078a151m3A908
11814A590N02l4r36m38a825m87j763j36N57J23o66a020B278K221j597M25M18j093
11832B652q11h82k557j669P56P27J547i33G97L520K251J354k807p74j180G09b191
11850f089r89J02J186R19J194J574A736L074J175j298j722j023C82g77j914j968
11866d659J649f58j00C66J127J314N76Q66j988e4o33r07j018r16k56a569e37A353
11885A752L59J91j79G69a343k447P18k11n75L81a621A456K249K503J115j558J920
11902G685C832A481a578l425j086m08J39M68J523a849C207R80P92N38k64q28I62
11920b505j356j468o20k87J846J422A459J435K076m40J342k12j637A956a505j595
11936c100j396K087J92g23f0I74J466J059j495p36g00k51j529k281Q65J284L28
11953b284c37C169J4K131K40p56k376j066a793k819j92j482j039L454J814B282
11970D340J455J491L79j876k228a672j643k871k339O32M02J962K748A639K671
11985D310J803J659M72k167k587e1j948k026j489j357K143b152g21B254K259M82
12001D995J149j261k191d63k346j847J005q67N73a777a37C215O24K32M88p66G92
12019a343k671k161Q60M62K083a002A266M354J467O19j329j592B086g98l395k769
12035f962j323q83K761K153a455B758K964J992J763K90D537I55i56l792l536j98
12051h482r92L235K381e05C337K856J440J35q70C424A163h19l485l168n0J249
12067f273J711h47H73K906K271k9j147j546F36a082k308j531j332J229K316A037
12084B499L209rM44r36k227I28b934k339k179o44J039L097g16C731L088J231Q37
12101H887j514l380A499c197k218l352k54J02J959L363A591K097K868K005J513
12116A0074j963l888j988d282j849k066j434J625J850b667H11M193J989K376k243
12131G126L61B567d86l480k197j698o8K184J965e79B996L115N30K93p61A868d39
12149b705k678j866N94K072K034I28L573K515k75O33k318B364i91k403j993k764
12165h151l98K392b302E20M571K313J629N52k195l030E36c581l092l032r63J080
12181i588M004a747B173L314K717R35R11k144B698a577j688m099k169M95L179
12196e859K099d53C544K907K054Q93n84D091A036d456j241j180q85R98J918K194
12212b652B548K451J005J455j913q86A247b125k711p87L12p07K646h33C166K027
12228E193J686Q89q54k138B161b393k535k029j246J661J035K724A163K715L311
12243G189L40q50k489j947b67l777l832j578Q30L226N65f35C415L330L417N98
12259A0760k598k965B275b281k525k496j060P14K014a790D67K452L472J286j124
12274F553k554A784B52c117k732k039o9K386a833C25J584M544J441k34p56B987
12291A63b980j589o59j828J761J847f9A951J054M267j781O37B628b09l964l016
12307g189m51P99j301c808c31C549K603J089L02O50j686C051a879k597k065Mn46
12324g083K067a895A335K524L574K87m39j384B287a608m462j850j010n64J881
12339g613K053a421A971L554L334l79j635r43B808am448k079N32M87Q45f65A491
12357E554K750j749q83j159I51f15l790k158k008J463K250b346B08K032L750J379
12373G369r36k646j580d23k792j897n62n05J802E89K203K626J929M67K72k119
12389E967B806a173k086l165j752j063K767J847g39B307J036L307p2l79k206A9
12406c183k201j092j081M5L267B14K614L168J798P95J567l047C384b76l562k937
12422f775j059o0P02K678a743A929K408O10M62o70A480b95j838m550k55M91J360
12439e087b432c63C913L199J057q1k272j805j816a224n101l89n32K278b085i81
12456A554L697O11J303l530A359a529k535k112l038l73J672L430c86B534K234
12471D768L907J313k32k845l341G50a385l549k633R78J344K455A239J775K169
12486E183J758M27k000k515h24l821k006r97j156J265K405a429H60M179N13K072
12502G624M64k276B549ak725r82L5n37b007g23C171J381J447O82o61j856I77c007
12521f837k90j551R73J805J536a75C492K196J866j368o97j610A110b445k809r58
12537f212J344J400J063E43L785K899K159o66j287C322H80c098m401k353n3J468
12553h437O41K757b210A730M091J136O37j678j847A780a628k345k705O60b894
12569a347A762L113K291M19J424k218C157C3a825m133k482m68J507K132J931a00
12586B537K861O02j484B165h93k788j611j797K74J238K350A308L380J919K530
12601I137R51R9j765B541c59m049j745k052k59J46M125a347B323K386J693p6j388
12618D938A467b266l438j496k73k64J560J374C67L606L412J400K133j208j717
12633G993C926a52l348j413o00k41n33K808E46K549J980M83j657l99E74c146l830
12650f976j533j47O62K663J351C78M662L714J970j141j582j670k962A46b655k931
12666e586j934K459J404a473A507K170J294K137j447k740H8b431m428l222j017
12681a1098O40K605c716g09C204K536K529R56m68l164A973e02k007j716q64Q68
12697d221a302A084L196J187J170J045k564j760g11l209k928k446r61J118J720
12712g417L446C26K402K897K280J463k584l102A92b887q16j949N71b356f17B851
12729F932J877m08P98j502k852a096l041m750k132O0L79J038M672a830B746N189
12745G935o58r11j92k539A45b711j896O77j164J637d87B274L130K550J345j490
12761G809j011k507A051b888l052k260r92J433J240b815g92A065L533j99k36j515
12777B648g21j747k741o37J55J759B0J817L271L543K135K27k000j531C608A2c427
12795g816k537R29J257K674a520A326K420K020J2j666A125b58l698k401k737J73
12811h921J838K971g49C416K258L401L087n61k875k153l117g03l495q93j261P13
12827e639K342M45e91E10J375J195A116h86k001k041j546P64j104L059J606A689
12844D656J646J770J081o90k887k603a347q35m31p87l74J816A37K228J753J658
12860E776J09j470A113a207m423l599k415K5J258K355K232h56C481M220J964J708
12876A1373j873j227k642B079a339j830l096J250J732f65B297N17J279J444J3
12891E550j789A500a826j960n171R51j230N05K419L031e45B822J85J468j0N14
12907D979k166r05C7d22j51H7J159K624J760N34J126j421k771@c234k223j185
12924f642l504m63N55L204b899e25B408J563K714m26j299F33k64b025l169n99
12940e793K107N69A200L136J912J880K956M07k451k979A793b179k824l265k280
12955a0548j482J680K322L465a938E12J827O54J56J01G15b0j712P07k75M11A052
12973C342K037L16O22j06r68r20H62a485j937q67N62L0M21a544b96a04H74e57
12992a561m21q55k115j559J34K406J060C66M026K806K608J110l35q50l043k822
13008C866b13k659k659j537N93R43P41a645O04B742J83R18A060g33j145j788j720
13025e386r07j538Q71L302Q71i4B418M546J96O22R1j186o76k226A049b35k38F92
13044a958Q7N57K80n78l23j526j101j012J95L8O77R55J626C17K030J434K58Q03
13062D842J66j319j133I49D17J20j87F8J99J893K476j73J348l42p60A635b90l272
13080c562l910k325o99Q52n78K186K747a020A828K245N27J842N09j839o76B063
13097A341E05a35A269E22J163M29R58P44j010m46H89h67j844j872q22m3M26m43
13115e465J340R02O31Q45K2P15j412J097H23C64O82J108J970L291l95L99l88j96
13133F835j311k694A008b149k019j345j602N47j33J210J929a658d37G60K79k00
13149H39M42a569j186N02q04M45J29a155A025K523J800J826J660j15l07q59l677
13166C876A884c16k009o22k683L00O56nl20L26J379L47g21k630L14m71J105J093
13184a310a2A404j44J950Q03P43L73j76p6j479q56I50a78k40A056e44m32j18b67
13204a05o53j865j155r98j432j015o08J356J992J547a394A184K366J170M816k89
13220I247k248l95p94j479A745l10A2e94k63L19n5K06G33J95B30Q5b233q82k246
13239e361o57k88o85J024J907J296a360c49B456J735J142m10M33O04j300l21J06
13256D445p43j159O76n09A175O00b16o29j003k786o76L77j109k73N76N83J588
13273c568a038a85F13M13J134J58p16P28n26N05n67J303o59K027J301J29o84J30
13291E289j59k357A276b257o32l142k46p02Q53j507K574J216O98I7Q08O66E11
13309A360j19R4O13k82J313P13j413J348Q11J139M81k450P25H16N12n01b158k476
13327d634Q21l88m83N51l60O74l13K91p98J557J076o2f31J12H33K46K205J431
13345D715J286L84J11J68j849p71j699A046A73a548n36P4q57N71J37p97j109n1
13363d116L32P43j769N8L14R51k37J593g90H22K382J789J421J369j365J709k005
13380F122j552q10j810L7F66h63j248k280a826n01r04O06j592J414j774L24j513
13397e766L52J445J515j85a150I02J048K021K41J490L88O58j035m53O6j553L4
13414C807j453j132l92B77i23j191j139P4j038j096o72o01J63O12J260K00R60
13431c391a431B29J355K770p85Q58k6J17m95k9j586M20Q99j270A006J895k69m66
13449B166n89i28m16j293j163k899j067r77J106O15J495K52a689B40K676J07J285
13466D308j25M20l76L15A837O23N92j96O94j85j044J842l51j572q40b09j463j551
13484c223k078j401j480N88Q49k1K491a969i39H96Q28J093m08J046J28m02K98
13501C479q47J443k69K254j223J431j323n89j094B20a424k098j227k043m56j06
13517g354N54K269O95J877M58a05m9j16a18q24l46K53B51Q71J981J291Q68J822
13535G084P59J534p18j474k601A878c54k869k282j098j899j58J384K445J48b317
13552d39A28a20p80p88p60P43m27Q56F78B36L775K935P85L62J732q31l076k139
13570C779A489e92j462k363j196R38k93K027j099J779r33M35K69q5j782j723L18
13587e762N00J267J295H96J167L959K973J037L32j439m43k111B617D58b108r72
13603c080K42o45J079O03o2D41h19M09j776j045j639j282l259n32L285P02b426
13621I73L241K263L064k85N89j010k237j605k115C10h98j253O07R0d72D93L61
13638H54R62o56c54m798j071l362p4j007J562J379L553a514F21L550K551K000
13654H722J7j314j960m04j411A354g94G43R47k27J896O35q65J81j418a21l351
13671c472k400k518o01j241j26J657J675b940C67L362J213N96j43L17j513j483
13687B716p09r99j72l02K816J291J717O94K90j441j591A587a451m270j638l032
13703a0391j416N51J518R46M064e41A119J297K84P90j215A097C23b38m65L31H62
13721B956J195K987K259j87j415K9l336A532b498k503l113p15r78N35J288J568
13737f416L044J603d90C68N4A92a712e67k22j044I59J154J825J206K348N89P98
13754H879M19j303k617B573a27k200l941j95R95p30J263j34K190R28O0m06k64
13771b561j916p69m66j147K732J792F27L838R02L305J304J334L81j534l602l154
13787C401A549b104k458p04M78l83b419M1a146K80m64j472L27j786k655o98N57
13804g057J215Q94J459A34K792K931J748N24J192k36j847k593l76q92A624E87
13821d60I4L63L29l78a893j465k067R78k349j539o13P57K139J473e80A168M293
13838E461J01J674l72k151J36j228A105j95J57R78Q70J74K219MJ029k47k047A379
13857g91m514l282k318r42M25J381J841L384a454d99B731K293O76O35j604r15
13873C816j40A067P13J427Q44J111O24j595Q62k99j765A413a399k480j545j049
13889f473q25k07J194J138J821J630o65R83D92b151j96j377L77h04H99K994J596
13906E489K958J534J247M57j398k266l236A604b356m258k001j802J257J488M54
13921g218c498J008E36R96C68O80a480p45k411n81n42P50b389F63K953K500K736
13938H852J607J697j882j819k255j577H67a794k017l45r00N92P24m52R72l4j001
13955d255j120k567R88N71K67J378a804a47E038R42L083K98J296j579k391k501
13971D186H82h18q88n48M08h84A491K890J80L26k111j360a919m106l277l051j851
13988a4204J310J314K709K712d07D139N105J697J43L67q96k473l917k056a400
14004a189p74r63E45J198K189m11m52r94G83c124k079l014Pj999M82K420R98b653
14023A16K529J881p45Q71j078j153N41p01r75K288J917J413J253Q55L83j415k625
14040E355F84c535l594k535l669q47N66K525M043c295d95B775L691k19N37k819
14056C965j672a739j836m94o32a771E37L282M403L694j33J564j658k647m197g71
14073c350n524j673k891N87K690J527L266K452A55J518l3K24E56h79J20m2J05
14090f96b64B814J903M356L23O53r44p37l590B003b748k240j365p95J351q21K798
14107c820a469O75A558J50a37k525j976k493k302j47j09K987a339B902M789M837
14123A2528K892J437j374l034j824D477A136d206l280j043N48J334K137J704g99
14139C280l1I43f41k297k909k878j469O90K42L013a446A384M511L436K124M65
14155A1920j116k659o40l605A909a82p70l32A047k66R1N85G07k63d456j571l734
14172i761j584o30J28J733K741c347b91E628L100P95J300j482j720k681A793b49
14189b624N72k98a39B351K345L723j54l02l398k032b675m259m696j708o96j415
14205a5449L364K043d703C61M297J062J709J872j312l780o57j672E97Q81l42L72
14221A508K300J054K315J173k463j259A915b537k076l273k383k0K39O69J750L253
14237d378g08G67J558q09j75E60a037j038N43K78C84K335L596K592J981J467N34
14254A2889l304k431A759a986l989l626j492k487J661K407L598J668i27E34L120
14269C654j692q84b75k789k58m83j32J4d71C782M919O51J704J893j441k190k495
14286F823k614a810l90l390j782m68R53J603K028K10O54n7l53l46j173k660k28
14303g209K605K61a445A123K893M436J467M52J41j132q45l151k673a198o91p16
14319b605j6r04P38J174c07R6q09m37k192p53l087j882j338Q37K383L243R34A264
14338F409J520K198Q22j027j327j545k169j916H94c16n84J12k95A076O85k56F14
14356h2l657j841j595k267m78M83J114L091K046d88A814L248P40R86M72j751j73
14373E336j383j000l96O72j91P26P74K24q17p86j321A57c469j557l690j732P22
14390i726n02J200K778K657e12A568K20J025J397o40p3o93A067R90Q2J03J869
14407D111J024J791J179J93j156k109B515a181k123l140l208O21p14J824J057
14422f864J343K280J248c28D12e60j05A61e86a50D56K988P93J910P29J436J072
14439I384O38l295k228j113f15j764k381j313k79o88L30O67J595J540J061m58
14455b305%j119n35Q78k82J068K10B04L862J370J632K013M2J218j506k667k396
14472C772j834d49j318j429j913J064J001l3j84o62J694j046j337j370j225N18
14488f689J382jJ521i82B049J993K972j61K572j504J099k902j162r53A737o04
14504A133a947Q79K46a2F50b45j466l85j228k180j861j183K66m99J987O39K231
14521c924a255I73M064P98Q18O01k87j238o11p62j361l16J92K99o66j182K2J72
14539A516F29b019j365k075r36j853o35J99j38K314J493J897i91A469K343j27
14555C685L56N00o15q50o4P70K04j00J407N23q0r84k00j838m36b029r95l188j640
14574g852k89j779J187M73K776J585a837c02H16K64M36K66O41L82k13m14R81J009
14592D168J697O25J301k98j920R42j957H01B95b749k044j791j939O39l44K042
14608f186J390J083J65J576L00P38p30k8B83NJ333J474J215K7J521J453J019K30
14626H560k076n39k039A805e32j985l02k048m00j116J308M14J94Q21j109J189
14642c566L35n00l5k41J700N91A421J078K182J209J946P85Q50j792k017j687j83
14659C792A289c82k839k55J502j177PL10j435J060P3j129j303L70j069J180p69
14676e856J941J007A157J591m38L683J468L90J81j06j109n52k080j317A005C08
14693C18f22q02m58m06M18k078j007n61r54J36j227J36J597J023d09J29I01K349
14711C250Q06J019J147j38J29q94m09l36p51r52M4j20L92j459F0a094p85j779
14729c658j698j082j715N67K26q3J388Q22b381a047A589Q75J682J509n88n01o51
14746C915j67o57N08l28q20N51P02k55M70j440B30g67j015j253l172j216m80r4
14764g997o36J175J196J825a490N72a85B530P0J542J01j54J51j287J256J051J19
14781E379k02j33q22N38A778C82a94j485k070j184k275l03J236L17P47k65K441
14798c035Q09J32E94h84q06f34G4J15O53K734R56J938P93P50N12o02k214o49A566
14818d76k760j772j402j165j92O46m54L337R71k89a308e86o26l86M6b49f8o80
14836g48b99A571J972J638k20K272j47Q84j435r19k308j508o61b408j064r82m29
14853d883q13J150j457l07J258O93N84k268K066J514j71e91C34J038L967M44P65
14870F548J897k244j65P96j427k265D10e31r68K43J99o59d20j598h39j346k96
14887b481k65j116l41k421q90p33K273J302P81a742G54M263J744J405K73J126
14903I565q47k049j620k319m66e70j67j501J96j160m97J505j95n46m95L55o60
14920c735lm49j015K25Q80r3a327G43R35K162R69J505J02p14r5n51j058j15P3
14939C956j42q55j404L07a94q47k235r24k246m78k003q32J051J478K763J154e78
14957A918Q88J927P12o94N95j614A420M66o59n73j84J775J345J603M16N09j255
14974D863p79A842a041j964l271k593Q07k255J432J653J078J832a138N54B613
14990C845j070J790j763N78N15r73L01J463j5K60M86n65j153j815G79b43l385
15007c628j740m3J3L33j73K81J643l68a719j159O1a208r78k170a797K82D37J910
15025B347K524J520J681M3J146Q16k350k355B207e5l248j742j733j744J077Q0
15041g365P01K604J318J225p58i40d27q03M33j213O54O36A15J287k47K692J89
15058D036L246j447J272j049j258l32m83A232A95a613n47k17r13j400n11j476
15074f677M44kl7J20Q85K072m84a328A190J353J945J129K31L33k28j359lj208
15092C383j304p77A1a00c8l38A409M90F88O61B67a470j000l103j320q14r45L2
15110h620K356J742O40b96B463K180J712P46J174l24j631p81l47k058q10A021
15127A150gB54d63r7k131k99N1k93j985n98L30J136J289O05j027a651E46O57J173
15146B376o9o27J666j387L64O25R19J553R42J4o84j11J45j235B060A04c334k274
15164e608j184j228j025K350K78J503J835c75A535L84J042M48r42o29H16J03a63
15182g49A763Q58K441N42L46N74p17q02j196E39k21b341j047r27l381O47O31Q72
15200e546N82M41P15a840o61O16l75D04O77J508N20J622J132J392M29q64L40j632
15218E528k757A290d32j003k582J056j256P19R50L05b58k446i60j110m39j067
15234c576j617J52o6N77L80b033B3L112J532L588L60J295j059j371k475j273B65
15252i13j533j016K77M29m09J061O7L80L8k505b047q89j230oK85N12Q41A20J890
15271B010R37P05J288J173j572k91p42l65K66o10A037L68J454k37A067B61M67
15288G28a128k233j589j920j527p28J189J096L78K385c67A940J996R46P94L09
15304E985p76j230r7A096k11A58N38J054n47J941l84O30k65A538D74a148l644
15321d792p27k196K63n89R70K71K266a785c97A091Q20L81N05k92N50M1p74l39
15339A983K514j353J118J181l70j98A580J63a351p95k054j937j020M40L05K146
15355d266Q48Q93i98O9J52C77a43p61m26m31O45P8E54K567J477K621P83J094j938
15374G158m4k410A891a28l019j079j513j783J984R60o87J582a344j49N49l99n90
15391a933f32j398Q5o45O41I78J042K134J273J947k49j697L43m67j369A16i6k296
15409b392h01j686k71J255j853J666j431N87j347l28j303k03k05k83b793J112
15425a681a73A398L038K667J199l89j558Pj428k291f4j093q17l15a133j31D86
15443G46J101f15D7a751j160o29n40j756q50K03K013j70h38A779M75K306J675
15460F235K64j698J59j314p3j314p28F08K80P66F44O5M89C30c81j924o28j777
15478d710j154k38k28P4J237J190a254A295J048n2k29J619o42j105o6j17j01O80
15496B330m50J000J213J168r09m8l27j644E53b619k049j788k176R66j500J695
15512g471K316a967b67B778j06J321n18P9j164d03m44J06D15P88J118K219l46
15529D194K107l09m96k56k511A16b788k021j617l20o35J647J357K129E5L9L98
15546D92d4r49b87q98j224o72a438a00A800K767k4J996M22Q51q14k980j486a5
15565b628j669j520q04L284o10a048m10C56P49l47a520j406K83j161j383J222
15581c965J871N21D61L154K122K091M59N02r06k108k163A134i06j908l64j801
15597d979J315L2a379M50K36J82Q0j81j632k092j41o94K3K42P75e98A230K353
15615C583J424J213P62m24j496p09j483a66m46l54q53O31D53g9A046d84A362a162
15634b355j242j221j031p33K73J345J170a580f90B524K095J207J22q33M01j624
15650C892j534p64e73o18N26b96A595m66P45K030j358I80m37b579j450r80k185
15667g194q79j01K480J823J502I16J389K012J498m89o10p47A380m9o52i2DJ192
15685A196P02J330j14Q06J94j584j062b046j980j962q47K68o09J491N17a660e4
15703B073k10J089K87A196n9m55D9HM10N80R25K831N83J728j231p31j388A444
15722h60l520j955l36O56p07J825J255g90A164m80J282r63m79f0j811n35K88M75
15740a643e6A099J142J702J732J027k08p89j761r5A124a411j333j160o72k73J363
15757c486l02M35a410a09j257p30R59l30k27j505O1a333G59R48P01J480Q67J626
15775F381p00j004j070A634G58j73a608j483J344m39K88k26N91c82J23p30r72
15792a961j731k62K43j545J570J415J035a23A738J871J220j01J300n6j284o80
15808D008j960r09b67j024a41j033j08c16q42L1l31k25k32r09L63n95p05J701
15826b060m91J069l67B80J256R61J927n72q32p5O81j370m15L02r59m72J52N38
15844A402Q88A001K9a82r94k177N27o79k281Q30m51J416n15K244c35B596M15j243
15862A768J101O5L80k90r57E86j90P51J137F97M75K094p51Nk38A47a34j360j818
15881c312j267q62q2m97K261N56K89Q23A39Q55J743n54K84n50k91L41K2J064p04
15900B349J356M10J32k20j930j82r27h88k045J113k077M37p46J610j99K44a090
15918A76M90P0e63n0j265f96j343L56A4J87J971J724J025R82o07k078K610k637
15936C191A266a394k005L56m91q20J29J352O53P65K76g8l23o93q09o76R01J90
15954a488j044R57B08J112J898J227k1j02k4j592J416A380c87j97o2k16q02d03
15973h57J09L13l43q81j019J72r87j641o74K17b032O98A026J076K211L89J487
15990F189l54j755O82j945A331b90r69n86j53R72a89g9B94K57Q18n36e89j924
16008b513k88n20o37r72K25R32Q31f01I96J621N51N76j76J5k90j517J56l79m03
16027A150Q86n00G05H0O60e45n29d37n94n66j954J413j152r39O82J131J129N17
16045g70J95C70N69k19O29K56m67l11k77A03N48M61P19O21J481k87o92R83j759
16064B178H34a445n53k825o55l8m68o7J234K044J338E20M47P20P22N2k22o5A071
16084c79F61J281C58J9J414J09K084A977J007j116k29A32a913j339M00N24j805
16101d133J137j96P53J195M44L63Q2k58N0C31a47I3Q54R85O24N64L20M78N64n64
16121C918j242I9a53j672k0j967l35a661L74J14d73d6l13A368l83i04p78J1q46
16140b517J61o16J446N07b5A687K179q6Q88L43j202k2j226l00B26c37p61j687
16158b785M75l37L54p19N91l23g47q78J61rL57J62J45K54b77e4A714O26p41G78
16179B749r86N84j14H41C56r5J66j4m1N88j81l08a178Q7j239L03j773q98n19J359
16199c858J036J263l2F76K32J648J871l3o46Q10k132m95q86d65i4r93A03i44O
16218i38A107O77L85K51j154E63e61j180j368p2J17n30M21J517r6E5L10J793j85
16237A973l37J109L86o95F94R08M38I69O23J259o96q37J049A93a090q10j612m53
16255c965L89J52J217L14e93G36N84n08M45k85A03c96j74o37p58C41dB19J600
16274A819P30K567k17m87N40k259j107g50j187r14k98j470n70J028P53a649f16
16292a485F81K111A316N90a45A74c60B57a76G84J337p60Q70m00E66J081D68L37
16310H05L6l07c18j44i6q54o3o62J20J84K73j145a086q19j19j74P10k6g34H28
16331A749j59J588o5M2k25n20p69F09a75A000a031r30L77N4e22n76c35J46f9I51
16352a71p82k1r58o44J86K82L07M95L21H12O77J270K570k074Q48j036l36n36F83
16372a018J01o76j236N96l29a031l95c09I10a121p01C3a548J25r74a040J39C57
16391I14Q31k5P1J289m8p02G65b28G33F3f99k50A27g1A399p2n70l73j2e58j415
16412a973j267j275O84j70J633N84c05A558J432p83J076J15r83j43h9j059m55
16429a603O40L00k4H8J89R84J832K36j163A003m74c02j239o41j790j26J93P99
16447c106J181h98b88C91J048m45L26j29K01m83c17a46I04C17N25R71M94O0j68
16466B199r09n76G6a025j422M72j366k3N03M27C51a98C12Q62J275I60C15e94m8
16485f42j129l37J039a57A091l93K61R50P89J00J96H45D1f88r71O54j314j215
16503c534Q74J10R04F80K46D59J590j023D43g65j7j257c45j591Q5d41a71A896
16522A970P89J44q54J111o98C94J38g22j102J90j39Q41j40m26C07a050K68J04
16540f78J1b9j503p88j36J205C6J60L60J112J423Q4p19J60n38J53A84b62j308
16559a570O1m18o6FJ11f56A03Rd1G4c55n97j189o51j92k43a431C54d02H33J835
16580B668N16n50r4I08M78l60d21j394O23o79m63a74p54E94P55m29j57C09j19
16599A90h79j876N16O59k49j97d42I01b82E49R59N98m55n21C27L9Mh23A659c5
16620a98A589l62R33l48k56D10a191n7j299m09j46L60L27g13C57a64A380E21N33
16639A054E18k04E4e76i1m99j76L13F19R91O70J145p28k84A113c68J59j012j909
16658c130m1a322j042K1J133E41a09H18L21k45d00D43J06f70J26K62F73l03R12
16677A282J46r6O19l27j23m03n10c13l74q9j847a242o00A323c87B60P8K74k76
16696C36g38k79k15j461K49a177JB68L17J262o94O62p1M05K56j195l03g9j005
16715a084c44p95j141f99B58M65C43P71C10K39K01f23o32o31R40j30j082K75i21
16735B52L19K014q21K85k16L34q46E57A6J86J18g28b39r67C30J49m8a19l17Q8
16755c48l53m69j866J406g36k85D29A62M73K060m61J495A232Q74q68D03d15j109
16773a524K0L2a64F04b57A270Q82D47J136m7a04l68n99j469o27L0J556I7g01H22
16794B421M18q57L0q28B84H3a195n2j174k10D31M11k6R56J766l77o17p38D81d54
16815a358n5j351J16J159d83I5R48m69K103j41G98b25k0k037N95o64J4P46e67
16835A543J317n50n38J168m67l67g1k454l15J62N21M8j86a046A542O17L69b4A348
16855H34C9a701j081Q31r32g56a38E65J087M94R17p04p10k72F31e47j305J1q78
16874b719O84Q97b83D97J58J143oj12l82n56A31a108j066a035j029d61i7B74O46
16893I20N64K70J535G35K76B70d15ck584J155j2A79B1O45B69R17J705j328G16
16913B57h46q6j856O34q02J282j89H50N26L96o10J964j366k11a79n33m73J38j514
16932b561L93f68F13aD68J11l7O98r6m76a455g26j718Q90m73R29d21E34J921J76
16952B631q09N54A163A49b13p28k140h01J31q09C97b20E67K291n66n22l85b19
16971E6a884L03q18j250J654d35C05J022J960n74m32C45E6b43n50n90j133O55
16989a861o70h34A65a98B755j172J675q17G52J33d80k01j016l72o34i13C33L02
17007F35C15L90J663E07J72a44q77L54J09q12p5K35d27F28J092M01K28O77j225
17026A801b81p1r66j56M31o27m69Q28b37hH91J485P20A100C79l3i21Q1j426i98
17047a835L26e21J12D41K545I28J509j062l60k20B99b240o63J050m10P31L04f8
17066A367C07J200p37pP42B65dj149R7L33q88a76F63d06E32k07J124C94A95a11
17087a760P91o29M43e60B96c28A454K4J349j25H84e8C01g50r06j011J086J41L40
17106a100B79R59j9N79G92J474q73O95b80o32j216j41J036j73A67b95A142L13
17124A455P88j96J58E71A87q1a222l28j29j048Q23g24m18A245m37J459l43n59
17142A365j93f70C08e99n49a89m70EO53a70A010K04j76k43e87J27p08J58M38o9
17162f41C33f0I83J112j43j85H20N63F39c84l00l41j180J45K98J07a81A071j0
17181A061L83n80j85l31c40D59a765M81r01e98l73H04c19E81J328G58O81Rk31
17200A217a37j4r76r10e93j604J085c34E38a73B038I98B08O48g0G0e79m83d74
17220h81b09A094m77h6A770d28J77A78a455J67L60M14n01M91H35j95r9K76R77
17239A794p74D69Q5a468Q9l65J40K2j65B24J38J430k2C17J317L38n8F39J328b35
17260c97n70K60k79k47H5M71R41D67M80m73N99A73a703M73A52i94A62a522a80
17280D19J17E2O2K79O7O49E9L78a66j19j53A42C4O87C15a189A72g77k09M75b08
17302a519P8L88K79A65L35aA596D26O10C31L66a006B47d72q84p63L74h62c47p6
17322d23C90K21J214P28F36k23h63B02N53i86j025f80r72b68q12b0m4A198k6A22
17343A298E87k89d70K4C01aIP25C38J50a2F87l08A08L51j05B6g72k76a40j311
17364a451a67n27f8E60B71K29P2fj99j017B9d83D58J177D79P26J726m64j227m54
17384G86a62D10a80j434K24K68e48j275b36A57P48P86j38N02H70k74k61i2l38
17403d30m87Q7f5l85B23M11M97K48J08E69i3n32F68a858P51M91D68a28H18A58
17424a34l64I18B63G2a159e68K6K70a21r06A191D52O43L79m52m23a73C18C5L36
17444C71c52C90a35p65B16J224D61N10C28J207g31K25p83d74r25J73e52b41r99
17463a240E81a96G26d0B24Q77M00E6M97f98E31A72R8M6e96l95A99e48G1d1r69
17484a010B6a47j401g06n86e12j11j049D22c23B44J396o30M3j39Q6C23K17qk37
17504B95h7l17A036B25C6L34M15C37e55o51N33J9p81f15r79B4M17L05j96N01D24
17526A40L25p9f96j025h29c46n38k7A278h7A288F22J436j74H72K47b24M5q26k15
17546a220k29q55a037K16J22D51j80a37D15d1k35A62i06J1b52C45Q23k20R42n02
17566A388Q82K73n42E57R30g19j385O56M21j139f88l68M76a90H57B73R16k68g15
17586b04j090e40l87K0d22D65J57L67J806q38J69o95A78h03a24j175B72b432b29
17606e41c7F74L69D34M92Q54B86R1h28j91j607R11p58P86e39G48O88o12M16P57
17626A997n00p12J17c91q69M47L32a98j62O2A065E10MM03a35o74G37a475L12r50
17646b113K1R08N23q48a1I38N7J140G62M64O47m34F10A40b28k24F34A41N89a15
17667D56g92I40B57P13g12m88n31K40P29j844Q14N84F84C11R90O02o57J050D83
17687E66B36h18b63%q39c06D57g00A668l89l7l98K78m22Oa846L87M03j344k86
17707b686J020c14k14I33N81%m13M45p10C20g77q31O18b68l59A84J227l4E25o8
17727D57J076n18j31D9a325K52j69n51M89Q0A05k7K46c9H78l17k80h50b69k02
17747d71C90c14kA426J14o56m5R32O4O04j089m36c11r37L0j397l54J003J03O59
17767a204C00e74I16J609E04A72Q91D04f31a32j654O67c5j61I05L66N73K25p53
17786A316J53o07N11d99p43c69j007O13qp8G12b13G09k44J1N84N2a114c05p41
17806a046d60J79K4C87J465n19n81J510D65J564a1A280b45C91D4a130d83a74D3
17826E90B29N32j96A39M78a981j38K53J70d74j210O73D20L59K93M10R66p24J44
17845A868o47D66l7e61K31g3r2G8a000A34Q0K23P1c27r7j338a29k020m98O59b83
17867a448F61B41J191k62J085m07E25N20k68b86H01g34a83F08b33C85k8j24J96
17886D29n1C9b54r95C96b78j668Q01k97d20k26A305E68J058lO5c21C11i07G04
17907G1a0A41l0R99O23q19O86O97E49N32C18i84J89n15k91nO13d8j190d54D68
17929D9O30P7C21A20l8a149K57B76A2a29I06L52l27l33J537G65a50F36A6ij314
17950a323l36J98r33P37a90j495C59b74i7j12p68A12K15i72K2C81N60O10m45J85
17970A291J76M22H03a53A28c76A03h05n39J28l3J29M07f5E60B1a52k95A057A72
17991B63N3b107jc58L1m75E79L06K75J44k57k15J14B69O9h27b92p07B18b96A13
18013e44b24D89K05D0c47o15J07q66g43j012d21m39B32J233j57m70J57J907A125
18033F89B46O46D02d97D7a804e22h0B81K5h8n10A64c33q97l52m21P91q39N93e36
18055a061a59A797H75r0O68K47F15J188e8B41O84k91h0D23J8A66d09B01b48l76
18075f24c12M1r81m51K92K09J36a89A096D00M00O85m84B35f54L20D71j67i2q86
18095i78C27e58B32d4C85O14L14J62k08a085F45g39q90q12N70Q67b78j605A55
18115A16O37k82M11f97e5l26F39d88B14N95N31J94k5o20J79M27C88c13h2r58c65
18137a08j950d8j454L15a87j299f1n82k7m69c37F96c11C23b39A989q59R46k54
18156A822P38I79P03o96B31b69k82r3j41m20N10A74h25k19D57Q6f43j229Q10c50
18177d58p75a69e9G1h45A12J447b58A703a75A535A74a89G12e49C57a170j59b25
18197g03B72i49C71a3G15F9e23j301b8j362j80L58N72f7iA308l86J53A36R76n41
18218E71c10b2A032C59r2a084b57A165Q69C21L40L01f61m56b26k458O94p01M78
18237b213J92j05O85b70A552k52J50D67M76Q41E45J60a75o43C67I4a020D19j22
18256B97l2f69D48a97E59b88k13j447q17J247j40L44f12K33A166O29n23n57K24
18275I39K29E11A41a018K62i7H77E3J283L18m43J376j272J9D81e97j347M44n04
18294b004r6N69g28K89H10K58R1L06k70D49e98J8O8p42e93k99d29A302l31L31
18314A302J864J54j156r29r7g09Rj385r45R6M39N78d10p58E78N96b97Q7G4L4f12
18336a435q4f76k74n85A770q63J38J793M19Nn39A095G3a161o17L48j392L89Q77
18355a556b45c0j18G67R33n09n80h23p64r59L57N7M90c03G25l6J682Q91j036p6
18375B150r33E69L40a815j61O62j576p1Q22g47B8Q27J131j71F04R14b28k185P66
18394a647o03j49L87o1i77D46M68J86P03N5R56o46B64L16N57i11d19A43a17F49
18415h30B024J15k64B93h4j021K28j091j680J636n08L84d08A511l14R09m38l0
18433A638J110j187n05g43j095E35a580j5F51a7B029l00J684j81A310G9a092j076
18451b168p58L42j196P07a455N09E50J127J41J109R25j241j155C59e11l79j590
18468b480j99g16J47A65J200rN04J154j337E67f41k60o44p21r47P18Q69j47I47
18488H33p0J287p90J033G67C6c7l32j434R3d63I19c4A135K079q54k41R5H17c40
18509i09k078a255q25p19l47a058A281E60KR84n76k29l39a99q88j99o60p69B09
18529f94A017J176RO53R3o24D49P89a431j227q99J270j119R55M52e04G43J210
18547A953m10j03E36M36e17j448J79K21K94B66b68A488j83J333R81A657L18N76
18565B551H84f96b6k125L07m97k36b09A09O54l79K372A142D58j80b990R76j89
18583b203M95N8g53A74Q60J226n00J000p41m10j7d62n36j42m8j10M18D43P39k33
18603I49M08N18N19G94gq60r38M18l0r68n73a229K74a86A785L14R7j65K02q04
18623A429R67I0Q67g93A43g83A78J76J49Q60B09Q69d8r46j4r76o67R83o62i96
18644C11j10J194Q22M75k45G99J091m96a427c51l64K47l78L39c6A715pN35q95
18663A348E09A00i78n21n50N66o10i49m35c24J46a4A589K78F18b44m18f0m05N3
18683d12o75d48C90d82A246J68P70M01k97q0d16m94K76j120Q50j209R66l61F32
18703a23e3A58J021A60L25a144L3m49M30A50a175M01A751J89R56j259l21N37K08
18722B061D63g91p07o29R33l39N25F72c38G23M03E49n1e99a98j82p93l79f71b18
18743C32b75H54J420k45k05q18Q79F64g49j73r51R3f63l19a75j13F34O69k54J073
18763B122a71H78a115N33n98q57O64b76J29A335J21j61P82n06K6a51O3k63k33
18782e84p13O25D89d52D05e08A455F77B93N08A45a417c24k066h94j243a85j848
18800b033d67A380n11D10J543M38g3A897h74n34l83d32A79d39D8O95L19l61K53
18819I54J055C61J19e76l11j422j022J589N57K85D35J24J550E96J144j75G44j01
18837F43f84c3o49L38k49B66P87j08b45I64J50n41J278F45d36j066k09l94r3e30
18858e12k48D81J36J097L10d20c7C2c32j293j286J329f83B43K68R80l60J009M37
18877B577F95a18l84j115c85j007j520J220O90B73J258P09j33D66L23M45c11q74
18895a185L98l66n13g46j4D47J144F88K562K85j330m19G10e57j04j63r12f77r65
18914a642f32H7a38G32j95M81aH7a163l0L91o35l84h27F4M37J348N40m06k35l35
18935A413B80Q48b24j655h08j511O20O45A033p8B99J221L26F26O34e35l07K31
18953f11n17n61h20m59e31K63F63J433O63r53E29K21a842f20J15p60J0b37l69
18972f06C43M81m0J876E43B60b60j049j221P95o36P78m02J17A6M92O40J94O29
18991A971q40C21N03l13b5o65j52a60j72I84j33C95J522G90J897j157e8j694Q55
19010h97n80j035J005q73Q68D25L86M92o05O55M81E94q9A66a328J89p82m22f73
19030D04G2J447O61O85j235o31B54g66j248j42n5M99g14A79P25O97N1n32j66J06
19050A060l15c36p86r99M42P31j66b48A43J450N44o59n14j89B42O6a812J88m84
19069b108J66h69m2C27M4O93P9P22G33B93G2c73m96j203K55m24F9f96D59R1K400
19090B950l39I56K77C21H0c49j360L58m82M49d43C2O68k57P68l56D19I9L23a219
19111a692l96c17j427N0A5J888M85l75l56p27A31J03d87q45o96O7N44f84C7c72
19132I60D77O58A03h3A88h54B82a324b91n44n19a42H74j13M6J37q2K45e09a18
19153g99K57c1j826F15K1c22K2F04Q26n62a09A292m40a371N52K27r74K64c27d
19174i97d8E39A5J41O46e6q84i3j83C18e72E36f6B09G6M07R74D73L5f14J87o61
19196a088o70K46O00l62a61A163l94r5k0kk20K18d73b07a3j395A78e40A06Q46
19216I52k84M26b67F10R2C42K33g1j77l5A80K70e46D37L68A54M56k32A83K20Q09
19237A212k74d0A74c34j29K19o0E11l4J97l4F4L06g46p8c09k37H5L87L35pk13
19259E87P58B64N98b15B06E1b96m40r77r11d99k83m78G32d48A371E30N22k50A57
19280a242N86a95B93a010o2C89P40l98c95H54L77m92h72b54l35%J48n67j064O46
19300a426L60C33M01C23Q46a58A68K93b69l70l94A45fn24A516o96L23l21a436
19320a47O7r90L64j85m50m20A77fA529K27J94j13O6b02D17h51c71j255J51j82
19340a657M51L18C44R32E34A87J978B61c46E98e17j03b43k14m77H1a68E48O30
19359A178I3a037A00d43n14c21m56a90j9o80K60C65P0B05L82a35e4B93E9a385
19380b43n70B22R04E44A7O44R32J22E9K79P36a95n72J74j313f96k76G14B43L6
19400B79m6O20o0Q0a86j11A287a648N0L3f95p66M12M86k18A196A51K80L03L10
19420A044l66M29g71K01MJ56a43m95C00i23D49d17j3o57l33I3e76k3b22j314A00
19442f9A277Q9ra79F73j76RPH5a106L47l19M79G65A36L72J32B36b95C5f55C81
19465a611jN95K37c48l90G24P02R75j39p7j082l96m5B92a569k0f17l22d52L7A586
19487F14M92J24c63I09k97k77f18j36o1c70q17L04C32R8J051C38J30k25c35j186
19507a521d25j458b53C46J88M75p3k86L46M14k4A5a756l98i90j053N84J36d66
19527C85c1A393C82J186Q31o99d24J45r82c79k05B15g57k67b3A502o84B41P95
19546A036k52B59P13a507o47f69m09q7j01b59C29p4b13k75k71o3B24j00c9j68
19566b07B60N22A73a02I13P2l53o8B8d11A58h56l8a74j31m20J11a72C57L22b16
19588A508n56P91b70j459M7Q08m58J86a01k26C42O5O98R02M89A046k41K59m16
19607F48e11m06p0j0B63f04E70b99A51J149a07n64K06a71G11a180j55L71l69e20
19628a74F25P69A56a98k27A779E86J32l23M5B07f92G00A17N46J1f19k79i9j578
19648a677e06l46p99j14h36k1d12I60K40k89J176q28F11K53m00M52d7a3l80m2
19668d35C63f19K81F16j33A33J83P56i7C53d41o08m77P52c01p61L88K35a08F50
19689c02A42c42a54A074c44F33k86rO57a39I31b01p7G65J09D29h07D37bj792g90
19711B4a92j57k19g8F47e73b10j49j779e54l38J17n52D03A10L65J259o91L50m31
19731I62qJ57E53f39l35c79o64l43a36p91c35G7a15EM02f80j317N49M2B66Q89
19752A155B17J34J03P65j84L86F08a9A085L05A60J74a49E58K38l40d57J65F76
19772c01D64B29p8a711O61n4b35j03D13d33J82A515D47N90b10A85j3J63M44E3
19793A65c29C0J21O97k44L09k60a82L9H70g09j56j371b90n24o84j67b75F2K03
19813B65F9N58d7E33M87D62L87o7L42B59J587G53R35F44k70K00a055B23e92B02
19834c65m57j236M12g92p06M31A48b59k27I05M9D06Q09C73b31B11L75MJ185l41
19854A434D73J379L29J60F27h29j68j13J07j250e22o52A86J40e92b01j89B07a32
19874c49l84k08k26e66m06c1A42M69J667H81P40p97B30N83B29G6h41I83A61a390
19895c94j522f75O4D48a279F26A06P6d17m27Qq93h64k11c61G87C91R91D25J372
19915A797K97l64F70k96a409C43a12A58i52J77A371o50H3e17a45n9j288J58j120
19934b454P5J026e47E28P08L05l38N56K71q24L1E04A81b3k38q57PF79L76K07c33
19956A031m50j06j65a467e74J76m31n32e89p50a09n08A144B35J110k55j56m39
19974D95B43J25b2E28f6q2IJ035P17k61n15D43A66e32j602R4lM17M55l98e04l94
19996h98E80a18G51B91L92d7o31B42b73l82H72c19A384B97J591k97M02J3F73Q55
20016A528d7r54j20j300a148M61j70k32J31L93PA11M99g40b10m09A9K18bp22F13
20038I19d94C59J303o10l37K76e17C94a371e31J24k9j093b26k63j50B27a064A00
20058A67a718C61a64m47j16b79B80N32C92j36K238L28J34r75n10Nc49o89L74j85
20078h49O3r3K23d7A91N0O4N65m24b28j694g13J90k125J095K43k14b72D78J243
20098A721O0K43o70Q42l63q87L67e64q95A42D3c61c6F47B74a50p82K10a67j56
20118c23j234j73k42mj85a059i9B046n43j94J119A91Q76K97E22b01k51p60E10
20138E74j60J53P46M51E22a42p66q40N99r03J09M14f91L05a37G72l30b41A589
20158A349A25N06B9J68J36L27j05r7J2J068n9m71b1I60l24m4i67k6k31n47b58
20180a925P70c04k8d8F03J7i5k14D98c89j31E12B50P47P78K54L2L24m67k88n70
20201A060B82g56n49j29n97f74p46k65k79J70h39A21d14o97a02j470o20c72n5
20220d27A633p73C58J095k21K60J748A523m16k38k57K23A72c4k176R18L86M50
20238d56J94F0f14l08G8d50oo59m28o23h21n14p17A369O81O96n6m86M90j068q08
20259H18C78c4A1d37j54q7c28o70D58A07c67E1R8a589L35o55P10j67m14b66j148
20280a414F2J62P51O45O30A078R94c82A014d90F7h93I0K30Q96J58j56C30j58a491
20301a083m24n71k46L06N71j38n37i01b87A504Q2m05j21p7D63P2C0d04D49N57
20321A006A44J703j72m85n48M07C29K02a99j550q27p75J301l97N60M00O60d03
20340a81B67J193%E04P74B5L67J065g79G70C25M76k47P29n06O28D13g4o39P0J03
20361e40r07c71b8j004N03B17d47m00c93r08b52e1j53l97j028b30F34B87M10J179
20381A876K75L46m65O26E82J404f51a82k683j07a091k15L87j59J53D14M04B90
20400I98c33k71l96j76m26J74O12l1E68O26P07J99J132J27q21A168C38n0c33q20
20420a153e42r21b92q2p51l09c48B08a292K63r67h14o01L00N37H8J020lN25J389
20440C019j233m90R59j63F89l06E9a15Ko89J82a08E53J371D22a062A80b49j58
20459d07j714o1M88j414J088j16d66D50J3P43Q73l76N11q21J17Q6A53e14k52A23
20480a214A96mk9P85j64c76n41c93H9a519o00q8l6K8L14K04d04R4C26L84L03J09
20502A122K86D59b74A441K25J59G88M59L3L79K80f59A7a361n80j73K6m00m62R46
20522b004L89E01b67G30P52M72H56q6B45L65h84@Ha136L38E94J653A115K7O11
20542A753Q21Q8D39i03m36n09j10j047R76k02K82f30r84d00a2C41a15B65J208
20561A473c48H92J62h79a46A051K14Q92k53J59l24g20k24M25P5r72f73a9j448
20580a467e31K0r3B71i3k236p78J422m92J55n18O6d54J51E76Q47J883k9N33j085
20600B725A303l40O16k60a76k71D52a263L3r5b85q77d99j074b32k204a177F0a292
20620a188m70P49c81H38r1O96K3n32O64O75J43J86r45o42B68J88k04N27B12K92
20640E04d93j127M45M84r08j219L88N83J34n36J072d75B75P53j25k45R66O60H51
20660A649F08B91p6l5J24f43I01J81J045q41D87N57f47Q5j532m11J64K73j651
20679c719J793o65L92a2m54F72M72N31L89G85O46O19r73D54j83J296D30N37O32
20698A599n1p13j54j59c40p80j486M57J11P67c59q48r2e59o43N06k25q04e75H04
20719B08a96j45A191K58L75J5J477l77j357M69r82m0a32j491l57j44m37a231K38
20738i93j347A29R3d88C21Q1a172j72k87g03L30r48A405l27J48Q2J614j428K54
20757A748N20n49H41l42L84B20a86j2l67l23n40n86L83%j95r99P24k83h58d7j360
20778a407A206d49l74A697R51j222O86k47N2r06J81k22l49l4B60g29G92J39C39
20798a038n46M85j229Q24j257J231o66p40i55d50b25D83N08J448j122J337k40
20815B414m32q3l59m87D64M97M23A14f2B71h68K32n3F66i97q1j43J56K88r65q35
20836b577Q67P99L85n70L02H48B67J019A89J473K47q39l41J515m48F1J182P77
20854B020C71O17m44a250N09b60r90j10q83l05L16J01g26m20D9g61mE66K72l88
20874D50A15D3J112J61n76J124K91N45J22q60I25M62A95m6f08r21j176P96j705
20893c614a565f47r09f53j36q6i1n25I7a67j59E83h26A07J994OM57Q8K43j034
20913A861n08B63J26J36a280e4k017R23c35r63k4j75p99R60B52g97j048L44L7
20932a464qO89L76c7A012M97k21k66j58P23R74p03n36D50J082A4P19j00A11h4
20953h19m44L26k73J46k59o98q73Q94L55j53O73c44l1A737E23K158m80n08L27
20972B020J39j008J297j097k35j32j18k02J44K40c39j37n92p18N71J9q42M39j684
20991c283i99N4J96J40C26a58A220K57n77j50O00k42M21l19E08R1Q90r0N24G31
21012H37A76l5i99m42k24q92K39m62J171n74i35d61B53M96J2O47E15P8J46h0A97
21034C46O75K59C27K059A066j75j44J230H12l31a106M65p09n63O08j427o22a508
21053a999d39k52J6c21r0e4B01Q81j81J011o49J504p76K82I64P50R04j232o21
21072G65M63l44f14l07M2j207J018L93j566Q27q31f15m55n70Q8K08J2e75o4b68
21093A294k4O7R86L35P82j394l21K4k38a01I15a177k77R7L39j174h92M42j370
21112a820N54k46L4N77q98N57r4e49F33i65b92B001p20N07m31M78M71j59o66p32
21132G49J78Ab11G07d88B27f99J46n27K36q28k23J92n70n9M40i20j009f51J04
21152e47B46a41A441P48m29J87p64M72j03F84J378q29E77J349r26A14J079i17
21171b2q27k01j662N0i78k075J478j363a469R2f03b84B290j067o00P16L96n20
21189A215K71J92m67J006C89K43m1R60B84b40C79f82j68k354a129k49q34j512
21207c724a083c98n63J2K49j32F35q3b67A317N1R89C95Q88J123G57L08L55r2J44
21227A472l70k33q4c73R8m19l89j234a129p33m11k23R09j94m14J064J49D20O95
21246A115a78A285K29L93H33j11N98O94M22J74j243M12l86M68f13C48O4a800Q66
21265i34j229J005m80l46j459J559%f64J59p40N74Q7A186k29p5l00R22O50O9J096
21285C319p27q55M8o09B90I5b99k24f4l72j549K06J56q59j51M99J1N30C57a157
21306a819I7b86A995D80J087j06K17G24N47F11J087l33K86G78J024a06j51a5l50
21325c65j001c89o86j332O32L94j990J222q4g78j71C63e5j11H04B18J023k85O91
21344A647lJ46J07R2l88E34N82Q0Q04E36g40m37e69o59d54k301o29J109K22r03
21364b956a052l0p69L56d6m65f2A280g8A425m6J028k10J23M14n70q52k75K07m87
21384G57e03j89q31j007J156m54K58d10o28L75l16K89j234O71M60J83o49b35G03
21404D82D7K132l0q16Q02P60p25M45F30P02L15B8K43a168J81j243N08k25k21q00
21424b968J402N41J14m84j24e94G39g17A732G80R7J64M68k68j63O69J14R91A287
21444A042D38P87N90m06c51l95B69c96l97j030J94p07K69o94j79O55j175f73A94
21464F54J344j3k13M46N18j66j50F80J516r01m28i53M56F98a208b89j28j63Nn66
21484a141j34j297O27P62j332J60O54O7g49K42H97M13E01J37J560n20H29J495
21502B324I66J099r37R2O90A49M31B82f73j391N00r35j18k96J136Q30j18p62M87
21521a340L38g6A43i77J86PF8K66a27M3A306Q84N75j264J789j479L92L62n09o18
21541A438b51D10a242j34j947J337j340a339n09m46M14N69B00i49E28b03M4b1
21560A62K420n75j62%M61Q91A355J15o97FO71c3H00g42j61a90j543M87d63r61
21580a424o28j10K89j203O27a183d97C98L95P04K34M55N30n92o61J040j032K21
21598A692I3b13k47a77D26a6j398o25c68l3n70o6M86m02j03k46k85J21m65L90
21618a541N52B52N14c3B307k76p45J034k11o20M03p11M18D94J235I1L11a0j295
21637a305L19j07j168M14j801a097j338m3J007f04K73B52L51M32j12R60r12K9
21655A000q5L66Q27Mr80j86k73J763A189Q57m60B11R9i36K99j171j504M64l63
21674c211J23L88M78e17a73B18M83J240G38P87L01B92J054O0P1R11I8Q66j28J20
21694I56qC86d72D53K87d96p96J00o11k23L91q49R52L28M83L20B66A25P11g4A99
21716H08L93C18M1J636l0J187A115J047G42M98n16c97j340e12j038j252m11J400
21734a813L12n3e98D93e19p14H66a495M96N5M5l7J44A39O27J900q67N72J314j217
21754B468p42j36p27c21D41g1j894m38k56P68L70O29L95q63M90r17h17j038b11
21774Ea87B48M74L2R72p38J968j332P31n06k78k51c2A187E90j07h87i4p80a93
21795a91o03n5p92q04L62n10O94L96l5%d18I2L45R76J805p85K30p58M55I45L10
21816A255n53e79D29K33a462d29a24H0d3r80d51j739M54O05q27n21j5r79a178
21836B09b89E98P74k10J068r34J265r70J009A217N85J28m67M71G91B67R21c92
21855a502a86r53q66b26j832l84K23R5R24M6M25d1A500B55J035K55l90l48N86
21874A393K8O28k6q54N12j21O51m3A018C79A10d86j128j577J249Q17j266k70J227
21893a434N29l91c68o48HM45F5N75O89Q8o99N28k19M85J282M7m92o75J96M08D11
21915i45A74i79r65P40j499i80j067g44j11o29L73o69M66M52c30B56d1E96K09
21934H05O22q7J446q29O17o56k47N4k67j05F64a285d78n88n86N41M82o9j520N47
21954a671n28K41n6Q36k81f86j29r84M37A554L78N31n15J80M02q22l23l07J97
21973A275g99K45a55I03D8L49d85l60c82j399J88q82l74R1M50R67K32c66j626
21992a992e62A268K07k02N10Q09N07j398R93A242L73J63l38o85a22E87M94A1c69
22012e78j760K02M94r53K65O3Q44M59l69c87a28j73E26R18C79L43P93l92J068
22031B191D41J107L91K39I20O80K12B52b15o67p57N75m96n35L5J96M64j097f45
22051b692g03l6a66F2P71K59b7A360J71l34l15J97J000r07P15o77E87L52d20F83
22072F7f46m93r89P18j83J27M9M48K70l97K92L2R5H02a83A231g68I48J33m7Q18
22093A852o8J095j23m79I43M55G8h49o7o46M75M47j23m4k027J205Q6c74j491Q05
22113a060r46f72n99J67b86G46O44L16J119r52O85j212P28L82k69G37M45k90d02
22133a68j47j169r2d27j059f15r06l06q98Q80m5R28m08g8j11A195A10J697E53
22153B499k78K69K60E76R79m91J64m07iE12J64N11a308d6r30N3j304M56l35r53
22173c059J468p53a005j56c12B93K56j45A50J931l80q13L65l3Q73D73P94B39R89
22192A228j57k68a17j287c56o9k00j577n38J199l66Q85l25j196b14q65q9c24m65
22211g89G13r7p3J296H89J318r10K89m65N29m7K28l32P6a56n43B21b074c48k294
22231b642J262p15k76J084j633a237e53j17b81d3n45A643A74Q07K06N3K93Q39
22249B372J08o13j77j50o31j50k77L81k72f59j308k21M49m31Q78k61L92j019c96
22269A62a146m42P65L00a26C40J60M59J398n38P51j003M4o15Q68D13j64O94B16
22289f76o37O34q68k6c00p05j053L58K13O30j03R0K06a65F35e04N9A507C88J834
22309B222o51A46K867r97o1o65E42O80B46L67k46c23p30k9j03e23j683L84k84
22328b106K04k10L73K35a73D33a38p38H1P10K092j304k93J76n88J379I45J00J82
22347A227C81O02j92C26N0c59p60L34p00m92K38L41n39j9n31d15m73j99c99F29
22368A370q8J88m05k90L72%O69J10D78Q01B27f65l8b48r33l71M36c12j310j52
22388a774g74q2d25q13f1l48C27J33c73G3c9l46k20H40K03P65k03G91J04J078
22408A973n66A25N7a27D19J44d73j54n08n57J67N35o02k17f39j96k09a96j293
22427a489H0J183h01A210k24C82J528J36j01B6J326J034q80B95O95K63j47A74
22446C58a005a60j538g93j283k25O68k16J19M22f37m6A02R21L48A47J561k67l98
22465A043N19N18j008L48n05a77l87A592E05a82E0d16C69a50m94k82K44r92k40
22484a914K53j385a102m76P78c81D04N42k51B72O23O52p08L55n45JP27m73N11
22503A415h0A54J295i44o33M15L59m75j054Q95k80M90a95j23o93K24l95G8a16
22523F93e55a29IK0R05R82p50j65J40R53k79p91D51g55J33K25o22j003j63P04
22543a481j47n83i78k62L89j48c81B57c98G17B03Q46e4G52F9R57L58J74M7K69
22563A874l99n0n97A84D7B3R85a07j513L03L29j2j87k2k69j52k21K32g71o3o88
22584a522E49O6a01B253L05k56L14o27k51H21J021d85K40Q1m52k12p4k63J1C83
22605f47K94O7n62L62J50l153a357j18K20k57f84J50G18j01J010N01k35J77L64
22624B434q71c76A938E6Q33c63J03l60H26C17a515N87n7Ka67j191j250g86j153
22643a939K65F53a33o62D48P18J87E41j1J543C71Q28B66K53P19k54A95k6Q63j41
22663H91l61a297A00a262n91O17p14L08o0h08n91b79A088e61I30m07R08E41k28
22682C13Q55P01q31j01k52A89J548C31O99m33F2R87d2E0a065e32j559Q07j211
22701b495l79P79O62f91a20D00c77R6k4A389C47l2J343J64R7J57H96K21j36M48
22721A429F28L17J88G6i70j215M69h45p33J7d65q31O27p7o47J32b78f4j149D12
22742F0J91K3R4J119L1k13Q67k16j53o42l1A22K63b90n68j119n08a59j107K54
22762a012J11o02e40D7b245d62k98J39m20A79M25R57F89k85P71j49L92J73K07
22781A798n04o8L29Fe26l38b59o81M01K8n28F41h04J20o55o48i83o42L42N55E06
22803E08k29P77l22C55J545o38O83B50Q25E08J008Q3b4G6h98J31m07QK85n3r71
22824a905Q87M8o2p86b80q09J4K38C48M34k44N30J85n43C02L37R09j72L83k46
22844A513l48k89a59j014I12a641n44g93m18B26a294J50k90O51H5e64B44e53j046
22863a599b90a27F19jq3J70J27N58M35B74J626E49O06K12o62J9f90L38j05J08
22883c49H52c95q45l07L93j52b29j093L16M72C5O1L0i61A572D40N23L83n67R15
22903A694n17l50fH89A02K32L08a16F24c74p15H75a040F9a106J45j71L79j056
22922a809Q39l42o2i2k16H45p7M27N17k17J317A146O58H46k63B51J006D44i5l60
22942d55d6A13h9B02a127K87J76c05j194o38a002b01o88i2l23a25A37M24J033
22961A594L76k40J19o10K17k70n90B38E9K75P58C41K7b73p0A00b00q11rk07R8
22982a129j051Q59j01b96G40k52L81e0C09K33L02J55B78J110A94O76J70J77c59
23002A563L64G45L39B69b05j260L20N51o20o97a48j368h0j271A05K64O3E4N48
23021F02k27rM11l31A03J08L62K88N04n72J04q8j15B82b45A98a130E0g90N8j54
23042h86j313h35K79J47D62B6J67b1j20p34E59B34i62G83L95C19R69J51l28r3
23062A018R44n79a53A58g95l7J77l16d84j061L15e25o47b74l30r1e6o25K04j2
23082d89a69I67c78a72P3F61Q63k45O84q76K89C99A73R06C97M31a039M52iq65
23102h74L92K23Kn00a87q8j5o68Da081C13K1N1o5O45J45J124j029N27E18K20d40
23125C23J41d45M1r43f58q5A78h64K51j34A2a187k21L08P9J22M28L6j23A47R93
23146A140a88A328K30L05R4E65k28P68D34A67N93b00k78K4B77b0k64l2OB31a510
23168a298K35o36e94j056e33m04a82F05a66H52K36f0A703J05o31m83Q91o10o2
23187I13C84J328e41E00e84A69a48o58D2c38j653i13l60L98n36O21J17D16b3n5
23207g8K2G92L5C49J12N34m06J275E35k17P02L23o53d89f7k44J23n57D0a146K8
23228a118k88N7j434h70m10b41j62a70r83a22D52gB30L80K07j15B22J267c80A203
23249A392C53O28A17b06A714G48g25a26p04j064P00e19m70c93l36c36A05a044
23268h47e0n73K77B26J084m33L11Q6P3o2J96l97c63D83P09l74I4h38B42a428A5
23290i27k13j30E0a92j389l4e55a50A084B09J00K85K7R53C69N18j18k41P09D73
23311C17N30h89H88B20g8H59a146c27a35j30j978b99o28K50j0Eb07j96F95a11
23332C55A75O17L53D7N59M4O89D0kJ236j34n20M43A45d86J04G42a05p0j764d86
23354b30j532N00o5j50e25o41E9N27G4M44P65a09H03e06D44R22e68A52M03P55
23374A310n17l28h42a6k43j243f24B72a334b59l53O3l96m11c20C30a067d58B4
23394G57a241F02B56N51l39J221H38K48n24R32N52B65A31c77B38a253c38r54N08
23413g84l31q5d44k14c24l12q96c55A91e22J20Di07K92A281h69C1a70H89L22L58
23434A569E69A83a89D67c40o47I1J12d22q73d13k33LJ18n62k62K56b10j44J28
23454b26m53A06M0J233B95Q19j21B44K00O26L66J3e59E31b17D52Od38J93h7F0
23476H3h36Q9j00q45O23N23j64j205E33i51M54A85N72K56R38H11L56J59m97J69
23496I98a03A73d8k53C87i5E76A88g38c03p1J77p22K47j91j80m16d86C56g63o69
23517a432D70b10A132A79J109d8G82K24m61O71d90F98M62B10f53q85A702D87c95
23537c68P9m85J78Rr14N78M02A74d41M9a72I75C61J116f57I37D66K33b00C7J065
23558A102j14m10P6N4K84mk66l29A78f35l40j44q0B34i87M42m61l69G5J395E40
23580f29E7L53f02j1a37I60A3P07k04K06k64d47F6J91i19M42p71K79j163d95b3
23602B49b18l56D63g70j91b61C43K53f23a81PF43A00Q91j38M98L06H14N92m13
23622I93A07N63B89c9q62k49E11E0nrd48G59M83m26g57a79l49A25Bc87G78c43
23645A22P82K01J91D87J81L07D53a17p19C62M4A12i88B40a74m03l22a56p14K51
23665f19J18j109M72J35K44l88A83b18IL20J169F23J004o90j59j21L84c93A01
23685A34h53l58N21B16J108j81d86F68C12a00o49r37L99a90j46o95b48m71J00
23704f19E51A27a59I19a44A244B80R80c82B80a46A54N66l01N70i0A37h13E31A51
23725a74q19K18J36h7n1p02d08H2J9rD0J080c28A25a17l60G50a236g5A039D46
23747A025F9L51j9m2f00C83L25a277K65j62N14n5m11a83j94l55P6m92C64B1a086
23769C47L4j62g37B60k1a63A92J42fI77l19J022G97g41k70H30e10p12a4q51g4
23791a241K9i0k79a0C2i98a47n70o36D51M85j42j24M05k53k37L04R34F19K52a0
23813a643g8A85l6J6h28J67G28A23J588a034c46Qm82R1b56j458E12F4a044a5E90
23835D54K7b6F09j06Q9j21B35A0M6J299c00n44b74q12c60F43i9A84c3A06N07a44
23858I0j1c48a12B25a09F93a22D15i85G82e38B16a83C91a58k39B49b5A79d18C24
23880c37C25A53i22d05A46E5K2d75a71E47d1H31J29C78L47i25J92G48a59G74k03
23901E71f42m5j95b5k67o96B1Q87A26f46b06C80e68r4r69a15pB52a38p9n1E70
23924G95D4a50A20b16a2G19a79P9m21C6O50j41l6i00A37a327N47b57q74e7m88
23945e45A2d71B96k2M70L32E15M67j24a98l25D49L63C00e66B08MM74O92l01c09
23967a09E15L01N0h66M7l52c68m85j2D11b2l55B6i6j027d30R6m68I01a168B02
23989D47N22j30d70B6f0D98e3p79A42b57A108B13J25b03I4f34k51B22K14c18f
24011d00H29A71d76b28G62b94F42a161E11L54J68D86h24A300f31B15K8a35aB70
24032d20o9D33e74I18l22d82B07g09a29D35c57n69c17D63E0i83A098C06O38f3
24053A201j56D43m5a40n01F53M22A70a98C58a117e23k12m72b41k57b04R8m6A23
24074A375a43Lj61D69c30B80N45P3c1B00Q7a21G80e0G87C55Q2c65G14j78A77d76
24097e32A19d19a58E91c36B30a91B17M44h00E28K22c04A72M82d47P7H86L8a54
24118H42g9I89e33l05D41h79h6F2a220L09b88A022D5i71D0g9B30L42a34j02E14
24140b1j53D33A69b45A057A81J21G1K62b99G52f62a02m4n85D2J87N8Q7A66b53
24162g20a67e1C89R46i93b59B64d38d7C10L68j24j11P22@E92hF00f1Cd28cA168
24186F47h65I61b98A094l51a906g41b27A96f91D28d22G90C53o9f25J27D67c53
24206B44K69M3b86F74a13F86a71k21B03d55G03e72G24l20g98c97p29d6m40J95
24226b91E93a88E01A86b2C58J49M73i4D19d05n8J37E31a020a31A72f45m30a52
24247F94Q18h53d22p19N55b05H27j05d73k15a99D43c08B11a049F00J60j84e15
24267e37DP4d83B45f1G35e23a39A26l3a66C50M32K60b21c1j79A57P7b04C64b36
24290E53ao37J68J35C77a14m74A19a87j33j67E5i05E49j27K11b05d9k62a41A07
24312h34G37k81d31F73C9e0A104e89K30k44B39a16br43M20F23f2K3j272g8G72
24334A567o81l42d15A20c30l29m72C03C5g7C2i3m47a49k79F16A84R8b32M8j04
24355b88A81c55m48C12d5D92K89H7d57b17G0Q6c0p5r17d01j493i43d23E9i60B03
24378g78A274b62G75b85A08j7J54d20A482c04q83B9c06C65g29H21o8a71kp12a30
24400A56K7Q39n03k40c00A60O3k1b80A32O23B21J21a478b17n83D31A50P22l21
24420E51A68e83A33J88e45A22J59i33F0f4a5p09D26c95G74J53e84b65R9A96c28
24442h69M20R0a53bD18h8H65d61K28n87c34C81i15C83d29a43O7A286a00k76l59
24463g35A43O45j02a2r6j081A60c62B83F1b72D58i5k39D65j98b03k6E64b24N7
24484a67o12F04L7J65d75H67a70p81I68a56C19b26l51E09A76n8a241a06K5o15
24504f96b63p8j7L9q8A23J194a111L99C53K07b12j1j401J90f43E33B44f64E35
24525A091d5p00b03j81r11d43L8B33N88P55B92h8D2b68D93a2p92l3b69q42c44
24547A06d25E82h4B78c22q00a02k41a47o38p0D94g24G4J147a48o67B30a66k58
24567d24H09l44i93A104E24c69I64d56Ra26A48K40a24j85F11b77m54M6K01H36
24588E70K1J21K84a44F8i57R1K73P9K01N4l01G27I5K32K63k61L95K38B22a279
24610H9m0A8M72e10A0L53P60i23a45m92A17R05I3A6a257F55J37B7J23J189l07
24631A032l42g22I91A66e42D12P2p5c11E00f28b80e7j43r77B09E9P20c29G47h53
24653a42m43L1j55I18A91a10F81b68I86b18D24k09a469e11I42e81C3f44h9n71
24673f60I23A80a002G4a050G90A65a478a29j518A262a932L68E56l4O5K78A83c18
24693h32F20N19D10I4a028b70a07A6M7e55F69J216E49h22AK46L67A71b99J30n77
24714g46a47C51M51g82C94i21A359D09h08B92K2d1A27i45a70A16c62l64A123d26
24735A019d78k98J38D70g16l26b83q66a34A242a94D85C9N35K93g88j95M40b47
24755H45A03J67h90G80b65A66a5j76A115l46k23b29q81L63J06n00c85a26n38j06
24775g70A318a85A093l88b93n4A20g62A45f40d9A207n48M59B8J384E69c47j54
24794e01a6m5A71g25D43h03k51h2l41p54M39A046g59a01A381a106c15k47B77G3
24815A240R7a22F59j93h09D21P89a35RB07md96Q4D84a6k46C5J38a07k75E73A64
24838A95f92k83B81f03F78a74E4Q36M50d90I94d73D8J359B70e30B90a003OI92
24859a117e36B84O31c52m52P9a79I9b91m52E01g29K98j28H10D00H2a8E1O8N68
24880F87A98N46h30B90J64a2A04N2K09C9e13J30j44K14J12L5D53a084G0a82A71
24902b0p22E62g4I2M80a63A90p8f75C07b68G75d23F6a94k11A28L39b56G78c66
24924b78A3a393D8b22n29c62j21f0m54E81a96I0i88P6A05i55a51j15A690o36b74
24946b77D09j53ck84D54B04E7P5K53a19o77F7a090c05a28n32a88D02j4b73k05
24967d78A52L14e71A04M09M83D55J50J150n95a42A26e81K86H58d23oE3a4o08b63
24989A226c44Ri5k41H6d89C27b36o95b35o92A186A02J03b23k62E58A42c51C4L87
25010D21na30H04a027C61O78A06a378G30g15C73i88j073e48a78A374B78f82F18
25030D37c48G46J75O43n2o92C45L3J58g79I11c02k0B07G1f36L05j67Q0b02j159
25051a361b48n5B2M38B20D2L50p7L86A38a0A033m9b30o37A060B21A3N96a93C50
25073C43K8a05A29K28AN5d77o86a86m75c05ep33b28k92a56E09J31e39J30m59M04
25095d64C57n6c25m38F58k60k0F0K39A06a88p13dF98b073a000N9l33N44B63h71
25117b67F06P48B55b54G35l47a40n6C70b82k35A02i7A019m65a65F39N58m13f28
25138b7F43a065J26K75b45l78A26L43Qf24g4o06b13C20L52e92A048B81G3a019
25159b99E82B26j01pc88A68n4%J452G2N96k59O36K9a40r63A34d91E9a25k08j67
25181e00j06K21n8G7M41A4R14k69p9B73O6C6O59e7r20E92b50l41k25J18c16K5
25203b91F58a20G66B26c0A022a736a13k57o84GQ39c62A094k55c46m4of4F42k23
25224D19a30E38e09a29n70F33B38M80l0a02D79a435of05b32n83A77c7A56N03b2
25246B83c4E0Q12h1C58f82o2a92p87D78J054A35M25M47m14a92A25a95o31a40p30
25267h70p7C09e53f0A17b58D29f12L04A126d04e2H45f80B86J69b06r9D78i84a19
25289C19R75j65k36H1P89a257a61C50g84b49k4B3d72D41d9r3B69r2f22E19a9k03
25311b22B88A14K37P75C21b83A245J7D93b62D3P02c92F64c01E02L67g11l0A404
25332d93G91h02J91J74I03h16L74d5o52C49M3d72j5E06J119j97e78j89c76o7r8
25353e41O0q11C73A83L08e43C35KJ85M03f24b53f2I20Ea515J28F50q6J72B01O29
25375H30C47K25n6k9A04J18L09P08g22B40K41A03J61a128j49b29D09A61J88K42
25395E91g05J81C03h38E97F8L60a224A001k26A69a97A55R59D9L64a8G6b38B07
25416b51j71B46I5a8j037B18o2a348b9j085F85B4i70a02A13a068a58N7I14j40
25436G74C66A33b2D14N11i65C96K96j00k67m4q5C8i3l3p22J21A36a681f22j13
25457g35G47a29I89l18B04J57b45A013E2a325N02J80A175B78N26j94k30j12F2
25477H26i4C68i60im12a20k54k39D9b79d2B29a82J0j50G4d64c0I64m40J65f12
25500E5a87j02F68J32c30F33J50k68c27j2e1o78a32C14c62D39b39k88a00D0b42
25522h99d4o49K80A59a686D33a265c12A321n94q1O06m43l74P8d07A62L38d05B43
25543a48j4F68a13E71D4K67f91K75B31f48B04R1A2J72d21C87k3K75j70R63C88
25565D87K8a77q61a36k49a25E75iF84j50f0j433g46K12B98e14F65a103a12n07
25585f19J8M6C54e8D92A56J172b82n24i3M6B04H8R6d16g0E80f72H23A42e02a95
25608A2P04e38n59N23E04c66C41g30C69E3J202Eg88B27j4h35c2l14l69e3m38G19
25631A483D58K59J20k66e68o19J80L24k59J24@a95q37B58K35e97D18A79M48P24
25651A351B54N96B95o2e0kA663b3E42A73Q8a17A08K13K78g77B66e70j50l08K53
25672g75B50Q2L98e53J59A29a073K69a48D4K10f01G22k50c35D84B42a29A109m18
25692F91j61J35A86f08A61b97B42h64L63l60J35p1A300k19f57A283F3a8A060A40
25713A56N91b51g8q64c67D07d2G57M54a13I5P90MB56J4i41c00C07K16a352c10
25735C74k0a79I1f6F4M77k21N7l2M9d85A040A46P31A41m2c68C59d31A72m4a117
25758i58G71C73j02d2D06c64l20J43a37n61D44e07l62a46o2r2B80L67A85a34D58
25780F39L28j8C00Q64h50D4N0N1J14J5K3a60m98l6K21L3b11H73a55B60e12j52
25802f64D91g52a53d6q74c86J26j37D60d92h5n72H30a018M29J84l41A74a040F20
25823c07hC04N11B21c00a13n79I04B11g42K22b58r08e17j37c15c6B78H5R7J25
25844C07HN11Q5M67f46EK70b59I88B66K89h2j43A21N35Q3a83D09i12I40d00k90
25866f90D77d00B64P0F1O43B79h0F98e42E60B00f42p00I45b59E52j78j08b68O4
25887b04n67E01k7h08G19a04p88c28o3B2g9l6C31N03c17E30d39F3J82@F27f78
25910b75P7F52F7R46e11D43e74J48R3j94b04D14A38e27b30j57n03D42ak8A31M99
25932F30B90A33L14K44C29f4n05E39A31a26q0D83i20A226a18k7j166E01H6O66
25952G52h79L17m5b94j221A89f13a10A80a57o90C44b14D63c26C94k1c16Q2h4o60
25973g44C92M40O68d43A61a7C39M12k72A31f61H77D3d43l2A1J04J53N6R69a900
25995i7D44a477E42j42M73b29l73E65c6k36A35l3d61A49K86A56a041C62f30B87
26016a678h8c3B51J6J67L15N63E52d5F82a43A82b82q93F79a003c75H6h95D17a75
26038B6J67N73A34a223A182B53f02a20B40f76K19A84c53B41c5B33f43J39i2m8
26058a40B19i95D25d18C50M02f68A046B48e97r27f8A91d85m71A96K01R12f25A62
26079e71l31E4b46i4a3A15a92j87D69c91C84h18I30c86j80e1l85A81L24d23C82
26101C80f21C59H9O03g02a2E76C7c14P4D46A31h9B40a65a8A38g9k63j234D21b97
26124i32D08a85H46A47a41A01g37i0L8B57b74A027a202O3C87a089D75L20@h06
26145a81H40d31D74a57A297l90g38C51M16a974g15A46c79r51A21K16J038c53j5
26164c68E51C2N64n6g89L31K17o2E69F8a197c25k33l98A14m4R01e11k34J96I69
26186I6e04dn5D52b37o55K13R8F70k22h77b98C85pJ2Q0J53b13B62O63D48c82J9
26209c63H0a007E83bn75K56o57H95j0b38B44C0i1p13d01J38P3j47j03A29d17A123
26232b10B63A04D8K48L31d92f0A537c04F94a47F66f32a40F90g57D30g53L73E79
26253F22A50d75A62e33A34hC02c91j85A9a83C87A22b26o09c60B173BJ166i8C50
26275h27L44G58E9c06C86K63e24A071g92A080d03k4J86k97g0D6K23a80j410h6
26296E48O85h51M09J00J24j20E02I4J113A58P10a046C94i6B17q6J38M78A49J10
26316B59d47C20O14f28j173E84B06P99M0e51B88a54j173b76q92B84H8Q90h02a3
26337E27F4P90B95c45j8H18a010A001C41d21F34a056l1B95i14C21L89J89A47K11
26357C58e02j13c03A11L35c05gA17d26a13k04l06B2a39E50K64k63B00K33c38C81
26379f49B09K20A09L73g04EJ10hn1k85a48A641H03A7d20J34k51A244C58A47J52
26400B99P13J07C15a249b97B93a07m39B5a36p5D33MB16f56C95O34C36a00n04B94
26422B69L05h61k94G13N09m19k32a238e94a88q0A20b12B93a075a84H58f88a01
26442e89j93A2f49A1Q06d9H11A88c64j5F1J193C23J95b6C8g88D35M26h2r8F57
26465d96H8N52h95K35D69a13B33J168E40A22J89O68b05b2j16H2a25m25m67c10
26486e5l69B052I0b36C74e06A003h05L98l86F54a23D01L9A65L49i2m23A5L74A46
26508G16c00E01kA80c54D63H3K3b68A05O74a78H17o5h83C35L2j66D8a392A335
26530c64A88D2f86A148d74A73a87j78B92i66L15J90D92d35C21b89F02j9c51pl1
26551c89m01A8c48m00C03A00J1g58D04b30I13i19A16R2J73j87l1a12E48k3k0d90
26574d11k9F04f0F86C35L79L12d54a5j42E75B57N54k95mc76r2o36I33e59j15F07
26597D82J68i0p45D32l0Q0a71l07Q5C95c46F16c32F17J058c49A233j92C59a81
26618a51j134A05b06B03h63J64E47k06K4g7l38m56D58O11a211H41j79A08j4Q9
26638A83p7J61q3J71a84m22B02a71I02Ja03A041a035C17f22i8C77A65N35f64f4
26660g35F91g0A125E2M76e47a51B09K41g04D26n6M82b34C22a99j099M47p74F16
26681B43e09J79B43i90B73c95D26i23E49J12a30B18h25c34m6C15d86a30I28D54
26702F12F9a04B57j23N05j42c03C54e78b3G52q2c56b5B79p3a015C36M59C04f81
26724e90b76D68b41R0C46d61C21k4g84C18c39K9I9e6C9K65R6J38I7b41m03C82
26747I58b05m79D91f96O2B50e67a18B34J091E81A77J260D6J08a122a23m09C19
26767f06D10F2%g75C13IK53pf4k11l15a55o65k58E49f69A102k75i9H35j6d4J1
26790c3A36b25p70C58N90c24a14k09C62d29G3a282K10F07b83k05a88A244a64m69
26810f33E2J14i75A067D33a196A256a1j16A48L18c91j380B6a070b12F99C38Q91
26829A229c40j006e8o54B37M94a91H86i46D15g03b03A63R0P14B1P37c48k20o12
26849a180D08b44o58a9n92E96B40J44j58e08l29I43a95B25G9g99L75a35B17O4
26869B81c08d3F88o6O56E19C0N45j20e30h5l60j211A226h16D14Q69n13B34M24
26889F58k31f04G43a154a0F47e04G10j33N78m93A3L8f0k29D84c74l79a58A3h93
26911A479C21r8d43B40G4J065b93B97a49L0k10Q9H7N27A87Q98m57J63C84d02F41
26933C10do97b05o9f8l55n60I71N40k57a06a9A271n54a06r3D94k19d35F3N09c84
26956F34r9a54A72R0c22H70f44C69d15K9D83e16r49b35P9q37a1m61K04E55O2G0
26979F93A34c22C03E0M76L37C50a74G77J38B05a447D50h91J03d3k20E60q0J54
26999F34k04Q94O5J26B01N84c78C8R6b87D00f24D36O91C78N2M97M0D04a005d09
27021e00j08m4L00j539G03e48F97i6A86i6A168A10M57a02j149C94f91k53M66j51
27041f29aC62K54k1e14C17e74g1j85C88C2d75n72a8A104D09L65L1a21A127f96
27063b70n44b19A02J13b78E59N3A11J168c85A452c27F85c11N2j78C71Q9e59b43
27084A69a76D92b80n65A125n16b28Q0j80k4E85a655H37g5C87e99B94b9B44O35
27104H79k80h76i8F88h25f5D66a78A193n36f2A355a23q78b77j24J73J10m00P6
27124d42m35D81a35A39P71M47F12c04H53c36a13l2o97G32A76K34J88K2L87A08
27145I76B67h97Q4A44a12j89C4a323b90B09d26E32b00F11o1B42d25B12p4L92c92
27167a36m1M8H04k76A0P97f49A60P18b78C10f07I76B51h67c42m48B51M7b15H3
27189A060f4F80b55C66L02a97F01F0L66O69j1a520H99g33K38K22j17k64b14a06
27210a350F77b56m63I01A96b71A249a54o27J88Q1r2p6fq7c4A72R02l95L15C49
27232f11F53i3j100b73m51k21A05K61a29k2j01H6K99j3a193d20q95k57C47K71
27252F18L3f93k51E38Q55o59b39C24J44J19b88F1a23r20C70a44n02F02A3e49m36
27273i85A5J02J79c68qj223P75R2b24o78A1d16A241n35j95J95h61H91G4b9G40
27295b11q55a98B67J22J82k38c16B49a015c22n95k43J8b37l31bE32L52l87d51
27316E27A82L78d63E45r6j49m0L08G5c86E92i96E18i32I1c81m7b2k59D3g90K45
27338e45Q3J65k90C74J63d64E62G1c54q0j17I04f91E88M36a24D77c73E02N91a32
27360g60A38J50a593O07a33j51m35j9o66A81b56B46f04d0m17b24R8l26o00J12
27380i40D33A77p7M48K83J311F23B4O94M64o4A0c07r56A53k6b69oA80R72f48G65
27403H0M71B63f55B43C7O28k74d14D24B01R36O5A77L16i9I75L88b67o79M14j36
27424f68r19E65p2g25b81J11G43b36j39m86k0p69B74i70b33m23A354C25J533G51
27445A85K12M9d24a99n25A19K07c92a33b7F26j72f89P3j56c20p6k11J28m15b48
27467g60H46b67E17A44N30a06H09B06J79M9Hb1k63E15M12k19J13j93J319F77e73
27489D3e67J11D51h12K9j58j31D76e40n4A402m74j90k67Q06C87a00l97K47q34
27509a084A056A28M32k17O17k20k36O57A12K59j60a556m64d96j47K81l37b17A415
27529F4a40j89k7j120M77D33j17l4J96B13M67K46B34N43j94j69Pe58F44l13a165
27551A32a113j56d57p0K61m97K65e0m66C02i35M18O0a36C32f12D68A31J136D08
27572A120D14e21J99C07c22j089D88d12L1C17o2M0I0g06L0F15a034M18E87e09
27593b20r70b93l38A57B5O26N7l35Q32r5D40g34B48K9Ef37AQ24b26A72Q3a95l60
27616e55k41K18p60A07i0p94d39j25I33j50j52L09D25d06A322F00L1A02f22K34
27636c88E8M71i7p5H9R09l29B61L37L1i95b50nn19j51L67k29H02l90a186A60d32
27659F82k09A53K95K03d91K05B97J727r65E11g59L32A302n29A78A0c56p87G8a105
27680c16B71d57b27k45K07B40L11d38B9P51d11A104F6Q99b9F96C46c97F61C1P70
27701H01q5j65i58c10j43A58a132h5k97e4k19C32j62b09C4d30q56A17b16j027
27721a243F5M12G5J801B48L33j4b26H11d94LF45c68A85a62j112k33C74Ge26o4
27742e90a95j19k78C99g88G4b59A31b20n58C19N56C80P82k59l35A10L38j24N87
27762I11C20m2j0b17A15k7R9e32j56L42k60D68a75j32J8j00j056a42l73a03B82
27784f62I0i5A331c61G53A48K9k9e5m45C70j18J81e20n60N10B00c05D42a001A03
27806a146A99a084A38b41o2A020B96M71B86am12C60j56L95i2QE99L57a2j26F33
27828F44d15e0j63A04e97J64ml65k03n58c09l51a45j19D36e73m04B75d3n87n0
27849f80c18F25e2H04e06B86L46G3a17j9C46E0J106F6d40R9o41L71a75A19a024
27871B60J10j20g59J97K72C48b89H43d10B59Q58C24m5d39C33f93G71g12f2l2j433
27892a527J97A43a072N34B37d87p99m6E93h79H3L90k13f01A196A25g48C43a19
27912A003N4C49J08J487D42A91c01I8L48F3h76a62D07g23K07p90J32a71km90D87
27934e08O8a43A86N8l0J059H1O79K84C20M69C90e56E67J106b51B44b31G4e66F5
27956a62n88j76B50a01o39J86j059e19R7k04A90a368f1q1A64M13O9C04R03C67
27977I88k23C08a04I1a071M56b89f2I7b35F7c16f0k33F1M97g64K81J96l81H7a3
28000A57M0a54G31C07j50J268F87e3E77N73A99R98g38D44b61B98O5a72k55a58
28021h15j64r37e06b48n3G72a39A73a68G54j16A18f85a28EgD73M01f22A221m99
28042G22jb15eD80A68J084f26k63b57J02j951e12C80J50f63k93D96F5N73d94I49
28064a76qN4F20d4j01m6I50K50D2J52J052E40K37k30k35a14j208E02b63p58G8
28086b81H3i17m82N02K47K28J16im90C08a171G63A90L13M0A72n4J475l67m75d74
28108c08D47K25d00j076a84j408A50a577g54C22c80Q0D22b74o06a66B59R35d34
28128F30j49J36J26M5k22d29B9a73l4F22e2p35a97j017A19R06a287L49n73M80
28148a031k75c38H13i74j65c26k54b33E18k56c93G65R96m62o41h3k06D1h0C76
28169A2J27a79j069N10C38f38I04i42M16o9j357e85J35n11o0A47O98A36N15g89
28190I85C55M63o9B6O42eA654A98L39F2P2a560i6j50l20H8b33j24k27j79j04j60
28212a027K4J95k50E87e58B59pE5b02PA48J020c63n12A70J14L82L72j80B36b33
28234a1k41B49K56O30h24a84j070Fg09F90b55l84A43O73b00L1C4P06C40O66D7
28256c01K6P0A033m2P21q18a78A389m21N6A87a68Ca046k44L15H9c93c3j271A214
28278H34c57p28A178f9n98A69O36l66N98o0k2m3Q40H13l76C3d27l82c87H67a386
28300C19f37A33O07c89C6EN12c9A550d7q19K57E47b71J27G92k74Q49a06I2N79
28321F71B17a92h6D07a212l71G19F8B6f09K73j7m79K0A25m3c9n41k99c26j11n
28343d42a21il60D06O92E2b63F81B16L28o2c29D72j92c12G51d37j31K79N0l00
28364e39r3b74j282P52p55B18b43Jm4J35B63K76a131A265C91a75B12J018D68b96
28385e04G97B55N05d84j327A46Ri24k5d30o10J09m91M77E27B06e55B71j22J09
28405B58a45A3J493F97f14B74EL15q0J226d3E43q8i9E79k13L09H5f07p0J99a20
28428h43M19P1a68a6j02j043d57j87E00o8c95A931G7a31m71A66O82A45c69H75
28449E99c85I54a32I29a255e45j45O9p8k11c2j98B58a66I7N63l24N17l33R20f10
28471E62q2i35I0J618p59h20A08M43a22C27L15l03e41a55o37j17K39A01e81a74
28492C22j06c02C72j30b75j2R0H39a054A65L16J39k61j43p5L21J92J33d10E9a056
28514a017d80m37A32F0g66C01a250m3b47o70l09D60a21k30B28K44d1D00j02j41
28534A57N79B07M98L68c17C9M96a57D85a152N12a44D80A94a87C88L10a027c0q28
28554h58Om89f67b44R5j91A005k65l54O37K53o4C90L23k67O65B3J224h84M20D15
28576A37a016E8a79m26K41J24k41m60G8f21a46j571e7m47D78a189C77J86A74A2
28597e0bF28j23J131H6K93L3e70J39A001j48k86b10p29J5f3p21L4j30d09K0p45
28619a134A81Q49f9H31m08aI15d89B35o9P66B26J000k40B84G3L41e67E39K69c40
28641d87k47A98e53k81p33g74b72n63A014m55a154B50O77C4g03G62K88B84Q98
28660A182J86I5O70P76F47M90cF38f15B39q0d18j764R77l90e73m26d87A29J09
28680B38e24j10K52n1k90O0F33D8M05N18m45O57A96L89J011a10j28E30K92C90
28701A60c73q3m55J33k15J56L22J78D84d37G77f65j382c53E91a076b29H2m0J153
28721A195k94C89P92l72r1j61g65C70c87jD12I7c94k88j41E41a45A333a268i5
28742a003L34I3J63D2a89j44F02K23M63L06B24Q60f23C07R42A08d17p7J78E73
28763e74m24c07m98b98q01c69J83r99j279c51A7e84F59a205L83B386G77R5K94
28782A166m27C20r8R39a39C40e19Dh8F61C23b22D71f76h8p66L62j148c67k54J08
28803e13E82a07q0o06H69C18n5h99f6I72g30A123m53R5a7H59J71l48j29B15O07
28824H22a78l85h0k32d2r20d30o44a81C07a118B12a49l94J22n6D85A69K88dp12
28845g16c8q12G99O44C16K58O44d3B43a40l02J89P7F98A17f35J79k75B31b61A07
28867a183B65b80j14J90n56C99J34f97H70k49BR55Q4k45A08b3B20A6K98J35j26
28888C23j44d70B97h50q8I89g25J91o83K94j48b22j031b94a18n65G24a3A387O2
28908A449l86M15p5o14M52e54A226e3q2D0h47d9j1G0h97c31j05a63r72e01k04
28929g05C3a353d20n93E5P05b83C54O3k5N12A43P37j04C03e26b59A780C9N45A14
28951b21H52j74a692m61i01j59f2D58d16j057P04c16o1G29E4J81N78l93A77b39
28972A077E18L49B89M89KP07b16E48OR10c38q91r91Q50e70o43N51K03b13j005
28992a218e22D11M71C23Q42l03C28c90A215B42L45a34C4O43bC96N54C55j3J353
29012A695d39j43N8J48q72e55k57n86A89a676A08D3K58b16B61i6A032e51H9Q56
29032I45C99P16j18j62q2L57C34L22J26A08N9a413M62a1j72k91p40M93a87j68
29052c55l12C94a84k91m54K19a45F03c66l6A289A77Q28J003D86nJ65k58B1J026
29072A047g36n14C4a360C33f61i8I4l5e79B04J016i20J66o44a00m99q3F19k32
29092C87j8b9l76D12J4A97a3I32A1O55j41K03a207g8q8j166N00K74F9a52m21a91
29115C19I6a387K86d14j95k66G09j69M29B76O61j26J26m33a62E61c60G14A13c93
29136b3F32B07J130d58l43j28K36q2K21m79e05l92c19l97A64J90q5K44d24B4M74
29157D98L20B8O23a28B86Q63j7a224b62D2a12I9b08n51A118a041L93o14j78b17
29178e87j98C94K30H8L93b06A138n29a8C26EM71J069F32m5k80Q2M28f3m76G39
29200a007k4K10L60K30j81n83d83R9o8L1H5d32j6q68c31J46A274a8o18j29B62
29222A171m58J140l66k55D1i51b49a24J3p58J59E93a051a28A29f66b67F97h00
29242a272e44B55g06l26d24p8G89l71M93P14k33C53P62D06i34A72c12k68J99A
29263H3e2D2a518c88J35j065F2i00R0L60j45k43g1p34B63N92L8i1A120B80J30
29284D10O3K69k73c37o50F52N48G9M87O10h9q58a13j198a7p00j66q64K83c82A533
29306e59B67J003F00J36l11j94O17L5o4O04B25R37a52n59b95A206m75c46b9j51
29326a80l93K46l73b33n93J11c04k02l55C38N27a74j6N8A84M70r1rd46N4j63G30
29349A094m20A69J076K45D32K06a26B91d28l95P6I7e28n23b18B1K97N36n1h07
29370B11L21K07a74C9M53N06K61o07J238j8C24M66f41a61l08jq33n01h65K76K1
29391e68p55a32j94k79a96m32J16j78Q8A95g49J68J94a83I25C24p2J335m77jM79
29412A588l14D43N79A34i47E28k25g00B14b25k10n30A136i13L41b31p93K00F4
29432b12j049M90A247j69L00j59m99k90A06f20fH03J23i47F03@D7a84F0J28g78
29454c91A02a067K05A46L35b97o5j0l58F02k55R01l37M90r3D24Q45f90E60c31
29475c30C22C2K00e78L8dE2h3n92m51l92L6c45a52j329J79c77MG42g71J53A73
29498E65M89e69E44a3o0H7e24B98O5K98a52I90a03C56h84c97i5j05C98h52J42
29519g10b09k0A20g07H72h23H19j99J007fA3R98m58N96C05K14D5J324c20a56A62
29541B36M15d22A16d1k61l01E26f20b47r21j11L85A064d70H41N60F05d1D78J55
29561F33L11l9L19a87A321D68c96E44d9E68j91b48r31c23p8j116e67k1k2J83a49
29583G27a28p50d20B81A18d12E28Q57a15e5E61L62J10f51C69M81a16q8l44a22
29604a209F09B16b81H7k5Q68a72I99l69C00N18b94r77N44b76J7k19a58D31M65
29624H96A29b45A132r0e0j77k2k56A7b26l12r32a73H64B43g66B06O38a216e19
29645g62o43J94N19A9J334a810A67d78C01o1Q6M03b35j21C33o9M50j56J3d50d1
29667A577a053N21pd3j93j132d65G2g53B75b77C39L46q4k39K27a30E78A46lJ49
29688B92e20A284B20J47P2d25F46n1b8l4p14I1a0r72b48j18j04H40a236c39J49
29709a90B83L60M68E17j33N2g06H86C85d03J69C47L82j96m5c95A90L09N42b47
29730I9e78m07M47q41d56q18c25r52H09i60E32d29E02g51b04C5L82j64J18J75
29750E46H0M65K31J27C84A17K59L35B69a88j410L26i7F93g07j60L49m23d1A26
29771a068c17H65C82a114F24l6k93J000B9M21c43A068J8M03C49a05p7A02g2k92
29791c64g5j47Kr82e18B47o3i4m30B48K37f71b90B63b26o55F13L7k4L17e73a05
29814G20l15A36J28e84H33C01b70A87Eb59E91i0l63m79J32k30L14q01c06g0j566
29835a636B12a69E16J27K51d68B70d92G29h40A82a99h3E43j3O55m86d03J87j33
29855c49C06d97k3l3q0k55a96m78p50c49H4R56k45f56C98A52L77B64A13M1a486
29877f0k9A202n09b78D9Q47m11L54A7i23l10m4K91M41b22c8q70a98R7A0b02j60
29899c62G10A94P77k16C63f27A47a66a3A123D02L3k15J079B08h93C94P50d7j685
29919a732f5p16e8r65A028g65I51a292e33E65j37g85D64M6K62N58C19L16P26B88
29940A560G1a63E59f85F94B20e71D86k2L35c78m10B87b38B52L41l6pM6d15k08
29961f23A16D9d66I38k6C70R7L86K78A20a8E30j48b39A055D27c27E3O84g97A003
29983D87a118B37a176A57b47j5l80k90D70A67f04J96D44J71K63l22j39L7D9d18
30004A004A24J49a28o6m96a78j028a26r2H5cj49n73J03J93I47j50e1m36L2n28
30025i83j30A56L14eB51J36n9J239A82e56C18M90a74B8N5N12j86e55C04i21E19
30047a19n15a02r61K07l02d20A044j44k48C06L62a68D95q3N9B26R0e15A443g11
30068B32J071C36d44j17r12f43A38M6b57D14a192A0P92g18G46c14J37b5A357F08
30089C1MR3K29A63J87M07d75B35C6P24b71m79k57J73C20D8e27d9A04M67a90A75
30112G36O8e19b07l59d2j56K9A313c41a3C22R02m2B36e6G56B20c43E51a47n89
30133g36C21J2g45A035j98i0C03d75r4I71m28a726F50B1a12C47K50f63A167D74
30154b02A073d14i0m03o0J50A85i88H48c75A27O85A39J40i0m46b34H0f19k44J47
30175g16A05J03I5b32A355k41l70d5n18h8q02K61A522d60a46A01a91D58f21n61
30195a182c39n28b73D3d18A60i39B60b72E90a422D18a00q13C8j1O14B22B3K35
30215B58M48f76G59a35C79c4B52M80f43B8h87gr6B4a46Fd69J10m45F2K19b90G49
30239D05a211eD53K01Q9d51J77A30M88A7R76j55a84r2A227Q1a24o0F52a039j63
30260a202E54f77B88h11c21k60n50E63B08e29E80k35G2g65n1A87L4N08f32A43
30281D41J74d10h1F77B77j7d87q2j603H96h8j96I0L04f61e0q13a12q35K08L31
30302d08q53I70E8P88A39e1A222k90m45M29K01g89B41a52o0G38A0a464e35A29
30323A66b04r05d02C06f79E57K47f58l20M02M5I54d87n00C32d06G38G5e08A324
30344E52H3N24E5c35l02E49e1r8FP62g85N9c04m5j34B74P78d30A16J13a004H85
30367a3l07B05i17B76a17e7C24M0a23e3H28A07a306A112L48a293c65Gf19H52J81
30388A033b2k91B36a95k62A232g94E61j99O35h39b4A06J50L65c50B42L22b25j80
30408d05J85G6N0h24L85C36d90n37A72a83G39i9j47k37D67N71i34c87j89N5L6
30429d85J0D86A50J308F38b46C05e7I24J3C13h54D06c15D26d19F24k2d99bj5E2
30452C64p5p4f54h3H2M30J525A14a870c61I6P11k13J84J28A95a77l78j47G29L79
30473A108f57E40a38o73n78O83cm03J90C87m6f73A95J76A50a3l26I6d1H29i19
30495c7G90l68K21b2A22N96J93A32J34R83m83C27g7j075m3N61m7b69P8A37b25
30517d92I3c73j85K77b8p1G36O5l19R1j91L79C40P64m08J56g24L26k94b12I65
30539f37H74a46r9j048a27D75f96A82a164F6l0f89J6K5E98j85d5E77B69c49F43
30561B92R00b86C79c09a10E41h68b12B04e97A94P52f93K29a47A073f84J14A02
30581c15B68M6O40e82E81q6A9K73Q67m58B68j10h86B21R4J73J63a345B36O46g27
30603a96n78L49C40d24c0j85k57r2B29K15j9n9A7K34K41R75J45G59b5A96q3h9
30626D06j33a086a27p60H69A7@a98C09c23a47p02K96j49l23b52N5%l9q22E86a068
30649E25i3F13F6a31m0jA132d50J84j90G20B23Q61c44F00j11c54p33f0n4C1e90
30672d76b12C81A04O79l69O77C06b03l18K02m65B13N66J82Q0D84J216G69F3M47
30692E10L97b06n48q6c05J36A74gE64d54A86c0D77d7k57J33G98a78N0l69J74A177
30715G25B28J050P98G36d4E17e02A34M57M66h99L0c29C80c59A2P58j07b10B38
30736B48e77B59a41E95J033d85J62A680a5D9K38a547A030d64j118b74A81Q16g82
30756a715E05A02c70J18B5b66b4A00c42h5m79l19a80j5j22A93d25j00C22P03a26
30778B30d06A18a001L31I8b15E82a60E63g71E9g4D47K83C15c56C32g15L19q57
30798a253g3G54c76A23R59K41C88a79E72j56ob41D76b50G24M74d57H49j22B65
30819e96A168A97J140d60a39A9b49F2d45E6R55a43m13k80F54a511A98a82D56c73
30840c13I52C53g08J11A99a162N60K95C66I5d10J13H11K3a003B73j24f09E50d92
30861c21A03c90B78I3j0b35EO93f55F5a17k5j43F95B92g59K96A65e19J2l93C71
30884F92a087G8P91i4H24D06c38j75k59B61c27d1p1r6m09B30K00L44K4k60k45
30905B93b37m53L26l01F32e47D70K91a291C99c4r2j72B83a368O43a6m04H36a251
30926d17A39b19k81l71I39j56a17B06K6c7o85k59L03C19e83p9G6J9J99c91rk11
30948f11A50LR4a587D34a36D15c04L3A62M60e3j2k80A086E35f01J59A391g78a01
30970b82J10D05J200a56CN11P65k40K2a310c77a18o97Qj09a41O0A08K60j03K41
30991E06b89H19d75r02a49C20im76A69b77F91j80d83A219r8C74l3g40m55a70k5
31012a95D52C7e0a2F98K13L20a597C49n1L85a186N86B1a490C98c87H78m32h33
31033D49c77A621Bd19j80E2f11Bd18l54D16c45k92C20O97l84k72f85A66b84G20
31055D4g45A269b4A106l20C92P73m29B2e72j46l99F18E7P43l82K94D1P00L5nf59
31078b84J41C27J54j13P8f58Q2C99J45K09B83L86f09A188b78A02C5Q21b24p09
31098i33G5M15a609A09N33a32F05OR3A04h3k61j021e25e9l19p51K37B8J5Q79J05
31120A027l58g17a42p55k3g0k53B8J87a47D37G7b41I50A44B2L33K33j03a103K11
31141h92n76O29c51G84c52n71I3J552q17a15n67F79i60E24B58c01A40b44E22K62
31161G84b50n99E4b70P2q69D00a456I2a086C38d7o1A376o22gB20c17k88A64c54
31183B51K18i25F15k96c23G88A96g81b23p76J68L91j91a90j77B68a52D72e23l5
31203e58M2K09m91J88A82M5Je66B35E7K33m6K85e99A238l36C76A10B2L73c57A57
31226d17N8b1F4P99D6Q91g89A079e67D45J106d80n6o44a93A26c27a48E45J60E7
31248d33C66q3b23e0A44a55k57a50C6a163F02i10L06J09A29O65b76l21o93e51
31269i56H08l89L43b11P3I37a152A310b51B00J92g00B36a12o60g4j228M62B89
31289a87F72L86Ja19n07K43q59f15G96g21E64c94g4k47A212A58L76j81g54A150
31310a238c40o58L66b95i8E67m8J115B39j05L95e65J77q01ak40k24o7B43A00d3
31332A74M87o6L72d78q87gm15j49B83M9c98C5a536C08e77d9m4H11a3j07r88a50
31355i4l69K6H51b8E14K83P38k03B55b7G63r2a06C7R04o3A4i7k77E88A61i6A386
31379I56B8b98j28l18j84d61k5o0b17E60K05a474G69b90F1M48b80r73B46a620
31400c45E40a13I54CP12i6l60E73f63J05k97M21a50A57i23a21G9N48g8C69K51
31421F20i20C62f84k43i4p72a40B62l0k6J211c91I61R0a41B87i58n80f32q27I36
31443b77E99k27F0K9J30D3M14h2D43f89I58a191N04j11L94B64K05M2j24n6M77
31464H08b07M4A81e02G66c9D20A79C4f27B07J16N54C1a45A014B28i48B3J4d31
31486H69B52d44A35l3O81g75F47a472D8g8G83a248I76c91q13N5D5b63G35g39A31
31508h73J31G1b69r5A90K94B21a53m93K94c5G03k59A83E7a16m17k34F67C12c90
31530g23G0P71h7k6A78e37F14g29b29k23D22A11b62A84Ga41k05A95L9J131h26
31552H10a95l80F0K63A20P41b91H16h8q3j64l68H38A99J39J174b63J3A36f24J54
31573d70k54H8M04b06A13J160E26a25C36c48l81DJ037g9C66j22J58A85c06A50
31594D98c5k35B9f13B99R64D40h6o8C51D1N7O48d7H2d4D31j35e32a82A15e16j6
31617e32E58a69j47F44i65a43m84M8C99h55b1A01M02B27a108f8j399I67H3J46
31637B29q6O9P99a86B370A47J034A38e90b04A95M77a33D07a287D10g36B01L7f24
31658A06c18i5B13J61j06N25p5b43q3r03C18a31A19a44q28j52G22L99k92j59C17
31680A62a11n73O8A0g19b57o85k67f9F97j18M26GK92d23J71H92g25j28A32K75
31701D07j00f55D67B22M06g60a63F75h66f6l36a48q84H58k25c0C64L49a50I95
31722hD43c35k55b51l70E0L06R07D35a358A6M74J99A32J39N5@a91G3J67a40D14
31745c17B35r9J20O39c88j052B76J83P95a837e66b28E98B96a41C60g40d2m04J96
31765b50H9J77d59C71G4e0m39B80F1rd51B39a07C74M0a478f67A16g1r44H43d48
31788C87a93p46B76a21B56J19P61g79C08h72C17f93B31K62j83B5a58m73I84b41
31809A19g19H70k75a62B7d88F56c23A11O99Q4A88b2l46B81e2k50m73L9c59j60
31830e19B15d03B99J056Cb15o13A3O75i7k94p64B42K51M63B73a307d59A042C44
31851F6J94C1g87c07k40b21j53F42a82A122c78G0M50A44G0f64K95j4J03B2d31
31873F06a029L85J79o85A53J393C28A36a0B13D2f41D40M10L52f55A1a83o76J53
31893g06D74a494f01A91b1I0g94c00F78i30b17I6e17n28A027B73d65E17a011j56
31913a167b23E26B26a128E98d1l98n8j80G35l02J43a220E12J42a270N05g1o05
31932f76O1K9G78a336N08j05H05b92B50g9j89A70e23r8eE75k77R8f12A346j7E45
31955d36a93r2o6A18M68b3m96k69a91H89a545e45E00q8g34K30A61a81D33K70k15
31976D88f42k82D49d95l59L27A083f08D07j52J476D05a02m44a68l56A83d5E95
31996b16j91E4J65a79I15k74k24m8O1h84a28A73c68A69k4n1L54D7K71n4f47F82
32019C14K91a069c86C0IJ03J52g14a3m93J18A093C06K96g5D03f22E21c56A238
32040B16f63I29d67k10C37G6J18O72k84B16b49J04A16R9e18D65B13c90A43a89
32061f94J29D3b0j37F08d72C8K76d42C28h74L96Q3C45b80A048l55C45a046c80
32082A13R58b23i7C3b24B94c38j34A3P49d84E33a14I4f80J44D60e57q61O07m45
32103a256A056c1D11a15n40K71E39N0a27k86a49j61n27C24j33J001a34B92l5g3
32124b74A548b92j17n73c22A21b51A56E6a94r8k0C7J492F0R39B81O6f43n49A01
32146g73B23N19j19m3K77d2A242b32B50b20d9k61A76h46E02a172r5c42H93d05
32167F94A24a135C27M3i91a71l4F25M1C14i80L25lb14j50n04M4K21B24j11b86
32189B3O19d13G3J74D7d76b3A82e64O1A84O50d15O8B99D3L08M73a319c60G12c71
32212d46b19A54J19b61r8F9a44H85C08p1r8h7C56L10K6a129c21C96Q7a64r9G68
32235D04J63d4j67j0B28a60E11E6e84J51C90O07C55G9c25A162k32m35R2L89k87
32256F89B16b46E65B33e37A00e20F46c33p37c24J01Jk35M3C73d21A73ep76c27
32278A900d25I4N1a0D83j21K06m2a77O2n82B50N26f98D3c39a43B10h0D4b72m32
32300g04J78L0A204m19a25B18F1K93h46H95c34R5F85l41I3J3A9J097B15a14l59
32321d73D69A99G7J05d30A49a47B49e61C57i24j40E54c80B78a62D27i19AL03d76
32343a62E40a86j69e6l53k1A752b51A487c06r63I44C97b86E69d75D04c49k65A86
32364a09l33B13c94r6A238C59d97g7B61P8M94g91a33F73J48c19E0b93D96r2h67
32386B03f44j8B89K54A54c78l7h2A62R14B36c71D48F2j5a102A26e99b87r5A9a041
32409c64a60D69H2a46H7g37C11g68J07C73c4E0K43D8P80G3O8h44b71L3E94c84
32432C28f3o4F83D1a03C94e6n9d2j108B2a003b2m45ra2n7E89h44F06A98a68B61
32456C74C9P40K40i1b3q48L83l8D42j07d62C00J29a05M6q51I55D67c95E78C1h69
32479a12B83M91L5g73G05j70K66r6A18Q20b66A148c1A053A53h1q7E93f45C01e
32501A49a052d11H78b82C39a228b71B42O5O48D25L6J3a00D94J08c50b2A097D27
32522g24G7J65F2J92N09g61B61a40o3D09J97k9a38B80a74F33k09d74K29j23E52
32544I96K2a22j416f14C2M37h96D31d80b20k99D52d48A43N13J29a73o43j11E87
32565A181A3c0H65B07L58L60d81k11H16j36eG5O45f71H96hA272F01b48G2a89n07
32587f96q6I5N60k74e40J3A78P78e3B03a32F05J11B34N69L9C16a78j95G97g15
32609G36e69M7D23l3R8M3e08a36k32p1j20J39B78h11R5f7C72c16D9M47f6j12N6
32632a22B49d15A53J38d15a26l21a04H02i49b73A184b08C59e05B48h60H87e75
32652a320f17iD10e61D97j95L11e73B97Q74e16a13B66L13a16B61q2J6M70d38D56
32674I9O23F1f15B8f40K16F98f88A752B89c97B23Mn0a165K38c2a3j5o66K96J30
32696b68B83o6b27E69J02i5r25A50lO16A38f16m42B8P69e48B65h6A01J21e36H58
32719a54B75g98d7m64d9A26J011h53E62O98d75J13l3C6i63H93E2e16A612F68a384
32741D27b65A38a13n46C25E6a94A70f52A90K70F5O62b16A73M36f29ak59M8M9B41
32764a06L2p16D44
$$ Imaginary data points
##PAGE= N=2
##DATA TABLE= (X++(I..I)), XYDATA
0@@@@@A6@A6a6A6c2C2d8F4h0I6a12A44a76B08b54C03c52D17d88E70f63G63h81
29A010a153A317a491A689a906B144b410B695c013C361c743D155d614E107e650
45F245f895G607h389I254a0203A1259a2436A3747a5235A6917a8856B1105b3752
59B6933c0827C5736d2145E0905f3683H4197a22708B21394a350452k93371c84595
71e0293B23471n5467L58883K24504K31511j30950j27099k95301A14835c72712
82f56503J2745b83800d8957m1085k30391R6444B76887N98647J00878m79947b33674
94g01759j02745J39428J80249K34142c331A61322j5874l4103J64031L51662J88131
105H15169k63882e6474m65788q951b42936i4150j64947k27184N6697d6331D16221
117F96458M6634j25450k94423a28967m22119j02950K70068e3629b1947k60993
127b82940j62133a81494C79934M06990l6152l35228A10294b9107q2454j58772
137b70333j97769j26159m6891k6897M5137K92034B35426N52774J70861k68895
147F90166C31577p0216K10422J28056k44606a42685l94182j06220R5367J31212
157d16508J30399a25380A4692K122i7949l8757D0138K36672m407e5597l71374
168d26971m6836a46155B42099J29311j21158j02958P6933J56076N6022p7560j34811
179B23954F3624a77322k94064j54654J49593a35538H2506F584a89411n438H5752
191D02524M8417B06315i5482j52826k6449p545p44Q2976a8678A50155O8298L7986
203B56439J36838J95061J9956l03946a65685l13423j110J57150N5897j03184q3228
214d53583J10348g2597B09057K14703J64255J01156n1300k63747G498b57520o9710
225c27230p7r1216j40549J803K41381B3985K00361j6904r9491j2710P5619L9801
237B10661m4887p3156l9866A3531f8248p3478O8197A70126K60420O7223j67188
248C30581H9183g1157q2501j11727j78848j34389L3126J78463a79493f6565A7967
260A36138J24062M5321m3774m5371R179P571j13418a10109j87294K453a12484
272A04467J37712O2760M4769J9352q3881F9756a72963j58452o0386l4785n0232
283d76818j3724R7445J89937a9851A01363J07750J61836J70992O1901j14338k31883
294B57621C0826a27497j17646j03655m1542Q2425a33071B9010P1491j460J006
305A00047L1891J4999m9593A1090d2003j1553j8549n0093l3292N7183E0194J48673
317A98867N4459m0268o8006o5269a9576j54345j68089r7532J8831J08990J37586
328a74135c3978A21032J55726J04894K2667l6821m4794m4068q4157C1969a69593
340c11044j3538Q0552J09286c6681D9648Q1619N2194j1814q3383c3307j31654
351a64961j34534j19546n7209N4000J61608e1445A31625J33459J13558J19083
361D97725Q9994p20j18997k00682D2374a52565j40297p9598j3183M6514P7909
372b61220P7124Q6835H366J04710N3819l6366A3341a18337p2769Q159N3570f0650
385H180P7704Q7263Q9846O6689J5276m7412j11615B3849a41047j15552m7993j176
397c05768K0876L3130O8170e2611A24824J61834Q4341j4778r8010A16789a6095
409a19081o4726l3871j0534J0694M1432Q3095B3602J05718N6082j0504o0800D2192
422a4764m8034n7855o1961l6825J8733R2653D9967J74787J39062O8117k0914q6277
434C24742j14044I3374c0306j24629j27963j04535n6087J7390Q5048J14801a11469
446i585G8595P2002N5101J8635l3412p6290B6724c8138j1219D157R1568R0441
458A86166N7863J3827k6197n2571o6172B6566h6994j27182j18684p9154j5210
469d27224M5446Q6940J14014d5781I5065J26162R4105M2936k8681r1058A10785
481b2207r5585m0197J6460M6572c7587B4790N5311M8113K8374o833n0116A8575
494g0888q6479o3038k9399J2333N4162R1472B3350J19772J05494O6051L126o9154
506B48639j17501i969j33113j00574n8363j5636K9685P0812J01661d617I8557
518A81569N3969J9591j5010m9827o8443E1754a1303m9061j5988J7315a3601C9802
531H2060J0334k3594A6283e9761q8781q4281n8698k4278J6271N7779Q4145e8563
544E1530J09505R1806O6349L7666J573m2564q0807j02656B7426e8367n8207l0829
556a47403j1584J4580K7624K8812K0214P286j0295j8317k0096j6256o136J3401
568a18170K8127L8021g231D8302O4242P1526O2227L6771o910m3005p2525F7595
581c3603r4491p2283l9436j810L1994N7962g4213A1452O9129M3225J7832l511
593A38127k3037l6663B5206c8250n8157l2662k50K8160e0399I970N6259L7984
605A04213P977k5464C4566b6410o3696n6257l2151R489N0431c5272F3714R4024
617A57738P6172N1533K1605k2615n9206r2899A4404a08305j10570q2788m0618
628c42281J3003N7489Q2011Q9948a3453E4630L6827N281k1165l5692A3808E947
641B0539L2642N1885N8431M7790L0456O909k4128n1077p5350e342j15639j11085
653b32066q5662n1397r23M8229Q7219J14623I78R8780O0733K4396o314k9395m5691
666A03487m5089B5112G436O20J1216J6030K0074K3398J5123L631j1018l0237H498
680e7451p1437o5619l4557Q617M7411P0741b4170E0543N6235L8824J7948m835
692A58715k1622k8433m1728A4878d2006m9549l9933k6253p329J3565L8811e1420
705A6763N2497L1655J1554M43k961K827P12n913j0462k3225C6531e276k9173j5394
719d9843o794r337j8808k3125k3719k3068k5789j7784N294L6851O4638e669H3238
733A61600O0833L7435R157j2870k6526l8530n8536E1163d1451p9106m6787m580
745a71924K3282L4916M4407b6937b875o857l5242n0184m6872k9467q336J4761
757a65072N0608c3906E8156Q5529P4217O4687M9755K0353l4176r6367H8748d8891
770a68110q8476m4995M121N4854Q6392f8193D22N0417L9918K0921j1200l2255
782F8223l2781A5446F194h104k5051q610a4016C9998M5023Q841k8734A2152e3160
796a19663n7290k0419L8072P9219D354P1551O2857O0614M5003K004m8290p4152
808A23941F0200A1259d7907q2254p7604l8229J8388O3785P6743a4565D5839L0884
820G6723k0962a2677o7221k4359K5460c9061a3918B195M0605P3931O7613K6553
832B10897o290n535K955q999m9744E2815d6660q4879p4425o4736k0907M2260Q2411
845a66936N8015o244m1519r866O6761A0696R3993N6557M2800M3713K4598j6713
857B55644n4994n9721m0836m1875i917p8663m2637k061n784m0170m3906J4651
869b08487i9272D4116Q0693j5903D7261D084e486K128D105K6365M2385K2578l6021
882E9412a5107m5133K0070a542r203n4903l3769M2273B4765L4922A8701c3084
895b1706E0192O7986K2103j9795l7626B6426f3575q7940q084e6738G8817N8569
907A37386n1452A999b0215A7470J0232d5023j05014n2861Q800J9200l693M752
919a73839O2269a073A04195P4684Q4929J17094Q7290m7371j91495A1524i8048
931g9807L7717m4402j06881p2980Q66L5561K3014K8404O9396a6308B9446g56m1462
944d2218d547I6644O4011k9527n2036L3811J23787R1001n5790I4158g0435o5277
956a35712K262J506n587K0679M6554J5633m3980l7213O6203H7675J13482m1079
968A60078A3984i0948N226c5066j4144p8350k7681f6590G8132R0420R771j5483
980A62840k175k8415C7067g4659l0070c6362A0564g7795j67737p7698J12025H098
993A68770L0938j9119J6630L1379l7549H0489a0055k1041K052n8097j02517m1940
1005b31598O6359g5420j6598j05801m6202J18645G9242J12249m9410C2973H048
1017H2606Q0263L0934K5669N7750K6860r3337A4277a44780k1071N9109j4449j26738
1029b47929j06096M4779a52127c6221r091n0202M3682I0822J14641K733o6597
1040A41599l9179k0297A5326i7632m5892c1205A65913R4631r1391A6742b6147
1052E7978O7955o0169f6588p8056J5716J2546o3719p7962J7521J16421b0650C226
1065H715Q3663J41706N0520j20477a4753m9179E0245J23924j9428A5966a00382
1077a17980K0335k5210m7201L1921b3403E6336A9619f5161O424F5824J21172q511
1089A78485H3633k9144Q7224P8635p0120d2093j58648j8496N9805K1102l7899
1100a76229j841P0664d3488k7183o4347M0400H3354J86268L2420j11531H9806
1112A09297O3159k2309B9026f6022K0489B5228J164f8716p7161K2176e5912M127
1124e1785n9677q331b6304G0703C3299a27871j28552M7387d9669F1575J383j6111
1136D6847N9098J02409M0060n4604n7410K4460N8466m0356B2971a29231m0053
1147a69284L2779j3363r2056n8817Q7536c4313G3095C5314e3453j0207A4526O0766
1159G5292j2865k4915M6848Q8329J2131H7598a3358O258H1087L0821A6094a22933
1172a80391M2513L0922m6694m9738O1102B6280J53642M1468l4895j3290K4949
1183A98154k4264E2676h6794m2229N0479K6472p0432j03223p241a15015B4189
1195G1557k3602O83M7357J3359B8220i3815n0119O2741H341K9475j1068L9006
1207F5754J04005P7651l2771j03405D7137K1257K3830A7686a32509j10734q448
1218b51691L7833J2654p859M4864d4844F8705J6388B0411a6621B9348P4452J2557
1230A16357m1769j2040O3207P5608N7q0841E5732R653L1123l4339d6993j06535
1242a53528m1552n365l2478n2768N618J16381c317I7028J7085q01M2517N6040
1254B11869n638q0987D0355A4346N388a6027q5242o5352K2106e8703A0560J5932
1266B6492L718M2043M9791j6881A5474g7625k1889L7207K8191j6262j6022b8594
1279E3593N2298o334k2532J0126K8682j9207C300a18058o7897m850Q449n654J7616
1292a70394Q0827C3403R5236K5110j9006k722K7337L13n4845C0760f667D02Q347
1305H749a3646k6551J3442B9687M0292k2951b5514o7251m1963m4450n8569m8030
1317b85777K2311R9096c9541E4551O7182P6074Q6556N4011j5774p2156q5049p0606
1329I4789B0003h1438r9567m7049K4971O1803N5128L9570e450D4082K8003k9178
1341D2907b8274n9244j9029N351O547L112L1017A1750Q7961N9657K3761J1495
1353A94624P740k0266o9113E942i6621o2026k2110q646N181L8438f5981B5558
1366I1063K4417P82N2q568l2762A6122c8598k4968J047m43J274J7523b811D7788
1381G3427j6767A7590a6694l2191l8454m1045k1018J8479N1952a5802D2736N6640
1393I9376O4062N5715K3996j7555m6924n7037E8805a7234q8881p9977l9808P99
1405b25101K2619L2065M3473N5250a4193C1967J8714K366J637J264q225j6127
1417C1596j0946N876K6762L2913K7552J4730J3485P882j7261m8387A4361f2210
1430a33121n7262m3978j8721J6500N1420P3475c8726C4799O8345N4306K8753m865
1442A81338l7137n1161D1155g257m1213k3449J999K5751d432C5303K7464J4413
1454G7180J271k3122F468e4162n3729l7571j2877J0606L4754e2916B4824Q0903
1466A05727O2043L6884N723k7617o1011C7396e7601q5849o0206k6683N937L7217
1478a87185O6232c4687E1148P0831M2754R308j6986l8167n4084F837c3467k1805
1490e5272J005K1330D807M4242M0709K3971n419l9955H288f6488p9118o8740m3518
1503b57864j0048K8538O4960h2429B2756J03853Q8962N6098J3371k4088n3984
1514B06968p3977E5272b3966o4678l6270l797K0888L6828b6624A1266K1333L69
1526C2968A0352c0904m6005m2995l2821j4306J4217M5219c8607D4220Q4324O6078
1538A94622M1010J2935j8781n5357p7625A1223g5570p1871m6110j3006J9820N0704
1550a36033O3708h571D7334M3905K5177O76k3593m2830I02d1684k8164r890J1421
1563f8317L3323G947M1289L1126J6991m994k4846B2767c9253o4400m7322k2441
1575a73416K297L2179N4394a0648G3504Q0837O2585L3207j80l5890p1922D9002
1588d6582q1839n4454k4407K999K5322N1268f2623A8M5977K5279J631k0238A9219
1602b1177l9380k0495N321K7662A125O7582P7921O6340L9761k439m6615p7165
1614A26510C3287f6065r5947p5571m5197p099K7695O2773Q5354a8768G7129O9954
1626A47083L4378k57k7929m7885D4339a6584m4429j6849K0767a4799C6039M7240
1638H3279L1858J0339j7010l9659A1753e5705o3859n6619l8981r429L5718P3514
1650a15361a8780H2225Q7376O0526K4055j7421o0462H2787a5204q9763o7712l8430
1662b11109J7L3561N8450d5892B2569O1279M9755K8707o117m1541D4655c0771
1675i2074l2843K413L3776b3367E3799O8556M5516J4376j5681m6555D9085c9552
1688a31465p3684m5379j7324J2778M5698Q1876b2115I2102R8402O0485J6508k4091
1700B43406o0501q3185B1595c6397k8972n826Q010J7111b2510I060K3131N905
1712C8096j4624f593m1541n0144n4329m2561j9250K3724O1797c8656F8965J06733
1724A75698Q0978L6381j4169n8522q4127E1642b7902p4818n7117l4718k923K5733
1736a71745N0194e3628B2891P0979M8306P935l5622E4221a6190o7606m7264j4217
1748a45277K4071N7053A0323O6161M5188K0705L108j4618l2132D8823a5273o8680
1760h3953o1821n2730k5241K2099O7550d0239E9473Q6829N3256J6387j6488n0741
1772A48716o7702A6097c1159l2465j6130o650J089O013J6151K2753a6588E097
1785A9572q290b3012m7747m4945k2820J8484N6561A6913Q6161P7602N0567J3034
1797B44277k0222m5042o1157D8977a9204o9565o4619n0055k9439k138L1898O5388
1809a37734e2105C8045P4879L6392q980m2172D0341a2233l2352n089J2724i093
1822A9752K6653K0403J5366J7547R405l37k2830C5512c8020p7276o5619m0725
1834b21640j474M1740P9084f753H1004N6722J8055p034k0335l3523l5322B6717
1847c594k7378k8600k7959j6195J6282d0558A5219M3074J8595j3789B3798c1074
1860h9687m2201q13M3682a5486E5080N6188M2618K5517L684k5102m4617n4851
1872E8517E736f1718q5775q6966n4310R84N8820R6655b2945H7247R3351N1258
1884B31856j0190n7621p1331C9623D464b4017k5307j3551J4011a8740G261K0308
1896B7569K8062L9891K6370j8848C0401g2757r2129o0350l2725M262N8490h4560
1909D2204R5788M2798N406J429k110k7268n7163C5086a5755l7990m0991l8188
1921a32924j1105M7356h845G0078L1625r911k8565A3625f0080q5962n9286Q342
1933a96986P0811c8495B4940M8007N6340N9505L6543j2342m4047m9566m9989a4784
1946a40060j22547n4895K8839Q1770R4691a3641I6579J04681M9181l0973p7420
1957A42048o4900k9775B0544c3348o0980l0741J8043L5985K1184J8943B4057Q3137
1969A07194N1699k8851C5846f4683o5132l9287l5242r230N7081c5244H3087O0011
1981A43098R443Q873L3965K8346k9826q4392B5491b8730n0576p5617p1948p694
1993b34565Q0519c6835D3026K3064M734J3930r690F631i2075n7582K3597f0792
2006b0852K53f317F3637R2882N6740L918j1158l562l3417E6788a16139j46516
2018b62655n0097K9755M2620L5034O7374a3499A21932P3919j2362m0305k585J5255
2030A55854l1129C0407g0427m5539k136k097j2198K9534C563J37670O2831m9076
2042A54988E6352a1331k7958l6378o9633n3141K5489h2482c061B5165K1050O6060
2054A12275R3249M5125l9005q5360o0099B6591e4025j38289j14000J708J10781
2065a93825f0264A5447K8473L6006N6140J9463n3871B3772h833C462f038o2229
2077f8267o4063J5729a1542I9434L8221k927K3774M8942j188I7634g8070j40761
2089b18831m9615K116q93J4347P7011c8938G5928M1461L043M2164Q9201M8780
2101C00577p0899G4732e3136m4678o99k4058l2373K1521c4215G7083M0163l0835
2113H6411l4948n185B0869f2191j03739l5070O0870e5046K1325l1813J6427F2567
2126B06573P4201k7421p0939n9018E8388d9455j30017p0846K9089P3120L8889
2137a09220Q294M2475E2661J15392K4294p3640C9507r384K9179j9538d8782q5085
2149a33867j1555N8035b0088B3841N2701Q4105N4092m3741C7848h3595l8473J8075
2161a03993j4438p1082n5096M5246g3091D1787N2302K3744M8376O3224J6825n9531
2173A86727q8735C4914g873p6204r9431m6700O7969b9402E9557j3436a4291j4210
2185b8501A8613L3829A8855e3078m1782K073J2132k583J4479A1094J15509P1846
2197A98449o065l5934J663K0534l7232H092a58489q9452J9657O3059L3259N100
2209a26866L0863b3747D7614L6875J5672L1388L3495k6231C3444h3282l9411M9686
2221g3007a2574b907k6310J4050F1013P8942P984o2902A0072c5439l7232m8565
2233a21236m2286L045N2506M8588O851L773A7436J28634J03925L854r1039F0975
2246I627h444l6387o3287l9467J1306L9837L2307K4238A885N9836L4474l3954
2258F2241h757m0009K1242D367a2596n6168l3646M9024E2915R0942L3571l019
2270A74409j4684l1241F1865b4910o9339l1891j7562l9730m7118O660R0439a0076
2283G5509K4246Q48K2435L6777N638n1253C5467b6948l1759j6591l113K7358G242
2297F3939P705C5565a59C342J8669E170f4540p7292l1541K7196N5130d3061i13
2311E5166O1913L9877M969q608j6599l2697C5460e7252p2671j2270L8546L6897
2323f6750Q857k616K2524A1155M7825J5889j9458B4497f333l3049l2391p861L0186
2336d9448a592C9764K1672J5072L2584L8391M294m9360A5733f2139m9582k8151
2348a39872k1603j3519J1507M1759N9556d114E6748O4627N0068J0543l5999n8497
2360H7490C8727A3751h119l1865l4634r497K1796b4024H427J3224K205n804A269
2374c0364l3523j8415j248K526N855J7673a2285E3583O5074L5314R46j5067k2987
2387A16863l7100C1566b5227n3043l4099j4080n24J6114L6848b6692A5495K1543
2399C7038P039k461m485j1820C083b5331j6971K117a8406A1330L3863L1614K4326
2412A01133J1016p487l0142C3176a4455n2524m7022l4701j4952J1486L3613M8571
2424f9984a7201C6973N2129L9061J4734o026k2332l5631C8589b835l4389k4130
2436f1354o922O586J4461J8589g695F819J039A010a3956j5848j1654j1115o471
2449e9044N855J9358g24C8187L7746L1162J6514o09j6228l2565C4016a0013m2201
2462e2214l9822l0402o687J2646K9793L6589a8094A0923K6267J9038N327n706
2474E5849j5101j9986A262a3099l749f717A7208K3628J4773O979M47p874j8250
2487C6911G613c7338m6480l6021j7685o38J7280L7570c5711A3307N1295M1589
2499A06191L0749J6294q181l4121m7685A2004b7338k9717j8667q068J383J6397
2511f6010K4863a2908F480J3139J033G208a5025k0587j1863K101J2110a4517H684
2525D0852L8219K8737J4249o247k3974l9668F879d0892m3630l2260j2621q7J5578
2538a13912L4557c5005A2255M2596K1906K438q717j6921j9995A0896f685q956
2550a5641K142i58A5638J7174J5185R380l406k0002f4l3711l6474l3054k0194
2563a23497o179J4030L6883b7913B3667M7968L6908K2481L492j3225k9667l8594
2575E3030A5671a7245l1768k5596j0140L217J6084K0839b1678b791A0768K194
2587A2962D147a2114r761k280N271f102A0323J6872K1670J9067R988M42q987j5498
2601E3877k5086D9b9889k8679k5121j5138p273Q576K4877c5930A306K5384J5403
2614D2093N417J245K875q03m10n669r040j2827I336C832K12J1N17i40r576r320
2630a9836j0022j5706j8888j6266o188N982K3706b0313A4766L0545K1804J3653
2642H0768O535P894N508m922k4842C1265a9382m1354k6606q063J314J0616K0983
2655f2492K2900a3924H486J7047N985m256p897q531j088O615O078j095p066l545
2669A0733M335K1411K0707O228j4849A6734b7108m0563k6919q281P170J7152K4310
2682e4239K3452a854C1566L0110J8563L576o041j3266j2394j4352A6858a2639
2695c8003j3082O928K0631C037J7906j902b241l3576l0626j4593M776J6315J6938
2708d3007J8717a747B5993L4885L1805K1131Q004n162j9710l1271B3386b4290
2721g4227l9947j9294N080K9066M5539a5524A0008O419Rj011Q176J2342O913m286
2735C8570j1165A2624A610L62J0657J8721J5495O825m701j8085F211b4799l4935
2748e9734k5522j3470O791K2294L1113a2681C013J0402J1788J3087K1017J8652
2760G7959R245r001k7721A1982b3926k0364P96J0196J6569d612a137o745q693
2773a6575q725j1098m147M794R419J0438f299A862Q000Q747J5533K1809K5900
2786H1851K2760P765k1316m4709a1993n4583l9893j3664L959J6276J9258K0795
2798e9845J9935a7981A2300L3708L4064K2542K221j7335l0585B3227h455k2270
2810c0725p013P948f236B0841J8242k10A8507a0990l1519k1807p770M083P543
2823f0460M027Q43K853J7208A581N4102M8857K9325J580k4164m1424B3271a9038
2837e1987j5285M75J1974J6643J9005i281M20m456l306J058f957C681J395h347
2852b9249j6375P189a175D9658M6147K5559k837l0705D3827b576l8784k7182j7308
2865h5850r813n18O566J8619K4573b0003H051K8012L3238L1729J8059j0777l8061
2878G0251A6790b8173k2499L183K1357d629F539a094j7359j6682l412Q093J2446
2891a8008O786n391j0200o504J809N900Q422b709B8553L7799L6122J8692j0668
2904A10498l3307C2563g621k7664o915K621R35j5025k5197k1794J970L1611b1964
2918A5233K3928Q278n59q203j2381H450b497A608J4904K0441J7862J0505m075
2931F1245k2905G377a7185q198P918L094k3312m1193l7788r547K4080M8933B392
2945E2134L9054K1991O77j9037k5525k7429A2357a8072k4824j0054M569Q901n478
2958d4958j1257L589a9985B8132L6221L560l0020g464l7035k0336J837K5354C212
2972D0412K0979K559o66N272L306j7401A4086b8832k6100p104j2473k1831k4660
2985a21000j752L6999b0752D3201M7589K5294n767l7041B9172F80K430K0432Q633
2998C2175A3184a6724q491e393A8855M252G022a0487j0094k881j6779k9630k7567
3011i7438j1976M189K4331b8980D7840P1996L2664k1413n0073l2231O076J3404
3023F8263j6234B459e7509l6748l010J5839J9259K5760d152A9113L964r34J107
3036B3250l5E241c8932m4253k088b8251D4916L7344j1898l0466j3007J9138K4529
3049G0556M555k2558G608d8942n9147l7403J1624N0529b5615B249M504J3799M3788
3062F4340N2950Q461m6374A1230b8545K202c005E638g079j9770j5787p017R671
3075c9982a341D8822K1357C3267d9470o7298j961N5818i260F361a057I776M2660
3088E2436N3669K7813p752k9868m0138A1319b8142j7922M882L60k9808n0892k4881
3101a46403M8053A17P8649M721B7197b8141j2942a9769E409J3319j489j540m434
3114A1265m86J8082M3843L9958o681E0877a2972k1960a1548H585c1008p6896n4839
3127a62743J3066O7861h256C7534J2088n284j0825j5333O062L6022L6933m451
3139I2746C0723d4924l0655L6330A8309J2432g049m2162o75a0501B4234M626B198
3153b9336k2649q568J5202A8N7085K0885l3898i043j1689C0508P0185J6877E6991
3167c1744n5174m671J7290J0669M33J24R787J6458a0094C6975N6141K4765l4442
3180H3439A6315b4126e260D2176J6172A3800e1405k0672c2211C1612M6470M744
3192H2826k6022A0841d4074m6547j6507J7702J9888j0147k9889L388c9963F6741
3205A48596J0416l9941l3105n511N115j8835A9123d0161m6209k7332K480M0309
3217g0913d270E5469N317A4901c7966p303a2721I468a3359n5113l0640K4414a0825
3231E0387L9328J9071K038j4629k8489k8858j7897A865d4611o9769n0601J5195
3243a49786g1711A5458M2570n105j6565Q017K2582Q078j9678A4569b6764l5230
3255f1994j8673O187c5045B2532L6700o622k6017q557J8939J4024B3475d5447
3268a11670k0099K7740M4670b2681I275K7980K5039J4490J1730J6759J3108j4760
3280A03621D8107b5259m7003O96K5019J0148j4396k2419P581L0372d310G425B352
3294h048j0097j0069n27a1551B0692K6840N087j3658n535K4505L4475P385k9408
3307G0383A8522b3243j6609q980j3625j6319o001L084J0479J7747b3242A6388
3320E0667R536j5701j7774j12J2022j841A2538b0492j7255J0608c984A5353J2317
3333B7670R143K277n691j6244a312j4265j1440k1349k7624j6950J6209c5920A0305
3347C9952J7629J5153J5590Q589j4701l4767C250c6139l5952k6359r245J5158
3359i2537L3504b5141E54J8993K2923K3049P506j8371B2688h273j4127j116O310
3372a7206f826A0239K6062K3241Q360k559j3441k4532a0217m7720m9314k8517
3384a35768N88K0506K7437L8374b472E0447M4016K6889Q56j8310k7839l4253B396
3398c3820j9844m77J3226J9877A875K4948K3499R874j0931A7544b0846l7697k7598
3411h6141k0736p104R570L1309b4442B5239M2215L4641K1356K647j7150l5711
3423G3237B9846a0743l3302k5558j7208K453K2952K9053f35B2823J2866M725j939
3436C8475j4094B553a8743j5031n419K171J1614d837A9237K6479J6417o56p902
3449E3575j5267A2497a7712l4052k6051j4684M142J4913K5657a4886B3799L3578
3461E7377K4036J1554Q89j0929k0634k8955b069l0465j7961p710J079R803J5941
3474c1382a2509E744R190K350q080a051j4707k0528j7265o641N366J6561a2750
3488A7705L2712L2608K6786R036o907k1723l2755A5378b9684l9695k8234j1339
3500a08952N813J4723J9700K9718d090B6555K1035O680j0387j7691G912a1514
3513b6843l930R758c166A9103K3632K0782J3619K717j4752C0813i990l5665k8055
3526g3710j8606r523M203K1418L6821F344M2274L6956K2757j39k3935l8586C061
3540c4108k5730j6650p454O037K3208a7727A9922K9837J5613r02j2488k2751A043
3554b9104k2809j3882l363J2667b5580B1171M9161L6662R936j5134k7532l3534
3566D0730B007c8878m1709l3890j6957K800K0454L6511b1516B5441L6054J9297
3578H0792N678k783j1676k3950A4631b0274j7339N345a1934A3583K0288J1806
3590D5677K722n443j0781A3676h295k6057l6235l5152k0859N872K9475M5456A224
3604D0795L2527K9835J6704n471k5755l9677E389c1816k2771r093L312J5289J7369
3617b7710a3126D941K5253K6204J1053j1337A8894b7674l7926j8009j534J3141
3629g2002K5046a4692B0381L5416K6612J6021j037j7689l7764e091l9575k8268
3641g2934j7423j1092r27J3608L6955D930N7714M0730J6105q084l0405D0424D419
3655b4741j6780o793l390K86J3235a1230A8617J9814L139j1706H971a2308k4611
3668c6919k8969k3328j0100J0172L3036d481E3749N2099L1351K229k2471l5090
3680H1867l1606A9248a3093l5102l3359j9750N90K0663L0785a4188A9259K3309
3692D2568N733q767A9694i469k7385k4270j2686P653L1445A0714L8924K7537J1527
3705H8702K746m496r014j7681B9327i050m3367m0403k6460r34K4309L9508i552
3719B8338K6064J6724N288j3294k4634I417a1863j7941m374k202K578O167J1414
3732a6221i80A5484J9952J6714K261j8093B667c7669k7476r880R839K3553h984
3746B3844L0326J8804P694k284r043j7050k6012i054l5939k9843k1606j2790L686
3759a05546K3451L9565H284M3291K5660L932j1966k6722G988a7862j2704n29J1737
3772a9358d590F066J4951J9498K3235J5036J503j1977l0613f739n3402n0368l4345
3785a44854m926K0225L8746c8716A8134M8397L1986J1267j1405k2985k4764k4059
3797B6571C274b1561j8845j1663L063J6912f149B9331L3645J8024j2814C0061
3810a7628m3636k8890j4132N065K2277L8277G064L8397K7627J5116M448p697k0274
3823F4681C1796d215l2995l0664k5839j4496J3926M2723F267N3652K8484L676
3835I2079j7388k6975A3198a8338k1252n303M709N689Q750a0874A2794K5792J6280
3848E4866N80q402j3366A1172b2849m2286l7223j6749J1446L5962b5480B1723
3861F1962K2263K239j0863j1136q807m609j1723A2710a6524j9625q587L323O430
3874c4983R656a0315C214P268D763a3126k0124j6221j2539K217J6914a2387A8464
3888C8891L060j949L956J4874J3426K340j2431k7958A695c3033k6442j4692K007
3901g2160J5846K0064a7191A79J4754J0294P23r349E589F54K197J791b979j5980
3915a8959j3828q27J5403A0626L0472K3264Q573j4548B5853a2142k9085j6312
3927e7539n099J023O080J6701a1604B0238K3798J5817J0302N889m542j4056k8301
3940B9145a3238m3968l3456j4382P440L4570a7017B3305K3123J252j0738j3140
3952B3802A1186b521j4797j3192m325N895a2565A2508K5207K4848K3445J0035
3964I6043m403k0031C2268b1268n6790m4866k0443J1233L7943d5168a801C0808
3977D8537Q291N072l118j3321B0682d781k3103j1901m07J6501a15C0385L0893
3990F1278K3979M630j0200l1888b795n3704m5168k2432Q353L0754L3992a9800
4003G705K7214K5912J8734P940j1869k5930A7262a9355l0963j7667J723J7391
4015d8871b2705D943K7166K4158R259q056B4918a3959k5356r337N313J0831O927
4028b5581Q552c108A7040K0987J7879J2384J532j9310A3028b9571l3207j4710
4040g7488j662J667R932K2314h146B9680K1398K698o875n056m005m476q581j0198
4054A4585D931i248j3149n662J1036A0661K6213O047j8599A350a4582j1574j4180
4067d0336j9781j5397O22J6327K0784a8882D060K5449K6327J3325M264N794L598
4080H2817q695l2586h339m2943j5567J2140J6622R386P656J0260F922J0249J897
4093A9068o286l320B056a7397k4892j5031Q205K1259g981C546J4556L0865L6254
4106H5221J6979j6860m2651a200l2726k1365j8168o471R744K5113K2096d351A7135
4120E2105L3693R164k4372B7653f721j6228j4577k0160j5956O220K8446B422L1385
4133C3807J7417O889k918k2271e210l6686j5770L125M953m819k247K4259B1445
4147G9448L2389K748j3268j6652k8924A1868c7996l8606j6697l337j18J1863L6275
4160d8616A952M1117Q709j4353j3258K214L457A1067b2789k7749k843J8742i188
4174A7213K9981L1034J8107j1697l1130k6617I273a2080l7296m1695k1694J4338
4186i8427L6489b8395a1425D715K3789K6592J1620p595j7587j4879E247b1366
4199d8875o888K6477D162J7681k974j781J0774J9194O20B1196a4212k3835q259
4212d6306o111m825O974K1927C820K2326J1363J1724K1026J3890j6153B1925b6349
4226e3272n383l21q530o757J4572b7620E881K3905J7443J7205Q162j1896C0316
4240e04j1019L375m405j5339r830J4568H805L0544P975j2368j3779r001c492k6578
4254c0070k4173j1650J309L374J401J2732a4110C4283L1602O980j1012o435j080
4267E4338n665k2015e770k2722n112N267M119P163b254A3643O258I343i823q491
4281a8314J046p02j7656k1559k164K2238e143B0191J3392J3706J4568Q002q952
4294F0907j8978j8744F268a5665k7508k3336k823K0904b3072i685c701G960J9549
4307B7509J9404L324j2608j6492F046d674j5100j0869k110J1200R906N285R39
4320e423A869J4933J3350n898D777a3391o482J152j419l214m23J0704B882J2354
4334A5236J1540J1606J3508L243j3277B0409A190h944n913j1106j4956q639O116
4347d3442J5840a3031f104i72C287K650A870f191l792M332d20D70J519R637J9565
4362C1191K1759J1746n285j3937j6312A4277h857k4344k2035j2501l643M749J0439
4375e6192K0226e915B0796J6297N354j209J069m754j2467E987a4331r263K073
4388b1521M079Q314B233J1323O946m21n664o287C361c290j1709j3772m624N867
4402b7528J2587b848G758O295O004M634k459o221p187A965f297q666n208J187
4416a8984R310a795A850e29l241Q00b90j827m555j650J564a087E682O910J1006
4431B3598Q764M979m893j0773q401D146d913j1858j3398r525r87K709M088N529
4445b8355O433P602e816A457O493R200J1492Q530R83j752K75n9l474r608C968
4461a3928j3089r169m657k413P069J0747J1331a919G270O317N590K043j0327a092
4476i919k339L58K340L965A976J3631J4546O571n50m806r783E870a1469j6614
4490b8083r281J127M424P635N741h006F914J0142P164j934m710n688E533b482
4505h814n62L528A195N988L189L053j560n720g581j6044j1249j652M955P871J1472
4520a2228A167J6827J6998J1228M503j444m252j3846A0654a1020j8529j0860o515
4533d6924K220M321Q688J5209d005C904J540k0K09Q79K264P55M897K706J676k4
4549A8786k089r73K30l002l455C90a0000o532j207k495K992M014O409b520g91
4565c904p882n244l512O95N395b748A0053J2268R028N296k29k841k746r919H637
4581e394j4447j2681o234j58N588J1222h811F125P553M794l254o811c63l845p37
4596d945f60H339P432L339r37j803n050C552b385j0314j0528j0306o939j447P746
4611c4173J4832a6B1743J9336J3394K384p933j7090A0032i816j5744p202MM678
4625b8080Q774Q305d666A882P275N861N85o079b448j2480j1320m897L7J0778c663
4641A6345J7514J0417K181m524j0417j5264F8a0897m674M31j276l182l556M26
4655b2728O250O946M049J875J011k632m206o138M38g009I374J6283J2624N578
4669D3859J641o335j4809E141a4162j1425m659J492L11m81L330O285Q433i26I083
4685B0664N963p44r889A836e632r92b194B169L151N018J266j309B5a1624r642
4700b1266m24K444O769N656c353A506K270o69l95N810J0267O923m609A0544g05
4716i536k075L125K492A441P908M086m884e99j2461o873k140j440L40N503f832
4732H15J178P61K572R681J5261J0380J249r112j1531F952h134r943l848J048M478
4747a6399J312n196n390J396M556N673f495B310J2498J0808M198n702j1522D957
4762B778L54L589L812J635m762A391i130o679J637f956a804j915n459p888l814
4777b0880J18L671O083C030J6825J2450K931l716r315I202c205q700n240K895
4791a4250M757K481l605l851K423d110G235J0358O97p320H87a3112j2792l408
4805b9312N585i944G378J8079J2240O585j365j0061j6137a541j4689r364o083
4818c1677n859o764m242O711J5751i39B3521K1440R795l238j4353A5826c133j1789
4832a4922n202L58J971Q592a61F789M818P31j554l775k153E37h724j2733j3759
4847c5216q047N2J4123g064A9077K2352J2124k694j0706j4104A0024a295r270
4860a0565q224o412k843J675L207O004P771A566J2958Q868J935p226C645a2503
4875b5105p307M492a3449E661J7571R027n13j898j946n279p845E520h855j7082
4889b5937j2792r011o249N112J5166a0208A3544K0463J3945L017l376j5541A0906
4903c813q043k449j019l976k357p48Q321a608A2358Q303O330l004A1357f401j8026
4918b4427j3910k611P956J1910f550A3925J8111J1846l26o718r426p752p198a94
4933a7463j6624j0489m017N473J4337g219A5824J8367N446r082j1178G240c579
4947a5232o224j419N798d494F434N776N756O545N180p46o128I794h212j8155j9678
4962d6045j3668M68J6446a7504H221J9354J0890P130K874l296j2254j6228D045
4976f839j2541j0696o214J395Q269a3185F39J3604R763N673p197E451a2826j3312
4990b6138l491M905O358O492f32A2286J0253Q631L929L701j256p005A3874g999
5005b8566j1459p940j617O956J6031c262A9764J1679P16l791n387o568F882d925
5020a2971m454l074N1L742e767A2752J7812Q354k386r715A2119d873j9613j9626
5034d4112r477K612J5133a7479C40J7668J7419J1409L939l996j0679j3435D844
5048a7107k2559j5726O84J0743K1548b037A3959J5100J0160k696j2372G581i750
5062a9526p470l658L226J2959C536J6632J2476P439P212j537r863A3992a4244
5076d2048j6430n492N889J2216K0671a178B1466J4022Q051j272n252j0880A0418
5090g469j2621l816J140O103Q230A831J5329J4400N678n191j3950A19a8648j6027
5104c4675j1398j761Q080J3564a0532C387J2920J3615J0126K180o603j4001F694
5118e097q729p929n119J360R170e434E670Q294M802p60n036d7j0160n413m0M853
5134a0807J24J148L554D003J0053P786J869j928n150p076a091j0545j0003k808
5148b4447k920j997K573Q885c311A1640Q498J045M15K181N287j228q344G616a853
5164a0386n130m022J266N965M876c370L16h88B503K650j971g014q789l487M126
5179a5164f418K205a130G728J0526Q529N150J018l094p004A0111g573j4649n529
5193b7751L128K901K556K328P310C510J1564K618n361A706e909o753o069m373
5207b3104M500R027A868J0765R870J0929J1237J870j2355A1341a1515j6153q907
5220c6575m630l934M237J3408g548A3843J6275J1914L680l256j4219F570a1053
5234b0472o943m080m154L801J5216D198J6530N493l913n615p865a355j1547n937
5248a8839j441M591P004E92J2033J5839J4710j77j0297A4683b029j0349j0457
5261b2835j0254j0441j85J0691a6337i62A4962J0947M576m447j2274c108p475
5274a0583n283l996m459l62J1740G369K1532J3183L679j205o376j1167A1008g968
5289b5201j5067q304o025K528J5186a4751C334J0569L365M844M136K300m666j1451
5303A2431D14e110N65j776J464a626C898J925j093A917q05K572m34e875r864k347
5319a8086L900c659C297L412Q91K451L247j69l967C727b453o436r230p463n177
5334c0759Q637a0808d610H23O839J1703J1831L577l235j1350H139C95g898r928
5348a7826o103K83L872P397d741F581J3196J1563J383r559I712d567j2371j1547
5362b8485j2140j0133R52J1966J7733i18A8953J7376J4614M860l687r849j3188
5375B9079j2735b00j7985j2439k930N404J0093Q795c389E03L649J222c10r185
5389i495q001m980p75K067P211e74A6006J4293P920J259j836o227j2392A85a8769
5405c3950o634M233P945J1956A506J9157J4604P205o57p766j4896A009b1853k1204
5419d3057j0702j043P138J5190a5300E352K2033J9342O931m378j2226j4973C737
5433a6065j6029q607k790Q325J3241f166A3003K1319J2078J746o757j2834j3907
5446A4648a51j4508j4454j0138K59N932P890J1144e037B868N230J035m466H90
5461b484k170k402k216g72A1113J6452J2709N474l759n073r671A2062h531j9209
5475b7740j4731j0770k694L713J2033J8647C96J7965R759Q631L689k860j2244
5488B5336F785a5565j6554o167L126R298J2151B867J6500J5164R702N686k593
5501D7326p218j8628a005k2151j6995o752k203L382R490J2424b584A7429J2035
5514B9464L279l175q690I604g63q349p723J182j836R29L184b716A1329J0558L988
5529B5875m000q490F252d96n432n556j135N539f21I472Q210N962J095p212B406
5545a3892j1648q215n881n499m971N097J5351e719A7402J9522J6561P386k024
5558E8847j0981j6557A4798a290j4207j1519r600J728J1653a0934a405F494N895
5571A2389P404L293l044F192a0424j4056j3005p133n88J0647a7011B02J2838Q020
5585B1060Q252Q226N474j517j0032j3296G430d28q277r339m653K954Q156d312
5600A416L719p27B131g202r817n819J987P062N458L246a149E620J0387O606n62
5615B2051j245m327o374a460j3866j1701l945M013R864a700A3260J7839J3358
5628D4457M259n698j4465j1942B631a2555j5980j6810q722O71O984R860J6190
5641b0362A48K1148J4016L469m271j0510j1434a734j2189o462K515Q476A930P880
5655I810N193N070R350P904l411j0649I960d204j5969j3968r605k661Q333J2977
5669b5097J0327d808E144O730j084D103b622l018b368E266K776p8K628N249P300
5684B3141O847M492O32n529j3217b185k0385j3500n056J070L305O587J3648c99
5699A5353R030k933m672l529l567C794d483r423q229p069j52O151g442A4351J8718
5714C3069O962k641o887n518n051p138E49a1807p001j045J128K973J442M467M100
5729e743i69C664K482K224C481h679j5073r601K856J3362b546G391L509K264L890
5744A7054M874M276J558j781m849j0328B545c373j975J440j057j188J347F14M817
5759E431N01b898j7817j5319q181L005R947J1294i360c034E481R412J2507J2157
5773C9557J0098k220r937j6168F026e684o713m995l735Q60P588a814I493P437
5787A6930j659G091f321q811l654J315P30n373n580l160O979g087A1256J5763
5801B7019N786l789p849o866p110C055c48m044k755L180B348Q501P814J331p801
5816A2193B809A42a057q36k496j0180j3121p050J630J1466f781F496L474k517
5830G453A151b873r30k81a505k226j224g52F424J1797P499K825n6k856j404k35
5846B3994m841q400g060j7950j2243m062O260J0104Q239K680j92M0L827M635B054
5862I136r32k327k098P91N421L440J887L59R00M562N937O13o748r633e40j0032
5878a0572o819q34K958J708k382q089l880K657J1183c279D299j77F15j33J799
5893B281b95G45a169B240K553N443M282M498K043p90o432o594l149K056K124B835
5910f794j0304l091M737O876b080I57J625G03d517p421n302k013P89n22j322M145
5926a6163e713F201Q750N633L006L699M743K908n822j0259G901c356p043l396
5940a3795K872N104A993J350a018n376m257j131m522n982m407l566J600N380P274
5955a6005O399B449J3343J0512P479K275k35k865q246j2309B768a558b19C304
5970C116j029D88b419j280l067m655m759l334m570o907p82M624P597g466A69Q324
5986H493O926Q179K650n113n811G381l209A931p07J050K471M493J619O1j067J492
6002A1343J877j569E386f444j0716o219k391p04J496L367P719O621K610B14Q00
6017A014J677J119k87G07J194K835M153J467J49J159N320O005K992q71l943p235
6033A3932o807c844p759o011k055k68j367k909p73K703M165N345Q33K160J253
6048h527b952H50K885J391L570L188O501N210N361K580O81l542p742r271D262
6064F53e761n444q636n281k106L560L141J923L771K658K621K505J828J153J031
6079c037R92K17d78E004P693N652K917m82m20j242l52j108l770n278A243e744
6096i063m08l03P15m95Q6j171K185R45k258l398k383l191o60M230N108d582A8
6114D824M161N342P410M610Q68l620n279n904k534k554j331k680n99e10k658k76
6130c444J7p7p023p910n855l938O05K868L81J653L802P266b228H226Q371N123
6146B1720L330m76k160k52J467j571k692n240n177k472J820l17C061e808o677
6161a2485n551m568l434j925j534k03L604L962P148b688G713O002k94o48L34M276
6177A7383Q18l850o174l314o12L886K181M010K447j90k152n873C666F26a402p275
6193h677j1889r842j989L889P023N788N84K088N792H5L810K783J256L82j458k689
6209D169K82L690P440N977k858m092k74K978L638k256q611b066n810j904l625
6224a3405k803l31r09k036o06j544K381O722K308l404n473l94P589F1Q999L812
6240A2872L005P653Q143Q520K450k656n798r755A1688a170j0359l596k013p019
6254b4157q571q57P455Q865h020P07k087m60L521J664p0k45j90M41o92b530F079
6272A6284R644L554l453l994J241M292k936p674C234e952m242k119k850j754K60
6287a6657m33k017k779J593L817O268J111m545k007M647E49Q878M444k75p38K898
6303A5756L411J261l314o83l861n961d82j328B199P660L058m015B810B09L850
6318D059K40d822j2008j3102p298l026K20J312O008J0828R708c730I807J5926
6332B5733J3690P718k893r571q273l188k581p860C042e850l360K73K587J250a693
6348f58k445o224o255k783L82r24m854n444r73Q984i914i08D352L230M888M611
6364A7081M641K525J134M50j718m619m644K265K704j03n110B633g644p611k447
6379a7702o065n993m457k140L160O612Q833f445D562P600K586j400N0J203j362
6394A3239E538c422p141L25d160C833P295P587P157M349R94K365l483p102A0658
6410c626j8280j1525n702j644o69R48L474P902J2002d730B528P580M162J94j86
6425A4278J427K299K466q12k373l801j618L600M328l70n094o744A961a951l735
6440e686l154j922n197j248m239n95J085J718K138k799k300j337O833O764a908
6456B578O119P690R331J0421P800J750o25o947j1478A3255B796g639r561q677
6470b5877p170k961L003O875Q022P975c632B406J689K217q07A561e030o790n067
6485a6887l351K343h939h95E621P336O931Q361P475O233j622n506r184j2601C226
6501e855q227m957n962k596r53J047M519K484J027J283M71L573N737a134A979
6517F241K517K838K178O568L429J314k371o202o366k439r4M02j86l69J682O90
6533I832r77j826A068h291r619j1609p110n256k343q29L809Q322J1748d641A4915
6549C2142J2382L517r95n134p104p534j0177q302a812n303m269n73K932K564J334
6564e127K066Q89P77k507k408n957p443k799j804J857L432O438L304K845K237
6579d200J982B827P562N536L996L376K537M188M77j286j226m902m799q059C2i485
6596a9381o938q527l308K406O546R609R482M357K121a068B071J611j60j449Cb461
6613c812k72J908F284Q427P033N763N600L361J158n405q530A1511D52e919p229
6628a3148r079q986p738l819q0J956P455R606J0018f704h72C424P004P908O021
6643B4357M88L11O10J68j269n102o934n324k475j496j27r27l29o00b775o934k941
6660a2650J216L616q28n333p137o524N16O37K64L160O382g577C085R347P148O066
6676B5646P659L898j412j982j936j959q292F995g702r498k163L763R80L8J452
6691a3130J997L136m78N26q30K56k637m936m846r14L454M109L038L058i1A3137
6708B7963N639j804k130j431j268j21m038k590m276n256A135a0775n642j007j857
6723a9281n461q589n524K440N552M299K277O790e535G027R165P524P65N07l669
6738B1319n178p965j304L163N208j471m696j330M176O453L990l597q053A872f764
6754a7923j3191q996k415Q31J637O663Q201a1286A991Q473R84J156O018N849M001
6769B8472m753n678p063L62J100J96J736J607L262m562F305a737m184j135m307
6784a1363p644o525J398N277L365k06j707j011M298M711J024J456K786O63M78
6799c000a483C474J2271J4850J0670J346l756l598l555m367j1147B176a1127o856
6813a7983p060m350l552J370N564N775N158K624O009a413J77n846q839k676M598
6828a3999e153H56N755O569Q954Q795M495R69J200j161o376j1115E877e018n133
6843a0151m513n744m455j207O276O107L99m167m695j799L511K63K796L958d828
6859D261M029O095O656Q832P153n87o552r235m065n755B829a657m878J383c17
6875D012p63p17G6c204p936q003p698k173j567l297r5K093R594h243C934J0914
6891A4848Q345P020K162p4m897p044l963k806j900k657j927n5J53J153j742A122
6908a769k323o380r335q746m805m286J638K722O099P892g820B352N858M724L252
6923A6186M187J255M66j847j233J042j67q2j971M97o43j095l707F174c610r802
6939a3412q354p902o978j968J982L791P032Q983O035b445D799M605K848J408Q75
6954A4535j713l169k552j523M220N289N915N416K041O76j947n629r635A419i209
6970a8095j0408o210j915K451L596P567N939Q094d320B052J955q31a63k932k919
6985f014K484G38P953P844P342N475L778J227J080l750p862j1856B06a0939p720
7000a8659l736j682j040J840K692M430L924K116j616l352l441j758L13M421N648
7015i900a351G579P991J0612Q532O354L175m151o675j1961j0579C687d028n116
7029i144o181j099p17L507L617P30p83l430m610m154m323j004L410L043K612N926
7045a2600c585I741J2186Q660M356R8K6m458m817n820p289E416F11b814l552K500
7061c866J539p27l166m503l134j739j799m356n350l393P7N599O459Q468b5G811
7078A3937N679L120K307P35n51n249o629l047l63R92K509j843k382o34o75l303
7094D603g61p710r223r837q000n365p74N024Q317P716N581c866G606R810O307
7109B3723R04l341n434j881O5j832j00J512J657K736L168J608N74m493r124b330
7126a5620j1324p045m202k068j179L808J1704J2648c664D797M452J642r74j818
7140H099j928r35R32K000K240N014P164R409N967j160n969r414r099A354a2180
7156b2639j0038m707J059M290P807Q763e237a677g81j238k007j589j856l612l006
7171a4089O58e460E767J2566J1195Q154L696q41l235o516j0114A0118b071j0786
7185a2857q721j258K033M760J948Q54J750N41J38r43m759o317l246q50L224Q964
7201a4739d517H301J0862P570N428M426L131j365p494p910j1424B325a953k383
7215d336k201k457O37J573M2M68j551j969q157o399p118j922J477L983N857N503
7231a6570g501D522J2168J2179O730K882M43m293p532n370o671o394A174c717
7246f366o27K597a114m64k622l625m777m693m009m601k917k396J354M942Q709
7261a6213d845F545Q282N898J728J846j171j468m751n737l449j037J166K741O003
7276A6596K848o41l101m261D432d189j1106j2279j0624q157M6L353J0228J0634
7290b2094a0254B203J0194N313M670K615m100o762F504B409q85L155M921M641
7304A4241P431K475M303K210m588q442E951g517j2462j0973p447j457K425L589
7318c3842N120O429Q673d851A562L264r32j255L76K652L569N062N068M903N678
7333B9947L292L75k598l676r509F101e909r777n699k417k269J549K096O236O468
7348i722L887b745q62l383l232o289k201P06K893P140c617D400R178J0968R505
7363C4051M716L36l589l939o293q635E853b770p717n589m141j507M33K672J467
7378a7152K76p18l99L621L741R01q11L26K994a998B746L190L294N426L283K292
7394B0231J398P89l14m7j463m149m052l02k533m524a626o037o439n192m134n756
7410b9184l985j393K7K448L290P288a0708B697Q770P035O315O062L948j306m761
7425B8760q045o733l679m131d2k703o8F01J015J042N01K18j123b310q746j0910
7441b1966m347l951j986L34K252L755R136e811B089P060P070O890L707n0k451
7456B4315k03r51p15l542m913r83j044k946D127e011p007n617l347l752k046O03
7472b6177N670M352L815K968d117A716J401r74a799l860p87K84J078J860B735
7488A3427J1031R625M887L299Q15n120j2664A1879a345j2957j0699j1208q222
7501d4431j920M213R119P562J0378f391A126N524J347k370q95j872J948j608R96
7516D196L288O273N209M025L45R9M07r94m366r029C311d249l197l798m663r8K842
7533a3163J17k741m442j714j922j825o71J421L546R313a328A0231Q367R892R674
7548C8164N931P03n740q363r910I207e432j0066q349L9O472N325e732g59E127
7564A0305j039D440e056q777p920q666n684k957L910R710J1904a79A2804J3016
7578B5820J0161N450j519n383n136m622o367o938D555Id40k478l130l965l77k722
7594a3112l091o301n102r70J854K885M430N239c735E583O539L750k31j292l355
7609A0994k229l843j031M79L824M327L684L561N226N055m26o413r313A924a0064
7625b2193j2334j0323k740K456N852Q442Q798a0333B657R290M463L205L342J193
7639B4150j571m763p516k734j859J30P18K4O44K828J204j723k420j993j927j577
7655A615d025n986n783j906l408n415m618L27O550M935N217N050d032C846Q109
7670A1955O302M527L409L597J706k005m547m073l465l676E611a532o066k669k307
7685a2574m014n100k309L460L874L053L892K767J855J583l600j066j470K39J236
7700h174J386J470b114G143R735R812P559L330K821k71n430j0292A0783e10j3455
7715a3965j1667p254k698J670M609M552L628M549O863c571G72M74a672K26l31
7730a777a2B098M201M128M663L603Q56N0l3j794l811n166l764k14N19k57B393
7748i22l850j990m723m646n476n495l863l934R94M599R143g471E013Q784P054
7763B0851R070M353K37m471q308o898n728D322j877b71j292H88L78J022Q33K54
7779C375q81A36h714q756n911k001P02r69O84L121O281M342c988A192N331N097
7795A1620O684L165K418L497K624j498l300m620m348l721l925B777f391q313n096
7810a9800k533j655J242O44K151L418L289L049J121L566b135Q58G24m3J495K870
7826E046K138J093Q28L107L260N277J986P7j892j513l544m441n524a519m927p001
7842a3447p651o046k956q06K677M470K870Q113f371A203N845M226r43j061J452
7857A0722k23j181J68k23N19K202J625L097R89K268j788m782o629I73e152n259
7873a0411o466m192j654R00K35K046J284J621R53L227K296L429b262A887N453
7888G340M921L316O439M762L127N30m535m232o559p353A007e307l744k749l095
7903a4895J026N70M14K384O76j123k932o62j630J4J784J87K249M654A100P063
7919H163O427L403M885K393j46j025l142k188l854k975E579I00b348k338m118
7934h804n468l942j218J228K26j558N61K037L728M780K403K421a109C066J132
7949D198J89N74K504N435J707L102R10J202K745Q74o012m623o077B080c171m288
7965g459o460m067q47k32j45J145J517J727L522j691q51O5N492b552C05M562L669
7982H536O805O522M331M13k205k147l123n363n810A592a168j379k625j998k55
7997g425K69J105m47o849l999k957j868n13m50J043N623Q140b320F103P056P424
8013B0583M262J013j852k020k037l896l527F012B353E13O07P72E83a012j997j853
8029d862j956m400m665l277j129k773r7K282M696P523d105A449L702M099O134
8044A5384L292J93j965j190L69r63l286k205N85j01j888C088A161J7h49m574n272
8061a0695o337l522J26j989o32J630L204N016N297c469A504N418M023L515j757
8076A2703m32J354O23l29j987j328O11L431K697l270l985k392C249c380o891o240
8092a6511p104k554j637q53J714O824Q657d462D55K690M277K815J764n77l767
8107G657j109J511L87R21L489L006L244R78j997j975o219l455i61q129q792n347
8123b3229j706K160J180J432L699N195M851c118h76H49M54P97n04E4L136M760
8139G950K970L077L216K370K853j143j496m344o449C878a723n767m698k500q62
8154a5550j144J518n91L721L294P41m84k341L49J266J227J849K760A101N116N884
8170A2101M292M146M726K286k711m028m596n147k685C772d538n973j482j191M18
8185a2766P42k535J417J440K31j838j719J569J880K01J558M692C37O340O150L499
8201A6326K490L616M04j417k286m631m292m828A652a389k131j274J636j678k623
8216g459k654j511j505k41l043l763M15M026K183K893d712A105O128N510K708
8231A5451J174N72J298k515l325m677L56k31l66j546r50p15j580A105c396m414
8247g810l458l763l081j286l067K953O055K921K813K752d62D151K439o21m31J815
8263G353J540N87J406J270K885M984l86l299j783k088m319C564d904q428m139
8278a7471j131j287r52q1L412M959M246J715J269K069F47M86J154A020K429M516
8294G965M490J920K21J214M522l066o81m779k768l519G47b467n935j264r49j28
8310a0743l189n64j34J179K457p19j336N86M402K569K007J334C578M156M722L261
8326A5717J410K598J270L4l639m368n179l007A60d247m493k201j408L606r5J013
8342g825J875J243O68k161l146k643j376m04k288L30L771e568A197Q761O829N089
8358B1876N233J454k274m888n451o179A984d486m421j641J606K179N12M23R29
8373d899N73k174l404m373l386j959J194Q65M626O290C125Q244N777K917P41o7
8389B0737l472m834C630B00f64j044B500K894L582K784K573q64n708d18q253r918
8405a8589r030p862k096L782O938J0916e693E438J0430P740L493j315m538p685
8419A3563E991a08n163p95P65D5K424P381M387L952O07l483G025a823p418p089
8435a6330o279k207M16K884M696N904N082a301B755J363o4A801A37K745k05M345
8451G022J656K848O521L920P58j159k168n190D773c876o679m842l992r54J612
8466a8731K069K995O307c102A33J207J35E58b383k154k525k610J115L022K721
8481b814B287P031P897N821K837P53k074j289o427o575A480g691p155n033m092
8496b3971k380K211L881O315N820L085a300C426R43Q22B234C57a36o1E74O04K286
8513C464K640L909K398L249O78n79k352n072D025a35k793k621k83o40k00M17j46
8530f401k138K86l244l182j568j443p81K391O839b337E212P295Q524N807L186
8545C0024j018m292q163H123a578o296m255r69R23L500c427E58N436L660J353
8560A1007k686E59f193o179p496o920K75Q32O829O867b767E952R414O771K801
8575B4938j812j880j737m154m903l640B381a277O14J98m74j061k445k196k146
8590h787l717n126j1N42K513K497L705a376B433N447N18J083m56l831q35I73b470
8608a771M73B573L452L749N602M767J987k533n693o362E6g756q110p130m030j641
8624b8667J340M441O699h011a746F094M940L541j5K63k908m828C047f64k112O77
8640b099G50J865K368K009L310K11j71k09l700k997b943m976m105j848k93k062
8656a6227Q0K748K856K341J329Q43K878R28A013J499K973M690M326K940Q68N37
8672A8846O59k67l863G643A347f600m505l639l932J97L666L831N351a416B483
8688D585J301k609a597m990m653j349o00j226K563N084A955R100P498L308N438
8703B7299J60m354m297p715C356b336n791m161m786p8M124J756J184K189K023
8718e876K422J383j833j80n75O49j38J275a174B600M468K111j419R13o74Q14j636
8735G177k215j240q6K109J66m04q71k38r8A583c473n249m093k331l906l011j47
8752b2210L240M937f657b187C768O840M465K528J027j242l003j933m300B768a649
8768c063m60n55R66O69C44K579K115j574G20a415j616m149m809m013n12J999O46
8785a3869J983L107c721D490L539J865J605K045K809J380n009k769k024r23j688
8800E320k398I87b099o54j489n85l667p87N66K24j400L33R62c280B03O05a613
8818a017I74J198C83h16j179I98J589Q77J952L386L566J620o24j704o62j497l450
8835F051a03n632n964k637n35j163j208K447L317M742b771p89d9C672J376m55
8851D593K09L76J34J095k12k625R9J710K534j466k588J391m84R91B826A274d53
8869a093j793l704l606j747j431J068k31j497K868K776a291E49J299L965L565
8884I378J980K244j622k387l91p17j901B898M7l30j60j115a711j880o08J085j455
8901d569k417p42J193J647q26l73M40P90J872n97m16K97B54R16K095P1N35L553
8919G424L731J907j95l175Q20p43l807B427h66l490k402j102l047j38J788R80
8935h277M86K39k12L012a724H5c07o44B6L09J684l59Q6R62J597K739l27o34K477
8954H560K038p35j815k403k016C64A13e896k862l606o28N5J883n37M646K066b265
8972A158j35J966J091j068q60j74m10J503L736P4N80J167K304k27k190j532B219
8990a251l023l837j833k29J947J735Q90J292J734g30H99i78l064k362m77j255
9006h136K746b146E4N196L149L270K144J662O53k525o389A754c460k904j699r66
9022i029J08J990K830F03K225N21j416b95m071l700l783j504J57L054L231K751
9038d160D10O748M925L843j117k616j179l971l293C41b228m68j19O27O45A129
9055A712J197D38a642k372k836k755j820j082q07K691L844b046A480N377J890
9070H747J936r55O46r77j571l208A876a120b04A7N64J101K517j019M22A644H21
9088h38j814n411l363j547Q7K321J516K048b870a22D540L223J626R8j97k704k438
9105D148A83a007J63Q7D7J164L216R12K643N63j17C885B66d252l694l544j916
9122a3406k818J239L851L169c249C378M294J601p89j517l161j091C37b148l199
9137e347J016a499B702M199M107J318J996k034m374A906c021n853m586l893j69
9152a7522J632N504d380g64B534L514J521j863p32B00c645j946j334J074b544
9168A245O023L225L316J611m55k317l976A458d993o224k642j16J073L025L559
9183f318a464B694M077o16o09B390g34m718l502j214J137L327K662A539M157O164
9199A1860J921J181j425k228m671A285c017m769m46J85J1K643K345J485B527Q82
9215C409k72A241a704l022j978j844p3m78J129b963A268K380L917K854J433k00
9231A1652l190j017l659A99b049k241m60J50a450b94C71J273m12M07f2j890l206
9248e158k023j483j743M90J232K644b463B263L398K468J703J522J00l442l752
9263D260j348G20a601k026K16Q44J251A148K309o58J40j394f52m881j614j410
9279h557r66k22K46K110b640A861L090J830J998M72k337j583B376F20b325j127
9295c452J12J343H1L149K170J881l51j748j779C41b667m841k593j470j23K829
9311h865J338c623A565K207O85K855k317l94j594d91k522o77J290A59J683L421
9327E263J651J009J117k016k464A986f86m065k935j500n70K778K735J590J117
9342a536F59J155J581j685e25o81k025k272k83K755a190D865K499O38J297J016
9358A0315O08k000k646D17d597k596j123l01q09K814c199e28k9B337K80J757j518
9375B856a047k642j266P76n0R54i27D59K760K851J973N28J223k571l465H9b165
9393a918j023n53J004n83P98A920P16j55F18b424k609o08j465k37J99J435K472
9410c237a99B805M491M567n58k469l052B481b55j074l333k514N39K109d89B349
9427E381L601j112K67l536f72l214k294m157k074k378K355L489b053D563J756
9442F319J961J268O83k448k372k481a155j212k671j291b336A229L159K50p80m42
9458C416M44k67c51m389k821j533j279K802J639a669B449K460J616j662j64R92
9474E691j838a017m919k093J528J953c21B406L132L783K644l57n66k911C461c055
9491h027o792p27K657K750K428L386f6E106N224J454n27l839k960A37e345m035
9507i380n02K76L182J749a051C275N213M087O94k671m050B612d86l110l015l459
9523a0070p95K131K268c075d13D121K470m82B276d03k062r45j970o54n6K317H94
9541E567L172J193J565j444l357A997b763l071k903l601n38K953d894B421N521
9556G942K722j146P47k511C506b460m940m718k070j847J343N381a419D927O092
9571A1019M501M29K15j933m384B229f261m919l233l42J286M888c845B530L968
9586F498K781J736j687j069C148b909n417k349j12J466L042b894A435L142K943
9601G520K017j042j426B587a172l983q91J02J598g65F90L229K936J878P58k456
9617G035l066c611k962n277j416N58J103N689b170D37O485N498K630j105l853
9632A0092D316B56d469n391m10j843J031M532a775B605M598M453L114k376m056
9647H338C733G1c713m017o191l63J989L308M340h44D574K643K192P01k661j463
9663E986j782d19k298l387j174J800b515I48J435L13O93O56M5j824B98c191j317
9680d508j527M08L16a615A983K705O16p12P66q70j939a125m961k388r96J082K874
9697e514a422B585L737L624K215J80k024l107A618c934n292k886j302J627K097
9712i690L688a667C699M099M342j271n08k207B849b386n193k570L03J192Q02L450
9728d402c02E109K856Q56l32p21k856B041a980k550j829m8J99K694a634B11J921
9745B132Q64r57m48c29n74q37k974J042P91a75B183K103J317M30o3J36A313a876
9764c533j332k304M94R0K559G53K117L192O42K69L71r23C117a179j531k221l408
9781h339j92L94K414a742A481J232J133J949K836j190k417A931a099j146n34k163
9797d942q32J245J503J337c61A407J479R41M94j06A969B40M93k33a776j540O01
9814b715R80q89f97n65N98A350M07H03a533D91J277k06b35r54b2A100K45j10A61
9834A85b36m86j179j649k54n33a709l09d14A222L376J327j322k01k19j099I02
9852b199k648j228J037K56j76J909f85B299L311m1k65m75J09B302c23k428k37
9869b988j928J881j128n08a966H03K239j16j63j26j4A187j41a176p10m03l83l94
9887c066O85k67G07B81L75B5K53P39J117r87D93M03q2K14h76A356h8H70l49d01
9908b197c17l87j02J8j330J24g53B63L87j70P72N08K07K43F52N27d70E51b636
9928d255J869J54J028c53D43K256J510O62k08q33j258E78f22k863m24j329J025
9945d213M06N09P12e67B384J716J088j206q49p85b65j395j519o14p9J810r84a467
9964A672J557K189l50k27j558p45I82i56k912j647J495l26Q61J140b62A676J175
9981B851r82n29n3C26b014j411l3m1c83HJ254J466K268R28L89j474A369a167k69
10000a436k412k132j112K549K239a3A03K507J779O96l20k261B08b339j346k230
10016e915J37n79c035P29A392K391J297K310J038j121C545A324g98k764j369j240
10032f171m2O46a557A333J400K309r82J628p95A450a990l148n81j560J355N12
10048e412b598A192J874J925P43Q79j8r72H99a276j223k332k20n4K273g06B317
10066D901O97r38A867J263d61k373l310k421N51J367K590J379A394K909K011K807
10082I121j297j192k583A172c085n11k661R14J696a757c8D096J156J662k06r87
10098E721B264d05l028l325k616j37J637K732a853d21D184M356n26r40j731k117
10114C226A93b717j983j875N88K222a130B249J745K494K330j627p11A413d81k640
10130c121l224k013j078K08d201b053A173K137K053J269l83j342B109a598j670
10145c268j591l95N99J687A901L493Q33P63J868j125n39B835a268m120k244p0
10161g702q24R00L288a200A970J259J411N25k54n68c32l481j750j39O29J551J488
10178b034B038K501K202K094J379k192l130A496b122l312j708j309J817J645J051
10193c938a169B699L373p84m28A396d01j347l155k041j29J331J947a649A037L763
10209D800L928M80r0k590l044A572a930k689j035j163K005K315g22A654K200J966
10225E820p02B122C82b703j688k153p08j251J477c036A020K804K421J400J889
10240I534l141r30B204D89b044j798j827m23b043D23L508J777j162n81J382B128
10257a133m968j101k442N42J89K668a278A430M681n91J226O22j714k579a29l558
10273c687q89K32b116L04d96B924L109P50l97j274k515I91c837k626l749R02N11
10290h799K085J734a841A428M449J434M97k304k702D49i98l848o08J014b041a67
10307C016K157K661J689n90j760B596d71k968l475j564j223m23L855b707C12M013
10323D325Q60R78k05k146Dc024r31j354o79m12J466C25N042L719O21P5k4j508
10341H250C415h67n077k947q13o49L09M140b867B577K109Q69n19m55j426a603
10358e399l245j407K248J409b678B553M731K826K523l24j557k103m006g75n127
10373e902l936j50J033J580K790d03C992L190l62j116k249D33d001m635j568j312
10389a1516K303L172a407E09N785N205Q56J009l388m418A547a846m630k265L41
10404h400Q94L012d38B784L421K496K17j316A886d030k949l153l148N96J495L898
10420g291a867C337L461L893J829J080m337C799E39c182j144l940r60L097a515
10436C862J955K614J267j285j790B044d109m499k515j931JJ214K311b811C206
10452D944J948K991rj995l905C64e559L72j020J656J460a71E122L518J415n59
10468I496k187j741I44d386m239m265k46Q96K774L332b156C571L151J706j6j526
10484F886j777A790b721l641k301K029K071i10B895L756K756L028j95l088k568
10499F584A455b514n600l546j29m01M121K457i30A270M637K032N5k425B471g97
10516c727k343k477M97L246a059D142J925K818K903j229j469l806H46d049q38
10531d887l741j019O31K658b886DJ722K563J293j418A282c412k964J03j944j060
10547i277J364c132A483N490K723J991P3M59k808m514C21d917k944R10j497L71
10563h077L640a073D426J819k63L31k947I3d269l892k707P63L86K090L382H98
10580E517M058K174j239l7j612k854A794c795k280m16O99K389a057b6D800J441
10596F241o2k108E02a973k839l473k063j152K090M429b287A653L575M233j34q16
10612H511k554B918C06c037j649n23N91a254A818L064J997J892K79n48k995a108
10629f116l147k452j417q2K355M939a440B227M137R18K907m07l474B660a72l265
10645c437j295O73J91J627A330L847K268P25o33N35k222A591c535l930r61k480
10661a0906QL373Q57a708B303J961J415r38j593j344a094j946k057P77K081f28
10678A930L854J682L039N64k515j835B493a614l525m292j070P80J921L519J780
10693b501H12K403K495J55k354I53a528l133k686k259J162J040a515A466M702
10708F168L548J945J171j103k728l923C45b775m227k681q28L226J968a210G58
10724A949L109q98j072G39c385l211j51q68J7K176a803A013L269L485K85J226
10740I278M4k893k308f63j878j256n38k8J21g13B041J099J150r0j693A045c605
10758g510k672p50J680J948J778i67B345N117K307J506o71k720k700k481f6m484
10774d550k035j05c272J263A227J718L323Q18l75l348D43b566k974m356p76J09
10790a0563J327M518b000F40K462L709N33O43k276j693A993r58a509j496J404
10805a601a87I36J997K328Q38j060q17F51i67l588k800j93j644k49L250K719g62
10823A798K125J43J190r64A512d90k186j287L59a541D61J575L733K191J448j147
10839H261L63k541B674a153m923j840r7k103R30K583J820e72H54J782J748K49
10855D633B281G98a167j821j662J115M87h5D17M418J472J906l55n39j030B121
10872G16c731j460o80o3p45K871R87g24A708L71f06r86j75j385l023P74L82Q43
10890d176e17A454K377L263K164L45n30k755k410G77a908k113p10j098J369a899
10907B02J077K355J77Rj869a009j623l413k33l425K208J238c071b91D030K025
10923F055K839J645j634j903k035k310a20k018j524j37N73c67A349J071M0n58
10939A902l33A99b492l063j627N37j427R90K353J268A204K969P43J007j203J277
10955E997r98B064a313m59k58h62a14A229J870K545J566j598k046r0i33k972k876
10972f781l352j398M93L703K689b245E56N012J069Q07j138r99B579a46k392j081
10988c619m23a886e18A385K621J644K017J668j546l854H39b484k563k203j301
11003h551j515K947Q37c039a322A456L038q38p50r37a97j418l02j458J324K60
11019a791A119K347K890K212j021Q07l99l861Hc856k588l04q34m63J845K341D43
11037A867J412R3o66j170h49l520k080n44P67J087J671A316K736N490J370n51
11053A0361j95l26m625D50a998m129r54j118j01J811b729b94B211J369j198j089
11069A293n92a033l077k938j375J675J913a435N25B956L790L033k185M25o45k093
11085E281B121g09l771n54O54b037i31a40A105P97K365j134e9k622k170k173r10
11102g934j777K166L141a862A010K568L165K90J710r44j799B728i05r30n18j102
11118c455J43a438f3B435J580P93l74j81j648b689l360p56k301q0N90J025K594
11135d977g77B654M087J99P2j166r90B290G96a186L57r52K16b16F17L640J487
11152E744m62B625J92A289H0d635k374L97j273M60L277o05a41B575p64J610k91
11169C130m89L28A076b210N57j303J153I36J336J964K621J250p67k270j824E6
11186g21l892k581j321P9J853K572J054J430H52K422J031j011B86g62G1a888j282
11203c170N7a421H72J961O47K072J334N76N9k250A987i64k469q5j993p48K90K019
11221c950J333d52b11D50O19J59b85k695j47J180M37K51j34A564K123J366J290
11238F343J45j349n83q84q55a430j204M38j014J60N45P91c60A293k5A31J8a047
11257c151r04j095k87P18K216r7E28L391Q28J417j367Q89k76j483j345I30a423
11275b467R02M75j016e4r41E55J413E55e41r25m88j546j390o51L83O33a213d09
11294A098J477J939r8J189B514J077j443A040L86B5KOJ134M66K83M53r31n04f2
11314c206j212K7j946O31r40c274a541c00A512N06J380j050J268p95j232a8oB31
11333E68K39l49J594J074K281j923q14B61M05a018j949r18r31l21j14R13J338
11350c000f81F58J249l02C4J065L51D44h0B89P95E21J890j23J715l38K29k32j527
11369B135D51j75b71j183j191o18r57Q50R16k11c55A3a092n11j18h28j748a232
11388a317M83I75J609J046n00L85j93O72K16j354j158A13g09j365p90J041K90
11405a533K16r80f72o47l99Q03j168M84j255j8O41a030q6I20J11J443Q99o54l25
11424B394L81P00k40A603L43r24R54k95g06k45K31N3o28P5p48j526M2k16L98K06
11444c064a525K38O27G31c67B030l32P75r60l08n54R65L69J432j607H98J128p32
11462A294P32@B227A10a167o56p05r50J319k24j439J296r04g93J84P1a97H40P47
11481A587K26D34J041K30J364l77r10N31O90K04n86l27E93k59a985Q3m07O3j81
11500b427L23m9R02n80m33b17o46j884O22O3f54j654d81p15A81R90K372j9k46
11519C278J072r45J23j190p39g47K44j485j849nJ465L04i65B1Q91g66Nc67k06
11538e73j314m42R33j153J230H8J415J367K90J416r21m36P55j373o52B02a464
11556a307N60K95m15k10a63H16a11L5j083N0j512j514p72L58J307J505A03M47
11574E50J551J733J318o51K61A751N19G2c57j289J65L80c36F66L33N61L75Q85
11592B820A238e10j248j027j841k04k45R37J270J68J158A868J049J055l19r64
11608B689k29I12n4I8J237b08k1A491M17J323p14L82j447l58b209n23l57j641
11626d730q83J065L89J691R12F41J476Q72r11M94j270d5C01h2k292J96P05C35
11645A904L425j28l05M68r07j881q57i41l030q77k27L36l50K257i76c54A151P98
11663A949K43M46J10A282d02j120o72k34B42J286D04K461P23M79L05r46r6E12
11682i31j377k049Q63P10L99K57d56G68R68m80K7e78j469j032p27p15Q18J515
11700b188i9B094N80K941Q70P66j335k920A286B51a498j391r72j04P03J268g86
11718A514N01J851j99I65A17b668j533J926k747k58q5b195G65R51J496M73M4J499
11736E228j052j826b59j385g12p12m90K0Q81A097M81N87p68g09b82j793j586n03
11754d164j41L59a457j907e47C304R16K69p50N52A776D8e32l163m4K0a505A46
11773A021J072K464O16J133k112j035D36a867k098j819K47p99J507J767a060A086
11790B791J278J275k328L73j608F46c94k690p63R11Q80D18N56L27K142O63q25
11807C281A110F0b577P47j613m81j74a903A55J720n70L07J126n70n30i13j615
11824b528j202J221L74P81A4J563L513J409k15j294M6k047F1c263k146k254J214
11841f449J558M75J659A138J828J486J446j929j051j421o14b651k068j220R68
11856d971Q15a680c41B217K023J664L16j719o49j571a01l181K06j491J353J590
11872a624l09f55D91Q66K253j612c49j208o35j550q03a715J97g6B414J459O29
11889D502N70J10k159j443b322j115j133l10J080j29J421C73L456M49J087N70
11905E935q39k378A93c372k439n60p03j96K323K276B63L526K556q79J948j736
11921E678j288D45I8c133j082k96k33J229J427B421P37J006l16o74n44I35c37
11939b700j806l52K412m9J201E74K807L22q07l36c7k15l72k985l45P34J516C4
11958B509L56J464J777n91m57A604a001l083j009k998J16r7L094i20B755J756
11974D511K048J457n77k37B710C20c514j756j085k157J487L201h51C580P86K495
11990F861J179K35k847A491h78k498k217P43o78M88K087A12K630Q73J039q4l58
12007D212A913a171k870J83q88J388P16f38B245J724J376J12j170A609a71l231
12023c402j086k908N00J510J629g29C417J794K082K16r64l073j042a883m456l064
12039i403j030K690J799K765F12L864L322K075J158k927C172j134b533l186k543
12054h262j260J104K740a598G18K245L502K488k408j846k239j069c209k265k135
12069g609J75K573K002G55J419K423J990j860j922A202g71k637j167j267k46K088
12085d000a294B004L424o30J296J37j727A281a812k770j854j375K21Q74a942B311
12102E062J442J691L03j548k246c08l909k970j933j398R06L114K879A595N472
12117G067K132O53j80k434k458g08m188j992k022q30K078K449a218B327L549J544
12133G420k47j6j487A630a461m063j649k17M99K660a851B49M518J485l04o25k254
12150C069A501c115k036k182L58J947J711f56B119M267J453K57j389k834B84c065
12167e207k920p13J98d229a318A263L094M181J36J140k842B094a468k768l168
12182g404l055L93K111L590a64D164L240K781n74L54l837A330a908l723k935q93
12198i459J295K466K662b44D577O87K072M6k386A954a448j544k361r33n0J501
12214d835a800A981K856J73J324J223j410k791e92l488j277j143rR40K518a56
12231B648K703J849j392o85j074g82m687j639j847K4K342c060M28C085L096L096
12247I277o39j275j417k424f72n099k514k94J279J800K366a237C328M043J071
12262H442j448k334j550f05l290k310k987O20J345K449b385C016K922J782L01
12277H021j918j176A762d68k239l495j653m0L669a606A983J759K646O84j470j864
12293C738A64a101l737q91l217J320K250b258B241J447J572R87J225j837B758
12309e73k874k195l24p11J226b542B326K487K354Q06m59l99l167b88m040l239
12325g567j184j56J306J822b452A791L676J873o06j43j807B223b677k445j570
12340f692n41J701R13a919A697L310K928J241l17l728k190d44k443m455j782K825
12356f299k80K380K097A367L988J858r11k292j169c20j275l513j312m5L082J421
12372a962A469J502L267J264Q66j675B789e7l033j521j310k092J401K151a830
12388A264K759J691P97q50j207H47c127k056j731n55o26L605K120B888K905J388
12404G181J318M14r5D275G52b349m399n39p78P23K389a304B043L148Q52q99J186
12421F330l030E21c841k624p89l87J400K102e29B521K459K561l62p39N9l094A210
12439b992k773oK249p6J541I57K013L463m66k186j325d55k641k525k335j217J418
12456g755K496a357O20C275M202J660r94k950j601A002a831k146k087k01J992
12471d273J017A042K909K585J8K201k388C103E17c204k029l001j940K082P42c481
12488a434A863M292P88O16k372j771d25j280k108q34m58J616J736B139K213O78
12504E030J279m21M42B618g27l202j633k245j191J559J015a976A283K222K200
12519E705p25p9j209I5b377l257J26Q28J036L67A37M777L056M14R24r83k112C034
12538b544l311l578M29J076J678J252a165A618L531J717j040j352j563d31k862
12553c293k075k357J258J313b154h91C262L009L339M34n04l266B938F37b808l930
12569f738j802J774l0c344e39B634J205K876j405B450e77j069l578p17k331Q95
12585g377K772c44B038M419J325K144n38r40m053A419a829k416j886j342J540
12600e933K002c17C480J113J967k05k60k666f60m058k880k201J635j857M242a451
12617B327L602J809J456M77p37m302I99b325k162n92p01J173J779c09C283J469
12633D752J988k156K64B152a965l884k442j608J502J93K790a591A235M046K476
12648G757k42N13k171j634E76c136j901o01N46K032h69C323J902L091o18j178
12664F520B973G38c513k982k704j496k48J482L909K655A242M196K342J746j984
12679G542C668n89a64k577j622j590o69b141A324J524L643J682P28j603k002A62
12696d16m107m223j188r76K683J200a549b14C655K330M7q93j687a361j695r12
12712c968p92r74J424a074C436M165N26J040J204j476k848A601c602k031l681
12727i314p94P76R57L517a973B692J409R21J859j525A782b110k124k300n60N90
12743f504J636a310B585K823L718J461m03n29j911l721i15l936k971l34j24J470
12759f810K577a078B303O68J37n23A246a328p63l527k142J82L167J032e20A882
12776F307L477J45j597J02m141A542a720l106j739R6J613a849h39A591L026J150
12792E767L21k400b08k395l878j786l124N65J090L908i17B100M961K344K580j173
12808A0812j563k670B849A79d009o19j986j9b466a97F13L452J604R2k132A675
12825d3m476k632j396k46K80K963K607A99K364K334J713L16O58k555B097b09q01
12842a010j816q0h73B236J816N90P12Q0q22j859e96m235l571j808m23M16J712
12859h505K915a189B889J771J086J804M5k502B160a576l225N30j891R22b527I29
12876C397M386J795Q98j530j956C353c18l789m721q90j427L13J389J880b767I79
12893B435K113o12Q52o52j785b06j621k63g39K07B021J443K519k27J00l29j550
12910C977j584b158r38k811j085L35J408J003a468DJ447j10l72e01j864n84j812
12927d761n91j148J753J919A509L322K908K063J549K18k870k110C078a038l974
12942e012k144k579N96J812J826K291a83C234j58K297j099A512a914k429j394
12957e737p98q83J522b628a003C003J803K843R16N66j001k526k684E27f59k586
12973c245J397j415M30M07a067A70a678q82j96j721o76j200n01R58K415a311F98
12991D415K180K30J55L8p30k513G72b63l122L19k66f12b31A547K410J424l18j895
13009C168q06d77l896k002l439r33j33J510K422L144b2C996J592L113N83o73j325
13026G286q41B338I02i76k771g31r87e03A368N19K18Q67j097B0a554j300k329
13043e183m32k15N23j09K665J80e61F68Q58a70A77M20in28A907J089J54J695K160
13062G005Q9Q63k292j901M88B34c329k312k102q37K01J0J456K088e91F46K045
13079B691J334j424J278j548B89a736q99n11a424f98A15L062K473K012j67O20
13095H115l51j259k991A231a303k884k018k0p52k40K021J511Q42N51j1Q77F19
13113E99h05A36M53K042J041J69J011m74J566j086q03j254j313A69R3b356j093
13130c449R77e7o89i5q53d24A12a732j630k087p41j292J261o18K248J007D61K799
13148C260K388K303J84K217j702j828k788A981H21f71k803n76J29R47K05d86j281
13165a767c47F73B42a938k738l7K76j75Q9J108k37e27A498K64K023N99J514Q34
13183F732k363Q64j939O15m88k78r38k44B43J053a652p09j264r94p14k008m40
13200g781P62J942P29M90a460A101J768J491Mp7j258J315j114H00K27E6N23J184
13218A763J152k22M48J693k24B247j089e62k045l604j55j810r8l93J505J997K96
13235d869a735A531J453J372j362P47l68Q66j085j025O60l07J165q39L68K82q50
13252B608O48A348D33g11j076q96j331k509R49J020K62j00J133a618j309Q74d92
13270a497b39A72M94J461J108K059M96J627J400j623r42k046j019A023b081j433
13286c514n63k357J710j457O05J879J269p8f85k006J061k84Jj065K67O36e03C33
13305A093K262K681J436L7J19o16o33q46B487H91a80j685p09p17j331j76J308
13322c490P77j536p32Q34LP3k33J380J72f22A735J433M36l24J906M53O05j465
13340D779k02j351r22l98J41r23N3J92f31j27j240h62k323j574r91q41p22L45
13358f968M50J225K119R74F54J471N13J901L43J648j069j239o25P75p60A726K88
13375B014L1p49J205A000a40l6j426j194p04j081j361M23m15j6l25J721J859f05
13394A260m36K200J318O38M67m62j179P59J106r05j768j02p94J504j625I44B53
13412a600j170j351p25q10p25p62J408L39J889J341j08J133E26O32J302K0k5J251
13430C706r49P58J026o77J149m79R49k50r65j405I06f36j709q35l219K51j605
13447g753M71J03K103J628Q02g00C16D2J427N57J81D81j0K94J509O48J578M29
13465D929Q14J563N17j741j723j014G23d39k009k896Q3j347q4L24l48K283J356
13482c077J304k77d74C43d24M9n30C31M56J610O01R16J164Q42K460j035j489j341
13500D515k025D78a000k927j79j904J123k04O81n2J424L37l81j125K21J80o52
13517d458J492j11P73f86B026L368J890J657J276q47O04k791l104j559C76a440
13534e126J395m98J9Q28J047R32n19N11K15j676j770o82n95m98R95J127f20A055
13553C388J804L117O51N96p99k505j036j968A504d74j408j274J115j19L72h20
13570a759L91j084j473k054p96j047KJ189J052J368a422B864K616J903j20J480
13586H743j224j542j653B114l75C12O74d97A000O44J191p04N04j123b297j000
13602c297k714k545j384j370j53K486L514b505I68K307L002N38N70r69P41k201
13618D956B235r96k00C28J559q41K357L96J504o05k81k035i51l166j545k913j257
13635i832j584J989J694K592b490e7C006J996P2K54j599j068o06F64J89a19B897
13653D684J436N1L84P66k023B505C29c233k084l081k176r91J371K218K772K259
13669b945f85B29J924M47K75A095f70b61kj148G86J721L665J397J333L25M08o80
13687H955k504B841a210l574j467j404j906N44K459J63L131a345M82j15E75b7
13704a667j882o93J115J105a4A814R32N308K091P75j85j190j407k531A174b725
13721e850q75L62o82P94J386K016J289E47B62a657j215j526K70j432k28J381J945
13738b462H04J678K831K713J858N23o01k163n12C455j655g04j478n85q54J023
13754b598P18Q71m63N23k040j945k163Q50p2l077J929K066b689d35C570K563J476
13771G609J847M52j910j612j062j342j732d18l32K68A90J027Q9J451R4A012g86
13789b416l376l051N47j732J41N8J938L711e1B478K892J952J172m81l61k395n11
13806D746k183P4q24E39Q43J045q4O19q96E01M07a637k994k735j077k15P74J57
13824g727P46K282a296E0K164q70J5O58o14Q57G22R15J814K017J295K49R21J129
13842I062p72j455l094B13b034m412k496j680P06N74M35K006K719g29E03J571
13858B074k79k39l34m65a09j405N35c55A298K915K095K060J569j10j460q93C454
13876A768i08k327k317j368n37M16J109n53J241M33Q16K68o06M5J72R18a147H0
13895B452K352J831K530L69L74k158j816j991j605a231k257n66Q84o91a582i2
13912A157d2H15a072j330k522k268k089j874Q17J675L021b224A028M207L977L700
13928A2912j437j18j044k681j923B558D1b506j151R10N11O53l47c86o7r10j528
13945b891j368k365j013j140J712O76K766R98a240A165L552R38J502j546r80n84
13961D047p64j168L44R01J434J205P8J408j898k124j050a416k971n195j866j949
13977a3397k65J355J301L847a771B092L414J981O44K44j093l063A218g04k855
13992c559J441Q61c71C030M812J235J71M40j783k943j915c577l066l632q78j924
14008a3077J330P04L633K658b344B26J539M52M51n72L22q49E96J389J950J225
14024E160J533K030r7N10j874k462A092a300k220k953k076k46J524J169K106J266
14040b730C23O04K35n64a793k397k616O89j309J571J236C91M174M048M514K557
14056A5684N18j517k666m668B091b181l670m767p03L03J927J957J737e94I93R24
14072A917K83e13k097j203j653r65o69R00b403b79E003K353K591L62J536j322
14088A0523k707k517A748d17j678j557L82N0f92j75E2i88j466j044k557k640k022
14105a0717j263K185K104K693g31B645M595M051J803j287j470k029l273A730c201
14121e191j18K011O34H5K495L019K372r00l127A529c445l165l882m523l92J309
14137a4098K507L648b715C226L384L361J737M6j877o47m071k337A196a63C59K59
14153F18J262J859Q07J24n92H97a073k896l907j312k235k94J364K628L126a820
14170A106L107J028k74n68j961C80e85j419N97A368K334J777M033Q52J041p62
14186A0643j398l445A48d612m990l073j779J27J307J611c594a199B450P58K190
14201E398j10RA879c48k574j308J094J103C10L454L221J773L573r70r94j03E071
14219A467c914l527r68j349K32R15J757K964a335r5n14P36p97n33j555m75M30
14236d138J134A696J335M906J508K672j40P14l446k903l146a748l161j271r63
14251g143p8K86K712J579h45F75o8d6k176l386j299r56r67q1J792c494F31M839
14269E470L485K452J350J559k191k059m579B163b03l474k226j367K137J328a220
14285a635c46P6j318p39j904l352q90p6n88J724L393b95A720L933K049J451L27
14302I480p78j893j593B498I97m88A5K77J027J512J434m56j695b62j452k805k731
14319g250k970l042J158J276J779L519b269B275K583J413J580k90r86j63j817
14334D595A933C00P47J162O33M33J510J011j93l90k574C62b505l758j898l526
14350a1687o31J947K25L071J955a725b62B440K542P6j536K70j335k53N5Q67J793
14367D919k39J274N92n7N58o27k251A851b989j836j832l041j21J259n1P46c758
14385b333g36E82a6F39d51j847Q25g1m36E76K248K654K813J876j492J063p57k449
14403F532B684c54k426q93l852k00n14J526J092J750N83J321o32J217j091k339
14419d812J064j486K041a430B271l37K220L777J453O32n5j708j340j701k346g5
14436b165j513N26Nj577O00R63Q69l70j065j430j512J076k270N82J197J943e48
14454B388J320L155P8K526K24q27k470k180o60A734G50g64c32a22j53k8J15N0
14472a38k048j328k253o85j542M06r79J987J369K518H08J386K417R96K81K277
14488H165j632j455j696L85p25l62J91J186P54q28j182l26j027a032j939k144
14504e115j853j404j718N8J286J664J769K638F64J316R4J317J434r18p26N21q69
14521B833q3J466K43P44K75P96p3j115B308F55h74k496j531l176j587K99N65J857
14539f943J254J372J958a117H51a97A902q95k09J455I77J237J255J288J289O95
14555F741J669o09p71l75A923F30a277k115k514j470L94K02L67J542J31J771N32
14572b437a212k69K83k361J640f78n05A461P79J988J700J198J521j64J1j556q75
14589F063k596Ga388j291j191k102L63L25R87q71K559J154k186Q85k155r97J718
14606d190l11J359J204b89A959L407R24J896M41r13o3m88k623j409A115c17l16
14623f33j834j13l57J043l34j151j285K96j716K77o83j638J562N28J692a585i2
14641B729K011K277R63n41k54j012m25m74B323q15m59k30k18m0k17j16n9b407
14660c834k343q61K01r11m89l99K920P96a939b59B862P07K915n37k82n39O50q97
14678D879n62k68l88j336P06q48j98q3H36a74j711j349k322j150m52J012k205
14695h351k96L008J696R93a17C15Q78J115Q14K75J92K52P35q3o11K162p36j69
14713E139M1j803j173q03a0k259k374k306P2l33j525J336J097K340J180J63J017
14730a602B77p0J012R35A20J051L22K103k40J215O91J468J397j218q20j585p26
14747C778j808a288k455j731j28n19k115J239l90J030K746N71M20J126E87M03
14763I90D75Q19D47K038N98O28n56J903J117q0J827k216p33j130j300A135a770
14781c892k03j14p74j119L04J034l0Q49p35Q86N99N13K48K00f36a8C042K698K07
14800E947O43K331j062l16j144j651j759G44O9b263j291q39J89L12K93O48P66
14817b185n2n52N7k110j195L04J45q85K870M07A165P72J870K598J816J638m37
14834I422j824j087j327j599A725a698j039o0J38j491j2M39o97J391M3j513q77
14851e376N24Q13l07J009N33a38A070K612O86L66O45p2N56k785O67J92J340k038
14869C239k14A288J44o6K7B1d93l242j619p02k057m61j26N89R06c492L31a31C025
14889D347J139k05R74Q21n29l248m23j037m5K71n10J374n02k7M87n94k84I51a268
14909c002k107j086j009j106j196K381L68K226i89a65C030qJ271N46J233k33M4
14926E883p86l34k80N68j474O55j13j604H62b216l98n28k280o79n65l29P46K162
14944d087k91J793J116d37G15a98e0l68F37j45N77J33R43L175K149Q48L71N5k033
14963F710K40j808A144b328k548k394k881M25J244J003J700J564b019L72H06Q15
14979A621m08n24A36N07e69M8B33J254P70L148N79J433j447N61n51j671j486F19
14998b013n33j205q77o09N56J439j578J532j848M55m01J19J028J349R30d77D019
15016D701J354K782kj320J71k519r10j539I60b477r1j196R87j87J21a300R3a12
15035a996J6q37j435j476k493J528O55J552J608f53A564L705R34J924L08K35K47
15052H917k176k367n66A441A80g12n76o01j102N22j207O72j397k46m14N23o61
15069e199O81L68J675P49e06D71P38J691k37R65m00k4o48P69j202J516L09J110
15087E058M51n32j540j464p87f11j413l508o49k343n44q38L00L236R80K452c80
15105B778J200J511R1j82k036k86J61j150L69q85Q91J035O57r3N93j264o72A124
15124a352j708o81j047j482J76q89J442J38J091a615j201b67I66J177J23p13K192
15141C745Q89J310N01J29o02N23m84j467j340A455b82k804q18p50j812J198L53
15158d915J380K02R78P57g11o33o49M06k943N09R49J15J415C03K307J495K962
15175G067J070O7J379j135k069k443j133c38j525k468o59o78P06l82J077J72Q97
15192c198Q91q28J106j038J348n18n9i67d02H82J346K195l4N13M29k22k45j340
15210C524o72j126r2K32H4a091d13l20r61Q32j924q68j810j336j812J586k07J069
15228f164K106g27B559K031J555J614N73j282n47j451k271j072d40q34q49i25
15245d37I67J35k02L94k38b76k882L76l116j407M4k88J372Q07K227d48I31J197
15263B128K177n51J207J04k40K29B032J722r61J324Q16j296j334n64n48i0k520
15280b610j489j655J23k186K531o78J347R40i75I17j66K158j320M96D74L29C18
15298a61k76A073K124J389J443J019R15j280r31k087A091a804l309j168r79m06
15314g666j094J315K184K177J527P31I47R54L51A076D35d24A50J707k5Q40J928
15331D600L71L21J260O08j870j566j427I04a460k603P28O55p25j224M12J628J38
15348b451p8m12m58q98K76N11O64P88i20A253K295K475P72J541j10j702j086j855
15366C583A130B58a376r84k131J120J95P91e74N4g5Eg54l093Mp27j039p13J595
15385d727J059R74E35K262K297J253R51Q95r61j448k291j013j124D33a73A46c17
15403d22o3k15j042n63p54j237j585j554J697o01J582b056O73D79L311p0N83N98
15421D901L29j00j662j165G95jQ21K30q10R01P79N01J56o00a831j188j211j867
15439f097j648n83J10J996J495J066c87E78K667J461m64m83p81L32L45I43O41
15456A584G84O56M23J516m22J171o21k16A011d69p79k805o78k062j02r39K516
15473e318J769P94a268D77N14P52o43f1C89c9A010J414O25n95K529J746l65K86
15491F650j189j090B128G96a761l011l41q40k38M3M85J974J727E13F8c0H24B34
15510h76j421p55R54J030a36B289N50L709J492J71q18P3j619A996G63c147j762
15527d909p94N61j572K588J10a668a00K2j162M43j73j057j738j065N72J074h58
15545b63C138K323K203k63N37j519k307j131C61a442j572p95Q04a233e31A6c00
15563G33a85q85k038j751j437L75j177N84R96b528A165K496K438J719J87k08k359
15580E438j367A801B0a098L90j244N75N24G05J448R25I17fn12k412j921k028m03
15598g282n01J426J83J534i23A798J007K768N19M97n94j628j413j266J6q22L7
15615I19C93O59R56J111j76p68D95A59b408j872j567o30K24p18J665K464L28A56
15634A246K05J242m86J160o27r51G71N9e85A684l29O62J850J065l25L2j000j752
15652A887a367j576j217j970j199j33J391p34L386a117C92K277K29Q55A320O45
15668A965p47A7e79j026b42I04J217K163J350l46Q79m86j983I06d19k402j998
15685d819j545L87j508J675b739i58J39b45H37j3f47j44k85j95n47b71B93K844
15703C137J322O93K211J13K69k711r22A458a862o09j310j669J265o83K092O54
15719b122L20e06A142i7o91r07p08j278r56P13a399j39H12K309J947L116q19j086
15737F279J024l224j704j124b545j85j22j1j30Q94O44b03B46c05l05n85k100O47
15755b648j819N49N83J272M76D25J07M405l92J24J7j91r72j399L45E70A74O25
15773G99N2j95L62J087n94B48a321q13r78j457j215L96p58J982j1J941J107B079
15792B733J542J062j335r88L36n9A323a22d7A023J23M55D50k09M41J026d89k79
15810g68r35j297j345l52n75R81N9J161N85N25D61J420P39O3L64k27R19j511N90
15829B818l33o74M67N02l66P70l34j052l24d73j417N28j815j137K88j68m3J16
15847d121a505A74H5K32L29M84Mb30j27r6A71J41J556J083J407j581J433O79r82
15866C907p22A309h27J10k387j666j001J077J191o62J834j46i19B95d16G87A00
15884g41K28Q2F02B61J307R67Q38j25J107l14K83j955J39I56f9n70j683q5j930
15903d337a912g45k304a144j27j142p31M37J46o14P50j34M63A03N04K699J830
15920E136K33j50N81Q4j552B095C96d64j835O86q93N09N7d84a49n49B79J041f06
15940a367k090j016j00J427j229J970Q34C37J956J102R44N29Q18j557r6A371J24
15957A495E35Qe12l74C52R25C1a71f9j960P87j611j239q58k77L55J848O37B88
15977A146J458L0P02o55L74p22q49j43i65M09F95J654p15m71K332J217j465p72
15995B475b69l39k683r77j766j110J047K201K62a711Q55A230J238J09M0O39A016
16013A725p49g80A045D30N75R86p0m25P20j76o25B55f35j322O64q80j902j64M80
16032c759R68Q65Q66j558J094d34f4I19l57g10G0J728m80J52J496J091o64P9R42
16051D414j160l8j472a07p19k598k36J179j615L4J185J202c20j56j09a87C27d44
16070a30j857l69n84D9a758b62I02K447N36J354K86o41k13j746j345a83l56k027
16088b566l05o69N71j821K012Q27k01Q46p89h19c07a43f9j070c37I43j57P02J305
16107B793J272o02n99A259O40o98k33c99l67J15n30B95r6a14B4b59A6a091p41
16126a832l41j095k31m83K32Q77N44H74J582j82K267P79p84q0o04A898K21F55
16145a556J90e43o17a38n4l09O4C87c36E16a694n5p15M00k19j717R66P70d60n73
16165a033C10j6J002K137l5l38q11Q90p51o75M51n11o81k19a20j14j284k33n55
16184b306o09p67r76R31K3J790K70j47a14B056L30k73K1m48j00m88e13C90c98
16204C98n3J79Q01K032K20r22j149J177r17a112k14k037j212J89q06Q61Q43J26
16222c362g90b38A755K31q67P14p78O91o34B26J35r9N18J003j51O45J423A708
16241B290G82n5i61l19j233k9Q65P02d30m03q16a09j494c20j889N2o8m65O08e08
16262a0B363K243J36O38P93k635j03q11E93a488j328k3k03q3J007L95d72I6M40
16281E36K12R2a24p7m79k829R64q7J032q90E60P08J233k47J57Q69k16M94j263
16300B295q20A02c25o61L65j079n4l50N99N09j057K19d90j850P9R23R1e83b32
16320D70R82O36l8J54L38D56J383E55L58c59f5D43c98a51A616C60Q61M75E02k09
16340B93j02i29j315j109R55j001j002M12J919j96F12J355K54N27J387j26r72
16357C037j376J457r92d38o34J69E16h91J13D17k9P03J54a18e4n45m33p62k108
16376c902P57R13n47a300f37l91B90K585j46j103M22m79j68n02n2c93A029J02
16394A131O46M82n93n92M30a273j97q22j391M80p91J52J409a012C9J110O77L09
16412B135j12L2H77b37j463m23d26p36b6B96J122J319Q42L54l0k30A720H43h55
16432c040q78q57K044o02L52a231C00n2J483k37O8F89C30e78m54k42L48K86D59
16452A521J88J971p64m09M67q30C10c48j002n33M75j388a037l87M42j66F87a03
16471g45L44l22I0a347R6a88j266B29Q11J752P9M32O26m47j209H08a78C56B8c006
16492b942O93Q79D37c10D13L29J136r18B06g16q60L54j502L41j015O77e15C32
16511A519K526m35n91L81o20A291n64A30f40n62R5J35J72B60a11A63d48A087n42
16530E45h09j030k68M32o68J51e22Q2E97J043p80M52J006q63Q2o45l11b35g2b
16551e58A43K159q54j46J74D69b21l64j15j610j351M37M60a298L92d40H53J471
16569B324p42J055L09n45n94j80D80A75a127M68B33a32F51N45J99N1n83l07B13
16589f67n35j481n82N26j18M50a175B34O58J887A287n90J23A8i6l47k91j136d69
16609A674F38N29J14j16k0j58J71A93e72l98j032r09L25h61j021A56N76a96F04
16629D49d02k21q27j385g27j25L83K25A144J178J019R4J9n50p20B15h13p39L5
16648a517r69K73j06a055b10C5Q64a98I96P46a09j031j41J87L21a09D5g2F54J160
16668A814J983r28k52k23I22B5e38p25e44j572M01B70a323B18O07l60K8a177L39
16687h38j21m90K60j30j068d96A105D35J402m71J735j307G83qH2Q9f90J03j152
16706a739f13e8A240J54B16J79J723K69dq29j009L77o56P35r54a089c37a03A022
16726A133l04P31O4j03F91e53G39A69Di1A64K1R5P87l72B68P48i46a28j325r66
16747b419i49o69j20P1m26e02o39L35E24M51A74P34A77d35J57A80c0G01M6h22
16768A197M10J51l86E99n4h63j97j720P00q60O94e93l87B51K09K159j017N01n73
16787A530D92K45Da728p65J124L72L53A078D94J266n83J148j39G31C35b035N34
16805a501j095j82P14i39M33E31j88J176L97K00E73A40a264c84k205J196n79N14
16823a458A156J152j50J020M36A805K80c62j374q19O05q13O56h77g6A735N62p01
16841A596Q51A177N75c94j118k53j015Q7k54g58A665F67K441J266l56A605O09
16858B214B36g73m73j600J215r53K04a147N56D27P36r6j43O44e15I86g66q73q19
16877b458R08P70n18e2A055J375J452j671n18p12A77O2b334e56j547h94m58C23
16896A383j53Q58K71G79O02c26j014f68q57l54o69P39O55N48F09J197m18P19o43
16915A464D23A02b362C17a481j780b89k94C50Q2J252F00L39M57m45h3gj874K98
16934a583j93j071R32L76F30P16j78n41J079J41M98E77a399L88l7n09P73a72B59
16954A451Q10p76J091E64N12A45b151J48m33q3N58j05b33q92A895P09k13q6A091
16974g85K31L1k855M44J288m07d23A105Q69R10l63q11M28o66c72q20j627P16J52
16993a951c89p43D08J5j4J726p7p16D74a328i3q11j217R43p24h83L84a82A039
17013B326N77n87n78a070J43p31J45M14JJ33D89M26C02R82M98K33B33a25j621
17032a746q84J202m25N40O27j86A324L96l18O67j97j39j47l37ck123e90r41J83
17051a348K43j43g6F26K41O18J31j56j97A75h56K4j320R76n39N11B64N33p1J233
17071A959H25k95P18C85h69n30r25J64d48A17a115D86a86E13K06N24J49d53J45
17090c08J4o03k02oa78A106A34J504j5n7O46A29J25c0j361p48lK94L28N45a93
17112A235N50J620o13J82A077b49j55p06k186J549k25k05g1I3Q61O69J025p83
17130A865l10E48c66A98a103n12K7k90M84D20J84O79M34p84e1j31n04j54k6j617
17150b483Q34d58j920B08Q28N57M3H2J735D06i29K3j105R29K33j005N76A4f43
17170A623p2m13P82C27O26a882L1M27k79l2d6E31h22A937N34O59n56o69o08C84
17191a79k357M19M51K49O87L4J86E9a9A76J157C61B2N82a09n46l72b87p16d71
17212i36A487j89C42L74d88B11a509N39m00J0a63P2n85E85i5I48R07o48C7a162
17233i12p06K18j94f88k82A14J335F0O60N4O98l14c5F15i06j75m24j87A44g06
17254A309J8j8F04K67j09O74F29k74i82Mj007R65o43K67C53a10k28o2A516k77
17274A239n22J96m21L89m33A69L25f51G94f13K90B03b67kn14f3o01m66o6L1FO74
17296F80B99N68M20B02j7K17a333C09P2a698h19L05A015C98P6h37H45o5J7C15
17317A91g57c10k95K91j071f10k70j62B17%O58J089q66l4A89b55d6Dg9j069k87
17338a435d29D16J8O30D65P24J0k88l27Q39F79k85I3f98m76L61B63f93b91j069
17358a360A086g15a74r22b65k44K50G33fI75b13A689L71m83m50m26a40A336a169
17378i02k12k82O30n3ob66I00l82k03c43I8f82Mr15K51O63a80D49F4O21J305J86
17400B176j54q06C1f33N3q9j26b19j018N78G5J327b42@E47j04B0K73a055c83q12
17421a195C03a90j663I64b11l65H3J105n31f67A82q6g72I25B76K45g51A679H31
17441A55J83N99p7F1a719j133Q90L63g79m44o22a37A000a47b5A03P33H4a529N69
17461i60a35p57k23F17k98N1P13K58oQ5B58J47a78r1p2q19k69p14a013o32L62
17482a283b15j82H83k64c2H2Q76F0P16k65J033a95F41J215o61c6A99hn40G74l07
17503D67A98i3q09q98L19A51M11p4N16hj8I10D02b83K9m69L08A29D0f81I84c8
17526A159D83j48J988q04Q9G76h94j59a73j453M22r09d06ll50A70P99B03g58b02
17547a286p2B14a892P73p65A81R9J167P38r83J234O02j506P1B58N88a272e34m82
17566a016c78k26m00A222n57e69M4k27K11p44M11L62j281O07E90k19M92J005l10
17585A558Q73r07o75K12E7e27b34o02K03q50B59P97C12K67P88j26a432d6n73j366
17605a985L93g55j307f1A02P1M79N69m36Q86J8D71j51f8G1g35j0l31l71G43J78
17626I21J341B0J139P82A47h53j280N66q4P43q23p04Q64f13C37h0D12O29M34N9
17646A534D68O16E22j05j59g3l26d5A212b49A088oO36D47A58a430l28Q18n33j176
17666b649l68a414O17J10A38P34p5P56m35pd89E01A77a443D75A37P87k11J902
17685B615m86j07r13m62L78a95n73j047J8o76O4L2f31a22D28P81j57K50R35K50
17705B487C65c08p09lL96A67J34E9R22R42K71m22k94l71f8m44q75l56p98e49K8
17726e21r16e93f9D60J66a93D80A9f9j841N84j45c49B86b70J09A072J882n12j176
17746A266J126j056e48F20C0f00o46J17M09J39a41A04J095D70o9g44P5n52j051
17765b272J80J017j95M26B30P22O48O31q01R36O29j409k6C68g16k21o38M73k66
17784a368a34kl8F75C7Q1c79p59C0a210e38m72M26J2b50A013D92J261E25R79E85
17806G13b29E28a07N2m65o45E80q3M2K3a89o25c13A54n5b097R02o96L96M65c24
17828d5E86K82O76D08M31j66B75c43C13i16d34H75b83a23J6A491n85j22k40P0
17848F14a193C4a357j289J006r70j7e68M9B14a24C61Q06a6G59J64M87m17i41b92
17869a64A519o93l54J28k18j35P10D3b73j145j56L22p61J11L49J91d09G77b15
17889C14RN65g6k05D45B08e1A67g68A318K50n00m06L02B09R86A81c45g6j841i26
17911e66q81l98e76l79d47a59C37c23a7A016f45A49a073K19P6i1A062O76C55O89
17931A044J211p18k54J16n3K79d85k1F4a777N15N4M82j04B9b0o38c09C45i81m38
17952a419M11a85E50e49g6D88P44O76L51k63m94I5P62j41d87j55M6O8m78p96c83
17974h74B13c47r04e29O7o08k82l98N21b82A06Q61C24Q62J274j91I35%m42O10
17994A103j08H1h68M22A05a10n6A322D44R0Q2a41m17l06m41N04L03j197P54j88
18014a129D88e55J98A396J08N66D99j79f65E30B43L66j15M40N50E77J16J24K43
18033A060l63B38a25l83n27M05q66m03j83L6e08g8B36K0o2L55J104j1d58A59D1
18055C87H9a70D87O81D83J84M02m01a72B18f19m75m22n32l47P67f68c17p47D89
18076E96a32a8l86A264D5b50B64f62F25C4R20Q0J015C82J553D88j53j04a15H47
18097a718O9h06R1b78d0C60l8J18K78d59Oq56e49Q0p24C15M76m0M74P8B91P30
18119A021Q87m76J5m23D05J48a32A60a37q51d33j22d8j524L40K04d61J70j19n64
18139i74o04d19C63p7E0J357O30l09n91N47J95D30K26%A43Q01d8j096K37Fe16
18161C88a108b53q33a95K8j418e16l23j59a99f0k8B93J055K22j60o70O93o04p5
18181G54M95c25A20J54c17D53A27J72b27l57n2l8l39L87j41J71b48r06c79p03
18201a082i0A021m72k19J279I9i15C18b7o19K19H0Q99C34J81M20k1B63M16L97
18221A076a72j217f86m99j840J506N60p7L97J45B07g52G30K81a39a8E99a14E05
18241C48B4d55D22J824o68N3D02O56C85N47c76k062O21m80R52r0l49j76D0N11
18261E51Q1e2A197C96A85c8k04C52c21B2c25A574C50J481N56A083C13J260f67
18281c61j460K41L57o13P34B37a34A95C7J697n65c65J14r08m6r66h46l08j93d04
18302G57K61R65J101r34j54r75D21c59p11n46k66N7a01j696E5K08J334E85q6a220
18323a95j279K47j380J91P09f34B80L38L70J942J0q75Q43j376F60b65r0j054N27
18342h82r40g66C22f0j35E01G8L53a21r22p36N77q38R80k17K06D60r4J601O32
18362B599n37K26K98p55F88a55r80j70j13L47O3D30K073r37O16L93j182b22k97
18381e19r54l31j001J098k35n30g55m81A124Q23J018o27P6n32D83f48l21k119
18399c088K52K75J124A024m95K76J231K91A125B73c11j340j085J143q51k11j4
18416b669R86f42A119K17E51J698H03P85C65a168D7b083N85N75h3F4Q67P14J097
18435B742N55A304J000d57p40j324r81n09R60N07R63P55G90J018R39r01J205B89
18454C46b92j689n20Q43P18a93K3I61J093P09n3m86p25c8q47j25j019j081J338
18473a772q89J222I5R67l00J801M68I97M16g53m75N69j569a048k28g0B58J302
18491A560J096N73o11K5k35n08a63q96m57q63o72a311K19I05Q18n77L09C63b70
18511c23o49j852L22o27a226p51R52A221M8J760j017M97J73p93L24a122K65j361
18529b218P26L39j892J090C89J7L71O55E09M95K99a869p38P67o57K97P55J94A18
18549A271R22J223q71l1l01b51I96a865L66R9o0g00m17A73a092A993E35k57K7
18568C05d20j135n3o3j372O44J098b74D4R39J339Lp2I99K36B99b38j175N94l78
18588a197N3g2I71d37A610j00n32J97f4o70n6k206J194p24j7i85b25A75J474l80
18608A269N5k67O14E38d9m63n88c60J26p09A59Q28k83l1J440J07D70L47a463f49
18629a830K3o67m57a384A26L39f51F43l01N41k8B9c23J55j77m0F38a86p16A451
18650B324A014O60J088dB20a847h27j356L95J33j055c08B64J001B25R13K27C01
18669B90b18p58o68K07p16c74m95E85O67L56k20J695j200C21a55r73o19o5o49
18688b461P16R7O72d68g4A399q0J09a529b93j134q1N70k07q48g20b52A745M47
18707B192j75o89L74K40b2H73h00o02j97L74p3K90A74b75A190l65b09G22b27j375
18727a602n30J75N07j345f82h5G46J570l20J117j354m10A38K14h91n5K95j124
18745a775N63P9a48I59J79m27A55l3c82j48j2j677M18N23q81F34c6C41N84J752
18765B677o56J81F43c27A90a75r31M99E62B32J94G4d8A739l53N34D26a125j5F3
18786b801J183l32J70e81m17B24H3J618o66q0A75D8g22Rak13g9C20Q03K16R6J285
18808B720A241N85r03j06a191n41j63j06K56J16j92N31I08J24L83J05o73a84j59
18827c43j083O18n38B27P71k60L39P51q98M99D84N78k65h17p70n75n19P12j94
18846b163k61c82A039O74J54L00j048e38IP2a515K15q79e18j036D48J71J029J070
18865B718I33J264D37f4A98J22b532J163M98c9G03Q89m5J153j199E67hp13j99
18884i20p51o33L2J40K03E52j94J734m6H45J319R9q83C52a727N02p52p90g33k93
18904a026H73k3J3J132J27C65M74h74m55k004J377jJ59Q61a1A346P10k7K6J53
18924B208n97E73c28k01r23B67A18N0c11H49M5j55J405H68m02h84q62j036R72
18943a810p79j35b91j01A209N53n09m6J661A167i2E1d30m75r55l94J060G78A22
18963E96Q92O91F76M52c71j48p41f21n31j695J140g02G7a41D88D8P38J620A51
18983c29l97E99a914RN22L74i1G60J257L94A086M98G15L61b16j050d75j693Q92
19002a276q79Q21B42M15B59J204J3n23c75D48b137M83O37d38l44a03G72B17K333
19021B550l7p95N90l38F12a342L0q4o65J21K96O78b77k89B48J308F95l33O90A03
19042a343f55j465J057k00B56a97C55J389J410j405F48J242A46J17a389l93K28
19059a554l97Q41G56Q8L77Q10P47A065j91a216I0a085L10j177L17O90d25A102
19078D73R44M81K80G21mA07J014e82n90o78h10c88G78L43l12Q15Q1E80A93f59
19099a252o89k01a021j957B23b81nA047j01O35N90n53C44O61b79l52j135J67M57
19118a142F54B29M41C18j47l9Q19G2a359N48j859J114k52c20E77F9L94R92J8j66
19138A307a06A112C2h84K70j242P08Jc14j4l8A920q44j53C89F0K15g0k20n03o49
19159a442M56m09d82a78A85e30F60Kp7J8b10r27M92r35J67b21B72a12o92D05J472
19180A877H71k28j00Q10b38A86a137M8A24i09J15B69a21B66H4K81r9f16o12b56
19201b85j584e83H49j84P94D37J370j96G35O51F45A83a708q07b39j785c87o24
19219a011D63K22J00A69N31k36n1h18j04j171d87A95h20i3A19R39c32D88j20d60
19240i28P5J14r39B03a029a28C16E8N84M46m62J043H34am16A06b54A52a115a43
19261f33D16N57J262G53C08c81k98j005A62i08J56k74j07b13n85E08D9M36J172
19280A657m24l79G8R4h7p12n49J94K43K17m75M59G38J290p40n78a090N41d2l79
19300d21A58O09IN02c7F50q2j22k06H2a047p7l43J51k8d34B0d48A422k58M65m81
19322A148B57e13q20M31J23j816N06f90a78@A448J33G30k55M95G2f39n7m91o79
19342a866L03d42F0M56L50F1J812O62H35k37n9f75L11j059e52l77a35j004A42
19362G22a001A70N63K17h06J3c74C0L2a324D24Rj9O41J65H2L70a090B44a416k40
19383a656o4f52A3e89F04i80D28J667r55m56R18a58p37n72L48e17q98b29k07G53
19404F02k08c49C53j29J049c21C17k0a214j43n6c02H25g93k71eD04M28h25D03
19425i49d19m21p48N77a64C05b63q30F2J029D38M31A36O52c10J6h5D14J31J76
19445G21d4A111J90B80J452o51f58K10j622R1e97r7P9J50B02g00A603OO39n26
19465A722n94L10a141e53j347O19n19g02n20B48Q91m92Q16D55b99o25b45D31f02
19485f75p43m7b28E09M91D95O79C57J93J65c85l29E28a372e38C02K88h7H74J228
19505B102E77m7J65P4i62M65r42j34L99D23d53A581c55E42M27k60c85n71q8Q2
19525i62p78OO68j65G3J564p07j04J021K18q85n20go69p83J9R6l0N20k39c77A70
19548A321k93i76D60k10a80m60K74J11D6OL6J157F14k25Q0k12h60D61b28F7e26
19570i0E42j15I4M32A1e7A322a05m87k87j98e3j090e43k01p35A180n31q4d83I88
19592A288C42q2k6a165C23c96k37A34O3K6N44A06J147P20I05B11H5f72K61j130
19612a541K44k25L06K10n50g73k0A79N04A70N86a7A637G12k33a46r22E68P11f04
19633A072c16a03j70C52h08n71N81o33a94p98b77Q0F67A92P67l99B28J80c7C60
19654b89o20f6B77d33A78Q25M92F03r8Q28E32a173m18M02Jm83g51j700c62a45
19675a49F76J056d64i6B94d15n57c81j316d26a98o70a94F35O3L99f21A149m10
19694G39m0C30M21C22c02A30d82f2j41n43h5A04d15o00L67k003h70K35a94ik21
19715b30A0P22K2C36N26a18b7m87A413C13i70e0j262L92C90L10j96i04m63F21
19736A33J53q5a157m45K01A11R2L44O32l85o5N61g28A059m5B23l7g2A068b85A404
19758d95K8J61B81e36n45d07j80J41a03k006P61e94l34C13P07d75c7k24j90C52
19779d78A18c10a12A87N39Q5C86N33C45Q39E08L14J41d60j85j313O2M91n01K49
19799a657c18k19D4b85a24C98J35a28C65h24L35b27j28E30L49K32D58R97J85n89
19819A051l63Q48D16a012C70a82o87N2j000h78b92E21f37a85r71d05J51g8q34
19838i12E06A17J30N59M77l67N64L2j22F93e03F10la139J99o68dr94J69E01d48
19860C5a80B36f82K34e0k94a69j103B76R6L24l31R24E95Q45A90O09G8Q00l65A26
19882b50a13j707F40c90A51J561a22l79F37e29a56n75n62d26m08k05k01H30b90
19902C89J070m66C55J023B23m5P61A28d81H4e07L0C96O37k76a416O61c22j797
19921b119g74e1j877J34Q17a47r45A007L5k88J128B73I5J63M76a98C55a391C9
19941a29E65a55I62M51B95d35m27m22n25e93j646K51m34R41f95q3i2E50j57P96
19961A189m77f70K98q19e13j93c11A58J56g2A754k19k00L43m40m41g37k94L47
19980f84b07o64k34L05b58B12k1c61b5I1J97f30c3k083a02r14B13f55A505J31
20000A636j30K44M20L58j157b9l13o81k58e70n89d71l49b30L3j23D05A87e67H1
20021a121N10o03k07e30n23A138p2L74Q8J208j070G80l54J895A070B50E0c04k17
20040e21o90L53J20K54o37e7p12J4j144o4Q71L32a41r08h9A381E32K03K14R65
20060A914M36k89p01n55k63b8n92n3q6J58C78q2A20N01e56A055o2b101P42p4j55
20081a588g48q25M05K6a87I07M05M78F88C03J255o14J49d37A042A14K65AL35Q75
20101A211j79n9j81B21d9r25j36M49j484n05K44K84R05L50a47A210k11m95d67
20121B78J231k55D70E9N01O7N32L86O7M00n86c42A116h15O5p43q23J071N3L73
20141h19A30K6g06E4J949I42d57K10L7C03c22B05M77a79A842k60J58G38E5J354
20161A409m8n82a196j76R9K36k04j8c86M8G06a370B53c95r9I9d28j27q37K66A141
20183b15G57n4J753r31J021j146K84j6j22A52a089g2q4l62k4a3o01l81B26d35
20204E0a201N36l77n72g96K08k57A021a17E38J353o31J453r41n25P3K76f03D76
20224E96k59g04R2b71n83a11C04c14q40Q8M29J01j169K92J79A15h97F75k22J714
20244B167E86P29j36k91A55K13J125D1K05M8K15O75E58d44G18c85E75b78m43l54
20264a075K36k062g90j616J051C38i65B27J088o56J590j055j63E10J016A39a94
20282D14a200F45M76J037I75J96k83O05d7k99j111j072J17J075j451a343j41M09
20300a075K40D79B00a178D57g50b83C7R06B27J146o1L58J204m81J23l50I53ak347
20320b348a023m58j101N67M79L81d09C39h52E71K47C62A3J41a60l28n7a75j25
20339c00a2A218O66P04J14A248J281j236k58A38b18l61j938J19R26k90K4e99A55
20359i04l74I3g41j007Q5m1j37b08E5J93J246K53J044l47I39J658I67b66D92g44
20380B45a089C34A58M31B82J90b53p74b7q35m13m3j048m79O04M44f79j44I91J190
20400B181k35j90J366K43j387o23l04a34j32j00l91A16L70b89C60e13E31a36j90
20419c26M1k016n51J290o63h21j82C80d91A246j75M79k51E88B44O79M97D17d21
20439I15A33J258F61M23Q59E71a51A50a425L1r98Q20o24k4L97J71e53k80A242
20459A990L6I45j5j65J95K71B0f3B21i1H66R87J343A594p8K2M69n23F24a509j414
20480b923J44J25Q12k97K06L47h8A69h99D9b40B7mJ130A83K80M97j06K97j99J218
20501B170n63k51E28A99F0h86k48r91J41O66r45h29j30k60b32g4E81h20j268P48
20521a340k31M46m97C92O71Q19L16j30J277m31m57M52I12e85C60i30m39j288i41
20541a345M04L81b35e9B84a177g0m3o80m55o35g50K16k74E85L25J135P14j046
20560A713P35l70E17k9A92Q78iE7c66Ib19a4j061j27n16K30k17n21P62j038J27
20581b375h92q08C42K378j106M56p87M52k43o00B95b94C45J58B28b15k89C91j38
20600B53Q98C67A07d73o9j220P05p43l37j331J240l19O38d33E4J535K59K06o24
20619A430O30p93Q18e7A780i5C09M76k78j03cm32j48m84g0p41P2c56o07j324h38
20641a303b98Hi15J51b54o55c52j03A066C18L46O69j38O90o51J455J18k33j266
20660A308q6k29A72a722k37m92l53L22J139j047g99k26M79k87C10b53N2j12n3
20679c66hk35F17a30j53B29J442J260J09p82J72m38j30b15r04L05k7j451j86a131
20700a901Q44m20L18l54O34q69b05j27P2D09L96J194L10l59q1O2J029j233q38
20719H89C93a357N92m7n0o6j308J063J83A294b51j055c04l47r50j020K93R77L27
20738a024q80K54F82J079j39q3K22O49K5l43G96L22k55G2a086j56c38f0F09R7
20758G06B55a612e18D7b631J121m55K43L69j325A75a86f0E81a87A248o22P28K21
20777A575l53m04O55J131r3j222k80J64L36g01a43o71H1a966M44k238J086a250
20796b487a136l72c86E3L66H7QN71P2c20A851o29K88G24o8J144n8E98J066E57
20817C81N47A52c41j385N14j390J034n73J23p8R05j32c20L1n66A457e67F62P72
20836A434n9M24F42J292k93j65J257j292L04A83c25D43b30F18A13Ca556l07K5
20855a838O94m96N03l04f24n47M79J65B55b74l28C40J147p10O85M24M22N67k6
20874B849j36n51p67F29k68a584M37n77j57N73j099P23e86o23J42j062P57m7L34
20893a085L8p69e91g9G43P48k4Q25N03r65n14J1J168A005j93A03g2j06l21j27
20913f26m05D25a610q12L82O32q67k13a187j23f54J07K50J07F19J467j041O1O50
20932A756n10j62N50C81N97l16d84D01R20K96F63L0i69K13J72k96j163j80l13
20951b536O96k74M66f72K90j8C25J210F66R88j73L78C78M46Q67q32K30k65l10
20970E14M30l57J12e09G47l13a093j615i36j670J177p26j64j02a112e53a6E44
20989G9a27C71K63O60k90J550q44R03r63J276j420J76R4I4J65a199O8n23O96j563
21009b521L22l46k85N98O58K30d02D79j72a054B23c84C14J25L06J60j6K200K9
21028C118p19m18O40m98I21d26j23n71e45j073d96j768h20l67m78d15p10K26j446
21047b345C6a317k40e99H9J07L65j73A64L05K504j297L44k89j06p03a10A074c46
21067A860h2k49a65k75j089p57J72N00m82k99M47N82j52P26c56a64A437o89J326
21086B074N62l62N55n07m99n0n97P12B26a56C77d28D62d98K35p67K66j280R08
21105a136j464i16j808N26j136a270lL82a86G65J271l36K89o55J90K63j7p80k06
21124G84A5K62M45P57A97c96n19H84a212j394M19N78j161J167J0j236J008g99
21143f23E77O76j5m82J094G87N12k53J274j42j64D20J361o19L78l12b8E29a530
21163d90r07N74j417l57R78P3k25i1j220c90J77N7j42h3A122A9M79J148L17k3
21183A940m4p55P6L82P35n03G54C57N06E7a067l80N47j995J000J54m39j15Q63
21202a432N46L53k28L70O4gF6R49M73n69J607A189j84L82n3K62n90R42d68A033
21223B73a448N78J93j468L84J02q01P09K80l69O20k28c19a22A14L41R54j22m46
21242H41Q06j70Q00L70m44J75n23p37k13l65K303A68i25C99a336j083P9L79g43
21262i82m41o20N66l70h00c32n16J39K09H92O96N18m21k60M96N86j087M85H54
21282D61o5Q53A2e29k85q5p13l03q30O00J016j309L52O19m02B68a335b55k72E11
21303A257J8Q02k28o02J895p71j089N06K04J65b63F43l07b41n98L13j170n95J94
21322b097j39M67m58K29c13%B58f81F7M38M30c72A497K90F97J51Q44Q46m19R25
21342C044H77Q34G88M53l14f93K08j045K75l46j28c08j684L70m30N33m32R07j1
21361a055a01H64A17O24Q24j17O68o81M83j10K28l32o09l06B89N4A65a625b60
21381g67o22f90j535j79a037o02j102Q52n59a207j57e70n5A057m75R23K066j522
21399B049j38P35r0l77A041L56C09a02j59j173d1l10l75l74j61c2k150h49k63
21418a112n64K66f86p97f36J72B5c41G02O43o32J72J781A294O94K04o37R92j072
21437A475O15H23g58k70B18a363j75q71p3j178M42R72g31j519i6j285N42b73n0
21456c23A407H1M66J418q69O11o95L78N30J02P2F91R74N15A089P3C38b59j240
21475a499m6L07j142j186P16O27J033M94K14a32C8Q13O16l44K25l48L24p4J019
21494B269n71J46n05L80m89B83a69A14a063c51k7m44K03l75o64N99n85Kb45j309
21514a554L12J41c21q69m89c64A352K51l06j5P94q80J466K7r49M12d24D97b033
21534b195K86M76j214q3P52f96n54k59g47p79O33D61a167k73N39M00F99k62N76
21553A013j96Q29P82n00m98P66J72I12J025K25D25d07J61m76G2a280j245N45K85
21572a695N51q36O0r69h86m5A49A4J804o60J261A122l05K08L3L99R0F91Q55P1
21592A617m78k13C61M68gD42i94n19K56d78k172M94k16n70J130o1Q13b78E25F2
21613B148M08p01M9m4Q38p54E29O53l89oJ07K54k43G5c76O0F5b49j878K6L23N48
21635a230j520i99j90o58M71f31I41D5M46f16I70j44J25D73J850j19j14J043p00
21654B433j030M54B89a67p70k06o36p62O54j636P07J03i98mk25G91e14B96K60
21673E56B9J64Q06j98B95K95J81Q23P05p08J027m30I00J636G61k51L50b001m23
21692b424o35J43J261n93M23m69J030p2e69a58l12h9k49E15i2A55M36J051M55
21711B097N28m14j030L49l82L97G35a80A7h96K43D90f83j4r77P87k51m29r4m58
21731b119M38J53q63Q87M02H1J520D73J285Q16O82L93r92l02q19C06O80f36a92
21751i85B82c05r07M30A11a168p46n57O4J081o95K27N55J98L72c29F5M22N84p6
21771I95J16N39N07l24H86K48n22A69P13J37C37J73L89e19a69r71j26j28q43m22
21791b659Q54n93M56Q41b52A28R78d9A130l47J578p14p39k78a39aH93O66N64r09
21811A214J033p63D21N52d63l8j625M06m88O89r77M20j41J76R22M22D92J92A37
21831A724D67P1k63C3Q79M01J10E62R73o05P03l43h06L4b11j76j292L24j169N43
21851a981J5n70M59Q89J49j62L08K36Ea002c56D45l1J250o64O86n3J62r2K87j57
21872A833n00D49G6c63l90m5j065L22j38r2N69j36o50f66qn71K71J36j34d41a51
21894F95P7P0J550K04J24A177J457j250O85m08m45c1rF44a235p33g16l10n77d46
21915b073N7N27k42P34m18c32k170g55B00i0A652J05n89J167k73p45R56C79R51
21934A330o63K63D09e97A80d06D49A18a246j479K03j43J196j181a322O41r39b24
21953D46k18J58O9J846P48j098k40E38J269k06p38j74J36L45q5B1Q00l59d19o35
21973a054j006R2m98L29r9N9j50h16n21c88j19D4K49P64J75K34m98N3O73n05L20
21994A509O33k87m00R55D64b56l13B4i99J3j560K82g74j076L93j70L12m71d42
22014g56c28R4E9R17K13A55Q88P06R0O8n98L45M9k5L5p76m08f52nj645Pj6P74
22037a537j20m03L25l54f45j47c35p02q03E0c50D77L24j8L86P96l80J667j080
22056B172I93K016r51H26j95b81a05j230o88b42j071l24M87l07k0G2a665j59O14
22075a210j92c70E7J094a32A098L53O55M0H07lJ294J17A14J995A002c44C86d22
22095c40A83Pi79m34L86J8o03n42L13K2j15g11m5m43i4F76q6J532j5p29O56o3
22117A971I81q8P1Oj71k61M1c04k03I23D19a075p10j606a356M11r88n88a173K6
22137a147q42R52c61E94k74J20J099l47C54K018j011R5m9M28l96R01D33N60l88
22156F05c06A8h85o58j31j54o9m79h02m58J52b42n35C39b51E64l6k57P18J21m3
22177A067j99m11L45K81K10N47l94m15m3k98J39c12j420m73a086M79p23m50m18
22196b198J04B46a340L01M33l50D97P2P3k41K76J003l58D33J625l1q74K33F80
22216B8J093D77K05a689K53L34C0b164j08h34R2l14j0K12j30h1m51p43e68G20
22237b00A392C72J557K46j083K12K25A74Q69B92Q0d71j94c29l46j257h75j50L00
22256g25j568R79M17j017L21P52Fa021A48O30k27J623j076j12J299n17J43O35
22274B546D16A47b85A48g1k8B41J34r8a256c94q69f19K07j901J030j497J300K16
22293a264K3a20E0K28e94F83J284q11R63j051R48J88A008M03K79F27j82j37a53
22313D24J79h52l06n44O8k61k91K79n6O12M7i2D16A47K86K42M45m08O80M14p89
22334A017O18j49q8j2K5K96K41q24l29f96j570h92k71O9P9m74k59L00L47L61k58
22355i98d48B14N29j22C05P39j71O67k6j54k30M5H8R00e3H68O21C45f76j69a57
22377h29c20n91n87l1R7n69i68p22l1J24N50c22F36P11B36P94r3m1J669J98j049
22398A714k30D82n2L91L72c51k18Lj22b83j34o7q34k05N57b77k243J172l43a67
22419a152K06a3C75f4G91O43n46j56K055r16p58P89l75k16E20B44J27a307e1j557
22439a608a58j822J10j43g78j056P10o27M20p00d77k22H01a69A105E00j95J481
22457A786p98C82J324M43n49L8l68N59A82J472D45h66a75j179o85n2l53L02N55
22476a587J79j387f08l00J14B027r68C19O09L50E30L70N2o9N9Q19G44e67a47F54
22497e01G96r7l38f48J35p91J84m98K03J01N51m62K68b61j925M67e74a08G4O43
22517G17M72k81P92N30n92J226M89A338j44K01Mo09a002a8o54m11k97PM18L37
22537f18l63M29j85L41m13K52l97j20pB17J052o18j31J204n84N07L71I32J004
22556A936R01A077C59k6K1A8a159B04a593J98f93c27j844M38j62e94p43L69a19
22576E5J61J61N97N18L88M53n87n78J077D28d73A340D38p4L17O72b0m32a53j37
22596b90k6o68pj432j08L13M01j4N54l38H63m21r6J455lM6m07P27n45K80m70J051
22618B480A009J04K41C73f97B51i31a70j152a73L0j210l38l93p35J90i26O3K50
22637f13B09f54m07A19a71B255j04C84J817M21A005Q40F62B60J27q8K59p5A98
22657b084h35k018a153r99P63l19Q49J08c03C70d80B96a1l03J35Kj109d16a60
22677A581p33E7J398l73K93J13D82K24j12a237K14q96l83L50O83o48P12j77R3
22696a289e17j5k35K25R8D94A33b3A090B9K37J079P4N22o75C42K22O02D49j48
22716C01e27f9j746O95l09O31k01K53C7a288J6f27j92J9k30L41f6F5K53C7K786
22737B823j175R97E30J823H41J71A99n3a17n65k53A75h60L9a4j808A22e87J53
22756d34k39j59J00r56M83n92a04r3k45H11a61A065P40H34C81K68M42M48p49d49
22777F39N83i19J11l54D3a413d4j165L23p16J39n0Pl73a97q02L64BJ320D20E7
22799A147J23J198r5j008D46a55I5f19I99Q79a20B70b93k60m4l80o63M98m87n8
22819a687j67O42r39i58i3l8A458H1J854E58L17Q08m99O72E19O78C77J02R12A54
22840D32L23A06e59G07a160r32m98d77o7j287k22L31J35c80A73d74M7EM7J406
22860A458E01N65Q04p86N61n15R82k85j29e4k69k9B76e80r02N04k80n6K66H0a697
22882a730K31f99c46l90Q1B7Q58H9a1DQ58L45R68F52A82R60B30M90K4j86M43A26
22905D83b02l87j321R08k46L59j045N79M35k61b5Ln72D37P2L36j30M78dA234L62
22926A596p80Q41p62J2B1J435k1E05A26N81g63m8Q5n18L99n02p09i92q15O35k96
22947a468i5m6e3m18A99J212J77F97P05k04l65M07C82N16J94k71l78A21a032c94
22968c4n14l627a347Q8b41q64j64c90E41P5h11n93H41f99I00g76A015f05G84e9
22989A103l99J280G89Q5J920H77L03b69a11j286f34k02J34b46j246K11M50n32
23007a363G81A45i30j92L23C00b87A465p23M45m6E10J003m35j47j97b26A044A50
23027f7a1m85j60B46a311j269e50J52j770a48k48H66c04j173K32N78n45a89I02
23047c79A482k24J53C58P73E52N8l3A15f02p4j45c95r96L51m48g29m43B19a500
23068e82j348e57a51l66k17b91k10F67A08J39J502q30k06e3B025p59E43B5e55
23088b58F35d24q8B77b11l8e3j03j77L0j334p42a120l8d12m07a27I76K91B40P11
23109I51l90L91D53M10k37P04m65a33I79a65o72B69A8O18J49a372l93L94j3P1
23129a313K13n19g96b25k4k47G06e69D33H8N11b58A649F57A11N49j17K01C42b87
23150h2E48L1j22f99D7a591M22b09m42n06Q1a31o3j523f67n10C90L40j20J079
23170A689H11l23A84P23M83o49k8B93L67Q55c4p9F17A98i18a46j054M91K35q01
23190a275K50K60n46H27d74n68B25h48D87h1G3L09N04l25J05O40J8o20J67C96
23211A466m22L26o79b92c3n26k72b88A88i46n21c70J36D0N01e45n14l58a85G14
23232a783d1p4D34J59L22a79A519k19m18N41e09E90c14I8a81r75M00i4r4j009
23252a197e40j46c8j74p2R0B32a83B6Q75c97K6F80J687C77K99a374I08N82j06
23272A384C02L05k06h0A052j55b21Oj383O41m01b3j652c37m03r4L38j87L05R6
23292b82G77a41j229e85H33e30G99k97J784F86J045n95C75L07B65i94c0j014K77
23311g67n9L62j106c84p38J56A58h24J08l06K4A51a13j738c11A696A00O52B7J089
23331A116M74l45m15A48P14D03A84f28B68h83B74b10j81n22L49K36j07o00k2L92
23351f65b04j165a14k60R4E04c76E51D7J24M74M92f6D42Q51l08jl52F7d77B01
23373c73m98b09p56l24J32p8M52m42N07o6c44A9O53J25a031A98M57K95K46L20
23393A516G41a74A05d46A099f2j438D07d01k50j03L52o74b69m59a32F1d98j51
23412f49j007a62j123N93K59l29A262m50J34D26J087n11m1j95k54Q1h3o04c25
23432b65l30j37o3C24P7K64b09m4m47C74a056n77b81r09D97b42C32R62E38K94
23452H32L15C48L9P3r1p0H7K28o4G5O75g99I07c3n59o29b80k94p73a62g4b5j142
23475a167O9c31np73A428o67b7A48M75f31a06E18c64A168d7C54p2J433o08D2O46
23496F88h8o40C84c70l70a02j30j397b67c3j180ER41l91a20A116h94H73N7l28
23516F02A54P48B07P09d60A10J287o53a51B05e19m52kb25o21A26e94K31pJ3A56
23538a472Aa560C77i6j070A44c51a44D17d3A005A91J07J159F77J67k34h66k3j35
23558a024B45b54n16E4d12D73o4J88B78g87k94b39j172A09f11k52b1p58C56Q72
23578A228j40D25J572F91k62L15k50MB20c60a76K1N0l97b30om15c19m7r46O35
23599f77K94r24d40E5J189a143G47Q08l30Q40o48C66J681I41B68O91B7c36C0b53
23620C12J51j09J062F16f16J21m25b16m24o52K67M46C1b37E25j26g51B040E54
23640A72N77r3j70J29c77C53d23a80C70J91c62C66d37A063b020g21k51L43r42
23659a571f54D3e00a79l13A82J49A22O50k16L04J7d02A540l03n82a92A525D69
23679C69J77a5D41N18a248b28n23o52O60K01l71a39j002F05f9j67H52C76J099
23698A475n33C11J240e33K04j87C27K36E9N13P0k66i70b5l73E5K16c16F01K8a092
23720d40m46L50Q9gq87a63JH57j69B82K83B43P63k8J052F85o0b53F86q0e38j73
23742g11l09A82ma109L16r83C57D3a052E2M35L2a251N38j50B02a49A68d82J17
23762c65J29D01Q07m15l01Q7R0k41J48j84P79l39b74j294g37m3l28M38K26j23
23782e67B63f34j0G66c29C67a74r73N0c37I76l95B42K84P3G2L66j21M08b37R8
23803a39n66N7F4N39g07A126b45o82L79b13o46K96n16m38e55g5l05B7P14d77G74
23825F62E3L41J68f21B58c49r0a7A53L11e02q5B46b0j298L75a37n33D74a188i4
23847Ah29D48a060J40C11a50G48a30k217G84l59G8K61c06D5R95E09P6i4G16A92
23869b78E07B4K76p0f02J16n35C23K88E9g48I3c03j62i5n54j9B9R32m05c15m89
23891h04K15l8G00M89E35J66A26h8B15b64n49K47R4LJ77j294N12IK46a25C75c22
23914H98D28a079A56K70N68j32C28D4N08d68I68l80P21D02d9D78a10k46D18a394
23935c77l9m18c30I70b28j169A85f15o75a11j6m89i1E12B52R55m71J00R11F91
23956H4N6M39h60a85c4A14f51K79o09c70c3F5a50m45h8j122F96k34e42K35ck44
23978b47f8B78N34J21m52b59B85a50D4N33L03B71Q33b80o35L70Pb58A25c66l04
23999f70o72M35J10eA69a65Fc04B4O11L44a12B24e0o76K22d6C86e62F80L78e26
24022A121J70f77B67h83D4J52o9P5b92k2p00K31a50B66Q80a43l00n19k8D33I3
24044a93J1m80K64C36f1q82d0r35A13d05C29I6K19h50J10c05o06b57j23k34J0
24065f04f8n18P3KB88k3d88B62f98B98O29a67A268L83G58B54I6c08A76e09r0j23
24087g22IJ79h26J22b23A739g16a45J6n63K53C57J98M89h27H98B25b91I4Q81b24
24109H69k28b57H26c69D45M78B7b98j3CO23b00f2D46d31D18a42l08r05d12M4p06
24131a074a79F03P1a624b04b5k26F1P46f63B44d40IJ82ob79l31H98A3d10E86O3
24153F49c82J37a04I2J57d06J60j59G6@I58A37M51c00A14d79O8e6G04l51JO97
24175A051j89g4A4a80H35o5M5M37B36Q40a345e15J79k56E74d98H4N87A40c18H5
24197I46D71B09d18D9e0E05c58E51j3c41p50i1B09d22n68C77h16b74C06K33e4
24219a06j62G98C77i06D66g5D16B0J50L54g65c18p50E8N58j80A78R43A64a16A86
24241f3p20K81j85K86a29I6J39Ra197d6G90a147J28d29B24J72g70k17A876H91
24262C21c45B65K11a1n66A11a08A63a391F72B82A7K87h59h4m2A430G1b89R5B05
24284e71r8E13R3B40a47k57J66G4a153A9P53d37g7A90e26m66c98l98F21n8A59
24306C60pL48e10I6g17Rb64J19l18o6l22N7L70J49l58F47j07k37P08a109M21B22
24329C65K06A92d4p5A22Q9L80a05E83b34B08c70C79hC7a126c68B78b36B84R41
24350A225n52j63e44J28k77j35L95j81C05e7I29a152A258fC84A76b42L7E53e76
24371A3h83p29A251a36B20k5O55a76I06l57d42A46b53C6a742c21D66g25n98B80
24392f43N4A585f52F83o8O79i8j750f49A6f79A172A27a00A85f09A043c7k4E08
24413A413B07a230c4q5rA373n51b82j50E84j07a022F29h29H4d4j407B23a123G37
24434G13L98n02d46K16b6l46a74Cg51E22c08bG18g84b26A032A56G8R02c89J67
24455b22A7e6A28a31j07E96f20G06L76E06A26c76A56N57b92k64k48k76E86d13
24476F25B88f91A39R52k70a502b42G56k3g13J89E86g17b49l36a13j066D06L21
24495G27b3C67L57f0j95B61a16q28L02J15F98N64C58K05k0h8A31fj510E65A22
24517g59o90c39k12A16J40h27b41L3I92b48l03D36c85j64C5Hb30n3D74a46f4I72
24540e98b95f7m58B05c6I64a155d34a28m04d7D9IL41c59j36F90g90j017A65c99
24562A13d34f7H96f77G57l57e43o83A00f94I54a369H32j89k77K24b28r2J3B07
24583a23m53b30G61m4A69b36L4F23M28C75a30D37f9A72J76e4k82a55A254d6l83
24604d29I11f8J7G30a94l17j53i0o69j23d0B21a06o60E7J068e39C94j18d04B98
24626G2b37e2n68b99C81A70jK40K1N2K44b24D27B11J72j64g8D70B27M01c08C20
24649H60A90f56C4h5D23d75h2o15b20A50f5G0C2Q71C46J005b90A76f15j36C65
24671b05n20J97A7J250g3F69a447b88D28A34N1A3L44K67f72B22r7f67M2a21k51
24692c72D85k39i16F59b45n6E40d35l57r55f41b83H69g20E47n1M88B57G9b97A884
24714I72b37n73K75C75A80E9O29a22m84D18J06L06D8K33a073R7K42k55A26b38
24735B4BM00g23F01N6B31L54c79A027B37d42m87E64a39E58a350M43B17BL5N63
24756F00i85C69A84d07f2C93d85K37A789B34L48N10E25b63A1f62m21D78E1a05
24777f92C52i9C37L1b5H55h8o49c00f8l04J57J3c9E49e62i7B29d24j82d4D29A56
24801h57C25J57n6a93H08b18j35B2c44F61i2Ro05D87O78A74a65k93A31M28j80
24822C79HJ59b67k94Q2G19J18f91p3D87A47d85D75O80g61E72j13c70F49B42H3
24844d10B20N42l73j92r6O21i73c46B75B7f55d0q67a78M1C06f01B5a592a27A61
24866C45K44c0A076b60l5i8o61A348j23q4a61E07K71A16L31p7j20J56R1d56k79
24887g35a24B1g74a30D70A44O12C30J37K91c57e6A42b08A12iA81b45m7J38E54
24909C09dG89B80a422M80B25c09r05N33J80oC64c82D50O85B09j7f33J82F58I2
24931E36d7H37L37a72A9e59G00l20A26f89c25C77i81C11e80j6B01K31f59m86b63
24953f9l63a34E59f49a58O1j074A52K16K2L76N24L6F23e11j0A00k3b86j86Q7m09
24975g94D10A50b72i0G0h93c10r63C48j68K36J71g50J27A849A75P52d8A29K41
24995C70a39d8B28Dg9n9n89c46I68k41b88G6K78a357C92a459d39i1r77e13b29
25017F6a76A19c70C07a617f19I89f5j00k75m84A071J39b9l41B97L84J29g63A68
25038h7n29k07C62d66B2b8q01c38D93d8F09l4j76N44k03C38K59a020l85f8E00
25060b29j25l43F83A29P03a7A58P95b41a4q28N1G34l53a3k87m37k12b04A008A38
25082C75G2d01I0O29a299BL81Q98j98D3K71J066l62a118D42O34A63g69A15a34
25103D6i3E81A9d6D97a427b3l91J41I2d19o84g5q26A453a9H6a32B25Q95C31M82
25125H13b71p70B39J62e62K27j81B20b16am79H82B28m3N2a233d53o1la27d5o14
25147f59b69D49K19J65l43QK96B29a72B25L72a067K61G5g62n33D65N18B4L69b72
25169d44J5j131a60a8I00I9Q7i0j41B7L74A84G7J11h6B2L75K8J6M3J187G5J03
25192A78J345D07j38A30N05f52l19q07O63F5N2K78h10A2c56C55E5e7G52a62k87
25213d49G32B93n6c34A0Q93A91e2E13O76D60f47B84A05L72c79L1q81c37I04B64
25235C21c90D8O87j64B82f14D44M43d48B46g49E83k01J264C82d66k12c35n70F55
25256a333J99c20k81K43D53l0j20b32l75F06a315k3C30F3J05d73A031C22c58B61
25277G93F8J82k3K039f72c36F40c35a47k07E05c68m76K67b20o84G10Q9K04m57
25297E46b12l58k82E91M00e82A69q3h72D35h7k67C50O06L10n0N0b62ao66k50A193
25320G82j27b85K8k15A26h59j63i6D72A49a465c70A11J74N58lC41a84I61L96e49
25342g03c3D27a35F48k78j51d13F5O43m6c01q3C86g36J0j38l23I17I1e0E1R20
25364I71N08o45k14N49k25G3J27f23C51h8jA239D39h55F31A36a98a8q19m09q6
25385a332Q5N34q63D51a38r12c80a86G83A96J034hB10K33f13I55O8d92A065l69
25405F96j67e53a56G57j18A45g62j33b46H15j08p4c89C58c91D08a84E0J21f59
25426B51f77J7C07g54d0E11FR06C46O07A17a80A060d75E76a470O4O85C27j1a316
25448c80k84K26A04P98a97o46A22h87K19k2B92i02b37I64k90Q64F89h3C13Ca44
25470E13a591g17d4A323FK45c5j215A68c39a42j54E84B66i20M44l40A74e52Q3
25490d69O4A200n42F4J428a2G52N07c56j009A44f57k65E00e9j534M05c75k76A530
25511A1J9N76K01A40g39A9J778o04c65D77k32c44A027D88J52B66L04c34C56e12
25532g05b18q9H97O1i5r82L45k06n0d07m09K76i2J9n45A87f94C12P21B75D6O77
25554G23J220A55J10f97I53a14j81I6j8L64J91O14b62Cf36A16a79l05a26l31B8
25576c55l00c07j97E22J4K17c21l7l3D51A00f46C53A69M25o0g9D99M7I8L94a088
25599A21e93n12E16d56A41E9b74C64A38d39b04O1B2a174b92r4o0D29N6O64A08
25621A091A47a52J8H76e14B52a71l96i7F29a135J43M25G24B5K17R3G5M8L60K76
25642G59k16b59q72c72p36a53C5J86M23m7J69a35E52c01H69d03p53d7C22o9p1
25663A82K82a269a75P7l97K41C30G8k4g1H43C92a02j53H25g08C41O36m56J45j73
25684D93J107e87B6N8R04d71E07A46L12a5A94c64A32b23n7l70c12k68D53J318
25704A771G92B86Q83l70k85a79E44A15c66a3G83br61K75n83G01j33K96k09B63
25725C97K07a6m2A35J59i89K72j81F6FM20b28D29J93M68d21o95b71k32b48al52
25747c53h3bA007e1r6P3A3c98j50r7o19A300A09i91d18A49b23b9o17m2h8D4e6
25771A26d6q46L66l80a17Jk28e6D14j43n5l1L46g11B81m3o3e43B8h21a32mo31
25794g67en54A69h21J16K57%o98G38K52b80A060C6L41M9g23a12C49P17h00C93
25816B44a107d46I6K47B2K20m9J40b55j99B03Q4d72F54i90C30Fd82I49K30c97
25838E58Q22m69m12a14j665CJ03OM90b55C89b23m61h3A38d92m87b73r06a92F49
25860D9L6g30B78N46f29n95A418b40C84M06a130K51a05E62F6a126f6I7h94A89
25881e94b3A330A97K00N4A99h61E28j13h27b08p33A133h46J91A091b19n8D71d98
25902e42G03b52l13C76c90J46R6A5f74Q0D56d27A79c96b2Oj23l05J03D0L38L11
25924F89c20J54I8N36A6e14K17j32a72A894n30g42E36j86P03D11C4b33l67J55
25944d45l04a8j417M34b27I81f15B84j12J623A44f02a81r17D18a76C30a89O5I92
25965E02J56b26A359a13A361a61F73f03j08a38A78a31p15c3C38i48f2l89J45A09
25986B51r1e12J54G02c80j025F92l45a154i6b9k31D10J60d82A9h03D67Q5d95a33
26008A19R3b03I67l86a22b7A00K25f42D76k21A11d2B05a661A36O44a32l57E12
26029D14D5i3o15n32k92a43j262k00D90n1a415E48A64c59m48E6N91j64R36D56
26050b23C73m8i91c07r40A09b1B10R02O3B33a031iB92L60A40K19f54J64C93a747
26072g7q76G7a112b79A07a71B44iG98d25E71f20d2j53l25F04g0C87c15B4K57b98
26095E42i44G40Q87c23A02b0B89f30L13j2B82A31R45f81K29B07P74m40b49A693
26116F98e57J97C34kL39AN92e45g6n13b74p77H32l39a33j01D62c34k85h8H5c91
26139d31o27f7m39F99l7J046G99e26k37F91b3D77A66d89D48o3M30h41B9d40E95
26161i33R3j53L06j309d7A61P7L97A88P8b80I45f69k93A002b74h3r89A15L74d43
26183C73A49J16F7R11m01Qb71l75D70b36C03b49o54B12J14i36c81G56b34B87g99
26205D55a9D06m3O00C09E4d3C75N07A96c77B30h76a55I58D28A80b59H66g1H97
26227h92A27i8H88a75n68c55C47j31g64B19Q8N41a81E71L5B94q3M63B0a053L16
26248g37G40c66L5F19h55a47l84j78H20j86g84b35b2j4A86a526E07A85a60A007
26269H48l47B29c8A561H9J97M48M60g08D67K16b83r0n87C04d7C00L88J56f18Q6
26290e32E74J35l48h7A224D18A51P76Q53C28d24r67d06m78I17f04b28F52f37A17
26311G6O98C23p9J240C94f44o63b70ij347c58h7A068C89O45g6o8H33K99m25e3
26333b39D26b73D72i61G73a85O5I03D15c36D6a38e7l65B70J3h92b41m48j09L71
26354d27E36a227a68A90M43h73J95F99C16j32J045a37F11a076c38l83c42B45e43
26374E91@F12G6K92a111c90G14R28E67g63E83B10d38H19a140N18E68p7K76a21
26395B16N63C46b47m83I67c75H96B43d81G55b78B7M02d31A162A63d13k48K45A50
26416h36a98B59K20r2e47b52G55B58d68j22b33A19c8A078d90p62BN10P62E43k66
26437B77c80a70j40r38j79B3J642b30l64O5j32F97M21i18m27b98A15J588c06C56
26458E88lB74J015D45f44a38C6K91j41a93k74A74M35e06K42F8P16k84l1J188B84
26480d26k65EJ14O64a036F45d83A003g52b4n65B9J242D80j10i04K21j40f9B2J41
26501A63i83A540b82B6N50A95P08A34LO02e01C33J011i80d42l71e9A214p2A72
26522d43a09a5H46M79E11c98o72c9F00g21F03g57b35D8e39k72H1f44J80E27d04
26544H08j56b42b6o73G51f25A38a86j39c7k40B5f66A42J1e1qE78a234l11e9o69
26566g28L33F2M8b67j70k80%m46D60B16eB19h47B19K54I5d19e7E71b29B57b72
26589b21H45b62d3B06K28K47c25A50g94C97A36a044F07D6J036aI87c63n78M15
26609e26a34b4k34D16J39H8M40a55o32A406B14P70B15f9l3l55C66e87o68A13M57
26630E70e08A6N23d20a74j82B86g76j04C61Q05e83b86A37%@b63r3d8F8h56IP25
26653G34B37b15j157b94E24f29F71b13o38B37b59f9b0p74L23D30b30j55l19D89
26674A01f37G9R22B84a028b41E39a54m8B56N07k68K36N01l03l52A9P12b50R8E40
26696F26A54b96dk32B5f09A91a65j21B07b9A58c1j74N0E51h12K78q2A12K58A35
26719A745H04N54n20A86M25b97D11K53g94b00b8k94I53k00m6H6M33d81p06C3h20
26741F2e85F12J22l25O3J064a30j79F25j01k4M78D17E9e58j22L5J89a23l40H39
26763c06C11d47@B21g70p80i2A020E08H1Ma08E85B73J110g15h7C48A16L06N0K17
26785F89f0G94A17b92A240D22o9c00L3C2N47a93Q5E29j54NN89f16D5P59d74A64
26808B47f52D9a62C32a28j99A65K34R81C80j45f0C36g57c16B09d04r72f22B29
26829A141D09a27N2l58k5GJ69f44J69K36l60A230m44b53D88A14J53O65E5a164
26850b12o13j97M31O5J71i2j034a99A49g47l3b41A6e8H00f12n6A51g69E57a218
26872E9e01f6A69O20C4L93J112e80E88B92j04c74C11J2o5j1a25D14j31D8L09F
26895f50K44b4o48l99I9c12j58l24C65m9a75A207c93F70i4%D83f11M0C90q4L82
26917F88a175e21d7j51h0m29CL6d76j64q6A58A3a167c08A4M51P8e37F86a615e34
26940G6M67c84a91A071l83k89a80A7N35A17e15A48g29B53a048J90j16D0e87D31
26961c71a36G08a66G56C12j40g62J27K40M0C89c39A001m29b13E4Gc29I06C33d13
26983a308e73n5B42d62OM3n39A14k4R6D9b4B76a14C35n7nG9a42A94M77J10l55
27006D26A87c45A211A5d94B94b2r19E55f88k23d50k0D09c53N1l77j52b70l06b48
27028a289e4n43N2A251J60E00P23A73a89m16q5D3M07a80o98L60G15q8k65R1K18
27049F71c16A18M35e33k38J58DK54N24B66e4D87A46K89N46N48C04c83m00L83F05
27071A29c36J35E77J11l05N26E4J68h91J15b00j962d5r31G31J632g38k2A437i45
27092A44J89M63C19e08K10C14L73d33R4D04M20k3C56g63E49g6n31k11N7L06l05
27113g60I8i70A205c49q74D49k13f62K61A79g06m25a66B73a376B87pJ308A73N22
27133F95K77c8B13a07A74a080j6e5C06H6a38r00b42f6G59M23a007B02J1k6i69
27155c55k0A95e69p75G7J940D44f18A42J064O53g3r51j35c80C55Q1g80A41Ga11
27177b74E39B9K67F3J96d86F82I3M37a65l45E81M39D21P72a2l02A442b18B66b43
27199E38a141c36n36g8l47P5A453c42n74A10a013K77H2a266B34J446D16M92k21
27218F87j52O82I1O75M37a013I1c22j93b39o5A592a70E7N22j73g63A67Q41f55
27239a87j71j191K86A53P65l59C3N4J37L31Af67G56I5a34k58A15K4L69J31k06
27260D33L73l7b10m49B75c44N0m51m98c73Np1I5a40l45C78K99L98m28hm0A79K58
27283D37J424p15l87j65d67H89K12j14A2R0c25r14b31k72F0A5a146A78p4d8I06
27305a49j059F65R7c25C88G7i22F43A29e83A214j68m80A60N8b73O8B15i09b92
27326b1A3g36b26q44L20B79c66E38C0K85d74l33b05B50d88A50c58G42k19J86B22
27348f35A169B05N10k07k3g05K83m77D52HR6b66F83c46q43d20j77J63C96a07k81
27369c88E6f0Rj01A031m49P07m23A97J59R13n64d36a63D65g44B84k5c28j31K02
27390b57A53L03g54j21E65h71m4M5C65i59J19A36R44m13K34l26A97go2l61Q4l
27412c49fB17I3J534C57A60J334f58j98I6e74j3E86c64n41L1D40a91E84A89O88
27433H77k02j49N48a03B00e32J35B46J086l75g22B80O59P5B56e46B06c27j139
27452a466b99j035f17J15J37o89N17B006i60B37f62Q1a16B74A04b68o71F61e79
27472A117B31d63G00O08c50l81j75B01e36a47j070c41q6bq94A32b90L9B62L4b61
27494d53l12b27j226c35A38P31m05q8J327n91B82J08j73K98G0h67M03o0A40c64
27515h05h6G87A37d78C33h2l22g6k51j256c85R8m9H83f7H76p6A5J476o74n7e72
27538d99C86d90D33A67a68a7D28K8a140c37c6r6k80k39H52k06i70j3L02H10@A085
27561A019Q9a49D95J031e55D02e07C06A11O70A28c23E18c05M1m91n9L49Pa96R5
27582a01l80a58p03n0M50j40B80L94j66M50C97Q0c01A279f68H16k30P89b88F44
27603e95C98O35f71A31M13j53f95q64g75A11f14k15m25B95c88D22Q16g4A256g7
27624H0b99F12Q0K74b05R8H28N6nj54M40f99b02C89h73a57m80n97d37m69BL41
27646C43c5E1K75L08J47c49J53A25J037e6H34j38p4j95A81iG19h31c83J22n73
27667h34n37B11M85a069A69h65H73a14A00K22f6l70A33M50o5a389b92I60A11P47
27687H58N93k69J07m26m27Q38d5C15i6n1q23M12G66i9j41H86A7i15b77C50p6h68
27710C93d30J81r53b15E35j59L69M35K76j82l60A9J55K38D1J085c54M3B47d41
27731a296d77k00a58A12c04A26b52J03H57C9h62C39P02C00R34E71K54p8a6A365
27752C19K33G9J017i69a61C2Q25Q7E1d34q42O26l67J41e2p76m09e38b04P2j351
27773a483O31M2A52J10N7Q85n99Q12a49A338h1a6o86A65b86j68A79b44h9j208
27793a297c42j32B48b071b14J4O5o60K08B50b56e6j40F51I5J167I1K69L02J2B79
27815A235c56A1L68j44L15j05d07k12p73j08A93g07K61A09a397E41g32B67L69
27834F36j49K12a092e39L0F24a38A6J55P08J207E76c5A346l54b97F0O41a183L73
27854h10b19Id68P5D70a05j96a1E68a121e9j90p48F38b89A60J790f72C24M59D2
27876A55J2a29j381d40G10b84m0k12B78j07f28g2o06m84e73j89B95a069d75J87
27896b88n42l03b02m70j73A134A90J289E72Q82D73J65a52E37j30A32d4l14E35
27916a8q51C31d24k23K61p15nK94B81c02k30K61l15c4k6H00A91n2J147B29J363
27937A592R8c23a47f1F66e72H57K90n13a00E5e41B57b74o0n25j014A31h73A8K14
27958B32a057G30A97J259C79b9E86J08K11j08K97b07P7n38D14g60b70B61A03L99
27978E02b94E01A88i58b61j314M84G42a480c59A09g76A63e98E96f17a35j75b6
27998D26K33G9J3J184l59f30E66J06K08m02d00A63a391O59A72a237c97R1I2N02
28018E94a0m56p20L29E97J86a035C9b08p9D48L66j61L82D93P98O95r28E28K83
28038H11i45D70C8a486b14p2e4k64f7K8A187e95O7F49a354A2a13A34N6f5B13M99
28060G12j92c23n6B68e71A506b09G4g97J46j95B96B6a086d38J01F6g98q5K09j50
28081h24C76a25n00c12C72B7c62A171e13K5D46N96K63c98F41K33d27k93l82A7
28102a28CO06m5D2e88b41h5p55h6j254d33q06C36j54i33E47i8E70J723I45m44
28123E01M8k17A41e56E46a5B01e99k14k1L05m09b74a0r5E12b64C72d07m06a52
28145C29e47q7K90D26L72M1n5k0H4K12j03c3B33L03K24G5c66O5A07L73a170K59
28167i11B33C4e52j45l60b86k83o13C76A67K04j71O13j84k18K0A27J17K88B03
28188Eg2A866A60h3E70R97a34A424D84h84J14c25n52J72k63c59a62r83M67F47
28209A85b49G78b00A40Q81p0J84n01B47A16K73J247A19O96j96a46D14d59n63i4
28230i7b9q42j1L49n78c91D01a150c83A128G0e59F39f93J18b6A55L83a154B033
28251H04B18k6K268A042m81r2e31q0l89D63i79d4q14m36j17C79a4o56B63g1q37
28272i08d53b01D53q1K52j99O92D80b02A036c08b6I16C11a81F49j66A41a8k50
28292b68A28d18j53B09a83j270K74d13m61D18B1K34q4L88B10a99F01j65O21O72
28312A729p51b96B18a09n50D49c11j66a73H29d16r2j21E67f06j89l81L86q6p38
28332a614O64D10b02C39n0G2M50M98Q87b40G64E5J015j97j10b69B08O19GM67J7
28353D91A90e31l69m45N00j227R01M36K7C50L70a18q70E69k59J671E59K26A08
28373f25F3J019a18C30P7K4K4B5P6d51N3A05h05r0L95C92h56N4A85M58k55c40
28396h3D31a71k20B44J73J348a00A173B20Q18B87r9J171i38B36P16b26D45e10
28416A64b57B25e93m28Q6m8G80A1N8N43B50K62g4j23A037j64m19C6J95J001B07
28438a047F62p2a98m75A72a026f0C15a18j075e37D8e9l56o10B54a6m07A70g95
28459f57m99A012C79J124F72B62N30A53N98k60M33K31B64b88j064d5A03e2k20
28478b72n78L30m65G51a075B43a257D46g98m69G43c17D84J73B4J709IO99K12L2
28498I52A29O20c7D29I3b73D90a131e39l59o6B53L7H7e90K87k27J39k12p19d28
28520I1f08H30p9L53c96A044N67f2j66j2D76k24R9d12Q7E57A30Q15D4h16c37j83
28542e20k24m97J22q6A34c82J66k2lF98c87C47q2N04d65I40b13B84R96k42n01
28563E37A45L41q6n1a54F9P4a38p77j66E5d97o4j101M40q1a50l5p02K64E2J428
28585A480m99A56f10a65j03D34R31l62d39C79A27a77C57j14c29A66a71k28p32
28604a131d16q0Dd51j189f93j29F71I6L01d31F9O7f4C45J15I3N28a52F74R3j12
28626F55k45H2K87d57A8c04q69a73r21G02c50l81b75k98O2l00K05J11D52B00P48
28647I48k15l52b52G49nG0d37F76N56D66O09E16a028A14a323b31j010f16D11j31
28667B80a66j372e05C10a207d88J88n87r7A42a82m25C6b74E07E8N43J20L21l05
28687G37d88m2K56Q0f2G32o1k11b32o26a66n06J45J96n3n57K44bn56F81g72a13
28710b2A388n9n60J635E51K82b89B1R20C02K21J63c12E01a171c54f2m4k27m72
28730h05Q2b73R7n54a31l86B6LO29J73j51d96H35N46l15D05e2A30J19f30G28Q61
28752A589G53j84e3I97c68k02g4r42k91L10k21A4a434e37a76b7A298f29d0E61
28773C69Q37A9c80J50p7L4A648A6J131F5J033a70H52a8j004k37L28J51m69a93
28794g56a53n34C57d00E1K56J150A5J49L84b1I27D59l3l1N67k91j94R71k7C23
28816d79r11f19B05b74r23L39c51A47a83F39h46j20G08b40G16e92L4J48B96b24
28837A243m04K78e52B67J04a68n40A238D37K91a528O44B05r0f9p10l39N26M6n32
28857a078I7a430D3a795b63k24ME50f39B71c97C75r7R99c20A120n02D9N90M68
28877A107k82f74h5j96D83a226i5F62a20I5b59o60d47J76q68i2m22C47N78l68
28897E57O29A52P02J018o92c55a35k10A92Q06D94N23J17n55a066M59F08d27H1
28917c91j6j302O63o61b16E6h9j22PC87J53J85b67c7p83H33c15IK3c03D69J427
28939A896I08O6D82b31J9q77M11D77f80j01a28j94j14l84A87Q2b95F6O69g7A064
28961D35N20d59D97l4P8J26l21K19A25a26F3P7a70m13l14e4r1C08c71o07a31A58
28984B55c64A54f89A2f41FJ830E12A86J110P50p46K0m49J26K58B57H4c44A164
29005F1J187a386M52A13g03F53R2c80F84a405a39o61j2B65h65c48b5B47a0A62
29026C84L76P18C3J034G0J13K41a66n70n99C88b7B7a0A31c48I4g93c86J91C90
29048c81a89n79D19K29J62l80Q69a05C28L72i36G06K80l74c9k77q98F71b12F31
29069d99j10K56r5m4j27m08j97J74l05B29c42D37f09J44E74j7P19l42L9A67L8
29090B05K7f3a7B00a0D34N41k3l21g80H90O05g64B11g39J34q02c65m67J96b25
29112A51L34K35a448a27F94K83%a361A34c03J46E69M62j89J03LC49a101C8N47
29132E85d93m00o24M84m67f17A189b09F54f20i5D73d22B6N0g19N4G96j71j23K60
29153G62l14Q96L6j85a57G11f08b31B10c72l58a3n6j37l4j96B3N30A40J8b86k25
29175e11G27c2m84r17a59bG01L49C10k4j05K80f34b91q61h4k00q92e77k92a34
29197B52b42j66j31k65F35h0j15j50J38I92b57l4J37D30J084F24L22M84l12m68
29217F50B97J23g9E07c98j38h0A61N24c31l28H8a028B16b72p71E33g66l63a67
29238I14a422b5I79p1Q5C06a34r9I92L25B26c93A56d54mI95f6j369O35Cf84l27
29260a011F51a226a99l45K68r73B93B0L51n2J58b63H95p7n0f2m55b36C25j09d56
29282G16B66P86C95E0J22d29B98b52k40j45a72j430e26AL37L19d94b31G06K1a60
29304i22b72A08c7B77c54C20J00a90E80b04n62B68E1K02a386K38K84M29j09a78
29325a052d34j60f2C5e01b32m22J31K53A055d74b32A458D11N79A58M56L79J29
29344A122C5J15A8b35n85D71a190h7C75d16G37a38o67L27k27d9E17a25p08K59
29364e74E80b1H32j60P5k55O59C01O76c83G46C9e25F08A82b48B49Mb90ik86q9
29386c84n20c62j202b18%m50C6e23a73A341o25N25B81j12R84O58B39e71c1B56
29407b50I28g68L23e9F55B01a05H1d86C31g5k188c27E65d23j62H29a04F54L28
29427I82k23A56N53H0J98O20P41F42d85F33A57J393d40A562b03I55g43F15e32
29447i39O0B12c81B75K1h54a06E45r4j62f8q66D03K36f66D59j38J68e6C26L53
29468F79N44a50C35A01f95i0j272a17A5b89r47L08j06k2b62C22q4c62A154m43
29488G11P00e1o91F2f74C5J656a70G24Nd42G06j68p9M07C52H9a99n08J50b48i5
29511c20J19C09a56B5a020I6L17a47D63B07d41G63L56i66E10R98o99K50N61B60
29532d54G87a512C33d3A00P88g61H88e18b56F09e55K07b3j088d55C25i15K80J38
29552d97A63O6N35l15N16B21a13E36K0c23o3D80c47A65K28e43q28bj544c25o01
29573i26K5m75A33d48q88B97E1K72e7A361k22k6E33N41l95M13n07o7i41F69d87
29595f40J44J73p20B35g5o06a90n31fp87K91m69l17f44E56c93C03Q69A80N76e40
29617H83l62g5l10G58n0J0B90N67D3nc19k68b7p6ij027c19r44E6k5J30f70J96
29640d74A040C41A15J033J05b26A56M78E6a79A014m05a79E37L07A65g7D61B11
29660c35m76k24k07d89a10o06A41N08b44C39b70D73f77FJ100j48d05a98A95L47
29680E42P04l78j5C15Q59f87a34a5C87K04c30c2p88K01e6B54a050c6o41F45H9
29702A61g38E55a50F34GJ76P17l00J21M37m86k16J42L29l22d18m92r4F95c94J22
29723b72D76a032b4F94b5G5c76k13n73c80G4h08B65O92j42b0o2p23A448E29L28
29744H57j44c26A020a062K59G78f98b4A05c07m25n04M63K23b50l14F85a190j76
29763a366d81a55l28A24Q59L5m93A49Q3L66L79K57n18C29A10K60q0e3H88k55i9
29785H5J68a34m28K64q5o41c83J88m54b31d8j98G42K6j42L63c54G76e94b45G04
29807a04A174l05B70a043M47G71N3a0n04n92Ga308e70a53A19L65c59j81j79G66
29828A301a15a1H66D26K07F4e88I58k66B89P25k98F1J101h6C83f23J97E8g67h5
29850e36j76k39LL32C19a054A76L74a241M48E95d85B89M42a73A71Q75O13E33j8
29870E15J34j04M49e29R3b1j431C35a741gF52A92O00d11I7c44e7j23D92b07B19
29892D11b04p2A5d20D21Q59a52I45C02N84A45M60e67D98O59b03o94c68j375B59
29913g45C13L03c25G13e36H21b54C52e07H5a10E53j79k3A39L22D8N44c3A13K85
29934C98c99h7o4l12m47D60h4o49a95B81A06K06g17L7K24l20L73A04P4d59A8K84
29956C02b75D39Q68e96A096f14F34p7a34k82A75g98j07I11k63g23C35b92J34n26
29976f84f8A97f39h2p60a09l37a63E32f15C50h5F18N48d83A50b41l48B44L40l6
29997E48d71k97bB79P12C6i58D99a485e23C7a95q59k21D40i36d58g9A05m9N44
30018F00L61A5a13C11e52A121a247M81B44F5K79J76k8b46h6a2m48m35I6b42F94
30040b15A19b10F28k17P42A44E7k6K1e02j48C78J114E7J92M74k80J12A16J21N4
30061B91J80i55K5j17K43F56f47a63j068M97A80L51e03F87c90ka14G07b38A05
30082f82C46O81a46H33K66q1a004G24c85F04b08p24G6K30H6b19D36k09a078d45
30103c08m56A11e41l33L29K29A082b25B44D4Q70g83c63E68j88L04B98c5n24E0
30124e30C36A20O8L51e55a97n17L9b3k90B07c06F29G5b9o93a38l40I2J03f80A154
30147I70b12j019A231k79C7N1L16J35j5F0a294D37e5l21J42j18k09m03D09B2e39
30169E90J6b92B42b68F35a05D67A56e18F2e44J10L9f0F22a53I54j79a50b6B83
30191I92c12a18j091h2j648c04a03n45B00h65A79g37b25A516n40E8R06g18G78
30211B14b85H11A5J135b43k20D32a003B18P6e01Df53F0a00C31c74F07b13A47M42
30232E89d24B0J14a16A337cA030B73p3J165j05f21K24J23k63g2A70J92e3q0q58
30253i91L66I5K26m1A31a281B66R59d39r3J11G77O12c8C06M61e77A110d9o6A580
30275E58J77a270c04P0a7k52F36A53Df30A15R0e62K36A24b78j47a68m98B94a92
30297F84C28N12c32b1D62c77dk99m16C74Q21E38M7a04bl82D64Ff95K90A73J053
30319A226e74C23e54C8e09K19a20n07D84a76j16J03A15J193l44N8A25i8l77D83
30340a92m59a50q47F82A90c43p40G5e4l63M7D42d47J17e7q00d5A95f24A948H44
30362I00f25a30I59A88a50a5A11A4c17OB33b77I06C20f81B60k5e78A76c94k00
30383e94A23d99H23c18M5B24e77n0D41L52A17d64A16e29C97M63l78d06C47EO90
30404F95I1b34l42A471a27m81c8n3B34g93Q7A85A0b11A034a16rD69j92f12a16
30426a77j05D15L53a274A415e39E51k68h15B1Jd06A094a64o69K84j24c15o90d09
30447a69C32a82D25o9f60C0h20j74F35k49c95A7J7J75L60L04C98L36F8b15A81
30469G82g85M7K17C49f80E61g09b57C5c06J34n27B15c14B86Q05F6P78l96d96I55
30491e48G74c97I87e21G12h8k70j0B73Q08a04I33a28D98B10c64C17f2o30j75i9
30513a104K58I9d8I61e53a42A134K52n51C75M56A74d69A295B87a65j05B30b5B62
30534B38M53h9q04F38A71a36A77K3i53m72C43a96o62A347n42l97e83B79c67o07
30554i74A750A99Q30j09b54F66c75a11M7A15a05m51C52d95m28d30o85b51E8g57
30575E1h25E58k29K10e50C78i2D97b26H77b72A121l04d24B70c9F53j32C0j4a93
30597i05a9l11M9ij177A8c85j283J50E46b09L0n08a85A072m19c50j59Fa82C89
30619F47K82o1k45L92a002D0h46IJ83f80r75d66r04F47B47d84E77k07b43o33K7
30640h49L43D41f76N1C8f64F12A67k6J006m64k12K46e69K53a06j250O42l66b2
30661g78B95f11LF3a408b57A213h05a27l92j07i2B14a16A14P53a94A93e40c7p1
30682a08G40E0d77fA61c66o18E9e25d7B50j03g11c54G94N42A0f15j69b27A66K93
30704D59N9j68p0R2N4h9j79F23f29F19A45h22b50j43A2a41B05J8b3n93l7L12L6
30727c05l91C90a08G18c19j58G86I0B6K10p0O9M79c11q87H2K96d53G13B05P83
30748I88c52a02I08k70f70B26d06a80m9c7C18b75I37c02A01a71j52D70A33n1Q85
30769I67i9A4J57b74N8C78M12A84Q62B99AJ01K42b52a4F45c5j036a45C9a243c2
30792A224o01AO99b20D77F1d23O1C24K05e62A003a74H50A84M35ra292A330d03
30813e71E07b09j63m91K48D35G3K79K42A96K4F7g24b40F5a98A77a07k39A113o8
30834A045B93C4K77e14H44D06P1e66b58F67g79B12a42d3m95C64p4Lg14q31a53
30856H4L14q8b20A499B20L06L36j8A65Q5N72A40d10o05C34H5d70m34f1D65N84
30877A049F1A5b13m8R9k27j18D10a628b18Q2p98c93I74O13p49L40a60D05J31f6
30899B35g41c14D84gk0C84b3B20m9b13k46B3a447A050A8g64c77l11D35d09G7J467
30921A544D90O39A72H2K84a76h6j85j79D96M46k7f43C99A02J045l04d71A31e85
30942A47a145b88k34E13d61Q3G58a76F45N57c11k89j039a0n12n0B26N44b66G96
30963i09c59n37A090a80A970a44o81K14K45P4j12m40A19K28j29J049D85B01FJ044
30983A050l94J14f82E09B52R31FM40F1P48B45M42f76E24b4j46F45b80k13k20C6
31005C8P63M4a76B88c3j60l06K06K3O9A88R1F6N8J102B55L29k66c72j5k20m1J3
31028f35a02o71G7b89B69c28C90M75e0H88Ba037d4n5k0k89j561c66D16L60L73
31049A149m56q7Q0Q80B15K88oa216O2J31D58J84L5d71B21R38a59A236B1h8E94
31071iA69a264K59B45d16A547b72A373B08N51l38c90h8l88l77b34B04d99I83K68
31091A251i24I50j83a34p77b24G45B27c35A20i79J33J32I71D75f63A32J100B42
31111C40j22b38A92a873C77a10j67D25c48H12j28f8B5M31a074B67K96b94l24B58
31132b21J7n5C65J100C66g1H95B10e34M3A783h02B44l7N54k19O46C33c04B43J19
31153C62j49i27A302D72b50k73m84E34a08F92H8J76b85D83P8a54D83a149M03C41
31174e77D16k7f0G85O2A42P50N10f4q03G56i03J91B5P5b24e3a5H43f31n39A021
31197E66A67N27l04a78j57A31d66a20k68C78P89N5n02g27a5I40a420a57o85B98
31218h71C73c76F03L7a89h0j024bk42G80e17l20c30C34l5L80e48b52B93M29k44
31239D78j14h03J03b13d8r06J44a9C97J23q6c52H89j01B43c29l05j4L01a57p48
31260i05c06E21b81H7P49B40P7j08P25f90I3L8Q12l72b63k66A17O23C1K57a039
31282b48b8C87A19K42a005@b47C17j41J019c7C21J575c03D56e80K85Q0j71a90
31303D80c84q0F9R96A1K21f11b70D94D8e36D84B4a297e01%n60A174D88A28d16
31325a17B01I2K98c9p80a43m76D32g4C17L5Q96e04m44M43p00c55o39K70c60A6
31347F11L5b84E46B28M46C20O11B14a025d14r30E41b43j31B37a2l00C26J39J5
31367D80QDb85m41b75CK75e22k9D63I7M28a90C51A01J198d32A06c82E48j98R47
31389A297B34Lj08f7C17N14d45C43N36g83A69h46c14j270C50M02c45b0A355b69
31410G54EK40Q79d17l24a62J4p86E42c35A007i72b04B8e04A99i73d51M1j33c6
31432d76F80k97c00k6QB37a9o75m31A8K97g14F42a46b1A296a57J3D5P98j90a37
31455d92K1r7p95H54i71a66A096A87J285b88F85J91B61k0h54F00GL04N53D27c46
31477F41f2A29Fd59H28A04b16B53a043D95d38K12m10a88C13h23C95O94C77f26
31498b49B242G06B56h01B53a235c05F10d77F82c10a29l88b24E8O51l17N27f8A353
31519e63E02f91K98I93A43c88k09A353E04d15a17D54d50D67O9j42c4E00a73D10
31540C97R74a28j26a25l9o83c76G80a94p13b37E21M04k78b52B12kb64G16c57H25
31562D65P80g33e5n65E37h35A292B98e8n52k41k60A12N52c02A04a304B99F6R1
31582A57d36a90m70h0c4k26E19D5e82C54K27e77p97a22r04B25J64q9b72D78j15
31603C63J59j85j3L29B79M35k11d44E34a57f1D26i40C26K24c9j62A61C4d13D1
31625f27a72j044E55c85m2G99h0m5k72D4a16j87po88E6J80a92o14H87b07k0C47
31648C91h67b97l8m5a87l83c9B25e23l25F42b94a14d2I9J4M6d89b2F0L58A67a208
31672h17j77A14a02A88c4n22f4C56I6J71Q92B1N48i09L51j73m0F3a87D22H4J72
31694B56j26a22q75d98B11N95b4E04a401N63J23D76K27f20K49A78a099N19D81
31714a000c25C57D2M06c82I33l10e71G48e59D89j97f50E96c43M4M8M6D02Q94A39
31736C64oA38b51O9E95a155f7E10q8A20a21A370c59F69b42P2B70c82B78b78C3
31758H37D2e91k44c96A42N4b29k07%o29D00j21b37k47P8C96A89I2c44J64I65b39
31781A33J43O75c34l69A23b44d1m2o88E27f28A185J82c71F35J30i06m68B6b39
31802B54a35A159i87I94c50a70p25E93E8B5J13J69K79g34K15j44A128a091L70
31821g21A045k61B53b10j95B01n8f45c9k85A353k60B18d89C50a84l6B59a064a69
31842E36A51c8j12j91o91e00e7E04f17M9a01n94E4J220d79A89e6C61N05C51A67
31864c04E90Of67D83a065G38C5K36f71B32J00f36f2F91H8a08F77O4G1M71a62D7
31887E77j19d11a25j141J85a89j86b0H02A22P1f11A49Q73l11d98k06C21Q3Q55
31907A259b05M7B33L74G9e22C80I8c02G72d56c0o27B89M80L35b6m34a33A205m87
31928G18A60L2a089H19P27d90A31R36b41n70a63C2L9e58K07G51A28h01G95g7j3
31949i0I7J30H7J17H4L8a10r5m23J58E00N95E22h1p26M2E51i57c99B2h6B45i46
31973B16J417E38a095L96H35C3O0P00B03k2M6f35B05e45E59c97k06G82J80b89
31994c47m69c70C65b42l82AM23q8L42k31h52G1h70D47a04H87h72C43Q86F0B0a69
32017A36c62a24M5H1d43A79c10D57L23C89L82O83D70b64j62a05A95b27j33e8C74
32039eA169C51K22c37D74L30A61R5d69K11k53k7i7G83b55A41J258q7A73d88I65
32061d54I53e3m15a02r54h3nD92a56B02a064C39L22m6c09J21H86A75f42D65kB10
32084A91p9O01e32E3N32K60D7R80i68l3F59B85Db45A42K57A0O10f07jF27b56j64
32107d20A3h48C20B6d75A017e1m25A56f33A39l5e48j73G2e8A55a063a0n38r2K83
32129c57pA011e2C01k8b95k41F20g57G85i84I12I6f8q56A028c97M6F0nb54k43
32151d97J47o89B57L31e73k84A801a120b4m73J83m01A551m73i8q59b79B24g63
32171c60i7j57o09B90i31D03k01b49c1B54D5P1L57N63E02N65b99J49A17K65N55
32192I37I0a362R0G98g12G47B81b03d1n70j62N6A89H0e23j11b77n61M17a93d5
32214e45J98C5d25A11c10nq08c4j77b3D90d35J61m2J1a11j27N4G73f50a05A73
32237f63A254f68h6B3d51J47q69c64m88H4K22b17G29K3a5n87l61D56M2d44A044
32259F03j54d94h1q87C97h1G67H1c17D58i59d40C84e7j5q62K5B07f02H11a029
32281F96a34j4H77b92D71a307b38i1k17l19I19b23A87E5J54d04l81B92b00M7n92
32302g45B20h39J49C27P79l92e2m8B59D1K9c76j69a31k41l7D52c0o01i7d2r82
32324a024D58N46i9E43f22B56J4a202c45l10j42b5A25l8J9M89L42a02D37h05H67
32346B04L39I5J90g25j70A87K89d85A174l13q9A40J89b7B88e86A24d40r8a66C93
32368b63j591E62c29D21a24A156A26f7k69q03e01D30a447c71J30F25c06J29E31
32388b88a6G0h13J01A84c64k37H9N77a41C47K8b05C08a141e29o15gF14h0C84L4
32410D18L32e04o9a97b7j156e06B82g70m01d40j03B10a100A00d4o95c20n4g0E26
32432G37e38G58d26D79A56a82A2K78f3E43f46C80c59a73E66B75c96a9l78j8c3
32454D22p5@b47k13A3J8f57a66j92a39G66I1N25A02j1M71A61a058A103e94b56
32476b8j80e3a7j52k91C13g55F52e77J90l63E43A4Q91B16e53F32f62C38b0m54
32497d74k00L00O1H0O1M52A03Nn1e15H07f94b03C5f28a49A036m05b57a08A45D5
32520h36E44a60J8j45i5j7C72e21H92K19a04A127D08e9B22b59p37C40L2c00A13
32542f82E48P84a184i5o23C99a03k90j24p44N42H7a615a91j50J17dr8G25l06K2
32563D41a117d29j57b65H53a49l05j34I11e20A61J58i11d3D21e09n24D52K86C20
32584g19a79D20N31h7C58O71K75E09E7d17o10a15lD38r4C7M92H2a66A387a96k60
32606d56c9F31D9J68a185b96d8C53e63D24O0j14l2d7m87F32h71F54A70E8M49j83
32628C24P83C42N44e51g9A031e74B40h44a24l37NJ86A792B32N50k32I9Q94B10
32649@a31F56b84A8e71J49C72D3J020M7E11B30rd0r4I36a84j14B0h49c8o88A48
32673G63c58m4l2a24l55K7A211c7m54E95a271c4D81i50k5d76D5L38f28D57h11
32695i88K67D36b14l08H36M32F7f83a89G12k84c51h7A12d19C5O79C45j49g2b2
32717D1M30f71D83c64E0O9k9d03h7B80a343K66I23C81I3K8h3l37A293b70j85A83
32740g38J91B94e11G10b02n7A28N54d04D33g4j00p77K68a8n5n21A4J23b72k46
32761e18D85b36o16E10A56a267
##END NTUPLES=NMR FID
##END=
