# Supplementary material for: Structural and mechanistic profiling of Nurr1 modulation by vidofludimus enables structure-guided ligand design
Source: Commun Chem. 2025 May 21;8:159. doi: 10.1038/s42004-025-01553-8 (PMC12095788; doi:10.1038/s42004-025-01553-8)
Supplement: Supplementary file 4 — Supplementary Data 2 [file 42004_2025_1553_MOESM4_ESM.zip › qH NMR.jdx]

##TITLE=Exp qNMR
JV 229
MWt = 431.46
mS = 2.297 mg
IC = Ethyl-4-(dimethylamino)benzoate,
#BCCC6657
mIC = 2.035 mg
qNMR_LMU DMSO {C:\Bruker\TopSpin3.2\current\AK Merk\Vietor} nmrsu 4
##JCAMPDX= 6.0         $$ Bruker NMR JCAMP-DX V2.0
##DATA TYPE= NMR FID
##DATA CLASS= NTUPLES
##ORIGIN= Bruker BioSpin GmbH
##OWNER= nmrsu
##LONG DATE= 2024/03/15 21:44:04+0000
$$ 1.90.2.5 TopSpin 3.6.4
$$ 2024-03-15 22:44:06.857 +0100  nmrsu@DESKTOP-2TVJON5
$$ Compression mode = diff/dup
##.OBSERVE FREQUENCY= 399.78299835
##.OBSERVE NUCLEUS= ^1H
##.DELAY= (13.82573, 13.82573)
##.ACQUISITION MODE= SIMULTANEOUS (DQD)
##.ACQUISITION SCHEME= undefined
##.AVERAGES= 64
##.DIGITISER RES= 22
##SPECTROMETER/DATA SYSTEM= AV400
##.PULSE SEQUENCE= zg
##.SOLVENT NAME= DMSO
##.SHIFT REFERENCE= INTERNAL, DMSO, 1, 16.1543
##AUDIT TRAIL= $$ (NUMBER, WHEN, WHO, WHERE, PROCESS, VERSION, WHAT)
$$ ##TITLE= Audit trail, TopSpin 3.6.4
$$ ##JCAMPDX= 5.01
$$ ##ORIGIN= Bruker BioSpin GmbH
$$ ##OWNER= nmrsu
$$ $$ C:/Bruker/TopSpin3.2/current/AK Merk/Vietor/jviph229_qNMR/10/audita.txt
$$ ##AUDIT TRAIL=  $$ (NUMBER, WHEN, WHO, WHERE, PROCESS, VERSION, WHAT)
(   1,<2024-03-15 22:44:04.881 +0100>,<nmrsu>,<DESKTOP-2TVJON5>,<go4>,<TopSpin 3.6.4>,
      <created by zg on data set with UUID '4bf1d4e6-e30b-11ee-86d3-9c7bef4187fe'
       started at 2024-03-15 21:33:35.375 +0100,
       POWCHK enabled, PULCHK disabled,
       completed at 2024-03-15 22:44:04.868 +0100
$$ 
       configuration hash MD5:
       A2 4D 3B A8 3D 47 94 9C 26 C4 FD 59 D5 90 F9 98
       data hash MD5: 96152
       6F 61 08 B0 BC 92 47 A8 A7 08 7F D5 DD 78 59 FF
>)
(   2,<2024-03-15 22:44:05.008 +0100>,<nmrsu>,<DESKTOP-2TVJON5>,<audit>,<TopSpin 3.6.4>,
      <user comment:
       ICON-NMR User ID: nmrsu
       data hash MD5: 96152
       6F 61 08 B0 BC 92 47 A8 A7 08 7F D5 DD 78 59 FF>)
$$ ##END=
$$ 
$$ $$ hash MD5
$$ $$ AB 10 07 49 E4 15 48 76 73 15 14 CE D4 63 8A D8
##$RELAX= 
##$BRUKER FILE EXP=format.temp
$$ EDIT_PAR COMMAND FILE
$$ DI_MODE         LONG
$$ ED_ENTRY        ACQU
$$ ORDER           FILE
$$ HEADER		"F2 - Acquisition Parameters"
$$ T_NAME		Date_
$$ 		TYPE	R64
$$ 		CLASS	ACQU
$$ 		SUBRANGE 0.0 50000000
$$ 		REL	"Date_=itodate(DATE)"
$$ 		INV_REL	"DATE=datetoi(Date_,DATE)"
$$ 		FORMAT	"%14.0f"
$$ 		TEXT	" "
$$ END
$$ T_NAME		Time
$$ 		TYPE	R32
$$ 		CLASS	ACQU
$$ 		SUBRANGE 0.0 1000000
$$ 		REL	"Time=itotime(DATE)"
$$ 		INV_REL	"DATE=timetoi(Time,DATE)"
$$ 		FORMAT	"%14.2f h"
$$ 		TEXT	" "
$$ END
$$ NAME		INSTRUM
$$ 		TEXT	" "
$$ END
$$ NAME		PROBHD
$$ 		FORMAT	"%14.14s"
$$ 		TEXT	" "
$$ END
$$ NAME		PULPROG
$$ 		TEXT	" "
$$ END
$$ NAME		TD
$$ 		TEXT	" "
$$ END
$$ NAME		SOLVENT
$$ 		TEXT	" "
$$ END
$$ NAME		NS
$$ 		TEXT	" "
$$ END
$$ NAME		DS
$$ 		TEXT	" "
$$ END
$$ T_NAME		SWH
$$ 		TYPE	R32
$$ 		CLASS	ACQU
$$ 		SUBRANGE 0.0 1e8
$$ 		REL	"SWH=SW*SFO1"
$$ 		INV_REL "SW=SWH/SFO1"
$$ 		UNIT	"Hz"
$$ 		FORMAT	"%14.3f Hz"
$$ 		TEXT	" "
$$ END
$$ T_NAME		FIDRES
$$ 		TYPE    R32
$$ 		CLASS   ACQU
$$ 		SUBRANGE 0.0 100000
$$ 		REL     "FIDRES=2*SW*SFO1/TD"
$$ 		INV_REL "TD = nextpow(2*SW*SFO1/FIDRES)"
$$ 		UNIT	"Hz"
$$ 		FORMAT	"%14.6f Hz"
$$ 		TEXT	" "
$$ END
$$ T_NAME		AQ
$$ 		TYPE	R32
$$ 		CLASS	ACQU
$$ 		SUBRANGE 0.0 1000
$$ 		REL	"AQ=aqcalc(SW,SFO1,TD,DIGTYP)"
$$ 		INV_REL	"TD=tdcalc(SW,SFO1,1.0e6*AQ,DIGTYP)"
$$ 		UNIT	"sec"
$$ 		FORMAT	"%14.7f sec"
$$ 		TEXT	" "
$$ END
$$ NAME		RG
$$ 		TEXT	" "
$$ END
$$ T_NAME		DW
$$ 		TYPE	R32
$$ 		CLASS	ACQU
$$ 		SUBRANGE 0.0 1000000
$$ 		REL	"DW=1/(2*SW*SFO1)"
$$ 		INV_REL	"SW=1000000/(2*(0.005+DW)*SFO1)"
$$ 		UNIT	"usec"
$$ 		FORMAT	"%14.3lf usec"
$$ 		TEXT	" "
$$ END
$$ NAME		DE
$$ 		FORMAT	"%14.2f usec"
$$ 		TEXT	" "
$$ END
$$ NAME		TE
$$ 		FORMAT	"%14.1f K"
$$ 		TEXT	" "
$$ END
$$ T_NAME		D1
$$ 		TYPE	R32
$$ 		CLASS	ACQU
$$ 		SUBRANGE 0.0 1e38
$$ 		REL	"D1=D[1]"
$$ 		INV_REL	"D[1]=D1"
$$ 		UNIT	"sec"
$$ 		FORMAT	"%14.8f sec"
$$ 		TEXT	" "
$$ END
$$ NAME		TD0
$$ 		TEXT	" "
$$ END
$$ NAME		SFO1
$$ 		FORMAT	"%14.7f MHz"
$$ 		TEXT	" "
$$ END
$$ NAME		NUC1
$$ 		NONEDIT
$$ 		TEXT	" "
$$ END
$$ T_NAME		P1
$$ 		TYPE	R32
$$ 		CLASS	ACQU
$$ 		SUBRANGE 0.0 1.0e10
$$ 		REL	"P1=P[1]"
$$ 		INV_REL	"P[1]=P1"
$$ 		UNIT	"usec"
$$ 		FORMAT	"%14.2f usec"
$$ 		TEXT	" "
$$ END
$$ T_NAME		PLW1
$$ 		TYPE	R32
$$ 		CLASS	ACQU
$$ 		REL	"PLW1=PLW[1]"
$$ 		INV_REL	"PLW[1]=PLW1"
$$ 		UNIT	"W"
$$ 		FORMAT	"%14.8f W"
$$ 		TEXT	"power PLW1 "
$$ END
##$RELAX= 
##$BRUKER FILE EXP=fq1list
$$ O 399.782998
$$ -4000000
$$ -3976563
$$ -3953125
$$ -3929688
$$ -3906250
$$ -3882813
$$ -3859375
$$ -3835938
$$ -3812500
$$ -3789063
$$ -3765625
$$ -3742188
$$ -3718750
$$ -3695313
$$ -3671875
$$ -3648438
$$ -3625000
$$ -3601563
$$ -3578125
$$ -3554688
$$ -3531250
$$ -3507813
$$ -3484375
$$ -3460938
$$ -3437500
$$ -3414063
$$ -3390625
$$ -3367188
$$ -3343750
$$ -3320313
$$ -3296875
$$ -3273438
$$ -3250000
$$ -3226563
$$ -3203125
$$ -3179688
$$ -3156250
$$ -3132813
$$ -3109375
$$ -3085938
$$ -3062500
$$ -3039063
$$ -3015625
$$ -2992188
$$ -2968750
$$ -2945313
$$ -2921875
$$ -2898438
$$ -2875000
$$ -2851563
$$ -2828125
$$ -2804688
$$ -2781250
$$ -2757813
$$ -2734375
$$ -2710938
$$ -2687500
$$ -2664063
$$ -2640625
$$ -2617188
$$ -2593750
$$ -2570313
$$ -2546875
$$ -2523438
$$ -2500000
$$ -2476563
$$ -2453125
$$ -2429688
$$ -2406250
$$ -2382813
$$ -2359375
$$ -2335938
$$ -2312500
$$ -2289063
$$ -2265625
$$ -2242188
$$ -2218750
$$ -2195313
$$ -2171875
$$ -2148438
$$ -2125000
$$ -2101563
$$ -2078125
$$ -2054688
$$ -2031250
$$ -2007813
$$ -1984375
$$ -1960938
$$ -1937500
$$ -1914063
$$ -1890625
$$ -1867188
$$ -1843750
$$ -1820313
$$ -1796875
$$ -1773438
$$ -1750000
$$ -1726563
$$ -1703125
$$ -1679688
$$ -1656250
$$ -1632813
$$ -1609375
$$ -1585938
$$ -1562500
$$ -1539063
$$ -1515625
$$ -1492188
$$ -1468750
$$ -1445313
$$ -1421875
$$ -1398438
$$ -1375000
$$ -1351563
$$ -1328125
$$ -1304688
$$ -1281250
$$ -1257813
$$ -1234375
$$ -1210938
$$ -1187500
$$ -1164063
$$ -1140625
$$ -1117188
$$ -1093750
$$ -1070313
$$ -1046875
$$ -1023438
$$ -1000000
$$  -992157
$$  -984314
$$  -976471
$$  -968627
$$  -960784
$$  -952941
$$  -945098
$$  -937255
$$  -929412
$$  -921569
$$  -913725
$$  -905882
$$  -898039
$$  -890196
$$  -882353
$$  -874510
$$  -866667
$$  -858824
$$  -850980
$$  -843137
$$  -835294
$$  -827451
$$  -819608
$$  -811765
$$  -803922
$$  -796078
$$  -788235
$$  -780392
$$  -772549
$$  -764706
$$  -756863
$$  -749020
$$  -741176
$$  -733333
$$  -725490
$$  -717647
$$  -709804
$$  -701961
$$  -694118
$$  -686275
$$  -678431
$$  -670588
$$  -662745
$$  -654902
$$  -647059
$$  -639216
$$  -631373
$$  -623529
$$  -615686
$$  -607843
$$  -600000
$$  -592157
$$  -584314
$$  -576471
$$  -568627
$$  -560784
$$  -552941
$$  -545098
$$  -537255
$$  -529412
$$  -521569
$$  -513725
$$  -505882
$$  -498039
$$  -490196
$$  -482353
$$  -474510
$$  -466667
$$  -458824
$$  -450980
$$  -443137
$$  -435294
$$  -427451
$$  -419608
$$  -411765
$$  -403922
$$  -396078
$$  -388235
$$  -380392
$$  -372549
$$  -364706
$$  -356863
$$  -349020
$$  -341176
$$  -333333
$$  -325490
$$  -317647
$$  -309804
$$  -301961
$$  -294118
$$  -286275
$$  -278431
$$  -270588
$$  -262745
$$  -254902
$$  -247059
$$  -239216
$$  -231373
$$  -223529
$$  -215686
$$  -207843
$$  -200000
$$  -192157
$$  -184314
$$  -176471
$$  -168627
$$  -160784
$$  -152941
$$  -145098
$$  -137255
$$  -129412
$$  -121569
$$  -113725
$$  -105882
$$   -98039
$$   -90196
$$   -82353
$$   -74510
$$   -66667
$$   -58824
$$   -50980
$$   -43137
$$   -35294
$$   -27451
$$   -19608
$$   -11765
$$    -3922
$$     3922
$$    11765
$$    19608
$$    27451
$$    35294
$$    43137
$$    50980
$$    58824
$$    66667
$$    74510
$$    82353
$$    90196
$$    98039
$$   105882
$$   113725
$$   121569
$$   129412
$$   137255
$$   145098
$$   152941
$$   160784
$$   168627
$$   176471
$$   184314
$$   192157
$$   200000
$$   207843
$$   215686
$$   223529
$$   231373
$$   239216
$$   247059
$$   254902
$$   262745
$$   270588
$$   278431
$$   286275
$$   294118
$$   301961
$$   309804
$$   317647
$$   325490
$$   333333
$$   341176
$$   349020
$$   356863
$$   364706
$$   372549
$$   380392
$$   388235
$$   396078
$$   403922
$$   411765
$$   419608
$$   427451
$$   435294
$$   443137
$$   450980
$$   458824
$$   466667
$$   474510
$$   482353
$$   490196
$$   498039
$$   505882
$$   513725
$$   521569
$$   529412
$$   537255
$$   545098
$$   552941
$$   560784
$$   568627
$$   576471
$$   584314
$$   592157
$$   600000
$$   607843
$$   615686
$$   623529
$$   631373
$$   639216
$$   647059
$$   654902
$$   662745
$$   670588
$$   678431
$$   686275
$$   694118
$$   701961
$$   709804
$$   717647
$$   725490
$$   733333
$$   741176
$$   749020
$$   756863
$$   764706
$$   772549
$$   780392
$$   788235
$$   796078
$$   803922
$$   811765
$$   819608
$$   827451
$$   835294
$$   843137
$$   850980
$$   858824
$$   866667
$$   874510
$$   882353
$$   890196
$$   898039
$$   905882
$$   913725
$$   921569
$$   929412
$$   937255
$$   945098
$$   952941
$$   960784
$$   968627
$$   976471
$$   984314
$$   992157
$$  1000000
$$  1023437
$$  1046875
$$  1070312
$$  1093750
$$  1117187
$$  1140625
$$  1164062
$$  1187500
$$  1210937
$$  1234375
$$  1257812
$$  1281250
$$  1304687
$$  1328125
$$  1351562
$$  1375000
$$  1398437
$$  1421875
$$  1445312
$$  1468750
$$  1492187
$$  1515625
$$  1539062
$$  1562500
$$  1585937
$$  1609375
$$  1632812
$$  1656250
$$  1679687
$$  1703125
$$  1726562
$$  1750000
$$  1773437
$$  1796875
$$  1820312
$$  1843750
$$  1867187
$$  1890625
$$  1914062
$$  1937500
$$  1960937
$$  1984375
$$  2007812
$$  2031250
$$  2054687
$$  2078125
$$  2101562
$$  2125000
$$  2148437
$$  2171875
$$  2195312
$$  2218750
$$  2242187
$$  2265625
$$  2289062
$$  2312500
$$  2335937
$$  2359375
$$  2382812
$$  2406250
$$  2429687
$$  2453125
$$  2476562
$$  2500000
$$  2523437
$$  2546875
$$  2570312
$$  2593750
$$  2617187
$$  2640625
$$  2664062
$$  2687500
$$  2710937
$$  2734375
$$  2757812
$$  2781250
$$  2804687
$$  2828125
$$  2851562
$$  2875000
$$  2898437
$$  2921875
$$  2945312
$$  2968750
$$  2992187
$$  3015625
$$  3039062
$$  3062500
$$  3085937
$$  3109375
$$  3132812
$$  3156250
$$  3179687
$$  3203125
$$  3226562
$$  3250000
$$  3273437
$$  3296875
$$  3320312
$$  3343750
$$  3367187
$$  3390625
$$  3414062
$$  3437500
$$  3460937
$$  3484375
$$  3507812
$$  3531250
$$  3554687
$$  3578125
$$  3601562
$$  3625000
$$  3648437
$$  3671875
$$  3695312
$$  3718750
$$  3742187
$$  3765625
$$  3789062
$$  3812500
$$  3835937
$$  3859375
$$  3882812
$$  3906250
$$  3929687
$$  3953125
$$  3976562
$$  4000000
##$RELAX= 
##$BRUKER FILE EXP=scon2
$$ ##TITLE= Parameter file, TopSpin 3.6.4
$$ ##JCAMPDX= 5.0
$$ ##DATATYPE= Parameter Values
$$ ##NPOINTS= 1	$$ modification sequence number
$$ ##ORIGIN= Bruker BioSpin GmbH
$$ ##OWNER= nmrsu
$$ $$ 2024-03-15 21:33:35.331 +0100  nmrsu@DESKTOP-2TVJON5
$$ $$ C:/Bruker/TopSpin3.2/current/AK Merk/Vietor/jviph229_qNMR/10/scon2
$$ $$ process C:\Bruker\TopSpin3.6.4\prog\mod\go4.exe
$$ ##$BLKTR= (0..19)
$$ 3 3 3 3 3 3 3 3 3 3 3 3 3 3 3 3 3 3 3 3
$$ ##$DE1= 4.5
$$ ##$DEADC= 0.5
$$ ##$DEPA= 4.5
$$ ##$DERX= 1.5
$$ ##$FILCOR= 0
$$ ##$GRADCHAN= 0
$$ ##$GRADPRE= (0..1)
$$ 10 10
$$ ##$HD_BLKTR= (0..19)
$$ 1 1 1 1 1 1 1 1 1 1 1 1 1 1 1 1 1 1 1 1
$$ ##$HD_DE1= 5
$$ ##$HD_DEADC= 0
$$ ##$HD_DEPA= 2.5
$$ ##$HD_DERX= 0
$$ ##END=
##$RELAX= 
##$BRUKER FILE EXP=orig
$$ Exp qNMR
##$RELAX= 
##$BRUKER FILE EXP=prosol_History
##$RELAX= 
##$BRUKER FILE EXP=pulseprogram
$$ # 1 "C:/Bruker/TopSpin3.6.4/exp/stan/nmr/lists/pp/zg"
$$ ;zg
$$ ;avance-version (12/01/11)
$$ ;1D sequence
$$ ;
$$ ;$CLASS=HighRes
$$ ;$DIM=1D
$$ ;$TYPE=
$$ ;$SUBTYPE=
$$ ;$COMMENT=
$$ 
$$ 
$$ # 1 "C:/Bruker/TopSpin3.6.4/exp/stan/nmr/lists/pp/Avance.incl" 1
$$ ;Avance3aqs.incl
$$ ;   for AV III with AQS IPSO
$$ ;
$$ ;avance-version (15/06/05)
$$ ;
$$ ;$CLASS=HighRes Incl
$$ ;$COMMENT=
$$ # 170 "C:/Bruker/TopSpin3.6.4/exp/stan/nmr/lists/pp/Avance.incl"
$$ ;$Id: Avance3aqs.incl,v 1.1.8.3 2015/03/05 16:46:54 ber Exp $
$$ # 12 "C:/Bruker/TopSpin3.6.4/exp/stan/nmr/lists/pp/zg" 2
$$ 
$$ 
$$ # 15 "C:/Bruker/TopSpin3.6.4/exp/stan/nmr/lists/pp/zg"
$$ "acqt0=-p1*2/3.1416"
$$ 
$$ 
$$ # 1 "mc_line 18 file C:/Bruker/TopSpin3.6.4/exp/stan/nmr/lists/pp/zg exp. def. part of mc cmd. before ze"
$$ ; dimension 1D; AQ_mode 
$$ define delay MCWRK
$$ define delay MCREST
$$ "MCREST = 30m - 30m"
$$ "MCWRK = 0.333333*30m"
$$ 
$$     dccorr
$$ # 18 "C:/Bruker/TopSpin3.6.4/exp/stan/nmr/lists/pp/zg"
$$ 1 ze
$$ # 1 "mc_line 18 file C:/Bruker/TopSpin3.6.4/exp/stan/nmr/lists/pp/zg exp. def. of mc cmd. after ze"
$$ # 19 "C:/Bruker/TopSpin3.6.4/exp/stan/nmr/lists/pp/zg"
$$ # 1 "mc_line 19 file C:/Bruker/TopSpin3.6.4/exp/stan/nmr/lists/pp/zg exp. start label for mc cmd."
$$ 2 MCWRK  * 2
$$ LBLF0, MCWRK
$$   MCREST
$$ # 20 "C:/Bruker/TopSpin3.6.4/exp/stan/nmr/lists/pp/zg"
$$   d1
$$   p1 ph1
$$   go=2 ph31
$$ # 1 "mc_line 23 file C:/Bruker/TopSpin3.6.4/exp/stan/nmr/lists/pp/zg exp. mc cmd. in line"
$$   MCWRK wr #0
$$   MCWRK zd
$$   lo to LBLF0 times td0
$$ 
$$ # 24 "C:/Bruker/TopSpin3.6.4/exp/stan/nmr/lists/pp/zg"
$$ exit
$$ # 27 "C:/Bruker/TopSpin3.6.4/exp/stan/nmr/lists/pp/zg"
$$ ph1=0 2 2 0 1 3 3 1
$$ ph31=0 2 2 0 1 3 3 1
$$ 
$$ 
$$ ;pl1 : f1 channel - power level for pulse (default)
$$ ;p1 : f1 channel -  high power pulse
$$ ;d1 : relaxation delay; 1-5 * T1
$$ ;ns: 1 * n, total number of scans: NS * TD0
$$ # 38 "C:/Bruker/TopSpin3.6.4/exp/stan/nmr/lists/pp/zg"
$$ ;$Id: zg,v 1.11 2012/01/31 17:49:31 ber Exp $
##$RELAX= 
##$BRUKER FILE EXP=shimvalues
$$ # Fri Mar 15 22:44:04 2024
$$ #$$PROBEIDENTIFIER=Z108618_0735
$$ #$$PROBENAME=PA BBO 400S1 BBF-H-D-05 Z
$$ #$$SHIMID=313232
$$ #
$$ # Active Shim Gradients
$$ #
$$ Z           		1144            
$$ Z2          		-37             
$$ Z3          		-8960           
$$ Z4          		-5993           
$$ Z5          		-6295           
$$ Z6          		580             
$$ X           		-2427           
$$ XZ          		-1482           
$$ XZ2         		950             
$$ XZ3         		260             
$$ Y           		-2475           
$$ YZ          		5733            
$$ YZ2         		4301            
$$ YZ3         		-1938           
$$ XY          		9384            
$$ XYZ         		-7710           
$$ (X2-Y2)     		-3831           
$$ (X2-Y2)Z    		7096            
$$ X3          		7972            
$$ Y3          		-19046          
$$ #
$$ # Lock Parameter
$$ #
$$ FIELD		3496.886
$$ LOCKPHASE		245.188 
$$ LOCKPOWER		-20.000 
$$ LOCKGAIN		99.720  
$$ LOCKDC		-75.000 
$$ LOCKSHIFT		2.490   
$$ LOOPGAIN		5.000   
$$ LOOPTIME		0.250   
$$ LOOPFILTER		500.000 
$$ #
$$ IEEE64_VERSION_CODE 1
$$ #
$$ # Shim currents 
$$ #
$$ SHIM_SETTING [1 ]  555.07449176    
$$ SHIM_SETTING [2 ]  -18.51382749    
$$ SHIM_SETTING [3 ]  -4712.85405752  
$$ SHIM_SETTING [4 ]  -3152.44119617  
$$ SHIM_SETTING [5 ]  -3311.09272171  
$$ SHIM_SETTING [6 ]  -1276.81398081  
$$ SHIM_SETTING [7 ]  -779.76898811   
$$ SHIM_SETTING [8 ]  499.93199238    
$$ SHIM_SETTING [9 ]  -2014.89396929  
$$ SHIM_SETTING [10]  4936.19992476   
$$ SHIM_SETTING [11]  -1302.09798029  
$$ SHIM_SETTING [12]  3015.36695404   
$$ SHIM_SETTING [13]  2262.18096552   
$$ SHIM_SETTING [14]  -1019.39698446  
$$ SHIM_SETTING [15]  305.18593951    
$$ SHIM_SETTING [16]  3732.38194311   
$$ SHIM_SETTING [17]  136.75599792    
$$ SHIM_SETTING [18]  -4055.36493818  
$$ SHIM_SETTING [19]  4193.31893608   
$$ SHIM_SETTING [20]  -10018.32784729 
##$RELAX= 
##$BRUKER FILE EXP=uxnmr.par
$$ ##TITLE= Parameter file, TopSpin 3.6.4
$$ ##JCAMPDX= 5.0
$$ ##DATATYPE= Parameter Values
$$ ##NPOINTS= 193	$$ modification sequence number
$$ ##ORIGIN= Bruker BioSpin GmbH
$$ ##OWNER= nmrsu
$$ $$ 2024-02-22 12:54:22.822 +0100  nmrsu@DESKTOP-2TVJON5
$$ $$ C:/Bruker/TopSpin3.6.4/conf/instr/AV400/uxnmr.par
$$ $$ process C:\Bruker\TopSpin3.6.4\prog\mod\cfserverav3.exe
$$ ##$ACB= 0
$$ ##$ACBTAT= (0..23)
$$ 0 66 66 50 0 0 0 0 0 0 0 0 0 0 0 0 0 0 0 0 0 0 0 0
$$ ##$ACBTBA= (0..23)
$$ 0 2 2 0 0 0 0 0 0 0 0 0 0 0 0 0 0 0 0 0 0 0 0 0
$$ ##$ACBTBLK= (0..23)
$$ 0 1 1 40 0 0 0 0 0 0 0 0 0 0 0 0 0 0 0 0 0 0 0 0
$$ ##$ACBTCTL= (0..23)
$$ 0 0 0 6 0 0 0 0 0 0 0 0 0 0 0 0 0 0 0 0 0 0 0 0
$$ ##$ACBTDI= (0..23)
$$ 0 102 102 -1779670252 0 0 0 0 0 0 0 0 0 0 0 0 0 0 0 0 0 0 0 0
$$ ##$ACBTDM= (0..23)
$$ 0 10 10 10 0 0 0 0 0 0 0 0 0 0 0 0 0 0 0 0 0 0 0 0
$$ ##$ACBTFHI= (0..23)
$$ 0 400 400 62 0 0 0 0 0 0 0 0 0 0 0 0 0 0 0 0 0 0 0 0
$$ ##$ACBTFL= (0..23)
$$ 0 73 74 8 0 0 0 0 0 0 0 0 0 0 0 0 0 0 0 0 0 0 0 0
$$ ##$ACBTFLO= (0..23)
$$ 0 9 9 60 0 0 0 0 0 0 0 0 0 0 0 0 0 0 0 0 0 0 0 0
$$ ##$ACBTINP= (0..23)
$$ 0 1 2 8 0 0 0 0 0 0 0 0 0 0 0 0 0 0 0 0 0 0 0 0
$$ ##$ACBTOUT= (0..23)
$$ 0 1 2 1 0 0 0 0 0 0 0 0 0 0 0 0 0 0 0 0 0 0 0 0
$$ ##$ACBTPO= (0..23)
$$ 0 150000 60000 5000 0 0 0 0 0 0 0 0 0 0 0 0 0 0 0 0 0 0 0 0
$$ ##$ACBTPW= (0..23)
$$ 0 10 10 1000 0 0 0 0 0 0 0 0 0 0 0 0 0 0 0 0 0 0 0 0
$$ ##$ACBTSB= (0..23)
$$ 0 0 0 0 0 0 0 0 0 0 0 0 0 0 0 0 0 0 0 0 0 0 0 0
$$ ##$ACBTSDT= (0..23)
$$ 0 -1 -1 2 0 0 0 0 0 0 0 0 0 0 0 0 0 0 0 0 0 0 0 0
$$ ##$ACBTY= <no>
$$ ##$AMPDFLT= no
$$ ##$AQSBDCH= (0..95)
$$ 0 0 0 0 0 0 0 0 0 0 255 255 255 255 255 255 255 255 255 255 255 255 255
$$ 255 255 255 255 255 255 255 255 255 255 255 255 255 255 255 255 255 255
$$ 255 255 255 255 255 255 255 255 255 255 255 255 255 255 255 255 255 255
$$ 255 255 255 255 255 255 255 255 255 255 255 255 255 255 255 255 255 255
$$ 255 255 255 255 255 255 255 255 255 255 255 255 255 255 255 255 255 255
$$ 255
$$ ##$AQSBDHW= (0..95)
$$ 5 1 0 0 0 0 0 0 0 0 255 255 255 255 255 255 255 255 255 255 255 255 255
$$ 255 255 255 255 255 255 255 255 255 255 255 255 255 255 255 255 255 255
$$ 255 255 255 255 255 255 255 255 255 255 255 255 255 255 255 255 255 255
$$ 255 255 255 255 255 255 255 255 255 255 255 255 255 255 255 255 255 255
$$ 255 255 255 255 255 255 255 255 255 255 255 255 255 255 255 255 255 255
$$ 255
$$ ##$AQSBDID= (0..95)
$$ 82 88 83 83 65 86 86 86 66 66 255 255 255 255 255 255 255 255 255 255 255
$$ 255 255 255 255 255 255 255 255 255 255 255 255 255 255 255 255 255 255
$$ 255 255 255 255 255 255 255 255 255 255 255 255 255 255 255 255 255 255
$$ 255 255 255 255 255 255 255 255 255 255 255 255 255 255 255 255 255 255
$$ 255 255 255 255 255 255 255 255 255 255 255 255 255 255 255 255 255 255
$$ 255 255 255
$$ ##$AQSBDNO= (0..95)
$$ 1 1 1 2 1 1 2 3 1 1 255 255 255 255 255 255 255 255 255 255 255 255 255
$$ 255 255 255 255 255 255 255 255 255 255 255 255 255 255 255 255 255 255
$$ 255 255 255 255 255 255 255 255 255 255 255 255 255 255 255 255 255 255
$$ 255 255 255 255 255 255 255 255 255 255 255 255 255 255 255 255 255 255
$$ 255 255 255 255 255 255 255 255 255 255 255 255 255 255 255 255 255 255
$$ 255
$$ ##$AQSBDSL= (0..95)
$$ 2 3 4 4 8 12 14 15 255 1 255 255 255 255 255 255 255 255 255 255 255 255
$$ 255 255 255 255 255 255 255 255 255 255 255 255 255 255 255 255 255 255
$$ 255 255 255 255 255 255 255 255 255 255 255 255 255 255 255 255 255 255
$$ 255 255 255 255 255 255 255 255 255 255 255 255 255 255 255 255 255 255
$$ 255 255 255 255 255 255 255 255 255 255 255 255 255 255 255 255 255 255
$$ 255 255
$$ ##$AQSBDTY= (0..95)
$$ 67 214 50 50 5 148 147 145 217 7 255 255 255 255 255 255 255 255 255 255
$$ 255 255 255 255 255 255 255 255 255 255 255 255 255 255 255 255 255 255
$$ 255 255 255 255 255 255 255 255 255 255 255 255 255 255 255 255 255 255
$$ 255 255 255 255 255 255 255 255 255 255 255 255 255 255 255 255 255 255
$$ 255 255 255 255 255 255 255 255 255 255 255 255 255 255 255 255 255 255
$$ 255 255 255 255
$$ ##$AQSBUAD= (0..95)
$$ 16 52 36 37 54 160 161 162 32 32 255 255 255 255 255 255 255 255 255 255
$$ 255 255 255 255 255 255 255 255 255 255 255 255 255 255 255 255 255 255
$$ 255 255 255 255 255 255 255 255 255 255 255 255 255 255 255 255 255 255
$$ 255 255 255 255 255 255 255 255 255 255 255 255 255 255 255 255 255 255
$$ 255 255 255 255 255 255 255 255 255 255 255 255 255 255 255 255 255 255
$$ 255 255 255 255
$$ ##$AQSECL= (0..95)
$$ 0 4 2 2 9 2 0 1 1 255 255 255 255 255 255 255 255 255 255 255 255 255 255
$$ 255 255 255 255 255 255 255 255 255 255 255 255 255 255 255 255 255 255
$$ 255 255 255 255 255 255 255 255 255 255 255 255 255 255 255 255 255 255
$$ 255 255 255 255 255 255 255 255 255 255 255 255 255 255 255 255 255 255
$$ 255 255 255 255 255 255 255 255 255 255 255 255 255 255 255 255 255 255
$$ 255
$$ ##$AQSECLS= (0..95)
$$ 2 1 2 2 2 0 1 2 0 255 255 255 255 255 255 255 255 255 255 255 255 255 255
$$ 255 255 255 255 255 255 255 255 255 255 255 255 255 255 255 255 255 255
$$ 255 255 255 255 255 255 255 255 255 255 255 255 255 255 255 255 255 255
$$ 255 255 255 255 255 255 255 255 255 255 255 255 255 255 255 255 255 255
$$ 255 255 255 255 255 255 255 255 255 255 255 255 255 255 255 255 255 255
$$ 255
$$ ##$AQSETH1= <no>
$$ ##$AQSETH2= <no>
$$ ##$AQSSPLT= no
$$ ##$ATT19F= (0..1)
$$ 0 0
$$ ##$ATT1H= (0..1)
$$ 0 0
$$ ##$ATT3H= (0..1)
$$ 0 0
$$ ##$ATTX= (0..1)
$$ 0 0
$$ ##$ATTY= (0..1)
$$ 0 0
$$ ##$ATTZ= (0..1)
$$ 0 0
$$ ##$BACSAIR= yes
$$ ##$BACSCAP= 24
$$ ##$BACSDEL= 5
$$ ##$BACSFCM= no
$$ ##$BACSOPT= <>
$$ ##$BACSTY= <tty04>
$$ ##$BARPTY= <no>
$$ ##$BFREQ= 399.78
$$ ##$BGAETH= (0..9)
$$ <no> <no> <no> <no> <no> <no> <no> <no> <no> <no>
$$ ##$BIRDS= yes
$$ ##$BMPC= 0
$$ ##$BMPCTY= <no>
$$ ##$BPSUTY= <no>
$$ ##$BSMS= 2
$$ ##$BSMS19FLock= no
$$ ##$BSMSETH= <149.236.99.20>
$$ ##$BSMSTY= <no>
$$ ##$BgaChFac2= (0..7)
$$ 0 0 0 0 0 0 0 0
$$ ##$BgaChMap= (0..7)
$$ 0 0 0 0 0 0 0 0
$$ ##$BgaChMaxv= (0..7)
$$ 0 0 0 0 0 0 0 0
$$ ##$BgaChRouting= (0..63)
$$ 0 0 0 0 0 0 0 0 0 0 0 0 0 0 0 0 0 0 0 0 0 0 0 0 0 0 0 0 0 0 0 0 0 0 0 0
$$ 0 0 0 0 0 0 0 0 0 0 0 0 0 0 0 0 0 0 0 0 0 0 0 0 0 0 0 0
$$ ##$BgaChShimMap= (0..7)
$$ 0 0 0 0 0 0 0 0
$$ ##$BgaChShimMaxv= (0..7)
$$ 0 0 0 0 0 0 0 0
$$ ##$Bla01Eth= <no>
$$ ##$Bla01Nam= <BLA2BB 150/60 20-400>
$$ ##$Bla01PN= <W1345049>
$$ ##$Bla01SN= <3414>
$$ ##$Bla02Eth= <149.236.99.20>
$$ ##$Bla02Nam= <BSMS/2 LOCK TRANSCEIVER 400>
$$ ##$Bla02PN= <Z109888>
$$ ##$Bla02SN= <01445>
$$ ##$Bla03Eth= <no>
$$ ##$Bla03Nam= <>
$$ ##$Bla03PN= <>
$$ ##$Bla03SN= <>
$$ ##$Bla04Eth= <no>
$$ ##$Bla04Nam= <>
$$ ##$Bla04PN= <>
$$ ##$Bla04SN= <>
$$ ##$Bla05Eth= <no>
$$ ##$Bla05Nam= <>
$$ ##$Bla05PN= <>
$$ ##$Bla05SN= <>
$$ ##$Bla06Eth= <no>
$$ ##$Bla06Nam= <>
$$ ##$Bla06PN= <>
$$ ##$Bla06SN= <>
$$ ##$Bla07Eth= <no>
$$ ##$Bla07Nam= <>
$$ ##$Bla07PN= <>
$$ ##$Bla07SN= <>
$$ ##$Bla08Eth= <no>
$$ ##$Bla08Nam= <>
$$ ##$Bla08PN= <>
$$ ##$Bla08SN= <>
$$ ##$BlaEth= (0..9)
$$ <no> <149.236.99.20> <no> <no> <no> <no> <no> <no> <> <>
$$ ##$BlaNam= (0..9)
$$ <BLA2BB 150/60 20-400> <BSMS/2 LOCK TRANSCEIVER 400> <> <> <> <> <> <>
$$ <> <>
$$ ##$BlaPN= (0..9)
$$ <W1345049> <Z109888> <> <> <> <> <> <> <> <>
$$ ##$BlaSN= (0..9)
$$ <3414> <01445> <> <> <> <> <> <> <> <>
$$ ##$BsmsAuxEth= <no>
$$ ##$CFASMOD= (0..7)
$$ 1 1 1 1 1 1 1 1
$$ ##$CFASMUL= (0..7)
$$ 1 1 1 1 1 1 1 1
$$ ##$CNFTXDR= (0..7)
$$ 6 6 0 0 0 0 0 0
$$ ##$COMDIG2= 0
$$ ##$CPDBTY= <no>
$$ ##$CRCOTY= <no>
$$ ##$CSW1= (0..31)
$$ 1 1 8 0 0 0 0 0 0 0 0 0 0 0 0 0 0 0 0 0 0 0 0 0 0 0 0 0 0 0 0 0
$$ ##$CSW2= (0..31)
$$ 2 2 0 0 0 0 0 0 0 0 0 0 0 0 0 0 0 0 0 0 0 0 0 0 0 0 0 0 0 0 0 0
$$ ##$CSWNUM= (0..7)
$$ 2 1 0 0 0 0 0 0
$$ ##$ConsolePnSn= <>
$$ ##$CryoCoolUnitEth= <no>
$$ ##$CryoProAccPnSn= <>
$$ ##$Ctb1Eth= <no>
$$ ##$CubeEth= (0..7)
$$ <no> <no> <no> <no> <no> <no> <no> <no>
$$ ##$CustRegisterNo= <>
$$ ##$DATSTAT= no
$$ ##$DIGI140= (0..7)
$$ 0 0 0 0 0 0 0 0
$$ ##$DIGIB12= (0..7)
$$ 0 0 0 0 0 0 0 0
$$ ##$DIGIB16= (0..7)
$$ 0 0 0 0 0 0 0 0
$$ ##$DIGIFA= (0..7)
$$ 0 0 0 0 0 0 0 0
$$ ##$DIGIFOURIER= 0
$$ ##$DIGIHA= (0..7)
$$ 0 0 0 0 0 0 0 0
$$ ##$DIGIHAF= (0..7)
$$ 0 0 0 0 0 0 0 0
$$ ##$DIGIHRD= (0..7)
$$ 0 0 0 0 0 0 0 0
$$ ##$DIGIIA= (0..7)
$$ 0 0 0 0 0 0 0 0
$$ ##$DIGIO16= (0..7)
$$ 0 0 0 0 0 0 0 0
$$ ##$DIGISA= (0..7)
$$ 0 0 0 0 0 0 0 0
$$ ##$DIGISAF= (0..7)
$$ 0 0 0 0 0 0 0 0
$$ ##$DIGISL= (0..7)
$$ 0 0 0 0 0 0 0 0
$$ ##$DIGITYI= (0..7)
$$ 0 0 0 0 0 0 0 0
$$ ##$DIGITYP= (0..7)
$$ 0 0 0 0 0 0 0 0
$$ ##$DIGITZ= 0
$$ ##$DPPFAC= 1
$$ ##$DRMSETH= <no>
$$ ##$DRU= yes
$$ ##$DRUETH= (0..33)
$$ <no> <149.236.99.89> <no> <no> <no> <no> <no> <no> <no> <no> <no> <no>
$$ <no> <no> <no> <no> <no> <no> <no> <no> <no> <no> <no> <no> <no> <no> <no>
$$ <no> <no> <no> <no> <no> <no> <no>
$$ ##$Description= <AVANCE NANOBAY V3-I 400MHZ>
$$ ##$DppType= 0
$$ ##$FCUMEM= (0..7)
$$ 16777208 16777208 0 0 0 0 0 0
$$ ##$FCUPAL= (0..7)
$$ 0 0 0 0 0 0 0 0
$$ ##$FGSVTY= <no>
$$ ##$FQMIX= 0
$$ ##$FUNCMOD= <>
$$ ##$FourPeriBdEth= <no>
$$ ##$FourShimBdEth= <no>
$$ ##$FourierPicsCon= no
$$ ##$GCUTYPE= 10
$$ ##$GCUTYPE2= 0
$$ ##$GPREDEL= 0
$$ ##$GPSCUTY= <no>
$$ ##$GRADRES= 5
$$ ##$GTUTY= <no>
$$ ##$GcConn= (0..1)
$$ 1 0
$$ ##$GradAmpGain= (0..7)
$$ 0 0 0 0 0 0 0 0
$$ ##$GradAmpMaxCurX= (0..7)
$$ 0 0 0 0 0 0 0 0
$$ ##$GradAmpMaxCurY= (0..7)
$$ 0 0 0 0 0 0 0 0
$$ ##$GradAmpMaxCurZ= (0..7)
$$ 9.99999904632568 0 0 0 0 0 0 0
$$ ##$GradAmpName= (0..7)
$$ <GAB in BSMS> <> <> <> <> <> <> <>
$$ ##$GradAmpPN= (0..7)
$$ <> <> <> <> <> <> <> <>
$$ ##$GradAmpSN= (0..7)
$$ <> <> <> <> <> <> <> <>
$$ ##$GradAmpType= (0..7)
$$ 2 0 0 0 0 0 0 0
$$ ##$GradPowClkCtrl= 0
$$ ##$GradPowClkTime= 0
$$ ##$GradPowImax= 0
$$ ##$GradPowType= 0
$$ ##$GradPowVmax= 0
$$ ##$HDIETH= (0..5)
$$ <no> <no> <no> <no> <no> <no>
$$ ##$HFAC= 3
$$ ##$HPCU= 0
$$ ##$HPCUTY= <no>
$$ ##$HPTXLP= (0..3)
$$ -1 -1 -1 -1
$$ ##$HPTXPI= (0..3)
$$ 0 0 0 0
$$ ##$HPTXPO= (0..3)
$$ 0 0 0 0
$$ ##$HPTXTY= (0..3)
$$ 0 0 0 0
$$ ##$HpprCoverType= 0
$$ ##$IF451= 0
$$ ##$IFREQ= 1
$$ ##$INJPTY= <no>
$$ ##$INTFPR= 0
$$ ##$IPSOETH= <149.236.99.254>
$$ ##$IPSOTYPE= 2
$$ ##$LDUETH= <no>
$$ ##$LOCKCONF= <DLM>
$$ ##$LOCKTY= <no>
$$ ##$LOCSWID= 0
$$ ##$LOCSWIF= 0
$$ ##$LVDSSPLITETH= (0..5)
$$ <no> <no> <no> <no> <no> <no>
$$ ##$Location= <Anonym>
$$ ##$LtMasEth= <no>
$$ ##$LtMasType= 0
$$ ##$M2FAC= 0
$$ ##$MAS= 0
$$ ##$MASETIME= 10
$$ ##$MASITIME= 10
$$ ##$MASTY= <no>
$$ ##$MAS_CT= 5
$$ ##$MAS_SG= 0
$$ ##$MAS_TO= 0
$$ ##$MEMPRM= 0
$$ ##$MHFAC= 0
$$ ##$MXFAC= 0
$$ ##$MagnCoilPnSn= <>
$$ ##$MagnDewarPnSn= <>
$$ ##$MasEth= <no>
$$ ##$NAMPD= (0..17)
$$ <> <1H/2H 1H> <1H/2H 2H> <XBB19F 2HS> <> <> <> <> <> <> <> <> <> <> <>
$$ <> <> <>
$$ ##$NFCU= 2
$$ ##$NFRED= 0
$$ ##$NMRCH= 2
$$ ##$NMRMEM= 16384
$$ ##$NPSGU= 0
$$ ##$NRCU= 1
$$ ##$NROUT= 1
$$ ##$NSGU= 2
$$ ##$OrderNo= <Z133003_00317>
$$ ##$PAMPF1= (0..15)
$$ 75 24 96 64 0 0 0 0 0 0 0 0 0 0 0 0
$$ ##$PAMPF2= (0..15)
$$ 0 0 0 0 0 0 0 0 0 0 0 0 0 0 0 0
$$ ##$PAMPF3= (0..15)
$$ 0 0 0 0 0 0 0 0 0 0 0 0 0 0 0 0
$$ ##$PAMPF4= (0..15)
$$ 0 0 0 0 0 0 0 0 0 0 0 0 0 0 0 0
$$ ##$PAMPF5= (0..15)
$$ 0 0 0 0 0 0 0 0 0 0 0 0 0 0 0 0
$$ ##$PAMPF6= (0..15)
$$ 0 0 0 0 0 0 0 0 0 0 0 0 0 0 0 0
$$ ##$PAMPF7= (0..15)
$$ 0 0 0 0 0 0 0 0 0 0 0 0 0 0 0 0
$$ ##$PAMPF8= (0..15)
$$ 0 0 0 0 0 0 0 0 0 0 0 0 0 0 0 0
$$ ##$PH4= 0
$$ ##$PHF4TY= <no>
$$ ##$POWCHK= yes
$$ ##$PRAMD1= (0..7)
$$ 2 0 0 536870912 0 0 0 0
$$ ##$PRAMD10= (0..7)
$$ 0 0 0 0 0 0 0 0
$$ ##$PRAMD11= (0..7)
$$ 0 0 0 0 0 0 0 0
$$ ##$PRAMD12= (0..7)
$$ 0 0 0 0 0 0 0 0
$$ ##$PRAMD13= (0..7)
$$ 0 0 0 0 0 0 0 0
$$ ##$PRAMD14= (0..7)
$$ 0 0 0 0 0 0 0 0
$$ ##$PRAMD15= (0..7)
$$ 0 0 0 0 0 0 0 0
$$ ##$PRAMD16= (0..7)
$$ 0 0 0 0 0 0 0 0
$$ ##$PRAMD17= (0..7)
$$ 0 0 0 0 0 0 0 0
$$ ##$PRAMD18= (0..7)
$$ 0 0 0 0 0 0 0 0
$$ ##$PRAMD19= (0..7)
$$ 0 0 0 0 0 0 0 0
$$ ##$PRAMD2= (0..7)
$$ 0 1048576 0 536870912 0 1048576 0 536870912
$$ ##$PRAMD20= (0..7)
$$ 0 0 0 0 0 0 0 0
$$ ##$PRAMD21= (0..7)
$$ 0 0 0 0 0 0 0 0
$$ ##$PRAMD3= (0..7)
$$ 2147483644 2131230719 2147483647 603979775 0 0 0 0
$$ ##$PRAMD4= (0..7)
$$ 0 0 0 0 0 0 0 0
$$ ##$PRAMD5= (0..7)
$$ 0 0 0 0 0 0 0 0
$$ ##$PRAMD6= (0..7)
$$ 0 0 0 0 0 0 0 0
$$ ##$PRAMD7= (0..7)
$$ 0 0 0 0 0 0 0 0
$$ ##$PRAMD8= (0..7)
$$ 0 0 0 0 0 0 0 0
$$ ##$PRAMD9= (0..7)
$$ 0 0 0 0 0 0 0 0
$$ ##$PRAMLED= (0..1)
$$ 0 0
$$ ##$PRAMP= (0..9)
$$ <00000000> <tty10> <no> <no> <no> <no> <no> <no> <no> <00000000>
$$ ##$PRAMPTP= 1
$$ ##$PREEMPTYPE= 0
$$ ##$PREPTY= <no>
$$ ##$PREREC= (0..15)
$$ 0 1 1 1 0 0 0 0 0 0 0 0 0 0 0 0
$$ ##$PRESHLD= 0
$$ ##$PTS160= -1
$$ ##$PTSA2X= (0..7)
$$ 0 0 0 0 0 0 0 0
$$ ##$PTSF2X= (0..7)
$$ 0 0 0 0 0 0 0 0
$$ ##$PTSFMX= (0..19)
$$ 649.9 649.9 0 0 0 0 0 0 0 0 0 0 0 0 0 0 0 0 0 0
$$ ##$PULCHK= no
$$ ##$PerMagATempSens= no
$$ ##$PerMagEth= <no>
$$ ##$PerMagFluxSens= no
$$ ##$PerMagMTempSens= no
$$ ##$PramDutyCycPerc= (0..15)
$$ 2 2 2 0 0 0 0 0 0 0 0 0 0 0 0 0
$$ ##$PramPeakPowerW= (0..15)
$$ 150 300 500 0 0 0 0 0 0 0 0 0 0 0 0 0
$$ ##$PramPowerDetect= (0..15)
$$ 0 0 0 0 0 0 0 0 0 0 0 0 0 0 0 0
$$ ##$PramPowerSwitch= (0..15)
$$ 0 0 0 0 0 0 0 0 0 0 0 0 0 0 0 0
$$ ##$PramPulWidthMs= (0..15)
$$ 0.02 0.1 0.1 0 0 0 0 0 0 0 0 0 0 0 0 0
$$ ##$PreampMod01PN= <Z128274>
$$ ##$PreampMod01SN= <00543>
$$ ##$PreampMod02PN= <Z128274>
$$ ##$PreampMod02SN= <00543>
$$ ##$PreampMod03PN= <Z128143>
$$ ##$PreampMod03SN= <00527>
$$ ##$PreampMod04PN= <>
$$ ##$PreampMod04SN= <>
$$ ##$PreampMod05PN= <>
$$ ##$PreampMod05SN= <>
$$ ##$PreampMod06PN= <>
$$ ##$PreampMod06SN= <>
$$ ##$PreampMod07PN= <>
$$ ##$PreampMod07SN= <>
$$ ##$PreampMod08PN= <>
$$ ##$PreampMod08SN= <>
$$ ##$PreampMod09PN= <>
$$ ##$PreampMod09SN= <>
$$ ##$PreampMod10PN= <>
$$ ##$PreampMod10SN= <>
$$ ##$PreampMod11PN= <>
$$ ##$PreampMod11SN= <>
$$ ##$PreampMod12PN= <>
$$ ##$PreampMod12SN= <>
$$ ##$PreampMod13PN= <>
$$ ##$PreampMod13SN= <>
$$ ##$PreampMod14PN= <>
$$ ##$PreampMod14SN= <>
$$ ##$PreampMod15PN= <>
$$ ##$PreampMod15SN= <>
$$ ##$PreampMod16PN= <>
$$ ##$PreampMod16SN= <>
$$ ##$PreampModBisDat= (0..15)
$$ 20140408 20140408 20140331 0 0 0 0 0 0 0 0 0 0 0 0 0
$$ ##$PreampModPN= (0..17)
$$ <Z128274> <Z128274> <Z128143> <> <> <> <> <> <> <> <> <> <> <> <> <> <>
$$ <>
$$ ##$PreampModSN= (0..17)
$$ <00543> <00543> <00527> <> <> <> <> <> <> <> <> <> <> <> <> <> <> <>
$$ ##$ProdigyEth= <no>
$$ ##$RCUCDS= (0..7)
$$ 0 0 0 0 0 0 0 0
$$ ##$RCUCFS= (0..7)
$$ 0 0 0 0 0 0 0 0
$$ ##$RCUCSS= (0..7)
$$ 0 0 0 0 0 0 0 0
$$ ##$RCUI2C1= (0..7)
$$ 0 0 0 0 0 0 0 0
$$ ##$RCUI2C2= (0..7)
$$ 0 0 0 0 0 0 0 0
$$ ##$RCUI2C3= (0..7)
$$ 0 0 0 0 0 0 0 0
$$ ##$RCUI2C4= (0..7)
$$ 0 0 0 0 0 0 0 0
$$ ##$RCUI2C5= (0..7)
$$ 0 0 0 0 0 0 0 0
$$ ##$RCUI2C6= (0..7)
$$ 0 0 0 0 0 0 0 0
$$ ##$RCUI2C7= (0..7)
$$ 0 0 0 0 0 0 0 0
$$ ##$RCUI2C8= (0..7)
$$ 0 0 0 0 0 0 0 0
$$ ##$RDCU= 0
$$ ##$RFSINPUT= (0..1)
$$ 0 0
$$ ##$RFSVTY= <no>
$$ ##$RGTYPE= (0..31)
$$ 9 0 0 0 0 0 0 0 0 0 0 0 0 0 0 0 0 0 0 0 0 0 0 0 0 0 0 0 0 0 0 0
$$ ##$RG_max= (0..31)
$$ 203 -1 -1 -1 -1 -1 -1 -1 -1 -1 -1 -1 -1 -1 -1 -1 -1 -1 -1 -1 -1 -1 -1 -1
$$ -1 -1 -1 -1 -1 -1 -1 -1
$$ ##$RG_min= (0..31)
$$ 0.25 -1 -1 -1 -1 -1 -1 -1 -1 -1 -1 -1 -1 -1 -1 -1 -1 -1 -1 -1 -1 -1 -1
$$ -1 -1 -1 -1 -1 -1 -1 -1 -1
$$ ##$RG_tab1= (0..255)
$$ 0.25 0.28 0.32 0.35 0.4 0.44 0.5 0.56 0.64 0.7 0.8 0.89 1 1.12 1.28 1.4
$$ 1.6 1.78 2 2.25 2.56 2.8 3.2 3.56 4 4.5 5 5.6 6.35 7.12 8 9 10 11.3 12.7
$$ 14.2 16 18 20.2 22.6 25.4 28.5 32 36 40.3 45.2 50.8 57 64 71.8 80.6 90.5
$$ 101 114 128 144 161 181 203 -1 -1 -1 -1 -1 -1 -1 -1 -1 -1 -1 -1 -1 -1 -1
$$ -1 -1 -1 -1 -1 -1 -1 -1 -1 -1 -1 -1 -1 -1 -1 -1 -1 -1 -1 -1 -1 -1 -1 -1
$$ -1 -1 -1 -1 -1 -1 -1 -1 -1 -1 -1 -1 -1 -1 -1 -1 -1 -1 -1 -1 -1 -1 -1 -1
$$ -1 -1 -1 -1 -1 -1 -1 -1 -1 -1 -1 -1 -1 -1 -1 -1 -1 -1 -1 -1 -1 -1 -1 -1
$$ -1 -1 -1 -1 -1 -1 -1 -1 -1 -1 -1 -1 -1 -1 -1 -1 -1 -1 -1 -1 -1 -1 -1 -1
$$ -1 -1 -1 -1 -1 -1 -1 -1 -1 -1 -1 -1 -1 -1 -1 -1 -1 -1 -1 -1 -1 -1 -1 -1
$$ -1 -1 -1 -1 -1 -1 -1 -1 -1 -1 -1 -1 -1 -1 -1 -1 -1 -1 -1 -1 -1 -1 -1 -1
$$ -1 -1 -1 -1 -1 -1 -1 -1 -1 -1 -1 -1 -1 -1 -1 -1 -1 -1 -1 -1 -1 -1 -1 -1
$$ -1 -1 -1 -1 -1 -1 -1 -1 -1 -1 -1 -1 -1 -1
$$ ##$RG_tab2= (0..255)
$$ -1 -1 -1 -1 -1 -1 -1 -1 -1 -1 -1 -1 -1 -1 -1 -1 -1 -1 -1 -1 -1 -1 -1 -1
$$ -1 -1 -1 -1 -1 -1 -1 -1 -1 -1 -1 -1 -1 -1 -1 -1 -1 -1 -1 -1 -1 -1 -1 -1
$$ -1 -1 -1 -1 -1 -1 -1 -1 -1 -1 -1 -1 -1 -1 -1 -1 -1 -1 -1 -1 -1 -1 -1 -1
$$ -1 -1 -1 -1 -1 -1 -1 -1 -1 -1 -1 -1 -1 -1 -1 -1 -1 -1 -1 -1 -1 -1 -1 -1
$$ -1 -1 -1 -1 -1 -1 -1 -1 -1 -1 -1 -1 -1 -1 -1 -1 -1 -1 -1 -1 -1 -1 -1 -1
$$ -1 -1 -1 -1 -1 -1 -1 -1 -1 -1 -1 -1 -1 -1 -1 -1 -1 -1 -1 -1 -1 -1 -1 -1
$$ -1 -1 -1 -1 -1 -1 -1 -1 -1 -1 -1 -1 -1 -1 -1 -1 -1 -1 -1 -1 -1 -1 -1 -1
$$ -1 -1 -1 -1 -1 -1 -1 -1 -1 -1 -1 -1 -1 -1 -1 -1 -1 -1 -1 -1 -1 -1 -1 -1
$$ -1 -1 -1 -1 -1 -1 -1 -1 -1 -1 -1 -1 -1 -1 -1 -1 -1 -1 -1 -1 -1 -1 -1 -1
$$ -1 -1 -1 -1 -1 -1 -1 -1 -1 -1 -1 -1 -1 -1 -1 -1 -1 -1 -1 -1 -1 -1 -1 -1
$$ -1 -1 -1 -1 -1 -1 -1 -1 -1 -1 -1 -1 -1 -1 -1 -1
$$ ##$RG_tab3= (0..255)
$$ -1 -1 -1 -1 -1 -1 -1 -1 -1 -1 -1 -1 -1 -1 -1 -1 -1 -1 -1 -1 -1 -1 -1 -1
$$ -1 -1 -1 -1 -1 -1 -1 -1 -1 -1 -1 -1 -1 -1 -1 -1 -1 -1 -1 -1 -1 -1 -1 -1
$$ -1 -1 -1 -1 -1 -1 -1 -1 -1 -1 -1 -1 -1 -1 -1 -1 -1 -1 -1 -1 -1 -1 -1 -1
$$ -1 -1 -1 -1 -1 -1 -1 -1 -1 -1 -1 -1 -1 -1 -1 -1 -1 -1 -1 -1 -1 -1 -1 -1
$$ -1 -1 -1 -1 -1 -1 -1 -1 -1 -1 -1 -1 -1 -1 -1 -1 -1 -1 -1 -1 -1 -1 -1 -1
$$ -1 -1 -1 -1 -1 -1 -1 -1 -1 -1 -1 -1 -1 -1 -1 -1 -1 -1 -1 -1 -1 -1 -1 -1
$$ -1 -1 -1 -1 -1 -1 -1 -1 -1 -1 -1 -1 -1 -1 -1 -1 -1 -1 -1 -1 -1 -1 -1 -1
$$ -1 -1 -1 -1 -1 -1 -1 -1 -1 -1 -1 -1 -1 -1 -1 -1 -1 -1 -1 -1 -1 -1 -1 -1
$$ -1 -1 -1 -1 -1 -1 -1 -1 -1 -1 -1 -1 -1 -1 -1 -1 -1 -1 -1 -1 -1 -1 -1 -1
$$ -1 -1 -1 -1 -1 -1 -1 -1 -1 -1 -1 -1 -1 -1 -1 -1 -1 -1 -1 -1 -1 -1 -1 -1
$$ -1 -1 -1 -1 -1 -1 -1 -1 -1 -1 -1 -1 -1 -1 -1 -1
$$ ##$RG_tab4= (0..255)
$$ -1 -1 -1 -1 -1 -1 -1 -1 -1 -1 -1 -1 -1 -1 -1 -1 -1 -1 -1 -1 -1 -1 -1 -1
$$ -1 -1 -1 -1 -1 -1 -1 -1 -1 -1 -1 -1 -1 -1 -1 -1 -1 -1 -1 -1 -1 -1 -1 -1
$$ -1 -1 -1 -1 -1 -1 -1 -1 -1 -1 -1 -1 -1 -1 -1 -1 -1 -1 -1 -1 -1 -1 -1 -1
$$ -1 -1 -1 -1 -1 -1 -1 -1 -1 -1 -1 -1 -1 -1 -1 -1 -1 -1 -1 -1 -1 -1 -1 -1
$$ -1 -1 -1 -1 -1 -1 -1 -1 -1 -1 -1 -1 -1 -1 -1 -1 -1 -1 -1 -1 -1 -1 -1 -1
$$ -1 -1 -1 -1 -1 -1 -1 -1 -1 -1 -1 -1 -1 -1 -1 -1 -1 -1 -1 -1 -1 -1 -1 -1
$$ -1 -1 -1 -1 -1 -1 -1 -1 -1 -1 -1 -1 -1 -1 -1 -1 -1 -1 -1 -1 -1 -1 -1 -1
$$ -1 -1 -1 -1 -1 -1 -1 -1 -1 -1 -1 -1 -1 -1 -1 -1 -1 -1 -1 -1 -1 -1 -1 -1
$$ -1 -1 -1 -1 -1 -1 -1 -1 -1 -1 -1 -1 -1 -1 -1 -1 -1 -1 -1 -1 -1 -1 -1 -1
$$ -1 -1 -1 -1 -1 -1 -1 -1 -1 -1 -1 -1 -1 -1 -1 -1 -1 -1 -1 -1 -1 -1 -1 -1
$$ -1 -1 -1 -1 -1 -1 -1 -1 -1 -1 -1 -1 -1 -1 -1 -1
$$ ##$RG_tab5= (0..255)
$$ -1 -1 -1 -1 -1 -1 -1 -1 -1 -1 -1 -1 -1 -1 -1 -1 -1 -1 -1 -1 -1 -1 -1 -1
$$ -1 -1 -1 -1 -1 -1 -1 -1 -1 -1 -1 -1 -1 -1 -1 -1 -1 -1 -1 -1 -1 -1 -1 -1
$$ -1 -1 -1 -1 -1 -1 -1 -1 -1 -1 -1 -1 -1 -1 -1 -1 -1 -1 -1 -1 -1 -1 -1 -1
$$ -1 -1 -1 -1 -1 -1 -1 -1 -1 -1 -1 -1 -1 -1 -1 -1 -1 -1 -1 -1 -1 -1 -1 -1
$$ -1 -1 -1 -1 -1 -1 -1 -1 -1 -1 -1 -1 -1 -1 -1 -1 -1 -1 -1 -1 -1 -1 -1 -1
$$ -1 -1 -1 -1 -1 -1 -1 -1 -1 -1 -1 -1 -1 -1 -1 -1 -1 -1 -1 -1 -1 -1 -1 -1
$$ -1 -1 -1 -1 -1 -1 -1 -1 -1 -1 -1 -1 -1 -1 -1 -1 -1 -1 -1 -1 -1 -1 -1 -1
$$ -1 -1 -1 -1 -1 -1 -1 -1 -1 -1 -1 -1 -1 -1 -1 -1 -1 -1 -1 -1 -1 -1 -1 -1
$$ -1 -1 -1 -1 -1 -1 -1 -1 -1 -1 -1 -1 -1 -1 -1 -1 -1 -1 -1 -1 -1 -1 -1 -1
$$ -1 -1 -1 -1 -1 -1 -1 -1 -1 -1 -1 -1 -1 -1 -1 -1 -1 -1 -1 -1 -1 -1 -1 -1
$$ -1 -1 -1 -1 -1 -1 -1 -1 -1 -1 -1 -1 -1 -1 -1 -1
$$ ##$RG_tab6= (0..255)
$$ -1 -1 -1 -1 -1 -1 -1 -1 -1 -1 -1 -1 -1 -1 -1 -1 -1 -1 -1 -1 -1 -1 -1 -1
$$ -1 -1 -1 -1 -1 -1 -1 -1 -1 -1 -1 -1 -1 -1 -1 -1 -1 -1 -1 -1 -1 -1 -1 -1
$$ -1 -1 -1 -1 -1 -1 -1 -1 -1 -1 -1 -1 -1 -1 -1 -1 -1 -1 -1 -1 -1 -1 -1 -1
$$ -1 -1 -1 -1 -1 -1 -1 -1 -1 -1 -1 -1 -1 -1 -1 -1 -1 -1 -1 -1 -1 -1 -1 -1
$$ -1 -1 -1 -1 -1 -1 -1 -1 -1 -1 -1 -1 -1 -1 -1 -1 -1 -1 -1 -1 -1 -1 -1 -1
$$ -1 -1 -1 -1 -1 -1 -1 -1 -1 -1 -1 -1 -1 -1 -1 -1 -1 -1 -1 -1 -1 -1 -1 -1
$$ -1 -1 -1 -1 -1 -1 -1 -1 -1 -1 -1 -1 -1 -1 -1 -1 -1 -1 -1 -1 -1 -1 -1 -1
$$ -1 -1 -1 -1 -1 -1 -1 -1 -1 -1 -1 -1 -1 -1 -1 -1 -1 -1 -1 -1 -1 -1 -1 -1
$$ -1 -1 -1 -1 -1 -1 -1 -1 -1 -1 -1 -1 -1 -1 -1 -1 -1 -1 -1 -1 -1 -1 -1 -1
$$ -1 -1 -1 -1 -1 -1 -1 -1 -1 -1 -1 -1 -1 -1 -1 -1 -1 -1 -1 -1 -1 -1 -1 -1
$$ -1 -1 -1 -1 -1 -1 -1 -1 -1 -1 -1 -1 -1 -1 -1 -1
$$ ##$RG_tab7= (0..255)
$$ -1 -1 -1 -1 -1 -1 -1 -1 -1 -1 -1 -1 -1 -1 -1 -1 -1 -1 -1 -1 -1 -1 -1 -1
$$ -1 -1 -1 -1 -1 -1 -1 -1 -1 -1 -1 -1 -1 -1 -1 -1 -1 -1 -1 -1 -1 -1 -1 -1
$$ -1 -1 -1 -1 -1 -1 -1 -1 -1 -1 -1 -1 -1 -1 -1 -1 -1 -1 -1 -1 -1 -1 -1 -1
$$ -1 -1 -1 -1 -1 -1 -1 -1 -1 -1 -1 -1 -1 -1 -1 -1 -1 -1 -1 -1 -1 -1 -1 -1
$$ -1 -1 -1 -1 -1 -1 -1 -1 -1 -1 -1 -1 -1 -1 -1 -1 -1 -1 -1 -1 -1 -1 -1 -1
$$ -1 -1 -1 -1 -1 -1 -1 -1 -1 -1 -1 -1 -1 -1 -1 -1 -1 -1 -1 -1 -1 -1 -1 -1
$$ -1 -1 -1 -1 -1 -1 -1 -1 -1 -1 -1 -1 -1 -1 -1 -1 -1 -1 -1 -1 -1 -1 -1 -1
$$ -1 -1 -1 -1 -1 -1 -1 -1 -1 -1 -1 -1 -1 -1 -1 -1 -1 -1 -1 -1 -1 -1 -1 -1
$$ -1 -1 -1 -1 -1 -1 -1 -1 -1 -1 -1 -1 -1 -1 -1 -1 -1 -1 -1 -1 -1 -1 -1 -1
$$ -1 -1 -1 -1 -1 -1 -1 -1 -1 -1 -1 -1 -1 -1 -1 -1 -1 -1 -1 -1 -1 -1 -1 -1
$$ -1 -1 -1 -1 -1 -1 -1 -1 -1 -1 -1 -1 -1 -1 -1 -1
$$ ##$RG_tab8= (0..255)
$$ -1 -1 -1 -1 -1 -1 -1 -1 -1 -1 -1 -1 -1 -1 -1 -1 -1 -1 -1 -1 -1 -1 -1 -1
$$ -1 -1 -1 -1 -1 -1 -1 -1 -1 -1 -1 -1 -1 -1 -1 -1 -1 -1 -1 -1 -1 -1 -1 -1
$$ -1 -1 -1 -1 -1 -1 -1 -1 -1 -1 -1 -1 -1 -1 -1 -1 -1 -1 -1 -1 -1 -1 -1 -1
$$ -1 -1 -1 -1 -1 -1 -1 -1 -1 -1 -1 -1 -1 -1 -1 -1 -1 -1 -1 -1 -1 -1 -1 -1
$$ -1 -1 -1 -1 -1 -1 -1 -1 -1 -1 -1 -1 -1 -1 -1 -1 -1 -1 -1 -1 -1 -1 -1 -1
$$ -1 -1 -1 -1 -1 -1 -1 -1 -1 -1 -1 -1 -1 -1 -1 -1 -1 -1 -1 -1 -1 -1 -1 -1
$$ -1 -1 -1 -1 -1 -1 -1 -1 -1 -1 -1 -1 -1 -1 -1 -1 -1 -1 -1 -1 -1 -1 -1 -1
$$ -1 -1 -1 -1 -1 -1 -1 -1 -1 -1 -1 -1 -1 -1 -1 -1 -1 -1 -1 -1 -1 -1 -1 -1
$$ -1 -1 -1 -1 -1 -1 -1 -1 -1 -1 -1 -1 -1 -1 -1 -1 -1 -1 -1 -1 -1 -1 -1 -1
$$ -1 -1 -1 -1 -1 -1 -1 -1 -1 -1 -1 -1 -1 -1 -1 -1 -1 -1 -1 -1 -1 -1 -1 -1
$$ -1 -1 -1 -1 -1 -1 -1 -1 -1 -1 -1 -1 -1 -1 -1 -1
$$ ##$RG_tabA= (0..255)
$$ 0.25 0.28 0.32 0.35 0.4 0.44 0.5 0.56 0.64 0.7 0.8 0.89 1 1.12 1.28 1.4
$$ 1.6 1.78 2 2.25 2.56 2.8 3.2 3.56 4 4.5 5 5.6 6.35 7.12 8 9 10 11.3 12.7
$$ 14.2 16 18 20.2 22.6 25.4 28.5 32 36 40.3 45.2 50.8 57 64 71.8 80.6 90.5
$$ 101 114 128 144 161 181 203 -1 -1 -1 -1 -1 -1 -1 -1 -1 -1 -1 -1 -1 -1 -1
$$ -1 -1 -1 -1 -1 -1 -1 -1 -1 -1 -1 -1 -1 -1 -1 -1 -1 -1 -1 -1 -1 -1 -1 -1
$$ -1 -1 -1 -1 -1 -1 -1 -1 -1 -1 -1 -1 -1 -1 -1 -1 -1 -1 -1 -1 -1 -1 -1 -1
$$ -1 -1 -1 -1 -1 -1 -1 -1 -1 -1 -1 -1 -1 -1 -1 -1 -1 -1 -1 -1 -1 -1 -1 -1
$$ -1 -1 -1 -1 -1 -1 -1 -1 -1 -1 -1 -1 -1 -1 -1 -1 -1 -1 -1 -1 -1 -1 -1 -1
$$ -1 -1 -1 -1 -1 -1 -1 -1 -1 -1 -1 -1 -1 -1 -1 -1 -1 -1 -1 -1 -1 -1 -1 -1
$$ -1 -1 -1 -1 -1 -1 -1 -1 -1 -1 -1 -1 -1 -1 -1 -1 -1 -1 -1 -1 -1 -1 -1 -1
$$ -1 -1 -1 -1 -1 -1 -1 -1 -1 -1 -1 -1 -1 -1 -1 -1 -1 -1 -1 -1 -1 -1 -1 -1
$$ -1 -1 -1 -1 -1 -1 -1 -1 -1 -1 -1 -1 -1 -1
$$ ##$ROBOTTY= <no>
$$ ##$ROUT14= (0..7)
$$ 0 0 0 0 0 0 0 0
$$ ##$ROUTER= 3
$$ ##$RX22TY= <no>
$$ ##$RXFMAX= (0..7)
$$ 647.5 -1 -1 -1 -1 -1 -1 -1
$$ ##$RXFMIN= (0..7)
$$ 5 -1 -1 -1 -1 -1 -1 -1
$$ ##$RXINTLV= (0..7)
$$ 1 0 0 0 0 0 0 0
$$ ##$RXMSTY= <no>
$$ ##$RockSwitchEth= <no>
$$ ##$SCMTY= <no>
$$ ##$SGUC1= (0..15)
$$ 17 18 0 0 0 0 0 0 0 0 0 0 0 0 0 0
$$ ##$SGUC2= (0..15)
$$ 33 256 0 0 0 0 0 0 0 0 0 0 0 0 0 0
$$ ##$SLCBCONF= <SHNV>
$$ ##$SPECTR= 10
$$ ##$SY2FLAG= 0
$$ ##$SYNCTRIG= 11
$$ ##$SamChgEth= (0..3)
$$ <no> <no> <no> <no>
$$ ##$SamChgProtocol= (0..3)
$$ <> <> <> <>
$$ ##$ServiceNo= <>
$$ ##$Sgu1PowerLevels= (0..7)
$$ 90 74 58 42 26 10 0 0
$$ ##$Sgu2PowerLevels= (0..7)
$$ 90 74 58 42 26 10 0 0
$$ ##$Sgu3PowerLevels= (0..7)
$$ 0 0 0 0 0 0 0 0
$$ ##$Sgu4PowerLevels= (0..7)
$$ 0 0 0 0 0 0 0 0
$$ ##$Sgu5PowerLevels= (0..7)
$$ 0 0 0 0 0 0 0 0
$$ ##$Sgu6PowerLevels= (0..7)
$$ 0 0 0 0 0 0 0 0
$$ ##$Sgu7PowerLevels= (0..7)
$$ 0 0 0 0 0 0 0 0
$$ ##$Sgu8PowerLevels= (0..7)
$$ 0 0 0 0 0 0 0 0
$$ ##$SguType= 3
$$ ##$ShimMaxVal= 32760
$$ ##$ShimPow1Ch2Sh= (0..38)
$$ 0 0 0 0 0 0 0 0 0 0 0 0 0 0 0 0 0 0 0 0 0 0 0 0 0 0 0 0 0 0 0 0 0 0 0 0
$$ 0 0 0
$$ ##$ShimPow1Imax= (0..38)
$$ 0 0 0 0 0 0 0 0 0 0 0 0 0 0 0 0 0 0 0 0 0 0 0 0 0 0 0 0 0 0 0 0 0 0 0 0
$$ 0 0 0
$$ ##$ShimPow1NChan= 0
$$ ##$ShimPow1TotIMax= 0
$$ ##$ShimPow1Vmax= (0..38)
$$ 0 0 0 0 0 0 0 0 0 0 0 0 0 0 0 0 0 0 0 0 0 0 0 0 0 0 0 0 0 0 0 0 0 0 0 0
$$ 0 0 0
$$ ##$ShimPow2Ch2Sh= (0..38)
$$ 0 0 0 0 0 0 0 0 0 0 0 0 0 0 0 0 0 0 0 0 0 0 0 0 0 0 0 0 0 0 0 0 0 0 0 0
$$ 0 0 0
$$ ##$ShimPow2Imax= (0..38)
$$ 0 0 0 0 0 0 0 0 0 0 0 0 0 0 0 0 0 0 0 0 0 0 0 0 0 0 0 0 0 0 0 0 0 0 0 0
$$ 0 0 0
$$ ##$ShimPow2NChan= 0
$$ ##$ShimPow2TotIMax= 0
$$ ##$ShimPow2Vmax= (0..38)
$$ 0 0 0 0 0 0 0 0 0 0 0 0 0 0 0 0 0 0 0 0 0 0 0 0 0 0 0 0 0 0 0 0 0 0 0 0
$$ 0 0 0
$$ ##$ShimPow3Ch2Sh= (0..38)
$$ 0 0 0 0 0 0 0 0 0 0 0 0 0 0 0 0 0 0 0 0 0 0 0 0 0 0 0 0 0 0 0 0 0 0 0 0
$$ 0 0 0
$$ ##$ShimPow3Imax= (0..38)
$$ 0 0 0 0 0 0 0 0 0 0 0 0 0 0 0 0 0 0 0 0 0 0 0 0 0 0 0 0 0 0 0 0 0 0 0 0
$$ 0 0 0
$$ ##$ShimPow3NChan= 0
$$ ##$ShimPow3TotIMax= 0
$$ ##$ShimPow3Vmax= (0..38)
$$ 0 0 0 0 0 0 0 0 0 0 0 0 0 0 0 0 0 0 0 0 0 0 0 0 0 0 0 0 0 0 0 0 0 0 0 0
$$ 0 0 0
$$ ##$ShimPow4Ch2Sh= (0..38)
$$ 0 0 0 0 0 0 0 0 0 0 0 0 0 0 0 0 0 0 0 0 0 0 0 0 0 0 0 0 0 0 0 0 0 0 0 0
$$ 0 0 0
$$ ##$ShimPow4Imax= (0..38)
$$ 0 0 0 0 0 0 0 0 0 0 0 0 0 0 0 0 0 0 0 0 0 0 0 0 0 0 0 0 0 0 0 0 0 0 0 0
$$ 0 0 0
$$ ##$ShimPow4NChan= 0
$$ ##$ShimPow4TotIMax= 0
$$ ##$ShimPow4Vmax= (0..38)
$$ 0 0 0 0 0 0 0 0 0 0 0 0 0 0 0 0 0 0 0 0 0 0 0 0 0 0 0 0 0 0 0 0 0 0 0 0
$$ 0 0 0
$$ ##$ShimPowMaxUA= (0..63)
$$ 130000 130000 130000 130000 130000 130000 130000 130000 130000 130000 130000
$$ 130000 130000 130000 130000 130000 130000 130000 130000 130000 0 0 0 0
$$ 0 0 0 0 0 0 0 0 0 0 0 0 0 0 0 0 0 0 0 0 0 0 0 0 0 0 0 0 0 0 0 0 0 0 0 0
$$ 0 0 0 0
$$ ##$ShimPowMaxUC= (0..63)
$$ 130000 130000 130000 130000 130000 130000 130000 130000 130000 130000 130000
$$ 130000 130000 130000 130000 130000 130000 130000 130000 130000 0 0 0 0
$$ 0 0 0 0 0 0 0 0 0 0 0 0 0 0 0 0 0 0 0 0 0 0 0 0 0 0 0 0 0 0 0 0 0 0 0 0
$$ 0 0 0 0
$$ ##$ShimPowMaxUG= (0..63)
$$ 1000000 1000000 1000000 1000000 1000000 1000000 1000000 1000000 1000000
$$ 1000000 1000000 1000000 1000000 1000000 1000000 1000000 1000000 1000000
$$ 1000000 1000000 0 0 0 0 0 0 0 0 0 0 0 0 0 0 0 0 0 0 0 0 0 0 0 0 0 0 0 0
$$ 0 0 0 0 0 0 0 0 0 0 0 0 0 0 0 0
$$ ##$ShimPowNum= 0
$$ ##$ShimPowRcbType= 3
$$ ##$ShimPowRes= (0..63)
$$ 1e-020 1e-020 1e-020 1e-020 1e-020 1e-020 1e-020 1e-020 1e-020 1e-020 1e-020
$$ 1e-020 1e-020 1e-020 1e-020 1e-020 1e-020 1e-020 1e-020 1e-020 0 0 0 0
$$ 0 0 0 0 0 0 0 0 0 0 0 0 0 0 0 0 0 0 0 0 0 0 0 0 0 0 0 0 0 0 0 0 0 0 0 0
$$ 0 0 0 0
$$ ##$ShimPowRng0= (0..63)
$$ 1 1 1 1 1 1 1 1 1 1 1 1 1 1 1 1 1 1 1 1 0 0 0 0 0 0 0 0 0 0 0 0 0 0 0 0
$$ 0 0 0 0 0 0 0 0 0 0 0 0 0 0 0 0 0 0 0 0 0 0 0 0 0 0 0 0
$$ ##$ShimPowRng1= (0..63)
$$ 1 1 1 1 1 1 1 1 1 1 1 1 1 1 1 1 1 1 1 1 0 0 0 0 0 0 0 0 0 0 0 0 0 0 0 0
$$ 0 0 0 0 0 0 0 0 0 0 0 0 0 0 0 0 0 0 0 0 0 0 0 0 0 0 0 0
$$ ##$ShimPowRng2= (0..63)
$$ 1 1 1 1 1 1 1 1 1 1 1 1 1 1 1 1 1 1 1 1 0 0 0 0 0 0 0 0 0 0 0 0 0 0 0 0
$$ 0 0 0 0 0 0 0 0 0 0 0 0 0 0 0 0 0 0 0 0 0 0 0 0 0 0 0 0
$$ ##$ShimPowRng3= (0..63)
$$ 1 1 1 1 1 1 1 1 1 1 1 1 1 1 1 1 1 1 1 1 0 0 0 0 0 0 0 0 0 0 0 0 0 0 0 0
$$ 0 0 0 0 0 0 0 0 0 0 0 0 0 0 0 0 0 0 0 0 0 0 0 0 0 0 0 0
$$ ##$ShimPowType1= 0
$$ ##$ShimPowType2= 0
$$ ##$ShimPowType3= 0
$$ ##$ShimPowType4= 0
$$ ##$ShimSysAngle= <>
$$ ##$ShimSysFunc= (0..63)
$$ 1 2 3 4 5 7 9 11 15 16 8 10 12 14 6 17 13 18 19 20 0 0 0 0 0 0 0 0 0 0
$$ 0 0 0 0 0 0 0 0 0 0 0 0 0 0 0 0 0 0 0 0 0 0 0 0 0 0 0 0 0 0 0 0 0 0
$$ ##$ShimSysMatId= <no>
$$ ##$ShimSysMatrix= 1
$$ ##$ShimSysOffset= <>
$$ ##$ShimSysType= 1
$$ ##$ShimUnit= 0
$$ ##$TFXNUM= 0
$$ ##$TOSITY= <no>
$$ ##$TRIPLO2= 0
$$ ##$VTU= 2
$$ ##$VTUETH= <149.236.99.20>
$$ ##$VTUTY= <no>
$$ ##$WBREFAM= (0..15)
$$ 134.4 102.7 100 100 100 100 100 100 100 100 100 100 100 100 100 100
$$ ##$WBREFLM= (0..15)
$$ 0 0 0 0 0 0 0 0 0 0 0 0 0 0 0 0
$$ ##$WBREFPH= (0..15)
$$ 77.47 -72.65 0 0 0 0 0 0 0 0 0 0 0 0 0 0
$$ ##$WBSGU= (0..15)
$$ 0 0 0 0 0 0 0 0 0 0 0 0 0 0 0 0
$$ ##$XFAC= 2
$$ ##END=
##$RELAX= 
$$ Bruker specific parameters
$$ --------------------------
##$DATPATH= <C:/Bruker/TopSpin3.2/current/AK Merk/Vietor>
##$EXPNO= 10
##$NAME= <jviph229_qNMR>
##$PROCNO= 1
##$ACQT0= -9.54927425515661
##$AMP= (0..31)
100 100 100 100 100 100 100 100 100 100 100 100 100 100 100 100 100 100
100 100 100 100 100 100 100 100 100 100 100 100 100 100
##$AMPCOIL= (0..19)
-1 0 0 0 0 0 0 0 0 0 0 0 0 0 0 0 0 0 0 0
##$ANAVPT= -1
##$AQSEQ= 0
##$AQ_mod= 3
##$AUNM= <au_zgnr>
##$AUTOPOS= <4 >
##$BF1= 399.78
##$BF2= 399.78
##$BF3= 399.78
##$BF4= 399.78
##$BF5= 399.78
##$BF6= 399.78
##$BF7= 399.78
##$BF8= 399.78
##$BWFAC= (0..63)
0 0 0 0 0 0 0 0 0 0 0 0 0 0 0 0 0 0 0 0 0 0 0 0 0 0 0 0 0 0 0 0 0 0 0 0
0 0 0 0 0 0 0 0 0 0 0 0 0 0 0 0 0 0 0 0 0 0 0 0 0 0 0 0
##$BYTORDA= 0
##$CAGPARS= (0..11)
0 0 0 0 0 0 0 0 0 0 0 0
##$CHEMSTR= <none>
##$CNST= (0..63)
1 1 1 1 1 1 1 1 1 1 1 1 1 1 1 1 1 1 1 1 1 1 1 1 1 1 1 1 1 1 1 1 1 1 1 1
1 1 1 1 1 1 1 1 1 1 1 1 1 1 1 1 1 1 1 1 1 1 1 1 1 1 1 1
##$CPDPRG= (0..8)
<> <> <> <> <> <> <> <> <>
##$D= (0..63)
0 60 0 0 0 0 0 0 0 0 0 0 0 0 0 0 0.0002 0 0 0 0 0 0 0 0 0 0 0 0 0 0 0 0
0 0 0 0 0 0 0 0 0 0 0 0 0 0 0 0 0 0 0 0 0 0 0 0 0 0 0 0 0 0 0
##$DATE= 1710539044
##$DATE_START= 1710534815
##$DE= 13.82573
##$DECBNUC= <off>
##$DECIM= 1664
##$DECNUC= <off>
##$DECSTAT= 4
##$DIGMOD= 3
##$DIGTYP= 12
##$DQDMODE= 0
##$DR= 22
##$DS= 2
##$DSPFIRM= 4
##$DSPFVS= 21
##$DTYPA= 0
##$EXP= <qNMR_LMU>
##$FCUCHAN= (0..9)
0 2 0 0 0 0 0 0 0 0
##$FL1= 90
##$FL2= 90
##$FL3= 90
##$FL4= 90
##$FN_INDIRECT= (0..7)
0 0 0 0 0 0 0 0
##$FOV= 20
##$FQ1LIST= <>
##$FQ2LIST= <>
##$FQ3LIST= <>
##$FQ4LIST= <>
##$FQ5LIST= <>
##$FQ6LIST= <>
##$FQ7LIST= <>
##$FQ8LIST= <>
##$FRQLO3= 529501.649999976
##$FRQLO3N= 2
##$FS= (0..7)
83 83 83 83 83 83 83 83
##$FTLPGN= 0
##$FW= 625000
##$FnILOOP= 0
##$FnMODE= 0
##$FnTYPE= 0
##$GPNAM= (0..31)
<> <> <> <> <> <> <> <> <> <> <> <> <> <> <> <> <> <> <> <> <> <> <> <>
<> <> <> <> <> <> <> <>
##$GPX= (0..31)
0 0 0 0 0 0 0 0 0 0 0 0 0 0 0 0 0 0 0 0 0 0 0 0 0 0 0 0 0 0 0 0
##$GPY= (0..31)
0 0 0 0 0 0 0 0 0 0 0 0 0 0 0 0 0 0 0 0 0 0 0 0 0 0 0 0 0 0 0 0
##$GPZ= (0..31)
0 0 0 0 0 0 0 0 0 0 0 0 0 0 0 0 0 0 0 0 0 0 0 0 0 0 0 0 0 0 0 0
##$GRDPROG= <>
##$GRPDLY= 76
##$HDDUTY= 20
##$HDRATE= 1
##$HGAIN= (0..3)
0 0 0 0
##$HL1= 1
##$HL2= 35
##$HL3= 16
##$HL4= 17
##$HOLDER= 4
##$HPMOD= (0..7)
0 0 0 0 0 0 0 0
##$HPPRGN= 0
##$IN= (0..63)
0 0 0 0 0 0 0 0 0 0 0 0 0 0 0 0 0 0 0 0 0 0 0 0 0 0 0 0 0 0 0 0 0 0 0 0
0 0 0 0 0 0 0 0 0 0 0 0 0 0 0 0 0 0 0 0 0 0 0 0 0 0 0 0
##$INF= (0..7)
0 0 0 0 0 0 0 0
##$INP= (0..63)
0 0 0 0 0 0 0 0 0 0 0 0 0 0 0 0 0 0 0 0 0 0 0 0 0 0 0 0 0 0 0 0 0 0 0 0
0 0 0 0 0 0 0 0 0 0 0 0 0 0 0 0 0 0 0 0 0 0 0 0 0 0 0 0
##$INSTRUM= <AV400>
##$INTEGFAC= (0..63)
0 0 0 0 0 0 0 0 0 0 0 0 0 0 0 0 0 0 0 0 0 0 0 0 0 0 0 0 0 0 0 0 0 0 0 0
0 0 0 0 0 0 0 0 0 0 0 0 0 0 0 0 0 0 0 0 0 0 0 0 0 0 0 0
##$L= (0..31)
1 1 1 1 1 1 1 1 1 1 1 1 1 1 1 1 1 1 1 1 1 1 1 1 1 1 1 1 1 1 1 1
##$LFILTER= 500
##$LGAIN= 5
##$LINPSTP= 0
##$LOCKED= yes
##$LOCKFLD= 3496
##$LOCKGN= 99.7203903198242
##$LOCKPOW= -20
##$LOCKPPM= 2.49000000953674
##$LOCNUC= <2H>
##$LOCPHAS= 245.188
##$LOCSHFT= yes
##$LOCSW= 0
##$LTIME= 0.25
##$MASR= 4200
##$MASRLST= <masrlst>
##$MULEXPNO= (0..15)
0 0 0 0 0 0 0 0 0 0 0 0 0 0 0 0
##$NBL= 1
##$NC= -6
##$NLOGCH= 1
##$NOVFLW= 0
##$NS= 64
##$NUC1= <1H>
##$NUC2= <off>
##$NUC3= <off>
##$NUC4= <off>
##$NUC5= <off>
##$NUC6= <off>
##$NUC7= <off>
##$NUC8= <off>
##$NUCLEUS= <off>
##$NUSLIST= <automatic>
##$NusAMOUNT= 25
##$NusFPNZ= no
##$NusJSP= 0
##$NusSEED= 54321
##$NusSPTYPE= 0
##$NusT2= 1
##$NusTD= 0
##$O1= 2998.35
##$O2= 2468.80515010162
##$O3= 2468.80515010162
##$O4= 2468.80515010162
##$O5= 2468.80515010162
##$O6= 2468.80515010162
##$O7= 2468.80515010162
##$O8= 2468.80515010162
##$OVERFLW= 0
##$P= (0..63)
15 15 30 0 0 19.8 30 60 20000 0 0 80000 80000 1000 0 0 1000 2500 100000
600 0 0 0 0 0 270 100000 15 1000 1000 0 0 20000 0 0 0 0 0 0 0 2000 0 0
0 300 0 80000 46600 10000 0 80000 0 0 0 0 0 0 0 0 0 0 0 0 0
##$PACOIL= (0..15)
2 3 1 0 0 0 0 0 0 0 0 0 0 0 0 0
##$PAPS= 0
##$PARMODE= 0
##$PCPD= (0..9)
0 90 0 0 0 0 0 0 0 0
##$PEXSEL= (0..9)
1 1 1 1 1 1 1 1 1 1
##$PHCOR= (0..31)
0 0 0 0 0 0 0 0 0 0 0 0 0 0 0 0 0 0 0 0 0 0 0 0 0 0 0 0 0 0 0 0
##$PHLIST= <>
##$PHP= 1
##$PH_ref= 0
##$PL= (0..63)
120 120 120 120 120 120 120 120 120 120 120 120 120 120 120 120 120 120
120 120 120 120 120 120 120 120 120 120 120 120 120 120 120 120 120 120
120 120 120 120 120 120 120 120 120 120 120 120 120 120 120 120 120 120
120 120 120 120 120 120 120 120 120 120
##$PLSTEP= 0.1
##$PLSTRT= -6
##$PLW= (0..63)
0 11 0 0 0 0 0 0 0 9.9e-005 2.75 0.14645 0 0 0 0 0 0 11 0.30556 0 0 0 0
0 0 0 0.1358 0 2.75 0 0 3.96e-006 0 0 0 0 0 0 0 0 0 0 0 0 0 0 0 0 0 0 0
0 0 0 0 0 0 0 0 0 0 0 0
##$PLWMAX= (0..7)
42 0 0 0 0 0 0 0
##$PQPHASE= 0
##$PQSCALE= 1
##$PR= 1
##$PRECHAN= (0..15)
-1 2 0 1 -1 -1 -1 -1 -1 -1 -1 -1 -1 -1 -1 -1
##$PRGAIN= 0
##$PROBHD= <Z108618_0735 (PA BBO 400S1 BBF-H-D-05 Z)>
##$PROBINPUTS= (0..15)
<19F-109Ag> <1H> <2H> <> <> <> <> <> <> <> <> <> <> <> <> <>
##$PULPROG= <zg>
##$PW= 0
##$PYNM= <>
##$ProjAngle= 0
##$QNP= 0
##$RD= 0
##$RECCHAN= (0..15)
0 2 0 0 0 0 0 0 0 0 0 0 0 0 0 0
##$RECPH= 0
##$RECPRE= (0..15)
-1 0 -1 -1 -1 -1 -1 -1 -1 -1 -1 -1 -1 -1 -1 -1
##$RECPRFX= (0..15)
-1 -1 -1 -1 -1 -1 -1 -1 -1 -1 -1 -1 -1 -1 -1 -1
##$RECSEL= (0..15)
0 0 1 0 0 0 0 0 0 0 0 0 0 0 0 0
##$RG= 198.87
##$RO= 0
##$RSEL= (0..15)
0 0 2 0 0 0 0 0 0 0 0 0 0 0 0 0
##$S= (0..7)
83 4 83 83 83 83 83 83
##$SELREC= (0..9)
0 0 0 0 0 0 0 0 0 0
##$SFO1= 399.78299835
##$SFO2= 399.78246880515
##$SFO3= 399.78246880515
##$SFO4= 399.78246880515
##$SFO5= 399.78246880515
##$SFO6= 399.78246880515
##$SFO7= 399.78246880515
##$SFO8= 399.78246880515
##$SOLVENT= <DMSO>
##$SOLVOLD= <off>
##$SP= (0..63)
120 120 120 120 120 120 120 120 120 120 120 120 120 120 120 120 120 120
120 120 120 120 120 120 120 120 120 120 120 120 120 120 120 120 120 120
120 120 120 120 120 120 120 120 120 120 120 120 120 120 120 120 120 120
120 120 120 120 120 120 120 120 120 120
##$SPECTR= 0
##$SPINCNT= 0
##$SPNAM= (0..63)
<> <Gaus1_270.1000> <Gaus1_180r.1000> <> <> <Sinc1.1000> <Squa100.1000>
<> <Squa100.1000> <> <Sinc1.1000> <Sinc1.1000> <> <> <> <> <> <> <> <Sinc1.1000>
<Sinc1.1000> <Sinc1.1000> <Sinc1.1000> <> <> <> <> <> <> <Crp60,20,20.10>
<Bip720,50,20.1> <> <> <> <Rsnob.1000> <Gaus1_180r.1000> <Gaus1_180r.1000>
<> <> <> <Gaus1_180r.1000> <Squa100.1000> <> <> <> <> <> <> <> <> <> <>
<> <> <> <> <> <> <> <> <> <> <> <>
##$SPOAL= (0..63)
0.5 1 0.5 0.5 0.5 0.5 0.5 0.5 0.5 0.5 0.5 0.5 0.5 0.5 0.5 0.5 0.5 0.5 0.5
1 1 1 1 0.5 0.5 0.5 0.5 0.5 0.5 0.5 0.5 0.5 0.5 0.5 0.5 0.5 0.5 0.5 0.5
0.5 0.5 0.5 0.5 0.5 0.5 0.5 0.5 0.5 0.5 0.5 0.5 0.5 0.5 0.5 0.5 0.5 0.5
0.5 0.5 0.5 0.5 0.5 0.5 0.5
##$SPOFFS= (0..63)
0 0 0 0 0 0 0 0 0 0 0 0 0 0 0 0 0 0 0 0 0 0 0 0 0 0 0 0 0 0 0 0 0 0 0 0
0 0 0 0 0 0 0 0 0 0 0 0 0 0 0 0 0 0 0 0 0 0 0 0 0 0 0 0
##$SPPEX= (0..63)
0 0 0 0 0 0 0 0 0 0 0 0 0 0 0 0 0 0 0 0 0 0 0 0 0 0 0 0 0 0 0 0 0 0 0 0
0 0 0 0 0 0 0 0 0 0 0 0 0 0 0 0 0 0 0 0 0 0 0 0 0 0 0 0
##$SPW= (0..63)
0 2.0546e-005 9.1317e-006 0 0 0.0071366 9.9e-005 0 2.475e-007 0 0.0071366
0.0071366 0 0 0 0 0 0 0 1.457691e-005 2.265934e-005 1.058031e-005 5.705872e-005
0 0 0 0 0 0 0.094538 1.76 0 0 0 9.9832e-005 9.1317e-006 0.00058443 0 0
0 9.1317e-006 2.475e-007 0 0 0 0 0 0 0 0 0 0 0 0 0 0 0 0 0 0 0 0 0 0
##$SUBNAM= (0..9)
<> <> <> <> <> <> <> <> <> <>
##$SW= 30.0643869770276
##$SWIBOX= (0..19)
0 0 2 0 0 0 0 0 0 0 0 0 0 0 0 0 0 0 0 0
##$SW_h= 12019.2307692308
##$SWfinal= 0
##$SigLockShift= 0
##$TD= 96152
##$TD0= 1
##$TD_INDIRECT= (0..7)
0 0 0 0 0 0 0 0
##$TDav= 1
##$TE= 298.1498
##$TE1= 298.1498
##$TE2= 0
##$TE3= 0
##$TE4= 0
##$TEG= 300
##$TE_MAGNET= 0
##$TE_PIDX= 1
##$TE_RAW= 298.1498
##$TE_STAB= (0..9)
1 1 0 0 0 0 0 0 0 0
##$TL= (0..7)
120 120 120 120 120 120 120 120
##$TOTROT= (0..63)
0 0 0 0 0 0 0 0 0 0 0 0 0 0 0 0 0 0 0 0 0 0 0 0 0 0 0 0 0 0 0 0 0 0 0 0
0 0 0 0 0 0 0 0 0 0 0 0 0 0 0 0 0 0 0 0 0 0 0 0 0 0 0 0
##$TUBE_TYPE= <>
##$USERA1= <>
##$USERA2= <>
##$USERA3= <>
##$USERA4= <>
##$USERA5= <>
##$UUID= <4bf1d4e6-e30b-11ee-86d3-9c7bef4187fe>
##$V9= 5
##$VALIDCODE= -1
##$VALIST= <>
##$VCLIST= <>
##$VDLIST= <>
##$VPLIST= <>
##$VTLIST= <>
##$WBST= 1024
##$WBSW= 4
##$XGAIN= (0..3)
0 0 0 0
##$XL= 0
##$YL= 0
##$YMAX_a= 13045174
##$YMIN_a= -21671009
##$ZGOPTNS= <>
##$ZL1= 120
##$ZL2= 120
##$ZL3= 120
##$ZL4= 120
##$scaledByNS= no
##$scaledByRG= no
##$ABSF1= 10
##$ABSF2= 0
##$ABSG= 5
##$ABSL= 3
##$ALPHA= 0
##$AQORDER= 0
##$ASSFAC= 0
##$ASSFACI= 0
##$ASSFACX= 0
##$ASSWID= 0
##$AUNMP= <proc_no>
##$AXLEFT= 0
##$AXNAME= <>
##$AXNUC= <off>
##$AXRIGHT= 0
##$AXTYPE= 0
##$AXUNIT= <>
##$AZFE= 0.1
##$AZFW= 0.1
##$BCFW= 1
##$BC_mod= 2
##$BYTORDP= 0
##$COROFFS= 0
##$CY= 15
##$DATMOD= 1
##$DC= 2
##$DFILT= <>
##$DTYPP= 0
##$ERETIC= no
##$F1P= 16.4016208648682
##$F2P= -3.55616936346267
##$FCOR= 0.5
##$FTSIZE= 65536
##$FT_mod= 4
##$GAMMA= 1
##$GB= 0
##$INTBC= 1
##$INTSCL= 1
##$ISEN= 128
##$LB= 0
##$LEV0= 0
##$LPBIN= 0
##$MAXI= 10000
##$MC2= 0
##$MEAN= 0
##$ME_mod= 0
##$MI= 400
##$MddCEXP= no
##$MddCT_SP= no
##$MddF180= no
##$MddLAMBDA= 0
##$MddMEMORY= 0
##$MddMERGE= 0
##$MddNCOMP= 0
##$MddNITER= 0
##$MddNOISE= 0
##$MddPHASE= 0
##$MddSEED= 0
##$MddSRSIZE= 0
##$Mdd_CsALG= 0
##$Mdd_CsLAMBDA= 1
##$Mdd_CsNITER= 0
##$Mdd_CsNORM= 0
##$Mdd_CsVE= yes
##$Mdd_CsZF= 0
##$Mdd_LrLAMBDA= 0
##$Mdd_LrNITER= 0
##$Mdd_LrRANK= 0
##$Mdd_LrZF= 0
##$Mdd_mod= 0
##$NCOEF= 0
##$NC_proc= 0
##$NLEV= 6
##$NOISF1= 0
##$NOISF2= 0
##$NSP= 1
##$NTH_PI= 0
##$NZP= 0
##$OFFSET= 16.1543
##$PC= 1
##$PHC0= -90.74963
##$PHC1= -15.70518
##$PH_mod= 0
##$PKNL= yes
##$PPARMOD= 0
##$PPDIAG= 0
##$PPIPTYP= 0
##$PPMPNUM= 2147483647
##$PPRESOL= 1
##$PSCAL= 6
##$PSIGN= 0
##$PYNMP= <proc.py>
##$RDF1= 0
##$RDF2= 0
##$RDFWHM= 0
##$RDINT= 0
##$RDPOS= 0
##$REVERSE= no
##$SF= 399.78
##$SI= 65536
##$SIGF1= 0
##$SIGF2= 0
##$SINO= 0
##$SIOLD= 65536
##$SPECTYP= <>
##$SREF_mod= 1
##$SREGLST= <1H.DMSO>
##$SSB= 0
##$STSI= 0
##$STSR= 0
##$SW_p= 7978.72340425532
##$SYMM= 0
##$S_DEV= 0
##$TDeff= 0
##$TDoff= 0
##$TI= <Exp qNMR
JV 229
MWt = 431.46
mS = 2.297 mg
IC = Ethyl-4-(dimethylamino)>
##$TILT= no
##$TM1= 0
##$TM2= 0
##$TOPLEV= 0
##$USERP1= <>
##$USERP2= <>
##$USERP3= <>
##$USERP4= <>
##$USERP5= <>
##$WDW= 1
##$XDIM= 0
##$YMAX_p= 0
##$YMIN_p= 0
##$CURPLOT= <HP LaserJet 400 M401 PCL 6>
##$CURPRIN= <$HP LaserJet 400 M401 PCL 6>
##$DFORMAT= <normdp>
##$LAYOUT= <+/1D_H_lmu.xwp>
##$LFORMAT= <normlp>
##$PFORMAT= <normpl>
$$ End of Bruker specific parameters
$$ ---------------------------------
##NTUPLES= NMR FID
##VAR_NAME=  TIME,          FID/REAL,        FID/IMAG
##SYMBOL=    X,             R,               I
##VAR_TYPE=  INDEPENDENT,   DEPENDENT,       DEPENDENT
##VAR_FORM=  AFFN,          ASDF,            ASDF
##VAR_DIM=   48076,         48076,           48076
##UNITS=     SECONDS,       ARBITRARY UNITS, ARBITRARY UNITS
##FACTOR=    8.31999999999998e-005, 1,       1
##FIRST=     0,             1,               -4
##LAST=      3.99983999999999, -700,         2891
##MIN=       0,             -21671009,       -21671009
##MAX=       3.99983999999999, 13045174,     13045174
$$ Real data points
##PAGE= N=1
##DATA TABLE= (X++(R..R)), XYDATA
0AbA1cA3b1A9c5D5e3G6i3A15a51A80b23B75c27C97d75E62f68G84i19A074a243
26A442a663A905b187B493b832C219c635D100d618E175e798F479g214H031h914
42I874a0927A2066a3300A4651a6105A7688a9406B1267b3289B5486b7873C0478
55c3313C6421c9827D3574d7720E2325e7464F3258f9821G7340h6063I6304a08549
68A23495a42185A66363a98972B45552c17915D46313g41967C536190e472722j0693674
78a6166396N834471B185783J0731861n12886D088045e910940l801353L105872
86f606421A195644O255950J071046C382962c415961l761693J871345e64357C502163
96D640814q54202A571402a509783l204833m42948a093187E577023L490509l455337
105E612195b785549o405704P72432a099620F945684L041922l918022a952747o713518
114h666265o25149c272257D827208L484828m099113c797461m902710J752423a378934
124B467198j67986A86421a212569p83809j568982j800180N87514h02404C646695
134D189801c19723n991731k376733L443357A782068N698548L8571A074106g883447
144a2534630M202139B312461Q607542q72334C42034i843436k308583e612670C423921
154G738807k657507a483903n668362j570975K948006d35279C692278K0515b81666
164e085161k047310J640559b000976A086064J541824n81294a189628n006056l186587
173i382271K644370A459224P614344j1764F46242i129850k657566e266505D575538
183I746252k790869f40017o283454o19203b495239D283887L374932k585081a156478
193e611340R12693A843L568820n30577A09603a553939P38229A93778d68423j260730
203a729153O56277A821502K335056j107505a188128m009612l85945a647006D197398
213G953993j435941B09298f490483j290543a775628F841845L571009m757891b975921
223g641582K830437A952046M463406n94074B217274a019171j433932L7191J142847
232a273065H23271K087433L45756A064726b359097k215564N53898i20817C067959
242E548192j279693a082306o254486j844115c819750E261640N080349l834705
250F507284c179776o997749J780381C61347Q195785J275293C956113c910047l892008
259g802055K614264A607451N616063N1305A959031c893448j158094h96769D102324
269E114896A927036a514095m94253d61338A33414a019535n99573B75395K926537
278C201932N25825E48603c802561j688326K434333A537597L274998m21988D54913
288d330188j932505K927963B571439M055045j351493a40896m344277N05829A55082
298C491173k00238H82580g46634K64877C81283J69314j66178N47342J178297M70495
308B580553j229110a117254k093563r4019g57382C302395K655352j663913a567101
318g231363K216e29477G401882J833152B956910e851088l503953M501468C207996
328G970883j683017E47154d317059o06214a374320C427191K435455j720466b84123
338c746478K59415a50786C089974P16277j380042H56177a17206j062630j317650
347b497486j18571b88121C103819J098682A209512c729605k586184K092088G45786
357D478809l81679b189m730840j850446K504893I05766L317691j353813a973148
367e630673J209312D50529L588931j109933a215986k575571J345568F48604J134783
376A783387C3547b059896K97118G56437K074463o42440h40754k892709j53091
385c886554g66455C365931J476370A627704d270221l482773K590077A800532N218415
394G018947j374903a075217n922478n5499a825329C603137J197527A563126b786230
404d783536J467175A77051K949234M62080A498550a296867j287563Q64522A2161
414A067509K43136K80052L21108q34410a365433k094030J083111B019224L973796
423E993020o85261a67330n656828q05292a936982D070159K282148l037647b246012
433e775147J232188C53164M465272J48044D99372d705031j194256a988851C286035
443E021241B075145b077121j179201h67111B027966M48942F41551i73757L68119
452f05638A041642R15811q96993h41558j068172h73479A793647K178906n24056
461C448497B8395c668594n99928i76456C200862R90357A032266c099085j095042
470d194127a520736A936951R46540I55593a557855r39787P27741f69445a31941
480d8417F7284K40693M9036a13143r22715p38812M14559F02223K313350L35752
490C251325C41413c945606j625869b231696C732019L232672k755207b254178m370811
499f624989J558977H08485M853895k94747C72030e032064j415719b847045B743636
509E704465k105736a664612l773895R28775h2681C499888m05266b93757k701215
518b994972L39972c42767A247350k84820B9266R822R17715M24715D40239a118266
529a747540f68195A370893J382488m84423A60033a868126l0065D15623K687417
538C103040L93806H94829b401962q15144h12077B286574O51099G14642a829374
548b050048A2606J926146k39331c07334j600472L96816D05043J435339o27078
557A213304a095698j802907Q38876A317780L115034l68564a13955m493374m55758
566e063087f46025D725903J251357A843498c820385j962200b383303C134838K769040
575E903878k128855a144135l564739M50668e58823C097114N96548I33232b622479
585c886076J868299I52811J351087j046670f04068q38667L12557K38202m60211
594a352187k64504f00140A258239Q37197G24251a830540j314863J353720A196488
604C211215q45979h08762k894851m3237f26527C162421J139038A622030b552921
614d330954a985354B239078J963346B003367b155845k100469J764256A133030
623C042101j369261a248391j482640J301155A199890J278176A051825a854561
632c509696J351788A174989K244575j087715a179817k514379J120909A273442
641D182876q59444d74538l138857L06361a04003B947038L75807A153935a339346
651b065086g33759A245346R40008o69578D1175i43346Q4057b59985B5927g1945
662A66746R27011P67112o72154i21609j702620P02221A004931K508481n65067
671B948345e61376l360921J3371b56678C986702J159790B169093b431781k287278
680d719059J992317A821237L096348j145172f36544l690450M13280B21018M046196
689D267214L33983A163148b669813q06675i60441B085816O74966G56684a703729
699b266077f20831A448198N07450E69496a219551l98309b75311A355069J05765
708A460834b36506j858111n9383b17309A857697J80800B31895a624369k3420E1781
719A592766k16159b78454j342197K54202F0252J060925k92612c01681n77574a42116
730A181492L67218B10962a795573o59327g83707A892933J043061I96448b354068
740c852188a713857B374069K247285j898728a818928l154759J070765D46213L740380
749D186593j42239B18923c825635o79241a216481C112875J588581B213386b080073
759d428680J447763F57089K457538o70840b95072k031299L61535C4795J544671
768A579466j75060H2726i22912O8474b30541D996d00347l66396c58783F65027
779A281530o17299h21673r53048O76417G31186J195516q34545a210909j602331
788b813240Q09322F34103K021293n25103d41231k105798L89787B91247K016231
797B307478m69968g33483k198710L63203A06745K509053o1975e2343k646722o0170
807b759235f5197B814759J76016G2596c289132o01079a037056B713095J234255
816C947350A596228b108187j637189J845524A647981J993752j300985a012230
825c432494N13665a09991B451587K30810G14650a470753n26504g42799H36179
835A292555D96253e32688l34951K85489K47632q7604J6736B23644R32300K37915
845A393859C03827a428232q13333J081861A074778J369172r44268a116655j940260
854c056915P25166F94701K736579r8559C12323c004079o31498a010246B435795
864C499421A222803b233715j371347a646757A808029J745706j508458a229469
873c241470R75950E80012J902032q24366i95793j858839P54964E41936K017615
882B559551m57197b94939k012604K12327b4273A811449j24171a61274j693386
891a854660P5055e2700A699966K80024G56993f62352l55394b49227F55541J18376
901G73917A80533c06238a10796D45069J49842H5914d24623a02748I88136P33849
911A721985o93900h30395j410975N58003F27382K062347j81485C7922b526934
921b684860c2354C184520Q06546A457404b307748j650706a935894B026446K425116
930D451562j224489d30074k700820P08191I98771K973604j36207H09555b324152
940b855127e48198B327690Q85471A582414h09939r15709e35949A383363P62631
949B145994j006027e38152p75587O21071D34655M18040B77761d59908J4427C08185
960I18902k67860b40072n48979L89897D79950L42218A50977h51043j78640A1682
971A392339L58229F30572i39560m46658a92629A503290M11841D06448a731420
981b396010g45517A850899J102666A376345a559185j593827J274938A131518J874940
990C006458j146161a414420k466593O23376b1046B983159J33022C22602b845199
1000c558191a266526A878552J157568A257560a737582j484951J266891H16316
1009B661076m44941B29181a354583O3068A2681J158073O0209D29932c23603j04189
1019d27792f9944B27444M4887M6606L10882L41383j77082i8848j010582j61227
1029a270657b35178A177156M05512D22160a334536o17078f13904A621942J064484
1038B686426j205458a004276j494767Q97617I03569J817642n27685a38864j903121
1047b041985M11842H28520K314495K8316H19973a796506n00796b53453B369180
1057C069500A173484a503462r07776f98052B004667J151969j468095a046674j609616
1066b656290P63220C25739J566471m37150d68809j620316Q3636d07394A215160
1076A476285C12407a116961m83124O16990i7915B35404h453k44953Q2803a5268
1087a66464l20461Q5163C24640P70629j25988b79044j445922l09259g33182A200373
1098B076675A000565a241452j463605P18940D05414J906303m94969h96674k617062
1107c513736j14849a054212A911012O74130D16100b515128r68659a661038A214409
1117B547321A226891a463876j658971P98502A77507K054565p6074B35145a621243
1127a646091A38684J855137J62172E66338a186185k90022b21272A249833L67074
1136A616907p99908a51854k54537F4435N53678J09108l24539a3353k02786P993
1146b08146N5848j1768K7011A26725M95326L20858l22296b60716o37377M38513
1156d59580H68383R47291n82022e27671j207927P96726A405340J818562m16201
1165B807701D80963a665573m2127C64920K338412N18240A380517a312046j230712
1174b542758a156342A737324J853491r38415c40010k396226L00258A18372K257703
1183B376075j84248a76318k319383k61159i72672A151143P29516H65860h66530
1193a922559L01616c84354F75210K5424b05519q61364J8679b34796E25452O7726
1203E93178B10001B6692J71108L5210a93350m76184J90071C62104N97631m30847
1213E28888e89173o51001N77393F54360Q12709n01638e31037j336772j36464g90612
1224H14521O07775C62670a531152q92599J210664A172650J259997A188286a485259
1234c005251J151975H95966J800849o74120b90990j737804L69336D60812K109643
1243B570455M18864A404875h96923j096134i34136A350698J424963p51837a18433
1253a536158O25104I83265J255598m54409B67307i14225j55001e14593A29613
1263E89263K01965j84927B5024e86647p3573g2575F87389L23332k76664A27628
1274d68304k94997L10189E59773J163805K66234H58613g41147l96684C24827K002114
1284B326941M46283A028889a349457p99660f98872A624720J172734q71059a85435
1294a871281N574b38589A597526L00092A26365b315523q53842a545579A010831
1304A955687C67527b113020r16511J372611D56816Q26549B89085a408147r72378
1313b380525K96476i18531C18135N61961D32734f73695p91105K84248a13930F09960
1324B35490g64548n22954L49759c15970i9756j04036P6851H4181a71820q83690
1334a055510o91822M24255d0038G81960A69979a379000j056663L59119f38855
1344G86346M61267D69689a087313j219264K67582b20378A679290P8424b58929
1354b392270J04878B44248K610621K13279H18145a653630n04516e56028A526778
1364B445416p22010E8573a340998j12181h9118A721216O29017A062852a018720
1374a911802h45864H65622M63052A41584a304193k49002f41987C21135K86302
1383F07437j93527A56322a95209n78196m14201L20193I4266P57847j03115H8189
1394c48685J17364A36497L26929L32019K70293k53322a31514q49928L78854I43290
1405B059836p57107g72221j226365i65150A319290J218402j022875g43242j585453
1414b328695J03213h56563G04874P46945o07649h25258j450408K21146h7458A817201
1425A600347g35908k141666K58071b25341A899796k9938I1096a536207j74918
1434a711125f46353F84346Q28360m9653D95213h96714p68862O27911D66779R35664
1444A402443m89320b82302n18713b85527C64981m8446a74458k04079R2819k44761
1454e30479o25048q5824a64200A225727J09651a91408j654358n2948c26745A284670
1465A566270F17419e39228n73770K20503E1086J321891Q18792n67734b5826j070769
1475a096595a97723A964800J100058j345148h05123j123010e44583A901501J242041
1484C143542p79684E67201h21069k74930c37673I31654R02675l63924a48148j517885
1494a666033J51720B70188J556221l61213c72164j266986N40907C98365P81470
1503A179835m60041a21947m09173j17408j44119J64384C39250J260283K82732
1512A882265F88794h96020m57575d59466F24191K61314m13835E7721a78093k80037
1522d58130j33572f5186H94210J91080b35146j802265l03148e92357A430167O7556
1532A497723e49835k130361k56892a353412E16908Q06456n05696e12263j412550
1541a924813o02422Q73635B15067J205905F33885a399921r81492i98112A411520
1551B306942H01876a410553p21576a029292D88393O85996j83237D53079b83517
1561a105533k62794d62524A048744N69023D87839a226379n20410g52055C50402
1571B81391e96392m38110L99599a38801N4097J3516C58842L05207d4989j433555
1581a478544n96034h23042A271377R58143r36288c42989p51792N03513D09573
1591A219044M05965k04508D37588g87286j87662D77522J808688R1315C57502a679994
1602a417762I61231J968475m53013A96881a688526j56180g47923D94971Q35634
1611A330605K56887n90865c65831j118356L67902E85069J242889o71924g03585
1621a602511e30107A254323N91522r00260a51887k36318C050L52301L24375O10156
1631A289882M72314n66136c60507j132170N59570G88931J139901l97568C80741
1641b79254M3796J04109q4516h6123B88798j14940g75099q01307O61632I12772
1652A884318E92611a842803j046798J411887H50992R78330H87839f99672q94827
1661a594499N6546O69969B02057J102896K64407D37263a218654l67050e3785A747265
1672A665142c73141j767834M34712D11409J625953j83448D95064g18384n40151
1681a258535l6746M75085B35594J013844j48337c91990j440706J49962a32925
1691A057253l41112d45704n09497d67508H8861r342h2232A13220J19133c72379
1702a192204L21685I20031J634854l99652e7519j845775K01696b3212A312592
1712A386725o32608A64941b89779l78675J49979D28617Q87385m83613i52559j239917
1722b192476Q66522H43689J035607E22064a822403r51817J158652B64166R72679
1731A236845k71503E4871a011539r09498j49455i90120F73931O56897B36207a383424
1742a573498e7417A394008k90599d92740j082873L81424a43075D57500O9723N7714
1752E84937p2916b72733j223696l08813d32051A435729L40830A51730a746498
1762b103105a012477B4137P6188b85529j33327m132k73178j97692c58733E64089
1773E30938i73815j561446L14053A1075J994030j51603e6890j638406p0115g21813
1784C36299N73975J13591n08759f47511r83295L73902D18234J267031o71580i49132
1795a954434h01623A173691N80147D07987a336579n88012N86553d88725B05217
1805H62775L41144E42746i93021j007533P29338E51926R69816F82363g87949l35825
1815a123774i6552I41298L2968D12555A42203P7908r2469b2021D74549J096189
1825A570738M48278H36286a106585o43419b48763A925830P66189j071762G4707
1835f29263J61025f5753C54304M84359J36045B54632h74072j69937C36431J605734
1845A942165j40938b31044j864964K79651B27965J661165j49948C65648h05087
1855a137273K55149b19271H72976R82267j79446A28231a411655J25891C91975
1865A680418n69640e61010p85814d37936A010793N15113n81289A18900d51283
1875i19479k72330N12161F72425J043659n57343f83231j284980N66863B90332
1885A296850m11995a00984m79764Q9562J49383J55617B59775M63596k90761f27449
1896a182078a33723A783022P19210A028491a258432q37959h79201I28499P78621
1905A707120m23880E02734i5019m42277j32256f8776A028259M17035C97116a230340
1916a610372a92870A464213J207a61049j453285J39850a55401I60953K15278m00465
1926G75766A10655g96923q08343J51380i937A616300K01269C78706a098019O6278
1936a031741C10015R71853l63436i3018m86992K56869G7238K71695M10178M46757
1946A205868k65081c10718j168689L71451G42503J478680m85148b33748j482244
1955a715992K07886b43953G24678J76200k44801B68215c07352n09027K24204D50007
1966A205712E28279a140918q27354h09430A277064R06138j071117f76906q22352
1975a499258M98724b5322F79027L20654j02510A39821a035344n48125g06398I28294
1986A611724E46918a083534m12985c89747H22339j5653b45188r18731j62822L41056
1996i85685d67515B68440P47249k7710b64598j607882l46459h13530I46980L51069
2006A298049G0300a252375j17702d95009B94291J77762j53331G8872c62356n17487
2016h79843P1638B00194J089404j96967e23171j446434L41373B70298J604434
2025A874732j05420C48713i62963l55878L99179b40211D71039M35644l18238d85519
2036a341196M45098F14584R86220p20957h61963r34936P78186E26579P82006m42436
2046H66149e9449o54043k18477K03486B8166J122432N92784p79332g36289j010693
2056a746982P22504F41759Q52891o87473d36563m20712b40312E67564K96864j79545
2066F84883B66082c64208o87012q8936a57048A264266M32108E14030a197133n29564
2076a726697f12416I23396N23789o87055b33436n43556k2770L36458A81900O90679
2086H72579R9815A21999i46520j5863C63151J370433j23533c579j523767m750
2096a532096b21488A080193L59041m81275A86773e15687l70782L20330D66412
2106A391373k23744b09634j211043K38342B61792J113569k89189a15648q29428
2115i45076J85813A840O41857K56065j71034D2412i79054n60212O92631G75619
2126A888805n24020b75331j107355L95913B71492P81040k63586A9124e46235j23075
2136f69310K57651B01786P45068K45364D24838h75629n39473d72577A110450O20712
2146A731162G59012h15952p03925N94995B37295P99290J18838m38084g0376p55861
2156h26237j14294a11476A011228K31378A69964a166518j52720c8105A402862
2166A632874E88400f34537m26498M30847A49252O78537K76744l93327c13095r13416
2176a226511J46062B17615J313867M1267B97498a000271j24254a74662G70159
2186I02141C28336c66575l93997R4466a7913I41531N38670n86969e74500j071509
2196a646009L98238B82610J185098k37632c5802j004185L7445b01905F07762L52545
2206I60307k01468H4721g54288l63127e25908F58274O45623o50299g38765p22706
2216a461471P05098F95390Q43970m10865a9897r44299k00190N11593B40560P79103
2226A019663Q0002B85930h28863l44967b86771A042991M32003E60752h02315n24564
2236a326879O59676D21966N77996k14338H9214f14885l15064L46921C64858Q78912
2246A243770o5314b434j345870k60647e33465H41629M32042E25314e43014m49346
2256i92360L83942A56783N85378M5167A96448g47008n88943M05773C14507J034642
2266A349149j87823a15524j154776L4964a37771I41530J71010C88289e74404n58238
2276a132642J15908b92405F26942M54705m88977e39225p65657L99140C20143Q50690
2286A170833l95727d87240r56461J43170b87270G29871L39640m48616b75961p64577
2296a040538n8140b99794G94009M14014D64944h18581o22834O48780E07021P80910
2306A287931l18241e978p67097l9579b21349E38391M17446k90149b47901q96990
2316a144891l3906a53171A134885L82235F13083g48496o15967N69912C09405O50077
2326I59482k41005a09409p65758j71569d68915E15024O72534k46417a41274j008312
2336a149586R802i5785A022006J61661B96244g84590l50369e38555D79295P07839
2346A187134l8669C78471f27599n13401M36744C89308P94724k82878b55424r56833
2356a212257J39549B3895J041532R2885B98292g73301m99162L47605c8536G41859
2367H24189G4375i57837m17666O56151E19359P44194m19074c54978r27407P7899
2377a204486b99441F40314K70851D05756d48414n44246K19971A42364R27367J21973
2387A191704B83818i54459n07446O79946D68309P05347m04625c01977q01457P8518
2397a024916b07059F79326K91475D32267e84951p53731J35664b27303G99357J90985
2407I90342A86164h73196l37049e30987E61081N84502l59170a80445q23965p7404
2417a081814c31074G25817N86198l56398g1285q13606J59106C09113R88058N4892
2427A352063D21250f88509l61159d31867F05502O44176j95553B05548f46454j98170
2437h44624b11941G62548M81690m96664c84122q25204J90458C7809J027761J87962
2447A253532E17209d87224m50323M23202D28413P07083j02799A55461h12497k30286
2457a042783b68686I20399O09389m74836g5520q04066J72152B25510Q54702O5184
2467A145396C85958f01244m71460M01425C03104P96535l4663A77406h71910l55527
2477a227437f10003D08922N01781D45653f00739p42906J63925b52218G18660K68911
2487I87571C57517f76993o14118L08526A1230Q51085k1577d8938r74490j97830
2497a221258d47490F67411N52973m12774b03763q03877P703b34454F61317K90178
2507I51495C73721f35903o02381L36706A42479Q79455l1078D1547a050575l60455
2517a411030O19899B52471N90666l21645d28042p79576N8713b48385H04316L50508
2527A154824E21909e82874o45213L57243A85469Q79880N631B67943f14575k06012
2537h20587a65612H47788N88978l07973A55945g30129j10171h1841I15979M15582
2547A331561n30160b20585o53805K77353C63789Q31842p802C18054g40058m30805
2557a170863N15294C73663P07145j92366b0754q61342o6713a39591H80207L73096
2567A253303n84850c99372o80132K46874A28239R18328J64148E24036d33083m30110
2577h63193c93165F01893O83241k43159B3314i75041j73461c70682F88367M48047
2587A136414n24930d46230p19359J77345a04399G12720M0172f4357j045076m49563
2597a558996N05786a2516G23957j45942b91545q52481j23187e70217C62013M20268
2607G82281C44328e88588o77749J48954b18907G60926K97331D59671e30895n41605
2617a072500L63864B55884P37738j29210d7029r49764k12229e12470E31053N48805
2627A079858l78458c01821q16366J0802b97159F07178K24333A55620h71785n11686
2637a383471M41370A18715Q44387k4694A04700h29690k66471d70604E46429N81961
2647A128390l24231a44941p55701J22559A78493J047323K99423o65263a95898
2657g55523L63800E50491P18672j01802C31899e47165k27185a49288H14594N26931
2667A341525l57711B21h38250n4683a58963G12832K74718D28822d94823n33510
2677a028333L06546A99083Q24000O6919C32090f59620m28223N06375D47057O98539
2687A145596k19947a4347q27728J3757D1125J004550L12373o30703c46183o79450
2697a025633K16264I3813Q30800N9408A91340h07539l86724N52074C78031O00701
2707I78732l64094d45202r16909o8826f54164B92170L56979A38375h00378n86769
2717a387147K74877a61669G05833N8555d6276j011362l53075N99646B48319O57571
2727I05890k18654a42759p00866La44666G08657L51383m51377c20295o97494J03035
2738i14754g2143H28672J97450C59380f11337m52475M25251B82219O34394j90483
2748G26130a60937r06099k27807f41794D01027O08530l20598b99673p85512J32010
2758i53175B0868R69148J41055C52775f54528l69310d63361E75615P39742r2309
2768A223048D30277d21536k08564A0220R83661M87603m72550f0212p67393J70364
2778f57241B83419Q89597J22180E94751c38478m47646L21085C21988O00176j02839
2788H19325A7578h81349k51969d82393E51142N50383l90593b56354p07183J10355
2798h53182h4902F87281J95777C81748d19769n05873K28681A58768Q65019J61237
2808A185024D55537e86525m46877d98264E14619N66779l98370c23669p79089M9094
2818a053664b56094F57823L08126C94653f66082p52268J69738b89181F08864J1029
2828F19893b97406j016149k03113g45321C07515M66687C66069e01609o38372M9553
2838a090428c97175D48507L69754C95596e06260n82155L42128C13896Q99227k8558
2848A184565B95433f48336k28675c13466E14055M44540k09119F7439e92404j33591
2858g25995a61858G04308M31667m74162c92161p40678K14164B2956Q17250J4438
2868H54644A31387f78305k68134M45218C50364O75241j5570B34616g42479l39136
2878a081615c88964G92935O34533m82436a49064o45347L86543F24280P59867r4797
2888A289350D90287c99217l56213c38507E74598P27253r6577B72255g44174j84576
2898i28750a03917I54183K84395E15644e41699n13773L17292A2079N91526P0091
2908F73696B21133d58781m22102K53975B11447P48264q6757f9536r77284r9242
2918a146062b96961G28941L71228m54434a51624n23332M0629i3267F04376L36582
2928I40958m00202d18532p41613J94218E1380Q94852r9250a54974r68257j09710
2938a232941e24236C01694K77326A45992f91480p19756r0900P17302C02445N63473
2948H65918C32249h86523p63684M37047e277G99950k89559d60882p06004J28367
2958a038519b93161D79300L34103k53768a37755o74353p1099a41831H51360L23225
2968A174585D52440f70836m90840N51211C86762N79805j82983A46352d47625k68685
2978g16310J74365A9729N80844N1072d7759q91315j68831b56015H71767L26073
2988A197840D45840f29952m25664M60397B45699N92405M7699D32236b85764n13961
2998g99725K06812C68357R79432N3361C79508g68384j61470c809A028711J39566
3008A168277C91450e12531k96218c95571C43462N99617N8342C45876g09480o46537
3018a356017M14436B61023Q75826l21114c61064q68511K26613e4084F73311j1722
3028F61589A46489c82318k75380P2351a30116E36199L36179D23441e22478m99564
3038a022042d36849G65443O68608m61055a11504p19645P8981a55740D46600L42929
3048G89529n4180B15365e35745l54408c63083F52637M59267C98608h53672n43180
3058a396852O79500D42363N21278m70399c96374n63329M0822c77008C91137N83226
3068I74363j25778a04082j088263j57032b90169A031298L24022D59073f21505
3078h02830e8025G60549J94140m06751c3304m45890j17979a96167F45757O59968
3088A305725k63554a11982j004612J63090B17525R94634j08616A66214f30606
3098g21199c35479I6427L34647K14547j34337g1819n68974J56709D40238P74713
3108A214951l00462b51248q33020L44567D18951Q79781j1777F36812g5810m28459
3118e04269L454C5131Q64420M97389n18287c50671p72869N31599G18374P01492
3128A419866o10012c91437n70768M47761C06609M13455j62171F0381e62286n11983
3138a074269M5298a69813I76871L39547C53666a076612m97052g05478E26013L67458
3148H93471B56401e22626j82794L20876d472B68013J91826p3649a54639o85987
3158h40626m7755a2293A000283L6123d7315j127360j05331d07164D99439K61608
3168G61047k90906E82e07504m44331k8471c19994E60454J36435b00610j021291
3178a221901N0691a9600A008451j85585c12040q96820Q5443c60045C67805L48852
3188G16657o9909A36225f96621n49005M46068E12182R91188l81382c00546r97242
3198a297788L87596B66620O52551l98969b73702l54868K04945c6431C19315K96060
3208F15375M036a1627j011777m43620f86436G13098O36552E97409g06161n48070
3218a254231N27267A01349L57991j08033A43082h9024l65199k36465c30905D86825
3229H91192B58828h19667k60487i9446A127940K12018D06597f75875l50446L58900
3239f67421h0575D89725M42892j437A78528h90773l24317b97400I81073K18401
3249A199474G6789a141875M630b6568I19650j01779A14f51056j15156K62823a7547
3261F36050M45050l91652e20870j006297L07937B19109J151233k09225A4228g54760
3272e28057A18092K78085j45738G7392b8941k50023k55354K56812E66983N85235
3282A152218n39953g19054p60785O43946E25067O91748m92347b23103n21855Q720
3292g36238J92874b27484C42030N16455j98107c08388p68730L88160E04560O18508
3302A123068D06117h43376l71552c38234H18806M00483m43924H2385d71709l20641
3312g92350J07132I0701J072246L39413E43133h98261m33498b80884A082937K36322
3322A319259C69593e65706J5364A11977M55172n2851k29498E7085c12647l93207
3332g05854J83922D83321J022784j28642A5045a275456L5495f9707I22731n216
3342I17515C11952i3739m6374k2184l0680I3517N38001R8708H612h35071J25191
3353g09880D23586Q98582m21316d29457q41672M18029B09737P04382J6887l48006
3363E83000H4417e79917n21869K57718B77334R83381k43786b75724q96287N03074
3373f68937F19462N65116D68752f29270l46002d52295B47640L87650R7666j65386
3383E67570d3774q67171l02437c28253A120776N54404F88592h15917m98690e09824
3394E01767J75812A75280a87562O8559B871c4605F3112L72476J05784a29841r68600
3405a098441j12587h5954A215895J27470B02879i72100j78158e04776A36303K53791
3415C90094P6979p2913g2848p51533k71072c76122F96377J82098a36095j054287
3425a190382J72950B05807Q83095l76589d13922p46678Q3199N22579A3357N56793
3435E70150L72845l23366d94870j010696K18257I0400J120248l22965d27376p87451
3445a214827N04399C16703L83460B46419c21182j66030P8079J08538B0675N91478
3455F12153K94429B45544a029957n98035g91999G14911O82489o64034c60287m35395
3465g95682K86605a65271g5237D1971K49432l8599b93552m58389c54307F51318
3476A076527B44147a032908k87475b94393I26724K53028D67122c51905l66117
3485g18022r154K28983A07304Q27829L06431D57890h38423m48029c73715H77423
3496A030953a5931r68753J81408A97122P02646j27937B15939b73325l55356k04104
3506h32785K98749D17089R15926j65882a52090j201956J84492A59272J034634
3515A193906k01915G5884d42773K11739A38393Q6118k0532J08425j8598a37473
3526e77981b48744H09049O89296o11829e47766q28931N25933C18053O56586j91107
3536G83532B86442f8305k94448k66351J37156B32230O78312k57502d48258p32055
3546a180313N46979F23757N14792C25141h72826l14642d37100D92346L83641j61426
3556G14561C05636c00406o65011j72837c42905I36878N16050E97142g53275l92222
3566a145497b65884G76982N1218A4870f46285P5643a09129B18302J43157J03659
3576D65118j43454c30702p43774P0728A17773J158253m7274b0128j154746P904
3586a166970b68296D66397O5941k37947j23913E8448b15451j30955F7403O36040
3596G03443J1537a43843q16207L01440E96158R06806l66422d5241p97996J36430
3606g06807g0079D69258L05203Q0830l45721c37545p25135K36056C33178R10374
3616A243552l62977c72758p34012N52926E53364L88303C09100e52285l09993K64449
3626e97829a40145C45331M75302J04553B55256h56433m92477e67045G93728N65343
3636A359071F19151e09037l37348b60815C96029J11409k53089F8049d6300k21301
3646b67601j09800d96F57810J12282i5609j101552j20444b47245I39566J49586
3656A089152B40973f68620k75834K10535L08188h4146C27840J41850c1154q12010
3666h43164j89966b19883G89661M1706b08179r64273J59139D6480Q33509p8313
3676H01676A18379d92598k62929O7040b45793E47167O11276k98145c19349j004403
3686a323752K06551H0157Q81602l14340c74478n53543L80052A53402K82970j91124
3696B45248g1581l12158l35046j33071c87910E48728N30884E06365g17503o28898
3706a346401O20433D69576N98482l63451A1135c39370M2247a40234I3369L87370
3716D80739K76791k68471b16882l49758B2379J021117K93565D66341g08668l32247
3726a040915c17484F30681L73511k64310B39359b58719l89503j5686f8042G84741
3737A026020B38425h66109k37516b02493H51409Q8543H2460g18138J2454d9880
3748E57837K07156j58188A78669d42967m48863K80570D06763R12316j34014G4057
3759i02365Q8425H1302O66538j55436a3045m00825j9935J40682a07899A87475
3770D11968A55195f08208n72491L45321B22423O99291m26253f23367p12471K55282
3780a080556b80123C28529J35835j80388g9013m64292k68906L16829C06297N16395
3790H22692m06121e60319m70727d08324F87975M60446n61853c47900m51344K29187
3800e70057b0180D79195K66353j42922e0426q10484k21226c43699G53790L54175
3810A107965C32928g48920l01770c88255D28072J73459A47601c70516j86544J36001
3820d21059e8424D65676M26701j35194b6812p97410M0408A72715R92256Q6818
3830A251789D77586c11226j05423E5933N11042K35368j3135k36819I3376c27799
3841b53078D16673O31342j67496f4080p92386J91033C07130P72380j21998A76959
3852e46843k27555K48734a2921E38436K59249l50434c65060n37585L53893D50317
3863A099402l69389b56372n80281L46995C40764N19620j19346B38476b63569k52751
3873e16320J41581A93680O83565J61069C42317g16845m52020e78966D31072M22366
3883H53438C53103d75656l80382K33529a64288A29450K4374h4119m60022m40848
3893i84989J1271c33007D56721J52984a02450r05879j95932e23235C60064L29948
3903F90012C40161b58519m09731l6010L37474B23431M89246n9191b9303p11217
3913g40520J2663G6866Q02683m8912b9397q37797n1082b62632D58144K50614k84820
3924D23938a49556n44038j79647L88223B76292N17814k89214d06995o65954K45860
3934h27089A00785P13966r7218D6228d96953P929d3674D76999L00148q4012B09340
3946c84401j70971c426I06589M61151m63206d8249n56064K85314D28797M84035
3956I12832j19844B97332a88612k19647J39575A84725M78498P2474A83377f03584
3967h90760c59442E01552L39933C34897e13725m29186K86068C6826N70367J09525
3977G16718C43168b91360m64247J18571F9396P30460O5383A55457f56267j09131
3987g65398g1994G40675J94526D03371c29223l67174J59684c1062D59953J40856
3997F00809B12030e17985n14963J93123d0856F35204r9273b64973p69362q8820
4007a123155e53989I2255K19085C1214d73335l63830L9920c15229C25132K97445
4017F22577B49394e24879m79449L17523A74811O45444j02372E6993e38311o1410
4027e99721a52532D30586L39326j22715I3745e23068j87957b42246E29120L56863
4037H85983m28973c93149m81876L23127B37455N39425j54746c5521o29996j57815
4047h23332M00484B61439N05522q2047E1443f15408o7296b9049G98084K55171
4057A053255n04164b18288l22069a88021E00642M75824l6194m61279f8026k40815
4067c08841b4624F14522M82021j55417A96103e36523p9800A1170P40819J93536
4077I45525D65307b55430l92748J64780D4684M67088M9186A09321e45972l39551
4087h85523L04230A63770N53890j36715a28421o36165m179a64402E07634K10833
4097G18467C49757b80378m12785J08725e123F42131J98753C81612c89613m23240
4107h12853L09478B56991M99298k28975b32030o27983k158c01579C31403K03510
4117E34913A75419d94334m92932N9318c46832B87563J31190i7978p27924k93778
4127a119680M03374D6931M83361j46149b00914n26150n0957c35161B87848L45577
4137F33425k01585a74562n01094O8270D4949P17398J67529C96982c62088l39798
4147g01886L27873C06082M47816j15898F6452e14864j49573b65713C85893L78272
4157G64165k40605a78207n90141K0082a29950E46662J57958B32254d32022k94480
4167g26502L12094B67443N29402r595B47766d01562k17621a92605E61517M64192
4177A025709k27281I5856d57950Q5583B67533O43582J08110m98584a74220l65323
4187e39543K12800B65663M92762j7820A90631d74091k47589c48223C29024L74417
4197G03441k68807b69389n78588m446c12211C16262K21296A85314d50244m05608
4207h55852J67259e4185E39029N8729D3815f58000k48970M31742B69666M43315
4217G12981k06655a37205n42764k264a68117D40405K09884B76959d10618m71482
4227h82100J23427a37486D60641O1053b1226o94428k81242L54928B6355M11144
4237D37499j86359c88943n79057m6788d89137B10606L22569B18056d52173m52885
4247i05058J76579e7235E59055N5853I0704e38957k09314c51608C36036M48736
4257G84772j11210A12373d48076r4558i5654E40890K94835l16139a63480m89550
4267f53030J12810H1153O11218R1278B89222c92190l16815K81398B16301M66672
4277F82973r7927a0383o03157r8586b00395E16134L39353l01913a20459m60903
4287e81362J31444A58013N86849J05779D10379b01069k86759a96163D58396N03599
4297I61995n5713C17029c28767j76341g8807E84122L14378l07710i5591n05913
4307f01504P1313D6690N86332J15589B74434d24119l75780K33987F9717M97551
4317E67268p0517h9686o04485j13781c41707C25722L27456k63173b35551m84369
4327g19920L9977a47580D56866J99276B95777c45513l69111K23920A62343N45901
4337G08244l0811H7750e78836k00603c74386B80969L54595k28944b26088n25107
4347g51195O147b16378D01139J87877A64927e32802l99108K15476g0045D64507
4358D67442d1405n78883j66489L80722B33298M02076j51491a02923n45067m7368
4368f95358a65940E22083K87894l49730b11320m06096K06976B30293N39760k292
4378G67761B27193d10137k40491c09018C35264M28129j40573A3635e61644o7474
4388f29118a33503D96213K26495C44711c20546m10301J63911B7107N52315R3232
4398F72654B34202c72697k89921K94256B91189M91536j12248D9714e66756o5433
4408f32189h7375F04949K76316l43651a12364m20792J28756A50472N23388O7189
4418G41049B72341c78500l13691K91006B62901M63747j29748b7221o00276r0623
4428g18120b64590C27972K48677B76046c30280m48900O8065a65480D43348J78320
4438F21668A94336d86045l50072K95623A44982M78922j33663a11260n47054m4565
4448g02879b22083C91703K88369k49746a65187m84822J6931a10408D89760J62159
4458F51919B12378d58461l29305K94492A53602M53380r3414b9610n56676j51190
4468g37476L61942B22833L60354j90448b20743n29558L4726i9991E85291J65088
4478G50379B69476d17388l04658L04619B06748M35575n5215A19350c85178j54132
4488e39310a93781D22036L86304j82894a0883n59876J1517F940O16800J34920
4498G58660C25374b93944l05148K23706A76487M68361K4865A98850d32296k92221
4508g24517L21337B82415M54793j95859a18436n28852P6183H206N67508J02297
4518F78011B84166b75248l19696J48236G5576N31747J15083B85787c72868l03081
4528f75949c21414C94329M39441k24919e9964n34491J3208i0684D55678J96446
4538F52124k84920a86149m13052P6485B7528N87593Q1161A43193e87212k50913
4548h38125d02712C16861L68483k32800a27602m38019j1703a94389C11521K70886
4558E82407j96549a76297m98573J9448f9937E77373J19772A73877d92381k17553
4568g09934c21220B91395L27436j73439f9602m93867j31643c32859B99872M12704
4578G12576j95866a71334n83772O2040d5294E75424L2739F7634e18828j63006
4588f81834L26969A72298L51518m0697E5459d86685k18831c47546C53694M24633
4598G78327k80265b71568n49713J67855D6485N94268K1013A99491c39607k29275
4608e68882J87581H7589M22247L2457H6794e23391k01264b63925D67550L21654
4618G89204l90970c21368l97385K11593D0056M23949M1144A89605b73969l33153
4628f07122N5621d9715E42816J45694A80379e45694k51711c43459C54947K75765
4638F30712B73426c22398l21343J52002c6228D09576J59299k69845b89634m82772
4648g72406Q1827b3684F54696M8826F6464f36909j17601b44535C71407K11137
4658E82544k58046a30503l33970l6846a90535C13774K99208k34431b88512m99037
4668g87549K11870B07742O20944j31902b4468o26100l8197b32177B72399K27991
4678E00390j10796B8816c94771j79478b80820C21546L60055k88482c21360m39524
4688g60884K67269B01337M45101j56546c2825m17509o6540b53211A82540L92866
4698E75406N9901A78942e16410l19898d07156D24715M32584l79471b93786l98900
4708f92686K83335A85975L42028j20941A2001c84898j92753J61880I3877N27978
4718F21855K4859A3040g60391j53978b59302E70086K24018B77977d15464k72357
4728f87821K35699h473C36043J08435j77792a54866l72852Q5209A47562N68902
4738G16464p5977h3359o66085O8940B9790O51299M2969B75743b22216k28833N2198
4749c98851a17478C08609L16161j43908a36357n60586Q8160H9307O05855r7867
4759E97295e1459n16512Q0962c871D10200Q0449k07717i3818l81680j14712a86271
4771E75210M50763l73675b71778n83414L38047C60243N26435k34543B7759c54047
4782b76060D4395L15520J86100n8557A08534d01296j43161c6192G13897K15584
4792I29481C03721e74629k79342c26432D15627L06182k35604E9392b66835j57894
4802d24729P1956G209M60729J17194A33862d94485r8839A3392O90326M6006A29296
4814d85375n5150a11491C32874J87900l5733k26301a71785m23872K1428E8291
4825G85091O4763A00122g21248r1306a81143D44887R145a5567m29209q7890J90482
4836c42184c8662B77137J33349I3975e99915m66271L39626B30722O59827l03073
4846E87476c47756o08241K29874c1785D17895l6037A09776a35893j88249p3073
4856c97215a92407B68722K81648B32370d66395l17734b94262E39132L03325C27565
4867d37314l21034K36375a01961B04712J74608J2338H6375d66106l16248L51262
4877d31092C33288L81416B88623d72626k47373b24179D28452J61856B46971a52399
4888c07617M3319e5363C54287M52121L3498A85345f72633j73538e2698I57005
4899A186924D80870c46728j70664e8839D12836R4654j83179F6173a90225j67113
4909c57338J63382C46217M53161k36095c06453o64039K71098B55899O65058k14519
4919G06438c1261m92855M1927a97592C9246K28657K20984k6256B5843d46882O9888
4930c76994B59226N01635k55918b50160m03642b80056D23614L18347k40549F6878
4941b38846j77271n7782b07904C79267M21591l14022d28704o27187L21243A67967
4952F79133C33277c70580l01498K60685h582A80088k1791A9366b78484l64073
4962f42557k8252e1288H05287K06333B16892h43188k46907c05129F46917K24577
4972H71494C63491a84184j28389J54023C112J49320J90561J9748C765d75878j62
4983d76040A50688O00008j60525b40679o31380J83618A9182M92902k7005B18582
4994c310k35527k86189l3657f1002F32235J58189A81187e31565J3931A99576N87630
5005G87206j59110A3593c41831a64754B29148K70742J30827J9097k65504b12910
5016f66325L02001F04953P03861l49748a34629p34711K64219B05004M47109k24323
5026D27790b6368k24970K1303R7171E0131K73020P5716d3993o91461j83784b04866
5038G88732K36785B58799f85246j99339c17255B91256J53131j41777j11494G8544
5049a93973k35346J81945B91714K76444A76486d75788j24583b7409E55425p5135
5059D80290a39681n01666k8969K34582b15421B8224L11533M2147a67079q21281
5069i88360k46945e30053D55854K33120b7064q09384m7843b63417B68481j4245
5079B54236g5509k48261o9563L3218a25204C78522L98528k75286d21089o92568
5089a113657L52172C86144Q04559k96517f8735o05004J75652C798K57615l7721
5099B23692q4510D8573a73560k03463J67932C15387K74300A50874f39520k52394
5109h91914b68586E82467K13724B92786b70834j38128J46614J13907E286L85080
5119C90366M06865j10579B462e62707K22721D54727M60734l52563a19922k04787
5129c24709I9357M94036R9226k27436A78078a09851k90489k2516A09403P74271
5139H83674J88501B59343h55062l02891c55735F53103J93408A86201d97964p5988
5149e73952b22411G2120O6429k8768e858k98484k75007K04084C53415N81579k99662
5160F35332c66734p01801L23724B06805N88238k05776D5766b37837Q197Q170k4108
5171b45578f6345B74068N4644a16898n00416O2165B5853L67037F0711f13336k69552
5182h82888L41827e2320A26105F2926b5933j71052m22925m05084J91778C0892
5193G95165j68750c23172o94886K81277A33762M91982k72857b04560k30477J90353
5203b44684G6093K68744J90618o1336a5546o45352j09988e128A004284K02315
5213A206599C19562g67464k27729b92819D66654J18286B05653a12993n0413K4071
5223a39335O926A7203K68984K5643a07152m66767J36085C18002O10904j97236
5233G31670b8508m95810J88247A69578K91519L7741N0763M4076k53069a72035
5244d11744C1609P38438K08765D20717b60637n6222B14449M28373j30398F1373
5255b63444o4041Q1898a4211D16764L27022k85787d48960p44360K66085A81242
5266A019865k77880b81431o64908K63066D6699M07607j47372c5543k26054o7330
5276c28927R0674I8035M43751P2720B7682g69229j45430a57066G80850J59117
5286I39967B40046e24003j48750c33170e0004b4503J831F8273G550c40519l05019
5297f45538J77602C9679K04108a64198n64371n0656b64161B22767N131i8033k56664
5308c54697r5617o9314L4690i8707E39330K67763B69366f47684l32321c28685
5319F26212K80329C35784c55899j10018c0298D23265J21580j77025B5310c75095
5330e85323b73267D97590N32545l73873d18751p39557L65852B70831O59711l07509
5340F23033a53839m10841J89322c048A77581J3366p868r1128a32364j14364D7630
5352E84738J89267C10511c55045j58203a4856E71521J34928k46764k28727r0482
5362A40476c756k19887L0329B62849M66620j13522g5100n51217J64616A76948
5373E25123B41138c05693k55348J65837g1257A79481J22026j12910b79557n91167
5383h70724j19524c05896F74483K96863B26145h24155k90593d11829D79891K18285
5393F98176B03343c77244j57025K46882G9442K82446N6152A14120d48156l47486
5403g95642L22637C34168N00774l86691d76252n43575K87271d7662B94013A22978
5414a72030r7227j0282j07751o7413J88564F8360N6233b24242l45440J21595E3670
5426C96739j35768a30138k21951N9252a19268I8960K99940K51118j45855a16099
5437f74915J63357C44188P30031j58820E5549f03187J45351B26790M78785j10589
5447E94986A14230c14984j22537b03313B98856M62803l9208C5192g84886j31801
5457i16687a24500H60496K04055C31182e41937j53732a21584E00891J37166k64248
5467C73809G2736e9120J3270A05162K85433K24202j28034A6658c46671J70362
5477a76309C92182L66878j70050A15323a70720J5094f5347J0657C6302K60347
5487B96649J52728A56415d24616k78782c37725B94676K03646E6982e43531j58999
5497g02530c47515A27351K03236j45784a86093l94824j47672L48861C36678M91148
5507H27826k98702d05942o87957K78109A72440P13612k15694a62140n79349J35744
5517f05745b9449D12164M685F0669d02005k81473J27823c1532D91237r867a67303
5529h79653p3971c25557C45198Q0450d5581m56665m9797K25096a54250N6960a6129
5541H1396C2393a95557j39854a48161B24754J62902A71379a69887j13770a09919
5552A63809K02822R9136o5484H4496c53910j38125d9614F69954K62121C82911
5563d90471l33021b99991E19475L05892C89387c10918l36400K37994A44101M52228
5573E96329J0296A22910e34122k76558c56562E25476N11646l73288b58391n57007
5583h15398L20966C32279N06310k03497E8417c20993P3352G7714K95395J05824
5593D78933j18247E4458b52924m0025B5122L91997N5243A14762c05980j17152
5603d23132K04205A1285O4880p786J1430A2554b51907k98484K8185h7159C56762
5615C24326a91248m72271M8218a01108C85635M3512E0976d32929k16543K33710
5625d15762A49316M99774k6566a9985p50611j23468a85738G29713K29362B67376
5636f66394k90407d07625C81360K94883B91921c54875l70501J48193f3843D20423
5647D92084E7661e64817k60021L72949B32552L54870k73382b65403k99830K09181
5657c56052F4151K33050m6865A14954C7537a8131o1351K8688A46678K25783K4629
5668C97090A65549a03432l5673H2984K73535J16413r3792A10021a98716j45708
5678c44424a38648C55131L76723j70911a16503n75111J09810A54349O55503p1507
5688G38345A4158f63112k6954h6584E92208J83798C55458c20370l73650K67453
5698d26567C05700N89950r5921D9037f81764k4226D357P67991J02553B78028d02619
5710e53048a46456C62823J66396k40909a01274k58803O156a06613A83974J00260
5720B84234A02818b29688j98389Q3042a01690E9703j6737f0506q8343r2501j23893
5731c65243k5172a87469A56000J59726F8846d05878k34171K77686A88318L14116
5741E02434k14280b52658l91761R7867b4100E07799J04229A51564e36949l25821
5751h62770L81746C24000M93512l23569c83398o27316K17381E0956O64028j05862
5761F09122a23154o71722l4752b61039C86989J95304A88850d39254l27154K51691
5771e14717A19550M63732r6277e8206m61925L3099c8073C74904L4292A41343a12383
5783a59250e2159F4456P7054O4559L4074p3925a9945j55517K7364G1737K30982
5794C02719L8045A36998a86738j91735J14989A27881L72629q396C1348e35503
5805f82336b03266E07795K77504C28251d45918l68607L89333C66754M86261k45894
5815F07121a35301n90770P3703B0122O97699J22820B61676e13856k84064c22805
5826D87962L93148l78119b86206m73709K39172A36348M46421j21782f0249m28599
5836d88848j3107a61617B02950J06304A10779b03732j83479N7846a00362H3562
5847A10975A2585h9341n6651l2431q930Q5504I4030J69980o0131a12990l16283
5858d29273L2926B0124M57230N7250A01100d41401j55148a97345D18293K86870
5868G05163l21423b95989m54636J90048A43920O13858m6399A1811g22926r8104
5878h21030a68765F33120K20373B94336e19185l24034d14111C71990M36039k53753
5888E54276a30275m92758J11035H0261N53574M0733B03497c39832j38270a16730
5899C94326J97119k29297c1043j90194i9713A47380J38899l0500j03192G5009
5910B8103b6410k1174B4581J68118J30694n3938A6078b44684l2734e692C81831
5922E30648B56128b58715k96662K45992C16043M57055j65479g8240n92969O8755
5932f02454H9999O91057N6048A94278e69929j92748b16850E92827L41585m20182
5942E14230c02397m91849K62730B37532N82445j30319b7514o47607o079g5284
5953E68416J09551A98827d04191j98718b83378B15405K39927j78660a09119k52285
5963c61404O1298c2900A96367L4078H9105f0532o2967J8764L7111b1851E9836
5975A68756K6474D4217b09547j15361a28166B70789K30136k08700b17726l62766
5985e80492J52181A43339M90437n7705a3848o11682p2499a30127E91279K21631
5995H12910B98861e12257l76931M19405C82739N09773l01258b45101o00273J78304
6005f67070A12142O63733l7702F3545f21447j02129a93188D81446K23905C23761
6016b91208l04376K43892A88159L34525j25706c8089l31612L0177c8339B25777
6027B46564H5595g0113m6261L1717L0409K6731D5109R2545J3967A3151b05582
6039c12023J49491A64360K28908j01664a11921l71279J4685a5121E04804Q8685
6049E93489A12770e39354k17722b88987D67961L48828m04884c92058m69991K99120
6059e62929B38837N77080j65712a12645o74646J2933h5844F61787J37058B22781
6070e50272k61230c45313D04297L43071l48069b88164l78692K24336A27708L91289
6080E18997r6436c476l48922j1814h8941A94274P3276A21331g9390r3497M3383
6091a29504b5050C6575K1093K5147K3553m3490h7167j45227L4734G0727K85046
6102C55773l726a910m17982n4366e5317D82343J57146B34482c94286k90385L37316
6113c47355C39540M34729k28802a69937n82278R5870G2815P12837L3033A09890
6124g01264j61017b26557F14806K72282C46170d77449l57281L94960C18038M39654
6134G57692k29683a31128m92738P9176f598E03548L9043A21343c48956r6805a20506
6146B81493J15203A80585i8651q4768g5012D5594K7379k0065L5215N9919m2727
6157A05315f1573j51732M6008G8832K50431p17C6089c25824j21953a78631C01890
6169E68926k31385b51652m18942J80182A89456N60668j14913h7584o76224K4463
6179g39345b8208G23377J12483B22437e53855k52689c21099D65197M02515l31927
6189E35785b38607n33922J83146A53043O17028p9154E78f39662m489e8178E33609
6201E84051A23647c80842j25450b24700A45739J53421j24848g2140j62426J4154
6211b20412i1336C4646K5221H804d1875J749j1522p3126o4822Q9037A40647J58800
6223B99447A40733b57118k49206K10732B40194L34830k27793b69066m31415J60405
6233e40076G3535N27548l2935A4f32921j53069c11724D00626L15902C03058e08752
6245i75845L48749B33803N67486k73017c22656o12725J75140a056F30554l2392
6255E98162D233e91049j07378b70107C11110K55294k56433b13155l20505J74183
6265c59477A29020L30681j27626h2315k63279J18921G5992J47425r5588i735M68
6276i267E7690A5309a39592p0816e2771B11453R7841A18649b10440j76766J35333
6287b51873A10931L17686j2763B8496d43195j09901a12081E39349K32461B92669
6298d82162l02453b62252F05773L94466m56882c16323m69274L09875B93898N54952
6308H48850j04304I6473e45625j02804a18456E90978K41963C57897d23323l47091
6318g70414c50666D08609L47047l72050b96179l27912K51805A35058K75828j08736
6328C02150I469b13177l4982J10529C4489J16459k422C9114e7491J5514B5138
6340B9122a4004A5180J39885P8468E5650b56960q0594G277M74075N8580D0246
6352e61109r6319a26184E18524J55690B07133d63327l08689K83043A50411M74188
6362F24599j03209a17652o44044l2191a15586F69106J14407F8098g83778j43439
6372i27217b22248F41591K13145C02158d33114k62326c44618B44424L50626j02497
6382D92553F7981c43996p0186f6770C92066J37691A96606b58671j13940e3928
6393C19268K7348F5565a57603M2542B8304p004a01409J0446A30168J83751j04423
6404B09496a29547k36864R7986G0009K86177L8700A70948a62332k11558J35888
6414b38002B24677M19393p8932d3719n79489R7889B47699O92920j22480c4183
6425g91419O5600D6402P28588N7189B39790d60765k66183L18645B15546M22081
6435F37627j60628a75148n78391O5757e631F29123p7251a65323o19832P1867h1082
6447D30738l9512b6417l27886j8264J65006e7965D7014O3233k2178d1694j30989
6458a72683O134e1220A2674d1676l9261a2038E7111e3070k14054p645C8612K93862
6470C32474j64232c90367l78750K82259B16335M15488l03539c96712m56446J71283
6480f81875h6933D31882O8232H9128d97734k90029L16410B58195M91724k80620
6490D69299c78440n66327L60060C96707O22617l47328b56237n82781K54205A55305
6501F82180m7979A91828b48308j58991J86245A75197K91066q5124d5006l54374
6511c99380J00923A56375L02560j86085a65411j80400a32151A47237P715g664
6522a7942A84666R4833D6318c02662l1056C6736M14271Q3475B63862g3538j58848
6533b32386P7475A14456L15329J32082k59434b13076k66311a14450F08921L08963
6543I17884C79618e32590l54173b99507F32226L51531D71232c70041m34624K36133
6553e68532C0553M83648L7908A32647d47027k64532L51330C26136L48292B63442
6564e22620l28704c57318D44668K84869B81805c45270j91853b49209I5612J06156
6574B01768m7416l9916l7201d7951j39163J8583a864A05980D4939e8111J4524
6585d3587B2409d5855j64479j280B7933J66566c4636m44629r5484g2897E40125
6597E58612a06467o80660j4335a63076D98247J38780B55402b63693k78899J22714
6607d19878D6173N09685J11362A83944d99385j57462h405H43876J51542B20590
6618f94051j23929g3311G51879J45654C67426b50681k30240J81416D7973K90118
6628C38091P3324A90165a92130j96015a51829B90338J48596G7387c85815k4152
6638d09967I962L63312q7478b9519r0880F9596J07857c9078k48025J33504C09055
6650F04581k11089a04627k89719J10906D6311K62268P8517j23562d0924l22287
6660c63211k1269D0832M92709n3816b20933o71913J25848A19254P32569k01242
6670F50581b83882p37992J01460b06164D19953Q9720A36336c76523l02825R0473
6680e88875a17661C89518M2969a12691o06337J7657E400O67088r5898a69527n95837
6691g65364J27186c8106C68151o9720B4400a27167k3369o7902p2831Q2772C674
6703A09083a7730j85040j1142R8579l309j29907r796f4356F8164a10898l02239
6714d13137M7822A14483L78277B20981d97798l77317d33965D18542M30194l45109
6724E03627a89997m00851J37775D477M32993J66051k23371a17999l76509J83559
6734c10949C67919N08134k88628b96039n72023L83680D75704N44444l79071b04779
6745f83893J85663A2179L51321M5904j55612f942k51952m2974b5522C29333L1940
6756C61273a4175l51820J31948B61533K84225k35413a10988j03171C4950J76018
6766B10968H0132g5483I2450L54673O0231I3920c87972m4306c5050C72246P0875
6777D43121B18551f1795k04365p2901J41518A45913K34386A45273d48435l17104
6787g65539c35266D87790L08615A64003h06936l06961d65854D52150L29887C59840
6798b96413l36679J19441a24118B85225J85567k19951b49810l17007K69349C66564
6809G14483C03978d68802k98398b79863D36140K04662B49827b15679j14595J36557
6819a93717Q2873k652b3521A66386M0562e356k41498l05e3969D1580d8491n1148
6831i9639B3499J19161C7312a57975O0802B47329J76065H5647d40514l5977A71262
6843H64412p585A47661e44901l7199c0444E40677J70566k34117E5142b99463m7575
6854c47038B1983N28480J42484A77771e55617j55132a8407H32662Q8033A29615
6865g26010r1918a71669D92466J24673B89849h3326j82765j81a24043A39640K13451
6876C53091p8050f3449k16576g4143C45871J20866A24827b80456J952E7036K16925
6887B73961j16860i640G6327J87264j05200b60066k82097K34289B16197K58318
6897D74515B33794b15517k48108N5692J96723a9126A30518j4806a62781l66175
6907e28956k1911f0954D82828p2564c33837o53384J86504A04126P13057j58093
6917F59090a33856o20784L8127b06625B82445J69022j74690i7742l40432k1910
6927d60084e5887D27728L3111h9534n79058M3850C2742N72749j25345a42573m46444
6938e89017J02392a13833H6011l4081B0879O3383k5913a52785j83245R0945C2936
6950A85941r0950c7010i870H8170k5512c1969B3990J95366L7271b0836k68279
6961b89115a10699D63281L32949l68081c25734l63590b92161D35384L55330k59816
6971E30898c508l61774j1556a13441B60995K39012j48343a59529m20304J75190
6981d04643B99075N06223k97340c59123n38447L54265C09786M97476k55716f2278
6992d30260P2215g1768A83265J38903j4237A16440a55955p0295B6531L18109j4783
7003C29857c8291k92722J25627A73190J62090A39897a05837O686C7486c0676k68525
7014b99201p9528d6494C77810J5776e8034m62902l2773b01215A44879R0049A07441
7026i7268j99732p0375a72030B24648K14879A39319d66061k48184b14576E92201
7037H70804C00140e41186k78364c45127C54056L03776k23151a6871l35383n6547
7047d08801a66078B28385K37883j99021b56759l26325K79393C31375L15121B79554
7058c75426k56335b86335B25411J67661j87575E04d3993p77o4398k3809C4276
7070B76246N4875A51385d0074R686A05040N8099l4044M212O7042l2787i624q5171
7082i4795A39188L64865J4783B7343e11571K0079A28183N93679l0653A01980d56740
7094e22407a58881B70410J83107j23071b2184l51621n4584e2235D64805J21235
7104E86040I2555e67771j11545g9713F42178J18452B04195d31898j32825a97402
7115B30785J67997j00643G9941a33101j24958Q6229I2138K01525j17416a63039
7126c57214a73669A61900Q4104F617b43963J435i3172K4411j12727R743F3757
7138B54005I2009c27662k42593K15552I9645K60003j37367a00156k26337k45a44840
7150A19328J95029q3573a39756l55443R8503A68455M93370j34040a76104n75865
7160g51969J45511A03936N63634p8390C4534d54401o1943b18270A63459K13367
7170C76826q4608e3735l50798k6371c9075D23531L4307g537m90648J728a7073
7182D31531m109I3950a82629r154f2304B2617N7099J03646Q5925q1681b8870j27652
7194a56522f0925A42573Q4311p7945E4205B2711C370c1583a264A64528J37235
7205C01763j46923b37154k32262b08643C57055K82698C05185c34734l22292K71806
7215c85220A76642L36456j25849b1219l56319o1632a63676B63549K34701k14604
7225B83646b46314l55801K25416B64131M22269k36526b13965m26358J92117A00317
7236D68932p7706D2849b46296p3813J09804e845A84985K5467E031b66473o6980
7247c33453a15892A61079K9295d0663k15217Q131i2178d375j7701i500G2604J0749
7259H3353a06715k34456J6130A585L38918M405B2603c03494n2345a27545A67792
7271C12551p5818b2701k77292m4895d7308C87972J39515A52221d33573k03905
7281f37478b12013D40522K40975B87597c29374k72043K60044A55025L05879q3229
7291C77675B7199c12477q2866a47990B55268K03213k06834a92920k48364K12528
7301b28756B35980K55510j83369g5274k01718J04415E8536J30366J0376k7421
7311A71857n6770h76j28014L040D0122J82774J4951G5181i5924m0172e5537E0282
7324A31236L0526o2715i5456j86363M2894H4975L22651m1394g2310m26184J5978
7335d82516b8669D39301M9303A13182c36660j40302b37084A73984K60349r7215
7345C37118f2678l85173j4166d1449D52512P9760H8700d65399j26193a82812C49080
7357D99379A83549b60955j84849J60307A8710K04052k553D3040a90952j17713
7367c08665J01931D0470J64301o9170i2910j58219N0518c0151G9348P04l9154
7378D0898I704f0348j13637m5048g0340A92376J22219A28802b15390j63283J64829
7389b13844A30860K14393p8503b8161k62681l6932a05623B26281J74505j67253
7399B33533a93019l04607J37834A41589M01429r3797g1569m54139L5821b8788
7410D26072N9422A45708b70787j64940K02095A50400K72298p2864a5049l38510
7420c53559o594a9580C59691N4847A05513b44858p5805i6066A77953R4361j01734
7431A70580A0645i3490l7358L5544G635J32963O0543q6891f9052j23161N1476
7442a40737C3484J46496J8600G9016i4405j26593K9985B6042K47956N4033G6618
7454b85929j30818a55127B80312K04484k28577a98989k63451J48490I3989L14559
7464D08548k7945C9811c29309r3863a57935B64523K12421k03216a93561l00416
7474d93977J53207A24777L43620q5434c0135l52790J0458e4486B67621P5675A54657
7486a26986j51524O9410B3639K04913J5922F6425a52820o8583i6225H8824Q8483
7497A77307n1755A4671g7108m7906O230c0197A19806J05385o7591g0013k05203
7508b75216L4146B5492K74390K2564G0284b40923j03707a46682A84607K03159
7518C87766j09585f4824k99734J3794f260C88565P1970A25751c27667j57371a97515
7530B77553K20491k10158a53869k78483J02891C9605L16661J8015H0040b70648
7541c94123a82736A85024J97014j35152a04623k31979P0371B6630K41473n546
7551B62557F4916a42795o4454R2545D0729J23899K4462r1631e2848j13603K1453
7562a44998B169J65910M8669j07141g4854j28167K8170D313K09985O6540A19926
7574a68070j78963J17821A12151K71631o9546d5973l44986o058e0863C35339R2150
7585D27489A42046b59470j80642J97372A55369K68753r2733d4085l43058L877
7595c83266d1752C44582Q7738A45215b48004j55356a99930A56912J99405j05094
7605B51223d5616k36490L00g0221A71191Q5460A26800a12531j56147M4690b3998
7617A55608J9359C5765a33609q1881N1071c4684I7759N2832p0937h3617j45382
7628b28999k022e4509A75794Q6677A08277a66425j61387J06268F9790K37752k6705
7639B80837C188c05126p0761a36377B25915J65820j88661a97201k61814J21061
7649c37954F1967L21353m8566d4067l60327l4477a33898B36438J22660A37610
7660b15837j93370J22481D1175K58618k2156G045b76946n3335a14775A73310J21983
7671B95293j25310g2603j49679M3726I44J70422N0853r5404c7733j22489L476
7682a56746a4402A53899P6445r3019e5885j44691J8832a0132A81733O0202j20337
7693A21598a10634j61457M9803B7950K52133L2848F9872b49882j12143a48512
7704B13534J98614j50335a06264k61773P4956E8522L25357K4160A12172b54772
7715c76220a46680B37955K04119j60210a00739k70979P3738C9348K89793n937
7725C23204D7321b51946q2038a60456A00217J39857p9864f8612j93367k2738a17306
7737I3006R5777I3913a06841j41601J9269g4903I6139P0402p7283g5148j40636
7748b15784p370g5298A42052J03855j09436a11166j84791N4574A3927K43696J6305
7759B73928D9003b38519j09724J57365A19736J97460q6990g9199k91429j4802
7769c85430i2943B59873R4284I9911b80749j64652J97884A30872K29254j07419
7779B52707g8627k69959K4197c9539B65495Q5253A55638a53127j51071J24920
7789a79278A24078K11730m5195D3773a83466k0323b9810A76106Q1488q1195F353
7801a30448k5172d7255A26243J03288n2939a7212j83039j8703d9534A63778Q5517
7812B49295j13599h0317j58229K7399h190B16154P8456A38070a42646j59055J13471
7823a88230A30948K45167n2199A7156b70530j1915a1922C04260R4068A93938a28673
7835c18842R7662H8588K63259q633D7870b87416q7750a31968B10288J33991A45723
7847a93326j76313J06374I030J94820j8149a6156k14837p5079J15882C1404J60071
7858A91475l5537d2122k00417k5373a11113A02437R0471p5361d7465j30927j9042
7869a97434i3315H0068J21367l5269c5482k12945k4071f7451A98486Q3572H7558
7881b05979j48892J24714E2877K00740k6970a8229k66203p9562a77701A43212
7892C37405j20705a20742k57385P7749D3874L03221n739E6766b34804m8762f4009
7904B29362J45105j00180A0569b10569l873B2250K90783R2789j99351a03674j45069
7915b48743a15908A56187J55529p6445C2510a27796k5351e7904I1289J08158j2720
7926A86727C1096a66765o9962i7938A46154J27550r7315f3941j69342K6952b0158
7938A81467Q3832r2884d0101j90019M574E795K84185O4975A17598b21169j18566
7949c39735a21334B20232J43126j68326a25816j94602N5792b1474B16878N8427
7959B75305I2470b11234j91549R6471B2033K55975n3181i2471k79270J0059i7760
7971A61862L2781B8042a83475r5514P0312b8926A55844N7460G2755a69497j43197
7982c12694J17149H1954J88556o3327b2035j83584o199g4722G5651P3916j7391
7993A32176A4004a53285r5986R7667H3771J65985j00380a42816k07437P2428A0385
8005B43408j1327A4324b19302q6926J11506E2393K19184J7688E8050b42923q8866
8016c31789h8170B77642J36554A99502a43888j31605i5974B07523J53817q8159
8026B73181E2106a35612m4236d6923A89830J74323n2830B8693b44625j2204H203
8038B86913K8683A01398a34767n8012g8017G0906Q6275j42G0685h0645j15951
8049a96596N3636H2302K10813l1058A305b49367j26a5791B27136N6694j23796
8060A60034b2862j35323k4876g3330A36673J49525p8323h3379k40427O1572E9659
8072C13430p9342i8570k64821L1908g7346A62358N1306G0739a63107j89763q391
8083c61261a36372A67902J18933H1493b76630j56116J98265A13524J50459A13290
8094a47194j08698R0977G462J29862L9141o3532d7367j77136j7587a8840B73489
8106C48858A15870a99377j02387a27273A17405J03970o9571A8760h9856o4517
8116a54373J9729F441J80778L3945A9339b47473l6439b0610B88566M9535H9270
8128a96611p1940a12858A14294J50177K6690j18609d9843j84881N2576A21977
8139D07580k5323E1581b52331M4424A17775K52767n2644E4910a58737j3285c6310
8151A33089J26205R890A01516a73839j53809J46010A65882K12686j38406h8347
8162b79914J04582E1635J18597m3668C5489c0868n7417j8184a4484A76896R9782
8173B76678A28752a74023j49128a30187B20015J61220j62142g4440j57706M1859
8183a90287e2571G8238R7035P111C8234b02105j10120a41907A65184J02882B9703
8195c12415q2944a43271A58833P2886E1039a79078j22447J0715J33524E3421J82975
8206B36396k3300f8152l11355j5351g0522B70906J0552a3174k60216K9298a0286
8218A56589j2466C0263g3011p2620l7832Q1964A23335J76091q8767a23985k61868
8229c85853P5432B5158K51260m2662E325a58055o034N7332c5111E8745R6168l6713
8241A18200g4440j71128Q6210A59686K08878j52300a51286j94033J62264A56655
8252C44218o4832I8973f1912j02032p048b4228B29033J50600j60294a30936j88513
8263c19449a29727B20076J21651A12892a96803p4954i1788A23857O8421n2911
8273A39367B3595a35826j51258L535b8997B90407O5930E3401c22360p0200a21640
8285A79966L7806C4375a18097J480e1446a2940B7687P9380K994e6046k09211R844
8297b55413D6979L01279l3857c9100l13355Q971h6240A30627M6276o7142A0420
8309a19839j30013M323c1470B16163j5184i9290k60859R2444I2012K28771j47541
8320A73242a60321j74970J04796a6378A37736O1973o322F7645a78446j66430J28148
8331b16728A54333K52397j39161a07231j99426a45855A50385R3940I3620h3371
8342a21808N7951b102G3305J11000L5977D0152b64345j10615a10433B94288J33725
8353D28013A74350a72135r8485a10605F5611N6426r336M277l5555d4571q6648
8364a31219a1703B38550P9944G9247b44469j7641F6313L37516O558A23156a46551
8376a95462i4297C5571J34904J24439q586F1517b32667m6714C031L18598j1038
8387C10591a6395k53787Q9511A18141J63856j07146c1589j10499j1474K7549b9677
8399A68871J67616r6111a17840k90156R8196H8832K72445r7542c9425j66794Q9348
8410a16871C1168M2459l5501q657I051h9860r3055h6171A80356J42160A12121
8422b81993j72049b16923A70386J49387j57636f8088j11721p134K3394P1783H2844
8434B15254r3079a59252j56538a28581B10046R2600B4254c07600j9389c9369B40954
8446B71545A26542c1362j13645q1537K3850G717K94524P1985I0863b81503o9442
8457c50945e8790B47535q707b0372j76263O6613C7089O7286k4238k0569B3187
8469a17287j56180N5100A00010L00848o9595g1116l33627O6392c047B31160l2537
8480A98623D8880c7489j2514l4276r875A4343J49060j5077h7576j97487J24938
8491a60125A95464J92504A85341b02398j70887J60636E7883J39435j4576n6671
8501A26071B2841a57538j47446Q5349A00027K24920j26924a58696j75504a34465
8512A93911O8030B1911b25920p061g4687F4728N8282L5462q827a8282k62188r5484
8524c75954a19050B74207J31852A35432b30876q0994a00091A08902N085I69d9570
8536c6064j9536l1058d919A57324J7729g2035k95931K1703B8940L45200l3959
8547C40181i823k82054J011a05324C5325M9811M2176K775H559a94149m8417b2037
8560B38756k4939i1382k34469J29810A53068J84340j50331h6586j40067L6409
8570a90244i0606B3810J48446J22078r3083a11619k59102R8462A04865K50492
8580C55357j31910a02625j38433g4622A45271L0465D8633e5183j8427j0289r749
8591i3648A1624K13193J03092A17672b58185j58664a65686B36760J43720A83011
8602h5772q6679P6394a4114B0124N7651N8476o6665a11508q4726a5361B64209
8614B98981g300l26515O499H465K98654L033I8438h7001o7876l463L3576A9026
8627B35696O1387G6293b30683n3800i941B73641l6417e5790j98111R3086H5884
8639B18164n3756E1265d2800j05482p8793Q3081A36923K42809p3923g3666k91728
8650c65394Q5114E9292K16029q5833b4433q6174d5824A9373R487K0587N5367l7912
8662F6902a10835j33535a07778B26367J74243A86103b12184j75665J84179A10430
8673B46648p1230E0549c7680p7875o1995O6814I3463J43526A12477a70796j12080
8684b82876f5606B46489L7400A6658b60444j3480f4871A21729N6586j7298n5185
8695A05832c4858j94900n9250g4705B57332J01722A10466b26354n2172c5742A98754
8707A81389a6734j25776L2808b4611C5732N7961O8129m2925a02804k20370M7362
8718b75812E7575L06054m4978a8523k66431L3722c4008A13927l873m2925k7410
8729C9719b0526r1611p59E3908J73327o0208a14149j98136J43021A87796J89372
8740C77168j59323i6216j65016P4103b9217I5154P0671K9031q8240a12388j60836
8751b73224R3890A06211J77800A39473a59248j12698h6347A68256M7118E4494
8762a15329n1104L4666O0674D4313J62899M8685F1896b53160j10877a31293B26826
8774C39773A21144a54707n9729f4458G8135J8395D6373A461d9751p9406j108B9482
8787B23946j0093f0086k87327P201c3257B51355q77B9483a73954m7313N9534P9929
8799h1804A7077J07686j209e0075k01072J1207A4430K21590o2735a24662k04537
8810c29199J11891F5389J68703o1160c07j28499n9770L098h2934A14456J49054
8821B63510q1711a10644k12276Q8580E9772J76936j06649a06173j04503R0650
8831a20026B3281O2053r274C2665f0995j27274m4373g4212B02215J18311A22368
8843b14617j41037a62283A37739J20927j09559a7954p4895J2361L9537C4074J03644
8854A37718L7782F0161a39035n0751I183K67752L5171F3082b14370m2695e7249
8866A62905O6917o8678D8089h0726r9816J5930A4974K12139K4709B7882b23947
8878b22748B8169K23007l8142a2256j68923L5235B47J20505M8356o68H3606h7854
8891b21499O2968A06507K25985n5874h297k27667M4568C1336J55707k6250B8707
8903g1938k9643J6220h943A07980O5562E7866a78637j28943J47974A43778J53007
8914B96785A47365a39036j47750R1111a3511A10814J8622m4886a2524j22316n2650
8925a87490g8269A34530R7444H7403a69877q7150g4409A87804P4034A04431a12027
8937b06307O3785a3498A16071P5890m1808c0023k01156k8774e5826B02311M0304
8948B42615C4554b05746k5350e5795A22094K5078D7598f3855o1091k052e1511
8960A01154J26845l9640c9643k10282K8776D4919K44753l280G0541a28835k6528
8971a55363c2072A01659P1241j0061G1303f4550q4518f9018A32092J36764j01228
8982A67628i4109j65634R4734H3435J64713n5852I401a39612m0240O6166A2946
8994A48271M9701H5684a27755j15223a18422A30445J32088j23775a03805j15291
9004b19096J06960H6398J13271l7368C3436i4145p4379M0903B8539J72945K8165
9015B29649D8195a99222p7364a12207A25072P3558G1656a19096q2168N2255d5646
9027E1085L4109C2169a09478j32477J8749b6944A78410J2348b3620k37258k8582
9038b89460a01230A23006O6631H7228g0920r6997K087f6074H5592R4424n6877
9049A23139f8563j50404M1807D2725J75997m4460c1826j77283L004e3828A02183
9061A57312n5801c4706j41411m6810a08943I9283J24051r0633a04788j50812Q1945
9072a73655E7893J48731m6444a2014j25223L854b6202A07628P9963k0152C5650
9084a22393m0004b3167A98245R4924j26617e9754j23192Q3329H0759J23702j7459
9095A87002G0679f1636p4447M2445E1873J38665J517B1081a85858l7999d4233
9107A80543O3514H7761a26739q7853Q7030D2932J23184R391G3059h2400r5689
9118a78089N3612E7479J63981j6120A6489a71203p404a2593A72532L5749H3214
9130h5297q9156M4195A547J39745L5302F4555a32478j25319P5701C2648J53628
9141A86276m8114f6914j68226J0799g1940G9399L8105C7918i3681r7245R574e8491
9154A03900O7435F5765a32614j11696R3088F1570J50227m0636g323j57170j3551
9165a78044f4193I7089Q9931m7105b0509j52652k1405c5204A59123N7483F7427
9177a47940q9693J16538G9100J11623n5931b2100j37585k0513g2811H6354J08270
9188A94624l8591a0790j59795k237f221A90914M8218A10517g2491p7339f1214
9200A07211J11142j6310G5305g3933n7976d0466A36564J15068n3220H402a59046
9212a53264A3375J65590L4266H7924g7911q2516M7676B1335J20648J7727E0389
9224a14885q8323Q3247G0726J37096m7862c1296j68093R666b3533A55122M7078
9235B02200I4325g5464j06532L8998A8251J56720K4044E7164a34833p9529a05919
9247H8845J06270p6987f4199j33604J3528e2385I1635M0529E0833a05554j15668
9258b21222K2434d9478A12021L2989A0337a75233p6318J06241D2822J06135m5594
9269A03363e1451j26339p085f6388I2364P8738o8384e9126j29468K8609C745J65992
9281A69737K4970E4331a23538o8715R0139F6087J07057k8946C908a46632m3690
9292a90322h4935H8716J01818o3776f2903j51050K8250e055A71400K1559D5731
9304a31725o5601i6254H3295J14391k8135B2718a25830k7548b8754A53404Q5828
9315B39232q1628b0755j19234L8526E4216J44868R330I7248e6533p6825N6314
9326g7044F9322J25700p572D7713a22752n5718g1392A09588R6089p6262e2528
9338a83021K0233a2696A36237L3514F6937h8218r7583M9633B4715J41825M006
9349A70546B7392a43623n2563h6345I7978R6491o9971d0303j34361M099c8408
9361A23274N3717G7537a03568j21176N2386D113J53208j2360a8988j82270l7305
9372b38563a12367F0693P9795F8108i0728j17500J1117f7599H1314N7992E0856
9384a10476r8144M9495G133J39767P60B1361a30084m4833h3964G0640J02530k6662
9396A46508F144a35189k9778d7259A28770P9870q6759f1099j24193M7089C2374
9408A75163J858D3362a11156o3719Q1192F4010J11517k1940F780a45042l1594
9419a76636d6983A32577Q1769q9824e5819j14012M9584D2311J43943J6439H0250
9431h0954p2185g2697I8223J21955l4765B3764a39056j1759a3797A58496N1675
9442B10171A04679e9258r4901M1643B4532J13500K0857E5661h8366q2352N4438
9453a16280C3188J26801j0769C428a50165k9105f2254A00808P3809o5458d2734
9465a60417Q272a5065A37971N2149I0243i1243j04309O7525E5103J34926k6506
9476A63523g63j55430k3306f3737I4760O4998o5899f0856j25489K302d6782A12378
9489A62922E0139a38101r8345P9947B5738J28759l0303c1254j40670k1553h3237
9501G1245P8592n2874d9026j22864L477b3438A39825M0154F2769a04369o7760
9512a72129P6428E9506J01048j7677B5461i9113m7539O8011F3994J07987j6892
9523A55089C876a49627k0534c2940A39841O0602I5342g7760r1410N6241D0191
9535A70574K930E8644i8953p0210h0232I7750J24975m3479c65j52703M184F870
9548A69304L4285I5939e2726q3344M2680C9135J16645J9723F5027a00001q1384
9559a81385Q5032H5199J16873o2306c8301j41992J0517c0066A09598L2857F2545
9571g1429r2241J8725b7966A08726M0086D1442a24089p3669Q6565E7142J02426
9582A59568m9988c5547j12553n607e3922G7489P2042m1726c0005j36309j5880
9593a82194d3008A40318N4782F8370a29246q1080R6154F1455J04001n4977b5990
9605a50187j4673f4843G8898Q4232n8595e6263j41251J8473i254A61281J9079
9616A80360C4848a29948n0177h8670E4664Q5868k4043A6062a03851m7329P3304
9627g7876G7859R9823n1453d8942j35767L1550A4079J48269l77C1484a09500m4538
9639a54038O1546B6276R4192K0369D5828a00037p9833P1354F6150J19946n5010
9650A31086d3403j23220K7034F947J27453J5218E9146f5698p7346K8166A1500
9662A68796L3553G2161a28792q4944h5748A23077J03444r5436e1015j07168M6923
9673a11260A8470J00191K2219F4114e4761q7501J9496B0420J45381J0721A7567
9685a59911l9962f3618A11536O1198q4948d5441q8979L195d9849E7841P7442l3212
9697A02071c9349j34633J0796a841A57747k807c153j61703j2849e0994H5954M8740
9709A34694n2101a9639j02007m2480P0403F4370J18102m2181d5872j57449K4763
9720a78558C209J59735q620I160a24419j6738e6577F1438P2938j1559A3308a35083
9733a83280f8559A36104J04185j08080h9975j21090Q3863E8831J15169l6581B5973
9745f5795l2898L5482A9857R8609K5718D3306a11784n5027d6858A41877O7613
9756B09490I0238i3853p9393P5226C4651R4289N208n7973c7279j01932o183a7304
9769A48662M2140D3283a44530m2040d4613A25274L5717E1344h6419m7998M4026
9780i0391b202I5023N2696m9094e5413j43707J7139A5297J97485o17B4937a67936
9793a78497b9095A15058K3066F8392b6922o1178l098b1017A04351P2472p5719
9804A01104h6394j18227Q3108I9764J35369p1910b6716j21013K3559a9201F9110
9816A07855k247D3357f7250p8517O0831H0653J03585q3954i3098j04037i6270
9828I2763R0214q0409c3755r0796k487N7847C0461J12406K5988D7372a46023q1220
9840b27243i3444A24635Q5073H4610a14074n5504g1952F1645M4529m2228a0874
9852h4704m6030K4673B7379J46798L22a6247k14957j2564d6262A72867K6452D3150
9865a11109l1828P1263D550N0349L0721k6655c5497r6820K3044D9308J36430m2824
9877A42914e9362j47198N2742C3836J34964k1853C9117e6174n0475j4869N0463
9888g1055E1005J17687k9661d3463j61852L9702C6515J44959o6881g7694j00239
9899a77933O5152B6957Q0669j2911C9196d2358r4181l5909f2763A38980J03163
9910B42143j15723a18650j26010J17393H7528R6949q3802c2442m8662K3866f980
9922C6954N1286R772D761a30873l3861a0682B03206L9437D6202a81813m1034f4422
9935A10439M3965o3006A9092c6060m9387j3000a2544A18273M7128C8912a32954
9947a49641B0919J70016j5991c031j40916J3403a5853H0735M4483Q662n2203d9097
9960a85191R819B1344K02742j3196e255j96052K8649A0025J25670m9139d3606
9972a08610J7473M4305c03F4378M4068C7503a40190j19021R9949I8256J51235
9983B49491j03796i2887j25948P4664B232P7034j4342l0939D106d9586n0929M2521
9995e7994G9463Q0969E2478a47636o7681d9005A74173N0242F4789a20640m6337
10006a66977P1244a4799D6058N7771K6788E5238a12540r3107i2722A18925P9661
10017A98586F3002a35374k3178a223A50794p216B6607f2806k1431J2423b4408
10029H4904J23287l552A1553b10596j2298I225K27495J286D1571a17515K0486
10040i7029A9117N9372k4179k2490j4481b1502o2458J9324G5478J28117o6897
10051A36698i7037j67377R2766G7321J53097o4573d193r6529R068L2873b5718
10063D6566Q6275p629a6100j29345M8321I4122J11234I4554a19449o9662e1690
10075A27753M7235q4433f966n7850m7618k8112f0223A14235J11043j04058a28955
10087b68768J20505H3557Q1111C3760a21485k0133d2831C4394J0900B2532A757
10099f5165r6884p515f999B04121K8833A3168b34851k2948f0880A34684J3756
10110A48440C7934d0862p284L394j1984K6513E8921L6525a0593j45638L096C6611
10123B10480n8573h3871j62621O3694a39A17206o449m7735A6897f0713r4719K949
10135a52483C450J80855J612c214j66850N2924H5064J11202r5001f3571n2740
10146a16311c7766F2275M0897K0658J3973F8623i1801j15038R7121A47322J55480
10157C02802j12130g4876j34123a04425G2429N1279D4306c2192l456a7675j0103
10168b7778f727G2814L6878G817a78941m6555c8058B05910M4707E4989a59129
10180a96497g7117C7127K4524R703J4061m1751g0636q0685g1470A06265N3826
10191A60091F389a82090N106B3671J64756n2671e1205j24091J6684P0695b7102
10203C7172P6485k268d8796j94278j9950e8661A56875j120c9189j51008N2468
10214a37729A8797O7457B5069e3728j7659M621n556c1799H8843J03475p4081a21372
10227b80576J04416A00136J58751r8160d4922r3545N4135f125A2050K908K9007
10238D3965P991b9127q3825L9900I3271Q2253D5837a71409o0251e7686A57743
10250B09136H8326d1330m2072K453J2961a2126A23378R3140p6965f1797j07063
10261a68860d9227A67535N5982F3561a02597P149F1262J11782k2476F5765H434
10273c6194n6056M198D3152J80527K3851D5525a94988l0504b9553A66250k931
10284A63319B2753g7056K2953H070J4720k225K7004K43c1438j05285L7103I2932
10297B48415p3075h0143j63672Q0569E1022J21763m0354C6794a3706k9813l9634
10308h3153q161d489A18479n918d4189j39284O2854G3448R2755D4391a57154o7012
10320b24166a10894B7938N3774j5841l2606c3641j12275p6743Q6940H2208J33749
10331B15957j03466a17471j01724i4909I2730M0246A6434i1953J5316d222C3114
10343E1866L7429J532c366j56831l3999a7217B09969M6733E7540a63524l0372
10354a93896e6706G4696J1669C7775I837d955l9529k8722a0325A00142K1224b1927
10367a75929L6672G3766J67100n7282a6108j32254L7687a563G6814L3586K9402
10378A39802j0681B2276a12812j5649C2637J70901k0915c406j39457O6008A00725
10390A74257H4632e1144n3487K4734c5654A5618Q5893N3298G3084a24997j32457
10401b57454R5928G8469J36210j02450h5319q0367h1740B8219K2052A1588a3434
10413b1274k7723l1923b2805A06472N2421B2518a83881n6737g4176A47973M9726
10424A97699E3431a05068m4156M4223M9021b4746C0597L3490C073a30889o0518
10435a91407h3724H2905J9975e7244j61843K0002b4082A11109j9421a5054p9957
10446i5011l0020o343L1058A1341J33577J7251A668a89153o499a4297A61251j3138
10458A48113a1949j09679M1979C1689N7391k0289B8727g038o2490m6960N0656
10469f5832I5114J15977p4639h2582j45272P4432D8059J21547n3289a814n7611
10480e9425J3543J9538f257D7980N2934k5222c6683p9154c1728A50681Q2723A07391
10493i2054o9524d1394A25348O0561m9193F5239A850e6256k5951a3751A20682
10505A93324r4077g7386p3206c6535A31203K2203B1709a09678j0386c0788E3330
10517H0792k393l2249d9988j06290p105a0501A75351K4418C0067a60172j8731
10528a78903b6843A11878j520A6530d9179n283K4982d898D1459M8678k7812f1540
10541a72153L9338D9706J39405n4982e6726j32528K6061c9386D8580P404k1929
10552C4055g784p1229o0666K8088H365J04515m4040i0155r9090Q1706G7304Q7989
10564A65293G9160f8411o6339M4206e735F6103M4686R765E0056g9163p1781g2284
10577A06903R7236r3122f4846o9336d5689H6039L9687F1532a9819l6772m035K8659
10589c1967D2179Q8114P261A3114a48934k9990b5279A62547L7465F6554h3101
10601a13879c2782E3942L4960o155j8519A1543e2724j675D6564J17025p016A0001
10614a30810J2324C4994J39151j1321D6369f3045l0301K4098a1624F3023N4776
10625A17799l1593d2584j14588J5311A1226J21113l5219f3695j05880M3352D072
10637H4684j9213a0787o4388m4305J253d8195F9564P0071F9773i8457j02785O7811
10649a33431C9171J02491n8693e1743p4818K4925b8093B6071J8431k0179d5028
10661a31985j6940e3061H3891M0547D976a64899n3511J06416D2537N4632C9787
10673e3338n6594o190L2313a5416F3820J6523a825j22426j8600b6589A18512K4483
10685A42995B0930a10972j9590c4434G6703M6666k5945B3972e9050m4291L1676
10696g1665D7076J09839q532E571a31270O183I551J21113r434A6735h1429k920
10708h4349b6172D4831M7365N076D0095f3222o2100N5304H1446J07244m8575a7171
10721a29441L5355C5520J00119P90E8756a6874l7536J2971B5298Q2535K8738F0751
10734f7997n7645d3873I9793O4766q0034e5927p7211L9933E04P1296J6191l7234
10746E0757b9638q5543j2213d1947H5390L8102C2667a12652m8806f5320G1100
10758A19129E3261f0422n5276K4567a8057F5054M4405l8257c7344j04853O262
10769a35935h251A21377J0964A3309a15130k6469e5465D7674L2200l7882c2348
10781i2565j9387M9316C6173O6214l8958f5010j02557K8918B833J19216p809B111
10794a07681p633e0520C8528N6953m458B5758f1005m0278d0910H0754P3497n2745
10806A01506b3293q8388M0788D8893Q8141j2642C5287d9014l6916L7409C3748
10818A21086J4752E0736g7519n1157e2084I2542P0245o9833d0801p1317M4438
10829f7680C6830P6585p4D4962d0699m4734L0001D6262R4095J238C7271h3839
10842a14959b0413A05600M5266o1345a8728o5422J6464D060P4211K8749m6108
10853F0912d0541p7061K0512A5499J00692j0071f676j20089j4833d9380F1670
10865I8165D4569d8965o5442k425d4957E1276M5875m3700e9103q1541L0295F535
10878A09006j2612f107r8348j3639d9491E3627M6685k7952a9769r3303j3422d4153
10891G5907N1770E5787g6819p6230M8887B3252P6491j6538a2645q8799q415e3890
10904C4032N7149k4200a5681q8176j0585b9475H3791M8170F0913e5050n9775M1820
10916g3005C2669Q0884n696C7085d9833l8510M0154D8351P9951j1718A5936h8549
10929a07118a0243A07123K8694F2319d9338n2944L4544B3135P6414R584D3503
10941e0828n4781L5825C7890Q6898q126I151i8756p265a4487I6870L4696o1660
10953F9906c2436o0299K3190A8540R0856J7759E3721e7749n4761M9373E6166Q0302
10965A36468l3706h803q9732P22a8814F6805L2378D9132c5426o7814R68b4189
10978G1518L0059C1924g9067o0551M5407A8853Q1264k1335a5699r2799j3775e3757
10991D2684N4246l4547c5183q3671k146b9327G9811K9053C4559h2459m8649N3203
11003g7905B3150P2709j9497g802q5886k3605N8216C6576O5960l0270b7271r7667
11015a24938L142b8103H6996K8644C6443g3399n0696N1879C2968P2016j2094A4024
11028g5399k7942d1169F2499O1886l3834a2027q4221J1619H312R2476J8079E6872
11041c5082n0475K7956B4875P3597J0610D1324f2367m3015M9325E2004P4400l0911
11053I5493a0659r1908K866a0409H5814K5305E4345d6091n8765K0138H648Q9265
11065I7913J1625B9788g6868m0098e8061E6198O4859l5746a6380q1909M139a6186
11078G1954L5273m5145c6502o8381J2002D697R4372J1738B5873h7453l5535e4440
11091E2717N4965l3734b2332p4430j849b7093E9712L6096m0093c8484o6612J2137
11103i2959i02H9585J2064B5898f9919l8207M9895C1983O1505r612C606h1404
11116a08080d8116E3250O3116l8641c2745q7953J3969c321I9546Q564B6095g6369
11129a16801N0446B9982O6971j3198B780h8772k4963d2618F1935N6661n0548c8201
11142a13756K4238H200Q6890J0717C7741e3888m3097L9138B9892P5412k466B0777
11155g6464k7292c2655G5311N3003n0492b8494o1085K1334A3429P3336J4290D7605
11168c2826n1636J7591A9908Q0278J5157C2609f8781l6416d5809E8428N8746l4591
11180H2583a1979p4712l910a8709G1302M4425n2038c9910p8351K5928A7638R7572
11192A15210n550A0106a02702j7096d1695F0600M3910m2389b4824o7830m7b9040
11205F5273M0297n2369e0007o5762L4145A5538Q5007p153B672h2712k0099c9120
11218D0214N3145j8870d466q3057j5745c4428F5898M7588n6053d5891o7049L6267
11230g6673B3090O9849o524A3540e9219k7181L5356B5723O5660r38A3401h5771
11243a14673d3570G1145N5851n8880d4671p1408L0368A0832Q0182K627B8009f4406
11256a12290M0672B4424Q1020j5730a7852r7902o862b9555G8528K4103B4864f9393
11269a11677L5296c445F0883J2384B2067e9660n1914K9001A0238Q2489r019i938
11282a01020o893b3660F3841K4133C9965c3382n2217P726a0682F7944L4392m6027
11294E6309d9482o9442L7956B7463Q4871j8228b97q1041j0422c1032D3792M1085
11306H4877j9813f638p4643j8387b8489H1074M5223F1281f7022o4789N3673D9383
11319A26946l0163h78q2565r004c1492E2062M6659k0648e296q5970n325a0124
11332I3576K0077B8898g1997l3697d5700D6120M2909k6018A385e9631k5365K6845
11344e8151A9282P4295k506B978i9587j5120b8172G8016K5614C9750e0437l3605
11356h4042L6480A8567N4650J0528C4059d6150m9441K8696C9870Q8826j5044d788
11369a09223K447a0601H9102J7048D5587c4868n0185J1566a4107F7949L1513C7793
11382f6106o6499N8308E5975P3230n5903e5054p3089L3869B322P4507K232C1925
11395c5946m5178k162b0082G0249L3650D1300f1893m2808d3626E4464M4522m6803
11407E2183b6862m2892J4386a1252D2878L6787q002f38r0238k1259c0798I3601
11420A36317E3319g2521m6721e1350D8591M6723k7648F504d3944j0629b7039D7311
11433A13078j0653G68i9863N156B6348J20612L924D0556f6336k0835b1911F0286
11446A00963o896C9894c3236m3012L0875E4151O9735l6418c3009q6117M4768D3691
11459A17125l9952b0596o1447L182c6860A3167L9962J7390C2665e4248o2665L1846
11471h5067B9733P7924l5954c5960n8927K6409E041N0803p822A2023c0587m3176
11483g3763o540a9735G6738L8325C6446a02987o4554h3050E9433O3985E7227e7063
11496a14718K4857b9163B1043K3405j2170c1611o6913r617b2662H8546J0534a0228
11509a33125o540b7400I2142J7959C5710d6526l4124R939b5268C6700N1568m458
11521H3810e405r1585M198G890R3289j4781a5245p7074K5062F697M8067n517B3848
11535g722l9011m0929J8966B4339R8167j6093a7095j17860J1449A466R9873j160
11547A00179A4758d6392r345b4103B3452M6284J4862C9650e2472n1740c4690A10342
11560A78850H8351f6465p1612f7710F1771N8758l3305A6440c0729k4480K5a5124
11573F1068L1528B9607h2356l7594b8180H8498J9961C966a02308j1031c6249C9524
11586F2400j9651B0237b8844o1306j3471b8945H1381L3268C0801i1808k1686c1167
11599E5570M75f675m0847n243J3448J1878E220M6896m598d6255j07839Q78a4633
11613A24637m803b2100j30265j984e3417C8904J3168A7805b3227l2426k3589K6475
11625e2767B7079O7869m1441f8333p2514f5711H6742P5147p3744d8612n4437M5914
11637e7135A8321M1426J9292m73k6798b4504o3926L3158E9528P1309n8456d4408
11650i0733a5287H3209J3188B7724c5140p434a9965i003B2977O0852L8868E9220
11663f8809o1181d8194I9776O4233p1575b3828l5322a4580D3267K3054o122p119
11675E3080A9358c7400j2476B8447J11337L933B353a45099P37I699J40561j195
11687A49065B6470h3891j0450M3100e503B5264K9185o796a9064p6396O154A2188
11700I9432l9237f8803o8520O1018E3805M9532n0022b0948k8775p544q405J8621
11712d7051B5090Q4492j4972b7093j12681K2604H214Q4044m3837d8804l7758M3046
11724d3516c9D846e295P43j7973o0105m7773N4073E7708Q1226E8051a17101q5310
11737b02411Q4930C8162O7280m4057b1496l5196J051J3380h443E0125K7811A9626
11750h3334k1515A2545J34675J995a188j38524J5524A0511J01841l922D4709B024
11763b1927k8110j2035a2301G8737L4279C3596g5541j0517A5460Q3320k7616b9441
11776g2244c0388C4241J8843n062J6797o592h280q5346j733C3396J37590m586
11788A66400B4058a01366J1869A3362P3125j8344A7175d411R52j7476L873B8889
11801H4943l6458h2044q5683P6555H4650Q7821G8013i5739q3761O7711b442E2746
11814C7864A3058a7898m4808l5442L2639C1002M6574D380a11263j5034h238A09095
11827I6220b7487q8970J6413b5378G806N730J9255K6842A7036h9936o2748O5517
11839h7167D9515N2379B8431h4953j8748c1752B7251A1737c0800j3224L389j1102
11851e1737n698A658R2368N636b0240j44733j87b718A54508K730B9651g7316l00
11864g7616a5981C2495J5202J1153J195A2599e2450J3080F6043Q2343n3672f2230
11877a47899e9301A07888P2684q0513b6857m9184L0260i099A3935L5180M5811
11888I4926j2941e968p7140K9321E8425N6782E1082d7843q674B7443P0524j5463
11900H2504B7535G968M016a2312l6927a6038I9337P8341o8653e6216r3835P4934
11912g5117G2917O1768o5013b5480k2518K3650b108D758J7066J0223a2223p9805
11924i2028j9848h068A28572K702b6362j55947L847b7852A00959j365A5596d6240
11937f1715K947R142a0280E3006J0630a0766r1138K1598D1796P7617E1569h7812
11950a43153f1721D8349K8946C3316g140p765k7394n1147l894i196I4292M759
11962I9051a2422j02034J9518E659M9598B3586c2536o101i372D318j708K7237
11974B9847M3851k1530e4317p5702f3444A11211J00706q1749d9324q7884f1436
11986E9703N3678l3093C8387A3661g026j4877G265P1091K5121B5233h8899j2602
11998a01501B6301J34477p286G902a14051O458h011F5613P945j5794q916A7581
12011d2976k9964a7920H2437K4123B0839f6167J7007E1366N2326n0414b8162k2903
12023e1065a5269H157k844J7031N2809R315G58a25469k0570b7653A11666Q696
12035A20362I648a03202j767c9747E498L90f964j2279l3586l5643K0576C0207
12048I8523D0045a17045q8965R0473F6922Q5689G1439g0761o4184M6228a7063
12060A0427J6061K996H948d8797m1990L9923D3297L1330h228j10822n426a4384
12073H4722j2602a9014n9619O663J6718M151K0650C4940M9021C9063g3393n8655
12085a32048f5347D8722L8874B2434d8971Q25E017L0299p467o297Q173F632d7442
12099f6872A8887J24072J8008C0718a22069j9844h653A31920J1142D9080c5590
12111e2222b4064H383L4043K7214k1891b9022n8569M3631G8482P3907G6190g9370
12124a47306f1501G4188N2116n4093a435k6156L716o732Q536C1748N6489j1990
12136G6247i036o0974L4611E4985L2163B5284e4111l490b967C7727n033j3648
12148A9046N990E487e4754n6091L7103D7253P9700n5859f7866p5175N4521A5166
12161F0907B9000a9684k4560o070Q120i033E1304J4330i616j07087j2078e825
12174A43135L330A1423a30477q951b8054G4067J1182C9356a0164k7693j0521J1870
12186c6508A4497N3749j7074c3713o2385L8826E5954N3310E0462e5726l5337d1205
12199A9139J6257j642J4603p73A953f5885r293A0324R6401M270B2939e4710J6968
12212c7742C3570L6683j2614B5233F516e518r389F914O6180N0540m3930d5898
12225a27718N4725G8221R0014n7241b1706p5916K9457A2252N4836k502k4946g515
12238e4742n312G521Q5735J0371B999a10758m114E154J21847k556A7068g4148
12251g8591b4664A6580J6719O886k69C476e1223j8443a7420D9619J709a1397o1327
12264g2724R873c256C4196A5819a6332j1550j4918k6253k807a7084F2204J7575
12276G9779a3936j14863j5897d3975F8458J2504D861g5791j1108L7413G81L2260
12288C3041K394C048f3614l9551M5052E1816P1326n9880h1149p8048O2285D1116
12301A14638m4084b7838n7435J1670c3923A1040K7867N728d309o2243j4221a4101
12314F8190J0784b696q2117K678e315F2362k227B2084d852p742j2859j2056a4308
12328D6063M3120l5095b9519m0647c3768D0960L4213l1566f019k6227M137d066
12341C2442L5846o543c419q1529j0892A608J13882J8569B3404a00321k3837b5964
12354G3894K5369D3937b5700l6677J0379e534E6875K6208C9083e2299n1072e1393
12367F5345N8618n5836d3833o1593M2952B2806M5962j5752A4328a9103k1092p645
12379d7840b1890B8347K9431B7217c6619l3516c3856B7322K3228A9324b2514j3062
12391c5576L438J1808b844C0103L1158k6791d5620n7789L6731C7538P3227l0436
12403H0329b3625o9733K1544G344N8865Q390B7788c9047l6138K4578B6261P2914
12415I9175o936b845j02450n948a284A09618J3705B7440g6962j8190b9276D4469
12428G5325k1710G657c8610j5275b0302C9524M2048k9955b2713m9901L0052C7898
12441H3343k4529C332c1103L784h184A4300J7397K6214q174b330m4716m008H755
12455G0376J233A9771c8593j0839a4225B8541K9128n821A3100d7173k6615c3835
12468E6617N7889m6822d7348p3442L9186C6763P8269k8897a2115p7054P569a5581
12481E2779K6706C8443c2854n8137J9753A1855P7331o775e145q9213k793a5015
12494F2779J0924A5573d0969j9295J8679a0619B0929J5784j2132a5109l8527J575
12506e2061h222C9579N479B021c9727r926K3777E543K0841P374j3668a9263m5049
12519f4312m75c815F8876R133A1468g1773k7250c5200D9725L5485l8563c1824
12532h3697J3882a728F7406J6836B3687f8734m2294e4440E6354O0069m8423d5377
12545a14321L4624B2970O3566j2251a632o3767q462c0064B7635L4013j7695a2778
12558f2972k801h098D8833Q792A1359d2061j4503b8162E614K1775N74j1211e574
12572c8876j5456b4186C2604L0435k8327b6156m0806J8140A0782M8115k036A0940
12585d2164k7515K5241B3757N3298k925c450q1419r431a2174H3045K2372C3546
12598f8023l5411e0490D3414N0078l0353a7422o5984L794a3149F9146K5201C5526
12611e6900l6793d6320D4122M9436l8374a9070m7256J6775A831M4619K791B2764
12624a2353k1456k924a2390B5520K0058j5986a5613l0031Q600c765C1649J0689
12636D2338j8880a2650l5418m335a6465D2440K7645l0840c9349m5464K7559B3910
12649H8230j7146g417o9827Q79a4049F1376K7790D1404c9127n0532K5873A9148
12662I6681p938B782h5636j2413a7664G1615K2874C3876e3019l4504L6275B3340
12675F5892j1894i69n8368j1606b6742C6268K3740B8115b7806l1474J7683C573
12688C7647m763A0977a4937j2980k737a5299A4901K6963k296B394d3863q693a5647
12702D3271K3064l2934b4387l9376J4676H496N8261O600B0571e8934k7877d0541
12715D9880N2055m0967c1328o6105K3400A8906P6481r083A2251f8272j4356b3945
12728E6116L9007l1408a8978n5149J0042A4526O9992L244B1287e3202j2059a5061
12741D9020K1672l1756a2314k9568N118g507B6825J1493j4955a1146l2588J159
12753d2575a4928B0674J0522j3227a4829k5963j3641K6802A1303L4057o561a6139
12766f9027o341b1382E4502K2514B1398f4224l5465M7605C2827N1650k9331b6737
12779h8652J719a2493F7105J8866B2158f9736l7730M8615C4741N3566l3672c5868
12792i8794K4223b348E7498J182A1726e0908k4088L1844A3083M0091o384a350
12805e0892l230a4947C6151J5339k2549i422j5913L831a143B2770J3325R42A3519
12819b2758j6578J9094B9130L4004j6768e161m6288j501h681D7043K5620l3870
12831C8793c0320m5239J6681A5064O9351N0G636g3909j4484a5199G9536L0935
12843A10471D8054d8246l9797c8049D7927N2632k2060G029e9385o686d220G1855
12856I5082D5732b9601l9728L1149C1908M0067k3190d688l9985L857i910B1512
12869C5366j0483c812l2363j1860K1433A1880K3453r070i452l3471j425J9199
12881b5149F386K5132j625C63d0220k5063L1761B7747M0198k5481c2307n4611
12893h6918J5633C256O6679j689f68p4427k3056d3407C5226M1504l1978c7337
12906a04626J1867g972G5911r36b553r1950q822c0908E3656K4198B6415d6198
12919g5170K9883A2992M3476j378A7212c2280j8333b3378C1187K9029q246E310
12932b6046K692B601K7423P881m736j3373a040k5570P743A4670L9792P210A3898
12946d1983j4218a6077D4598K7570k7092a1314m4674K357g691F1458K4025D2581
12959c4268m9215L5011D3046O4453k9326a9391o8483K0115A8093P1888k893A8730
12972e6853k2414c7872C3814M8363k2428a3054o7102L854i272E6797M553h56o0039
12985f0895q626b8017A5335J0004A0812a7356j8121q001O909f402B4107P834A161
12999d2291j4437K2131F469K6502n988B752b7515k1181O649C42M6603N024d26
13013f7352j8739b4298E6724J7789A6594f6153k8137M1014B1871M3103j3729a2255
13026g5784j6208c8937D2989M2115l9159d8448n0374L8562C4394N6434k7828a8208
13039g3282K3896A4277N0038N482C2692a4156k4391R635A5743N2796L134C1754
13052b4668j1824C056L7069R646k2388I475j333B640f488A305L0019K5180j2984
13065D3520h653m5477K6029C8189M5058j6053E208d7305M162b680D9274L1075
13077H0349j5439E967e2059m888H885Q0427J2009B7177f5569j9406h525H2181
13090I8231C3457d7340l2605L3124A6123M5511J504A3914e9010l4204L8041A9552
13103G0928l2235d6382m4741L5182I461L2695A8596b9021j8988R881J4765e747
13116A3027J2986A2896b8329l6504J7891C981L7028n576b037k9161n976N053a3517
13130A3946K4558j0932b6022n0921J8312A6502O1635k5599d3760o0547L2733A3213
13143G8010j3875c000n9882j6907L6941B3838M9026m52C498g2931q300e293H3681
13157I3846A6006f4869j191A194O8520N415C1987a4309k1199M978b101C9146L1405
13170G0551j6064g381n0433J2350A0843M5961j3940d215k2502a2996E011Q6D08
13184A3053J2335A0526c2924j3866b005F0777P944A2695e5419j3493a7906D2898
13197F4318j6847A0095c6845k5975K2025B9881N5106k3361c0053o6920K9253C4438
13210I6657m5132e1861n4864L7119G678N1178j0647E441d9015l3834N972a8085
13223D8977J5754D78g5923j5029b8033D3818l53a6320m3293J1829i033A1242O92
13236A1934m927k065i856l5434j3091a6216D4550J6911A5981d5271j5778b9773
13249D377J1570l859M107D624c0147k7948b8692C9731L1752A5235f5493j9019
13261h4512a0075G9561J7007B6812e5086j8657c5967B9257M5296J2270m1884b2697
13274g3213K8232D6121O7571l0379b0652n8363c1085F4402M3860n4029b4014k5462
13286d9476b1088B1872K1712Q921l724B1296c1577k9824b4794D4188L4095C7917
13299b3325j7920g491B4380o928A752L812J1650F603b3327M751B7811M0568l1773
13312C6606d0220m1908M0080D1461M0580l2060i467l4845m973J5035a389D5186
13325F2304B1664e8836l5515c5373F3127K2917D953i5148j3086a5309F9411J917
13337G1328C725e5977k2500J8808a9041C0845L5419k1593c0566o0656K0706A4623
13350G1688l1964c7627k6836b1138C3585L298a136k1805R036f918j6857l881A4049
13364F0535r377a8601n8671J1163B328M5209p199H872g526k703j8542n210D1M5972
13378D6013N960e779o1812J8556D4860N4569l9266c8372n2640d4122C7330M5748
13390H3078j0906C2832a4685l3605o899i755G0796L2800D5428e0669l1785e523
13403H9658J229A705g3362J5630A3535N1985r702B2661c053k1239k1454L429A0372
13417F8704O199E864e7945N528A956L7089A6905a2978e678A6816k826a4955n274
13430b0229A7718K4950G064e9307j4197F36Q1260j415c118p4285j263b7223A0204
13444C0692K853j2401b0175n3625k852d138F7707j7120c9525o7530M3655D0308
13457H9879C9562e7094l7520L3075b082C6812J0223o654B926e7603l3327d0708
13470D9267L9431B8861e8087j1048a142E5975j8061b3272k5503b0502H184K774
13482A0958B300K0433J5319A2910e3268k7424b7612E3812K1601C1798b7112j0781
13494c7893J6618J0473M465A5221L1820j2170a9088l9155a8437F2717K4454A0277
13507h4187k440H361Q9790k969B0641d2798j5855K0188f315C3383L6457n193b581
13521g4483N591A6401O7707k7177c9684m6314c0442E2576K5410B6906c2181j3818
13533d5999J0258a7629b489C6677L2838k8131c7148m7489L2955C1705L2851B2770
13546b5930J264A1760R273a0283j6020d66B2825b71m4500N295C0121M9168l8835
13559D0454e6602m6625M6612B9540L6336k0174G922b1232k0936j0510K0747C1553
13572G0874C3870e6986l3890b0048G6706P724g731q7792J0512F939O2044k42B5403
13586a1890k3435j8620R354A1808O3715L375B822g1009J1439B0818M6823l0868
13598C6773c2394j2409e28D1559m199H787l458N822h833l4459N101B6135O0730
13611H6865j7866f354n6986J6098G649K6377r631o003Q512q149b4589j4395f22
13625F0184P59a5748o1271L1227E5220N8581n3563d1368m8063L2717A4863L7063
13637E1926N850j2040I952d4863k9928c3374E0409L7754B9745f0743j2616A116
13650G8306j6354a8494n1620K0335A584K5700K02K480J106g762n3536j5805a8262
13664F3555J2844H682e3185P346A678K0446a123k2900g078A0908b382k5286J2213
13677a5455C2418J7863i113p3622m2C42P5943n821D503e0544n768K0820J6862
13690a8630H666L2933N717a792o9260k212C451O9466k3852d6256n4956M9899D7885
13704I0432C7819c7293l5232K1518b3828H255L3060J7748B5740d1223m3800L9374
13716d5649C8043K7440A3861e0092k12D937L9183B1929a6521j2190a0076r86j3778
13729b4840i153C8352K8218B4769e8293l0170c5530C9862K1869B4057a3730n652
13741a9382M057q066Q71G163L1061j2188c3143l1960a5626F1551J6348A501h3465
13755h6575f048F3679P759B9610a2210k5801j2571R784A1587N8697j763d698p0402
13768g5100J5440B1864O1658m0901d4122l3884b5050D2227J8058B4964e588j0838
13780a6426j2916j1180J7189C1626M1356j7869a6782m8332K6666B0633K1329A6971
13793i979d250A3362n667i426c39C0459K144a8508m0943K5742E4186L9688m6804
13806D7070c8977l6911L5753B0082K5933p891j0040G029b5647k4999K4362C5196
13819F9268B4696e2856k4021d281G4427K783C512f8075J898a3756C2160J7498
13831D9658p857k0789a7333m1634M418C256O3251O56b327n9102K1379B4288K8949
13844E3237A8793b8170n050d788A0262n083l30J9283M177a4499n0234M086E789
13858F7608q099a200m7932N347a1815G184M807Q278K252a922l4231j464A4122
13872F4281k0320c2274n0550d0149D5296M2155l7770a9747l7820J3741a3630A5090
13885D2468P954B3070c8441l0450c3564D0979K8171A8010e7265r282c712E6632
13898E4764B899c7614n27J6682a877A7860K5165M551E327e0525j3557a0373D9127
13912E3522G393b9433P421D612Q696C68a272A2322l318b0236j7816g253E0666
13926E9181b958p1143k923a4278E1828O128A5281b5990j7467Q19K0447H788L1401
13939D0189k208a7419n3529J7402A5111N4268l1102c7778m3078L6362B2871L1633
13951E4504j5705b331k7174j6263L681a5403C5161K7220B8411d1689l1602c4687
13964C0594J9246A3422c8631p688i923A8302m359D239a990p669k4049j0804a6101
13978C7486K4943B5193c8064k0171b7077B0780J7670j1562G042g292j0241n199
13990b2732f186C5732K0473B0547d3270j5976c860F8287J1727A4416e2318j3259
14002f5577a4660C5398K0048j6429H670b5286j9190J6025A8952M1423q811g665
14015e7079J6079B4432M1596k2252a3708k9109J5825G233K2114R059n865A3880
14028b1347k4917K2730B7605M0813k1908a1173l1287J8654A5909J8381j5526A00
14041g011k804o809N461A4422K1046j3677c2497l0507K3663B2212L7844k5051
14053C5005b1225l3625R463a4541A5329J8707n302d73m1159j1736a4974D2032
14066E8303I257e7787j1887a3004E4706K359A0471c8955r431J6659i1B6218P770
14079C3988r542a7022l4221K328E44M2638k787g505l8949O513B43K8763p212C36
14094a4712m986n639a1533A7776K5157q230f488m3750R682A0080M0592q46A4011
14108a8491l923g803A1206J8160O693o894f823l2901J4151B7748L8983j8037a8880
14122f2224J8934A7215M1220o611I702c0555j6010K1488A0763L7721M736A3307
14135c8490j7568h616D3571J7891A9173c5241j1459g900C1733R067j5434A393
14148b0454o473M780D531L6968J184D939d3194q007a8110B5321Q940H107b2130
14162c8090Q183a1489D683J2420n605a8856l1910j533h479C7632L378g035m5722
14175e2757p454b6163A6386J6401j3775a1392k7893p367K1205A4681K8368j9198
14187B3851b4737m0082J6874A1784M3784j7589a7950l9672P397h223B7967J0247
14199C8214A6087b0184k4386m58a3351B8409J2998A2686b9740k3713b1254B0902
14212C8108j6002i271j7882J0180b902A5372J7748J450A2115b2740j1041a1171
14225C9766K1870k7208a0284k3302J2818A7262K3588j215A9009f007k4440J1554
14237a8893A1672L6133n57A2032c7481r726e491D6726J1919B3619b2505j8515
14249d1020J8452A2650K9559O528B1222a8890k2194J4495B5908L3406j2660e377
14262d4646N440H278L8559j050F397b7233o422a5945H720K0877k69E603b7894
14276d5337J4914F380K8171j3614a4763k6124K054a3733A4000N104n739a0756
14289c5389o160a8699B0376K0915A9494b8551k9186J9556A0285L5788j0801f231
14302c6123o108a5573B0351J8992r573h108l5274K130h109C6377R873I264c7835
14316e3107b6266B1573K6403k0732g644k9461k308a3772B5232J8922j2881h659
14329d3600R742G129L9458j93A3956b2206n354c232B7346J2471r418A1156a2190
14343b4141g132B2903K6222p912E724b6530m289E9L4598J3304B0065a1450k0067
14356c1517L635E620L0788Q088A7150b4575k2648K0368B2924L3290j9226a2769
14369d7629R124A458L5194P693A3907b0968j9109J2849F659L1744J248F888c1846
14383e1537b3742B1745J7487A6292b4897k7472Q765e989A9947L295B185c0787
14396d9524Q739h704B3661O12h139l5724n497K0619A0576R640r205a6744k0131
14409c6875j760J6136I786J7155o534a2269l1179m274i412C2138Q992H519c2048
14423d8757K1223A3240K5249o570d21l4863p070a8094B6785K1574B3942a8526
14436d6318J3224A0700L1859m819C748b6875q742a2194B1208J8920p352E035b2758
14450b8968d110C3727J9678k2302d136k5066J1432A7214K7435k021A6667a1551
14463b5447J2166A3448K7893j983A2387b2665j0190a0839B6076J7783j7147e943
14476c2961N256B29K6982Q304j3278i043k8454N677D079L9308N447A2517c2408
14490d8106a6437C0814K1537k1923a3343k5458P493b463C1863N426A3762b7963
14503d8740J7744H864K7586r262a1358l2498k295a6411A7145J1813A2163a5898
14516c7816M917a3866A5573J4591A3682b4942k0884R153C033K7753j754a349l2609
14529c3958o997a6173A2905J8349o264b287k7153p311a4000B3395J9595k1194
14541B1796a7100k9228J6021D792L0006n14D338c0350q425J6933A4232K6225j623
14554C8834B292c3952j1210h839C6730J7340B4461b0261j7866a8682B0187J9278
14566C9465j924A1176a8381p393i389B1295K5240p984C978c0408K495A293L5128
14579C6421O881A8565a5424r835M601B415K4914O346A5073a5549k2289P585E929
14593C6526l770c143l4604k913a0891B4422R451A4727a4662k0153k114i809B3315
14607C6084A3809b4127k4175J4003H815K8907o825h733l0162m367a4383A5888
14620B5680q352a5908l1044J292a2364B4788J2658G360d0885j3375K4241A3389
14633C4696j6692a3966k0191L683a3005A2120J4367p405f938k5216k546d400B8587
14647C9256A2484b2447j7861J8674A3276K0891n681I264a9023j3002J2241A1293
14660D0376k650C248c5936j808a969C9238M410A4575b1535r850J4966A6100J9553
14673C5653j618A4253b0260j1412J1321B4137K6699q001A433c6281Q502I391L4085
14686D3476j302A5833i750j2155a0618A0482K5900O549A7256b1204j5602a3842
14699C2750J9302k5090a1277k2960J2174E310K0285K953j2437c468j8450n858
14711b7776h419B1368J8973A7935b5740j8305K0323A8020K2573j7419a1956k0914
14723c2870J429e786A7661J4382n920i399l3252k914a1419C3790O833H581c8338
14737e0222a8097A5933J1496A2823a5224j5013k353J4379A0117K1726j0847a5374
14750e3245M523g89D0101l095h14l5676l106J8978A1220J1471m559A491b0703
14764c0300J4131A4154K5526j2497a6652k5885J2156I610K9793q116C026a9761
14777b6333Q116B611J9410J2376j3307a7516k4272J2802B0200K4043j5128a2928
14790d2486J8388A3899K1186r280H890a3227j6329M367D549L3716Q372A4424c3145
14804e0682a5410C2255J2705B0833a3836j2493J1024B870J4478K301n554e016
14817c1465n78C645L7021p92E63d1943n529h813C0001O974A1847a0467j5045J549
14831b3963R138E845J9239J74d334l2393Q90A175L7527j0069h654l2037P211c649
14846B0126K758n753H7b4166j8165J2844A1965L1762p069a4706l9039J2500H438
14860D0876j6257a1023j8442M906c397A2972P697k027B487b7133j6753a8067C0254
14874E4938B4993b3937k7476b5107A5380J3829o506A462i410o940r67d062B2723
14888C4377A2013c1967r966e763D4630P044A3432c1141p463a3273A3611J0738
14900B4349K414o557E56b6809p483d414C4914J1574A3392c3079l691A567L6013
14913C7580k775A328b1644j739R067B489K0240J4701p620a1064l8301Q136A0648
14927E7367p653b141l9723P769F726J4100l538b192j981o320o534P527A7139K1152
14941C8291j4552b5000k8267K3646B5122K9278k3441a0171k4500Q924f151E455
14954A5045J1361j1208a4110k5088J6824B0055K4496A3998c1323j3644a3123C2182
14967D2388A3897a3655j1710M357L737C87L1133J3310A7698c2626k1501a8854
14980C0288J7393A2634b7809k771b684A9886O87G645c490r611j4155L857I102
14994D7113j883d240n1978J168e49D2849n959B640a8002L811c633J553B484J1695
15008A4179Q515b58k7002Q92A4738L4824j5341b0025l6078K3501A2162K8221r705
15021C0678G281g646j0933r661N265I129L3626r970a1805l5820J7572A7926K5546
15034D3472A7259b7930j0125a2146A8123O794p168H618b532k3967j5484K0929
15046b1054C5455K4370k8838c0665k7035b4653B7998Q745A1225a4553J615a499
15059b034G10J2602Q669E09c5512o408c03E0890N509b415m4500j95h075B2958
15074B1060I776k813B382a8747j2522a2227B6602J2440D948c9009J503I531M0559
15087E0090j5912a4415k9087J4219A469J6099K496O414n431a1929l0794j120D056
15101E0122o441a1324l5168J6969A2250J3573F009a6599k093h847K286N34A2922
15115C0496A3621c4670l0300K8532B9223L2693B8268b6398k1318K3312F251L752
15127A0003B791M504J883f520j6369O190A6746J8624D694d3598q543f862D3729
15141D5907F105b9318m737J4614h405h94A9404J6415A7497c0821k4201b0565B9844
15155D3704A216c9444P641A1528L0089j7029f571j0597J137K670J628A4233L4967
15168D9200P60B481e0215J56E189M8455q691e50k2791a0330I381L027B881J272
15182D153L628h45j9104L284B0128L5757k0050b9674l4776L0506B7745K6656k2721
15195C1680b962j1351g156r07n799E600K3866L944b117k9458J1498C1920K0079
15208E1999A4319c3889p835d820B9839Q602A5026A268f010j7919j5341a7412C0980
15222E7598B8035c4020k3827b6155B8841N887c194k9661R330E455J1631G064A246
15236A044i551k5485k591G88N1359M133C66e3572r63e456B8436k724E215b411
15251b022n022j0572h654A5743J0315g190l7999J0312B0588M0214k7825c0363
15264e8580K2961G076J8212p924m002J059e639k9113o903D94M0765j637f952l5342
15278d2294K1045B8472J4352A1723b1526k147b573A2071O208Q800M651j4396b7729
15292e1794b4989C7236L5205C2475b2621j9542i051B0897r31b773o048E215j84
15305E031g326J948A7590J5059D025d3675q245c884E5116N55I259c5895j073a2015
15320C289J727O964J3258r282a7871j8924a2164C0235O005e465m3532J3670A6930
15334D7114B1361a7520j8535P950J1971M588A354K8552K691h718n0027k587a0535
15348C7173p991a7262k8181K0964I582P956d490j4892K827K991r644R338A8959
15362D5593k2427c6733k8944K7305B5046K3819A9464a9853n473a2482e094m396
15374i490K082I556L467f440k6833a5196B5207K1269E203d8590o477g319C9770
15388D5760A3490a0612m373K24m086e108B9069K0605k0673b0200j8349b446D2919
15402D4983D771b8893J1656A9813J9943j3286A1537n511c871j9357q45A0184M8057
15415E8241M444I085d7115J123B78L9395q812c332j3419a142A0180m483k352Q150
15429A1495M963i893k2493J1778B7995L3675k4978b2379l5833K8866A4621K0049
15441C4670j2382G037j383c001j9905k558F91K8282m341b0137k9074b3772B7995
15455D2556C083d4975o187a9871I498O193n449j964d481k6597j9810J9733B0034
15469D7206A9100c2594j1339a2124B2108n26g513j7031J0523E72J711J842J5835
15482A9960L462d013m1101m751b971E0569K250E147d0828K855a383A6390l388
15495A3002A282K972M513e717j1787c792B5820N182h278l2613J4267B1346L4892
15508E6238j7818a074k5140P557B022J1252R062J4044j046E742b6381J711A5483
15522E1207j2859d941k7427g441C2983R969A4510a3214n815g654K357F956J6784
15535B3740J6044j6257b5881k7620K3170B5859K5243B4586b1014p451i235A1979
15548I874B046a146D91a3739o200d239C0986O416B196d6825r063i887C6116N139
15562D1255D649b4769N77N752K967L935E015R359B848c0401j7557a6329B0852
15576B1736a7829l4007J0069c184B4180p319f940j3824m887p605M791a356C2916
15590C2381a1673l5346N114D225L1727j4428a7059j2043a3653H660N519E790B710
15604a874j4468j6149J3572B1612K6500j9789b2165k9356J9330A5612J8512j3500
15616B0624E0g960b061o06a98A3401J1173q762a0966j7484a686D0077J5255A9027
15631b4591q293b276B9593M388r329p212p914a0408j1520e756C2171J6041B2356
15645a8836j2883b229C4508o8C915b4117p86d405A1166Q165J487I606a0626k4485
15659c5111j130A964L8316j617c35l5834M051D14J8394m430a315p617R29n56j86
15674h745B405J7123n800a8331k8412J1968I863L0087j5357a7787k6247N296h675
15688G442L50B194b904j5419j5187L236B361K0147H402b6095j9822a8669A9442
15702B9703A0764a8636j0938P951i944G511J4534L882A0418b2445j6700a6129
15715B7714J7613A6850b1452q397e396B1494O108A0044d328p024N32M204A3419
15729C2797k15B732c0600j039C594L2947L678A3506a2173n123B071J1050N169
15742A8290N606k350F507h700l14A4272L0200m747C300c2020J1061A3726L0476
15755D4202p820I047i714m586L812C105J6524P939n489d536k6074P899A1897K4143
15769C6040j2450a1276k2342J2350E032J3131k231D209a0899j5328n98J3100A8998
15783C3239A1240b6325k0690K2227A7835J0415A0956b0096j0960J2657d553C870
15796F069A91a1730j8149m528a3789A6503O931c576l5187q566b2559F056P573
15809A3629D750a1460j1947m407N795d180A6496J954d149k7593L44e90C1164l023
15823B8141b595k6115J679e805A6940O863n998F270a0234j3845N720A2234K6465
15836C8699p887b346k5776M986I081J9925j980D783a4098J822c872A2233J4298
15849B6531j231I509a3153j2976a0044B6454J7914j4928e509j8926a0131A6000
15862C0222m036j1404B920e164L37F061J9572Q069A6397a0302j5046g847B2606
15876C7230j7651a0531j6465J1398A57J2605P279p096g540j9484j017g776B1326
15890B8153E284b9283m780a1633A8314L998G108a6344o554N3J1076G940J2084
15903B0024o949a1286k3191M106i263B0742M640c607k8282l693a3866F509N719
15916A2228H34a2393j3161p03J1694G235J1862r303b1827j6702R400B901K0019
15929B2920m484e183j9495J0i763B938J4048J70D781a5133r983a0917A5304K0243
15943C5547j6593h602k0370J3482A2280J9970m522E585a1996p990g018A1535J7886
15956B9421L36I736a8955o721e383B7532Q377A3858a2111p305g638A3833Q967
15969B2800J155A1482c703j3975M590I039K4573j024I845a7926n881I94K8093
15982B9087N171A5843e558j1381M815E503J1325O703j0779g911j7699R484F526
15996B4826k087b336k4200j796f957A1632O707G564h012j6831l831a3531I312
16010B2695j0803a4501k1765O505B896K3734p963i248k0627j297a1188G767R942
16023A7709p610a1366j6254m716a0372A5923P871H512b2370j4095J2102B790J3494
16036A6284l545f776j5960k348J1082A548J3054r18d894j9476n241a0781B1406
16050B7465G569a6205j0042J1726I890J1612K43A998a2009l988g590A0751J8425
16063B9176k167E176a7487k855a018B3220R093A5729g052j3283J0161D633J8690
16076B3323N318A3495i277j3943R941A1947K3188o046h43k0771R91D390K5807
16089C0197P3A2059g087q374P012F807J6892K222r533a0835j2476J1601A1219
16103C1453r340b631j8621K824c751A5712N699p789g619j5872J671f361A6253
16117B2693E930b1218j0889J4581I887J2337o970i448j3120j719i778H520J0968
16130A9488q946g691j8309J362i564A6635Q996E195b0485j4529J5787E893J6240
16143B2133n969e251j7663l956a2589I819J1962q031a0401j9675O140i23B2727
16157B1736a89j9246n242a1743G455R589l818D95a5884n100a0219A1157J3535
16170B4692j348b603j7743j621A824K1841K957A0202g571j2200Q030E136J8793
16183B3929K104H209a3393j0768h661A6163J2392q452b463j9290L808C063J7331
16196B0394L824A0623f823r435K221D404J7236N207A0939a5115j2075a2354A5917
16210C2754j1634e925j7664N303A414J6931N920j1363i690j2439K279b11B2232
16224B2626Fa9353o245h916A0412P920H464f161j0349m036i226H341J2714q580
16238A2475i499j6437j554d609B2269k815A798b0970p456a2205G279J0628o506
16251A1401d931j6107n367a0449A1448J3926j1795a2313j8388P798A160J9155
16263B0315l337A808a8698k965O802C573J6089k117d2j8858o204a1299A4883J1744
16277B6627j0830a3218j3875J0934A0034J4360m066D487a1961m012L869H351J0907
16290A9258J782D960a7328n324b363A7536N836j1059h276r994O123C965J2367
16303A6332N108A0065c800j5850r72D108K2130K349F716b2208k921f920A8668
16317B5274A2273g540o635j30a949A2149Q317o710g786j8435P282H817J9556o949
16331B1424a712k1002Me582A5072R099A1753a33j8478q63f304A4712J0547q873
16345A6386a1022j5787R939I094J9587j3345d410j6329Q82d352I035P359k173
16358A4221H93a9492k144a0215A3393J1010r047a1610j2106Q594C596J3243k667
16371A4172A428a3302q297P542E072J7603r29g62k3254n909i206B1023R705A2083
16386a7827p619a2435G994Q148n93D358h102q991L348B868J8987J71a906k6134
16400b8040K022d518B2605M27C215a5986m428O324F38J4223M570q507g973j4036
16414b2009N770D756K3304o946d280j8623P009B409J6455l606B613g534n386l066
16428a5986d610A0655J6078j1103a2340j5131P854F766K1065r759e424j1910k3
16441a7357b389A1074K774O60c766j6378m451c843B4103L810H102b1120j0169
16454c1289a0163B0986O673j2533g698p266J581e043D487J1975N634C801a5615
16468b1115a229B4644K409F038b1427j224f669A3102O482o455a846r239n118K20
16482a5983G838J9614l173a237k3512L67a176B3921l161D476a5172K222d072B221
16497A3977L177F652a0112j4626O015A2306K2590r904a0455k5865P270B076K1182
16510B3258o533B920a2093m450J731b087A1231N825G085a8145j2352J4674A3259
16524B7692A0769a8577j3715J5815e33G686K293k634a175j4878o432R324A0756
16538B8867A1299a9601r308i566A8844M189C366a3038o554Q650A591N417O521
16551A3529k1a930k1922n430f118B5599N604H428b2640k766f089A4471l34m613
16565I524a943j893o499M484G655J8669k358c430k4919L795A1691K7758q164D895
16580b1619J570B716R049O753m453j615G19a4709J208A0854J7504r803h927j6164
16594b5091J2057A4642J2699A3065b923q873l789L385c416A3104J1238q754a3646
16608c5016J2502A4503J7827A4939a1691j2499i492A1389K101C110c537k308q628
16621a4473k419b201B0278O965G061b8771j1497a6396A9883M531F247a7205m259
16634b1464Q167M716b351D936K697d894j7731l845e220B5096k192a0477k9107
16647c9584Q205B075K1506n808g47r332j038k749l93b64A6600O511B226b5301
16662b1791A725K3720o362i156j5954a1774C517R053q70m544l548i594j3612Q619
16676a4587A2680K4588p549a0614k2949J1571A3859J3879j1840b676k968B285
16689F664Q23L019P208n462g250j4560a893B7279J8801A9513a6061j4956h569
16703A7271Q725j2550o404A669e105j0856P498A5235Q894G601a7693p297g19B8318
16718B4020e574k3150P662a625A2059j716k194K759b06k0756r950a0121B5735
16732C4734G596b6610l553c132A2782l990i365n049M256J984L991C066Q515k707
16746H874a7683k8461J0945D344K9558j0550a5973k2510Q887e195B182H97e509
16760A026c788j4388p63A839J8135r745b0856k0001a7558B6073J0318A2830a6229
16774b4316a0126B410K325P899O505k447f500k3318a4477A7193J3345A4336a7959
16788b1516E043K0204j828A989g706c356a014l399E824J9257J2376A6257a9708
16802c1096h267C3588J0353A3090h818K271H016R790m921n341M848k077a448m605
16816f053A5596K2611m666a462l4606J0142A4558K4491r887A235a1609K927L224
16829e458n96R69A1708Q418E610b4464J308D685K3706A2687a8306j5995a4808
16843A7247Q826H108i946j865m631n395L286F810K2489p227a2110k6280J0750
16856b7640G275J2015a003k0347j109d960A962a186o289L107k566j6098j1363
16869c4395J5559A7728J5163D358c7939j1089a9084A4713L314B844i387L118O77
16882e592l414l358D528Q852D023a8780k933G512K6791o775e994k6644J0132C277
16897A8942J670q812j749D203a5084r301e676B7770R097I429b0176m80A4942J7470
16911C2412j4537a3141n332H63J3255k87L614J685k06a224k0726J927A6927K7594
16925D4521m755C854b4307J1289A2230R705G708A062L887J948B775b560I561J4774
16939B4335H663b0949j6842a0772B9385J2004H971b8036o520a1809D504q27A22
16953E260L591g297j6465K245E165J4003G45b8202m480e28B6287p167a0228j9225
16967b9453M324a0979J879c793A1771P700a242l3544j0175a8290A9643L589g712
16981c1623L426A697P445g477j2338M425M462p44l334e15B1233P0a2784l1556
16995d4340O978C499L3700q021d913j2001h194B393D45a356F251O759B889a2758
17010h459A6696J9921j7101b1865j3495e536C1854P546A6621d714k620c489k533
17023f022K17A0695K0541j214h02k0077O508B2167J2528A2743a3200P35A1436
17037C1928q505H906C619J856g115q134C470K9706J2439B2102a8633j3789g648
17051B4801L529B961a0035M776G518A196g609b111I059b97k2028j614C21L4187
17065C4508q091a4785k9964J0473A93K0929o418b250m586o57p256p096J0608A1663
17080A5017g779k1205P116A0906J1353E510b5453j0396a7312A0409l820A752i73
17094a406j4516j9244J317F71K5897p222a5359k4691J6806D706J2134b354j7551
17107a9905N645b211D533B239N482N404B936a9055j3122a1054C1527J2606A6409
17121a6432q221e93A8304p03E010J790N951E655e274a065A8507P604G130a9686
17136b0924A0988L1220p190A770b0784O297C426Q449J681K871O340A0994h430
17150b0737b28B8987M136E183a9017R099A7283J1139A4153h004j068b099K86H6
17165A2291J4068m144g186k9524L301F872K5225p852a0821j3983J0336D063J89
17178D252e093l433L294l326r272L620G316J0686A811c0746j1159b0701A7748
17192B7873G485b0308j799P828L964J228c470F542J80a3062j6630J0892I644P614
17206A7258e121k6923l700b814B0671r918c154j1852m69M34k936h214A5137R977
17220B5114F830b4235j2107a2055A7992Q19b200j3164O100F768Q308G433C690
17234E598b049j1081q86A2956K6785p500e538k4859N996I679K3387p278D458c501
17249B541j130L388L487N640K024g48j2914f823B1213J5124j6941a2837j2457
17262b5294i902A8342O173n397G724l107c214r241L023A3145J6339n065d649j8172
17276b2821f991A9647L875D739a7828K494F04R662P47n348K525b459j8389q525
17290b9373a2418A8191J3191I428b7747n662a3969A0273K09d637p530L060M282
17303d825m593d033G552K123g899k2749O72A905K5765n045i375k1460O365d780
17318G097j940i2A215e288j0701l447c664A3466J895i898j8300J0499F222J9455
17332B5677H333a3114r596J0088b391F929J65Q646j861d834j9001K603A1347K0524
17346C1871j2653e087j2322e473A7090M184F985b801J076A155l90N483J1316N394
17360B2958r922a5048q374f332B5159J2016j8458f685m312c109I864N191o713
17373H342J556D921c579n823A990K0141r24B606a9106n48E434K1170m055C175
17388i145j265L974J552E401R768K404C857a4975o170h96A7364r79f039j9594
17402b5633R241C246Q691k424a686j0623M53o256N252A302J7880n435a3883k0894
17416c4777Q179c35A7563n686i037j0848O086b896c2G18K300b579j0352r224J0698
17431a1457H592J1337q015b0851j2281a6243H785P950p813f156l989k482L934
17444h693M163B968P150C921a2277o890f353A5377N827A733a7471N97f518A1085
17459A3923m544l014b322j0668l992a703B2685N673I871a6530P79B94K3547j904
17473B1937B560i415j77f34F235Q184J2n367c185j3400O826A0195J6110J0A842
17489b0014J972B937J5067k200p606b323J37m315K420H089P663k439g849j3198
17503b1047Q737A7004J0060j2243i840j2703a0161A410P339R55D511d92p746o634
17517a4872K637G774R549G444a3863j0564a1537G346Q913D492a0851k697O10N608
17531g330B556P723J044c402j7297o491i389A4538Q974E550a7785l527i534G767
17546A1730D747c307o840k745M445B378J1103l037d974j8962M015E23J9622K944
17560B3089G00a3443k033f060E226O113l310q23e316r827L291I290J1031p213
17574A3108e500j3583N507A2478P011l885E359d141k201J235B395R534Q881j0061
17588A0749b886j4340g572H704J3468n295a396j2673M381C105J0588K278p839
17601H132e829l176l831f87A6716O319F101a3241j0366f359A5830O959j0184f671
17616a2206L206a678E800N179l972a830q912l822c069A5414L020B051a6087n206
17630b1293g519A1909K88D558e327p212j435f571G89J3610k064d312j5244J925
17644a7631g91A3470k392b641j3532O36e316D388O544k601b489r320p606P578
17658a1837F989J4001n280c806j7844M241A903J3122n51A245i059l993f158D750
17673A1820J348A863a5307m133g118A3452M694H154i340q273N393F078M420k75
17687A0223B500g693o816M614B781Q389L149E336a4713n149g801I252N783G454
17702h380p460L360a14H778K894E766e236r128J349A909J3477K422B673a2422
17717a5902c193H555P639F988c652q801J350d221H666M746l448e404j2765L114
17731a5055B814J5055l368B267a5016k924c520I640L383m905d486r302J369c951
17746A1201N173E739g176j0642O065G763Q795l425a573r597N05c591E794O110
17760A1904j630B923g360q191e500A1180O813H934h038j1036Q101E664P197J416
17774A4277A335i226k867d398E750R103r10b44j3909R07d158A0839Q679H357f791
17790a3852N010D825R750j403F185d541j0510K547C194J5012J09d817j1179k562
17804a8558d86A4614M82F948i174n899N287A773Q587l767C150i749p311M695A880
17820A4092p97d469j0305J793c375H627N781E791e367p760kb904I910O244G998
17836h178p970L822F059J4232o608f97j2784l324b477G371N990k822a633j1953
17850a3586q3c401A1763N308F654h251j1175R296G075J0879o530G65a0076J636
17864h440L045I875M847l682F80a7786K831B940J5212J655F668h984n340d117
17879H341N381m921H20a0982J689L911C977J0127p98b076j4622L674b475A4030
17894A4448C354i717k583J804A894Q481J004B581i145r470O109E708J1837l925
17908A3620g169j4011O532G0J6358n866B143i846n206L019A102R322K489B008
17923a2401r008i227E419R783m430g543j1763O023a416F669L350A23a0004p220
17937a7224M182d279A1983M272A652a4293n747i723E975P695n162b085o046q81
17951i012b06E785P708k259F69a4170j110b328A8755j326C993a1558n186g845
17966G080J0052o236G71a1468J90b733I704J0175m152a143j4102N44F744J5649
17980B2393m357D934h293k501b034A0575O673m487F036f017p942e730A3728N812
17994A9540n467A14a4436N301C995J2248m144A776g299l845N059D757P238m80
18008A1515B085i717o529O978A0351N527G629f622p152J084a375H432p32l378
18022D322c221j0573k300b889A1253L489a642j4118p559f077H276J0156F015a2593
18037b1222O833c983G638Q20B795a2555m425L41b423A2023l77b655j3782j334
18051a7771b443G546j13C218d948p294K557a971H166M634j388f077r410M995D885
18067A5544k11a045j0480J840A524O522K418k768A624d056o278c616I720P924
18081A7644l872e592j0749N467H124R767l214D431f111k095d005D860J0097Q14
18095A5771G384e898q584b072A8032R432A1691h667j0328b699A3342R497j1405
18108A1434A024a933p641d602C768R491J834E669a5283r06c608A3696K46B010
18123i343j479L818A065L211J248A847d645j2177k059b383A3306K392c173j5906
18137a9079j438e051A0187n28f9p152m783O31K239A247N983m90a0013q595M054
18152a4554a649A3579m240f915j6511J565c665C388N385B007c340j3570l851i040
18167F686O662o442a2346r445i060A0012O065D676f706l655N031F460o25K480
18181H315J574C451i085k739d030A4386P571r215e327p522b998F737N991l951
18195H777k453I65b650n08D415J1856M61C907a3283l901A705K3082K992I679g965
18211a2175b799I887J841J383q46D825a0870K241A047J7965J574C18a5482K590
18225a2892H685J3908j05B289a1714j655f607C764K632O129D667h539j0643M609
18239a4573A765J4031p285a0704p675Q231D114K508c140l882Q09r41l815K374
18253h595D539Q603o187a2009j5210J0289D607J2985p669h432n871L463L507g51
18268E085j60f21j2407p253g489A1710N553a48k3246j20e832A2731K442A802h065
18284a3367N450J568b80A1437N867D989a4258m631a607A9914j446B361a4653J747
18298a2906I523Q171l475C944A451f23l673j755I464J3635n14A651a5514L432
18312a2082G738J1062m441B100d50B879J54j209J696O703K096B96a0601k49A1115
18328C1606j3342e296j4660Q433A0577J0544o825A208O49e665k143J824D540J1220
18342A5760m795e172j2434f013A6923K543C330a7884k824e436D982R94B353K126
18356D479c310j2566n276P095H015J0418D191a9557m205f084A0590m041g624l192
18370a0816J090d8j619r93B020M782d023j4209k168f874A6235K455b714j7836
18384b0550J476f482B651j56G48J890A17g953m312d066I855J924f887j9127Q561
18399a7453A1397J5130j1152i768j1236R414a290H325J805K33J514C31a4587K049
18413a2538I818J2101o418h030n424A411J6986J643E247f506m28A146R53L043
18427E142J1137N363j0650h340j3816R707A6413Q837j2241g178J56E26J0254C369
18442a38B502N675B139c938i12A5799Q199E795a8149n992b119B2237K180G823
18457a1300l04N345J062b240G085Q309B173a5312k304b439A6896l608a0407k0233
18471c0640J3394D526J2990E040a1291j418J626m037K155c400A1881L441e394
18485b4748J921a528A3637o352a4366j943a456E247k272d136J385R19o849r994
18499a8675P568G926J4108r968a5093j6296J5600G708N192o181c848a016A533
18513g400m627a36A1314j474d999j3685c934B0350Q204D594a9940k328a457A8569
18528A9147q154m328B504d757n700h84A7526P274A0376a3126j91I652J3389r718
18542A3323f057r309c529A3689K661D310J164L403m379a3625l674A301K3924Q46
18556B6071C934a4747L113C066J1455D079b943B98O894A589c540b15H637L519
18570A2156f874j5930Q977A1348J5278r706h175j6427R366b992A815E50K647J012
18584D209c537j3980k078i12A6434G620a7223j1149a0186A8455K575b829j7818
18597b0647P2i761B584G93L955O49H53a4416j3401a1944H639J0215B440a5567
18612a4070A310R969B71a1152K754D33D8e345o97I370R319B557b4441k696b802
18628B1524k72B129a3447N950E98L1b68I08R976r76b285q040D450J5403j912f758
18645b2359J1015A4830J4097j0866B207g580K440a714g66F751J3584N22D426a8341
18660a5278G754J8395A2831a5846j043B243K0381o155A649i127L548b567l603
18673f170J158A0019J2376q194h011j4528a0759H105O903A078e881a345G322B691
18688g313c309C542K777i696p883g133A5991P046F71b8054l391f776A4919k287
18702A2632b73m388j291j250o006L622A785J3226A425a7876j943a722A7758n354
18716A2404a5395j2674J2630C011J1391F441A594M43d456j1881j447a250A7851
18730A9839d030j6133P866F773P346D77a4476O759F310M700B633a414D999Q91
18744E890c304j3196M565A0392J7234o714g609j0972Q465D964R027F331C152N326
18758H478l820b146n389E172J1642o180a1165r164B62K3679O048E260b0210K633
18772a7577b880I480m05r51R02k497f143j1607Q128A1831O908E161a3779j422
18786a5201F286J2778p276i238r235f434C369m49j262R268M5f28k2733J134a878
18802B1424m323e045j2037Q081B972J85f822M37B048L329e232q114a209A2618
18817A3586h055k0152O912D787K0083r075i195o413L275d705J017D99R385J590
18831A1474e094j0858J915G750R522B388a7523o260f99B1762n561F50a2339P64
18845a1575c552j097M56I565P449n590a0328j2565a0836A2451O170G03a2194N686
18859f508G840N176D088d793J628A291c450m880b75A7252N393E889a8788k097
18873b0885c345A7723m89E256e41A161R38d217J177G289Q244E617a4419L806F951
18889B3809l771e356j9977Q823A0176R290n993A979b027k756l629j226A321J5739
18903A7060k919c793j4600Q967I367Q177D799a3689m59G59R015j627A145R3N47
18918A785g703o930O173H796J3542r775a2014r404i013I082K193f10n657L035
18932c232B288e07p000a488E930k303a2521j0276g429A8271K304C325a4217o787
18946b1004i257D125O331l760q64B448h569o196b432I133N672a579j5936j144
18960a8659E263J8787r579h702j0495Q443C432O879m376J692m04a443j2556K189
18974a1810B491J2857q92a652j0259e814H198K497A493h744b100D59J206B64M353
18989D617P142J187f241j3341M038H987J4801j1256e503r239g326A934B70O70
19003I40L294J151a202j1980N210A0372J1418G489a3700p905d607A4181Q959F805
19018g855p674f843a763C468M327L056C692a1565m637b780A4106K78d098j4374
19032a8472O067F370R807F694h993K321L07K361P44A071O747P014I56a3835l472
19047a7307b167A2833j29E36h631L943a510d81k482A31L326f58o584n898E959
19063A9179o702g260j4763N077H884Q445o727c16p294J831o04b901D696O650k488
19078H858e646j0946P093I008J2020H231a5998n001d696A2377J854E348a653p186
19092h839M01q19b476H799N698C923a2179l512d620A0309j078b744q000L119C47
19108I53a321p3B519e02q637o652d551A2394N229B959a3197j431O535F578L118
19123I696D572j629c321k763K256a464A2308K816d0j4985M371H405J0755l494
19137A5666c473j5307O828A296J0432j710k806n81e514n154J985C729J1324m895
19151A0158g945l849L756A1556M036o796i367J35c069C085L702j07j104B301d204
19167a0942d349G866P079l762d118n068b656G893n22k702k302j182b473m852j51
19182g476G179O123D434a3929l964d163A2363N179F831g656n598d686H04P952
19196H756K97B127b249r554R4A341J1868J54a148j5852N529D714J1341m723a658
19212f569j9K359e03E161O401l554e736r348N031B044J1686F230f327n748e896
19228c83F560C04h93k02l878l088L392D513R992n873c890p862j92A988R685J202
19244A2875e04n174l330c849A229O521j41k452h613n879b441A3282P270B979a1347
19260a8069d786A0647L475o831a625o694J506b661D697N954k248A725i866J552
19274h314B625J2142n21b07r703J838g35H726l249B632A148c192l519J338H89
19290I607qd34j0873J005a9E729j972h7m621j281j566c255H28N002l48d008q422
19307a2430p49a8A2038j021b176j4242J754c973G796J317A730g280m073l68c727
19323H025J907B665a0646o057h256F660N888D082a2886l675h066A034N876k170
19337D740e81m627k201k786c853F150O515G15g248m920e149G320P01B250b157
19353d722M11K128D111M104J610C502e255m520c779A1991J862o469f435k380c866
19369D485P083k189D178a853o133L091G108O535j360a396j0223k2c31A6919j123
19384A5796D180i817J026a487G593L460l70A592g352J349E93J1403M240G725c414
19400a2275f126H026K907m849a95n151N65b71n83F902k625j625f097n087d826
19416B787N750k305d598o097J814b434B498K950k345c598q250O98a610F264N491
19431A1755C753a3347k433P102C933O051C758e115m578L84L706F766K6A170f401
19447a3616J056c62A0736k861a345j2574j827f46G709M93h83r743M52M243A52
19463D918L750D313d181m945d287C477K718L855I89e950g55J29C878L231K700
19478I809m809E44e488J290F833R299m794G13h672J304A956J1034O38D789b105
19494e635K435A819R953M333C297g518j534a855I755M333n751d334o532M166E497
19510A1821k488E01c173n120a631B317R830q45c057j0082L174c208G708M61g22
19526a0514r95e105E04K945j102b950L88p724O12a690C034J230C4i866k784N599
19542g051d64G514A198f449k750j246R05B010M221j07e414r590J910e54A0679
19558F730b256j0886q35e362E293K904C127h123l262N89d572I284L273D513a0571
19574a1816J566C941P993m167c270m159K361D8N106M763m261E62f145j524C659
19590I859K209C265c511j379b118G378L115n125o16A576E0K96K458N013M072m082
19606G807e691k871C95Q586M302m384b117n539K411f59I827J725D175a481o258
19621g739J148B576J1206l677C25a2114J64A312R988J38I09h879O56b901C398
19637G020k45g65n541m454K758B010N286k520d996r113L481c8A189C19a834n936
19653g770j326k179N327C622K294A114h680q291P626A195N118j890e710l084n04
19668i298M100a780D199J26a494m800r718g041D362O744m694a0273m471f658D273
19684A1858m926e119k762J252a147G143K464l652D33a0830J883D757R091J514
19698A5362C683e944M39B574P874J256m221l542a709K99B716O419J623l20C945
19714f644J536E196O603r87A089b136o89h65D30N141K742j131g54p458J002C478
19731A3988l730C87g545L463a218I828n37D167c224p384L317a651I239N065D676
19747g291p406P339F393Q169B461h337n015O195A836M508j617e52o721n051N190
19762g134a88E838j932c824r018p31e670D072j155b750n067p1J129K339K054F88
19779B466a080j0351K154c941G201l54A365a2172k123d359B141J781N37k158d365
19795a0210M188B307Q394j424a710r361R83C519J1135j755b572n335ra49D609
19811H364K36l137f461n595a231A2987N070n538c514p627a777A1435J855l298
19825I992d23a6A184M162K964j03M292F211c938j945A944R815K030D349b973n258
19841h231c180B364J526L514j314p97c163m615L246C873P837E385g977o266b871
19857H846K040E71h058j360d451b134A971O761C719b946r448l103b989A1956k656
19872I300e002j0350J804b38E814j793b899n873j682J695c531A659L729A627a1945
19888a4980K362B810P904C670h137m724d444h77G04h32k403A23a328p579M79D43
19905F620j783b908q690M778C125P661l014C83d366k271J742h58F562N370m330
19920G602f736l768L907I586Q873F031g593m756b511A0163M518F402B350a578
19935c485n2D257J0679L576C760a0142j737A351J4378j557A075f606c70C264M762
19950H026l587j91K10B103d441P96B336J0046k444a970j0107e924E010L928l900
19965E038A298b73D52d625k815a628F229M925a617r184j201E86J0641k830f642
19981a5833O738A457M934J3B093a982q941m799g759F103R818D730i891r218h441
19997E421K319b668p882J346b142Q28N89B171O63c292m040n952d495I086N817
20012A4903I1a3336j474b418C699J435A817a311n47B78e216Q15D390O053n217
20027E226h116o28C227J1843o349e11q195K792F54N55L730K511J964D184g461
20043a2146a980A6772J895A823a1985N948G108R116o980d695j568f11D59M319
20057D778L949M809n337c827j1772g400A0776Q387I199c599q382d89F433C109
20072h05k174B150P07c795a572C282O095C101a1126o538d473I487L679C365e393
20088e436P15a390l387B8M586J019c006j0612M298D789L625a260j3134n01a082
20104H280M10a032m364j469n30l823d70A1963K354g9j6603j964d133A2221p57
20119A1464e367r060P213A048O045C268d547K65P01l283J002D963N734j501c514
20135a9462Q187C262P842n532b092l063C315D74e184J115A538P781A296i173J919
20150g254H609N615E915g468n864b152A0547j016C990A218K768A017a0329K878
20164g451D998R814l608b115j2791d560A0666J875B632i303J151A442P330j159
20178G613q64k595a677o662n516a570A5040O314E480a3162o71B220J1325D370
20193e855p49A812M063H46e896a17C464b114n737j549E222J2420n360c976j1178
20208a5154O547F92J789i9B492K481k091e704q847e757H122L453d079q489M825
20223g743H159N129C301i493k804d992B242D26K848N359p67f200j2108K367E197
20239A8520q195h151o869c027A1297E495c281n174d129D92J065m32N613K294B790
20255a1555m525c71A4137R41B953i170J961B330R00b337j944F186L847C208e119
20271f984G307M647A781a3052P96D088J2917l517H57g237P76J471a876k8I451
20287A7111F801i292q029b34A1628k28e288j2442c662A2755J552A73e004k387
20301g391c240m515J379C088J2165k360b639j6199M777G816R243E512g674j867
20315i541B434K175a94k873k432g53k205k912K522E971P818D770a4193l497b271
20331A0262r2A534d491A205K14g916l978A103R817j174a380q238L909I611M208
20346A3819e96j4164L840A304Q704k551A243b737O85o880n62L765A2417M168E250
20362a2563k284E16J0346n392f508l136b660A1169B658i89I16N267c091q674J664
20377a0101F093J2738o649e674j2628Q562E863J031B770d340A13L559D19g047
20392c659E893J431c536p615M342A0635N208E639a1936j387d417D571p29A240
20407G638r21b367j0951Q84D686J1372H025g383o855b612A3148j630c837j1240
20421a5077P198B610M087k429o34L300A959a1750m660b029A4246L657E517i933
20436a0942A130M859G71c520a058F235j638c314q93F392N208c625j0108n75A712
20452A9386l704d855n082M450G36N29b353C095P373l465e914o563e41A0601m13
20467A0188d724j1363P126G715P923B192f313m395d649q90J15C492R338M25i321
20483a9786O280C730R567C909a2387j853D264N109D636d914l615d227A08e692
20498c497F198Q043D661a2893q122e123H085M235A151d957J58a53k21o878K932
20513d320D872o91d093n805b904A2271l309d713j1059M046C830R205E784A800
20528b557a030m059m661d680G813P855F270g037n651F55J3613n103b643q259a383
20544G545L105m137B228c84l681o474e269I277J0525o293b644j1764e398G531
20559A3588B207e417b518E098P14h08k888E444p18E02h204M059A2197O730H725
20575a0681k429c235G496R96C436p57L103A959f637l848A612J3709E083h449k377
20590a0826g34A0794m19b060r504J359A013L568A563R71N963b291r478m382P111
20605i040A0351O705C813a5325J102A442O597l535i048J442L300B228P79E37M957
20620E494j381g163r340O149C929R869l092d769j0456g252E68K124a369j546B678
20636G061c808m564g11G624K730c442j0721e415A0689N609E417f321j638a084
20651A650E0N389L795m4A435f539Q51F854O139o415f370m485B380Q454j950g81
20668d069a248j348d80J94I964O535D396a1484l160i31A1415R62E478a0159c835
20684I03L853A227d889f47a41c5l873C755M010J86c644j2151J702B210Q162D512
20701a776l981K832l796n89J836D742L588a960o856k562C20P838k942a1554o382
20716a7936h129G94P198B282c196k997k407j52K779i00I146D176c600j2965N525
20731a1040B251M288a98q708j264D63b286C574C65K58f30o579Q74j1I387N740
20747A5127A896a1496j95a529A0517l081a355m003I1O81a77k901B637L482M97
20762F616c029m414B336J1228J763D715f727K844A846O650J711k408r04B882b071
20778a0408B595J1449Q14B875g886K33G330O469m287b758o618a471D384N96L861
20793H841n46l654a902p946K973A784J1932K50a285p978K937B561N522B592a904
20809b620J281j93A945M63L040B063f420n554d810E299L544B853g291n741O442
20824f590a790m15K52R3A339d186o768L506I69O860C398a1875K25e333C982N074
20840I056A411g821K95J216K785A115L625m29a860q506M29a184A1026m499C47
20856i875K274C407M674B620g71b95p3j415n66H25J0716l019a902q367K884E781
20873A0630k127e90l718a405C741r85J659j431J219A803c360J625E510O812l075
20888I247b60m890J951H394M057j700C019f36k27b14F53N486O380k329c055m329
20904g384K629E515O975C172g415l76L629E105K114C123g03l065k223q24B59P554
20920G813P46b62q466j898a263E770K652C78c406q67J471a27k34k885a106k532
20936c638p830P88c670E733j544e073q892J95d156A758n51a572m529k061p9L369
20952d872i37A562K80c757o241J535E73L441J679d926p739N573c285H7J898J444
20968C429a21o093k875L517C453O574l366e079p783c884F599J372l861b647m218
20983f865a331F269B735L496k170j607b841j730e79H500L086C986A388c316G44
20999G386L674l186j701e02j511k93C290P338j140C263e303Q08B918P357q48B451
21016b647r68C61K674K237K6A485c90l607j922A548O372J163F67g067l242D191
21033G340k587a77l068m054c234o21D076Q26j96f859l684L371C225M473l178d240
21050a2072M833B94J50b319O96m929j62M13m01b428D338D13h854l567M624A926
21067C813N56c409n444M221M72A737J124K727a616n400P91C97N581J493E8f545
21084f055K433H539k039l066h83m426J986m19C743K310L840C044f123L1A873Q215
21100A0088Q8D832a305l767B742P114m72k81D296b310j149a565H321L072q36d4
21117d064F00M031M172P37B295a79j126A127R00L406Q44N05E8g440b802B194N318
21134G512N79a106q443K502a868F077j846Qd471j886j060a725C108K869A831f632
21151a2771M227A587L769A521g493k763K008b143b0C386a129m376k344m306N742
21166f413B129K471h16q509l679f048A491J282c071n805J358n51c725g69B900
21182A13b345q760J729b006E091j755f44m466j425i99C120M84D29L358b501m158
21198f659J618I17P931j147I01g884K176C36J1261l413I88d272j025D35K314M632
21214G381j891A15c048J055b71F287K280l264k273f405K420D813L930l06A467
21230B709b029A91L555L005L470m974a337q87B68P329L477m019a572l341a397
21246A415M463B360j057b194j087L85F14K626J366a679j593l681b591D62N409
21261E871k093g146K854k70J034A224L784F89c343p490K528A067N980K6b874j0293
21277a3167M665c085B201J945G98d862j520j226L325h92B775a278m585n341d301
21293c17D601j729c802l199j458e07G69L978j767a454l866j770b684C733N320
21308I053l762c933j573K432D077L004l49E12b329m25O88C257M245j012B015i46
21325e665a582G259N665E478b170k417a591D433m3L761A531G20b560R09D711O090
21341A0801j697C119d969k816C811O369q66l563d379p06G95J922L316r48B373
21357a516k279o60C878J373K583a386p886L560h78F449k270A726a541n022P96
21372e767b718F492M43C063f662n297e183B348L277N19b382m401O47b535A391
21388A497a457j637l545l034b997B525K182D81f011k608K706D8O348A825d596
21404f070m85h77M4C217M9F3d662k943c8I408m429B271e022k922d27D980o27j435
21422B918a092j510k67K60A74N462M15c36o044k31A539N796J111A499e449N40
21438d909fD282N49m87j844h12m167b211C506O412k101l297g683K372E948K76
21454F224o83a091B68b48G52J210M419J830D001a695k647Q90G018L449k428d307
21471f401K215I24L501j308A549a896p52k400a158B417J725j724e451l86J446
21486d391B800J845a465q13m047K975e02j004B724J027b60o864l130d447B617
21502G470A812f627l135M615E767j707a564j210k317K284N33A703K830B241c240
21518a2166M430b084G982M72b226j899l618A676m17D3L7J039a691m189J496B18
21535H461l864D39i404L591B117Q942B189a944l907K725A8N37K984J285r73a47
21552f318b086B291P729C775e394j451b135C142K962A582K540A527a092n948a237
21568G398N081C380g124k128d532H576J813C954f157J760a550B554j167J328f7
21584c49l539N14a5H130J332B54a0337j71a24F703j90c09h5l706L75K38J386F251
21603E297E21g457c222I23O748k125f197l236L814B212R21K07E61a04j728l428
21619e260j984C968L317o81d059o060L588C627M480A999a070m893a372B353O3
21634B416P50n67j226d479k066b313D352R209B827g988k447d040E115L202b53
21650b701A041g3l094O89C72M283k22f775l38d77E276L651I18h507K436h75D046
21668B041L101B279D36e448l368c392D292N056A64e664q24B903M762k863b142
21684f013a038A927gC12L930J958g44o589m073C74J1066m271B68h904d008A267
21701D419j293a396j9I28b564O57A623M338k188f645k166M295F173L113m060c744
21718e323K426a162d4B318N75Q15a982n609K044B519O245m327g963k560d72H025
21735F860k884f990b460g27l74E22K348M392k359g871m234d016D921L932A056
21751g411L186I17M638G67b657n90I63d114k369A286Q871k47A624a0644k226D13
21768I813l535A38d428J807f19j014k594a599C258C28d926o13D572L532C683e734
21785a2367c847D191n64j171c011k08f82m446m690d1D476M165b096o790m46A685
21802A1076A761a0821M30B92N960j221a536B079Q57a795p429M555E512Q196E909
21818g617k192b387D611K828A284i83l83C751H93c0A370L279j683g119l97A345
21835A2884N048A084i882J483C13P638j635A816m59K134c706m055L016C461L873
21850G334B299h475J831C341O564j767g199J823a888D751l46k090L723p73a148
21866h144l502I88R770R2c233n748M008E307J412a662m234a926A530F09M54C97
21883E776B397g197r580g337E276O973D711g002j926c756B632a808j095g1A289
21899H64f746k405C33O518A073a1947L78a295A0329J709e605j556P15f65j122
21914a787k308H01N708Q84d019p583c439E139N719f51n534J255B611O143l557
21929E197d926J401E99c014R80A959Q515M456D99a0058j458B156J3205o364c304
21945d118B480Q67H66i55j312E470Q6e30l41E494Q089o758f053o628c153I400
21962A1014l147b261Q64A438i08j741N08D421L673a613o487L798E008P551A413
21978i220J808A883O210l018a979j664a265j352p017d269D413O871l716g233o439
21993a3672d762D605K213b673q329e225C705A292b538Q93j706o00n764o34c350
22009A0907j092b25j4940L265a631D818B055b706K53C422a815k759k031A931L377
22024E308e74o178k499C466P070m597h672k614N350D381P21j505o90J975I35g335
22041i292b285H486J39E74h810a106F896J309f16o862a195C658N725A947J713
22056C660N069n04c303p701e225A0339P701n564e113l654a731F419j453b109a81
22072D682K043A166g78C254M121A086g442k3A074J1917j597F46g887J780b285
22088a6j16q46D233O30c3q349d058C659M258a312r713N025C829R659C413f672
22105h687c730J440M75A525K163L030a77j4070j436b175F163k292e546n337N420
22120e463F206b696l538J9h98B36e227o42C111L669k130g381j0621O281D623P572
22136A2195C726d057k136I32O87b088j439A993L953B001b205j116D791L977C845
22152i256o46C126Q651l313C313h77a04F37a846r47C410Q562k324d087l026b283
22169A0444l42A03d487A84R500K411D231j286n3a5j435k504D232P791L821C391
22186h355J815D73R327C042a731B49L250J440A871a64A506K701A087e898j649
22201g547I291P279D301g299r862d823F231j630j926a912B376c99n337k540b246
22217E840O80d642n586K333E553J520a766j1013L650a352B500D21a786A365a316
22233g940n917J797B655P062l586g743n283a877E259I35f760K62c075A639E67
22249b546E99K970a071p336j681c114A1390J849a072p828r6b82D465A629b519
22265C974K598l147a193N33G530k423A303g986a379G980O389n622e072k628d24
22281B686J088J914R02J608k040d726k847B188J1638l697c97n326A116R130r43
22296I303A021a799A685R27B84d03F188M144k919f398n286d118H523K347D554
22312f398J262A496J991a916j266J007A146b735l945a530B954M684a444q376m693
22327a4513c693G599k126a654n950K932K053a083k375G78Q06F76e639k656d037
22343B531j24g437o772d660A851M598a385k316j3k8j429j444K148C793L747b932
22360a1873M56b869F052o64e399M17K463D858k379a68F75J414a027n466c163F428
22377A3449l000d613o308h53F308L169A958L50c19E108A830g3G85P515k033A504
22394b660A683Q318K895C325c665l219B574N069J592C722Q06k097O03a635A360
22410E367M321j458c533j761B802N519j317a987k998a275A794O315B508j203M68
22425A773b17o856j514G3Q417M66A188a0538J880B96N490E85c823M14J096a5k712
22442b727o93a113I65c497n686L206a39H634A438g855l094N108A40b31l549A35
22459B73b360l230k905g98E072A734d804m830c649C129L972g12p624K936b670
22475a315B64L206K67A766d127n981M850E562K947k825c589q93A134L534j144
22490C524e91m9B34K050C79P10P199O72A511g334O22A84J4146m108A033c557A280
22508D447j116K71n1M8O25d96B97L260L486J990C206h536b334D928L521k692E08
22526c323b59l014c04A378M710j128C30h085J896D512K461B612c699l602a249
22542C354J669c838p92J604n47N41k149B45L219J810e405p289f229B525L275a775
22559e454k982M72A503f190K128J338m31m803J313J308B883L121b053j0408K144
22574a0317d574B440J374b820j552a452k702l45J063B073k91k86d208o055a401
22590B953M529E80g948J639a19F128I45K022n98H19b061j232A401M940l05F29
22607f274b671A071Q366m351i93j245A36L277J507J186j834k23b46j126F95N416
22623F111O842E246c960j169b101C855M684k161B172I79b49A85K139M704j362
22638E666A538b772l896g27H894l714B136d273J186h4C522M04G64K510I06g58
22655e011K145C940M755C325b587m844c030B326K851H40f774L217j25f0j040C589
22672A553a432n755o68A72K445L168a582m705K326M69C464c64m504a935J31k532
22688d336j014B867J900K21c634m585c103B961M875A644i60o380L352AL741I17
22705A146C00a991j794F46L45L192m35b354Q24M56A277L461j042A552h14r91B65
22723c54E014L409D039c811n252b211G236K741l817c180q07g48E364o86K33A501
22740A315a299p81a91D710L156A720b891j84g21E090P85A538c189i6A160f67A134
22758I95L002f63m061J270a309F528l085e52n278J985B499J727r52a799J68N02
22774a129r93k94A662K62J412a579j900l014A034L270B52i0m707n00K547B027
22791A906a165I51f192n65K048B777M49F66d085n170L988C713j633C02d046o73
22807d719J564E81L246P86B065a815o19l491d58D436M262A547q3d620J588C388
22824C303A307J355a671k782J119A791L989P16g14l692a641A623M545j779A66
22840d465f44j470C586M09Q11m48a057D64b455A793P313k236b4m730b058B362
22857C998J435B096g86j635Q44P70D687j253R23d721J44a391c68F325B712f88
22874e840b33m64B370J170a293K41e2j32k70B080L160A243h14m665J87C897J536
22891E433B445a861k983P28a722c59B579j63a771m223K186J514C180J628A083
22907d036k306a473A041R32p85a733L6k303Q1b81D263M11F05f570J35b032D802
22925H300e22m785Q07a409C135M40K1A279b880j668K35c74D458A854e62m863b060
22943B458K021A467l86b406M74d94B659j31R56j61b140k852J282g99F844k835
22959D009H22c010j225e84G856B667c23k533j604J043B239L038J251k878a668
22975e271K107D014c26A560b138j786k86E78M35J725R00a175m087K22C534J603
22991E137j132F45c881j559B74K222J101C76d044j147c15j175C552n29N11b730
23008a671l876b416F896j961b23l609N76a245B027B98J472f12o32k795J990B160
23025E603j547b103m461J513A339N199C115A81e013J749a432A806C69M106a338
23041b503L28H82J984K785A457e304q81b761C112P76r9D58a073l274a826I64M691
23058E655B111g24k982k777A969K810K948G9d405n90b28E757G06j69M69d15l036
23075c451N26h87C772J368j542c294O65c38C402J190I50a557L96k422J702B388
23092F780p37b007j317j674a42E131Q61b857l597b937I63R15J390A47b263J30
23108b133q45P36B99L883o91d531m64b043D388N021A952a520j939a263B768j315
23124A453D79J628H7d975o23b186C931K572B785c592k236b272D345j917E93a735
23141a710A812H47b13C129l23C69f451K013a257B923K925k161b580k348a435a39
23158C270j238B66c116j037O75a097E762j356b063j597k377B352L135A343c265
23174c496NP85J176a63C099E1a583j386k540I74O438B227c616l102c024H33M761
23191E594A703a522j758I6d977B420j107J765J590a881n363O10D164kj012b340
23208b322a096A014g95G56a710A8b369o07j33D676J530j299c791m187c532E038
23225E411c5j659m348b384a027F67J452L5i47m21o173A252M294r97b12o386J112
23242e486C685J562J79A632J505i27j127J22C84N164L8B048e212j9C99N155q67
23259D687a459k211a358B629j042K54J559E22j51e241P51I41O017j590c146p12
23275c858M59A850R28a999o33J122j120q72J612A518OO41b995o283b492D918M047
23292H965B878f276M7b556B157K037A64J823b184k260j028K621B432K322A298
23308d267l011a227C567j343f94k157h34K16A011A21P47L782B169b465n049a308
23325H878m42i46m532a527a19C950A176J419C4a02C574A2J271N527k356a875l212
23342e087k27B636P735l885A501d963J805b50D454A077M414k570od223k23B773
23359F983q28c805m282a943E630L160A794c982L77J674E64g44n84C168j07b459
23376f402n28C333N570C412e410l059B92M701A8c987a493H47c472j576b109E437
23393G741E39e941m351c324D778n72G0e593K157J075L27k791j40a739H18c734
23410h380c528B462L042f015n238N028B189L313j969c478Q0N00j585j40A434M223
23426E657j799e17n810J695A155J666j003e381K606B82P640B636c024h75b02A358
23443d449Q28B138O452o11a183o072L421C102L602A960a309K11C284L20G38J621
23459B359L9R04b893i08D62O221M045B574f118j534a67F247A666R18a301B631
23476A290b870j937B41R189D041d065r52F73M893K923b060o318J313B988K848
23491E836B835D70J54c25l148m237L809D447Q73A507f010l7C853o42C33d499b223
23509f49B020a633P65A003O99b7r067j500c33G931k617d468o684d121a410a84
23526h95m989A773c51k295k285K368B249l53e381k710b217F619m43B622e932p48
23542f680b40F76J878b56D358K489h24m788N11D153L590l615b900K58B358N349
23558G707j155B28d119e44B808g45C930j684N837j435e877m112a808E540M047
23573I587B424b832i34C339A168b260aE532O86A033a632B609N445o95a520r567
23589a1087d770E263P328F056b441j311B382G84h98j955B468K198A246d116j101
23604e217H13M001j437f469k339b995E857n09a635k330h34k643l39j990a516G162
23621C276d176n078J535C848L485d515m378L691a130A425a145o110b915O92j197
23636c420n138L396D488K842B337a0105k547e052B012J661b453N64D86L221c502
23652f891d59D101P61c637k622b352H823k830e751m705L511C069O002B008c28
23668B736K228a026m386b673F873L830C425d967Q13E570J220B538c189j984H76
23684D921k367q52M559r93c22m625j403E196O838m081a313j589d36D609j367F3
23701c207A529N549A210b70m07E306L70e310k609c508I854P52A136f414k672b65
23718A472o46g52A211O62a768m975n01C58M903A103g891J31E15O329B918f679
23735i333b921J322j467n44C9L386J033f737m591d077B949L648d75p750c293C124
23752A680d358j547b868D62c837L07c00D102m45c959p206J946B611O482l258a930
23769b472d02G57a152l299B107M727m33d259n19D698M456m014f610k874F99Q406
23785I105J373B751c964a585A329D08b486C948L845J609A867d883h29F282K471
23800H753A818c923A18O072K697C942b314j627B596H46c647J49G083M727C457
23816g430m21a305G613k159b158K54E98J331J653c602J48A632J541b115k497A874
23833I153k693c009q221J528C701O96b39k18j621b11l557l635J421B026K884c38
23850h950K31C885M699A27a2077J514a594D842B354a832j600D80O13d883l930
23865h813B439N068B639c689o379b696A361J704a133m546A548J558A432K58a133
23881D501l22d672m541c783E185N509D490f692k174d64C953j459a988A438M080
23896E518j343a693j700B794L832k700a640l920E501N477k987a816l221K130a068
23912D081j197K765K450k938a763l937a631G906K190e5m243a545H330m013j073
23927C244b133f51C147j235a307B320K567K444E50a0054K647b08E828m80b00l613
23943c813h97a68c7m817J840E11c52m087P51i61F553h42p944o152d966D978J850
23960F828D82e766M92a887j164k622J359D188o62h74o585O31A691L568d492k878
23976g370j716A362O958B731b110k459J971p78N83J328A820O097C901f893j578
23991h471C4N360N46e473q73A797J360J486b742Q76g21B519G09i33D840K984r62
24008F862B071e727j41C153N694j920d075d87c9B498b632C23M350K083a789k604
24024d393a165D804M754D66e742L60A156N950j733A658m95K517J148b347k633
24039d980D060K784K27a013m981a470D027N25a458j378n30C835K209A486a047
24055h00b96l405j314k2E932J958A758e381k377H83J483a978j247j42F35j68i85
24073e955a839C795c254l115r52a054E305p37a553p178K770A84J305a518m95B543
24090D72a274l127L11C082j107a015n673L056E378m28G8c661l01A769N20a89L3
24107a56C732j734C2b726o66C682K675j318g11k874a696C972A570C35b728N80
24123b148B700J182c69B911M957l845C78d811A04N608J584C49b767o22C2J393
24139A425i41B177L384o12A436h434a633G176j439k865f522k35A420L379q2H61
24156a926j562C74b422B34L182r4A306c159n705c968D060O96c079l774D08J791
24172B199o69b903k5f99l272a785k574A090K950m7b215p896K060b62F282k560
24188C722f029L91a909R22r00L53p63c63l21m208n74B864K528A85e970p9K356
24205c693I63K555C12b510J85j237J584j186i57B532r43b369j245i20E617o66
24221D951A061f258J664B300K297A971q82D23a161b52o20k900C298K771B055f959
24238c003A942L568j120d25k845a176B776F98J541q56K520D87e069o05E76N607
24254F183J084G58e520i66C497R84o99h22a45A841a571D49J500I02K161b841l545
24271f386a439C559K903E58c284J280J25f36B971J129H27O63g22m336K118C017
24288C640A79d153j346a71F860l317c88l167L33h89E04g5A109J202J223c421k758
24305f179a495C128K553B377c544l120C2K4j7b05m6k808d8n102D20M500j968d74
24324d499J056h54G599B567G12g110K197B5d43H46L593j174a608l58l77A209L988
24341E197p52c282q73a535D817o43j787b851Q21e43n34A615P32K068B198b593
24358e144K315E57L995A279a218j897R75A224O52h27a90C400a526M6j48B755K434
24375E189A090d233k282E14A22K937A305b310N11k49g20a14A847p34e03l115J597
24392b021A554K778J379D14e291kE62K658J696A10b656J188j716h50m07H86J028
24409A914a121k812h21j553B570K572a292k177P21e9B780ma604B190a467m85o01
24426b553B41L698Q61e45l631J127H23K537j217h8m544a399o10R77A575K018m94
24443C099d257L19Q35C810J453k569d022l005F28J172M94kb575a32l147A088d63
24461F84J891b399j68p1IK670P45a06k833k820a800C876j874H49l02P68a035j933
24479b968R28D522r9G33e883b384I57Q07K353B26c132a486M00K45j055A014K31
24496A245c376j875b224A442K799J187I72b432j756a555C538j614k46D34J422
24511A856B23b418B456K441J79b299m358a099E336J708k526a374j368g80J60B242
24528A254n81b343M02k946c90C009J97A005J01c09j96D77L571A887Ee12B97c097
24547D37K446r46g51j491k845b405A643K079F91c852j377D45Q64K163f41a58H30
24565b716a233A546R19K932f33n417L011I36L570j819G43c662L30B51i38A685
24582F074k783C07f562a462a63A675O61b153k587b35A454P78q53c32j824I44b833
24600c423B373N60C25h56m497b238B396L763K39b121j035Q61I20M587A952E01
24617a448l68k015B01L240J098j15f331R93A625J117J284k45a77k74j250B256
24634A031J662J484A462d500a569b50E213m1A946b652J119K43E395I72k7b58k835
24651c093B112E62e28E08L477a427j49K84B142K834A09M80a740f99B27O09i83
24669A267l24Q29e045J709E16M427k094c199m007L564g35C083A356B49a913O51
24685a262k156b28p39A693N55f354K969k377B042J887A058a504l367F15j2a274
24702a619A212b208o88j822e00A787F69M563d479j798a287B331j066D17a22l026
24718c148C15N34K940J546B341a619k703Q18I8K950q88l20c451A826k16K371j145
24735B836p01o52h07n63k566H65L61J866E52b416m09F59M488K468b953f88n70
24752a258A045A39J850J245A214f36j586j56E298r76p55F51a224D73J366L457
24768E296d03J68k50l87A698G66h3F476A419A70e665b789A259M034E31e328J710
24785c618a488B860j359A27a722L99j866K93l77E14k17a064l844j183C56d95A118
24803F23c707j13M61a151K14B75J25a902o54k396c2B842j308g30k513k330a358
24821C285p72c936l82b050B48J369p03j53K377j034d678l21E24K818n11a017m360
24838e377b23A689J65H99a24I15b202P86L76A311M295Q42a456r59b83D753L102
24855G855G15M93a861f52B209n8K35P57O97F23e627C1L688K744B977b938j376
24872d314A617J027L28j142o35J154c354E05A89K741J717A811a033m250H83M900
24888E783B523b266O93e06I72M96g84C17g80B137c627j536e0C363Jj630g359r47
24906h306d027g5C227b890b21k618j491K076L74A595B56a759k862N45A007J107
24922B114R09c910O05j322a895k13A443h57D54a527L08m02f51B640j50A114g998
24940a473A339J213A80a482B62h6C348G41K045R1a786m350N00b18E576l85A816
24958b262p84A849K499j685b1A299j46K205H0a300C999L003k955b090l874B233
24975F636K02B181c051L48H18J145N94o91N49A090c274J545k16E041j142a94l924
24992d118J034A478M987B473b228e54j243K2ik87D776A530c57n596K341J365B640
25010C152a142n559L193B476j209d026l92K145j18k261a981M72C913F30f208j178
25026g386c588A457J311f77k115J069A88a127k471a447n60A036A74e689l74E23
25043D300B06e296l509d296D695G63j36b625i65B42a247f02I26L187q05d049l567
25060g616A672n0J762a300l341B09M045A751B97e00j04j503k157a995A482Q433
25076I915k98A39d369a372D779J365B250b311o25C162O01l68a039j871B051K130
25092D181b931J015A932K267j3a370j787a206B293K826i08B801m37E25a876k797
25108d673C55L082J0c229j661N61C075N600b083l547J373A630J474j530e8k829
25124b887g15k662l521J127I69L531A149e524j335b038B419d0k737m214L454J586
25140a951n70A599c78B534d148j747k263a624C203J234a702q855d597f5B560c326
25157a769A307L157a478l745b476A488J824a199n185K227I65O658B149c073l74
25172c447J465B033B8K895q59L496A835d265q38B135L967Q67a386o97A644N676
25188G320k761A453b76A483m10n12k7Q75L233j689b303l859b274D036L651k156
25204E531a113j647B461K020A576c563i19B004M66b050A039n04M528e75o541K089
25220e027A237M340o85b144M02j188h15k858J011F14j43K169a883n609a984B451
25237D325b663m682J092B951k33J218c803j257a156k598m88Q43A595M068h79q210
25253i089L035K818D455i14l748L46a99B161F30b541j978J696H67c436P29f99
25270E228j890e048l753L816g84D515c352P86F25L575e50j123j312a59F48c1k658
25287b689a67E732K286a523o881c130B137J370K41A66K480J899f09j121m707A547
25304G253l521c050k632h8H420k322d928n06H68K655J349A942A64M299H12b361
25321f021D314L745j776A507d977a399A892J543a018j981A174K459A084b042r54
25336b996A218K318a047m879a132E818J647l445b880m505f63B303F70c667A767
25352C244D12g686K235h55B556K214d727k21M83B941K662d73k026k377a194N12
25368f82K42B302J051A564c854l443J242D606K353F81f841J607B468R22b144m167
25384f311q75d73B952c86j673B339J439A886g363J165g89E755Q71B332c927J390
25400b537H64L3c571C53O96L054C3d960c2C967K358a632m318f34E674L65B311
25418b644a066A696m25h11J28B981M369E74e040P74B204J992P1c628j245A486
25435E378J113a096k112h62j321j473a652B289N047j788d067l050b153E229o63
25450D566a402j856e89C847A462a499k653J668B470f91m145O53F523n18B566i733
25467f782c4D255j328b90k138A733n88d371J696B383L380A291a05n019A034M180
25483E214j831d028m917a233E694A730j4e90G66i53l289j291K410D116J863c58
25500g430oC983K238b99o604K391B843K286g71B320h3C136b006k858a971D421
25517F874j854c689j828E41J482J392c932a073B000L567A528e330a827D722j072
25532C650c636j507a555G479M20a801m133j139B328K568B154o58L433K809A352
25548d466a545B069J567A007c95k880B700M052A673e180P40A864P79a021C16K054
25564B370K774B235f917Q04A053N512k114a647o851B58L212j244a028m634E06
25580D968j696c348n4C582q99b786j247L68B865K722B481c815J123h83p1M23m798
25597e329B173J224d63n448J015a63F575B839e748j043I53P066j748a414j909
25612c323K83E13N37a700D55Q816D256c824m367d4E391k285a12l980b017D907
25629C294d279a464B273L61e92l615B086N80L776b085m381r17c06E852A555b257
25646b418I5K068a544m469b187E522E61b989K85a137D116R84a449n157b942D323
25663E290A548B47h3D3e222J275B450L172K622I67e210j445B109M843C242e486
25680d122D420K346B224a507K03c65k807k185K443A639P438D106a135n106b187
25696C855M46c240J353A1K957F36c255g37A150J63c189M54d82G217j812I83f326
25714a412A760L03F22i04A545K18F16b365l204I44N013A380b043m361a481D296
25731B091B07g777b230N33g27B933J1J808a240l057j705D98O161r90a396n366
25747f762c354E469B242a769k913Q98C526g1j910d2B908A380e34n767J862A90
25764E839j824d485j294b549i36j773K4a7C271d59j776j504A865J385E95d645
25781c720e01D106n8a355k449J677A42J54a254A00N892j157a927m622L257C840
25798H077D50d516M84I80K053j321a364m23L56l48C54a074D485L45C2e902R42
25815d960B637K812l09c29k783I82N27n81b817a163A991J382A36b116A153L088
25831D241J880e022k772L337A907L793g55A63a390F89e5m367J815D971k76i15
25848c882R51E2N413I57c066l238C43R41J202A88a70n24k177j793O64A856M413
25865F269B991d029l275A863K696o04b265k572h3o36B468i97p60k31g31l591R34
25882c388B499r3j51I29d114l60a131B890A076m72O68J069H81c742Q4C926J781
25899E707B825e068P73A028O233k620a828l037K042C635q5j607D37M37R45p33
25915A086b475E13K383K885A253f620M27A566M825B527c618M19I76O808A762P64
25931B526J274n07g98m902A0O669j595B092g71j346e25D128j735b316g74A804
25948B723a236D2a555C336h30j48l047i16I11K991a91j383j370a092p92A76h81
25966B560a523j441j341iB164n86a917l226j114A156K020j102d134o10j324i17
25983E21j21O99J375A119a754m211a404C396j80b799j026A26Q21J929k88a305
26000a353H08b060e52k28C229J764b039P2f90B673K054j801b33j169B174d088
26017A665b899B153N54j162a162b87B900K021r94e00k787B57K111L776k524e23
26034b743e74j011B949F58L88c00j833p00b40F605k790j818d548a988J44D529
26051B788A05J157j41a860m35b69B898A277d13q34j894A516E61k17g28B51b788
26069D05d88m86c06B325i25k515a440l55B11K612a612j164j837I52A80q7a059
26087i25p10j226N79M76A045O71a186l760c98A379L005B087b80m669J441F40J855
26104B495@H33f49j317j552A388B0N100I72a770j571a378C110n73j114c089a467
26122e5r26d9H12J706r46c052J43a181E656N0k769c700J285A579O10J5K009F82
26141C925A502a73C080J526j087A596h74q89B063J510N8b23C43p8J083a199A713
26159A122Q75a586j272i31A48N378k232i8m304J341B542K540A377b811d88j881
26175b369d91A851A45a94B47c765E70c433C122D75b636n5l02I16M97b62k648A378
26194A102b207k746a710B86K013H85b763Q59j198e8B854R2a246O07p74k85M10
26211a288A098d15k731M3l026b961A73R81b221O49k671a118C11L71h86j506J080
26228a312j621a009h5C030M26b269h5j731C434K264j987C49a651q2D494A222J09
26245A331i99B18K880I58c55B652J460j901m45C75Q24R14J209R56j40b18A955
26263C268a667F19K711j15a954j433a453D265J098A579a444j915C103j31B4a55
26280A92P47a440r35c14F74k17J041a308k814H3J236m78a113l875J263i66C77
26298B141a080c07l032o88L68J403A997c42j831l563J347d10D000B32b539j84
26314b723JE82a551n01H4a912P57j369j116a506C450a024M24k430k83A69Q64k61
26332G72a779A51a319q71h7B925l30g84C35d060l62F127j905I42b874a081q4A656
26351H40R80p94j32b262j196E15K416J050o97g81j074i5D418K40B008n02b28A975
26370F65K445B62K422J13e99a02B051O54m21r35f88M3a31q36A031e03A681F54
26389a312j395G7M444N96e08m858J070B956F44J793a471j151J307l8A195j50C6
26407A41J246c709J040f25C872a70j834O53j901B296o42a146L40K23n00k643h95
26425F24P71d0o10l221P76D73K472A070c935j130R51J454c23k63a79j604f52A01
26444e349D78K388b458J159l682A95L778A196h87C479A469J50h02A850F99M14
26460A113J987c034p30H31M058K173C051G52b27B035N08q76j88l85a518g04B959
26478I74L582A687R24d38j063B987l65J139a005E90K164d42G2a662B417R13A160
26496c500A55K239K033k128a245j756B4L200L12E24M62C52d79j92D07K992E54
26514A613D44d898J320A228J577j059H4b250J079A909C39J827I61k76f43l282
26530c925J763B752q4b721p00l281b806A848B80b311k005R7a147n1j114Q10A996
26548d182J077j593a21A224Q68a308j919N50H41c12o07l3K00A639a440k4o43B887
26567C258D78c051P56B006L189q84b2l905a770C218I55k6k20J472A080b568A362
26585E62P182k721d39m009I11K40m78K897A262l57O34f43A453d11C538b376A658
26603e872c67D126A678C41c989j812B844K417a00D91K182i48H08g0k821A707L706
26620E413F96b768k714B57M674A193c832c63j298I09K68M93k35M217c50r44j986
26637c280j741C289i92j129o67J379n27A002a163o06j390i71m19D83dA368j03
26654A265E39f213b811A052J752j123d570k498B23I8K560n42i96C443a997M33
26670a564N82B360L086B359c508j51a663C816A658J146H3e95j51K31r0p8B674
26688C306h97O0j987C731K022c24l938a536B532m36J684g01A830l12a41C32J868
26705B200K645L43o59c305N77B199K641k310n75a163L55D589E3J25b640a48G56
26723G00c565J661B576L102a505j840n6B841j59r14c937Q92B449b61J27a8B910
26741B478J04a404NI49R83q95b921P37f09j897c86m345g46C350A369d070k287
26758f357D21N146J636a864j305P98B165m80A82b124J012H90J91B07b166h60k69
26775a129k980k490a589C411Q79F78f432L174G58B55g9j314C31L44L791d932J282
26792c650C67M081A705a049j203B930M042A495b542r86D4i4B336C64A63J243M815
26809F221a301j410J174A715K883k104b757Q96B694P9F09c253f23F19a94B493
26826B25J244o10Q49f153K433g83G074m27c675J281d22B179J07a840j696E52L506
26843D058g58G33a233B722e54j663k315f54D771j029A197f151A84a539F1b784
26860g94E51K406a533j888h57A279L541b060n119k027C619l7A318c093o90B94
26877b53k408N42B753L048a327l341J71K083D829A845g3l328g50A093a64B88c009
26895I46b919O74f84C36O211l085a334n704b619D033L974h15j083N6E4N483a439
26913d505B7c02G00b180P7C399L3I22d238k531I32M662k701I51f88r14C379d218
26932b012e77B197K551h65k042A869q19J273a331k715B002d44g2F79f41D277K235
26949F512a398j004k211F265J97l216b961j733e66E520B458E38h40B574a583A704
26966E68k07b553L87J0n86A672L960k552d206k15a481D105A666b671Q93A252K963
26983D215A388e866K166F24K969H84d527g18D602r17A762a857j213A53L796f44
27000a433C277K010d54n231L84a048A925m26b620J021B209p07m90b057l91G66
27017d38j56o4C20K001d02m065l156J897E627n02g42m270J122B282O4b867k667
27034e534a889A212M039b725j466C119Qa814l958K312B485L921k451c520o94I01
27051D17d464O90a840C479J153b552l511a282B486J731a660n589b532D482A470
27067A721c082e42B840g10j210m4C900K454A342e528K135B699J026l79b523G25
27084B694n8a058l644a296A503n08a280b46D188K358H14d587k221b838F890k503
27100D387a452J79B490J351C05a972P8A922N89A155b511d85B401J112A095e251
27117b94B072N88b36G33i85D003b822j815P26A805L974E02e761k071A415L877
27133E292I42e501K006A765K257j138a139l86D18Q06a174l104a010H431C429d962
27150g034a975C740A619f39l756D36J927C07b230l911A744M35a705m405K310B787
27167D630B012h652K985A615J794q01b969E20L137A300d355k236A036K050A108
27183c44j745o55D608k300a986l593A358K115D30J816B43M708k335e101j431b366
27200C336N134A592b553O73A816J292b396l60b66C086J152A139b412B183M10G26
27217d190o09C166K602q89d112D78b21I43b315K87N39B426J753b78l083a291B191
27235B695D4f671a075E746B657j301g002h83A178b131p08a049B026K067A157f347
27252f979a688F020B869c186o6C58L714i66k279R40d45H73a091j502A617K026
27268C643j233c255o104b016C457K198g59j547G42J761c365P53L63B525R18A546
27285a892f4B714k36d207j114M74B190M431B209b430g94J24n80p2j090G61L147
27302C908p66a222j58B200K510k296A28c593A711K074j865E42q7f32l40l030K78
27319c724B350O551j1B339d844J875C476L65n18a363B10M350j774b137P95F03
27336B716A081b5j975E505K079a625j593k075F48K405a45k312G96l01K349e111
27353c973a755D794A186e65k585g84C412m09b307n028c77J65C648a344g9A228
27370D082a615k972k146D476j400j249d674e8A492K196b101R01n71K99A326a802
27387b013G4K096k27f407K345A154L205k029d473k458c098E448a46r08j940b57
27404B183b13j575j10k7B141b496j022p6B503m7o90a602O26G49K602o31A012J810
27422B822K281A683c150j236B316J083A564c881c81A20O296k850a358l224i66
27438C843F59B55L242R45j378b143j908R0D962j167H6K98K00L195B3f08j203q6
27456a897A362M4a665g89C859r05b302j680k255B511N05j81b187j856D25a381
27473b455a059E28K375A413c776J389I10k49a252p05j576a238D087C11a764m62
27489b226M03j037e54k388G96J199q78a298j873j516E83K317c086m08J541B123
27506C562a135e21A118M164A813c596a42C822L983a357l028J553J300A980J818
27521C798Ic638G27a93k206c20B34J967J690f42j500A714L757k95a569n11b28
27539A713G35L208A077J421f74A952a689p3B405K556j699c694A40K525M72n22
27555B615f36K96o04A472J245a044A671j79b026p36j367b47D342j017c319n77
27571c896a836A196K016a950j33e10B004A1b084k02d9A436f434K836J761G55L474
27588D229C50e414a361C92J23L55b520M84b46p70L42m015a373A306l98a066j930
27605b996n47A407N93e082K407O03a57k334k97a165C717a02j578p36O05A798K789
27622D587G27d063a136H47J694A224A02e29A911A04d30r6C923j347H76J480c633
27640A434L985p12a876A384R78A031J035i23G55J391d28J61a01B196J843l39d85
27658b873D73K571J360A877b928A139b057B949I17N79A01N052A474c794g78B507
27675D740E46a035m23H03a0B198A058c82C304A209a301B818G82K300b011k782
27691d793J714A311kP5a561l557H84O36B82c049f4Qj54k160j704J684R51I51a930
27711b922j088J972K55A729a475f94m92j005i45j577D48A78R68b030l245A085
27728C173B89c023k415g7A234i97B061i18A139a176k17N91A649J823r90b42m902
27745e144a314C367j90E28k21c276E6d7k085A153a023H1i15n11B469J940A440
27763A303h83j088f18B424a010o51O03B504A220a164N69N6C358j58g95H29M71
27780A300J318F37b290j151e98n13B712I22N34P60a077A414a608j890C076b041
27797d40k594c03q67A528C52c486r84a93G99b574i35B651k87a518j787j567b053
27815B66K618d653o06b139A982P9a267P6j594a146j324M98G27P77o66d304Q99
27832c405e70H70O5e03j867C62A28h66j145P41C179I3a411k03J97F29b88J18k962
27851c132k59B024P27b078B731H44b48n32K9C276r55O84p57e95j349H1K735J654
27869D470j956a575I48J729D01M01L500A890q06C71a38j514D322K03A895a433
27886g41A401K608A705a408m87a14A084J639g45P1F27a717P16F6b13A572J936
27903C508f93K66l305B489j9e0B356a08B63e91j448A104L316j512b882p69q20
27920d471H52J957k98c048j4c74B06c99j012p22H94k2b989e41q1C344h28k011
27938b839J011D70g67A0c53j726f41B208c709A476c18E09a61j102k541f59C434
27956F67J619c569J048A338m21R15k7I6a812j241n5a39A932P31G32J85a426I45
27975B352m84E23J63h21D96D1K872L05j216G92B51a734C129L816l422b460A17
27993g5G23J871A33J142m00K80b24B241J397A94L493I29a295o35B139l90J58b66
28012d06m26C44K110F12a450A227a909j767c04C034r80a676l235e60H68J717G84
28030f36J90j360L42d99k264f92I83J280b372j142I71d69A814b713p36b07k76
28047d83A229j56b74j997b03o15k99c59C02K486a272p90r18A010R74C00c463A409
28066A024B22l6A3h81D94a082k741H82J554J770A400b387L23A40J609j11Q0a099
28085b46I66a519A160J146a09A106b435Q29A157P85N34J21a303O8A423C27J754
28102B081F87a10A724K607D82K21K979q88j065a836J0M23D984H00D5d18j479A9
28121A925b260L37D366F2b48E45a795B264j09a769e61k564a49A002a099b4B78
28139A754a483m41O95A647J428A023c571j964A823P75H52i54l653h42A96K427
28155B623A35b726O38B54c54k299f51B60K146d75k336G05J965d92j026I19a105
28173c381B420a854A134aA01K06a628A47J70K833b135@a190G27J998A352j1b04
28192c88r32B89b974J324B785F20b366a63k249C347M33a062k546r0B813a379b41
28210B792D36c52n33k3F54J675G96b952k186b069A766J83kD57J300B07J62A84
28229A201k30P60a573M19k253B41O90K342b211O72m88K91Q39A94h01C686a732
28247b756j458B114N67D15a012j755A500h17A992I95a788R8C114b29k411f67b44
28265H79i88m39j858B282L56r90a940j727a639B459l06c33k84D71M00a594M88
28282a106F82K516j366f09k693H13R54J766A414d681i57L76A144B63a616b64C39
28300f65p3j668B55J633a687j434a258E30L254j330b946J347L61A765d08k19B608
28318G42b236A019a932A366L48j69i28j455A492K79C8a994A353a494B593b389
28335a211o43A227J25b925p16h05B579k29h83k851A266a832b49A429J113b64b3
28353I45b781D61J982M64c36k135k170G14K135A259d130i72B559H73a976ap61
28370g62D727A286a034n2A623K174j663b590l29J318B094m17F94a855h1C040c909
28388a946J11B999A237f01k035m37B512M65h0o47k850E25c81j579r3A77K018i49
28407a607N42A756L783A385h91n481L119G94j8P5g59b76I90C12b608O49B786G54
28426B4c650C176n82R0c13l150J504j358A471b194b92A302R24h54j855j152A940
28444C207Db670Mc03C764j317a443n08A568M53i1j330B91R62B59j25d939a167
28463A184M68b840J249A144j43f9o00k003A312R76F77e50j597A505M871a240m671
28480e911b399C189J531G89a588j262a37B258h34C15J490K863k016i45j604a39
28497B676a864A83a732p47B274Q79b217K5o08I9M54f88B071K374n36c09l181J009
28515b481D099j874i63j116l91A507J275b485g49p73B075l52b014l83A412j08
28531A304b664k884a780g64B781A003D54f61F76L318c680a075p85E637e99r74
28547a573j336O06C741A192c523j137J744C354K19f99j846h74C080f77H58a307
28564a176A356F11b240i55A106J387a635j598b7B075N71a488N57D63O84l59c889
28582b886B270L100r46A668b013A192J529r94b579j21A069K233N92c469e93b90
28599B462b5m147f74E206j581a569k368P62j29D317B103n32P98J83r10i7k519
28616b616H33J487b430M21j807c39B938j324d082j308g79B604P99g0l77C237h37
28634c190l52p93C399B49a491q9j696B123M66a872j935a51B906e06k238e05I58
28652A706a641l282J589B352J161j749a964k843A369o50b142j748g20B225j086
28667A139Kc480j081h45D01c141m222b209B750F20A23d601J508H26K03c843b36
28685D566q46j807d184K018A44K155C40a829P18C517K098g43l222i80A158K462
28701C620a52k128C048K389A693c481o49a371B194F81d53l305b12A380O85b296
28718b618C471L08A091a389r75G336C492a130j535b88D639j261A22b09E10Q10
28734A320h93k668k01I87K194q46c733J861D362j649j314d803K39B160N59L126
28750E845b749i29i5j905J93j559f34B957A406C66d030J573f99k84m498b698C47
28768D75K83F2c427f37K71o61j460a065C994J782C03b280m385H30N26ak910J139
28786a772B054D91b092j029g37B140L01b660d28C218Q92I32c206j716b006C994
28803B567C02J132m43K185A71a308l20B260M253B32d232b68B593O86b2l095m44
28820c561D443A860L29n28k46M298G3c409r23a88E710B369b190N40d77A649a027
28838d022h18B198L790D05g52g9E35L086c208q91a181D192K97A353f618b716a005
28856a063p75L7A348J351c72l299i67B777p78b172l200b676B580P42A156f421
28873c140F97J954b934f84A853M23c22l248j621D72J513n55b028j139J125B733
28890D66c588j925b303B729d75l383J777C179l72a826K73j399D88K713J320b129
28907c208b78A876e8o145b06A633R01a119m27A369K589a153j762i47B207L723
28923E930k938A50K91k16L068D87N8a279A831J899G27i45c07B479J792E05b233
28941b74E221j276c00E18h93C485D16a774d6A527L125c91m862k471g6E042j061
28958C981a303r85E025j612fk310G09J523p08b720p15I72O562l001b284m082K553
28975c813b8B233A81b455N04A425M50e980C20K688l79a675k471K020A405K237
28991C642b935r02o54B070a262A27a417l02a6j323k244j680A689k30D09b927P62
29008b165e71D658b22l469j239F72K304G98c189a034A877n60a427l961C21N098
29024E419k426F92b928m69A811j09N19b753B381J518j054b579l06B469k5f22l981
29041d603K132G22L716O79c98m503c04B142K455f19A502K534A666h44j403f44
29058B128F54c267J303p5B697j293C36b326m8B023b212r2B7K127L85g54m220J864
29076c110A560K674k050b086J040c0A734f51r27J4A303J325b007B1b131B35a684
29094b023l260A206P21F71c330a129c8C10b46j626E5L926A811i88r47E83L75K668
29112C626d604k000c269B790Q23C24c444a142A715i69k195f6j558B051E54a660
29129b030C38L759A603a038r52R49A023L24g76E97M36R85H7a145d47E661k87b2
29148c380a516A756M844c100f24B318J169A233E53M85K790K468b31l698A649J658
29164C307K47o79c015a065G28L240j016A237J969m41E32h80l323a14C576H43a375
29182c577a642C986A017a227j866A513K78F31a054A445a712D29L15c000b90D294
29199b134H1b403j164C262a141d67j733h69C539A634l08a748C826A437a377n9
29215a436k923c40C766C56c613O63A361F74Q41a038M02A546a41n61k495a363A160
29233d2k78l591J561A115j6a232j320j734B600d90m3A176a142C360a602L04o67
29250a965B77L84c06j460A942m97M44c85l223b32C038j352e35E85a068B728M12
29267C140d211h70A64O004C040C83a191j17e29A358J216r85K9H2J017a032F93
29285B533q96D52c012B402J900j849J534GL50K612a90j373j817g54C341B21bl942
29303c944b82C134o42C54a993K36C29K002r82b814E61a155M41A395l43Q55b458
29321b463j038K83g47A973d33k555a15j247A016c207a204p46B12P17b522a60C753
29339B361A112e234J427h15B664J969i7j40p08l37k313b59A76J724J001b208o92
29356b900H36L042j549g30A211k13K135a549D22L20R68J50g33l926J796A355a545
29374B120b319p27G10J640A066b437e21B481r94G02a77m23j905J018j36o53G7
29392E165A284i91j363a56C080a559K15A589d78D270a887j673I82J342K026a37
29409c008B39J704K207d34j206r09h07B828j063A8b453h68B170d97j815c32B112
29427A212b675q29A283l7J066c81j104I03a617k45p65B748a86I3b60m207E17J511
29445B028l44f97j512F31f70K00q33q69A186K460h99B703A047J997r30H42b893
29463c099d71j287H10a024j08k022P98j056a274E86J266m30b192A64J601K36C7
29481c962A167E26J382G4a103k260F76EQ78C51J795K061F00k60i46p21A241l03
29499I38g49o44j134A444G8J3g32E79J98a89e0A872h71A689O2f27j246A388K159
29518C547n55a078p33j524I02J141a651A055O7M12E50c75p85G48J632D88a311
29536g71F67L252b2j785B38b438A219f1A331J050a497j210J093b52A891E33j89
29553C44a299j557B681lf7j535H92g2B016a685K48M73B212m81a183k003h08A365
29572B805o94b055i06I26D05R96a631B418a29n3j641M54E72a658g61C87a977f21
29591I77k15h80G31pM20c389h87k76D93J638Ge96k2B775a774A782c667b98A114
29611b9A242M18D9d05j140d23k380A618a378k49m33J63i4B641B81a317B944K075
29629E019a456j277A036a3k048F42Lb630A469L96K20a709E54k74i31A808a230
29647b303a024j548e74j3k64A726F56c52j089G36J915j298N04a538I49g06k05
29664i11G66a420B009J524A645a297L01A623J690C14a839k56B053b842g24j311
29680b035K80J78L27r6C489a40A509D24a048p01P54B105k93n03d191D28g76a3
29699F54j49d36B7a23C80K31O91K18b576O1j76C193j190r05f22k691A22a88j55
29718c43j247r99b59F25L022e54C79O38J110E26b852A540a761B711a056A587d94
29736a348d3m88j370B912d8A463F60B51J281F01K250C21a381B165a020B751d911
29754F80O17d73A499n37b08A577P01P89i41A783K375I51e35A88b895E32K94a527
29773A374J174E13a658N64J05B534N26A20c308e1D153c25J34A314f77C411j089
29790B322d705e35B917j392a783f31b25N6A731E95a962H75K37i85A86a361j52
29807a513C4b169Q26m86q42B443e31j139l119a909C647j027E77E3a785J60p72
29824b397a081B94J07f90J57m181J083b25B036C6b803a021k7A581a307g5k120
29841b195e15r29I98a804A921f16B561a862N44B69O10C65a848A696i40B441d24
29859b058R65B025n63J163b737h19A636k61C53b465O10a39B43Q19a273j87f87
29877g20k73A385J198a947L53A75a015D63M64A76a503B65d17B092n25i65A850
29895A021B09c476p16E89J772L00a609m98A422ml17A29O24c291c74J33j832A552
29914B64K142a366o6O23A743K328A670a263D92j40J485b419a044A82c21A157c433
29932B11Q04J931i06j906J16Q09f41j32q17j221g99D67g77A046J134g69C503d123
29951b864H52k23e79O9m209f07L02A457c506a013J8r87L40n85A452l79R21b43
29970d776a990I85L952A385a423b92E31K000A186b242A59L65L375A594c274D84
29987B564H18a81l124E76K77J53J765q43a311D37J227b5F37Q63L546b01d8A58
30006B672k38j142b226Q3I78R04a573M92A53P64b20j875Q19B529J487G90c17j437
30024a754J39b30I45a167G69O79a112j71c85j304N8N78I94c463c30B742j223k02
30042A317f392A356a7B363F11J056K014A242N47a268K15c77E54d12k826a207A042
30060C56a501j869J250i37K77b21j046D69g64k146B72c222b99A725q25b793j377
30077d170A410b2n53h2j660C64K322C36d215a721f90K70p92A6L95e63I38C3b52
30097I73a332c57A063e8H61d0q64A488e62A614J476p62c097g94A038K988j430
30114B596c359a246N79C060q70f49a76B208j93h59j152b85A912K95h70b1E8J752
30132A810K900a599p62D893e42j31K27j583A174d37j449l8g72Q8B628a742j126
30149b868d91C228R84H89O24a840k140B52j23b622J052A494m83b588J21a130c45
30167F55I0d541b122A129cp32k750a308A398b647j572f3l80A945b414k823K489
30184b748i41b53j605H38b144H93a47f9j376e96B117p47b290d22A482L456j924
30201C014c74j948a72D018i8j175c97B023A14K143a393B814C76K180B58c077A323
30219A488J954C33A55J551M410B540Eb660A908J117b287j172e94A507L762j389
30235C880c676j887B658Q35H83B24K10J423D89a803r6D31J349B76a521f65B66
30253B849B38g36k577b70E00J505h00E78a036A229a72k113L04B918k96a784k295
30270d079j118B250J121E3d595J586a073G6Q9e067f77A61g94l61l237B36L819
30287D055j403Q3b733c46p63j095j831J607D28K332a576e65J12A652a488I40c850
30305i21C330r14j180c288a145A901l32a750K18B437j066J12a463k56FK202k96
30322A912a397d67p43D461G11m4c021c89G97K690b753C110%H31a727j092P71C165
30341C935I67M13J492J351a495o48O03B234K20D83r4K523j327K569G67b425k203
30358d628C003O56a862j28M87b20A014a531J29B112J884l59a892j712A73J916
30374B089a070j523j363a34F87K747c255q6d03C86L14c856D91J875K338a42m096
30391d238R13B11J934b92m614a835C214a874e79l240c31G23a174r53C73K552L8
30408B963B88i32l676F13J280o15b834A60K391j077a72k710c38k72B078d068J076
30425b992J040B820J22a140l682C00M25K995m5a036A323P3b325k227J912A413
30442C196H43b963A547N96o2k44i89k329B569k06q60b206C214j162k13D97d701
30460a272C070J28a024j456n12C829B76k5M51J119p0J958b262J74P79B094I96
30478c453I94j96K042c89m384A109d13A381f9k264c05E405e0l176J333Q78B160
30496F20c230a551A9N722k76c402k564J846B369h6j499P20j00B948d188J594j034
30513c628F84O32C8P79I8K276J041a273j804A09a369E24c796J690b86C387d78
30531d836J373B79J418O68A03c700A238L213c28a06B07J099k98a213k454M78A991
30549G32b931l64A629L321K606D24d811a975B292b785e63r61B305r13H9c672J539
30566b133A918M56G56d540K062D469L81a798g42r08A893C65d31k245C173L37j147
30583B363a194m212B343L35b97j184j15D84L585B15a447H0K114G97a207e55G80
30601C821j127p58e261c91A495E60J631a954B083N54A096b204j290D01a31G54
30618a562D23K367p75N8a242k117a215B894A314M48D56a175B95c428K59N33E474
30636C180a720o59Q86A057K734a850k584B59L525b07k013q91C06a533A57a156
30653c677A966Q35k27a322j846C3a555d84j013f44A353J32n11B21N41J592J76
30670B530a607j014B55L184j316c214m9Q70A656l87M94c339A875K342D24b946
30687a178D422l28P16b049b95D508B103a036B38c412a231D23a684C22K353C88
30704G32d095J222c85A850g71o14B24o7a402k2N18p22B56K542D14e252A938J089
30722C027Q22C68d865d63A397L91G11f29q03O03I53c360f14A446K662F2O63A2
30741D76d69j327a61l336A576K1c010a299j352A588P67a611j376B122N91k03e15
30759e557d45B677A205b094j510A073k32P79b286R90B33O50j93b075C94J875k33
30776B036J058b911i43L86B383J362a438D58K93c53I5J49K553i02C60i34j509
30793b443g55C268A361b36l514R05C855j143g3H8K72h47PA877B61a560C929I7
30812a136A78a34C328b690L41A232E03O0f02C17J971C41L7c498O77B335K196B103
30831b235r42J057A044k82h86m47b76C111G09b628O59b97A347a890k477A300J288
30848B588m17l67c726J548Q05m6j163a167b31k73j173f06j121D45A99K362a722
30866b303D133A70a720N48j902A978p25K12b620G01K631A454a908n806a808A331
30883C408A246C68K99P29k56b589J59A149k99b191o1A022D91K539h30m367a769
30901E02J016k87a353D4O01d28A86b157A044L273g20k568P01H33B54Q84A55d860
30920a039B280j058M31b460M32A597L70C06Q07M28m66b863p06a413A975a45l05
30937d50a99G38R59a78G8a621E01J652p07c63o71F53J848a61k782r19A404p00
30955G04K093a00H37Q84b11bj624B46J338m22b206d97j995C966j559b810a222
30973H78M197B34N02h60E20J322B86b131J002B166A009J76a714L17K53R0B159
30991e340h35K38j832C254A328H1J98a424N56j008i4B514G65c221p58a293G31
31009F21c659A614g69G11a34k728a084F16c07B746d064D40J827H16a075j268l6
31026b379O83A868b720C80a821A459j30a262N84A632m37P7b994N08I31K443a84
31044d550g63a69A75J228a739j8I62C14e02k497e31D902n99c123A847q82a000
31062B130c10j299O86I59B69a45E2J528a612F71k36Q61R55D93J466o14b5B36K266
31081B502a037l07J84D875j790G12A1J530K238c23k803a431B134j55G75a129n25
31098a654M71p29A024a065j973B475e57K9J96n500B163K564d92j917O63A121M90
31115A611F07b57A302m45Q00b055j252B927p4a106p72q85c47B18J758F7b758D67
31134A018e22J58l559a176D00K49f12b05m54A200a325j957E87R84M43o66b252
31152E70N17i59M30I50N97a464l12h85A940N20M37G17d608P48b73C125j254q53
31170A018m13i7D231D58c825A407K6P02a157g6o03C006j041h26j224h45p15p42
31188b302B035c345B121n54h71k822h81B268k21a588n68f23H59K026a198Oj919
31205c111J450D24J562A17C0J716G65a83E79K387C95a099j746Q18Gb044B951F20
31224B795D16b68k387A259d24B282C24g93j979n80A64J945a952E1b589j130F44
31242A214a343J51c03j482B362h40F41p8J612A28f15A92i25E76b962i52E56i14
31261A51c607B353e81I16h0r26B012J529h53j32K94E8K639j053a316j74F02m2
31279E60a600j205B309q95RJ50l59b350E2c59j343G39a042A943HM81J150J059
31297B698m92r26h98A115P8J156N00a06p70n42B03J271f51m95l8J00j649N87q68
31316c014B354H69A05J150b887h61I32L271a000m47A935A51a326F80e0E07K46
31333G53e12k043B75P68a090B25a712A146m47a70m303J45H2a106j732F03a099
31351f39I60J8a250k15M73gG59d367a833R13I76D64A49a10A026A7a015G61K011
31370B772H65C4a048A738m9E0d16J7n97D1a012L58B618A224L5J52R17b70A24K955
31390C079p44a639j23A309J403cA088a522M4E072k159k17F56i89G48J50i81A301
31409A321c55B652f1j063A165i97r7A394b71F20R32o3a768B355q03a004M90k219
31427b733g00A46L722g49j607Ib564g7A497p00J9J744d1l6k20D356A371K8F90
31447b84A505o14h41A340a679f16k042j12J163N6B649b972d53J21l61A685a988
31465b259O7j400a683k256H69g09e1C726a229K26A352K34J432A022b178F56d91
31483A25P70b047B263r98C89b540G77P71J265g83j266a3C538J303a56o91j679
31500b526F83K289q54a279A852i04B249j4a918A52M95a180b67A388J246j04F39
31518f47G51a601A02d67F6d1r0n91m78A130a94A899q43d168a285o2A273O57a483
31538f17g0o44B415D62P74d08D87b83G7c934B285H41a77j100o62L39A019K781
31556C800d69B542c86n32j61q50k849B205e91j106N50N59A314D33c938A092B46
31574h18L23n88j838a315B205g71F81f57r62P53A416a84r68C64P1f90n4k961b97
31594a04A140J702E25Q82a09D33J430G19Q85f8k64j043B150n78a497j500A748
31612E33J506e30r84I83L945j678F29i68A263M86l93J349i44c85j302F5a360E05
31631a161A247D32d51B72J918F14c81m55r76B520H66J334i95C030o13A041h14
31649b116L75A74J523M7a212H54R21o16m41K06K843A026J616E17a972H45K773
31666C618b688h59k54k80C781A076a840j980g43A692b019O62f77E93J149gk098
31683b105C83h81B29o0b180j26C96J9a999l028G52A57P72L8c37F2a206b33k444
31702b677c15A803E41A80b794a187A624a62p57c41j421N09A149b108j537R64B023
31720E22b888H32K23K13J286C99g18A423h42j521B13K17a468B281L92H08B49J367
31738A616E64f28k847a672C343p72G41b862e76H28J313D21B10b72pA629e25A583
31757B321J825A711b386F16e85A796a793k00k680a260A861A97c023a386A554Q33
31773B387H1b717i24C83J882a62A604p18c25n22o9k390G56b500C56i88I79f9G52
31793a65j851j69G95J031A59L53J76K115C12i12k112M63D49f14j482M11n45b55
31812E19a096j118G96a75D84b606P36Q68D06j32c095F45M123a42l347l55i0A137
31831B94a268F63a359A725K646D44Ig68C842a314j74P05j84D218j605D84d324
31849i11D665A333l39M47L96O75j195d15F72N92D72M8c398C444j406n28a105j601
31867b706Q12A144A25f73j644F6e89B929b026n81A738n16Q37h87I73B79J280a002
31886b653n92A015b179A482j22J091F42lh38j20B44J571q35h62k235h94B344a167
31905b861C0M03J992i8m29H16C28J026a927j013p6B361O98C26h93l165B307p90
31923A517J028a32G59L462B25b011P88c14F60b687a35r8I35O89E87a500H0O10
31941F90P31a164r39H71J168Q17c455P77a017B175K33r88a196M17A145C59O07
31958I66b140A750g29C04a481A310e35D75A87G8a661A333L408D71b039E5J204
31975A259J189i33J60I99J382p71L9m25j85J93D79i81l383D79J776K320a148k260
31993c408G98J178q58b23j987E93M18j50a502J5f93A266b569h72O8B223K892c429
32012E74Q28O26p96b559J278G80K394j538C79b025a81A460E81c794J135n27A661
32030A390a144p15C08H2a71B34a493O53B289G18c372c15B497o92H51f90A862M94
32048B356o05c282C01Q76J866A35e5I34J024j36a635N67o52A403r3F45h41o98
32066a539B367J4c971a030l18A777J128C01a722n09H43J679a148o98M1A253m50
32083H03a329L17C050l46b091j586a806C528L019A397c334i55I99i5k374r56B069
32101C607m92j423a762N34B750a809q28A50N21J300Q72a296Pj127J126L89J52
32118g49R6A311K434c492a206j002B443K225c07k978J386C714o30b727J338dB024
32136A559c40j591R45A571g13k236K06a348C944A036b267J65R46D160a134j618
32152b752j257J733E25P27b729L88B934A209c53k877A073K312a81k319p84a029
32169E90K92a614k062B419A130C03a697o02A219J944C6a657e02o23E090i0n89
32186f79r37E3i04q2k056R37B502j102b935I00K951j423O43b654c23F13Q95l29
32204A179e65k094A170j56a4l117B448M49a9n26k220P80E263J233B210n65a491
32222a085D453b338O89n86F28J727q51F64K987A298q3a738l48C277J83H4h54L29
32240e25A725C26a413m310b012C099j219F73a077E2J514J601e82l921a275A689
32257B236a309B22g82A613a528j019P47Q18C653A15b066c21n36B189h07m017c68
32275B168n27c92j574C52P41C24i32j464A135Q21K38I62b580O69B528d23q90k85
32293a598f14A119m72b795k533H42c296a03p3j80A033K792i67p79B05K72J121
32310A598l58i40B698c5D8b339j192J20C93Q23a714K1A013J558H20b680M17D76
32329A094k7a205M60D386j914e67k806h24F28K749D46j53Q35d93E21b320A360
32347d74A217J629A210b969B499m46a23j258G77R81Q66A270j79d7D78K226c472
32365a117G22C27M320a836M10l64C45J133a844A4b304C113C93b579B85h45H73
32383f37n8K37l3D298A355a586j032h77F03c626J48d33A507b4j647j686i8n58
32401f56B421a739k068F6J903K6b370k456H07K387e60j404g96j72B8b087k129
32418d216J435D142j805a472j16C66K4K461a683D08h0A7J576j31B50a870C247
32436b706i36o80A040L971j174b450Q93E81J031a734L39L94A29J568o9B94n8P91
32454A027i49J06F92j04L921j043I71a740G54A16K453b2I53k24K980A188c048
32472d085A053L86b149J008A416Q33P89d79k015k64D10h88I36a920A434K718A548
32490b087D24j85K045a180A219c537a164C339f48k202A0L80J170o49c776G24H
32508A359m11d265a789h28B719a244k755J774E59M296f54k576K99A908E68K95
32524H63d029b24H35a701k021a285B321j44J020A049b683J224B081D03d567b020
32541A179J346a440l70A092j91L518i58k57F93N27L5B9h20j28D571j766a601b62
32560A935J692R48a210k278D033j558B10a52D98R34M85c19k49a78k99A558A94
32578A090k66K238O42a456j064I94J564G57b28k944B65R92M89a840J89B114M78
32595B592F20P38n42l48F9L67b004N59B66J942E38@B084E92k48a029L04B233J73
32614B406a95q17k976G80K401b261k227M64a802A060J700a425j918C494j277h22
32631b321b83B043i82j76q1A216A70L236a587o74G56e31B97a34B01J25H3O3d332
32651i71A478K048i72j972l64A902l35c46m13K33A292n68Fc531a154G45Q50C81
32670a572e20A657g4C34g94D83h09K29b88H30D3K129P36b547B618J433m65q79
32688B707c8A367M7o42O44b592a180o35D168j336c200A83a974G92d92b2p84A847
32707A319d04J59C957j432J942A085a046c54B074c61k158O3A390O41a051k84c90
32725a422I9f19l504d3A672G19a919M08A388D52L754F07b988a398B098G39b052
32743b623a4B557j077a962L39P02j489A623p34d7E46O73b388j901D66C3Q2a8j732
32762a750B367E90f95B794c158N38E53b04H85a238D28J598n99b757P56A916J563
32779C479E22a069e9H12C75K20P96M39a147a43A329o17L68p4L249d10j022M05
32797a027C199l88a191a43I36J888j48a971A327B31L5a876N25l55O65C527j615
32814A912A00J47O01J745F14A06i28A888R04A259e87i1A322a710D2a965F35a739
32833B79M02i26L51k96r63A363J230q08C15a476r30a142C677F86d465a679L75
32850a304N7C06Q32h03j898C01b39m50E37c767P57A654A81c43C096h49o68k19
32868a736j165B735h86A926b343A349j25k80b066K25H49J581l47d36j726N74B506
32886A142d27k783A845A86K349D46a991J98F12N90b529O87g7C682A033m12J711
32903B332a88j436j39M66I62J590c90j917e51C125r26c21A8a329A781m7H56a616
32922a299C846A085E08i60j507B198B6P18e01F58J021e43A550b682J216B13J640
32939A853i02a91j911R58j27D34a153A291C5L4b073c64A652a480B56a222b13A173
32958b59j440n67c37q49p91l86J021r96A78J97b563A220B5R07Q54g82k922c45
32977a747O23e25m93k79eA91J400c08A671J68a184j727a091l199B146h5k171a93
32996A722e19k557e31g1C487I81d49F42N79L13e35G17b612A945R5o13D94q4L45
33015G55d87C868A25M90f36A705a531B223c45j384A310a087A038l01J15J327c76
33033A99J666g60A734p77h62q20A320a148L20o7J58C58J175M08a091B395h61d0
33052A213K243j390F23R14g47L63A568P28C46a571I26R27H55K037b000h22m99
33069a321k214a06o28g9A129h19k17J97J37j15K95l378a746A457c164a561l74
33086a935g84j387C15i8B6b93I90D68p7j1a661B331o49c71j807a067l010D76b07
33106a267C02d90A158a005o49E28K444h13m6C40O63g4j664d46F76j00a11l52G97
33126B358n98b022R74m78B160c76A79a71B730g1D96k44Q2j38K274b04P7F46J5
33145F61K595E41c65k337G17a78A136g05D37b347C68K023b586e45B513a308n30
33162a838j58f72B673f23K1j306a44j901N89E56j62J25a09m78k575B266H68K000
33180B868B63K076DQ5J258O68b197l26J008K95E13b072A005a79A894B57Q88A47
33199C081h62A569i19n70f96A097i8F23b17iA142e66J37j600A81la437l11N34
33218a214H32a044N19k597H63g55A2K2N68N03N21b07j872o18A167K147c45j72
33236e17F76J904a268A993b2A034J576i16m8r94A478l16M52a626e85C847A302
33254B004a688d49C39j65J002I6a292B335E37K093h93F47a663A521b95B717B13
33272B37J442d17A10a268A050A05J447B95I0a96A8a186a45k79p31o42M94F35b917
33292C322b565L12J095D97J535c043q81g49j2I25b105m36l3a099E518B089a513
33310c82E83J251g21G27J238D70B6K422q00J968D63d59B400b369H9J495e35r55
33328a490M92m6A13i17A417a893I55b929J358g55C12K218b211P59A242g67q77
33345a644B058Cb21j38C7c86k95o77D90J318p53a010k37C652r11G20b240A946
33364A188h03C69g37A300a393O91j153b72B154m13q26a324D34r5j33a618g23B205
33383H40a60j049E62f00C417a24K3H62k16O7a851g47j07A957N55b50l22j065j72
33402a809C03b512a059q97b04G71a082k008A993F39K146A221a362j021A089c43
33419e31k228c33A155F4f5m92n74C487e16p47j507A525M27b010G06d56l20j209
33437a985e57G40L309j389j48a399r75c8j713C257d29p23N02A827G44a689B94
33455a312D237c86j741L70B058J741G6g22j69B77J747b39k590A333j09m53i06
33473c331D598k252Q66C60d342i28k62A628E0c263a011D503A451a94j047B490
33490C524r33a896B480L2J203j570E26J143n12L428a184Fa048B079g30k484i16
33508a157A360J134c509a669f62b96A431b17B403a275B121G06g52c9B021q23J349
33525B547a261j805A274R59c22R4D79A61J133b017OC122a487O99A565c341C006
33543A751c193i79j506Q02B246e98J98R8j439D82P32i80J79A090b257a34A26o0
33561F6J172L71d533J339a320C828F63b0k495f86A29a214k350B20g74A165a690
33579b263a91A180K654a298N30C89g92H77e54n498a271A047O56a775M09N93A216
33597e26j713q40A60L38a663A3c10B73L32d29A56a786f59A53a868J88A828L038
33615D866B03d46j985B216I59j08K12d71A124K528B95j0f57C654E26K030e80k22
33633h02A658P14j021k27a532B367r74J941b07l747A638J324G95c010B118a642
33650G77b118h68G54a75C229a790B3L374A139m31b182i69k275B327e04A669L63
33667B032l95O36a245l032K108A016Q86a011j934E18A14f13k148j049J688B239
33684D29E7h7H74J77a583d75k030k10H4K005h24k144C936j888a578A706e55A643
33703A763G84a978K81A796C78M47c706F54b61A994r40FRb289K99j191a550C18
33722C479a492d79A4a202A913i38r28a05A938a35j846K52c90r67A167B23a627
33740B828L13q08d23j932f69A058J901I02E9P86L230A706a002j351a85A182I3
33758A271a22A259J193a182a37l375A846J954I53a110r54A572k33a046F52a93
33775C740i08j385b90G75K676c16k270J92o9H17J325b401g54c39G70b783a062
33793c35B351H61a742c1m066c11p06b79k605H62J163P5a699d74H4L557b6m507
33811d533a658G35J056a88j402l2C549c53h1j647O92F70K037j150c822c08j461
33828a769B055i45m46A236J584J604b205j152J565B694j302a550j53C244j74Q96
33844C966d07j802A083L480A049a783e06B489Q70F26a185k482B158R8j28IO76
33861F85O85K027f50k216B406n84K016j540p58J381G7b28j254d58A291J314b026
33879b000N98a68A382d45j586O47B619I89a70l618A873A10J639b477k131E17K756
33896C273j107b005m56D75f84n32k193a491E94L830b04l68H79C75L090d325a346
33914a805C050L48b496a228l813A303g8j870k58E97J559H56a955j885A749ob28
33932b34k243A100M964B298a758j434i78A974E85j89J73L061I55a985o8a26I31
33950A025m23b063e0C618j791b97j380M92N12B446b790cC364j331J1b797B26K252
33968B478l46b442g49p09F13K222F11b579B663m94m88Q14h88B623J649G68a152
33986b667A384P64A041f10k497A840n91N9k18J286E60K79J872k63b048h24B239
34004a881j491A861D32L067h51Nj994c66r80p21a016A457L39c04O2j361J92q3
34022a494A229b622M86h96B952A110b364e90B202A55L79b165A106J211F01a333
34039c137M76A371F01b982M46C96G3J826a940N3C165C43K752c91j63A326d89j309
34057a798n69F31PJ305a284d09C96J208E46b83j915b21B308C12b020R49A533J747
34075C280g10o68L06E54K745A070f20L6r20A453k11C97a561A033a015B417b140
34093d82A233j90f51J56A113J222B61b71j690I7L377m82a345d24q46A776J551
34110C327b074n75H33K851A056B95a949B68R8b756j675K131A24K977A389c2j379
34127a411f34I09a446K14m00A350F6d606a433A570b97k600i99q22A705F46Q15
34144A461b088q22A926J703j241e285b092I20J851b088j23g65H58e3k208m48K83
34161b426C424E38J95a810N12r84B30d598B163K01E34M277a192q37P27C42b44
34179A836b241D889A483P3E86A60J843F57d84A314l50F3k4L33b538a142A873P63
34197B636a302b61J02jCa09k247F12a301A309c50G11B34R44l85b770a340B806
34216E41b550A19e36B131r61a083k20B095j48J044a07k924D50a463d44k038A15
34234B96L510A840H75a454E13K53a581j31a68A532b90j336a46k43q68E90a511
34252a421E69L25M90b511K54h8A532b377B84b723e32D015j425e80a64C494p86
34269B708l98a966L7D50K114A171a903J35M46H99M81e01F36J526K398a803F07
34287b864A163b585f25B505g78F36A98a3j159C137j350E52a303A374R78j002h36
34305G56a764f43D129a662G76A00J907m55o69A82d72k11f6j417c46k397a050H47
34324a988A112m74J830D19b74A282J48a00j412l18H59K935A246b278a71j79C28
34342A580e05r83l5C18h75p2I88b95A674a867B49a349d09B811j303b535Q85A132
34361A661a005A118a201A674C11J287a793N97A331h62H79a941k61C683A186J245
34377B431o97N48P6a100N02j946d36H56b149J26l8M19A152J482h06j442M12K82
34395a554j6A368M65H93R78a369J85A322D65J343a4A027O95C02K593C93b407D657
34414B397n42D11b501g05E060A812q36b140A67K28a495Jf32G13d42A01L99a921
34433B74J259b041mD16J960q19b063k0d85A835F10a245c58j6C112j522a029M61
34451e68G94K233a023J35J06D22K687a52l67k120F22B22i55J78j6B733a066D64
34470c006J099A60g94G55a036c63B584F65d143A320i94b57G88b622k29G81J70
34487I51b023M9R04B778a496q99P73F67j09a195b9k609D73R2a800f80G28K960
34505C688G3J559e02B707j83i43a89A290J61J353n2i89E86J970A131l04a881k66
34523b147D87a532B381a08k866J431A410J642e93j363A047C47M93b198n91A80
34540B532C87A2J220a297A166a38E95O73D01c01j792Om51B200J185b611J282B923
34559e55k96B486b534B105J240G49a308j76k13hB02O36a73A25P82Kb5n89D57f29
34580B94a706A156J423i03c73f8n14A560f36j589B693G42N92K679B07J47o2K208
34598B500a872l50j270E87k20P27c440J016E81h95J40j066A212M94a097C17J598
34615A915h42B3J750J659E25d73I52a684B210p44C52J016A70a472B113D2J735
34632A777a389k389a393E23J093E26c152a355L17A78a65l694a07B051J68C01K312
34649B613I42M20f44n67c09B9a014I98a63D70a352A918a63o18A355i61H23l58
34667D65N74c123B393J219i39j236a085q3I51c799J468A616F99C21b225P01O20
34684i04B447D61P31e79p20A983b57C243j282b455C19b999a294B816j400J370
34700B786h61j305B47L08c36C14d44A386A3a214p84c76A422H0L049A040a895e21
34719A04Q08L76a234d83d6A514a053d07a35l78B30M80c791a83C027a792A037m35
34737F02K346e88j830A282L574c000J415M54E7i49C478j023a90l65k094N89I95
34755A282B19d2A532J402g58c0G82d83a03pm72H41a871G8J86J833N44e84j254
34774a838E47K211c76j170o64c24j107j109a265C17J484e61A581J876b329a074
34791I89j21k63j94a015r49E22B34a769C404G28J490F78c592F50K734n34A234
34809H51J163I02i46M41A351J644E48a073G5P27N53O33a041A12h45C849j788f79
34828B487C21O82C33a028n01A663f32j989I4a354M70A373a004A43a355A83L539
34845C722b466I16a337A328E44a689a66k17A50J616a686P22B559j024A75g68m57
34862a225I75J56J102a558I78k36M7b710j459d63A121J195c128a027n28A498k56
34879A242a146F04b423I51I4b586c97k51j85Ge10K11A557D46J06a201A247K460
34897C707A375a542a58k253a51G09a387k37A58d86m1L0k332a307B881E98J56j23
34915F31R09i51A63a468H31A41J434a505m71F83J521o21E11c241e22A153K121
34932C274b455J078j388A879N24q01i53m25B583p36a887P00D00K961a848j369
34948c217d51A115c8A794e89l778h42H67b703Q8K57A231J926b00n220J707B416
34966b031j063a474D01R42b365A04h84k38L9e25k063h9C165G58d75m33j355A892
34985C74M98b093A112o7a620A465a301b86I94A02e29J80A963e54H80c061P0F06
35004d06B994a05l349B544a536K17C17a597L49D328b415A244d110A038m64c859
35021b068H48C37J754a490d07A12J313A43f22A014J548r35c670A049c722A360
35038C675A504p03k34J287a015J65J26k17K98A279m15O17C06J491F25b369L67
35055b002D8K065r47K73b18C97M0J178b122N77K74d93G77b499G12f39A008b378
35074c047g45B045a050B518c034E1N30b064A320A83a642o97A674a498D82a417
35091A846N91D77a369k758B87f06k785J106h87O8n00L50B499F47a313o45k430
35108d388a47B399Q87H24d4n47i8k97B29b475c96A422b57j414A608f2D920F00
35127b78n19A920N03a116G3K076f68i2E67K02I5R10h02D72K14g4B348A097D24
35147h45P9A751b47k589M75D41M460E80Q23a204N01C401r65H83a308j00d34D05
35166b66j969g54A240k92a817j131P37A779a314N2E7a65p6j220l960C64Q19b4
35185f87C24Q81l57a965d73k793B483m68a310j977J024a67A422n02M59b430R93
35202a437O57j623j37f43G36K302H40i26KE02B44a816A06c095A760b440G69c97
35221a517n67A057f61G6a785b73C539I68b09C59K523b026g35a67E72h52k042D22
35240d92C476j520b176i75E25a345A409h99f0C503j501a812M4I14J040E95M17
35257A012b289R20j056A340I7d31A261n07d97l4A228O60k87G98a824N9g84Fb85
35277B12b279A347R26B59b285Qa9E20J789a552P09A8M88j90i83M61j727h04j247
35296b051L46D853q89I14a837j102G71K32b833a79n03o95B65a514e43b64G30j38
35314E92J075b627j411c92k69j338k99O96G9K386e19k149R94E51i92m42e24A388
35333D114a945D94c399G17K15c288a306H58J526m43G50a675c90j174C76D1b685
35351b063B674P2a459l67A75J102A96b496B34J369R10a411B60J536J492C14a465
35369D92R91b520C093j250D47a079B043K55a694L49a92D142d80l21n27J11A115
35387a35o22l12o5B127E0b231j309B271K221A453j03b019B132n20l66D34a2B67
35406A319e4k630J276b83A158b524i85k171B515A60e49k398I61J581E31c549K6
35423c523C146j377R18a435O06A165h02k426J057o4A613c82B630A14P68A88J25
35440C13b533G93a98B937n28c67l337J402i75F92c852D14a318A594J363a320J33
35457a187b9B693A234b163g28A986J71I17g44m49b84C601c61F24d1C593a054A512
35476A099C23K513l26a947A0J164L66I6g43K38I24K078j104b277C01J721J266
35493C288C14a802E01g5B611d31g9q54A249j80D4b007q3A724K70f94A101b40A041
35513c66D27e04Q6B447M1h6E11K795j62C65b992f82B079d16F01J20f347C427H24
35533a873P64K82L96G91h55j915A231a004k277M62P02E29L43B05q3a321k498H65
35552A586a795B20K63e57H47a936e57H67K065b133g25H11J071m18B41g33l03A909
35571D59a524E58J236m10f58p58b92B254O16q29D36P60J128a598N86b47j024c9
35590C276A171FP53K973a928j025J355B574A092J58b451A25J955L19J183b175
35607b96A911J20d82D87a759G11L254h35G54L09J356r56j90a720j255d18A451
35625e99A21K118l41o36B41J718g25B304p06a611o79d69E116a277k917A909d23
35643d45k92n33L73J24C323e51k306h80F61a415L70l114J911A466a785m34I2b099
35662D62L91b881a369j308R90b77j810l402A849l73c032Q93h92A965D12D2b09
35680A254Q82b3B884B0Q69L63g74L46j982A309J493J006a225M96A027K26F05c750
35699C16K449E40b20B114a93A572L0c290C86J274p82K807b31p22A186J304F74
35717C87a838B834M09J92F5i60m71b53B039b654c06k66B45K162a282M80L98C735
35736B53a175H63A20R72H5a416N69K88A784c556J329a23A873q53a339k438a825
35754A8a927j19P12K27H4c7n10C1J323l45B62b168L59a70j234j207j168g45a26
35774c012A02a38j844A882K50b191l20e75A864D77b802H8O56b75A876a691K83
35791a408A472M85c30B621a427N19A635O87b006j193c49A974a4r48A80N27K637
35808C344a059j130H33L614j758E12c318J227B060n20b485F75K743g19j868M99
35824b088G66K046K0g19k645I05O10b2j234F38A06K667g28E80c120B21N32B19
35843c77j461N47B62J034b833a60A917m82m09a430b32B493n76a854L48C036A307
35861f05A640a966e96A444N02a69j393f17H46i3k662a226D61K360H72m33i97H71
35880b208K28n81q1A727B37I3b468E23e11A165b177a52B641m13K73b397J178N54
35898f65H74k13K20c748B117P59E2c9l65j328B262G39b504h22H61O468B95a623
35917g16C42K192e26q91B310p46l65B85a265A732h83M6j958A039J64A90Q97g29
35936b000L56B808G35L79j30m40f33j840M93A097L400H39d6p0j438e92a3m16j860
35955b289k415d29I71l25a669e20A017b618B745A349I6J826A37c1H96b80j060
35972a340e25J67D53K608A281b205E46b050A481Q53a17j843C13a00D25b482j14
35989b596C050a469C93J934a449A088K307b10j381l346B16J588a981f25F05A54
36006B045h08m94j593i2A614b259j386B745E15i7k457a180A1f96n89K87j948Q82
36024b064C433b365E04c57A015L96D01i40L26K49G54j33F1c116J082a0j244k105
36042c359d29D339C5d52q35G14K180k1g90D76J177E13K158a172j662B371h67H53
36061c0A833g57F12A68R01a062A121J191b420e66A24a018C11aq17B47l2J936i16
36081a84j25C58e93r93j38O94B631D52c888a419A045a31B445a474B4a269e33I6
36100c41j163B782j248d50Q6F1f53k056a00k66a74f9b6j715A65K381G08b811a27
36120a101A757Q36a144B60a87A521o90b799n26a075D367o24a924g77A37J121K414
36137C672H38b322D70P52J54b479e76q6C110C43b51j708a90A831l80f1j663f29
36156B427f42A94F1b2I74g73C37K61e1j276M83j662A031c28I04a092l483C15K366
36175B681b446i04m71A503i67H14h46k25c54j5I15M36c107A993h06D83b133Q77
36193a256B571n79h37n6I78J938D79a537f59C07P86a072c11j044C682A092K266
36210C358g61k569B049C35k0N37d8l28B94e02l97G50a458f8j181N03B068c7B358
36230g96n14B659h54k020i99A83K933m71A223E63g18A434J640A087f42k38B9d0
36249i50j96j762a277B493a604B56c048b70D70B33d06H40k6h8k075a82G06h27
36268D85N76J021a192c05k895B2c00I5a91k539A74a72l32m79A326A78h79A868
36287i88I06K56j55j88a114j416B04J572A95M75f21c00A342c47B447h41A14K165
36305B279B1d7A346A59P72f90C432a634Hi27A77G5N45L82J225k05a618A154a051
36325b161F18J65b511B740c68m52J1B435A063k53M79d86B008o50g38A678a483
36343e10A175j3b784E0L195g15B575b059J43B668A203k94b054g85K50F25J099
36360A724b273a09H97a197p79B53c066J69A174h05r6j70A747d98j144l07P18l43
36378a574A747B66a526H89P85A24P27c2H86J642A12c557A130E54a439F05B44J134
36396A378b279j131d16n11n6B382J444C97J372p36J261B52b011b33k74E99B90
36414c011d8A318O82b32m80B505b372e11C58c94l175F26a587c21C82P21D86K018
36432B504a983E45J702K81P21F31P29k87N19e11G45a71q9A985n94g37A754J026
36450B780b178H52J058b22j203K08j058a071B285J33D56d02p48D69j90H2c248
36468D97a740E99B31a13j296D45K944A255c212A008J864j186N02b34A96a897B89
36486e40j167r65e37b48C03J288o03L374a201j530g74k87k247A6J057d31B47h37
36505h95l37D68e93B77L68d822A656a044c42G67e20k99l49B177G14c83j810E43
36524b60B398b163j304B933A065a569a32D21l8M98C28h93A760J389C49L75c408
36542a360G55d52j137C037G75L364A897d189i0A123m53a927J58O94j066G13a492
36560d19B308f96n82j78G61C49A58L330a947H86c8G81e47j44A115D96h64q92i7
36580A92M94J167E82i37j05j624A219J143j95o14B38a546f64r87P6A577a753A2
36599c129O82B599b111K88E40e87A672p14b255k50I19k39d95m48b13k74A498c663
36618g05j873A565C29C1J9f01a38p8j654P92j898E57R31E28a787A510j84a345
36637e10A658P35O75p27f74E7J439J599c882a499l34G14K145a33k115A41K250
36654B391r57b970B82Q03P70N58j072h25c50p58A541Q64k05b530A170l52A91b495
36673c49l2C51j57J122l81M17a767A022f92A025a56k104A031D22K276H38h36B1
36692f43a07A460b2q99B80g57n85O9L23E67J265e32e2p26l20A081C79e71C88b054
36713f79B92a916P32p23Q47K4r60A511a174e58j186d61G29e32o40j568D55a505
36732a315b82l190A3N9R32a546e54B25a178B503A019O09f48K85D71J962E28J097
36750A625p0o69A5f4E94k73a867D78A34L889B75a756h34A98h74A718a286A380
36769A83J521M17g47c20r06d53J63A512b7A144J228m00b488f10r45j26B592C10
36788A89J193b410A605a646B277A058c640a25r24A918N79c692P99A656A57ej455
36805a460J89r29a77I81c34o31j34d29C702a714j434B325m97p97a311A014B22
36823a521F94gF58B92J983b506Q93K28A437M42c95k490A917k70p68B42P10i40
36842f79A360n54D00a254B080b744J307p45a48B027H21b658A053A8J187a854K09
36859a645B53J077a214A513a531o48R76C28b22n33A880j07k77k12g90A574E68
36877A929c15k73H47K659j552E69c8A204K78D91J06J154D33J360F10f11b98D49
36896H08J159q60b144Q92E74a452j472f36A203e17p4m02B828R25j040a783j614
36913c397b59j414g27J10p05G81J882A023g7j442k320e72E88b363N42c64C5a94
36932A556c304H51L690a036c5j52A85c439C03a035p29A316J225c640g20q2p27
36949a529f64o82j211Q08B023D14K494a16j105A424d141e83j595B888a6B915b009
36967b308B24M29L55a984O40B356d57G75d043f32B80c100g08q34A827R57H5K372
36985B457a15A127R0a345G8b10B88a723k986k80A317L068G00c20F31J293J572
37002C496b438L9l80J128a00F33a526A258J400e60p1n14c72A436K865a100k482
37019c582G35K628A030c15j897N34H73C39J763n47a65B115m76b220D79a825A230
37037B279H89b05G4k2b83j822E50A52O14c40k034j86m49c79j161O82n56f18A969
37057a978m50G01h18A674e031a136A512M56K092b621h63A90b356J060B81a909
37074E16K233e63K7J00j349B233G13a884L30E33N6D0K665I02J589h42k247a109
37093b02B734E9c393M87F1K041b690C80c455B784D66j1b284c11B704G43f81h4
37112C41J457b213a38j647L55A884k84E49f20j066A648B07a696D02d00A579a132
37130c025A99p1N79a344j094A77J086l48m29a568k40A633M37G94a710L49A142
37148A109e32k090J265A1c33q75j686R65I76c1k4B74g99A447c45Q3a01B382c80
37168F52a376G47Q04i25j584I55d57k90B832D05b15B16L253I71a956k68b01p5
37186b76k761l66G05K336H57L452A245i36A707N97a943J40M09f14E8J094g30G1
37205A907O49b150K13i15d06H31L19f75B30K043a325I86a953P6A184P45f51j65
37223h16k04B337c17Jl36D30b124a94m27j523A597b193d53B43b10F03a262k042
37241c304j35I16J473f40l804J576F89J1P44c770h87L87B53M95a102a68C527j186
37259B341b380R68O75A570O05C87b074A980r0N38a180d55N5C786d46a14A013f3
37278i29A535e69j022n5I0b095R2A807D11J001a72A009b105B126K08A070b247
37296a55A422C65b950a313H85k29C13b410a180A175j11K288a285p32h37A694b47
37314d20j46A565n44b40j739f15A736F65J707b253A864J793p09e10E79c394A107
37332e17r30c1p94j122A268b106C78b24H12A51a028H10l57K689a186n30C281j497
37350A784p84K36b519C96c43I27b851a214A513j27O12J46a165A900C94C0d20a50
37369A13L03J828b384r99b48A913e40r5A801p71C19c053a031K3H97Q49A37O88
37387H25M133A092a168j64j632B72J591L37b57m961A887c53j575j12j198C34J544
37404A878G90h97k919C50J124C45N56O03F98R63j50F6c20E85a013l68k464A000
37423C440g56o03d64J30j024N96j164D47j33Q55E9a292k28A736C15a775j894c03
37442B024E96Q49k16a346B993g95j276A947q49j62L98a504c29E48J126a813P35
37459a078M35A451K455j769a055d00n15i9I48b122h77H18d73G2J210n14J8M56
37477A242i78A155b188C301j034b422P24A834M44H37e78l711C529a0C452j622
37493A830h6o92c12F09h76A700p02j28a990P09k8C070D9a026O9A31L5O61B97K346
37513B643o66F22J898dk042a48j605O31j198f94A307g81j116L42K02D04J42b447
37532H90j81a277A161c347p51a419j84b20j398C71P28K2R16a492N23a1B708j029
37550A679E43b645A725C99j50c181J524AJ23a127j339I48f24G16g65r6K36A383
37569A825a568B05a07I24O06a74B059L04H18b269N88o76H01Q64b150h4E6b041
37588A713o39b170C532F65gA372a86D87J750A86b761K01O49K54E57h99F59A65
37607c34j04j869C55O04J584B05J22J03K191D74Q45l8j20Q06K614k164c600D87
37626c58k02j761H90f00k266a072e22j637A739n86a29A431b731B813a94j424L9
37643a579A454b18C127a769C73b421h35j22k22q92A747K497c22F41c701Aa590
37661A017b83k128A36c085H8g44A494b246A5O12H7c60m31R8d3l035B31J70g01
37681b367p88G44J070q32b164m86B86a168A936b275A083D50M20k16K50J697o93
37698A908C59a658g66j177B241G87P2g85B561a349B12a94l321A697b03A259b443
37716g90B194A75J132a577A339K86d56I88a832l57A685m46B3b053A042l84a37
37734A219d40B5J803B80a799b17j227A290P02e69n13A550c26j690N90E47b352
37752H18a078K11p69M9L48F89e62p43oB931B80b60j129b6q55j802J69A341l36
37771A005g06j060N11A766Q65B00a363O49P6k29A69O21h64G33f01k649g65D74
37790a333A299O28A50J809Ma373C121A547N00K234k103a738a70B172J2A052c111
37808a219H62K15i68j682e35jB634A051a381n54A306D66J414e91A971F73b051
37826D28K103D83a388E56g0j069c63o98N1B483B99p8J719C1J639k64a806A750
37845C89J252a578e73A417F66a507L65B875g91A985G55A57K128D13K082n79d77
37863b436A366a639e79j186d8A371c05q14o42B308J068A337a986C73P83J07a548
37881B97d302B861b04K2j170A189L23a512I66b680A947L94a595m01P33h8j64m09
37899f61J69C7h27A063a270I20N88B16b717i57B062L97B95O51i26A522b0j214
37917a234K8D85J64e50F9M80c26I9c28r47g6A587d529C062j298a947e50o68C497
37937A472M19A36K232H76e48B879dk95B242a609c03G63J587J377H94a389B81M8
37955C29J122a372K75LB876b552g68l98A162b87k1l512R44J237A411i1k110D73
37974A365b923L83P4H85D17h00d9k364E5K43a793h12l28m93A287b675A135J013
37992B148a27E73c357J089P92j62A053P39h97n44A350j14a758j60G80Q29n57a217
38011h76b86G86b561A064b572B65K711a598F96b480Q42B49O35N91a907B92K62
38028E54f81p81K89B799H07J300e47K54C951b061G01d45H67J552d60C37g62k558
38046c320A566m13I3b83o60D678A477g14q89C18J990I03i94L60A01f6L1l656g21
38066C06K141A041k49R96D11P22d469K116H91B6O39J53e96B29j2M27b956G06a74
38086d70A212b236i1A03b07A067C73p7f71r8N4I27b809M37a108j708L64C19d61
38106e4j218C96d30k296J081C72b040A830d33KJ97B696A09L199F77a323o84B957
38125f17m30A42J84b847a230A355h44B36b24q9j098A10J533J534G84b912e49F78
38144c80A290O41c90j79A031c6n63I68f48k67A814k67C57L114n25b123B093A23
38163A679b95F42c37A504a581A966c746fE492a76A419e49B371m11H26h1G93h84
38182h09A248k8a416A38P69O19b584m45b92A968n19o05b265A608L00F06a594f26
38201e05p52c88j481B840D80c04F71J541b37l679E78A14K033b641A509l53c08
38219a114j097B023a036A071b892J183A363N04J93c78m18A147O66G73b577A233
38236f83E41a480A126P91p7g10l54A857a81l6A918q19J279L06I9d73j891J003
38254a361A188n81J74f42K96B626a532k71A51J126k75K303b56D31a760e82C322
38272A885P73J607a101c56G70b724g06k030C207i78C023E38k32J113e95A169I5
38290A069b488c14J43B176G81f05r97A773a608d70a71F06L80B33J794b589c37
38308A334e72j652J85c38H73a28C23a348B40a106M42G50a189b42k44A075M80P28
38326B283b048G00g7j648l4L68A426a041j57o67p75B261h87k61L76A113a044b07
38345i62b2o52l22K57A202N65IL532C34j26J318e34j929c71m99C669g0A874E16
38365h52H60l78f18P8q13H67J471o51d10c8B527I29M30a224G30e07B590a0n50
38384e60A735j13o56aA905A41J489p72a681C087F10a129B065d56j531e36A035
38402A24R64c517B02a3q82k441A044a22l35a78n4I51d35D81b676b59j639B62b794
38422a321I57B76K157a570j567B549b613I58J132g22A150C24b409Q78b28r89D10
38440A038b889a433b73p0A365d23j57A439o53J185a743B03g06A834a978e48A009
38458E64J183o43f27j120B295a972b01A611b131D1K679a035J41L38l70E27b22
38476F52f35B710F7e76k383B365g37B989G6N19a368F18d02G39H5J287A91O59i53
38496C404a17j697c01j07C316j153G82b373I37a56A061m11N8b204i86B977A132
38514a020A880h56J58B043d57A041E2K92J682a451B585J203j455F63P73b404B27
38532a555k238A600G94h48i1E87c76k641e42k05j752f31A081O77a767b00A298
38550I38c15l302d89j311A064b43j56A42a547H89g90k103d16G52a377A326i55
38568A084C42e08k407j82A025C14a195b94J27G35O70E26b341Oh27A329a137Da371
38588a78D32a68n8A053J398a647C645b369R24A650B10P66L75o62b249A486F96
38606d009b91j000B71b00Ca376A066J738a958A583n4%L5n04b05G48J392C82a600
38626H27J508a021F13P9b1l41A733b454M9k11Q67B118c211B083e86A415E56c09
38645a752G36M86f29n15B606A152K360j649l3K95K07p89i27M62A758d42A342R42
38663B284a738a01B452d00I85b184J41I69h80B523c342G64l0b966A281g87q91
38680a678C064E84c884A775J052q78L70b053Q9B060k7F83g9D03f50A038a587m7
38698a634f46A883i40r96k157E40R97l76A23c409C26O85d13j573f86o72B033a39
38717E93b744D57d22m77A501P58d00j669p18j307Ga711J44f60l46B581B05g74
38736a461d97o64A923E35c886a913M96B105e75A004c577a4A480g04A750c593A058
38754A583F77b90H07A01L97b571j345c69m08B155a727B17O92P23a50A45b430H77
38773a366l40F40g46a65A617i67k580C80J582b37j494A344e68A464D03J622b183
38791A252k02a15j766B110q46d57B453a194F1b93H00L04k6a978A218D32a105j591
38809b696J312N17A962a717d2j153I86K096g20B842a583A063a78B68N71O57N52
38826B048p81d518D53K98B15K298j65g64EJ879b154o94J311A6d06A376b640a303
38845G27b39j782a75A298J30g06j458k34g63l29B69b634A466d336a269b97A597
38863c771d71k336P21A07d79G04b3A54a879A996C33b156A766f66j73A266c137
38881g89q98A136A67a671q51B417R99j490K8b706P03h92m89C97P06D74k25b0A281
38901b095N87A121J914H1b67a5A671a814G98a287A225k39f44E33j0a444A125J547
38919B672b545j076g08A006k45i20q5m66A075b607L98J20i52j057B630a392l40
38936a732l98A988a80k81J70B467D65b23p73J4C104b083b64I54d57a12m112P97
38954c427B696G55o1r7a117l77A091l51b492E82e1D472j890b101k276A488j96
38971A292d49k9k201C9J79a976Q63e16A934o97b938a282e36H93D16a065H86J236
38989B122q04J262c370J046e23I64K305f34C60a251f7m5n06J6j270B313g01j99
39007i00j831b48D142j482a145F52J174M04L62A157e36J97j459l49i94m80B127
39025B302a196m03E59a214F0d636J656C155G96q5h93B331J237D63e24k645N65
39042b604a3A757E29a445I41N57L5d79l385J575A138N09b160l19d53F00e84o79
39060a263j981a210D322D50b594A65a296A512a246r30P74A796l0E1a415d04a48
39078d76j189J67a9A397m15Da722e4A797b541C57b93A859B36i39k85M77A844a192
39098a142c30p1C760b94q85F94P06F98b362a023b94j275C56a140j627O90D04R76
39116A380N34j75a960B244H74J616a744N9B597j270K070f65C6J617J622a434a61
39134c22q78B84R03b116E5L87h0k586J120n0E43M5a19k128Q13B484c752G06f62
39154A37L51g99A99g2q12A37P05A71J08L763A359a294B5R65R49f57j202E77O76
39173A253g27m48d21k302a325F39O49a595B64J273a662g5F84c109A941O20p83
39190A778J277j450J092j015l19b188I20e84C067D91j80a58j087A522b577E78
39207e49B487I52a012j438K55A222c080A613F36R17g39b07m45A653J397b024A047
39225B275a881B7K858E56o0a080M46A609c81j118A869j74O89p96d86G8Q55k95
39243F38J092b330B230f38l41E36a211I13g2D82J502a318d93H04c977a618A622
39261e88A094b5l318A303R50a053k892a492j108N41j047M47a009G88b57A255l27
39278I28c392b82G78R2d36B250h82j224C67A62a078A542a264B111a408D3N23d0
39297b74k250j82A300m53a478f93H7O6a559n07E2a09k191B778j157e35j36D84
39316A208N68B60K32C8a47B92i46M14A184b918B37K185o67B90c27a29A596A78
39335B796a80j379C82J94h1A789A10K703j264Q90a107D37a402C53b205A278e33
39353A639B96h99F11c158A317D18h69E12N37E1a49I24c501C31P87a304c06k405
39371b711A017K98B35f19a72A795%a475e79A838A5J089E16i20n98M75o03j451
39389c097J231b92C96K68J000a011F17L06a277F09e3H59J089F26a003j89A775
39407I8e77j635b96A52a136P1B073A50L27J675D66g13H62j39h34J46B57K5J479
39426A761q48m23i67H25a820f96F83P53b19B763h1j091A851J3b68o8n52A837r07
39445I30a92j445G72L99O65n28B92c610A448L061C29a190D06i43H64k64a382o54
39463b036G59J097f89j101E28c69B838A028d60A168b145D77f25c04I07b000A981
39481a872D39K16Q06B46a697j98b18g1j923R96J53bC87j00M03a288I01a262c64
39501b394R50I73h62C23c37B68b245a077n59J42G17a369k613a138A532H1g3I96
39520f85A301J866a498K73k43M82C66A22Q54h71B638b91d0F30a10j003G32J211
39538A943f9A354E65b092b55F47f16m70H28B54j1J434F37K355F14a155j89F97
39557F1e76q68B940A126n49l5o9a077B249A49K9e7B25r3a230M3B03b278A252b57
39578b590i7k120D18R68a833F38J729a839A269i01j891a285j011C14b635A821
39595C18e74A710b853B28a404c61k69j458A385l95B71a975A515a531G61J161d6
39613b055I4J295a201A91a426f84F53C23a525A708H31l88a176H15C82N64b343
39631b354a24k263q7e36B194a052N15j146A226b404G74Q41o37h39A462a380L04
39648a076B086a165F09p8b291h14B5f13G30J165q21d03o36A261E1J203a80A909
39667a98m77b58j085A682H03K10a455A563b161O21F48P59J261a091B917a159l61
39684a520F79J578b66p17E2K037F91J841o99F26c13A739o61E00c24A04O77O53
39702A434D83Q21E51a662j58A648a992a71B483H90b646E38e73A139m45a039F29
39720B420i61A23K265I17a268p78P46E88k27g39A195g59B5LO61M30J06l27O9k92
39740F75P68J94q02b403A1J583a493e59k37B258K04a529r43B186J76f31J07r60
39758a484B180l06a1j765B64d00A224n22J285m30b85I47i29o92J55e18j852B462
39777A016a607CQ94c876a268H8O83c25a5m31A611o63K53K90k43L82J253j48a482
39797g17o31A476a197J17a99p18j394C94K008a181l62j51P66D135H72a109B372
39815A629d62A379k84n34a0A525b718C672g04o95e39A229e77K1G79c60p9j440
39833a879A783b52n31L90B54h19L69H57cj175H57K341A375A58h68E11J03B48J239
39852A487I0M40c125h28o63n89E80K30J77C6a41j10j92B774B06a145A374a292
39871A851J135A33a989a36H86h95k16A975H31a692A276a792q09A236j49a862b8
39889f33D04a09j449j25A424e4F89Q81K67b463R54A502A48a902g4B210q62J095
39907B443a787f39C166I69m00R77J002K30b132g10F78d0j661L12Qk223A040a090
39926a972F6a485L61j072O80f42k85D53b254e77k168C317d5B74dj925A633E51
39945I49O25g81K56q19A285i85d33A637H14a822A426A31b058h89L42G27P0K455
39963C252e44A599h73B5M34a151b58B39O07e49j383f48I93b261A047b76m4A65
39982A025R77a394B3K969o5e71C03a686P82C040h00h2B002J657h25m00b49C52
40001A452a953A766A75O66A00P0N12b51E12c138a39j614O58A931N20a856F6d27
40020h4B494a134g6r66F52b3A93L31c25p51B90c1H12E6f70a90r00j001H81C77
40041a077j86j184A848C23j55a268n0d59j762B495a544O38j181N88A099b589k80
40058b869D3J344a052M35j461B81d74a33p6A458a822A642q05c91B38fk674i1k366
40077b457A848F63f41A997a457G03d27C756I40c175A583K137A420a840d3n9A525
40095f41l031C97a365O4B400a608je67B074k79b98k049Q05D84e74q16O30K79A338
40115g43A051J8J038I8N14a867E57f04J81j637f65D050b053m43R64b24o62A18
40134E45b83r27I95b111A907B77a77A903e50f9r14b38A840l64c14l209J197D55
40153d43q63M45A589O75a19q09D3a519a8r27j775q55A349a031c71G98J023k57
40171A564O44c928g27a97j185A038b482G38A89J305i32H72r3b00F80J2b665h70
40190D539c25j045A615f87A20c3k613P88M3B142a047J32j318A957k9a191o53e77
40209A83a574e83b74l33j34H49a730m40e06p77B320a070A09d14n11n40q41j328
40227c634l55B208b58j958C73P9a71A126h38A268B3P84K39b72B44O22a346K92
40245a054c87b4D80K793A413C39J776F71k67h31A84b60A65b251H40k33J300p07
40263A200a875e35l22A726A99E7J787G20J964j285A56b177B472H29o3A39N80a710
40282a354A514a929A137b52C89j68J043g50E49J763H52F2J101e65A148f87k79
40299i66E04i30j09D113A587F07g23H54B90b373O51o38C230h23j353r74b7q52
40317h79A614i61j680A852a331A169a242m51f75fj939f23A49O44a320B33a676
40335a897A369n50b8r64K97k150a076o91F27g82j39M41j670Ah50j71A76i39l11
40354a250f19C65h14A260a835k72A724a177B64L48a73k693B86R47e19m19c87A073
40373D97J641f01l98k216I42J035A16a637d09C88A78a101n72a74G92J002b636
40391A40a32C165j484B60a325B118E27P59n54k0h61B180C8b277a66B443j193h58
40410g0K2A861b60C396a960C70J164J30i02k090A368a42D50A96a518a66A782L52
40428B134a706A660b950B254q15a200E31J027J115a33l095J377fj82A07Q51b194
40446F86g4n63j047o76B070Q1p13b528J263K35B18M99b398f31C107L29f8A620
40465a182A647d79n03H77k53J915j142b062A396n91g2A445d58l58A645N08a105
40483c33k135A388N32k28C51rK906G73f15b72CM34R64a596K59D275a52j570b75
40503f08H21A77P78J782F0K29K8a81k072c42B4L846A17M33N93k48J540a096M22
40522f74k47H23a073n11A84K67a127C52K151I62a884a76A088k25h72A63d1r43
40540i84K21N9E55J427a552P47k068J351I59l60b571A966c322A120b421r18A333
40558b76A703a346L96q64A243f93K59m20H74c19B90a250B68J059l82a838B33J094
40576A327d29C922D49a242m53C603G78a429f47A438f52j684c82B104b216B667
40593a643A063P8J129a998p17j9a235j07A169A02R84a148B917a062B52b011L06
40610a705A572K74b342b27A157J514o89A39f72A744J503A363n85D6K394M02A73
40628A470K42D30P52b82j577J5A931g41j21A735K84e83B696b616k194h64G26k12
40646E14a667J90f99e7k707J089K97g3A028g5A222g75H38C76a638j497J427K73
40664a435A001N05g49E31K659a097j725L7A074P90h17R5j58m51C97J768a283j293
40682b576J281M86l51N31r19c82I67a774E78b300J2A287n14b554a34j231C538
40700a671N44J35C31K23a366o62B65c82a20C660A441K266c18B779g27B32M2J722
40718A996p59b089h51J37B818a831d83m04m25a11j283K52A881h98H80a288K79
40735a009K98E29b203A97J433c0G59b380Q92A027K463J104f16p64N43A367h86
40753b625E45b57B666a62j425b6A3J131K270a606g64K10n06b16l021f56j431D67
40772D3J974h03E4h51l176a348m21p58e21A258a448r1A674a024F74b513E30K029
40790B559b81j225C4O20J192c07C53b793A427b15k009A826c63A383Q02b939A356
40808A533A41O54B24g4C09a332A671F81in45A48g18j533f89D53A04K776F88B92
40828C403H93a385B049a103A770q48J972b645I7J125M08A46a228O03b35n60j849
40845b644b34I6c7j012D06P6J004j32h3F12d8m385c31E02e06m19L84A920H65A04
40866b37C001A019j64J142j85C55a83A215d3D86K311J072E94h6@A601e54B179
40885G23j44A55J76b402E04K311a786G85b119R58E41a411j771n12F18M07J046
40902B071f01j031A788K61H38j58a637hj137b94p66q19B188c01j565a56p16b51
40921A385a045I71j47L358j989b021J64C864g12j179A711a581B667E65L5b112
40938a065A283J999a499f30B019N42a29B59J58Qh19c66C05c392K31g20p64E88
40957F13A22E6A4Q39A00i3G95K3r7Q11a79k682B216E01e47n19D01f19r06F55J242
40978A897ke19p76e14E96e68l36k426B926A055B80J889a40m128c4B094G9J440
40996A519m58J128f17j143A079d474a433E02A93K942a33q02B39b249Q78A612C89
41014B13J49L384j436l45F84a760%J51A940b070K54N35A22Q68f53F86R30A10h37
41034b2j636A180I6N55a813M34B704A94a940c3k169R10C49c45l55A509l57c80
41053a954g47B158B78L833b180a22l93G65k55j25J473p31QD56J42e42A142a829
41072b429a041m01a89A187a306L25p50h9I15d218a060p42H40J578a298G31a009
41090d75E62l9e69A026J483r27m22f22B273M43p55f06D81e58k57A176i33j672
41108b605h15A367E88K232I34g9C325a03Mk330B206C11a646A153K982H70O53o67
41126H56a465b55A995a3j020P6o0A924e46l14J07A781b84B140a392N62B451r36
41144A515c55q13K66j059A113a318B89d21j493g21j457f95FJ845R89b570A812
41162C108F74b010k16N33A301c46k370e69B104q94J484j107d035a021C95L008
41178C403i74m10A642c73B766b029A431f65D26g01j827B21b169H29O24n82a214
41196F69N26b36j869f9A583R40e64r96B21K430h4k87l065G93h20b22j154m31M93
41215a314J39m09A52P63g09I50B15b034A099B45j11b152N32r44A73d67A869c689
41234A226a604k46A712g96A549R91A033L73e55A200J375H1a20l286D33J678g33
41252H5g77p44A168D27h60l05B092a889N02A397o08a689q33E41g76k12D49M11
41270H60a753e1B264A37J028B20J51J498a447a69j424A74b627C76K7J97g85j460
41288b245J044mL48k851a014fBJ071f29A076a039c3A276m91a018A704A34a941
41307i1o2j110C79a617d73C57a027A038d59A807a69m64p23M84c26C113C39j9g65
41327I4N07d94r21L0I40K034q05c70F8h46a49B91A20a840a36j306l136B108J384
41346C492c43k196E70J064J080b131H07a625e54A517f91j88n21e34E74B60a054
41364d29C747i69A23K899F8a57j385O02A610c215J89L31G80L66B21a595O74j453
41382b374Q86B123a235e2A587a800j27C43J368h96nC67R41Q8K89e5l742A496q7
41401A409a621g5b1A063a287M63a37C4h1I71d05m17B237j067J282g71B248F48
41420e36b34E6J565L163j201a183I9g31a84F61a440C184p50e03H5g28j251A083
41439e18H53a21B171C71b210J087H84J621b697J278O26l63A130I0K134p65a017
41457B279b634A379j46a401l27A934N57E54Q44D81J692h59m25n20B281j067B86
41475a445G35a857I9K063n25e50A052Q66K02J5c7C259i15q64b60A0M67c1k69j218
41495a518A065g60k05L16b07A38C4M33c07A988D63a415K52j016c54j213A77J782
41513A959i90b58C933D53j13g85a85m75A69e72B082J305G4i31k125A221i76a27
41532a920L72LO95l43A902G31b027d65A122l52f22o64G24A03h4C1a942h19A053
41552A42c95J72D33K843b024D22P59M61C85R08n34b66k42D39b55j741e13I94k79
41571G15b573b12B413a137A070d77G8K887F54a29A690b442g92A382B30J044J36
41588A410K75J29C28a659j76O14d35B129j10q84R4d500A194Q1O83a514A218E1
41607i6H82b460a122n46r14B369b009B74K94Q15g56G17C55b378e06p83F13K83
41625H96d90o38L71q74b47D48K30a017C109e45q80l90Q30A452o06c3n12a45A339
41645b045A205E2b049e10l31j140f96q3A96c701I01e01j591E74b142R00M93l45
41663a094F38e41A909F01a45G26b99F60A00J97M83HR05L90a687b59l16b42C22
41683a766h14D71O67J14m39a488A05J556b754b61A517M07D97h14D94a767j72I
41702c786a854h7j194o91f65A373J370g05H31f27A872a108C036m85f64A721R72
41719B693E12h78p06c9G50c418g56G39J70J482p44d36l1l65C062I8b142a056p16
41738a772h56I51a219n02B66K708H77b603d52l34B842a71l048a079I6J184J56
41755A436b943a083a06k92G59A31J961M93C03b564f58A868o71i45d2j627G12a479
41774b60E02k1a344K47l84D28K6a717A522b34D24K416E00a251A64K543c50B605
41793b019G14c62D25J753a389H22d49J64A753G24a448G71Q68G56B93a57A712k03
41811A509a822j10G49N49i2q43r67B73L655a897F98b809O29c03A098d40k728a280
41830E44i09p20A360F8K48p3a237M82K77B262o18k97a248k38A028m52b633h67
41849b863C509I95b587h26B259R46j471f26k69c68C22J01c705b65n73l00j931
41866c069A532i26B110A76b787J340c5A755f54J34D13Q57n38f9F68R14e2I55J350
41885B305i45D70J543I91J216A54N70c47q09B650a408j364a170L20A769e34F82
41903f00I25b680E32J154h7C822a214j381A126C97e62j476G74Q20m30b35A904
41921b214a89A416b33q55j023E26b51m26I89a086C29L111Ab200F02a39k17o54
41939a010j162A332L87b193C16K38L024h20H09M69J178a48G20b508b05j154D5
41957B169a963qE62a929A673R96a792H62a732A656a519I61a26B226i55C10J595
41974A905q08i37Q6q24b29C236a309k156D84g54E23K14b171F77a993D05J271R29
41992B605r40b069A632P23d589F90a290M02k68B001k86J675a22q23F50h63A583
42010a94A268J31M88o87l42B58b105D14J801a134B47M7J273E86P4a700K96l86
42028a790A950a08F16b392d94A497j92f87r40I61A78Q22a405E64a457B761a855
42046D18E8O00L31h80A210c96C76K90g29j850A224J817A442a923n52F05a57A311
42065b128O77G49a256a41A222a70C394A180Q18a94k468hq46o2A55c88A124B19
42084D31b506f97L27l78B1a694C454F40q3a013A620E10a462c91a95I4b399f85
42103B081a415C194F74k91a554f68D98k33h34F43J434H64i0A03J223m08C57a81
42122D9b783E94b58l271e23A557E15K907f88G07J581F60k93e67m86n90J89E33
42141E60e66b37q43H61a89j239A81a767H7J559P78d96k937E9c19j188D260A6K274
42160B290A082A13J96J389J064a745A954R22G09f90b4k263H7a510B141b350a060
42178H72h53j222f3l68J96B046H44c2k997e31DM81d271C34N3J319f96J72b8j05
42198a33k184g2A084K39J161a933g14JA549n59G7f32a87B102I80g1A342c60j325
42217a685h04r12Q4K80A34a015K73C53b67k04H32i72l66A054o2B81b05n76n20
42236a301e86n10p26C361A662g17D87a92j27A669C52j48q4a134M27A96J297N06
42254A999c45j37a86k107G53a096A921b098c01q32B27J025b059R43j53B419B25
42272A82R93B44a455A261b451a55A10f9F45e97o99GL44g87j890k817K688B161
42291D94A74p8O27J572H80a827f25p06A553r1b788a24A086b465a105A66h5A728
42310I64h50p56B910k10m67o25g58f0A879l69A50P74D21K035m39e96A607C94K561
42329B955C13c59r75K72a7F49d234C86A46K0a003A603a00B052H65a058D1a038
42348b03A362a587j551C166G9h03l96G84K078j332a445G9d90A39a55k086e54l13
42366h67j128GK254c65j035B709g67m43j74A439a360A72R16b498e11n94A729i56
42385A002J030f22G71b285A073b30p85A369a285C45K131A012a451q23A52K407
42401B559f43j425F76J080a076C734B83b298C52a389j49k97L92O86o56m21j748
42418c582R95a43B69a604A485o00J115k04B07b559A413A58k9b49j26j68E94e72
42437i66k241D08J028b1A659J084C07J283a215N7D248A750D44J192B71a393C356
42455G04d32D60HJ051l18o4a583d56r36B68j04e05D067a003J98j705f76j532f76
42475C11c7p48A700C67c94l25F09a44H41J022B44O27J409q91a729M91A794d7B290
42495f95a32B490d58G62b91j590J57B476c11E9a624K25B725C92g59D74J465D59
42514f83k997E9J590c59k413J190j591H62L301b501c27k596B69J468A09b48j068
42531a316A741a819e4j619c6A488a965D59a318O39A377o55a564d05j328G48e00
42549h86B747q68f41A006j52k98O72b891J317g14F64M48F4f10q16I10l63a352
42568A246J524C59c92j182g25o46M98d14J18j105j380C942d95A68J78O73r8b13
42587F6N52k33J288g30H63c3B063P2O16p74E39J285F90a654c46A381B59M099A88
42607f95A34B0a194j836A93K498a178o96A689a960B868H77j55a084H81J88J38
42624A207B05c22i2F04a436A053a193M54F24K066b063B236j092e86B628A09j1
42641I8J94j16a339b16A329m21h59B12O75d17j481A69N52J054b55A794j60K81
42659A915P62a846B56a780f94D76A0K002c23a18k34k195I41Q35d63j706m96f11
42678b262G06a80E57M79L03f71A374e50A447k47a709B424C7e60B293C71e58A870
42697A76c267C39L72N2k50b217B79Q8J342D20b950j280A467O1d10I06J06J214
42715B226k1E38e47B94j38K645D77Q77i74L44B113a310k95A722N23j086c655a265
42734g38m38B398A5b634a166G7L798b055o77a033c42r39B72A3P65M15E31j42b38
42754e20A146a75j593f90G53j78k80a143K30G53n2O06a326A894F03M55a223B009
42773D160G17J106b780a328B228G73a386G62a06k68J14o58K27L15C25M72C02e83
42792g19j56A808a302j89H4L38c514C09J299D0J48f14I13B29J20K060B64g5E98
42812c012J048J56B294a077h6j652g92j115a05B265E85a948C71Q06B42J205E4
42830B081B0J313a811G79C41a700j577d30A755g25P7o65O6a70E1K335a105M1b60
42850d93C959A896a599q13j586A511m27b203A809J807A60N2J190l89C47a152O4
42867a088k8D99N12a391K91j256b31q26j618J246e07m35D025H61f18A976r28M35
42885A483E71a646j698A548e8j09k719g86B790a397J27E44B72c6A781i34A194
42903a270H82h60k111D31a890A792C12d25R6C08e77a89l830i96aA267a021A211
42922c298A395m12J033b810a010d39A701B58j26K764c3j479B128C9d03B90K09
42939D99a045l84K28L92A92N21k20A71a593K46L53p6q75f39H40O94C16K480b04
42959B613D90b989D93A69N50a150a75j297j739B24gj88A859k6A13g79D49c04h0
42979d39K05H96d86k063A22M72E1L624j177a315j087A513b097A072b66E92P70
42996A362c129g46k079A572b04k776a325I79m49K30k6c02a15p63A078L80d330
43014C061A195a403G9J844Q09I88b67j354k43B189J471a595D54f69B523D58a712
43032f07D56b240h36B962h02j357f69B401J113b520K05e70B995A52a144M3A587
43050A855m25L52f81A591A2EJ003b86A325H1N10c49j368C855i94j013l25A723
43069h75H6K86a552E870B578E05J57c28j083C38J070B38b8j822I50C74N27D02
43088A310i58I04J061b6p24A090b581J033j166c13j44f0m51p7F56a434d74j63
43106f37p3c23j383A419J572b290a063J40M0A119r0CM75K356D01d19B334g63J27
43125f36J88a69p50E8R5K77J108c467i05A33a879q81E93a213A582F00a333A934
43144D84d26G62b073B619I0l5Q46d5B40a31B365C16J663a285j70E79B32J85c13
43164A074K081b93k767A30L53a788g80D35b348H37P95c07j050m42A862Q0C70b149
43183B292a98o50a85A924a043B092r20C45c98J98I49B2J692f64p50A45L18J690
43201B153f10A35c79k6j11k714J298B181a02G49I1i31d04E54J434m15d78m47n54
43220a479q24B097b282h31A229c132C40M035a904A349c77A345j50d047i34p41
43236a675Cb907D86a114k134A700a767e29A516a479D816A561J544f45C98O81a062
43254B082h5k101B063D09d76H04i48A471K343H30b464n65d86E56P38c255a367
43272d77B95a964o31A363a007E94A41K860H8N09M53l31b608A212b02A424a23n334
43290e457B960c43r16o23b89I86d7E24a776Q39A443a074j05b12j418E65L32O76
43308A573a05A090Q91a700j752A884G19P46b495c2qgB67a360C83L83J605A142
43327C35a780d75B059f25G19c81l200C27K479F80Q43B64R86J048a418j9e82B230
43346A800e6I26B83L98m6f74J40j024k14A016RR63r03A89G3J590a5A226c812a098
43367a827C43C2J715A01a226D84a039J00A747b008Q10E05R17m57p6J315k86r09
43385A009h35k94F16k74a794j90a22A042l71O88J52a079c93E91b044D77b06A593
43404b279J60K09e16A566a281N31A01L8J873p28g86L8A849q69b895D97a357f34
43423A45h63j592d91j657A063a175B773H92k95J71l17b653b80B17J158o53e92
43441B62b20p50p35f86I61d18m31A320f19A830e75b0j617c29G62h86E25O42b908
43461A682F19k35b166J010n28f9l758d26A42a581G22K345E99B99a424B336b05
43479A981a009F06a671m98B54J128k02b284a132j52F01f05k554a52o6A343b384
43497D30i43j086F6P25J666A47R19G7c626a301M91R0N3r63b30B508A146J872i50
43517a355N87k312F01f06k25o52A58E9e13j563N81A241L09b077A782d18B030l06
43535A724E54i5C075d99A613L46a92m59C73e72A176H3P51A64J046o0a244B970
43554a965A89a143B098H3Q68j67b71k043A414J511P45r50b004c41n78o74j090
43571b683A12J24J7a29A164R17r27k3a328B355M15b870K98G95f51k251Q44J008
43589a050A39a9k506Ke13k467a87B84g45A69d44A485M4o37E3a102M52j56B709
43609a168A166a22q41p10A071b44A119J180a607A307a410d34A197a266A409C53
43626a124k45E6O20n9a199E03A48K75A84J414B50d87A218a650j367N69I81M52
43644A433J04B18e59j10m5i7k60H01i4p44D25j35e63j473F15N35J219C85a956
43664F90L460G15J309C47i79F56l04b73j534k43A68a13A354k5B48a50n05e4j29
43683a83A36f73a31l86A073b29l72k585A11d63j108H6J501f58I65Ec66n06L66
43702e06B20J958L3a063b08B25J052Pa106A649M44d93N7p7J29A404k77p2K594
43721C649g82k954c02r42E05b11F65g35m88b45m63j318B74a720A573A34a800B147
43740G86J38L61J479D10a030E10f34j51A529k58b95A274a29j87l2A848G93f81
43759b866B304b7B025j48b162A502a824A156b439B565D75P00g0A555n37a26C281
43777A186J670F22f57k37L53C116A200rL00i47L06A097e45k677B7J722J178C6
43796A305f00j704F94O3h46H00Q1p9J147a347A223a12p64j444A611L31C83J533
43814A916a62j650O71e62j85j204f03B336E21k16a863n69I32a55k18B685a069
43832I21j30a425e70A923a9j069A651B1i89A122c278a134o91d63H6b406P18h42
43851B88a182G13C46Oa711Q47A016M25e47A239D08i10F53g91C512a49o67I82c067
43871a378I54g61j383g56A397E19Q57a74l08l8k56k7G32d59Q3a14F79e94o55C048
43892a026B7i68A659j47f6A79L53P51k88h67I43Q42H84a57A26a131b90o37j152
43911b079e86E20a585C193j429a405J04A930H98c95E79a624M50d40A916c2I9J214
43929A313i26D987a46l54H19J297e2G70a744b71j173C45K996A654M77a435c65
43947b3p40J74j949L13a72D86a114j322B350h56A877h22c9j950D13J281f59l46
43965a005q38b71j452j8d80k406F16b361R0B205a84D09c15k73m79N11k482D84
43984a123A053d33G1g13A771D78f93l4B002a731E35L95P07a141A098J571b384
44002A453J095c932I5O17J732o38a451K40J21J99J69P3k57B099a937h44C94c428
44021I3J506G41J64O38a028L99A461c154C9Q81J281p21J553g65a97G78b157r07
44039c064D08M70M9b526d19A357F18J020b692i21l11A421a69C81b131L99J83j824
44057c373B31K14L177b81j164l83A387J310j088b37n71j138R03b82j526B894B49
44075i01j94b04A35J162P56I55D54j8a565F78h10j208G3K035d49I2h83j023M19
44094a487A928B81A10a194m44B073a737A098i29A141O39a095l99e30C5a270k16
44111a486B85J30P13i7k644B991c74A065B55c184J119A076l60A70K909a035B135
44129A572a100D11a226A46P46a582A106i33p07A240n33c185D06K93k09a318A796
44147a018o3p22f22n14A374P47f67m78c51L2j840A120b773B376J071E88g87G83
44166f00b25H41l99a686A329a18k066F72a2k114B568i48d48n28A842N61e38r21
44184a459A361k49a533P43H00N28E78g44k911B471B9L578F64a240m58A707J055
44201B762B78g76k037a295a5B64b89A95P83j86A83O17C39f69j321a97I8J150J505
44220B753b267b61j511l11A631B94a087n49B024H97a010m62k38E15A39Ae70J65
44238d05J26E91g3B38c74A312b878H97f87G57N33A70Q58B69c443E67a430d31D85
44258i66C315I22d21j23B477a578N77j873d48j400B748I8e91E01L104b547a81
44276a970J87F69N86L09b795d02E6a126H78g84j611G58b169C760f35n64C789I9
44295a719p45J87B417g17j305j436A781a204b89A229cj52C772g60c8q32J4d12
44314e4j391j7A779m10h28j38H63L20d32A709a958O00A97a348A43c215G1J89a25
44334a592M32o10J94B942a769l32B442G38b996h86d9A817G04a618G54a442H26
44352d342f89D13l5J835k32m2L23c433a454d27n8B33e47a55n95o50B323m93b004
44372A709a143C27K078j125a364O48B689d35P9j814Q94j10A622G39a507A381M71
44389A852d38A048m7a903A092n24j74N98i18E08M77a860b48D15CK684C58L69N78
44408A305l98a265A424b629B91R96g74j854d85C97P29a432e37a79f9B378d11a58
44427A373c058a024A624e14b30j370H20k14g90A112f88j071J41D3L52k9K208a33
44446i04E41M59c08k907f51B51J634a386f73l68j253R63D04M73J70L38b126a59
44465c127r38h00I03f62E26a7j20k271B769D24A17h27E31q9a173M81pB139H16
44485a533J56O71k55a53p77j197a16m70a37A276f11p24I27k23b173A018l57b312
44504h72j091e29k870F44b071A79J255O53P74I82J252a509B4c249a81F5i83A201
44523a750C088G10J586e02D92K50a100B467b748i82A314a550D68b288A33P59m20
44540D72P04b185G7c65k664b09C770j611c55e3n11D6a713A693m16a38m92b75k531
44559b806E88M63b489j00A272b016A202eA085b549j99A542a820G67g66A886g12
44577A425b370c94E12C1b229A55a299f13o74G7f34c02F16L75g40B527Q61A049
44596a284B023R03h12A423h06a39E9e58m63j202F84K16n2g56K4A107J144a372
44615a411A078j45a053j27L29j329A33d38r69G62O17K16L25e30b44l92j62L25
44633d73j471h91A03K04J242O27a359H86O27c030a450d22F37M0i49m05J37q77
44651b094F27a093A871f72B073f76l45k368O21J208m4N27d39H65b117A123L74
44668A497i07C188e73k5e8j22F08a075D32h68A689j03M55c165j034HN54b723F50
44688b024d97a59j963B326h9m36C93i83A137l55b079I76P91g17K03k616A831B12
44707A612a896B581j045a409C920B50J279A44O5i37k29e66A937b767g66A171L15
44724A486F55K053G30a742q42c85o97A018E09J526d56R7j055A252J096h63m85
44741a348A49K013d17o64A268R79a866Q47A561C06a463q2A529o30l40k43L08g4
44760b110F85P83B23O18a806P8B056a902B128N13B37g10L24D79b758A684A36c57
44779b146b04G61J260c62m39B19d01H45J51a357C46c57H83l07a1B040E27J164
44797A691c315B77a439E06j68a17B44a575b87B011MC7f44j016F28f06I89b909
44816D66Q79j80b22I87j72N70i6A327Q47l05b195C31K543b54H32N41b262J106
44834a156C485i84p92q3r97Q17B79g17E56e94b3C51J404b57k060A323a667P36
44852i31B423a391A692h77F82J244M50G90J380a668J25l1B704c00Q0F44c92k089
44870b481P80c7C98L81e83o30F84a761K91c19r34M89A458A07g9A506g97E74b932
44890a909e86j090A060a005A62M12j05K136a069C95b56A585o99a343o40D6a300
44908A07a016p69b28A050R61d70I48a0C10N93j28N40h64A580K62D25K28L65b605
44928b844i29k059g04j639A350K523o17G71B66J79N2g65h4L7D0J535C30Q18k03
44947I45h14D73j52d88q56k058B46R24k36J045p92M75O5a75k63A163c592J735
44965a857l0B165p39a883c27j832A127J109A034a893A200b828a005A101l28e18
44982a107j968J438e6B877c10k84B800a325B348e12j250a84C10g63D0L56q6a607
45001d87B684e59C90i86E64K25l59A01K02J27b478K41A65a808aG91g64c16D023
45021B5h50B857a046d17A575c65j560N55c01j56m3A314J086b334F24A52J159b33
45040b022b20r07B26K464q22b01A723b558A754d89o33q9R2H56a15A619O55b673
45059A95J054d18A926b47A162B32a655B65R59j05b679A334b021C432e71A070a779
45077a155C770D71J336C87J129a190F30j01L34a50j595L79f63k28n49G18b01k325
45095b526A373E85a920c2A49a70I59d45A361b395a057j578a014A630d46m01B882
45113c695a581O31A728B88a81O8A964a93A021L53c167C295i28A49e84j412Q66
45130a130d98k33iC98L117C95B7M04K402B41a44j102m64D51a852B038h63j198
45148b061C064A208e83A202b256i4r70m34n84c18j535A423c03k75A542K61N99
45165B402a474B56a815A375g19I42a935b74m82E22b200M22P37B153J696g55l66
45182a121B285H31A05J239i59c6A654a427f94a73j071C275d53B61b32k96A4b215
45201C16C3d93e9m155B846f84A768a817Q83B304b42m80r04A128l50c949e61j764
45219b325f5I70d55l216B23a730A530c46j298Q4g27I60j54a395A031a098d20A109
45238a188D54r2O10a628C5P17a006C643a561A352a093b52B627k97b47l16A781
45256b46A190K41c94F90B98b4A880r10j14a103d30q28A660K14C02b493Q52M89
45274a152A565h53A521b11j717E50J503f05B054a435D14g69k26l50A632p23a469
45292d19I38Q35H43a009B62O59b0C72a303A211C18J686g22A320J368O54A161n38
45310F23J47a007o5E88Q68f7j595A254e17A775k18a637B125a404I33k43g35c9
45329B052B37b77o56r27A93d30nN2I93b161d42k803a094HL97N67K23i78n10A218
45350a640f9G45l1g96k094A47L7a598L52L30l37b35p75p92I96l5h2A78a956e78
45371e6p34j083F53e6k52m57B250f7k735A147N67J523j545a336B0J119P0a010
45390c20D10a622O56c18i1k04A743F36a684G54Q39d84A157a184A803B52g70A647
45409G31J190b17j176n0d32E60h04F1a62j533f24B705a165q33G21lJ020b43B91
45429e29j18o14J76O4e07A042J83k29k31c87l25A832a132p08g6A476A3b757A885
45449a51j648B529I92c04G77g52l25N07o33B610I30g45H12l09b136A939p98P59
45467A900i36B015h77j041i4D98a965B353m70C80L29P69j5p29J096f1o80b38j426
45486a664D08J239d46C41J455J2B33h55b98k986@h9B093a48E48J725g08I79c451
45506f39a33A134l90f28H98J86g41a88G00O2e27C343b62B6K77M40a08k440a184
45526A512c088e85A411c75o09o35D03J635j002l19I2b079d00A684C51J546p07
45543A190b716C10L74J442l52J46o69c42A360D3g37E11L18b70J03B85Oa265B863
45563D211e1A472n33b954A795G66J118a24k48A274e68H29c677O28B004k25f40
45581B617B93b831h38A941b36m91j437B051g39J04A088e30K04k06p99I53P43a442
45600a562k0E51J025a495A650b296H06b718J067A754a329R8N5D321A036C83a775
45618A164F4J351a104B833i63l58f03I75k11J077f13r50I84B35d66j629E27J187
45636A714b425J144A458b787B96h24A234c475J449f08j046b59A387c463i17a01
45653A401a64k163f88R4k37C0d068f83A355A97N60J08A73D4J111B38a408H31h63
45673E14K75f26A298b329O22f79A095a6H63b007j30G41P28D89j79i67c03j796
45691b099i33k25B73e93D44K69N20i7D339A727a634N42a80B65b54d5A381D21a049
45711E8M09J407n47n31J184d98r88P35K31J08B29c55G10l00J804K1a934k74a036
45731B017b482A299a098A980l49a34m24j689a003J00a85H07C02O47L32f6B19K480
45749B699a52p54d37G8g31I00C5a568B099A12a411f17H92k80a558N23A798q06
45767I92j31k85f04l79c64I11J282c906A05J002b61D47Q93m48J291I6B7J220a085
45787E70h91J47p04m07C151J080B039c85B810H19P67D84K46g60j778D9K296b768
45806A701a592k6b29D90O31K7d54j840B61K674C36a7r83A152N6C9a220N60P4B37
45827A105E39b140A457C35I5L47P44J570i03A528k93a546A380f44K42o42a47j059
45845a206A122e05o98A474D06J10c240C458j343a479m69R49k86o0p09R5a74A006
45864A594c91A356A72K240I39GM97g25j460G33f96j8Q5D43J263M19d34J25C15
45884a234B9b111a010G19l01b28A977E43c330f71A154a690H35K977C61b319i43
45902E52L276c17B1R36J763a211Q8k89k88A336J466c39A034l69A17a645B116D22
45921b985A143i21a14k04m51A847F51i80o51K24I16a470l32B235F39i71H70A05
45940I5a656A909J9a508I60l75J45a724G0b001R83B593d27a59q9m19C731c438
45959F89a053j390B204d119a860A138L04a39B829a158a17C092A246N95b935A98
45976B51a528a48j301B04d71A57a852k72a008o32GN88a422B241J41j048a211A620
45995B295e15k533c01H04a088m55A192e14n34E77h96A73a091b39B062D9K6a243
46014B215p15P79n22H70a066K72k91C78R33l87b005G09J380c64j07g2o71G28h28
46034A008L318I90b30l186J459e95B908A32a805N86A180l63k15B73K69a384e90
46052a328j302A285E02L0f50j99o18E04b214h35D16b37p53H20a969L96C5a418
46071i36E50J760I00O64a810C64L29a182A62M47K78a418A448a116j316b92j831
46088b123I88b223P54A840G6h44L02B960j407c49d5j447B08M354A543i68R3j241
46106b116B55J87oJ223d99J60k843A196E67N95b182A53f0B24a47j18C174F23l03
46125C20J840I4Q74a68m34A457J269B75J000j83b568A012C53a906b42A076f62
46143c019D95c50I84b306J057A457d83B246E3b74k27l69A133b484C34a103G34
46161b656B875h74A829R67j046l94a057A469F6i9H78a854f94m50E44a126J5C97
46180H20c19j218M03B160b34A82a370A82L39a750D59e69A54f35q4A534o12e28
46199F40QJ02c991a27A701F28J678a094E33D0f50B460a547k351A630E48O09b81
46218dB247j76F21a207D00o7j39M58K31Da229B221o35q9a401F94A08a2I23H0M31
46239E11f60k106H20j12c6j167H38A34J689e23A431a572b03F80Q6M10A66J973
46257B139f03m90q0B134c79k008c85k415g5k151J014D95B03g58q81D19d351a931
46276a54k476H35dI14d5A038g75j076A97J358g45C18a84r47j84j123d46J85D40
46296B468a596k84B017b28p17L71j96B753I57J39c0B424a447A908o59E35A8a787
46315a601B068q86l69l22i96b18j940B75K71d98d2B06e92B21b30B164c441A544
46334A44M00J10J78l39Q3i82b57B54a238j303c06d8A129d33I41B20b275A214a783
46354H16h15c64p92D89a57k365E04a045C80a336A048k24b649i17D35j18b117A234
46373A377O92a599a52j204A358g64B309J353a992F48e66q50A137B97J257B14a330
46391e17J95A487a622K20L02B51Q47b14A93I4J785o70a143H40iI66b61I86l49
46410F37g38A535a994A136L56F35a611I2K634i78M59E94q5a013A435F4c31A327
46429C033b312j52d85B7R85j30i49I90D08Q61a094G32K560A156a018M49B352r58
46447A394a048J62A761c63B511i06b07f7B012c22p3n88H39d85A208D55b403A470
46466a597E55a010cn14n26l44D10a353I72a833B284k60b049B181a498c68j84A45
46485b87D95g03o14r26E29J456a006G56J141a959A56a706d31J35j144A645F34
46503G48a449j632I62h22D37N11f53D62a578D40k13e40G69k95a51B257a7B004
46522D38A85L061a48q76F98J956b448A242J244b089B83K374a813j05A504Oj85
46539A325c398e84A231b322A061O74l17F96J737F72C12A17b61B195f95A292fA260
46558b998f57%j497B43Q95C18L09I0c823F47f95F58h83I85l09g43D57b240A764
46578a402l93B348a077A912b197A554m65i39k46M44c56A760J42a205b46l43B200
46596C93g79j552a047G43i01C556A765a248I29k19c07k553A152a626i6j788B192
46614a251F70b53j004O21D16a073J5k08B346f30m67B71e96n87L52l01N06B314
46633a624B051HJ450j60m21B03K440a157j639I52a678k355a016A960n25a098j210
46650b308F45L34g45B988j471d55j89G04a634N53B253A121J385A88d39m33m98
46667a370d22o15I0g38G77c44A337c29B545a252A090a098A7g86B290E81L05a105
46686A027l8a639c98A90O26K470b479L14J080d70B383e49B736a788A468J490E69
46704a469L18k25E7d76A095a143r23g70j443F59B96J15L56N29C92h34j36A043
46723a8B378G06A58g76j383f04k230A095C78K978j287g75nK77F90f39e6B125f24
46743B151G51P98b96A33K21a911C77J17c86K3n14A902a649A797J131p94a806K14
46761a592a10k711a051j916N73J2B115R05j349e80G88b818Q95I99K588a797e21
46779D34a351A020g43j221h2A191O00p48h39m82K53C44d103B283b35I48O44a33
46798A767Q0f11A055b690H03J673b950B811a756E9e92G35a39I98a477G8K660G04
46817a621A518A23f47A205a804A789n43o3d03A689o73a026j52f9m94B126a02j955
46835b057C470a020B508b88M9A48M31a5A871M55F33a58j202c7j039A555B0f96
46854I24b313A408d10G08J525M02f94J82B399a987A557c374E44j63L40A99Q10
46871A009d38j387j319a186H28g74F54r1H1a46k050a01j62A957h91C66N69a592
46890e26N8o05a83H64c07e6j433k183A269b194A40i19D73L323a245F36k20P51
46908A167B93P28c00j74a65j45A28K542b256I6a473d25k614B082P41c32k28B791
46927c3j938B648e15j446B249c198A109b72G44C37a211A479a322C70J535D54a609
46945A053D20gH55B2O74a003F2d382a98B69f44k329e59B276l97b104a052C63M00
46964G63a098K50n32O30B577a317A362a85B556A241b268a7n93j089A203H8N24
46981F12L60b680A4O83h38F1a265K4j51L23a63q68k2d20B186o57K01a009C60b213
47002b847a221I18a060E81g83q53B714a174D69c100d44A168o6K12A41c27a52A312
47021B085a391B061D7K832B83J86b379B573H24b71A391K05k61b9B549p54B39A08
47040a033G76J503j062A42d12A297o9F08a837A633a732E84j64N78a277l88A03
47058I74L786a93m07n39I64M64a709A857H89k74g73k30k66d57C591a126A531G26
47077h62n47L78M51A559nb770c54A4J81O09n6f0C35J363a339P8A659a829d23B475
47098A035R59a317A745f31K12j587q95A353C03J768q06E47b264B51K066a95A227
47116a35A581f56h1m27j85G76l2g4j392I8Q36E9a518O3A90D3N95k15A56N61M8
47137G65l06K799h43q38A199E01J683i94L12B398g13A425O37m3n78F25J20L9R8
47156H82g82k745a310b97D29i75I43h18o82B24b022b03l48K27A33a182q86G22
47175B113G89a230c63p24E01a8j272K34j615A145K249i18G1Q15A20a061C94b004
47194c73H14b873A82b93q91a13k611d90C47L318a153D73K194h31p80d5j73j395
47212a613Q01C40b127c83J29j054I84B57J222f11j151j61C621A589e19k113R6
47229b536M70C216a818J15C055a039D36f03B843G72M20b431H94a9A031d213I98
47247a110B425k94B26i85A03K320q99Q6C43E8J516B08i35A504E14K48J210g55
47266i59h9B025b20j20I90b71F27i44l36D2c904A60b629B92L53l05b792J378f22
47286g01J49j374d29L9m13H49J231b354R67J87A54K870I89BJ034J010a704A034
47305A125j99J908e42A242g98k52C329H15C00a762C7a91A064L65a892A84a330
47323G74k79Q29o6B69L89P59g51C98J553d36j270G29L03e89a62j231M40d59A171
47343B670j130c78h0k991A212K73D4J214g88K92j797D04e91E91d96j75k60J04
47361h27D15P91a64l532A448d78A583k70b988A655a86A16b904Q00B903b214K61
47378a953B356r70c30B41i89l41F16K6D3J889P75A146i24o01A09O07Q54a700M50
47397a250b92C12a064A872b195i59i7k588B02Q78C36O83c19j56A429b047f1j087
47415a148L82A663e02A925i21m4n59j92b88C253A67J391b462g29l446e70k34A292
47434h30D8J636o08J998A277b286D36p8J708a401b98l120D66P48N87D57a087A334
47453a854a15A067A86b637F6J817d6n2l7j725a83F53P48e48C84b39j820d46A195
47473C9K763b650A563F56b088i33B80J123F30P39b156K33A449b976B73a073d45
47491A886J259G30N05M40E01g3k408C134A93a188p64N98d04C710j796a39j151
47508a290B99J223b97l88B76i84o3A138k17a389p6O28j867O50E9P31b22k675L94
47527b503B254H76a157A677e33B346b678B172h97o31K76A65b34p07A510k72a30
47545a269k136a641n67I87R36e20A875F09q9M47h0B14P89e305A832C90Q04C10
47564B143o93a284B350f59E0b393C66f08j01C327d64a36E84i10M48A448J67p59
47582H56a518D06a01c7k06B189b258c24l60c38a21j977p40a063k80j61D77a384
47601I82p1J257h78A216e33a68B707i8C57J33a022n15I42N60E92M38L084C52a016
47621a209L20K83A800p58l13a647L57A247c393a538j848I68a183A212a336B685
47638b38k86D1i96C386a868C212a552F81a54k95A54K38a207c43A030i22p53N34
47656a141A55K09J961G39b199A345a228D63j7c209a525e71C245a074B918f08A136
47674A31L68a355c11A770d83l47i1B84J830c38o28A88b035p81D74P62A52P66d
47694D57b499B140f24A624D04G6f84k556I77J172b06B035Q64k59i30B69i31C21
47713C010h46m39D94J089A97a994K97L97L8B09L34a178mC69a6A967G32a194J0
47732a184B34b392O58f41K46B038e65A65e67F00JR80J41G9J808F79J281c73B230
47752A85a717A023fo49j281A716q30b78j33B593a231B628a862e42l17A30K56L37
47770G23N39a651l94D44c62p41C07b144k71c1j503C295B47a985a21l47r01K70
47788a099C520A069K048A46L130e23p19A277a329k1D99a49A684C36i35j217A560
47806A711f06o15A148O78P60g82I80a891A383F39P45g93E62J593a470F61a81E69
47825b230C80c80h7l126b86B5J66b456A952g17a52A938m40a3F72b79B178b744
47844D92a660P04A81e43B32f90b41P8q15C806i73E42N41b751C76c92o12I45b327
47864b103f76q49J38B593B20h09A793a695a64m19G71e02A69M62a268F80A6K096
47882B112A81a5j84K1A989D04f37l12A539b94j005q56l34g21B458b745A48a13
47901B474A021k32c584A711k1i88A170m73h79A024a037B828a362b66m69A612d50
47919a204N70k07L93B330a486A124c83l95L71D68r6P32g31B126f25e2m24k29B34
47939b066Q86B218p58a722B03b572A549a916F27a034B75c13I94a904A740p38k61
47956G41K457c91E80P85b326e80A405a191A368g98b9j070B505i39cA4mK442F63
47976a18k87F36J060F27b716B590a279A574a703b58o33A315n91k29P02D49B7J094
47994A121N83p00a607G64d69H10j79a729B188F45J142b60H8J391b03G47A98q0
48012A18K034m81e62k9K18j178q22b80o3B329K721I61a862r41R24B502d87A339
48031A368o07d62q2B89O82a249B184j047b177Q26A037n06J901c21B23a44l97E83
48050E7f57B64A24J131b131D92a527f10j283B60J612b342e67G32e0A618a72j723
48068a895G0e03k0k33r84E33g00
$$ Imaginary data points
##PAGE= N=2
##DATA TABLE= (X++(I..I)), XYDATA
0dA8a1B1c9D5f3I2a10A52a93B41c08C82d67E78f96H42a013A205a431A690a982
23B322b700C133c622D164d779E466f223G077h016I051a0205A1465a2853A4383
38a6045A7873a9868B2034b4403B6978b9769C2811c6107C9680d3563D7771e2337
51E7298f2686F8553g4944H1925h9573I7966a07224A17478a28885A41672a56104
63A72528a91439B13465b39513B70902c09557C58535d22874E11489f41908H53491
74a255972B303382a2716461q954548d420295G592220N452954D077965f859151
83a4277672K965700c729880D642178K143976C390258d057329m727751L29721b800475
93B580220K200141k080519c57128k766189j365322k33071b170993B500934M072483
102F573417j188065a206236p394794j423805d041861D911750M733202k655832
110F989120i62885p451271k113387M697658B315755N688583j386821f99181p067282
119g766463p21259b824575C640259J775386B431783a265213j329572L53110J75498
128b066177J94690A01317L496668J855824k561265b673792l752458J712246A484324
138G485738J180162C768391d294359n679059J433324d3265I483149K571658D851412
148f482105n929660M214276A907168P150491j053403H02760f327427k278491L130202
157e475716C63039M817696R17159B614741b764456l308464J074193g91574C201587
167D655992j156572G28578b728560k628853O86482F07289O977282K576419D734747
177e127472n854361L560149B532584P722665p05159A721852f478884k517842M243824
186d752902B500617M855293r76188D43297e764922j521460c223871B378691K077042
195D455733A937450a672819r27468h64758E92218A17292g26400B65989K299190
204B565179P34467H56952b844427j323255a376631C791500L842095m30377B304349
214d016309k927488c397604D619359N974937j652683F84194f917023k51000d29013
224F711018J554876m055976i06877k309246P54111d79167A459288J521502N06238
233C487028j301067e52121k221470K36154B29373L525059K051010q64755A086872
243c934013k606868K902414C941767O611005n22880A875245g228831k005709b317152
253G353395M125413m424397a707996o006858Q46779e49314F073848J897798C805208
263b979030l780367K274126A361437L720765j709209a503577l058468R68611i52569
273I507h77750j95110F74181J617960A028482b788111k859058J057443b85158
283C739482O20480A237355c304321k667717J404795B99238M761937N56818A117802
293d664355j934026c213805A855338J938458A492428a968104j268997J150192
301b086909f79607K60985k59250K87533A38836b85906j706930j813788l11441
310d118065J841971I17832K580938k10871d80178n094046j987271c587999C970374
320H558275l100731c057390o238398J833789G79842P333219N23741B831140c828241
330f195401K930237B043870L619944m90986A182239c143856j231319a660016B475613
340D471689j379527B28631a593446k44972K08303J63929d44255A832838J772086
349C604924j149547a524989l476657N29218A7732M721142J022084B362342b673531
359e518968J406432E06120M370463O40118A802435c016712j410612i96040C861821
369E220348A782483b742091j044812h38177B405997Q1123f6420j825793i37965
379A381990P34665A20535b864606j176393J903131A498323K354045j365307b175094
389f511351J77774i37648E425723J525177A892213e328762k869184L853397B371253
399E936948k102629a263374l458962O32822d87042C075985J060037j906776a078488
409c343184K90424h19118A278576N10354o90914D12652f7069j059743j592980
418b719792l49522f51256C148839J373066A195874d498017k848747K944180A948402
428F178524j343518f06597m792633l00010a473741C781193K028577k879007b454671
438e619155K050687B009254M077490r90785D24646c125288P49103A221392K416477
447C637869q89143A82934a035410H1689J766810L05695G39480h26395k7437H86713
458B967280M07019A204517b213424j763987J849158B089841K789755j412675h89301
468c961460J123141A136383K803866q15554A2144b213272K91885a30906A233974
478A414276m02432k56524m7621k07619b2424n63498m7874B71914J506106P83869
488B561889A211107b014395k492514J148824A346311M356560m08841a99271n938655
497f137926j027101b370976C822432K079985B243547c746286l187922K119810
505d814398G05136M345442l25450H2891d913924j059545b292191B681007J771923
514D452930A788050b307999j525681a820052A177641J070723A107843b53105m0148
523b93253D38333o763f92526j046735L53767C13563J649913J44487E02205a667341
534b611299J247360A154798J476209j243996a738362k091128J122970F72455K346072
543C018527r22492i32931j905048J050046H17257J312934I63767a176755p51364
552a928119e70931A416114N69098E59055a464966m35527A56953L040932J112201
561D310086A839576b557301k327860K355867B789798L394475j926581a367859
570e442591J290754A230742M470748l89393F27503d189562j047511b029504B490110
580D623444j740289i92605k619881P50537C24059K629794j08441E73320a445189
590a605922e19094B06322G4122Q744R31228J067948l29040b33091j926055J50827
600b008319C55696K492971K40438F32699b550448j177356a720113A983077K288503
609D271580j272092i57805l238775M61845C3894L463477k37555d77858l574593
618d052451L7572e43733B887808K19117B75718b586868j92966d26395A928140
628A951002c40457k337237o61i0957B828251M67511F72996b653512p40411f14845
639C106114J000334A285423b712357j407302a721999B098646J784090j530495
647B352241g39580j839742P08208C54721J659712j66689B45063a306002l16245
656a622247g48540C08659L77435j56476M0987M20585Q836a30810j632005l67137
666b129952b77055B461657R42735A233122b306329j526281a603093B640347K494870
675E135217j584519h70748l506572M20130C4497M114148O36210A335423c175293
685d691376a792729B904372K212774k231966a627941k660940J342654G04689K361193
694C065882r00355f75791j850191P63038E94946J562342o20821d78078j399021
703a877099M92593C63970J147263o85012a019267j032290J016014A167410J211438
712B378848j041446i29510j223179R70530H35156R17010F77564a153640o94411
721a848051h01872G93768N33327D37749g62347j79382B9872R38085l51193i59892
732b247377N27807D93008J896331m58637g81145k459232M07253D42445L185990
741C628435j17534a62476m038734o65190a410725C165030J661411B157490b388860
751d768089J860253A492095L020220j007285f13729l587930J0148g68392B898823
761C671609A224686a884162r54891a143015A243093Q27419I07089h02416o48397
770a450813O42580I9843K21863g6981j81590B53821P20428p489g8459j228020
780a306479j51092a76439A405801K36240G2499a891071l19979b99658B191922
790B856488I41584a794847r57908a059900A582848R57292H74917a753087r51856
799b704943i50374A904234J236891A523872a456309j485192a444433A646700J647785
808C294485j548693a664844k009337J460482A530123K604120r51142d42736k969274
817c412010L66179A99080L065332Q9967D61567b747576o90191a094770B132612
827C490014j465441g26039j605315O92232C47836J348638l24645D8526h83311
837g29817a846D45286k7284J4776M14184L84527m07544d36013j089360K97600
847a227773E27078J779175Q1675D46810a872847m61923b38768B723658J105065
856C828723A833986a687935j951595J420196A332068K445984q86992d61434k652970
865c114404N21685E92793K839894j51951C09712b723283l78674f21452B274634
875B909675H48799a776902o02338c98869B222300P42045A144984a466305r54778
884b421083i33259A457558R91832A209902i21723r28472g32517A295106J028099
893B323205q26277c04442j127979L56732A28417P64410k91900b02865l60576a68834
904C84913j4516a75183l20742d2207G40422N9584c33165j453307k41242d39417
915A799544Q37188A090856a601036j336517J457620A637812J937807j187097a076163
925c764059O09305C85426L402075K62817I55583b695989r17371a045751B579952
935C924052A795287a837329j873041J423207I72589K138172p12371b25739k009621
944b235360K88996G3100J665180k01401a50645j461799P3861b08173I89246K7781
954A017027A63533d63012a71910F13392K99190C27470e01150j38677I3690Q08981
964I02671j9691D4096f55212c20373H54732Q42837m79412b87661j133963L73084
974a048540E03105J158167n43825g72340j424709N81232F43074J871274m26484
983B087864d49709k413461j4975c96491B274711L05119A06674b898634o86548
992c585182a171141B290267J434749A845963a656510k018973J201137G85107K344003
1001C129110o17506c93579k489914J45372b02458B392194M25662I20085a463593
1011b319802J066387D24879P16708D87854f86466n84397K95138c43019a6192p5250
1021i1442j10361O9508N375m28170p59246m04982N53103A21985R36217l81957
1031F76245g99425j177205M32072C33569J646708k26664c22061k074316j05248
1040b501625d24480B010101N92272H53789a569133p89637g28574A827494J080138
1049B907632A404216a402680j588768J087163H44417J851374p71618g22226j974546
1058b696772N84221D73929K120154l52574b59634k362763j31261f76135A674751
1068B264855G88011a237972o91345g26134A232889R77315p51313b20014j084541
1077a304555L26915B36421R29269q658n64304B22994P5059J42593j38013G7639
1088B38891N23290K22178C30107i16693p26074O45602F77412J283587l58934b90743
1099b182800k07651f06424A644724O12155D53857b307368j187395J646045A322518
1109C213732j090501i07227k148655O85807D42945K301852k55214A0294b396677
1119b599339d78334B084759Q24076A399620a003734j153575J019207I34508J075225
1128B009733r63629a005656j187722O94737B47821J080079m59517d55531q82751
1137a338282J93560c68741A21951d2595n08588l44476M0726K62648K38736J26889
1147b26660a08132A34474K64876k5564a42405o60281q0990c6855A106448K53521
1157A359969B54145a217511k03266A83601K074158N14797A044751a475362j050629
1166b525991a169349A354717J415323r62536g22081j917640M05883B57346K466694
1175B724040K29656F09933b323071q91196a267159A686375J222358A368974a323001
1185b577060J268164A209989J563372n19038C73722a194837j21857a08704A332539
1195A885623o38467A12212d31989F4577R68684M48027m13483C54806E0750J27948
1205A78698O872a62273k43932d2220F35043J26511d2050j005961j35707b25504
1216H45087L2428b97686j434043m98659Q71416B33914J074533l60063f36192j422922
1226b059114J87962h139A869954m7503c38358k280159j03515d23778B131348M32549
1236B563897E74840a874244o77189i83087A312619J018949j098321a103779j727595
1245b831374K56761e57065A477864K26072i2414k132834m56040a129044G88694
1255A186821a80998j695817n47010P65732e17541A71102J07335C8352c98150m90701
1265h88851k01088L91797I5920N58715j25093a02644n91700j76158L05548A48070
1276A033553M70398n46905d50351j070766M69876G01821J286683o96992i37004
1286b570219N98485C31331J894446j59112A00343a972698n65873J268232G50694
1296A858641q05434a074724j549964O46716D84191K047790l43741a77477j976183
1305b153660L78855D70448J828211k31883B70227a266770n1661i4127A316049
1315A997495l57834E31243e83030l02610a46246H70541K14104B24422h10419j65509
1325i75928b73231C93085k5215d4120k01998k6285l36558o25103j58073e80978
1336E34227J72601d23128j358105j96697g58996H33929P10672o05273d77891j277214
1346a755105k01463g52469A119715R44934A017604a225841j191923a107294A604728
1356C007401j427024a353889j686343R36559B99215J633288l36666a24625j671682
1365a796307m78037R60439D01548J143393m95032h34957j623427K08851d24655
1375A145041k27909f35196j041747N56318C00809Q57919k10797C05997a15873
1385c06631j36394J38334C92657R09445L10341n77642B11931b8286C98129N08340
1395I06469J93721k6673j56100D47830b70715k50956C10245J335876L24075E99214
1406a201438k05407C94408J981911M1196D22041a694215l85455f31844A309766
1416B372855l17895F92221g97298m51626e3634A966871R31955j314272h52916
1426a911467c69470B297260J126046j378213b99639j087337e73349A020086R67476
1435A987562j62350H25852d78813r49237J00223a11675A224688J78911B18864
1445a103720j81537d70265A36059a66834o51714j77057K31496M224k36207K76124
1455g19968B97308P44557C83762a307831r64953R16019E71000J051982o83269
1464I39713e77630r38693J91872d00924F63049P14057j64642i919j473812k64719
1474a748450b98933A450751l020f07835k057904J67071a95848A922209m9307f6274
1485b028017n44547Q63804c09170G41727J08234a61209j479210n87013a098480
1495H73889Q53020E55820a333047n12950d96607A134010K63729C68438e94457
1505f70744b51299I4802M08707P38076N27240n67240c45577j152026L91603C32444
1516A311658k51103B06830b93466k2063Q1317h2650D11875N12924l39130g54446
1527a786576P09461I96810J310411r82178i94270j237875J096991A154869J425320
1536B580189l70374G22286g20518o24200N29167F92489J536245J95586H83958
1546i49169r9386H52328J830414l75121a9535j892338L25073B75034J386131j45775
1556A515390D55549e02285n61611k14304L73845A62071R58830l27692h26042j377667
1566b203709K70829d28128E54281H7792i29506k15128d54833A21320C7860a89722
1577h3186P3o90599q42835L03009C86655J598652j68646C5153a556065j03c26123
1589H14407L11621l73086G593i12654n46552N73126F90757J075959q41419a238208
1600b378804a036310A472844R43412G62288a746352r16909J235301E06998J138406
1609A645404M4336o27795F0112i67187k27281h1177A591390N18064H09226h83035
1620i73662F99963J545974k14579E19265e43083K42040E21411M49206N9669O0357
1630A090643j58457D8316a168058k50921a29560A550745L58383F66331g82171
1640a159739N19959b00934M0419P0863A16592f4346o56440k27751D8797J413830
1650A462627L5301c38319j900553K18060B53325K021135j71730B12086a406389
1660a528484e55585E50132P60964K26335o50229e69720j158660M24075D41061
1670A572380E91910a577353r35103a106969A103997O85554D15581a494237q65420
1679b359657L27711P81117d34821C17766K48426b64190j499126p18897R85179
1688a497034B53944O72441e8733j316740j77187f98672e8504j52227l42287N9126
1698d93892Q9056l74212l25053d12989A052403N70307A99183b098452q66363J400368
1708a564447E70657Q47079F28271e65108n80816k3036J77614M81468B81770L38800
1718F20570b44267j444249k92904c87412A554296R5034c21590j862733L00762
1727a883561B36801J813552O5089H77198c92963o28516M6518b09944A173610J137246
1737B310856k34706E02223g85848c15520A378963Q71043j033804e26851n02742
1746a029593D6848J276832K57988n21768m67313B52223c63071n81942M27411A015380
1757B179774o96418e98789j371343O46757D12210R56869l85006B22637A661J06778
1767A08439D5374A6721M50880M99267m33746g90782o89384b72764A942850R35342
1777B878192j433119i13304j015985R55289F36874Q20368j83170F00067b55948
1787a102322k18539c55112A167353M45990B41443a583138j94159f6759A560994
1797A206693g06153j392546L83412b85182G95978L02832r6870l96860c48356j104863
1807a453219r0950a32706A559115K02672C21110a041594K45360E80866Q26330
1816A407196m66207E0374b17396E3191J45693q26L71966N79139k23296d60011
1827a751582M45064G56046J660892m08867F6110a451713Q961d96239B97345L43683
1837F41028R8040k21950a86640o24860c81196A052391R11407r41144a028966r05972
1847a934938e39474A772480Q88646j209084c71887p47741N36694C80862Q19263
1856A200125N82198O2023I03200f78185q03633e24259A291789O68088G32732i08491
1867a057186C43431J252206k18801A43042h20723j78622K07376L63589C30799
1877A294950J82892B52702a442584m05367d44120A315917L49481E13610g04333
1887h96968c67282F4341J62019K02638J00655E5703g38846l7493D28611J270349
1897A698960l74622g42224j774060L52349a10238A542377j20283A19746i77621
1907a303717J26936L66364a17273E49807k01303i19464j118110M41533A42156
1917A282013D98782a333419q22579J020664E25523O92831n77316c42799p03895
1926a046694l67450P4733d73153I83470Q63398p54957g05328j015749P89759F36640
1937A202096C08004h06406j28093b44492C54183J38761J4849n5254i0088r81598
1947a071686l89532d09841A330058N72768E00613a533521o24379i01238H00200
1957A450107m91093A99254b86821k83240j7925d4453H32656K35783G9413a202317
1968a159447E18592J656686j83784A12250a547026K0534b19936I45922K64981
1977A210903l89893A79124f15478o40711K24725B29513J248914j62465b61906
1987a618299K98345A75539R14784D87462g94134n64797M95244b4176E61357L12845
1997H74202J3231B36935a029886q68462O41848E64625J272539n56617d25220j013081
2007a438301N59841C74232O27963l11432A15270b57209k36989j06239b09079F65642
2018A137186C47492a187393o28009f09721A355828P34406H97177i71807q72232
2027a844039N22365b42679E55334L10369j66521A7261h80238k41666b01550A135281
2038A386941I1193a454234r3204g3379A411135R2713C80002f94288k30074M34422
2048d89940A66756P15162N24562k48515i2005j364522r6603a08169A486430J52040
2058A638470C50109h68223P2074B15694P36455j35117A94633c44065l27014o6466
2068g37545b44284H30466Q43066m09086b94057j238961L98378E31125J262480
2077A793605k79247B13474g74795l2088b28188D21639N06738K04565l95462a91751
2088h22523c03666A033893O98078H18101i38571q09601g99198I06385Q73920m97834
2098A282471A55897f90898k54349K61253B3103Q54151K82778C53974a002409n46257
2108a548666e88152I50899N27831E10626h43422l76407d58880D96026L39042l03224
2118E31844f0020o67658m73352K29226A72292J308307J90602C53844a305480m07178
2128a712658e74699H22581L02807C02027f36509k50939L72384F2649N10345K60659
2138H33653l30329d58154q73469K09582B09109J215185k20546b99073j302353
2147a601426J40396a56597A053048K32755o09627a85360o64861k08005M68765
2156e89461C92015P10322l74613e27426q53539N76565G24364R11092o21303d76773
2167a417628K93380a18879G09363K20772l42213a58054q12191k43415d38232H92312
2178A552561G70073g79047q30230O14584C17420O84976m10760b95923n36065R4890
2188g37098a94974E04527M93791j87128b23749j201257k33397d98793A070844
2198A565190E49612i04592n12401f95764D03295N45991k37934C4595f79559l91529
2208a071088K53993A01191R13284k718g4826j162192k206i33A281743Q2553B35084
2220a026468m03818N66563A12664P74412J85770E29409d75467p12430L08425C04133
2231A250867k96151c72706j070310K10354c5085I77491K2572B29020f01808l44488
2241i46296K49459A2215P80900K53926C49647i11468p33701N94726D32629J022368
2251A454997l30048a22499r37758J08692a10145F51416J51461C33369d36427n95176
2261a031603P6527f6658A049172L37113D93934h96342n94305g35247E99098O45668
2271A244766n35025d05871p50509O2173c85779D82484N21917k03998a03653r63007
2281a066660j55141c10604H46192K44339A34855a104573l26275e68192F63919
2291A257736l82746g0994q30108k16828N48333D15422O90600k67014b76584r96747
2301a273331R9959h424A149818J05699B87748h15085l43776N25971B05016N17267
2311G22283j17330h1053q20428l13543O07196E82720P71323m24065d13972j071429
2321a485401J43768a87452H85218J18010B32439f71714l26708M33808C13376P36202
2331A049578L5395B86593g89419m36046e47806F91724O78807n09096c22886p54469
2341a077355L18488B74993Q70215Q4813E32905d53056o39004J69624g636I79398
2352A185567C57545g97041l86771d06550H20174N38123o03785d20628p51725J99319
2362i73034g1760H39083L00872m94863b99690o54286K46196C41793R95077K7859
2372A364729C39298h57400l29873d23489G11021N77883l55418C8258f85360l5563
2382g20923e7718H27935L71465n56486e14256q37998K55124G6249J071965K3540
2392A171754A81291i16979k80758e24000D66094N05786l36834b78722q25067j11328
2402a215117d61175F36796N57969m63113c66275p50927K78773B06136Q62882n7876
2412A011142A16836h51963l00941N70653D36273P25307j11523A51459h57342k87089
2422a144431d41523F49425M72595E10395f71149p16698L39943A8395Q93832M7299
2432I59526A94902g51804m23482M03022A56659P15804j04683a31423r58922j54948
2442a245293c88872H03074N54783n02903b23224p42990J60175G7492Q72184J84849
2452A134525D89310d80820n04755M35075E34419Q70302j14441B54734h40382k41658
2462a082040c24726G18040M13483n27272d00574o66102J83000d678I03767K35530
2472A139297D88067e78530o35543L24363A25731Q42339n1157C7581h83915j39092
2482a023007b58814G98984N17593m13128a01932q19588J869h9926I05000L33333
2492A238333F17282d37940n76330M20946D70213P83975j60582A18527i05156k88195
2502a193351N95559C55057N46337l04735c23338q01893r051c06823F91110L03751
2512I94861C05937h39074o68114L61834h5105H06916K0064A9843i09253k61528
2522a170781e26007E25230O08742l50412b69301r01473M34b63121G94682L41668
2532A136350E14259e08102n59508L48939B16125P36469p8050A9862i80187l78721
2542a358908N35482A98529O95669k06611b50412q76038p2894d06231E85603L36912
2552I22515C21324g21018o37681L01878c7809I10081J66946C69458e95829l89038
2562i84867d44807E95590O72466k65364B4710h52266m3062f3880I78968M41719
2572A420687m84210f6053p06298J36506B19434Q40353R2717C60724g11571m68740
2582a180311N20819D35253P60258k00495A4930i28441j45423c32765F43502L91971
2592A035473E11876d90823o50995K56251A05354R57437J68887E23365d69687m43725
2602i13412M56202D89200O53420j71335A18565g16812j39300a71489H13753N01909
2612A315662l96310h9902q31982p111a37160G50550J95825B48738g83623n15152
2622a298775M24410A43015P70765j09806i0285r89126k90769O15876B44657N55405
2632H00062l46613d98142p34921J35895a62701H39366K67032D43308e98936n66768
2642a165704L48726A57936P96562j8568A22686h06360k50824c84708F67744N49735
2652A217479m30305c00920q67986K4668c02699F13941K24058A95150g57232m77692
2662a234924L81049H2365P38172o1557f7799r38522k95264N89372B88698O14296
2672I02994k30718a64782o97627O1552B034R34437L41415n27290b23437o39591
2682h63028K30190C11920R16303J37587F18679c67243l66606a57277H63602N84161
2692A447763l74023B8794h68920o2247a49037H25047L72918n29669c38343o62524
2702a000867K37300A79815Q42867J342A56829h77783l43992f02565D61413O65404
2712A126817k26244A9856g60821l6823d0615I04154L49474n66520c56898o58003
2722a014901K87826B70004Q73802M7970D05708e31158l44332d10535D21296M97097
2732I18393k62208b02713q29540j70207e67680C80573M77587m11062e28148p42356
2742a270504J16617c12672E21401J21950d5584r34335m23555M46014F0833Q23784
2752H84617m645E2832i06854k64922d75973E99738N11277m93824d37176o91498
2762a128674K58671A12180Q92596J22351D19618e56182n07569L43860A78809O98398
2772H77207j21888a59569r52245j84593e31500E24783M56281D89021d98626o70429
2782a169055J37961b52953E32400J98569B00454f35864m36440M05530C39399Q23801
2792A163200l2236B85127f28812j90092a52453G83949M52361l25996A31655d80481
2803d59811B13410Q52529L74010m70817d8707p54103J51432B78449Q61708n46
2813A139611B78821f92223k48648c00098F72110N25356l34657i3096q73301j09799
2823a076196c10818G43836M50160n64067d45245n97672M39381D92529P82029j63674
2833A110884B14184f39276j74659b50784E89914M97324k10004G2376g10995q8100
2843g99095d6564I17882K89664D94080f43131o23543L42943b8639F34384o7157
2853E67227h8272p37616k97704L37805c1751E55891j28453d20218q97741j39330
2863a457289f70761C78788M09499B70720f47248m94060K93008c7038F96877J50748
2873H47625B86490f22257n63818L17692A82473R32829k7633A00655i24508j19224
2883a043732a82292H08478K16422C28222f65841n25756K69308h9373G16631J81298
2893H97929B51417g71573n54016M68127B52783P47875l10422c63947q11186J16116
2903a059017a95927F48778K55538l75945a13510m59394O0724A10232P78240K76316
2913A164788n81562d19691m96706c79204G40616P16621k62556B76812d93018j11084
2923f04102a14022E55811L94475j81276C7674g69157j86127b49039G91577L88283
2933A179860D94145f52850n47362M97680B91684N82982k47983a59513p12791j57604
2943a029908e01394D49172P29667j21883E0566a019090j31546a71617I98891K42091
2953A240982C83115f75595k85214c24296E66114M25063k59340C6050f68737k78444
2963i47181L97375B99928N94320l07076d70787q78615J31871b24115F86748N8078
2973G44826C6878g58250l30350K03650c61393A93521K49364A21236f19688m87333
2983a107021L86724C46048P68615l09392c05620q34251J85286a4280H22042J52717
2993I74759m71765a81712m92257M563d0150H68871M23284o00655e24925p22448
3003a247373M96474D53244P14926m33200c21728o39793K62360A12539O78408J23782
3013I14729D42496c85098o69152P8845a6494A131046K91165E52260f38193l21430
3023i59623a33742I71929L74559n08094H6811b81587J27920B65230N10671L62568
3033A138469j23661C23096d11548J6441E15583R65804M327D54221f53398k34888
3043h88286b32122F03729L89018j41246C76171b37637m48321J28078B03671P58449
3053I62120j02968a71172r86286J10573H7456J009430n7420H1468g91422j05650
3063h97072c33664D03256M87187k6965B21959g50970n45729N29072E28748Q72394
3073A401142m30395c35298q70327L34255A41849N94957l08588c31464n39148o8909
3083i39521L23950b7788E48796P1601a19712j092410m05643P93307D67825N12033
3093I79858B57462h84749m59225M58248a27004C11173O7175j38022i6942m73341
3103e70283j94761b79359E81048L13158A73196i14772k59206b53602I46959L58977
3113A305936F20805c60118n30748Q0518c24027C40397N21961j00371a19141j019480
3123a138621j17822b19952I83116J02423a2403j114132k6424b20285F21888M1148
3133F63036I3496e08455l12274O5199b15054F84907O25632l80235c60184j035793
3143a395977K81841B39146J060448k08265E3235f53426J90404A56132L95533K2801
3153E74466j56805A16989c56406l12934c22945E81559N51345n49918f55674o81658
3163a337332N59595D18446O58127l07589A1270e60776k35670L7386c70776C45781
3174H59386l31961d85393o32339N57646F67014N32274D19222h33609m44885e85897
3185D41060M71841k19206A32677d97358m80495N7316h3360A008428K52652B07802
3196a232980l96596f30437F27274K17391f123q46844l7200c38519A42572J42431
3206B85003r4244a30855o06351n35910K44889A10044J096005r2383a37876j146258
3216a284134P8598a47677G44413L0255B82566a06848j57560q1374R2902B35587
3227H38975j5923a785p90739K64030F50514Q20713m69718b85879q11765K92110
3237h05534H7351O95463K28722j14820D31278c72643o16500L12705E01281R07929
3247A409210m06371c50643q11036e32421G92221N74416o58744c22190l86411c25409
3258B83792M57969K40210j39370A04290h85431k81913b03804A254554N12474H23191
3269e46089m28045b95288E07890J05375B12648i1419m7814m1654o355A63212N80427
3280G43639P4708e0845j091047p6496d7854A201011O0832A90342h33203j28362
3290i61565d30976A00045L35068K67663M0203B00048f74658k91271a88700I02563
3301A024033c4419j022451K19354C87066R02437k52423E6809g13336j70645K53599
3311f30382a04404F37345N27140l64165d52303j033702L21109B77153J050570
3320A327723m17883c92901p23319M61981B34671L06175A81132b43970j78775p8511
3330e01256K0096c1073G91950L84749D11539a013313o67782Q21267F09972O53530
3340A263502n79803b51276l44794K21146a41636c5623A91664K75760j75389d18610
3351h89742c71260G22149L87687A99207a066508k30754b77387H81883K55888E38403
3362a91896m67943k37134R1740a21883H82613L93584D56779h53968l79976b48486
3373I59992M5614a08243r56762J75364E1225O84597q668C34455a23418n10692
3383f34110l65068L09835D04905R86915k67969c34186j230743K23333b9819I02318
3394F58623a52807l67230K29200c3181j2453J336A12520A8488e82589n11404M33872
3405f60121E74737P83332o19849g08454q14663M96002F0241O02002j12208A95696
3416a25751m02377l60947K03304B02996P57675l13985e12604o67086e11301G46478
3427A134583B21047i53984k58440d99755C58741M40882O4303k31142c6824r20613
3437i57437l34624d39849I70844N26667E44877h41804l06581a67841H67165n736
3447H61429E5887e24904R4283e4167A96252K01952K17091j52357c39618q53899
3457a193517J36007B27495J249522o8460A41631i69394K862b31993B95769K0815
3467C16584o6477L7429A43079b93384j72814H4711P67542n6999b59863r21829
3477a181692L52986E02164Q91906m22562a82500p29725J15719b84439B19926M68935
3487F88861L19164k99080c16614r29673K14137B41315R77404l89152d26708o24038
3497a050746c75476G38305L34091D39760c50771l17977J03388b80372B56824P21537
3507I78361K80645E10218h13416n69271d86731I96957N50439G26513d10148k85903
3517f96051a42369C72151J0724j80903l0248n6071a70601j47305A65067P88199
3527I53266Q3645D64a235282j14888a91962A027965J72188D46122c07261k46100
3537e53361N1027J28593a2475E86991K53665B37959g60907k33912e6705A048083
3548A019576a33818r62427K79475C14488P80203j64034B42164c71728l67033j10103
3558h48864L90998D92683Q38156k28685a82742j108813K13006A49275Q24620m24160
3568E49735d81662m49355M61208A86226K14927j54001D0112b39847m59793k47428
3578i47068d17658F86800N74636E32714h86127o73950P03207C74392N44788l68499
3588E50681a8064k22647j6776p6496M7041A14919L78349B22713e99694l86739
3598i86433b82400H73936L02561B06524a045541l15504f26549B77979L54423j57078
3608D75324A10995d06825n70502j39833d02833G15704L81038B29944i92654k17167
3618a209821b09680H33716m9957a69412p28548J73044a6396E54543K29458k0709
3628G63292l54848c51192o87542J96206C20128J098538j16901I0746i20387J55581
3638g64806A79740O12665j91915I0503a55905N245o749O2996B60622L69678k42139
3649C88161d96585o25596M96457F56668P69084n30128c25477p09757K48115a05623
3660C64531K02203O6184j96457a39444n15077K21287D92342O47846m64512d88186
3671a050115c70113G85572M01199E30836d12448m11484K01465a55645C63112M32927
3681G96039j0555A7851a082566m06887f64906F19968M18215B08163h81658j81713
3691a063371c10983D12751J451h8400m11264j19358L3997K24406B06292O17350
3701H23642l6961a34338j004693N568c3681A070038M0840B31175e80215j03282
3711f83497b93265F7537K00913J48599l2741d0112n48539p104A37991P17708k35330
3722F20369d84847q40919L21904A29238Q15953j35833H7192e25324k26079R5278
3732f56125b59105D05467N08547k45576b87788p40132L53737D99232P67734m19718
3742H47248b13996n20166b53263F12071M09222k36038B65608b05912k95292P0125
3752d31079B00485Q86642L20449F64629e62017n36437d48188F26630L75720D39782
3763c14746k16710b35336A08066J81290J00605m9214d2925n51900j04028a47I35577
3775A108228B30534h27733j81356a94671G63644L01175l48818A82261b16834k13598
3785d30432R4243A69142O11423O6544A21833g28776k7421A46785Q69466j32082
3795H84169a16779q76490l652c32790C11607K09875k05751a72256o16310l77372
3805a165938L26379A14910P67337k46499d57709q44895K46662d8437F46676k13172
3815D33504b69527m15234J38979a11934C03318K65867j6924H4401f46033l45295
3825i91328d46891F09282N64781n06481c84756n66067L37869A26397M22611r2333
3835D56675A09401b62154l06973q1606b87849C51279K86122A26595g67537l18148
3845a085685c88410F56390L58451C85816e47181m02252L27135C8691N61206K47088
3855H46985j70244I8670e25608o0751A33736R01981J65671D09835e40346j35365
3865f75711H5222Q37240J31748D90009a71439k97507J36202I2735N21195K67760
3875H81690l42494c46902p36541J58747E1798Q71544p1179b8026p65680R922a93051
3887C34041R0988A71278a88091l08650p1403b09733D72659M34240l21378c09391
3898i20531L14011C34359O58301j87508E1110e74787j02838c38413A58422M01204
3908E59626M8643A47145e92593l93554M00407B65701M14533A52612h39765m80202
3918a319967M63428D1110N06503k21379c08470n57369j78120K86897a26559D71930
3929E35903a01454q22389j82659c85023E85212L22468C46685d62648k90691c65590
3940B56817L51914p4071A30453c72441k83167K41561C03918O32815r7311a8614
3951h82165q2130b49979E36167J54683B01282d12349k62059J65684h3892C69165
3962E76013k61233c13718m70501K09772B41976O95426r1916F5177f24106N8076
3972e66030A46602P36374K20614l48097A38407c47030m1742A03447P25738L49770
3982A178955m05859i7005n27375b82000E84982N23638l11557d0694o13973M3598
3992f11069h3606D65244K04143k54169a73659n46233n5582a92602E94648K74257
4002H68905C19789e73901m13768M23758B50950M84407j58655B4265d37383m9959
4012d87342a33168D08741L59777j52763c0970o52587m9131g5730G22844J85483
4022I08327C20031d98561l52985L20683H5665L97802q5247i1885o01011l15612
4032a008508K30718a09962D49092q3793c61567p17136k6156d01749C73829J47814
4042E21643c2771p20785k92015L31334b4887E54446Q5322A69012e12088l29724
4052h41812L78201C49802N43097k25814a25388o15833J01739C6953O40643R8173
4062G75769C29379b78981l42641J33459C4846N28962Q4294A31788f21712l38662
4072i60374M22183B92457N11573k39337a66498n70136M1703a44677D55244K17825
4082F73069k82056a64420l99056J17566A82196O83285J59647D96977b55450k99245
4092e54695a27109F31437M22357k30059A70917c68016m5910D4631O20503L10348
4102I75482k76630b5129o18120k922a3930F71668Q6474A44213f32375k60250M39181
4113d53444B69477L95855k16415a84291n66153q6348c68689C07857L55860k73776
4123C89941c00749n08420J51221D7678O58780O3237B21772d50244k52040L12285
4133c89999B13735M21994p4699C1861e64195j87870c44499C44258L60228l32939
4143C71547d20514n96009Q7053b85609C29955P9776h2463o43782k98109K60857
4153g63497a44263C58427j8722b11715o53061j96753M71334A77425M26384k52817
4163C50992c15077m79649J23743c7889E90605J54973C18074c41666l83400K21376
4173e03690A74717O05401K1239B05259e04196k06267b39798D79508L31477l33259
4183D77726b36827n17237P1748a20350D85547J78962B85849c54694l94223K05036
4193e43881A02610N74794J0653A20933e31208j74867b47325D72122M20632j70718
4203G22036A34573c81259k0497A04266O48035K61028l64064f2984m64794J91617
4213c36161C55757O02118l626C59958c35501k40421b10419D17560L54880k13834
4223E58606h0443n80586o9924b34791D28260K83817l54471c55519m73989J50646
4233f78862c6181E46932M0319F4853e78724k25622L78756B79670M83019j22366
4243F40323A9701e90799q4818a58948E31837K69002l77668b81248m34115J87538
4253e27825A01264N48765K7717A62937d91494l00868K67347H1078M35959j11810
4263D05227a96735o05151j06503d14619B68589L09682B57343d26189m75335J13976
4273g87548a82008D30929J32623A20855e08885k81800L38482B57864N23176r2597
4283F88443G8016e36433r5547a30735E38640K99578l02167i1667m45471J01608
4293d35530A25532N81459J21125C67592c20900l73691K45004B06815N08212o8833
4303F46194E3639e64599j19223b11494D58964L24626k83228a54356n00076O9065
4313e85367A844O44935J81126D09612b35764l13263b50972D18979M91444q5263
4323H25160B52971c45342j47057h1488E47313L51793k16592F9419d60969j7743
4333d78712C9653O09000J64816C61756c63270m15529K17895H1196N19398l4492
4343E66102A0981f15009j92034L87919B22883L71645k25135b74597n42345J4040
4353h02902b31955D27788K13353B61769c79100l55089K12276G6652N03635R688
4363E89975I4649e22196k44586L40977B43846M45934j53783a07181n95193n1003
4373g53377b34413D01295J95614A82176d92184m06676J81274a07140D51087N3323
4383E04410A8156f21446k63914L36757A17963M30849j53860b11697n33753o450
4393g51900b19699D30017K66549k94838b04959m22990J04660D7412N92728J21259
4403G61399B90967c83181l04381c32279C81122M73484j59160E1100e32266o2693
4413e94959a24951D74565K41609l09799b11821m42352J06510D0641O00804J07835
4423G49280B64543d09031k94821L24185B75498M38068j15759E8495d65395p9899
4433e45294a08954E24272L40271k30606f531n25778M8976A16207O28202J09789
4443H54198C56888c06549k63328b38180C92655M05502j27925A08195d66408j62226
4453f28634b57980C54453L42427k35957a85237n15167O6443e5416E37600J00663
4463F38263A76552d52116l02081K42393F3291M68679j509D1098e46236j90736
4473g36972c26815C77397L93162k80129b24015n25207R5554d7436E27557R9960
4483F27517B15920c55463k86855J96663H7316M64591K469D4863e90231k27408
4493h17639L96334B62699L71931k57776b60783m67957P3097a37458D08373J62755
4503E71128B28900c58086m01501J29345b4385E83102Q6217A48218e14367j98338
4513g12705b65278D06121L17866k76549a43776m27747M4913f5930D76581K36390
4523G12971k66733a59461m65650Q7734G9215O11585M4812A59438e23370k04854
4533g28224c18037C17476L47013j74020b4377m76231p7936a78799D10172K96747
4543G06919k99894b91000m74752J88084A39460N97742j6959A46069d47502j53216
4553f00718b61268B64657L30087p6549F6151d52439j74680b50113D07704L65390
4563G73094k90548b21780m85528J64707H6030N07454l2989G2319d68728k10000
4573f78728K52212A24253M74806J1074H0895e94112k31234c75002C62223L42491
4583G04714C45438c46443l85864K12285D5144M45896L0095A58371c44900l03616
4593f48516J49784F9854N48865J9547C6067f80092j49015b60792D97204K77091
4603G74295C83036b71182l82977J20382g4104C75998J45884B36578c08198l69113
4613f77311J81055A53385N48711r4808f6736o30784k0313a64725D31029J61448
4623E92477B91445a85885l38188l252a68821C65662L09618k44954b41227n15089
4633g56316J55959I6507N70054q9307c6838n28636O016a04817C94970J97173k00555
4644C91588h3604m74017j00501b12167D92375L46956l76894c22183m49383K92988
4654d78578B50721M59744j46674C1533d07002p2658b11456B14473L34184l5006
4664E13651D7084e26465j23415a06029F50992K26707C29032d85776l19757L93662
4674d11871B54115L80202r7602A46006b56843k06169J42837A36958M61211J4624
4684F12793G5819e47357p7209d3236F35760J20229B63709c30347j90446b49132
4695B02113L39779O9754k88123b26798m43888J16959A41000O84566m170A10099
4706f08070m3139e0132E43616O3006A90112b78859j95354J38015E1202M55627
4716E06829J86271l33587c48442m46209L08864C70564N88644k39858g6488n76392
4726f52880J10371H228M83733J13337k02180D4103b97783r9325g2195D82277K50585
4737G32862C12451d44952l30249c06604E04327L55542l86536b11410l90145Q9962
4747e11593a63087B00865K51552k0131C9478e26287k21352c15225D22902L01899
4757G24801B75620d56823k59149c07210B91647K29314k29331a09741l10051q8394
4767e08186K22489B39098N14248k9062A2117h07812j16400a81974F80053J44667
4777H24720B01100d99721j42130b60688A82709J85111q6094A4073c56649k42811
4787e99460J86298B04698M94331k01923c12200o27533K10663A09216O50184p9436
4797F79964A08009c80859j16715J71161b7800C37687K34004j65231a35138m05521
4807e40659K26092C94712M40250l29749b60618m01283L15836B74630L36106j12855
4817D97881A71516a59323k75045q0074a82337D58232L74982l78084d24463n27259
4827i51722L58798B47023M45775l15968b51089k88972K02195D7179K74601Q0911
4837D02691j56471a77396m66798j3823D270Q37528J68176B57003f86836k10408
4847h97244b36062E46936J90016C42791a22182k01982J1636J29281G9160K96980
4857C76140k050a04532n49412K8639E6423O36343j31638b42999o55883P6888b24778
4869B84211J20752j37505B2396c26301l28995M9803c5352E98944J6669e8644o40551
4880f99195J00770A17904N35006j60009g1945l57058Q1584e6485B27166K42126
4890D69292Q8372B42694d43086m83040L35121C94194O89484l26747b51501o56520
4900i08021K49634F3796M19404j51801d7907k48533n3960R6487E1586M18891J21221
4911E91698I9584f44042j88716a27881H35486K56777D29892d00924k15113a91544
4922C14778K22712K4971m5064k19849a06061k36781c8228E79028K20051B83064
4933d24513q1289A30911O29949k7978A64935c45877j15407J35489a04151B29060
4944E98241J8231B4915g59279j60619a90934G07204J37294A54275e53775j8976
4954e72751d8249C85823J923A39237i5370j87074q2651a29027D73888M53280l24690
4965F02478d02195p41727L21178B47976P18878k87343a74572n29712J23190b05791
4976G383L6760r267a03797l42991k57039K35345A45768L00053b6518q15281k54170
4987a095969d94668C17916K44642A72433c06278k01766k4066K5510K30423B40430
4998F59010k17035c08195m87996L52927C57586L36052B19368d58905j32655a53140
5009C08848J01793j61149A9522b92558l58517k5468h7829G37011J85310A20103
5020i41531k45547d10994E13005J82317A64857c58090n5012a50606H8582J47591
5030B36173R0001j07819a98942l69451K39015E26037O67677k99427a32705p09951
5040h42656L03380C38486N38909j59929B85981D0974d0130j15326k7997A07595
5051E30315J5308G764e13550J39530B86532L63897B62644d41873k79216L14282
5061d06807F7377K36744N4270q585A25944d23275m63838K44911B77858P24457
5071A002315k62515b25738o17245L40204C04417L67522l19209a48185j81314J22427
5081b07072h659B17635K44647p726h6415p72162j92845b77939G86908K46338A76136
5093h98748k66480e77173G9002J30354d9110k25363q9081q6966j9852b12460A80427
5105B03077c40226n59812J62765A07179O54299k05794b14985m88207J61437a12924
5116A43114J14410J78121P7962A55574d78845k38748a86448E88893J48932A05959
5127e35775O2868A29804L97826j70344h4784k91659p1867M8901a40168C88464
5138H05474k76460d17647p31601L29400C25927Q06937k93200i3476n35791K79476
5148c49791B48475K79449r9895j79542A08603c5734k0619B88652N59870J40713
5158I89235C39368e83569k24203c3483I39828J89411D77177b39443j64126a68220
5169I198M5643J23989J62254j30883b52604l11570b80894B98578J46544g2909
5180f46576L9923a5152D53200m5652H5314a51833j43154j85678k9594e8573F95889
5192I88585C57776f45863l22678b87433F07159J51505A36046d87619k9388a15971
5203B21841N9550j25678a28453m41763k99670K88287B55681O07243l87268f59341
5214a428771L58444b3274F18279k49171b66007k99328J27676K04468J01828a4006
5225A28872D6464c10052k02692a33919E68684K57061B74667e18990j89022a63083
5236D60765J43459k19177j89626I7227a40696k99169O9984B10706N41140j50064
5246F01782a40361n22511K52611B53328K78268A73911c24933j34086K28043G1748
5257C23647K04923j9736B2221f78477j87740a12756I94255L45059E54972e27634
5268g84762g1708G53971J49298D46227a3054j04839B8355K18361K48397J51307
5278F46420k38556b31122m75554K87129D81841O00958l75264b76787o11634K31634
5288f56787d4242B62187j08656a295k7785j03965k60349j05135a85507B50420
5299B55602b45911m04891K18284A84051L20400B30230b52534k02192R9062J58590
5309a97074b0610B91638L00083j61020c04887o84028J37528E5550P42637j99269
5319E98918b75190n98715J99674e3845B88913A18114b83881l26797j37286J39988
5329f07976a23688D41725O6558b04694r24008j69980d27234F53811K27404A36808
5340f99014j11086b74018B24436R2216j47029E5675b6235r7855M2489B45702L45970
5351E91672j01926i1923m79232J97523C11028M60956j75412A05383a84786N684
5361a79102K9818j3623G064L95803K03747B37776d23918k42245a79620E00363
5372F33011A36027c67641J1156F4809L79971Q8329j32338A26325b37863k11962
5382d49825a49141F43605O26262k67330b1402p95523K49064D40898P04650k44590
5392I00958A05719d13095J29199A77897L25416K0270k34990a23895l79000L580
5402d99315C5901O48016M9866b327q53717j21340b84857D53362R1724I1007c07644
5414c44983J17201K2565K5153B2214K17386q7457b16866j97609a37652C33368
5425D56357H5898c50878p8376a74861I6450J43272O5970n7401i6559n25284k00895
5436h22738c29175D90122K98000A77433g66359l19213e34393B47091K20599C5063
5447e36916k05706K22914g4995C35740J13031H3318f02714m07594L95720C76255
5458A048565l23910b67453o35946L16815B63165N14802j84053I8204b01027L8138
5468a62889B5829K06338J69032J0618A36218b67865j13015C706N31669J09200
5478F44575B05219c20514j22704a93693E3406O9043N0130J21107k8345h1779m02337
5489d84116M3649A25154N31068q5689c4111m53998J63597B35865L98784o7196
5499E67453A90610a79287j50010a45223C42871N01975J9688B05928f46478k13393
5509h59871a46178H27714K55078C71590e59650k72993c20852C46918K00230B08471
5520c05624l18396L9107b09797B80331K10683A33557e75297l97402L48694A72398
5531F35255k92209c18897l48101K04392f3414A23475l0645m0544n372e6149j84581
5542b40730k7723b2977B56914l1794a19555k93919N0477e7540A89949K9068H3252
5554a43225k89706j93341J59339G8652M72664j47409c52433o50725J41461c5413
5565F55744r8235a54180n91841M9278a25869D48589J54201B74809b88092l75618
5575f63710J81490B31836P00524K2497B06802f34340j08088a3124H13343J47684
5585I61027C86465b68355j47967f6945C58551J65565j24269A20362a60453j14592
5595b75045i9653B75131K36848j67783a02842k94663J28660A02298K40431l5285
5605C07444j29227p7437A9391a44888q7091h015D31574K25150k83489a76564k44950
5616d21514h8702D88572K60805k75842f1382l34468R7205A47243M69091J26589
5626G42923C32933c80553m20867L27721C84320N82170l16616c16297p07070K06930
5636h16437C5092O43938j25287a38330n82870k2342b69555B81390K14029B17428
5647c52489m12589J26427b4096E48330M191b877n59715l5237a47337B96846O1130
5658C57976A08499a27451o8373J7203L0732f6718H7889R5617E9395b21673j65952
5669c87625J14066A3094J82195o6395a22384k57759j24288J13367d2853C43446
5680D11447i488o12103k04138c26737D57232L27857C16313d76841l51696d07472
5691C75338M50955k32441f6683n18128M0979D7714O72486J88741C95909d11793
5702g85726c49258E12567M70333l52337a79419m94324K25181A78714M07289j15356
5712D70647B2908c41698m2931a44514A77241J83392q5719b0154k73257j1890e2641
5724B27649P2693j39238a0983p4509r610J1805E808K10361K03046o0018a1313
5736c72958K1830H9784M53031Q637H0764d37136j14150a69568C79361K47063k86773
5747C39651b89392m80452R6410b6662F35576L8459a2356q20586j75845c52859
5758E17613K75779B40200e94332l49171M06703B14493M35250k06219a76440m98669
5768f75109L9916i0880E02659J37896B05824c97258k29116b96765B47867K49569
5778D97436k17608a23680k04536R9977a8740A07055J0198l3857B7088h3897j37015
5789b20912l1047a04678A24862J18535j16681a42746k11687L3809b7185C37545
5800D75076B20990b77152l07816K26170B89685N11167j30300a9219o06244O8206
5810e57257A42686P00717N8769B82238d55464k10356a71553E94314L74894l37459
5820F31749a47103n42010J75589B38167O48651n6328A17449e99002p7982g9842
5831E97149J52376B97693b87165k12695b20101B49653K50222j19290C4722b36779
5842b43082a4985B49357R5524j03648F5094c5597k426A0383N7821R5028J07560
5853B70792J4716I9312a90159j28726i4504C37829K25249k43751b20744l57938
5863e78682J69686A57297M44026q6833f1570n81080p2322a83763E12984K44581
5873G57565B94450d94672m05031L66946B96054N42270k54188b24011o16170J36612
5883g03569D7916O74488J8940A27595e51136j50927b36245D20358K83513l26720
5893C77151b35137l66382J85861A27726L97346p8933I262c61870p584h2748A93496
5905B35149H0346g6313n6748J8751K3121d5293E3668J11366J2456B4860b00029
5917c03881a51558A86306K46287r3235f4564l80893J3753C9987N48095J08547
5927F96629B08315d71393k38006b49851E15002L67028l92251c11044m90572K73145
5937e28471B55980N96564j31749b5140p02021m9493a33779F23625J93548B76213
5948e00679l18978d05558C43590L98678k84779b15152m40816J41311B8992M38887
5958D67879k0828E3087c39481o6430a49772A70237J27871j30563e5682j41340
5968a97022K0264g5108B850L8095L0694K0525B7269a43327j53525M9426B8993
5980C14089j3328g3205m36206p4047a70875C81290J88025A80001d67928l20926
5990g88854L25855B48470M63803k20207b49524o09289R1937b0891G12031N6566
6000G68597H1302g20949j76753b99790E27104K99074C48980d53166m01443L33780
6010e20829B11799M82891j71890a05495n17719L3193h3125D32314P1734A16064
6021c54367j41735b33854A49826J62918j39466g5757j33834M3956e5163A4040
6032D0027K8654J9560C3478a10896j27547M7976D5262K56741L0873E4131c24145
6044d65462a90778C04607K81431k38615b51151m25378J80940A80501N69630q2356
6054F67775c1112o87440l3923h8900F72012J65619B55316e45667l04941c83467
6065D36012M42565l25143b40445n49558J80186A23189O09634o1584B1607e94536
6076f35214a05807D75812J21163B15792b80001j82167b29947A44027J99374r7665
6086B45736a2853j79699J2426c8592I5247L4322l3602l1261k4773b4263r8718
6097a22981l1374a7200B24638J23987A66316b14186k22880J97933B58505L40443
6107E98948j74602a49112m66023Q4113E3041N81769M5111A21872e69096k01362
6117g70458b74104E08766L56826m29410d18180m97119L28092B74043O00804k15245
6127F59602a58489o55038R3562C039O73995M2005A35268e31057j74806b79170
6138C45603K71329k83890b20309l23336J72502I8445L06865j04288e8130k54766
6148c12896M0214e8144G8356j8288h100j1417h349o7499j24743m1910a01923A31617
6161B32008F4167b60254k06969J18358E0726L53527k3581e3107n01667q8798a66338
6173D80255K08539B06609e49545l14975d11279D16800M37909l56408c22331n33923
6183h56254K14873A17311O26004m9058B3755f90585j23324b38886E26312K56394
6193G82706B97567d75350l41052L91468B99222L69458k92974b45033l55378J72976
6203d27435D7393L25349m3555D4396b07214m6746a05207H4689R0474m6626B6527
6215b7802a3609a371k2712L62I0008J58395M487A805c09271l0363C2599M45326
6227D77925M1539E8731e01608j13489a43968D78416K11044B88743c78966l61541
6237g40507K52050A85208N17689j06900h4021o61585j7774f7809G23673J22626
6247H46299A72955f62205k06109b65130E60183K83838C90513c43708l53930K71159
6257d26479A93374M27097q9312B6200d55624n5346a04966C74998R9870A19512
6268c25329r6330a36505A91739M2202B5618a46936J7621d5458k1208r8058J4348
6279a50376D3046J78030n0006a02531k42538K3337a7113C16844J02060A77046
6290b48291k50735J96832B52233M36806j44263a19597n76587J31675B01152O79607
6300H80759q1568E908g41645j5294f3792F86256J60193C23603d11574l36362L23329
6311d24607B85343M88120j78139a14758o01733Q1680G2132O56153l1570D8768
6322e56640N529a3323E03017N4853B18211a37755j02483i9642A15186J49925K2692
6333B87803j02407D0759b6157B5202Q9677P92m6389N629Q0078r433d9993k03320
6345b53313P8798A99993K75512k05252c01424l75071K51864B35618M25321k34015
6355D26924b47382n00961R1467g3493E08309J16643A66699e07512l10817L79024
6365d39305C47586M70253l48580d10484n52486L39397B94378N98464k80806b23763
6376h11521J34738c6951D94576K5482A04179c91424k13076K04123E7004L10585
6386C67589j25858b20076l48493J10353a9195B67254A18369b47017j59087J55649
6396b50455d5951J2044j04400L3054G7509P6298d4267k90169m8768a13211B45725
6408C76105j76727a20584k26499K9324e801C95190J43828A94534d07557k59263
6418f66820b25626E44480L13347C22331e81757l66331d12896D94238M09793m14723
6428D89308c13158m81056J76161H154N59351O9656A67067d68925k36205b63575
6439D77286L30673C70946d02618l19295b63314D73304K90700l57006a40769k11882
6449c52651a59535A40276J46311l679o2657j03105b2731p7387c3416A01837L8004
6460A39841E3233a4438B8757L1489d9012j39266O4895A51910J27432b1611m65623
6471d87234q4049f9175E43061N7213B175f65344r5498b24682D27224K29598l11560
6482C45262b31255m03101Q3965H914O05610Q3075I1568f80545j41142a08863G73552
6494I08320A27981g88302j64595b77515E16587K00827B72830c33415k92456J43595
6504d82276i4165B59534P3892D3296c77733j47789b20087B45652J23130B0991
6515c87575n44b4763B59847o5546a6200j0429A42222L0011e8560k08235a08064
6527C20621K61515j65275e50k74711N0444D2838K84255J43151j11314g380l70070
6538c77450K8405A68324N38846p4942a14059o87038J28378B06793P44058j31543
6548H19308c4519p26583J6567i9564E57588J89950l25954a42301l84856J07722
6558d19435A44661N56599j5556D9183e87102O0554B13409O45460j13455B3248
6569e36092R6110F8293L43041n5080A36430a038n7054p7032n9170Q8726F2271
6581A12400a1237j34945J0925O3412n2246j10081M7436A7274O6428a71997l01899
6592d73896J14909A71318L66294B34698d96947l88552L92598B95550M21519k72188
6602D44881a87409m31133L6900a79366B95787K29238k39844c15754m48858K09839
6612e54773B09388N51709l22991e07159o08433L74499B20895N76984l29842c36062
6623h37935J27187b30723A64566J22263A26556a85372k76578L4197e8981C10848
6634B64578a69637l20117K00462B23255K39738B11755a55742l0420F1238J05524
6644A66762a6347j41151F4335L87713N9630A02783c66320o4034g5809C15850J22336
6655D38186j49646B2013b38875j08646a51522B82826K56716B38730d33175l09859
6665g43034b32780F55208L30760C43006f26660l20488c46546E38208L68296l33687
6675E72817d4441m02835J8876e0921D43532K39831k66927a96557l60753b29681
6686E07928L44258C76262d51529l08268b86875D05269K01757B47551a79186j25474
6696c04660Q1647M3988R552e3749A05348L671i1170j77153M2270h4798J8454r5417
6708a61761J9267B5014P1020i6578k03403J49986B63734J42317c0243n89594j3151
6719f32988E8911P14031r754E6137f32494p4117b24349C21554K19596j74745f1779
6731d74041p8693a38988D62108J49971C3791g50078j32727a37828G51480R3057
6741H44537G0026g52286r4642b49020C83223J70836k27035E688b13704o1003a20075
6753B11261K40891j28685g0831j86839C4953M71871Q5000A87993b18024M6707
6763a71317A81268J74577j58997D8719J47203K31588j10515a36687k97041b12097
6774C04440K80919j81089A4842b34910k3089a21457A18595K50270K4527D8050
6785c98287m659A99682O20602j08645a34902p16577K09748C12080P34724j58087
6795H88717A01286e31504p172i1339C81386K07402j33209D6692c74002n3043A5754
6807E47170J909h0830o38527O4556E2915N81320j49949a57850m41887R3666a84483
6819b3902j1949i053G4650A3971b28178j69675J26292b4727E3572f3820o6298
6830a30118b6223E4002f1571j52328R9063A60622K7114a83602l44907K16780C48241
6842G28409C20846e05833m09604L84071B08883L99301j91195h5486m03995r5186
6852e84667K42852A03420L29224j48214c17350m67546K47013B90696N59013l55250
6862D94459d48819n39539M04792C10789N00279k43031g562l37981L5640h2127
6873A61215J98341M2812A94979a19052p1784A08915L42278o2713d2321k96930
6883c39251a54825B53270J44137A73591d8531A0909J37343A6929c04915n6071
6893c60986B9905M53945J2661D0787c98993l1651a37702A58522J27073k5033A08881
6905a51983j77472a44636C35918K83058B70297d49620k94975a83400G13009K94073
6915A007082C81566e28651l13065c87566B96982L17042j85983F433c66743j27410
6925d94153K15318A56607K73087A91458d05421l35222L44618C09126K92440A52663
6936e40343k18031c62208A31478J21884G6468f1467N012l8231j46604n8531a02610
6948A79415N5245D7440a18536M4909C8414j7553f5388a6856A23839k4112a45848
6960b75810a074D41470L2521h4972o12272K2806B906O52169o075G3690d81856
6972e85748b78659A30969K68329q031F5714c62683j23414e8275E81696J71289
6982G52985A67754f00829j10658A0642Q27891J10776C22191c49894j23962i2769
6993C26156J63645n9307j83578A8694a47731P2740B16106K06734j57233a17468
7004b73705e243C63228K4459F6052a84177O9112F4767B9180a44822L9254B33500
7016D83566k06615b40163k78271K44433B10402K53789j20868E5389a57755n7246
7026b15001R5845A32708K57437k2208e5507m51825O9408A98506N75339j65526
7036F08319b10547o59147J50563D7488N96856o9277B1520d77106j21048K28180
7046c69974a915B77383j4985i9526m39978n0236a19198D21468J1943a41988n53869
7057f95857O0365e3210D20367n2473a2430k49222K7685J06215K5521L5669I0593
7069B39208p4541g9010j51450R1234C5635M9746A4024b3044A3566b1030j10116
7080a31146q380H6532K10244A32791c48834k79646b98358C77526L23347C21533
7091c74420l26924K93704A60364L41683p7714H6504b53389j26561a78702B64173
7102E90510j68593a64681m20390K42753C90856M82326k84813a64216m64858K18492
7112d10582A70775L73170q1507A45770a25039j14810M9206g35B31472N5543E7165
7124b53190m1555e719B82521n4493i0813k03648J10278C7441L9549b6822J1704
7135a5118A52614O3432c0466l43276k0224g221D01210L5002I0495b70300q6331
7146c56631a72152H8102J74676j2106A4152c21997j33672a63550C53661J91702
7156E45363A07796e91948k44586c31794D18810K50656B12940d64474k74246K65731
7166d72989A2989L03708l3251e02l46684j52324K03449A49277K74658B10557c10072
7178f04161K79151B43985K79446k54862a86338j93015J57810B1926J02666R59
7188A25551R894j7252a5626j75163k0520b3309A69645N578B2121i5090M796M5082
7200d5212J5224A7470J03931L0099d2966k73914q453G4217M49324j1604a6005
7212e50190J4288I927N38305O3814B15006b46129j60828a92687B06878L02183
7222E09061l7872G7552c73795n9579A8443N66139R6421A61594d76524j23591a08933
7234D68681J33035B39285b07369j72087J36757C895J96367N7465j21321a08530
7245b85511P9113G8628J95459j03093a22809j41882J20473G2618P4263p3353B4621
7257D7946A3652a44378j06637a04171B20092J72792A92135b02010k11275J49911
7267b63374G2651K19731m1945A0230b51975j17522J42955A19316K66661j24256
7277B61721b20634m09589J20353H3856M97771j09785a42644n15363N8956g6348
7288C99176N6960A18064b87186j70986J65440G7295K95364k5546a5246l74557
7298c89803j5476a8824C97837L1295E8592c22749l7646h0225A89706M9944j13860
7309A25790I186f3152o6991k6882f9010A13061J03937r4444h5987j12182O3276
7320a34893B2498R8761J4088n5626b6622j30242m3291c6484B61554J38627A67355
7332b76663k07120b04665C24963K71014k44377a57511l06580J29814H3237L46897
7342D30134J2019A27871b82851j66178b10865B70972K84523k14183b18114l67907
7352e86021J83757A63264L93648j44102h9557l75894N6787e4600B56377N3530
7362C09907A33133a15186j53539L3660b4979A93398M1913E0146a84642n7737h1077
7374A14094N4626H1607a7808m8672l1376l6355M7024H3585J65283l8995f6711
7386c36654J6777a0529B98443K7909F5536b47043j13809J56528A00238K25084
7396C25322l7879c2267l53084n6818i5411C80442J45176A67505c76732k07932
7406e84664b58318B90798K63721k31005a51010k99683R4056B1014L48945M9340
7416D19299A35847b49256j57333a91837B15824K29921j70381a27681k46215J23357
7426b50539H9162K26262n7463C2305a39518k6052P0880A0702J04025O3468m2805
7437A35390a2862j45273j0799b4943A55628O1384r6221d8286j22451Q21b9193
7449A82922J18170j19219a24139k32693Q6924A05102L36958m7290g928l90690
7459c98618k2739f2873C46516J08499A89045b12505k11150J46722A12685L14274
7469D26959m1689C31d04435m6002h3609C71862J17017A60553b92611j68773b21332
7481A82831K03741j28710e9309k29565R913f3643A80193Q7553j27619a00186j46951
7492b47137O1480B4466J57249j1766B9633a02480m3117M1506b5870G6117Q2448
7503A58565p641C472a97438o5101i4343A86322J43732j56095a42291k01893Q9821
7514b54363E6899K66810J823D6974b85053j15243a72272B19779K17743j68270
7524B69252a75402l13976J09375G1632L75058m1438h19m06099n0223a35506B62110
7536D06682A91835a84238k27987J02539C5050K97610n304B8567c05309o4695a23137
7548B01935J10274A42393a24846j40799P1137a0720A40597K8029H1753f3458j16506
7559a79964q559g5516H4525Q5708o5623f7491j49224j0715h7660A10231J04115
7570B14346q1217i8906k08434j959e2613B59401Q2460I1211b87602j58538b22010
7582A96924K32453j51384a27839k96879O5814F399L56717M5731A08910b82757
7593d34460b05451B12005K34067j58508a15968k94167P4151B2695L13746O036
7603C42477F6219b44834r0074a53349A23226J58089p1000b0998k06536j9700g1429
7615A54098Q9189j04353e5477j25613L0715a2235A33500N9625n3211E641a37048
7627a77549f3819A39254J40258p1028c6478k18745L839a7420B54599P0336A22396
7639a98357j67347J27052I7315K57722n6133d1056l44726l9821a07844B86251
7650D03659A34774b86187j90646K02680A32491K51583j08243g7427k89251P468
7660c59210f7001B56646Q8122A36059a88416j57232J27127H1058K11960m7473
7670B45545c207k26672l1283i1891A16957Q6099p7206d7804j40626k2990i9146
7682F8949J09063m8596d4752j63054k9158i9265I9734J06961o3846e7945j74760
7693b32705j4578f2007A97270J21117j38691a19180k05843Q7449I5717K89771
7703C85488j5737E8430b79492o4091g2318B98855J51539k00752a28402k39635
7713c68037J05589I6541L04671j3420E6257c05689p2364a03148B62442J32735
7723C95177A96410a47658j89306J09956F3523K18245j0293F4364a65883p6803
7733b42686a07380A17441J52887l8562C8656a44660l4864d4491A46344J01890
7743B48234n1352C6497a19113m2905e9829A25684J31190m2816E676b13596m5791
7754b59387g3396A87981J06433A40650a51686j90673O7828H06K53006J7388B5287
7766b92199j20366J88533A32315K19915j24646a37974k84746N6556a6199C20305
7777C45286E3066b90665r9107a76065A63646J82299j20267h3022k44368K1462
7787c05928d3122B33691N6077H1688b01322j18493J25105D9552J51231m8597b8436
7799a93019m3979R4279B3820J25075n472C006a78417p3288J19826I1109J51299
7810B42408m5191e300j83409j8112d4649A85208J27183p8704h47k12026P710D3504
7823C33750P2625A80492a52563j43742a14518B20821J95957j12671a2136k63050
7833b75186N951a1416B90530R7594A86815a57675j98820J28339A16393K59441
7843C75834o3886a0128k80047J173b5839B54787O6295A47244i6310j28515P2974
7854a51851F0608J88309K6087A13297a12914j00841J01859A09246J45973l9238
7864B15981C6333a41036m4542Q9530E2020J15692k965B0774a80897j07601J09539
7875a78959G1928J70218q5503a26868k30316K9256f6217A91207N0788D9105b27703
7887c65204J06817B4293K51819k969E729c10747p7004a32491B31618J38534A63715
7899a85359j80202J39548H4014K10729l9090G578b49536q0025J62930A18172J74796
7910B92968r6342a02754k43298K3860e5516B02226K0100B5877a95951o6389J06074
7921a56266A8379J23983R943D7479a11839j03540O7505F9457J94778k907E5868
7933a65956m0440c9146A88663J20302n9718F4190a31345m9052c7606B21634J56258
7944C77892j08810d8670k39166P6757A11952K69953m9022C0545b56098k9845e8406
7956B19308J18135j23212e6240k23822J838b3784B84393R6792A59407a82422j41367
7967c23789a37543A90716J60093j25100c3671j65094L8638A3859J77901O8824
7977B60584q8731d0118j87196L974g461B39028L7280F3944a99388r2674J23471
7988a68591B8035R9794k8338b1311j37171r7447K8977f3467A27911L0279d6627
8000c11313n7885a43978A56796J02372H0763a91101j39709Q2441a9745B03928
8011B66739A17973a56980j82742R9657I0722K66553o5648d3920k86567M0158A5726
8023B80364p489C7699a99907p1614J07770D7009J80228K0829E2613b29940j20384
8034c50324J67552A44815J79463j30029i2448j63328Q6415C9434J47175N025r1024
8045A00610a7019q7516p4C5130K09318Q1910j57636a10005j31220g8843B13181
8057C69048j00504C9704a28478k3443d7733A17026J41650P238G7765a90217q9199
8068b79416f9875B52490J06238A21098b25419j14889a26576A87852J38013j15769
8078B10096c4800j87751l0955i4762A70019J89721p2463b8553k82250L4384D8869
8090C46319j4977D3133b06252K507f996A72273K7332q4017b4084j42625o5640
8101b32349J08240A14341J67593j04503a43072k44623O6247c5787A81978k3711
8111A58267b7118j60899m5634M0630i5582D0481Q7682E4091a73713j59377J15051
8122b18039I5985K02783j29432a56813k01860J01614A8304K00089J5240A05497
8133h2350j64661k3977h3245B08679J27166A36955b25387j57838a73189A88984
8144C16198A02959b01654j04670J42585E8906J32059K401G7123a23067j60901
8154b83968L1732B0945L05635L7914H2643b37496m1312b8154B27119L9004A23530
8166h024l3660a9555C0018J01562J08237j5985A1779b17120J6755I6624K82097
8177C78721k5842D4299b41667k1017g5687A17820P7337k5437G0536a02221j49762
8188b51983L3888B9116K31751m6696i7620k53812R1863H2042K26735r3484g8554
8200b70955J8433i3585H8329J32320J8639F9814b18054j60392J64463A60981K08273
8211C69254j76418a74134j72464J66255I7260Q9270E3064a18915p4162R248O1999
8222a21830f280A38793K6623c4719l09163q8595a83886A79924J15862H4176b01280
8234b94473J08169d0759D0802L6590Q697f925j61948n8195d7864B24819N6223
8245B81042A0444c13483j9462a9755B98509K7732I5232a48425r1532M5245g3320
8257A00427J60023j8907b0336k86774j0232f890B98745l1250e3783k47577Q3858
8268b17502F9990J82112m5449D2035i1788p3202J592b5139B36247J73236j24254
8279B85229h6126k55484J31359A73796K33481j13536A9690a09276b6755I8201
8290A35458j867Q284m8284e2717j01353c2243B59618J45453A94747a96516j74124
8301c70640a65805A74826J49243j04454C3761h8839n8094j2149e4968A57096J31146
8312B88242j43160a66495j29275g2574B71379P0062E2116b71403k8769d7597B00979
8324B56876q9767C3269a16652j46526L72b1680B95597N9058E2239c15964m9576
8335c65540g2530B10890k5514e6860j66385M7886c9762C9312K9502J3373B2360
8347a64582j74737P8942H5695K95706p6819g6224k89606O5403a1296A83704k2221
8358A61483F6202A4867b4348o8850r491D3320J79286l6949i2369k06119J36291
8369a62197B11377K02522j92182a48232j83423J21577A8890J47338M4624j9559
8379A91293F9300a53073j62677J20531A42960K10134j60799a66213j41778h0228
8390B35174M8508E6736a66592k1507g3009D0046R8644R8717O403C7134b72628
8402c68834h8417C14464J12977A47138a96527o4009e9456A17438l456B0991b2172
8414c6633m4168j6378B0220J88580r505i0127k99807L7381B3251L29501l6185
8425C16567E703b47077j1574J22388b9032E5861R6564J4569c499k38239k7674
8436b69412f530B68733o2413a37277k38301J48014A31452J80796j41211i1699
8447b38400n102O1891f4046A34393J46051j13987a80169k60908J20697E8108K23944
8458B82052A33533a77054j07569a17506G7023J9824a534p0105l2760o1631l1191
8469a97221e0529B28064J15939I8472c12356j50949a91532B07468J30957A50598
8480h1595o2757N6431L9663a9615F8045Q2057G1160a40813p9874a1709B89817
8492C14268i404l31173J2017i987B73337K0347A32660a7484r3747p6054L713B875
8505B74991P3814H7338b45102k8865C3943K79047p0353f7860j82251J21614A11135
8517B22872m3033p8206A7442a27190j29598P7390A37986K84187q7463e8997k95360
8528c54357Q3989E4233J83601r0238b9177m9757b7171d326o719D9212Q6038o2134
8540G3116a59989j52366a29295B52805J79696A88417b26651j62270J87544H5870
8551B01713m4647o9298B4159i1664j12915O4595A05702J62551A25189a83103j06005
8562b89108d6048B79630K8825B3239b57446j3993h3266H6626Q0633L5570k9974
8573A72855g883k59629p7511i0971B79297R4687I1947b38070j9438C121K07174
8584B10295o1466d3219r0602M9072a7495A8499Q5197J06664l7664i1931k67176
8595c59107N3933F6493L34663n4229F476b58158L2127c8321H3054O589p120k516
8607H0007c359j24523J453G5457J85711r8060a65140j95840a69757B17955J75571
8618C93526j79716i9626j44672O0349g2272C3931J18920Q8901p3777i7294k07693
8629c04987R9114A20241J89864A43761a76001r3973e3843A97941L2870F1094i9011
8641a53212L988M4641D2964K09896O7571H9649b78873j22433a37309B33689R7513
8652C31202A03119a45136k2950b8202E9429j4865k1099Q899a8595j22821k2269
8663a63685C2683K50599m597d8121l30583J9267b0461B84284R09F8915a12078
8675a62729J7929M0165G899J56640K9382B380b29820J4060F3601K28594j02409
8686A89786a37209j82481J41776A08154J41090o6008D3916f4953r0732o8684P8641
8697a45728A09942K23611p6777h7288k56224R8892G6077J73299A13466a24102
8708a95385g6230E2783L2687j2749k0452c5463j68797p2599i9965B30412J39967
8719C70379A39245b36432j45012a80331A09179R4271j01232a5313m3236k2836
8729h1385k5859M8636H6793P9213B8795b19674o2492c0019B79862J8966d825l03896
8741c08721k1235a06454A05390N8320l7188D3565h2589j51906k6074f2040B02559
8753B45856B529b62514J3002B3538K07261o8657g0505j36668M8846b7156G6710
8765A46891M0076p3871a10625k00028O3653H5542K77389o5719b8114k41981O8353
8776b01742C2955J34213n4783A036e5390j1434q578b2881A12696R2273H7715a86387
8789c32235a52702A97285J67892j70739a09530j41423Q3347d922A00374M9078
8799A49452N124G4992h9552j07670g8569A73722J15552A05979a90479p2456b8391
8811B54883L8663I3746a25261o6800O2109c1270I4576J16169M777B3845b35721
8823c05947h8192B06231N8671D4895a98389r045b7009A23132k584C2404e0073
8835a11057l4809N7287I3905J78172m1533e6688k66178L8513B9801K64639k4798
8846B69642C7891a49653k786e3887C0946N1143K9325l4392e9009j31570N4574
8857a36005I4923J72727j10352a42097j85047J24414G9793J71561o5284A3564
8868a19925n5602J9516d4248A40451J10843r9194a03200j52821a23407A65271
8879B94247A38986a12940q0977d7533A39135P4190m8747G1479c6102j04525j0317
8890a50944I671K40126P5550A31888a72332j07537i9789A62539Q2426A09975f2391
8902a22647M4780C232P3655O0807k8493c8597j63883Q829D2359K51088n089B3114
8915b38535j1923c3745A78657M5259r7892A2775h1373m7100M0072E8893J44090
8926B02983j6525c1099j97223L3244E4147J95307o6966f7447j85212K7634e7432
8938H8198N7256m5491b7437j67797q8776J01685F2594J69368r6299a35413j65872
8949c01285R8246C6944J29806p5916g0611q9390J6577f7663C3646R6152J6841
8960A46639A3300a97643q8270a21739A60408J24842A30668a42726j30602R4812
8970a78516A3201J16934k4927A2289i5870p5356J2285b4796A43559K2807a8868
8982b46482l0086e9855A90476N1926F4242a46404o8745Q5294B0580J20952N0141
8993A91673n6327b3314j49151J1549D1784K15661J812D3400a72101L107C0731
9005B18166J3805H9103f8922o7822L7971A7203J44603P0871r3486h3199j62329
9016b45528O6549F3479J85930m6668h510j63602J3926a8744A08176L7689m8764
9027I7101g55j09763l6277c5848A58875J01005j13934a07448j45218J13065A12853
9039B67901o9753A955a45604j4326f7471F6277R0891j3294E744a71490n2934h3899
9052A29396P3486D7590a88326q7395J22504D8490J02039n2876d5962j29007m7078
9063b22047O7510A2552J51259N892a6838k08540l0908f7966A63281M4926E2679
9075a37677n6524i1711E9670Q8985j5389B5973a10803q1908O6710F2232J54917
9086B17149l7416c1962j93409j375d4780A42747L6002F2635h7819q1053L2884
9097a35988b1782A14576N9967H5402a04476j12412Q8939A08956J59648o3118b3778
9109a87128L8107C3981J69916L6169r9151d538j05053O308C4761J66922O2779
9120B64462j26699g3512j03896g4259A32669J16822p8524a7742j36957J5635h903
9132A33977N7586p0199c9335j46461R46a8662A83354N1205G8258a40293p7167
9143b17460i3029A00394J00496o3615g270j14905r783c8130I7342R4750m4503
9154A47589b3483j59821m510a1074A83620L3708E7666a47536p7882Q8806C3073
9166A41694j5632a1384j63548o4600R2121C7899J25811o3844a08892j61163L3081
9177b36974c5201A42836L641d106j67265n2060Q5203B3295J16580K014A9872a46506
9190b17013J07160H9055J21796o9465e3943j45397L2157E48J49550K0996E1747
9202a01169q3273M8135A5158J38700J4286B2034a66490o3204a06717I5023J02133
9213A97156p8359e8198j20866K2048a9355A21676N4958p1927c8395j09379K0255
9224a27519C1757J74243L3341I3263a02425p0782d7235A53897J03272o9983A4731
9236a27109j154D330J59086O9519q8589d2803j32955L5386D0428J60344o396C0763
9249a44040m1636g3762I3757Q0719n6740b4140j26518j7133e4739A12643Q1569
9260A94212p6130f0752j35103L8026B0731J58044M883D3270a22370n7418h9077
9272F5560J01242k9873g099j53798l6317h2445H7429Q2463H4818a03402j33769
9283b37171M1079c3186A13478P990A381a57789p5222O1998i887A23215j32b6072
9296a97182m7956a08592I5994R2718r3385i5485j19081M8715A2028J50816J7044
9307A79888E4971a08792p5056P7289F3684J31782k3821H909a52582k4807d4341
9319A23895O3714q5242e4890j08496K2444e209A31596L9110G6595h5011j00748
9330a85759N6893D4428J48741p363B8392a36540k8922d1406A33309Q2265o5017
9341A50557d291j22479R408A8159J57555N2431r6990d3812j09270N6821G5647
9353B16164j0942E1354a15741m7741e9892A05591R7321n7091a8409j50775q973
9364a78157c7836A40574O0692H7715a10725j05192P8964D2206J40230k5929E792
9376a44127l0355f8648H9467Q8187n0689a9996j32904n070b6834A34824M8458
9387A83282H7584h1105j00688N2086A6587J20493O517B5317a27502p0398O6294
9398a31606B9865J15332k2076c8642j64352j9757h6900H8364O4266E5637a15298
9410b15175M2294b2262A17567K4120B9570a29924p4837P8291E0817J27504k4094
9421A54227g251j58940j6349d0310A29106O8616r3779f0588j09067L2856A5023
9433A63242K5655F1350a13279p6737R1702H2997J13998m8637a7517j34654L307
9444a48864b2292A18850N6321p0746c1740j02295J8161A3088J43659M4718r9735
9455A01730f2653q5381P2059I0585J21314k3003D4038i7911l3654c0459A24061
9467B13450n3765d711j43733k151d904A69549M0445G6239a08279q6945Q4602E4809
9480A68670l5860e871j42420l7003h8812G4476R4905n7217e4607j42446Q415b9507
9493A42082L5522D7300a25641p0170P6377D0564J13247j8259E983a38956m3093
9504a82049h1695G9730R2540o4714f1662j26464J9303b0614A19473J9554C3099
9516a05961p4524M7028i733A10209K2819B6832a28329q0298Q0122E1080J17914
9527A68994m6278d3791j38764N787c3972A23966M6009G8900g6151r8623L4146
9538a40628A2000J54008K4884E2385a34173o4891i0362A01398R5943p0871c8498
9550a57439J2372b4053A06900M9082o9711f2833j08954K3737G770J56727J6741
9561A81238C5721a39749n2484g5053I7130Q6658n9996a6898j03297p049b6538
9573A10806O6435n0374b2697j18913K0912C2566J45763Q673E6672i0487m6443
9584a36930e5661H0273Q3201j5798C4339a03880n8534h0374H7779J16372n5294
9595A48857d2289j52518K6039F87J60019O575C0880a21594m9566Q0222D4621J01545
9607A46166j3527A126a51054m5919h1507A07177Q8625r2061h7085j15485N2688
9618a49882F322J19111J188B7568i4185o3809L5688g4A22913J1532F892a58397
9631b10578h2585A02857P0918G3726i8040q6162M4782h442I8084L0817F3743f1155
9644a59620J4779g581A45754K8981C8296a32847m2587e5058A10820O4677p2038
9655A03459c4825r3292J0988a5131A20754P2178o7318e2641j42270L7635D3425
9667B16615j3543B1462a48385j7404c0491A11516M2008o2333b2762q8726r497
9678a20985b5307A12926O8001q4797h0954j17086P0298F3705J32081l8366C296
9690a25710j2475e3483E8934P5191o586C0135a05356n0918f3595A13761Q0922
9701A94683r5557h9200r5357Q6582G1666R7975m0914A0573i7735l2808M5423C2463
9714A54534K0261D8934a35045o3807g3476A26393Q4097A01926g5435q5847P1279
9725i0003D4726Q8655n357D0985g8791p3933M3387E2996J48728j4883d556j94685
9737a99241q098b9772A59576K4481E5206h2322n1532M6107d800G1947L6127m4109
9749F3965e9013j00931L3380C5483J41389l6038c9463j50444K0595a7854A19531
9761A39162F3935d1662q2351k2712f9393G8066R6360n9183f5833j33440N8757
9772a40516E3478J26258n6589d1778j06120L2585f988I0937L7547l0071c660j27475
9784a31135m5464f0471A42960J01121j15635a03832j16336R8685G9968J01049
9794A81017o0985a3400q1904j090c4548E2757P3769j0771i986j48423j8306a2682
9807A80825K8974D1227a56259m1236g9154F3429N4392l1082B0815e2488o8569
9818a21057m02a2723A27471J9723I72a69232j0053d375A62889m042G554a37282
9831a53308g5149C4814P7291K3528o3473g2626j31329L5852B9581J73245k2807
9842A80019b2268j66150L3616I513J18599k1580C656g5852k2105K4207B41J12293
9854A12534N8694G9893a24709j16574J08203A17712J40010r4675e8040j17443
9864a75483N7871A3471Q0166N909l7539A340g5045l0814c3040A13222N8728D9401
9877a49982n9893e8178A40239N2234G0795h2783o0278K4083e8821A9748Q8041
9888A07789K9059C2263a43476p3442h5187A23817O2297C3508a56076k1908c1508
9900A11187J7623D5723d8732n5267j5674M6795F0541J34762j3134a3972k06497
9911b20469k468a2144A88604K958B6941a15368k67b5872D2299J8741j65B5839
9924e9646p9037N0358H6314J33117p6071i7234j55724Q9764F4961J38319n0558
9935A52722A8304g1228j3606J9139b6087F6009Q0864l1762c4476j18908O5131
9946h8253A03249R9895I5482a00805p6252f9594H0921O7530l5897D3168c6795
9958a27621l7431f3255A37647J02972A14891a28792j12571a06913A07054O6131
9968A73185D9047i3233k1515c4377D2823K9349J3724k0506c3437j21118q103A7596
9981B34136J9781D5582a86653k8108d0027A33271J9531F9368d262l0833j8321
9992e3416l045G476R6833P178c3172j49624L1842E8631J62497p1847g5941j46854
10004b22795N2297a9326G7809J3992j4267C8005f3323j10307O728a76A75920j3396
10016A62524c8514j56717O2559F6114R9119G9373g5803n8971M3518a7238D6556
10028A10290K4688D2486a48857j19300J22051A14428J42612j25997a14765j07092
10038b21857J09575D1707M1775A9280c5255k795j0717j3979a2912A00586L8785
10049A39371A5413a88831m0175b9097B16684M0093H2103a14767l6868e7145C0227
10061G4754L3776J8897o0196f6595o5395b1230A54716K8800A5542a66815K4172
10072a42643E3229J50847m7743b306j03863q666L2654c5723E7919J11470K275
10083A71664f019k11062j5692a6928A95964j5469a3789j40204N0389D3861O2464
10094A06325m6323b752l3971l0025k9580c8231A13909J15360r8269a25051j60792
10105b85843J12103H1595J40371q9139d6152p6602L2180c8516O085h004D3826
10117C5780g5383r0659O9460H8854Q1832B6324b08674n7370i7698A13281N5961
10128A69242G0432d2075m7713l0338j2017e8472I4173R5882r3827a14455r1280
10139b05735g3776A26633L5765A828a54987K2477G883Q9668m352D0344d58p2280
10151g2738r5344n413e416B07741K8828A5337b32545k0977d6509A40515p487c924
10164g9964L3313A081J1122J2919M3220l538d1392j08324N8353A25364J62186
10175B87550q8338e7281j58284Q3107F1785J05770k7102n8666l5515a654p5399
10186g7053q712C2090J34834j8069c7721j29656g6715A38967P9337G5433a26692
10198a81817f8423E6876N3966K812q706C9744a05734r8942R3302A23936J38484
10209B62420j14722h3646r2669d8618A20106J8795B0417f5806P581f846A1950
10221D5931O7179J1900i960j97657l8934d2622B14495L1443C3038a89150k4440
10232b13590g5561C0641K63b282k220p883o6641l8543d2289H7944J2565f4870
10245b26394M9164E5866J68973o5144c8334j20573K7033e1414I495N6989P1672
10256A38156J30C872a66429j3797I172J77941l6376d9404j26781h7745I6207O1376
10268A57583E8996f0577m1059J6286K0421a3473A09706Q7441q1140a11235j50118
10279b61353J01374I9259J39179r4061d3752o7598b8559F5597M893k2615j709
10290D6166p266a9229l8997B0632J60577N4793F9403a65426n2451b5411A99845
10302B39709I5784d4365l4755K2616J1051a4014G0232O0959o3925h8053p2557
10313a60610c7944A35381J2408b7437j64239L2518A8261J29626k1317C7930c7421
10325h7199m2821J4609B1766J66379K0940A9716a91735j0861f492A59141m1873
10336A17268d7566q5919N5991A9191K8971B0340e39l0608q4205q0698N8070E6975
10349B00949q5900a37473j62593Q2638e321A10657n3267d3831m1170O506q07O432
10361g2870f979F4184k6009a03900q1773f8490A36657P1300D8430a66340n0076
10372b16416h0353G1777M8147l5141l8165c512q9986o5779O8818H1208J04103
10383A85311H7163a15578p1377d7417A24833R142a2661j21420J2644b5891E1158
10395H5663K3011k1645b3030j37006j6229H953K17303L0102F5959a29670m114
10406a33784B0325J17531j9444C6176F594R938n648p8N1278Q0425k1803c6823
10419a81612N3731I3523J55573o7820c2290j39864L5216b0437E2754J3794J740
10430F8288j5736b8643r2267Q982B7365J18769n2069h4520r7988g9892A13702
10442A84759G4691f8616n7414M0257c1798B7763P7757M7090p3626a00921j17534
10453b18455Q7479H2760J08161H2342a08210o3304g0637E3068J6502c469o4899
10464f8368k5484j0258J2265g599A07321K3523a9357j93229l2131g0742A38035
10476A77905C8606a01069j5142e0501F887K1767K4897J4672A6708g3055j4993
10487h8048B8026J44465j0586a8048j59730L3378D5549J45090k4430D0045e7777
10499h5501J2786c4418E1113R4380o591A131a41126J4190C8648J34314m4388c3408
10512a28161e9588G3398O6137l0556m9756C446e5925k8257a3915A43283J08968
10523B52251q2998d2878j28280Q3629A09119R6515p4537f473n1370b3843C0547
10535E5023J5799j274A0983h9152m2243b6944A39978M2428D4880a54473n6588
10546b11061h7435G0777M6898n6060i337n2519l3083j586c3807G5753L6073A7169
10559a28379k9695b1823A37940R32a5555j41531J711d3202E7349K3688k4571E115
10572h1550q5273P617b4809A22507j56c9567j54049M197d2882G6029k2755e5884
10585a31200J2543M5979a7621C6955K7701A6096a14593q6821O7092E7151J30373
10596A87524n7626e9919j12278N1838A5940P9808j0842C6141h423l8358j4316
10607f1097b2711G0953N6435F2660h5014p4810f4361A08326P1403H5735f4130
10619a38256M4693d473F4125L6140n849B1095h8301m5104d0726A15749O0218G1215
10632h8713l8460a1858A27289K9867G2288b3501l8204J7979G452Q0723O6893j2832
10644A42236A7535a22818k1569B896J57985K0179D7503i7218k0676c4033E9295
10656H0434l2299h564o0375l6113M0524C9419Q7015m0333f8065j24613M4702A7397
10669A38116j9145c731r9692q899N1273C217N6468K2892l8541e3463p6520M4853
10681h5130D9346Q8245n4439g2508r6065N9320B6229Q6437k8940g010q1764m2112
10693a30886K4238b6647G6740L9523C0924a17511o8799Q4292E8076P1729E4519
10705g7580n1844N6281B2539N7554k228C3094c6017o2600J3784B0920J26672K4323
10717A71915E1067a01899l9079b5109A20482M7799p5115a4684n2431J8418A0418
10729G6523L7330k8173a1970q8888J7031C9115J17749j2364A3520a10271J105
10740a09166e364A02669L0768m2484A4940e2017k5319c0491G9493Q1209l0460
10751A30242c60j04621K7760E8420J10280k7745B1008g7673J821D1Q5243M2578
10763A27862k8087A1511h4208l5256d8777H5985P1027p0767g1091q3786M8943
10774a05934A9257Q0120k6492a3796p4168j7115L8145G321O8880l06f274j16062
10786a22336l6189e8712H8205N0545E5917h4240o5635N7613A2040P0688l21A7825
10799f0805n2239K0867a576I0493N023g059j21833k0278d7734G0775L2384B7810
10812h1917n1439K8851b4628E9698K8640D2004f6021q2043K4578G349J18774o100
10824A20023a692j15355o038a6659I3745K6225E6194c3575n3398J8458A3722Q4358
10836I8080L7678n8121d4922q0095M9832E8594R0320k3628G628i0892K55a7259
10849F7381L8310k8758e276p4697j4564a7962I3438M6567F7689f0277o8023O2595
10861f5705F3836Q0236l0388A1135g2742q530b3691F4516N8428j5481B0683g8585
10874i7392a4828A05133L7744F9490e7533n9371N2108D0024O8227j5150A0368
10886h0234l9525M7820C3691P9125k4235b8351j13347m293c6272H2349K1593A9635
10899h9374m3669M9005H621O4743l144D015h4438m3356N1145B9854P7942k4804
10911H2992b8178r8810j14b3960G3610K7122C4780f2089n8137K4337a6009G1139
10924H9523A8897h7965n3943N1056C4824P5019l6651c8201q7853J1655b3894G2541
10937I9000m7915d0796o1913J0783e513I6379L0961E2866f3514n4726N7412F3068
10950A39085l0301C441h6259o94g177H8595M1560m6064a9870p9335J0376A1543
10963A18989J2253D0287g4778l8274d8222E3271N9885k7282A397g8996j2343c0719
10976E9735N3229k9173a5930q5031M492b08A04707K0660D6733f2332m6178M7249
10988f1261C7576P3300j0012A4808g7412l2246e0377E7525O5843m2779b9334r0594
11000a19928J3828a0355H9045J3466B7362g3414m6407L7055I822P7452M275A0415
11013i5457l8233O2477D8901O8400m4948c7528q7138J5237g762H4945J5590C1330
11026f4210n3010L7309A4048Q2806k074G832i2172l0217e4517E1999N2856m0341
11038F4514c7232o9447N288b3714E8142L0860D3717d7366o6311J3988g377I0365
11051A04123B2764h4987l8231e6227E7509O0479l8697a4842p7000r79a5714H3467
11064A21547m9286c4460o9050K4024B6152R2414L124C2879f9042k7744c2201F5151
11077A18124k4587E193g9285j1329a5421H1748M7274n2876c6859p1748K7599B8951
11090A15354k671B0629f8541k7219d0207E2073N6865k3299D421g9543j3824b6247
11103G0500M8170n0914c6844o7679K3771F401Q0910R371C0932e8183n0403L5834
11115g2752A5268P8770k245D481i9102l2674e2604F4212N2645E8344d8324p5377
11127a23701K8754d572H2003J2002B6260f5762m7447L5027B3072P9110q531C229
11140i8757j4697c1631F8465M1555m7030c8401o2626J5501g391G7739K5319D3706
11153e1249o1404L4713B6838Q3531j1271A863i4645p714b9099F0175L7425l9914
11165E7686b3961o4240r10b3032F7604L6762m8146d7132o9012K6611A3486Q3721
11177I7207n13A3174h2757k4478e2544D0896N9998k2381a0717q7959j3366b8182
11190H3239M1562E3127f6970o2733N1130C1012P5784j6967B207h1251k0158d3463
11203D4019N5050j8671i316q6153n706b0832H3993K6162D5461e9188m9037M1555
11215f6670B3439O7010m407A4368f4257l5138L8567C1832P4051j8453d959r4448
11227i9407m798b3694G2011L0200D1913d6561m3418K3876C082O8201J4395C2226
11240e8196n4628L0182B2734Q8953j3089i101j01156j0805c6488F6794L7637D6703
11253d6636o1237J4907a2193G4758K6681B6615h1334m8834N8504D5556P0277m2194
11265G3639c4046p4195J4626i971F4501K5463l9274b0967o3070q3a2226G9652
11278A12364D6665e9440m8162N2226E0827N7543l3678h936o6232l881b4394D9906
11291I5414k3944a2557q3956o710a6694H8347K8024C9726f6456m3322M8508B9330
11304H1872j1255A1753e8351l2757L7160C6339P2804j5241a5940j02048N383d135
11317A11768J2728C4289g4407l5032N0539C2324N7701o605A7109f5723l7114M8642
11329e4195E1402O4638m3757c8031p3655L2214B0024P5245m839A8068d7224k4034
11341g1258K1389A1199O8280K5971n1285d5765n9102M7789E7484P3280l4944d101
11354g4404J3098A7345O4609J3850l9648a0702n4809J700E329R7709K9282D9534
11367g0479n5035e9477F4468N9224m6142a7233o5932j98b6406D5857M0073k3607
11379F2323b1165q2166p21c310A08237J0847I465a09898j9978c3717G5933L1761
11391A07694E2880c0513m9528j34c3054D0063M8565k4046b3804q1093J1490A060
11404H4178o200i624p5978l595c2570B2746K9529o461b254p0652m0692L5930C0521
11418A16352k8093c4824r9329K1185b688H8375o201A1451e6355j9992L2446A1559
11431F8610J5434B5959g2740m9062e1204G4781O8885o8947e9951p5647M5256A8851
11444H6227o447B1494d8746m2028J1940i456G3697J8826A0282i8607k3777b7599
11457I0891J6384A9933g7131j9307d1368B7388L9054M611k3858a5133o0317n527
11469h0977c194I9678K7424D2523f6461k3645a8601F5919K1683D1077a5938k9719
11481d5657k209b0783D6484N2487k0310c1901j04036J7578A0418J24916j0426
11492A24908D68a09753k763c4186D2728K5648k3931D34e4089k8975L7605D6995
11505A10118m8793f8273p6771O0703E6435P6223n5345c7412o9659J2507c5181
11517B0964L6545J45F778h0224m8147N3718C5395N1932B2096h9892l6388e8653
11530B9579K0877C643d3851k2912p606Q241a7684F2943L9012C1809i5682n7076
11542a52758f7469G6286N6119F1925d1176m1869L7395A6995L7209J2110j8159
11553D8155a3925n9488M987C4475J04076r105d415j28890M123E564J23899K05
11565A29668C7276d7955k2048K5919d680D4071M3682j0605e125p7560J7368E1070
11578A39146m0641b6988p3787d9717E9384N9413k7591C5887g786k5920j5064a8509
11591F4928O8341k5783a3374r1895L2860D5017O1962m3530b1616l4288b7768H275
11604B0861J4642J0768A3685g0464n4920e8125H6074P6806G4529h7480q2448Q0751
11616h9177D9489O3294m4147b828m1137q633J5628G018O0622J2982B396i9611
11629a09045F368J23099k818e391j29233j73b9462E6711Q104l1144e463m0175
11641d5638n0567r812c3680F5054J6732a5694j02202O664g113G7894l2230d6965
11654i2871K9168a0790A6539K2255K0593j0204b8292r1221J0385A9695J25326
11665A45021n148I277i8679J1655B785O3796p235B9493E817a9193k4941b1167
11678E6075O0229n0851g8429q3744g6853A01868R0235r1370e8593p0487N6447
11689g2633B1342M7414N763j1890l0498b6162l4543a4782H7258L9542D5606g4027
11702h5711B4219J11686q964C0469e1454m694a9550F749K4568N0409K4010C9155
11715h4734n6511e9200G4335L7730B0205h5040p292b0079C1656A4376a8823j0092
11727b8915q636l3007l441d194I8298P564b8115j46293J104b2930A21077Q58I830
11741h4375p667M1581a2459A7589J8735p135d0679o9226K9029D0457P8304D3491
11754a19916p6292R4215F0389N9534D4939e8845l8023J6778J1281K5163I135N8958
11766F8093j2983d4287p6474M2691C8733N2803B4312f7434j0502D452O5858m498
11778F5812C0549j2991E698d0867l5766b1949A08098O7675p8605f7842p3835e8861
11791G6385M3990E4894a3451j1107e250E981Q377L1481K2062A4241h0655j5872
11803i6527B2571J48358L809A7961a39467K253C134J23983N427o4138A3081h443
11816b3669J166C1629P1211N334A2665g6189L5351H3902O9268G5307f4029n0575
11828a14604c7935E3356K2401k4867k0373q943b7005p6703m453e066A10676m556
11840A06120b0313r4742K4898G123M8247A1207d4569k412J8694J0666O712C0389
11853G1531C4535h8181q0334P9073H7331R1109q7152g7141p3921O1173A2424L4548
11865D6972j6735G436a1560l8613k8092L7495D7410L2048a3658j32937j1351a0279
11878A35488o002a4641j23015R203c9978B7743J3104R329N314B0487e8846k9041
11890h7887a6058H9693J9746A5906f5998L1381F8955M5805n3830a2637j3432D271
11903C764h2D1681Q0681J0401A9567a22688j2508E541J44597n392B8473f7557
11916e4076G242L3521m607j911m445f289m7200b5306H0449Q1594o9039g7608q5816
11929a63424f8974A14130P8595p9689a7151n1210K6050d852A8847L0132L0630
11940G9609k7083c3762m9439c2356G7910K6074b059j27368P884g02I8432k3166
11952G5266a6847n1575J927P437j6655K6363C5175N6548C5623h8025o0761P0285
11964g8501C2764K7936f755o0674J2774f594H897f428C420J0091b5378p5769j7545
11977a18692a3270A32548O308a2173j64569q306d3767H5892L166B302f4404r011
11989g3415J6178J4378a0748C4344r209e5494p0535M8270E7920Q1055F0627a01332
12002a64215h0643E6181N2863m2554A4089h840j9796k3699J2065C5438P4077k0302
12014H9213a0575o4300a9637H1069J7893A9835f0430J2181A7682L4246j1176l659
12026C7093J9924j7803d8380o9546M8755G4334R3139o4302d3783p7672N6720C5652
12039G2700k8189A0216d081j2234l662A6944P0732J5544G458a19835r857A5601
12052A75729m684A4844a25729n21b3991E8152Q728l2697A0815a8225m2420r254
12064f9899a3863E9378j0954e3343p5978M9117D2287N8259C1547h1552l5326M8136
12076f8742a9282b127A1607L3808Q35b3145r2795n45a3528H9824j1918a7222o6418
12089h3640L1906A5110J8903B714a3387j018j2646k5711J4894D3877P1796m8483
12101F7190h3186r7841O9267E8989R4175o0108d0286o8303L5619e484C5394J4254
12113D9648r721B914d8912j5744A1023J01334J0198H107a17722R815C3906J22655
12125A56561j1661C5117d3189K671a425B2834J8179L1697K2307m0505b6266k9539
12137e5805A0883Q1180j25E218e4035b6522D8054K9562k6689A3752n623g890l3206
12150d1096p782A7425J01640J4879B6792a00385j4361d422A02009N136C1168b9738
12163c2174a0127A3014L0207K4175k4906c5315o8993M8429G9415Q2507p4150h3404
12176a72428P1427D6884P1963n0304b2205n1254J955K0133b0780B0635J7847d771
12189g8598k5264b8440F3743M985b6025q8377R082a8804D2629o554D587g158j0801
12202a7959l3607l4825K8529C8341N5391m4773e7747m5060N0525C4541J4725G626
12215c7053j0242J3331J0328C140M1395O970a7979r9870j4448a9948A13725K0460
12227A34185A1611a17806j7938c9902E7637K5324D0018a0343l4506j0405b2183
12239D6664M8304l6376e0389o6513e5783H4950P2169p3017d8776n5088M7899C2418
12252G0025j4075k4963I764b1245l0780J2720B8217M4428k8956b9808l7651b4007
12265D2771J1772A6819b6574n832O817j67i046D2133M2134l3413e4613o9661N0403
12278g3871E1072P3803m6913c2209o1305L0554G766M3785l385A5922c2997l5974
12290f8971K955A082Q6355N168a3416j19340r312b1346A04409R572H833i3901
12303a10648e2920A0303L1996k946G714d2014l6866K4314B3067N3312l4440e3469
12316a01991M4524D0400M3220m1119b0083k3709J1732J2153O416A2307M7497L131
12328F2935D790g2536j48c305G0401k885G984d2040m046a1964B1466K5456K497
12341D9419A8189d3146m0642d0066F9628O8796m9045d6201q2592N1538E3982Q0056
12353A34038l5835D359e5112L232a679E5567L0137j6271C441f1947M62B3549R2045
12366A15594L335A9799h4372o542A413R0337N168D1286a8371j8923Q734h665B4092
12380E5144J670I238e0953J842H244N2665n910C750c5265K094f314A3185J5081
12393B8266J2189j687c872o3386j0262i457H8620J6352B3447h0066k5274c3073
12406E6843K7545C7703c1028m4405P406i787E5900K5995B8679g7338n3247N9273
12418g1312E4637O8241n6133f2933o5550M1637A0197O1790j1230E78e2633j3664
12430f6297J8665C137N1464J660A018g1029q904a6688E7306J2287A1047e0741
12443f1746b8879F638J8639L338m002b42m1943k5100L2696C2260L6904l3410c3920
12457g1910K6918A1343L3417o75G838c1930l4545J5748A0589P0151L618A669i8074
12471a15001b1108I2623K5944C3846g3263l1508d5617D2070M6029k5673a1297
12483g1565q576a9044F0073L3185C8012f0379m3344M6684D4861M8275l6836b4920
12496g1395J6569f260B9952J0658r492E89c6332j4679K3798B6088K6242k3689
12508B8641b4796k8681J9549G487K2045L022A3445a0392l2423j2133b3766C7051
12521G4418l0191d0143n8016K7017A9257O5425j4987f027o7542o664b3389D4661
12534G8511k9675c3339o4449J2953E335R5520n73g02r8119j2778b4098G6792K4412
12547A01204C6338e2841l4756L9618A5308M8170n587H175e1270j7915L4565C3099
12560F9811k9599b1067l8408J9760E766L2630p0j7241c661k0774j2907J4002A7837
12574E5812j590B040e3589o288a3046E2818J4539C1524b8089l2693J2280D406
12587E7817K0568B7099e2489l9253M0898D6018O4389l5705c3047o9711K2863A3811
12600I2147k492A5817f3101k5530c7620D5429N0152k9333a8218o7557J1922E875
12613H3525M037A3280f1496j2654a9916D4135J8020k6901i285k7278j32a5783
12626A9884K1470k730B972c6331l653a2338B8512J8390j6293a813l0537p534a7190
12640B8551L6837r594C02f1178n408d164G3380J9703C5797d8460l6890c8420D3210
12654H9777k1497e030o8567l789a2805F9365K7863D1264e5485n4092N0241C5789
12667A01009l2419b7056o6774J4055g150F3848M371A8109d6442k6534K6907A7049
12680E8137o737c283n3942m227a6634C3869R416A6108a6317k0213K923a5132E438
12694B6945J930G709c3688k5458K0956A7872L6563j2589a3186n1737l990b2516
12707C9801K6583C1299c7574m9104J4082E835P4801J20A708h4491j5828b4384
12720F8610L1164D4943d7461m6642L7983B6079O1107j1887C379f6175j3876b3498
12733E9860L4145D6471c7888m2008K6965B2337M6076j3071a060n0039n87a6347
12746B0868K0647p434C900c1576r181a6847A9124K3995j0399G396b4157q592a4422
12760A9599K9999K267A8561c1807k6602b3068D4673M4090k2743a7304o1389J4478
12772f4215A5977O9479K867A6396f3744k4268c4587E0517M5168l7331b9129o7514
12784i6643J4660D256P8265L618F887g6027j8868c2509E0750K9620C8855c5115
12797g1000J7372C562M7964L102A5440c9366k2361K5541A8823L1273j5781e758
12810d2519r63K1353G247J5110l307a171k7614j9491O125e325C1522R344b008
12824e2404j8550L2798B1930L6534j7086a2068n3837o387a5688E3625L6827D2313
12837d7659m4717L9717D4648O3047k6335i745p0225Q400A2826P8271P374C3308
12850d5326k9835c2481D3227M8973k1586a393o5939N709C105O2206P217B0005
12863c8982j1589a9630B7035K2901j1243A1684a6240j6914J4998A4912L1054M162
12875E0128A9229a9685j5985a4312A9978K5338P82B0007a1210k9147R414A2812
12888E9763L942G131f3329j9065b6853E4053K9531C2823e0791m5230L0518A3006
12901G4196q297c833p8570j9181d4109E0088M0037D2798e7868m9888L9702B5917
12914H5162k6055b3248n6249Q691a0592D3248J4585A9622c1916l0344J0693b107
12927C7894M882B586d6615j2504b8598C843J6271p735g750j7469j4554l396b0572
12941A7142J6856A6285c8280l2936K1574A1840M5750q999c746m7533r214b5403
12954C6534L7285j6535f909n8811J025E315Q2548J3904B8565f2369k2295a7049
12967G6481L0388m9007b8042m5725K2824B3670N6952N990B8392d8850k6142b7620
12980E6754L7359l7698a9288l9618K9186C2067L2628j3635A1288a1796l746b542
12993A8943K3894J1544j5687g37l3983J0946A5882L3474J183B2485a1182k3037
13005c4219K841d544C2485K2359B7043c6969l9233K4456B1056N4929k8995c3849
13018i7384J4550c551F2782P87H130e9506k9674L1022A3222N8134m866g446q1865
13031h9311p619a7038F8264J5913G411g4601j0609b5741D4087K1470B9728b2699
13044e9313K969a7884C1807K2257B4505b7434l7779J8455E038L2634j5156a1302
13057b4624J033R817K367A796K2398M441A128d0098j1984i27F2365J0811B5445
13071c9770j8992a8070C5701L5581m393B0396c4317k6426b4366E1887M8063l4470
13083F5480b7330o3630L8818D1281O5158l5377a9130n9008J3122C535O0661R809
13095G4005C6611b4476m6843J2891G713O9689N729A5746e9908j0598c305F0838
13108F4159A5089b9016p154e272B0096O021M206p007b92l6381j0534a0530C7279
13122E1345A4725b9626j8946J4246a4654D547J4203j833a0761m6852j9739c2346
13135D0737J7371b25q9731j7312c6091E3981J9273A1590f7554l1116L2659f891
13148E1397R961A5976e5942m2552L6432B5677N8572l8358d9083n1583L7255B2082
13161F7559C2899c1404l9218J1555b3417A2055K5567n03a965n3925j8991c1304
13174C5791K2236B0713c1099j2117h400A5869m72G004N647P607A436b3153R953
13187a3200C9228M0426k4868a6173m1821K8472C9225M5986j1214B4725b0304k2917
13199d3221J5063A9637N4370J3705B8763e4334k3502i208H6773J6746A8749g5494
13212h5696e216G6332J0685C7697b3305l2543M505f849E2471L3040k7232b1547
13225g3703K6485C6896M6233l5843b4440k9760a6644B9316R616A7329c77m870
13237e247j4427j8373J2006A8605L7880j7161b4829m7814J4466d729B5337m111
13249B1226D897i757j3222k3200J13e966D5350k306b5870o4306K6073B5933O5332
13262I1265l5259c7541o0052K8741C836N4011Q121l2753b4751m9313l53a3404
13275F7393K2299A4167g6676j6239a2884G8737n328i023o9683R680f331D0261
13288D3471j6552B3b7751k7183P508H856O0535r3F074d9897J0108A3825K5118
13301C8943j0946D846J686J3576I575e863D334L9511J6497A4720e0479l653A5495
13315I0000j830B0548d4564p971b2922A5674K7887J5785j0339i205o1087Q924
13327f1368B2231P2651k3123b7691p0920M2540E2552N3413m6271c1916m5385K0753
13339e6548c408D0454K1155n482E907f1781k1462b7692E8161J9133A2615e9785
13352f4869A688M4864j7353b5581j9120J8777a0685n245L526A6686K0260A485
13365f5605k5159d1017C2799K5951A7494c1296j0573J0270L084J0798F037K9754
13377C5791j6076d0006l1141b6081E4379K3599b50q7628m849a0147G4437O146
13389H0583B3731c3018k6690L82b9214B8811M6899q574a8240p5539K0588B4010
13402I5350m2826d7155m1996c3479E2793K3393C3679a4344k1839M013Q152A822
13415D7558L1588l6072c0510l6552c1010C6995K3624B1989a0166b691B2760l582
13427A9178e899j939B7847Q975d681m6745J9493D7745M5118m5700d6478m5230
13439i1708M2227B5487L7499j5225B2059h858l0744k1001c0240D3438L9155C2887
13452e8031k8413a2926H3027Q387e352q5905R009f560E6269N216k5052a394m2119
13465d3513k8470J0788G154P0450o897a7291o6298K0598A8111M0074A2737e3129
13478e8633a0144B1945q844g471b67A370b7278m0918N620I285O1806j1398a3289
13492f5279J0232a2368H989J268P794Q422D968c9718j4462a141F5830j1211c0944
13506i6775M6136E6091N2037n2053d3796m3490L2904c175C6958J8461p68B1050
13519d4937l7037c5071E3479M0736B7403f2487q948A0219P8418j4684e344n1384
13531e6728J4238C312K4511J0878J3953k226C690e6951p586F29P5481K813A2126
13545c7115a6291B5778j359d652q977A1676J9583H158b8669f830D6532K0735D600
13559g7572k771B893P7916O03B1704c3520r935O387J3749A5135M2611K545A130
13573g2883M895B0040O8930l6804e2346m8644d1842E5152L8515D2744b4012l3510
13585e7522O160J6863d007D1304K8381l2768d8833m2951M4694D3342K2543G609
13598e9765J0693A1412L3849A9359b2535p07J1582o401j8947a2790D3203K9110
13610G2313B2314f2726k4194c5813C4031J3068A5299d95J08r757k8599L089A0477
13624D9120k0761d1944l6721a2729G3769J3650b590r2594j469a0674F0506R731
13636G0237l5110i61l4310l0505J4838F623O4213k323a0284p3264K3591C3464
13649H2806C1143e3174k3691b4096D0900J1991B5085F304g125k7969k5803K2006
13661c8891C0284N0717k5703b7663m5566L2304B2063J0395A532b1072c144A4659
13674G79b0137e958C0141n381c5249m0684L5426D8966M0327D0945d2442l8143
13686h0585L4234c320B3000Q791O717A6755c4709l3558K7843D0384L6706B1431
13699f9395j7484d779H7988n904c350p4558O854a6511B7754J5533J642j5906a4782
13713f3143n081e49F9232p238h440n2238K6292C0578K0853H117c4043L205B082
13727H918a021G393L5821k130a5749n9090R088A5535O6602j8805c21l6038Q165
13740b8194f117F07N034J5846J9581A3908c7353o058A5168O2935k7658c5391n1862
13753h7253M3424E1649M1818l5155a0907l8062L200K2173F458L9642K4075l4948
13765C5227c6089m3114b8541E7740K1854A1586f9790P530A2111N9667j1916b298
13778c5283N220J2747N994A2370L8777J3306A5718e3978j4766a2343E1037L034
13790E4071F397b2397g666A2843m256e336G52K1454j0160b5647j7480B146O6848
13803F8994K554f149p2788J613h04E5868L209B1927f279j6063j5271L609A772
13817E4343K481f516n8164J1854C0262N5757l7083d1315m4792d2980B9021L8463
13829F7484j8409A3642a9067k5063o719a9665C9456L1157l4959d1049l3165b7809
13842C9978R259d617m3300J4794C993J5095I015a195E342d26l4265k5613b7245
13856D1117K9948B8150d5520k5341L5335H123J9649j0693q410e13k2133j7747
13868d0393J6978B6927K2813G509f3080p798d742G2893j729i74o8944l914b5464
13882A6906J9397l241j6528b1566l9631J099E04N8591n408b0819n5573K3112B6777
13896G0142C3620c1598k2467K4735F753K0727M114N301A5768b4944l1877J8895
13908c7926B6216M1885k4569a4992k7556a1768A8096M18E297d005H722l630a6450
13922b1090A8087L4691j5393c1963m2026L4203C9615M1816l2439a5564l2415J2560
13934c5419i486A9498K0760Q073A8510b8944k3916a3639E6542J7735B0375e9794
13947f6268B154O4121J567A7674c1441j4323J3789c278B3662K5912m156d413n6208
13960f0621Q23c912E4451p663a3146l9300J8344A0785K3772A4175f376j0610J767
13973a5219q634M687A3904L3815l849h981n2464Q668F45M1872J024D261a7174
13987b2864j26Q261G262K5302j327a5965m2179J4897B2976M9258l1202c8660m6474
14000h5134L1014A6227M2107j5061C560c0698j3041R124b085C9648J9035B1253
14013c6483k2662a3045E2150J1180A7456c6076p755d141C7791Q361j6832A0849
14026a1807k1332M22G019M7116O477A5872d0813j0895g790C8444L778F786a3697
14040a0918d686a315G245J8794N935E183c7908l670A533N7732O168A1463d2225
14054e1952a4289B8622J8225r216A2261a8552k2113J4192B0060L9528j7968b0289
14067f7286K5769B4766M4627k8372b5359l9830J3598c715B7465L344j2579a1353
14080d1555j2018K5544B4193K3203A7269c7933k1636K8761A6880J5484I670a8569
14093c3189Q965J1211D920J6110O973A586d2600j7147b6091B7753K3388A8609
14106b9925k0097J7195c670A0614R286r188a3278k3339q310a4897C3475J0807
14118D4282B750e5858j2417a7726C9058K0379B0406c3007j8716J6175D412L4024
14130C8436R799k0487a9676k9266J5412B0807M4725j6246a0911l9228J5500B1351
14143E3888j0840G276a8005n911Q362I995K0600J4745k2094a5891k6606J2369
14155c0128A7551L0782j2918d768k5174N382a201B1728P349o293C196b2197q509
14168c0706g211C3039K5798k4454b2500k8630K3025B3959K6225j0756C413b7999
14181c3941J4498I678K9761N45A822d7112j3214a7022C8158J5820I086e1792j5819
14194f7611c0602B0369K1132j8024a3502l0699m300K3856A6122K3013j0679a4994
14207e2107P287b142C8114k268F5c3795L599a1421A0375J1000k65F586a7124k1807
14221c8931P776H870L6910n449e074m0189m74a1259B8571R490A3948a4331k0945
14234c5276O534f136B6509J6476j8625a8794k9399K3136B4213L6562j2404e189
14247d1471O897D099M0318J0449k1372c211k5537l0A0706L9288J2678B3135b8821
14261d5487i383D2698J7487k9054a5478j8663J3676I193K4717N153j7691g188
14274c0795P026D839L5134M589A4681b3518j2756a3429A9255J6780p361B742a5004
14288b4847R589A4724K4719l530H4d2817k589d299D0052P619A0399c3284j9718
14301e3002K2945G185K0855K679e687l3223j3944J8103A2284K6316A8487b8544
14314f5065J4467f565C2325m58e292l6242j1445K3384C691K5005k976e576l7092
14327d2668r381b1730B2240J8166A7532b5209k0577J2322D782K4889o972I03b3205
14341c4803J0261b735B4184P300F153b9034j7044J9862A7871K2831j2995g368
14354c6147j45g830B5694J6361j1262i039k9236L335G684M2186N011A5359c0252
14368d1403g131C9791J7317k2593c520k4751K335E073L3308J0648k0072a2644
14381d0959J2490A5540L1819n309G644c3166l437g933B6496J4693j4886e786k6722
14394c2508K695h93B9303J3448j8358a1854k4295J4062A1307K5466n097C942b0834
14408b9360a2984G434K2264j62E869b7523j2938J9000A8215K3530j7963a9447
14421e2160J1602d645C0185p40G371c4602j5697J3543B491K9969j72i407l9015
14434d8422k699a8214B7397J3818A3317b6124k1598J7465G546K4200k897F857
14447b5549j2558J4981A1300K8449l449c887l1225j377g501B9591R730A6289a2714
14461c3370J0801D098K1580P173j5038a4266k0789J3677A3575K7236k53I573b6331
14475b7016e289B7337J5950j0609E655a8455n606b110C5325K0932j7490g653l1158
14488c8811J4645A9890L2291l443H676c2193m222g475C2487J4886j7215f703k8813
14501c5516J762b542C3967R444A3990b9668j4751b1014A4438K2154r451f736k0087
14514b6823o083a5900A3368K0276q633i199k8107k144a0519B5716J1088A2384
14527b4691k0551J5351C117K1365k039a961k7220j4741J2811F3K8612o097a0701
14541d6801m302a8519A9504J0344I617b9479k0101J1232g071B2824N278F287c2454
14555e1293J7672A4056L0734j2916a3103l4499M602c522C2128L654A2944b3110
14568c8067J2370C122K6319L435G502b7306j2718J9335A9326K1430j2475g490
14581c1632L506d486B1521P246o278d742k2394J21a454C4500J0166k1957a5825
14595c5504a3884B3601K4517j1196D722b2718%C76K5601K1292r404C481b7165
14609c1331B074L8725J1944A9498b2258j4644a6553B0635J9783j0311A711b5304
14622c2993J5733B2487J9702j0126h188l6559N556D775L4102p02F462b7289o920
14635c4209a3801A3329J5025m184G61b2064j0746J1696A4555K2029j3180a4575
14648c9610N469b921B6705j743G593b3218j2860N872e759A9989J0822H528c0397
14662e0835K2144A6076K2663j5678a5462k8989J1337f95B4021P070A1472a6398
14675c4445K848b765C6940M303A6234c1396j3858a8502B8819J8197k1890a3177
14688c2539P118E52K4537P405j4997a1875k3898O673I209L4713j454D967c3811
14702c8738h312B7718P959j5534c056j4379l853i165A2926K1473m722f05l2685
14715c3290O39F796L4070q37E315b9183l431a0084A6694J9697p865D897b6414
14729d2780K1388A8608K7787j6325a5862l3841J2826G481K9009j1100b438k3786
14741b6224l925J4028E901J7802J898B077c2821j3414b0567B6204J9292A9371
14754b5069k0855J6017F644J8778l801D05a8238j1020L240d561B3175L698a297
14768c9167q810a5289B4521J0414E933b5439j5772J4241d794A2780J2241p054
14780A7967g419l0851k510a0496C4500M963G257c7660m508g239B6751Q410A1174
14794a5357j3084M039b576B4034J7146j2767a5674l4267J3558A0861L9535o450
14806D3946a746l1204M891A204K3081J628j0835C91a4439p003g338B8703J7507
14819D6210j9136a6572l1893K3931B5480K6065j4781c472k0569K723e070A1274
14832B6397N287A4501a4865j7064a1139B7579J9125B0593b3003j5348a5954B3345
14845C4319j1938C634a8064j0106L704A787L0769J3026A3833c8502j1593a5186
14858C1747J4003A0149b8604o002i809A4391O931p947B072a7094j8554O269I424
14872D3760j970d797m5456L836e667C6055j486G003a5131m427R29f376E935J6657
14886B2592m079a2196k6187O223A6502L2078j6678a8703l2056J8542I154K2047
14898C1201n818A1506g103j2069j0951Q790A1777L1172q219a5642l2873J9335
14910b9180A7715K4191B0558a6944j5798J3878E008J4994M705j364b8l0599j7390
14923d8017a7075C7840K2897B4605c0550j7973a9585B5575P640A0632i079l945
14935a3024e917J150B910J8573Q193H57c7128m427a974D5205P704G089c6835n006
14949d1841a4061A3178P470r39o232b671k0606p318d808C2701N510E14c9914P130
14963c2784A3818L2554j2552f357k6480M179g734F519J2226J3268m386a1853l4910
14976d6763L041F177M4906j0649h279l4951J7086H134J9802A2989h659p259o04
14989a6522J367b734B5105J5212A4952c7341k7265b9936C1135L0412B5274b3223
15002c6063J5820A186N883j135N035k801a3759j3800a3499B4862J6800H728d3846
15016e2122h578C6457Q031I325a8963j2543Q406M998a260B6014Q333A1608c6827
15030d9749a5550C6525L802c785l5570Q152G500K4211j0302F79i642n606j1007
15043b6255J806H642M0890j818f229n0519K902A721M0991o991g323k3099J2915
15056a7507I67K573j382N534k561a2487k2020J1931B3414L2889k6063c4454k8267
15069f2721K6759A9267K1900j5599G75a0425k409n852J661G695K7526p764a0277
15083d2351a6477C4519J5688A2907c6941j0085g891B4897Q730j3694G311c049
15096b7532j4047a6834C3738K4028B5299c0345j9340a3792B9199O606e0k3491
15108b3541J0800F041K413L240N327O458b851l6027k365D913N3938Q78F876d6494
15123d4446f411B8755l692D127j832J704e595j1858d334B4970P60h984l6810J5288
15137c0506B3157L1965k5111b3907k2874J5451a609A2922N050K627J818h838l3100
15150d1938j233B953M4992r523a4923k7812a6952B9429J0968I030b6286j441h359
15164A221Q415J4356J0350A3342c3560k7235K8630C2232K7098B6229b5475j4803
15176d0278a0191A3761m675b958p35A690c194j1640c668B7351J2180G029e1243
15190e6757b584E6381J240I421b6141k200e234B378L700J2432J4821j0282a5140
15204c3644c726C9601K249f039l8407J7477B3465K8065j8795e797j4903n71J265
15217b0006P576I902L3433K597b467m8878J036E982M3125j5683a1637k5365f070
15231B4970l99F088g527L225l153j4123R791B8090K8696k6765c0953l3838K8244
15244c6547B4193K2568B1173a3717p275R644L583r015f148A3319j086a9557k0901
15257d0458a7033C2822P661e83o0017k363a3231C3114j30G484h821n073j0654
15270b4548j6202J7345A8658K6269A8856c2475j7794a6152C2143k351a5201l0261
15282d5462J5685G700J3002q349C984j886a3978k6692n862a096E2472p70d004
15296e5666N488a021C2844j5405a0720l330A261N136c309i51A6321J712i824k8973
15310c8797J6014C4049L6097k4846a8737l0428K1893A4494J5336o016o773L478
15322B0519C647b0262m868H749L3077j0593a5017k4889h261D0382J1374H117c5924
15336c6563a0316A2058M384N410P141A2036b2242k8028K3257C0271K9784B8511
15349b4616j1771c095C0702n777b477j5619g595B405H15P569J7801L591g370m7054
15363e4424p78b565E2198j614A853d2108N961g260B752d276j442G573l183a6639
15378c1205f004B8329m244b0632l6325J9367A9254L3354k0580a3236k3273J0176
15390b6333a1980c393F948K4424M08e35m2395L666G263L5173j8029b2087j8693
15403d0780h626B8650M510E054a7724n75K022k192c898B8546K3964k2490b8030
15417f1135L0199B8858K5847B2814a4931m672C579J6688p505F050O433L73b513
15431a5551G909M0176J0117A2505c7398o717E29M6356K271A7455d030j331k274
15444g635m662e504A9406J8074A8072b3068j3125C921L8913l822a0100l5745J5026
15457c0819A3492K7812j6190E430b531j2123j4018K29A530M6119l175B506d3405
15471d0965E130L2543A5331a6830j2022h569F632k013a160B591c699k3252k6082
15484e3033K1029B0023L2112k6061c8225l2878K9458D181J4513A558a2905q35
15496a3740M306n618n211f847A5935E175b7290j6390a4866C2610J1249F946c9827
15510d4387a4454A1066O868l375J07B691b3139j8846a8921B0766K1000A1279c2545
15524d1310i46C5206n303a0438k3048J3359B2Q519P055J0038n27f30l3373m455
15538c8458F007M6392L268A1795b8125O225A2317J6384o820H096k883J673G44
15552A885J5180K2622r812a2574l0719J7867B7777L2764k5678a2465k0415J4131
15564a8749D15R600m47M172L198c228k3176J36H214K8942j7634b2383j7388a2410
15579B7718J3806A6258a7106q941N488R691A022K2446R242A2132b9966k4429b5969
15593A9733J8247E890c4810n630f999A1664E754i729p863o46n675j339f221B2868
15608B6674h188m2356l445a7210B9758J594G27b3483j743a0241a625f49E708P535
15622A3243I89b6019L009I415K8796q199a2973l4198J7455A5107K2765j1789C256
15636h562p364O53J057A0047K3227k9A728c2564O976A5815K7470j7912h961j9167
15650b8128i703B1222J1559o176j3019B994i758p138A143L4271K2379k2646a3080
15664c3875a0274C2456Q973j9776a287k453C227N580p14O975O162F362b1187n970
15678b7157c187C5515R580G442c2382r706a1518A7655J0127A3873C52h014q543
15691a6557l512d056B2520J962A065c4260r35A442L2905p065h467k6641K612h446
15706G100O899q42E716a7036k4622L702f405C1247o178a3318l4193R885c595A7316
15721G721a4745j6786N830J0526d503H602O850H1b7288j6763J6706A4003K3940
15734C7943j8017a6914j7814J5993A520J3299m384l237A007i422q087g701A8530
15748C3157A1524b3630j2028a2584B7261J4681A7971a8099j1086J1907A947J4229
15760A6176P395K439C912a9680m733a625B9811J2226A4366b2387J14D083L0641
15773C4724M11A6294a481o890J801A578J8757J8245l727D000c1271J970I398L1694
15787D1092k249C960b4057K849B043J1655M36F909b253r282q282Q632A2811J5516
15801B8327j0691a5247k3897J0824a81B9156p349E05b0333n622Q389e038H292
15815B0120r031a6188j8656J3368A2229J6893A3166b8360j3757J7595D207J4416
15827A8623q796i318j3443q272K646a0640A2321J1078E13c0306j4493b1453A1086
15841B3552E940b4244r117J5980A304J2929p06E753a1015j4246J806D064K6645
15854C0709L397D110b5454q126h69B8228Q94A2214b664o188K20C308Q494J2666
15868B4468l542B99b0536L679I683K4809j428E331a8687n11C26K2980O654q923
15882B1037E129i716o740b789B2096J8572j0621d995k3114a2929B0128K0184j0814
15895B9498A493a6584M191F488J1275Q711l120F294a5860r251i844B1137J2860
15908C3997j5835a5341j8396J4473G998J7175j2414d096j5504k555J0110H61J5005
15921A5866l69b034l1244j446i304B1181K697F136b0520j0152J1364i09A1009
15935A1673A902a5334j2671K150d035A7272L606f005k6715p313a5839A3771N890
15948A9661d74k3831r657Q915f706A2873N308C772b0038j6864J2773C194K4595
15961B7789o510e815k2488M628c441A6787P768A0318i130q113M024B28J9955J0451
15975C0634j3265a2854j4518J1377A2973K1016o860b619j9560O919c810A6681
15988B1908n856c135j1995J092a857B3550R496A5950a0788r713g848A8872J2812
16001C1684o090F560i440m237b898A4347J4901k493F126a9313p790F99K9514O323
16015C6536A5526a3053j1530J2168A2474J4079q265a019j8157q476a3268G982
16028B4914q112e618k2979K968c657A9084k56B432a7947o297O287B442J2062j607
16042A2897A601a6990j2626J0685G286J9394j1076a0156k1971N528d071A7272
16055A7969B000a6140r870M945e423A2849L706B847b0047j1724J2553G215J6057
16068B3272r152i473j8644M104e118A3661O389p624g387j7117J76a002B8080J367
16082B9447H377b0416o722g222B0832J2489j6077e039j2732L878A673K1456K864
16095B5993r583b544j5405J987E780K1637L745I765a3439q173f504A8275R057
16108B7332n766E769a4649k103d955A6619J4085j0461a138k1713N087G073K2803
16121B9876J842A0373a7933k128g955A4615R877l377E866a3429p680h866A0743
16135B8385o620f575k0419K092a673B2476O64B053b0718p537J1199D568J4328
16148A8896q38a156k2373r689a4525A4245Q693I747a6140j5892J0301A734J1742
16161A3476O57D99a1460j0152K489d507A4482M419e37k3566p935a5313A1003P180
16175A8183q330i783j7061K619g676A2387N360q591a4044j2620M278F88K2184
16188B2872k114F54b0434o912i839A1338J3508j2280d169j5017K020a424A7025
16202B7123j2714d348k1720O547F701K3969l130A918b1309j281e400A5970R936
16215B5906o682a011k0274L636a907B0488R505A3102a1555j4187a2791A1600J5965
16228B7565o553B443a3339k117g683H140J3042r81E930a4307q048i588A5295J3377
16242B8672j2327a1511j2087P399D410J8022M74C338a5481n938O108C921J8273
16255B2194n97E23b2639m248e517A6705P634A0540a3235j1103M467b399A4891
16269A7682C544a2282j1962N591C959J8781o85e014k1764o17c797A9250O778F710
16284a3487q983O113a063A5354K790F210a2521j1542Q378D889J6188j125b503
16298a8188k788d656A2330M643n605b380j5416k057h376A6806J1596j3981a4565
16312b9928J3697H164J9762p285c187j5914J863e007A1382J0418r444d270j5117
16325a9387j404c098B0561M823A0775a7142q445a0463A3137J0768p170I93a1366
16339a9050i324G151J4278o16B491b0173j247g50B2636K343F074a6766n247h640
16354A0083Q752n076B474a0866r355N489E567J5501M62b343k1374j59f040A8134
16369B3095G745a1286p598L778B092J4589L427G664a3679j9704J5436A3677J7967
16382C1644p813i702j9443M943C57J7630j84C163i017p588K142a091A5211N080
16396B0291G051a6198j1499a0893A1157J6892j2641i133j6778O857G23R817O958
16409A7498n375d208j6519k331i987A8567O405H483a9892q045g912A6701N833
16422B2534F837g508p552L62c506F611J0757p30a849k1725n269i648A8412J0781
16436B9193E609a9060p547J2708G319J0128m740b627r757p415Q921H938J8983
16449B7921r348a0396k2682J2107F673K2389n895b12j8686o28g357C999J0174
16462A4173J52D744a1018r251M374F919J8091p240i342j8375R606G054J6814r305
16476A4563A656a1493k811J456b180A9517P204A2303a5893j1325J3052A7084J3580
16489C0664A3134f883j0551h179G146P829l893j597g32j3233l529a631B3692R111
16503C2803A0413b2364q760a0806A8690J1031j3393i766r016O983b940F012J1553
16516A7565n713d725j5771K124E889K2350l191c945k1377K417A714J8442j131
16529A9025H494b088j0064m013K013C001J9329j802e453k5074K521i33B1267n646
16543A5621i261j4248N815b505F365L466j882a221j5306j2259J1365F742K4002
16556C0744j2154a3417k0697J2403C043J6406q630d440o681J15J749a144A0120
16570A9881D653a7590j4620a0978B2202J3739A3328b4034o507a3124H450J0707
16582A9157p100n117c930r643j218e939A4969R487F238b1011j783b461B6209j377
16596B4832C188a7062M089a884F515L911J0459J882D127a7408n362i34C3382J302
16610C4684F534a8556p02F306J6982m109C552e011k249c087a263A3467J3092n411
16624B1148h152k6428R319A0552K4200p275d413j8257L249b45F189J670J305j812
16638G352d542j2516O952A1053J8389A0173b3944j0645a3041A7744J3886A0321
16651a4225j1107J1337O750b453H447O144m144a7722j6618J4038I356J1223C772
16665b2454o405a0655A1767j923b868r374l061p424L027e670B0477Q533B254c3940
16680d1480a1721B3457L181F3a7378J844g59F617k807J981B803b796j3297j243
16694a7336E054K7040J18c909l2212N962F495K2957n946E730e381o534K306K782
16708f827D341J7866O08D38b1893N397A5764J8727j6672a0853j2732c149B1077
16722B7295j0582o930k970b820j0341L545A6409K5712q426e120k2062i494A6834
16736B8623j3602h116k730d33H442j093M546K008b157j6603j1589h136C2765Q107
16750D0872A1828b8637r116h457A7102j512D181b003n87k445n678O61G726O645
16764A4371e44k3778j831A15K8362k019i147k9068P852e506E309K854B688j200
16778A488i943j6032j0366a3733A6168L321g292k3426O636E901J2472C554a7674
16792b3427a0315a40O6D947J1957k44g728l0481R280H846L2411r328h382j9212
16806b7594J2428G817R129D314b703h04B606a890p11A6149J0804A3055b3445j3222
16820c6667h244C3861J1869A4852a4704p021c417G801p06L398R697K339B509a4610
16835f160B2827J0146A5684a8631r33A2858K6777p265E930a0675K505b853a196
16849H235J7337P146A2832b0214j2560f524B2006P065b10k3154P850I948J195
16862A1143B325h440j70n3j0289J487D931K3952l395a7172k9970J1255C777K8444
16876C2221j0991g749j2002Q481N564j255K26h6G832f813j9676M693H103J6078
16890B4181B054c4819r979b0671A2848Q139D155a2371j614m530j0400N179b058
16904B0629l673a6477k2040a9183A4505P529c083k3481N498B225J8294o134B841
16918b25A05a6361n372d176C0331J2581A7801b6035q902d184B2318K171C376c174
16933A797N899l431p42M252J0886C951b0861L688A5237L5141q757b909k9524J0617
16947b1816A1135K0913j0749l899o082K412b449q865C4K7277L663E426a5667N403
16961a0264B0027K0891A8784a6853o207e807A2591K732l302k36O41i184k2028
16974c1212L238H412K7946j2951a2984j9068a3485A4004L381i663j0793P055E31
16988A478b034B442J0967B402b8690j4706a7813B5038J3456A1304b5577j0468
17000c6045a3285A026F6c892J888N49p560j5580R057H375L881a2813k6627L152
17014c6288A902L0457r900a1540k0414R283h863b093n15H487J2556H117b1007
17028c2161i889B5746L45A483b2495J1198A7428J0159A2129e869m859b469j045
17041c514i95A7594J6292l235e825k8742Q816A3711K6137j1028b464j0537D91
17055A4114k889B496j7J0335F086f834K991B6321J4306j7584a6429k0362f412
17069C2175R896j9093A040f558a827J0o73H612J4042l631e606j7449f402B1166
17084B1532b280k5594L583E174J5103l383b731q357k86m802j3282a3655A6485
17098B8893E814c0408q125a5655A3504J989a1816j3116J1440B750k84e56o077
17111f633b958r375j8452M318A014K9506q297a5094l1346J0298c564A5984D147
17125g745k524L090l793o002M902E041J148a0985j8302R172A4652J7510A0355
17139b4200j3086a5021A2884O619p623l849B278b909j2860r06A0992K1425r874
17152B2543f355j4148e387B6372K422D356a5191N223H759N538j018Q99Q227j1017
17166A1388a5061j3890f793C1260J1454A7856a6798j871a473B0801l535C478g27
17180D126J70j556L085J4543L226B660b4054N675A1664K7168m875ek2306L551
17194a8760F48O704n87J467L675E163a5913o494f147A7522j076a3885j9643a4868
17209A1449J0684F500b1185l114R568O093L280B022J3439j668a2021k5475P578
17222b9918B146K2128A0735a6279r512h992H197j426d923n389j424r3k404f978
17237A3675J1995E074c1894j1335a6919A6368J0983G945a8570k097i305d52j248
17250a700j067G863k345g212q240G0J9942M009d73l0070O903F556K4166n258I123
17266b911a396j483j679F699J5653P152I939a5839j487H133K3643q377d36j9141
17280a9577e657A5349P722r948E757l31f10j1370K649A2414K2567o981b7k5557
17294b5584O504A0847J7580p962i91o812b498E764k174M249K806j157g117j2390
17308a9507h915B0903J4826A5625b2268j1866a3102A0166Q076D784b558n951k769
17321a1278l325L256D611R356C899b0703q029a1474A7123N54d061k4293K535g206
17336D896K075B136P27f409j6449l583a0402A5408R345a137k2470m680e968A3141
17351G892i489p620O053d346a187b71H999l816a0047j6648J463A609K7109n824
17365B2894d773k2151P281C61J1432j278C467A679C34e912b666I894J0360m187
17379A6067g470j2303R647B2780J3240j7631i471n786O687E786M687J811N367
17392A7651n795b040j3439N304A1496J4145r362g679r981A066J7387K777G299
17406h292j168M358J937F931J0966L179E461a6383p696g820B0024P571H366a0839
17421a5948c587H482j939B779A383c463p307q68a551A5577K796e347k3729K239
17435b6837a968A9208j151g54j8893J399L836c583D228j208J994f318j1749Q35
17449a7232B358J3428o210a0774j7805J2696D149Q708m012a249j0768k018M94
17462a3541L824F710J1462m502i003j4295M295D425J6582q570g745j0187O100
17475a1832B361O260j545k032c633q353m317b924A9014M986I722a5726p978h662
17490A4648P972j0593C52f068a067A637N886P660L285G511a1042j278C565K2966
17504B6531k771E041a8229j673A645J6887N262A1489C977c146o789L903C742J5124
17518A8866p89A986a5850K975D552J6270J839b486q525K579a309H222N793l801
17532A0214m269i896r741P474H231J6725o052g349j7263R859A762J4638k191b188
17547a1661l08N710i85G909K973A560a5172p502a0201A2617Q582G960a2566r565
17561b2131P664A313Q796j15C409d996r192l46a523A1680P487a93j7329p126e899
17577A2716N563C161a1741n883Q394e46G511O233o262b241j4113o168b529A4582
17592A8632C692a3089q256c601A1083J770l000c616q377k45d066I176R122n362
17606A2936f293j6726N407G724J5392k271B17a4669J09I28Q209L162j867B641
17621f473o226N247G534J2728r374g856j1914N503H659J0717j622A152a1983J627
17635a0356M941C700R291K07C421i716q305d901A0380R359I330i267q637f875
17650H031J105j653B797f424m297j985b617A2494N570G685a2818q658a0103A2452
17665A8876p896a0721q384N858E03J0367J423B859a0060p369J265B490J5197j820
17679A5867c851j4518j169c165H868P150E190g766o892L326a503F694Q370m818
17693A0246e961r813K963C172J3079j201a932j5123M040b889A2023J823n177b573
17708i093l310c630H917P732o204e585j1759O782F070J2185m844I67i437m068
17722a3505b571E787Q534O18c37j1763l284f137A3792Q322H648a1694r905a0083
17737G243R066l924h30r811J0d603G105O655l35G74a7127L342b833A2907M981
17752A7888E009g693n437O093D489N526L50C381f694n188K392D775J2878j729
17766A5924C209a3235j255c069A2985N059F981e801o133L994C445Q938K970D867
17781f955j1535O729I821J0179n180a047j1297j378B279R558K324o634e798r137
17795a4935J808a399A1915O698F920i503j1163h691I819N720l462f921j1067M496
17809a3492c713I025L639B546e730o236j222d226A1725J705B842a0834o154P221
17823i767F612P258o430a828r206l716O852E513Q444l052a601j1732o850d898
17838A6433m26A603a4652o004i667b20I273p35g2j0504o314Q290E003R640j306
17853A3337e586j3946K365b890A3276L058A889i812p854Q392D166Q898j561B738
17868h465r021g949I056R291l809f485j4072O640B541J1789k687H86h421Q32J85
17883g404C178J0138k051E221g216o751N522I077R859m653e7j0579L330C683J0277
17898A3960J533m744a214r720R44C716J3977N589E404a0645n841c229A1819O249
17912A8068q845e228p251J834c043H624P169G454f17j8622P613b116A6246k04
17926A6042A190a5683l150c167A0272M451G252c236r437m08d574E992P220E270
17941h336r999K597C886P470r07a414j1887L909Q91H3Q139j919i81p902p902O172
17957a0613B380J1179m104a0787j0447O026f31A2717n62H4a2992j047O114B605
17972A3306N82C032a1053o439b658A4208M382q608h728n989g107G107P165n160
17986I112D331e250l919J46D672R907L176F497h961o964d519A1118O626G644g163
18002a3133d745C150Q099L761F982g62r286L032E572J5400l056F526i557m06A824
18018A3159J906n385D18d358l941K113A1664M963l758c136j2454L075C856J3889
18032A7745k486b000j4699J17b439A0613r87k010e532o118n030g481I544N390
18046A4934C712a1074q863Q203E286P957o584d633p979J502L749G03N120N52c340
18062a4701n390g079H084N994E876a2343m828O939G00M815A286e960k589p567
18076a6116L440b932A0652j830d804j0470l667e906A0428P274D121a0927j528
18089a2455K525c40A0215J851n472d866q414K502C987J5502k347b33j8400O795
18103a1838F568J1875k885B428g312k046c729D579Q206L444n575g019q720O570
18117i169A0134O751m013B275a0172M643G440M859J22n803B290c580m828a058
18132A5462P949j1472e012j1774O795A0446R732o377b148n879J120b274A855R310
18146A1165l833k781a1554o008g653A1304Q717D036a6802n909i495F256P127n687
18160G696b322p415l129P89D35Q720M198d531j5519J086a411A3515j797e636j2182
18175a7818L519a214G352l109A380a910p057p673R52a526A2463k357f879j1363
18189a8242k953f619I038L54a167p042m119N321L500C399N576j716f591j0379
18203a6970O312A0503J1785q840f023r922N631E752R275l856l207B064d436m675
18217i111c167A5856N054p681e524r191d991A5649Q558H992i226n078d665H535
18232A5949j830m489h60o006m286A511J7066N578I886h830l051E790J0562o960
18246I392C654c831E15J170N95K515P305K761B079a4343l654c099A9909j288B781
18262a3936q73f452D627j123J242k097f466o960k632b247A0299N96a1739j3820
18276b5559P208E203J2274G228g511r825K121e457J502A414O847l686i934j2391
18290b2325N893A611J3725E657a4296q545J0472I530m84G9a0022j228J47K225
18304h878b394E493O108n742a6418q425a0843H279J0223C404i136j632h90C062
18319f39J37D999O67d228p111b510B0058O038H189a8404j980a981B2294J980A0509
18335b163k054i56a18D463J0044M391E784a0814j573H802J5386n816d369j4269
18349a8638Q235H452J1725o716o512A285d691l884K086F792J5864j388D07a6034
18364a1610A1376J1004A0966h223k386e57I875k830B801A11g32p204o832L082
18378a1686I552J1809G807a3518j2306Q577A603O194C056b146m073m08o522J300
18392a1849c430A0498C735a6899q819i235A4642M997b80k3678m627h133F889K119
18406I008C335a336k239q807p319R650I439N841a270j7985K747b32A1808j914
18420I894i000p411Q118C239J075A162O239P1e560j1599l673B602J9122m57a468
18436a5533N935G112N854D059H56L350K809C474a427D557J1845R17f33j7243N035
18451a2841A3447J9279j3155a767j2517O406H57N949j15M834K938A052a3498L700
18465i798A1513J0844A0653a4310n514d84B5596k192B774a0426J024f73A031L637
18479D668P631O098H545a0104q754Q228A5176L311B948a5734L676C183O924A652
18494a0634L398K892j861o874b299A0538M321e626k0507l062f979A4909k807f168
18509a3582N020L522m335J553a540G525C171a4465m079b935A7173l191a2569j9475
18523c2044J1729D128J4312p832d406o389j672J792J704C6J5258L67e733j7680
18537b3413O507F801J1563D599a6876j469B7J4065j346B069c941a64k35q876K813
18552f462A2491J5258j1252g692j2258e386A5785K424I017b053C845N237J32b096
18567C749O410k767c024r650B062K1818N621H045b0330Q12A136J2545J238E272
18582D130j000c473j0434f441A3115O386G171a3969k909D789K3155j0031a1337
18596b3671J1369I917O026p524C713L0d821j1918k680a051A8806l159d576j4713
18610a9289P799D298M910f291r314O965B70d74n224l39E143p15a3347j6597J3276
18625a6668F459J7750A1608a1631j4127J2629b04A842a973b87F122A216a0149
18639a3307A919J1887D757a9640m248d940B1118L193A717a7586K557N955C399
18653D958M042K816l676h578j1569g786A7514L856B048a7769Q115A3144Q396j0028
18667A1512h915l300b666D982k372R48J1497M483E605a5049l649a67B5060o145
18681A8915C498h532B317K588M59c466J226H954j609c946o257F503J7460m191
18695A9772a0113j7125J0372A0873J7255j1915c134r074M631b304j611J528A0725
18709A6363h70j6742N980A0911J0542E772b1513M10b173A7292l041H57i893k394
18723a2287L613l227L050H218J0931E418a6093q020J0568A0161R82g467j3100
18736b0567h837D430J849b621p463d722b10r646n362P412A2705J0554d28k0696
18750b1124k010c139A0346Q57A882b766O17r80n717J725D996P802A879a6438J681
18765a4757E282K2796r301a2535j4001a2690I679O950n323C769q18a455r942j009
18779a2406C95K1454m098f75j6199f451A6174K341D803a3713n22D595R786m242
18793A0139E022J76J395h003p334f390A4401J1598r316g425q658c328A0880k145
18807H735d319J949E103M597b463n334B669J3584p781a3232r305d358B1217P568
18821B8785E740a5906m928h720C488N404m110M507D294i032q567c842A0179M603
18835A4782b515k2266R230H676J5828H459a1067j1580i460b084B071C83O135M593
18849A1111g82j8409l022D99J5938m221e375j4356f187G854J659b070n546b847
18864a281A000e462D41J5130l523a0334j6924J3465H969J1687q355e197k520L493
18878d224b062j462f57A0372J525B12a1660K002A1650J1163H824a5764o577b189
18893A8990P526F149a0822n01N538b055J021I744N805o811a1509l631i35A6145
18908A5981c458j0800f013H021J0335F454b931n48c60m917k663g50A7476M90B840
18924a6760l002I12J4749l328g35n707E38K863C16d035B436N322A004a4331K070
18939a2261E810J6318p932e813j8221N402D957P546l893a046j412r49o447j234
18953a1088I35J3836n557i457j1558h083A4553O387C257b0161l929e971A4794
18967I779B324h68l841l394j658J909G400J0845H857a3264j070c463H710o27a323
18983a2365O178B294K091B87J238O857C030a1204o522e057A9851K289D81a6141
18998a7011e497D825K430G16L31p2f39o348b534A0887L391a039j7089M362D720
19014B2076n063e657j4051M627a973F823M398j063D057f816o122J737F052J1359
19028A7411m877i030r063b267A1949K434B272i746m20a012A305O68Q1Q595k643
19043H006i165o226L366H844J0386r167e566m472b973D288k006d66a95C07b843
19059f145O17A0897K649D726a6781l450c371A4107O725E075a1120j85N384b081
19074B408O153J523C065i783l665b420A5265n99b706j6345O812G224J1440o548
19088A2116b253o850Q49K802A70M791P767o226f149j1630O379A849J0828D395
19103g658l964c606D068k86D58d178A313f57q429J597D193R829J06d783j3406
19118a8189N752D527J1286n085E4d114n62o59D9M809M201l516e396p794d274A0723
19135A8566G853a1386n253e914I247N912o144a023l741k209j662a604A0113N554
19149A5667E191a3920J571b722A5417j545b092p505L398C019O824k447A952q96
19163A056a743n515j65C934J0689l554C544a4516L496B6J0465k203B584c469c88
19179c56m061B770M171J105e004j1149K980E135J4992n243c026j2832O013E07
19194A1245k179j555a016n923k929e73G374O693E298a0460o717g171A1982L132
19208A5114E456h840n701e447a096E412k17k186a224q887l881e176A1091K145
19222A3236A592a1395r42e859H383l539a574o335c324j041j421A92N084K354c085
19238i179n306e780A1354K6D063a0250m216f154a542A930L553j640c410r990p72
19253a4172a308A2249j918c575j6495L771G31J3681j191c781q418J705N103E115
19268H780K610D515g062p82J925I445N130o011f933p098f930G401M973C546C59
19284c373l202a802F77O610O407F052e301p498N707G292N673o372b745m834b921
19300A089P22M730J739B079c939k818b194A1024O595q120d995p540N357H879Q045
19315A6924G993D38a0336L897F73L281Q265j70F76a1519J755H00J4900m729c406
19331a3108J844a190H094n31B068c575l110K308K113B538R109D022a535j1886
19345a3421M350B187P541j599c085n419l14b013A799L965K625C698h972l707N305
19360g374B468P750k322c495j2822N300c111H923l354g68l121o044L625A96Q208
19375H404L255n805h811p339O812H481O758o036f568o137e768H539K927L52E178
19391e126R26k462E811R180k237C696g370M18E760P536j739C254d740J180a609
19407C698N73K508n43A474d542k484A901Q909K201D010b856m458d63G672L052
19422A0724l239g21n879J511J318E190M720m396a461r933o22A405R920o33A024
19438a2665K107N192C851L862l246c873q894j602f576D475O826D280a0439o542
19452a6981P030E466L211l404f803q032L326d102C605J152A085a575p715j685
19466a0975b930E295j507H99g399j968L108a051C353n19D88d531j042m236c70
19482F509R32B852e850p849d456E705O701E307c282o633d724a827G317o61n07
19497F149a674q957K769D174J1793j736A096a4144N553A396J1744K260E451a511
19512f703c132D706Q419j321n067b601q769d671A0902J220k549b900o545c889
19527D229N395k070C251a136m699L00C176O470J522E178a291n209Q94D845L077
19542G922J90C022f404j891M129C129N505P41B482g311m182N388F645O075C502
19558i315o722N491B531P483D721b337j1628n25O681a876G560k746h504p077O06
19573a4975a038G858k484b724q778O29e162D313J503k338b944l985k828L488B783
19589F800k517f116m886Kb422F639K388E57c972j950J367i35D584J250J08b998
19606a0758J988I00O248M101C421i073K381g93G971M768n568a728m767K85h43
19622I105J0065H742e084m956b702I072J0960q978b285o805K333E666N979K72
19636A1917E194b188l961b734D095Q729p19A916i108K330A159O787L081D847e85
19652e441K635H73K32N664L726A687h259J656a084G091m95F01a1197J898d307
19668F18N99L136a89n110o820J903b607H867k533d799j5315N562a475A0386j734
19683H652d993o771l981e799B855M676l585a342r742n835d431G575L110C847a0922
19699a5212e694C858L125B363d693k078j642L352A306K947M49I43f221k905L280
19714e846G493J623C720d067n602L697C81M325J03Q4F50c633l293E06Q071O245
19730A4822F354e287k521b094I677O593o861a972i74l025a1A1477L278m206A969
19746h890Q54D157J5056k342C233a1901M803B774O811L778n656d998k207J273
19760e932D368L647L964D115f160m434e012F891M162m531d615l467L599g9C38
19776A011K469i86l281l113K345C134L723j850g681k509L229A357K397j617f000
19792g952k561O99L956C155N629A177a2473l492M263F334K372i3r047l777K429
19807a0488a685F806o09B215d601n581o78I30R914m11a097j5689K235h36A0463
19823H447b074o353J858a992D238n80j141A055B82a0948c669F007L972p07b323
19839h622L634C56P315j684n24r27A152b574j297F086R033k340A906g560c412
19855G033P840k268F38c491k32E189K457J731K926A832d913m490b778A0898L755
19870A4653E633f947p378d051A2275Q23m869c924j932J154A382L318L008j872
19884E836D74a2636K347a083A0663R00A796a0199l464c027A894J407c109P83J154
19899a172k901l509c669H95P369b633r696l620d278H055Q11c083q946K196L758
19914f075J850a742D776J28b139j3550K601d133A1371k250e334j1818O159C093
19929A0497B161i75p934K062b697j03G563L260n116e129j1962P135H736Q265G663
19945b694q991a571E556p16j994c203G92b597i43C91O240M969E644g399m91b73
19962A2894n22E748B158O43r10L5q91j28J0725J485A965g546F9R412M483F160
19979f871m449H30R168J816E766G96c554o756d501C434J1343J266B303a4813L11
19994a4502C537R203l016c420p761N471E275K91A983b4l061r85o308K614B374
20010A1766k410h532q859O462a54H156C61g018L104bj360p233a931C35L046c170
20027a5338O211E299N697f85j2455j139P046B101K496G32K661j364a816r206k41
20042a1263A983J3252o396f790o681e899A1196J573B257h686M33a552F448K226
20056H674l96l709a479n102m391a378A4258K528B758a0143K371B876P197m304
20070E769C59b55A310K427A205J79M703K115D54g990o19H703P688j921d155n364
20086i519d258C546A623n94K679L185k008b890o050d030A1283k490a005o862J638
20101f229G915N808B704d692o003M935J451b127F750N681j609e516j1342M504
20115a2354E830Q903F739a0972k338b249F958R19b301q280L585c073e41b69A318
20131I560B873a2522m614e324A1845J472a174r868M550A223K745d050J537B478
20146D819d798o223c507E032N722b664j4048L761C427P323k112c670j284P60O92
20161c502k754K604H659O384E717i828o756b602A4555j865e772p038b517G818
20176I782C770A451h7l531n357L473H183J4446A0641c000j5575h415I924N436
20190A5360D605d803r39A312N908D29d393B855k07A139h344d21A3141L663F745
20206a1542o980e375I067J825D641h8B793a37r139r24A435J1805o323f515n479
20221a1994b532A1214K105b851j1461M089B839N412l829B005K308A927a0527o049
20235a6576f263A2085M418A756a5604O25f95G955k528f467m204c889F031k187
20249C844B80K291C03e911q886M247F957J0906n295g893p118N662F984l014b695
20265d496C164L108i32o310J667F392J395e517r381f872H321O485B779h953p711
20280a6664d678A982d11C086L361O41c182j2852P371F997Q238F476i307k990i62
20296A3895k881f464j348c801A328M45b73I439M715E894a5032l364d556A6292
20311A6690A548a1407M614C656L362c29n019K636D947A270a623E92O689L445e343
20327a6328M240F779Q240m143c880m408i07C0b493j674G190O914F299e930n896
20342a1826h23A3565k333g661q871d579I261P180C367e715R38R07l042K536E415
20358A5624j551d988j1726M448F285Q001G099a0795K94B524M140B388b943J084
20372a859A702c53p516c370A0932P799B728a9114O44f355A4170p61d97n786a385
20388D701c629k252K887G113B508f896j254F39J0506j289d063j2180L250A305
20403H558m26A57K942J132f970n932N734H111Q345F377a1904j382B208J1470E480
20419a0089n464b510G052m62k827j589Q95c619j1116K073E301J4456o345e254
20434a6226g370D968J360b44o593a668F106A14c115o58D846j485f007o514b577
20450A2857N201D461a0089j052b394E061k412a390D389K924B269d542l539A056
20465A2968E076g982k764a023A5021m658c264q430J809A000J879H11N818N867
20479A2496E796a1358l359d636A5675J27B466a1518M121F741N073D746g308J411
20493e897C712M67d2B268N038J721d706j1608Q71C211J1609n962c792p040d873
20509I44a345j542a195G441l178d973l847B903N239j129a0084l716O339A2708
20524A3801B858f796K87c220J157o37d72A2197J024c639j2261M590E991M945D364
20540i697o405a203A0199l232b642k341J333j145j000G6J0715M714D444a5548
20555a4263a414A1603m54A137f484b380F935M19c586a667C001L785d80n545B044
20571A3149J779b613r900L092H06J1933k575B813b03C251h39m901M89F357N117
20586A1474D776h440K601F633Q858F520g927k909c384F853K601C773A251J030
20600B281a082q444n17D020J1045k4b690j3131g320F147L764A854i247K735F66
[truncated: 105,315 more chars]
